# Supplementary material for: Triggering and Preventing Cyclization of o‐Amino‐Guanidinobenzenes to 2‐Amino‐Benzimidazoles
Source: Chemistry. 2025 Dec 12;32(2):e03147. doi: 10.1002/chem.202503147 (PMC12790309; doi:10.1002/chem.202503147)
Supplement: Supplementary file 2 — Supporting Information File 2: chem70511‐sup‐0002‐SuppMat.zip. [file CHEM-32-e03147-s001.zip]

Archive with 23 entries (23 files):
- mo_2024_ch119_1_01a.cif
- mo_2024_ch124_2_1ma.cif
- mo_2024_ch133_0ma.cif
- mo_2024_ch135_0ma.cif
- mo_2024_ch136_0ma.cif
- mo_2024_ch139_0ma.cif
- mo_2024_ch141_0ma.cif
- mo_2024_ch143_1_0m.cif
- mo_2024_ch146_0m.cif
- mo_2024_ch148_1_0m.cif
- mo_2024_ch149_0ma.cif
- mo_2024_ch152_1_0ma.cif
- mo_2024_ch163_2_0m.cif
- mo_2024_ch172_0m.cif
- mo_2024_ch176_0m.cif
- mo_2024_chem05_1_0ma.cif
- mo_2024_chem07_0ma.cif
- mo_2024_chem09_2_0ma.cif
- mo_2025_ch164_4_0m.cif
- mo_2025_ch201_1_0m.cif
- mo_2025_chdz12_2_0ma.cif
- mo_ch128_1ma.cif
- mo_CH150_1_0ma.cif
