# Supplementary material for: Triggering and Preventing Cyclization of o‐Amino‐Guanidinobenzenes to 2‐Amino‐Benzimidazoles
Source: Chemistry. 2025 Dec 12;32(2):e03147. doi: 10.1002/chem.202503147 (PMC12790309; doi:10.1002/chem.202503147)
Supplement: Supplementary file 2 — Supporting Information File 2: chem70511‐sup‐0002‐SuppMat.zip. [file CHEM-32-e03147-s001.zip › mo_2024_ch119_1_01a.cif]

data_mo_2024_ch119_1_01a

# 1. SUBMISSION DETAILS
 
_publ_contact_author
;
       Prof. Dr. Dr. Hans-Joerg Himmel
       Anorganisch-Chemisches Institut
       Ruprecht-Karls Universitaet Heidelberg
       Im Neuenheimer Feld 270
       69120 Heidelberg
       Germany
;
_publ_contact_author_phone        '049 6221 54-8446'
_publ_contact_author_fax          '049 6221 54-5707'
_publ_contact_author_email        'hans-jorg.himmel@aci.uni-heidelberg.de'
_publ_requested_journal           'Chem. Eur. J.'
_publ_requested_coeditor_name     
;
'Henel Carmen, Michel Edwin, Zeitler Devin, Huebner Olaf, Kaifer Elisabeth'
;    
#==============================================================================
 
# 2. TITLE AND AUTHOR LIST

_publ_section_title
;
   'Why, How and under which Circumstances do Redox-Active o-Guanidino-Amino-Benzenes 
Rearrange to 2-Amino-Benzimidazole Derivatives?'
;
_publ_section_abstract
;   
   'Why, How and under which Circumstances do Redox-Active o-Guanidino-Amino-Benzenes 
Rearrange to 2-Amino-Benzimidazole Derivatives?'
;

loop_
 _publ_author_name
     'Henel, Carmen'
     'Michel, Edwin'
     'Zeitler, Devin'
     'Huebner, Olaf'
     'Kaifer, Elisabeth'    
     'Himmel, Hans-Joerg' 

 _publ_author_address
;     Anorganisch-Chemisches Institut
      Ruprecht-Karls Universitaet Heidelberg
      Im Neuenheimer Feld 270
      69120 Heidelberg
      Bundesrepublik Deutschland
;
#==============================================================================

# end Validation Reply Form
_audit_creation_date               2024-09-04
_audit_creation_method
;
Olex2 1.5
(compiled 2024.02.16 svn.r378c4104 for OlexSys, GUI svn.r6928)
;
_shelx_SHELXL_version_number       '2018/3'
_audit_contact_author_address      ?
_audit_contact_author_email        ?
_audit_contact_author_name         ''
_audit_contact_author_phone        ?
_publ_contact_author_id_orcid      ?
_publ_section_references
;
Dolomanov, O.V., Bourhis, L.J., Gildea, R.J, Howard, J.A.K. & Puschmann, H.
 (2009), J. Appl. Cryst. 42, 339-341.

Sheldrick, G.M. (2008). Acta Cryst. A64, 112-122.

Sheldrick, G.M. (2015). Acta Cryst. A71, 3-8.
;
_chemical_name_common              ?
_chemical_name_systematic          ?
_chemical_formula_moiety           'C17 H20 N4'
_chemical_formula_sum              'C17 H20 N4'
_chemical_formula_weight           280.37
_chemical_melting_point            ?
loop_
  _atom_type_symbol
  _atom_type_description
  _atom_type_scat_dispersion_real
  _atom_type_scat_dispersion_imag
  _atom_type_scat_source
 'C' 'C' 0.0033 0.0016 'International Tables Vol C Tables 4.2.6.8 and 6.1.1.4'
 'H' 'H' 0.0000 0.0000 'International Tables Vol C Tables 4.2.6.8 and 6.1.1.4'
 'N' 'N' 0.0061 0.0033 'International Tables Vol C Tables 4.2.6.8 and 6.1.1.4'

_shelx_space_group_comment
;
The symmetry employed for this shelxl refinement is uniquely defined
by the following loop, which should always be used as a source of
symmetry information in preference to the above space-group names.
They are only intended as comments.
;
_space_group_crystal_system        'orthorhombic'
_space_group_IT_number             73
_space_group_name_H-M_alt          'I b c a'
_space_group_name_Hall             '-I 2b 2c'
loop_
  _space_group_symop_operation_xyz
 'x, y, z'
 '-x+1/2, -y, z+1/2'
 '-x, y+1/2, -z+1/2'
 'x+1/2, -y+1/2, -z'
 'x+1/2, y+1/2, z+1/2'
 '-x+1, -y+1/2, z+1'
 '-x+1/2, y+1, -z+1'
 'x+1, -y+1, -z+1/2'
 '-x, -y, -z'
 'x-1/2, y, -z-1/2'
 'x, -y-1/2, z-1/2'
 '-x-1/2, y-1/2, z'
 '-x+1/2, -y+1/2, -z+1/2'
 'x, y+1/2, -z'
 'x+1/2, -y, z'
 '-x, y, z+1/2'

_cell_length_a                     16.259(4)
_cell_length_b                     18.710(4)
_cell_length_c                     20.146(4)
_cell_angle_alpha                  90
_cell_angle_beta                   90
_cell_angle_gamma                  90
_cell_volume                       6128(2)
_cell_formula_units_Z              16
_cell_measurement_reflns_used      2403
_cell_measurement_temperature      100.00
_cell_measurement_theta_max        20.92
_cell_measurement_theta_min        2.18
_shelx_estimated_absorpt_T_max     0.996
_shelx_estimated_absorpt_T_min     0.983
_exptl_absorpt_coefficient_mu      0.075
_exptl_absorpt_correction_T_max    0.7454
_exptl_absorpt_correction_T_min    0.5413
_exptl_absorpt_correction_type     multi-scan
_exptl_absorpt_process_details
;
SADABS-2016/2 (Bruker,2016/2) was used for absorption correction.
wR2(int) was 0.1144 before and 0.0815 after correction.
The Ratio of minimum to maximum transmission is 0.7262.
The \l/2 correction factor is Not present.
;
_exptl_absorpt_special_details     ?
_exptl_crystal_colour              colourless
_exptl_crystal_colour_primary      colourless
_exptl_crystal_density_diffrn      1.215
_exptl_crystal_density_meas        ?
_exptl_crystal_density_method      ?
_exptl_crystal_description         needle
_exptl_crystal_F_000               2400
loop_
  _exptl_crystal_face_index_h
  _exptl_crystal_face_index_k
  _exptl_crystal_face_index_l
  _exptl_crystal_face_perp_dist
 0.00 1.00 1.00 0.0230
 0.00 2.00 0.00 0.0530
 0.00 -2.00 0.00 0.0100
 -3.00 0.00 1.00 0.1050
 2.00 0.00 0.00 0.0800
 0.00 0.00 2.00 0.0420
 0.00 0.00 -2.00 0.0320

_exptl_crystal_size_max            0.235
_exptl_crystal_size_mid            0.116
_exptl_crystal_size_min            0.056
_exptl_transmission_factor_max     ?
_exptl_transmission_factor_min     ?
_diffrn_reflns_av_R_equivalents    0.2000
_diffrn_reflns_av_unetI/netI       0.0892
_diffrn_reflns_Laue_measured_fraction_full  1.000
_diffrn_reflns_Laue_measured_fraction_max  1.000
_diffrn_reflns_limit_h_max         20
_diffrn_reflns_limit_h_min         -20
_diffrn_reflns_limit_k_max         23
_diffrn_reflns_limit_k_min         -23
_diffrn_reflns_limit_l_max         24
_diffrn_reflns_limit_l_min         -24
_diffrn_reflns_number              38557
_diffrn_reflns_point_group_measured_fraction_full  1.000
_diffrn_reflns_point_group_measured_fraction_max  1.000
_diffrn_reflns_theta_full          25.242
_diffrn_reflns_theta_max           25.995
_diffrn_reflns_theta_min           2.022
_diffrn_ambient_temperature        100.00
_diffrn_detector                   'Bruker Photon III detector'
_diffrn_detector_type              'CPAD detector'
_diffrn_measured_fraction_theta_full  1.000
_diffrn_measured_fraction_theta_max  1.000
_diffrn_measurement_device         'three-circle diffractometer'
_diffrn_measurement_device_type    'Bruker D8-Venture Dual Source'
_diffrn_measurement_method         '\w and \f scans'
_diffrn_radiation_monochromator    'mirror optics'
_diffrn_radiation_probe            x-ray
_diffrn_radiation_type             MoK\a
_diffrn_radiation_wavelength       0.71073
_diffrn_source                     'microfocus sealed X-ray tube'
_diffrn_source_current             1.4
_diffrn_source_power               0.07
_diffrn_source_type                'Incoatec I\ms'
_diffrn_source_voltage             50.0
_diffrn_standards_number           0
_reflns_Friedel_coverage           0.000
_reflns_Friedel_fraction_full      .
_reflns_Friedel_fraction_max       .
_reflns_number_gt                  1681
_reflns_number_total               3015
_reflns_special_details
;
 Reflections were merged by SHELXL according to the crystal
 class for the calculation of statistics and refinement.
 
 _reflns_Friedel_fraction is defined as the number of unique
 Friedel pairs measured divided by the number that would be
 possible theoretically, ignoring centric projections and
 systematic absences.
;
_reflns_threshold_expression       'I > 2\s(I)'
_computing_cell_refinement         'SAINT V8.40B (Bruker, 2019)'
_computing_data_collection         'APEX 4 V2021.11-0 (Bruker, 2021)'
_computing_data_reduction          'SAINT V8.40B (Bruker, 2019)'
_computing_molecular_graphics      'Olex2 1.5 (Dolomanov et al., 2009)'
_computing_publication_material    'Olex2 1.5 (Dolomanov et al., 2009)'
_computing_structure_refinement    'XL  (Sheldrick, 2008)'
_computing_structure_solution      'SHELXT 2018/2 (Sheldrick, 2018)'
_refine_diff_density_max           0.253
_refine_diff_density_min           -0.286
_refine_diff_density_rms           0.065
_refine_ls_extinction_coef         .
_refine_ls_extinction_method       none
_refine_ls_goodness_of_fit_ref     1.057
_refine_ls_hydrogen_treatment      constr
_refine_ls_matrix_type             full
_refine_ls_number_parameters       192
_refine_ls_number_reflns           3015
_refine_ls_number_restraints       0
_refine_ls_R_factor_all            0.1371
_refine_ls_R_factor_gt             0.0718
_refine_ls_restrained_S_all        1.057
_refine_ls_shift/su_max            0.000
_refine_ls_shift/su_mean           0.000
_refine_ls_structure_factor_coef   Fsqd
_refine_ls_weighting_details      
 'w=1/[\s^2^(Fo^2^)+(0.0991P)^2^+7.0910P] where P=(Fo^2^+2Fc^2^)/3'
_refine_ls_weighting_scheme        calc
_refine_ls_wR_factor_gt            0.1722
_refine_ls_wR_factor_ref           0.2255
_refine_special_details            ?
_olex2_refinement_description
;
1. Fixed Uiso
 At 1.2 times of:
  All C(H) groups, All C(H,H) groups, All N(H) groups
 At 1.5 times of:
  All C(H,H,H) groups
2.a Secondary CH2 refined with riding coordinates:
 C8(H8A,H8B), C9(H9A,H9B)
2.b Aromatic/amide H refined with riding coordinates:
 N4(H4), C3(H3), C4(H4A), C5(H5), C6(H6), C13(H13), C14(H14), C15(H15),
 C16(H16), C17(H17)
2.c Idealised Me refined as rotating group:
 C10(H10A,H10B,H10C), C11(H11A,H11B,H11C)
;
_atom_sites_solution_hydrogens     geom
_atom_sites_solution_primary       dual
_atom_sites_solution_secondary     ?
loop_
  _atom_site_label
  _atom_site_type_symbol
  _atom_site_fract_x
  _atom_site_fract_y
  _atom_site_fract_z
  _atom_site_U_iso_or_equiv
  _atom_site_adp_type
  _atom_site_occupancy
  _atom_site_site_symmetry_order
  _atom_site_calc_flag
  _atom_site_refinement_flags_posn
  _atom_site_refinement_flags_adp
  _atom_site_refinement_flags_occupancy
  _atom_site_disorder_assembly
  _atom_site_disorder_group
 N1 N 0.24973(15) 0.58578(14) 0.72005(14) 0.0324(7) Uani 1 1 d . . . . .
 N2 N 0.38819(15) 0.58785(16) 0.74877(15) 0.0376(7) Uani 1 1 d . . . . .
 N3 N 0.35922(16) 0.61746(16) 0.64385(15) 0.0377(7) Uani 1 1 d . . . . .
 N4 N 0.16072(16) 0.48061(15) 0.65628(14) 0.0356(7) Uani 1 1 d . . . . .
 H4 H 0.180493 0.471436 0.696039 0.043 Uiso 1 1 calc R U . . .
 C1 C 0.18629(19) 0.60561(19) 0.67565(17) 0.0330(8) Uani 1 1 d . . . . .
 C2 C 0.14068(19) 0.55177(18) 0.64329(16) 0.0328(8) Uani 1 1 d . . . . .
 C3 C 0.07695(19) 0.57244(19) 0.60046(17) 0.0357(8) Uani 1 1 d . . . . .
 H3 H 0.045647 0.536802 0.578322 0.043 Uiso 1 1 calc R U . . .
 C4 C 0.0588(2) 0.6439(2) 0.58985(18) 0.0390(9) Uani 1 1 d . . . . .
 H4A H 0.016751 0.656898 0.559463 0.047 Uiso 1 1 calc R U . . .
 C5 C 0.1023(2) 0.6965(2) 0.62367(18) 0.0404(9) Uani 1 1 d . . . . .
 H5 H 0.089021 0.745505 0.617506 0.048 Uiso 1 1 calc R U . . .
 C6 C 0.1650(2) 0.6768(2) 0.66645(17) 0.0368(8) Uani 1 1 d . . . . .
 H6 H 0.194083 0.712805 0.690012 0.044 Uiso 1 1 calc R U . . .
 C7 C 0.32580(19) 0.59624(18) 0.70376(17) 0.0335(8) Uani 1 1 d . . . . .
 C8 C 0.4636(2) 0.6187(2) 0.7223(2) 0.0519(11) Uani 1 1 d . . . . .
 H8A H 0.512534 0.591271 0.736703 0.062 Uiso 1 1 calc R U . . .
 H8B H 0.469914 0.669220 0.735904 0.062 Uiso 1 1 calc R U . . .
 C9 C 0.4498(2) 0.6121(2) 0.6484(2) 0.0490(10) Uani 1 1 d . . . . .
 H9A H 0.477062 0.651294 0.623818 0.059 Uiso 1 1 calc R U . . .
 H9B H 0.469740 0.565601 0.631286 0.059 Uiso 1 1 calc R U . . .
 C10 C 0.3712(2) 0.5906(2) 0.81871(19) 0.0437(9) Uani 1 1 d . . . . .
 H10A H 0.354130 0.639082 0.830897 0.066 Uiso 1 1 calc R U . . .
 H10B H 0.420927 0.577747 0.843523 0.066 Uiso 1 1 calc R U . . .
 H10C H 0.327095 0.556851 0.829419 0.066 Uiso 1 1 calc R U . . .
 C11 C 0.3235(2) 0.5973(2) 0.57995(18) 0.0448(10) Uani 1 1 d . . . . .
 H11A H 0.312086 0.545878 0.579697 0.067 Uiso 1 1 calc R U . . .
 H11B H 0.362358 0.608765 0.544298 0.067 Uiso 1 1 calc R U . . .
 H11C H 0.272219 0.623751 0.573011 0.067 Uiso 1 1 calc R U . . .
 C12 C 0.15304(18) 0.42230(19) 0.61351(17) 0.0332(8) Uani 1 1 d . . . . .
 C13 C 0.14771(19) 0.4287(2) 0.54479(18) 0.0376(8) Uani 1 1 d . . . . .
 H13 H 0.147063 0.474824 0.525022 0.045 Uiso 1 1 calc R U . . .
 C14 C 0.1433(2) 0.3685(2) 0.50507(19) 0.0456(10) Uani 1 1 d . . . . .
 H14 H 0.139498 0.373754 0.458266 0.055 Uiso 1 1 calc R U . . .
 C15 C 0.1445(2) 0.3010(2) 0.5326(2) 0.0461(10) Uani 1 1 d . . . . .
 H15 H 0.140994 0.259823 0.505177 0.055 Uiso 1 1 calc R U . . .
 C16 C 0.1509(2) 0.2943(2) 0.60054(19) 0.0429(9) Uani 1 1 d . . . . .
 H16 H 0.152435 0.247972 0.619848 0.052 Uiso 1 1 calc R U . . .
 C17 C 0.15505(19) 0.35351(19) 0.64081(18) 0.0355(8) Uani 1 1 d . . . . .
 H17 H 0.159329 0.347708 0.687532 0.043 Uiso 1 1 calc R U . . .

loop_
  _atom_site_aniso_label
  _atom_site_aniso_U_11
  _atom_site_aniso_U_22
  _atom_site_aniso_U_33
  _atom_site_aniso_U_23
  _atom_site_aniso_U_13
  _atom_site_aniso_U_12
 N1 0.0221(13) 0.0370(16) 0.0381(16) -0.0007(13) -0.0024(11) -0.0017(12)
 N2 0.0204(14) 0.0471(18) 0.0451(18) 0.0045(15) -0.0032(12) -0.0026(12)
 N3 0.0249(15) 0.0468(18) 0.0415(17) 0.0017(14) 0.0035(12) 0.0013(12)
 N4 0.0329(15) 0.0396(18) 0.0343(16) 0.0022(13) -0.0050(12) -0.0021(12)
 C1 0.0218(15) 0.046(2) 0.0308(18) 0.0018(16) 0.0023(13) 0.0005(14)
 C2 0.0247(16) 0.040(2) 0.0333(18) 0.0020(15) 0.0033(14) -0.0012(14)
 C3 0.0236(16) 0.045(2) 0.038(2) 0.0015(17) -0.0002(14) -0.0024(14)
 C4 0.0262(17) 0.050(2) 0.040(2) 0.0061(18) 0.0016(15) -0.0005(16)
 C5 0.0335(19) 0.040(2) 0.047(2) 0.0065(17) 0.0029(16) 0.0063(16)
 C6 0.0300(17) 0.039(2) 0.041(2) 0.0034(16) 0.0019(15) -0.0028(15)
 C7 0.0281(17) 0.0308(19) 0.042(2) -0.0015(16) -0.0010(14) 0.0002(13)
 C8 0.0241(18) 0.072(3) 0.060(3) 0.011(2) 0.0004(17) -0.0058(18)
 C9 0.0263(18) 0.060(3) 0.060(3) 0.007(2) 0.0060(17) 0.0016(17)
 C10 0.0327(18) 0.051(2) 0.047(2) 0.0036(19) -0.0107(16) -0.0020(16)
 C11 0.040(2) 0.053(3) 0.041(2) -0.0021(18) 0.0073(16) -0.0011(17)
 C12 0.0177(15) 0.041(2) 0.041(2) 0.0000(16) -0.0011(14) 0.0007(13)
 C13 0.0304(18) 0.044(2) 0.038(2) 0.0027(17) -0.0014(15) -0.0022(15)
 C14 0.038(2) 0.060(3) 0.039(2) -0.0030(19) -0.0049(16) 0.0017(18)
 C15 0.040(2) 0.048(2) 0.050(2) -0.0120(19) -0.0096(18) 0.0012(17)
 C16 0.0333(19) 0.041(2) 0.054(2) 0.0002(18) -0.0081(17) 0.0020(15)
 C17 0.0240(16) 0.041(2) 0.042(2) 0.0019(17) -0.0028(14) 0.0019(14)

_geom_special_details
;
 All esds (except the esd in the dihedral angle between two l.s. planes)
 are estimated using the full covariance matrix.  The cell esds are taken
 into account individually in the estimation of esds in distances, angles
 and torsion angles; correlations between esds in cell parameters are only
 used when they are defined by crystal symmetry.  An approximate (isotropic)
 treatment of cell esds is used for estimating esds involving l.s. planes.
;
loop_
  _geom_bond_atom_site_label_1
  _geom_bond_atom_site_label_2
  _geom_bond_distance
  _geom_bond_site_symmetry_2
  _geom_bond_publ_flag
 N1 C1 1.415(4) . ?
 N1 C7 1.295(4) . ?
 N2 C7 1.370(4) . ?
 N2 C8 1.455(4) . ?
 N2 C10 1.437(5) . ?
 N3 C7 1.382(4) . ?
 N3 C9 1.478(4) . ?
 N3 C11 1.461(5) . ?
 N4 H4 0.8800 . ?
 N4 C2 1.395(4) . ?
 N4 C12 1.396(4) . ?
 C1 C2 1.411(5) . ?
 C1 C6 1.389(5) . ?
 C2 C3 1.403(5) . ?
 C3 H3 0.9500 . ?
 C3 C4 1.385(5) . ?
 C4 H4A 0.9500 . ?
 C4 C5 1.390(5) . ?
 C5 H5 0.9500 . ?
 C5 C6 1.385(5) . ?
 C6 H6 0.9500 . ?
 C8 H8A 0.9900 . ?
 C8 H8B 0.9900 . ?
 C8 C9 1.512(6) . ?
 C9 H9A 0.9900 . ?
 C9 H9B 0.9900 . ?
 C10 H10A 0.9800 . ?
 C10 H10B 0.9800 . ?
 C10 H10C 0.9800 . ?
 C11 H11A 0.9800 . ?
 C11 H11B 0.9800 . ?
 C11 H11C 0.9800 . ?
 C12 C13 1.392(5) . ?
 C12 C17 1.400(5) . ?
 C13 H13 0.9500 . ?
 C13 C14 1.383(5) . ?
 C14 H14 0.9500 . ?
 C14 C15 1.380(5) . ?
 C15 H15 0.9500 . ?
 C15 C16 1.378(5) . ?
 C16 H16 0.9500 . ?
 C16 C17 1.375(5) . ?
 C17 H17 0.9500 . ?

loop_
  _geom_angle_atom_site_label_1
  _geom_angle_atom_site_label_2
  _geom_angle_atom_site_label_3
  _geom_angle
  _geom_angle_site_symmetry_1
  _geom_angle_site_symmetry_3
  _geom_angle_publ_flag
 C7 N1 C1 119.8(3) . . ?
 C7 N2 C8 109.6(3) . . ?
 C7 N2 C10 120.2(3) . . ?
 C10 N2 C8 120.4(3) . . ?
 C7 N3 C9 108.6(3) . . ?
 C7 N3 C11 122.6(3) . . ?
 C11 N3 C9 115.6(3) . . ?
 C2 N4 H4 116.2 . . ?
 C2 N4 C12 127.5(3) . . ?
 C12 N4 H4 116.2 . . ?
 C2 C1 N1 119.2(3) . . ?
 C6 C1 N1 121.2(3) . . ?
 C6 C1 C2 119.5(3) . . ?
 N4 C2 C1 118.2(3) . . ?
 N4 C2 C3 123.4(3) . . ?
 C3 C2 C1 118.4(3) . . ?
 C2 C3 H3 119.4 . . ?
 C4 C3 C2 121.2(3) . . ?
 C4 C3 H3 119.4 . . ?
 C3 C4 H4A 120.0 . . ?
 C3 C4 C5 120.0(3) . . ?
 C5 C4 H4A 120.0 . . ?
 C4 C5 H5 120.3 . . ?
 C6 C5 C4 119.4(3) . . ?
 C6 C5 H5 120.3 . . ?
 C1 C6 H6 119.3 . . ?
 C5 C6 C1 121.4(3) . . ?
 C5 C6 H6 119.3 . . ?
 N1 C7 N2 121.5(3) . . ?
 N1 C7 N3 129.8(3) . . ?
 N2 C7 N3 108.7(3) . . ?
 N2 C8 H8A 111.4 . . ?
 N2 C8 H8B 111.4 . . ?
 N2 C8 C9 101.7(3) . . ?
 H8A C8 H8B 109.3 . . ?
 C9 C8 H8A 111.4 . . ?
 C9 C8 H8B 111.4 . . ?
 N3 C9 C8 101.7(3) . . ?
 N3 C9 H9A 111.4 . . ?
 N3 C9 H9B 111.4 . . ?
 C8 C9 H9A 111.4 . . ?
 C8 C9 H9B 111.4 . . ?
 H9A C9 H9B 109.3 . . ?
 N2 C10 H10A 109.5 . . ?
 N2 C10 H10B 109.5 . . ?
 N2 C10 H10C 109.5 . . ?
 H10A C10 H10B 109.5 . . ?
 H10A C10 H10C 109.5 . . ?
 H10B C10 H10C 109.5 . . ?
 N3 C11 H11A 109.5 . . ?
 N3 C11 H11B 109.5 . . ?
 N3 C11 H11C 109.5 . . ?
 H11A C11 H11B 109.5 . . ?
 H11A C11 H11C 109.5 . . ?
 H11B C11 H11C 109.5 . . ?
 N4 C12 C17 118.3(3) . . ?
 C13 C12 N4 123.5(3) . . ?
 C13 C12 C17 118.1(3) . . ?
 C12 C13 H13 119.7 . . ?
 C14 C13 C12 120.5(4) . . ?
 C14 C13 H13 119.7 . . ?
 C13 C14 H14 119.6 . . ?
 C15 C14 C13 120.8(4) . . ?
 C15 C14 H14 119.6 . . ?
 C14 C15 H15 120.5 . . ?
 C16 C15 C14 118.9(4) . . ?
 C16 C15 H15 120.5 . . ?
 C15 C16 H16 119.5 . . ?
 C17 C16 C15 121.1(4) . . ?
 C17 C16 H16 119.5 . . ?
 C12 C17 H17 119.7 . . ?
 C16 C17 C12 120.5(3) . . ?
 C16 C17 H17 119.7 . . ?

loop_
  _geom_torsion_atom_site_label_1
  _geom_torsion_atom_site_label_2
  _geom_torsion_atom_site_label_3
  _geom_torsion_atom_site_label_4
  _geom_torsion
  _geom_torsion_site_symmetry_1
  _geom_torsion_site_symmetry_2
  _geom_torsion_site_symmetry_3
  _geom_torsion_site_symmetry_4
  _geom_torsion_publ_flag
 N1 C1 C2 N4 -0.5(5) . . . . ?
 N1 C1 C2 C3 178.8(3) . . . . ?
 N1 C1 C6 C5 -179.2(3) . . . . ?
 N2 C8 C9 N3 30.0(4) . . . . ?
 N4 C2 C3 C4 179.2(3) . . . . ?
 N4 C12 C13 C14 177.5(3) . . . . ?
 N4 C12 C17 C16 -177.5(3) . . . . ?
 C1 N1 C7 N2 170.1(3) . . . . ?
 C1 N1 C7 N3 -8.6(5) . . . . ?
 C1 C2 C3 C4 0.0(5) . . . . ?
 C2 N4 C12 C13 20.5(5) . . . . ?
 C2 N4 C12 C17 -162.9(3) . . . . ?
 C2 C1 C6 C5 -3.1(5) . . . . ?
 C2 C3 C4 C5 -2.2(5) . . . . ?
 C3 C4 C5 C6 1.8(5) . . . . ?
 C4 C5 C6 C1 0.9(5) . . . . ?
 C6 C1 C2 N4 -176.6(3) . . . . ?
 C6 C1 C2 C3 2.6(5) . . . . ?
 C7 N1 C1 C2 109.3(4) . . . . ?
 C7 N1 C1 C6 -74.6(4) . . . . ?
 C7 N2 C8 C9 -27.0(4) . . . . ?
 C7 N3 C9 C8 -24.7(4) . . . . ?
 C8 N2 C7 N1 -166.7(3) . . . . ?
 C8 N2 C7 N3 12.2(4) . . . . ?
 C9 N3 C7 N1 -172.4(4) . . . . ?
 C9 N3 C7 N2 8.7(4) . . . . ?
 C10 N2 C7 N1 -20.7(5) . . . . ?
 C10 N2 C7 N3 158.3(3) . . . . ?
 C10 N2 C8 C9 -173.0(3) . . . . ?
 C11 N3 C7 N1 -33.3(5) . . . . ?
 C11 N3 C7 N2 147.8(3) . . . . ?
 C11 N3 C9 C8 -167.0(3) . . . . ?
 C12 N4 C2 C1 -149.6(3) . . . . ?
 C12 N4 C2 C3 31.2(5) . . . . ?
 C12 C13 C14 C15 -0.3(5) . . . . ?
 C13 C12 C17 C16 -0.7(5) . . . . ?
 C13 C14 C15 C16 -0.6(6) . . . . ?
 C14 C15 C16 C17 0.8(6) . . . . ?
 C15 C16 C17 C12 -0.1(5) . . . . ?
 C17 C12 C13 C14 0.9(5) . . . . ?

_shelx_res_file
;
TITL mo_2024_ch119_1_01a_a.res in Ibca
    mo_2024_ch119_1_01a.res
    created by SHELXL-2018/3 at 14:14:46 on 04-Sep-2024
REM Old TITL mo_2024_ch119_1_01a in Ibca
REM SHELXT solution in Ibca: R1 0.209, Rweak 0.011, Alpha 0.030
REM <I/s> 0.309 for 306 systematic absences, Orientation as input
REM Formula found by SHELXT: C17 N4
CELL 0.71073 16.2589 18.7096 20.146 90 90 90
ZERR 16 0.0042 0.0042 0.0042 0 0 0
LATT 2
SYMM 0.5-X,-Y,0.5+Z
SYMM -X,0.5+Y,0.5-Z
SYMM 0.5+X,0.5-Y,-Z
SFAC C H N
UNIT 272 320 64

L.S. 10
PLAN  20
SIZE 0.056 0.116 0.235
TEMP -173.15
CONF
BOND
list 4
MORE -1
BOND $H
fmap 2
acta
OMIT -3 52
REM <olex2.extras>
REM <HklSrc "%.\\mo_2024_ch119_1_01a.hkl">
REM </olex2.extras>

WGHT    0.099100    7.091000
FVAR       0.13656
N1    3    0.249726    0.585783    0.720051    11.00000    0.02205    0.03698 =
         0.03811   -0.00066   -0.00239   -0.00167
N2    3    0.388192    0.587850    0.748767    11.00000    0.02044    0.04714 =
         0.04515    0.00449   -0.00322   -0.00261
N3    3    0.359218    0.617462    0.643847    11.00000    0.02491    0.04676 =
         0.04149    0.00168    0.00349    0.00128
N4    3    0.160720    0.480613    0.656280    11.00000    0.03287    0.03959 =
         0.03429    0.00217   -0.00504   -0.00212
AFIX  43
H4    2    0.180493    0.471436    0.696039    11.00000   -1.20000
AFIX   0
C1    1    0.186291    0.605613    0.675648    11.00000    0.02175    0.04631 =
         0.03080    0.00181    0.00231    0.00049
C2    1    0.140676    0.551767    0.643293    11.00000    0.02467    0.04043 =
         0.03330    0.00204    0.00335   -0.00122
C3    1    0.076950    0.572440    0.600458    11.00000    0.02359    0.04511 =
         0.03850    0.00152   -0.00020   -0.00236
AFIX  43
H3    2    0.045647    0.536802    0.578322    11.00000   -1.20000
AFIX   0
C4    1    0.058841    0.643874    0.589852    11.00000    0.02623    0.05038 =
         0.04048    0.00608    0.00157   -0.00047
AFIX  43
H4A   2    0.016751    0.656898    0.559463    11.00000   -1.20000
AFIX   0
C5    1    0.102252    0.696496    0.623671    11.00000    0.03351    0.04033 =
         0.04738    0.00652    0.00292    0.00632
AFIX  43
H5    2    0.089021    0.745505    0.617506    11.00000   -1.20000
AFIX   0
C6    1    0.164991    0.676813    0.666451    11.00000    0.03004    0.03921 =
         0.04100    0.00344    0.00185   -0.00282
AFIX  43
H6    2    0.194083    0.712805    0.690012    11.00000   -1.20000
AFIX   0
C7    1    0.325799    0.596245    0.703759    11.00000    0.02807    0.03080 =
         0.04153   -0.00149   -0.00100    0.00015
C8    1    0.463569    0.618660    0.722342    11.00000    0.02410    0.07155 =
         0.06003    0.01064    0.00041   -0.00583
AFIX  23
H8A   2    0.512534    0.591271    0.736703    11.00000   -1.20000
H8B   2    0.469914    0.669220    0.735904    11.00000   -1.20000
AFIX   0
C9    1    0.449753    0.612077    0.648365    11.00000    0.02628    0.06027 =
         0.06033    0.00691    0.00596    0.00157
AFIX  23
H9A   2    0.477062    0.651294    0.623818    11.00000   -1.20000
H9B   2    0.469740    0.565601    0.631286    11.00000   -1.20000
AFIX   0
C10   1    0.371239    0.590601    0.818710    11.00000    0.03273    0.05145 =
         0.04685    0.00364   -0.01066   -0.00201
AFIX 137
H10A  2    0.354130    0.639082    0.830897    11.00000   -1.50000
H10B  2    0.420927    0.577747    0.843523    11.00000   -1.50000
H10C  2    0.327095    0.556851    0.829419    11.00000   -1.50000
AFIX   0
C11   1    0.323531    0.597303    0.579951    11.00000    0.04044    0.05302 =
         0.04086   -0.00214    0.00733   -0.00108
AFIX 137
H11A  2    0.312086    0.545878    0.579697    11.00000   -1.50000
H11B  2    0.362358    0.608765    0.544298    11.00000   -1.50000
H11C  2    0.272219    0.623751    0.573011    11.00000   -1.50000
AFIX   0
C12   1    0.153037    0.422305    0.613506    11.00000    0.01770    0.04140 =
         0.04054    0.00004   -0.00112    0.00065
C13   1    0.147709    0.428729    0.544792    11.00000    0.03043    0.04393 =
         0.03840    0.00273   -0.00136   -0.00222
AFIX  43
H13   2    0.147063    0.474824    0.525022    11.00000   -1.20000
AFIX   0
C14   1    0.143348    0.368539    0.505069    11.00000    0.03844    0.05967 =
         0.03871   -0.00304   -0.00486    0.00172
AFIX  43
H14   2    0.139498    0.373754    0.458266    11.00000   -1.20000
AFIX   0
C15   1    0.144521    0.301011    0.532607    11.00000    0.04035    0.04795 =
         0.04998   -0.01203   -0.00958    0.00118
AFIX  43
H15   2    0.140994    0.259823    0.505177    11.00000   -1.20000
AFIX   0
C16   1    0.150893    0.294275    0.600537    11.00000    0.03326    0.04115 =
         0.05434    0.00018   -0.00810    0.00203
AFIX  43
H16   2    0.152435    0.247972    0.619848    11.00000   -1.20000
AFIX   0
C17   1    0.155053    0.353511    0.640812    11.00000    0.02403    0.04098 =
         0.04157    0.00190   -0.00279    0.00193
AFIX  43
H17   2    0.159329    0.347708    0.687532    11.00000   -1.20000
AFIX   0
HKLF 4


REM  mo_2024_ch119_1_01a_a.res in Ibca
REM wR2 = 0.225482, GooF = S = 1.05701, Restrained GooF = 1.05701 for all data
REM R1 = 0.071777 for 1681 Fo > 4sig(Fo) and 0.137083 for all 3015 data
REM 192 parameters refined using 0 restraints

END

WGHT      0.0991      7.0905

REM Highest difference peak  0.253,  deepest hole -0.286,  1-sigma level  0.065
Q1    1   0.1555  0.3932  0.5823  11.00000  0.05    0.25
Q2    1   0.2477  0.5492  0.7595  11.00000  0.05    0.23
Q3    1   0.1801  0.4024  0.7307  11.00000  0.05    0.23
Q4    1   0.1905  0.5435  0.5874  11.00000  0.05    0.22
Q5    1   0.1453  0.4209  0.4593  11.00000  0.05    0.21
Q6    1   0.2128  0.5000  0.7500  10.50000  0.05    0.21
Q7    1   0.3729  0.6560  0.8822  11.00000  0.05    0.21
Q8    1   0.2397  0.5901  0.5916  11.00000  0.05    0.21
Q9    1   0.1557  0.4132  0.6779  11.00000  0.05    0.21
Q10   1   0.1568  0.3518  0.5906  11.00000  0.05    0.20
Q11   1   0.1556  0.4292  0.7423  11.00000  0.05    0.20
Q12   1   0.2450  0.6107  0.7953  11.00000  0.05    0.20
Q13   1   0.3435  0.6706  0.5139  11.00000  0.05    0.19
Q14   1   0.1568  0.3988  0.6290  11.00000  0.05    0.19
Q15   1   0.1636  0.4135  0.4526  11.00000  0.05    0.19
Q16   1   0.2237  0.4927  0.6894  11.00000  0.05    0.19
Q17   1   0.4214  0.6284  0.4916  11.00000  0.05    0.19
Q18   1   0.1793  0.2904  0.7107  11.00000  0.05    0.19
Q19   1   0.1422  0.5396  0.7139  11.00000  0.05    0.18
Q20   1   0.3754  0.6314  0.7811  11.00000  0.05    0.18
;
_shelx_res_checksum                79371
_shelx_hkl_file
;
   0   2   2  632.64   94.79
   0   2   2  683.43   94.89
   0  -2  -2  607.34   94.79
   0  -2  -2  654.73   94.89
   0   3   3   -2.80    2.30
   0   3   3   -1.60    2.40
   0  -3  -3    1.40    2.80
   0  -3  -3    1.00    2.30
   0   4   4    2.70    3.10
   0   4   4    4.70    3.20
   0  -4  -4   -0.40    3.10
   0  -4  -4    2.20    2.70
   0   5   5    1.60    3.30
   0   5   5    1.40    3.10
   0  -5  -5   -1.70    3.50
   0  -5  -5    2.30    2.90
   0   6   6  384.76   56.79
   0   6   6  395.06   56.49
   0  -6  -6  329.07   55.89
   0  -6  -6  410.66   56.39
   0  -6  -6  388.46   56.69
   0   7   7    0.40    4.20
   0   7   7    2.00    4.00
   0  -7  -7    5.40    3.50
   0  -7  -7   -2.50    4.50
   0  -7  -7   -0.60    1.90
   0   8   8    4.70    4.50
   0   8   8   -4.90    3.40
   0  -8  -8    1.10    2.00
   0  -8  -8    2.30    4.10
   0  -8  -8   -5.60    3.20
   0   9   9   -2.10    3.80
   0   9   9    1.50    4.40
   0  -9  -9   -4.00    3.70
   0  -9  -9   -1.40    3.20
   0  10  10   -5.60    4.00
   0  10  10    1.50    4.50
   0 -10 -10    1.40    2.40
   0 -10 -10    8.10    4.30
   0 -10 -10    7.10    4.70
   0 -10 -10    4.00    4.80
   0  11  11   -9.00    4.40
   0 -11 -11    1.90    5.00
   0 -11 -11    3.60    2.70
   0 -11 -11    2.30    4.30
   0 -11 -11    3.20    4.90
   0  12  12    1.80    6.00
   0 -12 -12    3.20    6.70
   0 -12 -12    2.50    4.80
   0 -12 -12   -4.60    2.80
   0 -12 -12    4.60    4.50
   0  13  13    5.80    6.30
   0 -13 -13    5.80    5.70
   0 -13 -13    6.80    5.80
   0 -13 -13    9.30    5.10
   0  14  14   12.50    7.90
   0 -14 -14   13.50    6.20
   0 -14 -14   17.70    6.40
   0 -14 -14   20.70    7.70
   0 -14 -14   22.50    4.60
   0  15  15    3.50    7.10
   0 -15 -15   -2.00    5.40
   0 -15 -15    0.10    5.60
   0 -15 -15    0.40    3.00
   0 -15 -15    5.60    5.60
   0  16  16    5.00    9.30
   0 -16 -16    0.40    2.90
   0 -16 -16   -9.50    5.30
   0 -16 -16   -0.60    5.90
   0 -16 -16   -9.20    6.30
   0  17  17    3.60    9.50
   0 -17 -17   -0.60    9.20
   0 -17 -17   -1.30    5.70
   0 -17 -17    1.70    7.90
   1 -16 -17   -2.20    5.10
   1 -16 -17    6.30    7.80
  -1  16  17    0.90    8.10
   1 -15 -16    3.50    6.20
   1 -15 -16   -3.80    6.00
   1 -15 -16   -0.20    4.80
  -1  15  16    4.10    7.40
   1 -14 -15   -8.40    4.70
   1 -14 -15    5.50    5.60
  -1  14  15   -3.40    5.80
   1 -13 -14    4.80    4.60
   1 -13 -14   12.20    6.40
   1 -13 -14    0.40    4.70
  -1  13  14    4.30    6.30
   1 -12 -13    2.70    2.40
   1 -12 -13   13.60    4.80
   1 -12 -13    7.10    8.40
   1 -12 -13   -1.70    5.00
  -1  12  13   -0.80    5.30
   1 -11 -12   16.50    5.10
   1 -11 -12   13.40    6.00
   1 -11 -12    4.20    5.00
   1 -11 -12    7.80    2.70
  -1  11  12    5.90    5.80
   1 -10 -11    7.70    2.80
   1 -10 -11    7.60    5.40
   1 -10 -11   17.40    5.00
   1 -10 -11    9.40    5.10
  -1  10  11    3.20    5.80
   1  -9 -10   -2.20    3.90
   1  -9 -10   -0.40    1.80
   1  -9 -10    8.30    4.60
   1  -9 -10    1.00    3.60
  -1   9  10    6.20    4.50
   1  -8  -9    4.30    2.40
   1  -8  -9   11.60    4.80
   1  -8  -9   19.00    5.20
   1  -8  -9   12.20    4.00
  -1   8   9   13.70    4.70
  -1   8   9   13.60    4.90
   1  -7  -8    3.30    4.30
   1  -7  -8    5.40    2.00
   1  -7  -8    4.10    3.50
   1  -7  -8   -2.00    4.00
  -1   7   8    5.50    4.30
  -1   7   8    7.80    4.00
   1  -6  -7  105.29   17.50
   1  -6  -7  117.29   18.30
   1  -6  -7  116.29   18.20
   1  -6  -7  110.39   16.60
  -1   6   7  109.79   18.10
  -1   6   7   97.79   19.50
   1  -5  -6   52.89   11.80
   1  -5  -6   58.49   11.90
   1  -5  -6   90.39   11.70
  -1   5   6   90.79   12.00
  -1   5   6   60.69   11.80
   1  -4  -5    5.80    2.70
   1  -4  -5    3.40    3.10
   1  -4  -5    7.10    3.60
  -1   4   5    4.40    3.00
  -1   4   5    4.30    3.30
   1  -3  -4   43.50    7.70
   1  -3  -4   51.29    7.80
  -1   3   4   44.40    7.80
  -1   3   4   42.20    7.40
   1  -2  -3 1504.45  233.38
   1  -2  -3 1680.13  233.28
  -1   2   3 1577.14  233.38
  -1   2   3 1585.24  233.28
   1  -1  -2   25.60    4.50
   1  -1  -2   27.10    4.30
  -1   1   2   27.90    4.50
  -1   1   2   25.10    4.50
   1   2   1    6.70    2.40
  -1  -2  -1    9.30    2.50
  -1  -2  -1   13.50    2.80
   1   3   2  159.18   23.20
   1   3   2  145.59   23.10
  -1  -3  -2  150.68   23.00
  -1  -3  -2  153.38   23.20
   1   4   3   -1.60    3.20
   1   4   3   -2.90    2.90
  -1  -4  -3    1.20    3.40
  -1  -4  -3    1.00    3.10
   1   5   4  197.98   30.00
  -1  -5  -4  201.18   29.80
  -1  -5  -4  190.58   29.90
   1   6   5   -0.60    4.20
   1   6   5   15.50    4.60
  -1  -6  -5   13.00    3.90
  -1  -6  -5    8.00    4.30
   1   7   6   58.89   10.40
  -1  -7  -6   45.50    9.40
  -1  -7  -6   62.49   10.20
   1   8   7    0.00    4.30
   1   8   7    2.60    4.90
  -1  -8  -7   11.60    4.50
  -1  -8  -7    8.90    4.40
  -1  -8  -7    8.00    2.90
   1   9   8   77.69   13.20
   1   9   8   77.29   13.20
  -1  -9  -8   71.59   11.40
  -1  -9  -8   71.69   12.50
  -1  -9  -8   58.59   12.40
   1  10   9   12.60    5.40
   1  10   9   13.60    5.90
  -1 -10  -9   20.80    5.80
  -1 -10  -9   12.90    3.70
  -1 -10  -9    8.50    4.60
   1  11  10    0.40    4.90
   1  11  10   -6.60    4.20
  -1 -11 -10    4.50    4.80
  -1 -11 -10    4.40    4.10
  -1 -11 -10    2.00    2.50
   1  12  11   10.00    5.90
   1  12  11    4.10    6.10
  -1 -12 -11    6.70    5.20
  -1 -12 -11    0.50    3.70
  -1 -12 -11   16.40    5.40
   1  13  12   11.70    6.70
  -1 -13 -12    9.90    4.20
  -1 -13 -12    3.70    6.20
  -1 -13 -12    4.40    5.00
  -1 -13 -12    4.70    5.80
   1  14  13    2.70    6.30
  -1 -14 -13    3.20    3.20
  -1 -14 -13   -2.20    5.10
  -1 -14 -13    3.00    5.60
  -1 -14 -13   -5.00    4.40
   1  15  14   11.70    7.50
  -1 -15 -14    1.60    3.70
  -1 -15 -14    3.40    5.90
  -1 -15 -14   -1.20    5.20
   1  16  15   -1.50    8.10
  -1 -16 -15   -5.00    5.70
  -1 -16 -15    3.60    6.20
  -1 -16 -15   10.20    6.40
  -1 -16 -15    4.20    4.00
   1  17  16   -2.40    8.70
  -1 -17 -16   25.30    7.40
  -1 -17 -16    7.80    4.40
  -1 -17 -16    7.60    7.70
   2 -16 -18    1.50    7.80
   2 -16 -18   -1.20    7.10
  -2  16  18    2.30    8.80
   2 -15 -17   -3.40    5.40
   2 -15 -17   -1.10    7.20
  -2  15  17   -2.80    7.50
   2 -14 -16    2.30    5.50
  -2  14  16   -6.50    6.30
   2 -13 -15    6.50    5.60
   2 -13 -15    4.60    5.90
  -2  13  15   14.80    7.60
   2 -12 -14   15.90    6.60
   2 -12 -14   18.60    7.20
  -2  12  14   15.70    7.70
   2 -11 -13    1.10    5.30
   2 -11 -13    7.00    5.60
  -2  11  13   -4.10    4.90
   2 -10 -12    3.60    4.90
   2 -10 -12   -0.60    4.90
  -2  10  12    7.60    5.50
   2  -9 -11   24.70    6.90
   2  -9 -11   16.90    6.10
  -2   9  11   25.40    6.70
   2  -8 -10    2.40    4.40
   2  -8 -10   10.70    4.50
  -2   8  10   13.40    4.60
   2  -7  -9   29.30    6.50
   2  -7  -9   16.10    6.40
  -2   7   9   35.20    7.00
   2  -6  -8   43.90    8.20
   2  -6  -8   32.00    8.40
  -2   6   8   44.90    8.40
   2  -5  -7   25.30    6.00
   2  -5  -7   26.00    6.50
  -2   5   7   22.80    6.00
   2  -4  -6   24.40    5.50
   2  -4  -6   25.10    6.00
  -2   4   6   21.40    5.80
   2  -3  -5   13.30    3.70
   2  -3  -5   11.90    3.90
  -2   3   5    8.60    3.10
  -2   3   5   10.60    4.00
   2  -2  -4    1.80    2.60
   2  -2  -4   -3.50    2.00
  -2   2   4    0.80    2.40
  -2   2   4   -0.70    2.80
   2  -1  -3 2044.60  296.67
   2  -1  -3 1975.00  296.47
   2  -1  -3 1947.01  296.37
  -2   1   3 2049.59  296.47
  -2   1   3 2001.80  296.37
  -2   1   3 2092.79  296.67
   2   0  -2   61.49    8.50
   2   0  -2   52.99    8.30
   2   0  -2   46.50    8.60
  -2   0   2   61.29    8.40
  -2   0   2   50.39    8.50
  -2   0   2   47.90    8.70
   2   1  -1   38.00    6.50
   2   1  -1   40.20    6.50
   2   1  -1   35.50    6.20
   2   1  -1   38.10    6.10
  -2  -1   1   38.90    6.10
  -2  -1   1   43.20    6.40
  -2  -1   1   39.50    6.40
  -2  -1   1   37.90    6.20
  -2  -1   1   34.20    6.20
   2   2   0  192.78   29.90
   2   2   0  208.78   29.80
  -2  -2   0  195.78   29.80
  -2  -2   0  201.08   29.90
   2   3   1    1.00    3.10
   2   3   1    5.60    2.50
  -2  -3  -1    0.30    2.40
  -2  -3  -1    4.60    3.00
   2   4   2   -0.60    3.10
   2   4   2   -0.30    2.60
  -2  -4  -2   -4.30    3.00
  -2  -4  -2    0.00    3.00
   2   5   3    5.80    3.50
   2   5   3    4.20    3.50
  -2  -5  -3   -3.70    3.30
  -2  -5  -3    2.50    3.30
   2   6   4   52.79    9.80
   2   6   4   49.10    9.60
  -2  -6  -4   41.40    8.80
  -2  -6  -4   58.69    9.30
  -2  -6  -4   55.69    9.40
   2   7   5   14.30    4.50
   2   7   5    8.40    5.00
  -2  -7  -5   12.20    4.80
  -2  -7  -5    4.30    3.50
   2   8   6   17.60    5.80
   2   8   6   12.30    5.50
  -2  -8  -6    6.00    4.70
  -2  -8  -6    7.50    3.30
  -2  -8  -6   16.30    5.40
   2   9   7   -4.50    4.30
   2   9   7   -2.00    4.10
  -2  -9  -7   -0.50    3.90
  -2  -9  -7    4.20    4.10
  -2  -9  -7    1.50    2.40
   2  10   8   51.89   11.80
   2  10   8   82.09   12.60
  -2 -10  -8   58.49   10.50
  -2 -10  -8   51.19   11.30
  -2 -10  -8   73.59   11.70
   2  11   9   12.80    5.80
   2  11   9    8.80    6.00
  -2 -11  -9    7.70    4.80
  -2 -11  -9   12.60    5.20
  -2 -11  -9    5.50    3.50
   2  12  10    3.30    5.00
   2  12  10   -5.60    5.50
  -2 -12 -10    1.30    4.90
  -2 -12 -10    0.00    3.60
  -2 -12 -10   -2.10    4.20
   2  13  11   -3.20    5.10
   2  13  11    1.00    6.00
  -2 -13 -11   -3.60    4.60
  -2 -13 -11   11.20    4.20
   2  14  12   45.90   16.60
  -2 -14 -12   20.80    5.80
  -2 -14 -12   19.60    7.40
  -2 -14 -12   16.40    6.90
   2  15  13   -5.90    6.40
  -2 -15 -13  -11.00    4.90
  -2 -15 -13   13.70    7.30
  -2 -15 -13    1.50    3.20
   2  16  14   28.40   10.00
  -2 -16 -14    8.70    4.50
  -2 -16 -14    9.60    7.00
  -2 -16 -14   -3.40    5.60
  -2 -16 -14   -1.60    5.70
   2  17  15   18.00   10.20
  -2 -17 -15    9.00    8.90
  -2 -17 -15    3.80    7.80
  -2 -17 -15   13.50    7.20
  -2 -17 -15   26.20    8.20
   2  18  16   16.80   11.70
   3 -15 -18   11.70    9.30
   3 -15 -18    6.20    7.40
  -3  15  18    7.60    8.80
   3 -14 -17   -0.80    5.30
   3 -14 -17   -6.00    5.80
  -3  14  17   -9.20    6.80
   3 -13 -16   39.20   10.20
   3 -13 -16   30.10    9.00
  -3  13  16   44.20   10.80
   3 -12 -15    8.90    5.60
   3 -12 -15    6.10    6.10
  -3  12  15    4.00    6.50
   3 -11 -14   22.00    7.80
   3 -11 -14   20.40    7.40
  -3  11  14   29.90    8.30
   3 -10 -13    4.00    5.40
   3 -10 -13    1.20    4.90
  -3  10  13   12.60    5.90
   3  -9 -12   42.90    8.20
   3  -9 -12   25.70    8.00
  -3   9  12   31.00    8.40
   3  -8 -11   15.90    5.60
   3  -8 -11   18.00    5.30
  -3   8  11    6.40    4.80
   3  -7 -10    8.80    4.10
   3  -7 -10   -0.30    3.90
  -3   7  10    4.00    4.10
   3  -6  -9   13.40    4.50
   3  -6  -9    8.80    4.80
  -3   6   9   11.00    4.80
   3  -5  -8   11.00    5.30
   3  -5  -8   19.70    4.80
  -3   5   8   22.20    5.90
   3  -4  -7   56.09   10.60
   3  -4  -7   68.19   10.20
  -3   4   7   54.79   10.00
  -3   4   7   52.69   10.40
   3  -3  -6    1.90    3.70
   3  -3  -6    0.20    2.60
  -3   3   6   -2.90    3.20
  -3   3   6    2.20    2.60
   3  -2  -5  820.22  118.69
   3  -2  -5  832.92  118.99
  -3   2   5  712.53  118.29
  -3   2   5  831.82  118.69
  -3   2   5  854.21  118.99
   3  -1  -4 1251.27  185.28
   3  -1  -4 1275.67  185.58
  -3   1   4 1231.68  185.08
  -3   1   4 1252.97  185.28
  -3   1   4 1289.67  185.48
   3   0  -3   -0.20    1.70
   3   0  -3   -0.50    2.00
  -3   0   3    4.40    2.90
  -3   0   3   -2.90    2.00
  -3   0   3    0.70    1.70
   3   1  -2  407.96   63.89
   3   1  -2  410.06   63.69
   3   1  -2  459.45   64.19
  -3  -1   2  453.45   63.69
  -3  -1   2  404.96   63.79
  -3  -1   2  481.85   63.89
  -3  -1   2  415.76   63.59
  -3  -1   2  429.06   64.09
   3   2  -1   46.10    8.00
   3   2  -1   36.80    8.40
   3   2  -1   53.29    8.40
  -3  -2   1   61.69    8.60
  -3  -2   1   55.89    8.60
  -3  -2   1   65.69    8.90
  -3  -2   1   36.90    8.10
  -3  -2   1   55.39    8.30
   3   3   0    1.40    2.90
   3   3   0    6.10    3.50
  -3  -3   0   -0.20    2.60
  -3  -3   0   -0.90    2.40
  -3  -3   0    0.60    2.60
   3   4   1   -0.70    2.60
   3   4   1    0.70    3.90
  -3  -4  -1    0.00    2.90
  -3  -4  -1   -0.90    1.80
  -3  -4  -1    3.50    2.60
   3   5   2    4.80    3.40
   3   5   2    2.70    3.90
  -3  -5  -2    9.20    4.40
  -3  -5  -2    3.40    3.20
  -3  -5  -2    5.70    3.10
   3   6   3   -5.10    3.60
   3   6   3   -1.30    3.00
  -3  -6  -3    2.80    3.50
  -3  -6  -3    1.10    2.50
  -3  -6  -3   -2.40    3.60
   3   7   4    7.90    5.10
   3   7   4    9.40    4.60
  -3  -7  -4    3.00    4.40
  -3  -7  -4   10.90    5.10
  -3  -7  -4    6.20    3.30
   3   8   5   49.20    9.20
   3   8   5   35.60    8.20
  -3  -8  -5   21.40    6.50
  -3  -8  -5   36.90    8.30
  -3  -8  -5   43.90    8.00
   3   9   6   77.29   14.00
   3   9   6   99.49   15.00
  -3  -9  -6   83.59   13.70
  -3  -9  -6   65.29   13.60
  -3  -9  -6   73.19   12.90
   3  10   7   18.80    6.90
   3  10   7   34.00    7.00
  -3 -10  -7   36.90    6.70
  -3 -10  -7   16.10    5.70
  -3 -10  -7    9.20    4.30
   3  11   8   24.90    7.50
   3  11   8   11.00    7.00
  -3 -11  -8   13.00    4.80
  -3 -11  -8   29.30    6.90
  -3 -11  -8   35.80    7.40
   3  12   9    4.10    6.30
   3  12   9    5.00    5.60
  -3 -12  -9    0.30    4.30
  -3 -12  -9    2.10    4.70
  -3 -12  -9    1.50    3.80
   3  13  10    1.00    5.90
   3  13  10   16.30    7.90
  -3 -13 -10    2.90    4.30
  -3 -13 -10   10.30    5.40
  -3 -13 -10    6.70    5.20
   3  14  11   31.50    9.10
   3  14  11   17.90    9.10
  -3 -14 -11   26.50    7.70
  -3 -14 -11   31.90    6.80
  -3 -14 -11   14.50    7.00
   3  15  12   -3.90    7.00
  -3 -15 -12    6.80    4.70
  -3 -15 -12    6.70    5.90
  -3 -15 -12    5.40    5.60
   3  16  13    8.80    9.20
  -3 -16 -13  -13.80    4.80
  -3 -16 -13   -1.60    5.20
  -3 -16 -13    4.00    4.80
   3  17  14    3.90    9.70
  -3 -17 -14   11.90    7.00
  -3 -17 -14    7.90    7.70
  -3 -17 -14    1.20    4.40
  -3 -17 -14    4.20    7.10
   3  18  15    3.30    6.80
  -3 -18 -15   -8.50    7.20
  -3 -18 -15   -0.60    7.20
   4 -14 -18   -0.80    6.60
   4 -14 -18   15.90    8.40
  -4  14  18    4.30    8.30
   4 -13 -17    5.20    6.80
  -4  13  17   14.10    8.40
   4 -12 -16   14.50    7.50
   4 -12 -16   12.50    6.00
  -4  12  16   19.30    7.70
   4 -11 -15   16.60    7.20
   4 -11 -15    9.30    5.40
  -4  11  15    6.10    6.10
   4 -10 -14  109.09   17.50
   4 -10 -14  102.99   18.60
  -4  10  14   83.99   17.60
   4  -9 -13   40.20    9.80
   4  -9 -13   32.10    8.00
  -4   9  13   33.90    8.60
   4  -8 -12   16.90    7.00
   4  -8 -12   19.10    6.00
  -4   8  12   29.80    7.10
   4  -7 -11    5.50    5.00
   4  -7 -11    0.80    3.60
  -4   7  11   -2.50    4.00
   4  -6 -10    3.70    3.50
   4  -6 -10    3.80    4.60
  -4   6  10   -1.00    3.70
   4  -5  -9  148.59   22.90
   4  -5  -9  138.69   22.00
  -4   5   9  133.69   22.80
  -4   5   9  140.79   22.20
   4  -4  -8    9.50    4.10
   4  -4  -8   15.80    5.50
  -4   4   8   14.80    4.20
  -4   4   8    8.60    4.80
   4  -3  -7   28.40    6.90
   4  -3  -7   40.70    8.10
  -4   3   7   40.30    7.70
  -4   3   7   33.10    7.00
   4  -2  -6   15.60    4.40
   4  -2  -6   13.70    5.40
  -4   2   6   17.90    3.30
  -4   2   6   21.80    4.50
  -4   2   6   19.10    5.50
   4  -1  -5  436.76   63.59
  -4   1   5  423.56   62.89
  -4   1   5  420.06   63.09
   4   0  -4 1125.59  165.18
   4   0  -4 1098.69  165.18
  -4   0   4 1099.79  165.18
  -4   0   4 1182.78  165.08
  -4   0   4 1098.89  165.38
   4   1  -3  144.79   24.60
   4   1  -3  152.78   24.30
  -4  -1   3  172.38   24.20
  -4  -1   3  169.18   24.40
  -4  -1   3  167.18   24.60
   4   2  -2   62.49   10.20
   4   2  -2   51.59    9.90
   4   2  -2   62.09   10.80
   4   2  -2   49.50   10.50
  -4  -2   2   67.39   10.10
  -4  -2   2   66.29   10.70
  -4  -2   2   73.79   10.30
  -4  -2   2   63.49   11.30
  -4  -2   2   65.49    9.90
   4   3  -1   48.70    8.60
   4   3  -1   43.80    8.60
  -4  -3   1   43.70    8.30
  -4  -3   1   44.30    7.90
  -4  -3   1   49.40    7.90
  -4  -3   1   49.50    9.60
   4   4   0  107.79   18.80
  -4  -4   0  136.09   18.70
  -4  -4   0  111.09   18.20
  -4  -4   0  113.49   18.40
   4   5   1   15.20    5.30
   4   5   1   18.90    5.00
  -4  -5  -1   12.10    3.80
  -4  -5  -1   22.30    4.80
  -4  -5  -1   20.30    4.80
   4   6   2   17.40    5.20
   4   6   2   11.80    4.50
  -4  -6  -2    6.30    4.90
  -4  -6  -2   12.60    4.30
  -4  -6  -2   13.80    4.50
   4   7   3   40.60    8.60
   4   7   3   40.40    8.20
  -4  -7  -3   39.30    7.40
  -4  -7  -3   33.80    8.70
  -4  -7  -3   42.40    8.60
   4   8   4   43.00    8.20
   4   8   4   21.40    7.40
  -4  -8  -4   40.40    8.20
  -4  -8  -4   39.40    7.70
  -4  -8  -4   27.40    6.50
   4   9   5    0.70    4.30
   4   9   5    0.30    4.00
  -4  -9  -5   -0.60    3.90
  -4  -9  -5   -3.90    4.00
  -4  -9  -5    1.70    2.70
   4  10   6   27.20    6.60
   4  10   6   21.60    7.20
  -4 -10  -6   20.50    5.70
  -4 -10  -6   30.40    7.00
  -4 -10  -6   29.60    7.30
   4  11   7   10.20    4.90
   4  11   7    3.70    5.20
  -4 -11  -7    4.00    4.40
  -4 -11  -7   13.20    5.30
  -4 -11  -7    6.30    4.20
   4  12   8   18.30    7.20
   4  12   8   30.70    8.50
  -4 -12  -8   20.00    6.40
  -4 -12  -8   28.00    7.60
  -4 -12  -8   42.70    8.00
   4  13   9   18.10    7.60
   4  13   9   10.00    6.80
  -4 -13  -9   19.90    7.20
  -4 -13  -9   41.50    8.30
  -4 -13  -9   32.50    7.70
   4  14  10    0.50    5.30
   4  14  10   -6.60    5.60
  -4 -14 -10   -0.40    4.30
  -4 -14 -10    1.80    4.90
  -4 -14 -10   -2.40    5.00
   4  15  11    3.70    7.40
   4  15  11    8.60    6.40
  -4 -15 -11   12.10    6.70
  -4 -15 -11   14.80    5.30
  -4 -15 -11   -1.40    5.10
   4  16  12    3.70    6.40
  -4 -16 -12    3.50    6.30
  -4 -16 -12    9.10    6.30
   4  17  13   -3.40    5.00
  -4 -17 -13    4.90    5.90
  -4 -17 -13  -10.70    6.20
   4  18  14   14.40    8.50
  -4 -18 -14   41.50   10.10
  -4 -18 -14   31.70    9.40
   5 -14 -19   -2.00    8.40
   5 -14 -19   -1.60    6.40
   5 -13 -18    8.00    6.50
  -5  13  18   -0.40    7.60
   5 -12 -17   -9.00    5.20
  -5  12  17   -3.10    6.20
   5 -11 -16    2.50    4.50
   5 -11 -16   -0.50    5.80
  -5  11  16    1.60    5.80
   5 -10 -15   14.70    6.90
   5 -10 -15   -6.10    4.10
  -5  10  15    2.70    5.70
   5  -9 -14   15.00    5.50
   5  -9 -14   33.50    8.30
  -5   9  14    3.90    7.80
   5  -8 -13   44.40   11.50
   5  -8 -13   40.20    8.90
  -5   8  13   45.10    9.90
   5  -7 -12   -3.30    3.40
   5  -7 -12   -1.20    4.40
  -5   7  12    1.50    4.60
   5  -6 -11    0.90    3.40
   5  -6 -11    3.90    4.50
  -5   6  11    7.30    4.30
  -5   6  11   -0.40    4.30
   5  -5 -10    0.60    3.00
   5  -5 -10    4.20    4.20
  -5   5  10    3.30    3.40
  -5   5  10   -3.40    3.70
   5  -4  -9    5.60    4.80
   5  -4  -9   -2.40    2.80
  -5   4   9    4.00    3.30
  -5   4   9    0.10    3.90
   5  -3  -8  110.69   18.70
   5  -3  -8  117.09   19.40
  -5   3   8  118.99   19.40
  -5   3   8  122.49   18.80
   5  -2  -7   49.80    7.70
   5  -2  -7   31.10    7.80
  -5   2   7   28.20    6.40
  -5   2   7   31.20    5.60
  -5   2   7   35.20    7.50
   5  -1  -6   56.09   10.90
   5  -1  -6   58.69   10.00
  -5   1   6   54.69    9.00
  -5   1   6   55.99   10.20
   5   0  -5    1.30    2.40
   5   0  -5    1.10    2.90
  -5   0   5   -1.30    3.60
  -5   0   5   -6.10    3.10
  -5   0   5   -3.80    2.40
  -5   0   5    2.10    2.40
   5   1  -4   22.30    5.50
   5   1  -4   22.80    4.90
  -5  -1   4   22.70    4.90
  -5  -1   4   25.80    5.20
  -5  -1   4   25.30    4.80
  -5  -1   4   33.50    6.50
   5   2  -3   -1.00    3.40
   5   2  -3   -1.50    2.70
   5   2  -3    1.20    3.40
  -5  -2   3    4.50    2.80
  -5  -2   3   -0.40    2.10
  -5  -2   3   -0.20    3.20
  -5  -2   3   -3.80    2.00
  -5  -2   3    1.30    3.00
   5   3  -2  128.39   22.60
   5   3  -2  153.38   23.30
  -5  -3   2  145.39   22.00
  -5  -3   2  146.59   22.40
  -5  -3   2  140.69   22.70
  -5  -3   2  149.59   22.80
  -5  -3   2  154.48   22.30
   5   4  -1   -1.60    3.40
   5   4  -1    0.60    4.50
  -5  -4   1    3.70    3.50
  -5  -4   1   -2.40    3.30
  -5  -4   1   -1.30    2.30
  -5  -4   1    0.10    4.00
  -5  -4   1    0.30    2.60
   5   5   0    3.70    4.00
   5   5   0   -1.90    3.70
  -5  -5   0    2.30    2.60
  -5  -5   0    0.40    3.50
  -5  -5   0    0.10    3.70
   5   6   1   20.60    6.00
   5   6   1   22.30    7.00
  -5  -6  -1   26.10    5.60
  -5  -6  -1    9.30    4.30
  -5  -6  -1   12.30    5.50
   5   7   2    3.80    4.90
   5   7   2    6.00    4.90
  -5  -7  -2    7.90    4.10
  -5  -7  -2    4.90    4.80
   5   8   3   -5.80    3.80
   5   8   3    2.30    4.40
  -5  -8  -3    0.40    3.90
  -5  -8  -3   -1.00    2.60
  -5  -8  -3    3.90    4.50
   5   9   4   -3.20    4.00
   5   9   4    0.00    3.90
  -5  -9  -4   -1.00    2.30
  -5  -9  -4    4.90    4.50
  -5  -9  -4    1.40    4.50
   5  10   5   43.10    9.90
   5  10   5   44.50    9.70
  -5 -10  -5   50.69    9.20
  -5 -10  -5   56.99    9.70
  -5 -10  -5   34.00    8.90
   5  11   6   -1.20    4.60
   5  11   6    6.90    5.50
  -5 -11  -6    9.80    4.20
  -5 -11  -6   -3.00    4.40
  -5 -11  -6    0.40    4.50
   5  12   7   20.10    6.80
   5  12   7   26.70    8.20
  -5 -12  -7   21.30    6.20
  -5 -12  -7   14.00    6.50
  -5 -12  -7   11.60    6.40
   5  13   8    1.10    5.40
   5  13   8   -8.90    8.50
  -5 -13  -8    4.30    5.50
  -5 -13  -8    1.50    4.90
  -5 -13  -8    1.90    4.40
   5  14   9    5.50    6.20
   5  14   9   -0.10    6.10
  -5 -14  -9   12.10   10.40
  -5 -14  -9    8.00    5.20
  -5 -14  -9    8.70    5.90
   5  15  10   20.10    8.50
   5  15  10   15.10    7.00
  -5 -15 -10   16.60    7.10
  -5 -15 -10   19.80    7.60
   5  16  11    1.00    6.20
   5  16  11   -3.60    5.30
  -5 -16 -11    4.00    5.20
  -5 -16 -11   -4.80    5.40
   5  17  12   -1.80    5.60
  -5 -17 -12  -13.60    6.10
  -5 -17 -12   -0.20    5.90
   5  18  13   -1.30    6.20
  -5 -18 -13    8.50    7.90
  -5 -18 -13   -0.10    6.40
   6 -13 -19   -8.60    7.30
   6 -13 -19    4.20    6.40
   6 -12 -18   -5.00    5.80
  -6  12  18   -8.10    7.00
   6 -11 -17   -1.70    6.00
   6 -11 -17    9.50    5.40
  -6  11  17   -1.10    6.40
   6 -10 -16   28.40    8.80
   6 -10 -16   19.40    6.70
  -6  10  16   25.30    8.50
   6  -9 -15   15.50    7.00
   6  -9 -15    7.60    5.30
  -6   9  15   11.10    6.30
   6  -8 -14   17.30    6.70
   6  -8 -14   42.70    9.40
  -6   8  14   31.10    9.00
   6  -7 -13   24.00    6.00
   6  -7 -13    6.80    6.20
  -6   7  13   20.60    7.10
   6  -6 -12   27.00    6.90
   6  -6 -12   34.90    8.50
  -6   6  12   38.80    8.40
  -6   6  12   25.10    7.30
   6  -5 -11    5.20    3.50
   6  -5 -11    4.80    4.60
  -6   5  11    1.40    3.40
  -6   5  11    6.20    5.00
   6  -4 -10    2.40    4.80
   6  -4 -10    6.70    3.60
  -6   4  10    5.40    4.50
  -6   4  10    8.70    3.60
   6  -3  -9   11.20    5.60
   6  -3  -9   13.20    4.20
  -6   3   9   10.10    3.80
  -6   3   9   10.40    2.50
  -6   3   9    7.50    5.30
   6  -2  -8   -0.70    3.20
   6  -2  -8   12.10    5.30
  -6   2   8   -0.80    2.70
  -6   2   8    4.00    4.10
  -6   2   8    2.30    1.80
   6  -1  -7   -1.10    3.00
   6  -1  -7    6.50    3.90
  -6   1   7    4.10    3.40
  -6   1   7    4.80    2.50
  -6   1   7    0.70    4.20
   6   0  -6 1111.49  157.88
   6   0  -6 1091.29  158.18
  -6   0   6 1052.99  158.38
  -6   0   6 1064.19  157.98
  -6   0   6 1053.89  157.98
  -6   0   6 1047.00  158.58
   6   1  -5   24.00    5.40
   6   1  -5   16.30    4.60
  -6  -1   5   13.20    5.70
  -6  -1   5   19.80    5.30
  -6  -1   5   16.10    4.50
  -6  -1   5   12.60    5.30
   6   2  -4  131.69   21.10
   6   2  -4  150.68   21.90
   6   2  -4  131.49   20.90
  -6  -2   4  138.39   22.00
  -6  -2   4  152.78   21.10
  -6  -2   4  166.78   21.70
  -6  -2   4  122.39   20.80
  -6  -2   4  121.19   20.80
   6   3  -3    4.90    4.60
   6   3  -3    4.60    3.40
   6   3  -3    2.80    3.80
  -6  -3   3    3.60    3.10
  -6  -3   3    3.90    3.80
  -6  -3   3   -0.20    2.90
  -6  -3   3    5.40    3.90
   6   4  -2    4.80    4.70
   6   4  -2   -0.80    4.20
  -6  -4   2    4.10    3.20
  -6  -4   2    2.00    3.70
  -6  -4   2    4.20    3.80
  -6  -4   2   -1.60    3.50
  -6  -4   2    3.10    2.90
   6   5  -1  145.89   26.00
   6   5  -1  160.48   26.80
  -6  -5   1  170.08   25.80
  -6  -5   1  158.58   26.20
  -6  -5   1  155.38   26.10
  -6  -5   1  149.79   25.60
  -6  -5   1  205.38   25.60
   6   6   0   51.89   10.80
   6   6   0   45.90    9.90
  -6  -6   0   56.99    9.90
  -6  -6   0   46.10    9.90
  -6  -6   0   43.30    9.20
   6   7   1   -2.40    4.20
   6   7   1   -0.20    4.30
  -6  -7  -1   -4.40    3.30
  -6  -7  -1   -4.40    3.50
  -6  -7  -1   -1.40    3.20
   6   8   2   59.29   10.80
   6   8   2   44.40   10.40
  -6  -8  -2   44.70    9.40
  -6  -8  -2   54.49    9.90
   6   9   3   -8.10    4.00
   6   9   3    0.20    4.30
  -6  -9  -3    2.50    3.90
  -6  -9  -3    6.70    4.70
  -6  -9  -3    0.80    3.90
   6  10   4   -1.70    4.50
   6  10   4    1.10    4.60
  -6 -10  -4    7.00    4.90
  -6 -10  -4    0.90    3.40
  -6 -10  -4   -2.90    3.80
   6  11   5   -3.00    4.50
   6  11   5   -4.30    4.70
  -6 -11  -5   -0.70    4.00
  -6 -11  -5   -3.40    4.40
  -6 -11  -5   -1.50    4.00
   6  12   6    4.80    5.80
   6  12   6   16.00    7.00
  -6 -12  -6   10.60    4.90
  -6 -12  -6   13.40    5.80
  -6 -12  -6    7.30    5.30
   6  13   7    9.60    7.40
   6  13   7   12.70    6.90
  -6 -13  -7   10.50    6.50
  -6 -13  -7   22.60    6.10
  -6 -13  -7   18.90    6.60
   6  14   8   26.20    8.50
   6  14   8    9.90    6.70
  -6 -14  -8   31.70   10.70
  -6 -14  -8   28.80    8.10
   6  15   9   14.60    8.20
   6  15   9   11.50   11.30
  -6 -15  -9   14.70    6.80
  -6 -15  -9   20.40    7.30
   6  16  10    9.50    8.30
   6  16  10    4.50    6.50
  -6 -16 -10   16.90    7.50
  -6 -16 -10   12.90    6.60
   6  17  11    8.10    8.00
   6  17  11    4.20    7.20
  -6 -17 -11   27.30    9.20
  -6 -17 -11    4.30    5.80
   6  18  12   -4.60    6.10
  -6 -18 -12   -3.50    5.60
  -6 -18 -12   -4.90    7.10
   7 -12 -19    1.50    6.70
   7 -12 -19   14.40    8.60
  -7  12  19   -7.40    7.50
  -7  11  18   -9.70    6.90
   7 -10 -17   -4.80    5.90
   7 -10 -17    0.40    4.40
  -7  10  17   -5.90    5.40
   7  -9 -16   24.70    7.50
   7  -9 -16   26.10    9.30
  -7   9  16   38.50    9.60
   7  -8 -15   17.40    5.90
   7  -8 -15   17.40    7.80
  -7   8  15   18.20    6.80
   7  -7 -14    0.00    4.90
   7  -7 -14    1.20    3.90
  -7   7  14    0.30    5.50
   7  -6 -13    1.60    5.00
   7  -6 -13   -1.80    3.80
  -7   6  13   -3.60    4.60
  -7   6  13    1.40    4.30
   7  -5 -12   17.50    6.40
   7  -5 -12   24.50    7.30
  -7   5  12   27.70    7.10
  -7   5  12   28.60    6.30
   7  -4 -11   10.30    4.60
   7  -4 -11   16.70    5.90
  -7   4  11   14.80    4.60
  -7   4  11   11.50    5.40
   7  -3 -10    5.10    5.20
   7  -3 -10    9.30    4.40
  -7   3  10    3.50    3.70
  -7   3  10    5.50    1.90
  -7   3  10    8.20    4.90
   7  -2  -9  113.89   17.60
   7  -2  -9  104.69   18.00
  -7   2   9  108.09   16.70
  -7   2   9  109.49   18.40
  -7   2   9  110.99   17.50
   7  -1  -8    5.40    3.70
   7  -1  -8    7.60    3.50
  -7   1   8    6.40    2.60
  -7   1   8    3.40    4.60
  -7   1   8    6.20    3.20
   7   0  -7   -3.20    3.20
   7   0  -7    1.50    3.00
  -7   0   7    2.60    2.30
  -7   0   7   -7.40    3.20
  -7   0   7   -5.40    2.70
  -7   0   7    2.30    4.00
   7   1  -6   39.00    8.10
   7   1  -6   45.70    8.80
  -7  -1   6   32.40    8.80
  -7  -1   6   54.79    8.60
  -7  -1   6   42.50    9.30
  -7  -1   6   51.09    8.30
   7   2  -5  106.99   16.60
   7   2  -5   97.99   15.70
   7   2  -5   89.49   15.60
  -7  -2   5   90.19   16.50
  -7  -2   5   85.39   15.30
  -7  -2   5  115.69   16.20
  -7  -2   5  109.19   16.20
   7   3  -4   38.90   11.20
   7   3  -4   72.69   11.20
   7   3  -4   64.49   11.40
   7   3  -4   47.70    9.80
  -7  -3   4   48.10   10.50
  -7  -3   4   65.09    9.90
  -7  -3   4   71.89   11.30
  -7  -3   4   58.89   10.10
  -7  -3   4   55.49   10.40
   7   4  -3   -6.10    3.80
   7   4  -3    1.80    5.20
  -7  -4   3   -4.20    3.50
  -7  -4   3    5.30    3.80
  -7  -4   3   -3.80    2.50
  -7  -4   3   -2.80    3.70
   7   5  -2   -3.60    4.60
   7   5  -2   -4.10    4.00
  -7  -5   2    5.70    3.60
  -7  -5   2   -0.20    4.00
  -7  -5   2    5.30    3.20
  -7  -5   2    4.20    3.80
  -7  -5   2    2.60    4.30
   7   6  -1  179.28   29.00
   7   6  -1  163.28   28.20
  -7  -6   1  172.18   27.80
  -7  -6   1  206.28   27.70
  -7  -6   1  181.28   28.30
  -7  -6   1  160.68   27.80
  -7  -6   1  188.28   28.30
   7   7   0   -6.50    3.80
   7   7   0    9.50    5.50
  -7  -7   0   -4.10    3.40
  -7  -7   0   -5.70    3.00
  -7  -7   0    2.20    3.70
  -7  -7   0   -2.00    2.70
   7   8   1    3.40    5.10
   7   8   1   14.00    5.70
  -7  -8  -1   10.50    4.60
  -7  -8  -1    8.10    3.80
  -7  -8  -1    9.60    4.80
   7   9   2    0.20    4.50
   7   9   2   -1.60    4.80
  -7  -9  -2    2.30    4.00
   7  10   3    5.90    4.90
   7  10   3    3.60    4.50
  -7 -10  -3   -3.60    3.90
  -7 -10  -3   -7.50    3.60
  -7 -10  -3   -1.80    3.90
   7  11   4   18.50    7.50
   7  11   4   42.50    9.30
  -7 -11  -4   39.80    8.00
  -7 -11  -4   24.70    7.30
  -7 -11  -4   23.10    7.40
   7  12   5   26.00    9.90
   7  12   5   23.40    8.60
  -7 -12  -5   34.40    8.30
  -7 -12  -5   40.70    8.90
   7  13   6    8.90    6.20
   7  13   6   10.20    6.80
  -7 -13  -6   -1.00    5.20
  -7 -13  -6   -0.90    5.00
   7  14   7   -5.00    6.60
   7  14   7    1.70    6.00
  -7 -14  -7  -14.10    4.70
  -7 -14  -7   -1.40    5.10
   7  15   8    3.90    6.30
   7  15   8   -8.10    5.90
  -7 -15  -8    3.40    5.50
  -7 -15  -8  -11.40    4.70
   7  16   9   -8.00    6.30
   7  16   9    6.10    7.50
  -7 -16  -9   -8.80    5.30
  -7 -16  -9    0.30    5.70
   7  17  10    5.10    7.40
   7  17  10    0.30    6.40
  -7 -17 -10    1.10    7.30
  -7 -17 -10    8.80    6.60
   7  18  11   12.90    8.70
  -7 -18 -11   11.40    8.40
  -7 -18 -11    4.40    6.60
   7  19  12   -4.60    6.20
   8 -11 -19    6.70    9.20
   8 -11 -19    8.20    7.00
  -8  10  18    6.00    8.20
   8  -9 -17    9.20    6.90
   8  -9 -17   -2.30    4.50
  -8   9  17   -4.10    5.50
   8  -8 -16   -1.10    4.10
   8  -8 -16   14.30    7.30
  -8   8  16    6.00    5.80
   8  -7 -15   23.20    6.50
  -8   7  15   10.10    7.00
  -8   7  15   13.90    6.40
   8  -6 -14    4.40    4.50
  -8   6  14    5.80    4.80
  -8   6  14   -3.80    4.90
   8  -5 -13    1.40    4.80
   8  -5 -13   -2.10    4.10
  -8   5  13    4.40    4.10
  -8   5  13    8.90    6.00
   8  -4 -12    2.10    4.80
   8  -4 -12    4.20    4.50
  -8   4  12   -3.00    3.40
  -8   4  12    3.40    5.00
   8  -3 -11    5.40    4.00
   8  -3 -11   -2.10    3.80
  -8   3  11    6.30    4.80
  -8   3  11    8.00    2.20
  -8   3  11    1.80    3.30
   8  -2 -10   15.80    4.90
   8  -2 -10   13.90    4.80
  -8   2  10   12.00    3.30
  -8   2  10   13.80    5.70
  -8   2  10   18.80    4.70
   8  -1  -9  132.19   21.70
   8  -1  -9  147.09   22.20
  -8   1   9   94.69   26.50
  -8   1   9  139.49   21.70
  -8   1   9  133.89   22.60
  -8   1   9  146.09   21.10
   8   0  -8  245.98   39.10
   8   0  -8  259.47   38.80
  -8   0   8  259.67   38.90
  -8   0   8  262.47   39.90
  -8   0   8  243.68   39.50
  -8   0   8  266.37   38.60
   8   1  -7   21.60    5.70
   8   1  -7   10.90    4.50
  -8  -1   7   19.10    6.10
  -8  -1   7   24.20    4.80
  -8  -1   7   12.90    5.50
  -8  -1   7   16.50    5.20
   8   2  -6    2.40    3.20
   8   2  -6   -3.30    3.30
  -8  -2   6   -2.40    3.30
  -8  -2   6    2.40    2.90
  -8  -2   6   -4.00    3.10
  -8  -2   6   -0.60    3.80
   8   3  -5   32.20    6.90
   8   3  -5   42.00    7.90
   8   3  -5   34.70    7.20
  -8  -3   5   28.80    5.90
  -8  -3   5   24.30    6.80
  -8  -3   5   30.80    6.50
  -8  -3   5   39.20    7.80
  -8  -3   5   28.70    6.90
   8   4  -4  133.09   20.60
   8   4  -4   89.09   20.50
   8   4  -4  132.29   19.80
  -8  -4   4  123.39   20.40
  -8  -4   4  134.49   20.10
  -8  -4   4  119.29   19.40
  -8  -4   4  110.49   19.90
  -8  -4   4  134.79   19.20
   8   5  -3   11.30    6.20
   8   5  -3   17.20    5.80
  -8  -5   3   24.40    5.30
  -8  -5   3   11.90    5.10
  -8  -5   3   28.30    5.50
  -8  -5   3   13.70    4.20
  -8  -5   3   14.60    5.10
   8   6  -2  107.99   19.70
   8   6  -2  107.79   19.40
  -8  -6   2  124.29   19.20
  -8  -6   2  121.89   19.60
  -8  -6   2  114.19   18.10
  -8  -6   2  118.49   19.70
  -8  -6   2  111.59   18.80
   8   7  -1    6.30    5.20
   8   7  -1    8.00    5.80
  -8  -7   1    2.40    3.80
  -8  -7   1    2.30    3.30
  -8  -7   1    1.20    3.30
  -8  -7   1    4.00    4.10
  -8  -7   1    1.30    4.10
   8   8   0  105.79   20.30
   8   8   0   95.49   20.00
  -8  -8   0  117.09   19.00
  -8  -8   0  139.69   19.50
  -8  -8   0  143.29   20.30
  -8  -8   0  108.09   19.50
   8   9   1  110.19   21.20
   8   9   1  101.19   21.30
  -8  -9  -1  136.39   20.70
  -8  -9  -1  146.09   21.30
  -8  -9  -1  123.99   20.60
   8  10   2   -5.90    4.00
   8  10   2    4.70    5.20
  -8 -10  -2    1.30    4.30
  -8 -10  -2   -0.30    3.90
   8  11   3   10.30    6.90
   8  11   3   16.40    6.80
  -8 -11  -3    3.80    5.40
  -8 -11  -3   15.60    6.00
   8  12   4   48.20   11.90
   8  12   4   60.99   13.40
  -8 -12  -4   53.59   11.40
  -8 -12  -4   55.29   11.40
   8  13   5    1.00    5.20
   8  13   5    7.90    6.50
  -8 -13  -5    0.00    5.60
   8  14   6    8.00    7.40
   8  14   6   19.90    8.20
  -8 -14  -6   11.70    6.60
   8  15   7   -3.20    5.80
   8  15   7    8.50    7.30
  -8 -15  -7   -1.00    5.20
  -8 -15  -7   -9.60    4.90
   8  16   8    8.80    7.70
   8  16   8    5.90    7.10
  -8 -16  -8    5.40    6.20
  -8 -16  -8   -7.70    5.90
   8  17   9   15.80    9.00
   8  17   9    6.30    8.10
  -8 -17  -9   20.20    9.50
  -8 -17  -9   25.50    7.60
   8  18  10    4.60    8.00
   8  18  10    3.20    7.50
  -8 -18 -10   10.40    9.00
  -8 -18 -10   -2.70    6.10
   8  19  11    6.10    7.60
   9 -10 -19    6.00    8.80
   9 -10 -19   -6.50    6.00
   9  -9 -18    3.00    8.30
  -9   9  18   14.20    8.60
   9  -8 -17    5.60    6.70
   9  -8 -17    3.20    5.30
  -9   8  17    1.80    6.30
   9  -7 -16   10.90    5.60
  -9   7  16   -1.10    5.60
  -9   7  16   15.40    6.20
   9  -6 -15   33.90   13.00
  -9   6  15   23.50    7.60
  -9   6  15   42.70   10.00
   9  -5 -14    2.40    4.70
  -9   5  14   11.80    4.90
  -9   5  14   11.80    6.20
   9  -4 -13   38.70    8.70
   9  -4 -13   27.40    8.40
  -9   4  13   48.80   14.40
  -9   4  13   42.10    8.30
   9  -3 -12   26.00    6.50
   9  -3 -12   23.80    5.70
  -9   3  12    9.30    6.20
  -9   3  12   10.90    5.10
  -9   3  12   15.80    3.60
   9  -2 -11  299.47   42.50
   9  -2 -11  290.87   42.80
  -9   2  11  282.47   43.30
  -9   2  11  275.77   41.60
  -9   2  11  255.27   42.30
   9  -1 -10   83.19   15.10
   9  -1 -10  112.19   16.40
  -9   1  10   87.49   16.90
  -9   1  10   94.99   16.50
  -9   1  10   86.09   14.20
  -9   1  10   89.09   15.40
   9   0  -9    3.60    4.30
   9   0  -9    3.70    3.50
  -9   0   9    0.50    4.10
  -9   0   9   -4.20    2.10
  -9   0   9   -1.40    3.20
  -9   0   9   -0.60    4.80
   9   1  -8    1.00    4.00
   9   1  -8   -3.50    2.70
  -9  -1   8    1.30    4.80
  -9  -1   8    2.20    3.80
  -9  -1   8    1.10    2.60
  -9  -1   8    1.40    3.20
   9   2  -7    1.30    3.30
   9   2  -7    1.00    4.10
  -9  -2   7    5.90    3.90
  -9  -2   7    4.70    4.30
  -9  -2   7   -2.60    3.90
  -9  -2   7   -0.30    2.70
   9   3  -6    8.50    5.10
   9   3  -6   20.20    5.10
   9   3  -6   23.30    6.40
  -9  -3   6   21.60    5.70
  -9  -3   6   12.70    6.00
  -9  -3   6   21.10    5.00
  -9  -3   6   17.70    4.40
   9   4  -5    4.80    4.40
   9   4  -5   13.00    4.60
  -9  -4   5   23.60    7.30
  -9  -4   5   20.90    5.30
  -9  -4   5    4.10    3.50
  -9  -4   5    5.00    3.10
  -9  -4   5   12.40    4.10
   9   5  -4   10.20    5.80
   9   5  -4    0.80    4.40
  -9  -5   4   15.80    5.80
  -9  -5   4    6.10    3.00
  -9  -5   4    7.00    4.60
  -9  -5   4    6.60    3.90
  -9  -5   4    6.70    3.70
   9   6  -3    5.90    4.50
   9   6  -3    5.90    5.40
  -9  -6   3   -1.70    3.90
  -9  -6   3   -1.40    3.50
  -9  -6   3    3.50    2.80
  -9  -6   3   -8.60    3.00
   9   7  -2   22.90    7.70
   9   7  -2   30.60    8.20
  -9  -7   2   24.60    7.00
  -9  -7   2   34.70    8.00
  -9  -7   2   21.70    6.70
  -9  -7   2   27.20    5.90
  -9  -7   2   30.60    7.30
   9   8  -1   47.50   12.00
   9   8  -1   56.79   12.60
  -9  -8   1   63.89   12.00
  -9  -8   1   56.39   11.60
  -9  -8   1   70.89   12.50
  -9  -8   1   79.69   12.70
  -9  -8   1   59.49   10.90
   9   9   0    5.00    5.50
   9   9   0   -0.90    6.00
  -9  -9   0   -4.50    4.20
  -9  -9   0    0.60    3.60
  -9  -9   0    1.10    4.80
  -9  -9   0    0.70    4.00
  -9  -9   0    4.50    5.00
   9  10   1   22.40    7.80
   9  10   1   15.40    7.10
  -9 -10  -1    8.90    5.10
  -9 -10  -1   18.10    6.60
  -9 -10  -1    5.00    5.00
   9  11   2   72.29   15.80
   9  11   2   93.19   16.90
  -9 -11  -2   77.79   14.80
   9  12   3   -3.00    5.80
   9  12   3    4.90    6.20
  -9 -12  -3   -3.00    4.90
  -9 -12  -3    2.70    5.40
   9  13   4   -7.30    5.40
  -9 -13  -4    6.70    5.70
  -9 -13  -4    5.50    5.80
   9  14   5    5.90    6.60
  -9 -14  -5    5.00    6.00
  -9 -14  -5   -2.00    5.50
   9  15   6    3.00    7.20
  -9 -15  -6   -5.60    5.30
  -9 -15  -6   -9.70    5.00
   9  16   7   25.80   10.70
   9  16   7   12.10    8.70
  -9 -16  -7   38.90    9.60
  -9 -16  -7   28.60    9.70
   9  17   8    9.30    8.80
   9  17   8   14.40    8.60
  -9 -17  -8    4.70    6.90
  -9 -17  -8   18.60    8.90
   9  18   9    8.90    8.20
   9  18   9    2.40    9.20
  -9 -18  -9    2.20    8.20
  -9 -18  -9   -9.00    5.00
  10  -9 -19   -4.70    7.90
  10  -9 -19    9.90    7.90
 -10   9  19   -8.30    8.10
  10  -8 -18   -3.00    6.80
 -10   8  18   -1.30    7.00
  10  -7 -17   -1.50    5.40
  10  -7 -17    2.90    5.30
 -10   7  17    8.30    5.50
 -10   7  17   -1.00    6.30
  10  -6 -16   -5.00    4.80
  10  -6 -16    2.20    5.20
 -10   6  16   -6.40    5.20
  10  -5 -15   35.30    9.40
  10  -5 -15   30.70    7.90
 -10   5  15   26.10    7.40
 -10   5  15   38.00    9.50
  10  -4 -14   99.29   15.30
  10  -4 -14   74.69   14.90
 -10   4  14   70.49   14.30
 -10   4  14   87.99   16.00
  10  -3 -13   -7.80    3.60
  10  -3 -13   -1.90    4.40
 -10   3  13   -0.10    2.20
 -10   3  13    1.90    3.90
 -10   3  13    4.20    5.90
  10  -2 -12   44.10    8.00
  10  -2 -12   45.50    8.80
 -10   2  12   32.20    7.30
 -10   2  12   21.00    8.20
 -10   2  12   28.30    5.90
  10  -1 -11   15.70    5.70
  10  -1 -11    9.90    4.70
 -10   1  11   12.50    6.10
 -10   1  11    9.50    3.80
 -10   1  11   27.40    6.10
  10   0 -10   27.20    7.20
  10   0 -10   25.30    6.40
 -10   0  10   18.50    6.00
 -10   0  10   23.30    5.20
 -10   0  10   17.00    6.30
  10   1  -9    4.70    4.00
  10   1  -9    4.00    4.70
 -10  -1   9    6.00    4.80
 -10  -1   9    0.80    3.70
 -10  -1   9    2.70    3.10
  10   2  -8   13.30    5.50
  10   2  -8    5.80    3.80
 -10  -2   8    0.30    4.60
 -10  -2   8    2.00    4.60
 -10  -2   8   -1.90    3.10
 -10  -2   8    2.90    3.60
  10   3  -7    7.10    5.30
  10   3  -7   -4.00    3.00
 -10  -3   7   -7.80    2.10
 -10  -3   7   -4.90    4.50
 -10  -3   7    5.30    3.70
 -10  -3   7   -1.80    4.20
  10   4  -6   15.90    5.30
  10   4  -6    2.10    3.80
 -10  -4   6    7.20    4.00
 -10  -4   6    3.90    2.80
 -10  -4   6    3.80    4.00
 -10  -4   6    5.00    5.00
 -10  -4   6   12.00    4.00
  10   5  -5   -6.30    4.30
  10   5  -5    3.00    5.60
 -10  -5   5    3.50    3.60
 -10  -5   5    0.40    4.10
 -10  -5   5   -0.60    4.60
 -10  -5   5    3.10    3.80
 -10  -5   5    0.90    2.60
  10   6  -4    2.20    5.70
  10   6  -4    0.70    4.70
 -10  -6   4    0.50    3.50
 -10  -6   4   -1.00    4.70
 -10  -6   4    3.70    4.40
 -10  -6   4   -5.80    3.40
 -10  -6   4   -1.40    2.60
  10   7  -3    7.40    6.40
  10   7  -3    4.10    5.30
 -10  -7   3    7.30    4.80
 -10  -7   3    9.90    5.00
 -10  -7   3    6.40    3.40
 -10  -7   3    1.60    4.10
 -10  -7   3    9.60    5.00
  10   8  -2   11.10    6.10
  10   8  -2   -1.70    5.70
 -10  -8   2    7.40   10.50
 -10  -8   2    2.60    4.60
 -10  -8   2    6.00    3.90
 -10  -8   2   20.70    6.10
  10   9  -1    5.00    6.10
  10   9  -1   -3.10    5.30
 -10  -9   1    3.70    4.20
 -10  -9   1    6.80    5.00
 -10  -9   1    4.10    4.30
  10  10   0    4.90    7.20
  10  10   0    3.10    6.40
 -10 -10   0   14.30    5.80
 -10 -10   0    0.70    5.30
  10  11   1    8.90    7.60
  10  11   1    8.10    7.40
 -10 -11  -1   -0.50    5.20
 -10 -11  -1    9.40    6.00
  10  12   2    9.00    7.10
  10  12   2    1.80    6.90
 -10 -12  -2    4.90    5.70
  10  13   3   17.80    7.70
  10  13   3   12.60    7.30
 -10 -13  -3   13.20    6.60
 -10 -13  -3    3.10    7.00
  10  14   4    3.40    6.80
 -10 -14  -4    0.30    5.70
 -10 -14  -4    4.00    6.40
  10  15   5   -0.60    6.70
 -10 -15  -5    3.80    6.60
 -10 -15  -5    1.40    5.80
  10  16   6    7.70    7.90
  10  16   6    5.20    7.50
 -10 -16  -6   10.20    8.00
 -10 -16  -6    0.50    6.10
  10  17   7   -0.40    6.60
  10  17   7    4.00   14.80
 -10 -17  -7   -8.20    5.20
 -10 -17  -7    3.80    8.10
  10  18   8    5.10    9.20
  10  18   8   -3.10    6.40
 -10 -18  -8   11.60    9.30
 -10 -18  -8    3.80    6.70
  11  -8 -19    0.30    7.10
  11  -8 -19   -3.70    5.80
 -11   8  19   -0.40    7.60
  11  -7 -18   -5.10    5.40
 -11   7  18   -2.20    5.10
 -11   7  18    6.60    7.40
  11  -6 -17    6.60    6.10
  11  -6 -17   13.60    6.80
 -11   6  17   -4.50    6.10
 -11   6  17    4.20    5.00
  11  -5 -16   10.50    6.50
  11  -5 -16   27.20    7.40
 -11   5  16   12.70    5.30
 -11   5  16   18.90    7.60
  11  -4 -15   -0.80    4.50
  11  -4 -15    4.20    5.80
 -11   4  15   11.20    6.20
 -11   4  15    5.70    4.40
  11  -3 -14    5.00    5.30
  11  -3 -14   10.20    5.70
 -11   3  14    3.00    5.80
 -11   3  14    6.00    4.50
  11  -2 -13    9.60    5.50
  11  -2 -13   13.00    5.60
 -11   2  13   12.10    3.70
 -11   2  13   21.70    7.30
 -11   2  13   10.00    4.60
  11  -1 -12    6.30    5.40
  11  -1 -12    1.70    4.20
 -11   1  12    9.80    5.80
 -11   1  12    0.50    2.70
 -11   1  12    3.10    3.90
  11   0 -11    0.70    3.90
  11   0 -11    0.80    4.80
 -11   0  11   -6.60    3.00
 -11   0  11    0.90    2.80
 -11   0  11    5.00    5.00
  11   1 -10   78.29   11.80
  11   1 -10   39.50    9.30
 -11  -1  10   42.70    9.60
 -11  -1  10   53.79    9.10
 -11  -1  10   41.50   10.40
  11   2  -9    2.10    3.80
  11   2  -9   -9.90    4.20
 -11  -2   9    8.40    4.40
 -11  -2   9   -6.40    4.00
 -11  -2   9    4.80    3.80
  11   3  -8   53.99   10.60
  11   3  -8   37.20    8.50
 -11  -3   8   24.70    9.00
 -11  -3   8   52.29    9.20
 -11  -3   8   45.10    8.70
  11   4  -7    8.60    5.20
 -11  -4   7   16.40    4.80
 -11  -4   7   10.30    5.00
 -11  -4   7   17.20    5.60
 -11  -4   7    6.60    5.60
  11   5  -6    0.90    4.90
  11   5  -6   -0.50    4.20
 -11  -5   6    3.20    4.30
 -11  -5   6   -1.30    3.80
 -11  -5   6    7.80    4.00
  11   6  -5   30.20    8.80
  11   6  -5   37.20   10.40
 -11  -6   5   43.30    7.70
 -11  -6   5   26.80    6.50
 -11  -6   5   28.20    8.10
 -11  -6   5   38.00    8.80
  11   7  -4   28.30    9.80
  11   7  -4   41.40    9.20
 -11  -7   4   26.00    6.00
 -11  -7   4   24.50    6.90
 -11  -7   4   25.00    7.30
  11   8  -3   44.10   10.10
  11   8  -3   23.80    9.40
 -11  -8   3   29.50    6.80
 -11  -8   3   40.30    8.80
 -11  -8   3   28.30    7.60
  11   9  -2   13.20    7.70
  11   9  -2   21.40    8.60
 -11  -9   2    6.60    4.90
 -11  -9   2   30.10    7.00
 -11  -9   2   24.50    7.30
  11  10  -1    4.10    7.70
  11  10  -1    8.20    7.00
 -11 -10   1   -4.40    4.60
 -11 -10   1   -3.20    4.30
 -11 -10   1   12.60    5.10
  11  11   0   15.60    7.70
  11  11   0   11.40    8.70
 -11 -11   0    8.90    6.10
 -11 -11   0    2.30    5.00
 -11 -11   0   -0.20    5.00
  11  12   1   -1.70    6.20
  11  12   1    2.10    6.60
 -11 -12  -1   -1.20    5.10
 -11 -12  -1   -5.00    4.70
  11  13   2    8.50    7.60
 -11 -13  -2    6.30    6.00
 -11 -13  -2   13.30    6.50
  11  14   3   -4.40    6.10
  11  14   3   -1.60    6.50
 -11 -14  -3    2.30    5.50
 -11 -14  -3    0.60    5.80
  11  15   4   15.70    8.90
  11  15   4   22.10    9.40
 -11 -15  -4    6.90    6.70
 -11 -15  -4    8.20    6.50
  11  16   5   -3.80    7.20
  11  16   5   -1.90    7.30
 -11 -16  -5   -8.60    5.60
 -11 -16  -5   -5.70    6.30
  11  17   6    5.80    9.60
  11  17   6   -1.60    6.90
 -11 -17  -6    2.10    6.80
 -11 -17  -6   -9.40    6.90
  11  18   7    5.30    9.50
  11  18   7   -6.70    6.80
 -11 -18  -7    0.30    8.30
 -11 -18  -7    7.70    7.50
  12  -6 -18   -2.80    5.80
  12  -6 -18    6.90    7.00
 -12   6  18   13.80    9.80
 -12   6  18   -7.90    3.90
  12  -5 -17    6.40    6.10
 -12   5  17   -8.10    3.80
 -12   5  17   21.60    8.60
  12  -4 -16    3.50    5.60
  12  -4 -16   -1.30    4.60
 -12   4  16   -0.20    3.70
 -12   4  16    6.20    5.80
  12  -3 -15    3.90    5.30
  12  -3 -15    4.30    4.90
 -12   3  15    5.90    6.30
 -12   3  15    8.00    4.90
  12  -2 -14    5.60    5.00
  12  -2 -14    0.10    5.00
 -12   2  14    3.80    3.90
 -12   2  14   -2.20    2.70
 -12   2  14   -1.90    4.90
  12  -1 -13    8.30    5.20
  12  -1 -13    1.20    4.20
 -12   1  13    0.50    2.80
 -12   1  13   -0.70    3.50
 -12   1  13    2.70    4.70
  12   0 -12   -5.20    4.10
 -12   0  12   -1.00    4.10
 -12   0  12    4.80    5.30
 -12   0  12    8.10    3.30
  12   1 -11    5.70    5.30
  12   1 -11   -1.50    4.20
 -12  -1  11   -2.00    4.40
 -12  -1  11   11.20    7.10
 -12  -1  11    2.80    3.90
  12   2 -10    2.30    4.50
  12   2 -10    3.00    5.30
 -12  -2  10    3.90    5.00
 -12  -2  10    4.30    4.10
 -12  -2  10    0.60    4.00
  12   3  -9   10.30    6.70
 -12  -3   9   36.50    6.90
 -12  -3   9   27.20    8.00
 -12  -3   9    6.20    5.50
  12   4  -8   11.90    5.20
 -12  -4   8    3.70    5.80
 -12  -4   8   12.90    5.30
 -12  -4   8    4.10    4.60
  12   5  -7  107.99   20.20
 -12  -5   7  117.89   19.10
 -12  -5   7  120.89   20.00
  12   6  -6  136.39   23.40
 -12  -6   6  136.29   21.90
 -12  -6   6  136.09   23.10
  12   7  -5   29.70    9.30
  12   7  -5   24.70   10.60
 -12  -7   5   48.40    8.80
 -12  -7   5   39.60    9.20
  12   8  -4   -5.10   10.30
  12   8  -4   -4.80    5.80
 -12  -8   4    6.90    4.90
 -12  -8   4    1.90    4.20
  12   9  -3   10.90    7.90
  12   9  -3   12.70    8.90
 -12  -9   3   19.90    6.60
 -12  -9   3   30.70    8.10
 -12  -9   3   21.40    5.70
  12  10  -2    0.30    7.30
  12  10  -2   -5.60    5.50
 -12 -10   2    1.90    4.70
 -12 -10   2    2.10    4.70
 -12 -10   2   -1.70    4.90
  12  11  -1   -7.30    6.30
  12  11  -1    1.00    6.70
 -12 -11   1    0.40    4.70
 -12 -11   1    3.50    5.00
  12  12   0  100.89   19.80
  12  12   0   79.19   19.40
 -12 -12   0  102.09   19.20
 -12 -12   0  115.79   18.80
  12  13   1   64.59   15.00
 -12 -13  -1   60.99   14.30
 -12 -13  -1   67.49   13.50
  12  14   2    6.90    7.70
  12  14   2   -3.00    6.10
 -12 -14  -2    3.00    6.40
 -12 -14  -2    1.80    6.40
 -12 -14  -2    2.60    5.90
  12  15   3   30.10   10.80
  12  15   3   19.60    9.60
 -12 -15  -3    4.40    7.30
 -12 -15  -3   29.00    9.40
 -12 -15  -3   20.40    8.60
  12  16   4   11.60    9.40
  12  16   4   -7.80   13.70
 -12 -16  -4  -10.60    5.90
 -12 -16  -4   -1.80    6.20
  12  17   5   12.50    9.10
  12  17   5    9.40   10.50
 -12 -17  -5    1.00    6.60
 -12 -17  -5  -10.30    6.60
  12  18   6   -6.00    6.90
 -12 -18  -6   -6.40    6.10
 -12 -18  -6   -2.00    8.10
  13  -5 -18   -3.50    5.00
  13  -5 -18    0.20    6.20
 -13   5  18   -6.80    3.40
 -13   5  18   15.00    8.00
  13  -4 -17   -7.20    6.40
  13  -4 -17   -8.40    4.50
 -13   4  17   -1.70    4.20
 -13   4  17    0.30    6.70
  13  -3 -16    8.00    5.10
 -13   3  16    7.00    5.00
 -13   3  16   -6.50    5.20
  13  -2 -15   -5.40    4.10
  13  -2 -15   -1.50    5.10
 -13   2  15    0.00    2.80
 -13   2  15  -10.60    4.70
 -13   2  15   -0.50    4.10
  13  -1 -14    5.70    6.50
  13  -1 -14    4.10    4.60
 -13   1  14    7.30    4.50
 -13   1  14   15.20    6.80
 -13   1  14    5.00    3.60
  13   0 -13    0.20    5.40
  13   0 -13   -0.70    4.30
 -13   0  13   -3.90    3.30
 -13   0  13   -4.40    3.40
 -13   0  13   -3.00    4.80
  13   1 -12    8.80    5.50
  13   1 -12   12.00    6.80
 -13  -1  12   12.70    6.20
 -13  -1  12   15.20    6.20
 -13  -1  12   14.10    4.90
  13   2 -11    8.70    6.60
 -13  -2  11   16.30    5.20
 -13  -2  11    0.90    5.60
 -13  -2  11   22.40    5.90
  13   3 -10    1.00    4.60
  13   3 -10    2.00    5.70
 -13  -3  10    9.70    5.20
 -13  -3  10    0.30    4.90
 -13  -4   9    5.20    4.60
 -13  -4   9   14.40    6.80
 -13  -5   8   -5.80    8.20
 -13  -5   8    4.30    4.40
 -13  -5   8   -0.70    3.70
  13   6  -7   -2.90    5.20
 -13  -6   7    8.30    5.60
 -13  -6   7   13.10    5.00
  13   7  -6   -2.70    4.90
 -13  -7   6    0.40    4.00
  13   8  -5   22.10    8.70
  13   8  -5   -2.20    5.70
 -13  -8   5    3.40    4.40
 -13  -8   5    1.20    5.10
  13   9  -4   12.70    8.80
  13   9  -4   15.10   12.50
 -13  -9   4    0.00    4.60
 -13  -9   4   13.20    6.20
  13  10  -3   59.19   14.80
  13  10  -3   51.19   12.60
 -13 -10   3   46.70   11.50
 -13 -10   3   59.49   10.60
 -13 -10   3   56.29   12.60
  13  11  -2   19.10    9.10
  13  11  -2   22.40    9.70
 -13 -11   2   28.30    8.50
 -13 -11   2   20.70    7.50
  13  12  -1   10.40    8.20
 -13 -12   1   11.50    6.60
 -13 -12   1   14.30    6.40
  13  13   0    1.00    7.40
  13  13   0    6.60    7.90
 -13 -13   0    2.80    6.30
 -13 -13   0   -2.10    5.40
  13  14   1    2.40    7.80
  13  14   1   16.70    9.40
 -13 -14  -1   -2.00    5.40
 -13 -14  -1   13.30    7.20
 -13 -14  -1   -3.70    5.90
  13  15   2   22.00   11.40
  13  15   2   26.40   11.10
 -13 -15  -2   28.10    9.20
 -13 -15  -2   28.20   10.00
 -13 -15  -2   13.10    7.90
  13  16   3  -15.30    8.00
  13  16   3   -5.90    7.10
 -13 -16  -3   -1.20    8.00
 -13 -16  -3   -6.00    5.90
 -13 -16  -3   -5.10    6.50
  13  17   4    2.30   10.50
  13  17   4    0.50    8.30
 -13 -17  -4   -5.30    7.30
 -13 -17  -4    1.60    9.20
 -13 -17  -4   -7.30    6.40
  14  -4 -18   -4.70    5.00
  14  -3 -17   18.30    9.30
  14  -3 -17   -4.90    4.50
 -14   3  17    7.70    5.50
  14  -2 -16    4.70    7.80
  14  -2 -16   -3.40    5.00
 -14   2  16    9.30    6.80
 -14   2  16    3.10    4.50
  14  -1 -15   -5.00    4.30
 -14   1  15   -2.20    3.90
 -14   1  15    2.80    5.50
 -14   1  15   -1.90    3.90
  14   0 -14    8.70    7.40
 -14   0  14    7.40    4.70
 -14   0  14   -2.50    5.20
 -14   0  14    6.40    4.50
  14   1 -13   -5.50    4.20
  14   1 -13    3.80    6.30
 -14  -1  13   -0.90    3.50
 -14  -1  13   -5.80    4.60
  14   2 -12    1.90    6.00
  14   2 -12    0.00    4.70
 -14  -2  12    7.10    4.70
 -14  -2  12    6.10    5.60
 -14  -3  11    2.90    5.00
 -14  -3  11    5.90    5.60
  14   4 -10   -6.00    4.20
 -14  -4  10   -7.00    4.60
 -14  -4  10   -0.50    4.30
 -14  -5   9   10.70    5.70
 -14  -5   9    8.30    6.40
 -14  -6   8    2.40    5.70
 -14  -6   8   -3.20    4.40
 -14  -6   8    4.00    4.30
  14   7  -7   24.30    9.20
 -14  -7   7   51.09    9.50
 -14  -7   7   26.70    7.20
  14   8  -6   16.20    7.40
 -14  -8   6    8.90    6.30
 -14  -8   6   -2.20    4.10
  14   9  -5   -0.10    5.90
  14   9  -5   -1.20    7.10
 -14  -9   5   -2.90    3.90
 -14  -9   5    8.40    5.80
  14  10  -4   -1.60    6.30
  14  10  -4   -7.00    6.40
 -14 -10   4   -1.50    5.10
 -14 -10   4    2.20    4.50
  14  11  -3  -13.00    9.30
  14  11  -3   10.70    8.50
 -14 -11   3    9.20    5.70
 -14 -11   3   -2.10    5.40
  14  12  -2    6.90    8.40
  14  12  -2    0.60    8.50
 -14 -12   2   -1.90    5.20
 -14 -12   2    2.60    5.40
  14  13  -1   -2.70    8.20
  14  13  -1   -6.10    7.70
 -14 -13   1    0.50    5.70
 -14 -13   1   -4.80    4.60
  14  14   0   84.59   19.80
  14  14   0   83.49   19.30
 -14 -14   0  108.59   17.60
 -14 -14   0   81.69   17.60
  14  15   1   -8.70   10.30
  14  15   1    1.10    7.60
 -14 -15  -1   -3.20    6.00
 -14 -15  -1   16.10    9.60
 -14 -15  -1   -7.20    5.50
  14  16   2    3.30   10.80
  14  16   2    5.00    8.60
 -14 -16  -2   -7.90    6.90
 -14 -16  -2  -11.80   14.90
 -14 -16  -2   -0.80    6.70
  15  -2 -17   -2.00    5.10
 -15   2  17    3.80    8.00
  15  -1 -16    2.60    5.60
  15  -1 -16    6.60    8.40
 -15   1  16   -6.70    7.60
 -15   1  16   -4.80    3.70
 -15   1  16    2.20    4.10
  15   0 -15    3.70    8.40
  15   0 -15   -2.90    5.10
 -15   0  15    7.80    7.10
 -15   0  15    5.10    4.60
  15   1 -14    3.90    8.20
 -15  -1  14    0.40    5.70
 -15  -1  14    7.40    5.10
  15   2 -13   12.60    9.20
  15   2 -13    7.90    5.70
 -15  -2  13    7.20    5.30
 -15  -2  13   12.60    6.50
 -15  -3  12    5.70    6.10
 -15  -3  12    2.50    4.70
 -15  -4  11    2.20    6.00
 -15  -4  11    5.80    4.90
 -15  -5  10   -6.10    5.10
 -15  -5  10   -5.70    3.60
 -15  -6   9    0.20    4.10
 -15  -6   9   -0.40    4.60
 -15  -6   9    4.50    6.00
 -15  -7   8   22.10    6.30
 -15  -7   8   15.30    7.60
 -15  -7   8    9.30    6.20
 -15  -8   7   16.20    7.20
 -15  -8   7   32.00    7.30
  15   9  -6   21.20    8.50
 -15  -9   6   -3.40    4.80
 -15  -9   6    3.90    6.00
  15  10  -5    7.60    7.00
 -15 -10   5    5.40    4.80
 -15 -10   5    9.20    6.30
  15  11  -4    2.50    8.00
 -15 -11   4   17.90    7.40
 -15 -11   4    9.00    6.00
  15  12  -3  -13.20    7.90
  15  12  -3   -2.90    7.60
 -15 -12   3    8.40    6.10
 -15 -12   3    5.60    6.10
  15  13  -2    0.30    9.20
  15  13  -2   -5.90    7.80
 -15 -13   2   19.90    7.40
 -15 -13   2    2.70    6.10
  15  14  -1  -10.40    6.50
  15  14  -1    4.50   11.90
 -15 -14   1   -3.50    5.90
 -15 -14   1    3.00    6.20
  15  15   0  -13.70    9.70
  15  15   0    2.90    7.70
 -15 -15   0   17.90   14.60
 -15 -15   0   -3.20    6.80
  16   1 -15    1.20    8.70
 -16  -1  15   -1.30    4.30
 -16  -2  14    3.70    5.00
 -16  -2  14    9.70    7.70
 -16  -3  13    0.00    6.20
 -16  -3  13    8.10    5.40
 -16  -4  12    9.50    7.60
 -16  -4  12   12.80    6.40
 -16  -5  11   -2.20    5.40
 -16  -5  11   -6.30    4.20
 -16  -6  10    6.70    6.60
 -16  -6  10   -3.70    4.50
 -16  -7   9   -6.20    4.20
 -16  -7   9   -1.20    4.30
 -16  -7   9   -2.50    5.50
 -16  -8   8   -0.40    5.00
 -16  -8   8   -5.20    5.80
 -16  -8   8    0.80    4.50
 -16  -9   7   -5.20    4.10
 -16  -9   7   -3.90    5.50
 -16 -10   6    4.70    5.20
 -16 -10   6    4.50    6.50
 -16 -11   5   18.30    6.90
 -16 -11   5    7.70    8.10
  16  12  -4    2.20    8.70
  16  12  -4   13.60   10.10
 -16 -12   4   21.00    8.00
 -16 -12   4   14.30    6.40
  16  13  -3   15.10   10.00
  16  13  -3    0.40    8.90
 -16 -13   3   -3.10    6.70
 -16 -13   3    5.90    6.40
  16  14  -2    3.50    8.70
  16  14  -2   -7.00    8.50
 -16 -14   2   -4.50    5.60
 -16 -14   2    8.10    8.20
 -17  -4  13   -1.60    5.00
 -17  -5  12    4.80    5.60
 -17  -5  12    5.20    6.90
 -17  -6  11    6.00    5.70
 -17  -6  11   -1.30    6.50
 -17  -7  10    1.10    6.80
 -17  -7  10    0.50    4.50
 -17  -7  10    5.60    5.80
 -17  -8   9    4.10    6.50
 -17  -8   9    5.90    8.20
 -17  -8   9   15.60    5.70
 -17  -9   8    6.10    6.40
 -17  -9   8    5.10    5.50
 -17  -9   8    8.10    7.60
 -17 -10   7   35.00    9.20
 -17 -10   7    5.90    6.00
 -17 -11   6   -1.40    5.20
 -17 -11   6   -1.10    6.80
 -17  -9  10    6.80    8.80
 -17  -8  11    7.20   15.70
  16  14  -4    2.30   11.80
  16  14  -4   16.80   11.10
 -16 -13   5    0.90    5.10
  16  13  -5  -16.70    9.20
 -16 -12   6   -1.00    5.00
 -16 -12   6   14.80    8.10
  16  12  -6   -5.40    9.10
 -16 -11   7    4.90    6.40
 -16 -11   7   -9.80    5.00
  16  11  -7   -1.80    9.40
 -16 -10   8    8.70    5.90
 -16 -10   8   14.90    7.20
 -16  -9   9    4.70    7.40
 -16  -9   9    8.40    5.60
 -16  -9   9   11.10    6.40
 -16  -8  10   -7.20    5.00
 -16  -8  10   -3.90    4.00
 -16  -8  10    2.20    6.90
 -16  -7  11    2.20    5.70
 -16  -7  11   -5.00    6.10
 -16  -6  12    9.10    6.90
 -16  -6  12   19.10    8.90
 -16  -5  13   -5.90    6.10
 -16  -5  13   12.80    6.30
 -16  -4  14   12.80    8.10
 -16  -4  14    1.60    5.40
 -16  -3  15    8.40    8.50
 -16  -3  15    4.50    5.10
 -15 -15   2   31.30   11.70
 -15 -15   2   30.00    9.40
  15  15  -2   20.90   12.60
  15  15  -2    2.60    9.50
 -15 -14   3   36.90   10.50
 -15 -14   3   33.10    9.30
  15  14  -3   15.20   10.60
  15  14  -3   27.00   12.60
 -15 -13   4   -4.00    5.80
 -15 -13   4   -2.50    5.00
  15  13  -4    7.80    9.30
  15  13  -4    2.20    9.30
 -15 -12   5   -0.70    5.80
 -15 -12   5    7.70    5.70
  15  12  -5   -1.10    8.30
 -15 -11   6   29.40    8.90
 -15 -11   6   22.50    8.10
 -15 -10   7   14.00    7.70
 -15 -10   7    7.10    5.90
  15  10  -7   10.80    8.40
 -15  -9   8    7.40    6.10
 -15  -9   8    4.10    6.00
  15   9  -8   11.20    8.00
 -15  -8   9   -1.00    5.30
 -15  -8   9    5.20    4.50
 -15  -8   9    3.10    6.10
  15   8  -9   -1.30   13.50
 -15  -7  10    1.10    5.30
 -15  -7  10    5.10    4.40
 -15  -7  10    0.10    6.10
 -15  -6  11   11.20    7.70
 -15  -6  11   -7.30    4.50
 -15  -5  12   19.40    8.50
 -15  -5  12   -0.50    4.40
 -15  -4  13   -3.90    4.00
 -15  -4  13  -10.50    4.80
 -15  -3  14    1.70    4.70
 -15  -3  14   -3.60    5.40
  15   3 -14   -3.30    7.60
 -15  -2  15    1.40    6.10
 -15  -2  15    7.20    5.40
  15   2 -15   -1.50    8.70
 -15  -1  16   -4.60    4.10
  15   1 -16   -0.80    8.50
 -15   0  17    8.80    5.60
 -15   0  17   -1.70    4.30
 -15   0  17    7.20    8.00
  15   0 -17    6.40    8.90
 -14 -17  -1  -10.10   12.00
  14  17   1    3.20   10.50
  14  17   1   -5.20    7.40
 -14 -16   0   53.69   13.60
 -14 -16   0   50.09   13.30
  14  16   0   80.29   16.10
  14  16   0   57.79   15.10
 -14 -15   1    2.70    5.80
 -14 -15   1    3.90    6.70
  14  15  -1   -4.40    7.20
  14  15  -1   -3.80   10.40
 -14 -14   2   -1.40    5.00
 -14 -14   2   -2.30    6.20
  14  14  -2    1.20    8.60
  14  14  -2   20.50    9.90
 -14 -13   3   -4.20    4.60
 -14 -13   3    1.10    5.60
  14  13  -3   -0.50    8.20
  14  13  -3    2.70    8.40
 -14 -12   4   17.70    6.10
 -14 -12   4   21.40    7.40
  14  12  -4   -8.50    7.00
 -14 -11   5    1.70    5.40
 -14 -11   5    2.30    4.80
  14  11  -5   -0.90    6.10
  14  11  -5    1.10    7.40
 -14 -10   6   -5.50    3.50
 -14 -10   6    0.20    5.30
  14  10  -6   -1.70    5.90
 -14  -9   7    0.60    4.40
 -14  -9   7    6.90    5.30
  14   9  -7   11.10    6.50
 -14  -8   8   15.40    6.60
 -14  -8   8    3.80    4.90
  14   8  -8    5.50    6.00
 -14  -7   9   21.30    5.70
 -14  -7   9    0.60    5.60
 -14  -7   9   14.70    6.20
  14   7  -9    6.70    6.60
 -14  -6  10   -5.20    4.40
 -14  -6  10    3.20    5.90
 -14  -6  10   -1.40    3.60
 -14  -5  11   -6.20    4.80
 -14  -5  11   -2.70    3.90
 -14  -4  12   -7.40    4.70
 -14  -4  12    1.20    4.70
 -14  -3  13    5.30    5.20
 -14  -3  13   11.90    6.90
 -14  -2  14   -6.20    4.60
 -14  -2  14   -0.40    4.20
  14   2 -14   -1.40    6.30
 -14  -1  15    1.00    5.20
 -14  -1  15   -4.30    4.00
 -14  -1  15   -4.90    4.20
  14   1 -15    2.80    7.40
 -14   0  16    7.70    4.20
 -14   0  16    9.60    7.30
 -14   0  16   -3.40    4.20
  14   0 -16    5.70    5.30
  14   0 -16   20.80    8.90
 -14   1  17    9.30    4.00
 -14   1  17   -4.50    8.10
 -14   1  17   -1.80    4.20
  14  -1 -17    5.70    8.10
  14  -1 -17    0.00    5.40
 -14   2  18   11.90    8.30
 -14   2  18    4.50    5.40
  14  -2 -18  -12.60    7.00
  14  -2 -18   -9.20    4.20
 -13 -17  -2   10.00   10.30
 -13 -17  -2    3.10    7.70
  13  17   2    1.30    7.90
  13  17   2   11.50   10.60
 -13 -16  -1  -10.10    5.20
 -13 -16  -1   -8.30    5.60
 -13 -16  -1    0.90    8.20
  13  16   1    8.60   10.90
  13  16   1  -10.10    6.80
 -13 -15   0   10.60    6.70
 -13 -15   0   -6.20    6.00
  13  15   0    1.40    9.30
  13  15   0    4.60    8.50
 -13 -14   1    5.10    6.20
 -13 -14   1    0.20    5.40
  13  14  -1   -5.60    7.60
  13  14  -1   -5.30    7.60
 -13 -13   2   -4.50    4.40
 -13 -13   2    3.20    5.70
  13  13  -2    5.30    8.20
  13  13  -2   -0.40    6.70
 -13 -12   3   20.40    6.40
 -13 -12   3    7.20    6.30
  13  12  -3    9.10    8.70
 -13 -11   4   -1.30    4.80
 -13 -11   4   -0.10    4.50
  13  11  -4    8.30    7.70
  13  11  -4    0.00    6.60
 -13 -10   5   -1.90    4.10
 -13 -10   5   -2.40    4.90
  13  10  -5    0.20    6.10
  13  10  -5   -5.20    6.10
 -13  -9   6    6.80    4.70
 -13  -9   6    4.90    5.50
  13   9  -6   -8.00    5.30
 -13  -8   7   55.19   10.80
 -13  -8   7   41.10   11.80
  13   8  -7   71.29   13.50
 -13  -7   8    7.00    4.40
  13   7  -8    5.80    6.50
 -13  -6   9   -5.90    4.60
 -13  -6   9    0.50    4.70
  13   6  -9    5.70    5.10
 -13  -5  10   -2.90    5.40
 -13  -5  10   -7.90    3.80
 -13  -4  11   34.20    7.50
 -13  -4  11    6.40    6.40
  13   4 -11   12.60    7.90
 -13  -3  12   -5.20    4.80
 -13  -3  12    0.80    4.50
  13   3 -12    1.40    5.70
 -13  -2  13   29.30    5.80
 -13  -2  13   10.50    6.50
 -13  -2  13    6.50    4.80
  13   2 -13    6.50    6.60
 -13  -1  14    6.60    4.20
 -13  -1  14   10.60    5.40
 -13  -1  14    1.70    5.50
  13   1 -14   13.60    8.20
 -13   0  15  -10.50    4.20
 -13   0  15    0.60    4.10
 -13   0  15    8.50    4.80
  13   0 -15    2.10    4.60
 -13   1  16    3.30    4.30
 -13   1  16    4.10    6.60
 -13   1  16   -2.30    2.80
  13  -1 -16    2.30    8.50
  13  -1 -16    1.90    4.60
 -13   2  17   57.69   12.00
 -13   2  17   25.40    9.00
  13  -2 -17   46.70   11.60
  13  -2 -17   37.90    9.10
 -13   3  18    0.40    5.00
  13  -3 -18   19.60    9.20
  13  -3 -18    6.60    5.90
 -13   4  19    0.00    7.20
  13  -4 -19   -2.60    5.10
 -12 -18  -4    7.30    9.90
 -12 -18  -4    5.40    8.40
 -12 -18  -4   -5.50    6.60
  12  18   4   11.50    9.20
  12  18   4  -13.50    8.20
 -12 -17  -3    6.90    7.30
 -12 -17  -3   -1.40    6.70
 -12 -17  -3    3.90    8.40
  12  17   3   -3.20    6.80
  12  17   3    2.80    9.30
 -12 -16  -2    1.20    6.50
 -12 -16  -2   -3.10    6.90
 -12 -16  -2    4.00    6.20
  12  16   2    3.10    7.80
  12  16   2   -1.20    8.60
 -12 -15  -1   -2.30    6.50
 -12 -15  -1    0.00    6.10
 -12 -15  -1    3.20    6.30
  12  15   1    0.40    8.10
  12  15   1   -7.60    6.20
 -12 -14   0    8.20    6.00
 -12 -14   0   12.20    6.90
  12  14   0   -1.30    7.40
  12  14   0    3.20    7.60
 -12 -13   1   60.79   12.40
 -12 -13   1   62.29   13.40
  12  13  -1   51.39   13.90
 -12 -12   2    5.40    5.20
 -12 -12   2    1.80    4.90
 -12 -12   2    1.50    5.50
  12  12  -2    5.80    7.20
  12  12  -2    3.00    7.40
 -12 -11   3   14.70    6.60
 -12 -11   3   -3.40    7.90
  12  11  -3   16.10    8.20
  12  11  -3    9.90    8.00
 -12 -10   4   -1.90    4.40
 -12 -10   4   -5.00    3.90
  12  10  -4   -4.50    7.00
  12  10  -4    5.00    7.00
 -12  -9   5   85.89   14.80
 -12  -9   5   71.69   15.30
  12   9  -5   97.49   17.30
  12   9  -5   77.49   17.50
 -12  -8   6    0.60    5.90
 -12  -8   6   15.80    5.10
  12   8  -6   -1.00    5.80
 -12  -7   7    1.70    4.10
 -12  -7   7    2.20    4.60
  12   7  -7   -5.50    4.70
 -12  -6   8    3.10    4.20
 -12  -6   8    4.10    4.80
  12   6  -8   -3.50    5.00
 -12  -5   9    5.60    4.90
 -12  -5   9   10.40    6.50
 -12  -5   9    6.60    4.20
  12   5  -9    6.00    5.20
 -12  -4  10   18.20    7.50
 -12  -4  10   28.50    9.90
 -12  -4  10   20.60    7.00
  12   4 -10   27.00    8.20
 -12  -3  11   15.80    7.30
 -12  -3  11   24.00    6.30
 -12  -3  11   12.90    6.10
  12   3 -11   24.00    7.60
 -12  -2  12    7.90    4.50
 -12  -2  12    1.60    3.90
 -12  -2  12   -1.70    4.90
  12   2 -12    6.30    5.60
 -12  -1  13    3.70    4.50
 -12  -1  13    4.10    5.10
  12   1 -13   -5.10    4.60
 -12   0  14   -0.50    3.70
 -12   0  14   -1.50    2.90
 -12   0  14   -1.80    4.50
  12   0 -14   -0.70    5.00
 -12   1  15   -0.10    5.50
 -12   1  15    0.30    2.80
 -12   1  15    1.10    3.90
  12  -1 -15    9.10    6.10
  12  -1 -15   -0.10    4.40
 -12   2  16    6.70    4.80
 -12   2  16   12.40    3.50
 -12   2  16    4.70    6.30
 -12   3  17   -4.80    5.20
 -12   3  17    1.00    4.50
  12  -3 -17    3.70    4.90
 -12   4  18    5.50    6.70
 -12   4  18    4.90    5.60
  12  -4 -18    5.60    6.00
  12  -4 -18   -8.50    5.90
 -12   5  19   -0.60    4.30
 -12   5  19    3.40    7.50
  12  -5 -19    5.70    6.10
  12  -5 -19   -4.80    6.10
 -11 -18  -5    6.70    9.90
 -11 -18  -5   11.60    8.10
  11  18   5    9.80    9.70
  11  18   5   -0.90    7.20
 -11 -17  -4    3.90    6.70
 -11 -17  -4    7.10    7.90
  11  17   4    4.90    8.40
  11  17   4   24.20   16.80
 -11 -16  -3   -1.10    6.70
 -11 -16  -3    1.50    6.70
 -11 -16  -3   24.10    7.90
  11  16   3   29.70   10.40
  11  16   3   -2.70    7.50
 -11 -15  -2   17.40    8.00
 -11 -15  -2   -0.80    5.60
 -11 -15  -2   13.00    7.20
  11  15   2   18.00    8.80
  11  15   2    5.60    7.80
 -11 -14  -1    7.60    6.10
 -11 -14  -1    0.70    6.20
 -11 -14  -1    6.20    7.00
  11  14   1    4.50    7.60
 -11 -13   0   -3.70    5.60
 -11 -13   0    3.30    6.30
 -11 -13   0   -2.60    4.70
  11  13   0   24.20    8.80
  11  13   0    7.60    7.60
 -11 -12   1    2.50    5.00
 -11 -12   1   12.50    6.70
  11  12  -1   14.20    7.70
  11  12  -1   -2.10    5.30
 -11 -11   2   35.30    7.50
 -11 -11   2   36.20    8.60
  11  11  -2   12.50    8.00
  11  11  -2   23.20   16.90
 -11 -10   3   54.99    9.80
 -11 -10   3   43.00   10.30
  11  10  -3   30.40   10.70
  11  10  -3   30.60   10.00
 -11  -9   4   41.20    9.50
 -11  -9   4   53.99   10.40
  11   9  -4   35.20   11.50
  11   9  -4   46.50   10.90
 -11  -8   5   40.00    8.70
 -11  -8   5   52.49    9.90
  11   8  -5   34.30   11.30
  11   8  -5   34.40    9.80
 -11  -7   6   34.40    8.80
 -11  -7   6   33.70    7.80
  11   7  -6   30.20    8.20
 -11  -6   7    7.50    4.40
 -11  -6   7   -5.90    3.30
  11   6  -7   -0.50    4.60
 -11  -5   8   26.80    8.40
 -11  -5   8   49.80    8.60
 -11  -5   8   37.40    8.10
  11   5  -8   47.30    9.30
 -11  -4   9   72.89   13.90
 -11  -4   9   92.59   15.20
 -11  -4   9   71.59   15.20
  11   4  -9   87.39   15.80
 -11  -3  10    6.70    5.80
 -11  -3  10    2.10    4.40
 -11  -3  10   11.40    4.60
  11   3 -10   14.70    6.40
 -11  -2  11   28.90    5.70
 -11  -2  11   19.30    7.30
 -11  -2  11   15.90    5.90
  11   2 -11   16.50    7.10
 -11  -1  12   -2.90    2.50
 -11  -1  12   -7.00    4.30
 -11  -1  12   -3.90    3.50
  11   1 -12    4.20    5.60
 -11   0  13    2.40    2.80
 -11   0  13    9.50    6.20
 -11   0  13   -5.60    3.60
  11   0 -13    1.90    3.90
  11   0 -13   -0.10    4.80
 -11   1  14   -4.50    4.40
 -11   1  14    0.00    3.70
 -11   1  14    2.20    2.70
  11  -1 -14   -2.90    4.00
  11  -1 -14    3.10    4.40
 -11   2  15    5.70    6.00
 -11   2  15    2.50    4.70
 -11   2  15    8.00    3.00
  11  -2 -15    9.00    5.00
  11  -2 -15    0.10    4.70
 -11   3  16    4.60    5.00
 -11   3  16   18.30    7.30
  11  -3 -16    9.00    6.00
 -11   4  17   13.60    6.80
 -11   4  17    5.40    4.60
  11  -4 -17   14.40    6.40
 -11   5  18   -3.60    6.00
 -11   5  18    0.20    4.80
  11  -5 -18    4.40    5.70
  11  -5 -18    6.50    7.90
 -11   6  19  -16.60    7.30
 -11   6  19   -0.30    5.30
  11  -6 -19   -8.70    5.90
  11  -6 -19    1.90    5.60
 -10 -19  -7   16.00    9.90
 -10 -19  -7   -3.20    6.70
  10  19   7    1.60   10.10
  10  19   7    6.20    8.30
 -10 -18  -6  -12.90    4.90
 -10 -18  -6   -7.20    7.70
  10  18   6    2.40    8.90
  10  18   6   -7.90    5.80
 -10 -17  -5   -3.30    6.70
 -10 -17  -5   -3.30    5.90
  10  17   5   -0.10    7.30
  10  17   5   -7.00    6.20
 -10 -16  -4    3.30    6.50
 -10 -16  -4   13.70    6.60
  10  16   4    9.30    7.60
  10  16   4   13.20    8.60
 -10 -15  -3    9.80    6.90
 -10 -15  -3    9.60    7.00
  10  15   3    4.70    7.40
 -10 -14  -2   28.50    7.70
 -10 -14  -2    2.60    6.70
  10  14   2   20.00    9.00
 -10 -13  -1    1.80    5.20
 -10 -13  -1   -0.90    6.00
 -10 -13  -1   -1.40    4.80
  10  13   1   -9.90    4.80
  10  13   1   -0.70    8.50
 -10 -12   0   13.80    7.50
 -10 -12   0   15.80    6.90
 -10 -12   0   18.20    6.50
  10  12   0   13.00    7.50
  10  12   0   10.60    6.90
 -10 -11   1    8.40    6.00
 -10 -11   1   11.30    5.80
  10  11  -1   11.20    7.30
 -10 -10   2   -0.80    4.50
 -10 -10   2   -2.00    4.20
  10  10  -2   -6.90    4.30
  10  10  -2   -3.60    5.40
 -10  -9   3   10.30    5.10
 -10  -9   3    2.50    4.40
  10   9  -3   12.60    6.50
  10   9  -3   13.20    7.20
 -10  -8   4   15.30    5.70
 -10  -8   4    8.90    4.70
  10   8  -4    4.10    5.90
  10   8  -4   13.20    6.20
 -10  -7   5    9.20    5.50
 -10  -7   5   23.20    5.90
 -10  -7   5   13.00    4.80
  10   7  -5   10.90    5.90
  10   7  -5   13.50    7.30
 -10  -6   6    7.70    3.90
 -10  -6   6    9.50    4.90
 -10  -6   6    1.50    4.10
  10   6  -6    4.50    4.80
 -10  -5   7   -0.20    3.40
 -10  -5   7    8.50    4.60
 -10  -5   7    5.50    4.10
  10   5  -7    8.30    4.70
 -10  -4   8   37.80    8.40
 -10  -4   8   51.59    9.80
 -10  -4   8   38.10    9.00
 -10  -4   8   44.80    9.60
  10   4  -8   69.49   11.40
 -10  -3   9    1.90    4.50
 -10  -3   9   -8.40    3.00
 -10  -3   9    4.40    3.10
  10   3  -9    1.00    4.80
 -10  -2  10   15.60    5.50
 -10  -2  10   19.50    7.30
 -10  -2  10   22.00    5.10
  10   2 -10   20.50    5.50
  10   2 -10   17.20    6.70
 -10  -1  11   19.90    6.40
 -10  -1  11   16.70    5.40
 -10  -1  11    7.10    3.90
  10   1 -11   15.20    5.10
  10   1 -11   21.70    6.50
 -10   0  12    2.20    2.80
 -10   0  12    3.30    4.20
 -10   0  12   18.70    6.40
  10   0 -12    7.00    5.50
  10   0 -12    8.80    4.60
 -10   1  13   77.89   11.40
 -10   1  13   76.29   14.60
 -10   1  13   57.39   12.40
  10  -1 -13   66.09   13.30
  10  -1 -13   62.09   12.20
 -10   2  14   29.80    6.90
 -10   2  14   19.20    8.00
 -10   2  14   28.30    5.20
  10  -2 -14   22.00   10.40
  10  -2 -14   27.40    7.10
 -10   3  15    4.50    5.70
 -10   3  15    5.80    4.50
  10  -3 -15    2.00    4.80
  10  -3 -15   -6.10    4.20
 -10   4  16   -0.50    5.30
 -10   4  16   -4.80    3.50
  10  -4 -16    0.30    4.80
 -10   5  17    1.10    4.20
 -10   5  17   -5.50    5.00
  10  -5 -17    3.30    5.10
  10  -5 -17   -9.70    4.30
 -10   6  18   15.40    6.60
 -10   6  18   11.90    7.90
  10  -6 -18    6.30    6.30
 -10   7  19    4.90    7.40
  10  -7 -19   -6.90    6.60
 -10   8  20    2.20    8.10
  10  -8 -20    5.80    7.50
  -9 -19  -8    5.20    6.30
   9  19   8   -3.40    6.00
   9  19   8   13.50   11.40
  -9 -18  -7   -8.00    6.40
  -9 -18  -7   -5.20    6.00
   9  18   7   12.40    9.90
   9  18   7    1.20    7.40
  -9 -17  -6   -3.30    5.90
  -9 -17  -6    2.10    6.60
   9  17   6    7.50    7.70
   9  17   6    1.30    7.30
  -9 -16  -5   15.10    7.40
  -9 -16  -5    7.60    7.10
   9  16   5   25.40   10.80
   9  16   5   18.40    8.80
  -9 -15  -4   23.40    8.00
  -9 -15  -4   16.20    7.60
   9  15   4   15.80    8.50
  -9 -14  -3  102.39   16.70
  -9 -14  -3   84.99   16.20
   9  14   3   65.09   16.60
  -9 -13  -2    1.10    5.30
  -9 -13  -2    5.20    6.30
   9  13   2    1.40    5.80
   9  13   2   21.60    8.10
  -9 -12  -1   -1.00    4.70
   9  12   1   -2.50    4.80
   9  12   1   -6.60    5.80
  -9 -11   0   16.10    5.00
  -9 -11   0   -3.20    5.00
  -9 -11   0    3.90    5.00
   9  11   0    3.70    6.10
   9  11   0    1.90    6.10
  -9 -10   1    8.10    6.00
  -9 -10   1   15.70    5.40
  -9 -10   1   20.80    6.70
  -9 -10   1   15.10    5.90
   9  10  -1   17.40    6.80
   9  10  -1    5.30    6.50
  -9  -9   2   17.60    6.00
  -9  -9   2   15.10    6.50
  -9  -9   2   25.70    7.50
  -9  -9   2   12.00    5.80
   9   9  -2   24.30    7.70
   9   9  -2   26.70    7.50
  -9  -8   3    0.50    4.30
  -9  -8   3    7.70    4.40
  -9  -8   3    5.90    5.20
  -9  -8   3    0.20    4.10
   9   8  -3    0.50    5.60
   9   8  -3   10.60    5.50
  -9  -7   4   22.50    7.50
  -9  -7   4   26.60    6.70
  -9  -7   4   21.70    6.00
  -9  -7   4   31.80    7.30
   9   7  -4   24.50    7.20
   9   7  -4   22.00    7.80
  -9  -6   5   49.40    8.50
  -9  -6   5   48.60   10.30
  -9  -6   5   33.90    8.60
  -9  -6   5   38.30    8.90
   9   6  -5   29.40    9.80
   9   6  -5   47.60    9.60
  -9  -5   6    2.90    4.10
  -9  -5   6   -3.40    2.50
  -9  -5   6    1.60    4.60
  -9  -5   6   -2.90    3.10
   9   5  -6    1.00    3.70
  -9  -4   7   38.00    8.20
  -9  -4   7   37.90    7.50
  -9  -4   7   54.69   10.00
  -9  -4   7   38.70    7.70
   9   4  -7   35.00    8.00
   9   4  -7   34.90    8.80
  -9  -3   8    3.80    3.20
  -9  -3   8    6.50    5.30
  -9  -3   8    7.00    5.20
  -9  -3   8    4.30    3.90
   9   3  -8    5.80    3.60
   9   3  -8    3.70    4.50
  -9  -2   9   -3.50    4.80
  -9  -2   9    2.10    2.80
  -9  -2   9    0.30    4.60
  -9  -2   9    1.00    3.60
   9   2  -9    0.60    4.60
  -9  -1  10   97.49   16.40
  -9  -1  10   85.09   17.00
  -9  -1  10   96.19   15.40
  -9  -1  10  127.49   19.30
   9   1 -10   99.29   17.10
   9   1 -10   94.69   16.10
  -9   0  11    3.20    3.90
  -9   0  11    2.40    2.60
  -9   0  11   -1.80    4.00
   9   0 -11   -0.20    3.50
   9   0 -11    0.30    4.00
  -9   1  12    0.70    4.50
  -9   1  12   -1.60    3.20
  -9   1  12    0.00    2.30
   9  -1 -12    0.40    3.80
   9  -1 -12    2.30    4.40
  -9   2  13   82.39   17.60
  -9   2  13  109.59   19.20
  -9   2  13  115.09   16.40
   9  -2 -13  109.89   18.00
   9  -2 -13  113.79   18.80
  -9   3  14   -5.50    5.10
  -9   3  14    0.80    4.00
   9  -3 -14    1.00    4.20
   9  -3 -14   12.10    5.50
  -9   4  15    0.50    4.00
  -9   4  15    4.30    5.70
   9  -4 -15   18.60    7.10
  -9   5  16    9.00    5.40
  -9   5  16    7.20    6.10
   9  -5 -16   14.30    6.10
  -9   6  17   10.20    6.70
  -9   6  17    3.90    5.10
   9  -6 -17    7.50    5.20
  -9   7  18    1.30    6.10
  -9   8  19   10.90    8.00
   9  -8 -19   14.00    8.60
   9  -8 -19   -3.10    6.20
  -9   9  20    8.20    8.20
   9  -9 -20   10.60    9.70
   9  -9 -20    6.60    7.40
  -8 -19  -9    7.60    7.00
  -8 -19  -9    3.20    8.00
   8  19   9   14.20    8.60
   8  19   9    4.80   10.50
  -8 -18  -8   10.50    6.50
  -8 -18  -8    0.60    7.60
   8  18   8    6.00    7.60
   8  18   8   -0.10    8.50
  -8 -17  -7   24.00    8.60
  -8 -17  -7    6.90    6.90
   8  17   7    9.20    7.80
   8  17   7   13.80    8.30
  -8 -16  -6   14.00    7.10
  -8 -16  -6   15.90    7.10
   8  16   6    3.60    7.10
   8  16   6    0.80    6.70
  -8 -15  -5   16.50    6.90
  -8 -15  -5   19.20    7.60
   8  15   5    8.20    6.90
  -8 -14  -4   -0.20   10.70
  -8 -14  -4   -4.50    4.70
   8  14   4   -2.60    5.80
  -8 -13  -3   -3.10    5.50
  -8 -13  -3    3.70    5.70
   8  13   3    1.50    5.80
   8  13   3   -2.80    4.60
  -8 -12  -2   62.79   12.80
  -8 -12  -2   67.69   12.60
   8  12   2   82.99   18.80
   8  12   2   44.20   12.60
  -8 -11  -1    4.00    4.70
   8  11   1   -2.40    4.80
   8  11   1    0.50    4.90
  -8 -10   0    7.50    5.00
  -8 -10   0   -2.00    4.40
  -8 -10   0    2.40    4.70
  -8 -10   0    5.60    5.30
   8  10   0    2.70    5.80
   8  10   0    3.40    5.30
  -8  -9   1  150.48   20.40
  -8  -9   1  116.19   20.30
  -8  -9   1  127.69   20.70
  -8  -9   1  121.69   19.80
  -8  -9   1  127.19   19.40
   8   9  -1   86.39   20.30
   8   9  -1  124.99   21.00
  -8  -8   2   45.20    9.20
  -8  -8   2   19.20    6.30
  -8  -8   2   14.70    5.00
  -8  -8   2   35.40    7.10
  -8  -8   2   26.10    6.30
   8   8  -2   18.00    6.70
   8   8  -2    8.50    6.70
  -8  -7   3    2.20    2.60
  -8  -7   3   -1.80    3.70
  -8  -7   3   -9.60    3.20
  -8  -7   3   -4.10    3.40
   8   7  -3    7.00    5.90
   8   7  -3   -3.80    4.20
  -8  -6   4   69.29   11.60
  -8  -6   4   64.79   10.80
  -8  -6   4   62.89   11.50
  -8  -6   4   52.59   11.50
   8   6  -4   56.69   12.10
   8   6  -4   56.69   11.40
  -8  -5   5   51.59   10.70
  -8  -5   5   48.70    9.80
  -8  -5   5   50.59   10.40
  -8  -5   5   60.89    9.70
   8   5  -5   50.39   10.50
  -8  -4   6   -0.10    3.60
  -8  -4   6   11.00    4.30
  -8  -4   6    4.10    3.40
  -8  -4   6   10.70    3.60
   8   4  -6    8.00    4.80
   8   4  -6   17.10    4.70
  -8  -3   7    1.10    2.70
  -8  -3   7    2.20    4.10
  -8  -3   7    1.80    3.70
   8   3  -7   -3.30    3.60
   8   3  -7    1.10    2.80
  -8  -2   8    2.80    3.90
  -8  -2   8   -2.30    2.50
  -8  -2   8   -0.60    3.80
   8   2  -8   -0.90    3.20
   8   2  -8    4.70    4.10
  -8  -1   9  149.59   23.00
  -8  -1   9  167.48   23.90
  -8  -1   9  156.78   22.30
  -8  -1   9  119.59   21.40
   8   1  -9  147.69   22.60
   8   1  -9  126.59   21.60
  -8   0  10  160.08   22.90
  -8   0  10  135.09   21.90
  -8   0  10  162.08   24.60
  -8   0  10  152.58   23.60
   8   0 -10  130.39   23.00
   8   0 -10  138.99   22.50
  -8   1  11   31.80    6.70
  -8   1  11   34.30    7.90
  -8   1  11   24.90    5.50
   8  -1 -11   31.00    7.60
   8  -1 -11   37.60    7.00
  -8   2  12   -1.10    3.40
  -8   2  12   -1.80    4.40
  -8   2  12    2.40    3.00
   8  -2 -12    1.90    4.10
   8  -2 -12    1.60    3.80
  -8   3  13   45.40   10.50
  -8   3  13   42.50    9.50
   8  -3 -13   54.49   10.20
  -8   4  14   -1.80    3.70
  -8   4  14   -9.70    8.80
   8  -4 -14    0.00    4.20
  -8   5  15  132.69   21.70
  -8   5  15  109.89   20.60
   8  -5 -15  130.89   21.40
  -8   6  16    1.50    4.60
  -8   6  16   -5.30    5.10
   8  -6 -16   -5.90    3.70
   8  -6 -16    1.20    5.80
  -8   7  17    6.20    6.10
   8  -7 -17    4.70    5.10
   8  -7 -17    8.80    7.10
  -8   8  18    4.50    6.80
   8  -8 -18   -5.30    5.50
  -8   9  19   15.90    8.10
   8  -9 -19    3.10    8.20
   8  -9 -19   -7.50    5.50
  -8  10  20    7.50    9.20
   8 -10 -20   -5.10    7.70
   8 -10 -20    4.40    6.60
  -7 -19 -10   10.40    8.30
  -7 -19 -10   11.50    7.50
   7  19  10    8.40   10.30
   7  19  10   -1.50    6.20
  -7 -18  -9   -0.30    7.20
  -7 -18  -9   -4.00    5.80
   7  18   9    1.60    5.90
   7  18   9    1.60    7.50
  -7 -17  -8   -1.90    5.00
  -7 -17  -8    6.30    6.40
   7  17   8   -3.80    5.60
   7  17   8   -3.80    6.10
  -7 -16  -7   -6.80    5.20
  -7 -16  -7   -2.50    5.70
   7  16   7    2.40    6.80
   7  16   7    5.00    6.60
  -7 -15  -6   25.20    8.40
  -7 -15  -6   11.20    7.20
   7  15   6   27.30    9.60
   7  15   6   27.00    9.10
  -7 -14  -5   13.40    7.50
  -7 -14  -5   27.30    7.80
   7  14   5    8.10    6.70
   7  14   5    5.70    7.40
  -7 -13  -4   20.50    6.60
  -7 -13  -4   -1.70    6.10
   7  13   4   38.10    8.80
   7  13   4   14.20    7.20
  -7 -12  -3   30.00    8.10
  -7 -12  -3   15.50    6.80
   7  12   3   25.90    7.90
   7  12   3   28.70    7.90
  -7 -11  -2    7.30    5.40
  -7 -11  -2    0.70    4.20
  -7 -11  -2    1.20    3.30
   7  11   2   -9.90    3.50
   7  11   2    4.30    5.50
  -7 -10  -1    7.60    4.70
  -7 -10  -1    6.50    3.90
  -7 -10  -1   -1.90    4.00
   7  10   1   -7.70    3.60
   7  10   1    4.70    4.90
  -7  -9   0    3.60    4.10
  -7  -9   0    1.60    3.80
  -7  -9   0   -1.20    3.60
   7   9   0    1.60    4.20
   7   9   0    3.90    4.90
  -7  -8   1    9.70    5.00
  -7  -8   1    9.10    4.00
  -7  -8   1    0.40    3.00
  -7  -8   1   17.80    5.10
  -7  -8   1   11.90    4.70
   7   8  -1    4.80    4.80
   7   8  -1   17.00    6.00
  -7  -7   2    6.90    4.40
  -7  -7   2    5.10    3.60
  -7  -7   2    8.60    4.50
  -7  -7   2   10.90    5.10
   7   7  -2   20.90    5.70
   7   7  -2    4.60    5.10
  -7  -6   3  182.58   27.60
  -7  -6   3  169.28   27.00
  -7  -6   3  188.18   27.50
  -7  -6   3  158.28   27.10
   7   6  -3  172.08   27.60
   7   6  -3  178.58   28.50
  -7  -5   4   45.00    9.30
  -7  -5   4   63.89    9.90
  -7  -5   4   50.99    9.40
  -7  -5   4   43.00    8.30
   7   5  -4   38.40    9.00
   7   5  -4   37.90    9.70
  -7  -4   5   19.40    6.00
  -7  -4   5   17.40    6.20
  -7  -4   5   29.30    5.60
  -7  -4   5   30.30    6.20
   7   4  -5   16.40    6.00
   7   4  -5   36.20    7.40
  -7  -3   6   11.20    4.00
  -7  -3   6    7.50    3.50
  -7  -3   6   10.60    4.80
  -7  -3   6   14.70    4.80
   7   3  -6   24.00    5.80
   7   3  -6   12.90    4.30
  -7  -2   7   65.69   12.50
  -7  -2   7   63.29   11.60
  -7  -2   7   70.39   11.40
  -7  -2   7   62.59   12.60
   7   2  -7   71.09   12.40
  -7  -1   8    5.80    4.60
  -7  -1   8    9.60    3.20
  -7  -1   8   13.20    4.80
  -7  -1   8    8.10    3.80
   7   1  -8    0.90    3.60
  -7   0   9    1.20    2.10
  -7   0   9   -2.80    3.70
  -7   0   9    5.60    3.40
   7   0  -9   -4.90    3.10
   7   0  -9    1.80    3.00
  -7   1  10  129.69   17.40
  -7   1  10   99.29   18.20
  -7   1  10  107.39   16.40
   7  -1 -10   95.99   16.80
   7  -1 -10   95.89   17.40
  -7   2  11  144.79   21.70
  -7   2  11  132.99   20.50
  -7   2  11  143.79   22.60
   7  -2 -11  129.29   21.80
  -7   3  12    3.80    4.90
  -7   3  12    6.50    4.10
   7  -3 -12    3.60    4.00
  -7   4  13   15.40    5.10
  -7   4  13   11.90    5.90
   7  -4 -13    8.40    5.00
   7  -4 -13   20.90    7.30
  -7   5  14    8.80    4.80
  -7   5  14    6.60    5.20
   7  -5 -14   -7.00    4.10
   7  -5 -14    1.40    4.40
  -7   6  15   -0.80    4.50
  -7   6  15   -8.20    4.80
   7  -6 -15    6.70    6.20
   7  -6 -15   -5.10    3.70
  -7   7  16    1.10    5.20
   7  -7 -16    2.10    5.70
   7  -7 -16    7.90    5.20
  -7   8  17    5.90    6.10
   7  -8 -17   -3.70    4.10
   7  -8 -17    1.00    5.70
  -7   9  18   -0.60    5.80
   7  -9 -18    4.30    7.00
  -7  10  19    7.80    8.20
   7 -10 -19   11.70   13.70
   7 -10 -19   -5.80    5.20
  -7  11  20   -9.50   12.30
   7 -11 -20   -2.30    6.10
   7 -11 -20    3.00    8.80
  -6 -19 -11    6.90    8.20
  -6 -19 -11    7.40    6.70
   6  19  11    4.50    6.80
   6  19  11    4.50    9.50
  -6 -18 -10   -1.20    7.00
  -6 -18 -10   -6.20    5.60
   6  18  10    9.20    7.30
   6  18  10  -10.30    6.00
  -6 -17  -9  -12.40    5.20
  -6 -17  -9    9.40    6.70
   6  17   9   -3.30    5.60
   6  17   9   -5.10    5.70
  -6 -16  -8    3.90    5.50
  -6 -16  -8    1.30    5.80
   6  16   8   -1.90    6.60
   6  16   8   -7.30    6.20
  -6 -15  -7    7.30    6.30
  -6 -15  -7   -0.30    5.60
   6  15   7    2.90    6.50
   6  15   7    5.10    6.60
  -6 -14  -6    2.20    5.80
  -6 -14  -6    4.80    5.50
   6  14   6   -1.60    5.30
   6  14   6   10.40    6.70
  -6 -13  -5   17.70    6.40
  -6 -13  -5    8.30    6.30
  -6 -13  -5    3.80    6.00
   6  13   5   19.40    7.20
  -6 -12  -4   21.60    7.30
  -6 -12  -4   13.10    6.00
  -6 -12  -4   23.70    6.70
   6  12   4   23.50    7.20
   6  12   4   23.30    7.40
  -6 -11  -3   75.79   13.60
  -6 -11  -3   65.69   12.60
  -6 -11  -3   73.39   12.90
   6  11   3   66.59   13.30
   6  11   3   61.89   13.50
  -6 -10  -2   11.10    4.50
  -6 -10  -2    6.20    4.80
  -6 -10  -2   15.70    5.70
   6  10   2    6.90    4.80
   6  10   2    6.90    5.20
  -6  -9  -1   18.30    4.60
  -6  -9  -1   22.10    5.60
  -6  -9  -1    8.40    4.50
   6   9   1   15.60    5.90
   6   9   1   19.20    6.00
  -6  -8   0   40.80    7.90
  -6  -8   0   35.70    7.30
  -6  -8   0   29.90    7.00
   6   8   0   27.30    7.70
   6   8   0   21.20    7.70
  -6  -7   1    1.10    4.40
  -6  -7   1    4.40    4.10
  -6  -7   1   -1.40    2.50
  -6  -7   1    3.80    4.00
   6   7  -1   -4.10    4.40
   6   7  -1    4.00    5.40
  -6  -6   2  136.39   23.20
  -6  -6   2  116.19   23.10
  -6  -6   2  159.98   24.00
  -6  -6   2  164.08   23.90
   6   6  -2  182.68   24.80
  -6  -5   3    2.10    4.10
  -6  -5   3   -1.60    4.00
  -6  -5   3   -1.20    3.30
  -6  -5   3    2.30    3.00
   6   5  -3    1.90    4.70
   6   5  -3    5.60    5.10
  -6  -4   4    3.50    4.00
  -6  -4   4   10.10    4.70
  -6  -4   4    3.10    3.60
  -6  -4   4    2.20    4.40
   6   4  -4    1.60    5.00
   6   4  -4    4.20    5.00
   6   4  -4   13.80    4.80
  -6  -3   5   30.10    7.10
  -6  -3   5   34.90    6.70
  -6  -3   5   35.40    7.90
  -6  -3   5   39.50    7.50
   6   3  -5   38.70    8.20
   6   3  -5   33.00    7.80
  -6  -2   6   59.69   10.90
  -6  -2   6   59.89   11.80
  -6  -2   6   63.09   11.40
   6   2  -6   78.99   12.10
  -6  -1   7    3.70    3.40
  -6  -1   7    1.10    4.20
  -6  -1   7    3.10    2.90
  -6  -1   7    3.10    4.10
   6   1  -7   -1.20    2.60
   6   1  -7   -1.70    3.40
  -6   0   8   71.19   13.80
  -6   0   8   93.49   14.20
  -6   0   8   88.79   13.50
   6   0  -8   73.19   13.30
   6   0  -8   70.99   12.70
  -6   1   9   71.39   13.00
  -6   1   9   66.79   12.20
  -6   1   9   75.29   11.30
   6  -1  -9   72.49   12.60
  -6   2  10   36.40    6.10
  -6   2  10   29.60    7.70
  -6   2  10   53.69    8.00
   6  -2 -10   29.40    7.40
  -6   3  11   51.09    8.70
  -6   3  11   42.40    9.20
   6  -3 -11   38.70    8.40
   6  -3 -11   38.50    9.50
  -6   4  12   10.50    4.30
  -6   4  12    4.10    5.00
   6  -4 -12    9.80    5.20
   6  -4 -12    6.00    4.20
  -6   5  13   94.99   15.70
  -6   5  13   61.59   14.40
   6  -5 -13   94.19   15.10
   6  -5 -13  101.89   16.30
  -6   6  14    5.90    5.60
  -6   6  14   -4.10    4.40
   6  -6 -14    6.40    5.80
   6  -6 -14    2.20    4.30
  -6   7  15   -3.70    5.30
   6  -7 -15   -9.90    4.40
   6  -7 -15    5.90    4.70
  -6   8  16   -0.70    5.30
   6  -8 -16    2.10    5.40
   6  -8 -16    2.20    4.10
  -6   9  17    2.40    5.60
   6  -9 -17    3.80    5.50
   6  -9 -17    1.70    4.50
  -6  10  18    7.80    7.20
   6 -10 -18    4.80    6.50
  -6  11  19   -1.10    7.10
   6 -11 -19   -1.50    5.80
   6 -12 -20    0.10    6.40
   6 -12 -20    5.80    8.80
  -5 -19 -12    6.40    7.40
  -5 -19 -12   -7.80    6.70
   5  19  12   -7.60    5.10
  -5 -18 -11  -10.40    6.80
  -5 -18 -11    0.50    5.50
   5  18  11    3.80    8.00
   5  18  11    0.20    5.60
  -5 -17 -10   -8.60    4.50
  -5 -17 -10   -0.50    6.10
   5  17  10    2.80    6.00
   5  17  10    1.10    6.80
  -5 -16  -9    2.30    5.90
  -5 -16  -9   -3.40    5.70
   5  16   9   -3.00    4.90
   5  16   9    4.10    6.70
  -5 -15  -8    6.90    5.30
  -5 -15  -8   -0.70    5.10
   5  15   8    3.20    5.80
   5  15   8    5.80    6.70
  -5 -14  -7   25.30    8.20
  -5 -14  -7   30.80    8.50
  -5 -14  -7   12.40    6.70
   5  14   7   46.10    9.90
   5  14   7   39.20    9.10
  -5 -13  -6   20.70    7.00
  -5 -13  -6   12.30    6.00
  -5 -13  -6   20.00    7.20
   5  13   6   20.70    7.30
   5  13   6   11.60    6.50
  -5 -12  -5   23.20    7.30
  -5 -12  -5   32.00    6.90
  -5 -12  -5   19.70    7.20
   5  12   5   32.20    8.00
   5  12   5   26.70    7.70
  -5 -11  -4    1.60    3.40
  -5 -11  -4    1.30    4.10
  -5 -11  -4    5.10    4.90
   5  11   4   -2.80    3.80
   5  11   4   -2.00    4.00
  -5 -10  -3    0.90    4.90
  -5 -10  -3    6.60    4.40
  -5 -10  -3   -1.40    2.90
   5  10   3    6.70    4.60
   5  10   3   -2.40    3.80
  -5  -9  -2   25.10    6.40
  -5  -9  -2   37.10    7.60
   5   9   2   17.30    6.30
   5   9   2   20.00    6.40
  -5  -8  -1    1.50    4.00
  -5  -8  -1   -1.00    3.40
   5   8   1    4.60    4.40
   5   8   1   -8.70    4.30
  -5  -7   0   -1.30    3.70
  -5  -7   0   -1.00    4.00
   5   7   0    2.70    4.40
   5   7   0   -0.80    4.30
  -5  -6   1   27.30    6.40
  -5  -6   1   24.90    6.20
  -5  -6   1   23.40    5.90
   5   6  -1   12.50    5.80
   5   6  -1   20.70    7.10
  -5  -5   2  118.29   16.60
  -5  -5   2  101.69   16.80
  -5  -5   2  106.99   17.20
   5   5  -2   90.19   17.00
   5   5  -2   91.19   16.50
  -5  -4   3   99.19   16.30
  -5  -4   3  106.89   16.80
  -5  -4   3  112.09   17.20
   5   4  -3   88.89   17.10
   5   4  -3  106.49   16.70
  -5  -3   4    3.20    2.70
  -5  -3   4   -2.00    3.20
  -5  -3   4    4.00    3.50
   5   3  -4    1.50    3.20
   5   3  -4    0.00    3.50
  -5  -2   5   -1.20    3.50
  -5  -2   5   10.80    3.80
  -5  -2   5    6.80    2.90
   5   2  -5    3.90    3.60
  -5  -1   6   63.59   10.30
  -5  -1   6   53.69   10.60
  -5  -1   6   58.09    9.80
   5   1  -6   56.79   10.40
   5   1  -6   59.59    9.70
  -5   0   7    3.70    2.50
  -5   0   7   -3.30    3.10
  -5   0   7    1.50    4.40
   5   0  -7    1.00    3.60
  -5   1   8  180.58   25.80
  -5   1   8  163.28   25.00
  -5   1   8  171.98   26.60
   5  -1  -8  155.68   25.90
  -5   2   9  362.36   53.29
  -5   2   9  348.37   52.49
  -5   2   9  368.56   53.79
   5  -2  -9  372.06   53.89
   5  -2  -9  337.57   53.29
  -5   3  10    2.30    3.70
  -5   3  10    4.60    4.50
   5  -3 -10    7.30    5.10
   5  -3 -10    6.00    3.60
  -5   4  11    0.50    4.00
  -5   4  11    2.10    3.40
   5  -4 -11    5.40    3.50
   5  -4 -11    2.70    4.00
  -5   5  12    5.60    4.50
  -5   5  12   -0.60    3.70
   5  -5 -12   -1.00    4.40
   5  -5 -12   -2.40    3.10
  -5   6  13  110.49   18.30
   5  -6 -13   96.29   18.00
   5  -6 -13   99.79   17.30
  -5   7  14   -2.20    4.50
   5  -7 -14    2.60    4.30
   5  -7 -14    2.00    5.90
  -5   8  15   22.70    8.70
   5  -8 -15   41.60   10.20
   5  -8 -15   51.69    9.20
  -5   9  16   -2.90    4.90
   5  -9 -16    1.30    5.80
   5  -9 -16    5.60    5.00
  -5  10  17   24.20    7.40
   5 -10 -17   -2.40    4.10
   5 -10 -17   -3.50    5.40
  -5  11  18    7.50    7.30
   5 -11 -18    2.40    6.90
  -5  12  19  -10.30    6.80
   5 -12 -19   13.80    7.40
   5 -12 -19    2.10    8.80
  -5  13  20   11.80   10.60
   5 -13 -20   -9.80    7.90
   5 -13 -20    0.40    7.40
  -4 -19 -13   -0.10    7.30
   4  19  13    1.80    6.20
  -4 -18 -12    3.60    6.40
  -4 -18 -12   11.20    7.70
   4  18  12    3.70    6.20
   4  18  12   -0.10    6.90
  -4 -17 -11   -6.60    5.00
  -4 -17 -11   -3.90    5.60
   4  17  11   -8.20    6.40
   4  17  11   -9.90    4.70
  -4 -16 -10    3.10    5.80
  -4 -16 -10    3.10    5.50
   4  16  10    1.70    5.90
   4  16  10    1.70    6.60
  -4 -15  -9    1.30    5.40
  -4 -15  -9    2.30    4.60
   4  15   9   -6.10    4.90
   4  15   9   -7.80    5.90
  -4 -14  -8    5.20    4.50
  -4 -14  -8    0.00    5.20
  -4 -14  -8    9.50    6.90
   4  14   8    9.70    6.80
   4  14   8    7.10    6.50
  -4 -13  -7   -5.70    4.20
  -4 -13  -7    7.40    5.20
  -4 -13  -7    9.90    4.70
   4  13   7   -4.00    4.90
   4  13   7    9.20    5.50
  -4 -12  -6   19.20    5.40
  -4 -12  -6   18.60    6.80
  -4 -12  -6   25.70    6.80
   4  12   6   18.40    6.40
   4  12   6   13.50    6.60
  -4 -11  -5   -4.10    4.10
  -4 -11  -5    0.00    3.10
  -4 -11  -5    1.30    4.30
   4  11   5   -3.80    4.00
   4  11   5    0.40    3.90
  -4 -10  -4    5.80    4.60
  -4 -10  -4    7.10    4.40
   4  10   4    0.80    4.50
   4  10   4   -2.00    3.80
  -4  -9  -3    1.40    3.90
  -4  -9  -3   -0.80    4.80
   4   9   3    4.50    4.10
   4   9   3   -1.00    4.10
  -4  -8  -2   -1.50    4.40
  -4  -8  -2   -0.60    4.20
   4   8   2    1.60    4.70
   4   8   2   -2.50    4.10
  -4  -7  -1   24.30    6.20
  -4  -7  -1   21.80    5.70
   4   7   1   26.50    6.50
   4   7   1   21.40    6.40
  -4  -6   0  100.59   15.50
  -4  -6   0   91.89   15.30
   4   6   0   99.59   15.60
   4   6   0   82.09   15.20
  -4  -5   1   22.30    5.60
  -4  -5   1   24.60    5.40
  -4  -5   1   22.40    5.50
   4   5  -1   20.30    5.70
   4   5  -1   22.30    5.90
  -4  -4   2   13.30    3.60
  -4  -4   2   12.40    4.50
  -4  -4   2   13.00    4.00
   4   4  -2   16.70    4.60
   4   4  -2    9.80    4.20
  -4  -3   3   91.89   14.00
  -4  -3   3   93.29   14.60
  -4  -3   3   87.09   14.70
   4   3  -3   79.39   14.20
   4   3  -3   86.49   14.60
   4   3  -3  101.49   15.30
  -4  -2   4    9.60    4.00
  -4  -2   4   11.10    3.50
  -4  -2   4   11.20    3.20
   4   2  -4   15.20    4.10
   4   2  -4   10.20    3.40
  -4  -1   5  416.06   63.99
  -4  -1   5  433.06   63.89
   4   1  -5  446.56   64.19
  -4   0   6  694.13  103.99
  -4   0   6  704.23  104.49
  -4   0   6  727.23  104.59
   4   0  -6  699.53  104.19
  -4   1   7  208.68   34.30
  -4   1   7  291.87   35.10
  -4   1   7  227.08   35.50
   4  -1  -7  234.38   35.00
   4  -1  -7  211.28   35.50
  -4   2   8    9.10    4.20
  -4   2   8   13.90    5.30
  -4   2   8    6.20    2.10
   4  -2  -8   14.60    4.30
   4  -2  -8   10.40    5.80
  -4   3   9   15.60    5.00
  -4   3   9   -3.50    3.50
   4  -3  -9    3.70    4.80
   4  -3  -9    5.40    3.60
  -4   4  10   -1.10    3.50
  -4   4  10    7.20    4.50
   4  -4 -10    2.70    3.30
   4  -4 -10    1.30    4.60
  -4   5  11    4.50    4.30
  -4   5  11    4.20    4.50
   4  -5 -11    3.00    3.40
   4  -5 -11   -5.60    4.00
  -4   6  12   -3.70    4.10
   4  -6 -12   -1.70    3.50
   4  -6 -12    5.20    5.00
  -4   7  13    2.10    5.20
   4  -7 -13    3.80    4.30
   4  -7 -13   13.00    5.90
  -4   8  14  100.59   18.80
   4  -8 -14   98.69   18.50
   4  -8 -14  141.39   20.50
  -4   9  15    4.30    5.80
   4  -9 -15    5.80    6.00
   4  -9 -15   -2.50    6.80
  -4  10  16    9.10    6.00
   4 -10 -16    3.50    6.30
   4 -10 -16    2.10    4.70
  -4  11  17   -6.10    5.70
   4 -11 -17    3.80    4.90
   4 -11 -17    5.00    6.60
  -4  12  18   -6.20    6.70
   4 -12 -18    1.40    6.20
   4 -12 -18  -10.60    4.80
  -4  13  19   -3.10    8.20
   4 -13 -19   -5.30    6.10
   4 -13 -19   -3.80    7.00
  -3 -19 -14    0.50    7.10
  -3 -19 -14   11.80    8.80
  -3 -19 -14   26.20    9.90
   3  19  14    4.50    6.70
  -3 -18 -13   -4.20    5.80
  -3 -18 -13   -9.00    6.00
   3  18  13    4.10    6.00
  -3 -17 -12   -1.80    5.70
  -3 -17 -12    0.90    6.20
   3  17  12    0.40    5.80
   3  17  12  -13.60    5.70
  -3 -16 -11   29.00    8.90
  -3 -16 -11   25.40    7.70
  -3 -16 -11   45.10    9.20
   3  16  11   36.20    9.30
   3  16  11   30.20   10.00
  -3 -15 -10   -4.10    4.80
  -3 -15 -10   -6.10    4.00
  -3 -15 -10   -1.70    4.60
   3  15  10   -7.20    5.00
   3  15  10   -4.60    4.60
  -3 -14  -9    3.10    4.60
  -3 -14  -9   10.60    6.20
  -3 -14  -9    2.40    5.40
   3  14   9   -4.40    4.90
   3  14   9   -3.10    6.60
  -3 -13  -8   12.60    4.90
  -3 -13  -8   11.50    6.20
  -3 -13  -8   18.50    6.40
   3  13   8    5.40    6.20
   3  13   8   18.80    6.40
  -3 -12  -7   32.20    8.40
  -3 -12  -7   33.10    8.30
  -3 -12  -7   37.40    7.80
   3  12   7   53.79    9.80
   3  12   7   38.60    8.80
  -3 -11  -6    9.20    4.80
  -3 -11  -6    1.50    2.80
  -3 -11  -6   11.10    4.90
   3  11   6   -0.20    4.00
   3  11   6   12.50    5.40
  -3 -10  -5   40.90    8.20
  -3 -10  -5   46.70    8.60
   3  10   5   32.80    8.30
   3  10   5   27.10    7.60
  -3  -9  -4  368.36   53.09
  -3  -9  -4  365.26   53.49
   3   9   4  355.76   53.29
   3   9   4  324.57   53.19
  -3  -8  -3   18.90    5.70
  -3  -8  -3   21.30    6.40
   3   8   3   16.50    5.80
   3   8   3   18.40    6.20
  -3  -7  -2   25.40    5.50
  -3  -7  -2   20.70    5.70
   3   7   2   12.00    4.80
   3   7   2   17.20    5.80
  -3  -6  -1   -1.70    2.90
  -3  -6  -1   -1.70    2.60
   3   6   1   -0.40    3.60
   3   6   1   -3.90    2.90
  -3  -5   0    0.70    3.10
  -3  -5   0    1.10    2.60
   3   5   0    5.90    3.60
   3   5   0   -1.80    3.10
  -3  -4   1    2.90    3.60
  -3  -4   1   -0.80    2.70
  -3  -4   1    3.50    2.90
   3   4  -1   -4.60    2.80
   3   4  -1    2.40    3.30
  -3  -3   2  181.78   27.30
  -3  -3   2  169.38   27.00
  -3  -3   2  202.38   27.50
   3   3  -2  164.58   27.70
   3   3  -2  190.08   27.60
   3   3  -2  174.08   27.00
  -3  -2   3  171.78   26.10
  -3  -2   3  168.58   26.40
  -3  -2   3  177.48   25.80
   3   2  -3  157.88   25.90
   3   2  -3  187.98   26.30
  -3  -1   4 1272.67  190.88
   3   1  -4 1321.47  190.98
  -3   0   5    0.30    2.00
  -3   0   5    1.20    3.20
   3   0  -5    1.80    2.50
  -3   1   6    6.10    1.70
  -3   1   6    4.30    2.70
   3  -1  -6    6.60    3.70
   3  -1  -6    6.70    2.90
  -3   2   7   80.59   14.30
  -3   2   7   88.29   13.90
   3  -2  -7   73.99   14.10
   3  -2  -7   92.19   13.80
  -3   3   8   36.60    7.60
  -3   3   8   35.40    8.00
   3  -3  -8   48.50    7.80
   3  -3  -8   34.90    8.40
  -3   4   9    4.80    3.80
  -3   4   9    7.90    4.40
   3  -4  -9    6.90    3.80
   3  -4  -9   -1.30    4.10
  -3   5  10   10.40    4.90
   3  -5 -10    7.50    5.00
   3  -5 -10    5.50    3.90
  -3   6  11    5.40    4.40
   3  -6 -11    1.70    4.30
   3  -6 -11   11.00    4.20
  -3   7  12   11.20    5.10
   3  -7 -12    8.80    4.70
   3  -7 -12   22.50    6.40
  -3   8  13   -5.20    4.10
   3  -8 -13    4.10    4.20
   3  -8 -13    0.40    4.90
  -3   9  14   16.00    6.60
   3  -9 -14   20.60    7.10
   3  -9 -14   15.10    6.00
  -3  10  15    0.10    5.20
   3 -10 -15   -3.90    5.20
   3 -10 -15   -1.40    4.30
  -3  11  16   23.30    8.60
   3 -11 -16   38.80    8.20
   3 -11 -16   22.30    8.60
  -3  12  17   -3.70    6.00
   3 -12 -17   -1.70    5.80
  -3  13  18   -8.90    7.00
   3 -13 -18   -2.20    6.10
   3 -13 -18    2.20    6.90
  -3  14  19    5.50    8.80
   3 -14 -19    3.30    6.90
   3 -14 -19    5.30    8.50
  -2 -18 -14   31.10    8.30
  -2 -18 -14    7.80    5.00
  -2 -18 -14   -0.50    8.10
  -2 -18 -14   17.80    8.20
   2  18  14   19.10   11.70
  -2 -17 -13   -1.10    5.70
  -2 -17 -13    7.90    7.00
  -2 -17 -13    3.90    4.60
   2  17  13   14.00   10.10
  -2 -16 -12    2.10    5.90
  -2 -16 -12   -6.30    4.20
  -2 -16 -12   -6.90    3.80
   2  16  12   -5.60    5.50
   2  16  12    3.60    7.90
  -2 -15 -11   49.90   10.30
  -2 -15 -11   40.30   10.60
  -2 -15 -11   54.19    9.10
   2  15  11   35.50   10.80
   2  15  11   39.60   11.90
  -2 -14 -10    6.70    4.20
  -2 -14 -10    9.30    5.60
  -2 -14 -10   14.80    6.30
   2  14  10   -0.90    6.80
   2  14  10   12.50    6.40
  -2 -13  -9   10.60    5.40
  -2 -13  -9    0.50    3.50
  -2 -13  -9    0.30    4.40
   2  13   9    4.00    6.60
   2  13   9    5.70    5.70
  -2 -12  -8   -4.20    4.10
  -2 -12  -8    4.90    3.20
  -2 -12  -8   -1.00    4.90
   2  12   8    3.60    5.60
   2  12   8   -0.50    5.90
  -2 -11  -7   30.40    6.30
  -2 -11  -7   13.70    5.20
  -2 -11  -7    4.70    3.50
   2  11   7   19.30    6.10
   2  11   7   18.10    7.00
  -2 -10  -6   32.70    6.90
  -2 -10  -6   28.90    6.80
   2  10   6   22.20    6.70
   2  10   6   20.50    7.40
  -2  -9  -5   30.20    7.80
  -2  -9  -5   34.90    7.40
   2   9   5   44.60    9.40
   2   9   5   29.10    7.70
  -2  -8  -4   14.70    5.60
  -2  -8  -4   18.80    5.40
   2   8   4   19.70    6.60
   2   8   4   11.20    5.50
  -2  -7  -3  721.93  105.09
  -2  -7  -3  731.63  104.89
   2   7   3  692.23  104.99
   2   7   3  689.83  104.79
  -2  -6  -2    5.50    3.40
  -2  -6  -2    6.70    4.10
   2   6   2    6.30    3.80
   2   6   2    5.70    3.10
  -2  -5  -1 2807.02  428.56
  -2  -5  -1 2915.61  428.46
   2   5   1 2869.01  428.56
   2   5   1 3074.59  428.86
  -2  -4   0   -1.00    2.70
  -2  -4   0    6.80    3.10
   2   4   0    3.10    2.60
   2   4   0    8.20    3.20
  -2  -3   1    0.60    2.80
  -2  -3   1   -0.20    2.50
  -2  -3   1    3.00    2.30
   2   3  -1   -1.90    2.50
   2   3  -1    0.60    2.80
  -2  -2   2   50.79    8.30
  -2  -2   2   61.09    8.80
  -2  -2   2   50.49    8.50
   2   2  -2   48.90    8.40
   2   2  -2   51.09    8.10
   2   2  -2   42.20    8.50
  -2  -1   3 1999.10  298.77
  -2  -1   3 1994.50  298.67
   2   1  -3 2141.49  298.67
   2   1  -3 1994.00  298.77
  -2   0   4   14.70    4.30
  -2   0   4   11.50    3.10
   2   0  -4    8.90    3.10
  -2   1   5  342.97   52.19
  -2   1   5  351.06   51.89
   2  -1  -5  354.86   51.89
   2  -1  -5  349.57   52.19
  -2   2   6   -0.10    3.00
  -2   2   6   -0.20    2.60
   2  -2  -6    2.30    2.50
   2  -2  -6    3.50    3.40
  -2   3   7    9.10    4.10
  -2   3   7   10.90    4.30
   2  -3  -7   14.00    3.70
   2  -3  -7   14.20    5.00
  -2   4   8   29.50    7.60
  -2   4   8   36.70    7.90
   2  -4  -8   49.60    8.10
   2  -4  -8   38.80    7.90
  -2   5   9   87.49   15.50
   2  -5  -9   76.09   15.10
   2  -5  -9  112.49   15.60
  -2   6  10   51.89   10.80
   2  -6 -10   58.99   10.90
   2  -6 -10   69.69   11.30
  -2   7  11  150.88   26.00
   2  -7 -11  166.78   26.10
   2  -7 -11  174.58   26.10
  -2   8  12   -4.10    4.30
   2  -8 -12    6.20    4.60
   2  -8 -12    2.50    4.30
  -2   9  13   27.80    8.10
   2  -9 -13   29.20    7.60
   2  -9 -13   34.60    8.30
  -2  10  14    5.20    5.50
   2 -10 -14    1.80    4.50
   2 -10 -14   -2.20    4.70
  -2  11  15   25.10    7.90
   2 -11 -15    5.30    6.10
   2 -11 -15   24.00    7.30
  -2  12  16    5.20    6.70
   2 -12 -16   10.60    5.90
   2 -12 -16   16.80    6.70
  -2  13  17    4.20    7.50
   2 -13 -17    4.10    5.60
   2 -13 -17    6.20    5.90
  -2  14  18   -3.10    8.10
   2 -14 -18    3.10    6.70
   2 -14 -18    3.20    6.90
  -2  15  19   12.10    8.80
   2 -15 -19   23.00   14.40
   2 -15 -19    2.50    8.30
  -1 -18 -15   -6.80    6.70
  -1 -18 -15    2.80    4.30
  -1 -18 -15   21.00    8.60
  -1 -18 -15    1.20    6.30
   1  18  15    2.50   10.00
  -1 -17 -14   16.30    7.40
  -1 -17 -14   -9.40    5.10
  -1 -17 -14   -1.90    3.20
  -1 -17 -14    6.80    6.30
   1  17  14    0.50    9.20
  -1 -16 -13   -4.60    3.90
  -1 -16 -13    1.70    5.90
   1  16  13    4.80    7.70
  -1 -15 -12    5.00    5.60
  -1 -15 -12    1.30    4.80
  -1 -15 -12   -5.90    3.60
   1  15  12   -6.00    5.50
   1  15  12   -8.30    6.10
  -1 -14 -11    9.40    5.70
  -1 -14 -11   14.30    4.80
  -1 -14 -11   14.90    6.50
   1  14  11   14.20   12.30
   1  14  11    2.00    6.10
  -1 -13 -10   -0.90    4.50
  -1 -13 -10   -6.30    3.00
  -1 -13 -10   -3.40    5.30
   1  13  10   -1.80    5.00
   1  13  10   -8.00    5.60
  -1 -12  -9    0.70    4.40
  -1 -12  -9    1.20    4.50
  -1 -12  -9    0.20    2.90
   1  12   9    8.70    6.20
   1  12   9   -6.10    4.30
  -1 -11  -8    0.00    4.30
  -1 -11  -8    3.40    4.00
  -1 -11  -8   -1.20    2.10
   1  11   8   -2.90    4.80
   1  11   8    9.30    5.00
  -1 -10  -7    1.80    3.70
  -1 -10  -7    7.00    4.60
   1  10   7    7.90    4.20
   1  10   7    1.70    4.70
  -1  -9  -6   80.19   12.10
  -1  -9  -6   58.59   11.90
   1   9   6   64.19   12.00
   1   9   6   60.89   12.60
  -1  -8  -5  170.08   28.20
  -1  -8  -5  201.18   28.00
   1   8   5  169.98   28.70
   1   8   5  174.48   28.10
  -1  -7  -4   29.60    7.10
  -1  -7  -4   22.20    6.00
   1   7   4   23.40    6.70
   1   7   4   28.70    6.30
  -1  -6  -3   38.30    7.20
  -1  -6  -3   35.50    7.80
   1   6   3   35.80    8.00
   1   6   3   45.60    7.60
  -1  -5  -2   22.80    5.60
  -1  -5  -2   27.30    5.40
   1   5   2   23.20    5.40
   1   5   2   24.50    5.70
  -1  -4  -1  107.89   17.00
  -1  -4  -1  102.99   16.40
   1   4   1  116.69   16.60
   1   4   1   99.49   16.40
  -1  -3   0   -2.70    1.80
  -1  -3   0   -1.10    1.80
   1   3   0    2.60    2.30
   1   3   0    0.40    2.10
  -1  -2   1   12.10    2.50
  -1  -2   1   11.00    2.40
  -1  -2   1   11.20    2.60
   1   2  -1   11.40    2.60
   1   2  -1    8.90    2.40
   1   2  -1    7.10    2.50
  -1  -1   2   33.10    5.30
  -1  -1   2   29.80    5.40
   1   1  -2   30.00    5.40
   1   1  -2   37.10    5.30
  -1   0   3   -0.10    1.50
  -1   0   3    3.50    2.60
   1   0  -3    4.80    2.30
   1   0  -3    0.30    1.60
  -1   1   4    1.40    2.50
  -1   1   4    0.10    2.20
   1  -1  -4    1.10    2.20
   1  -1  -4    6.20    3.00
  -1   2   5   -2.40    2.20
  -1   2   5    2.00    2.80
   1  -2  -5    0.60    2.50
   1  -2  -5   -2.10    2.60
  -1   3   6    3.30    3.10
  -1   3   6   -5.70    2.70
   1  -3  -6    1.00    2.90
   1  -3  -6   -1.80    3.10
  -1   4   7  125.49   20.60
   1  -4  -7  125.09   20.70
   1  -4  -7  138.89   20.60
  -1   5   8    4.90    4.20
   1  -5  -8    6.10    3.60
   1  -5  -8   17.50    5.00
   1  -5  -8    6.60    4.70
  -1   6   9   43.70    8.70
   1  -6  -9   31.40    8.10
   1  -6  -9   45.90    7.90
   1  -6  -9   40.20    8.40
  -1   7  10   40.80    8.70
   1  -7 -10   49.20    8.20
   1  -7 -10   45.00    8.80
   1  -7 -10   36.80    8.70
  -1   8  11   27.70    6.60
   1  -8 -11   15.30    5.80
   1  -8 -11   19.20    5.40
   1  -8 -11   21.80    6.20
  -1   9  12   17.20    6.30
   1  -9 -12    8.80    5.70
   1  -9 -12    7.10    4.20
   1  -9 -12    2.20    5.00
  -1  10  13   44.60   11.20
   1 -10 -13   37.90   10.50
   1 -10 -13   66.79   11.90
   1 -10 -13   65.29   10.30
  -1  11  14   76.59   14.90
   1 -11 -14   65.79   14.10
   1 -11 -14   62.59   14.30
   1 -11 -14   96.49   13.80
  -1  12  15   14.10    6.90
   1 -12 -15   10.40    6.20
   1 -12 -15   17.20    7.00
  -1  13  16   22.50    8.30
   1 -13 -16    1.80    5.70
   1 -13 -16   30.30    7.10
  -1  14  17    3.80    7.70
   1 -14 -17   -2.20    5.00
   1 -14 -17    0.80    6.30
   1 -14 -17   -9.20    5.00
  -1  15  18   -2.20    8.10
   1 -15 -18   -3.40    6.60
   0 -18 -16   -2.80    5.80
   0 -18 -16   -6.00    6.80
   0 -18 -16    1.60   14.30
   0 -18 -16   -2.20    3.60
   0  18  16   10.50   10.30
   0 -17 -15    2.50    7.20
   0 -17 -15    9.30    7.20
   0 -17 -15    6.70    6.50
   0 -17 -15    3.70    3.90
   0  17  15    2.20    9.20
   0 -16 -14   -6.60    5.20
   0 -16 -14  -17.60    7.30
   0 -16 -14   -3.10    5.20
   0 -16 -14    7.00    3.80
   0  16  14  -12.20    6.40
   0 -15 -13   -2.70    4.30
   0 -15 -13   -7.40    5.20
   0 -15 -13    1.60    3.60
   0 -15 -13   -0.30    5.00
   0  15  13  -11.10    5.70
   0 -14 -12   12.00    5.40
   0 -14 -12   10.80    4.40
   0 -14 -12   16.10    7.30
   0 -14 -12   16.70    6.60
   0  14  12    6.20    6.70
   0  14  12   19.20    7.90
   0 -13 -11   -0.50    4.50
   0 -13 -11    2.40    5.00
   0 -13 -11    1.60    3.40
   0 -13 -11    3.30    5.10
   0  13  11   -1.00    5.70
   0  13  11    1.70    5.30
   0 -12 -10    5.30    5.20
   0 -12 -10   13.10    3.90
   0 -12 -10    9.30    4.70
   0  12  10    2.50    5.70
   0  12  10   11.50    5.70
   0 -11  -9    1.90    2.20
   0 -11  -9  -10.20    3.80
   0 -11  -9    2.10    3.80
   0  11   9    5.30    5.50
   0  11   9   -1.90    4.10
   0 -10  -8   31.30    6.80
   0 -10  -8   33.50    7.60
   0  10   8   33.50    7.80
   0  10   8   24.60    7.10
   0  -9  -7   -2.50    3.10
   0  -9  -7    1.60    4.20
   0   9   7    1.10    3.70
   0   9   7   -4.90    4.50
   0  -8  -6  240.58   34.60
   0  -8  -6  216.58   35.00
   0   8   6  216.28   35.40
   0   8   6  233.38   34.80
   0  -7  -5   17.50    7.00
   0  -6  -4  137.69   21.40
   0  -6  -4  143.99   22.00
   0   6   4  145.59   22.10
   0   6   4  128.29   22.10
   0  -5  -3   -3.60    2.70
   0  -5  -3   -4.20    3.20
   0   5   3   -4.20    3.00
   0   5   3    0.10    2.80
   0  -4  -2  654.03   97.49
   0  -4  -2  687.03   97.69
   0   4   2  627.64   97.39
   0   4   2  679.33   97.69
   0  -3  -1    4.40    1.90
   0  -3  -1    2.70    2.70
   0   3   1    3.60    2.50
   0   3   1   -0.80    2.10
   0  -2   0 1283.37  184.98
   0  -2   0 1201.98  185.08
   0   2   0 1292.47  184.98
   0   2   0 1255.67  185.08
   0   0   2  772.52  122.69
   0   0  -2  893.41  122.69
   0   0  -2  837.12  122.69
   0   1   3    2.70    1.90
   0   1   3    1.10    1.80
   0   1   3    2.10    0.90
   0  -1  -3    2.00    1.70
   0  -1  -3    1.40    1.80
   0   2   4   -1.60    2.40
   0   2   4   -0.50    1.20
   0  -2  -4    3.30    3.20
   0  -2  -4    2.50    1.20
   0  -2  -4    4.50    3.00
   0  -2  -4   -0.30    2.60
   0   3   5   -2.40    2.30
   0  -3  -5   -1.40    2.60
   0  -3  -5    0.00    2.80
   0  -3  -5   -0.70    1.30
   0  -3  -5   -3.50    2.50
   0   4   6   -0.80    3.10
   0  -4  -6   -3.70    3.00
   0  -4  -6   -0.60    3.30
   0  -4  -6   -3.90    2.80
   0  -4  -6    1.20    1.40
   0   5   7    5.50    4.10
   0  -5  -7    3.00    4.20
   0  -5  -7    0.60    3.70
   0  -5  -7    5.00    3.70
   0  -5  -7    1.40    1.90
   0   6   8   -3.80    4.20
   0  -6  -8    0.30    2.10
   0  -6  -8    4.50    4.60
   0  -6  -8   -1.40    4.20
   0   7   9    2.50    4.20
   0  -7  -9    1.00    4.20
   0  -7  -9   -6.30    3.30
   0  -7  -9   -0.90    1.40
   0  -7  -9   -3.00    3.80
   0   8  10    7.90    4.60
   0  -8 -10    4.00    2.00
   0  -8 -10   -1.60    3.90
   0  -8 -10    1.50    4.00
   0  -8 -10    7.70    3.80
   0   9  11    6.40    4.80
   0  -9 -11    4.40    4.70
   0  -9 -11   -0.20    4.20
   0  -9 -11    1.80    1.80
   0  -9 -11    0.00    3.80
   0  10  12    5.50    5.70
   0 -10 -12   -2.00    4.70
   0 -10 -12   -4.60    3.50
   0 -10 -12   -7.80    4.20
   0 -10 -12   -9.30    2.00
   0  11  13    6.80    6.10
   0 -11 -13    8.60    6.70
   0 -11 -13    4.90    4.30
   0 -11 -13   -4.10    4.70
   0  12  14   65.89   14.50
   0 -12 -14   35.20   10.50
   0 -12 -14   55.09   10.70
   0 -12 -14   66.79    9.70
   0 -12 -14   45.00   11.20
   0  13  15   -8.50    5.20
   0 -13 -15   18.10    7.20
   0 -13 -15    2.80    5.40
   0 -13 -15   -1.50    4.60
   0  14  16    9.10    7.70
   0 -14 -16    0.20    5.90
   0 -14 -16    2.70    5.60
   0 -14 -16    2.80    5.30
   0  15  17    7.00    8.30
   0 -15 -17    2.30    5.80
   0 -15 -17    3.50    6.20
   0 -15 -17  -13.10    6.20
   0  16  18    1.00    9.20
   0 -16 -18   -3.90    7.10
   0 -16 -18   16.80    8.40
   0 -16 -18    5.50    6.50
   1 -17 -16   -7.20    6.20
   1 -17 -16   17.20    6.80
   1 -17 -16    6.00    7.70
  -1  17  16    1.50    8.50
   1 -16 -15   -3.90    6.30
   1 -16 -15    0.90    6.00
   1 -16 -15    4.50    3.00
   1 -16 -15   11.40    5.80
  -1  16  15    6.90    8.60
   1 -15 -14   -0.50    5.30
   1 -15 -14    4.40    3.10
   1 -15 -14    7.90    5.40
   1 -15 -14    7.70    5.40
  -1  15  14    5.50    6.80
   1 -14 -13   -0.30    3.00
   1 -14 -13    3.50    4.20
   1 -14 -13   -7.90    5.10
   1 -14 -13    0.70    4.80
  -1  14  13   -6.60    5.60
   1 -13 -12    9.20    4.50
   1 -13 -12    2.30    5.60
   1 -13 -12    8.30    5.60
   1 -13 -12    1.00    3.20
   1 -12 -11    0.20    8.60
   1 -12 -11    4.00    4.90
   1 -12 -11   -2.70    2.90
   1 -12 -11    7.90    4.20
  -1  12  11    2.30    5.80
  -1  12  11    3.60    4.90
   1 -11 -10    1.50    3.50
   1 -11 -10    0.90    4.90
   1 -11 -10    0.60    4.40
   1 -11 -10    0.70    2.00
  -1  11  10   -3.30    4.90
  -1  11  10    2.80    4.70
   1 -10  -9    8.70    2.90
   1 -10  -9   18.50    4.90
   1 -10  -9    7.60    4.80
   1 -10  -9   12.60    5.00
  -1  10   9    4.50    4.70
  -1  10   9   15.70    5.70
   1  -9  -8   84.19   13.10
   1  -9  -8   62.99   13.20
  -1   9   8   76.89   13.10
  -1   9   8   79.19   13.80
   1  -8  -7   10.00    4.20
   1  -8  -7   13.10    5.30
  -1   8   7    3.90    3.80
  -1   8   7   10.60    4.90
   1  -7  -6   60.39    9.40
   1  -7  -6   42.10    9.60
  -1   7   6   39.60    9.80
  -1   7   6   56.29    9.30
   1  -6  -5    9.00    3.20
   1  -6  -5    4.40    4.10
  -1   6   5    6.20    4.30
  -1   6   5   12.60    3.80
   1  -5  -4  189.38   27.40
   1  -5  -4  193.78   28.00
  -1   5   4  173.38   27.50
  -1   5   4  174.08   27.90
   1  -4  -3   -6.40    2.70
   1  -4  -3   -0.40    2.40
  -1   4   3    2.40    3.00
  -1   4   3   -1.30    2.10
   1  -3  -2  136.59   20.60
   1  -3  -2  150.78   21.00
  -1   3   2  130.79   21.00
  -1   3   2  133.59   20.60
   1  -2  -1    9.70    2.30
  -1   2   1    9.50    2.00
  -1   2   1    7.30    2.30
   1   1   2   28.50    4.70
  -1  -1  -2   30.00    4.70
   1   2   3 1674.33  253.87
   1   2   3 1755.22  253.87
  -1  -2  -3 1624.24  253.97
  -1  -2  -3 1700.53  253.87
  -1  -2  -3 1877.11  253.87
   1   3   4   42.30    8.30
   1   3   4   46.70    8.10
  -1  -3  -4   54.89    8.40
  -1  -3  -4   52.09    7.90
  -1  -3  -4   45.70    8.50
   1   4   5    4.10    3.30
   1   4   5    1.60    3.80
  -1  -4  -5    0.10    3.10
  -1  -4  -5    3.80    2.20
  -1  -4  -5    0.40    3.10
   1   5   6   70.09   10.70
   1   5   6   50.69   10.30
  -1  -5  -6   53.79   10.30
  -1  -5  -6   54.99    9.40
  -1  -5  -6   60.79   10.10
   1   6   7  100.69   18.50
   1   6   7  108.19   18.70
  -1  -6  -7  118.39   17.50
  -1  -6  -7  118.49   18.70
  -1  -6  -7  122.39   19.00
   1   7   8    4.60    4.60
   1   7   8   10.20    4.60
  -1  -7  -8    7.50    4.30
  -1  -7  -8    4.40    2.60
  -1  -7  -8    8.20    4.60
   1   8   9   19.30    5.70
  -1  -8  -9   17.30    4.70
  -1  -8  -9    9.30    3.20
  -1  -8  -9   14.80    5.00
   1   9  10    3.20    4.90
  -1  -9 -10   -5.30    3.80
  -1  -9 -10    4.20    2.40
  -1  -9 -10    1.40    3.80
   1  10  11   13.20    6.00
  -1 -10 -11    5.50    2.50
  -1 -10 -11   12.70    5.10
  -1 -10 -11    6.70    5.00
  -1 -10 -11    9.20    5.20
   1  11  12    9.90    6.00
  -1 -11 -12    6.00    3.30
  -1 -11 -12    8.10    5.70
  -1 -11 -12   15.20    5.10
  -1 -11 -12    2.70    5.30
   1  12  13    0.10    6.00
  -1 -12 -13    3.60    3.10
  -1 -12 -13   -2.10    4.90
  -1 -12 -13    9.60    4.90
  -1 -12 -13    3.10    5.00
   1  13  14    0.40    5.70
  -1 -13 -14    3.80    4.90
  -1 -13 -14    0.20    5.10
  -1 -13 -14   -7.40    2.70
  -1 -13 -14    2.10    5.40
   1  14  15    1.30    6.30
  -1 -14 -15   -3.80    3.10
  -1 -14 -15    4.10    5.50
  -1 -14 -15    0.00    5.00
   1  15  16    8.80    8.50
  -1 -15 -16   -5.30    5.00
  -1 -15 -16   -3.80    5.50
  -1 -15 -16    8.80    7.00
  -1 -15 -16    3.90    3.30
   1  16  17   -1.50    8.80
  -1 -16 -17    4.90    3.20
  -1 -16 -17    2.90    6.30
  -1 -16 -17    4.50    7.80
  -1 -16 -17   12.10    7.10
   2 -17 -17    1.50    7.30
   2 -17 -17   10.80    8.90
   2 -16 -16   -2.50    6.70
   2 -16 -16    0.40   11.10
  -2  16  16   -3.60    7.60
   2 -15 -15    0.90    5.70
  -2  15  15   14.10    8.40
   2 -14 -14    1.90    4.70
   2 -14 -14    2.10    5.70
   2 -14 -14    3.50    5.50
  -2  14  14    4.00    6.90
   2 -13 -13   16.90    6.20
   2 -13 -13   11.80    6.60
   2 -13 -13   22.50    5.80
  -2  13  13   13.30    7.40
   2 -12 -12   11.70    6.30
   2 -12 -12   15.10    4.80
   2 -12 -12   10.70    5.70
   2 -12 -12    5.80    3.30
  -2  12  12   20.50    7.10
   2 -11 -11   15.10    4.30
   2 -11 -11   12.90    5.10
   2 -11 -11    9.60    5.80
   2 -11 -11    0.60    2.40
  -2  11  11    6.90    5.70
   2 -10 -10   58.79   10.40
   2 -10 -10   35.60    7.90
   2 -10 -10   64.89    9.40
   2 -10 -10   49.50    9.80
  -2  10  10   72.99   10.40
  -2  10  10   48.70   10.50
   2  -9  -9   44.40    7.70
   2  -9  -9   37.30    8.40
   2  -9  -9   35.60    7.80
  -2   9   9   38.70    7.90
  -2   9   9   31.20    8.20
   2  -8  -8   -1.90    3.60
   2  -8  -8   -1.40    4.00
   2  -8  -8   -0.70    3.70
  -2   8   8   10.60    4.50
   2  -7  -7   40.10    7.60
   2  -7  -7   41.70    6.90
   2  -7  -7   39.00    8.10
  -2   7   7   29.60    7.30
  -2   7   7   29.10    7.80
   2  -6  -6  140.59   20.00
   2  -6  -6  109.29   19.20
  -2   6   6  121.69   18.80
  -2   6   6  112.59   19.50
   2  -5  -5   61.69   10.60
  -2   5   5   59.29   10.50
   2  -4  -4   11.30    3.10
   2  -4  -4   10.90    3.80
  -2   4   4    9.40    3.70
   2  -3  -3  201.78   32.20
   2  -3  -3  247.78   32.60
  -2   3   3  224.58   32.20
  -2   3   3  195.18   32.50
   2  -2  -2   54.19    7.40
   2  -2  -2   43.20    7.10
   2  -2  -2   41.70    7.70
  -2   2   2   50.79    7.80
  -2   2   2   43.80    7.50
   2  -1  -1   42.30    6.10
   2  -1  -1   39.70    5.90
   2  -1  -1   35.10    6.10
  -2   1   1   37.00    6.10
  -2   1   1   30.80    6.00
  -2   1   1   38.10    5.80
   2   0   0 1477.15  233.28
   2   0   0 1580.94  233.38
   2   0   0 1719.33  233.28
  -2   0   0 1489.85  233.38
  -2   0   0 1661.43  233.28
  -2   0   0 1591.44  233.38
   2   1   1   52.69    8.10
   2   1   1   41.80    7.70
  -2  -1  -1   57.29    8.00
  -2  -1  -1   46.90    7.90
  -2  -1  -1   44.70    8.20
   2   2   2   44.20    9.00
   2   2   2   52.09    8.80
  -2  -2  -2   61.99    8.80
  -2  -2  -2   58.69    9.20
   2   3   3  223.48   34.20
   2   3   3  220.88   34.40
   2   3   3  265.67   34.30
  -2  -3  -3  207.58   34.30
  -2  -3  -3  221.78   34.00
  -2  -3  -3  233.98   34.10
   2   4   4   13.20    4.10
   2   4   4   16.10    8.90
  -2  -4  -4   10.60    4.20
  -2  -4  -4   15.30    4.20
  -2  -4  -4   17.40    3.50
   2   5   5   60.39    9.90
   2   5   5   47.60    9.50
  -2  -5  -5   59.39    9.60
  -2  -5  -5   57.29    9.10
  -2  -5  -5   47.70    9.90
   2   6   6  124.29   20.20
   2   6   6  109.19   19.70
  -2  -6  -6  131.69   20.10
  -2  -6  -6  116.09   20.70
  -2  -6  -6  134.69   20.00
   2   7   7   47.20    9.50
   2   7   7   41.00    8.80
  -2  -7  -7   49.50    8.40
  -2  -7  -7   26.20    8.20
  -2  -7  -7   51.39    7.80
   2   8   8    3.40    4.40
   2   8   8    3.40    4.50
  -2  -8  -8    2.00    3.80
  -2  -8  -8    0.90    2.50
  -2  -8  -8    3.60    4.00
   2   9   9   59.19   10.20
   2   9   9   40.60    9.60
  -2  -9  -9   47.80    9.50
  -2  -9  -9   45.30    8.10
  -2  -9  -9   43.20    9.30
   2  10  10   59.99   12.00
  -2 -10 -10   62.69   11.70
  -2 -10 -10   62.49   11.40
  -2 -10 -10   55.29   10.20
   2  11  11   13.50    6.30
  -2 -11 -11   10.80    5.70
  -2 -11 -11    1.30    4.80
  -2 -11 -11   17.40    4.70
   2  12  12   11.10    6.80
  -2 -12 -12   17.60    4.50
  -2 -12 -12   11.40    5.60
  -2 -12 -12    5.50    5.90
   2  13  13   22.80    8.20
  -2 -13 -13    4.80    5.80
  -2 -13 -13   31.40    5.60
  -2 -13 -13   15.40    6.20
  -2 -13 -13   15.70    6.90
   2  14  14    8.60    7.00
  -2 -14 -14   -2.10    5.20
  -2 -14 -14    1.90    3.60
  -2 -14 -14    5.90    5.60
   2  15  15   -7.10    7.50
  -2 -15 -15    0.50    6.00
  -2 -15 -15   -2.20    5.50
  -2 -15 -15    2.20    5.60
  -2 -15 -15    0.70    4.00
   2  16  16   -0.70    9.30
  -2 -16 -16    3.90    7.50
  -2 -16 -16    3.50    6.30
  -2 -16 -16    5.30    3.70
  -2 -16 -16    2.80    6.50
   2  17  17  -11.40    8.70
  -2 -17 -17    3.00    4.00
  -2 -17 -17   -3.60    6.60
  -2 -17 -17    3.10    6.70
  -2 -17 -17   15.60    9.10
   3 -16 -17   -1.70    6.80
   3 -16 -17   -9.00    6.20
  -3  16  17    1.50    8.60
   3 -15 -16    5.20   11.60
   3 -15 -16   -1.30    5.40
  -3  15  16    0.40    7.80
   3 -14 -15   -0.20    4.60
   3 -14 -15    9.50    6.50
  -3  14  15    9.10    7.10
   3 -13 -14   -1.00    5.10
   3 -13 -14    2.90    5.20
  -3  13  14    0.50    5.90
   3 -12 -13    7.40    5.60
   3 -12 -13    4.40    5.70
  -3  12  13   -0.80    5.50
   3 -11 -12    3.30    5.60
   3 -11 -12   14.20    5.70
  -3  11  12    2.40    6.00
   3 -10 -11   47.60    9.10
   3 -10 -11   49.20    9.90
  -3  10  11   29.50    9.30
   3  -9 -10   65.49   11.80
   3  -9 -10   53.59   10.80
  -3   9  10   54.49   11.50
   3  -8  -9    5.20    4.40
   3  -8  -9    6.60    3.90
   3  -7  -8   25.00    6.20
   3  -7  -8   15.20    5.40
  -3   7   8   18.70    5.90
   3  -6  -7   15.30    5.20
   3  -6  -7   12.20    4.50
  -3   6   7    9.20    4.90
   3  -5  -6   97.89   16.90
   3  -5  -6  115.59   16.80
  -3   5   6   97.49   17.00
   3  -4  -5   61.39    9.50
   3  -4  -5   61.09   11.00
   3  -4  -5   67.29   10.40
  -3   4   5   62.89   10.30
  -3   4   5   63.49   10.80
   3  -3  -4  338.87   49.60
   3  -3  -4  341.87   49.99
   3  -3  -4  306.27   49.30
  -3   3   4  346.17   49.60
  -3   3   4  354.76   49.99
   3  -2  -3  152.98   24.70
   3  -2  -3  180.18   25.50
   3  -2  -3  163.98   24.90
  -3   2   3  157.08   24.70
  -3   2   3  191.78   24.90
  -3   2   3  162.58   25.40
   3  -1  -2  468.65   67.79
   3  -1  -2  457.45   67.99
   3  -1  -2  441.96   67.69
   3  -1  -2  463.35   67.79
  -3   1   2  501.35   67.69
  -3   1   2  461.75   67.99
  -3   1   2  442.46   67.99
  -3   1   2  434.26   67.69
   3   0  -1    1.40    2.00
   3   0  -1   -0.80    2.00
   3   0  -1    2.20    2.40
   3   0  -1    1.40    2.70
  -3   0   1    1.90    1.90
  -3   0   1   -0.80    1.50
  -3   0   1   -1.60    1.90
  -3   0   1    0.00    2.50
  -3   0   1   -1.40    2.30
  -3   0   1    0.40    1.80
   3   1   0    0.90    2.80
   3   1   0   -2.20    2.40
   3   1   0    1.50    3.40
   3   1   0    2.30    2.70
  -3  -1   0    0.40    2.10
  -3  -1   0    4.40    2.80
  -3  -1   0   -2.20    2.50
  -3  -1   0    0.20    2.10
   3   2   1   65.49   11.30
   3   2   1   59.79   11.20
   3   2   1   62.39   11.40
  -3  -2  -1   69.29   11.10
  -3  -2  -1   76.39   11.40
  -3  -2  -1   78.19   11.50
   3   3   2  223.88   30.60
   3   3   2  187.78   30.60
   3   3   2  192.18   30.30
  -3  -3  -2  188.68   30.00
  -3  -3  -2  210.28   30.30
   3   4   3   80.69   12.30
  -3  -4  -3   66.29   11.80
  -3  -4  -3   61.39   11.10
  -3  -4  -3   72.19   11.40
   3   5   4    4.60    4.30
   3   5   4    5.70    4.40
  -3  -5  -4    5.60    4.00
  -3  -5  -4    9.70    3.20
   3   6   5   12.30    5.70
  -3  -6  -5    4.50    4.50
  -3  -6  -5   13.40    5.00
  -3  -6  -5    4.40    3.60
   3   7   6   96.99   16.10
   3   7   6   84.59   16.30
  -3  -7  -6   88.99   14.80
  -3  -7  -6   88.69   15.70
  -3  -7  -6  100.09   15.50
   3   8   7  158.28   26.20
   3   8   7  170.18   26.50
  -3  -8  -7  175.78   26.10
  -3  -8  -7  155.08   25.20
  -3  -8  -7  169.08   26.00
   3   9   8  170.18   31.30
   3   9   8  210.18   31.80
  -3  -9  -8  185.48   31.10
  -3  -9  -8  199.08   31.20
  -3  -9  -8  233.98   30.60
   3  10   9   -0.30    4.80
   3  10   9    4.50    4.90
  -3 -10  -9   -2.30    2.60
  -3 -10  -9    4.50    3.90
  -3 -10  -9   12.10    4.80
   3  11  10    5.40    6.30
   3  11  10    5.80    5.70
  -3 -11 -10   16.40    5.50
  -3 -11 -10    8.20    5.30
  -3 -11 -10   10.20    4.30
   3  12  11   54.39   12.20
  -3 -12 -11   59.69   10.20
  -3 -12 -11   39.80   10.60
  -3 -12 -11   61.99   11.40
   3  13  12   18.90    9.40
  -3 -13 -12   22.70    7.40
  -3 -13 -12   22.80    5.90
  -3 -13 -12   46.20    8.80
   3  14  13    3.10    7.10
  -3 -14 -13    1.10    4.80
  -3 -14 -13    4.00    5.60
  -3 -14 -13    0.80    3.80
   3  15  14    2.60    8.20
  -3 -15 -14    3.20    6.60
  -3 -15 -14   11.60    7.00
  -3 -15 -14    3.30    6.00
  -3 -15 -14    8.80    6.00
   3  16  15    9.10    9.70
  -3 -16 -15   -2.10    5.80
  -3 -16 -15    4.50    7.30
  -3 -16 -15    2.70    4.40
  -3 -16 -15   10.60    7.70
   3  17  16   28.90   11.90
  -3 -17 -16   18.20    9.20
  -3 -17 -16   13.10    6.00
  -3 -17 -16    8.00    7.60
  -3 -17 -16    9.30    8.40
   4 -15 -17    7.50    7.00
   4 -15 -17    4.20    6.50
  -4  15  17    6.20    8.70
   4 -14 -16    2.50    6.10
  -4  14  16   14.90    8.10
   4 -13 -15    6.00    5.30
   4 -13 -15    1.60    5.20
  -4  13  15   21.20    8.20
   4 -12 -14   70.29   13.20
   4 -12 -14   42.40   15.20
  -4  12  14   65.49   13.30
   4 -11 -13   54.59   10.50
   4 -11 -13   46.00   11.30
  -4  11  13   51.49   11.30
   4 -10 -12   11.60    6.20
   4 -10 -12    7.30    4.90
  -4  10  12   12.70    5.90
   4  -9 -11   -0.90    3.70
   4  -9 -11    0.50    4.40
  -4   9  11    3.00    4.60
   4  -8 -10   11.00    5.00
   4  -8 -10    2.50    3.60
  -4   8  10    1.10    4.10
   4  -7  -9   -1.90    3.10
   4  -7  -9    0.30    3.40
  -4   7   9   -0.90    3.50
   4  -6  -8   -2.30    3.00
   4  -6  -8   -0.40    3.70
  -4   6   8    7.70    4.50
   4  -5  -7    3.10    4.40
   4  -5  -7   14.60    3.90
   4  -5  -7    7.30    1.90
  -4   5   7    3.80    3.60
  -4   5   7   10.40    5.00
   4  -4  -6   93.89   16.10
   4  -4  -6   95.49   14.70
   4  -4  -6  102.49   15.70
  -4   4   6   93.19   15.50
  -4   4   6  106.89   16.20
   4  -3  -5   -0.10    1.40
   4  -3  -5    2.20    3.90
   4  -3  -5    5.50    2.60
  -4   3   5    2.30    3.60
  -4   3   5    1.90    2.50
   4  -2  -4    7.40    2.40
   4  -2  -4   11.90    3.20
   4  -2  -4   10.40    4.00
  -4   2   4    7.50    3.70
  -4   2   4    8.40    2.20
  -4   2   4    9.40    2.70
   4  -1  -3  152.48   25.60
   4  -1  -3  180.18   25.00
   4  -1  -3  160.28   25.10
   4  -1  -3  152.48   25.10
  -4   1   3  186.18   25.10
  -4   1   3  161.08   25.50
  -4   1   3  153.18   25.50
  -4   1   3  177.48   24.90
   4   0  -2  440.16   57.89
   4   0  -2  357.06   57.79
   4   0  -2  374.56   57.89
   4   0  -2  425.36   58.89
  -4   0   2  374.36   57.79
  -4   0   2  364.66   57.99
  -4   0   2  392.76   57.69
  -4   0   2  393.96   58.09
  -4   0   2  415.26   57.89
   4   1  -1  600.14   85.89
   4   1  -1  594.74   86.39
   4   1  -1  685.83   86.39
   4   1  -1  548.05   85.99
  -4  -1   1  589.04   85.89
  -4  -1   1  558.94   85.99
  -4  -1   1  552.54   86.09
  -4  -1   1  599.74   85.79
  -4  -1   1  532.85   85.99
   4   2   0   11.50    4.00
   4   2   0   20.00    4.70
   4   2   0   19.60    4.80
  -4  -2   0   22.20    4.10
  -4  -2   0   17.70    4.30
  -4  -2   0   18.00    4.40
  -4  -2   0   12.90    4.40
   4   3   1   69.19   10.70
   4   3   1   53.09    9.00
   4   3   1   42.30    8.80
  -4  -3  -1   63.19    9.50
  -4  -3  -1   41.80    9.40
  -4  -3  -1   54.19    9.20
   4   4   2   10.30    4.20
   4   4   2   17.30    5.40
  -4  -4  -2   13.80    4.60
  -4  -4  -2   14.30    3.40
   4   5   3  171.88   24.70
   4   5   3  148.49   24.50
  -4  -5  -3  154.38   24.40
  -4  -5  -3  151.38   23.90
   4   6   4    4.80    4.40
   4   6   4   11.30    5.50
  -4  -6  -4    3.30    4.20
  -4  -6  -4    2.20    3.20
  -4  -6  -4    5.30    4.70
   4   7   5  133.29   20.90
   4   7   5  134.29   20.90
  -4  -7  -5  146.69   20.60
  -4  -7  -5  115.69   19.70
  -4  -7  -5  107.69   20.20
   4   8   6  103.19   17.10
  -4  -8  -6  102.09   16.80
  -4  -8  -6  106.89   15.80
  -4  -8  -6   83.49   16.20
   4   9   7   -2.50    4.00
  -4  -9  -7    0.60    2.80
  -4  -9  -7   -3.60    3.50
  -4  -9  -7   10.30    4.50
   4  10   8    0.40    5.30
   4  10   8    6.50    5.20
  -4 -10  -8   -1.40    4.20
  -4 -10  -8   -1.80    2.70
  -4 -10  -8   -2.60    3.70
   4  11   9   -5.20    5.70
   4  11   9   13.40    6.30
  -4 -11  -9    2.40    4.80
  -4 -11  -9   12.10    4.60
  -4 -11  -9    0.70    4.60
   4  12  10   -0.90    5.10
   4  12  10    0.30    6.30
  -4 -12 -10   -3.30    4.90
  -4 -12 -10   -0.80    4.30
  -4 -12 -10   -5.90    3.60
   4  13  11   19.30    7.90
  -4 -13 -11    4.30    5.40
  -4 -13 -11    2.80    5.20
  -4 -13 -11   11.10    6.10
   4  14  12    8.80    8.10
  -4 -14 -12    5.70    6.20
  -4 -14 -12    8.30    8.60
  -4 -14 -12    2.50    4.00
  -4 -15 -13    4.10    5.70
  -4 -15 -13    5.40    4.40
  -4 -15 -13    5.80    6.20
  -4 -16 -14    0.50    7.00
  -4 -16 -14    4.60    6.20
  -4 -16 -14    0.60    4.60
   4  17  15    8.20    6.80
  -4 -17 -15    1.10    6.50
  -4 -17 -15   12.10    8.20
  -4 -17 -15   -8.30    6.70
   5 -15 -18    1.40    8.70
   5 -15 -18   -5.90    6.00
  -5  15  18   -4.00    9.00
   5 -14 -17   23.10   14.60
  -5  14  17   13.70    9.20
   5 -13 -16   10.00    7.00
   5 -13 -16    1.00    4.70
  -5  13  16   -4.10    6.40
   5 -12 -15    1.00    4.60
   5 -12 -15   -0.80    5.60
  -5  12  15   -4.30    5.60
   5 -11 -14   -6.20    5.30
   5 -11 -14    0.70    4.40
  -5  11  14   -5.30    4.90
   5 -10 -13  126.89   21.50
   5 -10 -13  129.89   20.10
  -5  10  13   81.59   23.50
   5  -9 -12   11.60    5.30
   5  -9 -12   14.90   11.30
  -5   9  12   15.00    6.40
   5  -8 -11   17.50    5.30
   5  -8 -11   13.40    5.90
  -5   8  11   16.60    6.10
   5  -7 -10    5.50    3.60
   5  -7 -10    0.50    4.50
  -5   7  10   -0.60    3.90
   5  -6  -9   19.70    5.80
   5  -6  -9   23.00    6.80
  -5   6   9   32.40    6.10
  -5   6   9   27.20    6.70
   5  -5  -8   10.00    5.00
   5  -5  -8   10.00    4.00
  -5   5   8    4.50    3.60
  -5   5   8   15.50    5.20
   5  -4  -7   15.70    4.60
   5  -4  -7   14.40    3.30
   5  -4  -7   12.80    5.80
  -5   4   7   18.00    5.80
  -5   4   7   13.70    4.40
   5  -3  -6   43.50    6.90
   5  -3  -6   36.10    7.30
   5  -3  -6   38.50    8.40
  -5   3   6   34.00    7.40
  -5   3   6   42.30    6.50
  -5   3   6   40.20    8.20
   5  -2  -5   -1.50    2.30
   5  -2  -5    0.20    2.80
   5  -2  -5    0.10    4.50
  -5   2   5    2.90    2.50
  -5   2   5    1.20    1.90
  -5   2   5    0.00    3.50
   5  -1  -4   31.70    5.50
   5  -1  -4   27.50    6.30
   5  -1  -4   29.00    5.70
   5  -1  -4   27.70    5.80
  -5   1   4   31.70    5.90
  -5   1   4   30.00    6.40
  -5   1   4   29.70    5.40
   5   0  -3    1.90    3.10
   5   0  -3   -0.10    2.30
   5   0  -3   -2.90    2.30
  -5   0   3   -0.30    2.20
  -5   0   3   -1.60    2.30
  -5   0   3   -0.10    3.00
  -5   0   3   -2.70    1.70
  -5   0   3    3.30    2.80
   5   1  -2  213.88   36.30
   5   1  -2  244.28   35.90
   5   1  -2  231.88   35.60
   5   1  -2  229.58   36.10
   5   1  -2  240.58   35.80
  -5  -1   2  223.28   35.80
  -5  -1   2  231.08   36.20
  -5  -1   2  262.07   35.70
  -5  -1   2  236.78   35.60
  -5  -1   2  268.27   36.30
   5   2  -1 1540.25  237.78
   5   2  -1 1700.03  237.68
   5   2  -1 1856.41  238.18
   5   2  -1 1703.43  238.18
  -5  -2   1 1606.74  237.78
  -5  -2   1 1547.95  237.88
  -5  -2   1 1550.64  237.68
  -5  -2   1 1513.15  237.58
  -5  -2   1 1565.64  237.98
   5   3   0   -3.20    3.70
   5   3   0    0.80    3.50
   5   3   0   -3.40    2.70
  -5  -3   0    4.40    3.70
  -5  -3   0   -1.10    2.60
  -5  -3   0   -1.50    2.80
   5   4   1    0.00    4.20
   5   4   1    0.90    3.10
  -5  -4  -1   -3.30    2.60
  -5  -4  -1    5.00    3.00
  -5  -4  -1   -0.20    3.50
   5   5   2  138.99   19.50
   5   5   2  109.59   19.00
  -5  -5  -2  105.79   18.30
  -5  -5  -2  112.49   18.80
   5   6   3   21.10    6.60
   5   6   3   13.60    5.50
  -5  -6  -3   20.50    5.90
  -5  -6  -3   15.00    5.60
  -5  -6  -3   14.80    4.90
   5   7   4    7.30    5.20
   5   7   4    6.00    5.20
  -5  -7  -4    2.30    4.40
  -5  -7  -4    7.20    4.80
  -5  -7  -4    1.20    3.40
   5   8   5    3.90    4.50
   5   8   5    5.20    4.30
  -5  -8  -5   -2.00    3.30
  -5  -8  -5    5.50    4.40
  -5  -8  -5    1.50    4.10
   5   9   6    6.90    5.10
   5   9   6    3.30    4.30
  -5  -9  -6   -1.40    3.40
  -5  -9  -6    5.80    4.50
  -5  -9  -6    4.90    4.60
   5  10   7   54.99   11.00
   5  10   7   42.00   10.30
  -5 -10  -7   58.69   10.90
  -5 -10  -7   51.69    9.60
  -5 -10  -7   41.90    9.80
   5  11   8    7.20    5.80
   5  11   8    7.80    5.50
  -5 -11  -8    3.70    4.30
  -5 -11  -8   -2.40    4.70
  -5 -11  -8   -9.00    3.40
   5  12   9   -0.20    6.10
   5  12   9   -3.30    4.70
  -5 -12  -9    0.90    5.00
  -5 -12  -9    8.10    5.20
  -5 -12  -9    6.70    4.50
   5  13  10   10.60    6.40
   5  13  10    0.90    5.50
  -5 -13 -10   -2.40    3.90
  -5 -13 -10   -1.20    4.90
  -5 -13 -10    1.10    5.10
   5  14  11   37.70   15.80
  -5 -14 -11   28.20    8.10
  -5 -14 -11   26.80    8.00
  -5 -14 -11   21.50    6.80
   5  15  12   -4.70    4.80
  -5 -15 -12   -7.80    5.00
  -5 -15 -12    5.80    6.30
   5  16  13   -8.60    5.00
  -5 -16 -13    6.00    7.00
  -5 -16 -13   -2.80    5.80
   5  17  14    2.60    6.10
  -5 -17 -14   -0.30    7.30
  -5 -17 -14    3.30    6.50
   5  18  15   -8.30    5.70
   6 -14 -18   -3.90    5.80
   6 -14 -18    5.80    9.00
  -6  13  17   -1.10    7.50
   6 -12 -16    9.20    5.60
   6 -12 -16    6.30    6.20
  -6  12  16   -3.30    5.80
   6 -11 -15    3.30    6.00
   6 -11 -15   11.80    5.20
  -6  11  15   -6.50    4.90
   6 -10 -14    8.80    5.30
   6 -10 -14   16.30    7.50
  -6  10  14   16.40    6.90
   6  -9 -13   10.30    4.80
   6  -9 -13    7.30    6.10
   6  -8 -12    2.30    3.80
  -6   8  12    2.20    4.80
   6  -7 -11   21.90    6.70
   6  -7 -11   19.70    5.40
  -6   7  11   16.10    6.40
   6  -6 -10   61.89   10.00
   6  -6 -10   60.79   11.20
  -6   6  10   46.00   10.80
  -6   6  10   48.80   10.20
   6  -5  -9   31.60    6.40
   6  -5  -9   32.60    7.40
  -6   5   9   34.80    7.30
  -6   5   9   24.50    6.20
   6  -4  -8    2.60    3.40
   6  -4  -8    4.50    2.30
   6  -4  -8    5.10    4.60
  -6   4   8    3.90    4.20
  -6   4   8   11.50    3.90
   6  -3  -7    6.80    4.80
   6  -3  -7    9.70    4.00
   6  -3  -7    7.80    2.80
  -6   3   7    2.70    3.30
  -6   3   7   16.70    5.40
  -6   3   7   13.50    2.70
   6  -2  -6   58.19   10.70
   6  -2  -6   73.99   12.20
   6  -2  -6   65.19   11.00
   6  -2  -6   55.49   10.40
  -6   2   6   63.89   10.30
  -6   2   6   69.79   11.60
  -6   2   6   71.29   11.50
   6  -1  -5   10.80    4.00
   6  -1  -5   12.80    4.40
   6  -1  -5   18.70    4.20
  -6   1   5   12.00    5.40
  -6   1   5    6.30    4.90
  -6   1   5   18.90    3.90
  -6   1   5   10.50    3.90
   6   0  -4  333.37   51.69
   6   0  -4  347.97   51.79
   6   0  -4  335.57   51.59
  -6   0   4  345.57   52.19
  -6   0   4  406.36   52.19
  -6   0   4  308.47   51.49
  -6   0   4  363.36   51.59
   6   1  -3  185.38   27.50
   6   1  -3  181.58   27.00
   6   1  -3  201.88   28.10
   6   1  -3  172.28   27.10
   6   1  -3  176.18   27.10
  -6  -1   3  172.38   27.60
  -6  -1   3  166.38   27.10
  -6  -1   3  174.68   26.90
  -6  -1   3  174.28   26.80
   6   2  -2   -1.20    2.80
   6   2  -2    2.40    4.40
   6   2  -2    0.90    4.30
   6   2  -2   -1.40    3.40
  -6  -2   2   -1.70    3.30
  -6  -2   2    0.20    2.80
  -6  -2   2    0.10    2.80
  -6  -2   2   -3.30    3.20
  -6  -2   2    2.70    2.50
   6   3  -1    8.30    4.90
   6   3  -1    7.40    4.40
  -6  -3   1   11.60    4.10
  -6  -3   1    3.60    3.80
  -6  -3   1    6.00    3.70
  -6  -3   1    8.10    3.40
  -6  -3   1    3.80    3.40
   6   4   0  104.99   21.40
   6   4   0  122.79   21.40
  -6  -4   0  136.79   20.50
  -6  -4   0  126.29   21.20
  -6  -4   0  157.58   21.10
  -6  -4   0  132.09   21.10
   6   5   1  182.98   30.00
   6   5   1  197.78   30.20
  -6  -5  -1  204.08   29.80
  -6  -5  -1  188.18   29.60
  -6  -5  -1  181.58   29.30
   6   6   2  156.68   25.30
   6   6   2  142.19   24.90
  -6  -6  -2  157.48   24.50
  -6  -6  -2  158.58   24.60
  -6  -6  -2  153.28   24.20
   6   7   3  503.55   74.09
   6   7   3  522.25   74.29
  -6  -7  -3  475.45   73.59
  -6  -7  -3  477.15   73.79
  -6  -7  -3  493.95   73.79
   6   8   4   -2.00    4.30
   6   8   4   -1.10    4.30
  -6  -8  -4    1.70    4.10
  -6  -8  -4   -2.00    3.10
  -6  -8  -4   -1.70    4.00
   6   9   5   41.00   10.90
   6   9   5   53.79   11.80
  -6  -9  -5   87.49   11.30
  -6  -9  -5   57.69   11.40
  -6  -9  -5   61.39   11.10
   6  10   6    6.80    5.70
   6  10   6   10.40    5.20
  -6 -10  -6    6.20    5.10
  -6 -10  -6   20.60    5.50
  -6 -10  -6   11.60    5.50
   6  11   7   -0.30    4.70
   6  11   7    4.60    5.30
  -6 -11  -7    3.70    4.80
  -6 -11  -7   -1.00    4.20
  -6 -11  -7   -2.30    4.50
   6  12   8   22.20    8.00
  -6 -12  -8   35.00    7.10
  -6 -12  -8   20.00    7.50
  -6 -12  -8   25.60    7.20
   6  13   9   -4.40    6.00
   6  13   9   -6.00    5.30
  -6 -13  -9   11.20    6.00
  -6 -13  -9   -0.60    4.20
  -6 -13  -9    0.50    5.00
   6  14  10    6.20    7.00
  -6 -14 -10    8.80    6.20
  -6 -14 -10    4.40    5.40
   6  15  11    2.00    6.30
  -6 -15 -11   -2.00    4.70
  -6 -15 -11   12.90    6.70
   6  16  12    3.60    6.40
  -6 -16 -12    4.40    5.80
  -6 -16 -12   -1.30    6.00
   6  17  13    9.80    7.50
  -6 -17 -13   27.50    8.20
  -6 -17 -13   -0.30    7.90
   6  18  14   -1.10    6.50
  -6 -18 -14    7.60    7.10
  -6 -18 -14    9.70    8.40
   7 -13 -18    7.70    9.20
   7 -13 -18    1.30    6.30
  -7  13  18   -6.30    8.10
   7 -12 -17    2.60    5.90
   7 -12 -17   -2.40    7.60
  -7  12  17   -2.60    7.40
   7 -11 -16    5.90    4.70
   7 -11 -16    4.60    6.60
  -7  11  16    3.20    5.90
   7 -10 -15   -8.10    5.40
  -7  10  15    1.50    5.20
   7  -9 -14   10.30    5.20
  -7   9  14   11.60    6.20
   7  -8 -13   -0.80    4.80
   7  -8 -13    4.50    4.00
  -7   8  13  -10.80    4.60
   7  -7 -12   11.20    5.00
   7  -7 -12   20.00    7.40
  -7   7  12   11.60    6.10
   7  -6 -11   -3.30    3.00
   7  -6 -11   -9.10    3.60
  -7   6  11   -2.00    3.20
  -7   6  11   -5.10    4.00
   7  -5 -10    3.90    4.60
   7  -5 -10    1.80    3.30
  -7   5  10   -0.80    4.00
  -7   5  10   -3.00    3.00
   7  -4  -9   -4.20    3.00
   7  -4  -9    4.20    4.20
  -7   4   9    0.80    4.10
  -7   4   9    5.80    3.50
   7  -3  -8    0.30    3.70
   7  -3  -8   13.80    4.20
   7  -3  -8   -1.60    4.20
  -7   3   8    8.50    2.30
  -7   3   8    3.80    4.60
  -7   3   8    1.50    3.00
   7  -2  -7   63.89   12.30
   7  -2  -7   65.19   11.30
   7  -2  -7   61.69   11.10
  -7   2   7   85.79   13.20
  -7   2   7   72.69   11.30
  -7   2   7   59.69   11.90
  -7   2   7   56.99   10.50
   7  -1  -6   50.59    8.60
   7  -1  -6   30.60    7.50
   7  -1  -6   40.40    7.90
  -7   1   6   50.19    7.60
  -7   1   6   42.60    9.10
  -7   1   6   44.00    7.80
  -7   1   6   39.10    8.50
   7   0  -5    1.20    2.50
   7   0  -5    0.90    3.50
   7   0  -5   -4.30    3.30
  -7   0   5   -2.90    4.10
  -7   0   5   -1.10    2.80
  -7   0   5   -2.80    3.60
  -7   0   5   -0.60    3.20
   7   1  -4  212.48   30.80
   7   1  -4  210.78   31.30
  -7  -1   4  188.18   30.50
  -7  -1   4  193.98   31.40
  -7  -1   4  217.08   31.00
  -7  -1   4  194.68   30.80
  -7  -1   4  204.68   31.60
   7   2  -3  141.99   24.40
   7   2  -3  152.18   24.20
   7   2  -3  192.88   26.20
  -7  -2   3  183.28   24.00
  -7  -2   3  161.38   24.20
  -7  -2   3  147.29   23.90
  -7  -2   3  147.39   24.80
  -7  -2   3  133.29   24.30
   7   3  -2  145.59   20.90
   7   3  -2  118.99   21.10
   7   3  -2  126.69   20.10
  -7  -3   2  115.19   20.40
  -7  -3   2  114.09   19.90
  -7  -3   2  132.29   19.60
  -7  -3   2  138.69   20.80
  -7  -3   2  114.79   20.00
   7   4  -1   14.40    6.00
   7   4  -1   10.30    5.70
  -7  -4   1   13.40    5.10
  -7  -4   1    8.20    4.60
  -7  -4   1   14.40    5.40
  -7  -4   1   20.20    5.40
  -7  -4   1   18.80    4.50
   7   5   0   -5.10    4.30
   7   5   0    0.20    5.10
  -7  -5   0   -3.10    3.10
  -7  -5   0   -2.00    3.70
  -7  -5   0   -1.80    3.80
  -7  -5   0   -3.30    3.10
   7   6   1  204.68   31.20
   7   6   1  191.58   31.40
  -7  -6  -1  173.88   30.60
  -7  -6  -1  204.38   30.80
  -7  -6  -1  184.28   30.40
  -7  -6  -1  225.58   30.50
   7   7   2   23.20    6.70
   7   7   2   17.00    6.90
  -7  -7  -2   18.10    5.20
  -7  -7  -2    9.70    5.20
  -7  -7  -2   22.00    5.40
   7   8   3  115.19   17.50
   7   8   3   78.99   16.30
  -7  -8  -3   94.39   15.30
  -7  -8  -3   85.69   15.80
  -7  -8  -3   90.49   15.80
   7   9   4  163.48   25.50
   7   9   4  140.79   25.70
  -7  -9  -4  145.79   24.60
  -7  -9  -4  158.18   24.60
   7  10   5   -6.40    4.20
   7  10   5    0.90    5.10
  -7 -10  -5    3.50    4.70
  -7 -10  -5   -8.50    4.20
  -7 -10  -5    4.10    4.20
   7  11   6    1.30    4.80
   7  11   6   -6.20    5.00
  -7 -11  -6    1.30    4.80
  -7 -11  -6   -4.90    4.50
  -7 -11  -6    8.70    5.00
   7  12   7    5.10    6.10
   7  12   7    2.00    5.90
  -7 -12  -7    7.90    5.60
  -7 -12  -7    9.10    6.20
   7  13   8    5.30    6.40
   7  13   8    5.90    6.70
  -7 -13  -8    1.90    5.20
  -7 -13  -8   11.70    7.10
   7  14   9    2.00    5.90
   7  14   9   -3.60    6.80
  -7 -14  -9   10.70    7.70
  -7 -14  -9    8.90    6.00
   7  15  10   -2.20    5.80
  -7 -15 -10   -1.00    6.30
  -7 -15 -10    0.50    5.40
   7  16  11   10.50    7.20
  -7 -16 -11   -3.60    5.10
  -7 -16 -11   -2.20    6.40
   7  17  12   -8.00    5.50
  -7 -17 -12    3.40    5.90
  -7 -17 -12   -0.70    7.70
   7  18  13    6.50    7.60
  -7 -18 -13   12.70    9.10
  -7 -18 -13    3.40    7.00
   8 -12 -18    3.60    7.90
   8 -12 -18    3.60    8.50
  -8  12  18   -0.80    7.70
   8 -11 -17   -5.60    7.80
   8 -11 -17   24.50    7.30
  -8  11  17   12.70    8.20
   8 -10 -16   -1.70    4.20
   8 -10 -16    0.20    6.10
  -8  10  16    2.80    5.60
   8  -9 -15   13.40    6.40
  -8   9  15   16.10    6.90
   8  -8 -14   -5.80    3.60
  -8   8  14   -2.20    5.50
   8  -7 -13   -1.50    3.80
  -8   7  13    0.40    5.50
  -8   7  13    1.10    4.60
   8  -6 -12   -2.90    4.30
   8  -6 -12    4.10    4.20
  -8   6  12    0.40    3.80
  -8   6  12   -7.50    4.50
   8  -5 -11   -0.20    3.80
   8  -5 -11    9.90    5.50
  -8   5  11    7.70    4.10
  -8   5  11   11.00    5.50
   8  -4 -10   36.60    7.10
   8  -4 -10   26.20    7.60
   8  -4 -10   34.10    7.20
  -8   4  10   26.90    6.30
  -8   4  10   18.80    7.50
   8  -3  -9   15.60    5.20
   8  -3  -9   23.80    5.80
   8  -3  -9   21.80    6.20
  -8   3   9   18.00    3.90
  -8   3   9   16.10    4.80
  -8   3   9   25.30    6.50
   8  -2  -8   -4.20    3.00
   8  -2  -8   -2.60    2.90
  -8   2   8   -1.50    2.70
  -8   2   8   -3.00    3.40
  -8   2   8    1.30    2.10
  -8   2   8   -0.60    3.90
   8  -1  -7   16.10    5.60
   8  -1  -7   14.80    4.80
  -8   1   7   18.80    4.30
  -8   1   7   15.40    4.60
  -8   1   7   18.60    5.90
  -8   1   7   26.90    6.40
   8   0  -6    4.70    3.30
   8   0  -6   11.20    4.30
  -8   0   6   12.50    5.00
  -8   0   6    5.60    3.00
  -8   0   6    4.10    3.30
  -8   0   6    6.70    4.50
   8   1  -5    8.30    4.30
   8   1  -5    7.70    3.60
  -8  -1   5    1.50    4.10
  -8  -1   5    2.20    2.50
  -8  -1   5    1.00    2.60
  -8  -1   5    6.90    3.70
  -8  -1   5    6.70    4.50
   8   2  -4   38.60    7.40
   8   2  -4   52.19   10.10
   8   2  -4   41.90    8.00
  -8  -2   4   36.50    7.20
  -8  -2   4   28.20    7.80
  -8  -2   4   43.40    8.00
  -8  -2   4   35.60    6.90
  -8  -2   4   32.20    7.20
   8   3  -3    9.90    4.40
   8   3  -3    8.50    5.90
   8   3  -3   14.10    5.30
  -8  -3   3   14.10    4.00
  -8  -3   3   13.50    4.70
  -8  -3   3   15.20    4.60
  -8  -3   3   13.10    4.60
  -8  -3   3   27.30    6.30
   8   4  -2    8.90    5.70
   8   4  -2   22.50    6.70
  -8  -4   2   13.20    5.00
  -8  -4   2   19.00    5.60
  -8  -4   2   13.80    4.70
  -8  -4   2   15.20    5.00
  -8  -4   2   14.00    4.20
   8   5  -1  156.28   28.40
   8   5  -1  192.08   28.00
  -8  -5   1  152.18   27.20
  -8  -5   1  180.68   27.80
  -8  -5   1  205.08   26.90
  -8  -5   1  185.68   27.70
  -8  -5   1  148.89   27.10
   8   6   0   54.49   13.20
   8   6   0   85.99   14.20
  -8  -6   0   74.89   12.40
  -8  -6   0   67.79   12.70
  -8  -6   0   81.69   13.30
  -8  -6   0   70.09   12.60
   8   7   1    2.40    5.20
   8   7   1   -0.10    5.10
  -8  -7  -1    0.70    3.30
  -8  -7  -1    0.70    3.70
  -8  -7  -1   -1.90    3.30
  -8  -7  -1    0.40    4.00
   8   8   2   20.70    7.30
   8   8   2   21.70    7.00
  -8  -8  -2   30.60    6.70
  -8  -8  -2   31.00    7.30
   8   9   3    6.40    5.30
   8   9   3    3.10    6.00
  -8  -9  -3   -3.70    4.40
  -8  -9  -3   -7.30    3.70
  -8  -9  -3    1.60    4.30
   8  10   4   12.20    6.20
   8  10   4    8.30    5.80
  -8 -10  -4    0.20    4.60
  -8 -10  -4    3.10    5.00
  -8 -10  -4    8.50    5.30
   8  11   5    3.40    5.60
   8  11   5    6.90    6.30
  -8 -11  -5    2.60    4.80
  -8 -11  -5    4.50    5.10
   8  12   6    3.40    5.50
   8  12   6   10.30    6.90
  -8 -12  -6    3.90    5.60
  -8 -12  -6   20.50    6.30
   8  13   7   10.80    7.30
   8  13   7   16.50    8.00
  -8 -13  -7    1.40    5.60
  -8 -13  -7    5.30    6.40
   8  14   8    4.50    7.40
   8  14   8   -2.40    6.60
  -8 -14  -8   10.80    7.10
  -8 -14  -8    0.70    5.70
   8  15   9   -1.90    5.80
   8  15   9   -1.40    6.70
  -8 -15  -9    8.10    7.40
  -8 -15  -9   -5.10    4.60
   8  16  10    4.80    7.10
  -8 -16 -10    5.70    5.90
  -8 -16 -10   -7.10    6.90
   8  17  11    0.50    7.90
  -8 -17 -11   -2.10    5.80
  -8 -17 -11    1.70    8.40
   8  18  12   -2.50    6.90
  -8 -18 -12    7.00    9.50
  -8 -18 -12    1.70    6.00
   9 -11 -18   22.90   10.90
  -9  11  18    6.40   10.20
   9 -10 -17   11.00    6.50
  -9  10  17    9.50    8.00
   9  -9 -16    2.20    6.60
   9  -9 -16    4.30    4.90
  -9   9  16   -0.80    5.30
   9  -8 -15    7.70    6.40
  -9   8  15   -1.10    5.00
   9  -7 -14    9.50    5.10
  -9   7  14    4.10    6.30
  -9   7  14    2.40    4.90
   9  -6 -13   12.20    5.30
  -9   6  13   19.30    6.80
  -9   6  13    7.90    5.30
   9  -5 -12   21.50    6.10
   9  -5 -12   24.40    6.60
   9  -5 -12   18.30    7.30
  -9   5  12   12.30    6.30
  -9   5  12   15.90    5.40
   9  -4 -11   80.69   14.30
   9  -4 -11   80.29   15.70
   9  -4 -11   83.99   14.70
  -9   4  11   78.49   14.20
  -9   4  11   87.09   15.30
   9  -3 -10   -5.50    3.30
   9  -3 -10   -1.60    3.90
  -9   3  10   -3.80    5.00
  -9   3  10    0.80    2.10
  -9   3  10   -2.30    3.00
  -9   3  10   -1.10    5.10
   9  -2  -9    1.20    3.70
   9  -2  -9    7.90    3.90
  -9   2   9    2.80    3.30
  -9   2   9    4.10    4.40
  -9   2   9    3.00    2.30
  -9   2   9   -0.40    4.80
   9  -1  -8    3.30    4.10
   9  -1  -8   -1.40    3.10
  -9   1   8   -4.00    3.80
  -9   1   8    1.70    2.80
  -9   1   8    3.70    4.50
  -9   1   8   -0.60    2.20
   9   0  -7    2.30    3.70
   9   0  -7   -3.00    2.70
  -9   0   7    3.10    3.00
  -9   0   7    0.50    3.60
  -9   0   7    1.00    3.80
  -9   0   7    3.00    2.50
   9   1  -6   13.00    4.40
   9   1  -6   18.90    5.60
  -9  -1   6    9.30    4.10
  -9  -1   6    7.80    5.20
  -9  -1   6   28.10    6.40
  -9  -1   6   17.50    4.50
   9   2  -5   10.40    4.30
   9   2  -5    8.80    5.20
  -9  -2   5    9.90    4.90
  -9  -2   5   14.50    5.20
  -9  -2   5   10.80    3.40
  -9  -2   5   12.40    4.50
  -9  -2   5   18.10    4.60
   9   3  -4   78.39   12.30
   9   3  -4   64.79   10.90
   9   3  -4   42.90   11.70
  -9  -3   4   42.40   11.00
  -9  -3   4   56.49   10.20
  -9  -3   4   71.59   10.60
  -9  -3   4   58.19   11.10
  -9  -3   4   70.19   11.10
   9   4  -3   16.60    4.90
   9   4  -3    6.60    5.40
   9   4  -3   12.20    5.30
  -9  -4   3    3.90    3.10
  -9  -4   3    5.00    3.50
  -9  -4   3   17.90    5.00
  -9  -4   3    7.80    4.80
  -9  -4   3    3.50    3.90
   9   5  -2   41.10    9.30
   9   5  -2   37.80    9.50
  -9  -5   2   31.30    7.30
  -9  -5   2   33.00    8.60
  -9  -5   2   40.30    7.30
  -9  -5   2   40.70    8.30
  -9  -5   2   41.60    7.90
   9   6  -1   21.60    7.60
   9   6  -1   32.90    8.30
  -9  -6   1   31.60    6.40
  -9  -6   1   26.60    7.20
  -9  -6   1   34.70    7.10
   9   7   0    6.50    5.20
   9   7   0   -0.20    4.60
  -9  -7   0    0.50    3.10
  -9  -7   0    1.30    4.00
  -9  -7   0   -3.50    3.60
  -9  -7   0   -1.30    4.10
  -9  -7   0    5.10    4.40
   9   8   1   40.20   11.30
   9   8   1   53.79   12.30
  -9  -8  -1   86.69   11.40
  -9  -8  -1   69.49   11.50
  -9  -8  -1   62.89   11.10
  -9  -8  -1   39.40   10.70
   9   9   2   27.60    8.40
   9   9   2   21.80    8.80
  -9  -9  -2   32.10    7.60
  -9  -9  -2   28.80    7.50
  -9  -9  -2   36.70    7.60
   9  10   3   13.00    6.50
   9  10   3    3.30    5.40
  -9 -10  -3    9.10    5.50
  -9 -10  -3   10.60    6.00
   9  11   4    3.10    5.60
   9  11   4   -1.80    6.10
  -9 -11  -4   -0.70    4.50
  -9 -11  -4   12.60    6.10
   9  12   5   11.60    8.10
   9  12   5   10.40    7.20
  -9 -12  -5    3.00    5.80
  -9 -12  -5   24.50   13.60
   9  13   6    1.70   10.30
  -9 -13  -6   -9.50    4.20
  -9 -13  -6    1.50    5.50
   9  14   7   15.00    7.80
   9  14   7   21.40   11.10
  -9 -14  -7   18.80    7.40
  -9 -14  -7    5.60    6.10
   9  15   8   13.40    8.40
   9  15   8   25.10    9.20
  -9 -15  -8    5.70    6.30
  -9 -15  -8    6.30    7.00
   9  16   9    0.80    6.40
  -9 -16  -9    1.10    5.60
  -9 -16  -9    4.40    7.60
   9  17  10   13.30    8.40
  -9 -17 -10   10.50    6.80
  -9 -17 -10    4.80    8.70
   9  18  11   -8.10    6.50
  -9 -18 -11    8.40    7.20
  10 -10 -18   31.50   12.00
  10  -9 -17    3.60    6.50
 -10   9  17    8.70    7.60
  10  -8 -16    3.60    5.40
  10  -8 -16   -4.30    5.20
 -10   8  16    0.30    6.40
  10  -7 -15   18.70    8.40
  10  -7 -15   27.10    7.60
 -10   7  15   24.00    8.50
 -10   7  15   18.60    6.80
  10  -6 -14   10.20    5.50
  10  -6 -14    9.90    5.40
 -10   6  14   -2.80    5.10
 -10   6  14   -2.20    3.70
  10  -5 -13   13.00    5.70
  10  -5 -13   18.20    6.10
 -10   5  13    9.40    6.90
 -10   5  13   13.30    5.00
  10  -4 -12   13.60    6.10
  10  -4 -12   29.80    7.30
 -10   4  12   26.10    6.50
 -10   4  12   18.40   13.00
  10  -3 -11   13.40    5.10
  10  -3 -11    5.00    4.70
 -10   3  11    7.60    2.80
 -10   3  11    0.70    5.30
 -10   3  11    3.00    3.80
  10  -2 -10   23.90    6.00
  10  -2 -10   20.50    5.90
 -10   2  10   13.30    6.30
 -10   2  10   19.40    4.40
 -10   2  10   24.60    5.60
  10  -1  -9   -1.70    3.40
  10  -1  -9    9.30    4.90
 -10   1   9    3.60    5.60
 -10   1   9    1.90    3.30
 -10   1   9    3.00    2.80
 -10   1   9    0.30    4.50
  10   0  -8   44.20    9.70
  10   0  -8   40.70    8.70
 -10   0   8   53.69    8.50
 -10   0   8   45.90    9.60
 -10   0   8   44.10    8.60
 -10   0   8   41.50    9.90
  10   1  -7    5.50    3.80
  10   1  -7    1.60    4.30
 -10  -1   7   -1.70    4.20
 -10  -1   7   -0.30    3.20
 -10  -1   7   10.10    5.60
 -10  -1   7    1.40    2.70
  10   2  -6   25.70    7.00
  10   2  -6   24.70    6.10
 -10  -2   6   34.00    6.60
 -10  -2   6   21.50    5.10
 -10  -2   6   15.40    5.10
 -10  -2   6   29.60    7.20
 -10  -2   6   19.90    7.30
 -10  -2   6   19.30    4.90
  10   3  -5   13.80    5.40
  10   3  -5   11.00    5.80
 -10  -3   5   17.70    4.80
 -10  -3   5   13.70    4.30
 -10  -3   5   28.90    6.10
 -10  -3   5   19.60    6.10
 -10  -3   5   19.00    6.70
 -10  -3   5   31.70    5.70
  10   4  -4   20.80    7.50
  10   4  -4   25.30    6.20
  10   4  -4   26.50    7.00
 -10  -4   4   22.10    5.10
 -10  -4   4   22.40    5.60
 -10  -4   4   21.20    7.30
 -10  -4   4   21.70    6.30
 -10  -4   4   27.00    5.90
  10   5  -3    7.70    5.20
  10   5  -3   -0.30    5.00
 -10  -5   3    2.00    3.50
 -10  -5   3   -1.70    4.20
 -10  -5   3    7.40    4.50
 -10  -5   3    5.60    3.00
 -10  -5   3    1.50    3.90
  10   6  -2    2.10    5.20
  10   6  -2   -2.10    4.10
 -10  -6   2    1.00    3.90
 -10  -6   2   10.00    4.90
 -10  -6   2    2.40    4.30
 -10  -6   2    0.30    3.70
 -10  -6   2    5.00    3.20
  10   7  -1   12.20    6.40
  10   7  -1    4.60    5.60
 -10  -7   1    9.30    4.70
 -10  -7   1    7.10    5.10
 -10  -7   1    4.10    3.70
 -10  -7   1    7.60    5.50
 -10  -7   1   16.30    5.80
  10   8   0   10.60    7.10
  10   8   0   26.00    8.00
 -10  -8   0   21.30    5.60
 -10  -8   0   10.50    5.30
 -10  -8   0    7.20    4.30
 -10  -8   0    8.10    6.00
  10   9   1    3.40    6.00
  10   9   1    9.20    6.10
 -10  -9  -1   -2.30    4.50
 -10  -9  -1    5.00    4.70
  10  10   2   -0.60    5.20
  10  10   2   10.60    6.50
 -10 -10  -2   -0.90    4.70
 -10 -10  -2   -4.90    5.00
  10  11   3   12.00    6.80
  10  11   3   13.30    7.60
 -10 -11  -3    1.20    4.90
 -10 -11  -3    4.10    5.40
  10  12   4    4.90    5.60
  10  12   4    1.30    7.40
 -10 -12  -4    5.00    5.50
 -10 -12  -4   12.70    6.40
  10  13   5    6.70    6.80
 -10 -13  -5   -2.50    4.90
 -10 -13  -5    4.00    5.40
  10  14   6   10.00    7.30
 -10 -14  -6   16.20    7.00
 -10 -14  -6    5.50    5.90
  10  15   7   29.30   11.10
  10  15   7   12.30    8.90
 -10 -15  -7   18.20    7.60
 -10 -15  -7   22.40    9.20
  10  16   8    0.00    6.90
 -10 -16  -8    3.70    7.40
 -10 -16  -8   -2.60    5.40
  10  17   9   -3.50    7.50
 -10 -17  -9   -0.40    8.80
 -10 -17  -9   -1.20    5.40
  10  18  10   27.70   11.20
 -10 -18 -10    1.60    7.00
 -10 -18 -10   52.39   13.40
  11  -9 -18   11.00    8.80
  11  -9 -18    5.20    6.30
 -11   9  18    9.30   10.00
  11  -8 -17   13.00    8.70
  11  -8 -17   -1.10    6.00
  11  -8 -17    8.20    6.50
 -11   8  17   10.00    8.00
  11  -7 -16   -1.50    5.20
  11  -7 -16   -0.80    5.00
 -11   7  16    3.80    6.40
 -11   7  16   -1.30    4.80
  11  -6 -15    4.30    5.50
  11  -6 -15    4.40    4.90
 -11   6  15    2.50    4.30
 -11   6  15    4.00    6.10
  11  -5 -14    1.20    4.70
  11  -5 -14    3.50    5.40
 -11   5  14   14.40    6.60
 -11   5  14    0.70    4.00
  11  -4 -13    2.10    4.70
  11  -4 -13   -0.10    4.80
 -11   4  13    4.40    6.00
 -11   4  13    1.20    3.80
  11  -3 -12   10.10    5.20
  11  -3 -12    5.90    4.80
 -11   3  12    1.40    4.10
 -11   3  12    9.90    3.00
 -11   3  12    4.00    5.50
  11  -2 -11   24.30    6.30
  11  -2 -11   34.80    7.60
 -11   2  11   34.70    7.90
 -11   2  11   22.60    6.20
 -11   2  11   13.90    4.70
  11  -1 -10   65.79   11.90
  11  -1 -10   46.00   10.20
 -11   1  10   59.09    9.50
 -11   1  10   51.39   10.00
 -11   1  10   46.70   11.00
  11   0  -9    2.10    4.20
  11   0  -9   -6.10    4.00
 -11   0   9    1.40    4.40
 -11   0   9    2.70    3.70
 -11   0   9   -2.60    2.70
  11   1  -8   88.29   13.80
  11   1  -8   62.29   12.10
 -11  -1   8   72.29   12.40
 -11  -1   8   59.09   12.70
 -11  -1   8   60.99   11.40
  11   2  -7   73.89   13.90
  11   2  -7   95.39   15.60
 -11  -2   7   69.09   13.70
 -11  -2   7   89.29   15.30
 -11  -2   7   85.29   14.50
  11   3  -6   17.80    5.00
 -11  -3   6    7.70    4.10
 -11  -3   6    4.20    3.20
 -11  -3   6    6.90    4.50
 -11  -3   6    3.40    5.10
  11   4  -5   -3.90    3.80
  11   4  -5   -5.00    4.00
 -11  -4   5   -3.50    3.60
 -11  -4   5    1.20    3.60
 -11  -4   5    1.10    2.60
 -11  -4   5    2.40    3.80
  11   5  -4   97.39   20.50
  11   5  -4  108.49   20.10
 -11  -5   4  111.69   18.80
 -11  -5   4  114.99   19.80
 -11  -5   4  155.38   20.60
 -11  -5   4  114.19   18.20
  11   6  -3    2.80    6.20
  11   6  -3    3.50    5.20
 -11  -6   3    1.70    5.00
 -11  -6   3    5.60    4.00
 -11  -6   3    2.60    3.20
 -11  -6   3   -2.40    3.60
  11   7  -2   19.10    7.50
  11   7  -2   16.20    6.80
 -11  -7   2    8.70    4.30
 -11  -7   2   13.60    5.50
 -11  -7   2   12.20    5.80
  11   8  -1    0.60    5.40
  11   8  -1   -2.30    6.00
 -11  -8   1    5.30    5.00
 -11  -8   1    9.80    5.00
 -11  -8   1  -10.90    3.60
  11   9   0    0.70    5.80
  11   9   0    4.60    5.70
 -11  -9   0    2.00    4.80
 -11  -9   0    3.80    4.70
 -11  -9   0   -9.80    3.50
  11  10   1    6.50    6.60
  11  10   1    3.80    6.20
 -11 -10  -1   10.10    6.30
 -11 -10  -1   -0.60    4.90
 -11 -10  -1   12.10    5.70
  11  11   2   40.00   11.40
  11  12   3   22.40    7.40
  11  12   3   -0.30    6.50
 -11 -12  -3   -2.80    5.00
 -11 -12  -3    2.70    5.10
  11  13   4    5.70    6.90
 -11 -13  -4    0.40    7.30
 -11 -13  -4    1.40    5.70
  11  14   5    6.20    8.70
 -11 -14  -5    5.90    6.40
 -11 -14  -5   20.20    8.00
  11  15   6   13.00    8.70
  11  15   6    0.90    6.60
 -11 -15  -6    7.30    6.50
 -11 -15  -6   -2.80    5.80
  11  16   7   35.40   11.90
 -11 -16  -7   74.39   13.80
 -11 -16  -7   31.10   10.00
  11  17   8   -4.70    6.80
 -11 -17  -8   -6.30    7.50
 -11 -17  -8   -2.20    6.20
  12  -8 -18   20.20    9.50
  12  -8 -18   23.40    8.60
 -12   8  18   29.50    9.80
  12  -7 -17   -0.80    6.50
 -12   7  17   18.30    8.90
 -12   7  17   10.50    5.50
  12  -6 -16    9.30    6.60
  12  -6 -16   -1.70    5.70
 -12   6  16    8.60    5.00
 -12   6  16   -4.20    5.90
  12  -5 -15   -6.90    5.10
  12  -5 -15    2.90    4.80
 -12   5  15    9.40    6.30
 -12   5  15    7.30    5.20
  12  -4 -14    0.30    5.00
  12  -4 -14    2.40    4.70
 -12   4  14    0.90    4.20
 -12   4  14   -5.60    4.40
  12  -3 -13   23.70    7.20
  12  -3 -13   11.00    5.60
 -12   3  13   17.20    5.50
 -12   3  13   17.40    7.20
 -12   3  13   15.10    4.20
  12  -2 -12   -1.40    4.20
  12  -2 -12    5.00    4.40
 -12   2  12   -1.60    5.00
 -12   2  12    5.60    3.80
 -12   2  12   -1.50    2.40
  12  -1 -11    6.80    5.40
  12  -1 -11    5.40    4.50
 -12   1  11    8.70    5.60
 -12   1  11    7.30    4.10
 -12   1  11   -2.30    2.70
  12   0 -10   28.40    8.30
  12   0 -10   43.70    9.80
 -12   0  10   46.00    8.80
 -12   0  10   34.70    7.60
 -12   0  10   47.80    9.80
  12   1  -9   10.20    4.80
  12   1  -9   16.00    6.20
 -12  -1   9    5.20    4.10
 -12  -1   9    5.60    4.10
 -12  -1   9   -0.30    4.60
  12   2  -8   -0.80    4.60
  12   2  -8   -0.10    4.30
 -12  -2   8   -0.80    4.70
 -12  -2   8   -9.60    3.40
 -12  -2   8   -0.20    3.50
 -12  -3   7   15.90    5.70
 -12  -3   7   13.90    6.20
 -12  -3   7   13.40    5.30
  12   4  -6   10.60    6.00
 -12  -4   6   29.70    6.30
 -12  -4   6    7.60    4.00
 -12  -4   6   17.90    6.40
 -12  -4   6   17.50    5.70
 -12  -4   6    5.30    4.40
  12   5  -5   83.19   17.10
  12   5  -5   74.59   18.00
 -12  -5   5   90.79   16.10
 -12  -5   5  120.29   15.80
 -12  -5   5   85.89   16.70
  12   6  -4    6.10    6.60
  12   6  -4    7.10    6.40
 -12  -6   4    9.30    4.80
 -12  -6   4    2.70    4.80
 -12  -6   4    6.70    4.10
  12   7  -3   12.90    6.80
  12   7  -3    6.20    6.80
 -12  -7   3    5.40    4.90
 -12  -7   3   18.30    5.90
 -12  -7   3    7.00    5.70
  12   8  -2   -3.80    5.70
  12   8  -2    8.10    6.90
 -12  -8   2    4.50    4.40
 -12  -8   2   -1.10    4.50
 -12  -8   2   10.70    5.10
  12   9  -1   34.10   11.60
 -12  -9   1   51.49    9.90
 -12  -9   1   49.60   10.30
 -12  -9   1   39.40    9.10
  12  10   0    8.30    7.10
  12  10   0   12.60    8.10
 -12 -10   0    9.80    5.30
 -12 -10   0    4.10    5.50
 -12 -10   0   -0.60    5.10
  12  11   1   -5.70    6.70
  12  11   1   -3.30    6.40
 -12 -11  -1    3.70    5.60
 -12 -11  -1   -8.60    4.20
  12  12   2   10.30    8.40
 -12 -12  -2   -5.80    4.60
 -12 -12  -2    6.30    6.30
  12  13   3   18.40    8.90
  12  13   3    5.50    8.00
 -12 -13  -3   21.20    7.60
 -12 -13  -3   12.80    7.20
  12  14   4   15.60    9.40
  12  14   4    9.30    7.60
 -12 -14  -4    3.70    6.20
 -12 -14  -4   -1.60    5.90
  12  15   5    6.80    7.60
  12  15   5   18.80    8.90
 -12 -15  -5   11.90    7.40
 -12 -15  -5   -5.10    5.80
  12  16   6    2.60    8.00
 -12 -16  -6    2.40    7.80
 -12 -16  -6   -7.90    5.60
  12  17   7   10.00    8.60
 -12 -17  -7    7.10    9.50
 -12 -17  -7    8.00    7.30
  13  -6 -17    2.20    6.40
 -13   6  17   -5.80    4.50
 -13   6  17    1.20    9.00
  13  -5 -16   10.80    7.30
  13  -5 -16   19.80    6.70
 -13   5  16   10.40    4.90
 -13   5  16   15.40    8.20
  13  -4 -15    5.10    5.60
  13  -4 -15    1.10    5.70
 -13   4  15   -6.90    4.60
 -13   4  15    2.10    4.00
  13  -3 -14   11.90    6.60
  13  -3 -14   10.20    6.10
 -13   3  14   26.40    7.60
 -13   3  14    5.50    8.40
  13  -2 -13   16.50    6.90
  13  -2 -13   12.50    6.50
 -13   2  13   14.30    7.20
 -13   2  13   20.80    4.80
 -13   2  13   15.40    5.30
  13  -1 -12    1.70    4.60
  13  -1 -12   18.30    6.40
 -13   1  12   15.30    4.90
 -13   1  12    9.30    6.30
 -13   1  12    7.80    4.50
  13   0 -11    7.40    4.70
  13   0 -11   -2.70    6.50
 -13   0  11   -4.40    3.30
 -13   0  11   -0.70    4.70
 -13   0  11   -4.90    3.30
  13   1 -10    3.40    5.70
  13   1 -10    2.40    4.80
 -13  -1  10    5.20    4.20
 -13  -1  10   -1.10    3.70
 -13  -1  10   -3.30    3.90
  13   2  -9   12.50    5.30
 -13  -2   9    9.60    4.80
 -13  -2   9    7.90    4.50
 -13  -2   9    7.60    6.40
  13   3  -8   50.19   10.40
 -13  -3   8   50.29   11.40
 -13  -3   8   50.29   10.40
  13   4  -7  170.18   29.00
 -13  -4   7  150.08   29.40
 -13  -4   7  168.98   28.50
 -13  -4   7  217.78   28.30
 -13  -5   6   11.70    4.60
 -13  -5   6   33.00    7.40
 -13  -5   6   16.80    5.80
 -13  -5   6    4.80    4.80
  13   6  -5   46.20   12.70
 -13  -6   5   67.79   10.70
 -13  -6   5   36.10   10.10
  13   7  -4    5.00    7.40
  13   7  -4   11.60    6.50
 -13  -7   4    7.70    5.20
 -13  -7   4    1.10    4.20
 -13  -7   4   10.30    5.60
  13   8  -3   22.00   10.80
  13   8  -3   54.79   11.70
 -13  -8   3   53.19   10.00
 -13  -8   3   43.10    9.00
 -13  -8   3   55.79   14.70
  13   9  -2    5.40    6.60
  13   9  -2   -5.00    7.40
 -13  -9   2    0.70    4.50
 -13  -9   2    6.00    4.90
 -13  -9   2    3.80    4.80
  13  10  -1   35.40   10.10
  13  10  -1   24.60    9.80
 -13 -10   1   21.30    8.00
 -13 -10   1   28.70    8.40
  13  11   0   -5.30    5.00
  13  11   0   -7.20    6.30
 -13 -11   0    2.50    5.90
 -13 -11   0    1.80    5.00
  13  12   1    2.60    8.00
 -13 -12  -1    2.20    5.60
 -13 -12  -1    6.70    6.30
  13  13   2    9.90    8.40
  13  13   2   -7.80    6.60
 -13 -13  -2   -7.60    4.70
 -13 -13  -2   10.30    6.60
 -13 -13  -2   -0.80    5.80
  13  14   3   34.90   12.80
  13  14   3   54.39   13.80
 -13 -14  -3   33.70   10.20
 -13 -14  -3   69.49   12.40
 -13 -14  -3   23.50    9.70
  13  15   4    4.50    8.10
 -13 -15  -4   -5.00    7.00
 -13 -15  -4    9.40    6.80
  13  16   5   -1.40    7.90
 -13 -16  -5   -3.10    8.10
 -13 -16  -5    2.30    6.80
  13  17   6   -2.20    7.50
 -13 -17  -6   -2.20    6.70
 -13 -17  -6    6.30    9.20
  14  -5 -17   12.00    8.60
  14  -5 -17    4.40    5.80
 -14   5  17    7.80    7.60
 -14   5  17    7.90    5.20
  14  -4 -16   -0.60    5.60
 -14   4  16    7.30    6.80
 -14   4  16   14.80    6.10
  14  -3 -15    7.40    8.70
  14  -3 -15   -3.80    4.60
 -14   3  15    3.00    4.40
 -14   3  15   -4.00    4.80
  14  -2 -14    2.60    5.00
  14  -2 -14   -3.00    5.90
 -14   2  14   -0.40    3.50
 -14   2  14    9.20    6.50
 -14   2  14    2.00    4.10
  14  -1 -13    4.00    5.30
  14  -1 -13   -5.70    5.20
 -14   1  13    1.90    3.80
 -14   1  13    5.80    6.20
 -14   1  13    2.50    3.60
  14   0 -12    3.20    5.90
  14   0 -12    9.50    5.30
 -14   0  12  -11.50    4.90
 -14   0  12    4.40    5.50
 -14   0  12   -4.40    3.40
  14   1 -11    4.30    5.00
  14   1 -11    5.80    6.30
 -14  -1  11    1.30    3.50
 -14  -1  11   -1.20    4.50
  14   2 -10    6.40    5.10
 -14  -2  10    8.60    5.80
 -14  -2  10   -3.10    3.70
 -14  -3   9   21.70    6.50
 -14  -3   9   19.00    7.50
  14   4  -8   16.90    7.40
 -14  -4   8   20.90    6.70
 -14  -4   8   20.80    7.60
 -14  -5   7    9.60    4.80
 -14  -6   6   17.40    5.50
 -14  -6   6    6.60    6.90
 -14  -6   6    5.80    5.20
  14   7  -5   28.00   10.10
 -14  -7   5   25.40    6.90
 -14  -7   5   22.80    6.30
 -14  -7   5   20.30    7.80
  14   8  -4    2.60    7.80
 -14  -8   4    2.60    4.50
 -14  -8   4   -3.60    4.30
  14   9  -3    2.90    6.20
  14   9  -3   13.10    8.80
 -14  -9   3    2.40    5.00
 -14  -9   3   -1.80    5.10
  14  10  -2   40.80   11.10
  14  10  -2   24.80   11.00
 -14 -10   2   32.80    9.80
 -14 -10   2   42.60    9.50
  14  11  -1   11.00    8.90
 -14 -11   1   20.80    7.50
 -14 -11   1   24.20    7.80
  14  12   0   41.10   12.30
  14  12   0   17.20    9.80
 -14 -12   0   46.70   10.10
 -14 -12   0   34.70   10.00
  14  13   1   -6.00    7.60
  14  13   1  -10.10    6.50
 -14 -13  -1    0.50    6.60
 -14 -13  -1    9.50    6.90
  14  14   2   -1.80    8.40
  14  14   2   11.90   10.60
 -14 -14  -2  -11.00    5.10
 -14 -14  -2    5.20    6.40
 -14 -14  -2    0.60    6.80
  14  15   3    1.50    7.60
 -14 -15  -3    6.20    7.30
 -14 -15  -3    8.70    8.70
 -14 -15  -3    7.10    7.00
  14  16   4   12.70    9.10
 -14 -16  -4    1.10    8.00
 -14 -16  -4    0.70    9.90
 -14 -16  -4   18.80    8.10
  15  -3 -16    0.90    5.20
  15  -3 -16   -4.40    7.80
 -15   3  16   -0.70    4.10
  15  -2 -15   -1.50    5.30
  15  -2 -15   -1.20    9.50
 -15   2  15    0.50    3.80
 -15   2  15    1.30    6.70
 -15   2  15    2.10    4.30
  15  -1 -14    2.30    5.30
 -15   1  14   -5.10    5.30
 -15   1  14   -2.30    3.80
 -15   1  14   -5.80    3.80
  15   0 -13    0.40    4.80
 -15   0  13    6.00    4.40
 -15   0  13    8.90    6.60
  15   1 -12    1.80    5.90
 -15  -1  12    4.10    4.00
 -15  -1  12   -9.10    4.60
  15   2 -11   -2.80    4.60
 -15  -2  11   -0.30    5.10
 -15  -2  11    0.20    3.80
 -15  -3  10   -0.80    4.60
 -15  -3  10   -3.30    4.20
  15   4  -9   -2.10    5.60
 -15  -4   9    2.40    4.80
 -15  -4   9   -2.60    5.30
 -15  -5   8   11.10    6.30
 -15  -5   8   34.90    8.80
 -15  -6   7   -1.00    4.40
 -15  -6   7    0.10    4.20
 -15  -6   7    0.00    5.60
 -15  -7   6   24.40    6.90
 -15  -7   6   28.60    8.10
 -15  -8   5    7.40    4.90
 -15  -8   5   -1.10    5.00
  15   9  -4   -4.60    6.40
 -15  -9   4   -7.90    4.20
 -15  -9   4    7.20    5.10
  15  10  -3    1.90    7.90
 -15 -10   3    7.80    5.60
 -15 -10   3    1.90    4.80
  15  11  -2    8.50    8.70
 -15 -11   2    4.80    5.80
 -15 -11   2    8.80    6.10
  15  12  -1    6.80    8.50
 -15 -12   1   -0.10    5.50
 -15 -12   1    6.40    6.20
  15  13   0   -8.60    6.80
 -15 -13   0    1.60    6.00
 -15 -13   0    5.80    6.20
  15  14   1   -1.20    7.40
 -15 -14  -1   -5.50    5.80
 -15 -14  -1   -6.20    5.90
 -15 -14  -1   11.20    7.40
  15  15   2   16.40    9.80
 -15 -15  -2   13.90    8.40
 -15 -15  -2   50.79   14.70
 -15 -15  -2   15.70   12.30
  16  -1 -15    7.20    9.20
  16  -1 -15   -5.50    4.30
 -16   1  15   -6.90    3.50
  16   0 -14    8.40    6.00
  16   0 -14   -3.60    8.00
 -16   0  14    1.60    4.50
 -16   0  14    3.20    7.00
 -16  -1  13   -3.60    4.20
 -16  -1  13    0.00    6.30
  16   2 -12   -3.60    5.30
 -16  -2  12    2.30    4.20
 -16  -2  12   -6.30    5.40
  16   3 -11    4.00    6.10
 -16  -3  11    2.50    5.50
 -16  -3  11    0.10    4.30
  16   4 -10   -0.30    5.80
 -16  -4  10   -5.00    3.60
 -16  -4  10    5.60    5.80
 -16  -5   9   -2.40    4.60
 -16  -5   9    7.00    5.80
 -16  -6   8    4.20    5.70
 -16  -6   8   -3.90    5.00
 -16  -7   7   23.40    7.80
 -16  -7   7   -0.20    4.40
 -16  -7   7    5.00    5.30
 -16  -8   6   -4.80    4.80
 -16  -8   6    1.00    5.60
 -16  -8   6    3.50    9.20
 -16  -9   5   -0.30    4.90
 -16  -9   5    8.30    6.30
  16  10  -4    7.10    8.10
 -16 -10   4   -3.50    5.20
 -16 -10   4    2.60    5.80
  16  11  -3   -7.30    7.00
 -16 -11   3   14.30    7.10
 -16 -11   3   -4.10    5.10
  16  12  -2   19.40   11.10
 -16 -12   2   14.20    7.80
 -16 -12   2   14.90    7.20
  16  13  -1   21.80   10.20
 -16 -13   1   10.70    8.60
 -16 -13   1    1.00    6.30
  16  14   0    4.50    8.70
 -16 -14   0   19.80    8.40
 -16 -14   0    4.80    8.40
 -17  -2  13   -3.10    4.10
 -17  -2  13    2.20    6.60
 -17  -3  12    5.60    4.70
 -17  -3  12   -5.50    5.50
 -17  -4  11   -6.50    4.10
 -17  -4  11    2.50    5.80
 -17  -5  10    3.30    6.00
 -17  -5  10    0.90    4.80
 -17  -6   9   15.00    6.80
 -17  -6   9    0.50    6.50
 -17  -7   8    3.50    4.70
 -17  -7   8   -1.70    5.70
 -17  -7   8   21.00    8.10
 -17  -8   7   10.70    6.60
 -17  -8   7   12.90    7.70
 -17  -8   7    6.10    4.90
 -17  -9   6    5.70    5.70
 -17  -9   6    3.90    5.90
 -17  -9   6   -0.20    5.90
 -17 -10   5   -4.70    4.90
 -17 -10   5   -2.50    6.30
  17  11  -4    0.80    8.00
 -17 -11   4   -8.70    4.40
 -17 -11   4    6.40    7.60
  17  12  -3   -8.10    7.00
 -17 -12   3   10.10    6.20
 -17 -12   3   22.00   11.00
 -18  -6  10    2.40    6.50
 -18  -7   9    0.90    6.00
 -18  -7   9   -3.40    5.90
 -18  -8   8   -9.90    5.90
 -18  -8   8    5.10    6.70
 -16 -12   8   -5.20    7.20
 -16 -12   8   -0.60    5.20
  16  12  -8    1.50    8.50
 -16 -11   9   -7.40    7.00
 -16 -11   9   10.50    5.90
  16  11  -9   -7.80    9.80
 -16 -10  10    6.90    7.30
 -16 -10  10   24.90    9.10
 -16 -10  10   -2.70    4.50
  16  10 -10   12.00    9.80
 -16  -9  11    4.40    8.50
 -16  -9  11   -3.90    3.90
 -16  -9  11    6.10    6.90
 -16  -8  12  -11.90    6.80
 -16  -8  12   21.40    8.00
 -16  -7  13    0.10    6.20
 -16  -6  14   17.40   11.30
 -16  -6  14   13.30    7.10
 -15 -15   4   -3.00    7.20
 -15 -15   4   -1.30    6.30
  15  15  -4   -7.70    8.40
  15  15  -4    5.90    9.70
 -15 -14   5   -4.90    7.70
 -15 -14   5    0.30    5.80
  15  14  -5   10.40   11.30
 -15 -13   6    8.80    6.20
 -15 -13   6   11.90    8.40
  15  13  -6   -6.40    9.30
 -15 -12   7    2.90    5.40
 -15 -12   7   -4.70    5.10
  15  12  -7    1.90    9.70
 -15 -11   8   -4.80    5.10
 -15 -11   8    3.00    5.30
 -15 -10   9   -4.80    4.30
 -15 -10   9    2.50    6.60
  15  10  -9   -7.60    6.70
 -15  -9  10   -1.70    4.50
 -15  -9  10    7.10    6.90
 -15  -9  10   14.00    7.10
  15   9 -10   11.50    8.20
 -15  -8  11   10.10    7.50
 -15  -8  11   -1.80    5.00
 -15  -8  11   -3.90    4.10
  15   8 -11   18.80    8.60
 -15  -7  12    4.90    7.60
 -15  -7  12   19.70    7.20
 -15  -6  13   25.10    7.70
 -15  -6  13   -1.00    6.80
 -15  -5  14   -4.60    6.30
 -15  -5  14   -4.10    4.70
 -15  -4  15    4.80    7.10
 -15  -4  15   -3.70    4.60
  15   4 -15   11.40    9.60
 -15  -3  16    2.20    4.90
  15   3 -16   13.20   16.20
 -15  -2  17   -1.90    7.30
 -14 -17   1    1.10    7.90
  14  17  -1   -5.00   10.30
  14  17  -1   13.90    9.70
 -14 -16   2  -11.80   10.70
 -14 -16   2    4.60    6.90
  14  16  -2   15.90   12.00
  14  16  -2    6.00    9.00
 -14 -15   3   -6.50    6.80
 -14 -15   3    7.70    6.10
  14  15  -3   -3.60    9.20
  14  15  -3    2.00    8.50
 -14 -14   4   14.90    6.70
 -14 -14   4   -7.40    6.50
  14  14  -4   28.30   11.40
  14  14  -4   20.70   11.00
 -14 -13   5   -6.10    5.00
 -14 -13   5   -1.80    5.90
  14  13  -5    7.50    9.20
 -14 -12   6   -6.00    4.80
 -14 -12   6    6.00    5.50
 -14 -11   7   -1.80    5.20
 -14 -11   7    4.20    4.90
  14  11  -7    0.30    6.30
 -14 -10   8    2.20    5.30
 -14 -10   8    5.10    6.40
  14  10  -8    1.60    6.40
 -14  -9   9   -1.40    5.30
 -14  -9   9   11.40    5.30
  14   9  -9   -5.90    6.40
 -14  -8  10   -4.60    4.70
 -14  -8  10    3.50    6.10
 -14  -8  10    4.90    4.80
  14   8 -10    7.90    7.20
 -14  -7  11   11.50    7.70
 -14  -7  11   25.80    7.90
 -14  -6  12    6.10    5.40
 -14  -6  12    4.70    6.30
 -14  -5  13   -1.90    5.30
 -14  -5  13   -4.40    4.60
  14   5 -13    8.90    7.00
 -14  -4  14    6.70    5.20
 -14  -4  14    4.40    6.30
  14   4 -14    1.60    7.30
 -14  -3  15    4.90    5.00
 -14  -3  15   -6.80    5.00
  14   3 -15   10.60    8.50
 -14  -2  16    7.10    6.70
 -14  -2  16    7.10    5.80
  14   2 -16    6.30    7.90
 -14  -1  17    0.90    4.60
 -14  -1  17   -0.80    4.20
 -14  -1  17    2.30    8.30
  14   1 -17    7.20    8.70
 -14   0  18    6.80    5.40
 -14   0  18   10.50    7.90
 -14   0  18   -3.80    4.20
  14   0 -18   -9.40    7.80
 -13 -18  -1  -10.30    7.60
  13  18   1    4.90    8.90
  13  18   1  -11.50   10.20
 -13 -17   0   11.60   14.70
 -13 -17   0   15.10    8.20
 -13 -17   0   -5.10    6.30
  13  17   0   -8.20    8.70
  13  17   0   -2.60    7.20
 -13 -16   1    8.90    7.50
 -13 -16   1   15.50    8.60
  13  16  -1    4.60    8.20
 -13 -15   2   18.50    9.50
 -13 -15   2   46.00    9.60
  13  15  -2   26.50   11.50
  13  15  -2   49.99   14.00
 -13 -14   3   41.90    9.60
 -13 -14   3   27.30    8.40
  13  14  -3   25.80   11.40
  13  14  -3   38.60   12.90
 -13 -13   4   -2.20    5.10
 -13 -13   4   13.70    6.20
  13  13  -4   14.20   15.50
  13  13  -4    8.60    8.80
 -13 -12   5    4.90    6.00
 -13 -12   5   -5.90    4.10
  13  12  -5   12.50    8.90
  13  12  -5    6.80    7.70
 -13 -11   6   11.60    5.50
 -13 -11   6   -9.60    4.30
  13  11  -6    9.80    6.90
 -13 -10   7    1.00    5.00
 -13 -10   7    0.30    5.50
  13  10  -7    1.30    5.80
 -13  -9   8    8.00    5.10
 -13  -9   8   -0.90    5.10
  13   9  -8   10.80    7.20
 -13  -8   9    4.50    4.20
 -13  -8   9    6.30    5.60
  13   8  -9    1.30    6.20
 -13  -7  10   14.30    5.30
 -13  -7  10   23.00    6.80
 -13  -7  10    7.90    6.50
  13   7 -10    5.80    6.40
 -13  -6  11   -0.10    6.00
 -13  -6  11   12.60    6.20
 -13  -5  12   -3.80    4.10
 -13  -5  12   -8.70    5.20
 -13  -4  13    0.80    4.70
 -13  -4  13    3.90    5.90
 -13  -3  14   12.70    5.80
 -13  -3  14   12.60    6.80
 -13  -2  15    3.30    4.10
 -13  -2  15   -6.80    4.80
 -13  -2  15    4.50    4.70
  13   2 -15    5.30    5.90
 -13  -1  16   -4.30    5.50
 -13  -1  16   -3.10    3.90
 -13  -1  16    2.50    4.50
  13   1 -16   -2.90    6.00
 -13   0  17    4.10    4.50
 -13   0  17   -2.40    6.30
 -13   0  17    3.30    3.30
  13   0 -17   -9.20    6.50
 -13   1  18    4.20    3.00
 -13   1  18   -1.40    5.30
 -13   1  18   -3.40    7.50
  13  -1 -18    1.50    7.80
  13  -1 -18    2.20    4.50
 -13   2  19    7.10    5.50
 -13   2  19   -3.90    7.00
  13  -2 -19   -2.90    7.60
  13  -2 -19    7.10    5.90
 -12 -18  -2   17.30    8.60
  12  18   2   -4.60    9.60
  12  18   2    8.10    8.60
 -12 -17  -1   16.60   10.30
 -12 -17  -1   33.90    9.80
 -12 -17  -1   11.00    8.20
  12  17   1   22.90   12.60
  12  17   1   27.60   10.80
 -12 -16   0    1.00    7.20
 -12 -16   0    6.80    6.20
 -12 -16   0    8.50    7.80
  12  16   0    4.20   10.10
  12  16   0    3.00    7.50
 -12 -15   1   10.40    6.80
 -12 -15   1    3.80    5.60
  12  15  -1   -2.70    7.30
  12  15  -1    9.60    8.40
 -12 -14   2    7.10    5.60
 -12 -14   2    6.30    6.10
  12  14  -2    9.30    7.60
  12  14  -2   -3.30    6.70
 -12 -13   3   18.30    7.20
 -12 -13   3   18.30    6.70
  12  13  -3   22.70    9.80
 -12 -12   4    7.60    5.20
 -12 -12   4    9.10    6.60
  12  12  -4   -3.60    5.70
  12  12  -4   -1.80    6.80
 -12 -11   5   29.40    8.30
 -12 -11   5   51.39    9.90
  12  11  -5   27.40    9.50
  12  11  -5   23.90   10.40
 -12 -10   6    2.90    4.60
 -12 -10   6   24.10    7.70
  12  10  -6   19.30   13.60
 -12  -9   7    5.10    4.80
 -12  -9   7   12.20    6.10
  12   9  -7    4.90    6.10
 -12  -8   8    6.60    4.80
 -12  -8   8   -4.60    4.20
  12   8  -8   10.80    6.00
 -12  -7   9    3.80    4.20
 -12  -7   9   11.40    5.80
  12   7  -9    6.70    5.60
 -12  -6  10  119.19   20.10
 -12  -6  10  126.89   21.20
  12   6 -10   99.59   19.30
 -12  -5  11   12.10    5.50
 -12  -5  11    8.40    6.90
  12   5 -11   10.80    7.30
 -12  -4  12    8.90    5.50
 -12  -4  12   14.80    6.90
  12   4 -12   12.90    7.10
 -12  -3  13   18.70    6.20
 -12  -3  13   16.20    5.80
 -12  -3  13    6.30    6.00
  12   3 -13   32.30    8.40
 -12  -2  14   -1.80    4.10
 -12  -2  14    9.00    4.30
 -12  -2  14   -0.50    4.70
  12   2 -14    4.70    6.30
 -12  -1  15    9.20    6.10
 -12  -1  15   -5.10    3.10
 -12  -1  15    7.70    4.80
 -12   0  16   10.00    7.60
 -12   0  16   37.90    6.30
 -12   0  16   34.00    8.40
 -12   1  17    0.80    2.80
 -12   1  17    0.30    4.40
 -12   1  17   -3.00    5.90
  12  -1 -17   -1.40    6.10
  12  -1 -17    5.60    4.20
 -12   2  18    1.50    4.70
 -12   2  18   13.30    8.40
  12  -2 -18   -2.90    4.60
  12  -2 -18   -1.60    6.80
 -12   3  19   -4.60    4.00
  12  -3 -19    9.80    6.50
  12  -3 -19    3.10    7.30
 -11 -19  -4   -5.00    7.20
 -11 -19  -4    6.30   10.00
  11  19   4    4.30    8.10
  11  19   4    7.30   11.90
 -11 -18  -3    6.90    9.40
 -11 -18  -3   -1.60    6.60
 -11 -18  -3    6.90    7.30
  11  18   3    0.60    7.00
  11  18   3    2.50    8.80
 -11 -17  -2   10.00    8.70
 -11 -17  -2    9.40    7.50
 -11 -17  -2   25.30    8.80
  11  17   2    8.80    9.90
  11  17   2   18.20    9.50
 -11 -16  -1   14.60    7.20
 -11 -16  -1   53.69   10.80
 -11 -16  -1    8.40    8.10
  11  16   1   24.50    9.70
  11  16   1   11.20    9.30
 -11 -15   0    2.50    5.60
 -11 -15   0   -3.80    5.50
 -11 -15   0    1.20    6.30
  11  15   0   -0.60    7.40
  11  15   0    8.80    7.20
 -11 -14   1    1.00    5.50
 -11 -14   1    7.70    5.60
  11  14  -1    3.40    7.50
 -11 -13   2    7.20    6.00
 -11 -13   2    1.40    4.80
  11  13  -2   14.50    6.70
  11  13  -2    6.10    6.80
 -11 -12   3   -2.00    5.10
 -11 -12   3    8.40    5.80
  11  12  -3   -2.10    5.60
  11  12  -3   -1.20    6.30
 -11 -11   4   29.60    8.10
 -11 -11   4   30.00    7.40
  11  11  -4   16.50    8.10
  11  11  -4   20.80    9.00
 -11 -10   5   42.80   10.10
 -11 -10   5   28.20    7.40
  11  10  -5   24.60    8.10
 -11  -9   6   14.70    7.00
 -11  -9   6   18.90    5.80
  11   9  -6   14.00    7.10
 -11  -8   7   -4.90    3.80
 -11  -8   7    9.20    4.90
  11   8  -7   -0.30    4.90
 -11  -7   8   39.50   10.30
 -11  -7   8   56.39   10.20
  11   7  -8   56.69   11.30
 -11  -6   9   -2.40    4.20
 -11  -6   9   -1.90    3.60
  11   6  -9    8.80    5.20
 -11  -5  10    2.70    4.00
 -11  -5  10   -2.30    4.20
 -11  -5  10    0.40    4.90
  11   5 -10   -0.70    5.80
 -11  -4  11    5.40    4.10
 -11  -4  11    2.20    4.30
  11   4 -11   -2.80    5.10
 -11  -3  12    8.60    4.40
 -11  -3  12    5.80    4.80
 -11  -3  12    0.00    4.90
  11   3 -12    7.30    6.30
 -11  -2  13    4.40    3.90
 -11  -2  13    9.20    6.30
 -11  -2  13   22.40    6.10
  11   2 -13   21.10    7.30
 -11  -1  14   -2.40    4.70
 -11  -1  14   -2.40    4.00
 -11  -1  14   -0.40    2.60
  11   1 -14   -2.90    4.60
 -11   0  15   -9.20    3.10
 -11   0  15   -4.20    4.70
 -11   0  15   -2.10    2.70
  11   0 -15   -1.10    5.30
 -11   1  16   17.60    5.70
 -11   1  16   15.50    3.70
 -11   1  16    5.70    6.10
  11  -1 -16    3.30    5.30
  11  -1 -16    8.00    5.00
 -11   2  17   18.50    6.40
 -11   2  17    6.70    7.20
  11  -2 -17   33.20    7.60
 -11   3  18    6.60    5.00
 -11   3  18    8.00    7.20
  11  -3 -18    2.50    5.40
  11  -3 -18   -3.90    5.50
 -11   4  19    4.10    5.30
 -11   4  19   11.80    8.00
  11  -4 -19   -4.80    5.60
  11  -4 -19    6.30    7.00
 -11   5  20   -2.20    5.00
 -11   5  20    9.50    7.90
  11  -5 -20   -4.20    5.50
  11  -5 -20    3.50    7.40
 -10 -19  -5    3.70    7.40
  10  19   5    2.80    7.40
  10  19   5   13.50   11.30
 -10 -18  -4    9.00    7.40
 -10 -18  -4    7.10    7.40
  10  18   4    6.50    9.70
  10  18   4    4.20    8.50
 -10 -17  -3   -4.60    7.00
 -10 -17  -3   -1.60    5.80
 -10 -17  -3    2.00    5.90
  10  17   3    0.90    7.40
  10  17   3   -5.90    6.40
 -10 -16  -2  -12.00    5.80
 -10 -16  -2    2.10    5.80
 -10 -16  -2   -5.50    5.10
  10  16   2   -4.70    5.40
  10  16   2    6.40    8.00
 -10 -15  -1    8.30    6.20
 -10 -15  -1   -0.30    6.00
 -10 -15  -1   -1.50    5.70
  10  15   1   -5.50    6.10
  10  15   1    4.20    7.10
 -10 -14   0   37.30    9.90
 -10 -14   0   42.40    9.60
  10  14   0   30.50   10.60
 -10 -13   1    2.70    5.60
 -10 -13   1    7.60    5.40
  10  13  -1    2.00    7.00
  10  13  -1  -13.60    4.50
 -10 -12   2    3.00    5.10
 -10 -12   2    0.10    4.40
  10  12  -2   -0.10    5.90
  10  12  -2    1.40    6.20
 -10 -11   3    7.80    5.10
 -10 -11   3    9.70    5.80
  10  11  -3    5.40    7.10
  10  11  -3   12.20    7.20
 -10 -10   4    9.00    5.50
 -10 -10   4    8.80    5.10
  10  10  -4    6.60    7.40
  10  10  -4    2.50    5.90
 -10  -9   5   12.00    5.90
 -10  -9   5    5.60    4.30
  10   9  -5    4.60    5.90
  10   9  -5    9.40    7.00
 -10  -8   6    9.50    4.60
 -10  -8   6    3.70    4.90
  10   8  -6   -0.50    4.90
 -10  -7   7   19.10    6.00
 -10  -7   7   19.90    6.30
 -10  -7   7   11.10    5.10
  10   7  -7   15.90    6.30
 -10  -6   8   -1.00    3.50
 -10  -6   8   -1.50    3.90
 -10  -6   8    3.50    3.70
  10   6  -8   -1.10    5.30
  10   6  -8    5.30    4.80
 -10  -5   9   17.20    5.90
 -10  -5   9   20.20    5.20
 -10  -5   9   14.40    5.90
  10   5  -9   14.50    7.30
 -10  -4  10    0.00    4.10
 -10  -4  10    4.70    5.20
 -10  -4  10    1.40    4.50
  10   4 -10   -7.10    4.60
 -10  -3  11    2.30    5.10
 -10  -3  11    9.50    3.70
 -10  -3  11    9.40    4.80
  10   3 -11    6.30    5.90
 -10  -2  12   22.60    7.50
 -10  -2  12   35.60    7.20
 -10  -2  12   26.70    6.00
  10   2 -12   12.30    7.10
 -10  -1  13   53.09   12.30
 -10  -1  13   79.39   12.00
 -10  -1  13   73.09   14.10
  10   1 -13   94.69   21.30
 -10   0  14   72.39   15.10
 -10   0  14   75.09   14.30
 -10   0  14   79.49   12.90
  10   0 -14  101.09   15.80
 -10   1  15   13.60    6.70
 -10   1  15    2.50    5.70
 -10   1  15   11.80    3.30
  10  -1 -15   14.90    6.30
 -10   2  16    5.00    5.30
 -10   2  16    1.80    3.50
 -10   2  16    1.90    4.60
  10  -2 -16    8.20    5.50
  10  -2 -16   12.50    5.50
 -10   3  17    2.50    4.30
 -10   3  17   -5.30    4.80
  10  -3 -17   -2.30    4.60
  10  -3 -17    0.10    4.30
 -10   4  18   -4.60    3.60
 -10   4  18   -0.10    6.00
  10  -4 -18   -4.60    4.90
 -10   5  19   -3.80    6.90
 -10   5  19    6.00    5.60
  10  -5 -19  -11.60    4.70
  10  -5 -19   -7.10    5.90
 -10   6  20   19.80   15.80
 -10   6  20   -1.60    5.10
  10  -6 -20   -2.50    7.20
  10  -6 -20   -3.70    5.20
  -9 -20  -7   27.50    9.90
   9  20   7    6.10    8.00
   9  20   7    1.40   18.20
  -9 -19  -6    6.00    7.80
  -9 -19  -6  -11.30    6.20
   9  19   6   11.90    8.10
   9  19   6   -0.30    9.90
  -9 -18  -5   -6.10    6.10
  -9 -18  -5    5.10    6.70
   9  18   5    1.10    9.00
   9  18   5  -10.60    6.20
  -9 -17  -4   -7.80    5.10
  -9 -17  -4   -5.80    5.90
   9  17   4    6.80    7.50
   9  17   4   -8.60    6.30
  -9 -16  -3    3.80    6.30
  -9 -16  -3    0.90    5.60
   9  16   3    1.60    7.10
  -9 -15  -2   16.30    7.50
  -9 -15  -2   32.30    9.50
   9  15   2   16.90   12.80
  -9 -14  -1  -10.90    5.10
  -9 -14  -1    4.80    5.70
  -9 -14  -1    4.80    5.70
   9  14   1    9.10    5.90
   9  14   1   -0.30    7.00
  -9 -13   0   11.30    8.30
  -9 -13   0   -7.40    7.80
   9  13   0   -2.40    5.20
   9  13   0   -0.70    6.20
  -9 -12   1    9.40    4.80
  -9 -12   1    6.60    5.40
  -9 -12   1   -4.10    4.50
   9  12  -1    8.10    6.80
   9  12  -1   -0.60    6.20
  -9 -11   2   81.89   14.80
  -9 -11   2   84.19   14.10
   9  11  -2   64.99   14.60
   9  11  -2   65.89   14.70
  -9 -10   3    4.20    7.10
  -9 -10   3   18.60    5.90
  -9 -10   3   17.50    5.60
   9  10  -3    9.90    6.40
   9  10  -3    4.10    6.50
  -9  -9   4   85.19   15.50
  -9  -9   4   85.59   14.40
  -9  -9   4   87.69   15.50
   9   9  -4   69.59   15.00
   9   9  -4   72.79   15.90
  -9  -8   5   13.70    6.20
  -9  -8   5   22.10    5.60
  -9  -8   5   10.60    5.30
  -9  -8   5   16.40    6.00
   9   8  -5    5.80    6.80
   9   8  -5   14.50    6.40
  -9  -7   6   18.90    6.30
  -9  -7   6    0.70    3.90
  -9  -7   6   15.90    5.60
  -9  -7   6   15.80    5.50
   9   7  -6   18.20    5.90
  -9  -6   7   18.60    7.10
  -9  -6   7    7.60    5.10
  -9  -6   7   21.80    5.70
  -9  -6   7   14.80    4.90
   9   6  -7   25.40    6.50
   9   6  -7   18.00    6.00
  -9  -5   8   -2.10    4.80
  -9  -5   8   -4.60    2.70
  -9  -5   8    7.20    4.30
  -9  -5   8   -0.10    3.00
   9   5  -8    0.30    4.20
   9   5  -8    4.70    5.30
  -9  -4   9   27.70    7.80
  -9  -4   9   35.40    6.90
  -9  -4   9   31.00    7.70
  -9  -4   9   12.30    9.20
   9   4  -9   52.19    9.50
  -9  -3  10    1.80    2.90
  -9  -3  10   -0.50    3.70
  -9  -3  10    8.30    5.10
   9   3 -10   -9.10    3.70
  -9  -2  11  260.57   41.60
  -9  -2  11  280.37   42.30
  -9  -2  11  289.67   43.00
   9   2 -11  284.97   42.70
  -9  -1  12    6.50    3.00
  -9  -1  12    0.30    3.60
  -9  -1  12    3.30    5.10
   9   1 -12   12.50    5.20
  -9   0  13    4.70    4.90
  -9   0  13    0.00    3.80
  -9   0  13    0.30    2.40
   9   0 -13    0.60    4.40
  -9   1  14   32.80    5.60
  -9   1  14   36.60    7.50
  -9   1  14   20.10    8.60
   9  -1 -14   29.10    7.10
   9  -1 -14   19.90    7.50
  -9   2  15   -3.30    4.80
  -9   2  15    6.40    2.40
  -9   2  15    0.10    4.20
   9  -2 -15   15.60    6.10
   9  -2 -15    5.10    4.60
  -9   3  16    5.00    5.70
   9  -3 -16   11.90    6.20
   9  -3 -16   14.00    5.60
  -9   4  17   12.80    5.80
  -9   4  17   14.10    6.90
   9  -4 -17   25.40    6.90
  -9   5  18   -3.00    4.50
  -9   5  18    0.70    5.30
  -9   6  19    2.70    7.40
  -9   6  19   -8.10    4.20
   9  -6 -19    0.20    6.50
  -9   7  20   11.80    8.90
   9  -7 -20    3.60    7.20
  -8 -20  -8   -0.40    8.30
  -8 -20  -8   11.80    8.90
   8  20   8    3.10    7.90
   8  20   8    0.70    9.70
  -8 -19  -7   -3.90    6.10
  -8 -19  -7   10.20    8.40
   8  19   7   15.80   10.20
   8  19   7    8.40    8.20
  -8 -18  -6   -2.60    6.20
  -8 -18  -6    6.70    7.00
   8  18   6   -4.20    7.20
   8  18   6   -3.20    6.70
  -8 -17  -5   -0.30    5.60
  -8 -17  -5    0.60    6.70
   8  17   5    3.00    7.40
   8  17   5   -3.30    6.20
  -8 -16  -4    2.70    5.70
  -8 -16  -4    2.40    6.10
   8  16   4   -4.70   11.10
  -8 -15  -3    6.50    6.40
  -8 -15  -3    5.20    5.50
   8  15   3    2.40    6.40
  -8 -14  -2    1.80    4.70
  -8 -14  -2    0.80    5.50
   8  14   2    5.80    6.60
  -8 -13  -1   39.00   12.10
  -8 -13  -1   76.69   12.60
   8  13   1   62.09   13.50
   8  13   1   59.19   12.40
  -8 -12   0   -1.30    5.00
  -8 -12   0   -5.20    4.20
  -8 -12   0    9.30    5.50
   8  12   0   -2.70    5.10
   8  12   0    2.00    6.40
  -8 -11   1    0.10    4.50
  -8 -11   1    0.30    4.20
  -8 -11   1   -1.30    4.10
   8  11  -1    4.30    5.80
   8  11  -1   -1.00    5.10
  -8 -10   2   -3.50    3.50
  -8 -10   2    4.20    5.10
  -8 -10   2   -0.30    4.10
  -8 -10   2   -0.30    4.20
   8  10  -2    2.00    5.20
   8  10  -2    3.90    5.40
  -8  -9   3    2.70    4.30
  -8  -9   3   -3.30    3.50
  -8  -9   3    8.30    4.50
  -8  -9   3    1.00    4.30
   8   9  -3   -3.20    4.30
   8   9  -3    1.10    5.30
  -8  -8   4    0.10    4.20
  -8  -8   4    0.90    3.90
  -8  -8   4   -3.60    3.40
  -8  -8   4    0.10    3.60
   8   8  -4   -3.00    4.30
   8   8  -4   -6.80    5.00
  -8  -7   5  127.59   18.90
  -8  -7   5  117.39   18.10
  -8  -7   5  147.59   19.70
  -8  -7   5   58.69   19.40
   8   7  -5   88.99   19.30
   8   7  -5  116.79   18.90
  -8  -6   6    0.70    3.30
  -8  -6   6   17.40    5.90
  -8  -6   6   12.60    4.70
  -8  -6   6    2.40    3.30
   8   6  -6    7.10    4.80
  -8  -5   7   91.69   15.50
  -8  -5   7   94.29   16.30
  -8  -5   7   84.49   16.10
  -8  -5   7  117.89   17.70
   8   5  -7   95.69   16.90
   8   5  -7   97.69   16.10
  -8  -4   8   58.09   10.50
  -8  -4   8   60.89   10.30
  -8  -4   8   56.19   11.30
  -8  -4   8   51.49    9.30
   8   4  -8   52.29    9.90
   8   4  -8   49.60   10.70
  -8  -3   9    8.80    5.20
  -8  -3   9   14.30    4.80
  -8  -3   9   21.60    4.50
  -8  -3   9   24.80    6.80
   8   3  -9    8.00    5.10
  -8  -2  10   21.50    7.60
  -8  -2  10    5.30    3.50
  -8  -2  10   19.70    5.10
  -8  -2  10   12.40    5.50
   8   2 -10   14.00    5.70
  -8  -1  11   39.60    6.40
  -8  -1  11   47.60   10.20
  -8  -1  11   23.70    7.00
  -8  -1  11   41.10    8.60
   8   1 -11   22.30    7.50
  -8   0  12   92.69   14.40
  -8   0  12   93.39   16.50
  -8   0  12   91.79   15.60
   8   0 -12   94.19   15.30
   8   0 -12   84.09   16.10
  -8   1  13    9.50    4.50
  -8   1  13    9.30    5.40
  -8   1  13    7.50    2.80
   8  -1 -13   10.20    5.40
   8  -1 -13    6.80    4.20
  -8   2  14    4.00    5.40
  -8   2  14   -6.50    3.40
  -8   2  14    0.80    1.80
   8  -2 -14   -0.70    4.40
  -8   3  15    2.40    4.50
  -8   3  15    1.00    5.70
   8  -3 -15   -4.10    5.20
  -8   4  16   21.00    7.10
  -8   4  16   16.00    5.60
   8  -4 -16    2.60    5.30
  -8   5  17   41.90    9.60
  -8   5  17   35.70    8.70
   8  -5 -17   24.80    8.50
  -8   6  18    4.80    5.90
  -8   6  18   -5.40    4.60
  -8   7  19    9.50    7.70
   8  -7 -19   -4.80    5.20
  -8   8  20   -8.10    6.60
   8  -8 -20   -9.80    5.60
   8  -8 -20    0.90    7.60
  -8   9  21   -5.00    7.20
   8  -9 -21   -2.30    8.20
   8  -9 -21    5.50    6.60
  -7 -20  -9   -8.60    9.70
  -7 -20  -9    6.40    9.60
   7  20   9   11.10    8.20
   7  20   9   19.30   12.10
  -7 -19  -8    4.20    7.70
  -7 -19  -8   -7.40    5.20
   7  19   8   15.20    8.80
   7  19   8   -9.40   14.20
  -7 -18  -7    9.50    7.60
  -7 -18  -7   -0.20    5.90
   7  18   7   -5.10    6.20
   7  18   7    5.20    8.20
  -7 -17  -6    0.10    5.40
  -7 -17  -6    4.40    6.60
   7  17   6   -1.30    6.60
   7  17   6   -4.90    5.80
  -7 -16  -5    7.00    6.60
  -7 -16  -5   -0.80    4.90
   7  16   5    1.10    5.90
   7  16   5    6.10    6.80
  -7 -15  -4   -3.70    5.50
  -7 -15  -4    9.20    5.60
   7  15   4   -3.70    5.40
   7  15   4    2.80    6.00
  -7 -14  -3    7.50    6.50
  -7 -14  -3    5.10    6.70
   7  14   3  -10.90    4.20
   7  14   3   -2.90    5.50
  -7 -13  -2    1.50    5.60
  -7 -13  -2   10.70    5.70
   7  13   2   12.10    6.40
   7  13   2    8.70    6.20
  -7 -12  -1   10.60    6.60
  -7 -12  -1    9.80    5.50
   7  12   1   12.60    6.80
   7  12   1    8.00    5.90
  -7 -11   0    1.60    4.10
  -7 -11   0    7.30    4.90
  -7 -11   0    1.70    3.90
  -7 -11   0    1.00    4.50
   7  11   0    1.00    5.20
   7  11   0   -0.70    4.70
  -7 -10   1    0.30    3.80
  -7 -10   1   -1.10    4.30
  -7 -10   1    3.90    4.50
   7  10  -1   -2.70    4.50
   7  10  -1    2.10    5.10
  -7  -9   2    5.70    3.70
  -7  -9   2    9.30    4.80
  -7  -9   2    4.50    4.50
   7   9  -2    5.20    4.90
   7   9  -2   -3.40    4.40
  -7  -8   3  129.49   16.90
  -7  -8   3   98.19   15.90
  -7  -8   3   94.79   16.40
   7   8  -3   89.59   16.30
   7   8  -3   66.19   16.20
  -7  -7   4   16.20    4.90
  -7  -7   4   15.70    5.60
  -7  -7   4   17.00    5.90
   7   7  -4    8.30    6.00
   7   7  -4   12.40    5.30
  -7  -6   5   -5.80    2.70
  -7  -6   5   -3.10    3.40
  -7  -6   5   -1.10    3.40
   7   6  -5    7.20    4.50
  -7  -5   6   41.90    7.40
  -7  -5   6   33.60    7.90
  -7  -5   6   30.30    7.10
  -7  -5   6   31.60    8.10
   7   5  -6   48.40    9.30
   7   5  -6   40.40    7.90
  -7  -4   7   -2.20    2.50
  -7  -4   7    4.20    3.90
  -7  -4   7    5.80    3.20
  -7  -4   7   -3.50    3.20
   7   4  -7    1.20    3.10
   7   4  -7    5.10    4.30
  -7  -3   8    4.40    2.90
  -7  -3   8    2.80    4.10
  -7  -3   8    5.50    3.70
   7   3  -8    9.60    4.80
  -7  -2   9  115.19   20.30
  -7  -2   9  109.49   18.90
  -7  -2   9  110.89   18.00
  -7  -2   9  113.49   19.80
   7   2  -9  127.79   19.00
  -7  -1  10  141.99   18.80
  -7  -1  10  111.39   19.40
  -7  -1  10  106.19   17.60
   7   1 -10  102.59   18.90
  -7   0  11    1.40    3.40
  -7   0  11   -0.40    2.00
  -7   0  11    2.20    4.10
   7   0 -11   -2.20    3.50
   7   0 -11    0.90    2.90
  -7   1  12   38.40    8.50
  -7   1  12   24.00    6.80
  -7   1  12   39.90    6.60
   7  -1 -12   28.50    7.50
  -7   2  13   12.20    5.90
  -7   2  13   17.40    5.60
  -7   2  13   11.20    2.70
   7  -2 -13   10.10    5.20
  -7   3  14    4.90    5.40
  -7   3  14   -0.20    3.80
   7  -3 -14   -2.60    3.80
  -7   4  15   39.00    8.50
   7  -4 -15   33.60    8.40
  -7   5  16  103.69   18.90
  -7   5  16  110.89   19.40
   7  -5 -16  121.49   20.50
   7  -5 -16  103.69   19.00
  -7   6  17    2.70    5.90
  -7   6  17    0.90    4.80
   7  -6 -17   -2.80    3.80
   7  -6 -17   -1.20    5.70
  -7   7  18   -5.70    5.60
   7  -7 -18    7.80    6.20
   7  -7 -18   -0.20    6.10
  -7   8  19    2.80    7.30
   7  -8 -19    0.80    5.70
   7  -8 -19    6.60    7.10
  -7   9  20    1.20    7.20
   7  -9 -20    7.70    8.50
   7  -9 -20   -2.30    5.90
  -7  10  21    3.30    7.80
   7 -10 -21   -9.60    5.80
   7 -10 -21    1.50    7.80
  -6 -20 -10    8.40    8.30
  -6 -20 -10    6.40    8.20
   6  20  10   -9.80    9.00
   6  20  10    1.40    6.70
  -6 -19  -9   -0.10    6.10
  -6 -19  -9   -8.00    6.90
   6  19   9    3.90    6.70
   6  19   9   -7.80    5.60
  -6 -18  -8    9.20    7.40
  -6 -18  -8   -1.40    5.10
   6  18   8    1.50    7.60
   6  18   8   -4.20    5.60
  -6 -17  -7   11.60    6.30
  -6 -17  -7   10.40    6.90
   6  17   7    1.30    7.10
   6  17   7    1.60    7.00
  -6 -16  -6   -1.00    5.50
  -6 -16  -6   -4.50    4.60
   6  16   6    4.40    6.30
   6  16   6    6.60    6.70
  -6 -15  -5   -7.90    4.30
  -6 -15  -5    3.90    6.10
   6  15   5    4.90    6.20
   6  15   5   -4.70    5.00
  -6 -14  -4    4.90    5.10
  -6 -14  -4   -7.60    5.30
   6  14   4    2.80    5.50
   6  14   4    4.80    5.80
  -6 -13  -3    1.80    5.50
  -6 -13  -3    8.70    5.20
   6  13   3   -3.60    4.60
   6  13   3    0.60    5.50
  -6 -12  -2    2.30    4.50
  -6 -12  -2    4.40    5.20
   6  12   2    0.30    4.50
   6  12   2    4.00    5.20
  -6 -11  -1   39.70    7.90
  -6 -11  -1   32.20    8.50
   6  11   1   19.70    7.50
   6  11   1   23.10    7.80
  -6 -10   0   33.90    7.10
  -6 -10   0   31.50    7.10
   6  10   0   22.20    7.70
   6  10   0   27.80    7.50
  -6  -9   1   19.00    5.30
  -6  -9   1   12.00    5.60
  -6  -9   1   17.40    5.10
   6   9  -1    5.40    5.30
   6   9  -1   24.50    6.50
  -6  -8   2   60.29    9.80
  -6  -8   2   41.20    9.70
  -6  -8   2   45.70    9.60
   6   8  -2   51.29   10.20
   6   8  -2   48.40   10.50
  -6  -7   3  477.25   69.49
  -6  -7   3  413.56   68.99
  -6  -7   3  485.95   69.59
   6   7  -3  451.45   69.29
   6   7  -3  511.25   70.19
  -6  -6   4   13.30    4.90
  -6  -6   4    9.90    4.30
  -6  -6   4    5.00    4.50
   6   6  -4    3.80    5.40
   6   6  -4   11.30    4.60
  -6  -5   5    9.80    3.80
  -6  -5   5   13.20    5.20
  -6  -5   5   11.70    4.80
   6   5  -5    7.50    5.40
   6   5  -5    8.10    4.50
  -6  -4   6   83.89   14.50
  -6  -4   6   93.59   14.50
   6   4  -6   86.69   14.60
   6   4  -6   72.49   13.60
  -6  -3   7   27.40    6.40
  -6  -3   7   10.20    4.50
   6   3  -7    4.40    3.90
   6   3  -7   16.50    5.40
  -6  -2   8   -0.40    3.90
  -6  -2   8    1.30    2.60
  -6  -2   8   -3.30    3.50
   6   2  -8    3.80    3.90
  -6  -1   9   67.09   11.50
  -6  -1   9   75.39   13.10
  -6  -1   9   64.39   12.10
   6   1  -9   81.39   12.80
  -6   0  10  110.39   16.90
  -6   0  10   87.09   17.20
  -6   0  10   95.99   16.90
   6   0 -10  112.39   17.20
  -6   1  11   33.80    6.30
  -6   1  11   45.60    8.00
  -6   1  11   31.00    8.40
   6  -1 -11   42.60    8.30
  -6   2  12    7.60    2.00
  -6   2  12    5.80    4.20
  -6   2  12    4.70    4.70
   6  -2 -12    5.60    3.90
  -6   3  13    2.80    3.90
  -6   3  13    1.30    4.80
   6  -3 -13   -0.30    3.70
  -6   4  14    1.80    4.70
  -6   4  14    2.20    4.40
   6  -4 -14    3.20    4.40
   6  -4 -14   21.30    7.40
  -6   5  15   50.49   10.70
  -6   5  15   39.20   10.70
   6  -5 -15   63.79   11.00
   6  -5 -15   48.50   11.50
  -6   6  16   37.20    8.50
  -6   6  16   26.40    9.00
   6  -6 -16   35.40    8.30
   6  -6 -16   34.20    9.80
  -6   7  17   -2.60    5.30
   6  -7 -17   12.10    6.80
   6  -7 -17    3.10    4.60
  -6   8  18   -1.90    5.80
   6  -8 -18    1.80    6.00
   6  -8 -18    2.40    6.70
  -6   9  19   -3.00    6.60
   6  -9 -19   -0.50    6.50
   6  -9 -19    5.20    5.80
  -6  10  20   -3.60    7.30
   6 -10 -20   10.40    7.90
   6 -10 -20   13.20    7.50
  -6  11  21   -2.50    8.10
   6 -11 -21   -2.30    8.00
   6 -11 -21   -6.90   10.50
  -5 -20 -11    1.50    7.10
  -5 -20 -11   -1.60    7.10
   5  20  11   -0.20    9.70
   5  20  11    9.60    7.20
  -5 -19 -10    7.70    6.90
  -5 -19 -10   -1.20    6.90
   5  19  10    7.50    8.30
   5  19  10   -1.90    5.80
  -5 -18  -9    3.60    6.20
  -5 -18  -9   -5.70    5.50
   5  18   9   -5.90    6.90
   5  18   9    3.00    6.30
  -5 -17  -8   -4.80    5.60
  -5 -17  -8  -11.60    4.40
   5  17   8   -3.20    6.50
   5  17   8   -5.50    5.30
  -5 -16  -7   12.30    6.20
  -5 -16  -7    3.60    5.90
   5  16   7    7.50    6.20
   5  16   7   19.60    8.00
  -5 -15  -6    4.60    5.80
   5  15   6   -8.10    5.00
   5  15   6    4.30    6.00
  -5 -14  -5   -0.90    4.70
  -5 -14  -5  -12.80    4.20
   5  14   5   -2.50    4.80
   5  14   5   -5.40    5.30
  -5 -13  -4   -5.60    4.50
  -5 -13  -4   -5.20    3.90
  -5 -13  -4   -1.70    3.60
   5  13   4    4.00    4.90
   5  13   4   -4.10    4.80
  -5 -12  -3    5.00    4.70
  -5 -12  -3   -2.00    4.70
   5  12   3    0.50    4.40
   5  12   3   -6.00    3.90
  -5 -11  -2    1.20    3.70
  -5 -11  -2   12.50    5.20
   5  11   2    2.80    4.10
   5  11   2   -4.80    4.10
  -5 -10  -1    3.30    3.70
  -5 -10  -1    4.30    5.10
   5  10   1   -6.10    3.70
   5  10   1   -3.60    3.60
  -5  -9   0   -1.80    3.20
  -5  -9   0    2.80    3.80
   5   9   0   -2.50    4.00
   5   9   0   -0.80    4.30
  -5  -8   1    4.20    4.10
  -5  -8   1    5.70    4.10
  -5  -8   1   -1.30    4.10
   5   8  -1    4.60    5.00
   5   8  -1   -2.30    4.10
  -5  -7   2    7.10    4.70
  -5  -7   2    2.50    4.40
  -5  -7   2    7.70    4.20
   5   7  -2    9.80    5.20
   5   7  -2    5.70    4.80
  -5  -6   3   17.00    5.70
  -5  -6   3   19.80    5.40
  -5  -6   3   13.30    5.50
   5   6  -3   17.90    5.30
   5   6  -3   15.40    6.20
  -5  -5   4   16.40    5.00
  -5  -5   4   12.80    4.40
  -5  -5   4   15.80    5.10
   5   5  -4   11.40    5.40
   5   5  -4    4.80    5.80
   5   5  -4    9.10    4.90
  -5  -4   5   57.69   10.00
  -5  -4   5   56.99   10.80
  -5  -4   5   61.59   10.60
   5   4  -5   56.49   10.30
   5   4  -5   62.79   11.10
  -5  -3   6   52.69    9.80
  -5  -3   6   44.40   10.10
  -5  -3   6   56.39    9.00
   5   3  -6   47.10    9.40
   5   3  -6   60.89   10.20
  -5  -2   7   27.80    6.60
   5   2  -7   38.10    7.10
  -5  -1   8  145.99   27.40
  -5  -1   8  183.78   27.00
   5   1  -8  190.28   27.20
  -5   0   9   -3.20    3.20
  -5   0   9   -7.40    3.90
  -5   0   9    0.30    1.80
   5   0  -9   -4.80    3.10
  -5   1  10   34.00    5.80
  -5   1  10   41.60    7.30
  -5   1  10   30.40    7.90
   5  -1 -10   32.20    7.40
  -5   2  11    6.40    4.10
  -5   2  11   11.40    4.80
   5  -2 -11    3.80    3.70
  -5   3  12    7.30    4.60
  -5   3  12   -3.60    3.50
   5  -3 -12    0.00    3.30
   5  -3 -12    5.70    4.40
  -5   4  13    4.00    4.40
  -5   4  13    1.40    3.60
   5  -4 -13    0.00    4.70
   5  -4 -13   10.30    4.50
  -5   5  14    2.80    4.80
  -5   5  14   -0.20    5.00
   5  -5 -14    6.00    4.50
   5  -5 -14    3.10    5.50
  -5   6  15   59.59   10.60
   5  -6 -15   32.70    8.30
   5  -6 -15   27.50    9.30
  -5   7  16   -7.00    4.60
   5  -7 -16    3.70    5.90
   5  -7 -16    9.10    4.80
  -5   8  17   18.60    7.10
   5  -8 -17   14.70    6.10
   5  -8 -17   12.40    7.10
  -5   9  18    3.30    6.10
   5  -9 -18    2.80    6.10
  -5  10  19   -3.20    6.70
   5 -10 -19   -1.40    5.40
   5 -10 -19    1.00    6.00
  -5  11  20   -0.80    7.40
   5 -11 -20   -6.30    6.00
   5 -11 -20   13.60    8.70
  -4 -20 -12   -1.80    7.30
  -4 -20 -12   -3.00    6.90
   4  20  12    1.50    6.50
   4  20  12   14.60   11.30
  -4 -19 -11   11.00    7.00
  -4 -19 -11   -3.60    6.40
   4  19  11   -1.00    5.90
   4  19  11   -4.20    7.60
  -4 -18 -10   12.40    7.10
  -4 -18 -10   -2.80    5.40
   4  18  10    4.60    6.20
   4  18  10   -7.90    6.80
  -4 -17  -9   14.60    6.60
  -4 -17  -9    6.80    6.50
   4  17   9    4.60    5.80
   4  17   9    7.60    7.30
  -4 -16  -8    4.50    5.90
  -4 -16  -8   10.50    6.20
   4  16   8   20.80    8.30
   4  16   8   10.80    6.10
  -4 -15  -7   -1.30    4.80
  -4 -15  -7   -1.10    4.50
  -4 -15  -7    3.60    5.10
   4  15   7    6.90    6.50
   4  15   7   -1.10    4.90
  -4 -14  -6   15.10    6.60
  -4 -14  -6    2.20    4.70
  -4 -14  -6   15.30    5.90
   4  14   6   16.10    6.80
   4  14   6    3.30    5.60
  -4 -13  -5   -6.70    4.60
  -4 -13  -5   -0.20    4.40
   4  13   5   -2.80    4.40
   4  13   5   -6.80    4.40
  -4 -12  -4   -1.10    3.90
  -4 -12  -4   10.10    5.80
   4  12   4    1.90    4.50
   4  12   4    3.80    4.70
  -4 -11  -3    4.10    4.90
  -4 -11  -3    3.30    3.90
   4  11   3   -3.50    4.30
   4  11   3    5.80    4.30
  -4 -10  -2    1.10    4.90
  -4 -10  -2    8.90    4.40
   4  10   2    2.40    4.40
   4  10   2   -7.70    3.80
  -4  -9  -1    1.00    4.80
  -4  -9  -1    5.10    4.10
   4   9   1    7.80    4.50
   4   9   1    8.40    5.30
  -4  -8   0  150.78   23.40
  -4  -8   0  142.79   23.40
   4   8   0  143.59   23.90
   4   8   0  156.38   24.00
  -4  -7   1   27.70    7.20
  -4  -7   1   26.80    6.30
  -4  -7   1   21.20    5.90
   4   7  -1   27.10    7.40
   4   7  -1   27.10    6.70
  -4  -6   2   14.70    5.00
  -4  -6   2   15.10    4.50
  -4  -6   2    6.70    4.70
   4   6  -2   21.90    5.10
   4   6  -2   15.10    5.30
  -4  -5   3  133.99   20.40
  -4  -5   3  140.39   20.60
  -4  -5   3  104.39   20.10
   4   5  -3  126.59   20.20
   4   5  -3  143.59   21.00
  -4  -4   4   -1.40    2.50
  -4  -4   4   -0.80    3.00
  -4  -4   4    1.70    3.20
   4   4  -4   -5.70    3.50
   4   4  -4   -1.50    3.50
  -4  -3   5    4.30    2.60
  -4  -3   5    9.70    4.00
  -4  -3   5    3.10    3.40
   4   3  -5   -0.70    2.80
   4   3  -5   -0.20    3.20
  -4  -2   6   19.20    5.10
   4   2  -6   28.30    5.10
   4   2  -6   19.30    5.30
  -4  -1   7  217.88   34.80
  -4  -1   7  229.98   34.30
   4   1  -7  230.18   34.50
  -4   0   8  308.17   47.50
  -4   0   8  325.97   47.00
   4   0  -8  302.87   47.00
  -4   1   9  507.55   80.59
  -4   1   9  567.64   81.29
  -4   1   9  569.44   81.69
   4  -1  -9  564.34   81.39
  -4   2  10   85.99   15.80
  -4   2  10   98.99   16.50
   4  -2 -10   95.09   16.80
   4  -2 -10  104.69   15.90
  -4   3  11    4.80    3.70
  -4   3  11   -1.80    3.80
   4  -3 -11    0.70    4.50
   4  -3 -11   -0.30    3.10
  -4   4  12   30.00    6.90
  -4   4  12   38.20    7.20
   4  -4 -12   19.30    5.90
   4  -4 -12   15.60    6.60
  -4   5  13   11.60    5.00
  -4   5  13    9.60    5.60
   4  -5 -13   14.60    6.10
   4  -5 -13   12.80    4.90
  -4   6  14   95.29   18.70
   4  -6 -14  112.49   19.50
   4  -6 -14  121.09   18.80
  -4   7  15    6.70    5.80
   4  -7 -15   14.70    5.90
   4  -7 -15   15.10    6.90
  -4   8  16   -3.90    4.30
   4  -8 -16    3.80    4.80
   4  -8 -16    4.20    6.00
  -4   9  17   11.60    6.80
   4  -9 -17   10.80    5.80
   4  -9 -17    5.50    6.10
  -4  10  18    5.80    6.30
   4 -10 -18    5.40    6.80
  -4  11  19   -5.70    6.80
   4 -11 -19    0.80    6.50
   4 -11 -19   17.10    7.20
  -4  12  20    1.80    8.30
   4 -12 -20    7.50    8.10
   4 -12 -20   -1.80    5.80
  -3 -19 -12   -8.10    6.00
  -3 -19 -12    0.20    6.80
   3  19  12    0.20    5.70
   3  19  12   -5.80    7.70
  -3 -18 -11   -5.30    5.90
  -3 -18 -11    0.00    5.80
   3  18  11   -5.90    4.70
   3  18  11    3.00    6.90
  -3 -17 -10    3.30    5.50
  -3 -17 -10   -1.20    5.30
   3  17  10   -4.30    6.50
   3  17  10   -6.20    5.00
  -3 -16  -9    2.10    4.20
  -3 -16  -9    3.70    6.00
  -3 -16  -9    8.00    5.70
   3  16   9    4.40    5.50
   3  16   9    7.30    6.70
  -3 -15  -8   -1.10    4.50
  -3 -15  -8    0.90    3.60
  -3 -15  -8    1.20    5.80
   3  15   8   -6.20    4.50
   3  15   8   -5.00    4.90
  -3 -14  -7   10.20    5.80
  -3 -14  -7    2.10    4.60
  -3 -14  -7    9.10    3.80
   3  14   7    0.50    5.60
   3  14   7   -2.70    4.40
  -3 -13  -6    5.80    4.70
  -3 -13  -6    0.80    4.70
   3  13   6   -5.20    4.40
   3  13   6   -2.00    4.00
  -3 -12  -5    2.90    4.70
  -3 -12  -5    0.80    4.20
   3  12   5   -3.90    4.30
   3  12   5    3.20    4.20
  -3 -11  -4    5.60    4.20
  -3 -11  -4   -0.10    4.60
   3  11   4   -4.50    3.50
   3  11   4    2.10    4.30
  -3 -10  -3   35.70    8.60
  -3 -10  -3   34.80    8.30
   3  10   3   40.20    8.50
   3  10   3   49.70    9.40
  -3  -9  -2   21.40    5.70
  -3  -9  -2   27.40    7.10
   3   9   2   14.60    5.70
   3   9   2    9.30    5.70
  -3  -8  -1   21.30    5.70
  -3  -8  -1   19.00    6.30
   3   8   1   20.40    6.30
   3   8   1   19.60    6.20
  -3  -7   0   -2.50    2.80
  -3  -7   0    0.20    3.60
   3   7   0    1.40    3.60
   3   7   0    3.00    3.50
  -3  -6   1   -0.20    3.00
  -3  -6   1   -1.20    2.90
  -3  -6   1    5.50    3.80
   3   6  -1    0.10    3.70
   3   6  -1    0.50    3.90
  -3  -5   2   13.10    4.20
  -3  -5   2    6.10    3.30
   3   5  -2    7.10    3.80
   3   5  -2    1.40    3.30
  -3  -4   3   68.19   11.50
  -3  -4   3   60.49   11.60
   3   4  -3   71.79   12.10
   3   4  -3   75.49   12.20
   3   4  -3   82.89   12.00
  -3  -3   4  359.26   55.29
  -3  -3   4  369.86   55.79
  -3  -3   4  359.86   55.59
   3   3  -4  399.56   55.79
   3   3  -4  384.26   55.39
  -3  -2   5  862.91  130.69
  -3  -2   5  917.61  130.39
   3   2  -5  889.91  130.39
   3   2  -5  867.61  130.69
  -3  -1   6    5.00    3.10
  -3  -1   6    6.90    5.00
   3   1  -6    4.20    3.40
  -3   0   7    0.90    2.90
  -3   0   7    1.20    3.70
   3   0  -7   -2.60    2.60
  -3   1   8   37.00    8.30
  -3   1   8   39.70    7.40
   3  -1  -8   37.90    8.40
   3  -1  -8   41.70    7.90
  -3   2   9   15.70    4.80
  -3   2   9   16.90    6.10
   3  -2  -9   10.20    5.40
   3  -2  -9   15.30    4.50
  -3   3  10   12.60    4.50
  -3   3  10   13.00    5.30
   3  -3 -10   14.30    5.70
   3  -3 -10   13.60    4.80
  -3   4  11    7.20    4.20
  -3   4  11    4.60    4.10
   3  -4 -11   -1.20    4.20
   3  -4 -11    4.00    3.60
  -3   5  12   24.60    6.50
   3  -5 -12   25.10    6.40
   3  -5 -12   23.70    6.80
  -3   6  13   17.60    6.20
   3  -6 -13    8.60    4.80
   3  -6 -13   14.10    5.90
  -3   7  14    5.50    5.10
   3  -7 -14    9.70    6.00
   3  -7 -14   13.60    5.50
  -3   8  15    8.30    5.50
   3  -8 -15   -6.00    4.70
   3  -8 -15   16.60    5.50
  -3   9  16    3.70    5.90
   3  -9 -16   10.40    5.40
   3  -9 -16   15.20    6.60
  -3  10  17    8.10    6.30
   3 -10 -17    1.40    6.20
   3 -10 -17    7.70    5.60
  -3  11  18    9.70    7.10
   3 -11 -18    3.40    7.50
   3 -11 -18   18.00    7.90
  -3  12  19   -0.80    8.20
   3 -12 -19   -3.80    6.20
   3 -12 -19    4.20    6.70
  -3  13  20   -7.80    7.30
   3 -13 -20   11.10    9.30
   3 -13 -20    9.40    8.50
  -2 -19 -13   -6.80    6.00
  -2 -19 -13   -0.30    6.30
   2  19  13   -7.10    6.50
   2  19  13    0.90    5.90
  -2 -18 -12    4.40    6.30
  -2 -18 -12   10.00    7.20
   2  18  12    6.10    8.00
   2  18  12   10.90    6.10
  -2 -17 -11   13.40    6.70
  -2 -17 -11   18.30    7.10
  -2 -17 -11    9.40    5.30
   2  17  11    8.60    7.60
   2  17  11    5.40    5.90
   2  17  11   17.20    9.50
  -2 -16 -10    1.00    4.30
  -2 -16 -10    7.20   10.10
  -2 -16 -10    9.30    6.10
   2  16  10    3.30    6.50
   2  16  10   12.70    6.40
   2  16  10    0.70    7.60
  -2 -15  -9    0.20    4.80
  -2 -15  -9   -3.30    5.10
  -2 -15  -9   -2.50    3.40
   2  15   9    0.90    5.20
   2  15   9    4.70    7.60
  -2 -14  -8    7.10    4.60
  -2 -14  -8   23.60    6.50
   2  14   8   22.90    9.10
   2  14   8   12.00    5.80
   2  14   8   10.70    6.60
  -2 -13  -7   13.70    6.00
  -2 -13  -7   20.40    5.90
   2  13   7   14.10    6.20
   2  13   7   -6.10    6.60
   2  13   7   11.80    5.30
  -2 -12  -6   -1.20    4.00
  -2 -12  -6   -1.90    3.80
   2  12   6   -1.10    3.70
   2  12   6   -1.50    4.70
   2  12   6   -0.90    5.90
  -2 -11  -5   37.50    8.10
  -2 -11  -5   33.00    7.20
   2  11   5   22.90    8.30
   2  11   5   36.80    8.00
   2  11   5   22.60    6.60
  -2 -10  -4   -3.70    4.30
  -2 -10  -4   -3.50    3.60
   2  10   4    3.00    4.60
   2  10   4    4.50    3.70
  -2  -9  -3   58.99   10.10
  -2  -9  -3   50.29   10.40
   2   9   3   47.10    9.60
   2   9   3   58.29   10.20
  -2  -8  -2   18.00    5.60
  -2  -8  -2   27.60    6.80
   2   8   2   16.70    5.40
   2   8   2   18.60    5.90
  -2  -7  -1    2.10    4.70
  -2  -7  -1   -2.80    3.00
   2   7   1   -3.30    3.30
   2   7   1   -1.60    3.20
  -2  -6   0  147.49   22.90
  -2  -6   0  154.48   22.80
   2   6   0  148.59   23.00
   2   6   0  143.49   23.00
  -2  -5   1 2521.45  407.46
  -2  -5   1 2787.42  407.36
  -2  -5   1 2634.34  407.26
   2   5  -1 2784.62  407.46
   2   5  -1 3157.88  407.86
  -2  -4   2   -1.80    2.40
  -2  -4   2    2.80    3.30
  -2  -4   2    2.20    2.70
   2   4  -2    0.30    2.90
   2   4  -2    0.50    3.40
   2   4  -2    0.70    2.90
  -2  -3   3  207.98   31.60
  -2  -3   3  204.08   31.40
  -2  -3   3  188.28   31.70
   2   3  -3  239.68   31.80
   2   3  -3  214.88   31.50
  -2  -2   4   -3.10    2.70
  -2  -2   4    2.10    2.20
   2   2  -4    1.10    2.60
   2   2  -4   -0.10    2.50
  -2  -1   5  363.06   54.19
   2   1  -5  359.36   54.29
   2   1  -5  371.46   53.99
  -2   0   6  460.75   67.39
  -2   0   6  444.66   67.59
   2   0  -6  458.55   67.49
  -2   1   7   13.40    6.80
   2  -1  -7    6.50    4.20
   2  -1  -7   12.30    3.60
  -2   2   8   -0.40    4.10
  -2   2   8    5.90    3.70
   2  -2  -8   10.80    3.70
   2  -2  -8    7.00    4.40
  -2   3   9   18.10    5.10
  -2   3   9   20.20    6.20
   2  -3  -9   16.50    5.90
   2  -3  -9   15.60    5.00
  -2   4  10   17.20    5.50
  -2   4  10   14.70    5.10
   2  -4 -10   16.00    4.90
   2  -4 -10    9.10    4.90
  -2   5  11   63.49   11.30
   2  -5 -11   66.69   11.30
   2  -5 -11   49.60   10.60
  -2   6  12   29.20    6.60
   2  -6 -12   15.10    5.80
   2  -6 -12   20.20    6.50
  -2   7  13   18.80    5.50
   2  -7 -13   11.00    5.80
   2  -7 -13   10.40    5.30
  -2   8  14    4.80    5.30
   2  -8 -14    6.90    4.90
   2  -8 -14    2.10    5.40
  -2   9  15   25.70    7.40
   2  -9 -15   17.10    6.80
   2  -9 -15   19.60    7.40
  -2  10  16    5.40    5.80
   2 -10 -16    9.60    6.20
   2 -10 -16   -1.50    4.80
  -2  11  17   49.40   11.30
   2 -11 -17   43.60   10.90
  -2  12  18   14.60    8.20
   2 -12 -18   -1.80    5.60
   2 -12 -18    6.50    6.70
  -2  13  19   20.70    9.70
   2 -13 -19   10.90    7.50
   2 -13 -19    4.40    7.10
  -2  14  20  -10.70    7.30
   2 -14 -20   -8.60    8.00
   2 -14 -20    3.30    7.30
  -1 -19 -14   -4.30    7.10
  -1 -19 -14   -1.80    7.60
  -1 -19 -14   -2.90    5.40
  -1 -19 -14   -5.00    6.50
   1  19  14  -12.10    8.90
   1  19  14    4.30    5.90
  -1 -18 -13   -3.90    5.80
  -1 -18 -13    4.30    7.50
  -1 -18 -13   -2.80    6.20
  -1 -18 -13   10.10    5.40
   1  18  13   19.60   11.30
   1  18  13   -3.10    6.50
  -1 -17 -12   -0.50    4.60
  -1 -17 -12    0.60    5.20
  -1 -17 -12   -1.30    5.20
   1  17  12   -9.20    5.90
   1  17  12   -4.30    7.90
  -1 -16 -11   -4.00    3.80
  -1 -16 -11    3.20    6.20
  -1 -16 -11    4.00    4.90
   1  16  11   -0.50    5.60
   1  16  11    8.10    7.60
  -1 -15 -10   -1.90    4.30
  -1 -15 -10    4.60    5.60
  -1 -15 -10   -1.60    3.50
   1  15  10    0.30    5.70
   1  15  10    6.70    7.40
  -1 -14  -9   35.80    9.10
  -1 -14  -9   49.40    9.10
  -1 -14  -9   33.80    7.30
   1  14   9   46.90   11.10
   1  14   9   22.10    8.80
  -1 -13  -8   14.60    6.00
  -1 -13  -8    2.60    4.60
   1  13   8    2.80    5.20
   1  13   8    3.50    7.00
  -1 -12  -7   -2.10    4.30
  -1 -12  -7   10.20    4.50
   1  12   7    0.70    5.70
   1  12   7   -2.30    4.20
  -1 -11  -6   -1.00    4.20
  -1 -11  -6    2.70    3.70
   1  11   6    7.70    5.20
   1  11   6    0.50    4.00
  -1 -10  -5   66.49   10.30
  -1 -10  -5   52.19   10.60
   1  10   5   62.19   11.40
   1  10   5   41.80   10.30
  -1  -9  -4  283.07   45.80
  -1  -9  -4  311.17   45.40
   1   9   4  298.47   45.60
   1   9   4  310.27   46.30
  -1  -8  -3  339.37   51.29
  -1  -8  -3  339.87   50.79
   1   8   3  333.67   50.89
   1   8   3  343.27   51.59
  -1  -7  -2  280.37   38.90
  -1  -7  -2  269.87   39.30
   1   7   2  255.97   38.80
   1   7   2  226.08   38.70
   1   7   2  269.77   39.50
  -1  -6  -1  197.08   29.40
  -1  -6  -1  195.68   29.90
   1   6   1  217.08   29.60
   1   6   1  175.58   29.20
  -1  -5   0    0.60    2.10
  -1  -5   0   -1.20    3.40
  -1  -5   0    2.20    2.90
   1   5   0   -1.00    2.60
   1   5   0   -5.50    2.80
  -1  -4   1   94.69   15.50
  -1  -4   1  106.59   15.20
  -1  -4   1   93.59   15.20
   1   4  -1   96.79   15.30
   1   4  -1   93.69   15.30
  -1  -3   2  124.19   20.80
  -1  -3   2  130.59   21.00
  -1  -3   2  138.49   21.00
   1   3  -2  167.18   21.10
   1   3  -2  137.09   20.90
  -1  -2   3 1694.83  247.88
  -1  -2   3 1675.23  247.98
   1   2  -3 1735.43  247.88
   1   2  -3 1640.24  247.98
  -1  -1   4   -0.90    2.20
   1   1  -4    3.90    2.20
  -1   0   5    0.80    2.80
  -1   0   5    2.10    2.30
   1   0  -5    2.30    2.30
  -1   1   6   52.09    9.20
  -1   1   6   56.69    9.10
   1  -1  -6   51.19    9.20
   1  -1  -6   50.99    8.90
  -1   2   7  334.17   51.79
   1  -2  -7  345.47   51.69
   1  -2  -7  361.96   51.89
  -1   3   8   10.70    4.50
  -1   3   8    7.80    4.30
   1  -3  -8    7.50    4.50
   1  -3  -8   15.60    4.80
  -1   4   9  159.78   27.50
   1  -4  -9  171.88   27.40
   1  -4  -9  195.18   27.70
  -1   5  10   52.49    9.90
   1  -5 -10   49.80    9.20
   1  -5 -10   50.59    9.80
   1  -5 -10   52.59   10.00
  -1   6  11   -1.30    3.60
   1  -6 -11    2.90    3.30
   1  -6 -11   -0.50    3.30
   1  -6 -11    2.40    4.00
  -1   7  12   93.69   16.50
   1  -7 -12   97.69   16.80
   1  -7 -12   97.89   15.70
   1  -7 -12   92.39   16.50
  -1   8  13   64.59   12.30
   1  -8 -13   76.99   12.70
   1  -8 -13   55.19   12.00
  -1   9  14   15.70    5.80
   1  -9 -14    0.10    4.00
   1  -9 -14   -1.90    4.80
   1  -9 -14    9.40    5.40
  -1  10  15    6.20    6.00
   1 -10 -15   10.90    5.90
   1 -10 -15    8.40    6.10
  -1  11  16   14.00    6.70
   1 -11 -16   10.80    6.00
   1 -11 -16    4.90    5.40
  -1  12  17    3.80    6.20
   1 -12 -17    5.00    5.80
  -1  13  18   10.60    8.60
   1 -13 -18   -2.90    5.60
   1 -13 -18    8.60    6.90
  -1  14  19   -1.20    7.30
   1 -14 -19   -0.60    6.70
   1 -14 -19   -6.50    6.80
   0 -18 -14    2.80    4.80
   0 -18 -14   -4.20    7.00
   0 -18 -14   18.90    7.30
   0  18  14   -6.10    9.40
   0 -17 -13   -7.10    5.60
   0 -17 -13   -2.90    4.00
   0 -17 -13    3.50    5.80
   0  17  13    9.20    8.80
   0  17  13   -5.20    5.70
   0 -16 -12   -2.60    4.30
   0 -16 -12   -0.80    5.00
   0 -16 -12    8.60    7.00
   0 -16 -12    5.70    4.20
   0  16  12    7.80    6.70
   0  16  12   18.20    8.00
   0 -15 -11    2.70    4.60
   0 -15 -11   -1.50    5.10
   0 -15 -11   -3.90    3.20
   0  15  11   -1.90    5.20
   0  15  11    2.90    6.60
   0 -14 -10   22.80    7.50
   0 -14 -10   21.90    6.60
   0 -14 -10   20.20    5.10
   0  14  10   16.90    7.90
   0  14  10   23.50    8.00
   0 -13  -9    1.00    4.80
   0 -13  -9   -4.20    3.90
   0  13   9   -6.70    4.40
   0  13   9   -2.50    5.50
   0 -12  -8   30.10    7.70
   0 -12  -8   37.40    8.60
   0  12   8   30.80    8.80
   0  12   8   52.39    9.00
   0 -11  -7   -9.70    3.30
   0 -11  -7    6.10    3.90
   0  11   7   -2.70    4.80
   0  11   7    2.60    4.10
   0 -10  -6    5.40    4.40
   0 -10  -6    2.70    3.70
   0  10   6    0.20    3.70
   0  10   6    2.20    4.50
   0  -9  -5   -4.10    3.40
   0  -9  -5    0.00    4.90
   0   9   5   -3.70    3.80
   0   9   5   -9.10    4.50
   0  -8  -4   22.10    5.60
   0  -8  -4   14.30    6.10
   0   8   4   17.30    5.60
   0   8   4   26.80    7.10
   0  -7  -3   -0.10    3.10
   0  -7  -3   -9.10    3.50
   0   7   3   -4.20    4.20
   0   7   3   -2.70    3.00
   0  -6  -2  478.95   73.09
   0  -6  -2  509.65   73.49
   0   6   2  496.55   73.49
   0  -5  -1   -6.60    3.30
   0  -5  -1   -2.50    2.50
   0   5   1    5.20    3.70
   0   5   1   -1.90    2.70
   0  -4   0 8881.61 1402.36
   0  -4   0 9771.92 1402.56
   0   4   0 9999.00 1402.46
   0  -3   1    0.80    1.90
   0  -3   1    2.50    2.00
   0   3  -1    2.40    2.20
   0   3  -1   -1.70    2.40
   0  -2   2  625.74   94.49
   0  -2   2  663.93   94.49
   0   2  -2  656.23   94.49
   0   2  -2  621.54   94.49
   0  -1   3    1.00    1.60
   0   1  -3    1.70    1.70
   0   0   4 2525.85  388.06
   0   0   4 2562.64  388.06
   0   0  -4 2750.32  388.16
   0   0  -4 2726.93  388.06
   0   1   5    0.00    2.50
   0   1   5   -3.70    2.30
   0   1   5   -1.40    1.10
   0  -1  -5   -2.20    2.80
   0  -1  -5    1.10    2.70
   0   2   6    2.60    1.30
   0   2   6    2.80    2.90
   0   2   6    3.50    3.00
   0  -2  -6    0.40    2.90
   0  -2  -6   -0.90    2.80
   0   3   7    0.00    3.00
   0   3   7    0.90    1.50
   0  -3  -7    4.60    3.40
   0  -3  -7    1.00    3.10
   0  -3  -7   -0.40    2.80
   0   4   8    2.40    3.70
   0  -4  -8    4.50    4.00
   0  -4  -8    4.30    1.60
   0  -4  -8    1.40    3.60
   0  -4  -8    8.20    4.40
   0   5   9   -0.10    3.60
   0  -5  -9    5.40    3.90
   0  -5  -9    9.40    4.50
   0  -5  -9    0.10    4.40
   0  -5  -9    0.00    1.40
   0   6  10   41.00    8.00
   0  -6 -10   31.10    7.40
   0  -6 -10   36.20    7.90
   0  -6 -10   38.00    6.00
   0  -6 -10   41.00    8.20
   0   7  11   -5.40    3.40
   0  -7 -11    0.30    3.40
   0  -7 -11    6.00    4.20
   0  -7 -11   -2.80    3.40
   0  -7 -11   -1.40    1.20
   0   8  12   78.49   14.60
   0  -8 -12   82.29   12.70
   0  -8 -12   97.39   14.60
   0  -8 -12   81.49   14.70
   0  -8 -12   79.29   14.80
   0   9  13   -1.90    4.90
   0  -9 -13   -9.40    3.90
   0  -9 -13   -0.70    1.70
   0  -9 -13    0.70    4.10
   0  -9 -13   -4.30    4.30
   0  10  14   28.50    9.60
   0 -10 -14   45.20    9.30
   0 -10 -14   25.50    9.40
   0 -10 -14   37.70    9.60
   0 -10 -14   57.19    7.40
   0  11  15  -10.30    4.50
   0 -11 -15   -2.00    4.80
   0 -11 -15   -0.10    5.10
   0 -11 -15    0.10    4.10
   0  12  16    9.90    6.50
   0 -12 -16    3.40    5.40
   0 -12 -16   -1.00    4.30
   0  13  17   -9.50    6.30
   0 -13 -17   -4.80    5.20
   0 -13 -17   10.50    6.10
   0 -13 -17   -5.20    5.20
   0  14  18    6.60    7.80
   0 -14 -18    6.20    6.10
   0 -14 -18   18.10    8.60
   0  15  19   24.50    9.80
   0 -15 -19    2.00    7.70
   0 -15 -19   -3.60    5.70
   0 -15 -19   -0.90    7.70
   1 -18 -15    8.10    7.70
   1 -18 -15    6.90    6.40
   1 -18 -15    2.70    7.20
   1 -18 -15    4.30    3.70
  -1  18  15    5.40    8.70
   1 -17 -14    3.10    3.80
   1 -17 -14   -3.30    5.70
   1 -17 -14   15.30    7.10
   1 -17 -14   -3.00    6.20
  -1  17  14   -1.80    8.30
   1 -16 -13    1.40    5.90
   1 -16 -13   -4.30    3.50
   1 -16 -13    2.10    4.70
   1 -16 -13    3.50    5.40
  -1  16  13    0.60    6.70
   1 -15 -12   -0.40    5.00
   1 -15 -12    2.80    3.60
   1 -15 -12    6.70    5.00
   1 -15 -12   -3.50    5.30
  -1  15  12   -4.50    6.20
  -1  15  12    2.00    6.10
   1 -14 -11   10.70    4.90
   1 -14 -11    4.60    6.30
   1 -14 -11   -1.90    2.80
   1 -14 -11   -1.80    4.70
  -1  14  11   12.80    5.70
  -1  14  11    5.80    6.30
   1 -13 -10   -0.40    5.20
   1 -13 -10   -8.90    3.40
   1 -13 -10   -1.10    5.10
   1 -13 -10   -0.30    3.00
  -1  13  10    0.00    5.50
  -1  13  10   -6.90    4.60
   1 -12  -9   -0.50    3.70
   1 -12  -9    4.50    5.10
  -1  12   9   -2.30    5.00
  -1  12   9    7.70    5.00
   1 -11  -8   -3.40    3.10
   1 -11  -8   -3.20    4.30
  -1  11   8    5.60    5.10
  -1  11   8    1.30    4.00
   1 -10  -7   -0.60    4.10
   1 -10  -7   -3.30    2.80
  -1  10   7   -1.20    4.40
  -1  10   7    1.30    3.80
   1  -9  -6   58.89   11.20
   1  -9  -6   61.59   10.60
  -1   9   6   63.09   11.00
  -1   9   6   58.99   11.70
   1  -8  -5  167.18   26.00
   1  -8  -5  180.88   26.90
  -1   8   5  168.78   26.20
  -1   8   5  160.48   27.20
   1  -7  -4   21.70    5.10
   1  -7  -4   22.10    6.20
  -1   7   4   18.30    4.90
  -1   7   4   26.60    6.50
   1  -6  -3   43.60    7.40
   1  -6  -3   45.00    8.20
  -1   6   3   43.60    7.50
  -1   6   3   28.00   10.10
   1  -5  -2   26.20    4.90
  -1   5   2   21.30    4.90
  -1   5   2   22.40    5.60
   1  -4  -1   92.39   15.10
   1  -4  -1   94.19   14.40
  -1   4   1   91.89   15.10
  -1   4   1   92.09   14.40
   1  -3   0    2.20    1.90
   1  -3   0    6.10    2.60
  -1   3   0   -0.90    2.30
  -1   3   0   -0.60    1.90
   1  -2   1    6.70    1.70
   1  -2   1    8.30    2.50
  -1   2  -1    5.50    2.20
  -1   2  -1   10.60    1.80
   1  -1   2   31.20    4.90
   1  -1   2   31.20    4.80
  -1   1  -2   28.70    4.80
  -1   1  -2   26.80    4.70
   1   0   3    0.30    1.30
   1   0   3    1.30    1.80
  -1   0  -3    4.20    2.00
   1   1   4    2.50    1.40
  -1  -1  -4    1.10    1.30
  -1  -1  -4    1.30    2.70
   1   2   5   -3.00    2.40
   1   2   5   -0.80    1.60
  -1  -2  -5   -2.20    2.20
  -1  -2  -5    0.10    3.40
  -1  -2  -5    0.10    1.30
   1   3   6    0.20    1.70
   1   3   6   -1.40    2.50
  -1  -3  -6   -3.90    3.70
  -1  -3  -6   -2.90    2.90
  -1  -3  -6   -1.40    1.40
  -1  -3  -6   -2.70    2.70
   1   4   7  128.49   20.90
   1   4   7  133.79   20.10
  -1  -4  -7  141.89   21.30
  -1  -4  -7  129.59   20.80
  -1  -4  -7  123.39   19.90
  -1  -4  -7  152.38   21.20
   1   5   8    3.90    4.80
  -1  -5  -8   13.00    5.30
  -1  -5  -8   13.30    3.10
  -1  -5  -8   16.10    5.30
  -1  -5  -8    5.70    4.40
   1   6   9   29.30    7.90
  -1  -6  -9   32.10    8.20
  -1  -6  -9   44.10    6.70
  -1  -6  -9   43.40    8.40
  -1  -6  -9   39.70    7.80
   1   7  10   46.80    8.90
  -1  -7 -10   29.10    8.30
  -1  -7 -10   53.39    8.70
  -1  -7 -10   37.80    8.60
  -1  -7 -10   41.90    7.00
   1   8  11   14.60    5.70
  -1  -8 -11    9.20    4.40
  -1  -8 -11   14.10    5.60
  -1  -8 -11   18.90    5.70
  -1  -8 -11   10.30    5.10
   1   9  12   13.20    5.80
  -1  -9 -12    8.40    5.50
  -1  -9 -12    3.50    2.40
  -1  -9 -12    6.00    4.70
  -1  -9 -12    1.40    4.50
   1  10  13   51.69   13.80
  -1 -10 -13   58.99   13.60
  -1 -10 -13   92.29   11.80
  -1 -10 -13   74.79   13.50
  -1 -10 -13   64.59   13.60
   1  11  14   80.29   14.70
  -1 -11 -14   66.79   13.60
  -1 -11 -14   96.69   12.10
  -1 -11 -14   39.90   13.20
  -1 -12 -15   13.30    6.70
  -1 -12 -15    4.50    5.00
  -1 -12 -15   12.60    5.80
  -1 -12 -15   13.30    3.50
   1  13  16   18.80    8.00
  -1 -13 -16   16.80    7.30
  -1 -13 -16   17.60    7.20
  -1 -13 -16   25.00    4.40
  -1 -13 -16    1.40    6.50
   1  14  17    0.50    8.00
  -1 -14 -17    3.60    3.20
  -1 -14 -17    0.10    6.20
  -1 -14 -17    4.20    6.20
  -1 -14 -17   -1.90    5.70
   1  15  18  -13.50    6.70
  -1 -15 -18   -2.00    5.90
  -1 -15 -18   10.60    7.10
  -1 -15 -18   10.00   11.80
  -2  18  16    2.90   11.60
   2 -17 -15   10.60    7.70
   2 -17 -15   19.50    6.80
   2 -17 -15    4.20    8.30
  -2  17  15   30.90   10.80
   2 -16 -14    6.20    6.00
   2 -16 -14    3.50    2.80
   2 -16 -14    5.00    5.70
  -2  16  14   20.90    8.00
   2 -15 -13   -2.40    3.10
   2 -15 -13   -2.60    5.30
   2 -15 -13   -2.60    4.60
   2 -15 -13    0.30    5.10
  -2  15  13   14.40    6.80
   2 -14 -12   20.20    7.90
   2 -14 -12   28.00    5.30
   2 -14 -12   22.00    6.60
   2 -14 -12   23.80   11.20
  -2  14  12    7.00    7.30
  -2  14  12   27.50    8.10
   2 -13 -11    5.00    5.60
   2 -13 -11   -4.40    2.50
   2 -13 -11    2.30    3.70
   2 -13 -11   -0.90    4.70
  -2  13  11   -3.20    4.50
  -2  13  11   -2.20    5.90
   2 -12 -10    1.90    3.60
   2 -12 -10    1.20    5.40
   2 -12 -10    1.50    4.60
  -2  12  10    2.20    5.60
  -2  12  10    6.70    5.10
   2 -11  -9    9.60    4.00
   2 -11  -9   -3.50    4.80
   2 -11  -9    4.70    4.80
  -2  11   9    8.20    4.50
  -2  11   9   13.40    5.90
   2 -10  -8   56.49   10.90
   2 -10  -8   46.00   11.20
   2 -10  -8   73.99   10.70
  -2  10   8   60.69   10.80
  -2  10   8   56.69   11.50
   2  -9  -7    8.10    4.30
   2  -9  -7   -0.70    4.20
   2  -9  -7   -2.50    2.80
  -2   9   7   -3.90    4.00
  -2   9   7   -3.50    3.20
   2  -8  -6   10.30    4.40
   2  -8  -6   16.50    6.10
  -2   8   6   17.10    5.90
  -2   8   6   22.60    5.00
   2  -7  -5    0.90    4.70
   2  -7  -5    6.70    3.50
  -2   7   5    0.30    4.60
   2  -6  -4   63.09    9.40
   2  -6  -4   50.09   10.00
  -2   6   4   67.59    9.60
  -2   6   4   39.00    9.70
   2  -5  -3    0.90    3.40
   2  -5  -3    4.50    2.40
  -2   5   3   -1.20    2.30
  -2   5   3   -2.20    2.90
   2  -4  -2   -1.40    2.10
   2  -4  -2    2.30    3.20
  -2   4   2    3.30    2.90
  -2   4   2   -2.30    2.10
   2  -3  -1    1.20    2.10
   2  -3  -1   -0.60    2.40
  -2   3   1    3.00    1.80
  -2   3   1    0.80    2.60
   2  -2   0  177.98   24.40
   2  -2   0  154.48   24.30
  -2   2   0  152.08   24.30
  -2   2   0  169.68   24.40
   2  -1   1   36.80    5.40
   2  -1   1   37.50    5.60
   2  -1   1   30.80    5.40
  -2   1  -1   27.80    5.30
   2   0   2   68.79    9.30
  -2   0  -2   52.79    9.00
  -2   0  -2   56.59    9.30
   2   1   3 2163.08  297.37
  -2  -1  -3 1886.01  297.27
   2   2   4   -2.40    2.00
  -2  -2  -4   -2.30    1.70
   2   3   5   12.60    3.50
   2   3   5    8.30    2.60
  -2  -3  -5    8.10    4.20
  -2  -3  -5   11.70    2.70
  -2  -3  -5   10.80    3.50
   2   4   6   32.50    6.20
   2   4   6   22.20    5.30
  -2  -4  -6   28.90    5.20
  -2  -4  -6   25.10    5.70
  -2  -4  -6   22.00    6.20
   2   5   7   29.10    7.40
  -2  -5  -7   24.40    6.30
  -2  -5  -7   18.80    5.60
  -2  -5  -7   20.40    4.50
   2   6   8   49.70    9.30
  -2  -6  -8   54.09    9.60
  -2  -6  -8   46.20    9.20
  -2  -6  -8   38.40    8.30
   2   7   9   33.20    7.20
  -2  -7  -9   25.80    5.10
  -2  -7  -9   24.90    6.50
  -2  -7  -9   25.90    6.70
   2   8  10    9.70    5.40
  -2  -8 -10   10.30    3.00
  -2  -8 -10    8.80    4.70
  -2  -8 -10    3.80    4.00
   2   9  11   34.80    7.80
  -2  -9 -11   22.30    6.70
  -2  -9 -11   27.70    7.00
  -2  -9 -11   22.70    5.00
   2  10  12    2.60    5.70
  -2 -10 -12   10.40    3.60
  -2 -10 -12    8.20    5.50
  -2 -10 -12   19.90    7.10
  -2 -10 -12    9.90    5.40
   2  11  13   -1.50    5.50
  -2 -11 -13    5.80    5.80
  -2 -11 -13   -4.50    2.90
  -2 -11 -13   -4.40    4.60
  -2 -11 -13   -4.90    4.30
   2  12  14   29.80    8.00
  -2 -12 -14   14.80    4.70
  -2 -12 -14   15.00    6.40
  -2 -12 -14   15.50    6.40
  -2 -12 -14    8.30    6.10
   2  13  15    6.20    6.90
  -2 -13 -15   13.80    6.50
  -2 -13 -15    9.40    4.20
  -2 -13 -15   17.80    6.60
   2  14  16   -5.90    7.10
  -2 -14 -16    0.40    5.90
  -2 -14 -16   -2.00    3.20
  -2 -14 -16   -1.00    5.40
  -2 -14 -16   -2.50    6.00
   2  15  17   -0.50    8.60
  -2 -15 -17   -3.90    5.90
  -2 -15 -17    2.70    6.80
  -2 -15 -17    4.80    3.50
  -2 -15 -17   -0.20    5.50
   2  16  18   17.00   11.10
  -2 -16 -18    2.70    6.90
  -2 -16 -18   -7.50    7.00
  -2 -16 -18    6.90    7.80
  -2 -16 -18   -0.90    3.30
   3 -17 -16    4.40    8.10
   3 -17 -16    4.00    7.10
  -3  17  16   26.70   11.00
   3 -16 -15    4.10    6.80
  -3  16  15    3.00    8.40
   3 -15 -14   16.40    7.30
   3 -15 -14   11.30    6.20
  -3  15  14   -2.70    6.30
   3 -14 -13   -5.30    5.00
   3 -14 -13    9.70    5.40
  -3  14  13    0.10    6.10
   3 -13 -12   19.50    7.60
   3 -13 -12   13.50    6.80
   3 -13 -12   34.50    5.30
  -3  13  12   21.30    8.10
   3 -12 -11   49.99    7.80
   3 -12 -11   58.79   10.70
   3 -12 -11   34.90    9.00
  -3  12  11   39.30    9.30
  -3  12  11   39.60   10.20
   3 -11 -10    2.20    5.20
   3 -11 -10   12.30    5.20
   3 -11 -10   14.00    4.40
  -3  11  10    9.80    4.90
  -3  11  10   12.80    6.30
   3 -10  -9    1.60    4.50
   3 -10  -9    5.10    3.40
   3 -10  -9    9.70    4.30
  -3  10   9    4.80    4.90
   3  -9  -8  157.48   26.50
   3  -9  -8  163.68   27.20
  -3   9   8  179.68   27.20
  -3   9   8  180.88   26.30
   3  -8  -7  151.78   22.40
   3  -8  -7  139.39   23.20
  -3   8   7  132.99   22.90
   3  -7  -6   71.89   12.50
   3  -7  -6   78.19   13.40
  -3   7   6   77.09   13.20
   3  -6  -5   13.30    4.90
  -3   6   5    8.90    4.60
   3  -5  -4   12.40    4.10
   3  -5  -4   10.00    3.30
  -3   5   4   11.20    3.90
   3  -4  -3   72.79   10.00
  -3   4   3   51.09   10.20
   3  -3  -2  189.28   28.00
  -3   3   2  180.68   28.00
   3  -2  -1   54.79    8.30
   3  -2  -1   59.19    8.40
   3  -2  -1   45.50    8.30
  -3   2   1   49.00    8.50
  -3   2   1   50.79    8.40
   3  -1   0    2.90    2.00
   3  -1   0    0.30    1.80
   3  -1   0   -0.50    2.20
   3  -1   0    3.20    2.30
  -3   1   0    0.50    2.00
  -3   1   0    0.00    2.30
  -3   1   0    1.50    1.70
   3   0   1   -3.90    2.30
   3   0   1    1.90    2.60
   3   0   1    3.10    2.40
  -3   0  -1   -2.00    1.80
  -3   0  -1    0.20    2.20
  -3   0  -1    0.00    2.20
   3   1   2  534.65   78.19
   3   1   2  601.04   78.19
  -3  -1  -2  453.35   77.99
   3   2   3  213.28   27.50
  -3  -2  -3  171.48   27.60
  -3  -2  -3  165.08   27.00
   3   3   4  419.86   59.59
  -3  -3  -4  423.56   59.49
  -3  -3  -4  357.76   59.79
   3   4   5   54.19   10.10
   3   4   5   76.89   10.30
  -3  -4  -5   40.90   10.60
  -3  -4  -5   61.49   11.80
   3   5   6  120.39   18.30
  -3  -5  -6  114.39   17.90
  -3  -5  -6  116.19   17.50
  -3  -5  -6   89.89   17.90
   3   6   7   15.50    5.80
  -3  -6  -7   10.10    5.50
  -3  -6  -7   19.70    4.60
  -3  -6  -7   24.20    5.50
   3   7   8   29.40    6.30
  -3  -7  -8    9.40    3.40
  -3  -7  -8   15.20    5.50
  -3  -7  -8   16.70    4.70
   3   8   9   43.80    7.60
  -3  -8  -9   34.30    6.60
  -3  -8  -9   21.50    5.10
  -3  -8  -9   19.40    6.30
   3   9  10   62.59   11.80
  -3  -9 -10   56.29   11.00
  -3  -9 -10   69.39   11.80
  -3  -9 -10   51.39   10.00
   3  10  11   66.99   12.10
  -3 -10 -11   52.69   11.30
  -3 -10 -11   53.59   10.40
  -3 -10 -11   68.69   12.00
   3  11  12    3.20    5.90
  -3 -11 -12    4.00    3.30
  -3 -11 -12    4.10    5.10
  -3 -11 -12    3.20    5.20
   3  12  13   -6.90    5.60
  -3 -12 -13    8.20    3.90
  -3 -12 -13    0.00    5.20
  -3 -12 -13    0.60    5.20
   3  13  14   -2.20    7.00
  -3 -13 -14    4.30    5.30
  -3 -13 -14    3.60    3.90
  -3 -13 -14    6.20    5.70
   3  14  15    5.20    8.00
  -3 -14 -15    8.60    6.70
  -3 -14 -15    0.40    5.20
  -3 -14 -15   13.90    6.30
  -3 -14 -15    2.20    4.10
   3  15  16   -1.80    9.00
  -3 -15 -16    3.40    5.70
  -3 -15 -16    9.30    7.20
  -3 -15 -16    0.70    6.90
  -3 -15 -16    0.70    4.30
   3  16  17    0.30    9.40
  -3 -16 -17   -8.30    5.40
  -3 -16 -17   -2.90    7.20
  -3 -16 -17    7.50    7.40
  -3 -16 -17    2.00    4.20
   4 -16 -16   -4.50    5.90
   4 -16 -16    1.30    7.30
  -4  16  16   16.60    9.30
   4 -15 -15   -0.40    5.80
   4 -15 -15   -1.70    5.20
  -4  15  15   12.00    7.50
   4 -14 -14   10.30    5.60
   4 -14 -14    6.40    6.10
  -4  14  14    5.10    6.50
   4 -13 -13   13.80    7.60
   4 -13 -13   35.60    7.60
  -4  13  13   25.70    8.60
   4 -12 -12   12.30    6.40
   4 -12 -12   22.60    7.90
  -4  12  12   29.30    8.00
   4 -11 -11   14.60    6.90
   4 -11 -11   24.70    6.00
  -4  11  11    9.80    6.70
   4 -10 -10    1.30    4.70
   4 -10 -10   -5.10    3.80
  -4  10  10   -0.90    4.60
   4  -9  -9    3.70    4.50
   4  -9  -9    0.00    3.40
  -4   9   9   -4.30    3.50
   4  -8  -8   -5.80    3.50
   4  -8  -8    2.00    3.50
  -4   8   8   -2.80    3.60
   4  -7  -7    4.30    3.40
   4  -7  -7   -0.40    3.90
  -4   7   7    1.90    4.00
   4  -6  -6  109.89   17.00
   4  -6  -6  108.69   17.90
  -4   6   6  102.09   17.60
   4  -5  -5   10.00    3.70
   4  -5  -5   19.20    5.20
  -4   5   5   17.10    4.80
   4  -4  -4    0.60    1.50
   4  -4  -4   -0.70    2.00
   4  -4  -4    5.00    3.50
  -4   4   4   -0.90    3.60
  -4   4   4    0.30    2.20
   4  -3  -3   67.59   13.00
   4  -3  -3   86.69   12.40
   4  -3  -3   79.49   12.60
  -4   3   3   82.69   13.40
  -4   3   3   86.49   12.60
   4  -2  -2   65.69   10.50
   4  -2  -2   58.89    9.80
   4  -2  -2   69.89   10.40
  -4   2   2   63.59   10.30
  -4   2   2   55.49    9.70
  -4   2   2   66.59   10.40
   4  -1  -1  598.74   89.49
   4  -1  -1  640.14   89.39
   4  -1  -1  568.24   89.29
   4  -1  -1  614.74   89.59
  -4   1   1  577.04   89.49
  -4   1   1  573.54   89.39
  -4   1   1  627.24   89.29
  -4   1   1  637.04   89.29
  -4   1   1  613.74   89.29
   4   1   1  906.71  127.89
  -4  -1  -1  851.91  127.49
  -4  -1  -1  865.61  127.39
  -4  -1  -1  880.71  127.49
  -4  -1  -1  822.22  127.29
   4   2   2  117.99   13.90
   4   2   2   84.79   13.40
  -4  -2  -2   63.19   13.30
  -4  -2  -2   73.89   13.00
   4   3   3  106.69   15.80
   4   3   3  115.59   15.70
  -4  -3  -3   87.29   15.10
  -4  -3  -3   83.19   15.60
   4   4   4    0.30    2.80
  -4  -4  -4    1.70    2.80
  -4  -4  -4    0.80    3.80
   4   5   5    7.90    3.90
   4   5   5   15.50    5.80
  -4  -5  -5   11.80    4.20
  -4  -5  -5    7.50    5.10
   4   6   6  123.09   20.00
   4   6   6   95.19   19.10
  -4  -6  -6  117.29   19.40
  -4  -6  -6  114.49   18.20
  -4  -6  -6  126.19   18.80
   4   7   7   -3.00    4.40
  -4  -7  -7   -2.00    2.50
  -4  -7  -7   -3.90    3.80
  -4  -7  -7   13.50    4.40
   4   8   8   -0.30    4.60
  -4  -8  -8    0.30    4.10
  -4  -8  -8   -2.50    2.30
  -4  -8  -8   -1.50    3.50
   4   9   9    4.60    5.30
  -4  -9  -9    3.30    3.20
  -4  -9  -9   -0.10    4.20
  -4  -9  -9    3.30    3.80
   4  10  10   -4.90    5.30
  -4 -10 -10   11.80    4.70
  -4 -10 -10   -3.20    4.80
  -4 -10 -10    2.30    2.70
   4  11  11   29.30    8.90
  -4 -11 -11   21.40    7.10
  -4 -11 -11   35.00    8.20
  -4 -11 -11   22.20    6.30
   4  12  12   43.70    9.60
  -4 -12 -12   10.60    7.10
  -4 -12 -12   31.20    8.20
  -4 -12 -12   22.30    6.50
   4  13  13   29.80   10.60
  -4 -13 -13   40.20    9.30
  -4 -13 -13   36.80    7.60
  -4 -13 -13   35.60    9.40
   4  14  14    0.90    6.90
  -4 -14 -14   12.50    6.50
  -4 -14 -14   13.90    5.30
  -4 -14 -14   11.10    6.50
   4  15  15    8.50   10.00
  -4 -15 -15   11.00    7.50
  -4 -15 -15    1.90    6.20
  -4 -15 -15   -2.00    4.40
  -4 -15 -15   -8.20    4.90
   4  16  16   20.70   10.60
  -4 -16 -16    2.50    6.60
  -4 -16 -16    3.70    4.70
  -4 -16 -16   10.20    7.90
  -4 -16 -16   -1.00    7.50
   5 -16 -17   -0.40    6.20
   5 -16 -17   11.50    9.30
  -5  16  17   -3.00    9.20
   5 -15 -16  -12.10    5.60
  -5  15  16    3.20    8.70
   5 -14 -15   -3.50    4.30
   5 -14 -15    0.60    5.60
  -5  14  15    1.50    7.60
   5 -13 -14   -0.90    5.00
   5 -13 -14   10.20    5.10
  -5  13  14    7.30    6.40
   5 -12 -13    5.80    6.00
   5 -12 -13   10.20    5.10
  -5  12  13   10.80    6.30
   5 -11 -12   17.00    7.00
   5 -11 -12   18.30    5.70
  -5  11  12    8.00    7.50
   5 -10 -11   21.70    8.70
   5 -10 -11   29.10    6.80
  -5  10  11   24.40    7.90
   5  -9 -10   -0.80    4.50
   5  -9 -10    7.30    3.90
  -5   9  10    4.70    4.60
   5  -8  -9   38.10    8.20
   5  -8  -9   29.70    7.00
  -5   8   9   37.50    8.10
   5  -7  -8   55.49    8.20
   5  -7  -8   53.69    9.50
   5  -7  -8   40.90   10.10
  -5   7   8   52.59   10.40
   5  -6  -7   28.30    4.90
   5  -6  -7   13.20    3.20
   5  -6  -7   19.80    5.70
  -5   6   7   18.70    5.70
   5  -5  -6    8.00    2.70
   5  -5  -6    9.90    3.70
   5  -5  -6    4.80    4.40
  -5   5   6   16.10    3.70
  -5   5   6   14.00    5.40
   5  -4  -5   65.89   10.20
   5  -4  -5   61.09   10.90
   5  -4  -5   51.79    9.50
  -5   4   5   64.79   10.00
  -5   4   5   58.09   10.70
   5  -3  -4    5.80    4.00
   5  -3  -4    1.50    2.70
   5  -3  -4    2.40    1.90
   5  -3  -4    5.90    3.10
  -5   3   4   -0.40    2.00
  -5   3   4   -0.90    3.50
   5  -2  -3    3.50    2.70
   5  -2  -3    2.10    2.40
   5  -2  -3    2.90    3.50
   5  -2  -3    1.90    2.20
  -5   2   3    3.60    3.40
  -5   2   3    2.30    1.90
  -5   2   3    2.00    4.80
  -5   2   3    2.70    2.00
   5  -1  -2  274.37   37.70
   5  -1  -2  250.67   37.90
   5  -1  -2  231.18   37.60
   5  -1  -2  258.07   38.10
   5  -1  -2  236.38   37.60
  -5   1   2  233.98   37.80
  -5   1   2  263.37   37.60
  -5   1   2  249.88   38.10
  -5   1   2  256.37   37.60
  -5   1   2  263.87   37.50
   5   0  -1   -3.50    2.40
   5   0  -1    2.50    2.40
   5   0  -1    1.20    3.00
  -5   0   1   -0.70    1.90
  -5   0   1    1.10    2.70
  -5   0   1    5.50    3.50
  -5   0   1    1.70    2.70
  -5   0   1    0.90    2.80
  -5   0   1    0.30    2.50
   5   1   0    0.00    2.70
   5   1   0    2.40    3.10
   5   1   0    2.00    3.80
  -5  -1   0   -1.40    3.20
  -5  -1   0    1.70    4.20
  -5  -1   0    0.50    2.60
  -5  -1   0   -0.60    2.20
   5   2   1 2789.82  376.16
  -5  -2  -1 2357.56  375.76
  -5  -2  -1 2476.25  375.96
  -5  -2  -1 2437.36  375.86
  -5  -2  -1 2729.13  376.06
   5   3   2  237.28   33.60
   5   3   2  216.68   33.30
  -5  -3  -2  218.18   33.10
  -5  -3  -2  238.58   33.20
  -5  -3  -2  172.38   33.70
   5   4   3  124.49   20.40
   5   4   3  125.29   20.10
   5   4   3  130.09   20.40
  -5  -4  -3  119.39   19.60
  -5  -4  -3  129.09   20.20
   5   5   4    9.60    4.90
   5   5   4    8.80    5.50
   5   5   4   13.00    5.40
  -5  -5  -4   10.50    4.00
  -5  -5  -4    9.30    4.70
   5   6   5   38.40   10.20
   5   6   5   61.89   11.10
  -5  -6  -5   60.99    9.80
  -5  -6  -5   60.29   11.00
   5   7   6  102.39   17.00
   5   7   6   99.89   16.60
  -5  -7  -6   85.99   16.00
  -5  -7  -6   95.29   15.70
  -5  -7  -6   91.69   15.60
   5   8   7   33.40    7.60
  -5  -8  -7   16.40    5.60
  -5  -8  -7   46.00    7.70
  -5  -8  -7   26.90    6.40
  -5  -9  -8   30.20    7.30
  -5  -9  -8   28.20    6.90
  -5  -9  -8   46.00    8.40
  -5 -10  -9   11.40    5.90
  -5 -10  -9   26.60    6.30
  -5 -10  -9   31.80    7.60
  -5 -11 -10    3.50    4.60
  -5 -11 -10   13.60    6.70
  -5 -11 -10    2.00    3.10
  -5 -12 -11   22.60    7.90
  -5 -12 -11   35.50    7.20
  -5 -12 -11   15.20    5.70
  -5 -13 -12    2.30    8.70
  -5 -13 -12   -1.00    4.00
  -5 -14 -13    0.60    4.10
  -5 -14 -13   14.80    6.90
  -5 -14 -13    5.10    5.30
  -5 -15 -14    3.50    6.00
  -5 -15 -14   -1.30    5.90
   5  16  15    6.00    7.10
  -5 -16 -15   20.10    8.70
  -5 -16 -15    5.30    6.70
   5  17  16    4.60    7.10
  -5 -17 -16   14.70    7.70
  -5 -17 -16    1.00    8.00
  -5 -17 -16   12.60    8.80
   6 -15 -17    0.20    7.80
   6 -15 -17    2.70    5.80
   6 -14 -16    5.70    5.90
  -6  14  16    0.50    7.50
   6 -13 -15   -6.80    5.40
   6 -13 -15    0.10    4.30
  -6  13  15    2.60    6.10
   6 -12 -14   -5.60    5.20
   6 -12 -14    3.70    4.50
  -6  12  14   -8.50    4.30
   6 -11 -13    6.90    4.70
  -6  11  13    5.30    6.10
   6 -10 -12   34.70    8.30
   6 -10 -12   13.90    5.70
   6  -9 -11   22.90    5.80
  -6   9  11   17.50    6.30
   6  -8 -10    2.10    3.50
   6  -8 -10    2.50    4.40
  -6   8  10    6.20    4.70
   6  -7  -9    1.70    4.20
   6  -7  -9    5.90    3.50
   6  -7  -9    1.90    1.60
  -6   7   9    1.20    4.20
   6  -6  -8   44.30    7.00
   6  -6  -8   42.10    7.90
   6  -6  -8   51.99    9.50
  -6   6   8   43.20    8.90
  -6   6   8   34.80    7.80
   6  -5  -7    1.90    3.10
   6  -5  -7    0.20    4.30
   6  -5  -7    0.00    1.50
  -6   5   7   -2.20    2.40
  -6   5   7   -2.30    3.80
   6  -4  -6   79.89   14.00
   6  -4  -6   99.69   15.10
   6  -4  -6   80.59   14.10
  -6   4   6   86.19   14.90
  -6   4   6   92.99   14.20
   6  -3  -5   27.30    6.60
   6  -3  -5   45.30    7.40
   6  -3  -5   23.80    5.70
   6  -3  -5   24.70    7.10
  -6   3   5   41.00    7.80
  -6   3   5   31.90    5.90
  -6   3   5   29.00    7.00
  -6   3   5   31.90    5.60
   6  -2  -4  146.99   22.60
   6  -2  -4  154.88   23.30
   6  -2  -4  141.69   22.40
   6  -2  -4  136.79   22.20
  -6   2   4  137.79   22.20
  -6   2   4  141.29   23.10
  -6   2   4  196.48   23.60
  -6   2   4  138.89   22.10
   6  -1  -3  183.08   28.40
   6  -1  -3  202.38   28.40
   6  -1  -3  185.98   28.50
  -6   1   3  183.88   28.20
  -6   1   3  190.28   28.80
  -6   1   3  175.88   28.20
  -6   1   3  192.58   28.20
   6   0  -2   65.79   12.50
   6   0  -2   66.89   11.80
   6   0  -2   54.89   11.70
  -6   0   2   75.79   11.70
  -6   0   2   75.29   11.90
  -6   0   2   74.59   12.60
  -6   0   2   82.19   11.90
  -6   0   2   83.79   12.10
  -6   0   2   72.09   12.00
   6   1  -1    0.80    2.30
   6   1  -1    1.90    3.80
   6   1  -1   -3.30    2.60
  -6  -1   1    3.80    3.10
  -6  -1   1    0.20    2.60
  -6  -1   1    9.70    3.80
  -6  -1   1    2.10    3.20
  -6  -1   1    1.80    3.20
   6   2   0   28.60    6.90
   6   2   0   38.90    6.70
   6   2   0   33.60    7.20
  -6  -2   0   28.40    6.20
  -6  -2   0   27.50    5.90
  -6  -2   0   27.60    6.80
  -6  -2   0   25.50    6.20
   6   3   1    2.70    3.20
   6   3   1    5.00    5.30
   6   3   1    2.10    4.40
  -6  -3  -1   15.90    4.30
  -6  -3  -1    5.90    3.60
  -6  -3  -1   -1.40    3.20
  -6  -3  -1    2.90    3.20
   6   4   2    7.20    4.90
   6   4   2    5.60    5.40
   6   4   2    3.80    3.90
  -6  -4  -2    5.20    3.50
  -6  -4  -2    4.80    4.00
  -6  -4  -2    5.30    4.10
  -6  -4  -2    7.20    4.30
   6   5   3   -3.50    4.00
   6   5   3    5.80    5.40
   6   5   3   -4.50    4.30
  -6  -5  -3    3.10    3.30
  -6  -5  -3   -0.10    4.00
   6   6   4    5.30    5.40
   6   6   4    5.90    5.00
  -6  -6  -4   13.40    4.10
  -6  -6  -4   14.10    5.20
  -6  -6  -4    4.70    4.40
   6   7   5    0.70    5.10
   6   7   5    0.60    4.20
  -6  -7  -5    1.20    4.40
  -6  -7  -5    0.40    2.80
  -6  -7  -5    3.70    4.20
   6   8   6    1.80    5.10
   6   8   6   -0.10    4.50
  -6  -8  -6    4.50    3.50
  -6  -8  -6   -2.20    3.90
  -6  -8  -6    4.90    4.00
   6   9   7   35.80    7.90
   6   9   7   23.20    7.40
  -6  -9  -7   20.30    6.90
  -6  -9  -7   25.20    6.70
  -6  -9  -7   33.60    6.90
   6  10   8  116.59   22.30
  -6 -10  -8  142.59   22.10
  -6 -10  -8  142.99   21.80
  -6 -10  -8  129.39   22.70
   6  11   9   15.90    7.60
  -6 -11  -9   45.50    7.80
  -6 -11  -9   32.60    8.50
  -6 -11  -9   22.30    6.90
   6  12  10   -3.20    5.30
  -6 -12 -10   -2.20    5.10
  -6 -12 -10    1.50    3.80
  -6 -12 -10   -1.90    5.00
   6  13  11   -5.90    5.20
  -6 -13 -11   -2.60    4.60
  -6 -13 -11    1.40    4.20
  -6 -13 -11    1.90    5.30
   6  14  12   25.10    9.50
  -6 -14 -12   50.99   10.60
  -6 -14 -12   36.90    8.90
   6  15  13    5.20    6.90
  -6 -15 -13    0.70    5.60
  -6 -15 -13    9.50    7.30
   6  16  14    6.90    7.40
  -6 -16 -14   -8.00    6.60
  -6 -16 -14    1.80    5.70
   6  17  15    3.00    6.90
  -6 -17 -15    1.90    7.60
  -6 -17 -15    4.00    6.80
   7 -14 -17  -10.80    7.80
  -7  14  17   14.80   11.40
   7 -13 -16    3.20    9.00
   7 -13 -16   10.00    5.80
  -7  13  16    4.60    7.80
   7 -12 -15    2.50    6.00
   7 -12 -15    8.50    4.90
  -7  12  15    0.40    5.30
   7 -11 -14   14.70    5.50
  -7  11  14    8.00    5.90
   7 -10 -13   -4.70    3.30
  -7  10  13    0.50    6.00
   7  -9 -12   34.00    6.80
   7  -9 -12   15.10    7.50
   7  -8 -11   17.00    5.00
  -7   8  11    9.90    6.00
   7  -7 -10   -1.00    3.20
   7  -7 -10   -6.20    3.80
  -7   7  10    0.90    4.50
   7  -6  -9   14.50    4.00
   7  -6  -9    5.90    2.40
   7  -6  -9   16.50    5.40
  -7   6   9    0.00    3.20
  -7   6   9   14.50    5.70
   7  -5  -8    8.70    4.40
   7  -5  -8   15.40    5.50
   7  -5  -8    8.20    4.00
  -7   5   8   11.90    4.80
  -7   5   8   12.30    3.80
   7  -4  -7   -2.80    3.20
   7  -4  -7    4.80    3.40
   7  -4  -7    1.10    4.10
   7  -4  -7   -0.10    2.40
  -7   4   7    3.50    4.30
  -7   4   7   -0.30    2.90
   7  -3  -6   17.10    4.30
   7  -3  -6   10.30    3.60
   7  -3  -6    3.10    4.10
   7  -3  -6   12.10    5.40
  -7   3   6   11.00    3.90
  -7   3   6   18.00    5.30
  -7   3   6   12.20    5.00
  -7   3   6   10.50    3.10
   7  -2  -5   91.89   15.30
   7  -2  -5   79.19   15.50
   7  -2  -5   93.79   15.10
   7  -2  -5   88.39   14.80
  -7   2   5   93.69   15.90
  -7   2   5   96.59   14.50
  -7   2   5  103.89   16.10
  -7   2   5   93.39   14.80
   7  -1  -4  215.38   32.00
   7  -1  -4  207.98   32.00
   7  -1  -4  221.28   32.00
  -7   1   4  215.08   32.60
  -7   1   4  187.98   31.70
  -7   1   4  211.18   31.80
  -7   1   4  221.78   32.50
   7   0  -3    4.90    4.10
   7   0  -3    3.10    4.70
   7   0  -3    0.20    3.50
   7   0  -3   -2.50    4.00
  -7   0   3   -1.10    3.80
  -7   0   3    0.60    3.00
  -7   0   3   -2.50    3.90
  -7   0   3    0.50    2.90
  -7   0   3   -2.10    2.60
   7   1  -2  751.32  103.99
   7   1  -2  753.22  103.59
   7   1  -2  769.22  104.39
  -7  -1   2  665.53  103.99
  -7  -1   2  721.53  103.49
  -7  -1   2  618.34  103.99
  -7  -1   2  656.33  103.99
  -7  -1   2  692.43  103.49
  -7  -1   2  674.53  103.59
   7   2  -1   74.89   12.50
   7   2  -1   60.49   12.00
   7   2  -1   60.99   12.80
  -7  -2   1   94.19   12.90
  -7  -2   1   64.69   12.00
  -7  -2   1   67.79   11.80
  -7  -2   1   69.69   12.90
  -7  -2   1   90.59   12.90
   7   3   0   -6.70    3.80
   7   3   0    1.90    7.10
   7   3   0   -3.90    4.50
  -7  -3   0    2.40    3.80
  -7  -3   0    0.20    3.20
  -7  -3   0    0.70    3.60
  -7  -3   0    0.80    3.90
   7   4   1   18.60    6.50
   7   4   1   14.30    6.10
   7   4   1    8.20    5.50
  -7  -4  -1   16.90    4.60
  -7  -4  -1   12.60    5.10
  -7  -4  -1   11.50    5.10
  -7  -4  -1    4.90    4.10
   7   5   2    5.60    4.20
   7   5   2    3.70    5.40
  -7  -5  -2    3.00    3.60
  -7  -5  -2    0.50    3.80
  -7  -5  -2    0.50    3.70
  -7  -5  -2   -2.90    3.40
   7   6   3  228.08   35.20
   7   6   3  225.98   35.10
  -7  -6  -3  225.28   34.70
  -7  -6  -3  219.88   34.40
   7   7   4   10.60    5.40
   7   7   4    2.60    5.60
  -7  -7  -4   20.60    5.80
  -7  -7  -4   13.10    4.80
   7   8   5   49.10   12.00
   7   8   5   71.69   13.50
  -7  -8  -5   55.79   11.30
  -7  -8  -5   83.19   11.80
  -7  -8  -5   68.99   12.60
   7   9   6    4.20    5.20
   7   9   6   13.10    6.20
  -7  -9  -6    9.20    4.80
  -7  -9  -6    3.00    4.50
  -7  -9  -6   23.90    6.20
   7  10   7   37.30   10.50
   7  10   7   43.30   10.60
  -7 -10  -7   47.40    9.60
  -7 -10  -7   64.09   11.00
   7  11   8   38.40   10.70
  -7 -11  -8   56.69   10.70
  -7 -11  -8   60.19   11.20
  -7 -11  -8   42.10    9.80
   7  12   9    6.70    6.20
  -7 -12  -9    2.50    5.20
  -7 -12  -9    7.60    5.70
   7  13  10    5.50    6.30
  -7 -13 -10    7.00    5.70
  -7 -13 -10   -1.60    5.70
   7  14  11   17.00    8.30
  -7 -14 -11   28.00    8.50
  -7 -14 -11   25.70    7.60
   7  15  12    4.70    7.00
  -7 -15 -12    5.60    5.60
  -7 -15 -12    1.70    6.50
   7  16  13    9.90    7.80
  -7 -16 -13   -4.60    5.70
  -7 -16 -13   10.90    8.30
   7  17  14    3.10    6.90
  -7 -17 -14   15.90    7.40
  -7 -17 -14    4.30    8.40
   8 -13 -17   -4.50    7.90
  -8  13  17   12.80    8.90
   8 -12 -16    2.10    5.90
   8 -12 -16   -2.10    7.50
  -8  12  16    6.70    7.40
   8 -11 -15   16.00    7.90
   8 -11 -15    5.10    5.00
  -8  11  15    6.50    6.40
   8 -10 -14   18.70    5.90
  -8  10  14   24.60    8.20
   8  -9 -13   46.20    9.30
  -8   9  13   40.90   10.10
   8  -8 -12    9.30    6.10
   8  -8 -12    3.20    4.00
   8  -7 -11    2.30    3.70
   8  -7 -11   11.00    7.10
  -8   7  11   -2.10    3.50
  -8   7  11    7.40    5.40
   8  -6 -10   43.60    9.20
   8  -6 -10   29.80    7.20
  -8   6  10   33.90    8.60
  -8   6  10   30.40    7.10
   8  -5  -9   17.10    6.20
   8  -5  -9   18.60    3.90
   8  -5  -9   25.50    6.20
   8  -5  -9   14.90    5.10
  -8   5   9   12.70    5.80
  -8   5   9   15.10    4.60
   8  -4  -8   52.69   10.80
   8  -4  -8   66.49    9.80
   8  -4  -8   58.69   10.00
   8  -4  -8   41.70    8.50
  -8   4   8   47.20    9.10
  -8   4   8   53.49   10.30
   8  -3  -7    4.30    4.30
   8  -3  -7    1.90    2.70
   8  -3  -7    6.00    3.60
   8  -3  -7    2.10    3.60
  -8   3   7    3.80    2.10
  -8   3   7    3.90    2.70
  -8   3   7    2.00    4.10
  -8   3   7    1.70    4.10
   8  -2  -6    0.90    3.40
   8  -2  -6    2.00    3.20
   8  -2  -6    4.20    2.90
  -8   2   6   -2.20    3.70
  -8   2   6   -4.50    1.90
  -8   2   6    3.50    2.60
  -8   2   6    2.00    3.50
   8  -1  -5    7.20    3.50
   8  -1  -5   10.10    4.10
   8  -1  -5    4.40    3.90
  -8   1   5    3.50    2.90
  -8   1   5    4.00    3.70
  -8   1   5    1.90    4.10
  -8   1   5    5.50    3.30
   8   0  -4  378.56   57.49
   8   0  -4  367.66   57.69
   8   0  -4  387.86   57.79
  -8   0   4  385.76   57.39
  -8   0   4  387.86   57.29
  -8   0   4  393.96   57.89
  -8   0   4  377.96   57.39
  -8   0   4  401.06   57.99
   8   1  -3   67.89   11.50
   8   1  -3   58.59   11.00
   8   1  -3   42.20   11.60
  -8  -1   3   56.19   10.30
  -8  -1   3   71.79   10.60
  -8  -1   3   66.59   11.20
  -8  -1   3   70.69   10.80
  -8  -1   3   66.69   11.30
  -8  -1   3   51.79   11.30
   8   2  -2   86.79   16.30
   8   2  -2  108.29   18.50
   8   2  -2  128.59   18.30
  -8  -2   2  108.69   17.40
  -8  -2   2  104.49   16.50
  -8  -2   2   96.89   16.50
  -8  -2   2   85.59   17.10
  -8  -2   2  102.29   16.10
   8   3  -1   58.99   11.00
   8   3  -1   52.09   11.60
   8   3  -1   58.19   10.80
  -8  -3   1   52.69   10.50
  -8  -3   1   53.09   10.40
  -8  -3   1   76.29   10.70
  -8  -3   1   61.59   11.10
  -8  -3   1   56.89   11.50
   8   4   0    2.90    5.10
   8   4   0    6.70    4.80
   8   4   0    3.40    4.80
  -8  -4   0    2.50    3.60
  -8  -4   0   -2.10    3.80
  -8  -4   0    0.80    4.20
  -8  -4   0    3.00    3.50
   8   5   1  184.18   31.90
   8   5   1  200.98   31.60
  -8  -5  -1  235.78   31.50
  -8  -5  -1  207.48   31.30
  -8  -5  -1  175.48   30.90
   8   6   2  144.99   21.50
   8   6   2  139.39   21.80
  -8  -6  -2  116.49   19.90
  -8  -6  -2  108.29   20.30
  -8  -6  -2  121.29   20.40
  -8  -6  -2  131.59   20.10
   8   7   3   -2.40    4.20
   8   7   3   -2.20    4.60
  -8  -7  -3    3.40    4.10
  -8  -7  -3    0.80    3.10
   8   8   4   -3.50    4.60
   8   8   4    1.10    4.50
  -8  -8  -4   13.70    5.10
  -8  -8  -4   -1.60    4.10
   8   9   5   19.90    7.90
   8   9   5   23.00    8.40
  -8  -9  -5   34.80    8.00
  -8  -9  -5   41.40    7.50
   8  10   6   62.59   13.40
   8  10   6   54.99   13.40
  -8 -10  -6   80.29   13.30
  -8 -10  -6   48.80   11.60
  -8 -10  -6   71.99   12.00
   8  11   7   -0.80    5.00
   8  11   7   -6.00    5.90
  -8 -11  -7   -0.10    4.80
  -8 -11  -7    4.10    5.50
   8  12   8   -2.60    5.70
  -8 -12  -8    6.80    6.70
  -8 -12  -8    0.10    5.30
   8  13   9   32.60    9.80
  -8 -13  -9   38.90    8.60
  -8 -13  -9   30.80    9.70
   8  14  10   -6.40    5.70
  -8 -14 -10    3.70    5.30
  -8 -14 -10    9.80    7.30
   8  15  11   23.80    8.60
  -8 -15 -11   -8.10    6.10
  -8 -15 -11   15.70    6.50
   8  16  12    7.60    7.50
  -8 -16 -12   -9.10    6.80
  -8 -16 -12   -1.20    4.90
   8  17  13    3.30    6.40
  -8 -17 -13   -0.40    7.80
  -8 -17 -13    8.10    6.50
   9 -12 -17    1.90    5.50
   9 -12 -17    6.70    8.60
  -9  12  17   12.50    8.70
   9 -11 -16    3.80    6.00
   9 -11 -16   -5.60    6.10
  -9  11  16   10.00    7.70
   9 -10 -15    3.40    6.30
  -9  10  15    5.10    6.00
   9  -9 -14    2.60    4.70
  -9   9  14   12.00    6.50
   9  -8 -13   62.59   12.00
  -9   8  13   61.99   12.70
   9  -7 -12   -6.10    3.70
   9  -7 -12    5.60    5.20
  -9   7  12   -1.40    5.00
  -9   7  12    0.10    4.20
   9  -6 -11   31.90   10.00
   9  -6 -11   57.79   10.20
   9  -6 -11   46.00    9.50
  -9   6  11   43.40    8.90
  -9   6  11   52.29   10.50
   9  -5 -10   25.10    7.50
   9  -5 -10   28.80    7.00
   9  -5 -10   15.30    6.10
  -9   5  10   29.00    7.50
  -9   5  10   25.60    6.00
   9  -4  -9   37.20    7.60
   9  -4  -9   33.30    8.60
   9  -4  -9   37.00    7.10
  -9   4   9   19.30    7.60
  -9   4   9   42.10    8.80
  -9   4   9   25.10    6.30
   9  -3  -8    5.00    2.80
   9  -3  -8    4.80    3.90
   9  -3  -8    7.50    3.90
   9  -3  -8   -0.10    4.10
  -9   3   8    3.90    2.40
  -9   3   8    6.00    5.00
  -9   3   8    6.90    3.90
  -9   3   8    9.50    3.60
   9  -2  -7    1.50    3.60
   9  -2  -7    2.70    2.60
   9  -2  -7   -0.40    3.40
  -9   2   7   -0.40    3.60
  -9   2   7   -3.70    1.80
  -9   2   7   -0.80    2.40
  -9   2   7   -2.40    3.40
   9  -1  -6   17.90    4.90
   9  -1  -6   18.50    5.00
   9  -1  -6   10.30    4.50
  -9   1   6   10.30    5.30
  -9   1   6   11.80    4.90
  -9   1   6    6.30    3.70
  -9   1   6   17.50    4.00
   9   0  -5   -2.50    2.40
   9   0  -5   -2.70    3.20
   9   0  -5    0.40    3.80
  -9   0   5    4.40    3.70
  -9   0   5    1.10    3.80
  -9   0   5   -0.90    2.90
  -9   0   5   -0.50    2.50
   9   1  -4   -1.00    2.60
   9   1  -4    1.70    3.40
  -9  -1   4   -1.60    2.40
  -9  -1   4    0.60    3.30
  -9  -1   4   -1.60    2.60
  -9  -1   4    2.10    2.90
  -9  -1   4   -1.70    3.70
  -9  -1   4   -3.10    2.60
   9   2  -3   69.59   13.60
   9   2  -3   59.69   12.80
   9   2  -3   70.39   12.00
  -9  -2   3   61.69   12.00
  -9  -2   3   66.79   12.00
  -9  -2   3   63.39   12.60
  -9  -2   3   76.59   11.80
  -9  -2   3   70.09   11.70
  -9  -2   3   73.19   12.20
   9   3  -2   83.69   17.40
   9   3  -2   97.09   16.50
  -9  -3   2   90.79   16.00
  -9  -3   2  102.49   16.70
  -9  -3   2   94.19   15.80
  -9  -3   2  118.29   17.90
  -9  -3   2  115.69   17.40
   9   4  -1    5.00    5.20
   9   4  -1    0.60    4.30
  -9  -4   1   -3.10    3.00
  -9  -4   1   -2.90    3.50
  -9  -4   1    7.30    4.00
  -9  -4   1    0.70    3.20
  -9  -4   1    1.80    3.50
   9   5   0   -1.40    4.50
   9   5   0    8.50    5.20
  -9  -5   0    4.70    4.10
  -9  -5   0   -4.30    3.40
  -9  -5   0    3.90    3.80
  -9  -5   0   -1.60    3.10
  -9  -5   0   -0.40    2.90
   9   6   1   20.50    7.40
   9   6   1   20.10    6.30
  -9  -6  -1   16.70    5.70
  -9  -6  -1   41.30    8.30
  -9  -6  -1   24.90    6.60
   9   7   2   19.10    7.80
   9   7   2   18.90    7.90
  -9  -7  -2   30.50    6.90
  -9  -7  -2   26.50    7.10
  -9  -7  -2   49.00    8.30
  -9  -7  -2   33.60    7.40
   9   8   3   -7.10    5.20
   9   8   3    9.10    6.20
  -9  -8  -3    6.20    5.20
  -9  -8  -3    4.80    4.20
   9   9   4   60.09   16.00
   9   9   4   89.99   16.90
  -9  -9  -4  107.29   15.90
  -9  -9  -4   84.29   15.50
   9  10   5   40.30   11.40
   9  10   5   52.89   12.70
  -9 -10  -5   51.99   10.80
   9  11   6    3.10    5.20
   9  11   6    3.30    6.50
  -9 -11  -6    3.90    5.50
  -9 -12  -7   -0.50    5.20
  -9 -12  -7    4.80    5.60
   9  13   8    4.00    7.60
  -9 -13  -8    7.10    6.50
   9  14   9   18.80    9.30
  -9 -14  -9   21.10    8.20
  -9 -14  -9   27.90    7.60
   9  15  10    7.20    7.30
  -9 -15 -10   10.70    7.50
  -9 -15 -10   10.20    6.30
   9  16  11   12.00    8.50
  -9 -16 -11   -1.50    5.80
  -9 -16 -11   16.10    9.10
   9  17  12   -4.20    6.40
  -9 -17 -12    5.50    8.80
  -9 -17 -12    1.20    5.90
  10 -11 -17    5.70    6.30
  10 -11 -17    6.50    9.40
 -10  11  17    3.50    7.90
  10 -10 -16   15.40   10.90
  10 -10 -16   38.50    9.10
 -10  10  16   26.90    9.30
  10  -9 -15   -5.10    5.00
 -10   9  15   -2.10    5.40
  10  -8 -14   51.29   12.10
  10  -8 -14   71.99   12.40
 -10   8  14   56.59   12.90
  10  -7 -13   37.60    7.90
  10  -7 -13   15.90    7.70
 -10   7  13   30.60    7.60
 -10   7  13   40.40    9.10
  10  -6 -12  133.49   23.50
  10  -6 -12  133.09   24.80
  10  -6 -12  141.09   23.20
 -10   6  12  136.19   24.40
 -10   6  12  160.88   22.90
  10  -5 -11    2.60    5.30
  10  -5 -11    1.60    4.30
  10  -5 -11   -0.30    4.10
 -10   5  11    5.20    5.30
 -10   5  11   -4.00    3.40
  10  -4 -10    4.80    4.20
  10  -4 -10   -1.30    4.10
 -10   4  10   -6.30    4.40
 -10   4  10    5.00    3.90
 -10   4  10    6.00    6.60
  10  -3  -9   -5.70    3.60
  10  -3  -9   -5.30    3.20
 -10   3   9   -0.60    2.30
 -10   3   9   -7.70    4.20
 -10   3   9    0.00    5.00
 -10   3   9   -3.40    2.70
  10  -2  -8   -2.20    3.80
  10  -2  -8    1.50    3.80
 -10   2   8   -0.60    2.00
 -10   2   8    7.30    5.40
 -10   2   8   -3.50    4.20
 -10   2   8    0.00    2.80
  10  -1  -7   -0.30    3.10
  10  -1  -7    0.50    4.00
 -10   1   7    4.60    2.80
 -10   1   7    0.10    4.10
 -10   1   7    4.60    4.60
 -10   1   7    3.40    3.20
  10   0  -6  132.49   22.80
  10   0  -6  136.59   23.30
 -10   0   6  132.29   23.70
 -10   0   6  148.29   22.80
 -10   0   6  184.48   23.90
 -10   0   6  144.49   22.50
  10   1  -5   52.99    9.50
 -10  -1   5   49.80    9.10
 -10  -1   5   48.60    8.80
 -10  -1   5   39.80   10.60
 -10  -1   5   44.40    8.50
 -10  -1   5   43.30    9.80
  10   2  -4   40.90   11.60
  10   2  -4   59.59   10.80
 -10  -2   4   52.99   10.00
 -10  -2   4   55.89   10.80
 -10  -2   4   52.79   13.20
 -10  -2   4   55.59   10.20
 -10  -2   4   77.49   11.30
 -10  -2   4   71.69   11.50
  10   3  -3    2.50    5.00
  10   3  -3    0.40    4.00
 -10  -3   3   -1.50    3.50
 -10  -3   3    2.80    4.40
 -10  -3   3   -1.20    2.70
 -10  -3   3    2.60    2.80
 -10  -3   3    6.30    4.10
  10   4  -2   -7.30    4.10
 -10  -4   2    1.50    4.10
 -10  -4   2   -0.10    4.20
 -10  -4   2    0.00    2.90
 -10  -4   2   -5.50    3.10
 -10  -4   2    4.90    5.20
  10   5  -1   26.80    8.80
  10   5  -1   37.20    9.00
 -10  -5   1   35.80    7.80
 -10  -5   1   31.30    7.60
 -10  -5   1   38.30    8.30
 -10  -5   1   33.70    7.20
 -10  -5   1   45.80    9.00
  10   6   0   -0.90    5.40
  10   6   0    6.70    5.60
 -10  -6   0    7.70    4.60
 -10  -6   0   -0.30    3.80
 -10  -6   0    1.70    4.40
 -10  -6   0   -2.70    3.80
 -10  -6   0    2.60    3.40
  10   7   1    9.80    6.10
  10   7   1    4.40    6.00
 -10  -7  -1    7.50    5.20
 -10  -7  -1    9.00    4.50
 -10  -7  -1   19.30    6.20
 -10  -7  -1    8.90    4.90
  10   8   2   19.60    7.60
  10   8   2    0.70    6.60
 -10  -8  -2   15.00    5.50
 -10  -8  -2   10.00    5.40
  10   9   3   10.20    7.20
  10   9   3   10.70    7.00
 -10  -9  -3    7.80    5.40
 -10  -9  -3   17.30    6.70
  10  10   4    4.60    6.40
  10  10   4    7.00    6.70
 -10 -10  -4    4.80    5.20
  10  11   5   21.50    7.90
  10  11   5   27.70    8.70
 -10 -11  -5   12.60    6.60
  10  12   6   -3.80    5.90
 -10 -12  -6    8.70    5.60
 -10 -12  -6   -6.00    5.00
  10  13   7   17.30    8.40
 -10 -13  -7    4.40    6.30
 -10 -13  -7   11.70    6.50
  10  14   8    1.10    7.10
 -10 -14  -8    1.80    6.00
  10  15   9   19.80    8.90
 -10 -15  -9   10.90    7.90
 -10 -15  -9    9.50    6.30
  10  16  10    9.20    7.80
 -10 -16 -10    1.00    6.10
 -10 -16 -10   13.40    9.20
  10  17  11   14.20    9.20
 -10 -17 -11   -2.40    6.30
 -10 -17 -11    3.30   10.70
  11 -10 -17   -2.10    7.80
  11 -10 -17   -3.00    5.70
  11 -10 -17   -6.90    5.50
 -11  10  17   -6.90   13.40
  11  -9 -16   16.30    7.50
  11  -9 -16   24.30    8.10
 -11   9  16   10.30    7.80
  11  -8 -15   -0.10    5.60
  11  -8 -15   17.80    8.10
  11  -8 -15    7.90    5.70
 -11   8  15   -1.60    6.00
  11  -7 -14    8.00    5.20
  11  -7 -14   -0.20    5.20
  11  -7 -14    0.90    6.20
 -11   7  14    0.10    5.80
 -11   7  14    3.00    4.40
  11  -6 -13   10.30    5.20
  11  -6 -13   -1.50    5.10
 -11   6  13    1.30    3.80
 -11   6  13   14.10    6.60
  11  -5 -12   36.70    8.60
  11  -5 -12   43.20    9.20
 -11   5  12   28.10    7.70
 -11   5  12   41.00    9.20
  11  -4 -11   -0.10    3.90
  11  -4 -11   -0.50    3.90
 -11   4  11    3.50    3.80
  11  -3 -10    1.50    4.50
  11  -3 -10    7.60    4.50
 -11   3  10    3.80    2.90
 -11   3  10   12.80    6.00
 -11   3  10   11.90    4.20
  11  -2  -9    0.10    4.00
  11  -2  -9   -1.20    4.50
 -11   2   9   -1.60    2.30
 -11   2   9   -4.80    4.40
 -11   2   9    1.80    3.50
  11  -1  -8   48.40   11.40
  11  -1  -8   80.79   12.50
 -11   1   8   75.59   15.30
 -11   1   8   69.99   12.50
 -11   1   8   54.09   11.10
 -11   1   8   66.79   11.00
  11   0  -7    1.80    4.60
  11   0  -7    3.30    4.00
 -11   0   7    4.30    4.50
 -11   0   7    4.50    3.50
 -11   0   7   -0.40    5.00
 -11   0   7    0.90    2.90
  11   1  -6   12.50    5.10
 -11  -1   6   10.70    6.00
 -11  -1   6   11.20    5.30
 -11  -1   6   17.60    4.70
 -11  -1   6    8.50    3.90
  11   2  -5    6.60    4.30
 -11  -2   5    1.70    3.50
 -11  -2   5   -3.60    3.80
 -11  -2   5   -1.60    2.40
 -11  -2   5    0.10    3.30
 -11  -2   5    8.40    5.50
  11   3  -4    3.60    4.00
  11   3  -4    2.00    5.50
 -11  -3   4   -0.70    3.20
 -11  -3   4    5.40    4.60
 -11  -3   4   11.50    4.70
 -11  -3   4    5.90    3.40
 -11  -3   4    3.10    3.70
 -11  -3   4    5.30    4.70
  11   4  -3    5.10    5.70
 -11  -4   3    2.30    3.90
 -11  -4   3    3.00    4.00
 -11  -4   3   12.60    4.40
 -11  -4   3   10.20    6.00
 -11  -4   3    5.40    3.30
  11   5  -2   11.10    7.40
 -11  -5   2   23.40    6.80
 -11  -5   2   19.80    5.80
 -11  -5   2   16.60    5.80
 -11  -5   2   19.10    5.20
 -11  -5   2   15.90    6.80
  11   6  -1   52.09   11.50
  11   6  -1   36.10    9.90
 -11  -6   1   59.89   12.70
 -11  -6   1   48.70    9.50
 -11  -6   1   40.90    9.90
 -11  -6   1   42.30    8.70
  11   7   0   -3.10    5.10
  11   7   0   -4.70    4.80
 -11  -7   0    2.90    4.50
 -11  -7   0   -5.10    3.80
 -11  -7   0   -7.10    3.40
  11   8   1    6.00    6.10
  11   8   1    3.70    6.20
 -11  -8  -1   11.20    5.30
 -11  -8  -1   -1.30    4.30
  11   9   2   12.40    7.60
  11   9   2   25.40    9.20
 -11  -9  -2   15.10    6.40
 -11  -9  -2   28.50    7.10
  11  10   3   32.00   10.00
  11  10   3   41.60   11.10
 -11 -10  -3   43.70   10.00
  11  11   4    8.80    8.00
  11  11   4   18.80    8.20
 -11 -11  -4   16.20    6.80
 -11 -11  -4   14.60    6.60
  11  12   5   10.90    7.40
 -11 -12  -5   11.80    6.30
 -11 -12  -5    5.40    6.40
  11  13   6   17.50    9.40
 -11 -13  -6   30.50    8.80
  11  14   7   18.00    9.20
 -11 -14  -7    9.50    7.00
 -11 -14  -7   26.00    7.60
  11  15   8   -5.50    7.20
 -11 -15  -8    1.80    6.70
  11  16   9   22.30   10.60
 -11 -16  -9    7.50    6.70
 -11 -16  -9   16.20    9.90
  11  17  10    1.50    7.80
 -11 -17 -10    1.20    8.70
 -11 -17 -10   12.60    7.00
  12  -9 -17    3.20    7.80
  12  -9 -17   -0.80    7.60
  12  -9 -17    0.80    6.10
 -12   9  17   -3.00    7.90
  12  -8 -16    9.20    7.00
  12  -8 -16   23.20    8.40
 -12   8  16   24.30    8.70
  12  -7 -15   24.00    7.20
  12  -7 -15   33.60    8.30
 -12   7  15    7.00    5.90
 -12   7  15   15.20    7.70
  12  -6 -14   -2.90    5.20
  12  -6 -14    1.50    5.60
 -12   6  14   -5.50    5.20
 -12   6  14   -1.20    3.90
  12  -5 -13   11.20    5.30
  12  -5 -13    3.40    5.40
 -12   5  13    6.80    5.60
 -12   5  13    7.40    4.30
  12  -4 -12   11.80    6.00
  12  -4 -12   15.40    6.00
 -12   4  12    6.30    5.90
 -12   4  12   10.70    4.90
  12  -3 -11   24.80    6.30
  12  -3 -11    9.30    5.90
 -12   3  11    9.60    3.60
 -12   3  11   11.40    4.50
 -12   3  11    7.70    6.00
  12  -2 -10   -5.00    4.20
  12  -2 -10   10.10    5.10
 -12   2  10    0.10    4.70
 -12   2  10    3.40    2.60
 -12   2  10    1.00    3.70
  12  -1  -9   10.60    5.20
  12  -1  -9    7.30    5.40
 -12   1   9   -0.50    3.50
 -12   1   9    5.80    3.60
 -12   1   9    2.30    4.80
  12   0  -8   -2.70    4.50
  12   0  -8    6.30    5.20
 -12   0   8   10.10    4.10
 -12   0   8    1.90    3.70
 -12   0   8    8.80    5.50
  12   1  -7   46.10   10.30
 -12  -1   7   53.59   10.00
 -12  -1   7   71.29   10.40
 -12  -1   7   39.30   10.40
  12   2  -6    2.80    4.40
 -12  -2   6    1.50    4.00
 -12  -2   6    8.80    3.70
 -12  -2   6    5.30    4.90
 -12  -2   6    0.80    3.80
  12   3  -5   68.99   13.10
 -12  -3   5   80.89   13.90
 -12  -3   5   40.00   12.50
 -12  -3   5   70.49   12.20
 -12  -3   5   79.09   13.30
 -12  -3   5  109.29   14.00
  12   4  -4   -4.60    4.70
  12   4  -4    1.30    5.70
 -12  -4   4   -3.10    3.30
 -12  -4   4   -2.10    3.90
 -12  -4   4    3.50    4.30
  12   5  -3   -0.70    5.50
 -12  -5   3   10.20    4.30
 -12  -5   3   -1.60    3.60
 -12  -5   3   -1.60    4.00
  12   6  -2   10.60    7.70
 -12  -6   2   17.20    5.90
 -12  -6   2   18.40    6.30
 -12  -6   2   18.60    5.40
  12   7  -1   23.00    8.20
 -12  -7   1    5.10    5.40
 -12  -7   1   19.30    6.20
 -12  -7   1   14.60    5.90
  12   8   0   60.59   15.10
  12   8   0   70.69   15.80
 -12  -8   0   99.79   14.40
 -12  -8   0   70.19   14.30
 -12  -8   0   82.49   14.80
  12   9   1   26.90   10.20
 -12  -9  -1   50.59   10.10
 -12  -9  -1   45.70   10.40
  12  10   2    0.80    6.80
  12  10   2    5.40    6.30
 -12 -10  -2   -5.30    6.80
  12  11   3   17.00    7.60
  12  11   3   10.30    7.90
 -12 -11  -3    8.70    6.40
 -12 -11  -3   22.20    6.90
  12  12   4    1.00    6.50
 -12 -12  -4    5.90    5.90
  12  13   5   16.40    8.80
 -12 -13  -5    8.40    6.90
  12  14   6    2.40    7.10
 -12 -14  -6    1.20    5.80
  12  15   7    5.20    8.30
 -12 -15  -7    9.40    7.90
 -12 -15  -7    9.40    6.60
  12  16   8   -8.80    5.50
 -12 -16  -8  -12.30    5.30
 -12 -16  -8    9.10    8.40
  12  17   9    9.00    8.90
  13  -8 -17    5.80    6.90
 -13   8  17    4.70    7.90
  13  -7 -16    6.50    6.50
  13  -7 -16   -3.30    5.70
 -13   7  16   -0.20    7.10
 -13   7  16    0.70    4.60
  13  -6 -15   -0.80    4.90
  13  -6 -15    2.90    6.10
 -13   6  15    5.00    6.80
 -13   6  15    0.60    6.90
  13  -5 -14    5.50    5.80
  13  -5 -14    3.70    5.40
 -13   5  14   -0.10    3.80
 -13   5  14   -2.70    4.90
  13  -4 -13    6.00    6.70
  13  -4 -13    6.10    5.00
 -13   4  13   -2.60    4.90
 -13   4  13   -1.80    3.40
  13  -3 -12   -0.50    4.80
 -13   3  12    4.40    3.20
 -13   3  12   -3.50    4.90
 -13   3  12   -2.50    3.30
  13  -2 -11   32.30    7.70
  13  -2 -11   25.50    7.00
 -13   2  11    9.60    4.40
 -13   2  11   18.00    5.30
 -13   2  11   10.50    6.80
  13  -1 -10    8.70    5.30
  13  -1 -10   13.50    6.30
 -13   1  10    9.60    4.20
 -13   1  10    1.80    3.40
 -13   1  10    0.20    4.90
  13   0  -9    0.20    4.90
  13   0  -9   -7.20    4.40
 -13   0   9   -1.40    3.50
 -13   0   9   -2.00    3.40
 -13   0   9   -4.60    4.20
  13   1  -8   27.90    6.60
 -13  -1   8    8.30    5.80
 -13  -1   8   14.00    5.20
 -13  -1   8    9.30    4.80
  13   2  -7   76.99   15.40
 -13  -2   7  105.69   15.80
 -13  -2   7   96.49   15.70
 -13  -2   7   72.09   15.80
  13   3  -6   -7.30    4.10
 -13  -3   6   -0.40    3.60
 -13  -3   6    4.90    5.00
 -13  -3   6   -4.60    3.70
 -13  -3   6   -6.80    3.20
  13   4  -5   19.10    6.90
 -13  -4   5   24.20    6.60
 -13  -4   5   26.60    5.80
 -13  -4   5   12.90    6.20
 -13  -4   5   15.30    5.60
  13   5  -4    6.50    6.90
 -13  -5   4   -4.40    3.80
 -13  -5   4   -4.90    3.40
 -13  -5   4    1.50    4.10
 -13  -6   3   -0.70    4.20
 -13  -6   3    2.30    4.20
 -13  -6   3   -1.90    4.20
  13   7  -2  -10.80    4.60
 -13  -7   2    4.90    4.80
 -13  -7   2   -1.10    4.60
 -13  -7   2    2.60    4.80
  13   8  -1   29.40   11.20
 -13  -8   1   48.40   10.10
 -13  -8   1   64.29   11.40
  13   9   0    0.40    6.40
 -13  -9   0    0.10    4.70
 -13  -9   0    1.50    4.90
  13  10   1   23.50   10.10
 -13 -10  -1   25.70    8.30
 -13 -10  -1   38.10    9.30
  13  11   2    9.70    9.00
 -13 -11  -2    9.70    6.60
 -13 -11  -2   22.40    7.60
  13  12   3   21.80    9.30
 -13 -12  -3    9.30    6.80
 -13 -12  -3   15.40    6.70
  13  13   4   13.40    8.70
 -13 -13  -4   15.60    7.20
 -13 -13  -4    8.30    6.80
  13  14   5   20.50   10.60
 -13 -14  -5   18.60    8.30
  13  15   6    2.90    8.10
 -13 -15  -6    9.10    8.20
  13  16   7    7.80    8.70
 -13 -16  -7   -8.80   11.50
 -13 -16  -7    4.60    6.40
  14  -6 -16    2.20    5.70
 -14   6  16    0.10    4.30
  14  -5 -15    3.80    7.40
  14  -5 -15    8.30    6.10
 -14   5  15   -4.40    5.90
 -14   5  15   -0.40    3.90
  14  -4 -14    4.00    6.60
  14  -4 -14    9.20    5.70
 -14   4  14    9.30    5.20
 -14   4  14    3.40    5.70
  14  -3 -13   -3.50    4.60
  14  -3 -13   -2.90    5.60
 -14   3  13    1.60    5.10
 -14   3  13   -0.80    3.70
  14  -2 -12   -7.80    4.70
  14  -2 -12    0.30    4.70
 -14   2  12    1.60    5.40
 -14   2  12    9.20    4.40
 -14   2  12    4.70    3.70
  14  -1 -11    6.60    9.60
  14  -1 -11    5.30    5.50
 -14   1  11    8.30    6.20
 -14   1  11    7.40    3.90
 -14   1  11   -0.10    3.40
  14   0 -10   -5.40    4.10
  14   0 -10   -4.20    6.10
 -14   0  10   -3.10    3.20
 -14   0  10   -1.50    3.70
 -14   0  10    3.90    5.20
  14   1  -9   42.00    8.70
 -14  -1   9   28.10    7.50
 -14  -1   9   29.10    8.60
  14   2  -8    3.80    4.80
 -14  -2   8   10.40    4.70
  14   3  -7    4.00    4.90
 -14  -3   7    0.40    4.00
 -14  -3   7    4.00    4.80
  14   4  -6   18.30    8.10
 -14  -4   6   46.80    8.50
 -14  -4   6   25.20    6.60
 -14  -4   6   19.90    7.90
 -14  -5   5   -4.80    3.70
 -14  -5   5   12.80    5.50
 -14  -5   5   -0.30    4.90
  14   6  -4   66.89   16.10
 -14  -6   4   86.89   15.00
 -14  -6   4   73.69   13.80
  14   7  -3   24.30    9.30
 -14  -7   3   15.60    5.80
 -14  -7   3    9.40    6.30
  14   8  -2   -5.00    6.70
 -14  -8   2    8.70    5.10
 -14  -8   2    5.20    5.60
  14   9  -1  -14.70    5.20
 -14  -9   1    0.00    5.10
 -14  -9   1   -4.70    4.40
  14  10   0  146.09   23.60
 -14 -10   0   97.29   20.00
 -14 -10   0  125.69   21.50
  14  11   1   37.40   10.60
 -14 -11  -1    7.40    6.40
 -14 -11  -1   15.40    6.80
  14  12   2   14.70    8.50
 -14 -12  -2   -4.30    6.20
 -14 -12  -2    9.50    6.70
  14  13   3   16.50    9.30
 -14 -13  -3    4.70    6.40
 -14 -13  -3   -6.50    5.40
  14  14   4    4.90    9.50
 -14 -14  -4   -3.90    6.00
 -14 -14  -4   -1.70    6.10
 -14 -14  -4   -7.60    6.90
  14  15   5  -10.30    6.70
 -14 -15  -5   -2.40    5.90
 -14 -15  -5   -6.70    7.20
  14  16   6   -2.20    7.80
 -14 -16  -6    2.00    9.20
  15  -5 -16    6.50    5.90
 -15   5  16    0.60    8.10
 -15   5  16   -1.50    3.70
  15  -4 -15   -1.60    5.30
 -15   4  15    6.60    4.80
 -15   4  15   -0.70    6.60
  15  -3 -14    1.50    5.10
  15  -3 -14    8.90    7.80
 -15   3  14    3.60    6.30
 -15   3  14   -2.00    4.00
  15  -2 -13   30.30    8.50
  15  -2 -13    3.40    5.30
 -15   2  13   -1.30    3.60
 -15   2  13    4.80    4.20
 -15   2  13    8.50    6.10
  15  -1 -12    4.70    6.00
  15  -1 -12    3.50    5.10
 -15   1  12   -6.60    4.80
 -15   1  12   14.70    5.40
  15   0 -11   11.80    6.00
 -15   0  11   13.40    8.20
 -15   0  11    4.30    5.80
  15   1 -10   -0.50    5.10
 -15  -1  10   -7.10    6.20
 -15  -1  10   12.10    6.20
  15   2  -9    7.60    5.40
 -15  -2   9    3.40    5.10
 -15  -2   9    1.40    5.10
  15   3  -8   17.50    6.90
 -15  -3   8   14.40    6.70
  15   4  -7   17.00    7.90
 -15  -4   7   18.90    7.50
 -15  -4   7   18.90    7.20
 -15  -5   6   10.20    6.10
 -15  -5   6    0.80    4.20
 -15  -5   6    1.10    4.80
 -15  -6   5    0.70    4.80
 -15  -6   5   -5.60    4.20
  15   7  -4    6.70    7.80
 -15  -7   4   16.10    6.80
 -15  -7   4    7.60    5.30
  15   8  -3    7.00    8.20
 -15  -8   3    4.80    8.50
 -15  -8   3    5.00    5.40
  15   9  -2   16.40    9.10
 -15  -9   2   18.10    7.30
 -15  -9   2    1.20    5.70
  15  10  -1    1.70    7.10
 -15 -10   1    3.20    5.60
 -15 -10   1    3.90    5.20
  15  11   0  -11.40    6.00
 -15 -11   0   -5.40    4.60
 -15 -11   0    4.80    5.70
  15  12   1    6.20    7.80
 -15 -12  -1    2.80    5.90
 -15 -12  -1   -3.00    6.00
  15  13   2    4.50    8.30
 -15 -13  -2   -7.80    5.50
 -15 -13  -2    4.60    6.90
 -15 -13  -2    1.70    6.90
  15  14   3   27.80   10.80
 -15 -14  -3   33.20   10.50
 -15 -14  -3   19.50   10.70
  15  15   4  -14.90    6.90
 -15 -15  -4   -2.90    7.90
 -15 -15  -4    3.90    8.10
  16  -3 -15    6.70    5.80
  16  -3 -15   17.70    9.50
 -16   3  15   -2.60    6.60
 -16   3  15   -0.60    3.90
  16  -2 -14    6.10    5.50
 -16   2  14   -3.80    6.70
 -16   2  14   -1.00    4.20
  16  -1 -13    1.30    5.40
 -16   1  13   -4.00    5.60
 -16   1  13   14.40    5.30
  16   0 -12   15.30    6.70
 -16   0  12    1.40    4.20
 -16   0  12   17.70    7.60
  16   1 -11   -0.90    5.20
 -16  -1  11   -1.00    4.70
 -16  -1  11    3.40    4.00
  16   2 -10    4.40    5.60
 -16  -2  10   -3.50    4.90
 -16  -2  10    3.50    4.40
  16   3  -9    4.20   10.90
 -16  -3   9   -3.20    4.70
 -16  -3   9    2.90    4.30
  16   4  -8   30.30    8.60
 -16  -4   8    7.30    6.80
 -16  -4   8   20.90    6.40
 -16  -5   7    6.60    6.10
 -16  -5   7    8.10    5.40
 -16  -6   6   32.00    9.40
 -16  -6   6   51.79    9.40
 -16  -6   6   30.60    9.90
 -16  -7   5    1.90    5.00
 -16  -7   5    6.30    5.70
 -16  -7   5   -1.20    5.30
  16   8  -4   26.70   11.40
 -16  -8   4   17.80    6.80
 -16  -8   4   16.30    7.10
  16   9  -3    7.00    8.50
 -16  -9   3   14.50    7.00
 -16  -9   3    4.70    5.70
  16  10  -2   27.60   10.40
 -16 -10   2   22.90    7.80
 -16 -10   2   10.50    6.70
  16  11  -1    6.10    8.70
 -16 -11   1    1.30    6.00
 -16 -11   1    6.00    7.00
  16  12   0   28.00   10.70
 -16 -12   0    2.20    6.60
 -16 -12   0   -0.10    6.90
  16  13   1    9.40    9.00
 -16 -13  -1   -2.50    6.70
 -16 -13  -1   -7.60    6.20
  16  14   2   -0.40    7.40
 -16 -14  -2   -1.80    5.80
 -16 -14  -2  -11.70    6.90
 -16 -14  -2   -8.90    8.80
  17   0 -13    7.80    6.30
 -17   0  13   18.00    8.00
 -17   0  13    1.70    4.50
  17   1 -12    6.90    6.20
 -17  -1  12    8.20    6.70
 -17  -1  12   -5.60    3.70
  17   2 -11   21.60    7.00
 -17  -2  11   -7.60    5.20
 -17  -2  11   10.60    5.60
  17   3 -10   -1.20    5.90
 -17  -3  10    4.30    5.50
 -17  -3  10   21.80    7.10
  17   4  -9   -9.00    5.80
 -17  -4   9   -7.90    4.70
 -17  -4   9   18.00    6.30
 -17  -5   8   -1.40    4.80
 -17  -5   8   -2.80    4.70
 -17  -6   7    2.30    4.60
 -17  -6   7    7.00    5.60
 -17  -6   7   -6.60    5.50
 -17  -7   6   -5.40    6.90
 -17  -7   6   12.60    6.90
 -17  -7   6   -1.10    4.40
 -17  -8   5    4.10    5.70
 -17  -8   5   -7.00    4.10
 -17  -8   5    4.40    5.90
  17   9  -4   -7.00    6.90
 -17  -9   4    0.80    5.60
 -17  -9   4    2.80    6.20
  17  10  -3   -4.90    6.10
 -17 -10   3    0.40    5.80
 -17 -10   3    8.10    6.60
  17  11  -2    0.50    8.30
 -17 -11   2   -4.80    5.20
 -17 -11   2   -0.50    6.20
  17  12  -1    4.20    8.20
 -17 -12   1    9.80    7.30
 -17 -12   1    6.40    7.30
  18   3 -11   11.00    7.00
 -18  -3  11    3.90    4.90
 -18  -3  11    7.10    7.00
  18   4 -10    8.20    7.10
 -18  -4  10   -2.40    4.40
 -18  -4  10   -2.60    5.30
 -18  -5   9   20.20    6.50
 -18  -5   9    1.30    6.00
 -18  -6   8   19.40    7.00
 -18  -6   8    0.40    5.60
 -18  -7   7    0.80    6.30
 -18  -7   7  -10.60    4.50
 -18  -7   7   18.20    5.00
 -18  -8   6    8.20    6.90
 -18  -8   6   -3.40    5.00
 -18  -8   6    3.20    5.10
 -18  -9   5    6.40    5.50
 -18  -9   5   -6.20    5.40
 -18  -9   5    7.40    7.20
  18  10  -4   -3.30    7.10
 -18 -10   4    2.20    6.40
 -18 -10   4   -0.80    5.30
 -15 -14   7    2.20    8.00
 -15 -14   7   10.70    6.30
  15  14  -7    4.70   10.40
 -15 -13   8  -17.50   14.80
 -15 -13   8    7.00    5.60
  15  13  -8   -0.50    9.60
 -15 -12   9    5.00    5.30
 -15 -12   9   11.30    7.80
  15  12  -9   13.30   10.60
 -15 -11  10   23.70    8.70
 -15 -11  10    7.20    5.80
 -15 -10  11   30.80    8.60
 -15 -10  11   54.99   10.90
  15  10 -11   19.30   10.70
 -15  -9  12    3.00    5.10
 -15  -9  12   13.40    8.20
 -15  -9  12   24.20    8.30
  15   9 -12   16.20    8.60
 -15  -8  13   10.70    7.00
 -15  -8  13    2.50    7.20
 -15  -7  14   -6.90    7.10
 -15  -7  14   -1.10    6.40
 -15  -6  15   16.30    7.30
 -15  -5  16    3.40    6.10
 -15  -5  16   -2.50    6.90
  15   5 -16   -0.20    9.00
 -14 -16   4   -1.40    7.20
 -14 -16   4   10.50    7.40
  14  16  -4   -8.00    9.30
 -14 -15   5    1.40    7.50
 -14 -15   5   10.20    7.20
  14  15  -5  -10.10    8.70
 -14 -14   6    1.80    6.10
 -14 -14   6    7.90    7.60
  14  14  -6    0.00    9.70
 -14 -13   7   -5.10    5.50
 -14 -13   7   -4.80    6.10
  14  13  -7   -1.50    8.10
 -14 -12   8    2.80    5.20
 -14 -12   8    3.80    6.20
 -14 -11   9   -4.50    4.70
 -14 -11   9  -11.70    3.80
  14  11  -9    7.20    7.60
 -14 -10  10  -11.30    6.00
 -14 -10  10   -9.40    4.40
  14  10 -10   -2.70    7.80
 -14  -9  11   -3.10    4.40
 -14  -9  11    8.00    5.90
  14   9 -11    6.20    8.50
 -14  -8  12    4.80    6.50
 -14  -8  12   -1.00    6.40
 -14  -7  13   52.39   10.50
 -14  -7  13   23.10   10.20
 -14  -6  14   26.20    9.00
 -14  -6  14    5.80    6.30
  14   6 -14   22.50    9.80
 -14  -5  15    0.70    5.00
 -14  -5  15    8.20    7.00
  14   5 -15   15.80   10.40
 -14  -4  16    6.90    7.30
 -14  -4  16    3.80    5.50
  14   4 -16   -0.50    8.00
 -14  -3  17    3.50    5.50
 -14  -2  18   11.20    6.50
 -14  -2  18   -3.50    7.00
  14   2 -18    7.20    9.10
 -13 -18   1    2.20    7.90
  13  18  -1   11.60   12.00
  13  18  -1   -0.30    8.50
 -13 -17   2   13.90    8.20
 -13 -17   2   11.00   15.30
  13  17  -2   -1.00   10.40
  13  17  -2   -4.20    7.70
 -13 -16   3    2.30    7.30
 -13 -16   3    0.50    5.70
  13  16  -3   -2.50    7.80
  13  16  -3  -10.90    9.30
 -13 -15   4    9.10    7.30
 -13 -15   4    3.90    6.30
  13  15  -4   24.20   10.90
  13  15  -4   -0.90    8.00
 -13 -14   5    3.40    5.90
 -13 -14   5   10.90    7.40
  13  14  -5  -13.00    5.90
 -13 -13   6    1.00    6.10
 -13 -13   6    2.90    5.50
 -13 -12   7   15.80    6.50
 -13 -12   7   12.80    7.50
  13  12  -7   18.40    8.70
 -13 -11   8    0.80    4.30
 -13 -11   8    2.50    5.50
  13  11  -8    4.30    6.60
 -13 -10   9    1.70    5.30
 -13 -10   9    1.80    4.40
  13  10  -9    3.20    6.00
 -13  -9  10    7.60    5.80
 -13  -9  10    5.20    5.10
  13   9 -10   -0.30    5.70
 -13  -8  11    4.00    5.30
 -13  -8  11   -5.70    3.90
  13   8 -11   -8.50    5.20
 -13  -7  12   12.20    6.20
 -13  -7  12   -5.70    5.60
 -13  -6  13   -3.40    5.10
 -13  -6  13    7.60    5.40
  13   6 -13   19.00    8.20
 -13  -5  14   -4.60    4.50
 -13  -5  14   -5.50    5.20
  13   5 -14    0.80    6.40
 -13  -4  15   -0.50    5.90
 -13  -4  15    8.80    5.20
  13   4 -15    3.50    7.20
 -13  -3  16    3.80    5.30
 -13  -3  16    6.90    7.10
  13   3 -16    7.40    7.40
 -13  -2  17   52.49   11.80
 -13  -2  17   26.60    7.50
 -13  -2  17   32.00    8.50
  13   2 -17   41.40   11.60
 -13  -1  18   -2.90    6.50
 -13  -1  18   -4.20    6.80
 -13  -1  18    8.90    5.70
  13   1 -18    0.40    8.50
 -13   0  19    4.10    7.60
 -13   0  19   -0.80    3.30
 -13   0  19   -6.90    4.30
  13   0 -19   14.80   17.00
 -12 -18   0   11.60   17.00
 -12 -18   0   24.60   11.10
  12  18   0    9.40    9.50
  12  18   0   35.00   13.30
 -12 -17   1    9.90    7.50
 -12 -17   1   21.80    9.50
 -12 -17   1   16.00    8.30
  12  17  -1   12.20   12.20
  12  17  -1   14.10    9.70
 -12 -16   2   17.00    7.40
 -12 -16   2    7.70    7.60
  12  16  -2   -3.00    7.60
  12  16  -2   19.70   10.00
 -12 -15   3   18.90    7.30
 -12 -15   3    5.70    6.50
  12  15  -3   16.70    8.70
  12  15  -3    1.50    8.30
 -12 -14   4    2.70    5.30
 -12 -14   4    8.30    5.80
  12  14  -4    7.30    8.00
  12  14  -4   10.90    8.60
 -12 -13   5   18.30    7.50
 -12 -13   5   19.00    7.70
 -12 -12   6   -6.80    5.20
 -12 -12   6   -1.00    4.80
  12  12  -6   -4.30    5.70
 -12 -11   7   -1.20    4.90
 -12 -11   7    5.70    5.70
  12  11  -7   -1.00    5.60
 -12 -10   8    0.30    4.50
 -12 -10   8   -6.80    4.50
 -12  -9   9   44.10    9.30
 -12  -9   9   17.00    6.20
  12   9  -9   22.80    7.70
 -12  -8  10    8.40    5.90
 -12  -8  10   -2.50    4.00
  12   8 -10   13.80    6.40
 -12  -7  11   16.30    6.00
 -12  -7  11   -0.50    4.10
  12   7 -11    2.50    5.10
 -12  -6  12   38.00    9.60
 -12  -6  12   17.90    7.50
 -12  -5  13    6.70    6.30
 -12  -5  13    5.60    5.80
 -12  -4  14   -0.60    5.10
 -12  -4  14   -2.40    4.30
 -12  -3  15    5.50    6.00
 -12  -3  15    9.20    4.80
 -12  -3  15   -0.30    4.30
  12   3 -15    5.40    8.90
 -12  -2  16   -2.50    5.40
 -12  -2  16   16.50    5.00
 -12  -2  16    5.40    5.20
  12   2 -16   23.90    8.10
 -12  -1  17   -2.90    5.90
 -12  -1  17    1.10    4.50
 -12  -1  17    3.90    3.50
  12   1 -17  -12.30    5.40
 -12   0  18    3.40    7.00
 -12   0  18   11.40    6.30
 -12   0  18   13.00    3.90
  12   0 -18   23.70    9.30
 -12   1  19   18.40    7.20
 -12   1  19   16.70    9.10
  12  -1 -19   15.20    9.10
 -12   2  20    2.30    7.50
 -12   2  20   -4.80    4.40
  12  -2 -20   -4.50    4.40
 -11 -19  -2   40.60   11.00
 -11 -19  -2    3.60   15.20
  11  19   2   43.70   12.70
  11  19   2   13.10    9.50
 -11 -18  -1   18.90    8.20
 -11 -18  -1    5.90    7.50
 -11 -18  -1    5.50    8.30
  11  18   1    5.30    8.20
  11  18   1   10.20   10.00
 -11 -17   0   -0.40    6.10
 -11 -17   0   -1.50    5.80
 -11 -17   0   -3.20    6.30
  11  17   0   -9.60    7.30
  11  17   0   -0.40    7.10
 -11 -16   1   33.50    8.60
 -11 -16   1   18.00    8.90
 -11 -16   1   24.80    9.10
  11  16  -1   31.30    9.80
  11  16  -1   10.20    8.70
 -11 -15   2   10.20    5.70
 -11 -15   2    1.60    6.20
  11  15  -2   -2.70    6.60
  11  15  -2   37.70   10.50
 -11 -14   3    4.00    5.30
 -11 -14   3   -7.50    4.80
  11  14  -3   -4.60    6.70
 -11 -13   4    4.40    6.10
 -11 -13   4   -1.60    4.50
  11  13  -4   10.90    8.40
  11  13  -4    0.80    5.50
 -11 -12   5    7.10    8.50
 -11 -12   5   17.50    6.80
  11  12  -5    6.20    6.40
  11  12  -5    3.60    7.70
 -11 -11   6    2.20    5.70
 -11 -11   6    2.00    4.70
  11  11  -6    7.40    6.10
 -11 -10   7   -1.60    4.70
 -11 -10   7    5.70    4.90
  11  10  -7   -2.70    5.00
 -11  -9   8    4.50    5.30
 -11  -9   8   10.90    5.00
  11   9  -8   10.10    6.30
 -11  -8   9    5.10    4.30
 -11  -8   9   -0.60    4.50
  11   8  -9   -5.70    4.70
 -11  -7  10    5.50    4.50
 -11  -7  10    9.40    5.60
  11   7 -10    6.80    5.80
  11   7 -10   12.20    5.90
 -11  -6  11   -7.20    4.80
 -11  -6  11   -8.90    3.90
 -11  -6  11   -0.20    3.70
  11   6 -11    0.00    4.80
  11   6 -11   -5.00    5.30
 -11  -5  12   58.39   11.10
 -11  -5  12   47.90    9.10
 -11  -5  12   38.20    9.90
  11   5 -12   18.00    9.30
 -11  -4  13   11.00    6.50
 -11  -4  13    2.10    4.40
 -11  -4  13   -3.80    3.50
  11   4 -13   -0.90    5.30
 -11  -3  14   -3.70    5.30
 -11  -3  14   -5.20    3.10
 -11  -3  14    1.10    4.40
  11   3 -14   17.70    7.40
 -11  -2  15    2.90    3.60
 -11  -2  15    9.40    5.30
 -11  -2  15   -2.70    4.60
  11   2 -15   11.30    6.10
 -11  -1  16    9.80    6.10
 -11  -1  16    2.30    3.40
 -11  -1  16    5.50    4.80
 -11   0  17   -2.80    2.60
 -11   0  17   -1.80    4.40
 -11   0  17    1.50    6.10
  11   0 -17   -0.10    5.40
 -11   1  18   -0.10    2.30
 -11   1  18    2.60    6.20
 -11   1  18    3.30    5.30
  11  -1 -18    2.40    4.30
  11  -1 -18   -1.40    5.50
 -11   2  19   -2.60    4.50
 -11   2  19   15.00    8.40
  11  -2 -19   -0.40    6.70
 -11   3  20   -6.90    4.10
  11  -3 -20    5.90    7.60
 -10 -20  -4   -6.10    7.10
 -10 -20  -4    6.80    8.70
 -10 -20  -4   -3.00    8.60
  10  20   4    6.10    8.50
 -10 -19  -3    7.40    7.70
 -10 -19  -3    4.30    8.50
 -10 -19  -3   -2.10    7.10
  10  19   3    2.40    7.30
  10  19   3   13.20   11.30
 -10 -18  -2    9.60    7.60
 -10 -18  -2   -2.70    6.60
 -10 -18  -2    1.30    8.20
  10  18   2   -5.30    7.10
 -10 -17  -1    4.40    6.00
 -10 -17  -1   -9.60    5.70
 -10 -17  -1    4.80    7.20
  10  17   1   -4.50    6.20
  10  17   1   -0.80    6.50
 -10 -16   0    0.00    5.60
 -10 -16   0    0.00    6.10
 -10 -16   0   -3.10    5.00
  10  16   0    0.00    6.60
  10  16   0    3.20    7.10
 -10 -15   1    0.60    4.80
 -10 -15   1    6.30    5.70
  10  15  -1    5.70    7.50
 -10 -14   2   30.00    7.10
 -10 -14   2   12.20    6.70
  10  14  -2    4.40    6.00
  10  14  -2    7.50    7.60
 -10 -13   3   14.20    6.50
 -10 -13   3   11.60    5.50
  10  13  -3    2.40    6.20
 -10 -12   4    2.60    4.80
 -10 -12   4    0.50    4.80
  10  12  -4   10.30    6.30
  10  12  -4   -0.30    6.80
 -10 -11   5   24.00   11.00
 -10 -11   5   19.80    6.50
  10  11  -5   25.60    8.60
  10  11  -5   21.90    9.00
 -10 -10   6    7.30    5.30
 -10 -10   6   -0.10    4.20
  10  10  -6    2.30    6.00
 -10  -9   7    8.20    5.50
 -10  -9   7    3.20    4.70
  10   9  -7    5.20    5.90
 -10  -8   8   56.79   10.00
 -10  -8   8   52.39   10.70
  10   8  -8   38.70   10.50
 -10  -7   9    3.50    4.30
 -10  -7   9    1.20    4.90
  10   7  -9    5.80    6.30
  10   7  -9    4.20    5.00
 -10  -6  10   -0.20    4.20
 -10  -6  10    8.10    4.50
 -10  -6  10   11.00    5.30
  10   6 -10   -2.50    4.60
  10   6 -10    7.30    6.20
 -10  -5  11    4.60    5.20
 -10  -5  11   -2.20    3.70
 -10  -5  11    1.20    4.60
  10   5 -11   -5.90    4.50
 -10  -4  12   14.80    5.00
 -10  -4  12    4.60    5.20
  10   4 -12    3.50    5.50
 -10  -3  13   -1.40    4.10
 -10  -3  13   -2.20    2.70
 -10  -3  13    1.20    5.20
  10   3 -13    1.20    4.60
 -10  -2  14   12.30    6.70
 -10  -2  14   13.90    4.20
 -10  -2  14   10.60    9.50
  10   2 -14   12.40    6.60
 -10  -1  15    1.90    3.10
 -10  -1  15    9.00    4.80
 -10  -1  15   13.20    6.50
  10   1 -15    7.00    5.20
 -10   0  16  201.48   31.50
 -10   0  16  197.58   30.00
 -10   0  16  183.08   32.30
  10   0 -16  209.58   31.00
  10   0 -16  197.68   32.20
 -10   1  17   12.70    3.40
 -10   1  17   16.60    7.20
 -10   1  17    9.70    6.10
  10  -1 -17   23.30    6.60
 -10   2  18   -2.00    5.70
 -10   2  18   17.40    6.00
  10  -2 -18    1.10    4.60
  10  -2 -18    4.40    6.10
 -10   3  19    0.20    4.70
 -10   3  19   -3.30    6.40
  10  -3 -19   -4.20    4.80
  10  -3 -19    9.40    6.00
 -10   4  20    2.10    5.50
 -10   4  20   -8.00    6.80
  10  -4 -20    0.50    5.30
  10  -4 -20   -7.90    6.10
 -10   5  21    6.70    8.10
 -10   5  21    8.10    6.60
  10  -5 -21    1.30    8.60
  10  -5 -21    4.70    6.30
  -9 -20  -5   -9.00    8.50
  -9 -20  -5   -3.80    7.10
   9  20   5   -8.90    6.80
   9  20   5    4.20   10.40
  -9 -19  -4    0.00    7.10
  -9 -19  -4    0.70    7.20
   9  19   4   21.00   11.20
   9  19   4   -3.80    7.00
  -9 -18  -3   16.50    8.30
  -9 -18  -3   18.10    8.30
  -9 -18  -3   30.20   10.80
   9  18   3   24.80    9.80
   9  18   3   22.30    9.10
  -9 -17  -2   -9.30    6.20
  -9 -17  -2   -5.80    5.60
  -9 -17  -2    0.70    5.20
   9  17   2    2.30    6.80
   9  17   2   -5.90    5.80
  -9 -16  -1   81.59   15.20
  -9 -16  -1   86.29   14.60
  -9 -16  -1   76.79   15.60
   9  16   1   42.30   14.60
  -9 -15   0   -4.00    5.30
  -9 -15   0    6.40    6.90
  -9 -15   0    0.10    4.80
   9  15   0    0.70    6.90
  -9 -14   1    2.00    5.40
  -9 -14   1  -10.70    4.30
   9  14  -1   11.60    7.90
   9  14  -1   -0.50    6.20
  -9 -13   2    2.40    5.00
  -9 -13   2   15.10    6.60
   9  13  -2    2.60    6.10
   9  13  -2    2.00    6.40
  -9 -12   3   13.10    6.10
  -9 -12   3    2.30    4.60
   9  12  -3    0.40    6.90
   9  12  -3    8.50    6.70
  -9 -11   4   -0.90    4.00
  -9 -11   4    8.90    5.20
   9  11  -4    2.60    5.70
   9  11  -4    5.00    6.60
  -9 -10   5   39.80    9.20
  -9 -10   5   39.50    8.40
   9  10  -5   35.30   10.60
   9  10  -5   32.20    9.20
  -9  -9   6   -5.80    4.00
  -9  -9   6    0.80    4.10
   9   9  -6    6.30    5.70
  -9  -8   7    6.60    4.90
  -9  -8   7    7.80    4.90
  -9  -8   7    8.00    4.60
   9   8  -7   -1.90    4.80
  -9  -7   8    4.80    4.00
  -9  -7   8    5.80    5.20
  -9  -7   8    3.40    4.70
   9   7  -8    0.70    5.40
   9   7  -8    6.30    5.10
  -9  -6   9   13.50    5.00
  -9  -6   9    9.30    5.20
  -9  -6   9   15.50    5.60
   9   6  -9   21.60    6.10
   9   6  -9   24.50    7.70
  -9  -5  10   21.10    7.30
   9   5 -10   51.29    9.80
  -9  -4  11   92.59   16.00
  -9  -4  11  100.79   15.40
  -9  -4  11   81.89   16.60
   9   4 -11   79.99   16.30
  -9  -3  12    7.60    4.00
  -9  -3  12   14.60    5.40
  -9  -3  12   18.50    7.30
   9   3 -12   15.50    6.20
  -9  -2  13  112.29   19.00
  -9  -2  13   95.59   16.60
  -9  -2  13  119.99   18.50
   9   2 -13  104.99   19.60
  -9  -1  14   23.80    5.90
  -9  -1  14   26.90    9.50
  -9  -1  14   34.30    7.60
   9   1 -14   36.90    8.70
  -9   0  15    0.50    4.90
  -9   0  15   -4.10    2.30
  -9   0  15    0.70    4.00
   9   0 -15    2.50    4.70
  -9   1  16    9.70    5.40
  -9   1  16    7.30    6.30
  -9   1  16   13.50    3.40
   9  -1 -16   22.80    6.10
   9  -1 -16   15.70    6.00
  -9   2  17   39.80    8.10
  -9   2  17   22.30    8.00
   9  -2 -17   30.90    8.30
   9  -2 -17   16.10    6.90
  -9   3  18    0.80    5.20
  -9   3  18    1.70    4.30
  -9   4  19   -2.30    4.40
  -9   4  19    5.50    6.40
   9  -4 -19    1.10    5.80
  -9   5  20    6.00    7.70
  -9   5  20   11.80    6.80
   9  -5 -20   11.20    7.70
   9  -6 -21    1.60    7.60
  -8 -20  -6   -9.60    7.60
   8  20   6   -0.50    9.70
   8  20   6    1.50    7.40
  -8 -19  -5   -1.80    7.50
  -8 -19  -5    3.90    7.40
   8  19   5    2.80   13.50
   8  19   5    1.90    6.20
  -8 -18  -4   11.40    7.70
  -8 -18  -4    4.30    6.40
   8  18   4    4.30    7.10
   8  18   4    5.50    7.10
  -8 -17  -3    3.30    6.50
  -8 -17  -3   -0.40    5.20
   8  17   3    1.90    6.60
  -8 -16  -2   13.30    6.80
  -8 -16  -2   27.80    8.80
   8  16   2    4.90    7.50
  -8 -15  -1   -0.70    6.00
  -8 -15  -1   -3.00    5.60
  -8 -15  -1    4.40    5.70
   8  15   1    0.60    6.60
  -8 -14   0   32.70    8.10
  -8 -14   0   16.70    8.80
  -8 -14   0   35.40   11.00
   8  14   0   27.80    8.80
   8  14   0   25.10    9.30
  -8 -13   1   51.19   11.80
  -8 -13   1   69.79   11.90
   8  13  -1   53.59   12.60
   8  13  -1   46.90   11.90
  -8 -12   2   59.49   12.70
  -8 -12   2   67.39   13.10
  -8 -12   2   90.09   14.30
   8  12  -2   78.39   14.80
   8  12  -2   55.09   13.70
  -8 -11   3   23.40    6.20
  -8 -11   3   12.50    6.50
  -8 -11   3   14.30    6.10
   8  11  -3   23.70    8.10
   8  11  -3   21.50    7.10
  -8 -10   4   15.10    6.10
  -8 -10   4   20.60    6.70
  -8 -10   4    5.70    4.50
   8  10  -4   11.90    6.40
   8  10  -4    2.70    6.00
  -8  -9   5   21.70    6.60
  -8  -9   5   30.40    8.30
  -8  -9   5   36.00    8.10
   8   9  -5   31.00    9.20
   8   9  -5   40.30    8.40
  -8  -8   6    2.40    4.80
  -8  -8   6    1.40    4.50
  -8  -8   6    4.20    3.90
   8   8  -6    3.40    4.80
  -8  -7   7    6.30    5.50
  -8  -7   7    0.30    4.00
  -8  -7   7    3.70    3.60
   8   7  -7    3.50    4.70
   8   7  -7    4.10    4.80
  -8  -6   8    2.30    3.60
  -8  -6   8   18.90    4.40
  -8  -6   8   16.20    5.50
  -8  -6   8    6.70    5.60
   8   6  -8   12.40    4.90
   8   6  -8    4.00    4.90
  -8  -5   9   18.20    4.90
  -8  -5   9   10.20    4.60
  -8  -5   9   15.50    5.40
  -8  -5   9   14.30    6.60
   8   5  -9   23.50    6.60
   8   5  -9   16.20    5.10
  -8  -4  10   35.40    8.30
  -8  -4  10   27.10    7.70
  -8  -4  10   19.00    5.90
  -8  -4  10   25.00    6.70
   8   4 -10   30.20    7.80
  -8  -3  11    6.10    3.40
  -8  -3  11    2.80    5.00
  -8  -3  11    9.40    4.10
   8   3 -11    2.30    4.90
  -8  -2  12   -4.20    4.20
  -8  -2  12   -4.30    2.10
  -8  -2  12   -0.10    3.50
   8   2 -12   -0.50    3.90
  -8  -1  13   19.50    6.20
  -8  -1  13    7.90    4.70
  -8  -1  13    8.10    3.50
   8   1 -13   23.30    6.60
  -8   0  14    2.10    4.60
  -8   0  14    0.20    3.80
  -8   0  14    1.50    2.30
   8   0 -14   -2.10    3.80
  -8   1  15   -0.40    5.00
  -8   1  15    0.10    4.00
  -8   1  15    4.70    3.60
   8  -1 -15   12.60    5.20
   8  -1 -15    2.60    4.10
  -8   2  16    3.80    4.70
  -8   2  16    5.40    5.70
   8  -2 -16   -4.20    4.30
  -8   3  17    1.50    4.40
  -8   3  17    1.60    5.50
   8  -3 -17   -5.60    3.70
  -8   4  18    5.50    5.60
  -8   4  18   -0.60    4.30
  -8   5  19   12.10    6.50
  -8   5  19    3.20    6.60
   8  -5 -19    7.90    6.20
  -8   6  20   -3.10    7.20
   8  -6 -20    9.80    6.90
  -8   7  21   -4.00    6.90
   8  -7 -21    3.50    6.30
  -7 -20  -7    6.50    7.30
  -7 -20  -7   -4.10    6.90
   7  20   7   -4.30    9.20
   7  20   7   -2.80    6.90
  -7 -19  -6   -2.80    7.10
  -7 -19  -6   -0.30    6.50
   7  19   6    3.80    7.60
   7  19   6    0.20    6.70
  -7 -18  -5   -4.70    4.80
  -7 -18  -5   -0.60    6.30
   7  18   5   -6.00    5.90
   7  18   5   -6.50    6.00
  -7 -17  -4    7.90    6.50
  -7 -17  -4    2.80    5.70
   7  17   4    2.40    6.00
   7  17   4    4.90    7.00
  -7 -16  -3   85.29   16.00
  -7 -16  -3   83.69   17.10
   7  16   3   91.79   17.30
  -7 -15  -2   71.09   15.00
  -7 -15  -2   91.29   14.90
   7  15   2   60.69   14.90
  -7 -14  -1   12.10    5.80
   7  14   1    4.50    6.70
   7  14   1   11.30    6.50
  -7 -13   0    4.80    6.10
  -7 -13   0   -1.90    4.10
  -7 -13   0   -1.40    4.90
   7  13   0   -6.70   10.70
   7  13   0    0.30    5.60
  -7 -12   1    7.60    5.80
  -7 -12   1    1.40    5.20
  -7 -12   1   17.40    5.30
   7  12  -1    1.90    5.40
   7  12  -1   13.60    6.90
  -7 -11   2    6.40    5.50
  -7 -11   2    2.30    4.20
  -7 -11   2    7.80    4.50
   7  11  -2    0.90    5.10
   7  11  -2    5.10    5.20
  -7 -10   3   -0.60    3.50
  -7 -10   3    9.40    5.50
  -7 -10   3   -4.00    3.60
   7  10  -3   -1.90    4.60
   7  10  -3   -3.20    4.90
  -7  -9   4  118.49   23.30
  -7  -9   4  176.18   24.10
  -7  -9   4  171.38   23.10
   7   9  -4  118.39   23.90
   7   9  -4  133.89   23.70
  -7  -8   5   48.20   10.70
  -7  -8   5   78.89   12.20
  -7  -8   5   59.79   10.50
   7   8  -5   43.00   10.80
  -7  -7   6   22.20    6.90
  -7  -7   6   25.10    7.50
  -7  -7   6   27.80    6.60
   7   7  -6   30.50    6.80
   7   7  -6   36.30    8.00
  -7  -6   7    2.70    3.80
  -7  -6   7   -1.60    3.20
  -7  -6   7    6.60    4.70
   7   6  -7    0.30    3.60
   7   6  -7    3.10    4.60
  -7  -5   8   19.40    5.20
  -7  -5   8   11.00    4.30
  -7  -5   8   10.70    8.60
   7   5  -8   14.40    4.80
   7   5  -8    6.10    4.70
  -7  -4   9   -0.30    4.50
  -7  -4   9   -0.80    2.80
  -7  -4   9    5.90    4.10
   7   4  -9   -3.50    3.00
   7   4  -9   -2.40    3.80
  -7  -3  10    0.80    3.50
  -7  -3  10    2.80    2.80
  -7  -3  10   11.10    5.10
  -7  -3  10   -1.90    4.80
   7   3 -10    0.70    3.80
  -7  -2  11  131.49   20.80
  -7  -2  11  123.69   22.20
  -7  -2  11  141.99   21.60
   7   2 -11  140.79   22.00
  -7  -1  12   45.70    8.80
  -7  -1  12   31.50    6.50
  -7  -1  12   33.60    7.70
   7   1 -12   40.00    8.40
  -7   0  13   -3.10    1.80
  -7   0  13   -5.00    4.10
  -7   0  13   -5.40    3.10
   7   0 -13    5.40    4.80
  -7   1  14   -3.80    4.00
  -7   1  14    3.40    4.20
  -7   1  14    2.00    2.00
   7  -1 -14    3.00    4.30
  -7   2  15   -3.90    4.50
  -7   2  15   -7.70    3.50
   7  -2 -15   -4.30    3.80
  -7   3  16    5.70    5.60
  -7   3  16    0.80    4.20
   7  -3 -16    2.00    5.10
  -7   4  17    8.10    5.80
  -7   4  17   -3.10    4.50
   7  -4 -17    6.80    5.00
  -7   5  18    7.00    6.00
  -7   5  18   28.40    7.90
   7  -5 -18    8.60    5.20
  -7   6  19    1.80    6.70
  -7   7  20  -20.60    5.60
   7  -7 -20   -2.00    5.60
  -7   8  21    5.00    7.60
   7  -8 -21   -7.20    5.80
  -6 -20  -8    3.40    7.10
  -6 -20  -8    0.40    7.80
   6  20   8   -5.30    5.90
   6  20   8    4.30    9.50
  -6 -19  -7   17.60    8.10
  -6 -19  -7   -5.40    5.30
   6  19   7   -0.50    6.50
   6  19   7    2.60    8.20
  -6 -18  -6   11.40    6.40
  -6 -18  -6   -3.70    5.60
   6  18   6    6.60    6.90
   6  18   6   24.60   12.90
  -6 -17  -5   15.30    7.50
  -6 -17  -5    6.40    5.80
   6  17   5   12.50    6.60
   6  17   5    9.50    7.10
  -6 -16  -4   34.90    9.70
  -6 -16  -4   33.70    8.70
   6  16   4   22.70    9.00
   6  16   4   34.00    9.60
  -6 -15  -3    3.80    5.00
  -6 -15  -3    2.70    6.30
   6  15   3    7.60    6.40
   6  15   3    3.20    5.90
  -6 -14  -2   24.60    7.70
  -6 -14  -2   33.10    9.30
   6  14   2   32.30    8.90
   6  14   2   32.30    9.30
  -6 -13  -1   25.50    8.10
  -6 -13  -1   14.00    6.50
   6  13   1   16.10    6.90
   6  13   1   17.80    7.30
  -6 -12   0   17.50    6.30
  -6 -12   0   22.30    7.00
  -6 -12   0   13.90    7.60
  -6 -12   0   25.20    6.30
   6  12   0   15.20    7.10
   6  12   0   23.80    6.80
  -6 -11   1   37.10    8.00
  -6 -11   1   36.70    8.30
  -6 -11   1   54.19    8.80
   6  11  -1   23.50    8.00
   6  11  -1   23.20    8.30
  -6 -10   2   12.10    5.10
  -6 -10   2   12.30    4.60
  -6 -10   2   10.90    5.10
   6  10  -2   12.20    5.70
   6  10  -2   10.20    5.40
  -6  -9   3   -1.10    3.10
  -6  -9   3    6.00    4.10
  -6  -9   3   -1.50    3.10
   6   9  -3   -2.10    4.00
   6   9  -3    8.10    5.20
  -6  -8   4   -9.40    2.70
  -6  -8   4    0.10    3.70
  -6  -8   4    0.10    3.40
   6   8  -4    2.10    3.90
   6   8  -4    0.10    4.50
  -6  -7   5   -3.40    3.10
  -6  -7   5    1.40    3.40
  -6  -7   5   -0.30    3.90
   6   7  -5    1.20    3.90
  -6  -6   6   29.80    7.10
  -6  -6   6   40.80    7.80
  -6  -6   6   33.70    7.80
   6   6  -6   49.50    8.70
   6   6  -6   32.00    7.80
  -6  -5   7   -0.40    3.60
  -6  -5   7    1.80    3.20
  -6  -5   7    3.90    3.80
   6   5  -7   -0.50    4.00
   6   5  -7    0.80    3.90
  -6  -4   8    3.50    3.90
  -6  -4   8   10.60    3.70
  -6  -4   8    2.00    3.90
   6   4  -8    5.30    3.90
   6   4  -8    6.50    4.20
  -6  -3   9    9.50    4.50
   6   3  -9   11.50    4.90
  -6  -2  10   35.70    7.40
  -6  -2  10   33.70    8.10
   6   2 -10   37.60    8.10
  -6  -1  11   30.60    6.30
  -6  -1  11   34.30    8.40
  -6  -1  11   52.19    7.90
   6   1 -11   28.10    7.60
  -6   0  12    6.80    4.00
  -6   0  12    7.00    3.10
  -6   0  12   14.40    5.50
   6   0 -12   14.80    4.90
  -6   1  13  106.79   16.90
  -6   1  13  127.79   19.20
  -6   1  13  108.19   19.20
   6  -1 -13  117.89   19.10
  -6   2  14   14.40    5.60
  -6   2  14   28.50    7.30
   6  -2 -14   14.80    5.90
  -6   3  15    2.10    4.20
  -6   3  15   -1.20    4.80
   6  -3 -15   -5.00    3.70
  -6   4  16   52.39   11.00
   6  -4 -16   60.69   11.80
  -6   5  17    1.10    5.60
  -6   5  17    6.80    8.80
   6  -5 -17    7.40    5.20
  -6   6  18   -0.90    5.40
   6  -6 -18    6.90    6.30
   6  -6 -18   -0.90    4.50
  -6   7  19   -3.00    6.10
   6  -7 -19    2.90    7.00
  -6   8  20    4.30    6.80
   6  -8 -20    3.10    5.80
   6  -8 -20   -0.70    6.40
  -6   9  21   -8.30    7.00
   6  -9 -21    3.80    6.90
   6  -9 -21   23.50   10.30
  -5 -20  -9    5.50    7.30
   5  20   9   -2.90    6.40
   5  20   9   -1.00   15.20
  -5 -19  -8   -7.40    6.00
  -5 -19  -8  -10.60    5.30
   5  19   8   -8.80    6.70
   5  19   8   -0.20    6.40
  -5 -18  -7   -5.50    4.90
  -5 -18  -7    5.10    6.00
   5  18   7    0.70    6.00
   5  18   7   -4.80    5.50
  -5 -17  -6    3.70    5.30
  -5 -17  -6    8.40    6.40
   5  17   6   13.40    7.20
   5  17   6   14.10    7.70
  -5 -16  -5    3.00    6.00
  -5 -16  -5    6.00    5.80
   5  16   5    2.90    6.50
   5  16   5    4.60    6.40
  -5 -15  -4   16.20    7.40
  -5 -15  -4    3.90    5.10
   5  15   4    6.40    6.20
   5  15   4    0.50    5.60
  -5 -14  -3  140.99   24.90
  -5 -14  -3  137.39   24.10
   5  14   3  159.18   24.60
  -5 -13  -2    1.90    4.40
  -5 -13  -2   11.30    6.00
   5  13   2   -3.40    4.60
   5  13   2    4.10    4.80
  -5 -12  -1   71.19   10.90
  -5 -12  -1   43.10   11.50
   5  12   1   43.00   10.40
   5  12   1   61.09   11.60
  -5 -11   0   -5.00    4.60
  -5 -11   0    2.60    3.30
  -5 -11   0   -2.60    3.40
   5  11   0    2.20    4.50
   5  11   0   -0.80    4.20
  -5 -10   1   -1.70    3.50
  -5 -10   1    2.80    3.50
  -5 -10   1    1.50    4.30
   5  10  -1   -3.10    3.90
   5  10  -1    1.70    4.20
  -5  -9   2   26.10    7.00
  -5  -9   2   44.50    7.50
  -5  -9   2   27.90    6.50
   5   9  -2   15.10    6.70
   5   9  -2   23.80    6.90
  -5  -8   3    0.50    3.40
  -5  -8   3   -3.50    3.10
  -5  -8   3   -1.60    4.00
   5   8  -3    4.90    4.40
   5   8  -3    5.70    4.90
  -5  -7   4    7.20    4.30
  -5  -7   4   11.30    4.70
  -5  -7   4    1.30    3.60
   5   7  -4    9.10    5.10
   5   7  -4    4.90    5.30
  -5  -6   5   62.99   11.20
  -5  -6   5   51.29   11.10
  -5  -6   5   71.49   11.00
   5   6  -5   52.79   11.50
   5   6  -5   64.19   11.40
  -5  -5   6    9.70    4.50
  -5  -5   6   11.70    4.00
  -5  -5   6   14.30    5.30
   5   5  -6    4.50    3.90
   5   5  -6   12.80    5.40
  -5  -4   7   26.10    5.80
  -5  -4   7   18.80    4.60
  -5  -4   7   15.20    6.10
   5   4  -7   17.60    5.80
   5   4  -7   11.10    4.60
  -5  -3   8  131.99   20.40
   5   3  -8  121.59   20.60
  -5  -2   9  384.86   53.99
  -5  -2   9  345.47   54.29
   5   2  -9  345.87   53.99
  -5  -1  10   29.50    8.10
  -5  -1  10   38.30    7.80
   5   1 -10   44.70    8.10
  -5   0  11    2.60    1.90
  -5   0  11   -3.20    2.90
  -5   0  11   -2.60    3.90
   5   0 -11   -3.40    3.10
  -5   1  12    0.90    1.70
  -5   1  12   -2.10    3.90
  -5   1  12   -1.10    3.50
   5  -1 -12    0.30    3.30
  -5   2  13    6.30    5.10
  -5   2  13    1.40    3.70
   5  -2 -13   -2.80    3.30
  -5   3  14    3.80    4.00
  -5   3  14    3.50    5.10
   5  -3 -14    3.50    3.90
  -5   4  15   21.30    7.40
  -5   4  15   41.20    8.90
   5  -4 -15   37.20    8.30
   5  -4 -15   39.30   11.10
  -5   5  16    0.50    4.80
  -5   5  16   -1.00    4.90
   5  -5 -16   -6.10    4.80
   5  -5 -16   -6.90    3.80
  -5   6  17   -7.20    5.10
   5  -6 -17    1.30    4.30
   5  -6 -17    0.20    5.80
  -5   7  18    6.40    6.20
   5  -7 -18    4.10    6.40
   5  -7 -18    2.90    5.00
  -5   8  19   -8.10    5.10
   5  -8 -19    1.70    6.40
   5  -8 -19    0.10    6.00
  -5   9  20   -2.00    6.90
   5  -9 -20   -2.30    6.40
   5  -9 -20    6.80    6.20
  -5  10  21    5.10    8.00
   5 -10 -21   -8.80    7.10
   5 -10 -21    4.70    6.50
  -4 -20 -10   -2.90    7.00
  -4 -20 -10    0.30    6.70
   4  20  10    0.40    6.50
   4  20  10   -1.40    8.30
  -4 -19  -9   -8.90    5.40
  -4 -19  -9    0.60    6.10
   4  19   9    0.20    6.90
   4  19   9   -5.40    5.30
  -4 -18  -8    5.30    6.50
  -4 -18  -8   -4.20    5.10
   4  18   8    7.10    6.50
   4  18   8   -7.10    5.90
  -4 -17  -7    7.10    5.90
  -4 -17  -7   -4.90    4.90
   4  17   7   10.90    6.50
   4  17   7   11.30    6.70
  -4 -16  -6    6.40    5.60
  -4 -16  -6    4.40    6.10
   4  16   6    9.30    6.30
   4  16   6    5.00    6.30
  -4 -15  -5   34.60    9.50
  -4 -15  -5   36.10    8.80
   4  15   5   34.70    8.70
   4  15   5   28.10    9.40
  -4 -14  -4   -2.80    4.20
  -4 -14  -4   -3.90    5.10
   4  14   4   -3.20    4.40
   4  14   4   -4.20    5.00
  -4 -13  -3   -0.30    4.10
  -4 -13  -3   -3.60    5.10
   4  13   3   -2.40    4.50
   4  13   3    1.00    4.50
  -4 -12  -2   40.00    7.90
  -4 -12  -2   22.60    8.00
   4  12   2   25.90    7.60
   4  12   2   30.40    8.40
  -4 -11  -1   -2.20    4.60
  -4 -11  -1    2.60    3.80
   4  11   1   -3.50    4.10
   4  11   1    1.00    3.90
  -4 -10   0   74.39   12.00
  -4 -10   0   86.49   12.90
  -4 -10   0   60.79   13.30
   4  10   0   53.89   12.30
   4  10   0   69.79   12.70
  -4  -9   1   21.90    5.80
  -4  -9   1   11.10    4.20
  -4  -9   1    7.40    4.50
   4   9  -1    5.30    5.10
   4   9  -1    4.80    4.90
  -4  -8   2   -3.30    3.40
  -4  -8   2   -4.90    4.20
  -4  -8   2    2.40    3.70
   4   8  -2   -0.20    4.40
   4   8  -2    2.50    4.30
  -4  -7   3   37.40    7.60
  -4  -7   3   35.90    8.20
  -4  -7   3   39.80    8.30
   4   7  -3   36.60    8.60
   4   7  -3   52.09    8.70
  -4  -6   4    6.50    4.00
  -4  -6   4    3.60    4.00
  -4  -6   4    8.30    4.50
   4   6  -4    2.00    4.60
   4   6  -4    2.20    3.60
  -4  -5   5   10.50    4.70
  -4  -5   5   13.90    4.20
  -4  -5   5   16.30    5.20
   4   5  -5    8.80    4.30
   4   5  -5   14.40    5.50
  -4  -4   6  101.99   17.40
  -4  -4   6  107.69   18.00
  -4  -4   6  121.69   18.70
   4   4  -6  116.79   17.70
   4   4  -6  112.79   18.30
  -4  -3   7   27.40    6.20
  -4  -3   7   37.10    7.20
   4   3  -7   36.40    7.20
   4   3  -7   42.40    7.70
  -4  -2   8   18.10    4.90
   4   2  -8   16.20    5.10
  -4  -1   9  585.94   85.49
  -4  -1   9  566.44   85.09
   4   1  -9  567.44   85.19
  -4   0  10  180.48   27.10
  -4   0  10  168.38   27.80
   4   0 -10  175.38   27.20
  -4   1  11   63.69    9.60
  -4   1  11   65.69   11.80
  -4   1  11   59.19   11.00
   4  -1 -11   54.99   10.90
  -4   2  12   27.90    7.00
  -4   2  12   25.30    6.50
   4  -2 -12   31.00    6.60
  -4   3  13    8.70    4.30
  -4   3  13    6.70    5.20
   4  -3 -13   21.30    6.00
   4  -3 -13    8.00    4.20
  -4   4  14    6.30    4.40
  -4   4  14   -0.20    4.50
   4  -4 -14    4.10    4.00
   4  -4 -14   -5.10    4.30
  -4   5  15   66.89   13.30
  -4   5  15   76.79   13.60
   4  -5 -15   74.59   14.40
   4  -5 -15   60.99   12.70
  -4   6  16   72.59   13.90
   4  -6 -16   66.19   14.00
   4  -6 -16   65.19   13.00
  -4   7  17    5.70    5.50
   4  -7 -17   -2.00    4.00
   4  -7 -17   -2.50    4.70
  -4   8  18   -0.90    5.20
   4  -8 -18    0.70    4.80
   4  -8 -18   -1.30    5.50
  -4   9  19   -8.00    5.50
   4  -9 -19   -1.00    5.90
   4  -9 -19    1.10    5.20
  -4  10  20  -11.30    6.60
   4 -10 -20    0.00    5.60
   4 -10 -20    5.70    7.20
  -4  11  21    7.00    7.90
   4 -11 -21   11.60    8.80
   4 -11 -21    0.20   10.10
  -3 -20 -11    3.00    7.10
  -3 -20 -11   -4.50    6.80
   3  20  11    2.90    6.80
   3  20  11    8.20    9.00
  -3 -19 -10   -8.20    5.30
  -3 -19 -10    3.20    6.60
   3  19  10   -0.50    7.30
   3  19  10    8.70    6.20
  -3 -18  -9    7.60    6.90
  -3 -18  -9  -10.00    4.40
   3  18   9    1.50    5.30
   3  18   9    8.60    7.40
  -3 -17  -8   38.90   11.50
  -3 -17  -8   66.99   11.90
   3  17   8   51.39   11.50
   3  17   8   58.89   13.00
  -3 -16  -7    0.40    9.10
  -3 -16  -7   -2.70    5.70
   3  16   7   -3.30    4.90
   3  16   7    5.40    6.00
  -3 -15  -6   -0.50    5.40
  -3 -15  -6    8.00    5.30
   3  15   6   -2.50    5.20
   3  15   6   10.40    6.00
  -3 -14  -5    0.40    4.50
  -3 -14  -5    4.90    5.80
   3  14   5    0.60    5.50
   3  14   5   -5.30    4.80
  -3 -13  -4   10.60    5.80
  -3 -13  -4    7.70    4.80
   3  13   4    3.20    4.20
   3  13   4    4.50    5.20
  -3 -12  -3   -5.20    4.30
  -3 -12  -3    5.90    4.30
   3  12   3   -1.20    4.50
   3  12   3    1.20    3.90
  -3 -11  -2   14.40    5.90
  -3 -11  -2   12.60    4.90
   3  11   2   14.10    4.60
   3  11   2    7.70    4.90
  -3 -10  -1    0.80    4.60
  -3 -10  -1    3.00    3.90
   3  10   1    0.90    3.90
   3  10   1   -4.40    3.30
  -3  -9   0   -4.60    4.80
  -3  -9   0    0.20    2.90
  -3  -9   0   -3.80    3.50
   3   9   0   -0.30    4.10
   3   9   0   -3.00    4.20
  -3  -8   1   27.30    6.70
  -3  -8   1   32.20    6.60
  -3  -8   1   24.60    7.10
   3   8  -1   31.80    7.30
   3   8  -1   30.30    7.20
  -3  -7   2   16.20    5.20
  -3  -7   2   18.90    5.60
  -3  -7   2   16.70    4.90
   3   7  -2   22.10    5.80
   3   7  -2   15.90    5.30
  -3  -6   3    6.20    3.70
  -3  -6   3   -5.20    3.30
  -3  -6   3    4.20    3.50
   3   6  -3   -1.90    3.70
   3   6  -3   -1.10    3.10
  -3  -5   4    9.10    3.70
  -3  -5   4    7.00    3.80
  -3  -5   4   17.40    4.20
   3   5  -4    8.70    3.70
   3   5  -4    9.20    4.30
  -3  -4   5   73.29   12.50
  -3  -4   5   77.99   13.10
  -3  -4   5   68.99   12.60
   3   4  -5   91.79   12.90
   3   4  -5   74.99   12.90
  -3  -3   6    1.10    3.10
  -3  -3   6   -1.20    2.40
   3   3  -6    1.70    3.20
   3   3  -6   -1.60    2.40
  -3  -2   7   86.99   14.10
   3   2  -7   80.19   13.60
   3   2  -7   95.79   14.40
  -3  -1   8   35.40    7.20
  -3  -1   8   41.20    8.20
   3   1  -8   37.10    7.40
  -3   0   9    0.50    3.40
  -3   0   9    0.40    4.40
   3   0  -9   -2.40    3.30
  -3   1  10   98.89   18.20
  -3   1  10  125.29   18.40
   3  -1 -10  111.69   18.10
  -3   2  11    8.40    4.10
  -3   2  11   11.40    5.10
   3  -2 -11   14.70    5.80
   3  -2 -11    7.00    3.80
  -3   3  12   14.20    4.80
  -3   3  12    8.10    4.50
   3  -3 -12    7.10    4.10
   3  -3 -12    7.20    5.30
  -3   4  13   -0.80    4.00
  -3   4  13    5.70    4.30
   3  -4 -13    2.30    4.30
   3  -4 -13   -1.10    3.50
  -3   5  14    6.20    5.20
   3  -5 -14   -4.20    3.30
   3  -5 -14    1.90    5.10
  -3   6  15    5.80    5.70
   3  -6 -15   17.10    6.10
   3  -6 -15   16.40    6.60
  -3   7  16   50.29   10.60
   3  -7 -16   55.09   11.60
   3  -7 -16   42.50   10.10
  -3   8  17   -1.50    4.80
   3  -8 -17   -9.10    4.90
   3  -8 -17  -11.60    3.40
  -3   9  18    4.60    6.20
   3  -9 -18   14.10    7.20
  -3  10  19    6.70    6.50
   3 -10 -19   -2.80    5.10
   3 -10 -19   -9.10    5.40
  -3  11  20    8.80    7.90
   3 -11 -20   -2.50    6.60
   3 -11 -20    0.10    6.80
  -3  12  21    2.50    7.80
   3 -12 -21   11.00    7.60
   3 -12 -21   15.30    9.70
  -2 -20 -12   -3.20    7.00
  -2 -20 -12    2.30    7.30
   2  20  12   19.60   10.20
   2  20  12    1.90    6.00
  -2 -19 -11    0.50    6.60
  -2 -19 -11   -0.10    6.40
   2  19  11   -3.90    5.20
   2  19  11   -4.40    6.70
  -2 -18 -10   -7.70    5.00
  -2 -18 -10   -4.10    5.40
   2  18  10   -7.50    6.10
   2  18  10   -6.60    4.50
  -2 -17  -9   13.00    6.60
  -2 -17  -9   19.30    6.90
   2  17   9   18.70    7.10
   2  17   9   12.80    7.70
  -2 -16  -8   -1.20    4.50
  -2 -16  -8   -5.40    5.40
   2  16   8    5.20    5.10
   2  16   8   -0.30    5.90
  -2 -15  -7    9.20    6.60
  -2 -15  -7   30.40    7.30
   2  15   7   10.40    6.80
   2  15   7   18.30    6.20
  -2 -14  -6   -3.50    4.50
  -2 -14  -6   -3.70    4.00
   2  14   6    2.10    4.70
   2  14   6   -3.10    5.00
  -2 -13  -5    6.80    5.30
  -2 -13  -5    8.40    4.70
   2  13   5    0.30    4.20
   2  13   5    4.90    5.20
  -2 -12  -4    7.30    5.60
  -2 -12  -4    2.60    3.90
   2  12   4    4.80    4.80
   2  12   4    4.40    3.90
  -2 -11  -3   43.20    7.70
  -2 -11  -3   23.90    8.30
   2  11   3   38.50    8.00
   2  11   3   30.10    7.40
  -2 -10  -2   -0.10    4.90
  -2 -10  -2    1.30    3.70
   2  10   2    2.30    3.80
   2  10   2    1.50    3.80
  -2  -9  -1  413.56   63.29
  -2  -9  -1  427.96   63.89
   2   9   1  421.86   63.29
   2   9   1  431.56   63.39
  -2  -8   0   72.19   10.80
  -2  -8   0   42.90    8.20
  -2  -8   0   32.10    8.20
   2   8   0   39.20    8.70
   2   8   0   46.40    8.60
  -2  -7   1   -0.60    3.20
  -2  -7   1   -1.20    3.70
  -2  -7   1   -0.60    2.90
   2   7  -1   -4.30    3.10
   2   7  -1    3.20    3.20
  -2  -6   2    4.70    3.50
  -2  -6   2    4.40    3.50
   2   6  -2    2.10    3.20
   2   6  -2    7.50    3.90
  -2  -5   3    3.90    3.10
  -2  -5   3   -0.10    3.20
  -2  -5   3    2.80    2.70
   2   5  -3    1.00    3.00
   2   5  -3    2.40    3.50
  -2  -4   4   12.60    4.30
  -2  -4   4   12.40    3.50
  -2  -4   4   11.60    4.10
   2   4  -4   13.50    3.90
   2   4  -4   20.90    4.50
  -2  -3   5   11.90    3.50
  -2  -3   5   12.50    3.20
   2   3  -5    6.50    3.60
   2   3  -5   14.70    3.80
  -2  -2   6    2.80    2.70
   2   2  -6    0.30    2.40
   2   2  -6   -0.70    2.80
  -2  -1   7   11.30    3.60
  -2  -1   7   15.40    5.20
   2   1  -7   10.70    3.50
   2   1  -7   11.40    3.10
  -2   0   8  206.18   32.50
  -2   0   8  214.28   33.00
   2   0  -8  223.08   32.60
  -2   1   9   60.19   11.30
  -2   1   9   63.79   11.60
   2  -1  -9   68.19   11.30
   2  -1  -9   65.59   12.00
  -2   2  10    0.80    4.10
  -2   2  10   -4.90    3.30
   2  -2 -10    5.10    4.50
   2  -2 -10    6.90    3.70
  -2   3  11   88.89   17.00
  -2   3  11  104.09   17.20
   2  -3 -11  123.59   17.90
   2  -3 -11  101.19   17.00
  -2   4  12    8.90    4.90
  -2   4  12    6.70    4.70
   2  -4 -12    8.90    4.20
   2  -4 -12    6.40    4.70
  -2   5  13    2.60    4.40
   2  -5 -13    4.90    3.90
   2  -5 -13   -4.80    4.10
  -2   6  14    0.90    4.50
   2  -6 -14    9.00    5.80
   2  -6 -14   13.80    5.30
  -2   7  15   27.40    8.60
   2  -7 -15   42.20    9.20
   2  -7 -15   57.29   10.20
  -2   8  16   11.70    6.40
   2  -8 -16   13.70    6.00
   2  -8 -16   13.80    7.20
  -2   9  17   -1.40    5.60
   2  -9 -17  -11.40    4.80
   2  -9 -17    0.20    4.60
  -2  10  18    7.20    6.40
   2 -10 -18    2.60    6.50
  -2  11  19   62.19   12.80
   2 -11 -19   40.10   12.10
   2 -11 -19   46.80   11.10
  -2  12  20    2.50    7.80
   2 -12 -20    1.40    6.80
   2 -12 -20    2.70    6.90
  -1 -20 -13   -3.00    8.60
  -1 -20 -13    2.70    7.20
  -1 -20 -13    0.30    7.80
   1  20  13  -12.40    7.30
   1  20  13    0.60    5.70
  -1 -19 -12    5.50    7.40
   1  19  12   17.10   11.40
   1  19  12   14.60    6.90
   1  19  12    5.70    7.70
  -1 -18 -11   -1.00    5.70
  -1 -18 -11    1.10    4.70
  -1 -18 -11    6.40    6.00
   1  18  11   -0.20    6.70
   1  18  11    7.20    5.30
   1  18  11   12.80   10.00
  -1 -17 -10    7.70    6.30
  -1 -17 -10    0.20    4.50
  -1 -17 -10    1.80    4.00
   1  17  10   -9.60    5.80
   1  17  10   -9.30    3.70
   1  17  10    0.30    7.50
  -1 -16  -9   34.50    8.20
  -1 -16  -9   58.19   10.70
  -1 -16  -9   37.70    9.30
   1  16   9   36.30   11.60
   1  16   9   63.49   11.60
   1  16   9   33.90    9.20
  -1 -15  -8   23.90    6.50
  -1 -15  -8    9.40    6.50
   1  15   8    1.40    7.40
   1  15   8    9.60    5.60
   1  15   8    9.10    6.30
  -1 -14  -7  154.58   26.90
  -1 -14  -7  167.88   28.20
   1  14   7  190.08   29.50
   1  14   7  189.38   27.70
   1  14   7  162.48   27.20
  -1 -13  -6    9.10    4.80
  -1 -13  -6    0.90    5.10
   1  13   6   14.30    5.70
   1  13   6   -4.10    3.60
   1  13   6   -2.40    5.90
  -1 -12  -5   19.60    5.10
  -1 -12  -5   11.20    5.20
   1  12   5   17.90    7.10
   1  12   5    5.60    4.10
   1  12   5    2.80    4.80
  -1 -11  -4   13.10    5.30
  -1 -11  -4   11.20    4.40
   1  11   4   12.20    5.10
   1  11   4    8.40    4.40
   1  11   4    1.70    5.60
  -1 -10  -3   11.70    6.20
  -1 -10  -3    9.10    4.80
   1  10   3    3.30    3.60
   1  10   3   10.30    6.50
   1  10   3   14.50    4.90
  -1  -9  -2   13.40    6.50
  -1  -9  -2   24.40    5.70
   1   9   2    9.40    4.70
   1   9   2   29.50    5.90
  -1  -8  -1   26.70    6.50
  -1  -8  -1   22.60    7.40
   1   8   1   43.30    7.30
  -1  -7   0   -2.10    3.10
  -1  -7   0   -2.20    4.20
  -1  -7   0   -4.00    2.10
   1   7   0   -5.30    3.00
   1   7   0   -3.10    2.50
  -1  -6   1  192.08   30.10
  -1  -6   1  198.78   29.80
  -1  -6   1  197.18   30.30
   1   6  -1  206.08   30.10
  -1  -5   2   26.30    5.20
  -1  -5   2   22.70    4.70
  -1  -5   2   25.80    5.20
   1   5  -2   20.00    4.80
  -1  -4   3   -1.50    2.40
  -1  -4   3    1.40    2.60
  -1  -4   3   -1.30    2.50
   1   4  -3    4.20    2.90
   1   4  -3    0.90    3.10
  -1  -3   4   56.19    8.60
  -1  -3   4   61.79    8.80
   1   3  -4   48.90    8.50
   1   3  -4   42.40    8.50
  -1  -2   5   -0.60    2.10
   1   2  -5   -1.80    2.20
   1   2  -5   -0.20    2.20
  -1  -1   6   65.89    9.30
  -1  -1   6   47.80    9.10
   1   1  -6   52.19    9.00
  -1   0   7   -4.30    2.80
  -1   0   7    3.30    5.90
   1   0  -7   -5.00    2.20
  -1   1   8   24.40    5.50
   1  -1  -8   24.90    5.40
   1  -1  -8   16.10    5.70
  -1   2   9    2.90    1.60
  -1   2   9   -1.20    3.60
  -1   2   9    3.40    4.00
   1  -2  -9   -4.70    4.20
   1  -2  -9    2.20    4.00
  -1   3  10  205.08   31.00
  -1   3  10  195.28   31.10
   1  -3 -10  192.08   30.80
   1  -3 -10  209.68   31.40
  -1   4  11    5.40    4.50
   1  -4 -11    9.50    4.20
   1  -4 -11    7.20    4.40
   1  -4 -11   10.20    4.80
  -1   5  12   24.00    7.10
   1  -5 -12   30.60    7.20
   1  -5 -12   39.20    7.80
  -1   6  13    1.00    4.10
   1  -6 -13   -0.70    4.10
   1  -6 -13    6.40    4.70
  -1   7  14   -3.50    4.30
   1  -7 -14   -4.40    4.20
   1  -7 -14   -7.60    4.30
   1  -7 -14   -5.80    3.40
  -1   8  15   23.00    7.50
   1  -8 -15   45.10    7.30
   1  -8 -15   22.80    7.70
   1  -8 -15   11.20    8.50
  -1   9  16   -6.00    4.60
   1  -9 -16    3.90    5.50
   1  -9 -16    2.60    5.50
  -1  10  17   -5.50    5.00
   1 -10 -17   -1.70    4.70
   1 -10 -17    4.50    4.50
   1 -10 -17   -0.10    5.80
  -1  11  18   36.70   11.10
   1 -11 -18   54.89   11.90
   1 -11 -18   47.10   10.60
  -1  12  19   -6.80    7.10
   1 -12 -19    8.60    6.90
   1 -12 -19    4.40    6.30
  -1  13  20   -5.10    8.00
   1 -13 -20    4.50    7.40
   1 -13 -20    2.90    7.70
   0 -19 -13    1.90    5.10
   0 -19 -13   -4.70    5.90
   0 -19 -13   -3.20    7.40
   0 -19 -13    3.90    7.60
   0  19  13    1.80    7.40
   0  19  13    3.50   10.40
   0 -18 -12    2.90    5.80
   0 -18 -12    7.50    6.50
   0 -18 -12   -6.80    3.80
   0  18  12    1.70    9.10
   0  18  12   -5.60    5.60
   0 -17 -11   -0.70    5.60
   0 -17 -11    5.20    6.20
   0 -17 -11   -4.00    4.20
   0  17  11   -3.20    7.20
   0  17  11   -1.80    6.10
   0 -16 -10    8.80    5.30
   0 -16 -10    5.90    3.90
   0 -16 -10   12.30    6.70
   0  16  10   11.50    8.20
   0  16  10   23.10   14.10
   0 -15  -9   -8.00    4.70
   0 -15  -9    0.20    4.40
   0  15   9    5.20    7.40
   0  15   9   -4.40    5.10
   0 -14  -8   52.79   10.20
   0 -14  -8   44.90    8.90
   0  14   8   40.70   10.40
   0  14   8   31.90    9.50
   0 -13  -7    3.80    5.20
   0 -13  -7   -5.90    3.60
   0  13   7   -0.20    4.70
   0  13   7   -9.50    5.30
   0 -12  -6   68.19   15.10
   0 -12  -6  102.49   15.10
   0  12   6   93.39   15.50
   0  12   6   80.79   16.10
   0 -11  -5   -0.10    3.60
   0 -11  -5   -2.30    4.00
   0  11   5   -3.40    4.60
   0  11   5    1.70    4.00
   0 -10  -4   31.50    7.40
   0 -10  -4   35.70    7.00
   0  10   4   20.30    8.00
   0  10   4   27.90    6.70
   0  -9  -3    7.50    5.00
   0  -9  -3    6.30    4.00
   0   9   3    8.80    4.50
   0   9   3    1.10    5.90
   0  -8  -2   29.90    6.20
   0  -8  -2   25.30    6.70
   0   8   2   31.80    7.20
   0   8   2   14.60    5.90
   0  -7  -1    3.60    4.10
   0  -7  -1   -3.30    3.60
   0   7   1    2.00    4.20
   0   7   1   -0.50    3.10
   0  -6   0 2307.87  345.37
   0  -6   0 2461.15  345.57
   0   6   0 2281.67  345.37
   0  -5   1   -4.30    2.40
   0  -5   1   -3.70    3.80
   0  -5   1    1.40    2.80
   0   5  -1    0.90    2.90
   0  -4   2  639.94   94.69
   0  -4   2  607.24   94.59
   0   4  -2  748.23   94.69
   0   4  -2  575.54   94.69
   0  -3   3    0.10    2.20
   0   3  -3   -1.80    2.20
   0   3  -3   -1.00    2.40
   0  -2   4    0.70    2.30
   0   2  -4    0.70    2.10
   0  -1   5    1.10    2.00
   0   1  -5    1.40    2.30
   0   0   6  267.27   37.70
   0   0   6  239.68   37.70
   0   0  -6  247.68   38.10
   0   1   7   -2.10    4.70
   0   1   7   -0.20    2.70
   0   1   7   -0.30    1.40
   0  -1  -7    1.10    3.00
   0  -1  -7    4.40    3.00
   0   2   8   34.40    7.40
   0   2   8   30.30    5.50
   0   2   8   35.20    6.90
   0  -2  -8   37.30    7.30
   0  -2  -8   37.30    7.20
   0   3   9    3.80    4.10
   0   3   9    0.10    1.80
   0  -3  -9    4.60    4.30
   0  -3  -9    5.20    4.10
   0   4  10   -0.40    1.50
   0   4  10   -1.00    3.90
   0  -4 -10   -0.90    4.90
   0  -4 -10   -4.10    3.60
   0  -4 -10    5.50    4.50
   0   5  11   -0.20    3.50
   0  -5 -11   -2.00    3.40
   0  -5 -11   -1.10    3.30
   0  -5 -11   -1.40    3.80
   0   6  12   36.60    7.50
   0  -6 -12   27.50    7.60
   0  -6 -12   31.20    7.40
   0  -6 -12   37.40    7.60
   0   7  13   12.60    5.00
   0  -7 -13    4.30    4.40
   0  -7 -13    2.20    4.70
   0  -7 -13   11.20    4.80
   0   8  14  191.78   33.50
   0  -8 -14  221.28   33.70
   0  -8 -14  224.28   33.20
   0  -8 -14  216.98   34.00
   0   9  15    3.10    5.40
   0  -9 -15   -1.70    4.50
   0  -9 -15    1.80    4.90
   0  -9 -15   -3.60    4.00
   0  10  16   -1.40    5.30
   0 -10 -16   10.40    5.60
   0 -10 -16   -4.80    4.20
   0 -10 -16    0.00    4.90
   0  11  17   -0.20    5.70
   0 -11 -17   -1.70    5.50
   0  12  18   -5.50    6.50
   0 -12 -18    3.20    6.30
   0 -12 -18   17.30    6.40
   0 -12 -18   10.60    6.50
   0  13  19    9.50    8.70
   0 -13 -19   -4.20    5.40
   0 -13 -19   -8.80    6.40
   0 -13 -19    4.80    6.50
   0  14  20   27.90   10.70
   0 -14 -20   -5.60    7.20
   1 -19 -14   -2.20    6.10
   1 -19 -14   -7.30    6.90
   1 -19 -14   -2.90    6.50
   1 -19 -14    4.00    4.50
  -1  19  14   12.60   12.90
   1 -18 -13   -7.80    6.20
   1 -18 -13    1.30    6.90
   1 -18 -13   -3.30    4.30
   1 -18 -13    5.10    6.10
  -1  18  13   -3.40    6.70
  -1  18  13  -15.70    7.40
   1 -17 -12    2.00    4.20
   1 -17 -12    7.00    6.00
   1 -17 -12    5.00    5.60
   1 -17 -12   -6.20    5.70
  -1  17  12    3.50    8.00
  -1  17  12    4.80    6.60
   1 -16 -11    4.90    4.90
   1 -16 -11   -3.70    4.70
   1 -16 -11    5.50    6.00
   1 -16 -11    1.80    3.70
  -1  16  11   -9.00    5.10
  -1  16  11    6.50    6.90
   1 -15 -10    4.40    5.70
   1 -15 -10   -3.50    4.00
  -1  15  10    2.40    6.20
  -1  15  10   -1.60    5.20
   1 -14  -9   34.30    9.50
   1 -14  -9   47.70    9.10
  -1  14   9   62.89   10.70
  -1  14   9   27.70   10.10
   1 -13  -8   21.20    5.50
   1 -13  -8    9.40    5.70
  -1  13   8    6.50    6.30
  -1  13   8    7.70    5.50
   1 -12  -7   -2.50    4.40
   1 -12  -7   -1.80    3.60
  -1  12   7    6.60    4.70
  -1  12   7    2.50    4.80
   1 -11  -6   -0.90    4.20
   1 -11  -6    1.10    3.20
  -1  11   6    3.20    4.20
  -1  11   6   -1.30    4.80
   1 -10  -5   67.69   11.10
   1 -10  -5   73.39   11.90
  -1  10   5   52.69   11.70
  -1  10   5   56.89   11.40
   1  -9  -4  291.77   44.50
   1  -9  -4  314.37   45.30
  -1   9   4  290.97   44.60
  -1   9   4  290.97   45.40
   1  -8  -3  319.47   49.10
   1  -8  -3  328.77   48.60
  -1   8   3  311.17   48.60
  -1   8   3  340.47   49.30
   1  -7  -2  255.47   38.00
   1  -7  -2  254.97   38.40
  -1   7   2  259.37   38.50
  -1   7   2  242.08   37.90
   1  -6  -1  197.38   28.60
   1  -6  -1  193.38   28.10
  -1   6   1  177.48   28.10
  -1   6   1  174.28   28.60
   1  -5   0   -2.60    2.30
   1  -5   0   -4.10    3.10
  -1   5   0   -2.60    3.40
  -1   5   0    3.80    2.70
   1  -4   1   85.99   14.10
   1  -4   1   87.59   13.90
   1  -4   1   92.99   14.80
  -1   4  -1   97.19   14.20
   1  -3   2  126.69   18.90
  -1   3  -2  123.69   18.90
  -1   3  -2  126.89   19.10
   1  -2   3 1615.84  242.38
  -1   2  -3 1682.33  242.38
   1  -1   4   -1.90    2.40
  -1   1  -4    3.00    2.20
   1   0   5   -0.90    2.40
  -1   0  -5   -0.50    2.50
   1   1   6   51.59    9.30
   1   1   6   57.69    8.80
   1   1   6   54.29    9.50
  -1  -1  -6   56.49    9.30
  -1  -1  -6   62.79    9.50
   1   2   7  327.37   49.70
   1   2   7  317.07   49.30
  -1  -2  -7  339.57   49.80
  -1  -2  -7  358.66   49.90
   1   3   8   16.00    4.70
   1   3   8   11.90    3.30
  -1  -3  -8   16.20    4.50
  -1  -3  -8   12.30    4.70
  -1  -3  -8   12.80    3.00
   1   4   9  165.38   24.10
   1   4   9  151.98   24.90
  -1  -4  -9  148.19   25.00
  -1  -4  -9  159.08   23.90
  -1  -4  -9  164.58   25.40
  -1  -4  -9  172.78   25.40
   1   5  10   47.50    8.70
  -1  -5 -10   48.20    9.10
  -1  -5 -10   43.20    9.40
  -1  -5 -10   46.10    8.80
  -1  -5 -10   43.10    7.30
   1   6  11   -6.10    3.30
  -1  -6 -11    2.80    3.80
  -1  -6 -11    0.30    1.60
  -1  -6 -11   -0.50    3.60
  -1  -6 -11   -2.50    3.80
   1   7  12   91.39   16.20
  -1  -7 -12   92.89   16.20
  -1  -7 -12  103.89   16.40
  -1  -7 -12   94.19   14.40
  -1  -7 -12   89.99   16.30
   1   8  13   64.19   12.70
  -1  -8 -13   71.69   12.80
  -1  -8 -13   68.59   12.70
  -1  -8 -13   59.99   12.50
  -1  -8 -13   69.99   10.60
   1   9  14    1.00    5.10
  -1  -9 -14   10.30    5.20
  -1  -9 -14    1.00    7.10
  -1  -9 -14    5.00    5.00
  -1  -9 -14    4.30    2.80
   1  10  15   -0.90    5.50
  -1 -10 -15    2.00    4.90
  -1 -10 -15    4.10    4.60
  -1 -10 -15  -10.50    4.10
   1  11  16    2.70    7.10
  -1 -11 -16   10.20    5.40
  -1 -11 -16    4.90    5.10
   1  12  17    5.10    6.90
  -1 -12 -17   10.40    6.00
  -1 -12 -17   18.90    6.70
  -1 -12 -17    6.20    6.10
   1  13  18   22.20    8.90
  -1 -13 -18    6.90    7.60
  -1 -13 -18    5.90    6.40
  -1 -13 -18   -0.80    6.00
   1  14  19   -1.00    8.40
  -1 -14 -19   -0.90    7.40
  -1 -14 -19   -4.30    5.90
  -1 -14 -19   -5.00    6.00
   2 -18 -14    9.70    4.20
   2 -18 -14   -4.50    7.10
   2 -18 -14   13.90    7.60
  -2  18  14   -1.40    8.00
   2 -17 -13   12.00    6.40
   2 -17 -13    6.90    6.60
   2 -17 -13    3.30    6.30
   2 -17 -13   12.00    4.70
  -2  17  13   13.80    8.80
  -2  17  13    3.00    7.50
   2 -16 -12   -2.40    4.40
   2 -16 -12    1.60    3.50
   2 -16 -12   -1.00    5.40
   2 -16 -12   10.40    5.80
  -2  16  12   -0.80    5.60
  -2  16  12    8.60    7.20
   2 -15 -11   52.09    9.00
   2 -15 -11   30.00    7.10
   2 -15 -11   36.10    9.90
   2 -15 -11   27.40    8.50
  -2  15  11   47.70    9.70
  -2  15  11   35.30   10.00
   2 -14 -10    0.90    4.30
   2 -14 -10   11.30    6.30
   2 -14 -10    5.90    5.20
  -2  14  10    2.00    4.90
  -2  14  10    7.70    6.40
   2 -13  -9   -5.60    4.10
   2 -13  -9   -8.90    4.30
   2 -13  -9   -0.40    4.00
  -2  13   9    7.20    5.00
  -2  13   9   -1.50    5.30
   2 -12  -8    6.10    4.30
   2 -12  -8    5.60    5.50
  -2  12   8   13.50    5.30
  -2  12   8   -3.10    4.90
   2 -11  -7   14.20    5.00
   2 -11  -7   10.60    5.50
  -2  11   7   15.30    5.20
  -2  11   7   12.10    5.90
   2 -10  -6   28.20    6.60
   2 -10  -6   19.30    5.30
  -2  10   6   23.50    5.70
  -2  10   6   17.10    6.30
   2  -9  -5   26.80    7.50
   2  -9  -5   42.00    7.20
  -2   9   5   26.70    7.50
  -2   9   5   33.40    6.70
   2  -8  -4   25.40    5.70
   2  -8  -4   13.30    6.00
  -2   8   4   20.50    5.30
  -2   8   4   28.20    6.70
   2  -7  -3  671.43   96.39
   2  -7  -3  659.23   96.79
  -2   7   3  671.73   96.89
  -2   7   3  610.64   96.39
   2  -6  -2    3.60    4.00
   2  -6  -2    7.70    3.20
  -2   6   2    6.80    3.20
   2  -5  -1 2580.94  388.66
   2  -5  -1 2891.31  389.46
  -2   5   1 2610.44  388.66
  -2   5   1 2521.95  388.86
   2  -4   0    6.20    3.20
   2  -4   0    3.50    2.50
  -2   4   0   -1.10    3.20
  -2   4   0    4.00    2.40
   2  -3   1    0.60    1.90
   2  -3   1   -0.80    2.60
  -2   3  -1    3.50    2.70
  -2   3  -1    3.80    2.00
   2  -2   2   50.19    8.60
  -2   2  -2   56.09    8.60
  -2   1  -3 2054.49  318.57
  -2   1  -3 2280.77  318.57
   2   0   4    6.70    2.30
  -2   0  -4    9.10    2.90
   2   1   5  359.26   52.19
  -2  -1  -5  357.76   52.59
  -2  -1  -5  343.37   52.19
   2   2   6   -3.00    1.70
  -2  -2  -6    0.80    1.60
  -2  -2  -6   -4.80    2.80
   2   3   7    9.00    3.10
  -2  -3  -7    9.90    4.40
  -2  -3  -7   14.90    5.00
  -2  -3  -7   16.10    3.90
  -2  -3  -7    8.70    2.70
   2   4   8   27.80    7.10
   2   4   8   40.60    8.00
  -2  -4  -8   47.10    8.10
  -2  -4  -8   39.00    8.60
  -2  -4  -8   54.19    7.30
  -2  -4  -8   48.70    9.80
   2   5   9   81.29   14.50
   2   5   9  118.29   16.10
  -2  -5  -9   98.79   14.40
  -2  -5  -9   89.69   15.90
  -2  -5  -9   90.09   15.90
  -2  -5  -9   88.29   15.20
   2   6  10   67.39   11.80
  -2  -6 -10   70.99   12.40
  -2  -6 -10   47.00   11.60
  -2  -6 -10   70.39   10.60
  -2  -6 -10   70.49   11.70
   2   7  11  171.88   26.70
  -2  -7 -11  157.08   25.30
  -2  -7 -11  170.98   26.50
  -2  -7 -11  174.28   26.60
  -2  -7 -11  177.78   26.90
   2   8  12   13.00    5.40
  -2  -8 -12   11.10    5.20
  -2  -8 -12   10.50    4.80
  -2  -8 -12    7.70    2.80
  -2  -8 -12    2.30    4.50
   2   9  13   41.90    8.70
  -2  -9 -13   42.40    8.80
  -2  -9 -13   36.80    8.60
  -2  -9 -13   31.20    7.80
  -2  -9 -13   22.90    5.60
   2  10  14    3.20    5.70
  -2 -10 -14    3.80    5.50
  -2 -10 -14   -1.70    4.60
  -2 -10 -14   -4.00    2.60
  -2 -10 -14   -1.40    4.90
   2  11  15   11.60    7.00
  -2 -11 -15   26.80    7.70
  -2 -11 -15   15.30    6.40
  -2 -11 -15   12.90    6.70
  -2 -11 -15   22.20    4.70
   2  12  16    1.00    6.20
  -2 -12 -16    1.00    8.10
  -2 -12 -16   10.30    3.60
  -2 -12 -16    7.70    6.00
  -2 -12 -16   11.70    6.00
   2  13  17   12.00    8.40
  -2 -13 -17    7.20    6.80
  -2 -13 -17    4.20    6.20
  -2 -13 -17   13.50   12.80
  -2 -13 -17   22.40    4.30
   2  14  18    2.40    8.30
  -2 -14 -18   -4.50    5.20
  -2 -14 -18   -2.10    6.10
  -2 -14 -18   -0.90    7.30
   2  15  19   16.70   10.00
  -2 -15 -19    1.10    7.90
  -2 -15 -19    3.60    6.60
  -2 -15 -19   20.10    8.30
   3 -18 -15    0.00    7.40
   3 -18 -15    9.90    7.80
  -3  17  14   15.50    9.40
   3 -16 -13   10.10    3.60
   3 -16 -13   -2.30    4.60
   3 -16 -13    0.70    5.60
  -3  16  13   -8.90    5.80
   3 -15 -12   -3.20    5.20
   3 -15 -12   -2.30    5.70
   3 -15 -12    6.00    3.10
   3 -15 -12    0.50    4.40
  -3  15  12    7.90    6.60
   3 -14 -11   10.80    7.20
   3 -14 -11   21.70    6.40
   3 -14 -11   20.90    6.10
  -3  14  11   28.60    7.50
  -3  14  11   22.30    7.80
   3 -13 -10    1.90    4.10
   3 -13 -10    6.20    5.00
   3 -13 -10   -0.20    5.20
  -3  13  10    4.20    4.80
  -3  13  10    9.10    6.00
   3 -12  -9   -2.00    3.50
   3 -12  -9  -10.00    4.30
   3 -12  -9    4.00    4.50
  -3  12   9   -2.90    3.50
  -3  12   9    4.50    5.60
   3 -11  -8    8.80    4.90
   3 -11  -8   16.50    5.10
   3 -11  -8   24.60    6.80
  -3  11   8   15.70    5.90
  -3  11   8    9.40    5.00
   3 -10  -7    8.10    5.60
   3 -10  -7   10.10    4.80
   3 -10  -7   19.00    4.70
  -3  10   7   19.10    6.10
  -3  10   7   22.40    5.20
   3  -9  -6   90.99   13.40
   3  -9  -6   74.79   14.10
   3  -9  -6   59.69   12.90
  -3   9   6  100.09   13.40
  -3   9   6   70.89   13.90
   3  -8  -5   45.00    8.50
   3  -8  -5   33.60    7.10
   3  -8  -5   47.30    7.40
  -3   8   5   27.90    7.10
  -3   8   5   33.60    8.10
   3  -7  -4   10.70    3.90
   3  -7  -4   12.60    5.40
   3  -7  -4    8.20    4.00
  -3   7   4   19.10    5.60
  -3   7   4   11.20    4.10
   3  -6  -3    4.60    2.90
   3  -6  -3   -0.60    3.80
   3  -6  -3    0.10    2.40
  -3   6   3   -0.30    2.70
  -3   6   3    2.90    3.90
   3  -5  -2    6.40    3.70
   3  -5  -2    7.90    2.80
  -3   5   2    5.30    2.60
  -3   5   2    6.30    3.40
   3  -4  -1   -1.80    2.90
  -3   4   1    0.20    2.20
  -3   4   1    1.70    2.80
   3  -3   0    0.10    2.60
   3  -3   0   -0.40    2.70
  -3   3   0   -0.90    2.50
  -3   3   0    0.20    2.10
   3  -2   1   49.70    8.60
  -3   2  -1   54.49    8.60
  -3   2  -1   54.29    8.60
   3  -1   2  460.85   60.29
   3  -1   2  397.36   60.29
  -3   1  -2  389.26   60.29
  -3   1  -2  388.66   60.19
   3   0   3    1.80    2.60
  -3   0  -3    4.00    1.90
  -3   0  -3    1.60    3.00
  -3  -1  -4 1159.18  170.58
   3   2   5  788.32  128.89
  -3  -2  -5  961.00  128.89
   3   3   6   -2.00    2.50
  -3  -3  -6   -0.20    2.30
  -3  -3  -6   -1.60    4.00
   3   4   7   85.59   11.40
   3   4   7   55.49   10.60
  -3  -4  -7   53.69   11.60
  -3  -4  -7   60.79   10.50
   3   5   8   10.20    3.60
  -3  -5  -8   11.50    3.70
  -3  -5  -8   19.80    6.20
  -3  -5  -8   16.80    4.80
   3   6   9    7.40    4.50
  -3  -6  -9    3.80    3.90
  -3  -6  -9    7.40    3.00
  -3  -6  -9    6.80    4.70
   3   7  10    7.30    4.70
  -3  -7 -10   10.10    3.00
  -3  -7 -10    3.80    4.10
  -3  -7 -10    6.00    4.40
   3   8  11   12.00    5.80
  -3  -8 -11   17.20    4.20
  -3  -8 -11   25.20    5.80
  -3  -8 -11   11.70    5.60
   3   9  12   27.00    7.70
  -3  -9 -12   17.70    7.00
  -3  -9 -12   28.20    5.60
  -3  -9 -12   20.90    7.10
  -3  -9 -12   31.80    7.30
   3  10  13   15.00    6.40
  -3 -10 -13    6.30    5.10
  -3 -10 -13    6.20    3.50
  -3 -10 -13   -1.80    5.00
  -3 -10 -13   10.10    6.00
   3  11  14   32.70    8.70
  -3 -11 -14   20.40    7.40
  -3 -11 -14   36.70    8.20
  -3 -11 -14   16.70    7.50
  -3 -11 -14   28.80    6.10
   3  12  15    4.40    6.80
  -3 -12 -15   15.90    4.50
  -3 -12 -15   17.00    6.70
  -3 -12 -15   -2.00    5.20
   3  13  16   47.50   11.30
  -3 -13 -16   32.70   10.20
  -3 -13 -16   46.20   10.30
  -3 -13 -16   49.00    8.10
  -3 -13 -16   27.60    9.40
   3  14  17   20.10    9.70
  -3 -14 -17   -0.70    6.80
  -3 -14 -17   -7.50    5.20
  -3 -14 -17    1.70    3.80
  -3 -14 -17    6.00    6.60
   3  15  18   21.40   10.70
  -3 -15 -18   19.40    8.30
  -3 -15 -18    8.70    4.60
  -3 -15 -18   10.50    8.00
  -3 -15 -18   24.70    8.70
   4 -17 -15    2.80    7.90
  -4  17  15   11.50    8.80
   4 -16 -14    6.40    6.40
   4 -16 -14   11.30    7.60
  -4  16  14   24.70    9.30
   4 -15 -13    2.50    4.90
   4 -15 -13   11.00    7.00
  -4  15  13    0.10    6.30
   4 -14 -12    1.00    5.60
   4 -14 -12    1.80    5.00
   4 -14 -12   15.50    6.60
  -4  14  12    1.50    6.10
   4 -13 -11   -3.80    4.50
   4 -13 -11    2.40    5.60
  -4  13  11    0.30    5.40
   4 -12 -10    3.00    4.60
   4 -12 -10   -2.10    4.80
  -4  12  10    5.20    5.50
   4 -11  -9   -3.90    4.40
   4 -11  -9    4.10    4.10
  -4  11   9    0.50    4.90
   4 -10  -8   -1.20    3.50
   4 -10  -8    1.70    4.30
  -4  10   8    1.00    4.20
   4  -9  -7   -1.50    4.00
   4  -9  -7    0.10    3.30
  -4   9   7    5.30    4.30
   4  -8  -6   92.89   14.40
   4  -8  -6   74.59   13.10
  -4   8   6   76.99   14.10
   4  -7  -5   63.29   13.70
   4  -7  -5   83.39   13.70
  -4   7   5   83.79   13.50
   4  -6  -4    1.70    4.30
   4  -6  -4    5.00    2.90
  -4   6   4    5.70    4.30
   4  -5  -3  115.29   17.70
  -4   5   3  102.09   17.40
   4  -4  -2   16.50    4.20
   4  -4  -2   14.20    3.60
  -4   4   2   12.90    3.60
  -4   4   2   11.50    3.90
   4  -3  -1   44.00    8.10
   4  -3  -1   45.20    7.80
   4  -3  -1   57.69    8.30
  -4   3   1   41.20    7.90
  -4   3   1   53.89    8.30
   4  -2   0   20.30    4.20
   4  -2   0   22.20    4.10
   4  -2   0   10.50    3.60
   4  -2   0   21.50    4.30
  -4   2   0   18.70    3.90
  -4   2   0   14.90    3.90
  -4   2   0   19.80    4.00
   4  -1   1  541.95   79.69
   4  -1   1  518.75   79.79
   4  -1   1  495.55   79.79
  -4   1  -1  565.34   79.69
  -4   1  -1  604.74   79.79
  -4   1  -1  506.95   79.59
   4   0   2  359.16   52.69
   4   0   2  389.56   53.29
  -4   0  -2  333.67   52.59
  -4   0  -2  346.27   52.49
   4   1   3  198.98   25.70
   4   1   3  156.68   25.30
  -4  -1  -3  149.49   25.20
   4   2   4   21.60    4.50
  -4  -2  -4    6.10    3.00
   4   3   5    1.40    3.00
  -4  -3  -5    1.60    2.50
  -4  -3  -5    1.20    4.00
   4   4   6  105.99   16.60
  -4  -4  -6  117.39   16.40
  -4  -4  -6   83.39   17.00
   4   5   7    3.10    3.40
  -4  -5  -7   12.10    3.50
  -4  -5  -7   11.70    5.40
   4   6   8   -1.70    4.00
  -4  -6  -8    4.10    4.60
  -4  -6  -8   -4.30    2.40
   4   7   9   -2.70    4.10
  -4  -7  -9   -2.90    2.10
  -4  -7  -9    1.50    4.10
  -4  -7  -9   -2.50    3.20
   4   8  10    4.60    4.80
  -4  -8 -10   -5.30    3.50
  -4  -8 -10    1.40    3.90
  -4  -8 -10    1.70    2.10
   4   9  11    4.90    5.40
  -4  -9 -11    1.20    3.40
  -4  -9 -11    8.80    4.80
  -4  -9 -11   -0.90    4.40
   4  10  12    6.70    6.30
  -4 -10 -12    8.50    5.50
  -4 -10 -12    2.40    3.80
  -4 -10 -12   10.20    5.40
   4  11  13   80.59   14.20
  -4 -11 -13   60.29   11.50
  -4 -11 -13   71.09   12.70
  -4 -11 -13   52.09   12.80
   4  12  14   83.29   16.30
  -4 -12 -14  109.19   14.50
  -4 -12 -14   37.20   17.40
  -4 -12 -14   78.99   15.60
  -4 -13 -15    4.00    6.30
  -4 -13 -15   16.70    6.80
  -4 -13 -15    9.30    5.80
  -4 -13 -15    8.20    4.30
   4  14  16   -0.90    8.20
  -4 -14 -16    1.40    7.50
  -4 -14 -16   10.90    7.90
  -4 -14 -16   -4.60    6.30
  -4 -14 -16   -8.50    4.40
   4  15  17    7.20   10.70
  -4 -15 -17   -8.00    6.30
  -4 -15 -17   -3.90    5.70
  -4 -15 -17    6.20    4.90
  -4 -15 -17   13.20    8.50
   5 -17 -16   -3.60    6.60
   5 -17 -16    1.20    6.60
  -5  17  16   12.40   10.00
   5 -16 -15   11.70    7.00
   5 -16 -15   17.00    8.20
  -5  16  15   13.30    9.50
   5 -15 -14   -6.40    4.00
   5 -15 -14    4.40    6.20
  -5  15  14   -4.60    6.20
   5 -14 -13   -9.60    3.50
   5 -14 -13   -6.70    4.80
  -5  14  13    0.80    6.00
   5 -13 -12    1.80    4.50
  -5  13  12   -1.60    5.50
   5 -12 -11   18.60    6.90
   5 -12 -11    3.70    4.80
   5 -12 -11   12.10    3.90
  -5  12  11   24.50    7.40
   5 -11 -10    0.40    3.80
   5 -11 -10    8.20    5.70
  -5  11  10    2.50    5.40
   5 -10  -9   26.00    5.90
   5 -10  -9   20.50    6.30
  -5  10   9   13.80    6.20
   5  -9  -8   38.20    7.80
   5  -9  -8   19.50    6.00
  -5   9   8   36.50    7.60
   5  -8  -7   18.60    4.10
   5  -8  -7    7.90    4.90
  -5   8   7   11.60    5.10
   5  -7  -6   87.09   14.00
   5  -7  -6   87.29   12.90
   5  -7  -6   75.89   12.40
  -5   7   6   63.69   13.50
   5  -6  -5   40.00    7.50
   5  -6  -5   45.60    9.10
  -5   6   5   45.90    8.60
   5  -5  -4    9.60    3.10
   5  -5  -4   13.60    5.10
  -5   5   4    9.40    4.70
   5  -4  -3   84.89   15.00
   5  -4  -3   89.09   14.20
   5  -4  -3   88.59   14.90
  -5   4   3   97.59   15.10
  -5   4   3  108.69   15.70
   5  -3  -2  157.08   22.20
   5  -3  -2  142.89   21.80
   5  -3  -2  124.99   22.20
  -5   3   2  150.18   22.30
  -5   3   2  148.29   22.40
   5  -2  -1 1548.55  236.78
   5  -2  -1 1485.45  237.98
   5  -2  -1 1688.23  236.88
  -5   2   1 1653.33  236.78
  -5   2   1 1666.23  236.88
  -5   2   1 1647.94  236.78
  -5   2   1 1553.84  236.68
   5  -1   0   -1.50    2.00
   5  -1   0   -4.50    2.60
   5  -1   0    2.80    3.00
  -5   1   0    0.30    2.20
  -5   1   0   -0.20    2.70
  -5   1   0   -4.40    2.10
   5   0   1   -4.40    2.70
   5   0   1   -2.90    2.50
   5   0   1    1.80    3.20
  -5   0  -1    0.20    2.30
  -5   0  -1    1.10    2.40
  -5   0  -1    0.00    2.30
   5   1   2  240.88   42.20
   5   1   2  314.07   42.60
  -5  -1  -2  287.57   42.30
  -5  -1  -2  259.37   42.30
  -5  -1  -2  313.07   42.40
   5   2   3    4.80    3.10
   5   2   3    0.60    3.10
  -5  -2  -3    8.40    3.60
  -5  -2  -3    5.70    7.20
  -5  -2  -3    2.60    2.60
   5   3   4    4.40    3.60
   5   3   4   -1.70    4.00
  -5  -3  -4    3.60    4.20
  -5  -3  -4   -0.10    2.40
   5   4   5   49.50    9.60
  -5  -4  -5   49.50   10.00
  -5  -4  -5   54.89    9.30
   5   5   6    0.60    4.10
  -5  -5  -6   12.30    4.20
  -5  -5  -6    9.60    5.20
   5   6   7   11.90    5.20
  -5  -6  -7   24.60    5.00
  -5  -6  -7   22.50    6.50
  -5  -7  -8   47.90    8.80
  -5  -7  -8   51.09   10.40
   5   8   9   53.89   10.00
  -5  -8  -9   36.80    7.60
  -5  -8  -9   44.80    8.30
  -5  -8  -9   38.00    9.00
   5   9  10    5.30    5.90
  -5  -9 -10    3.70    4.30
  -5  -9 -10    4.90    5.10
  -5  -9 -10    8.10    4.00
   5  10  11   34.70    9.50
  -5 -10 -11   39.20    7.70
  -5 -10 -11   32.10    8.90
  -5 -10 -11   33.10    8.10
   5  11  12   33.50    9.10
  -5 -11 -12   15.40    6.50
  -5 -11 -12   17.00    7.70
  -5 -11 -12   25.30    6.50
   5  12  13   12.10    7.50
  -5 -12 -13    4.70    6.30
  -5 -12 -13   -2.70    4.60
  -5 -12 -13   11.00    4.60
   5  13  14   -2.80    7.30
  -5 -13 -14    4.30    6.30
  -5 -13 -14    0.00    4.60
  -5 -13 -14   -2.80    4.70
  -5 -14 -15   -6.20    6.00
  -5 -14 -15    0.70    5.30
  -5 -14 -15   -5.20    4.30
  -5 -14 -15    3.00    6.30
  -5 -15 -16   -8.30    6.50
  -5 -15 -16   -0.30    6.10
  -5 -15 -16    3.00    6.70
  -5 -15 -16   -6.80    7.70
  -5 -16 -17   12.50    8.60
  -5 -16 -17    5.30    6.40
  -5 -16 -17   -3.70    6.60
   6 -16 -16   15.90   10.30
   6 -15 -15   28.00    7.80
  -6  15  15   15.20    9.50
   6 -14 -14   -1.60    5.30
   6 -14 -14   -6.10    3.90
  -6  14  14   -0.30    6.30
   6 -13 -13   -6.40    3.80
  -6  13  13    2.00    6.50
   6 -12 -12   -2.50    3.90
  -6  12  12    5.00    6.20
   6 -11 -11    9.40    6.00
   6 -11 -11   11.10    4.70
   6 -10 -10   79.09   13.10
   6 -10 -10   73.29   11.60
  -6  10  10   77.29   14.10
   6  -9  -9   33.70    6.10
   6  -9  -9   18.30    4.70
   6  -9  -9   28.00    7.00
  -6   9   9   36.00    7.40
   6  -8  -8   39.60    7.90
   6  -8  -8   33.60    8.50
   6  -8  -8   47.80    8.00
  -6   8   8   47.50    9.20
   6  -7  -7    2.30    2.00
   6  -7  -7    7.80    3.00
   6  -7  -7    1.90    4.00
  -6   7   7    1.20    3.80
   6  -6  -6   17.80    6.60
   6  -6  -6   29.90    5.40
   6  -6  -6   32.20    5.90
  -6   6   6   36.50    6.00
  -6   6   6   30.60    7.30
   6  -5  -5    6.70    2.70
   6  -5  -5   15.10    3.50
   6  -5  -5   17.90    5.40
  -6   5   5    8.70    3.30
  -6   5   5    7.20    4.60
   6  -4  -4    8.80    4.60
   6  -4  -4   11.80    3.30
   6  -4  -4   10.50    4.00
  -6   4   4   12.40    5.10
  -6   4   4    7.70    4.30
  -6   4   4   15.20    3.40
   6  -3  -3    9.60    3.30
   6  -3  -3   12.80    4.20
   6  -3  -3   15.70    4.20
   6  -3  -3    8.20    3.00
  -6   3   3    8.00    2.90
   6  -2  -2    3.40    2.30
   6  -2  -2   -0.80    3.50
   6  -2  -2    2.20    3.20
   6  -2  -2    1.60    3.40
  -6   2   2    1.10    2.10
  -6   2   2    3.80    3.50
  -6   2   2    2.30    3.30
  -6   2   2   -0.10    2.30
   6  -1  -1    3.70    2.90
   6  -1  -1    4.50    3.30
   6  -1  -1    3.00    3.60
  -6   1   1    6.80    3.50
  -6   1   1    0.60    2.40
  -6   1   1    8.10    2.60
  -6   1   1    3.20    2.30
  -6   1   1    2.00    3.30
   6   0   0 4206.58  618.04
   6   0   0 4342.57  618.24
   6   0   0 4492.15  618.34
  -6   0   0 3984.20  617.94
  -6   0   0 3981.30  618.04
  -6   0   0 4238.38  618.24
   6   1   1   -0.80    2.70
   6   1   1    7.50    4.50
   6   1   1    3.40    3.80
  -6  -1  -1   -4.10    2.30
  -6  -1  -1    3.50    3.70
  -6  -1  -1    0.50    2.90
  -6  -1  -1    0.20    2.50
   6   2   2   -0.70    3.40
   6   2   2    2.90    4.60
  -6  -2  -2   -2.10    2.60
  -6  -2  -2   -5.70    3.60
  -6  -2  -2   -2.80    2.70
  -6  -2  -2    4.10    3.00
   6   3   3    9.20    5.30
   6   3   3    2.20    4.20
  -6  -3  -3   -1.50    3.60
  -6  -3  -3    4.50    2.90
  -6  -3  -3    5.70    4.40
   6   4   4    7.00    4.70
   6   4   4   14.00    4.90
  -6  -4  -4   -4.10    4.90
  -6  -4  -4    8.00    3.70
   6   5   5    3.10    4.70
   6   5   5    9.60    3.90
  -6  -5  -5   13.60    4.20
  -6  -5  -5   12.90    5.70
   6   6   6   18.70    5.80
   6   6   6   34.00    7.50
  -6  -6  -6   34.40    7.60
  -6  -6  -6   28.70    5.80
   6   7   7   11.20    4.60
  -6  -7  -7   -0.40    2.90
  -6  -7  -7    9.40    4.80
  -6  -8  -8   44.20   10.20
  -6  -8  -8   51.69    9.40
  -6  -9  -9   47.50    8.60
  -6  -9  -9   33.00    8.20
  -6  -9  -9   45.40    9.80
  -6 -10 -10   75.99   15.10
  -6 -11 -11    3.90    4.90
  -6 -11 -11   18.00    7.10
  -6 -11 -11   10.10    4.70
  -6 -12 -12   12.40    6.90
  -6 -12 -12   -2.50    4.70
  -6 -12 -12    6.40    4.40
  -6 -13 -13   16.00    7.70
  -6 -13 -13   14.10    6.90
  -6 -13 -13    2.30    5.50
   6  14  14   -6.00    5.80
  -6 -14 -14   -3.20    6.10
  -6 -14 -14   -3.50    5.20
   6  15  15   18.40    8.70
  -6 -15 -15   14.30    7.30
  -6 -15 -15   26.90    9.70
   6  16  16   -1.70    6.40
  -6 -16 -16    8.50    7.70
  -6 -16 -16   -7.30    5.40
  -6 -16 -16   -8.90    7.50
   7 -15 -16    3.50    5.70
   7 -15 -16    5.40    8.90
  -7  15  16   22.30   15.70
   7 -14 -15   11.20    9.80
   7 -14 -15    7.90    6.10
  -7  14  15   12.20    8.10
   7 -13 -14    0.30    4.30
   7 -13 -14    7.70    6.80
  -7  13  14   -1.10    6.00
   7 -12 -13   -7.10    3.60
  -7  12  13   -4.20    5.00
   7 -11 -12    0.80    3.90
  -7  11  12    5.00    5.30
   7 -10 -11   11.70    4.60
   7 -10 -11   10.40    6.10
   7  -9 -10   47.20    7.60
   7  -9 -10   44.20   14.40
   7  -9 -10   48.80    8.90
  -7   9  10   44.80    9.90
   7  -8  -9   63.39   13.70
   7  -8  -9   87.29   12.80
  -7   8   9   64.89   13.50
   7  -7  -8   -1.00    4.20
   7  -7  -8    1.80    1.70
   7  -7  -8    1.90    2.80
  -7   7   8   -1.40    3.80
   7  -6  -7    3.80    2.80
   7  -6  -7    4.60    2.20
   7  -6  -7    2.60    4.40
  -7   6   7   -3.50    4.00
  -7   6   7    7.40    3.10
   7  -5  -6   26.10    6.30
   7  -5  -6   34.50    7.80
   7  -5  -6   51.89    7.30
   7  -5  -6   35.90    7.20
  -7   5   6   31.30    7.40
  -7   5   6   35.60    6.60
   7  -4  -5   29.10    5.50
   7  -4  -5   28.30    6.90
   7  -4  -5   33.20    6.10
   7  -4  -5   13.50    4.50
  -7   4   5   25.00    5.00
  -7   4   5   31.20    6.90
  -7   4   5   23.30    6.30
   7  -3  -4   55.99   12.40
   7  -3  -4   83.39   12.80
   7  -3  -4   74.49   12.00
   7  -3  -4   77.89   11.80
  -7   3   4   61.29   11.60
  -7   3   4   81.79   11.70
  -7   3   4   88.09   13.10
  -7   3   4   67.39   12.70
   7  -2  -3  180.38   27.30
   7  -2  -3  177.78   27.60
   7  -2  -3  170.58   28.00
   7  -2  -3  170.98   27.50
  -7   2   3  188.78   27.20
  -7   2   3  180.68   28.10
  -7   2   3  187.08   28.00
  -7   2   3  187.78   27.40
  -7   2   3  170.08   27.10
   7  -1  -2  719.73  109.89
   7  -1  -2  708.73  110.39
   7  -1  -2  839.32  110.09
  -7   1   2  729.23  110.09
  -7   1   2  725.83  109.69
  -7   1   2  732.13  109.69
  -7   1   2  759.52  109.79
   7   0  -1   -1.50    4.00
   7   0  -1    6.00    3.90
   7   0  -1    3.30    3.70
  -7   0   1    3.30    4.10
  -7   0   1   -3.90    2.60
  -7   0   1    1.40    3.80
  -7   0   1    2.30    3.40
  -7   0   1   -2.90    2.70
  -7   0   1   -0.80    2.70
   7   1   0    4.50    4.20
   7   1   0   -3.30    4.10
   7   1   0    0.70    3.60
  -7  -1   0   -1.70    2.80
  -7  -1   0    7.20    3.90
  -7  -1   0   -0.90    2.80
  -7  -1   0    2.30    3.70
   7   2   1  110.29   18.20
   7   2   1   92.39   17.20
  -7  -2  -1  116.89   17.20
  -7  -2  -1  104.79   16.40
  -7  -2  -1   89.09   16.70
  -7  -2  -1  101.09   16.50
   7   3   2  215.38   34.10
   7   3   2  274.17   35.10
  -7  -3  -2  251.47   34.20
  -7  -3  -2  198.68   34.30
  -7  -3  -2  198.58   34.00
  -7  -3  -2  217.68   34.20
   7   4   3   -3.40    4.80
   7   4   3    1.60    3.50
  -7  -4  -3    4.60    3.40
  -7  -4  -3    2.00    3.70
  -7  -4  -3   -1.30    4.00
   7   5   4   36.10    8.50
   7   5   4   43.30    9.30
  -7  -5  -4   54.99    8.50
  -7  -5  -4   47.20    9.60
   7   6   5    3.90    4.20
   7   6   5    2.00    4.30
  -7  -6  -5   -4.20    2.10
  -7  -6  -5   -0.30    4.20
   7   7   6   28.60    7.50
  -7  -7  -6   23.20    7.00
  -7  -7  -6   25.50    6.70
   7   8   7   15.30    6.20
  -7  -8  -7    1.00    4.20
  -7  -8  -7    2.10    3.50
   7   9   8   40.00   10.90
  -7  -9  -8   56.19   10.00
  -7  -9  -8   58.39   11.10
  -7  -9  -8   51.69   10.10
   7  10   9   88.09   18.70
  -7 -10  -9  104.79   17.10
  -7 -10  -9  110.09   17.10
  -7 -10  -9   91.39   17.90
   7  11  10    1.70    5.60
  -7 -11 -10    0.50    5.40
  -7 -11 -10    4.10    4.40
  -7 -11 -10    4.00    5.10
   7  12  11    8.40    6.70
  -7 -12 -11    3.10    6.40
   7  13  12   13.20    8.00
  -7 -13 -12   29.80    8.70
  -7 -13 -12   32.50    7.70
   7  14  13   19.80    8.90
  -7 -14 -13   32.60    9.60
   7  15  14    2.40    6.70
  -7 -15 -14   19.60    9.50
   7  16  15    8.70    7.40
  -7 -16 -15    3.40    8.30
  -7 -16 -15    2.80    6.50
   8 -14 -16   -3.30    7.90
   8 -14 -16    3.10    5.60
  -8  14  16    5.30    8.90
   8 -13 -15    7.40    5.90
   8 -13 -15   -2.80    6.90
  -8  13  15    0.60    7.50
   8 -12 -14    1.50    4.70
   8 -12 -14   -5.80    9.60
  -8  12  14    2.10    5.50
   8 -11 -13   21.20    6.30
  -8  11  13   24.70    8.10
   8 -10 -12    3.90    4.10
  -8  10  12   10.30    6.20
   8  -9 -11    3.40    5.30
   8  -9 -11    3.70    4.20
  -8   9  11    2.40    8.30
   8  -8 -10    6.20    4.70
   8  -8 -10   15.90    4.90
  -8   8  10   12.00    5.40
   8  -7  -9   18.30    6.10
   8  -7  -9   12.90    3.60
   8  -7  -9    9.00    4.50
  -8   7   9   18.80    5.00
  -8   7   9   21.30    6.70
   8  -6  -8    6.50    4.50
   8  -6  -8    6.50    3.80
   8  -6  -8    3.70    5.10
   8  -6  -8   11.50    3.20
  -8   6   8   17.40    4.10
  -8   6   8   14.20    5.60
   8  -5  -7   98.69   13.90
   8  -5  -7   84.59   14.90
   8  -5  -7   96.49   14.60
   8  -5  -7   89.99   15.70
  -8   5   7   68.09   14.90
  -8   5   7   84.09   14.20
  -8   5   7   88.49   16.10
   8  -4  -6    7.80    4.80
   8  -4  -6    8.00    3.40
   8  -4  -6    7.20    3.90
   8  -4  -6    6.50    3.00
  -8   4   6   10.00    4.80
  -8   4   6   10.90    4.70
  -8   4   6    3.60    2.70
   8  -3  -5   36.00    6.40
   8  -3  -5   23.70    6.30
   8  -3  -5   22.50    7.20
   8  -3  -5   28.40    5.90
  -8   3   5   31.50    6.00
  -8   3   5   30.60    5.60
  -8   3   5   33.80    7.30
  -8   3   5   21.70    6.50
   8  -2  -4   35.70    7.50
   8  -2  -4   40.60    8.00
   8  -2  -4   44.00    8.80
   8  -2  -4   52.19    8.30
  -8   2   4   38.00    7.10
  -8   2   4   28.10    8.00
  -8   2   4   42.70    7.50
  -8   2   4   39.50    8.50
   8  -1  -3   55.89   13.10
   8  -1  -3   77.79   12.50
   8  -1  -3   82.79   12.60
  -8   1   3   81.29   12.00
  -8   1   3   65.09   11.60
  -8   1   3   70.39   11.80
  -8   1   3   71.29   12.70
  -8   1   3   65.29   12.70
   8   0  -2   13.60    5.00
   8   0  -2    3.90    5.40
   8   0  -2    9.80    4.50
  -8   0   2    6.40    4.30
  -8   0   2   19.10    5.50
  -8   0   2    4.60    3.60
  -8   0   2   12.30    4.00
  -8   0   2    4.70    3.50
   8   1  -1   38.60    8.90
   8   1  -1   58.29   10.20
   8   1  -1   52.49   10.20
  -8  -1   1   49.10    9.20
  -8  -1   1   59.29    9.40
  -8  -1   1   37.30    8.40
  -8  -1   1   58.29    9.30
  -8  -1   1   46.20    9.60
  -8  -1   1   43.10    9.40
   8   2   0   -4.40    4.10
   8   2   0   -4.80    4.40
   8   2   0    3.80    5.00
  -8  -2   0    2.10    4.10
  -8  -2   0   -5.70    3.40
  -8  -2   0    4.10    3.50
  -8  -2   0    0.60    3.10
   8   3   1   83.89   13.70
   8   3   1   51.19   12.40
  -8  -3  -1   66.39   12.40
  -8  -3  -1   71.69   12.50
  -8  -3  -1   74.59   12.40
  -8  -3  -1   79.39   12.10
   8   4   2   33.50    8.90
   8   4   2   12.60    5.20
  -8  -4  -2   10.10    5.20
  -8  -4  -2   25.80    5.70
  -8  -4  -2   18.60    5.90
  -8  -4  -2   15.10    4.80
   8   5   3   18.60    6.70
   8   5   3   26.20    7.30
  -8  -5  -3   15.40    6.30
  -8  -5  -3   18.00    5.30
  -8  -5  -3   30.60    6.40
   8   6   4   63.59   12.10
  -8  -6  -4   49.10   10.10
  -8  -6  -4   68.79   11.60
   8   7   5  142.89   24.40
  -8  -7  -5  140.29   23.00
  -8  -7  -5  140.19   24.60
   8   8   6   -0.40    4.70
  -8  -8  -6    2.80    4.40
  -8  -8  -6    1.90    3.60
   8   9   7    6.90    7.10
  -8  -9  -7   22.70    6.50
  -8  -9  -7   30.00    6.80
  -8  -9  -7   31.40    7.70
   8  10   8    9.60    6.40
  -8 -10  -8   22.80    7.00
  -8 -10  -8    8.60    4.90
   8  11   9   12.00    7.20
  -8 -11  -9   -2.00    5.80
   8  12  10    6.10    6.90
  -8 -12 -10   12.50    6.60
  -8 -12 -10   -2.90    4.50
   8  13  11   11.00    6.90
  -8 -13 -11    3.50    6.70
  -8 -13 -11    2.50    5.20
   8  14  12    0.70    6.90
  -8 -14 -12    2.40    6.50
  -8 -14 -12   -3.70    4.90
   8  15  13   -6.00    6.10
  -8 -15 -13   11.80    8.60
  -8 -15 -13   -6.00    4.80
   8  16  14   -1.30    6.30
  -8 -16 -14   12.90    7.20
  -8 -16 -14    7.40    8.70
   9 -13 -16   13.70    6.50
   9 -13 -16    4.30    8.90
  -9  13  16   15.80    8.90
   9 -12 -15    3.70    7.10
   9 -12 -15   -1.10    5.10
  -9  12  15   -5.90    6.10
   9 -11 -14   11.30    8.50
   9 -11 -14   21.30    6.30
  -9  11  14    5.70    6.70
   9 -10 -13   19.10    6.20
  -9  10  13   28.40    8.50
   9  -9 -12   44.90    9.10
  -9   9  12   37.60   10.10
   9  -8 -11   36.80    8.80
   9  -8 -11   42.70   10.60
   9  -8 -11   47.80    9.10
   9  -7 -10    8.90    4.20
   9  -7 -10    3.80    2.70
   9  -7 -10    8.20    4.90
   9  -7 -10    4.80    8.90
  -9   7  10   -0.50    3.30
  -9   7  10    6.20    5.50
   9  -6  -9    7.70    4.90
   9  -6  -9    8.20    6.10
   9  -6  -9   16.80    3.80
   9  -6  -9   17.50    4.80
  -9   6   9    0.30    5.40
  -9   6   9   14.10    4.40
  -9   6   9   -0.60    8.20
   9  -5  -8    0.10    2.60
   9  -5  -8    2.60    4.90
   9  -5  -8    6.20    3.60
   9  -5  -8   -1.00    3.90
  -9   5   8   -0.50    4.00
  -9   5   8   -3.90    3.60
  -9   5   8   -2.10    2.70
   9  -4  -7   28.90    7.00
   9  -4  -7   42.50    9.10
   9  -4  -7   37.80    7.90
   9  -4  -7   43.40    7.80
  -9   4   7   38.20    7.10
  -9   4   7   39.30    8.90
  -9   4   7   38.40    8.30
   9  -3  -6    9.60    5.80
   9  -3  -6   16.60    5.00
   9  -3  -6   20.10    5.20
   9  -3  -6   27.50    5.90
  -9   3   6   23.70    6.30
  -9   3   6   18.50    4.50
  -9   3   6   21.50    4.80
  -9   3   6   33.00    6.80
   9  -2  -5   14.40    4.70
   9  -2  -5   10.10    3.80
   9  -2  -5    7.40    4.40
  -9   2   5   17.80    3.60
  -9   2   5   29.40    5.80
  -9   2   5    2.50    4.20
  -9   2   5    9.90    3.60
   9  -1  -4   -2.40    3.60
   9  -1  -4    1.10    3.90
   9  -1  -4    0.70    3.10
  -9   1   4   -2.30    2.40
  -9   1   4    7.80    4.10
  -9   1   4    4.50    3.90
  -9   1   4    3.80    2.80
  -9   1   4    2.70    2.70
   9   0  -3   -0.70    3.50
   9   0  -3   -5.40    4.10
   9   0  -3   -2.70    3.60
  -9   0   3    0.30    3.70
  -9   0   3    3.70    3.80
  -9   0   3   -0.30    2.90
  -9   0   3   -2.60    2.20
  -9   0   3   -1.20    2.80
  -9   0   3   -2.90    2.40
   9   1  -2  161.68   26.70
   9   1  -2  181.38   28.00
   9   1  -2  180.78   26.80
  -9  -1   2  180.68   26.30
  -9  -1   2  165.08   26.40
  -9  -1   2  170.68   27.10
  -9  -1   2  164.48   26.60
  -9  -1   2  176.98   26.40
  -9  -1   2  158.88   26.40
   9   2  -1  300.57   46.90
   9   2  -1  320.47   46.50
   9   2  -1  300.27   46.20
  -9  -2   1  316.27   45.80
  -9  -2   1  320.17   45.90
  -9  -2   1  291.07   46.00
  -9  -2   1  295.47   46.00
  -9  -2   1  291.87   46.40
   9   3   0   -0.30    5.20
   9   3   0   -2.80    4.10
  -9  -3   0   -1.50    3.50
  -9  -3   0   -1.20    2.90
  -9  -3   0    6.00    4.10
  -9  -3   0   -2.50    3.00
  -9  -3   0    0.00    3.60
   9   4   1   -3.30    4.00
   9   4   1   13.10    8.10
  -9  -4  -1   -0.40    3.40
  -9  -4  -1    0.70    3.80
  -9  -4  -1    7.90    3.80
  -9  -4  -1    3.00    3.20
   9   5   2   27.70    8.20
   9   5   2   36.80    9.10
  -9  -5  -2   35.20    8.10
  -9  -5  -2   32.60    7.80
  -9  -5  -2   53.29    8.40
  -9  -5  -2   35.10    8.10
   9   6   3    1.60    4.10
  -9  -6  -3   -3.90    2.30
  -9  -6  -3    2.10    4.30
  -9  -6  -3   -3.00    3.60
   9   7   4   16.00    7.20
  -9  -7  -4   22.30    6.50
  -9  -7  -4   26.30    6.70
  -9  -7  -4   24.20    5.80
   9   8   5    9.90    6.90
  -9  -8  -5   15.00    5.10
  -9  -8  -5   14.80    6.40
   9   9   6    8.30    6.40
  -9  -9  -6   -0.60    5.00
   9  10   7   19.10    7.20
  -9 -10  -7   26.10    6.60
   9  11   8    1.00    8.70
  -9 -11  -8    8.30    6.20
   9  12   9   19.10    8.50
  -9 -12  -9   11.70    7.20
  -9 -12  -9   10.90    5.80
   9  13  10    8.30    7.40
  -9 -13 -10   10.40    7.30
   9  14  11   11.30    7.70
  -9 -14 -11    5.70    6.70
   9  15  12    6.20    7.40
  -9 -15 -12   12.70    8.90
   9  16  13   -4.30    6.50
  -9 -16 -13   -5.90    5.20
  10 -12 -16   -3.70    5.40
  10 -12 -16   -1.80    8.10
 -10  12  16   -0.40    7.50
  10 -11 -15   12.10    8.00
  10 -11 -15   28.20    8.90
 -10  11  15   -1.40    6.50
  10 -10 -14    0.60    5.30
  10 -10 -14    5.30    5.60
  10 -10 -14    2.00    6.00
 -10  10  14   -5.70    5.10
  10  -9 -13    0.80    5.50
  10  -9 -13   -0.40    4.70
  10  -9 -13    5.60    6.00
 -10   9  13   -2.40    5.50
  10  -8 -12    6.10    5.00
  10  -8 -12    6.90    6.20
  10  -8 -12    4.60    5.30
 -10   8  12    4.70    5.50
  10  -7 -11   -1.70    5.00
  10  -7 -11    9.20    5.00
  10  -7 -11    6.90    5.00
 -10   7  11    1.70    5.30
 -10   7  11    1.60    3.50
  10  -6 -10    6.10    5.00
  10  -6 -10   -4.90    5.00
  10  -6 -10    0.70    2.60
  10  -6 -10    2.90    4.10
 -10   6  10   10.10    3.70
 -10   6  10    1.70    5.40
 -10   6  10    6.40    6.90
  10  -5  -9   15.00    5.10
  10  -5  -9   23.70    6.40
  10  -5  -9   17.30    4.80
  10  -5  -9   18.40    7.50
 -10   5   9   14.60    6.30
 -10   5   9   18.50    5.00
 -10   5   9   32.70    8.30
  10  -4  -8   31.10    9.20
  10  -4  -8   43.90    8.90
  10  -4  -8   31.50    7.60
  10  -4  -8   39.00    8.30
 -10   4   8   54.29   10.20
 -10   4   8   50.09    8.00
 -10   4   8   39.50    9.10
  10  -3  -7   -1.70    3.30
  10  -3  -7   -1.90    3.30
  10  -3  -7    2.40    3.10
 -10   3   7    4.00    4.20
 -10   3   7    2.60    2.30
 -10   3   7    0.30    2.70
  10  -2  -6   26.30    5.80
  10  -2  -6   25.90    6.20
  10  -2  -6   24.80    6.40
 -10   2   6   30.40    7.00
 -10   2   6   20.30    5.20
 -10   2   6   20.50    6.40
 -10   2   6   25.40    5.20
  10  -1  -5   34.90    9.10
  10  -1  -5   50.69    9.60
  10  -1  -5   42.50    8.80
 -10   1   5   55.59    9.00
 -10   1   5   47.60    8.50
 -10   1   5   53.69   10.20
 -10   1   5   42.90    9.60
  10   0  -4  147.29   26.40
  10   0  -4  173.18   26.50
 -10   0   4  167.38   26.20
 -10   0   4  152.78   26.70
 -10   0   4  178.28   26.20
 -10   0   4  176.68   26.80
 -10   0   4  185.48   26.10
  10   1  -3   11.30    5.50
  10   1  -3    6.30    5.30
  10   1  -3   -0.50    3.70
 -10  -1   3    0.30    2.60
 -10  -1   3    1.90    2.80
 -10  -1   3    4.60    4.20
 -10  -1   3    5.30    3.40
 -10  -1   3    3.20    3.70
  10   2  -2   10.60    4.80
  10   2  -2    3.70    5.50
  10   2  -2    8.10    3.90
 -10  -2   2    8.10    4.00
 -10  -2   2   13.80    4.50
 -10  -2   2   19.10    4.60
 -10  -2   2    6.00    3.60
 -10  -2   2    9.40    5.10
 -10  -2   2   15.10    4.70
  10   3  -1   48.80   10.60
  10   3  -1   49.60   11.20
  10   3  -1   70.59   12.80
 -10  -3   1   72.69   11.80
 -10  -3   1   61.79   11.30
 -10  -3   1   62.39   12.30
 -10  -3   1   78.19   12.40
 -10  -3   1   57.49   10.70
  10   4   0  311.27   49.40
  10   4   0  271.97   48.70
 -10  -4   0  301.17   48.00
 -10  -4   0  327.47   48.40
 -10  -4   0  352.16   48.90
 -10  -4   0  350.06   48.70
 -10  -4   0  318.57   49.00
  10   5   1   41.40   10.40
 -10  -5  -1   55.99   10.40
 -10  -5  -1   28.50    7.50
 -10  -5  -1   39.10    8.70
 -10  -5  -1   43.90    9.10
  10   6   2    4.70    5.50
 -10  -6  -2    2.60    4.40
 -10  -6  -2   -1.80    3.30
 -10  -6  -2   -1.20    4.00
 -10  -6  -2    0.10    4.10
  10   7   3    4.80    4.70
 -10  -7  -3    6.90    5.50
 -10  -7  -3   10.00    4.70
 -10  -7  -3    8.90    5.10
  10   8   4    8.80    6.30
 -10  -8  -4   13.00    6.70
 -10  -8  -4   28.50    7.00
  10   9   5   10.50    6.70
 -10  -9  -5    1.50    5.10
 -10  -9  -5    4.10    5.10
  10  10   6    1.50    6.10
 -10 -10  -6   10.70    5.20
 -10 -10  -6    8.40    5.90
  10  11   7   -1.70    6.10
 -10 -11  -7   19.60    6.40
 -10 -11  -7    4.80    6.20
  10  12   8   12.40    8.10
 -10 -12  -8   13.50    7.30
  10  13   9   -7.10    5.80
 -10 -13  -9   -2.20    5.70
  10  14  10   -0.50    7.60
 -10 -14 -10   21.40    8.80
  10  15  11   -4.10    6.70
 -10 -15 -11    6.10    8.20
  10  16  12    0.50    7.80
 -10 -16 -12   -6.30    7.50
 -10 -16 -12   -5.90    5.10
  11 -11 -16    1.90    8.00
  11 -11 -16   -2.20    5.70
  11 -11 -16   -4.00    5.40
 -11  11  16    8.10    8.80
  11 -10 -15   -1.40    5.80
  11 -10 -15    8.60    7.10
  11 -10 -15    8.20    8.30
 -11  10  15    8.60    6.60
  11  -9 -14   10.20    6.10
  11  -9 -14   -4.40    5.20
  11  -9 -14   -1.50    5.10
 -11   9  14   -2.40    5.60
  11  -8 -13   13.70    6.80
  11  -8 -13   14.50    6.20
  11  -8 -13   22.60    8.60
 -11   8  13   24.30    8.00
  11  -7 -12   56.99   11.00
  11  -7 -12   41.70    9.50
 -11   7  12   41.20   10.30
 -11   7  12   40.30    8.90
  11  -6 -11   -8.00    4.50
  11  -6 -11    1.70    4.20
  11  -6 -11    2.80    5.70
 -11   6  11   -0.20    3.10
 -11   6  11   -0.90    5.10
  11  -5 -10   -4.30    4.10
  11  -5 -10    3.70    3.90
  11  -5 -10   -5.90    4.10
 -11   5  10    0.00    3.50
 -11   5  10    5.20    5.10
  11  -4  -9   65.09   12.70
  11  -4  -9   77.19   13.80
  11  -4  -9   82.59   13.90
 -11   4   9   67.29   12.60
 -11   4   9   86.19   14.60
 -11   4   9   81.39   16.50
  11  -3  -8   37.70    8.70
  11  -3  -8   34.10    8.60
  11  -3  -8   32.10    7.90
 -11   3   8   41.80    9.30
 -11   3   8   66.69   11.30
 -11   3   8   35.40    7.60
 -11   3   8   42.10    7.40
  11  -2  -7   53.39   12.40
  11  -2  -7   72.19   12.90
  11  -2  -7   69.39   12.40
 -11   2   7   95.39   14.20
 -11   2   7   62.19   12.10
 -11   2   7   70.19   11.90
 -11   2   7  103.89   15.50
  11  -1  -6   18.40    6.00
  11  -1  -6   10.70    5.30
  11  -1  -6   12.30    4.80
 -11   1   6   20.40    6.30
 -11   1   6   20.80    5.00
 -11   1   6   30.60    7.70
 -11   1   6   23.70    5.10
  11   0  -5    3.10    3.70
  11   0  -5    0.40    3.90
 -11   0   5    0.90    4.00
 -11   0   5    4.90    3.20
 -11   0   5   -8.80    3.80
 -11   0   5    3.70    3.00
 -11   0   5   -0.10    3.10
  11   1  -4    8.10    4.40
  11   1  -4   -0.20    3.10
  11   1  -4    0.10    5.40
 -11  -1   4   -1.10    2.50
 -11  -1   4    4.50    3.00
 -11  -1   4   -1.00    4.40
 -11  -1   4    3.10    3.00
 -11  -1   4   -0.40    4.00
 -11  -1   4   -2.20    3.00
  11   2  -3   23.60    8.20
  11   2  -3   26.70    6.80
  11   2  -3   25.10    6.80
 -11  -2   3   26.40    6.60
 -11  -2   3   27.00    6.30
 -11  -2   3   34.60    8.00
 -11  -2   3   29.90    6.60
 -11  -2   3   24.00    6.00
 -11  -2   3   32.00    7.80
  11   3  -2    7.60    5.90
  11   3  -2    5.00    4.80
  11   3  -2    3.50    4.30
 -11  -3   2   -0.90    3.40
 -11  -3   2    3.70    4.20
 -11  -3   2   -4.20    2.40
 -11  -3   2   -0.50    3.50
 -11  -3   2    1.20    4.70
  11   4  -1   15.70    6.70
 -11  -4   1    8.00    4.40
 -11  -4   1   14.10    5.40
 -11  -4   1   10.70    5.00
 -11  -4   1   31.80    7.50
 -11  -4   1   15.50    5.80
  11   5   0    3.70    5.00
 -11  -5   0   -0.50    4.10
 -11  -5   0    2.00    4.40
 -11  -5   0    0.00    6.30
 -11  -5   0   -6.40    3.50
 -11  -5   0    2.30    4.70
  11   6   1   37.40   11.60
 -11  -6  -1   60.19   11.70
 -11  -6  -1   72.59   11.20
  11   7   2   17.80    6.80
 -11  -7  -2   27.30    6.90
 -11  -7  -2   19.80    6.50
  11   8   3   16.80    8.70
 -11  -8  -3   39.40    8.80
 -11  -8  -3   30.00    7.80
  11   9   4   31.00    9.70
 -11  -9  -4   56.19   10.80
  11  10   5   42.80   13.20
 -11 -10  -5   53.69   12.30
  11  11   6   -3.70    6.20
 -11 -11  -6   -3.30    4.50
 -11 -11  -6    5.00    5.10
  11  12   7   -4.00    6.70
 -11 -12  -7   -7.80    5.10
  11  13   8    8.90    8.30
 -11 -13  -8   19.10    7.60
 -11 -13  -8    3.80    5.40
  11  14   9   13.10    8.70
 -11 -14  -9   14.60    8.10
  11  15  10   15.90    8.90
 -11 -15 -10    0.70    8.40
  11  16  11    5.60    8.10
  12 -10 -16   26.30    8.50
  12 -10 -16   21.00    9.80
  12 -10 -16    3.40    6.60
  12  -9 -15    5.30    6.20
  12  -9 -15    4.20    5.90
 -12   9  15   -7.00    5.40
  12  -8 -14   -3.70    5.10
  12  -8 -14   -3.80    5.50
  12  -8 -14    0.00    6.70
 -12   8  14   -8.30    5.30
  12  -7 -13    2.80    6.10
  12  -7 -13    1.00    5.50
  12  -7 -13   -4.00    4.50
 -12   7  13   -2.20    5.50
 -12   7  13   -8.60    3.30
  12  -6 -12   33.70    8.80
  12  -6 -12   27.20    8.10
 -12   6  12   41.00   10.20
 -12   6  12   30.40    7.00
  12  -5 -11   14.90    5.70
 -12   5  11   10.80    6.40
 -12   5  11    4.30    4.00
  12  -4 -10   26.10    7.70
  12  -4 -10   33.00    7.70
 -12   4  10   26.20    6.40
  12  -3  -9   17.50    6.40
  12  -3  -9   15.10    5.90
 -12   3   9   15.70    6.80
 -12   3   9   23.40    4.80
 -12   3   9   13.50    4.80
  12  -2  -8    0.00    4.70
  12  -2  -8   -3.20    3.60
 -12   2   8    9.60    5.20
 -12   2   8    2.40    2.90
 -12   2   8    1.80    3.20
  12  -1  -7   32.60    9.20
  12  -1  -7   47.00   10.20
 -12   1   7   53.59    9.00
 -12   1   7   50.29    9.00
 -12   1   7   48.20   10.40
  12   0  -6   -3.40    4.00
 -12   0   6    7.70    3.70
 -12   0   6   -1.60    4.20
 -12   0   6    2.60    3.60
  12   1  -5   89.19   15.00
 -12  -1   5  101.59   14.70
 -12  -1   5   55.69   14.30
 -12  -1   5  110.49   15.40
 -12  -1   5   77.39   14.30
  12   2  -4    1.60    4.30
  12   2  -4    0.70    6.00
 -12  -2   4    0.40    3.30
 -12  -2   4   -1.00    3.40
 -12  -2   4   -7.40    2.60
 -12  -2   4    6.90    4.50
 -12  -2   4    0.80    3.10
  12   3  -3   -3.50    4.60
  12   3  -3    6.20    6.30
 -12  -3   3    0.80    3.40
 -12  -3   3   10.60    4.40
 -12  -3   3    4.70    4.20
 -12  -3   3    6.20    3.80
 -12  -3   3   -2.30    3.40
  12   4  -2    5.10    6.10
 -12  -4   2   21.00    5.10
 -12  -4   2   12.50    4.90
 -12  -4   2    4.00    4.50
  12   5  -1   -3.40    4.70
 -12  -5   1   -3.50    3.80
 -12  -5   1   -0.60    3.70
 -12  -5   1    4.70    4.30
  12   6   0  -10.20    4.40
 -12  -6   0   -5.00    4.00
 -12  -6   0   -3.60    4.20
 -12  -6   0   -2.00    4.00
  12   7   1   19.60    8.70
 -12  -7  -1   18.00    6.10
 -12  -7  -1   13.90    6.50
 -12  -7  -1   21.40    6.70
  12   8   2    7.10    6.90
 -12  -8  -2    1.30    4.90
  12   9   3   17.70    7.70
 -12  -9  -3   25.30    7.70
  12  10   4   -4.70    7.40
 -12 -10  -4   -0.30    5.00
 -12 -10  -4   -2.80    4.70
  12  11   5   42.30   12.30
 -12 -11  -5   35.60   10.10
  12  12   6    1.50    6.90
 -12 -12  -6   -6.20    4.80
 -12 -12  -6   -1.30    5.30
  12  13   7    3.00    8.00
 -12 -13  -7   21.60    7.60
  12  14   8    5.90    9.20
 -12 -14  -8   11.80    8.10
  12  15   9   -3.70    7.70
 -12 -15  -9    1.30    7.70
  12  16  10  -16.50    5.00
 -12 -16 -10    4.10    8.30
  13  -9 -16   18.40    7.60
  13  -9 -16   11.70    7.20
 -13   9  16    7.90   10.00
  13  -8 -15   -6.50    5.50
  13  -8 -15   -1.50    5.60
 -13   8  15    5.50    7.40
  13  -7 -14   12.50    6.40
  13  -7 -14   -4.70   12.40
 -13   7  14   -1.30    5.90
 -13   7  14   -1.80    4.00
  13  -6 -13    6.80    5.80
  13  -6 -13    1.10    6.00
 -13   6  13    8.90    4.50
 -13   6  13   14.30    7.10
  13  -5 -12   -5.20    4.40
  13  -5 -12    5.40    5.40
 -13   5  12    4.50    5.60
 -13   5  12    2.10    3.70
  13  -4 -11   22.60    6.80
  13  -4 -11   16.90    6.10
 -13   4  11   14.30    6.50
 -13   4  11   10.30    4.50
  13  -3 -10    9.30    5.90
  13  -3 -10    6.30    4.90
 -13   3  10    3.30    5.30
 -13   3  10    6.70    3.50
 -13   3  10   11.30    4.30
  13  -2  -9   11.50    6.00
  13  -2  -9    2.50    5.20
 -13   2   9   21.20    4.80
 -13   2   9    2.90    5.60
 -13   2   9    1.20    4.10
  13  -1  -8   11.60    5.70
 -13   1   8   21.30    4.90
 -13   1   8    8.70    4.60
 -13   1   8    5.60    5.30
  13   0  -7    6.30    5.00
 -13   0   7   -3.50    4.30
 -13   0   7   -1.40    3.90
 -13   0   7    1.80    3.60
  13   1  -6   16.50    6.10
 -13  -1   6    6.90    4.30
 -13  -1   6    3.20    5.10
 -13  -1   6    6.10    4.80
  13   2  -5  130.99   22.60
 -13  -2   5  155.08   21.70
 -13  -2   5  121.29   21.30
 -13  -2   5  139.29   22.90
 -13  -2   5  132.29   21.90
  13   3  -4   12.60    7.50
  13   3  -4    1.80    5.40
 -13  -3   4   13.50    4.70
 -13  -3   4    3.30    4.20
 -13  -3   4   10.70    5.50
 -13  -3   4    3.40    4.50
  13   4  -3   -1.40    5.90
 -13  -4   3   -2.60    3.70
 -13  -4   3    1.30    4.10
 -13  -4   3    0.90    4.30
 -13  -4   3    2.00    4.10
  13   5  -2   -0.80    6.00
 -13  -5   2    6.70    4.50
 -13  -5   2   -2.30    3.90
[truncated: 856,600 more chars]
