# Supplementary material for: Triggering and Preventing Cyclization of o‐Amino‐Guanidinobenzenes to 2‐Amino‐Benzimidazoles
Source: Chemistry. 2025 Dec 12;32(2):e03147. doi: 10.1002/chem.202503147 (PMC12790309; doi:10.1002/chem.202503147)
Supplement: Supplementary file 2 — Supporting Information File 2: chem70511‐sup‐0002‐SuppMat.zip. [file CHEM-32-e03147-s001.zip › mo_2024_ch124_2_1ma.cif]

data_mo_2024_ch124_2_1ma

# 1. SUBMISSION DETAILS
 
_publ_contact_author
;
       Prof. Dr. Dr. Hans-Joerg Himmel
       Anorganisch-Chemisches Institut
       Ruprecht-Karls Universitaet Heidelberg
       Im Neuenheimer Feld 270
       69120 Heidelberg
       Germany
;
_publ_contact_author_phone        '049 6221 54-8446'
_publ_contact_author_fax          '049 6221 54-5707'
_publ_contact_author_email        'hans-jorg.himmel@aci.uni-heidelberg.de'
_publ_requested_journal           'Chem. Eur. J.'
_publ_requested_coeditor_name     
;
'Henel Carmen, Michel Edwin, Zeitler Devin, Huebner Olaf, Kaifer Elisabeth'
;    
#==============================================================================
 
# 2. TITLE AND AUTHOR LIST

_publ_section_title
;
   'Why, How and under which Circumstances do Redox-Active o-Guanidino-Amino-Benzenes 
Rearrange to 2-Amino-Benzimidazole Derivatives?'
;
_publ_section_abstract
;   
   'Why, How and under which Circumstances do Redox-Active o-Guanidino-Amino-Benzenes 
Rearrange to 2-Amino-Benzimidazole Derivatives?'
;

loop_
 _publ_author_name
     'Henel, Carmen'
     'Michel, Edwin'
     'Zeitler, Devin'
     'Huebner, Olaf'
     'Kaifer, Elisabeth'    
     'Himmel, Hans-Joerg' 

 _publ_author_address
;     Anorganisch-Chemisches Institut
      Ruprecht-Karls Universitaet Heidelberg
      Im Neuenheimer Feld 270
      69120 Heidelberg
      Bundesrepublik Deutschland
;
#==============================================================================

_audit_creation_date               2024-06-18
_audit_creation_method
;
Olex2 1.5
(compiled 2024.02.16 svn.r378c4104 for OlexSys, GUI svn.r6928)
;
_shelx_SHELXL_version_number       '2018/3'
_audit_contact_author_address      ?
_audit_contact_author_email        ?
_audit_contact_author_name         ''
_audit_contact_author_phone        ?
_publ_contact_author_id_orcid      ?
_publ_section_references
;
Dolomanov, O.V., Bourhis, L.J., Gildea, R.J, Howard, J.A.K. & Puschmann, H.
 (2009), J. Appl. Cryst. 42, 339-341.

Sheldrick, G.M. (2008). Acta Cryst. A64, 112-122.

Sheldrick, G.M. (2015). Acta Cryst. A71, 3-8.
;
_chemical_name_common              ?
_chemical_name_systematic          ?
_chemical_formula_moiety           'C17 H21 N4, F6 P'
_chemical_formula_sum              'C17 H21 F6 N4 P'
_chemical_formula_weight           426.35
_chemical_melting_point            ?
loop_
  _atom_type_symbol
  _atom_type_description
  _atom_type_scat_dispersion_real
  _atom_type_scat_dispersion_imag
  _atom_type_scat_source
 'C' 'C' 0.0033 0.0016 'International Tables Vol C Tables 4.2.6.8 and 6.1.1.4'
 'H' 'H' 0.0000 0.0000 'International Tables Vol C Tables 4.2.6.8 and 6.1.1.4'
 'F' 'F' 0.0171 0.0103 'International Tables Vol C Tables 4.2.6.8 and 6.1.1.4'
 'N' 'N' 0.0061 0.0033 'International Tables Vol C Tables 4.2.6.8 and 6.1.1.4'
 'P' 'P' 0.1023 0.0942 'International Tables Vol C Tables 4.2.6.8 and 6.1.1.4'

_shelx_space_group_comment
;
The symmetry employed for this shelxl refinement is uniquely defined
by the following loop, which should always be used as a source of
symmetry information in preference to the above space-group names.
They are only intended as comments.
;
_space_group_crystal_system        'triclinic'
_space_group_IT_number             2
_space_group_name_H-M_alt          'P -1'
_space_group_name_Hall             '-P 1'
loop_
  _space_group_symop_operation_xyz
 'x, y, z'
 '-x, -y, -z'

_cell_length_a                     10.4466(12)
_cell_length_b                     11.3160(12)
_cell_length_c                     16.707(2)
_cell_angle_alpha                  89.736(5)
_cell_angle_beta                   77.202(5)
_cell_angle_gamma                  89.943(4)
_cell_volume                       1925.9(4)
_cell_formula_units_Z              4
_cell_measurement_reflns_used      9904
_cell_measurement_temperature      100.00
_cell_measurement_theta_max        28.39
_cell_measurement_theta_min        2.50
_shelx_estimated_absorpt_T_max     0.948
_shelx_estimated_absorpt_T_min     0.878
_exptl_absorpt_coefficient_mu      0.209
_exptl_absorpt_correction_T_max    0.7457
_exptl_absorpt_correction_T_min    0.6506
_exptl_absorpt_correction_type     multi-scan
_exptl_absorpt_process_details
;
SADABS-2016/2 (Bruker,2016/2) was used for absorption correction.
wR2(int) was 0.1512 before and 0.0824 after correction.
The Ratio of minimum to maximum transmission is 0.8725.
The \l/2 correction factor is Not present.
;
_exptl_absorpt_special_details     ?
_exptl_crystal_colour              red
_exptl_crystal_colour_primary      red
_exptl_crystal_density_diffrn      1.470
_exptl_crystal_density_meas        ?
_exptl_crystal_density_method      ?
_exptl_crystal_description         plate
_exptl_crystal_F_000               880
_exptl_crystal_size_max            0.64
_exptl_crystal_size_mid            0.54
_exptl_crystal_size_min            0.26
_exptl_transmission_factor_max     ?
_exptl_transmission_factor_min     ?
_diffrn_reflns_av_R_equivalents    0.0791
_diffrn_reflns_av_unetI/netI       0.0390
_diffrn_reflns_Laue_measured_fraction_full  0.987
_diffrn_reflns_Laue_measured_fraction_max  0.989
_diffrn_reflns_limit_h_max         13
_diffrn_reflns_limit_h_min         -13
_diffrn_reflns_limit_k_max         14
_diffrn_reflns_limit_k_min         -14
_diffrn_reflns_limit_l_max         20
_diffrn_reflns_limit_l_min         -20
_diffrn_reflns_number              78305
_diffrn_reflns_point_group_measured_fraction_full  0.987
_diffrn_reflns_point_group_measured_fraction_max  0.989
_diffrn_reflns_theta_full          25.242
_diffrn_reflns_theta_max           26.498
_diffrn_reflns_theta_min           1.250
_diffrn_ambient_temperature        100.00
_diffrn_detector                   'Bruker Photon III detector'
_diffrn_detector_type              'CPAD detector'
_diffrn_measured_fraction_theta_full  0.987
_diffrn_measured_fraction_theta_max  0.989
_diffrn_measurement_device         'three-circle diffractometer'
_diffrn_measurement_device_type    'Bruker D8-Venture Dual Source'
_diffrn_measurement_method         '\w and \f scans'
_diffrn_radiation_monochromator    'mirror optics'
_diffrn_radiation_probe            x-ray
_diffrn_radiation_type             MoK\a
_diffrn_radiation_wavelength       0.71073
_diffrn_source                     'microfocus sealed X-ray tube'
_diffrn_source_current             1.4
_diffrn_source_power               0.07
_diffrn_source_type                'Incoatec I\ms'
_diffrn_source_voltage             50.0
_diffrn_standards_number           0
_reflns_Friedel_coverage           0.000
_reflns_Friedel_fraction_full      .
_reflns_Friedel_fraction_max       .
_reflns_number_gt                  7289
_reflns_number_total               7891
_reflns_special_details
;
 Reflections were merged by SHELXL according to the crystal
 class for the calculation of statistics and refinement.
 
 _reflns_Friedel_fraction is defined as the number of unique
 Friedel pairs measured divided by the number that would be
 possible theoretically, ignoring centric projections and
 systematic absences. Completness statistics refer to single and
 composite reflections containing twin component 1 only.
;
_reflns_threshold_expression       'I > 2\s(I)'
_computing_cell_refinement         'SAINT V8.40B (Bruker, 2019)'
_computing_data_collection         'APEX 4 V2021.11-0 (Bruker, 2021)'
_computing_data_reduction          'SAINT V8.40B (Bruker, 2019)'
_computing_molecular_graphics      'Olex2 1.5 (Dolomanov et al., 2009)'
_computing_publication_material    'Olex2 1.5 (Dolomanov et al., 2009)'
_computing_structure_refinement    'XL  (Sheldrick, 2008)'
_computing_structure_solution      'SHELXT 2018/2 (Sheldrick, 2018)'
_refine_diff_density_max           0.919
_refine_diff_density_min           -1.019
_refine_diff_density_rms           0.145
_refine_ls_extinction_coef         .
_refine_ls_extinction_method       none
_refine_ls_goodness_of_fit_ref     1.097
_refine_ls_hydrogen_treatment      mixed
_refine_ls_matrix_type             full
_refine_ls_number_parameters       518
_refine_ls_number_reflns           7891
_refine_ls_number_restraints       2
_refine_ls_R_factor_all            0.0777
_refine_ls_R_factor_gt             0.0742
_refine_ls_restrained_S_all        1.097
_refine_ls_shift/su_max            0.000
_refine_ls_shift/su_mean           0.000
_refine_ls_structure_factor_coef   Fsqd
_refine_ls_weighting_details      
 'w=1/[\s^2^(Fo^2^)+(0.1650P)^2^+0.5104P] where P=(Fo^2^+2Fc^2^)/3'
_refine_ls_weighting_scheme        calc
_refine_ls_wR_factor_gt            0.2067
_refine_ls_wR_factor_ref           0.2119
_refine_special_details
;
 Refined as a 2-component twin.
;
_olex2_refinement_description
;
1. Twinned data refinement
 Scales: 0.5948(19)
 0.4052(19)
2. Fixed Uiso
 At 1.2 times of:
  All C(H) groups, All C(H,H) groups, All N(H) groups
 At 1.5 times of:
  All C(H,H,H) groups
3. Restrained distances
 N1-H1
 0.88 with sigma of 0.02
 N5-H5A
 0.88 with sigma of 0.02
4.a Secondary CH2 refined with riding coordinates:
 C8(H8A,H8B), C9(H9A,H9B), C28(H28A,H28B), C29(H29A,H29B)
4.b Aromatic/amide H refined with riding coordinates:
 N4(H4), C3(H3), C4(H4A), C5(H5), C6(H6), C13(H13), C14(H14), C15(H15),
 C16(H16), C17(H17), N8(H8), C23(H23), C24(H24), C25(H25), C26(H26), C33(H33),
 C34(H34), C35(H35), C36(H36), C37(H37)
4.c Idealised Me refined as rotating group:
 C10(H10A,H10B,H10C), C11(H11A,H11B,H11C), C30(H30A,H30B,H30C), C31(H31A,H31B,
 H31C)
;
_atom_sites_solution_hydrogens     mixed
_atom_sites_solution_primary       dual
_atom_sites_solution_secondary     ?
loop_
  _atom_site_label
  _atom_site_type_symbol
  _atom_site_fract_x
  _atom_site_fract_y
  _atom_site_fract_z
  _atom_site_U_iso_or_equiv
  _atom_site_adp_type
  _atom_site_occupancy
  _atom_site_site_symmetry_order
  _atom_site_calc_flag
  _atom_site_refinement_flags_posn
  _atom_site_refinement_flags_adp
  _atom_site_refinement_flags_occupancy
  _atom_site_disorder_assembly
  _atom_site_disorder_group
 N1 N 0.6208(3) 0.8776(3) 0.1199(2) 0.0225(6) Uani 1 1 d D . . . .
 H1 H 0.596(5) 0.949(2) 0.133(3) 0.027(12) Uiso 1 1 d D . . . .
 N2 N 0.4043(3) 0.8242(3) 0.1180(2) 0.0249(7) Uani 1 1 d . . . . .
 N3 N 0.5468(3) 0.6799(3) 0.1199(2) 0.0244(6) Uani 1 1 d . . . . .
 N4 N 0.8042(3) 0.9155(3) 0.2116(2) 0.0228(6) Uani 1 1 d . . . . .
 H4 H 0.720665 0.901816 0.232990 0.027 Uiso 1 1 calc R U . . .
 C1 C 0.7571(3) 0.8611(3) 0.0831(2) 0.0198(7) Uani 1 1 d . . . . .
 C2 C 0.8500(3) 0.8864(3) 0.1297(2) 0.0198(7) Uani 1 1 d . . . . .
 C3 C 0.9836(3) 0.8735(3) 0.0927(2) 0.0241(7) Uani 1 1 d . . . . .
 H3 H 1.048001 0.891137 0.123102 0.029 Uiso 1 1 calc R U . . .
 C4 C 1.0222(3) 0.8355(3) 0.0128(3) 0.0259(8) Uani 1 1 d . . . . .
 H4A H 1.112954 0.828999 -0.012070 0.031 Uiso 1 1 calc R U . . .
 C5 C 0.9289(4) 0.8066(3) -0.0316(2) 0.0253(7) Uani 1 1 d . . . . .
 H5 H 0.955732 0.776849 -0.085805 0.030 Uiso 1 1 calc R U . . .
 C6 C 0.7965(4) 0.8214(3) 0.0033(2) 0.0236(7) Uani 1 1 d . . . . .
 H6 H 0.732791 0.804153 -0.027650 0.028 Uiso 1 1 calc R U . . .
 C7 C 0.5277(3) 0.7962(3) 0.1193(2) 0.0198(7) Uani 1 1 d . . . . .
 C8 C 0.3230(3) 0.7176(4) 0.1303(3) 0.0295(8) Uani 1 1 d . . . . .
 H8A H 0.267156 0.713105 0.089662 0.035 Uiso 1 1 calc R U . . .
 H8B H 0.266399 0.714956 0.186301 0.035 Uiso 1 1 calc R U . . .
 C9 C 0.4245(3) 0.6182(3) 0.1177(3) 0.0276(8) Uani 1 1 d . . . . .
 H9A H 0.402853 0.558509 0.162225 0.033 Uiso 1 1 calc R U . . .
 H9B H 0.430240 0.578737 0.064278 0.033 Uiso 1 1 calc R U . . .
 C10 C 0.3498(4) 0.9422(4) 0.1169(3) 0.0323(9) Uani 1 1 d . . . . .
 H10A H 0.309386 0.966270 0.173071 0.049 Uiso 1 1 calc R U . . .
 H10B H 0.283237 0.942177 0.083734 0.049 Uiso 1 1 calc R U . . .
 H10C H 0.419989 0.997706 0.093045 0.049 Uiso 1 1 calc R U . . .
 C11 C 0.6581(3) 0.6164(3) 0.1393(3) 0.0249(7) Uani 1 1 d . . . . .
 H11A H 0.625926 0.548169 0.174371 0.037 Uiso 1 1 calc R U . . .
 H11B H 0.706667 0.669219 0.168249 0.037 Uiso 1 1 calc R U . . .
 H11C H 0.716184 0.589174 0.088423 0.037 Uiso 1 1 calc R U . . .
 C12 C 0.8781(3) 0.9643(3) 0.2633(2) 0.0201(7) Uani 1 1 d . . . . .
 C13 C 0.8508(3) 0.9326(3) 0.3463(2) 0.0223(7) Uani 1 1 d . . . . .
 H13 H 0.785417 0.874962 0.366523 0.027 Uiso 1 1 calc R U . . .
 C14 C 0.9185(4) 0.9849(4) 0.3989(3) 0.0276(8) Uani 1 1 d . . . . .
 H14 H 0.898741 0.963890 0.455457 0.033 Uiso 1 1 calc R U . . .
 C15 C 1.0157(4) 1.0683(3) 0.3695(3) 0.0282(8) Uani 1 1 d . . . . .
 H15 H 1.062370 1.103831 0.405872 0.034 Uiso 1 1 calc R U . . .
 C16 C 1.0443(3) 1.0995(3) 0.2868(3) 0.0283(8) Uani 1 1 d . . . . .
 H16 H 1.111147 1.155822 0.266573 0.034 Uiso 1 1 calc R U . . .
 C17 C 0.9759(4) 1.0491(3) 0.2342(3) 0.0259(7) Uani 1 1 d . . . . .
 H17 H 0.994893 1.071546 0.177920 0.031 Uiso 1 1 calc R U . . .
 N5 N 0.4071(3) 0.3779(3) 0.3793(2) 0.0208(6) Uani 1 1 d D . . . .
 H5A H 0.424(5) 0.454(2) 0.367(3) 0.031(13) Uiso 1 1 d D . . . .
 N6 N 0.6273(3) 0.3190(3) 0.3664(2) 0.0242(6) Uani 1 1 d . . . . .
 N7 N 0.4761(3) 0.1787(3) 0.3899(2) 0.0210(6) Uani 1 1 d . . . . .
 N8 N 0.2199(3) 0.4010(3) 0.2871(2) 0.0229(6) Uani 1 1 d . . . . .
 H8 H 0.299704 0.377024 0.264177 0.028 Uiso 1 1 calc R U . . .
 C21 C 0.2715(3) 0.3643(3) 0.4184(2) 0.0179(6) Uani 1 1 d . . . . .
 C22 C 0.1779(3) 0.3820(3) 0.3708(2) 0.0184(6) Uani 1 1 d . . . . .
 C23 C 0.0446(3) 0.3696(3) 0.4108(2) 0.0240(7) Uani 1 1 d . . . . .
 H23 H -0.021560 0.381490 0.380688 0.029 Uiso 1 1 calc R U . . .
 C24 C 0.0088(3) 0.3403(3) 0.4937(3) 0.0255(7) Uani 1 1 d . . . . .
 H24 H -0.081483 0.332915 0.519690 0.031 Uiso 1 1 calc R U . . .
 C25 C 0.1041(4) 0.3215(3) 0.5391(2) 0.0250(7) Uani 1 1 d . . . . .
 H25 H 0.078875 0.300247 0.595454 0.030 Uiso 1 1 calc R U . . .
 C26 C 0.2354(4) 0.3340(3) 0.5018(2) 0.0237(7) Uani 1 1 d . . . . .
 H26 H 0.300830 0.322161 0.532552 0.028 Uiso 1 1 calc R U . . .
 C27 C 0.4994(3) 0.2942(3) 0.3797(2) 0.0192(7) Uani 1 1 d . . . . .
 C28 C 0.7022(3) 0.2127(3) 0.3751(2) 0.0252(7) Uani 1 1 d . . . . .
 H28A H 0.736741 0.215473 0.425617 0.030 Uiso 1 1 calc R U . . .
 H28B H 0.776249 0.202271 0.327145 0.030 Uiso 1 1 calc R U . . .
 C29 C 0.6010(3) 0.1135(3) 0.3799(2) 0.0245(8) Uani 1 1 d . . . . .
 H29A H 0.618504 0.066013 0.329003 0.029 Uiso 1 1 calc R U . . .
 H29B H 0.600525 0.060808 0.427379 0.029 Uiso 1 1 calc R U . . .
 C30 C 0.6858(4) 0.4342(4) 0.3668(3) 0.0373(10) Uani 1 1 d . . . . .
 H30A H 0.623109 0.494811 0.358033 0.056 Uiso 1 1 calc R U . . .
 H30B H 0.765143 0.439030 0.322803 0.056 Uiso 1 1 calc R U . . .
 H30C H 0.708810 0.447201 0.419829 0.056 Uiso 1 1 calc R U . . .
 C31 C 0.3592(3) 0.1163(3) 0.3795(3) 0.0256(8) Uani 1 1 d . . . . .
 H31A H 0.292920 0.117677 0.431204 0.038 Uiso 1 1 calc R U . . .
 H31B H 0.381856 0.034203 0.364026 0.038 Uiso 1 1 calc R U . . .
 H31C H 0.324043 0.154919 0.336337 0.038 Uiso 1 1 calc R U . . .
 C32 C 0.1470(3) 0.4552(3) 0.2348(2) 0.0212(7) Uani 1 1 d . . . . .
 C33 C 0.0536(3) 0.5420(3) 0.2627(2) 0.0259(8) Uani 1 1 d . . . . .
 H33 H 0.035021 0.564425 0.318857 0.031 Uiso 1 1 calc R U . . .
 C34 C -0.0132(4) 0.5966(3) 0.2084(3) 0.0291(8) Uani 1 1 d . . . . .
 H34 H -0.077357 0.655323 0.228165 0.035 Uiso 1 1 calc R U . . .
 C35 C 0.0130(4) 0.5663(4) 0.1268(3) 0.0301(8) Uani 1 1 d . . . . .
 H35 H -0.032850 0.602843 0.090169 0.036 Uiso 1 1 calc R U . . .
 C36 C 0.1072(4) 0.4816(4) 0.0993(3) 0.0293(8) Uani 1 1 d . . . . .
 H36 H 0.127032 0.460835 0.042850 0.035 Uiso 1 1 calc R U . . .
 C37 C 0.1735(3) 0.4261(3) 0.1520(2) 0.0234(7) Uani 1 1 d . . . . .
 H37 H 0.237538 0.367595 0.131546 0.028 Uiso 1 1 calc R U . . .
 P1 P 0.45042(9) 0.74037(8) 0.36865(5) 0.0226(2) Uani 1 1 d . . . . .
 F1 F 0.4781(3) 0.8450(2) 0.42489(17) 0.0461(7) Uani 1 1 d . . . . .
 F2 F 0.6062(2) 0.7260(3) 0.33369(17) 0.0415(6) Uani 1 1 d . . . . .
 F3 F 0.4280(3) 0.6324(2) 0.31238(17) 0.0380(6) Uani 1 1 d . . . . .
 F4 F 0.2984(2) 0.7531(3) 0.40314(19) 0.0564(8) Uani 1 1 d . . . . .
 F5 F 0.4592(3) 0.6465(2) 0.44091(16) 0.0382(6) Uani 1 1 d . . . . .
 F6 F 0.4450(3) 0.8319(2) 0.29545(17) 0.0462(7) Uani 1 1 d . . . . .
 P2 P 0.57639(9) 0.24007(9) 0.13239(6) 0.0236(2) Uani 1 1 d . . . . .
 F7 F 0.7022(3) 0.2422(3) 0.1722(2) 0.0556(8) Uani 1 1 d . . . . .
 F8 F 0.6448(3) 0.1402(2) 0.07002(18) 0.0431(7) Uani 1 1 d . . . . .
 F9 F 0.4527(3) 0.2355(3) 0.0927(2) 0.0557(8) Uani 1 1 d . . . . .
 F10 F 0.5079(2) 0.3373(2) 0.19580(17) 0.0391(6) Uani 1 1 d . . . . .
 F11 F 0.5176(4) 0.1363(3) 0.19616(19) 0.0561(8) Uani 1 1 d . . . . .
 F12 F 0.6424(4) 0.3399(3) 0.06914(19) 0.0594(9) Uani 1 1 d . . . . .

loop_
  _atom_site_aniso_label
  _atom_site_aniso_U_11
  _atom_site_aniso_U_22
  _atom_site_aniso_U_33
  _atom_site_aniso_U_23
  _atom_site_aniso_U_13
  _atom_site_aniso_U_12
 N1 0.0115(13) 0.0176(14) 0.0379(17) -0.0068(12) -0.0043(11) 0.0009(11)
 N2 0.0146(13) 0.0223(16) 0.0386(17) -0.0049(13) -0.0078(12) -0.0018(11)
 N3 0.0153(13) 0.0162(14) 0.0416(18) -0.0003(12) -0.0062(12) -0.0059(11)
 N4 0.0109(12) 0.0238(15) 0.0321(16) -0.0044(12) -0.0014(11) -0.0064(11)
 C1 0.0102(14) 0.0162(16) 0.0325(18) -0.0019(13) -0.0037(12) -0.0017(11)
 C2 0.0145(15) 0.0134(15) 0.0305(18) -0.0030(13) -0.0029(13) -0.0014(11)
 C3 0.0135(15) 0.0235(18) 0.0347(19) -0.0038(15) -0.0044(13) -0.0016(13)
 C4 0.0150(15) 0.0197(17) 0.0383(19) -0.0016(15) 0.0045(13) -0.0010(12)
 C5 0.0282(18) 0.0167(16) 0.0288(17) -0.0007(14) -0.0012(14) -0.0026(14)
 C6 0.0248(17) 0.0159(16) 0.0309(18) -0.0005(13) -0.0077(14) -0.0036(13)
 C7 0.0137(14) 0.0205(16) 0.0253(16) -0.0035(13) -0.0043(12) -0.0009(12)
 C8 0.0155(15) 0.028(2) 0.046(2) 0.0003(16) -0.0075(14) -0.0084(14)
 C9 0.0180(16) 0.0234(19) 0.043(2) -0.0015(16) -0.0103(14) -0.0101(14)
 C10 0.0170(16) 0.028(2) 0.054(2) -0.0081(17) -0.0121(16) 0.0040(14)
 C11 0.0145(15) 0.0190(17) 0.041(2) -0.0005(14) -0.0050(14) -0.0003(12)
 C12 0.0113(13) 0.0146(15) 0.0328(18) -0.0053(13) -0.0012(12) 0.0006(11)
 C13 0.0147(14) 0.0164(15) 0.0347(19) -0.0002(14) -0.0028(13) -0.0017(12)
 C14 0.0236(17) 0.0257(19) 0.0345(19) 0.0016(15) -0.0088(14) -0.0009(14)
 C15 0.0216(16) 0.0235(18) 0.043(2) -0.0046(16) -0.0144(15) -0.0001(14)
 C16 0.0170(16) 0.0252(18) 0.042(2) -0.0023(16) -0.0047(14) -0.0074(14)
 C17 0.0211(16) 0.0211(17) 0.0338(18) 0.0013(14) -0.0022(14) -0.0081(14)
 N5 0.0120(13) 0.0144(14) 0.0364(16) -0.0022(12) -0.0060(11) 0.0013(10)
 N6 0.0095(13) 0.0191(15) 0.0435(18) -0.0032(13) -0.0048(11) 0.0026(11)
 N7 0.0108(12) 0.0152(14) 0.0364(16) -0.0047(12) -0.0039(11) 0.0034(11)
 N8 0.0089(11) 0.0258(16) 0.0333(16) -0.0029(13) -0.0028(11) 0.0039(11)
 C21 0.0130(14) 0.0096(14) 0.0297(17) -0.0062(12) -0.0017(12) 0.0015(11)
 C22 0.0120(14) 0.0104(14) 0.0320(18) -0.0045(12) -0.0029(12) 0.0012(11)
 C23 0.0133(15) 0.0182(16) 0.039(2) -0.0024(14) -0.0025(13) -0.0003(12)
 C24 0.0139(14) 0.0170(16) 0.041(2) -0.0012(14) 0.0038(13) 0.0031(12)
 C25 0.0244(17) 0.0148(16) 0.0318(18) -0.0012(14) 0.0024(14) 0.0055(13)
 C26 0.0239(17) 0.0153(16) 0.0325(18) -0.0063(13) -0.0073(14) 0.0059(13)
 C27 0.0138(14) 0.0186(16) 0.0260(16) -0.0042(13) -0.0057(12) 0.0017(12)
 C28 0.0145(15) 0.0207(17) 0.040(2) -0.0044(15) -0.0046(13) 0.0055(13)
 C29 0.0101(14) 0.0225(18) 0.041(2) -0.0072(15) -0.0058(13) 0.0070(12)
 C30 0.0180(17) 0.0221(19) 0.072(3) -0.0010(19) -0.0106(18) -0.0038(14)
 C31 0.0150(15) 0.0162(16) 0.044(2) -0.0072(15) -0.0036(14) -0.0018(13)
 C32 0.0111(14) 0.0141(15) 0.0375(19) 0.0002(13) -0.0034(13) -0.0016(11)
 C33 0.0175(15) 0.0246(18) 0.0337(19) -0.0012(15) -0.0019(14) 0.0041(14)
 C34 0.0167(16) 0.0252(19) 0.045(2) 0.0018(16) -0.0056(15) 0.0049(14)
 C35 0.0220(17) 0.0275(19) 0.045(2) 0.0078(17) -0.0165(16) -0.0043(15)
 C36 0.0288(19) 0.0252(19) 0.035(2) -0.0033(15) -0.0088(15) -0.0047(15)
 C37 0.0153(15) 0.0186(16) 0.0356(19) -0.0057(14) -0.0039(13) -0.0005(12)
 P1 0.0200(4) 0.0164(4) 0.0297(5) -0.0004(4) -0.0018(3) -0.0011(3)
 F1 0.076(2) 0.0238(12) 0.0370(13) -0.0084(10) -0.0092(13) -0.0075(13)
 F2 0.0197(11) 0.0472(15) 0.0537(15) -0.0039(12) 0.0005(10) -0.0075(10)
 F3 0.0431(14) 0.0279(12) 0.0439(14) -0.0074(11) -0.0111(11) -0.0118(11)
 F4 0.0230(12) 0.079(2) 0.0616(17) -0.0037(17) 0.0036(11) 0.0157(14)
 F5 0.0476(15) 0.0262(12) 0.0397(14) 0.0094(10) -0.0077(11) -0.0016(11)
 F6 0.074(2) 0.0288(13) 0.0353(13) 0.0045(11) -0.0112(13) 0.0110(13)
 P2 0.0206(4) 0.0191(4) 0.0297(5) -0.0042(4) -0.0026(3) -0.0006(3)
 F7 0.0376(14) 0.0593(19) 0.077(2) -0.0204(17) -0.0282(14) 0.0061(14)
 F8 0.0386(14) 0.0322(13) 0.0533(16) -0.0169(12) 0.0012(11) 0.0038(11)
 F9 0.0406(15) 0.0617(19) 0.076(2) -0.0258(17) -0.0378(14) 0.0160(14)
 F10 0.0304(12) 0.0414(15) 0.0426(14) -0.0173(12) -0.0020(10) 0.0061(10)
 F11 0.075(2) 0.0437(17) 0.0444(16) 0.0070(13) -0.0020(15) -0.0183(16)
 F12 0.091(3) 0.0359(15) 0.0411(15) -0.0030(12) 0.0064(16) -0.0181(16)

_geom_special_details
;
 All esds (except the esd in the dihedral angle between two l.s. planes)
 are estimated using the full covariance matrix.  The cell esds are taken
 into account individually in the estimation of esds in distances, angles
 and torsion angles; correlations between esds in cell parameters are only
 used when they are defined by crystal symmetry.  An approximate (isotropic)
 treatment of cell esds is used for estimating esds involving l.s. planes.
;
loop_
  _geom_bond_atom_site_label_1
  _geom_bond_atom_site_label_2
  _geom_bond_distance
  _geom_bond_site_symmetry_2
  _geom_bond_publ_flag
 N1 H1 0.866(19) . ?
 N1 C1 1.433(4) . ?
 N1 C7 1.342(5) . ?
 N2 C7 1.333(5) . ?
 N2 C8 1.463(5) . ?
 N2 C10 1.453(5) . ?
 N3 C7 1.331(5) . ?
 N3 C9 1.465(4) . ?
 N3 C11 1.461(5) . ?
 N4 H4 0.8800 . ?
 N4 C2 1.386(5) . ?
 N4 C12 1.396(5) . ?
 C1 C2 1.404(5) . ?
 C1 C6 1.381(5) . ?
 C2 C3 1.403(5) . ?
 C3 H3 0.9500 . ?
 C3 C4 1.378(6) . ?
 C4 H4A 0.9500 . ?
 C4 C5 1.389(5) . ?
 C5 H5 0.9500 . ?
 C5 C6 1.387(5) . ?
 C6 H6 0.9500 . ?
 C8 H8A 0.9900 . ?
 C8 H8B 0.9900 . ?
 C8 C9 1.528(5) . ?
 C9 H9A 0.9900 . ?
 C9 H9B 0.9900 . ?
 C10 H10A 0.9800 . ?
 C10 H10B 0.9800 . ?
 C10 H10C 0.9800 . ?
 C11 H11A 0.9800 . ?
 C11 H11B 0.9800 . ?
 C11 H11C 0.9800 . ?
 C12 C13 1.398(5) . ?
 C12 C17 1.406(5) . ?
 C13 H13 0.9500 . ?
 C13 C14 1.380(5) . ?
 C14 H14 0.9500 . ?
 C14 C15 1.393(6) . ?
 C15 H15 0.9500 . ?
 C15 C16 1.392(6) . ?
 C16 H16 0.9500 . ?
 C16 C17 1.375(5) . ?
 C17 H17 0.9500 . ?
 N5 H5A 0.892(19) . ?
 N5 C21 1.431(4) . ?
 N5 C27 1.352(4) . ?
 N6 C27 1.335(4) . ?
 N6 C28 1.459(4) . ?
 N6 C30 1.441(5) . ?
 N7 C27 1.332(5) . ?
 N7 C29 1.475(4) . ?
 N7 C31 1.455(4) . ?
 N8 H8 0.8800 . ?
 N8 C22 1.385(5) . ?
 N8 C32 1.418(5) . ?
 C21 C22 1.403(5) . ?
 C21 C26 1.402(5) . ?
 C22 C23 1.412(4) . ?
 C23 H23 0.9500 . ?
 C23 C24 1.392(6) . ?
 C24 H24 0.9500 . ?
 C24 C25 1.394(6) . ?
 C25 H25 0.9500 . ?
 C25 C26 1.382(5) . ?
 C26 H26 0.9500 . ?
 C28 H28A 0.9900 . ?
 C28 H28B 0.9900 . ?
 C28 C29 1.532(5) . ?
 C29 H29A 0.9900 . ?
 C29 H29B 0.9900 . ?
 C30 H30A 0.9800 . ?
 C30 H30B 0.9800 . ?
 C30 H30C 0.9800 . ?
 C31 H31A 0.9800 . ?
 C31 H31B 0.9800 . ?
 C31 H31C 0.9800 . ?
 C32 C33 1.391(5) . ?
 C32 C37 1.390(5) . ?
 C33 H33 0.9500 . ?
 C33 C34 1.404(5) . ?
 C34 H34 0.9500 . ?
 C34 C35 1.374(6) . ?
 C35 H35 0.9500 . ?
 C35 C36 1.378(6) . ?
 C36 H36 0.9500 . ?
 C36 C37 1.384(6) . ?
 C37 H37 0.9500 . ?
 P1 F1 1.581(3) . ?
 P1 F2 1.611(2) . ?
 P1 F3 1.594(3) . ?
 P1 F4 1.572(3) . ?
 P1 F5 1.622(3) . ?
 P1 F6 1.609(3) . ?
 P2 F7 1.600(3) . ?
 P2 F8 1.598(3) . ?
 P2 F9 1.578(3) . ?
 P2 F10 1.587(3) . ?
 P2 F11 1.610(3) . ?
 P2 F12 1.592(3) . ?

loop_
  _geom_angle_atom_site_label_1
  _geom_angle_atom_site_label_2
  _geom_angle_atom_site_label_3
  _geom_angle
  _geom_angle_site_symmetry_1
  _geom_angle_site_symmetry_3
  _geom_angle_publ_flag
 C1 N1 H1 116(3) . . ?
 C7 N1 H1 118(3) . . ?
 C7 N1 C1 124.0(3) . . ?
 C7 N2 C8 109.7(3) . . ?
 C7 N2 C10 126.9(3) . . ?
 C10 N2 C8 122.8(3) . . ?
 C7 N3 C9 109.8(3) . . ?
 C7 N3 C11 127.9(3) . . ?
 C11 N3 C9 120.8(3) . . ?
 C2 N4 H4 117.0 . . ?
 C2 N4 C12 126.1(3) . . ?
 C12 N4 H4 117.0 . . ?
 C2 C1 N1 118.5(3) . . ?
 C6 C1 N1 120.9(3) . . ?
 C6 C1 C2 120.6(3) . . ?
 N4 C2 C1 117.9(3) . . ?
 N4 C2 C3 123.5(3) . . ?
 C3 C2 C1 118.4(3) . . ?
 C2 C3 H3 119.7 . . ?
 C4 C3 C2 120.6(3) . . ?
 C4 C3 H3 119.7 . . ?
 C3 C4 H4A 119.9 . . ?
 C3 C4 C5 120.2(3) . . ?
 C5 C4 H4A 119.9 . . ?
 C4 C5 H5 120.0 . . ?
 C6 C5 C4 119.9(3) . . ?
 C6 C5 H5 120.0 . . ?
 C1 C6 C5 120.1(3) . . ?
 C1 C6 H6 119.9 . . ?
 C5 C6 H6 119.9 . . ?
 N2 C7 N1 122.9(3) . . ?
 N3 C7 N1 124.7(3) . . ?
 N3 C7 N2 112.4(3) . . ?
 N2 C8 H8A 111.2 . . ?
 N2 C8 H8B 111.2 . . ?
 N2 C8 C9 103.0(3) . . ?
 H8A C8 H8B 109.1 . . ?
 C9 C8 H8A 111.2 . . ?
 C9 C8 H8B 111.2 . . ?
 N3 C9 C8 103.1(3) . . ?
 N3 C9 H9A 111.1 . . ?
 N3 C9 H9B 111.1 . . ?
 C8 C9 H9A 111.1 . . ?
 C8 C9 H9B 111.1 . . ?
 H9A C9 H9B 109.1 . . ?
 N2 C10 H10A 109.5 . . ?
 N2 C10 H10B 109.5 . . ?
 N2 C10 H10C 109.5 . . ?
 H10A C10 H10B 109.5 . . ?
 H10A C10 H10C 109.5 . . ?
 H10B C10 H10C 109.5 . . ?
 N3 C11 H11A 109.5 . . ?
 N3 C11 H11B 109.5 . . ?
 N3 C11 H11C 109.5 . . ?
 H11A C11 H11B 109.5 . . ?
 H11A C11 H11C 109.5 . . ?
 H11B C11 H11C 109.5 . . ?
 N4 C12 C13 119.5(3) . . ?
 N4 C12 C17 121.2(3) . . ?
 C13 C12 C17 119.2(3) . . ?
 C12 C13 H13 119.9 . . ?
 C14 C13 C12 120.1(3) . . ?
 C14 C13 H13 119.9 . . ?
 C13 C14 H14 119.9 . . ?
 C13 C14 C15 120.3(4) . . ?
 C15 C14 H14 119.9 . . ?
 C14 C15 H15 120.1 . . ?
 C16 C15 C14 119.9(4) . . ?
 C16 C15 H15 120.1 . . ?
 C15 C16 H16 119.9 . . ?
 C17 C16 C15 120.2(3) . . ?
 C17 C16 H16 119.9 . . ?
 C12 C17 H17 119.8 . . ?
 C16 C17 C12 120.3(4) . . ?
 C16 C17 H17 119.8 . . ?
 C21 N5 H5A 110(3) . . ?
 C27 N5 H5A 125(3) . . ?
 C27 N5 C21 123.9(3) . . ?
 C27 N6 C28 110.4(3) . . ?
 C27 N6 C30 126.8(3) . . ?
 C30 N6 C28 120.5(3) . . ?
 C27 N7 C29 110.1(3) . . ?
 C27 N7 C31 126.6(3) . . ?
 C31 N7 C29 119.2(3) . . ?
 C22 N8 H8 116.8 . . ?
 C22 N8 C32 126.4(3) . . ?
 C32 N8 H8 116.8 . . ?
 C22 C21 N5 118.0(3) . . ?
 C26 C21 N5 120.0(3) . . ?
 C26 C21 C22 122.0(3) . . ?
 N8 C22 C21 119.2(3) . . ?
 N8 C22 C23 123.4(3) . . ?
 C21 C22 C23 117.1(3) . . ?
 C22 C23 H23 119.5 . . ?
 C24 C23 C22 120.9(3) . . ?
 C24 C23 H23 119.5 . . ?
 C23 C24 H24 119.7 . . ?
 C23 C24 C25 120.6(3) . . ?
 C25 C24 H24 119.7 . . ?
 C24 C25 H25 120.1 . . ?
 C26 C25 C24 119.8(3) . . ?
 C26 C25 H25 120.1 . . ?
 C21 C26 H26 120.2 . . ?
 C25 C26 C21 119.5(3) . . ?
 C25 C26 H26 120.2 . . ?
 N6 C27 N5 122.7(3) . . ?
 N7 C27 N5 125.2(3) . . ?
 N7 C27 N6 112.0(3) . . ?
 N6 C28 H28A 111.1 . . ?
 N6 C28 H28B 111.1 . . ?
 N6 C28 C29 103.3(3) . . ?
 H28A C28 H28B 109.1 . . ?
 C29 C28 H28A 111.1 . . ?
 C29 C28 H28B 111.1 . . ?
 N7 C29 C28 102.9(3) . . ?
 N7 C29 H29A 111.2 . . ?
 N7 C29 H29B 111.2 . . ?
 C28 C29 H29A 111.2 . . ?
 C28 C29 H29B 111.2 . . ?
 H29A C29 H29B 109.1 . . ?
 N6 C30 H30A 109.5 . . ?
 N6 C30 H30B 109.5 . . ?
 N6 C30 H30C 109.5 . . ?
 H30A C30 H30B 109.5 . . ?
 H30A C30 H30C 109.5 . . ?
 H30B C30 H30C 109.5 . . ?
 N7 C31 H31A 109.5 . . ?
 N7 C31 H31B 109.5 . . ?
 N7 C31 H31C 109.5 . . ?
 H31A C31 H31B 109.5 . . ?
 H31A C31 H31C 109.5 . . ?
 H31B C31 H31C 109.5 . . ?
 C33 C32 N8 122.0(4) . . ?
 C37 C32 N8 119.6(3) . . ?
 C37 C32 C33 118.4(3) . . ?
 C32 C33 H33 119.9 . . ?
 C32 C33 C34 120.3(4) . . ?
 C34 C33 H33 119.9 . . ?
 C33 C34 H34 119.6 . . ?
 C35 C34 C33 120.8(3) . . ?
 C35 C34 H34 119.6 . . ?
 C34 C35 H35 120.7 . . ?
 C34 C35 C36 118.6(4) . . ?
 C36 C35 H35 120.7 . . ?
 C35 C36 H36 119.3 . . ?
 C35 C36 C37 121.5(4) . . ?
 C37 C36 H36 119.3 . . ?
 C32 C37 H37 119.8 . . ?
 C36 C37 C32 120.5(3) . . ?
 C36 C37 H37 119.8 . . ?
 F1 P1 F2 89.37(16) . . ?
 F1 P1 F3 177.66(18) . . ?
 F1 P1 F5 89.99(14) . . ?
 F1 P1 F6 90.68(15) . . ?
 F2 P1 F5 89.14(15) . . ?
 F3 P1 F2 88.66(14) . . ?
 F3 P1 F5 88.72(15) . . ?
 F3 P1 F6 90.57(15) . . ?
 F4 P1 F1 90.87(19) . . ?
 F4 P1 F2 179.45(19) . . ?
 F4 P1 F3 91.09(17) . . ?
 F4 P1 F5 90.36(17) . . ?
 F4 P1 F6 90.96(18) . . ?
 F6 P1 F2 89.53(16) . . ?
 F6 P1 F5 178.51(16) . . ?
 F7 P2 F11 88.03(19) . . ?
 F8 P2 F7 89.67(16) . . ?
 F8 P2 F11 88.02(17) . . ?
 F9 P2 F7 178.97(19) . . ?
 F9 P2 F8 89.45(16) . . ?
 F9 P2 F10 90.86(16) . . ?
 F9 P2 F11 91.4(2) . . ?
 F9 P2 F12 91.2(2) . . ?
 F10 P2 F7 90.00(16) . . ?
 F10 P2 F8 178.83(17) . . ?
 F10 P2 F11 90.84(16) . . ?
 F10 P2 F12 90.90(16) . . ?
 F12 P2 F7 89.4(2) . . ?
 F12 P2 F8 90.23(15) . . ?
 F12 P2 F11 176.9(2) . . ?

loop_
  _geom_torsion_atom_site_label_1
  _geom_torsion_atom_site_label_2
  _geom_torsion_atom_site_label_3
  _geom_torsion_atom_site_label_4
  _geom_torsion
  _geom_torsion_site_symmetry_1
  _geom_torsion_site_symmetry_2
  _geom_torsion_site_symmetry_3
  _geom_torsion_site_symmetry_4
  _geom_torsion_publ_flag
 N1 C1 C2 N4 5.9(5) . . . . ?
 N1 C1 C2 C3 -178.2(3) . . . . ?
 N1 C1 C6 C5 179.6(3) . . . . ?
 N2 C8 C9 N3 13.2(4) . . . . ?
 N4 C2 C3 C4 174.9(3) . . . . ?
 N4 C12 C13 C14 -176.6(3) . . . . ?
 N4 C12 C17 C16 177.5(3) . . . . ?
 C1 N1 C7 N2 -148.4(4) . . . . ?
 C1 N1 C7 N3 31.6(6) . . . . ?
 C1 C2 C3 C4 -0.8(5) . . . . ?
 C2 N4 C12 C13 -145.2(3) . . . . ?
 C2 N4 C12 C17 37.7(5) . . . . ?
 C2 C1 C6 C5 -0.3(5) . . . . ?
 C2 C3 C4 C5 -1.6(6) . . . . ?
 C3 C4 C5 C6 3.0(6) . . . . ?
 C4 C5 C6 C1 -2.1(6) . . . . ?
 C6 C1 C2 N4 -174.2(3) . . . . ?
 C6 C1 C2 C3 1.8(5) . . . . ?
 C7 N1 C1 C2 -130.3(4) . . . . ?
 C7 N1 C1 C6 49.7(5) . . . . ?
 C7 N2 C8 C9 -13.6(4) . . . . ?
 C7 N3 C9 C8 -9.2(5) . . . . ?
 C8 N2 C7 N1 -171.4(3) . . . . ?
 C8 N2 C7 N3 8.6(5) . . . . ?
 C9 N3 C7 N1 -179.2(3) . . . . ?
 C9 N3 C7 N2 0.8(5) . . . . ?
 C10 N2 C7 N1 0.2(6) . . . . ?
 C10 N2 C7 N3 -179.8(4) . . . . ?
 C10 N2 C8 C9 174.4(4) . . . . ?
 C11 N3 C7 N1 14.7(7) . . . . ?
 C11 N3 C7 N2 -165.2(3) . . . . ?
 C11 N3 C9 C8 158.0(3) . . . . ?
 C12 N4 C2 C1 -167.1(3) . . . . ?
 C12 N4 C2 C3 17.2(6) . . . . ?
 C12 C13 C14 C15 -0.9(6) . . . . ?
 C13 C12 C17 C16 0.4(6) . . . . ?
 C13 C14 C15 C16 0.3(6) . . . . ?
 C14 C15 C16 C17 0.6(6) . . . . ?
 C15 C16 C17 C12 -1.0(6) . . . . ?
 C17 C12 C13 C14 0.6(5) . . . . ?
 N5 C21 C22 N8 5.9(5) . . . . ?
 N5 C21 C22 C23 -179.2(3) . . . . ?
 N5 C21 C26 C25 179.7(3) . . . . ?
 N6 C28 C29 N7 -10.9(4) . . . . ?
 N8 C22 C23 C24 174.2(3) . . . . ?
 N8 C32 C33 C34 177.7(3) . . . . ?
 N8 C32 C37 C36 -177.3(3) . . . . ?
 C21 N5 C27 N6 -158.7(3) . . . . ?
 C21 N5 C27 N7 24.1(6) . . . . ?
 C21 C22 C23 C24 -0.4(5) . . . . ?
 C22 N8 C32 C33 30.5(5) . . . . ?
 C22 N8 C32 C37 -152.9(3) . . . . ?
 C22 C21 C26 C25 -0.3(5) . . . . ?
 C22 C23 C24 C25 -0.5(5) . . . . ?
 C23 C24 C25 C26 1.0(5) . . . . ?
 C24 C25 C26 C21 -0.7(5) . . . . ?
 C26 C21 C22 N8 -174.1(3) . . . . ?
 C26 C21 C22 C23 0.8(5) . . . . ?
 C27 N5 C21 C22 -125.5(4) . . . . ?
 C27 N5 C21 C26 54.5(5) . . . . ?
 C27 N6 C28 C29 10.5(4) . . . . ?
 C27 N7 C29 C28 8.5(4) . . . . ?
 C28 N6 C27 N5 176.8(3) . . . . ?
 C28 N6 C27 N7 -5.6(4) . . . . ?
 C29 N7 C27 N5 175.2(3) . . . . ?
 C29 N7 C27 N6 -2.2(5) . . . . ?
 C30 N6 C27 N5 13.9(6) . . . . ?
 C30 N6 C27 N7 -168.6(4) . . . . ?
 C30 N6 C28 C29 174.7(4) . . . . ?
 C31 N7 C27 N5 18.5(6) . . . . ?
 C31 N7 C27 N6 -158.9(3) . . . . ?
 C31 N7 C29 C28 167.1(3) . . . . ?
 C32 N8 C22 C21 -159.1(3) . . . . ?
 C32 N8 C22 C23 26.4(5) . . . . ?
 C32 C33 C34 C35 -0.5(6) . . . . ?
 C33 C32 C37 C36 -0.6(5) . . . . ?
 C33 C34 C35 C36 -0.5(6) . . . . ?
 C34 C35 C36 C37 1.0(6) . . . . ?
 C35 C36 C37 C32 -0.4(6) . . . . ?
 C37 C32 C33 C34 1.1(5) . . . . ?

_shelx_res_file
;
TITL mo_2024_ch124_2_1ma in P-1
    mo_2024_ch124_2_1ma.res
    created by SHELXL-2018/3 at 13:34:53 on 18-Jun-2024
REM Old TITL mo_2024_ch124_2_2_0m in P-1
REM SHELXT solution in P-1: R1 0.263, Rweak 0.108, Alpha 0.183
REM <I/s> 0.000 for 0 systematic absences, Orientation as input
CELL 0.71073 10.4466 11.316 16.7066 89.7363 77.2016 89.9426
ZERR 4 0.0012 0.0012 0.002 0.005 0.0045 0.0043
LATT 1
SFAC C H F N P
UNIT 68 84 24 16 4
DFIX 0.88 N1 H1
DFIX 0.88 N5 H5a

L.S. 10
PLAN  20
SIZE 0.26 0.54 0.64
TEMP -173.15
CONF
BOND
list 4
MORE -1
BOND $H
fmap 2
acta
TWIN -1 0 0 0 1 0 0 0 -1 2
OMIT -3 53
REM <olex2.extras>
REM <HklSrc "%.\\mo_2024_ch124_2_1ma.hkl">
REM </olex2.extras>

WGHT    0.165000    0.510400
BASF   0.40523
FVAR       1.03160
N1    4    0.620834    0.877572    0.119948    11.00000    0.01150    0.01764 =
         0.03788   -0.00679   -0.00427    0.00095
H1    2    0.596492    0.949317    0.133302    11.00000    0.02739
N2    4    0.404256    0.824164    0.118027    11.00000    0.01464    0.02234 =
         0.03855   -0.00487   -0.00776   -0.00183
N3    4    0.546816    0.679911    0.119934    11.00000    0.01533    0.01621 =
         0.04157   -0.00028   -0.00618   -0.00593
N4    4    0.804181    0.915463    0.211592    11.00000    0.01089    0.02383 =
         0.03208   -0.00439   -0.00141   -0.00643
AFIX  43
H4    2    0.720665    0.901816    0.232990    11.00000   -1.20000
AFIX   0
C1    1    0.757086    0.861148    0.083064    11.00000    0.01018    0.01617 =
         0.03254   -0.00188   -0.00375   -0.00171
C2    1    0.849994    0.886419    0.129741    11.00000    0.01455    0.01338 =
         0.03052   -0.00304   -0.00285   -0.00141
C3    1    0.983583    0.873504    0.092735    11.00000    0.01352    0.02355 =
         0.03468   -0.00379   -0.00435   -0.00161
AFIX  43
H3    2    1.048001    0.891137    0.123102    11.00000   -1.20000
AFIX   0
C4    1    1.022197    0.835499    0.012791    11.00000    0.01502    0.01974 =
         0.03826   -0.00164    0.00445   -0.00104
AFIX  43
H4A   2    1.112954    0.828999   -0.012070    11.00000   -1.20000
AFIX   0
C5    1    0.928900    0.806648   -0.031600    11.00000    0.02820    0.01669 =
         0.02876   -0.00071   -0.00124   -0.00258
AFIX  43
H5    2    0.955732    0.776849   -0.085805    11.00000   -1.20000
AFIX   0
C6    1    0.796491    0.821408    0.003326    11.00000    0.02481    0.01591 =
         0.03091   -0.00047   -0.00773   -0.00360
AFIX  43
H6    2    0.732791    0.804153   -0.027650    11.00000   -1.20000
AFIX   0
C7    1    0.527726    0.796220    0.119323    11.00000    0.01366    0.02046 =
         0.02533   -0.00353   -0.00432   -0.00088
C8    1    0.322997    0.717613    0.130315    11.00000    0.01547    0.02794 =
         0.04558    0.00032   -0.00747   -0.00845
AFIX  23
H8A   2    0.267156    0.713105    0.089662    11.00000   -1.20000
H8B   2    0.266399    0.714956    0.186301    11.00000   -1.20000
AFIX   0
C9    1    0.424457    0.618152    0.117742    11.00000    0.01798    0.02343 =
         0.04321   -0.00146   -0.01032   -0.01014
AFIX  23
H9A   2    0.402853    0.558509    0.162225    11.00000   -1.20000
H9B   2    0.430240    0.578737    0.064278    11.00000   -1.20000
AFIX   0
C10   1    0.349785    0.942182    0.116875    11.00000    0.01701    0.02810 =
         0.05398   -0.00813   -0.01210    0.00405
AFIX 137
H10A  2    0.309386    0.966270    0.173071    11.00000   -1.50000
H10B  2    0.283237    0.942177    0.083734    11.00000   -1.50000
H10C  2    0.419989    0.997706    0.093045    11.00000   -1.50000
AFIX   0
C11   1    0.658058    0.616387    0.139342    11.00000    0.01445    0.01901 =
         0.04081   -0.00050   -0.00499   -0.00029
AFIX 137
H11A  2    0.625926    0.548169    0.174371    11.00000   -1.50000
H11B  2    0.706667    0.669219    0.168249    11.00000   -1.50000
H11C  2    0.716184    0.589174    0.088423    11.00000   -1.50000
AFIX   0
C12   1    0.878125    0.964336    0.263258    11.00000    0.01133    0.01464 =
         0.03281   -0.00535   -0.00125    0.00058
C13   1    0.850762    0.932615    0.346292    11.00000    0.01468    0.01639 =
         0.03468   -0.00020   -0.00280   -0.00169
AFIX  43
H13   2    0.785417    0.874962    0.366523    11.00000   -1.20000
AFIX   0
C14   1    0.918495    0.984893    0.398934    11.00000    0.02358    0.02573 =
         0.03455    0.00161   -0.00881   -0.00094
AFIX  43
H14   2    0.898741    0.963890    0.455457    11.00000   -1.20000
AFIX   0
C15   1    1.015663    1.068293    0.369523    11.00000    0.02158    0.02348 =
         0.04296   -0.00464   -0.01439   -0.00014
AFIX  43
H15   2    1.062370    1.103831    0.405872    11.00000   -1.20000
AFIX   0
C16   1    1.044258    1.099515    0.286760    11.00000    0.01703    0.02518 =
         0.04202   -0.00233   -0.00475   -0.00736
AFIX  43
H16   2    1.111147    1.155822    0.266573    11.00000   -1.20000
AFIX   0
C17   1    0.975929    1.049058    0.234169    11.00000    0.02112    0.02106 =
         0.03380    0.00129   -0.00224   -0.00808
AFIX  43
H17   2    0.994893    1.071546    0.177920    11.00000   -1.20000
AFIX   0

N5    4    0.407125    0.377947    0.379269    11.00000    0.01197    0.01438 =
         0.03640   -0.00222   -0.00601    0.00133
H5A   2    0.424195    0.453868    0.366843    11.00000    0.03081
N6    4    0.627268    0.318983    0.366367    11.00000    0.00948    0.01915 =
         0.04351   -0.00324   -0.00479    0.00257
N7    4    0.476096    0.178726    0.389882    11.00000    0.01081    0.01520 =
         0.03644   -0.00474   -0.00386    0.00336
N8    4    0.219910    0.401001    0.287130    11.00000    0.00894    0.02577 =
         0.03328   -0.00288   -0.00281    0.00395
AFIX  43
H8    2    0.299704    0.377024    0.264177    11.00000   -1.20000
AFIX   0
C21   1    0.271464    0.364268    0.418384    11.00000    0.01298    0.00963 =
         0.02974   -0.00617   -0.00166    0.00149
C22   1    0.177936    0.382019    0.370816    11.00000    0.01199    0.01043 =
         0.03203   -0.00454   -0.00292    0.00123
C23   1    0.044610    0.369621    0.410813    11.00000    0.01328    0.01822 =
         0.03912   -0.00237   -0.00255   -0.00027
AFIX  43
H23   2   -0.021560    0.381490    0.380688    11.00000   -1.20000
AFIX   0
C24   1    0.008769    0.340261    0.493743    11.00000    0.01392    0.01704 =
         0.04101   -0.00115    0.00384    0.00308
AFIX  43
H24   2   -0.081483    0.332915    0.519690    11.00000   -1.20000
AFIX   0
C25   1    0.104100    0.321534    0.539083    11.00000    0.02442    0.01479 =
         0.03182   -0.00124    0.00239    0.00553
AFIX  43
H25   2    0.078875    0.300247    0.595454    11.00000   -1.20000
AFIX   0
C26   1    0.235443    0.334008    0.501830    11.00000    0.02389    0.01533 =
         0.03245   -0.00628   -0.00732    0.00592
AFIX  43
H26   2    0.300830    0.322161    0.532552    11.00000   -1.20000
AFIX   0
C27   1    0.499355    0.294187    0.379703    11.00000    0.01378    0.01857 =
         0.02601   -0.00421   -0.00567    0.00170
C28   1    0.702157    0.212657    0.375070    11.00000    0.01454    0.02067 =
         0.03988   -0.00439   -0.00457    0.00552
AFIX  23
H28A  2    0.736741    0.215473    0.425617    11.00000   -1.20000
H28B  2    0.776249    0.202271    0.327145    11.00000   -1.20000
AFIX   0
C29   1    0.600963    0.113542    0.379872    11.00000    0.01005    0.02246 =
         0.04099   -0.00721   -0.00577    0.00695
AFIX  23
H29A  2    0.618504    0.066013    0.329003    11.00000   -1.20000
H29B  2    0.600525    0.060808    0.427379    11.00000   -1.20000
AFIX   0
C30   1    0.685764    0.434230    0.366792    11.00000    0.01802    0.02214 =
         0.07212   -0.00102   -0.01055   -0.00378
AFIX 137
H30A  2    0.623109    0.494811    0.358033    11.00000   -1.50000
H30B  2    0.765143    0.439030    0.322803    11.00000   -1.50000
H30C  2    0.708810    0.447201    0.419829    11.00000   -1.50000
AFIX   0
C31   1    0.359185    0.116284    0.379516    11.00000    0.01503    0.01624 =
         0.04425   -0.00716   -0.00360   -0.00178
AFIX 137
H31A  2    0.292920    0.117677    0.431204    11.00000   -1.50000
H31B  2    0.381856    0.034203    0.364026    11.00000   -1.50000
H31C  2    0.324043    0.154919    0.336337    11.00000   -1.50000
AFIX   0
C32   1    0.147009    0.455240    0.234816    11.00000    0.01114    0.01406 =
         0.03749    0.00024   -0.00339   -0.00163
C33   1    0.053640    0.542015    0.262736    11.00000    0.01748    0.02463 =
         0.03374   -0.00120   -0.00190    0.00412
AFIX  43
H33   2    0.035021    0.564425    0.318857    11.00000   -1.20000
AFIX   0
C34   1   -0.013213    0.596635    0.208351    11.00000    0.01674    0.02520 =
         0.04482    0.00175   -0.00562    0.00487
AFIX  43
H34   2   -0.077357    0.655323    0.228165    11.00000   -1.20000
AFIX   0
C35   1    0.012987    0.566252    0.126806    11.00000    0.02205    0.02753 =
         0.04480    0.00782   -0.01650   -0.00433
AFIX  43
H35   2   -0.032850    0.602843    0.090169    11.00000   -1.20000
AFIX   0
C36   1    0.107174    0.481570    0.099291    11.00000    0.02883    0.02518 =
         0.03471   -0.00333   -0.00880   -0.00468
AFIX  43
H36   2    0.127032    0.460835    0.042850    11.00000   -1.20000
AFIX   0
C37   1    0.173478    0.426059    0.152049    11.00000    0.01525    0.01864 =
         0.03562   -0.00568   -0.00391   -0.00050
AFIX  43
H37   2    0.237538    0.367595    0.131546    11.00000   -1.20000
AFIX   0

P1    5    0.450424    0.740368    0.368649    11.00000    0.02004    0.01639 =
         0.02969   -0.00040   -0.00177   -0.00112
F1    3    0.478062    0.845033    0.424887    11.00000    0.07599    0.02384 =
         0.03703   -0.00842   -0.00923   -0.00754
F2    3    0.606176    0.726027    0.333689    11.00000    0.01974    0.04717 =
         0.05374   -0.00395    0.00050   -0.00751
F3    3    0.428024    0.632411    0.312384    11.00000    0.04306    0.02791 =
         0.04392   -0.00740   -0.01112   -0.01182
F4    3    0.298374    0.753139    0.403139    11.00000    0.02301    0.07853 =
         0.06164   -0.00373    0.00359    0.01572
F5    3    0.459155    0.646504    0.440914    11.00000    0.04758    0.02621 =
         0.03968    0.00944   -0.00771   -0.00165
F6    3    0.445050    0.831895    0.295454    11.00000    0.07390    0.02880 =
         0.03532    0.00446   -0.01124    0.01101
P2    5    0.576386    0.240071    0.132390    11.00000    0.02058    0.01911 =
         0.02968   -0.00419   -0.00263   -0.00058
F7    3    0.702220    0.242206    0.172247    11.00000    0.03762    0.05930 =
         0.07738   -0.02040   -0.02817    0.00608
F8    3    0.644754    0.140178    0.070023    11.00000    0.03858    0.03224 =
         0.05331   -0.01686    0.00121    0.00382
F9    3    0.452713    0.235533    0.092728    11.00000    0.04061    0.06170 =
         0.07643   -0.02579   -0.03777    0.01597
F10   3    0.507932    0.337327    0.195797    11.00000    0.03044    0.04143 =
         0.04262   -0.01725   -0.00198    0.00611
F11   3    0.517619    0.136311    0.196164    11.00000    0.07476    0.04375 =
         0.04444    0.00695   -0.00201   -0.01833
F12   3    0.642359    0.339916    0.069145    11.00000    0.09144    0.03593 =
         0.04110   -0.00303    0.00644   -0.01811
HKLF 4


REM  mo_2024_ch124_2_1ma in P-1
REM wR2 = 0.211926, GooF = S = 1.09724, Restrained GooF = 1.09715 for all data
REM R1 = 0.074160 for 7289 Fo > 4sig(Fo) and 0.077690 for all 7891 data
REM 518 parameters refined using 2 restraints

END

WGHT      0.1647      0.5163

REM Highest difference peak  0.919,  deepest hole -1.019,  1-sigma level  0.145
Q1    1   0.5114  0.3438  0.0652  11.00000  0.05    0.92
Q2    1   0.3953  0.2125  0.1530  11.00000  0.05    0.64
Q3    1   0.5618  0.1402  0.0686  11.00000  0.05    0.64
Q4    1   0.5077  0.2466  0.1195  11.00000  0.05    0.61
Q5    1   0.5459  0.7343  0.1195  11.00000  0.05    0.57
Q6    1   0.5624  0.3546  0.1895  11.00000  0.05    0.54
Q7    1   0.4264  0.1520  0.4029  11.00000  0.05    0.54
Q8    1   0.7084  0.2819  0.1112  11.00000  0.05    0.54
Q9    1   0.3641  0.3447  0.0835  11.00000  0.05    0.51
Q10   1   0.1001  0.4125  0.1316  11.00000  0.05    0.51
Q11   1   0.0481  0.3785  0.1736  11.00000  0.05    0.50
Q12   1   0.4172  0.1475  0.3731  11.00000  0.05    0.50
Q13   1   0.5269  0.1362  0.3814  11.00000  0.05    0.50
Q14   1   0.1858  0.3552  0.1146  11.00000  0.05    0.48
Q15   1   0.1878  0.3609  0.1722  11.00000  0.05    0.48
Q16   1   0.5859  0.0459  0.4001  11.00000  0.05    0.46
Q17   1   0.0647  0.3608  0.1110  11.00000  0.05    0.45
Q18   1   0.4654  0.3995  0.2472  11.00000  0.05    0.44
Q19   1   0.6000  0.1571  0.1973  11.00000  0.05    0.44
Q20   1   0.5451  0.0789  0.4562  11.00000  0.05    0.43
;
_shelx_res_checksum                41382
_shelx_hkl_file
;
   3   0   0  561.74   30.50
   3   0   0  436.86   30.80
   3   0   0  567.74   35.60
  -3   0   0  567.24   32.00
  -3   0   0  531.25   33.40
  -3   0   0  538.75   31.10
   4   0   0  809.32   45.30
  -4   0   0  824.72   44.40
  -4   0   0  805.22   46.80
  -4   0   0  787.62   49.00
   5   0   0 1041.80   58.59
   5   0   0 1087.69   68.59
   5   0   0 1042.70   62.59
  -5   0   0 1015.10   57.09
   6   0   0  174.68   21.70
   6   0   0  170.08   30.50
   6   0   0  162.28   17.70
   6   0   0  183.48   17.40
   6   0   0  163.88   20.70
   6   0   0  143.69   20.00
  -6   0   0  166.68   21.90
  -6   0   0  163.48   19.60
  -6   0   0  144.19   18.60
  -6   0   0  153.38   20.50
  -6   0   0  161.28   16.00
  -6   0   0  164.48   17.60
  -6   0   0  154.38   16.30
   7   0   0  867.11   57.69
   7   0   0  887.41   55.39
   7   0   0  856.61   51.39
   7   0   0  861.71   60.09
   7   0   0  920.41   53.69
   7   0   0  858.21   56.29
   7   0   0  867.21   67.69
  -7   0   0  907.51   53.79
  -7   0   0  924.91   52.99
  -7   0   0  873.81   52.59
  -7   0   0  926.41   55.99
  -7   0   0  892.51   54.99
  -7   0   0  847.12   56.59
  -7   0   0  845.32   59.19
   8   0   0  114.09   31.10
   8   0   0  124.89   21.90
   8   0   0  161.18   23.80
   8   0   0  107.19   20.20
   8   0   0  127.59   28.30
   8   0   0  110.49   22.50
   8   0   0  103.79   19.00
  -8   0   0   74.79   17.30
  -8   0   0   77.39   17.20
  -8   0   0   97.09   20.50
  -8   0   0  130.59   21.80
  -8   0   0  125.39   20.10
  -8   0   0   81.99   14.00
  -8   0   0  132.49   26.30
   9   0   0  153.18   25.20
   9   0   0  195.98   48.20
   9   0   0  146.99   27.20
   9   0   0  163.28   30.40
   9   0   0  129.09   19.30
   9   0   0  107.09   17.40
   9   0   0  151.28   30.50
  -9   0   0  185.48   33.90
  -9   0   0  140.09   25.80
  -9   0   0  102.19   17.30
  -9   0   0   98.29   22.50
  -9   0   0  158.88   25.50
  -9   0   0  116.89   19.70
  -9   0   0  131.89   23.90
  10   0   0   15.90   11.10
  10   0   0   24.30   14.80
  10   0   0   16.40   16.20
  10   0   0   50.39   35.70
  10   0   0   29.20   13.00
 -10   0   0   11.40   12.90
 -10   0   0   14.30   13.00
 -10   0   0   27.30   14.20
 -10   0   0   10.30   13.00
  11   0   0   -3.90   14.30
  11   0   0    0.90   14.30
  11   0   0    2.00   10.00
  11   0   0   30.70   31.00
  11   0   0    7.10   10.20
  11   0   0    0.90    9.50
 -11   0   0    0.90   12.40
 -11   0   0    0.10    8.10
 -11   0   0    0.50   12.60
 -11   0   0    4.90   12.20
 -11   0   0    1.80   12.40
 -11   0   0    4.30   10.90
  12   0   0   18.70   15.40
  12   0   0   -4.60   16.30
  12   0   0    2.80   11.30
  12   0   0   24.30   20.80
  12   0   0   13.00   19.30
  12   0   0   -0.50   32.00
 -12   0   0   15.80   16.90
 -12   0   0    1.80   13.10
 -12   0   0   12.30   15.00
 -12   0   0    8.90   13.90
 -12   0   0    0.10   16.10
 -12   0   0   -0.20   15.10
  13   0   0   38.30   19.20
  13   0   0   19.50   29.20
  13   0   0   39.70   20.70
  13   0   0   24.90   19.30
 -13   0   0   23.60   19.50
 -13   0   0   17.80   22.40
 -13   0   0   20.40   18.60
 -13   0   0   11.80   20.90
 -13   1   0  155.98   42.00
 -13   1   0  127.99   34.30
 -13   1   0  141.79   31.90
 -13   1   0  158.98   34.00
  13  -1   0  320.37   81.29
  13  -1   0  158.18   30.10
  13  -1   0  128.19   30.80
  13  -1   0  127.59   32.10
  13  -1   0  108.09   33.70
 -12   1   0   93.09   27.30
 -12   1   0  147.39   29.70
 -12   1   0  149.09   31.10
 -12   1   0  103.19   27.50
 -12   1   0  109.09   32.50
 -12   1   0  112.39   26.80
  12  -1   0   95.29   33.10
  12  -1   0   94.09   23.00
  12  -1   0  109.99   27.10
  12  -1   0  122.19   32.40
  12  -1   0  115.19   30.70
  12  -1   0  146.29   53.39
 -11   1   0   56.39   22.40
 -11   1   0   71.59   21.20
 -11   1   0   73.69   23.50
 -11   1   0   95.99   24.00
 -11   1   0   63.19   18.10
 -11   1   0   49.20   18.30
  11  -1   0   55.19   18.30
  11  -1   0   73.59   19.10
  11  -1   0   90.49   42.50
  11  -1   0   84.59   25.20
  11  -1   0   95.29   21.90
  11  -1   0   77.99   24.40
  11  -1   0   97.29   31.90
 -10   1   0  222.38   29.90
 -10   1   0  223.48   30.50
 -10   1   0  170.98   28.40
 -10   1   0  228.18   29.30
  10  -1   0  178.68   26.00
  10  -1   0  166.58   31.40
  10  -1   0  387.46   68.59
  10  -1   0  195.78   30.80
  10  -1   0  247.88   27.60
  10  -1   0  268.17   26.10
  10  -1   0  214.28   32.90
  -9   1   0  588.14   42.30
  -9   1   0  620.64   43.30
  -9   1   0  571.94   47.20
  -9   1   0  598.04   46.10
  -9   1   0  573.14   44.40
  -9   1   0  647.14   47.60
  -9   1   0  563.64   48.70
   9  -1   0  605.24   47.10
   9  -1   0  570.94   51.29
   9  -1   0  529.95   44.30
   9  -1   0  533.25   61.29
   9  -1   0  547.45   47.80
   9  -1   0  618.64   44.10
  -8   1   0  219.88   25.80
  -8   1   0  230.28   28.40
  -8   1   0  198.28   26.50
  -8   1   0  250.87   23.60
  -8   1   0  251.07   25.80
  -8   1   0  231.48   26.30
  -8   1   0  226.98   22.60
   8  -1   0  235.08   25.00
   8  -1   0  213.38   29.10
   8  -1   0  221.38   24.50
   8  -1   0  354.86   54.39
   8  -1   0  220.08   28.80
   8  -1   0  226.38   24.00
   8  -1   0  233.88   26.90
  -7   1   0  577.04   38.10
  -7   1   0  544.35   36.80
  -7   1   0  554.84   40.10
  -7   1   0  583.54   39.00
  -7   1   0  536.15   43.10
  -7   1   0  553.14   41.50
  -7   1   0  540.15   39.50
   7  -1   0  534.55   51.09
   7  -1   0  564.54   38.20
   7  -1   0  527.55   43.70
   7  -1   0  501.85   37.70
   7  -1   0  569.94   39.30
   7  -1   0  537.85   41.60
   7  -1   0  544.25   39.60
  -6   1   0 3260.87  199.28
   6  -1   0 2841.82  200.48
   6  -1   0 3130.19  199.68
  -5   1   0  138.09   14.80
  -5   1   0  128.39   17.90
  -5   1   0  146.49   14.40
  -5   1   0  133.79   16.90
  -5   1   0  146.29   15.90
  -5   1   0  145.69   17.00
  -5   1   0  138.39   19.80
   5  -1   0  123.49   14.60
   5  -1   0  137.09   15.10
   5  -1   0  153.48   17.00
   5  -1   0  143.39   17.80
   5  -1   0  157.38   19.20
   5  -1   0  174.28   25.90
   5  -1   0  147.09   15.20
  -4   1   0  198.48   15.00
  -4   1   0  189.28   16.60
  -4   1   0  184.28   15.50
  -4   1   0  195.78   17.20
  -4   1   0  174.48   18.60
  -4   1   0  178.48   17.10
  -4   1   0  184.48   15.50
   4  -1   0  171.58   21.90
   4  -1   0  195.98   17.30
   4  -1   0  188.08   16.30
   4  -1   0  181.08   15.20
   4  -1   0  185.28   18.40
   4  -1   0  174.58   14.80
   4  -1   0  164.58   15.00
  -3   1   0 1676.93  104.29
   3  -1   0 1655.33  105.89
  -1   1   0   54.89    4.10
  -1   1   0   55.49    5.00
  -1   1   0   54.89    5.00
  -1   1   0   54.39    5.20
  -1   1   0   50.39    4.70
  -1   1   0   53.29    5.50
  -1   1   0   51.79    5.30
   1  -1   0   53.59    4.80
   1  -1   0   52.59    6.20
   1  -1   0   54.99    5.70
   1  -1   0   53.09    5.40
   1  -1   0   58.69    5.10
   1  -1   0   56.99    4.80
   1  -1   0   50.79    4.10
   1  -1   0   45.30    4.90
   0   1   0    4.60    1.90
   0   1   0    0.20    1.00
   0   1   0    1.20    1.40
   0   1   0    0.70    0.60
   0  -1   0   -0.10    0.80
   0  -1   0    1.20    0.70
   0  -1   0    1.20    1.20
   0  -1   0    2.30    1.50
   0  -1   0    0.40    1.10
   1   1   0   75.99    6.10
   1   1   0   63.09    5.10
   1   1   0   60.99    6.90
   1   1   0   60.69    4.60
   1   1   0   60.39    7.00
   1   1   0   54.59    5.10
  -1  -1   0   67.99    6.70
  -1  -1   0   62.79    5.50
  -1  -1   0   58.09    6.40
  -1  -1   0   61.89    5.00
  -1  -1   0   58.89    4.50
  -1  -1   0   56.29    5.00
   3   1   0 1819.82  110.29
  -3  -1   0 1605.64  104.59
   4   1   0  180.48   18.80
   4   1   0  178.38   15.10
   4   1   0  175.18   18.20
   4   1   0  175.18   17.10
   4   1   0  193.68   14.00
   4   1   0  165.98   22.50
  -4  -1   0  169.08   14.60
  -4  -1   0  171.18   14.20
  -4  -1   0  161.08   16.70
  -4  -1   0  170.68   18.60
  -4  -1   0  187.28   13.30
  -4  -1   0  181.08   16.50
  -4  -1   0  176.98   16.70
   5   1   0  158.98   20.30
   5   1   0  165.58   26.50
   5   1   0  149.88   15.70
   5   1   0  159.78   20.80
   5   1   0  142.99   18.20
   5   1   0  152.28   14.60
  -5  -1   0  143.79   15.40
  -5  -1   0  149.09   17.90
  -5  -1   0  161.18   17.70
  -5  -1   0  153.08   18.50
  -5  -1   0  145.99   20.30
  -5  -1   0  145.49   14.50
  -5  -1   0  147.29   13.30
   6   1   0 2875.31  196.98
  -6  -1   0 3215.78  193.38
  -6  -1   0 2827.22  164.08
   7   1   0  497.25   41.20
   7   1   0  487.35   40.10
   7   1   0  475.55   34.30
   7   1   0  542.85   41.50
   7   1   0  542.25   50.99
   7   1   0  503.95   37.30
  -7  -1   0  548.85   34.30
  -7  -1   0  477.35   38.50
  -7  -1   0  526.75   42.00
  -7  -1   0  543.35   37.90
  -7  -1   0  529.05   38.20
  -7  -1   0  492.65   34.80
  -7  -1   0  515.65   35.90
   8   1   0  243.28   29.70
   8   1   0  257.97   23.80
   8   1   0  262.47   42.10
   8   1   0  236.78   25.60
   8   1   0  247.88   30.10
   8   1   0  237.88   30.50
  -8  -1   0  247.28   28.20
  -8  -1   0  267.97   27.30
  -8  -1   0  269.67   27.60
  -8  -1   0  246.78   23.40
  -8  -1   0  230.38   28.80
  -8  -1   0  281.37   23.00
  -8  -1   0  274.67   25.30
   9   1   0  599.44   51.69
   9   1   0  628.44   47.20
   9   1   0  638.64   43.20
   9   1   0  577.54   63.89
   9   1   0  590.24   49.90
   9   1   0  613.44   50.49
  -9  -1   0  646.14   44.90
  -9  -1   0  622.64   48.60
  -9  -1   0  616.74   46.30
  -9  -1   0  601.24   43.00
  -9  -1   0  566.14   49.70
  -9  -1   0  601.84   46.30
  10   1   0  238.98   28.90
  10   1   0  214.38   32.00
  10   1   0  400.36   71.69
  10   1   0  217.28   34.50
  10   1   0  201.38   24.60
  10   1   0  212.88   33.80
 -10  -1   0  234.88   29.60
 -10  -1   0  227.28   30.90
 -10  -1   0  224.08   31.00
 -10  -1   0  204.08   26.30
 -10  -1   0  196.68   27.50
  11   1   0   92.49   30.50
  11   1   0  100.49   23.00
  11   1   0   76.59   41.50
  11   1   0   58.09   24.30
  11   1   0   54.19   18.60
  11   1   0   58.59   23.40
 -11  -1   0   79.09   20.80
 -11  -1   0   82.09   22.40
 -11  -1   0   82.89   23.60
 -11  -1   0   78.39   21.70
 -11  -1   0   56.49   19.90
 -11  -1   0   76.39   22.60
  12   1   0  119.59   32.00
  12   1   0   96.59   25.30
  12   1   0  139.59   56.39
  12   1   0  111.59   25.20
  12   1   0  124.89   35.90
  12   1   0   78.09   27.50
 -12  -1   0  107.69   26.00
 -12  -1   0  121.19   33.90
 -12  -1   0  130.59   30.40
 -12  -1   0  131.59   34.90
 -12  -1   0   83.79   23.80
 -12  -1   0  120.79   27.80
  13   1   0  151.38   37.00
  13   1   0  190.38   33.70
  13   1   0  176.08   49.60
  13   1   0   98.89   28.30
 -13  -1   0  120.19   29.50
 -13  -1   0  216.08   46.20
 -13  -1   0  119.39   28.60
 -13  -1   0   91.89   30.20
 -13   2   0  206.88   38.80
 -13   2   0  188.68   36.00
 -13   2   0  202.28   46.20
  13  -2   0  174.68   47.50
  13  -2   0  280.77   79.29
  13  -2   0  178.78   29.60
  13  -2   0  219.78   40.80
  13  -2   0  210.98   39.10
 -12   2   0   65.09   23.50
 -12   2   0   65.39   27.50
 -12   2   0   96.59   26.00
 -12   2   0   61.29   24.30
 -12   2   0  103.09   34.00
 -12   2   0   56.49   21.50
  12  -2   0   48.10   21.70
  12  -2   0   75.89   20.50
  12  -2   0   92.89   24.20
  12  -2   0   96.39   43.70
  12  -2   0   93.29   36.50
  12  -2   0   81.59   24.30
  12  -2   0   66.79   26.50
 -11   2   0    8.00   15.00
 -11   2   0   13.80   13.60
 -11   2   0   13.90   15.00
 -11   2   0   12.80   16.30
 -11   2   0   11.90   12.00
 -11   2   0   24.00   16.60
  11  -2   0   15.30   30.80
  11  -2   0   10.50   11.40
  11  -2   0   13.80   12.80
  11  -2   0   32.20   18.00
  11  -2   0   24.20   16.80
  11  -2   0   17.50   12.00
  11  -2   0   25.20   20.60
 -10   2   0  103.19   28.70
 -10   2   0   98.89   27.10
 -10   2   0   82.19   21.30
 -10   2   0   73.29   21.70
 -10   2   0  109.89   24.80
  10  -2   0   97.59   41.10
  10  -2   0   96.59   30.30
  10  -2   0   80.09   19.60
  10  -2   0   92.09   21.30
  10  -2   0  121.39   25.00
  10  -2   0  108.09   25.80
  -9   2   0   88.99   23.60
  -9   2   0  112.59   23.20
  -9   2   0  153.28   26.70
  -9   2   0  116.79   23.10
  -9   2   0  115.09   22.50
  -9   2   0   69.89   19.30
  -9   2   0  108.69   20.40
   9  -2   0   80.39   18.60
   9  -2   0  127.29   24.80
   9  -2   0  104.59   33.20
   9  -2   0  122.39   22.60
   9  -2   0  111.19   22.50
   9  -2   0   70.29   22.20
  -8   2   0  718.03   49.70
  -8   2   0  681.93   53.29
  -8   2   0  744.73   49.10
  -8   2   0  702.73   50.49
  -8   2   0  706.03   49.99
  -8   2   0  682.73   51.19
   8  -2   0  715.03   49.20
   8  -2   0  704.03   63.49
   8  -2   0  771.92   51.59
   8  -2   0  697.13   48.30
   8  -2   0  700.13   55.69
   8  -2   0  733.23   52.79
   8  -2   0  696.63   49.40
  -7   2   0  401.26   32.30
  -7   2   0  417.26   33.40
  -7   2   0  424.36   34.50
  -7   2   0  429.86   35.30
  -7   2   0  406.86   30.30
  -7   2   0  398.16   31.70
  -7   2   0  411.46   36.60
   7  -2   0  421.36   32.70
   7  -2   0  413.66   44.00
   7  -2   0  409.96   32.10
   7  -2   0  430.06   38.40
   7  -2   0  406.26   32.00
   7  -2   0  353.16   32.80
   7  -2   0  423.86   35.40
  -6   2   0  585.64   39.20
  -6   2   0  596.74   38.80
  -6   2   0  545.15   39.20
  -6   2   0  549.65   41.90
  -6   2   0  566.74   38.30
  -6   2   0  542.85   39.50
  -6   2   0  553.24   36.10
   6  -2   0  596.44   38.20
   6  -2   0  585.34   40.90
   6  -2   0  571.84   47.70
   6  -2   0  556.74   42.90
   6  -2   0  573.04   36.90
   6  -2   0  564.64   37.60
   6  -2   0  565.74   38.10
  -5   2   0  630.44   40.80
  -5   2   0  591.44   37.40
  -5   2   0  649.14   39.90
  -5   2   0  657.23   40.30
  -5   2   0  602.24   40.70
  -5   2   0  609.54   40.00
  -5   2   0  587.94   42.60
   5  -2   0  649.04   43.90
   5  -2   0  633.94   39.70
   5  -2   0  654.23   39.20
   5  -2   0  623.64   47.40
   5  -2   0  657.03   42.40
   5  -2   0  629.34   38.90
   5  -2   0  638.34   40.80
  -4   2   0 2144.89  132.59
   4  -2   0 1980.20  123.29
   4  -2   0 2047.60  129.29
   4  -2   0 1974.90  132.79
  -3   2   0  532.35   31.60
  -3   2   0  573.64   32.90
  -3   2   0  530.45   31.50
   3  -2   0  514.25   34.80
   3  -2   0  549.45   31.20
   3   2   0  515.75   33.30
   3   2   0  471.85   28.60
   3   2   0  481.05   34.30
   3   2   0  494.75   30.20
   3   2   0  492.65   30.30
  -3  -2   0  494.15   29.70
  -3  -2   0  490.15   32.00
  -3  -2   0  506.55   30.20
  -3  -2   0  531.45   31.60
  -3  -2   0  500.75   28.20
   4   2   0 1964.00  130.59
   4   2   0 1947.81  133.99
  -4  -2   0 2150.28  130.99
   5   2   0  646.44   49.30
   5   2   0  640.94   36.00
   5   2   0  636.24   41.90
   5   2   0  554.34   40.90
   5   2   0  625.94   44.10
   5   2   0  584.84   38.80
  -5  -2   0  592.14   37.70
  -5  -2   0  638.34   40.90
  -5  -2   0  665.93   35.10
  -5  -2   0  664.63   37.90
  -5  -2   0  629.74   40.50
  -5  -2   0  650.73   40.30
  -5  -2   0  652.03   44.00
   6   2   0  551.94   34.40
   6   2   0  607.64   49.70
   6   2   0  538.15   42.10
   6   2   0  565.84   40.60
   6   2   0  589.14   38.20
   6   2   0  563.54   41.20
  -6  -2   0  476.65   32.20
  -6  -2   0  562.84   38.60
  -6  -2   0  572.04   42.10
  -6  -2   0  560.04   39.20
  -6  -2   0  584.34   38.70
  -6  -2   0  570.24   35.80
  -6  -2   0  599.84   36.80
   7   2   0  461.95   35.20
   7   2   0  500.45   49.30
   7   2   0  473.45   40.40
   7   2   0  434.26   37.80
   7   2   0  446.76   38.60
  -7  -2   0  469.05   29.90
  -7  -2   0  477.75   35.80
  -7  -2   0  462.75   39.10
  -7  -2   0  469.55   33.40
  -7  -2   0  438.56   36.00
  -7  -2   0  465.95   35.80
  -7  -2   0  471.15   32.80
   8   2   0  741.43   46.80
   8   2   0  706.43   67.29
   8   2   0  769.02   57.29
   8   2   0  714.83   55.39
   8   2   0  753.12   54.69
   8   2   0  760.72   51.39
  -8  -2   0  785.12   51.79
  -8  -2   0  771.92   51.29
  -8  -2   0  747.33   48.60
  -8  -2   0  720.43   47.50
  -8  -2   0  691.93   54.19
  -8  -2   0  782.12   53.29
   9   2   0  121.49   29.40
   9   2   0  115.49   25.30
   9   2   0  116.69   22.50
   9   2   0  143.19   42.50
   9   2   0  112.59   27.60
   9   2   0  149.79   22.80
  -9  -2   0   97.79   20.40
  -9  -2   0   91.29   21.00
  -9  -2   0  107.09   18.30
  -9  -2   0   73.49   19.20
  -9  -2   0  107.59   19.40
  -9  -2   0  119.79   22.70
  10   2   0   83.19   20.50
  10   2   0   75.09   22.40
  10   2   0   87.39   18.70
  10   2   0   89.39   24.60
  10   2   0   73.39   24.70
  10   2   0  106.39   40.10
 -10  -2   0   70.19   24.30
 -10  -2   0   86.89   23.90
 -10  -2   0   85.89   19.20
 -10  -2   0  107.39   23.30
 -10  -2   0   68.79   18.70
 -10  -2   0   74.49   20.20
  11   2   0   16.20   20.20
  11   2   0    9.60   16.60
  11   2   0   32.80   16.00
  11   2   0   24.70   14.00
  11   2   0   23.00   18.80
  11   2   0   17.10   32.50
 -11  -2   0   21.40   15.20
 -11  -2   0    7.90   11.80
 -11  -2   0   13.90   11.20
 -11  -2   0    7.10   11.60
 -11  -2   0   23.50   15.40
 -11  -2   0   11.00   14.20
  12   2   0   96.69   25.90
  12   2   0   71.19   28.90
  12   2   0  108.19   23.60
  12   2   0   61.39   26.80
  12   2   0   88.49   53.99
  12   2   0   87.49   27.00
 -12  -2   0   57.09   20.60
 -12  -2   0   80.39   27.00
 -12  -2   0   83.89   23.20
 -12  -2   0   70.59   23.90
 -12  -2   0   84.49   24.00
 -12  -2   0   88.59   24.00
  13   2   0  210.48   40.70
  13   2   0  145.69   33.10
  13   2   0  184.68   28.70
  13   2   0  180.38   50.29
 -13  -2   0  251.87   46.40
 -13  -2   0  248.58   50.79
 -13  -2   0  219.28   39.40
 -13  -2   0  115.79   28.50
 -13   3   0  158.18   31.80
 -13   3   0  155.08   33.80
 -13   3   0  163.78   38.70
  13  -3   0  153.98   33.80
  13  -3   0  182.38   34.10
  13  -3   0  110.39   32.60
  13  -3   0  140.59   40.90
  13  -3   0  162.68   67.09
 -12   3   0  102.69   25.60
 -12   3   0   96.09   26.90
 -12   3   0  239.18   49.40
 -12   3   0  151.48   33.80
 -12   3   0  162.88   32.10
 -12   3   0  121.29   27.90
 -12   3   0  155.58   38.20
  12  -3   0  160.88   33.10
  12  -3   0  195.18   55.89
  12  -3   0  145.19   34.20
  12  -3   0   97.79   25.20
  12  -3   0  132.39   27.90
  12  -3   0   92.49   31.00
 -11   3   0   54.19   20.80
 -11   3   0   95.49   24.90
 -11   3   0   57.29   19.50
 -11   3   0   84.69   26.80
 -11   3   0   75.89   22.80
 -11   3   0   76.29   21.00
 -11   3   0   90.19   26.00
  11  -3   0   86.59   27.80
  11  -3   0   70.89   23.40
  11  -3   0   50.49   20.40
  11  -3   0   74.99   22.00
  11  -3   0   78.19   44.30
  11  -3   0   69.39   20.30
  11  -3   0   50.29   18.20
 -10   3   0  213.58   39.20
 -10   3   0  191.98   32.80
 -10   3   0  174.38   32.10
 -10   3   0  157.48   29.30
 -10   3   0  161.88   34.10
  10  -3   0  120.09   24.30
  10  -3   0  183.08   50.09
  10  -3   0  186.68   40.50
  10  -3   0  170.48   28.20
  10  -3   0  144.89   29.10
  10  -3   0  181.08   30.90
  -9   3   0  134.29   27.20
  -9   3   0  146.19   27.00
  -9   3   0  180.68   28.90
  -9   3   0  126.39   20.50
  -9   3   0  147.29   28.90
  -9   3   0  189.38   30.20
  -9   3   0  145.39   23.00
   9  -3   0  138.09   27.80
   9  -3   0  145.49   25.10
   9  -3   0  137.09   24.20
   9  -3   0  127.59   36.30
   9  -3   0  167.78   26.20
   9  -3   0  118.39   27.90
   9  -3   0  157.98   31.90
  -8   3   0  542.75   43.70
  -8   3   0  593.44   45.80
  -8   3   0  606.44   43.50
  -8   3   0  570.54   47.20
  -8   3   0  527.05   39.70
  -8   3   0  585.84   45.40
   8  -3   0  570.54   42.90
   8  -3   0  552.84   42.40
   8  -3   0  607.54   47.10
   8  -3   0  567.74   49.80
   8  -3   0  563.44   42.30
   8  -3   0  600.74   46.30
   8  -3   0  598.24   57.59
  -7   3   0  146.59   22.30
  -7   3   0  155.58   19.60
  -7   3   0  163.88   18.50
  -7   3   0  157.98   22.30
  -7   3   0  137.09   22.30
  -7   3   0  168.78   21.90
  -7   3   0  185.08   22.40
   7  -3   0  165.98   24.50
   7  -3   0  157.78   20.10
   7  -3   0  170.98   18.70
   7  -3   0  157.38   19.70
   7  -3   0  162.58   19.40
  -6   3   0  189.68   23.00
  -6   3   0  181.98   20.60
  -6   3   0  192.38   20.30
  -6   3   0  202.58   18.60
  -6   3   0  200.58   21.60
  -6   3   0  201.38   22.00
  -6   3   0  183.38   22.30
   6  -3   0  217.08   25.10
   6  -3   0  213.68   19.90
   6  -3   0  219.08   19.40
   6  -3   0  185.68   27.90
   6  -3   0  195.98   22.00
   6  -3   0  167.98   23.20
   6  -3   0  216.48   21.10
   6  -3   0  204.98   20.30
  -5   3   0  112.39   13.30
  -5   3   0  127.99   18.40
  -5   3   0  126.99   17.00
  -5   3   0  127.89   16.70
  -5   3   0  126.79   15.40
  -5   3   0  125.29   16.40
   5  -3   0  122.69   15.60
   5  -3   0  124.89   18.80
   5  -3   0  137.79   14.40
   5  -3   0  113.19   19.90
   5  -3   0  122.69   16.30
   5  -3   0  136.99   16.20
   5  -3   0  123.39   14.20
   5  -3   0  171.88   27.30
  -4   3   0   61.99   12.30
  -4   3   0   48.70   10.30
  -4   3   0   51.29    9.10
  -4   3   0   54.49   12.90
  -4   3   0   40.10   11.00
  -4   3   0   61.29   13.50
  -4   3   0   58.19   12.20
   4  -3   0   36.60   14.20
   4  -3   0   50.59   16.80
   4  -3   0   63.49   11.80
   4  -3   0   61.89   11.20
   4  -3   0   53.49    9.40
   4  -3   0   68.49   12.60
   4  -3   0   57.69   12.40
   4  -3   0   52.59   13.10
   3  -3   0 1011.00   60.69
  -2   3   0 1204.98   73.79
  -2   3   0 1046.90   66.09
   2  -3   0 1246.28   74.69
   2  -3   0 1172.98   67.29
   2  -3   0 1202.18   81.99
   2  -3   0 1053.49   60.79
   0   3   0   44.60    6.50
   0   3   0   49.30   12.80
   0   3   0   76.09   10.20
   0   3   0   72.39   12.00
   0  -3   0   51.79    6.70
   0  -3   0  102.79   18.50
   0  -3   0   64.89    9.30
   0  -3   0   51.59    8.10
   0  -3   0   83.89   13.00
   2   3   0 1168.48   73.99
   2   3   0 1159.78   74.69
   2   3   0 1086.59   74.59
  -2  -3   0 1244.78   73.29
   3   3   0 1159.08   67.19
   4   3   0   53.39   15.80
   4   3   0   50.09   11.10
   4   3   0   56.99   12.90
   4   3   0   63.49   20.70
   4   3   0   52.79   10.40
  -4  -3   0   55.29   13.40
  -4  -3   0   51.09    8.80
  -4  -3   0   73.39   13.50
  -4  -3   0   47.80   11.70
  -4  -3   0   58.09   13.60
   5   3   0  127.39   19.30
   5   3   0  112.59   14.70
   5   3   0  182.08   26.50
   5   3   0  119.69   16.80
   5   3   0  214.28   34.10
  -5  -3   0  128.89   13.50
  -5  -3   0  115.79   13.90
  -5  -3   0  114.29   18.40
  -5  -3   0  116.09   17.80
  -5  -3   0  118.79   15.70
   6   3   0  191.58   26.60
   6   3   0  212.98   20.70
   6   3   0  266.67   39.00
   6   3   0  205.48   23.70
   6   3   0  179.88   21.70
  -6  -3   0  181.38   20.40
  -6  -3   0  201.28   22.40
  -6  -3   0  152.78   18.00
  -6  -3   0  214.58   21.60
  -6  -3   0  168.58   22.00
  -6  -3   0  183.68   17.50
   7   3   0  192.78   29.20
   7   3   0  238.28   30.50
   7   3   0  184.28   21.10
   7   3   0  161.98   22.60
   7   3   0  306.17   49.90
  -7  -3   0  141.49   20.70
  -7  -3   0  164.38   22.10
  -7  -3   0  174.38   23.60
  -7  -3   0  157.08   18.40
  -7  -3   0  161.38   21.30
  -7  -3   0  155.38   17.80
   8   3   0  572.04   46.70
   8   3   0  573.04   42.80
   8   3   0  560.14   50.89
   8   3   0  532.65   59.19
   8   3   0  544.15   46.20
  -8  -3   0  570.04   43.00
  -8  -3   0  577.24   39.50
  -8  -3   0  556.04   44.00
  -8  -3   0  551.34   42.40
  -8  -3   0  541.25   45.50
  -8  -3   0  591.24   40.20
   9   3   0  141.39   27.90
   9   3   0  138.49   28.90
   9   3   0  201.38   33.20
   9   3   0  170.58   26.40
  -9  -3   0  196.48   35.80
  -9  -3   0  165.58   25.70
  -9  -3   0  131.29   20.50
  -9  -3   0  144.19   24.10
  -9  -3   0  127.49   19.30
  -9  -3   0  155.18   26.80
  10   3   0  171.78   29.30
  10   3   0  147.29   31.70
  10   3   0  215.08   35.50
  10   3   0  172.78   37.40
 -10  -3   0  140.19   22.70
 -10  -3   0  179.18   29.20
 -10  -3   0  243.38   41.20
 -10  -3   0  196.28   31.40
 -10  -3   0  152.98   32.20
 -10  -3   0  151.88   21.80
  11   3   0   77.49   26.00
  11   3   0   80.89   24.40
  11   3   0  132.09   48.80
  11   3   0  111.39   25.80
  11   3   0   69.59   27.90
 -11  -3   0   90.19   23.20
 -11  -3   0   73.39   20.30
 -11  -3   0   31.10   15.50
 -11  -3   0   58.39   20.60
 -11  -3   0   66.29   19.40
 -11  -3   0   82.89   21.10
  12   3   0  177.28   62.19
  12   3   0  169.78   37.20
  12   3   0  106.99   26.50
  12   3   0  171.28   44.60
  12   3   0  127.69   36.10
 -12  -3   0  101.39   28.60
 -12  -3   0  121.69   27.90
 -12  -3   0  103.89   26.00
 -12  -3   0  116.99   25.50
 -12  -3   0  114.19   33.40
 -12  -3   0  168.98   32.10
  13   3   0  159.88   34.20
  13   3   0  182.68   38.80
  13   3   0   90.79   31.60
 -13  -3   0  155.08   37.80
 -13  -3   0  101.69   27.60
 -13  -3   0  136.19   30.40
 -13  -3   0  144.79   39.00
 -13   4   0   56.19   23.10
 -13   4   0   45.10   27.70
 -13   4   0   54.19   23.60
  13  -4   0   88.39   56.39
  13  -4   0   40.50   20.20
  13  -4   0   58.29   23.90
  13  -4   0   29.70   41.20
 -12   4   0  110.19   29.20
 -12   4   0   96.59   25.90
 -12   4   0  138.89   37.80
 -12   4   0   94.69   29.40
 -12   4   0  108.79   27.00
 -12   4   0   88.99   25.60
  12  -4   0  119.09   47.20
  12  -4   0  126.59   34.20
  12  -4   0   91.99   36.20
  12  -4   0  118.39   26.80
  12  -4   0  103.49   27.20
  12  -4   0   86.39   24.90
 -11   4   0    4.30   15.20
 -11   4   0   22.40   17.50
 -11   4   0   -1.70   15.60
 -11   4   0   26.90   16.20
 -11   4   0   15.30   15.90
 -11   4   0   13.80   16.00
  11  -4   0   11.20   12.00
  11  -4   0   10.20   14.70
  11  -4   0   10.20   13.80
  11  -4   0   12.20   12.50
  11  -4   0   15.10   17.50
  11  -4   0   -3.60   27.10
 -10   4   0  246.68   31.20
 -10   4   0  200.98   31.30
 -10   4   0  271.97   34.50
 -10   4   0  224.18   31.90
 -10   4   0  242.98   32.50
  10  -4   0  428.46   75.89
  10  -4   0  236.98   31.50
  10  -4   0  232.98   34.00
  10  -4   0  243.08   30.30
  10  -4   0  226.48   29.60
  10  -4   0  239.78   37.20
  -9   4   0  210.28   27.90
  -9   4   0  199.28   29.50
  -9   4   0  200.28   29.10
  -9   4   0  200.58   24.30
  -9   4   0  212.08   29.70
  -9   4   0  200.88   28.60
  -9   4   0  203.98   26.70
   9  -4   0  214.38   42.30
   9  -4   0  227.68   27.20
   9  -4   0  213.98   26.20
   9  -4   0  199.78   32.90
   9  -4   0  227.98   30.50
   9  -4   0  197.88   27.20
   9  -4   0  227.68   29.80
  -8   4   0 1416.06   81.89
  -8   4   0 1399.16   89.79
  -8   4   0 1317.27   86.09
  -8   4   0 1478.65   86.39
  -8   4   0 1419.56   86.89
  -8   4   0 1324.47   85.49
  -8   4   0 1367.36   85.39
   8  -4   0 1510.55   86.19
   8  -4   0 1420.36   86.09
   8  -4   0 1513.55   82.49
   8  -4   0 1375.66   93.29
   8  -4   0 1582.74   83.89
   8  -4   0 1537.65   92.59
   8  -4   0 1480.95  100.79
  -7   4   0  936.11   62.29
  -7   4   0  947.71   57.99
  -7   4   0  966.20   62.59
  -7   4   0 1029.20   63.79
  -7   4   0  949.90   65.29
  -7   4   0  984.10   63.19
  -7   4   0  991.70   62.09
   7  -4   0 1012.20   69.09
   7  -4   0 1016.70   59.59
   7  -4   0 1032.80   59.09
   7  -4   0 1015.30   68.49
   7  -4   0  986.40   61.09
   7  -4   0 1028.50   63.09
   7  -4   0  984.00   62.39
   7  -4   0  965.20   72.79
  -6   4   0  821.72   49.40
  -6   4   0  824.32   53.99
  -6   4   0  839.42   54.29
  -6   4   0  816.92   53.69
  -6   4   0  847.82   52.69
  -6   4   0  808.72   55.49
  -6   4   0  797.92   52.79
   6  -4   0  872.61   54.19
   6  -4   0  892.51   60.29
   6  -4   0  870.21   51.89
   6  -4   0  851.01   61.39
   6  -4   0  876.31   53.39
   6  -4   0  830.62   58.09
   6  -4   0  861.01   50.79
  -5   4   0 3043.20  190.28
   5  -4   0 3301.37  195.88
   5  -4   0 3011.00  163.98
   5  -4   0 3040.20  195.28
   5  -4   0 2953.60  188.18
  -4   4   0  397.96   25.40
  -4   4   0  389.36   30.10
  -4   4   0  377.36   29.80
  -4   4   0  443.46   32.10
  -4   4   0  361.16   27.80
  -4   4   0  413.36   30.00
  -4   4   0  377.36   27.50
   4  -4   0  435.56   28.30
   4  -4   0  436.46   26.80
   4  -4   0  388.46   31.40
   4  -4   0  357.76   34.20
   4  -4   0  394.66   26.30
   4  -4   0  400.86   28.40
   4  -4   0  397.76   29.40
   4  -4   0  413.26   32.80
  -3   4   0  232.68   22.40
  -3   4   0  229.38   15.90
  -3   4   0  229.38   20.20
  -3   4   0  201.08   18.40
  -3   4   0  226.98   21.40
  -3   4   0  244.68   18.60
  -3   4   0  242.58   20.50
   3  -4   0  265.77   18.60
   3  -4   0  230.48   16.70
   3  -4   0  189.88   26.00
   3  -4   0  224.78   18.50
   3  -4   0  229.58   21.90
   3  -4   0  232.18   20.00
   3  -4   0  213.88   22.20
  -2   4   0  622.14   34.60
  -2   4   0  619.74   37.50
  -2   4   0  585.74   38.70
   2  -4   0  571.74   37.00
   2  -4   0  656.63   37.70
   2  -4   0  651.03   35.50
   2  -4   0  561.64   42.30
  -1   4   0  160.98   11.30
  -1   4   0  146.39   18.10
  -1   4   0  153.48   14.90
  -1   4   0  164.38   16.40
   1  -4   0  151.08   15.20
   1  -4   0  166.58   18.00
   1  -4   0  155.78   19.10
   1  -4   0  167.98   11.90
   1  -4   0  164.28   14.00
   1  -4   0  162.58   14.00
   1   4   0  146.29   17.80
   1   4   0  154.98   17.70
   1   4   0  156.78   15.70
  -1  -4   0  136.49   16.00
  -1  -4   0  163.28   11.40
  -1  -4   0  129.89   16.50
  -1  -4   0  140.29   14.70
  -1  -4   0  142.79   17.00
   2   4   0  670.03   40.90
   2   4   0  694.53   44.20
   2   4   0  597.64   41.60
   2   4   0  659.03   45.60
  -2  -4   0  737.73   37.80
  -2  -4   0  703.33   35.50
  -2  -4   0  582.84   40.90
  -2  -4   0  821.82   46.00
  -2  -4   0  755.22   39.80
  -2  -4   0  649.43   40.90
   3   4   0  243.18   25.70
   3   4   0  236.38   18.60
   3   4   0  259.17   27.10
   3   4   0  238.08   27.50
  -3  -4   0  257.77   18.90
  -3  -4   0  244.78   20.80
  -3  -4   0  264.77   25.80
  -3  -4   0  262.17   21.70
  -3  -4   0  217.68   20.40
  -3  -4   0  259.97   16.80
   4   4   0  379.36   29.00
   4   4   0  456.15   39.10
   4   4   0  437.16   28.10
   4   4   0  481.35   31.40
   4   4   0  442.76   38.80
   4   4   0  416.56   29.70
  -4  -4   0  503.15   30.60
  -4  -4   0  430.56   27.00
  -4  -4   0  462.65   30.90
  -4  -4   0  460.25   34.50
  -4  -4   0  436.76   32.50
   5   4   0 3204.68  199.78
   5   4   0 2938.21  200.88
  -5  -4   0 3518.15  197.78
   6   4   0  833.32   63.79
   6   4   0  759.62   50.19
   6   4   0  853.81   53.69
   6   4   0  875.91   61.09
  -6  -4   0  854.81   52.79
  -6  -4   0  829.82   54.89
  -6  -4   0  809.42   49.40
  -6  -4   0  836.12   53.69
  -6  -4   0  865.91   49.20
   7   4   0 1075.49   66.49
   7   4   0  930.51   65.89
   7   4   0 1013.00   62.99
   7   4   0 1042.90   78.39
   7   4   0 1037.80   73.09
  -7  -4   0 1146.79   66.29
  -7  -4   0 1053.79   63.89
  -7  -4   0 1036.60   64.79
  -7  -4   0 1014.90   60.69
  -7  -4   0 1019.50   67.29
  -7  -4   0 1080.69   60.89
   8   4   0 1686.33  112.19
   8   4   0 1627.94  103.39
   8   4   0 1563.94   92.59
   8   4   0 1581.44   95.59
   8   4   0 1556.64   97.49
  -8  -4   0 1539.05   94.19
  -8  -4   0 1685.23   90.19
  -8  -4   0 1680.93   94.19
  -8  -4   0 1569.64   89.19
  -8  -4   0 1561.94   96.99
  -8  -4   0 1659.13   93.09
   9   4   0  269.87   34.60
   9   4   0  222.98   27.80
   9   4   0  219.18   30.70
  -9  -4   0  224.78   28.20
  -9  -4   0  251.17   29.70
  -9  -4   0  248.88   25.70
  -9  -4   0  217.68   24.60
  -9  -4   0  249.58   30.60
  -9  -4   0  237.88   30.50
  10   4   0  259.37   35.20
  10   4   0  252.47   35.70
  10   4   0  212.68   28.90
  10   4   0  203.38   38.10
  10   4   0  383.26   67.99
 -10  -4   0  229.08   26.30
 -10  -4   0  231.38   29.00
 -10  -4   0  219.48   26.60
 -10  -4   0  224.08   30.70
 -10  -4   0  241.38   31.70
 -10  -4   0  222.08   29.80
  11   4   0    1.50   20.10
  11   4   0   30.20   32.90
  11   4   0    6.50    4.80
  11   4   0   19.60   13.90
  11   4   0   28.60   18.20
 -11  -4   0   13.50   12.90
 -11  -4   0    3.50   15.00
 -11  -4   0   13.90   11.50
 -11  -4   0   18.80   14.40
 -11  -4   0   11.30   13.90
 -11  -4   0   14.70   13.30
  12   4   0  111.89   32.50
  12   4   0  115.99   27.70
  12   4   0   94.69   33.90
  12   4   0  146.99   60.69
  12   4   0  128.79   33.00
 -12  -4   0  104.99   26.80
 -12  -4   0  109.49   31.20
 -12  -4   0  124.99   27.30
 -12  -4   0  118.09   27.80
 -12  -4   0   89.39   26.50
 -12  -4   0  145.99   31.40
  13   4   0   16.80   22.90
  13   4   0   49.20   20.90
  13   4   0   56.69   26.50
 -13  -4   0   68.09   27.70
 -12   5   0  156.78   30.90
 -12   5   0  169.78   36.80
 -12   5   0  120.39   28.90
 -12   5   0  126.39   31.00
 -12   5   0  127.59   32.90
  12  -5   0  144.29   40.10
  12  -5   0  122.69   28.00
  12  -5   0  145.69   56.79
  12  -5   0  127.49   29.20
  12  -5   0  141.09   32.70
 -11   5   0   55.09   24.90
 -11   5   0   49.70   21.70
 -11   5   0   38.20   18.40
 -11   5   0   47.10   22.50
 -11   5   0   47.00   20.60
 -11   5   0   79.19   22.70
  11  -5   0   50.79   21.90
  11  -5   0   50.99   24.10
  11  -5   0   81.89   38.70
  11  -5   0   60.59   19.50
  11  -5   0   33.00   16.30
  11  -5   0   38.80   18.00
 -10   5   0  212.28   35.80
 -10   5   0  226.68   35.90
 -10   5   0  224.58   32.50
 -10   5   0  204.98   28.80
 -10   5   0  197.58   29.80
  10  -5   0  205.18   29.00
  10  -5   0  235.08   49.10
  10  -5   0  223.78   36.40
  10  -5   0  194.98   38.30
  10  -5   0  213.48   29.30
  10  -5   0  191.38   27.30
  -9   5   0  196.48   27.10
  -9   5   0  168.08   28.20
  -9   5   0  167.48   23.00
  -9   5   0  188.78   29.30
  -9   5   0  210.08   34.90
  -9   5   0  194.48   26.60
   9  -5   0  199.08   25.70
   9  -5   0  198.68   26.60
   9  -5   0  341.17   62.59
   9  -5   0  201.18   26.00
   9  -5   0  227.48   41.30
   9  -5   0  240.28   35.20
  -8   5   0  843.92   54.39
  -8   5   0  851.31   60.59
  -8   5   0  820.82   61.09
  -8   5   0  843.02   57.49
  -8   5   0  747.53   58.99
  -8   5   0  846.52   59.59
   8  -5   0  862.31   66.69
   8  -5   0  836.92   71.39
   8  -5   0  836.82   53.89
   8  -5   0  846.82   54.89
   8  -5   0  929.71   58.69
   8  -5   0  903.81   59.99
  -7   5   0  396.46   36.00
  -7   5   0  412.76   32.20
  -7   5   0  417.56   37.70
  -7   5   0  421.36   36.80
  -7   5   0  441.76   39.40
  -7   5   0  428.36   38.70
  -7   5   0  423.26   35.30
   7  -5   0  428.16   34.30
   7  -5   0  417.86   36.10
   7  -5   0  430.06   46.40
   7  -5   0  437.96   32.30
   7  -5   0  472.95   34.30
   7  -5   0  485.85   44.80
   7  -5   0  465.55   37.60
   7  -5   0  420.86   41.90
  -6   5   0  260.07   26.80
  -6   5   0  280.87   29.50
  -6   5   0  246.18   27.60
  -6   5   0  251.77   28.10
  -6   5   0  300.27   26.60
  -6   5   0  295.07   28.10
  -6   5   0  292.47   23.40
   6  -5   0  281.87   24.60
   6  -5   0  280.97   34.10
   6  -5   0  291.47   25.30
   6  -5   0  287.37   27.50
   6  -5   0  337.07   24.70
   6  -5   0  315.47   32.30
   6  -5   0  272.77   26.50
   6  -5   0  285.27   34.10
  -5   5   0 1052.59   58.79
  -5   5   0 1141.79   64.39
  -5   5   0  954.40   60.89
  -5   5   0  959.20   58.79
  -5   5   0  926.61   60.69
  -5   5   0  967.30   55.39
  -5   5   0  994.60   62.09
   5  -5   0 1045.20   61.79
   5  -5   0 1031.80   56.69
   5  -5   0 1031.80   64.99
   5  -5   0 1005.30   58.69
   5  -5   0  992.60   57.69
   5  -5   0  945.31   64.69
   5  -5   0 1019.70   57.69
   4  -5   0 2068.79  118.39
  -3   5   0 2608.94  153.18
   3  -5   0 2592.54  143.69
   3  -5   0 2478.45  168.88
   3  -5   0 2610.14  153.78
  -2   5   0   88.39   13.20
  -2   5   0   91.19   12.50
  -2   5   0   83.69   15.90
  -2   5   0   91.79   16.40
  -2   5   0   68.59   14.50
   2  -5   0   88.19   19.90
   2  -5   0   84.99   14.20
   2  -5   0   92.49   14.60
   2  -5   0  107.09   23.60
   2  -5   0   89.89   12.00
   2  -5   0   70.49   14.10
   2  -5   0  100.79   17.40
   2  -5   0  107.49   15.30
  -1   5   0  892.41   52.99
   1  -5   0  881.31   56.69
   1  -5   0  952.40   50.99
   1  -5   0  930.91   54.49
   1  -5   0  994.40   61.09
   0   5   0  113.59   23.90
   0   5   0   79.29   16.80
   0   5   0   74.59   14.40
   0  -5   0   64.29   12.80
   0  -5   0   52.99    9.00
   0  -5   0   77.69   15.90
   0  -5   0   83.39   21.60
   0  -5   0  104.99   15.70
   1   5   0 1070.09   60.69
   1   5   0  915.21   58.39
   1   5   0  964.10   56.69
  -1  -5   0  931.21   58.39
  -1  -5   0  927.51   56.69
  -1  -5   0  887.41   55.39
  -1  -5   0 1010.60   59.89
   2   5   0   92.89   19.50
   2   5   0   69.29   15.50
   2   5   0   51.59    7.50
  -2  -5   0   53.19    6.00
  -2  -5   0   87.79   15.20
  -2  -5   0   71.39   16.30
   3   5   0 2732.73  151.78
   3   5   0 2539.25  154.68
  -3  -5   0 2338.67  142.79
  -3  -5   0 2708.03  150.98
   4   5   0 2489.55  137.39
   5   5   0  999.00   60.89
   5   5   0 1060.69   69.79
   5   5   0 1002.60   56.99
   5   5   0 1099.79   59.29
   5   5   0 1067.89   58.89
   5   5   0 1022.00   66.49
   5   5   0  969.40   69.49
  -5  -5   0 1064.89   60.59
  -5  -5   0 1034.80   63.99
  -5  -5   0 1022.50   60.09
  -5  -5   0 1025.30   56.79
  -5  -5   0 1049.09   62.59
   6   5   0  323.57   37.50
   6   5   0  295.07   25.20
   6   5   0  285.37   27.90
   6   5   0  334.47   29.70
   6   5   0  309.97   39.40
  -6  -5   0  302.07   28.70
  -6  -5   0  281.17   24.20
  -6  -5   0  335.97   24.30
  -6  -5   0  323.87   28.00
  -6  -5   0  305.87   27.20
  -6  -5   0  311.87   30.20
   7   5   0  497.95   40.30
   7   5   0  435.86   38.90
   7   5   0  605.34   57.79
   7   5   0  471.15   35.90
   7   5   0  452.85   47.70
  -7  -5   0  455.95   34.00
  -7  -5   0  491.35   40.20
  -7  -5   0  536.35   38.30
  -7  -5   0  445.56   37.60
  -7  -5   0  471.95   33.90
  -7  -5   0  474.75   39.90
   8   5   0  795.92   71.59
   8   5   0  735.03   57.39
   8   5   0  762.62   56.69
   8   5   0  747.33   52.89
  -8  -5   0  843.42   51.99
  -8  -5   0  792.92   50.89
  -8  -5   0  758.02   55.69
  -8  -5   0  824.02   54.79
  -8  -5   0  851.21   58.89
  -8  -5   0  868.21   57.49
   9   5   0  244.88   35.30
   9   5   0  186.38   25.30
   9   5   0  167.08   27.20
   9   5   0  106.09   34.20
  -9  -5   0  182.18   26.80
  -9  -5   0  198.08   23.70
  -9  -5   0  179.48   27.10
  -9  -5   0  191.58   25.80
  -9  -5   0  173.38   22.00
  -9  -5   0  174.78   26.50
  10   5   0  397.66   73.29
  10   5   0  245.78   34.50
  10   5   0  256.07   35.40
  10   5   0  300.77   32.70
  10   5   0  240.38   41.60
 -10  -5   0  213.28   28.60
 -10  -5   0  228.78   26.90
 -10  -5   0  229.58   30.70
 -10  -5   0  205.68   25.70
 -10  -5   0  229.98   31.10
 -10  -5   0  217.78   30.90
  11   5   0   42.70   26.80
  11   5   0   86.29   27.00
  11   5   0   58.49   42.60
  11   5   0   50.49   23.10
  11   5   0   70.39   20.50
 -11  -5   0   62.39   21.70
 -11  -5   0   40.70   16.00
 -11  -5   0   35.40   16.20
 -11  -5   0   73.79   21.50
 -11  -5   0   56.29   18.00
 -11  -5   0   85.09   28.70
  12   5   0  193.48   37.60
  12   5   0  125.39   28.60
  12   5   0  112.69   34.50
 -12  -5   0  210.58   36.20
 -12  -5   0  138.29   29.30
 -12  -5   0  136.39   28.20
 -12  -5   0  186.98   37.50
 -12  -5   0  154.48   30.90
 -12  -5   0  133.89   33.40
 -12   6   0   46.70   21.10
 -12   6   0   35.50   21.40
 -12   6   0   54.49   22.60
 -12   6   0   37.80   19.50
  12  -6   0   27.20   17.70
  12  -6   0   26.00   23.20
  12  -6   0   30.30   16.70
  12  -6   0   20.40   17.70
  12  -6   0   44.70   36.30
 -11   6   0   16.50   16.20
 -11   6   0   34.10   17.70
 -11   6   0   35.60   22.10
 -11   6   0   40.60   20.00
 -11   6   0   32.90   16.00
 -11   6   0   43.70   23.10
  11  -6   0   29.70   15.70
  11  -6   0   29.80   16.50
  11  -6   0   43.60   32.30
  11  -6   0   25.40   15.20
  11  -6   0   28.30   19.10
  11  -6   0   26.60   21.00
 -10   6   0  109.19   29.40
 -10   6   0   91.99   21.00
 -10   6   0  112.09   27.90
 -10   6   0   93.49   23.40
 -10   6   0   95.79   28.30
 -10   6   0   82.89   24.00
  10  -6   0  119.69   38.20
  10  -6   0   97.99   21.40
  10  -6   0   69.49   21.20
  10  -6   0  141.49   31.20
  10  -6   0   84.49   21.50
  10  -6   0  120.19   40.50
  -9   6   0   20.10   13.60
  -9   6   0    5.50    9.60
  -9   6   0   27.00   17.80
  -9   6   0   27.60   13.10
  -9   6   0   26.70   16.90
  -9   6   0   24.50   16.40
   9  -6   0   22.50   11.90
   9  -6   0   22.70   12.90
   9  -6   0   21.20   13.40
   9  -6   0   12.40   10.50
   9  -6   0   23.70   23.90
   9  -6   0   32.90   20.20
  -8   6   0 1147.79   79.09
  -8   6   0 1217.48   75.09
  -8   6   0 1162.78   78.69
  -8   6   0 1115.39   78.29
  -8   6   0 1208.58   78.59
  -8   6   0 1215.98   71.69
   8  -6   0 1177.88   74.79
   8  -6   0 1177.58   84.09
   8  -6   0 1245.78   72.09
   8  -6   0 1183.78   77.59
   8  -6   0 1231.88   89.79
   8  -6   0 1262.27   71.69
   8  -6   0 1216.18   76.29
  -7   6   0 1532.85   97.09
  -7   6   0 1632.24   93.79
  -7   6   0 1564.94   97.49
  -7   6   0 1647.64   99.59
  -7   6   0 1560.44   94.29
  -7   6   0 1652.63   98.49
  -7   6   0 1623.14   90.49
   7  -6   0 1645.74   93.99
   7  -6   0 1758.72   95.79
   7  -6   0 1729.23   91.99
   7  -6   0 1664.03  106.79
   7  -6   0 1678.93   97.69
   7  -6   0 1778.92   91.59
   7  -6   0 1633.34  103.19
  -6   6   0    3.00    7.20
  -6   6   0   16.50   12.80
  -6   6   0    8.60    9.10
  -6   6   0   23.80   14.30
  -6   6   0    5.50    9.50
  -6   6   0    6.00   10.70
  -6   6   0    8.70    7.30
   6  -6   0   14.20   17.00
   6  -6   0   10.00   11.00
   6  -6   0   10.40    7.30
   6  -6   0   14.00   10.30
   6  -6   0   11.10   14.50
   6  -6   0    2.90    8.50
   6  -6   0   10.70    8.20
   6  -6   0    4.90    9.70
  -5   6   0  737.03   50.39
  -5   6   0  730.33   47.90
  -5   6   0  746.23   44.50
  -5   6   0  895.71   56.29
  -5   6   0  759.12   51.89
  -5   6   0  684.83   50.79
  -5   6   0  809.12   47.80
   5  -6   0  778.82   48.10
   5  -6   0  786.92   54.49
   5  -6   0  813.32   46.60
   5  -6   0  817.72   60.69
   5  -6   0  761.82   46.90
   5  -6   0  786.62   48.50
   5  -6   0  773.62   51.49
   5  -6   0  760.92   54.79
  -4   6   0  256.37   27.70
  -4   6   0  245.18   23.40
  -4   6   0  267.27   20.20
  -4   6   0  258.47   25.90
  -4   6   0  259.87   18.40
  -4   6   0  243.48   24.60
  -4   6   0  238.68   21.70
   4  -6   0  249.18   21.60
   4  -6   0  252.97   26.50
   4  -6   0  334.97   35.10
   4  -6   0  292.77   21.60
   4  -6   0  260.27   20.50
   4  -6   0  274.37   25.00
   4  -6   0  313.87   28.80
   4  -6   0  244.08   23.30
  -3   6   0  618.94   40.80
  -3   6   0  587.34   42.50
  -3   6   0  584.14   36.90
  -3   6   0  549.95   39.20
  -3   6   0  560.44   34.60
   3  -6   0  583.54   44.60
   3  -6   0  488.25   37.40
   3  -6   0  583.34   35.60
   3  -6   0  603.84   40.30
   3  -6   0  506.15   45.30
   3  -6   0  591.34   35.10
   3  -6   0  598.04   33.70
   3  -6   0  597.54   38.70
   3  -6   0  617.84   39.70
   2  -6   0 1470.85   78.99
   2  -6   0 1359.66   86.09
   2  -6   0 1369.56   82.09
  -1   6   0  453.35   30.80
  -1   6   0  469.75   35.50
  -1   6   0  510.05   39.00
  -1   6   0  410.36   31.10
   1  -6   0  426.66   32.70
   1  -6   0  429.96   25.20
   1  -6   0  453.45   39.10
   1  -6   0  437.46   30.00
   1  -6   0  418.16   29.50
   1  -6   0  429.56   36.30
   0   6   0  103.99   20.00
   0  -6   0  108.19   20.30
   0  -6   0  134.69   20.20
   0  -6   0   76.39   12.60
   0  -6   0   97.09   14.50
   0  -6   0  177.88   30.90
   1   6   0  479.75   35.10
   1   6   0  442.56   37.10
   1   6   0  519.15   38.50
  -1  -6   0  478.25   37.70
  -1  -6   0  454.15   27.90
  -1  -6   0  411.16   32.60
  -1  -6   0  403.66   34.10
  -1  -6   0  431.26   35.90
  -1  -6   0  437.46   31.60
   2   6   0 1330.87   76.99
   2   6   0 1334.87   78.19
  -2  -6   0 1294.97   77.09
  -2  -6   0 1257.27   73.59
  -2  -6   0 1339.07   76.29
  -2  -6   0 1199.38   73.19
   3   6   0  588.94   44.20
   3   6   0  576.64   38.70
   3   6   0  495.35   39.40
  -3  -6   0  620.44   43.70
  -3  -6   0  576.14   35.00
  -3  -6   0  521.65   38.60
  -3  -6   0  554.94   30.90
  -3  -6   0  566.74   34.20
  -3  -6   0  608.54   34.80
  -3  -6   0  486.05   38.20
   4   6   0  227.78   20.00
   4   6   0  230.18   23.50
   4   6   0  237.18   29.60
   4   6   0  216.38   27.90
   4   6   0  200.38   29.60
  -4  -6   0  243.18   17.40
  -4  -6   0  218.78   21.60
  -4  -6   0  246.18   21.30
  -4  -6   0  241.68   21.40
  -4  -6   0  256.87   21.00
  -4  -6   0  225.28   22.80
  -4  -6   0  217.98   26.20
   5   6   0  744.43   56.89
   5   6   0  720.53   48.60
   5   6   0  756.72   59.49
   5   6   0  827.32   58.39
   5   6   0  829.62   50.19
  -5  -6   0  824.72   54.69
  -5  -6   0  832.52   49.60
  -5  -6   0  742.73   50.79
  -5  -6   0  808.32   45.40
  -5  -6   0  829.72   50.89
  -5  -6   0  779.32   49.00
   6   6   0    6.70    9.90
   6   6   0   19.00   10.20
   6   6   0   12.60   15.40
   6   6   0   19.70    8.80
   6   6   0   13.50   18.60
   6   6   0   21.60   16.30
  -6  -6   0   17.60   11.60
  -6  -6   0   15.50   10.60
  -6  -6   0   16.90   10.40
  -6  -6   0    6.80    6.40
  -6  -6   0   11.90    9.30
   7   6   0 1761.22  114.19
   7   6   0 1751.62  108.99
   7   6   0 1828.62   98.89
   7   6   0 1814.62  114.79
   7   6   0 1813.32  103.79
   7   6   0 1807.22   96.59
  -7  -6   0 1762.62   96.29
  -7  -6   0 1856.41  103.79
  -7  -6   0 1843.02  103.79
  -7  -6   0 1682.33  100.49
  -7  -6   0 1724.63   96.69
   8   6   0 1285.87   84.29
   8   6   0 1406.26   81.79
   8   6   0 1342.27   77.99
   8   6   0 1360.36   98.79
  -8  -6   0 1341.17   77.09
  -8  -6   0 1342.77   77.39
  -8  -6   0 1346.47   83.39
  -8  -6   0 1254.97   81.59
  -8  -6   0 1318.57   80.29
  -8  -6   0 1364.26   84.59
   9   6   0   31.30   14.60
   9   6   0   50.89   33.30
   9   6   0   17.10   16.60
   9   6   0   26.70   16.50
   9   6   0    7.30   10.40
  -9  -6   0   18.70   14.80
  -9  -6   0   11.90   12.20
  -9  -6   0   21.00   14.10
  -9  -6   0   26.20   13.40
  -9  -6   0   34.40   15.20
  -9  -6   0   18.90   10.80
  10   6   0  150.28   30.60
  10   6   0  173.78   57.99
  10   6   0   52.89   26.60
  10   6   0   97.79   27.20
  10   6   0  108.69   23.20
 -10  -6   0   80.59   20.00
 -10  -6   0   84.99   23.80
 -10  -6   0  111.59   24.20
 -10  -6   0   82.69   23.30
 -10  -6   0   80.59   20.80
 -10  -6   0  102.59   21.40
  11   6   0   18.70   22.90
  11   6   0   19.00   16.00
  11   6   0   63.29   46.70
  11   6   0   27.70   20.90
  11   6   0   35.70   16.00
 -11  -6   0   22.90   14.50
 -11  -6   0   34.30   19.50
 -11  -6   0   14.30   11.50
 -11  -6   0   16.80   16.50
 -11  -6   0   19.90   13.40
 -11  -6   0   24.10   17.80
  12   6   0   15.10    7.60
  12   6   0   28.00   23.60
  12   6   0   18.70   15.50
 -12  -6   0   32.60   19.90
 -12  -6   0   42.60   18.40
 -12  -6   0   22.90   17.00
 -12  -6   0   39.50   21.30
 -12   7   0   12.50   19.00
 -12   7   0   24.90   15.90
  12  -7   0    5.00   16.00
  12  -7   0   12.30   14.90
  12  -7   0  -15.70   20.80
 -11   7   0   32.90   21.10
 -11   7   0   39.00   39.10
 -11   7   0   41.20   17.10
 -11   7   0   51.79   20.20
 -11   7   0   34.70   20.40
 -11   7   0   11.00   20.40
  11  -7   0   15.90   18.80
  11  -7   0   30.20   16.10
  11  -7   0   35.10   33.30
  11  -7   0   11.60   19.30
  11  -7   0   20.00   14.00
  11  -7   0   21.40   15.40
 -10   7   0   27.70   17.50
 -10   7   0   32.50   22.10
 -10   7   0   47.90   16.30
 -10   7   0   22.20   19.10
 -10   7   0   64.39   20.60
 -10   7   0   76.59   27.00
  10  -7   0   54.09   21.90
  10  -7   0   18.50   12.40
  10  -7   0   48.80   27.80
  10  -7   0   21.80   13.90
  10  -7   0   36.10   18.50
  10  -7   0   63.29   27.00
  -9   7   0  296.57   38.40
  -9   7   0  361.86   32.30
  -9   7   0  359.16   39.10
  -9   7   0  412.66   37.30
  -9   7   0  290.07   33.50
   9  -7   0  280.57   34.10
   9  -7   0  298.27   41.20
   9  -7   0  303.97   31.10
   9  -7   0  261.77   31.50
   9  -7   0  276.97   45.60
   9  -7   0  314.07   30.40
  -8   7   0  307.07   38.00
  -8   7   0  284.37   27.30
  -8   7   0  299.07   31.00
  -8   7   0  234.38   28.20
  -8   7   0  270.97   32.10
  -8   7   0  269.67   35.40
  -8   7   0  300.87   33.70
   8  -7   0  279.97   27.00
   8  -7   0  291.07   29.10
   8  -7   0  267.67   37.30
   8  -7   0  296.57   30.10
   8  -7   0  306.27   33.00
   8  -7   0  262.37   40.60
   8  -7   0  298.27   32.70
  -7   7   0  260.97   27.00
  -7   7   0  217.48   30.90
  -7   7   0  269.77   24.40
  -7   7   0  246.08   29.00
  -7   7   0  209.68   26.20
  -7   7   0  277.97   38.90
  -7   7   0  167.68   30.60
   7  -7   0  271.27   24.50
   7  -7   0  245.18   33.90
   7  -7   0  221.68   24.80
   7  -7   0  230.68   36.90
   7  -7   0  219.48   27.50
   7  -7   0  225.38   27.90
   7  -7   0  250.47   26.30
  -6   7   0 3147.29  159.68
  -6   7   0 2630.44  150.58
  -6   7   0 2822.32  156.48
   6  -7   0 2954.70  162.48
   6  -7   0 2947.41  160.88
  -5   7   0  596.14   43.80
  -5   7   0  544.05   45.40
  -5   7   0  622.64   49.20
  -5   7   0  645.54   36.90
  -5   7   0  609.84   41.40
  -5   7   0  623.84   46.70
  -5   7   0  637.64   38.60
   5  -7   0  618.74   42.70
   5  -7   0  690.03   40.50
   5  -7   0  619.24   48.80
   5  -7   0  613.54   40.40
   5  -7   0  644.64   42.00
   5  -7   0  620.14   48.50
   5  -7   0  681.33   46.80
  -4   7   0  382.76   31.60
  -4   7   0  448.96   38.40
  -4   7   0  419.66   30.00
  -4   7   0  385.86   34.90
  -4   7   0  418.76   34.90
   4  -7   0  509.35   43.90
   4  -7   0  422.96   30.10
   4  -7   0  441.06   34.50
   4  -7   0  402.46   35.60
   4  -7   0  407.86   28.60
   4  -7   0  453.75   30.10
   4  -7   0  536.75   46.40
   4  -7   0  444.56   35.80
  -3   7   0  119.59   21.20
  -3   7   0   92.79   19.80
  -3   7   0   94.09   15.70
  -3   7   0  144.59   20.20
  -3   7   0   77.39   12.00
   3  -7   0   91.39   16.20
   3  -7   0  150.08   25.60
   3  -7   0   99.49   22.50
   3  -7   0   87.79   12.60
   3  -7   0  146.09   22.10
   3  -7   0  137.99   22.20
   3  -7   0   85.39   10.80
   3  -7   0  138.19   21.50
   3  -7   0   95.29   13.20
  -2   7   0   74.19   11.90
  -2   7   0   99.59   21.30
  -2   7   0  128.39   21.60
  -2   7   0   96.59   14.90
  -2   7   0   67.09    9.30
   2  -7   0   76.19   11.10
   2  -7   0  141.49   21.20
   2  -7   0   78.09   12.30
   2  -7   0  129.29   19.60
   2  -7   0  132.49   27.50
   2  -7   0  132.99   30.40
   2  -7   0   89.99   17.20
   2  -7   0  111.09   16.70
   2  -7   0   74.89    8.70
  -1   7   0   29.70   14.70
   1  -7   0   28.70   13.80
   1  -7   0   33.30   10.50
   1  -7   0   31.10    9.80
   1  -7   0   50.09   23.80
   1  -7   0   36.30   12.50
   0   7   0  111.89   26.20
   0   7   0   91.99   20.10
   0   7   0  109.69   23.10
   0  -7   0   61.69   17.50
   0  -7   0   90.89   19.00
   0  -7   0   97.69   19.80
   0  -7   0   96.89   16.10
   0  -7   0   90.59   14.50
   0  -7   0   75.49   22.00
   1   7   0   30.60   16.40
   1   7   0   18.10   11.90
   1   7   0   40.10   18.80
  -1  -7   0   27.70    8.10
  -1  -7   0   35.80   11.50
  -1  -7   0   25.50   14.60
  -1  -7   0   31.60   10.50
  -1  -7   0   33.30   15.30
  -1  -7   0   23.20   14.50
   2   7   0  134.59   26.60
   2   7   0  114.29   24.10
  -2  -7   0  105.99   20.10
  -2  -7   0  128.89   23.60
  -2  -7   0  118.79   24.80
  -2  -7   0   85.19   10.40
  -2  -7   0  101.09   20.00
   3   7   0   97.99   23.10
   3   7   0  117.09   19.50
  -3  -7   0   81.29    8.90
  -3  -7   0   84.29   11.60
  -3  -7   0  127.39   23.10
  -3  -7   0  112.99   19.10
  -3  -7   0  134.69   16.40
  -3  -7   0  121.39   16.00
  -3  -7   0  106.99   19.10
   4   7   0  431.16   42.20
   4   7   0  477.65   36.30
   4   7   0  406.06   36.30
  -4  -7   0  409.46   30.60
  -4  -7   0  415.86   30.60
  -4  -7   0  464.75   39.10
  -4  -7   0  440.06   27.00
  -4  -7   0  444.06   33.70
  -4  -7   0  482.35   36.40
  -4  -7   0  442.26   30.70
   5   7   0  620.44   43.20
   5   7   0  693.93   45.90
   5   7   0  646.34   54.59
   5   7   0  642.34   51.99
   5   7   0  681.63   57.89
  -5  -7   0  689.33   43.90
  -5  -7   0  675.33   44.50
  -5  -7   0  767.22   49.20
  -5  -7   0  683.23   44.40
  -5  -7   0  619.54   39.30
  -5  -7   0  679.23   50.39
   6   7   0 3239.58  184.08
   6   7   0 3036.10  188.28
  -6  -7   0 3304.87  179.88
  -6  -7   0 3667.33  175.78
  -6  -7   0 3682.03  179.88
   7   7   0  233.78   44.40
   7   7   0  252.97   41.00
   7   7   0  263.17   41.10
   7   7   0  219.18   27.30
  -7  -7   0  215.58   22.90
  -7  -7   0  232.58   21.80
  -7  -7   0  212.18   26.40
  -7  -7   0  210.88   26.00
  -7  -7   0  239.88   30.60
   8   7   0  409.26   38.70
   8   7   0  374.56   60.89
   8   7   0  424.76   32.90
   8   7   0  288.77   43.40
   8   7   0  285.07   43.50
  -8  -7   0  352.56   33.20
  -8  -7   0  318.07   34.10
  -8  -7   0  337.57   29.30
  -8  -7   0  308.97   36.40
  -8  -7   0  328.67   34.10
  -8  -7   0  343.67   30.00
   9   7   0  250.17   44.40
   9   7   0  399.66   32.30
   9   7   0  357.46   39.00
   9   7   0  468.25   70.59
   9   7   0  314.17   45.20
  -9  -7   0  297.27   35.00
  -9  -7   0  297.27   32.40
  -9  -7   0  302.47   29.70
  -9  -7   0  312.57   36.10
  -9  -7   0  292.67   33.50
  -9  -7   0  313.87   29.90
  10   7   0   24.10   17.90
  10   7   0   47.70   18.60
  10   7   0   26.10   25.10
  10   7   0   57.29   29.30
  10   7   0   98.19   45.50
  10   7   0   39.40   15.40
 -10  -7   0   49.80   19.60
 -10  -7   0   42.20   20.40
 -10  -7   0   55.59   20.60
 -10  -7   0   31.80   13.40
 -10  -7   0   30.30   13.10
 -10  -7   0   39.70   15.70
  11   7   0   28.10   18.00
  11   7   0   17.30   38.90
  11   7   0   15.10   18.60
  11   7   0   35.30   26.40
  11   7   0   28.50   15.70
 -11  -7   0   35.70   18.40
 -11  -7   0   39.00   18.90
 -11  -7   0   40.10   20.20
 -11  -7   0   40.90   18.10
 -11  -7   0   25.00   17.10
 -11  -7   0   48.70   18.50
  12   7   0   36.30   21.10
  12   7   0   20.00   15.20
  12   7   0   26.80   17.80
  12   7   0    8.30   24.40
 -12  -7   0    1.40   14.80
 -12  -7   0   13.70   14.10
 -11   8   0   22.60   19.60
 -11   8   0   15.10   20.00
 -11   8   0   11.90   13.90
 -11   8   0   10.10    4.70
 -11   8   0   21.60   20.30
  11  -8   0   23.30   15.90
  11  -8   0   11.90   23.40
  11  -8   0    3.10   12.80
  11  -8   0    5.90   23.00
  11  -8   0   29.00   15.50
 -10   8   0  101.19   31.60
 -10   8   0   82.79   19.90
 -10   8   0  102.99   28.70
 -10   8   0   68.39   23.50
 -10   8   0   89.39   27.00
 -10   8   0   98.49   23.40
  10  -8   0   71.69   22.10
  10  -8   0   56.59   29.70
  10  -8   0   76.29   29.80
  10  -8   0   72.69   18.90
  10  -8   0   83.79   22.50
  10  -8   0   72.29   24.00
  -9   8   0  213.98   31.00
  -9   8   0  264.57   42.90
  -9   8   0  225.38   41.60
  -9   8   0  217.18   28.50
  -9   8   0  188.38   24.40
  -9   8   0  204.48   31.50
   9  -8   0  166.88   23.10
   9  -8   0  281.17   57.99
   9  -8   0  177.98   41.00
   9  -8   0  163.38   29.10
   9  -8   0  199.58   30.30
   9  -8   0  181.08   25.10
  -8   8   0  193.08   22.90
  -8   8   0  176.28   34.10
  -8   8   0  214.48   30.10
  -8   8   0  249.97   40.20
  -8   8   0  276.57   28.40
  -8   8   0  184.18   26.10
   8  -8   0  172.98   24.30
   8  -8   0  176.38   24.60
   8  -8   0  181.48   27.20
   8  -8   0  225.18   33.10
   8  -8   0  262.37   52.39
   8  -8   0  244.28   46.40
   8  -8   0  139.39   21.20
  -7   8   0  694.93   43.80
  -7   8   0  575.44   52.59
  -7   8   0  536.85   38.10
  -7   8   0  731.53   51.29
  -7   8   0  569.54   49.90
  -7   8   0  468.85   41.50
   7  -8   0  623.14   49.30
   7  -8   0  582.04   55.49
   7  -8   0  623.24   41.90
   7  -8   0  592.64   44.40
   7  -8   0  556.34   52.39
   7  -8   0  579.14   45.40
   7  -8   0  618.34   43.90
  -6   8   0  776.92   60.69
  -6   8   0  734.73   54.49
  -6   8   0  765.52   51.49
  -6   8   0  716.43   57.29
   6  -8   0  806.92   61.09
   6  -8   0  846.22   58.09
   6  -8   0  814.22   52.39
   6  -8   0  765.82   51.29
   6  -8   0  844.62   53.39
   6  -8   0  850.51   50.09
   6  -8   0  766.82   61.59
  -5   8   0  179.28   27.00
  -5   8   0  186.58   20.50
  -5   8   0  195.48   25.00
  -5   8   0  184.58   23.20
  -5   8   0  227.78   33.70
   5  -8   0  195.98   28.30
   5  -8   0  179.08   21.30
   5  -8   0  167.98   27.10
   5  -8   0  248.28   21.20
   5  -8   0  194.18   24.20
   5  -8   0  227.38   21.00
   5  -8   0  203.38   24.40
  -4   8   0   79.69   13.20
  -4   8   0  114.79   23.50
  -4   8   0  145.39   26.20
  -4   8   0   68.19   19.70
  -4   8   0  104.49   19.50
   4  -8   0  115.39   17.20
   4  -8   0   76.89   12.10
   4  -8   0  131.09   25.20
   4  -8   0  106.39   19.60
   4  -8   0  125.89   27.60
   4  -8   0  129.29   24.80
   4  -8   0  114.49   17.60
  -3   8   0   69.39   20.30
  -3   8   0  102.39   21.60
  -3   8   0   86.49   13.80
   3  -8   0   72.89   24.00
   3  -8   0   94.59   14.80
   3  -8   0   76.39   17.10
   3  -8   0   93.19   16.20
   3  -8   0   71.19   16.80
   3  -8   0   79.19   12.10
   3  -8   0   92.59   20.30
  -2   8   0  142.39   23.40
  -2   8   0   66.89   18.70
   2  -8   0   99.69   12.90
   2  -8   0  105.79   19.30
   2  -8   0  133.19   20.00
   2  -8   0   84.69   10.00
   2  -8   0  134.99   35.30
   2  -8   0  107.99   16.80
   2  -8   0  105.69   24.40
   2  -8   0  144.59   27.30
   2  -8   0  130.89   20.80
  -1   8   0 1764.52  105.99
   1  -8   0 2011.50  104.99
   1  -8   0 1915.51  113.99
   1  -8   0 1710.83  106.19
   0   8   0  803.22   58.49
   0   8   0  754.72   55.39
   0  -8   0  805.32   53.99
   0  -8   0  819.02   50.09
   0  -8   0  867.41   49.80
   0  -8   0  776.92   55.49
   0  -8   0  803.52   60.99
   0  -8   0  829.72   58.29
   1   8   0 1565.34   98.29
   1   8   0 1726.73  100.19
  -1  -8   0 1948.91   97.69
  -1  -8   0 1685.63   98.69
  -1  -8   0 1435.86   98.19
  -1  -8   0 1636.64   95.89
   2   8   0  108.39   24.60
   2   8   0  135.49   29.70
  -2  -8   0  146.49   24.10
  -2  -8   0  131.19   29.60
  -2  -8   0  144.59   26.40
  -2  -8   0   88.79   12.00
  -2  -8   0  133.09   24.00
  -2  -8   0  118.19   23.80
   3   8   0   86.89   25.70
   3   8   0   96.19   23.90
  -3  -8   0  100.09   21.60
  -3  -8   0   90.29   14.30
  -3  -8   0   88.39   22.40
  -3  -8   0   50.89    7.40
  -3  -8   0   61.89   19.70
   4   8   0   80.79   13.40
   4   8   0  105.59   21.60
   4   8   0  121.49   24.40
   4   8   0  126.69   30.40
  -4  -8   0   89.09   13.50
  -4  -8   0  137.59   19.50
  -4  -8   0  153.48   29.50
  -4  -8   0  133.19   24.90
  -4  -8   0  119.19   17.40
  -4  -8   0   85.19   10.60
  -4  -8   0  144.29   24.90
   5   8   0  228.08   26.20
   5   8   0  314.27   46.00
   5   8   0  212.28   31.90
  -5  -8   0  229.88   30.70
  -5  -8   0  216.78   22.60
  -5  -8   0  210.48   21.70
  -5  -8   0  211.58   18.30
  -5  -8   0  199.58   22.40
   6   8   0  835.52   67.59
   6   8   0  835.42   64.69
   6   8   0  805.32   55.09
   6   8   0  793.12   69.79
  -6  -8   0  878.01   61.69
  -6  -8   0  848.42   50.19
  -6  -8   0  810.12   55.09
  -6  -8   0  892.61   55.59
  -6  -8   0  903.01   55.19
   7   8   0  636.74   60.29
   7   8   0  620.44   60.29
  -7  -8   0  655.53   48.30
  -7  -8   0  631.24   48.30
  -7  -8   0  723.43   54.09
  -7  -8   0  668.43   44.40
  -7  -8   0  648.34   42.90
   8   8   0  212.48   30.40
   8   8   0  177.88   40.30
   8   8   0  246.18   44.40
  -8  -8   0  172.68   24.30
  -8  -8   0  158.18   20.90
  -8  -8   0  176.28   25.00
  -8  -8   0  172.38   26.20
  -8  -8   0  205.88   30.50
  -8  -8   0  193.48   22.40
   9   8   0  218.38   32.00
   9   8   0  259.37   47.90
   9   8   0  201.88   42.90
   9   8   0  358.46   61.49
  -9  -8   0  178.78   26.90
  -9  -8   0  197.18   31.70
  -9  -8   0  249.38   40.80
  -9  -8   0  193.78   27.30
  -9  -8   0  190.28   23.50
  -9  -8   0  178.98   23.60
  10   8   0   68.69   30.90
  10   8   0   95.89   34.70
  10   8   0  129.39   46.40
  10   8   0   89.89   27.60
 -10  -8   0   57.69   16.40
 -10  -8   0   81.39   23.70
 -10  -8   0   85.69   24.70
 -10  -8   0   85.79   25.30
 -10  -8   0   80.29   19.40
 -10  -8   0   56.49   18.30
  11   8   0    8.60   23.70
  11   8   0   31.00   22.70
 -11  -8   0   13.20   13.60
 -11  -8   0   21.90   14.20
 -11  -8   0   13.80   15.40
 -11  -8   0   15.90   16.40
 -11  -8   0   24.30   14.80
 -11  -8   0   18.90   18.60
 -11   9   0   -3.90   16.40
  11  -9   0   14.90   14.20
 -10   9   0   19.70   11.80
 -10   9   0    8.20   13.70
 -10   9   0   22.70   20.20
 -10   9   0   10.20   17.50
 -10   9   0   35.20   25.30
 -10   9   0   16.70   20.20
  10  -9   0   20.50   14.70
  10  -9   0   16.80   16.90
  10  -9   0    4.00   13.00
  10  -9   0   -0.30   18.70
  10  -9   0   30.80   26.50
  10  -9   0   13.50   12.10
  -9   9   0  108.39   22.00
  -9   9   0  109.29   29.30
  -9   9   0  104.79   20.10
  -9   9   0   79.89   26.70
  -9   9   0  134.19   30.90
  -9   9   0  113.49   33.80
   9  -9   0  105.99   22.90
   9  -9   0   99.79   28.10
   9  -9   0   92.29   30.60
   9  -9   0   96.09   33.70
   9  -9   0   99.09   24.70
   9  -9   0  101.29   22.20
  -8   9   0  173.18   35.90
  -8   9   0  189.88   37.20
  -8   9   0  146.29   24.80
  -8   9   0  179.38   29.30
   8  -9   0  183.08   31.60
   8  -9   0  183.58   35.10
   8  -9   0  172.88   42.60
   8  -9   0  202.88   29.10
   8  -9   0  145.39   20.80
   8  -9   0  212.38   45.20
   8  -9   0  151.68   27.10
  -7   9   0  685.63   59.79
  -7   9   0  610.34   54.89
   7  -9   0  747.73   46.80
   7  -9   0  679.23   60.49
   7  -9   0  694.53   55.09
   7  -9   0  675.63   59.39
   7  -9   0  667.43   47.90
   7  -9   0  685.13   49.99
   7  -9   0  659.03   49.60
  -6   9   0  161.18   21.40
  -6   9   0  237.98   28.30
  -6   9   0  179.18   32.80
  -6   9   0  227.88   37.30
   6  -9   0  163.98   24.50
   6  -9   0  281.97   43.90
   6  -9   0  168.38   25.10
   6  -9   0  162.28   21.00
   6  -9   0  176.78   20.10
   6  -9   0  170.68   34.20
   6  -9   0  165.68   23.50
  -5   9   0  699.23   56.49
  -5   9   0  784.92   53.39
  -5   9   0  738.03   49.00
  -5   9   0  947.71   65.59
   5  -9   0  708.33   57.19
   5  -9   0  814.72   59.29
   5  -9   0  798.32   50.39
   5  -9   0  846.72   49.20
   5  -9   0  807.62   50.49
   5  -9   0  756.52   52.59
   5  -9   0  803.52   56.89
  -4   9   0  979.70   56.09
  -4   9   0 1043.90   71.39
  -4   9   0  897.21   64.19
   4  -9   0 1013.20   64.99
   4  -9   0 1005.90   64.69
   4  -9   0  951.70   56.69
   4  -9   0 1058.09   57.99
   4  -9   0  886.41   63.29
   4  -9   0  959.40   57.19
  -3   9   0  669.43   41.30
  -3   9   0  695.03   54.29
  -3   9   0  594.84   47.10
  -3   9   0  623.24   37.60
   3  -9   0  660.33   44.70
   3  -9   0  603.34   38.50
   3  -9   0  645.34   46.20
   3  -9   0  638.34   46.70
   3  -9   0  652.03   41.50
   3  -9   0  644.64   39.90
  -2   9   0  324.77   36.70
   2  -9   0  308.37   23.10
   2  -9   0  369.66   39.40
   2  -9   0  289.37   21.30
   2  -9   0  330.67   26.60
   2  -9   0  311.67   29.50
  -1   9   0  196.98   31.90
   1  -9   0  178.68   20.40
   1  -9   0  295.37   40.50
   1  -9   0  166.38   21.70
   0   9   0  -20.00   16.40
   0   9   0    5.60   12.20
   0  -9   0    7.50    9.00
   0  -9   0   -5.30   13.30
   0  -9   0   -0.70    7.30
   0  -9   0   -4.00   12.70
   1   9   0  164.28   28.50
   1   9   0  203.98   35.50
  -1  -9   0  199.58   20.00
  -1  -9   0  192.68   28.80
  -1  -9   0  186.38   31.40
  -1  -9   0  208.08   32.10
  -1  -9   0  153.28   21.50
   2   9   0  333.97   42.40
  -2  -9   0  367.06   39.50
  -2  -9   0  387.56   36.50
  -2  -9   0  356.36   26.10
  -2  -9   0  367.16   40.60
  -2  -9   0  344.07   31.60
   3   9   0  675.43   59.69
  -3  -9   0  726.63   43.40
  -3  -9   0  809.02   56.69
  -3  -9   0  738.93   56.89
  -3  -9   0  673.73   39.00
   4   9   0 1062.29   77.79
  -4  -9   0 1112.39   57.99
  -4  -9   0  998.20   59.29
  -4  -9   0 1071.19   72.09
  -4  -9   0 1058.99   59.89
  -4  -9   0  921.21   65.59
  -4  -9   0 1001.80   55.39
   5   9   0  694.53   46.60
   5   9   0  718.63   64.79
  -5  -9   0  794.72   47.00
  -5  -9   0  729.13   47.40
  -5  -9   0  768.12   57.79
  -5  -9   0  712.33   48.30
  -5  -9   0  735.23   43.40
   6   9   0  241.58   38.80
   6   9   0  183.78   37.70
  -6  -9   0  177.48   21.50
  -6  -9   0  162.28   22.50
  -6  -9   0  169.68   18.10
  -6  -9   0  156.88   27.60
  -6  -9   0  166.18   22.20
   7   9   0  591.34   64.59
   7   9   0  716.43   61.69
   7   9   0  830.02   54.89
   7   9   0  696.03   65.19
  -7  -9   0  668.53   50.29
  -7  -9   0  672.23   49.30
  -7  -9   0  746.33   57.69
  -7  -9   0  676.53   46.40
  -7  -9   0  680.83   45.40
   8   9   0  149.49   38.80
   8   9   0  228.48   51.49
   8   9   0  238.58   48.50
   8   9   0  247.58   40.30
  -8  -9   0  120.39   19.60
  -8  -9   0  125.89   18.80
  -8  -9   0  160.08   25.60
  -8  -9   0  132.49   22.20
  -8  -9   0  187.48   33.00
  -8  -9   0  178.18   31.60
   9   9   0  136.09   34.20
   9   9   0  118.99   37.90
   9   9   0  197.48   50.19
   9   9   0  120.59   37.30
  -9  -9   0   69.89   18.90
  -9  -9   0  110.19   23.10
  -9  -9   0  110.79   26.20
  -9  -9   0   86.09   19.10
  -9  -9   0  112.69   25.80
  -9  -9   0   89.59   24.30
  10   9   0   51.69   37.00
  10   9   0    4.30   16.90
  10   9   0   -2.20   20.20
 -10  -9   0   10.70   11.60
 -10  -9   0   12.90   14.90
 -10  -9   0   15.60   13.50
 -10  -9   0   13.60   10.80
 -10  -9   0    5.30   15.90
 -10  -9   0   14.50   11.00
 -10  10   0  244.48   46.30
 -10  10   0  186.88   37.40
 -10  10   0  230.78   44.60
  10 -10   0  242.88   41.70
  10 -10   0  200.88   28.70
  10 -10   0  170.78   32.60
  10 -10   0  169.58   42.70
  10 -10   0  322.67   57.89
  -9  10   0  282.07   49.00
  -9  10   0  253.07   45.60
  -9  10   0  198.78   32.80
  -9  10   0  239.18   32.00
   9 -10   0  216.18   27.60
   9 -10   0  228.88   35.30
   9 -10   0  239.28   47.90
   9 -10   0  184.18   24.50
   9 -10   0  240.98   51.79
   9 -10   0  211.88   34.60
  -8  10   0  107.29   28.20
  -8  10   0  105.29   24.80
  -8  10   0   70.99   25.90
   8 -10   0   91.99   22.30
   8 -10   0   90.19   27.10
   8 -10   0   81.69   22.40
   8 -10   0   63.79   17.30
   8 -10   0   64.99   27.70
   8 -10   0  136.59   25.10
   8 -10   0   87.79   31.40
  -7  10   0  558.14   52.89
  -7  10   0  463.45   46.50
  -7  10   0  476.55   42.50
  -7  10   0  396.16   36.20
   7 -10   0  376.96   37.40
   7 -10   0  431.96   36.70
   7 -10   0  339.87   43.80
   7 -10   0  442.46   34.30
   7 -10   0  420.56   47.40
   7 -10   0  491.65   44.80
   7 -10   0  405.36   37.30
  -6  10   0  150.38   31.40
  -6  10   0  195.48   31.10
  -6  10   0  165.68   25.90
  -6  10   0  121.89   31.10
   6 -10   0  132.39   18.60
   6 -10   0  159.58   33.30
   6 -10   0  124.09   22.30
   6 -10   0  147.59   33.50
   6 -10   0  115.79   25.10
   6 -10   0  157.98   25.80
   6 -10   0  131.99   24.10
  -5  10   0  171.88   20.00
  -5  10   0  232.68   26.90
  -5  10   0  262.17   39.40
  -5  10   0  215.68   36.80
   5 -10   0  172.88   22.40
   5 -10   0  180.58   21.30
   5 -10   0  242.48   38.00
   5 -10   0  164.18   25.00
   5 -10   0  187.08   26.50
   5 -10   0  181.68   28.40
   5 -10   0  189.88   20.30
  -4  10   0  251.97   37.10
  -4  10   0  154.68   17.20
  -4  10   0  219.48   23.20
  -4  10   0  248.48   41.50
   4 -10   0  170.88   19.20
   4 -10   0  143.69   24.10
   4 -10   0  238.18   34.50
   4 -10   0  163.58   18.70
   4 -10   0  159.08   19.40
   4 -10   0  160.68   23.90
  -3  10   0  153.48   28.90
  -3  10   0  100.79   26.10
   3 -10   0  124.19   22.40
   3 -10   0  124.99   19.30
   3 -10   0  103.79   20.40
   3 -10   0  112.99   16.40
   3 -10   0  137.99   18.20
  -2  10   0  363.56   40.30
   2 -10   0  359.46   25.60
   2 -10   0  365.06   32.60
   2 -10   0  360.16   24.90
   2 -10   0  335.57   28.00
  -1  10   0  622.44   55.29
   1 -10   0  739.23   49.40
   1 -10   0  815.52   60.49
   1 -10   0  674.63   45.80
   0  10   0 1635.24   98.69
   0  10   0 1439.76   97.79
   0 -10   0 1574.54   87.89
   0 -10   0 1608.34   98.69
   0 -10   0 1527.65   87.09
   1  10   0  694.83   59.99
  -1 -10   0  705.73   48.40
  -1 -10   0  688.83   56.99
  -1 -10   0  739.63   46.30
   2  10   0  350.56   44.90
  -2 -10   0  383.86   28.50
  -2 -10   0  364.16   33.00
  -2 -10   0  408.76   42.80
   3  10   0  131.29   33.60
  -3 -10   0  132.99   29.10
  -3 -10   0  122.99   24.60
   4  10   0  201.68   39.20
  -4 -10   0  142.99   19.80
  -4 -10   0  173.08   26.50
  -4 -10   0  149.88   14.60
  -4 -10   0  214.28   33.70
   5  10   0  241.58   46.80
  -5 -10   0  187.48   17.60
  -5 -10   0  161.98   26.90
  -5 -10   0  194.38   19.50
  -5 -10   0  189.58   22.20
  -5 -10   0  186.58   21.60
   6  10   0  157.48   29.80
   6  10   0  150.58   23.30
   6  10   0  132.69   37.80
  -6 -10   0  158.18   25.80
  -6 -10   0  131.09   18.70
  -6 -10   0  108.09   15.50
  -6 -10   0  145.29   28.10
  -6 -10   0  143.29   22.40
   7  10   0  403.26   52.69
   7  10   0  341.77   34.40
  -7 -10   0  420.46   35.40
  -7 -10   0  415.26   33.10
  -7 -10   0  369.46   35.70
  -7 -10   0  435.06   32.50
  -7 -10   0  553.64   48.20
   8  10   0   69.09   29.20
   8  10   0  120.59   29.60
   8  10   0  116.69   38.90
  -8 -10   0   79.89   22.10
  -8 -10   0   64.69   19.80
  -8 -10   0   72.69   18.30
  -8 -10   0  119.59   24.70
  -8 -10   0   95.49   19.20
  -8 -10   0   71.49   16.70
   9  10   0  317.47   50.59
   9  10   0  233.88   35.50
   9  10   0  223.18   47.80
  -9 -10   0  196.18   24.90
  -9 -10   0  206.08   29.20
  -9 -10   0  295.07   41.30
  -9 -10   0  204.78   28.60
  -9 -10   0  203.38   24.40
  -9 -10   0  166.28   26.30
  10  10   0  178.38   48.10
  10  10   0  276.57   48.10
  10  10   0  352.26   54.29
 -10 -10   0  172.48   28.40
 -10 -10   0  220.18   28.40
 -10 -10   0  227.78   28.80
 -10 -10   0  190.58   31.40
 -10 -10   0  212.78   33.20
 -10 -10   0  244.58   55.89
  -9  11   0  200.18   38.20
  -9  11   0  258.07   47.70
  -9  11   0  184.28   41.90
   9 -11   0  179.48   31.70
   9 -11   0  199.38   27.30
   9 -11   0  171.98   24.40
   9 -11   0  189.08   42.40
   9 -11   0  249.68   50.09
  -8  11   0  412.16   41.70
  -8  11   0  348.47   54.29
  -8  11   0  362.86   35.50
  -8  11   0  305.27   42.00
   8 -11   0  246.58   40.00
   8 -11   0  282.47   28.80
   8 -11   0  264.47   34.00
   8 -11   0  389.26   34.70
   8 -11   0  334.87   45.50
   8 -11   0  389.46   42.80
   8 -11   0  268.57   33.80
  -7  11   0  142.89   29.00
  -7  11   0  139.49   33.00
  -7  11   0  161.18   27.60
  -7  11   0  101.69   29.80
   7 -11   0  123.59   24.60
   7 -11   0  152.28   36.50
   7 -11   0  142.79   23.50
   7 -11   0  104.49   29.90
   7 -11   0  111.39   26.50
   7 -11   0  120.29   22.90
   7 -11   0  124.09   25.00
  -6  11   0   81.29   21.40
  -6  11   0   79.39   27.00
  -6  11   0   48.90   23.50
   6 -11   0   43.40   19.70
   6 -11   0   63.59   23.50
   6 -11   0   64.49   17.80
   6 -11   0   52.39   13.80
   6 -11   0   57.69   16.20
   6 -11   0   55.59   17.50
   6 -11   0   39.60   15.80
  -5  11   0   95.29   26.10
  -5  11   0   70.99   15.80
  -5  11   0   51.79   22.80
  -5  11   0   67.79   18.30
   5 -11   0   58.79   14.80
   5 -11   0   54.09   19.40
   5 -11   0   68.19   22.30
   5 -11   0   58.49   19.90
   5 -11   0   67.49   18.30
   5 -11   0   66.79   15.90
   5 -11   0   59.59   14.00
  -4  11   0   13.80   14.10
  -4  11   0    5.50   15.80
   4 -11   0    7.90    8.40
   4 -11   0   11.60    8.60
   4 -11   0    7.90   10.70
   4 -11   0    3.10   13.10
   4 -11   0    8.30   11.10
   4 -11   0   11.80    8.20
  -3  11   0  918.51   71.59
   3 -11   0  877.01   53.89
   3 -11   0  985.00   55.99
   3 -11   0  923.41   55.49
   3 -11   0  934.21   63.79
  -2  11   0  371.96   43.30
   2 -11   0  375.86   27.40
   2 -11   0  381.26   29.80
   2 -11   0  361.96   26.60
   2 -11   0  363.36   34.50
  -1  11   0  425.36   46.10
   1 -11   0  459.95   38.10
   1 -11   0  421.76   46.30
   1 -11   0  470.45   34.50
   0  11   0   13.80   17.90
   0 -11   0   19.50   18.00
   0 -11   0    6.20   10.10
   0 -11   0   13.70   10.30
   1  11   0  459.95   52.59
  -1 -11   0  426.96   36.10
  -1 -11   0  471.55   48.00
  -1 -11   0  481.85   36.10
   2  11   0  368.16   49.20
  -2 -11   0  420.16   45.40
  -2 -11   0  398.66   30.70
  -2 -11   0  355.46   33.80
   3  11   0 1029.70   80.49
  -3 -11   0  973.10   65.39
  -3 -11   0  986.90   73.59
   4  11   0    8.90   18.60
  -4 -11   0   21.30   16.40
  -4 -11   0    9.80   12.40
  -4 -11   0   16.60   10.00
  -4 -11   0   17.10    6.80
   5  11   0   86.09   32.00
  -5 -11   0   80.49   26.10
  -5 -11   0   52.79   14.40
  -5 -11   0   62.29   12.40
   6  11   0   58.09   27.00
  -6 -11   0   42.20   19.60
  -6 -11   0   42.60   13.90
  -6 -11   0   44.90   13.50
  -6 -11   0   59.29   12.80
   7  11   0  111.79   37.20
  -7 -11   0  119.19   19.60
  -7 -11   0  128.39   29.80
  -7 -11   0  106.09   20.60
  -7 -11   0  133.99   23.40
  -7 -11   0  144.59   26.80
   8  11   0  304.57   56.09
   8  11   0  340.57   38.40
   8  11   0  363.56   44.60
  -8 -11   0  293.67   28.90
  -8 -11   0  232.48   30.10
  -8 -11   0  288.57   31.20
  -8 -11   0  334.37   41.10
  -8 -11   0  242.68   29.70
  -8 -11   0  312.37   29.40
   9  11   0  200.18   38.30
   9  11   0  269.67   42.70
   9  11   0  197.78   46.20
  -9 -11   0  187.58   29.50
  -9 -11   0  175.08   27.30
  -9 -11   0  182.38   24.80
  -9 -11   0  204.38   35.60
  -9 -11   0  192.88   25.30
  -9 -11   0  148.99   25.70
  -8  12   0  175.78   34.00
  -8  12   0  145.79   36.70
  -8  12   0  130.39   34.30
  -8  12   0  158.58   24.80
   8 -12   0  120.09   19.20
   8 -12   0  123.09   33.70
   8 -12   0  217.38   45.50
   8 -12   0  146.39   29.10
   8 -12   0  114.69   26.50
   8 -12   0  152.78   25.50
  -7  12   0   48.70   16.20
  -7  12   0   31.30   15.70
  -7  12   0   26.90   21.40
   7 -12   0   23.60   12.80
   7 -12   0   20.10   15.90
   7 -12   0   21.90   20.40
   7 -12   0   15.60   13.70
   7 -12   0   44.60   15.60
   7 -12   0   41.70   17.60
   7 -12   0   29.60   11.90
  -6  12   0  180.38   36.80
  -6  12   0  168.18   27.90
  -6  12   0  147.09   20.70
  -6  12   0  102.39   29.90
   6 -12   0  164.68   26.30
   6 -12   0  155.08   26.70
   6 -12   0  133.09   31.30
   6 -12   0  125.79   20.80
   6 -12   0  131.39   30.40
   6 -12   0   97.09   21.50
   6 -12   0  174.08   34.10
  -5  12   0  108.99   29.30
  -5  12   0   50.39   22.60
   5 -12   0   66.09   17.00
   5 -12   0   61.59   17.70
   5 -12   0   54.99   19.20
   5 -12   0   74.49   17.60
   5 -12   0   64.59   20.20
   5 -12   0   66.19   14.70
   5 -12   0  102.29   27.40
  -4  12   0  269.27   43.20
   4 -12   0  212.18   23.60
   4 -12   0  235.58   22.00
   4 -12   0  245.88   30.30
   4 -12   0  232.68   23.40
  -3  12   0  169.28   35.10
   3 -12   0  125.79   17.00
   3 -12   0  143.79   23.40
   3 -12   0  172.68   19.60
   3 -12   0  137.49   17.40
  -2  12   0  101.19   28.90
   2 -12   0  109.69   18.50
   2 -12   0  123.09   30.20
   2 -12   0   89.69   20.90
   2 -12   0  109.59   16.10
   2 -12   0  122.89   17.60
  -1  12   0   80.69   25.10
   1 -12   0   76.89   22.60
   1 -12   0   91.19   20.10
   1 -12   0   93.89   18.00
   0  12   0   40.20   19.80
   0 -12   0   29.20   18.10
   0 -12   0   38.60   13.30
   0 -12   0   31.80   12.80
   1  12   0   93.89   30.40
  -1 -12   0   95.99   18.80
  -1 -12   0  107.19   26.50
  -1 -12   0  108.89   21.90
   2  12   0   64.89   27.50
  -2 -12   0   97.09   25.80
  -2 -12   0  103.69   22.10
   3  12   0  179.08   39.80
  -3 -12   0  153.08   23.10
  -3 -12   0  206.78   39.10
   4  12   0  228.88   43.90
  -4 -12   0  216.18   19.10
  -4 -12   0  267.97   37.40
  -4 -12   0  205.28   26.90
   5  12   0   76.59   31.80
  -5 -12   0   64.79   15.30
  -5 -12   0   80.29   14.00
  -5 -12   0  134.19   34.60
  -5 -12   0   78.89   21.60
   6  12   0  130.39   36.70
  -6 -12   0  144.99   22.20
  -6 -12   0  114.89   27.30
  -6 -12   0  116.09   16.00
   7  12   0   33.80   27.30
  -7 -12   0   32.90   10.60
  -7 -12   0   51.79   22.70
  -7 -12   0   45.40   15.10
  -7 -12   0   30.90   12.60
   8  12   0  133.99   40.00
  -8 -12   0  187.38   28.30
  -8 -12   0  118.89   22.60
  -8 -12   0  206.48   38.90
  -8 -12   0  165.78   28.30
  -8 -12   0  130.79   20.40
  -8 -12   0  134.69   21.20
  -7  13   0   40.10   16.90
   7 -13   0   24.60   15.40
   7 -13   0   58.39   25.40
  -6  13   0   29.40   22.40
  -6  13   0   38.80   21.50
   6 -13   0   18.30   12.30
   6 -13   0   40.80   14.90
   6 -13   0   30.60   17.70
   6 -13   0   34.30   17.80
   6 -13   0   33.50   16.20
   6 -13   0   27.30   14.40
   6 -13   0   21.30   10.20
  -5  13   0   18.50   19.90
   5 -13   0   22.60   12.70
   5 -13   0   19.10    9.40
   5 -13   0   22.30   11.10
   5 -13   0   17.00   11.50
   5 -13   0   19.90   14.90
  -4  13   0  117.29   31.20
   4 -13   0  107.19   15.00
   4 -13   0  111.49   24.80
   4 -13   0  148.09   21.10
   4 -13   0  114.59   20.70
  -3  13   0   97.19   31.30
   3 -13   0   76.79   14.70
   3 -13   0   71.89   14.90
   3 -13   0   98.89   26.70
   3 -13   0   97.79   24.10
   3 -13   0   65.29   15.30
  -2  13   0  160.18   35.80
   2 -13   0  131.69   16.70
   2 -13   0  172.68   35.10
   2 -13   0  142.89   23.70
   2 -13   0  121.49   15.20
  -1  13   0    3.60   14.90
   1 -13   0    3.40    8.70
   1 -13   0    0.90    6.30
   1 -13   0    1.70   13.00
   0 -13   0    8.70    9.60
   0 -13   0    1.40   13.00
   0 -13   0    9.40    8.80
  -1 -13   0    8.20    8.60
  -1 -13   0    6.70   14.80
  -1 -13   0    7.90    9.10
   2  13   0  157.48   43.00
  -2 -13   0  197.08   38.50
  -2 -13   0  168.88   27.50
  -2 -13   0  130.39   19.10
   3  13   0   87.19   32.90
  -3 -13   0   74.39   27.80
  -3 -13   0   64.39   18.30
   4  13   0  104.89   33.30
  -4 -13   0  130.09   25.80
  -4 -13   0  101.69   26.10
   5  13   0    6.30   22.70
  -5 -13   0   19.80    8.40
  -5 -13   0   17.50   10.10
  -5 -13   0   18.10   16.10
  -5 -13   0   18.00   13.20
   6  13   0   24.20   22.70
  -6 -13   0   18.60   14.20
  -6 -13   0   32.20   19.40
  -6 -13   0   35.40   12.30
  -6 -13   0   29.40   10.50
   7  13   0   23.70   24.30
  -5  14   0   97.09   31.20
   5 -14   0  165.98   35.20
   5 -14   0   97.89   22.20
   5 -14   0  152.98   23.70
   5 -14   0  125.99   22.30
   5 -14   0  107.69   16.30
  -4  14   0  141.79   37.00
   4 -14   0   99.49   20.80
   4 -14   0  112.99   28.20
   4 -14   0  129.59   20.80
   4 -14   0  106.49   15.40
   4 -14   0  181.28   34.20
  -3  14   0   38.60   23.60
   3 -14   0   74.99   22.50
   3 -14   0   72.99   25.70
   3 -14   0   51.69   14.60
   3 -14   0   67.19   13.70
   3 -14   0   64.09   13.70
  -2  14   0  132.89   34.30
   2 -14   0   87.19   25.20
   2 -14   0  108.89   24.70
   2 -14   0   94.09   16.10
  -1  14   0   30.50   22.10
   1 -14   0   40.10   15.70
   1 -14   0   30.20   10.60
   1 -14   0   19.10   15.80
   0 -14   0  256.67   42.90
   0 -14   0  187.58   20.90
   0 -14   0  179.98   25.00
  -1 -14   0   15.10   16.20
  -1 -14   0   22.80   11.60
  -1 -14   0   30.40   12.30
   2  14   0   89.19   32.30
  -2 -14   0  108.19   21.50
  -2 -14   0  131.99   22.70
  -2 -14   0   98.79   28.80
   3  14   0   68.79   31.70
  -3 -14   0  140.19   34.90
  -3 -14   0   72.69   19.90
   4  14   0  104.99   39.40
  -4 -14   0  123.19   25.80
  -4 -14   0  183.58   40.90
   5  14   0  139.29   42.90
  -5 -14   0  139.09   33.10
  -5 -14   0  112.09   25.30
  -5 -14   0  118.39   16.50
  -5 -14   0   99.29   17.90
   1 -15   0   19.20    8.90
   1 -15   0   12.10   11.80
   1 -15   0   10.00   15.20
   0 -15   0   -2.50    6.20
   0 -15   0    7.40    9.80
   0 -15   0    5.80   16.00
  -1 -15   0   15.50   10.90
  -1 -15   0   11.10    9.50
  -1 -15   0   18.80   19.40
  -2 -15   0   17.50   11.40
  -2 -15  -1   13.60   10.50
  -1 -15  -1   17.90   11.50
  -1 -15  -1   13.00   10.00
  -1 -15  -1   -2.10   13.10
   0 -15  -1    7.60    9.50
   0 -15  -1   -0.10   14.30
   0 -15  -1    2.90    8.30
   1 -15  -1   39.90   12.60
   1 -15  -1   29.80   14.10
   1 -15  -1   20.30   18.90
  -1  15   1   28.30   21.30
  -5 -14  -1  106.89   26.10
  -5 -14  -1  116.89   28.70
  -5 -14  -1  110.29   15.10
   5  14   1   81.79   37.00
  -4 -14  -1   27.60   14.30
  -4 -14  -1   23.60   19.90
   4  14   1    9.60   22.80
  -3 -14  -1  214.48   37.50
  -3 -14  -1  155.18   23.30
   3  14   1  185.28   44.50
  -2 -14  -1    2.70    8.40
  -2 -14  -1   -4.00    5.90
  -2 -14  -1    6.20   15.10
   2  14   1    2.30   20.50
  -1 -14  -1   63.79   16.40
  -1 -14  -1   84.39   19.60
  -1 -14  -1   68.99   24.70
   0 -14  -1   30.20   13.30
   0 -14  -1   57.99   16.40
   0 -14  -1   62.69   21.40
   1 -14  -1    4.40    7.50
   1 -14  -1   -2.80    7.90
   1 -14  -1   -0.10   12.40
  -1  14   1   12.30   17.70
   2 -14  -1   39.40   15.30
   2 -14  -1   33.60   18.30
   2 -14  -1   31.50   11.40
  -2  14   1   46.20   24.20
   3 -14  -1  108.99   16.80
   3 -14  -1  148.59   28.60
   3 -14  -1  129.79   19.00
   3 -14  -1  166.48   33.40
   3 -14  -1  135.69   20.90
  -3  14   1  126.09   34.00
   4 -14  -1   37.00   11.60
   4 -14  -1   43.50   14.20
   4 -14  -1   51.59   19.10
   4 -14  -1   39.60   13.00
   4 -14  -1   43.30   19.90
  -4  14   1   34.10   23.00
   5 -14  -1  200.68   32.10
   5 -14  -1  158.78   26.10
  -7 -13  -1   94.09   27.90
  -7 -13  -1   86.39   16.60
  -7 -13  -1   78.79   17.60
  -7 -13  -1   91.29   18.50
   7  13   1  105.09   39.50
  -6 -13  -1   73.79   14.10
  -6 -13  -1   87.09   26.50
  -6 -13  -1   57.29   23.70
   6  13   1   31.50   26.10
  -5 -13  -1   52.19   11.30
  -5 -13  -1   40.30   17.10
  -5 -13  -1   45.50   18.60
   5  13   1   47.70   27.60
  -4 -13  -1   19.30   14.60
  -4 -13  -1   39.80   15.40
   4  13   1   14.80   23.40
  -3 -13  -1    1.00   15.60
  -3 -13  -1    1.00    9.10
   3  13   1   13.20   20.40
  -2 -13  -1   31.30   14.50
  -2 -13  -1   33.10   19.00
  -2 -13  -1   33.70   11.30
   2  13   1   24.00   24.10
  -1 -13  -1  139.09   21.00
  -1 -13  -1  177.78   32.90
  -1 -13  -1  145.29   20.60
   0 -13  -1   14.80   16.80
   0 -13  -1   12.40    9.60
   0 -13  -1    1.10    7.60
   0  13   1    2.40   15.10
   1 -13  -1  137.99   22.80
   1 -13  -1  114.59   18.30
   1 -13  -1  150.08   30.20
  -1  13   1  163.18   35.10
   2 -13  -1  114.69   24.50
   2 -13  -1   68.29   21.20
   2 -13  -1   82.39   12.60
   2 -13  -1   95.09   18.80
  -2  13   1   96.59   28.90
   3 -13  -1   36.30   14.80
   3 -13  -1   38.20   10.80
   3 -13  -1   34.70   10.90
   3 -13  -1   33.10   11.30
   3 -13  -1   55.19   20.40
  -3  13   1   35.00   21.40
   4 -13  -1   63.89   15.00
   4 -13  -1   44.20   16.30
   4 -13  -1   46.40   13.60
   4 -13  -1   48.40   13.60
  -4  13   1   63.49   27.00
   5 -13  -1   70.49   16.80
   5 -13  -1  108.49   26.90
   5 -13  -1   71.49   17.30
   5 -13  -1   72.59   15.60
   5 -13  -1  109.89   22.70
  -5  13   1   83.89   27.60
   6 -13  -1   43.00   16.40
   6 -13  -1   51.39   18.90
   6 -13  -1   33.10   12.10
   6 -13  -1   60.99   17.00
   6 -13  -1   59.89   19.40
   6 -13  -1   55.79   20.90
   6 -13  -1   18.90   11.60
  -6  13   1   30.30   22.50
  -8 -12  -1   16.20   10.10
  -8 -12  -1   20.70   12.70
  -8 -12  -1   14.70   16.40
  -8 -12  -1   17.30   12.30
  -8 -12  -1   19.40   11.80
  -8 -12  -1   27.00   13.40
   8  12   1  -14.70   19.00
  -7 -12  -1    1.10    6.40
  -7 -12  -1    0.80    9.50
  -7 -12  -1    2.40   16.50
   7  12   1    9.80   21.40
  -6 -12  -1   66.79   24.00
  -6 -12  -1   46.80   11.50
   6  12   1   58.59   31.30
  -5 -12  -1   91.09   13.90
  -5 -12  -1   95.39   26.90
  -5 -12  -1   86.99   16.00
  -5 -12  -1   92.39   25.30
   5  12   1   81.69   29.20
  -4 -12  -1   60.39   18.90
  -4 -12  -1   39.80   17.60
   4  12   1  113.09   38.40
  -3 -12  -1  141.89   26.80
  -3 -12  -1  141.79   29.10
   3  12   1  139.99   37.70
  -2 -12  -1   73.69   23.90
  -2 -12  -1   76.99   15.10
  -2 -12  -1   88.09   22.00
   2  12   1   48.70   26.20
  -1 -12  -1  183.08   21.80
  -1 -12  -1  211.18   34.70
  -1 -12  -1  134.19   21.40
   1  12   1  249.28   49.40
   0 -12  -1  147.79   21.20
   0 -12  -1  152.78   21.50
   0 -12  -1  174.38   32.40
   0  12   1  201.18   36.90
   1 -12  -1   42.00   14.10
   1 -12  -1   45.70   14.50
   1 -12  -1   53.49   22.90
  -1  12   1   37.70   20.60
   2 -12  -1   90.79   18.50
   2 -12  -1   83.59   19.40
   2 -12  -1  101.29   14.30
   2 -12  -1  128.29   30.30
  -2  12   1   93.19   28.30
   3 -12  -1   11.50   10.10
   3 -12  -1   20.40   10.00
   3 -12  -1   13.90    7.90
   3 -12  -1    6.70    7.60
  -3  12   1   12.60   17.20
   4 -12  -1  174.48   20.70
   4 -12  -1  197.38   27.00
   4 -12  -1  162.28   19.70
   4 -12  -1  176.18   20.90
  -4  12   1  234.48   43.00
   5 -12  -1  121.19   20.90
   5 -12  -1  171.68   27.20
   5 -12  -1  155.58   23.90
   5 -12  -1  138.79   27.80
   5 -12  -1  120.99   17.80
   5 -12  -1  206.78   34.90
   5 -12  -1  152.28   30.00
  -5  12   1  166.88   38.20
  -5  12   1  245.78   42.30
   6 -12  -1  181.18   21.10
   6 -12  -1  160.08   24.30
   6 -12  -1  195.28   30.00
   6 -12  -1  147.69   22.60
   6 -12  -1  192.48   24.90
   6 -12  -1  244.38   40.80
   6 -12  -1  181.98   34.50
  -6  12   1  225.68   24.70
  -6  12   1  192.28   41.40
  -6  12   1  315.17   48.50
   7 -12  -1  192.48   39.10
   7 -12  -1  161.58   27.60
   7 -12  -1  131.89   20.30
   7 -12  -1  141.99   33.60
   7 -12  -1  177.58   24.90
   7 -12  -1  139.49   30.50
  -7  12   1  200.38   33.50
  -7  12   1  187.48   25.10
  -7  12   1  203.48   42.10
  -7  12   1  151.58   38.60
   8 -12  -1  193.18   41.90
   8 -12  -1  192.78   29.40
   8 -12  -1  173.38   22.90
   8 -12  -1  182.08   25.10
   8 -12  -1  232.18   45.10
  -8  12   1  277.97   50.69
  -8  12   1  190.68   27.60
  -8  12   1  188.68   30.20
  -8  12   1  169.28   39.30
  -9 -11  -1  111.29   23.30
  -9 -11  -1  166.58   33.40
  -9 -11  -1  174.78   30.40
  -9 -11  -1  157.98   27.40
  -9 -11  -1  135.49   23.60
  -9 -11  -1  183.18   33.20
   9  11   1  132.09   29.20
   9  11   1  109.89   37.10
   9  11   1  281.27   48.50
  -8 -11  -1  149.29   27.30
  -8 -11  -1  137.79   27.90
  -8 -11  -1  121.19   23.40
  -8 -11  -1  133.99   19.40
  -8 -11  -1  103.29   20.60
  -8 -11  -1  142.49   25.40
   8  11   1  105.59   37.80
  -7 -11  -1  263.67   26.90
  -7 -11  -1  213.98   25.70
  -7 -11  -1  298.27   25.20
  -7 -11  -1  279.47   36.30
   7  11   1  299.67   54.19
  -6 -11  -1  134.99   15.90
  -6 -11  -1  143.79   29.20
   6  11   1  146.59   37.50
  -5 -11  -1  374.06   29.00
  -5 -11  -1  336.37   38.90
  -5 -11  -1  312.97   24.10
   5  11   1  365.06   58.19
  -4 -11  -1  141.89   13.60
  -4 -11  -1  180.78   33.70
  -4 -11  -1  239.68   38.40
  -4 -11  -1  126.99   17.00
   4  11   1  215.38   47.90
  -3 -11  -1  488.35   48.80
  -3 -11  -1  554.74   35.80
  -3 -11  -1  515.75   43.70
   3  11   1  511.55   58.19
  -2 -11  -1   23.90   13.40
  -2 -11  -1   19.20    9.20
  -2 -11  -1   17.60   16.50
   2  11   1    2.40   24.10
  -1 -11  -1   29.40   11.40
  -1 -11  -1   28.20   14.10
  -1 -11  -1    6.40   16.50
   1  11   1   14.00   21.20
   1  11   1    6.40   18.40
   0 -11  -1  431.26   44.30
   0 -11  -1  404.06   35.20
   0 -11  -1  428.36   35.30
   0  11   1  438.56   45.30
   1 -11  -1 1158.18   71.09
   1 -11  -1 1126.19   79.69
   1 -11  -1 1236.48   74.39
  -1  11   1 1242.38   84.29
   2 -11  -1  623.24   37.30
   2 -11  -1  597.14   46.80
   2 -11  -1  609.64   42.90
  -2  11   1  661.43   56.39
   3 -11  -1  753.72   47.20
   3 -11  -1  820.62   57.49
   3 -11  -1  792.22   50.89
   3 -11  -1  784.12   47.40
  -3  11   1  822.82   65.59
   4 -11  -1  157.38   19.60
   4 -11  -1  172.98   24.90
   4 -11  -1  162.18   18.30
   4 -11  -1  151.08   23.00
   4 -11  -1  166.98   20.20
   4 -11  -1  144.39   23.60
  -4  11   1  276.87   43.40
  -4  11   1  179.38   34.70
   5 -11  -1  223.48   23.70
   5 -11  -1  239.48   27.40
   5 -11  -1  271.27   25.60
   5 -11  -1  263.77   26.50
   5 -11  -1  258.37   31.40
   5 -11  -1  231.58   30.60
   5 -11  -1  212.58   30.20
  -5  11   1  241.88   23.90
  -5  11   1  301.67   37.30
  -5  11   1  317.57   48.30
   6 -11  -1  194.38   36.70
   6 -11  -1  124.29   19.70
   6 -11  -1  173.38   34.00
   6 -11  -1  153.38   19.70
   6 -11  -1  135.39   26.80
   6 -11  -1  164.18   23.40
  -6  11   1  166.58   37.80
  -6  11   1  187.38   25.50
  -6  11   1  273.17   44.10
   7 -11  -1   42.20   19.60
   7 -11  -1   31.90   19.30
   7 -11  -1   28.40   12.90
   7 -11  -1   30.10   14.00
   7 -11  -1   29.10   19.40
   7 -11  -1   30.60   15.10
  -7  11   1   53.39   17.30
  -7  11   1   40.80   17.90
  -7  11   1   26.60   21.50
   8 -11  -1  247.88   26.70
   8 -11  -1  248.88   41.40
   8 -11  -1  233.48   30.00
   8 -11  -1  200.38   42.30
   8 -11  -1  239.98   27.70
   8 -11  -1  237.18   34.80
  -8  11   1  333.17   54.69
  -8  11   1  214.68   41.20
  -8  11   1  250.87   33.10
  -8  11   1  258.27   31.10
   9 -11  -1  149.79   25.40
   9 -11  -1  124.09   29.50
   9 -11  -1  123.29   36.20
   9 -11  -1  140.79   22.40
   9 -11  -1  178.38   43.40
   9 -11  -1   93.19   24.00
  -9  11   1  155.08   33.60
  -9  11   1  131.19   36.50
  -9  11   1  107.79   34.70
 -10 -10  -1  375.96   42.50
 -10 -10  -1  329.77   33.60
 -10 -10  -1  330.87   39.70
 -10 -10  -1  302.57   31.90
 -10 -10  -1  247.68   32.20
 -10 -10  -1  310.77   36.70
  10  10   1  431.76   57.89
  10  10   1  252.07   52.09
  10  10   1  319.37   44.80
  -9 -10  -1  206.38   30.10
  -9 -10  -1  198.48   32.50
  -9 -10  -1  158.28   22.40
  -9 -10  -1  148.39   21.20
  -9 -10  -1  141.09   22.90
  -9 -10  -1  220.88   35.00
   9  10   1  287.27   51.19
   9  10   1  271.37   43.20
   9  10   1  167.48   38.20
   9  10   1  144.29   39.20
  -8 -10  -1  144.89   27.90
  -8 -10  -1  124.89   19.10
  -8 -10  -1  138.39   23.30
  -8 -10  -1  129.99   22.10
  -8 -10  -1  173.58   28.10
  -8 -10  -1  164.48   30.50
   8  10   1  146.89   39.20
   8  10   1  258.57   39.30
  -7 -10  -1  283.57   35.90
  -7 -10  -1  304.07   29.40
  -7 -10  -1  273.57   28.00
  -7 -10  -1  269.37   28.60
  -7 -10  -1  317.97   26.40
   7  10   1  311.67   53.19
   7  10   1  318.57   35.40
   7  10   1  330.87   40.80
  -6 -10  -1   86.29   14.40
  -6 -10  -1   75.99   16.80
  -6 -10  -1   80.99   18.40
  -6 -10  -1   83.69   23.80
   6  10   1   55.59   26.30
  -5 -10  -1   97.89   26.00
  -5 -10  -1   63.79   11.50
  -5 -10  -1   57.69   14.30
   5  10   1   70.89   22.90
   5  10   1   57.09   27.20
  -4 -10  -1  106.59   42.40
  -4 -10  -1   93.09   14.80
  -4 -10  -1   68.69   10.00
  -4 -10  -1   77.09   20.80
   4  10   1  105.99   29.20
   4  10   1  122.39   36.00
  -3 -10  -1   41.70   17.30
  -3 -10  -1   36.00   19.70
   3  10   1   36.10   25.00
   3  10   1   61.29   24.30
  -2 -10  -1   81.59   23.70
  -2 -10  -1   78.69   14.10
  -2 -10  -1  106.79   23.60
   2  10   1   93.09   30.20
   2  10   1  106.69   30.20
  -1 -10  -1  969.40   68.99
  -1 -10  -1 1034.60   58.19
  -1 -10  -1  899.91   60.79
   1  10   1  905.01   72.19
   1  10   1  954.20   68.29
   1  10   1  879.51   69.79
   0 -10  -1  590.74   41.00
   0 -10  -1  544.35   41.30
   0 -10  -1  566.94   49.50
   0  10   1  522.25   53.19
   0  10   1  543.15   49.00
   1 -10  -1 1710.83   91.99
   1 -10  -1 1516.85   97.59
   1 -10  -1 1525.05   89.39
  -1  10   1 1594.64  100.09
   2 -10  -1  182.08   27.30
   2 -10  -1  142.19   20.80
   2 -10  -1  120.49   14.40
   2 -10  -1  136.29   13.10
  -2  10   1  154.78   29.80
   3 -10  -1  233.18   20.60
   3 -10  -1  216.78   18.80
   3 -10  -1  241.98   27.10
   3 -10  -1  237.78   23.60
  -3  10   1  233.98   34.20
  -3  10   1  217.58   29.50
   4 -10  -1  306.77   31.60
   4 -10  -1  302.17   26.90
   4 -10  -1  288.27   24.10
   4 -10  -1  292.67   25.60
   4 -10  -1  330.27   32.60
   4 -10  -1  259.77   31.10
  -4  10   1  299.67   24.50
  -4  10   1  267.37   36.80
  -4  10   1  261.47   33.70
  -4  10   1  368.86   29.00
   5 -10  -1  174.28   20.10
   5 -10  -1  199.38   29.00
   5 -10  -1  204.28   21.80
   5 -10  -1  207.08   34.50
   5 -10  -1  169.08   22.80
   5 -10  -1  194.68   27.10
   5 -10  -1  166.98   24.20
  -5  10   1  174.48   20.80
  -5  10   1  229.48   25.60
  -5  10   1  272.17   44.40
  -5  10   1  251.07   39.90
   6 -10  -1  126.09   18.70
   6 -10  -1  196.38   35.90
   6 -10  -1  137.99   26.80
   6 -10  -1  152.28   24.50
   6 -10  -1  170.68   25.00
   6 -10  -1  201.48   37.80
   6 -10  -1  156.48   20.40
  -6  10   1  147.29   33.70
  -6  10   1  138.29   23.10
  -6  10   1  146.49   31.90
  -6  10   1  102.49   17.30
   7 -10  -1    4.80    8.50
   7 -10  -1    6.70    8.30
   7 -10  -1    2.40   11.90
   7 -10  -1   21.50   18.30
   7 -10  -1   12.80   11.70
   7 -10  -1   17.60   13.40
   7 -10  -1    1.90   14.70
  -7  10   1   13.90   17.00
  -7  10   1    4.40   15.20
  -7  10   1    7.40   13.80
  -7  10   1   22.10   14.20
   8 -10  -1  907.01   81.89
   8 -10  -1 1056.89   72.09
   8 -10  -1  970.00   80.59
   8 -10  -1 1025.00   66.39
   8 -10  -1 1204.28   80.69
   8 -10  -1  995.70   66.19
  -8  10   1 1159.78   83.39
  -8  10   1 1183.18   77.49
  -8  10   1 1189.58   74.29
  -8  10   1 1027.10   82.89
   9 -10  -1   10.10   14.80
   9 -10  -1    2.90    9.50
   9 -10  -1    7.50   12.60
   9 -10  -1   27.30   23.20
   9 -10  -1   12.10   10.70
   9 -10  -1   10.20   19.00
   9 -10  -1    3.20   11.30
  -9  10   1    7.30   16.80
  -9  10   1   43.60   23.90
  -9  10   1   33.10   17.90
  -9  10   1   19.30   17.90
  10 -10  -1   25.70   16.10
  10 -10  -1   20.80   21.30
  10 -10  -1   24.20   14.60
  10 -10  -1   32.30   32.40
  10 -10  -1   26.30   14.30
 -10  10   1   16.90   20.80
 -10  10   1   16.60   17.10
 -10  10   1   27.20   19.90
 -11  -9  -1   41.40   23.10
 -11  -9  -1   39.20   16.50
 -11  -9  -1   45.30   18.20
 -11  -9  -1   35.20   17.70
 -11  -9  -1   47.80   20.40
  11   9   1   73.59   32.20
  11   9   1   43.90   33.40
 -10  -9  -1  120.29   24.50
 -10  -9  -1  140.09   22.80
 -10  -9  -1  220.48   37.60
 -10  -9  -1  158.78   26.70
 -10  -9  -1  179.18   31.30
 -10  -9  -1  165.98   33.40
  10   9   1  135.99   39.20
  10   9   1  222.08   43.30
  10   9   1  243.08   52.59
  10   9   1  161.18   52.59
  -9  -9  -1  441.36   37.10
  -9  -9  -1  502.25   44.40
  -9  -9  -1  400.86   40.30
  -9  -9  -1  458.85   37.60
  -9  -9  -1  487.35   41.90
  -9  -9  -1  378.36   43.00
   9   9   1  481.65   48.50
   9   9   1  513.25   63.19
   9   9   1  567.64   64.19
   9   9   1  418.96   55.39
  -8  -9  -1  207.18   32.00
  -8  -9  -1  145.59   23.40
  -8  -9  -1  155.28   23.20
  -8  -9  -1  134.09   20.20
  -8  -9  -1  142.99   23.60
  -8  -9  -1  153.28   19.50
   8   9   1  116.59   32.40
   8   9   1  155.28   36.90
   8   9   1  257.87   39.90
   8   9   1  168.18   37.30
  -7  -9  -1  185.08   29.30
  -7  -9  -1  192.68   24.40
  -7  -9  -1  186.18   20.00
  -7  -9  -1  186.78   24.00
  -7  -9  -1  168.78   22.60
   7   9   1  203.18   29.60
   7   9   1  188.18   42.10
   7   9   1  201.58   41.90
   7   9   1  261.87   43.60
  -6  -9  -1  207.88   19.10
  -6  -9  -1  215.08   30.70
  -6  -9  -1  181.28   22.00
  -6  -9  -1  175.88   22.20
   6   9   1  239.58   27.80
   6   9   1  208.38   40.60
   6   9   1  320.37   41.40
   6   9   1  140.59   25.00
  -5  -9  -1  372.96   29.60
  -5  -9  -1  371.86   29.50
  -5  -9  -1  425.66   29.80
  -5  -9  -1  377.96   38.20
  -5  -9  -1  373.76   25.90
   5   9   1  348.07   36.70
   5   9   1  385.06   48.30
  -4  -9  -1  311.17   21.30
  -4  -9  -1  301.27   25.00
  -4  -9  -1  373.36   34.80
  -4  -9  -1  338.97   36.60
   4   9   1  303.97   34.70
   4   9   1  299.47   42.80
  -3  -9  -1  142.69   26.30
  -3  -9  -1  158.68   28.00
   3   9   1  206.78   35.50
   3   9   1  181.58   37.80
  -2  -9  -1   34.50   13.70
  -2  -9  -1   11.60   15.20
  -2  -9  -1   11.00   16.80
  -2  -9  -1   36.50    9.70
   2   9   1   27.20   20.90
   2   9   1    9.10   18.60
  -1  -9  -1   92.49   15.40
  -1  -9  -1  111.79   24.60
  -1  -9  -1   99.89   27.50
  -1  -9  -1  113.29   26.30
  -1  -9  -1  106.99   22.40
   1   9   1  114.89   26.90
   1   9   1  116.49   31.60
   1   9   1  122.89   31.20
   0  -9  -1  105.39   24.90
   0  -9  -1  135.89   29.60
   0  -9  -1  100.29   17.90
   0  -9  -1  131.79   23.20
   0   9   1  162.38   35.50
   0   9   1  124.59   25.70
   0   9   1  121.99   29.20
   1  -9  -1 1826.32   99.99
   1  -9  -1 1998.60  111.09
   1  -9  -1 1659.93   97.99
  -1   9   1 1749.22  106.89
   2  -9  -1 2316.37  123.19
   2  -9  -1 2204.68  113.39
   2  -9  -1 2195.18  119.69
  -2   9   1 2332.67  130.89
   3  -9  -1 1315.17   77.99
   3  -9  -1 1234.78   72.89
   3  -9  -1 1226.78   69.19
   3  -9  -1 1473.85   77.09
   3  -9  -1 1240.98   75.09
   3  -9  -1 1257.77   68.19
  -3   9   1 1311.67   84.59
  -3   9   1 1204.28   79.29
   4  -9  -1  492.55   42.70
   4  -9  -1  517.25   41.80
   4  -9  -1  548.85   42.40
   4  -9  -1  507.65   34.00
   4  -9  -1  494.85   35.20
   4  -9  -1  557.34   37.40
  -4   9   1  500.05   34.60
  -4   9   1  480.45   43.50
  -4   9   1  557.74   48.60
   5  -9  -1  170.28   24.20
   5  -9  -1  118.99   16.50
   5  -9  -1  177.38   25.00
   5  -9  -1  140.89   30.10
   5  -9  -1  167.78   31.80
   5  -9  -1  143.59   18.60
   5  -9  -1  124.89   23.50
  -5   9   1  157.98   30.30
  -5   9   1  108.29   17.40
  -5   9   1  148.39   30.00
  -5   9   1  123.59   20.30
   6  -9  -1  486.15   46.80
   6  -9  -1  542.45   45.60
   6  -9  -1  554.64   38.50
   6  -9  -1  535.05   41.00
   6  -9  -1  546.85   39.90
   6  -9  -1  500.15   38.20
   6  -9  -1  499.75   49.60
  -6   9   1  463.65   46.40
  -6   9   1  480.65   38.90
  -6   9   1  485.95   49.60
  -6   9   1  657.73   45.60
   7  -9  -1   20.90   13.00
   7  -9  -1   37.30   14.10
   7  -9  -1   26.00   11.40
   7  -9  -1   40.30   14.50
   7  -9  -1   38.70   16.10
   7  -9  -1   24.00   19.70
   7  -9  -1   28.50   18.20
  -7   9   1   37.80   17.50
  -7   9   1   51.89   17.70
  -7   9   1   33.20   20.70
  -7   9   1   31.90   19.40
   8  -9  -1  111.39   24.30
   8  -9  -1  186.38   40.30
   8  -9  -1  135.49   22.20
   8  -9  -1  117.29   35.70
   8  -9  -1  153.48   25.10
   8  -9  -1   94.59   21.10
  -8   9   1  217.58   37.00
  -8   9   1  162.38   31.30
  -8   9   1  104.69   28.90
   9  -9  -1  185.88   33.90
   9  -9  -1  196.98   44.00
   9  -9  -1  249.78   52.19
   9  -9  -1  183.28   30.10
   9  -9  -1  137.39   26.60
   9  -9  -1  148.39   23.70
   9  -9  -1  163.48   28.30
  -9   9   1  205.28   25.80
  -9   9   1  167.28   21.50
  -9   9   1  255.27   41.30
  -9   9   1  213.68   43.90
  -9   9   1  242.58   42.50
  -9   9   1  186.98   38.10
  10  -9  -1   49.99   17.60
  10  -9  -1   39.80   17.60
  10  -9  -1   67.49   30.50
  10  -9  -1   34.50   15.00
  10  -9  -1   51.99   29.10
  10  -9  -1   53.99   23.40
  10  -9  -1   42.90   20.70
 -10   9   1   43.00   22.70
 -10   9   1   41.00   15.70
 -10   9   1   62.29   17.20
 -10   9   1   49.90   28.00
 -10   9   1   39.60   20.40
 -11  -8  -1  186.78   28.10
 -11  -8  -1  229.48   35.50
 -11  -8  -1  208.38   34.90
 -11  -8  -1  218.98   39.00
 -11  -8  -1  203.58   37.80
 -11  -8  -1  209.28   33.10
  11   8   1  140.59   40.40
  11   8   1  316.87   73.69
  11   8   1  271.97   52.29
 -10  -8  -1   49.10   15.00
 -10  -8  -1   37.60   17.40
 -10  -8  -1   57.99   19.50
 -10  -8  -1   76.99   25.10
 -10  -8  -1   56.29   16.50
 -10  -8  -1   28.50   15.10
  10   8   1   75.59   28.00
  10   8   1   71.09   40.80
  10   8   1   31.00   27.80
  10   8   1   54.19   29.70
  -9  -8  -1   24.10   13.50
  -9  -8  -1   35.80   12.70
  -9  -8  -1   37.30   17.50
  -9  -8  -1   25.80   15.50
  -9  -8  -1   31.10   15.80
  -9  -8  -1   28.40   12.20
   9   8   1   27.60   25.20
   9   8   1   15.40   23.20
   9   8   1   47.10   22.40
   9   8   1   38.00   33.10
  -8  -8  -1  530.95   40.90
  -8  -8  -1  491.05   36.60
  -8  -8  -1  497.35   42.20
  -8  -8  -1  499.95   38.40
  -8  -8  -1  482.65   41.30
  -8  -8  -1  493.55   45.20
   8   8   1  487.75   55.29
   8   8   1  508.05   58.19
  -7  -8  -1  265.07   32.50
  -7  -8  -1  264.37   28.60
  -7  -8  -1  271.37   27.10
  -7  -8  -1  270.27   24.30
  -7  -8  -1  264.37   28.20
   7   8   1  363.86   35.40
   7   8   1  293.27   46.80
   7   8   1  268.37   42.90
  -6  -8  -1  280.37   27.30
  -6  -8  -1  294.77   23.20
  -6  -8  -1  291.67   33.80
  -6  -8  -1  300.47   27.50
   6   8   1  278.67   41.40
   6   8   1  314.37   45.20
   6   8   1  275.57   38.60
   6   8   1  242.88   28.70
   6   8   1  264.07   28.80
  -5  -8  -1  289.87   29.20
  -5  -8  -1  250.37   23.10
  -5  -8  -1  243.38   19.40
  -5  -8  -1  267.97   31.10
  -5  -8  -1  247.08   22.90
  -5  -8  -1  222.88   22.70
   5   8   1  271.47   41.20
   5   8   1  249.38   31.90
   5   8   1  325.97   44.20
   5   8   1  226.08   23.10
   5   8   1  221.38   27.70
  -4  -8  -1   29.40    9.40
  -4  -8  -1   30.80   14.00
  -4  -8  -1   30.50   10.00
  -4  -8  -1   34.70   13.90
  -4  -8  -1   32.70   15.50
  -4  -8  -1   30.90    7.30
  -4  -8  -1   35.50   11.00
   4   8   1   25.40   15.50
   4   8   1   19.30   18.40
  -3  -8  -1  602.04   47.50
  -3  -8  -1  513.05   44.20
  -3  -8  -1  621.34   35.80
  -3  -8  -1  705.53   46.20
   3   8   1  616.74   52.59
   3   8   1  582.74   48.20
  -2  -8  -1  228.98   24.60
  -2  -8  -1  183.68   27.50
  -2  -8  -1  196.38   23.80
  -2  -8  -1  224.08   27.80
  -2  -8  -1  151.08   25.10
  -2  -8  -1  199.48   17.30
   2   8   1  235.28   37.80
   2   8   1  203.48   28.70
  -1  -8  -1  149.49   26.40
  -1  -8  -1  129.19   19.90
  -1  -8  -1  172.28   17.70
  -1  -8  -1  164.08   27.10
  -1  -8  -1  154.88   21.00
  -1  -8  -1  206.48   31.20
   1   8   1  178.88   32.30
   1   8   1  195.48   33.70
   1   8   1  144.79   24.80
   0  -8  -1  952.90   65.19
   0  -8  -1 1080.99   59.99
   0  -8  -1  975.00   60.99
   0  -8  -1  993.20   67.39
   0  -8  -1 1158.98   65.29
   0  -8  -1 1019.40   71.39
   0   8   1  996.50   66.29
   0   8   1 1020.70   69.59
   0   8   1  930.61   69.29
   1  -8  -1  379.46   32.60
   1  -8  -1  380.56   40.60
   1  -8  -1  330.77   28.80
   1  -8  -1  366.16   37.30
   1  -8  -1  390.66   30.00
  -1   8   1  371.36   39.50
  -1   8   1  310.37   34.10
   2  -8  -1  324.57   20.30
   2  -8  -1  409.76   39.00
   2  -8  -1  332.07   26.30
   2  -8  -1  321.87   25.80
   2  -8  -1  343.07   28.80
   2  -8  -1  319.07   27.20
   2  -8  -1  271.77   21.30
  -2   8   1  353.36   34.60
  -2   8   1  315.97   31.20
   3  -8  -1    2.90    7.20
   3  -8  -1    2.90    6.20
   3  -8  -1    0.90    9.10
   3  -8  -1   -1.10    6.20
   3  -8  -1    8.80   15.40
   3  -8  -1    6.10    4.70
   3  -8  -1    0.90   10.10
  -3   8   1   -1.80    5.10
  -3   8   1    7.40   11.40
  -3   8   1    3.20   10.50
  -3   8   1    4.20    7.20
   4  -8  -1  225.18   28.00
   4  -8  -1  257.07   22.30
   4  -8  -1  249.38   27.70
   4  -8  -1  263.37   26.50
   4  -8  -1  256.57   20.30
   4  -8  -1  266.47   23.50
  -4   8   1  225.68   31.10
  -4   8   1  244.08   23.70
  -4   8   1  233.38   28.90
  -4   8   1  264.37   22.00
   5  -8  -1   45.00   14.30
   5  -8  -1   37.40   17.10
   5  -8  -1   27.40   17.30
   5  -8  -1   40.70   14.60
   5  -8  -1   56.99   14.90
   5  -8  -1   42.80   13.70
   5  -8  -1   29.00    9.50
  -5   8   1   36.90   16.80
  -5   8   1   29.60   11.30
  -5   8   1   54.29   16.40
  -5   8   1   39.80   18.40
   6  -8  -1   69.59   14.90
   6  -8  -1   57.89   16.30
   6  -8  -1   98.89   18.20
   6  -8  -1   76.99   23.80
   6  -8  -1  102.69   20.80
   6  -8  -1   95.09   17.30
   6  -8  -1   88.79   27.60
  -6   8   1  105.09   21.40
  -6   8   1   87.89   24.80
  -6   8   1   99.09   22.10
  -6   8   1  111.99   26.50
   7  -8  -1  250.87   25.40
   7  -8  -1  254.67   26.10
   7  -8  -1  268.87   39.70
   7  -8  -1  248.68   26.30
   7  -8  -1  222.78   29.00
   7  -8  -1  250.57   34.30
   7  -8  -1  232.58   28.80
  -7   8   1  229.88   34.20
  -7   8   1  250.07   38.00
  -7   8   1  329.57   33.20
  -7   8   1  244.68   23.10
   8  -8  -1   63.79   23.70
   8  -8  -1   82.09   32.90
   8  -8  -1   57.79   16.50
   8  -8  -1   65.79   18.90
   8  -8  -1  100.99   21.80
   8  -8  -1   82.39   17.20
  -8   8   1   95.39   20.00
  -8   8   1   79.69   21.70
  -8   8   1  103.29   25.70
  -8   8   1   83.49   25.70
  -8   8   1   79.09   24.30
  -8   8   1   91.79   18.40
   9  -8  -1  125.09   27.20
   9  -8  -1  108.79   21.70
   9  -8  -1  155.58   46.00
   9  -8  -1  112.79   32.70
   9  -8  -1  128.29   26.50
   9  -8  -1  107.89   23.90
   9  -8  -1  118.49   23.60
  -9   8   1  119.89   30.60
  -9   8   1  190.88   37.60
  -9   8   1  171.38   27.10
  -9   8   1  163.38   25.90
  -9   8   1  202.88   39.30
  -9   8   1  152.68   31.70
  10  -8  -1    9.90    9.90
  10  -8  -1   15.00   14.10
  10  -8  -1   -3.00   12.40
  10  -8  -1   20.70   21.00
  10  -8  -1   27.70   15.20
  10  -8  -1   14.80   20.00
  10  -8  -1   11.90   16.70
 -10   8   1   16.20   19.40
 -10   8   1   23.40   13.80
 -10   8   1   22.10   21.60
 -10   8   1   21.30   17.70
 -10   8   1    7.20   16.40
 -10   8   1    5.10   13.10
  11  -8  -1  118.59   44.50
  11  -8  -1   75.89   27.10
  11  -8  -1   89.49   24.40
  11  -8  -1   49.00   28.50
  11  -8  -1   50.99   19.60
 -11   8   1   98.59   33.20
 -11   8   1   72.29   22.50
 -11   8   1   51.99   23.30
 -11   8   1   83.89   28.60
 -12  -7  -1   17.50   15.00
 -12  -7  -1   12.10   26.20
 -12  -7  -1   -3.20   13.10
  12   7   1   22.70   25.40
  12   7   1   24.80   16.70
  12   7   1    1.70   13.90
  12   7   1   -7.20   15.90
 -11  -7  -1   29.00   20.10
 -11  -7  -1   17.90   13.00
 -11  -7  -1   19.40   14.00
 -11  -7  -1   14.60   16.60
 -11  -7  -1   17.70   12.80
 -11  -7  -1   37.30   19.30
  11   7   1   42.20   18.30
  11   7   1   16.00   25.30
  11   7   1   21.00   21.90
  11   7   1   44.60   42.30
  11   7   1   31.50   25.50
  11   7   1   12.30   13.20
 -10  -7  -1   15.90   11.00
 -10  -7  -1   22.30   14.10
 -10  -7  -1   19.60   15.80
 -10  -7  -1   17.80   11.50
 -10  -7  -1   19.50   14.80
 -10  -7  -1   21.50   13.80
  10   7   1   20.80   22.80
  10   7   1   35.70   16.50
  10   7   1   23.90   18.90
  10   7   1    6.50   20.30
  10   7   1   27.80   35.60
  10   7   1   20.40   13.40
  -9  -7  -1  153.88   25.60
  -9  -7  -1  158.98   21.30
  -9  -7  -1  161.58   22.10
  -9  -7  -1  175.58   26.50
  -9  -7  -1  181.58   27.70
  -9  -7  -1  215.68   33.30
   9   7   1  185.68   39.90
   9   7   1  245.58   33.60
   9   7   1  196.48   26.80
   9   7   1  127.99   32.80
   9   7   1  305.77   57.79
   9   7   1  181.58   23.80
  -8  -7  -1  397.06   34.10
  -8  -7  -1  449.86   33.90
  -8  -7  -1  410.86   40.10
  -8  -7  -1  426.96   38.70
  -8  -7  -1  444.96   38.10
  -8  -7  -1  443.86   37.20
   8   7   1  434.86   53.09
   8   7   1  410.56   49.80
   8   7   1  532.55   45.20
  -7  -7  -1   25.60   10.30
  -7  -7  -1   39.40   15.10
  -7  -7  -1   34.30   13.00
  -7  -7  -1   34.10   14.00
  -7  -7  -1   37.50   15.20
  -7  -7  -1   49.00   15.70
   7   7   1   26.50   24.60
   7   7   1   30.00   18.90
   7   7   1   25.80   13.10
   7   7   1   46.80   17.30
   7   7   1   46.70   24.70
  -6  -7  -1 1163.18   68.99
  -6  -7  -1 1112.99   67.09
  -6  -7  -1 1330.37   72.69
  -6  -7  -1 1262.37   74.09
  -6  -7  -1 1154.18   63.79
   6   7   1 1063.29   69.79
   6   7   1 1232.48   79.09
   6   7   1  979.00   78.89
   6   7   1  983.90   68.19
   6   7   1 1155.58   80.69
  -5  -7  -1  412.56   30.50
  -5  -7  -1  395.56   26.80
  -5  -7  -1  417.46   36.80
  -5  -7  -1  393.46   29.80
  -5  -7  -1  431.36   34.40
  -5  -7  -1  424.16   30.50
   5   7   1  373.36   31.10
   5   7   1  368.06   41.90
   5   7   1  403.96   39.10
   5   7   1  383.96   41.80
   5   7   1  396.26   34.70
  -4  -7  -1  524.25   38.20
  -4  -7  -1  523.35   39.20
  -4  -7  -1  541.45   42.20
  -4  -7  -1  553.54   34.10
  -4  -7  -1  543.95   34.00
  -4  -7  -1  546.85   34.20
  -4  -7  -1  521.45   31.20
   4   7   1  469.65   45.50
   4   7   1  498.85   34.30
   4   7   1  546.75   39.60
   4   7   1  546.35   42.10
   4   7   1  523.65   47.10
  -3  -7  -1  898.21   59.79
  -3  -7  -1  978.50   61.49
  -3  -7  -1 1086.19   64.39
   3   7   1 1005.40   64.69
   3   7   1  907.61   65.99
  -2  -7  -1  641.44   36.90
  -2  -7  -1  552.54   43.80
  -2  -7  -1  619.34   43.10
  -2  -7  -1  617.44   45.90
  -2  -7  -1  684.73   47.60
   2   7   1  731.13   50.29
   2   7   1  571.34   48.40
  -1  -7  -1  614.34   46.80
  -1  -7  -1  666.03   47.60
  -1  -7  -1  647.94   45.00
  -1  -7  -1  747.83   51.89
  -1  -7  -1  620.04   44.30
  -1  -7  -1  693.93   40.90
   1   7   1  659.73   50.89
   1   7   1  837.72   54.99
   1   7   1  683.03   47.20
   0  -7  -1  233.68   27.40
   0  -7  -1  263.17   29.60
   0  -7  -1  226.88   22.90
   0  -7  -1  258.47   21.40
   0  -7  -1  238.78   23.80
   0  -7  -1  229.48   26.40
   0   7   1  262.57   27.10
   0   7   1  295.37   31.50
   0   7   1  238.08   29.50
   1  -7  -1  696.03   45.20
   1  -7  -1  845.32   46.40
   1  -7  -1  603.94   52.29
   1  -7  -1  678.23   46.60
   1  -7  -1  711.43   51.69
  -1   7   1  732.13   50.39
  -1   7   1  736.73   54.39
   2  -7  -1    3.00    5.10
   2  -7  -1   10.90    4.00
   2  -7  -1   -0.50    7.40
   2  -7  -1   -0.50   11.70
   2  -7  -1   -1.40    7.30
   2  -7  -1    6.10    7.60
   2  -7  -1    2.50    7.00
   2  -7  -1    9.20    7.90
   2  -7  -1   11.20   14.00
  -2   7   1   12.60    6.80
  -2   7   1    7.10    9.30
  -2   7   1    0.60    9.10
  -2   7   1    6.00   15.10
   3  -7  -1   81.59   11.30
   3  -7  -1   94.29   18.70
   3  -7  -1   67.89   13.70
   3  -7  -1   62.09   13.30
   3  -7  -1   76.89   20.50
   3  -7  -1   78.09   21.10
   3  -7  -1   85.39   18.00
   3  -7  -1   80.29   12.60
  -3   7   1   87.89   20.30
  -3   7   1   81.49   19.10
  -3   7   1   87.79   13.40
  -3   7   1   96.69   15.50
   4  -7  -1  202.88   23.60
   4  -7  -1  232.38   33.40
   4  -7  -1  218.38   30.10
   4  -7  -1  183.48   20.30
   4  -7  -1  200.68   19.20
   4  -7  -1  202.88   25.10
   4  -7  -1  193.78   22.20
   4  -7  -1  189.78   16.80
   4  -7  -1  200.78   19.80
  -4   7   1  172.58   19.60
  -4   7   1  197.38   26.50
  -4   7   1  183.48   24.80
  -4   7   1  185.28   18.30
   5  -7  -1  179.98   21.30
   5  -7  -1  173.38   21.50
   5  -7  -1  193.78   18.70
   5  -7  -1  182.48   25.10
   5  -7  -1  224.28   20.70
   5  -7  -1  218.38   24.20
   5  -7  -1  204.48   28.30
  -5   7   1  197.48   28.10
  -5   7   1  179.78   20.20
  -5   7   1  186.88   22.30
  -5   7   1  179.48   27.00
  -5   7   1  206.78   18.30
   6  -7  -1  294.67   29.80
   6  -7  -1  274.97   26.20
   6  -7  -1  273.87   36.20
   6  -7  -1  270.97   24.60
   6  -7  -1  255.27   27.80
   6  -7  -1  250.87   31.60
   6  -7  -1  289.27   25.00
  -6   7   1  233.48   22.50
  -6   7   1  251.97   31.70
  -6   7   1  275.57   34.10
  -6   7   1  261.57   26.40
  -6   7   1  288.07   25.70
  -6   7   1  195.68   25.90
   7  -7  -1  755.42   51.19
   7  -7  -1  699.63   58.79
   7  -7  -1  797.82   54.09
   7  -7  -1  764.22   65.49
   7  -7  -1  803.42   50.39
   7  -7  -1  750.02   49.50
   7  -7  -1  784.62   56.39
  -7   7   1  719.53   52.49
  -7   7   1  771.02   49.20
  -7   7   1  701.93   57.59
  -7   7   1  779.32   60.39
  -7   7   1  848.82   52.69
  -7   7   1  786.92   55.99
   8  -7  -1   85.59   18.20
   8  -7  -1   69.99   19.90
   8  -7  -1   71.99   24.40
   8  -7  -1   63.89   16.40
   8  -7  -1  109.89   35.30
   8  -7  -1   90.49   19.90
  -8   7   1  100.79   25.10
  -8   7   1   96.39   19.20
  -8   7   1   65.19   23.80
  -8   7   1   60.89   18.50
  -8   7   1   60.99   22.00
  -8   7   1   83.99   20.00
   9  -7  -1  255.27   37.40
   9  -7  -1  284.07   28.60
   9  -7  -1  234.98   31.10
   9  -7  -1  326.87   57.69
   9  -7  -1  282.77   29.80
   9  -7  -1  261.07   30.30
   9  -7  -1  247.88   33.80
  -9   7   1  338.47   34.90
  -9   7   1  357.76   32.20
  -9   7   1  300.67   44.20
  -9   7   1  266.47   33.00
  -9   7   1  275.47   37.20
  -9   7   1  319.87   36.40
  10  -7  -1    0.70   21.50
  10  -7  -1    1.60   11.10
  10  -7  -1    5.20   12.20
  10  -7  -1   11.40   16.30
  10  -7  -1   13.00   14.40
  10  -7  -1    1.50    8.60
  10  -7  -1    5.70    9.20
 -10   7   1    4.60   14.00
 -10   7   1    0.40   14.00
 -10   7   1   13.80   11.90
 -10   7   1    8.70   16.70
 -10   7   1   18.90   15.60
 -10   7   1    3.30   17.50
  11  -7  -1  206.38   31.30
  11  -7  -1  270.27   45.30
  11  -7  -1  212.68   32.10
  11  -7  -1  235.48   58.69
  11  -7  -1  225.98   48.50
  11  -7  -1  183.78   34.20
 -11   7   1  295.27   53.29
 -11   7   1  198.38   29.50
 -11   7   1  239.08   44.40
 -11   7   1  260.57   39.60
 -11   7   1  199.38   38.30
 -12  -6  -1   51.49   24.10
 -12  -6  -1   31.70   18.80
 -12  -6  -1   49.00   20.80
 -12  -6  -1   45.70   20.70
 -12  -6  -1   54.69   25.80
 -12  -6  -1   43.30   20.10
  12   6   1   40.20   25.50
  12   6   1   80.79   26.00
  12   6   1   37.10   18.00
 -11  -6  -1   46.60   19.50
 -11  -6  -1   60.59   24.40
 -11  -6  -1   49.30   18.60
 -11  -6  -1   48.10   17.50
 -11  -6  -1   42.70   18.70
 -11  -6  -1   36.90   17.00
  11   6   1   38.30   23.20
  11   6   1   55.09   23.70
  11   6   1   53.59   19.40
  11   6   1   38.30   25.30
  11   6   1   13.70   41.00
 -10  -6  -1   90.59   19.50
 -10  -6  -1   75.49   22.30
 -10  -6  -1   97.09   22.90
 -10  -6  -1   77.69   20.00
 -10  -6  -1   78.49   22.70
 -10  -6  -1  101.19   24.60
  10   6   1  138.99   29.30
  10   6   1  101.89   22.80
  10   6   1   45.60   23.90
  10   6   1  101.49   28.20
  10   6   1  135.89   49.70
  -9  -6  -1  292.17   32.90
  -9  -6  -1  301.27   31.80
  -9  -6  -1  297.97   33.30
  -9  -6  -1  269.77   28.40
  -9  -6  -1  255.47   27.30
  -9  -6  -1  260.07   32.10
   9   6   1  318.57   35.30
   9   6   1  368.16   33.40
   9   6   1  352.46   39.30
   9   6   1  458.65   71.39
   9   6   1  283.17   44.50
  -8  -6  -1 1102.59   69.29
  -8  -6  -1 1105.39   67.59
  -8  -6  -1 1004.00   69.89
  -8  -6  -1 1100.79   70.29
  -8  -6  -1 1059.19   64.79
  -8  -6  -1 1071.49   64.09
   8   6   1 1043.40   77.89
   8   6   1 1135.19   74.69
   8   6   1 1068.59   84.19
   8   6   1  940.91   79.39
   8   6   1 1095.99   68.09
   8   6   1 1074.29   65.19
  -7  -6  -1  221.58   26.40
  -7  -6  -1  208.08   24.80
  -7  -6  -1  250.67   29.40
  -7  -6  -1  216.38   21.70
  -7  -6  -1  230.78   25.80
   7   6   1  316.97   50.99
   7   6   1  223.68   28.30
   7   6   1  213.28   25.50
   7   6   1  223.98   37.90
   7   6   1  299.47   43.00
   7   6   1  199.68   22.50
  -6  -6  -1  231.78   20.40
  -6  -6  -1  222.78   24.20
  -6  -6  -1  244.48   23.60
  -6  -6  -1  236.48   27.30
  -6  -6  -1  243.88   24.60
   6   6   1  233.68   25.40
   6   6   1  247.48   34.30
   6   6   1  243.68   35.90
   6   6   1  234.18   23.70
   6   6   1  261.17   36.30
  -5  -6  -1  187.58   20.70
  -5  -6  -1  212.88   24.90
  -5  -6  -1  196.28   20.00
  -5  -6  -1  185.38   19.80
  -5  -6  -1  192.08   16.70
  -5  -6  -1  177.28   18.60
   5   6   1  187.08   29.10
   5   6   1  223.58   32.70
   5   6   1  183.18   20.60
   5   6   1  187.78   22.40
   5   6   1  196.88   29.20
  -4  -6  -1 1370.46   71.09
  -4  -6  -1 1429.06   74.69
  -4  -6  -1 1627.84   82.39
  -4  -6  -1 1377.66   73.09
  -4  -6  -1 1394.56   73.39
  -4  -6  -1 1208.38   76.59
   4   6   1 1273.07   74.29
   4   6   1 1341.17   83.99
   4   6   1 1423.96   80.39
   4   6   1 1277.97   84.39
  -3  -6  -1  107.29   10.30
  -3  -6  -1  104.49   11.60
  -3  -6  -1  117.49   12.30
  -3  -6  -1  150.28   22.80
  -3  -6  -1  169.28   26.20
  -3  -6  -1  107.89   18.80
   3   6   1  108.99   12.80
   3   6   1  181.98   28.00
   3   6   1  112.09   23.70
   3   6   1  109.49   22.40
   3   6   1  157.18   20.80
  -2  -6  -1  138.99   21.00
  -2  -6  -1  135.49   21.50
  -2  -6  -1  120.69   17.30
  -2  -6  -1  149.99   12.80
  -2  -6  -1  139.29   20.80
   2   6   1  170.88   28.20
   2   6   1  127.79   21.80
  -1  -6  -1   38.60   12.20
  -1  -6  -1   28.10   11.00
  -1  -6  -1   32.90   14.10
  -1  -6  -1   26.20   12.00
  -1  -6  -1   45.80   17.40
  -1  -6  -1   40.20    8.60
   1   6   1   48.50   14.00
   1   6   1   41.00   17.20
   1   6   1   30.10   16.10
   0  -6  -1  125.29   14.40
   0  -6  -1  201.08   27.90
   0  -6  -1  154.58   24.00
   0  -6  -1  120.99   17.30
   0  -6  -1  117.49   17.10
   0  -6  -1  131.89   22.00
   0   6   1  178.68   24.70
   0   6   1  136.79   23.00
   0   6   1  185.68   28.00
   1  -6  -1  860.31   60.59
   1  -6  -1  983.70   53.39
   1  -6  -1  857.31   54.19
   1  -6  -1  885.51   53.09
   1  -6  -1  873.21   58.49
  -1   6   1  877.31   54.89
  -1   6   1  939.11   57.39
  -1   6   1  933.31   61.79
   2  -6  -1  639.34   34.70
   2  -6  -1  675.33   40.80
   2  -6  -1  627.24   33.20
   2  -6  -1  543.85   46.90
   2  -6  -1  671.93   39.70
   2  -6  -1  618.24   39.20
   2  -6  -1  643.34   38.30
   2  -6  -1  607.24   46.20
   2  -6  -1  553.84   39.50
  -2   6   1  593.34   41.80
  -2   6   1  584.84   43.20
  -2   6   1  585.34   34.30
  -2   6   1  539.35   45.90
   3  -6  -1 1066.59   59.89
   3  -6  -1 1057.39   63.39
   3  -6  -1 1035.10   67.79
   3  -6  -1 1081.09   57.29
   3  -6  -1 1088.29   62.79
   3  -6  -1 1184.18   62.79
   3  -6  -1  990.50   69.99
  -3   6   1  941.61   62.89
  -3   6   1 1043.90   65.39
  -3   6   1 1024.00   58.89
   4  -6  -1  510.25   32.90
   4  -6  -1  502.75   44.20
   4  -6  -1  521.05   33.50
   4  -6  -1  470.45   36.00
   4  -6  -1  481.25   33.30
   4  -6  -1  503.35   31.10
   4  -6  -1  478.25   39.30
  -4   6   1  487.75   37.20
  -4   6   1  478.95   34.30
  -4   6   1  532.45   30.80
  -4   6   1  455.95   38.70
  -4   6   1  454.25   32.30
  -4   6   1  485.75   29.40
  -4   6   1  447.46   37.60
   5  -6  -1  514.55   36.30
   5  -6  -1  496.05   40.10
   5  -6  -1  487.85   43.50
   5  -6  -1  503.55   38.50
   5  -6  -1  562.54   35.50
   5  -6  -1  511.05   34.00
   5  -6  -1  511.35   34.90
  -5   6   1  513.85   38.20
  -5   6   1  551.94   40.80
  -5   6   1  491.65   32.80
  -5   6   1  459.25   39.80
  -5   6   1  498.15   35.90
  -5   6   1  556.24   42.50
  -5   6   1  536.15   35.00
   6  -6  -1   42.90   18.30
   6  -6  -1   77.49   17.50
   6  -6  -1   81.79   27.30
   6  -6  -1   62.19   18.40
   6  -6  -1   77.59   18.40
   6  -6  -1   75.39   15.10
   6  -6  -1   64.19   13.90
   6  -6  -1   61.09   13.30
  -6   6   1   62.99   15.70
  -6   6   1   71.39   15.40
  -6   6   1   72.29   14.30
  -6   6   1   70.79   19.70
  -6   6   1   66.79   17.70
  -6   6   1   73.59   21.30
   7  -6  -1  185.08   21.60
   7  -6  -1  192.98   21.80
   7  -6  -1  184.88   22.30
   7  -6  -1  221.28   30.50
   7  -6  -1  247.18   44.50
   7  -6  -1  202.48   25.40
  -7   6   1  188.38   24.10
  -7   6   1  194.78   29.60
  -7   6   1  192.28   31.40
  -7   6   1  164.48   21.20
  -7   6   1  178.58   23.80
  -7   6   1  181.58   26.00
   8  -6  -1  327.97   28.80
   8  -6  -1  307.47   29.20
   8  -6  -1  311.47   45.10
   8  -6  -1  289.37   31.80
   8  -6  -1  297.47   29.50
   8  -6  -1  299.17   37.90
   8  -6  -1  318.37   34.30
  -8   6   1  296.77   31.10
  -8   6   1  282.77   28.50
  -8   6   1  272.87   32.90
  -8   6   1  273.47   35.80
  -8   6   1  316.87   37.90
   9  -6  -1  266.57   31.10
   9  -6  -1  232.28   35.30
   9  -6  -1  243.48   28.60
   9  -6  -1  200.58   24.90
   9  -6  -1  297.67   54.79
   9  -6  -1  218.28   27.10
   9  -6  -1  249.88   32.50
  -9   6   1  244.78   38.30
  -9   6   1  237.98   27.30
  -9   6   1  299.27   34.90
  -9   6   1  223.68   29.90
  -9   6   1  239.18   29.20
  10  -6  -1   56.79   17.70
  10  -6  -1   48.50   15.80
  10  -6  -1   47.90   17.10
  10  -6  -1   47.70   33.30
  10  -6  -1   57.69   21.20
  10  -6  -1   75.49   29.20
  10  -6  -1   78.39   20.00
 -10   6   1   55.19   21.20
 -10   6   1   67.39   20.90
 -10   6   1   69.39   22.20
 -10   6   1   34.90   21.40
 -10   6   1   69.79   25.30
 -10   6   1   81.39   21.20
  11  -6  -1   -1.20   10.50
  11  -6  -1   -0.70   13.70
  11  -6  -1    2.10    9.90
  11  -6  -1    8.10   26.00
  11  -6  -1   -9.40   11.80
  11  -6  -1    1.30   13.80
 -11   6   1   -1.20   16.10
 -11   6   1    2.40   13.00
 -11   6   1   14.90   17.40
 -11   6   1   -3.00   16.80
 -11   6   1    9.40   13.10
 -11   6   1    2.60   13.80
  12  -6  -1  213.98   61.99
  12  -6  -1  180.58   32.90
  12  -6  -1  172.38   50.79
  12  -6  -1  178.28   35.30
  12  -6  -1  139.19   30.30
 -12   6   1  178.98   34.40
 -12   6   1  214.98   35.60
 -12   6   1  125.19   32.20
 -12   6   1  129.89   33.20
 -12  -5  -1  258.47   37.40
 -12  -5  -1  236.28   35.10
 -12  -5  -1  273.17   33.60
 -12  -5  -1  263.27   34.10
 -12  -5  -1  263.07   39.00
 -12  -5  -1  255.67   36.10
  12   5   1  308.57   44.60
  12   5   1  230.68   34.80
  12   5   1  338.57   62.39
  12   5   1  379.96  104.19
 -11  -5  -1    1.20   11.10
 -11  -5  -1   12.20   15.60
 -11  -5  -1   -7.50   11.30
 -11  -5  -1   25.10   16.00
 -11  -5  -1    2.00   10.90
 -11  -5  -1    8.30   10.30
  11   5   1    8.70   17.40
  11   5   1   -5.80   21.10
  11   5   1    0.60   11.90
  11   5   1   42.50   39.70
  11   5   1    8.20   17.90
 -10  -5  -1  130.79   29.40
 -10  -5  -1  148.89   25.10
 -10  -5  -1  137.59   26.10
 -10  -5  -1  130.89   23.40
 -10  -5  -1  178.88   33.70
 -10  -5  -1  146.89   26.80
  10   5   1  115.89   29.90
  10   5   1  164.58   32.90
  10   5   1  226.68   56.49
  10   5   1  216.48   34.00
  10   5   1  187.08   31.30
  -9  -5  -1  199.68   28.20
  -9  -5  -1  190.08   23.30
  -9  -5  -1  227.78   24.80
  -9  -5  -1  189.88   27.90
  -9  -5  -1  198.38   26.20
  -9  -5  -1  193.78   27.80
   9   5   1  227.18   32.60
   9   5   1  220.48   31.80
   9   5   1  189.98   26.50
  -8  -5  -1  214.08   27.40
  -8  -5  -1  205.78   27.50
  -8  -5  -1  246.68   29.00
  -8  -5  -1  226.98   23.90
  -8  -5  -1  242.98   27.20
  -8  -5  -1  203.28   22.70
   8   5   1  214.48   29.60
   8   5   1  258.47   40.70
   8   5   1  214.58   25.80
   8   5   1  205.38   30.20
   8   5   1  299.97   48.40
  -7  -5  -1 1411.16   78.99
  -7  -5  -1 1330.67   81.99
  -7  -5  -1 1292.77   79.19
  -7  -5  -1 1393.26   75.99
  -7  -5  -1 1401.86   81.29
  -7  -5  -1 1349.07   76.59
   7   5   1 1393.26   91.09
   7   5   1 1321.97   77.69
   7   5   1 1351.66   79.29
   7   5   1 1355.86   83.59
  -6  -5  -1  845.82   51.19
  -6  -5  -1  831.72   48.00
  -6  -5  -1  840.52   53.89
  -6  -5  -1  823.02   53.19
  -6  -5  -1  835.22   50.49
   6   5   1  768.72   61.79
   6   5   1  767.92   53.29
   6   5   1  797.02   49.10
   6   5   1  766.22   59.89
   6   5   1  830.12   50.79
   6   5   1  785.62   48.90
  -5  -5  -1  441.66   30.80
  -5  -5  -1  450.35   31.80
  -5  -5  -1  432.86   35.00
  -5  -5  -1  506.35   34.10
  -5  -5  -1  447.96   28.80
   5   5   1  413.46   38.40
   5   5   1  430.06   28.70
   5   5   1  454.95   40.90
   5   5   1  426.46   32.50
   5   5   1  401.76   39.60
   5   5   1  448.96   30.00
   5   5   1  434.26   33.20
  -4  -5  -1 2721.53  152.58
   4   5   1 2706.53  168.58
   4   5   1 2700.83  166.08
   4   5   1 2863.11  165.78
  -3  -5  -1  266.47   24.60
  -3  -5  -1  341.07   22.30
  -3  -5  -1  326.47   28.60
  -3  -5  -1  306.57   25.90
  -3  -5  -1  305.27   21.60
  -3  -5  -1  308.87   20.50
  -3  -5  -1  307.97   19.70
   3   5   1  301.17   30.90
   3   5   1  292.37   27.80
   3   5   1  270.47   30.00
   3   5   1  303.77   27.20
  -2  -5  -1 1606.34   82.29
  -2  -5  -1 1406.16   78.89
  -2  -5  -1 1513.65   81.79
  -2  -5  -1 1403.36   80.39
   2   5   1 1427.26   84.19
   2   5   1 1349.66   82.69
  -1  -5  -1 1175.18   71.59
  -1  -5  -1 1279.47   74.29
  -1  -5  -1 1247.68   70.09
   1   5   1 1386.86   76.39
   0  -5  -1  157.28   14.30
   0  -5  -1  132.19   16.60
   0  -5  -1  140.09   20.50
   0  -5  -1  128.49   16.70
   0  -5  -1  199.98   25.90
   0   5   1  149.59   21.80
   0   5   1  153.08   19.10
   0   5   1  145.79   22.00
   1  -5  -1 1316.27   76.89
   1  -5  -1 1262.87   74.29
   1  -5  -1 1274.27   70.09
  -1   5   1 1211.28   70.39
   2  -5  -1    4.10   12.30
   2  -5  -1   15.60    6.00
   2  -5  -1    9.90    4.10
   2  -5  -1    8.90    7.30
   2  -5  -1   20.60   10.00
   2  -5  -1   11.00    8.40
   2  -5  -1    6.00   10.50
   2  -5  -1   13.60    8.20
   2  -5  -1   15.70    7.50
  -2   5   1   11.90   10.40
  -2   5   1   16.90    6.00
  -2   5   1   14.90    9.90
  -2   5   1   16.10   14.90
  -2   5   1   13.10    7.10
   3  -5  -1  535.85   36.20
   3  -5  -1  521.55   34.20
   3  -5  -1  580.94   31.50
   3  -5  -1  508.95   38.30
   3  -5  -1  530.45   36.00
   3  -5  -1  533.95   43.10
   3  -5  -1  541.05   32.80
  -3   5   1  484.15   37.60
  -3   5   1  513.05   32.90
  -3   5   1  577.94   39.40
  -3   5   1  502.95   34.30
  -3   5   1  541.25   37.40
  -3   5   1  565.94   31.20
   4  -5  -1 3892.61  220.88
   4  -5  -1 3198.98  204.38
   4  -5  -1 3270.07  201.38
  -4   5   1 3521.65  200.88
  -4   5   1 3033.00  186.88
  -4   5   1 3522.05  191.28
   5  -5  -1  915.11   47.70
   5  -5  -1  813.32   46.40
   5  -5  -1  737.33   47.50
   5  -5  -1  730.03   49.60
   5  -5  -1  715.23   51.19
   5  -5  -1  772.12   46.00
   5  -5  -1  751.72   56.09
   5  -5  -1  882.11   58.99
  -5   5   1  740.33   45.20
  -5   5   1  774.62   51.49
  -5   5   1  689.43   50.49
  -5   5   1  749.33   46.60
  -5   5   1  814.72   52.59
  -5   5   1  730.83   49.80
  -5   5   1  721.93   47.60
   6  -5  -1  108.09   15.40
   6  -5  -1  109.69   17.00
   6  -5  -1  142.39   21.30
   6  -5  -1  126.99   16.10
   6  -5  -1  158.68   33.60
   6  -5  -1  139.49   30.70
   6  -5  -1  114.69   17.90
   6  -5  -1  169.28   29.80
  -6   5   1  101.59   15.30
  -6   5   1  174.98   28.50
  -6   5   1  127.39   21.60
  -6   5   1  163.98   26.70
  -6   5   1  163.38   25.60
  -6   5   1  159.48   22.50
  -6   5   1  109.19   19.90
   7  -5  -1  465.15   35.00
   7  -5  -1  464.05   34.30
   7  -5  -1  415.76   41.80
   7  -5  -1  471.95   37.90
   7  -5  -1  420.36   40.90
   7  -5  -1  450.15   48.50
   7  -5  -1  513.25   34.60
  -7   5   1  444.96   38.10
  -7   5   1  412.56   39.50
  -7   5   1  414.16   38.70
  -7   5   1  422.86   36.30
  -7   5   1  456.45   34.50
  -7   5   1  452.85   40.30
  -7   5   1  447.96   35.90
   8  -5  -1  249.97   42.30
   8  -5  -1  185.98   29.10
   8  -5  -1  144.19   23.20
   8  -5  -1  280.47   51.49
   8  -5  -1  158.48   22.00
   8  -5  -1  179.78   21.80
   8  -5  -1  195.98   24.30
  -8   5   1  172.28   24.10
  -8   5   1  241.18   36.90
  -8   5   1  162.98   29.20
  -8   5   1  265.57   36.50
  -8   5   1  144.29   21.50
   9  -5  -1   14.80   12.90
   9  -5  -1   17.70   15.20
   9  -5  -1   19.00   11.30
   9  -5  -1   30.20   13.90
   9  -5  -1   24.60   30.80
   9  -5  -1   25.70   11.80
   9  -5  -1   13.40   17.30
  -9   5   1   28.70   14.70
  -9   5   1   42.70   18.60
  -9   5   1   23.30   12.80
  -9   5   1   24.60   17.90
  10  -5  -1  124.39   46.30
  10  -5  -1  126.49   24.60
  10  -5  -1  124.79   27.30
  10  -5  -1  124.49   27.80
  10  -5  -1  105.49   29.60
  10  -5  -1  113.29   24.40
 -10   5   1  133.49   29.90
 -10   5   1  142.39   34.40
 -10   5   1  117.59   30.20
 -10   5   1  130.09   27.80
 -10   5   1  114.49   27.10
  11  -5  -1  216.18   38.50
  11  -5  -1  203.88   48.60
  11  -5  -1  174.38   30.80
  11  -5  -1  165.28   31.20
  11  -5  -1  126.59   26.30
  11  -5  -1  192.38   58.89
 -11   5   1  184.28   38.00
 -11   5   1  206.58   33.20
 -11   5   1  161.58   31.10
 -11   5   1  147.69   34.60
 -11   5   1  161.08   32.10
 -11   5   1  253.27   44.80
  12  -5  -1   64.19   22.60
  12  -5  -1   44.10   20.50
  12  -5  -1   54.29   43.10
  12  -5  -1   33.30   23.90
  12  -5  -1   35.40   19.10
 -12   5   1   74.79   23.80
 -12   5   1   85.79   25.00
 -12   5   1   58.89   25.80
 -12   5   1   53.79   23.40
 -13  -4  -1  120.09   30.00
 -13  -4  -1  163.78   47.40
 -13  -4  -1  183.38   41.60
  13   4   1  144.69   45.90
  13   4   1  112.09   29.20
  13   4   1  163.98   37.40
 -12  -4  -1   53.59   25.20
 -12  -4  -1   90.09   25.70
 -12  -4  -1   58.09   23.60
 -12  -4  -1   79.39   22.80
 -12  -4  -1   69.99   21.90
 -12  -4  -1   81.09   24.70
  12   4   1   56.19   21.50
  12   4   1   58.59   29.50
  12   4   1  110.59   30.60
  12   4   1   60.69   30.80
  12   4   1  141.89   59.19
 -11  -4  -1   74.59   26.60
 -11  -4  -1   73.29   24.30
 -11  -4  -1   62.79   19.80
 -11  -4  -1   94.09   24.80
 -11  -4  -1   50.69   17.50
 -11  -4  -1   70.09   19.10
  11   4   1   63.79   21.20
  11   4   1   52.29   23.20
  11   4   1   99.29   26.10
  11   4   1   71.59   43.50
  11   4   1   92.49   31.80
 -10  -4  -1  138.59   22.00
 -10  -4  -1  147.79   24.50
 -10  -4  -1  160.28   27.80
 -10  -4  -1  215.28   38.50
 -10  -4  -1  191.18   28.40
 -10  -4  -1  192.08   37.50
  10   4   1  182.98   35.20
  10   4   1  178.08   32.30
  10   4   1  115.89   27.90
  10   4   1  164.28   44.60
  10   4   1  163.48   29.50
  -9  -4  -1  582.94   47.10
  -9  -4  -1  539.95   47.50
  -9  -4  -1  596.34   45.30
  -9  -4  -1  612.74   42.50
  -9  -4  -1  564.14   41.40
  -9  -4  -1  596.84   46.30
   9   4   1  551.34   48.40
   9   4   1  545.55   45.20
   9   4   1  530.15   49.60
  -8  -4  -1  738.53   47.10
  -8  -4  -1  756.32   50.59
  -8  -4  -1  696.23   50.79
  -8  -4  -1  690.53   46.10
  -8  -4  -1  701.63   52.89
  -8  -4  -1  711.83   50.39
   8   4   1  671.93   52.19
   8   4   1  748.73   67.99
   8   4   1  659.43   53.89
   8   4   1  745.43   60.59
   8   4   1  660.73   49.60
  -7  -4  -1  171.98   23.00
  -7  -4  -1  165.78   21.30
  -7  -4  -1  156.48   23.00
  -7  -4  -1  167.18   21.90
  -7  -4  -1  160.08   18.40
  -7  -4  -1  168.78   19.30
   7   4   1  155.78   28.20
   7   4   1  244.18   41.40
   7   4   1  232.68   29.00
   7   4   1  160.78   21.10
   7   4   1  156.28   23.40
  -6  -4  -1  138.89   16.00
  -6  -4  -1  158.18   21.00
  -6  -4  -1  152.48   18.70
  -6  -4  -1  167.08   20.20
  -6  -4  -1  171.78   19.50
   6   4   1  162.78   27.90
   6   4   1  146.79   21.00
   6   4   1  185.78   32.60
   6   4   1  132.59   17.90
   6   4   1  154.78   20.80
  -5  -4  -1  899.41   53.99
  -5  -4  -1  903.81   49.50
  -5  -4  -1  886.81   51.79
  -5  -4  -1  888.31   54.19
   5   4   1  851.21   59.09
   5   4   1  917.31   52.19
   5   4   1  831.42   53.59
   5   4   1  759.82   49.99
   5   4   1  920.11   60.69
   5   4   1  896.31   50.99
  -4  -4  -1   16.20    8.60
  -4  -4  -1   22.70    8.80
  -4  -4  -1   18.70    8.40
  -4  -4  -1   21.40   10.60
  -4  -4  -1   15.50    6.10
   4   4   1   15.20   11.80
   4   4   1   20.50    8.00
   4   4   1   28.90   14.80
   4   4   1   15.10    8.40
   4   4   1    8.20    9.10
   4   4   1   20.90   13.80
   4   4   1   16.70   12.30
   2   4   1 1602.84   87.79
   0  -4  -1  468.85   34.40
   0  -4  -1  492.65   31.00
   0  -4  -1  468.65   30.90
   0  -4  -1  467.25   33.10
   0   4   1  526.85   32.30
   0   4   1  506.25   34.10
   0   4   1  476.65   34.90
   3  -4  -1 1789.52  128.19
   3  -4  -1 1957.70  107.19
   3  -4  -1 1982.50  125.19
  -3   4   1 1775.32  111.29
  -3   4   1 2070.49  121.09
   5  -4  -1  334.57   34.00
   5  -4  -1  505.35   29.90
   5  -4  -1  401.16   30.60
   5  -4  -1  411.66   38.30
   5  -4  -1  409.96   28.00
   5  -4  -1  391.56   33.00
   5  -4  -1  425.06   31.60
  -5   4   1  393.66   32.90
  -5   4   1  386.56   30.20
  -5   4   1  405.46   32.00
  -5   4   1  398.66   27.80
  -5   4   1  409.36   29.80
  -5   4   1  349.27   31.70
  -5   4   1  423.16   32.70
   6  -4  -1  550.14   34.90
   6  -4  -1  518.05   37.40
   6  -4  -1  474.25   45.50
   6  -4  -1  525.35   35.20
   6  -4  -1  490.55   33.90
   6  -4  -1  486.35   40.10
   6  -4  -1  525.45   42.50
  -6   4   1  461.85   38.80
  -6   4   1  479.85   38.70
  -6   4   1  517.65   38.50
  -6   4   1  485.85   38.20
  -6   4   1  483.55   34.00
  -6   4   1  496.35   37.00
  -6   4   1  532.25   36.70
   7  -4  -1  715.13   43.80
   7  -4  -1  690.43   48.60
   7  -4  -1  675.03   51.39
   7  -4  -1  623.24   50.79
   7  -4  -1  659.23   43.30
   7  -4  -1  680.43   46.80
   7  -4  -1  651.53   57.99
   7  -4  -1  666.33   44.50
  -7   4   1  647.64   43.40
  -7   4   1  661.23   47.60
  -7   4   1  630.64   46.90
  -7   4   1  574.94   47.80
  -7   4   1  661.23   48.80
  -7   4   1  596.84   45.80
  -7   4   1  637.74   45.40
   8  -4  -1  908.21   61.29
   8  -4  -1  873.01   64.69
   8  -4  -1  841.42   56.19
   8  -4  -1  897.61   54.59
   8  -4  -1  821.32   61.39
   8  -4  -1  883.91   74.49
   8  -4  -1  902.41   55.79
   8  -4  -1  863.81   57.69
  -8   4   1  774.22   60.39
  -8   4   1  833.82   54.89
  -8   4   1  802.52   58.19
  -8   4   1  772.42   57.49
  -8   4   1  881.51   58.29
  -8   4   1  830.42   60.19
   9  -4  -1  537.75   44.90
   9  -4  -1  516.25   45.60
   9  -4  -1  475.15   40.70
   9  -4  -1  511.55   38.60
   9  -4  -1  479.45   40.50
   9  -4  -1  484.35   59.29
   9  -4  -1  461.75   47.70
   9  -4  -1  519.35   41.40
  -9   4   1  452.05   42.70
  -9   4   1  428.56   42.60
  -9   4   1  442.26   41.30
  -9   4   1  463.25   41.40
  -9   4   1  485.85   45.10
  -9   4   1  466.95   38.60
  10  -4  -1   83.89   37.00
  10  -4  -1   54.39   17.30
  10  -4  -1   33.40   20.00
  10  -4  -1   59.29   17.30
  10  -4  -1   71.19   20.30
  10  -4  -1   65.49   21.70
 -10   4   1   85.69   27.90
 -10   4   1   51.49   18.10
 -10   4   1   70.29   23.70
 -10   4   1   89.29   25.40
 -10   4   1   92.99   24.00
  11  -4  -1   35.70   29.70
  11  -4  -1   16.40   15.90
  11  -4  -1   21.40   13.70
  11  -4  -1   28.70   21.00
  11  -4  -1   16.20   17.60
  11  -4  -1   35.70   17.30
 -11   4   1   30.30   16.30
 -11   4   1   41.20   20.60
 -11   4   1   29.80   20.30
 -11   4   1   27.10   20.50
 -11   4   1   29.10   17.60
 -11   4   1   38.00   17.70
  12  -4  -1    0.10   14.80
  12  -4  -1   -3.70   10.30
  12  -4  -1   10.20   12.10
  12  -4  -1   14.70   30.80
  12  -4  -1   -0.70   15.20
 -12   4   1   13.30   16.10
 -12   4   1    1.80   15.00
 -12   4   1    7.50   15.70
 -12   4   1   -3.40   17.50
 -12   4   1   -7.60   12.90
 -12   4   1    9.30   21.10
 -13  -3  -1  404.16   49.10
 -13  -3  -1  510.95   50.19
 -13  -3  -1  455.75   53.19
 -13  -3  -1  494.25   49.80
  13   3   1  486.35   51.69
  13   3   1  522.85   55.39
  13   3   1  492.55   59.69
 -12  -3  -1  309.37   35.10
 -12  -3  -1  263.87   38.80
 -12  -3  -1  313.77   37.10
 -12  -3  -1  298.47   38.30
 -12  -3  -1  331.07   42.20
 -12  -3  -1  292.27   37.40
  12   3   1  317.37   45.00
  12   3   1  350.06   45.50
  12   3   1  374.66   54.79
  12   3   1  308.67   39.70
  12   3   1  547.35   94.19
 -11  -3  -1   -6.10    7.70
 -11  -3  -1   -2.90    9.30
 -11  -3  -1  -10.70    7.80
 -11  -3  -1   -0.50   10.80
 -11  -3  -1  -10.70    9.90
 -11  -3  -1    4.30   12.00
  11   3   1    8.70   18.60
  11   3   1   -2.20   10.10
  11   3   1    3.80   12.80
  11   3   1    6.30   28.30
  11   3   1    8.80    8.60
  11   3   1   -1.10   11.70
 -10  -3  -1  128.39   24.90
 -10  -3  -1  105.79   22.20
 -10  -3  -1   82.29   21.60
 -10  -3  -1  145.09   23.80
 -10  -3  -1  171.08   28.60
 -10  -3  -1  134.39   26.90
  10   3   1  133.69   32.60
  10   3   1  157.48   29.50
  10   3   1  134.59   26.20
  10   3   1  146.19   32.10
  -9  -3  -1  348.27   33.70
  -9  -3  -1  369.66   31.90
  -9  -3  -1  371.36   31.40
  -9  -3  -1  381.66   27.30
  -9  -3  -1  313.67   35.60
  -9  -3  -1  346.47   35.90
  -9  -3  -1  355.26   34.90
   9   3   1  386.96   39.50
   9   3   1  390.16   36.30
   9   3   1  359.76   39.00
   9   3   1  387.16   31.10
   9   3   1  384.36   42.90
  -8  -3  -1  456.95   29.40
  -8  -3  -1  455.05   37.60
  -8  -3  -1  477.65   37.70
  -8  -3  -1  423.06   37.70
  -8  -3  -1  463.65   34.30
  -8  -3  -1  435.96   39.60
  -8  -3  -1  431.66   33.30
   8   3   1  492.95   38.80
   8   3   1  440.06   43.50
   8   3   1  407.76   32.60
   8   3   1  437.46   41.30
   8   3   1  463.35   40.30
   8   3   1  430.96   52.59
  -7  -3  -1  902.21   59.19
  -7  -3  -1  925.21   56.09
  -7  -3  -1  889.91   52.59
  -7  -3  -1  836.32   55.99
  -7  -3  -1  883.21   53.09
  -7  -3  -1  871.91   55.49
   7   3   1  898.41   57.69
   7   3   1  850.11   55.79
   7   3   1  826.52   59.19
   7   3   1  897.01   61.79
   7   3   1  867.21   67.59
  -6  -3  -1  501.05   34.90
  -6  -3  -1  561.74   40.20
  -6  -3  -1  552.14   38.30
  -6  -3  -1  553.54   38.30
  -6  -3  -1  541.15   34.80
   6   3   1  531.95   37.40
   6   3   1  534.45   40.40
   6   3   1  497.25   45.60
   6   3   1  562.84   42.90
   6   3   1  543.05   38.70
  -5  -3  -1 1466.45   80.79
  -5  -3  -1 1652.23   80.89
   5   3   1 1400.16   82.09
   5   3   1 1422.26   86.99
   5   3   1 1417.86   84.49
   5   3   1 1440.66   79.49
  -4  -3  -1  136.59   13.20
  -4  -3  -1  134.89   14.90
  -4  -3  -1  148.59   17.00
  -4  -3  -1  149.88   18.30
   4   3   1  156.98   22.20
   4   3   1  144.59   22.50
   4   3   1  129.49   14.70
   4   3   1  167.68   17.70
   4   3   1  131.59   15.80
   3   3   1 1750.62  110.19
   3   3   1 1809.42  106.49
  -2  -3  -1   38.40    6.10
  -2  -3  -1   40.00    9.10
  -2  -3  -1   44.50    8.50
  -2  -3  -1   61.29    9.10
  -2  -3  -1   48.50    7.20
  -2  -3  -1   50.49    6.90
  -2  -3  -1   45.80   10.30
   2   3   1   59.89   12.70
   2   3   1   48.10   11.40
   2   3   1   25.90    8.60
   2   3   1   49.70    8.30
   2   3   1   53.89    9.80
  -2   3   1 1429.86   83.59
  -3   3   1 1398.96   71.79
   4  -3  -1  187.58   24.70
   4  -3  -1  197.98   18.80
   4  -3  -1  181.38   19.00
   4  -3  -1  173.28   16.10
   4  -3  -1  178.98   16.20
   4  -3  -1  179.18   15.10
   4  -3  -1  175.28   17.20
   4  -3  -1  146.19   20.00
  -4   3   1  169.28   17.10
  -4   3   1  160.78   15.00
  -4   3   1  148.29   19.00
  -4   3   1  164.78   19.70
  -4   3   1  157.78   16.80
  -4   3   1  178.98   17.60
   5  -3  -1 1165.98   68.29
   5  -3  -1 1154.28   62.19
   5  -3  -1 1120.29   73.49
   5  -3  -1 1129.59   69.09
  -5   3   1 1129.09   64.89
  -5   3   1 1121.09   62.29
  -5   3   1 1116.29   65.89
  -5   3   1 1113.19   67.69
   6  -3  -1  666.33   43.50
   6  -3  -1  660.63   53.79
   6  -3  -1  660.53   41.90
   6  -3  -1  657.63   47.50
   6  -3  -1  651.83   41.30
   6  -3  -1  694.03   41.70
   6  -3  -1  693.43   47.80
   6  -3  -1  698.83   46.00
  -6   3   1  673.63   44.70
  -6   3   1  633.04   41.00
  -6   3   1  599.44   44.20
  -6   3   1  645.94   43.00
  -6   3   1  640.24   44.20
  -6   3   1  615.34   46.30
  -6   3   1  635.64   44.20
   7  -3  -1  128.59   20.20
   7  -3  -1  118.49   20.80
   7  -3  -1  141.79   25.50
   7  -3  -1  113.09   17.50
   7  -3  -1  107.59   16.10
   7  -3  -1  135.89   22.50
   7  -3  -1  141.29   19.90
   7  -3  -1  168.88   37.00
  -7   3   1  122.59   22.90
  -7   3   1  161.78   24.90
  -7   3   1  151.98   22.80
  -7   3   1  127.99   21.40
  -7   3   1  104.79   17.10
  -7   3   1  115.29   18.20
  -7   3   1  154.28   26.50
   8  -3  -1  154.98   29.50
   8  -3  -1  149.09   19.70
   8  -3  -1  130.19   21.80
   8  -3  -1  150.28   20.60
   8  -3  -1  148.79   23.00
   8  -3  -1  197.88   46.50
   8  -3  -1  149.19   22.80
   8  -3  -1  151.88   27.40
  -8   3   1  156.58   24.80
  -8   3   1  134.79   23.00
  -8   3   1  178.18   33.60
  -8   3   1  120.99   22.00
  -8   3   1  196.78   29.60
  -8   3   1  165.08   24.20
   9  -3  -1  172.78   23.50
   9  -3  -1  210.88   26.50
   9  -3  -1  225.38   28.60
   9  -3  -1  190.48   25.00
   9  -3  -1  229.38   40.60
   9  -3  -1  214.58   52.09
   9  -3  -1  250.57   37.00
  -9   3   1  183.78   27.50
  -9   3   1  202.58   27.20
  -9   3   1  220.38   30.00
  -9   3   1  158.98   27.10
  -9   3   1  188.38   27.70
  -9   3   1  165.28   23.30
  10  -3  -1  183.58   39.10
  10  -3  -1  156.48   23.60
  10  -3  -1  199.28   34.00
  10  -3  -1  143.29   22.70
  10  -3  -1  223.58   32.00
  10  -3  -1  236.78   55.29
  10  -3  -1  174.68   28.90
 -10   3   1  157.88   27.90
 -10   3   1  212.48   34.00
 -10   3   1  142.89   25.50
 -10   3   1  156.48   30.30
 -10   3   1  173.48   35.50
 -10   3   1   92.69   21.10
  11  -3  -1  136.99   26.20
  11  -3  -1  161.18   40.90
  11  -3  -1  145.49   29.50
  11  -3  -1  115.69   44.10
  11  -3  -1  112.29   29.00
  11  -3  -1  107.79   23.80
  11  -3  -1  122.39   27.60
 -11   3   1  157.28   36.00
 -11   3   1  111.89   27.50
 -11   3   1   97.89   25.90
 -11   3   1  136.79   30.80
 -11   3   1  150.68   30.60
 -11   3   1  122.19   25.40
  12  -3  -1    5.70   32.00
  12  -3  -1   10.10   12.60
  12  -3  -1    9.80   13.90
  12  -3  -1   -0.70   14.40
  12  -3  -1   10.00   17.50
  12  -3  -1   -1.20   17.80
  12  -3  -1   10.60   13.30
 -12   3   1   15.10   20.20
 -12   3   1   13.10   15.10
 -12   3   1    1.80   14.50
 -12   3   1   -6.20   16.20
 -12   3   1   10.60   19.30
 -12   3   1   15.40   15.80
  13  -3  -1   -0.20   19.40
  13  -3  -1   21.90   42.60
  13  -3  -1    5.20   11.10
  13  -3  -1   -6.60   16.30
 -13   3   1    2.30   15.80
 -13   3   1   -1.40   14.80
 -13   3   1  -16.50   13.80
 -13  -2  -1   37.10   19.70
 -13  -2  -1   69.99   30.30
 -13  -2  -1   34.50   19.50
 -13  -2  -1   47.30   23.60
  13   2   1   20.60   17.80
  13   2   1   60.89   33.70
  13   2   1   49.60   18.90
  13   2   1   33.60   24.50
 -12  -2  -1  136.99   35.90
 -12  -2  -1  101.09   29.90
 -12  -2  -1  117.19   29.30
 -12  -2  -1   82.49   23.60
 -12  -2  -1  137.39   28.70
 -12  -2  -1  139.09   28.00
  12   2   1  140.79   26.80
  12   2   1  120.89   31.00
  12   2   1   68.89   26.70
  12   2   1  217.28   65.99
  12   2   1  115.89   38.90
  12   2   1  123.79   29.50
 -11  -2  -1  191.18   29.40
 -11  -2  -1  227.28   37.00
 -11  -2  -1  197.78   31.80
 -11  -2  -1  182.88   30.50
 -11  -2  -1  191.38   25.40
 -11  -2  -1  208.78   27.70
  11   2   1  234.78   36.40
  11   2   1  230.88   35.20
  11   2   1  242.48   37.70
  11   2   1  287.77   29.90
  11   2   1  389.56   77.99
  11   2   1  226.28   39.10
 -10  -2  -1   26.40   11.90
 -10  -2  -1   37.20   18.40
 -10  -2  -1   27.60   14.80
 -10  -2  -1   25.40   15.40
 -10  -2  -1   37.60   14.60
 -10  -2  -1   33.30   15.00
  10   2   1   27.00   17.60
  10   2   1   47.10   20.10
  10   2   1   35.90   18.10
  10   2   1   27.70   13.50
  10   2   1   36.70   15.70
  10   2   1   36.10   31.70
  -9  -2  -1   40.50   15.30
  -9  -2  -1   51.19   14.30
  -9  -2  -1   83.29   18.40
  -9  -2  -1   76.59   19.10
  -9  -2  -1   55.89   20.50
  -9  -2  -1   74.69   14.70
  -9  -2  -1   48.80   17.70
   9   2   1   54.29   16.50
   9   2   1   69.59   16.80
   9   2   1   49.40   19.20
   9   2   1   42.70   17.50
   9   2   1   49.40   32.50
   9   2   1   52.39   19.40
  -8  -2  -1   15.90   13.30
  -8  -2  -1   23.90   12.00
  -8  -2  -1   19.30    9.30
  -8  -2  -1   21.40   12.70
  -8  -2  -1   31.30   12.00
  -8  -2  -1   25.30    8.70
  -8  -2  -1   25.50   11.90
   8   2   1   34.40   23.90
   8   2   1   22.60   14.20
   8   2   1   17.70   15.00
   8   2   1   22.80   11.60
   8   2   1   24.50   14.60
   8   2   1   14.90   10.70
  -7  -2  -1  243.58   22.30
  -7  -2  -1  268.67   25.60
  -7  -2  -1  280.97   23.80
  -7  -2  -1  242.98   27.10
  -7  -2  -1  281.47   20.40
  -7  -2  -1  242.58   26.70
  -7  -2  -1  261.87   25.90
   7   2   1  249.58   36.00
   7   2   1  283.87   26.80
   7   2   1  242.78   28.10
   7   2   1  239.38   28.10
   7   2   1  255.57   29.00
   7   2   1  254.17   23.10
  -6  -2  -1  137.39   17.30
  -6  -2  -1  121.79   15.70
  -6  -2  -1  142.09   12.70
  -6  -2  -1  137.59   18.40
  -6  -2  -1  126.19   19.00
  -6  -2  -1  133.59   15.10
  -6  -2  -1  112.99   17.80
   6   2   1  177.98   23.50
   6   2   1  131.79   19.80
   6   2   1  201.78   34.60
   6   2   1  117.99   15.40
   6   2   1  129.19   17.50
   6   2   1  123.69   19.50
  -5  -2  -1  312.57   25.30
  -5  -2  -1  301.47   19.30
  -5  -2  -1  306.47   24.90
  -5  -2  -1  290.67   21.90
  -5  -2  -1  307.17   24.10
  -5  -2  -1  310.97   26.60
   5   2   1  294.57   21.80
   5   2   1  280.27   26.10
   5   2   1  297.77   24.20
   5   2   1  289.47   31.40
   5   2   1  277.67   26.10
   5   2   1  316.07   28.20
  -4  -2  -1   10.90    8.30
  -4  -2  -1    7.30    6.60
  -4  -2  -1   12.50   11.90
  -4  -2  -1    7.50    4.80
  -4  -2  -1    7.80    6.70
   4   2   1    8.80    6.20
   4   2   1   -1.60    7.40
   4   2   1    6.00    6.70
   4   2   1    7.60    5.80
   4   2   1   16.60    9.90
   4   2   1    5.10   10.80
   3   2   1 1490.85   94.79
   1   2   1    9.30    2.10
   0  -2  -1  472.25   30.50
   0  -2  -1  521.05   28.80
   0  -2  -1  557.34   31.90
   0   2   1  488.85   30.70
   0   2   1  565.04   32.20
   4  -2  -1  690.93   42.10
   4  -2  -1  539.65   41.20
   4  -2  -1  661.53   47.60
  -4   2   1  647.94   38.00
  -4   2   1  671.93   43.70
  -4   2   1  687.03   40.80
  -4   2   1  686.13   40.60
  -4   2   1  701.13   41.20
  -4   2   1  614.24   39.50
  -4   2   1  676.83   39.70
   5  -2  -1  938.21   52.19
   5  -2  -1  926.81   56.59
   5  -2  -1  950.70   55.59
   5  -2  -1  919.61   51.99
   5  -2  -1  744.03   53.99
   5  -2  -1  919.71   63.19
  -5   2   1  902.01   51.59
  -5   2   1  905.01   54.59
  -5   2   1  912.91   57.49
  -5   2   1  958.30   53.89
  -5   2   1  898.11   53.99
  -5   2   1  939.61   53.89
   6  -2  -1 1507.25   89.19
   6  -2  -1 1654.73  100.19
  -6   2   1 1648.04   93.39
   7  -2  -1 1022.70   62.19
   7  -2  -1  989.10   63.59
   7  -2  -1  995.70   60.19
   7  -2  -1 1080.49   77.69
   7  -2  -1 1019.60   68.09
   7  -2  -1 1066.29   62.09
   7  -2  -1 1050.09   62.29
   7  -2  -1 1039.20   65.99
  -7   2   1  995.60   67.19
  -7   2   1 1071.79   63.59
  -7   2   1 1044.10   63.89
  -7   2   1 1016.80   64.69
  -7   2   1 1046.40   63.29
  -7   2   1 1045.30   63.59
  -7   2   1 1005.80   60.59
   8  -2  -1 1277.67   94.89
   8  -2  -1 1364.26   78.79
   8  -2  -1 1325.47   78.59
   8  -2  -1 1388.36   83.39
   8  -2  -1 1505.75   81.39
   8  -2  -1 1348.17   77.69
   8  -2  -1 1322.47   85.89
  -8   2   1 1213.98   78.79
  -8   2   1 1261.17   78.69
  -8   2   1 1324.57   79.49
  -8   2   1 1249.57   80.39
  -8   2   1 1255.27   83.59
   9  -2  -1  648.94   45.20
   9  -2  -1  579.74   45.60
   9  -2  -1  561.44   42.50
   9  -2  -1  597.04   64.99
   9  -2  -1  576.04   44.00
   9  -2  -1  509.95   49.20
  -9   2   1  537.45   41.60
  -9   2   1  571.44   46.80
  -9   2   1  494.45   43.40
  -9   2   1  585.34   46.50
  -9   2   1  547.15   44.70
  -9   2   1  517.25   47.70
  10  -2  -1   68.19   24.70
  10  -2  -1   95.39   22.00
  10  -2  -1   79.59   21.90
  10  -2  -1   77.39   35.30
  10  -2  -1   51.69   16.40
  10  -2  -1   74.19   19.30
 -10   2   1   56.59   18.00
 -10   2   1   69.09   21.60
 -10   2   1   70.59   18.00
 -10   2   1   66.69   20.90
 -10   2   1   72.39   21.30
 -10   2   1   61.29   23.30
  11  -2  -1   61.69   35.90
  11  -2  -1   49.30   16.70
  11  -2  -1   67.09   23.10
  11  -2  -1   52.29   21.60
  11  -2  -1   86.19   22.30
  11  -2  -1   45.70   21.80
  11  -2  -1   43.50   16.00
 -11   2   1   68.89   20.90
 -11   2   1   48.20   19.40
 -11   2   1   76.29   21.10
 -11   2   1   64.69   21.00
 -11   2   1   55.79   19.90
 -11   2   1   54.89   21.90
  12  -2  -1  178.18   34.00
  12  -2  -1  162.48   27.40
  12  -2  -1  293.67   70.69
  12  -2  -1  174.78   37.20
  12  -2  -1  239.88   53.09
  12  -2  -1  157.18   30.30
 -12   2   1  177.78   33.60
 -12   2   1  182.58   37.40
 -12   2   1  248.98   39.30
 -12   2   1  202.08   37.30
 -12   2   1  208.18   44.80
 -12   2   1  265.47   45.10
  13  -2  -1   84.29   23.20
  13  -2  -1   80.19   30.00
  13  -2  -1  186.28   75.09
  13  -2  -1   65.79   24.10
  13  -2  -1   66.49   30.00
 -13   2   1   47.50   22.30
 -13   2   1   62.29   24.20
 -13   2   1   81.29   26.20
 -13  -1  -1  801.22   65.29
 -13  -1  -1  742.33   68.39
 -13  -1  -1  735.53   69.19
 -13  -1  -1  801.82   65.39
  13   1   1  737.23   75.59
  13   1   1  770.42   67.19
  13   1   1  749.92   67.59
  13   1   1  787.52   59.19
 -12  -1  -1   42.40   20.60
 -12  -1  -1   52.39   21.00
 -12  -1  -1   50.79   19.60
 -12  -1  -1   28.40   17.90
 -12  -1  -1   56.49   22.70
 -12  -1  -1   46.70   20.70
  12   1   1   68.39   20.60
  12   1   1   46.20   23.80
  12   1   1   35.70   24.50
  12   1   1   60.09   21.40
  12   1   1   77.89   51.09
  12   1   1   51.89   27.30
 -11  -1  -1   86.99   20.80
 -11  -1  -1   39.80   16.70
 -11  -1  -1   83.19   25.70
 -11  -1  -1   82.49   23.20
 -11  -1  -1   73.89   18.60
 -11  -1  -1   64.59   19.10
  11   1   1   67.89   28.00
  11   1   1   62.79   21.90
  11   1   1   76.79   23.00
  11   1   1   53.29   18.10
  11   1   1   92.99   21.30
  11   1   1  110.89   42.70
 -10  -1  -1   22.30   14.10
 -10  -1  -1   24.30   14.40
 -10  -1  -1   40.50   20.40
 -10  -1  -1   32.80   12.00
 -10  -1  -1   33.20   15.10
  10   1   1   34.50   19.20
  10   1   1   14.10   11.70
  10   1   1   17.40   16.20
  10   1   1   39.50   15.70
  10   1   1   12.70   27.40
  10   1   1   23.10   17.50
  -9  -1  -1  195.48   22.80
  -9  -1  -1  220.68   24.40
  -9  -1  -1  235.48   22.10
  -9  -1  -1  192.38   27.70
  -9  -1  -1  228.58   29.40
  -9  -1  -1  224.58   27.10
  -9  -1  -1  209.28   27.30
   9   1   1  184.58   29.60
   9   1   1  210.08   30.80
   9   1   1  194.98   23.10
   9   1   1  212.28   27.20
   9   1   1  271.27   36.80
  -8  -1  -1  454.75   36.10
  -8  -1  -1  424.16   35.50
  -8  -1  -1  459.65   33.40
  -8  -1  -1  402.56   31.80
  -8  -1  -1  423.36   38.50
  -8  -1  -1  410.46   37.40
  -8  -1  -1  445.36   31.10
   8   1   1  416.76   38.20
   8   1   1  383.46   39.00
   8   1   1  476.95   49.80
   8   1   1  424.66   38.20
   8   1   1  432.76   33.00
   8   1   1  407.96   35.80
  -7  -1  -1   93.09   14.60
  -7  -1  -1  103.39   13.30
  -7  -1  -1  156.28   24.50
  -7  -1  -1  110.09   17.90
  -7  -1  -1   99.19   15.50
  -7  -1  -1   93.49   19.10
  -7  -1  -1  164.58   23.50
   7   1   1  139.79   21.90
   7   1   1  130.19   21.50
   7   1   1  102.69   21.30
   7   1   1  126.19   20.00
   7   1   1   91.79   15.40
   7   1   1  138.89   31.20
  -6  -1  -1  397.36   27.90
  -6  -1  -1  380.16   31.00
  -6  -1  -1  372.56   32.40
  -6  -1  -1  404.66   26.30
  -6  -1  -1  383.06   29.80
  -6  -1  -1  392.16   28.00
  -6  -1  -1  427.46   30.90
   6   1   1  385.96   38.30
   6   1   1  369.16   31.60
   6   1   1  377.06   30.10
   6   1   1  386.16   31.90
   6   1   1  366.06   33.30
   6   1   1  426.46   29.00
  -5  -1  -1  804.02   47.70
  -5  -1  -1  854.41   52.89
  -5  -1  -1  844.72   47.80
  -5  -1  -1  825.62   50.39
  -5  -1  -1  852.91   49.80
  -5  -1  -1  945.71   46.70
  -5  -1  -1  845.72   49.90
   5   1   1  801.12   49.60
   5   1   1  844.12   50.89
   5   1   1  845.12   57.09
   5   1   1  801.82   52.69
   5   1   1  824.72   51.09
  -4  -1  -1  893.61   56.39
   4   1   1 1180.48   60.59
  -3  -1  -1 1387.86   90.69
   3   1   1 1457.05   87.59
   3   1   1 1499.65   93.39
   3   1   1 1410.86   83.69
   2   1   1   25.80    8.40
   0   1   1  184.38   10.60
   3  -1  -1  104.69    9.60
   3  -1  -1  143.49   11.30
   3  -1  -1  111.19   11.80
   3  -1  -1  107.09   12.20
   3  -1  -1   96.39   11.20
   3  -1  -1  110.79   15.60
   3  -1  -1  106.19   10.00
   3  -1  -1  111.59   10.30
  -3   1   1  118.79   11.40
  -3   1   1   99.39   10.50
  -3   1   1  102.79   13.60
  -3   1   1  112.59   11.50
  -3   1   1  112.49   10.60
  -3   1   1   99.69   10.90
  -3   1   1  104.79    9.60
   5  -1  -1 2230.88  139.39
   5  -1  -1 2485.15  146.69
   5  -1  -1 2321.17  165.08
   5  -1  -1 2438.36  146.39
   5  -1  -1 2615.44  165.68
  -5   1   1 2678.03  162.68
  -5   1   1 2354.16  150.08
   6  -1  -1 2589.84  147.09
   7  -1  -1 2037.30  122.09
   7  -1  -1 1975.30  106.49
   7  -1  -1 1973.50  109.59
  -7   1   1 1865.91  111.39
  -7   1   1 1971.70  105.49
  -7   1   1 1892.81  105.99
  -7   1   1 1937.01  104.29
  -7   1   1 1982.50  106.19
  -7   1   1 1877.81  107.89
   8  -1  -1 1055.59   69.29
   8  -1  -1 1073.49   82.79
   8  -1  -1 1038.00   66.49
   8  -1  -1 1046.50   65.09
   8  -1  -1 1068.39   63.49
   8  -1  -1 1047.20   63.29
   8  -1  -1 1026.70   71.19
  -8   1   1 1036.50   63.29
  -8   1   1 1088.39   66.49
  -8   1   1 1057.69   65.49
  -8   1   1 1036.30   67.69
  -8   1   1 1055.39   65.69
  -8   1   1  986.90   69.99
   9  -1  -1  611.04   50.99
   9  -1  -1  594.24   42.40
   9  -1  -1  600.24   65.59
   9  -1  -1  588.44   43.30
   9  -1  -1  604.94   45.40
   9  -1  -1  621.44   48.80
   9  -1  -1  578.24   50.99
  -9   1   1  553.94   47.30
  -9   1   1  567.74   42.70
  -9   1   1  647.74   47.20
  -9   1   1  569.64   49.90
  -9   1   1  581.34   45.80
  10  -1  -1  722.83   54.39
  10  -1  -1  720.83   51.69
  10  -1  -1  687.93   74.99
  10  -1  -1  708.13   60.89
  10  -1  -1  744.83   60.19
  10  -1  -1  734.03   57.89
 -10   1   1  711.73   51.49
 -10   1   1  777.32   58.49
 -10   1   1  675.53   58.19
 -10   1   1  738.13   54.89
 -10   1   1  766.02   55.79
  11  -1  -1  426.36   78.69
  11  -1  -1  234.08   36.70
  11  -1  -1  259.37   38.40
  11  -1  -1  247.18   31.10
  11  -1  -1  279.77   39.50
  11  -1  -1  309.07   32.40
 -11   1   1  248.68   35.20
 -11   1   1  262.27   34.30
 -11   1   1  244.88   32.60
 -11   1   1  310.57   36.50
 -11   1   1  238.58   34.90
 -11   1   1  232.08   29.60
  12  -1  -1  153.78   56.09
  12  -1  -1  132.19   33.50
  12  -1  -1  116.99   30.80
  12  -1  -1  174.88   40.70
  12  -1  -1  129.29   28.80
  12  -1  -1  139.99   27.20
 -12   1   1  205.98   35.40
 -12   1   1  144.99   31.30
 -12   1   1   94.29   25.60
 -12   1   1  174.28   39.40
 -12   1   1  142.49   29.80
 -12   1   1  140.89   29.30
  13  -1  -1    1.00   19.90
  13  -1  -1    0.90   12.90
  13  -1  -1    9.20   12.60
  13  -1  -1   -2.80   17.70
 -13   1   1   -2.80   17.60
 -13   1   1    4.50   14.20
 -13   1   1    1.10   16.70
 -13   0  -1   17.00   20.70
 -13   0  -1   -4.10   14.20
 -13   0  -1   20.80   18.10
 -13   0  -1   17.20   16.70
  13   0   1   42.20   23.70
  13   0   1   39.00   17.30
  13   0   1   16.00   23.10
  13   0   1   79.29   24.40
  13   0   1  106.49   58.99
  13   0   1   32.30   22.10
 -12   0  -1   65.39   26.30
 -12   0  -1   97.49   24.80
 -12   0  -1   53.09   24.20
 -12   0  -1   67.09   24.00
 -12   0  -1   96.69   26.20
 -12   0  -1   84.59   25.80
  12   0   1   52.09   25.00
  12   0   1  131.99   27.60
  12   0   1   60.19   24.10
  12   0   1   80.49   24.70
  12   0   1   58.29   40.80
  12   0   1   57.59   22.70
 -11   0  -1  212.88   32.00
 -11   0  -1  140.39   28.10
 -11   0  -1  211.88   34.70
 -11   0  -1  223.58   42.90
 -11   0  -1  141.69   21.40
 -11   0  -1  167.38   28.10
 -11   0  -1  190.28   38.00
  11   0   1  184.78   50.49
  11   0   1  175.38   33.10
  11   0   1  190.68   26.70
  11   0   1  132.99   32.20
  11   0   1  160.68   30.70
  11   0   1  142.29   28.00
 -10   0  -1   58.09   20.30
 -10   0  -1   95.19   23.80
 -10   0  -1   91.49   18.90
 -10   0  -1   90.19   26.10
 -10   0  -1   75.49   19.90
  10   0   1   81.99   35.40
  10   0   1   46.20   17.40
  10   0   1   71.89   18.40
  10   0   1   68.49   20.10
  10   0   1   77.89   27.20
  10   0   1   71.19   17.80
  10   0   1   62.09   18.70
  -9   0  -1  155.68   19.20
  -9   0  -1  210.38   36.50
  -9   0  -1  143.29   19.60
  -9   0  -1  157.28   26.30
  -9   0  -1  240.88   33.90
  -9   0  -1  184.58   28.00
  -9   0  -1  157.48   21.70
   9   0   1  146.19   29.20
   9   0   1  200.78   31.20
   9   0   1  146.09   20.70
   9   0   1  190.88   28.80
   9   0   1  160.08   21.80
   9   0   1  207.48   44.10
   9   0   1  168.68   26.40
  -8   0  -1   37.90   11.60
  -8   0  -1   44.40   14.30
  -8   0  -1   28.30   13.70
  -8   0  -1   27.50   13.50
  -8   0  -1   28.50    9.90
  -8   0  -1   23.70   12.60
  -8   0  -1   27.60   12.60
   8   0   1   10.40   18.00
   8   0   1   26.60   10.90
   8   0   1   18.80   12.30
   8   0   1   22.60   11.40
   8   0   1   24.90   13.30
   8   0   1   24.80   13.50
  -7   0  -1  953.50   62.69
  -7   0  -1  932.21   55.59
  -7   0  -1  920.21   59.59
  -7   0  -1  978.60   56.49
  -7   0  -1  976.10   55.69
  -7   0  -1  981.60   59.19
  -7   0  -1  986.40   58.79
   7   0   1  926.01   59.99
   7   0   1  936.91   57.19
   7   0   1  897.91   63.59
   7   0   1  939.71   68.89
   7   0   1  962.30   59.39
   7   0   1  908.81   58.79
  -6   0  -1  763.22   44.70
  -6   0  -1  768.22   47.90
  -6   0  -1  731.53   48.80
  -6   0  -1  718.33   50.59
  -6   0  -1  788.32   48.00
  -6   0  -1  760.12   45.20
  -6   0  -1  779.02   45.80
   6   0   1  762.52   46.50
   6   0   1  787.42   48.30
   6   0   1  763.12   49.00
   6   0   1  704.13   51.49
   6   0   1  749.33   55.69
   6   0   1  781.42   48.40
  -5   0  -1  402.86   29.50
  -5   0  -1  402.66   32.20
  -5   0  -1  385.56   26.20
  -5   0  -1  435.96   27.60
  -5   0  -1  415.66   29.50
  -5   0  -1  416.66   27.40
  -5   0  -1  410.36   30.90
   5   0   1  414.96   30.00
   5   0   1  399.56   35.80
   5   0   1  397.86   29.00
   5   0   1  375.46   32.00
  -4   0  -1    5.50    5.50
  -4   0  -1    1.70    5.90
  -4   0  -1    0.40    5.40
  -4   0  -1    4.10    4.40
  -4   0  -1    0.60    3.60
  -4   0  -1    1.60    4.70
   4   0   1    2.20    4.90
   4   0   1   25.80   10.90
   4   0   1    4.40    6.30
   4   0   1   -1.20    5.00
   4   0   1    1.90    4.30
   4   0   1    2.90    4.30
  -3   0  -1   12.30    4.50
  -3   0  -1    5.20    4.40
  -3   0  -1    7.90    3.50
  -3   0  -1    5.80    4.00
  -3   0  -1   12.40    5.10
  -3   0  -1   10.10    5.00
  -3   0  -1   17.20    6.70
   3   0   1    9.70    5.50
   3   0   1   10.90    4.80
   3   0   1   11.50    4.30
   3   0   1    8.20    4.40
   3   0   1    6.30    6.60
   3   0   1   13.70    5.00
   2   0   1  714.33   37.70
  -1   0  -1  608.14   38.80
  -1   0  -1  583.34   35.10
   1   0   1  648.24   32.50
   1   0   1  678.13   37.40
   0   0  -1    0.20    0.50
   0   0  -1    0.00    0.50
   0   0  -1    0.10    0.50
   0   0  -1    0.10    0.80
   0   0  -1   -0.10    0.30
   0   0   1   -0.10    0.60
   0   0   1    0.40    0.70
   0   0   1    0.40    0.50
   0   0   1    0.10    0.50
   0   0   1    0.20    0.50
   1   0  -1   20.40    4.10
   1   0  -1   22.20    3.60
   1   0  -1   26.80    4.00
   1   0  -1   16.80    3.30
   1   0  -1   35.50    7.10
   1   0  -1   19.90    2.80
   1   0  -1   19.20    3.00
  -1   0   1   19.30    3.40
  -1   0   1   22.00    3.50
  -1   0   1   30.70    6.50
  -1   0   1   22.90    4.30
  -1   0   1   24.70    3.70
  -1   0   1   20.80    3.50
  -1   0   1   19.90    3.00
   2   0  -1   42.00    6.70
   2   0  -1   44.40    6.80
   2   0  -1   70.99   14.70
   2   0  -1   32.10    4.80
   2   0  -1   43.30    7.50
   2   0  -1   43.20    5.90
   2   0  -1   38.20    7.80
   2   0  -1   57.29    8.70
  -2   0   1   30.20    5.80
  -2   0   1   72.59   13.30
  -2   0   1   37.00    5.30
  -2   0   1   39.40    7.30
  -2   0   1   31.20    6.70
   3   0  -1 1701.53  115.09
   3   0  -1 1820.52  119.19
  -3   0   1 2080.59  119.19
   4   0  -1 3201.78  194.88
   6   0  -1   13.50    9.80
   6   0  -1   10.50    6.70
   6   0  -1   -2.60   15.70
   6   0  -1   -1.20    8.80
   6   0  -1    8.10    6.50
   6   0  -1   11.20    8.10
   6   0  -1    2.20    9.70
  -6   0   1    5.50    6.20
  -6   0   1    6.50   11.20
  -6   0   1   11.50    7.60
  -6   0   1    7.40    8.40
  -6   0   1    5.00    7.70
  -6   0   1    6.70    6.00
  -6   0   1    5.40    6.70
   7   0  -1  416.06   32.40
   7   0  -1  464.25   38.40
   7   0  -1  460.65   48.40
   7   0  -1  455.05   37.10
   7   0  -1  426.26   31.10
   7   0  -1  419.96   37.10
  -7   0   1  407.66   33.90
  -7   0   1  433.66   33.70
  -7   0   1  461.95   33.90
  -7   0   1  416.46   31.50
  -7   0   1  419.36   35.00
  -7   0   1  415.66   38.10
   8   0  -1   30.90   10.70
   8   0  -1   44.80   18.30
   8   0  -1   26.90   14.30
   8   0  -1   58.39   18.60
   8   0  -1   32.10   10.00
   8   0  -1   28.10   22.40
  -8   0   1   37.70   11.40
  -8   0   1   46.80   17.50
  -8   0   1   34.70   15.90
  -8   0   1   33.90   13.30
  -8   0   1   18.70   11.80
  -8   0   1   23.10   11.10
   9   0  -1  174.48   27.30
   9   0  -1  191.88   23.80
   9   0  -1  205.38   22.60
   9   0  -1  338.97   62.79
   9   0  -1  201.68   32.30
   9   0  -1  186.68   29.30
  -9   0   1  184.98   26.60
  -9   0   1  205.48   35.50
  -9   0   1  162.08   24.40
  -9   0   1  159.38   22.30
  -9   0   1  163.88   25.00
  10   0  -1   63.19   32.40
  10   0  -1   47.00   20.50
  10   0  -1   29.80   15.30
  10   0  -1   42.40   13.30
  10   0  -1   23.50   13.00
  10   0  -1   43.10   14.00
 -10   0   1   37.20   17.50
 -10   0   1   26.70   17.00
 -10   0   1   38.50   17.00
 -10   0   1   27.80   13.90
  11   0  -1  286.77   33.60
  11   0  -1  255.97   37.50
  11   0  -1  269.97   38.80
  11   0  -1  305.77   31.00
  11   0  -1  463.45   80.39
  11   0  -1  302.57   44.90
 -11   0   1  231.38   34.10
 -11   0   1  232.78   28.70
 -11   0   1  248.78   35.10
 -11   0   1  209.38   30.30
 -11   0   1  224.38   32.60
 -11   0   1  255.77   33.10
  12   0  -1  240.78   39.50
  12   0  -1  214.18   37.10
  12   0  -1  468.25   94.79
  12   0  -1  210.98   28.10
  12   0  -1  214.18   39.50
  12   0  -1  206.98   35.00
 -12   0   1  153.58   31.60
 -12   0   1  169.18   31.30
 -12   0   1  268.27   40.30
 -12   0   1  217.48   40.80
 -12   0   1  270.17   39.80
 -12   0   1  220.48   34.80
  13   0  -1  208.58   49.70
  13   0  -1  200.08   36.70
  13   0  -1  200.98   29.10
 -13   0   1  289.57   52.19
 -13   0   1  190.68   40.00
 -13   0   1  226.98   38.10
 -13   0   1  261.37   37.90
 -13   1  -1  833.12   67.19
 -13   1  -1  818.72   71.29
 -13   1  -1  769.02   70.59
 -13   1  -1  729.23   64.99
  13  -1   1  754.82   77.79
  13  -1   1  899.31  104.19
  13  -1   1  724.63   68.79
  13  -1   1  849.41   70.79
  13  -1   1  759.22   61.99
 -12   1  -1   49.70   21.60
 -12   1  -1   52.09   20.20
 -12   1  -1   51.09   19.90
 -12   1  -1   35.50   20.40
 -12   1  -1   36.90   19.90
 -12   1  -1   48.20   20.50
  12  -1   1   38.60   23.10
  12  -1   1   31.90   19.10
  12  -1   1   23.30   19.80
  12  -1   1   45.00   19.80
  12  -1   1   49.90   16.60
  12  -1   1   60.09   19.70
  12  -1   1   23.50   39.00
 -11   1  -1   57.39   20.50
 -11   1  -1   84.79   21.10
 -11   1  -1   67.89   21.20
 -11   1  -1   72.49   21.00
 -11   1  -1   78.29   21.10
 -11   1  -1   81.99   20.50
 -11   1  -1   65.89   25.40
  11  -1   1   66.69   28.50
  11  -1   1   62.49   17.90
  11  -1   1   62.49   21.80
  11  -1   1   67.69   22.50
  11  -1   1   94.09   39.40
  11  -1   1   92.49   22.90
  11  -1   1   51.99   19.50
 -10   1  -1   25.30   14.60
 -10   1  -1   26.40   15.20
 -10   1  -1   32.10   13.10
 -10   1  -1   12.40   13.90
 -10   1  -1   22.00   13.50
  10  -1   1   14.70   23.10
  10  -1   1   28.10   15.90
  10  -1   1   26.10   13.20
  10  -1   1   23.20   12.70
  10  -1   1   26.80   16.90
  10  -1   1   33.00   14.70
  -9   1  -1  235.38   26.40
  -9   1  -1  218.48   27.60
  -9   1  -1  236.78   24.30
  -9   1  -1  219.18   30.30
  -9   1  -1  229.68   30.00
  -9   1  -1  214.28   29.70
  -9   1  -1  218.98   23.90
   9  -1   1  406.26   62.69
   9  -1   1  252.87   29.70
   9  -1   1  246.88   26.70
   9  -1   1  229.38   27.60
   9  -1   1  210.18   31.90
   9  -1   1  250.97   26.90
   9  -1   1  249.68   30.60
  -8   1  -1  405.16   32.00
  -8   1  -1  365.26   29.80
  -8   1  -1  401.96   31.10
  -8   1  -1  368.06   34.00
  -8   1  -1  374.86   36.60
  -8   1  -1  354.06   34.40
  -8   1  -1  387.16   33.80
   8  -1   1  383.16   32.30
   8  -1   1  380.76   35.30
   8  -1   1  364.66   38.40
   8  -1   1  396.76   46.80
   8  -1   1  370.46   33.10
   8  -1   1  397.86   34.20
  -7   1  -1   96.49   15.40
  -7   1  -1  125.49   20.50
  -7   1  -1  169.08   25.60
  -7   1  -1  118.29   24.30
  -7   1  -1  100.09   14.60
  -7   1  -1  100.39   19.90
  -7   1  -1   88.69   14.00
   7  -1   1  111.29   18.30
   7  -1   1  118.89   20.30
   7  -1   1  115.49   25.50
   7  -1   1  133.29   22.70
   7  -1   1  132.49   20.70
   7  -1   1  143.29   32.70
  -6   1  -1  395.26   28.60
  -6   1  -1  415.16   32.30
  -6   1  -1  433.86   33.00
  -6   1  -1  416.76   29.70
  -6   1  -1  428.16   29.80
  -6   1  -1  454.25   32.30
  -6   1  -1  396.16   33.90
   6  -1   1  441.56   31.90
   6  -1   1  396.76   35.50
   6  -1   1  423.26   31.30
   6  -1   1  396.46   30.70
   6  -1   1  446.36   39.80
  -5   1  -1  898.71   53.49
  -5   1  -1  893.51   52.99
  -5   1  -1  905.01   50.99
  -5   1  -1  966.80   55.09
  -5   1  -1  889.61   50.59
  -5   1  -1  854.51   55.59
   5  -1   1  900.21   52.09
   5  -1   1  897.01   52.39
   5  -1   1  923.91   53.49
   5  -1   1  959.70   57.89
   5  -1   1  891.41   58.89
   5  -1   1  926.01   53.19
  -4   1  -1 1301.17   89.19
  -4   1  -1 1410.96   97.59
  -4   1  -1 1314.77   84.39
   4  -1   1 1473.35   99.99
   4  -1   1 1384.46   92.39
   4  -1   1 1307.47   83.99
   4  -1   1 1446.46   93.49
   4  -1   1 1405.86   85.59
  -3   1  -1 1233.68   84.39
  -3   1  -1 1613.44   95.99
   3  -1   1 1505.95   93.89
   3  -1   1 1498.45   79.69
   3   1  -1  136.79   21.20
   3   1  -1   97.99   12.80
   3   1  -1   96.69    9.10
   3   1  -1   89.99   10.50
   3   1  -1  100.89    7.80
   3   1  -1   91.29   12.00
  -3  -1   1   97.39   14.30
  -3  -1   1   93.39    9.30
  -3  -1   1   94.29   11.50
  -3  -1   1  112.39    9.40
  -3  -1   1  100.29   10.50
  -3  -1   1   95.59   11.40
   5   1  -1 2485.35  161.88
   5   1  -1 2188.68  161.08
  -5  -1   1 2290.37  138.19
  -5  -1   1 2406.06  156.08
   6   1  -1 2421.66  144.89
   6   1  -1 2344.47  176.88
   6   1  -1 2396.26  151.18
   6   1  -1 2448.06  172.58
   6   1  -1 2397.76  152.48
  -6  -1   1 2478.25  138.59
  -6  -1   1 2477.85  147.39
  -6  -1   1 2553.54  168.48
  -6  -1   1 2497.85  158.38
  -6  -1   1 2422.46  141.59
   7   1  -1 1893.91  109.39
   7   1  -1 1963.50  121.19
   7   1  -1 1948.21  104.39
   7   1  -1 1919.41  108.19
   7   1  -1 1970.90  109.09
  -7  -1   1 1867.31  105.09
  -7  -1   1 1844.42  110.19
  -7  -1   1 1958.60  104.39
  -7  -1   1 2001.50  103.79
  -7  -1   1 1886.01  106.89
  -7  -1   1 1886.91  102.69
   8   1  -1 1008.40   80.09
   8   1  -1  953.00   66.59
   8   1  -1  994.10   66.09
   8   1  -1  979.70   61.59
   8   1  -1  969.30   57.69
   8   1  -1  924.51   65.79
  -8  -1   1 1005.80   60.19
  -8  -1   1  921.41   66.59
  -8  -1   1  988.80   64.79
  -8  -1   1  943.01   61.99
  -8  -1   1  993.10   61.49
  -8  -1   1 1028.10   61.19
   9   1  -1  587.54   50.79
   9   1  -1  560.74   49.30
   9   1  -1  605.44   49.90
   9   1  -1  581.84   44.50
   9   1  -1  617.14   65.69
   9   1  -1  609.44   41.00
  -9  -1   1  589.94   47.50
  -9  -1   1  605.44   44.60
  -9  -1   1  631.64   46.00
  -9  -1   1  506.45   47.40
  -9  -1   1  497.85   40.40
  -9  -1   1  548.35   44.40
  10   1  -1  667.13   52.19
  10   1  -1  741.23   60.39
  10   1  -1  676.03   48.20
  10   1  -1  714.83   76.29
  10   1  -1  729.63   60.69
 -10  -1   1  740.83   53.29
 -10  -1   1  731.93   53.19
 -10  -1   1  699.23   52.99
 -10  -1   1  707.33   56.39
 -10  -1   1  655.63   56.99
  11   1  -1  335.17   31.30
  11   1  -1  297.97   42.40
  11   1  -1  264.57   38.20
  11   1  -1  349.27   42.30
  11   1  -1  301.17   34.60
  11   1  -1  473.85   84.09
 -11  -1   1  242.38   35.10
 -11  -1   1  303.67   38.10
 -11  -1   1  244.78   32.40
 -11  -1   1  230.38   32.80
 -11  -1   1  283.77   35.10
 -11  -1   1  251.17   29.80
  12   1  -1  216.58   40.60
  12   1  -1  116.79   32.50
  12   1  -1  244.48   69.39
  12   1  -1  136.79   33.40
  12   1  -1  164.88   28.10
  12   1  -1  151.08   30.40
 -12  -1   1  156.28   38.80
 -12  -1   1  143.89   30.10
 -12  -1   1  141.99   35.10
 -12  -1   1  123.69   27.30
 -12  -1   1  144.69   29.80
 -12  -1   1  141.69   29.10
  13   1  -1    3.40   17.10
  13   1  -1    4.50   10.90
  13   1  -1    7.90   14.20
 -13  -1   1    3.70   18.30
 -13  -1   1    2.40   15.00
 -13  -1   1   21.80   19.20
 -13  -1   1   32.90   24.00
 -13   2  -1   42.00   34.30
 -13   2  -1   46.20   22.00
 -13   2  -1   20.70   20.00
 -13   2  -1   29.00   18.30
 -13   2  -1   12.80   16.20
  13  -2   1   28.60   16.50
  13  -2   1   27.50   22.40
  13  -2   1   53.19   33.30
  13  -2   1    9.50   15.80
  13  -2   1   51.99   50.59
 -12   2  -1  143.59   31.80
 -12   2  -1  139.69   37.00
 -12   2  -1  141.99   30.60
 -12   2  -1  115.79   28.80
 -12   2  -1  138.59   36.60
 -12   2  -1  135.59   27.20
  12  -2   1  110.79   35.70
  12  -2   1  114.39   26.10
  12  -2   1  120.99   30.40
  12  -2   1   84.69   22.00
  12  -2   1  100.69   26.60
  12  -2   1  111.09   31.20
  12  -2   1  125.89   54.39
 -11   2  -1  197.28   32.20
 -11   2  -1  197.98   26.30
 -11   2  -1  210.08   27.10
 -11   2  -1  233.48   31.70
 -11   2  -1  211.58   31.50
 -11   2  -1  218.08   30.90
 -11   2  -1  234.68   34.00
  11  -2   1  272.57   31.50
  11  -2   1  227.38   27.70
  11  -2   1  227.48   34.00
  11  -2   1  213.68   32.30
  11  -2   1  216.88   30.90
  11  -2   1  258.47   49.60
  11  -2   1  465.15   82.59
 -10   2  -1   14.70   13.20
 -10   2  -1   28.70   16.30
 -10   2  -1   12.30   12.70
 -10   2  -1   23.20   11.80
 -10   2  -1   23.60   14.50
  10  -2   1   32.20   15.80
  10  -2   1   19.50   14.40
  10  -2   1   29.40   13.60
  10  -2   1   39.40   16.60
  10  -2   1   29.10   27.60
  10  -2   1   20.80   12.70
  -9   2  -1   90.09   20.80
  -9   2  -1   46.40   16.80
  -9   2  -1   69.59   21.30
  -9   2  -1   62.09   21.10
  -9   2  -1   59.09   16.50
  -9   2  -1   64.89   18.60
  -9   2  -1   79.09   18.60
   9  -2   1   95.19   23.10
   9  -2   1   54.69   17.00
   9  -2   1   69.09   29.00
   9  -2   1   64.69   17.70
   9  -2   1   75.59   19.20
   9  -2   1   26.00   13.40
   9  -2   1   59.89   21.60
  -8   2  -1   20.70   14.40
  -8   2  -1   27.20   14.40
  -8   2  -1   26.20   11.20
  -8   2  -1   20.00   11.90
  -8   2  -1   18.20   11.80
  -8   2  -1   13.40   11.30
  -8   2  -1   22.00   10.60
   8  -2   1   26.00   22.10
   8  -2   1   26.70   16.50
   8  -2   1   17.90   11.40
   8  -2   1    4.90   11.00
   8  -2   1   18.90   10.70
   8  -2   1   22.90   14.80
   8  -2   1   16.40   11.60
  -7   2  -1  239.58   27.10
  -7   2  -1  222.68   25.60
  -7   2  -1  254.97   24.00
  -7   2  -1  243.78   25.20
  -7   2  -1  245.38   22.00
  -7   2  -1  256.77   26.50
  -7   2  -1  236.68   22.90
   7  -2   1  247.48   24.30
   7  -2   1  248.58   24.60
   7  -2   1  270.87   25.00
   7  -2   1  249.68   29.60
   7  -2   1  244.58   25.60
   7  -2   1  208.78   32.30
  -6   2  -1  116.29   17.90
  -6   2  -1  123.89   17.30
  -6   2  -1  122.99   16.00
  -6   2  -1  115.49   18.80
  -6   2  -1  122.79   15.50
  -6   2  -1  180.98   25.20
  -6   2  -1  112.99   14.30
   6  -2   1  127.89   16.40
   6  -2   1  144.29   25.30
   6  -2   1  136.89   17.00
   6  -2   1  139.69   18.70
   6  -2   1  143.19   25.50
   6  -2   1  128.39   16.70
  -5   2  -1  297.67   23.20
  -5   2  -1  295.37   21.50
  -5   2  -1  292.77   22.70
  -5   2  -1  284.17   25.60
  -5   2  -1  315.97   26.00
  -5   2  -1  287.07   26.50
  -5   2  -1  282.97   24.10
   5  -2   1  297.07   28.10
   5  -2   1  290.57   23.20
   5  -2   1  277.77   23.30
   5  -2   1  287.17   21.80
   5  -2   1  288.77   23.60
   5  -2   1  314.97   30.20
   5  -2   1  291.87   24.40
  -4   2  -1    9.00    7.60
  -4   2  -1    9.40    7.60
  -4   2  -1    8.40    6.30
  -4   2  -1   10.30    5.80
  -4   2  -1    7.60    7.10
  -4   2  -1    6.20    5.60
  -4   2  -1    4.20    4.00
   4  -2   1    7.30    6.20
   4  -2   1   11.80   10.50
   4  -2   1    4.40    7.10
   4  -2   1   16.10    6.10
   4  -2   1    1.90    4.30
   4  -2   1   21.40    7.10
   4  -2   1    5.20    6.50
   0   2  -1  490.15   28.80
   0  -2   1  469.45   28.30
   0  -2   1  528.85   29.40
   0  -2   1  582.84   30.50
   2   2  -1 1868.91  118.49
  -2  -2   1 2143.49  119.09
   4   2  -1  744.23   43.10
   4   2  -1  827.32   51.09
   4   2  -1  797.82   55.19
   4   2  -1  711.53   45.20
   4   2  -1  782.72   47.60
  -4  -2   1  794.22   43.50
  -4  -2   1  801.82   47.40
  -4  -2   1  752.72   50.19
  -4  -2   1  663.33   44.70
  -4  -2   1  865.01   47.60
   5   2  -1 1053.89   64.49
   5   2  -1 1010.60   61.29
   5   2  -1  974.70   59.99
   5   2  -1 1095.69   71.29
  -5  -2   1  969.00   59.59
  -5  -2   1 1000.00   63.69
  -5  -2   1 1076.79   60.69
  -5  -2   1 1048.20   57.09
  -5  -2   1  995.70   56.49
  -5  -2   1 1051.49   60.59
   6   2  -1 1514.15   96.59
   6   2  -1 1462.45   85.79
   6   2  -1 1482.75   85.99
   6   2  -1 1534.75   88.89
  -6  -2   1 1556.84   83.99
  -6  -2   1 1480.25   81.09
  -6  -2   1 1505.25   88.69
   7   2  -1  960.00   63.39
   7   2  -1  923.11   58.69
   7   2  -1  945.21   63.29
   7   2  -1  943.81   65.59
   7   2  -1  993.50   75.59
  -7  -2   1  974.30   62.09
  -7  -2   1 1004.90   60.69
  -7  -2   1  996.70   58.19
  -7  -2   1  999.90   60.29
  -7  -2   1  963.90   65.19
  -7  -2   1  973.90   57.59
   8   2  -1 1089.79   75.79
   8   2  -1 1157.48   71.59
   8   2  -1 1112.09   78.09
   8   2  -1 1162.58   90.29
   8   2  -1 1361.66   78.69
   8   2  -1 1192.68   66.89
  -8  -2   1 1165.98   72.59
  -8  -2   1 1144.39   69.69
  -8  -2   1 1197.98   74.99
  -8  -2   1 1201.78   78.29
  -8  -2   1 1217.58   72.49
  -8  -2   1 1243.08   70.69
   9   2  -1  525.35   63.09
   9   2  -1  525.55   42.00
   9   2  -1  550.54   48.30
   9   2  -1  483.95   46.00
   9   2  -1  559.84   37.90
   9   2  -1  494.55   50.39
  -9  -2   1  537.55   47.30
  -9  -2   1  549.15   45.90
  -9  -2   1  549.65   41.50
  -9  -2   1  524.15   42.90
  -9  -2   1  547.05   40.60
  -9  -2   1  550.54   43.30
  10   2  -1  163.08   49.80
  10   2  -1   65.69   22.70
  10   2  -1   86.89   20.40
  10   2  -1  107.29   20.10
  10   2  -1   55.39   21.40
  10   2  -1   63.99   24.50
 -10  -2   1   51.59   17.60
 -10  -2   1   95.59   21.70
 -10  -2   1   76.49   22.50
 -10  -2   1   79.29   19.70
 -10  -2   1   89.99   26.40
 -10  -2   1   80.59   18.30
  11   2  -1   85.09   26.40
  11   2  -1  101.39   45.40
  11   2  -1   73.89   26.90
  11   2  -1   97.99   20.40
  11   2  -1   77.49   21.90
  11   2  -1   99.29   27.60
 -11  -2   1   71.69   25.60
 -11  -2   1   40.50   16.50
 -11  -2   1   58.09   23.80
 -11  -2   1   70.29   20.30
 -11  -2   1   64.09   19.10
 -11  -2   1   65.39   21.10
  12   2  -1  252.37   42.40
  12   2  -1  141.69   36.50
  12   2  -1  143.29   35.20
  12   2  -1  330.57   74.79
  12   2  -1  145.79   24.50
  12   2  -1  160.98   31.20
 -12  -2   1  118.99   26.30
 -12  -2   1  153.08   34.90
 -12  -2   1  219.48   34.70
 -12  -2   1  169.98   29.40
 -12  -2   1  140.29   33.50
 -12  -2   1  179.68   32.20
  13   2  -1   46.80   20.80
  13   2  -1   62.89   27.70
  13   2  -1  107.39   33.80
 -13  -2   1   42.40   19.60
 -13  -2   1   80.09   24.70
 -13  -2   1  110.59   35.50
 -13  -2   1   55.19   25.10
 -13   3  -1  433.06   53.19
 -13   3  -1  347.37   43.80
 -13   3  -1  499.85   51.39
  13  -3   1  693.53  100.79
  13  -3   1  522.25   54.99
  13  -3   1  461.35   62.29
  13  -3   1  431.36   50.89
  13  -3   1  532.15   49.70
 -12   3  -1  257.07   34.80
 -12   3  -1  320.27   39.50
 -12   3  -1  344.87   43.70
 -12   3  -1  362.26   37.20
 -12   3  -1  272.17   39.80
 -12   3  -1  308.47   41.60
  12  -3   1  290.07   43.40
  12  -3   1  356.96   50.49
  12  -3   1  276.27   37.50
  12  -3   1  451.85   77.39
  12  -3   1  296.77   39.80
  12  -3   1  295.67   36.60
 -11   3  -1   -0.70   13.50
 -11   3  -1   -1.50   12.80
 -11   3  -1    1.90    9.40
 -11   3  -1    8.40   12.90
 -11   3  -1    5.10   13.70
 -11   3  -1   -2.70    8.50
 -11   3  -1    2.00   13.10
 -11   3  -1    6.30   13.80
  11  -3   1   18.00   18.30
  11  -3   1    7.50   13.60
  11  -3   1   10.20   26.80
  11  -3   1    1.20   10.40
  11  -3   1    0.20    9.70
  11  -3   1   11.10   14.90
 -10   3  -1  165.28   28.40
 -10   3  -1  136.09   28.90
 -10   3  -1  141.59   33.40
 -10   3  -1  121.19   28.10
 -10   3  -1  137.59   26.60
 -10   3  -1  122.19   24.10
  10  -3   1  118.79   24.20
  10  -3   1  143.79   29.30
  10  -3   1  158.98   46.60
  10  -3   1  112.29   24.50
  10  -3   1  127.89   24.80
  10  -3   1  123.79   32.90
  -9   3  -1  330.97   33.20
  -9   3  -1  306.57   35.50
  -9   3  -1  319.77   30.90
  -9   3  -1  323.97   34.70
  -9   3  -1  296.07   35.60
  -9   3  -1  330.97   29.50
  -9   3  -1  330.57   33.90
  -9   3  -1  315.17   33.20
   9  -3   1  352.96   33.70
   9  -3   1  351.76   36.80
   9  -3   1  334.57   33.10
   9  -3   1  337.57   33.50
   9  -3   1  335.17   40.70
   9  -3   1  357.66   36.40
   9  -3   1  297.77   47.50
  -8   3  -1  399.06   37.00
  -8   3  -1  411.06   34.40
  -8   3  -1  427.16   35.20
  -8   3  -1  384.26   38.00
  -8   3  -1  370.16   31.30
  -8   3  -1  407.46   37.30
  -8   3  -1  403.66   36.10
  -8   3  -1  454.45   36.20
   8  -3   1  500.85   41.70
   8  -3   1  426.36   34.50
   8  -3   1  394.56   47.10
   8  -3   1  396.86   42.10
   8  -3   1  396.16   35.30
   8  -3   1  406.06   35.60
  -7   3  -1  859.01   56.09
  -7   3  -1  890.61   54.29
  -7   3  -1  887.51   57.99
  -7   3  -1  903.21   57.79
  -7   3  -1  915.31   59.09
  -7   3  -1  956.20   57.39
  -7   3  -1  886.61   59.49
  -7   3  -1  888.61   61.29
   7  -3   1  915.51   61.89
   7  -3   1  934.41   58.29
   7  -3   1  965.10   59.19
   7  -3   1  952.40   67.79
   7  -3   1  953.50   58.79
   7  -3   1  920.41   65.39
   7  -3   1  937.91   56.09
  -6   3  -1  583.74   37.40
  -6   3  -1  600.14   41.80
  -6   3  -1  594.64   40.20
  -6   3  -1  616.84   40.30
  -6   3  -1  615.24   41.30
  -6   3  -1  595.04   40.80
  -6   3  -1  568.34   43.40
   6  -3   1  580.04   46.20
   6  -3   1  697.23   39.70
   6  -3   1  643.44   45.00
   6  -3   1  580.44   40.60
   6  -3   1  599.14   47.30
   6  -3   1  589.64   39.30
   6  -3   1  618.64   41.70
   6  -3   1  598.34   40.50
   5  -3   1 1606.04   90.79
  -4   3  -1  141.29   16.20
  -4   3  -1  133.79   17.60
  -4   3  -1  131.19   15.10
  -4   3  -1  145.19   17.40
  -4   3  -1  169.78   17.60
  -4   3  -1  133.69   12.70
  -4   3  -1  139.09   15.20
   4  -3   1  114.59   18.60
   4  -3   1  131.19   16.20
   4  -3   1  147.19   13.30
   4  -3   1  133.79   14.00
   4  -3   1  148.19   16.30
   4  -3   1  139.29   19.30
   4  -3   1  154.48   15.80
   4  -3   1  201.48   21.20
  -3   3  -1 1679.93  108.79
   3  -3   1 1704.23  111.19
   3  -3   1 1854.71  109.99
   3  -3   1 1642.64   95.79
  -2   3  -1   58.99    9.40
  -2   3  -1   44.70    8.90
  -2   3  -1   49.60    8.40
  -2   3  -1   42.40    7.60
  -2   3  -1   31.00    7.70
  -2   3  -1   48.80    9.40
   2  -3   1   42.30    9.00
   2  -3   1   44.00    6.80
   2  -3   1   46.70    7.90
   2  -3   1   57.79   12.60
   2  -3   1   55.09   13.40
   2  -3   1   64.29   11.00
   2  -3   1   39.80    5.80
   0   3  -1   30.70    3.70
   2   3  -1 1937.61  116.39
   2   3  -1 2019.30  121.19
  -2  -3   1 2049.49  118.69
   3   3  -1 2143.49  129.39
   3   3  -1 2199.88  135.99
   3   3  -1 2123.19  138.29
  -3  -3   1 2243.48  134.39
   4   3  -1  167.28   27.20
   4   3  -1  164.58   24.70
   4   3  -1  182.88   15.20
   4   3  -1  159.88   20.30
   4   3  -1  167.68   16.90
  -4  -3   1  158.68   14.90
  -4  -3   1  154.68   16.60
  -4  -3   1  173.48   14.40
  -4  -3   1  177.78   21.20
  -4  -3   1  156.28   21.60
  -4  -3   1  160.28   19.00
   5   3  -1 1060.89   62.49
   5   3  -1 1020.10   60.99
   5   3  -1 1051.69   58.59
   5   3  -1 1017.30   70.79
   5   3  -1 1027.90   66.99
  -5  -3   1 1028.00   61.09
  -5  -3   1 1098.09   61.79
  -5  -3   1 1029.60   57.59
  -5  -3   1 1085.19   58.29
  -5  -3   1 1026.80   64.79
   6   3  -1  606.04   44.00
   6   3  -1  646.84   55.19
   6   3  -1  620.74   48.80
   6   3  -1  603.94   42.90
   6   3  -1  630.94   40.40
  -6  -3   1  613.44   43.10
  -6  -3   1  599.14   42.20
  -6  -3   1  594.54   38.40
  -6  -3   1  612.74   46.10
  -6  -3   1  624.64   39.20
   7   3  -1  112.89   22.70
   7   3  -1  160.28   26.50
   7   3  -1  109.19   16.50
   7   3  -1  113.29   25.20
   7   3  -1  175.38   39.90
  -7  -3   1  105.29   16.00
  -7  -3   1  126.29   21.20
  -7  -3   1  117.49   20.70
  -7  -3   1  117.99   24.30
  -7  -3   1  130.29   20.20
  -7  -3   1   95.99   14.70
   8   3  -1  216.68   49.10
   8   3  -1  213.68   32.00
   8   3  -1  157.88   24.10
   8   3  -1  176.68   31.00
   8   3  -1  144.89   20.40
  -8  -3   1  131.39   18.50
  -8  -3   1  143.89   22.60
  -8  -3   1  141.29   19.70
  -8  -3   1  147.89   24.40
  -8  -3   1  162.08   23.70
  -8  -3   1  158.88   25.50
   9   3  -1  220.98   33.80
   9   3  -1  194.78   34.80
   9   3  -1  169.38   26.40
   9   3  -1  187.78   24.50
  -9  -3   1  186.18   27.10
  -9  -3   1  165.18   21.60
  -9  -3   1  166.38   25.00
  -9  -3   1  164.38   26.00
  -9  -3   1  180.38   27.40
  -9  -3   1  190.78   23.40
  10   3  -1  171.78   28.70
  10   3  -1  197.38   38.70
  10   3  -1  287.67   59.69
  10   3  -1  218.98   36.00
  10   3  -1  150.88   30.70
 -10  -3   1  131.49   26.60
 -10  -3   1  149.99   22.00
 -10  -3   1  169.78   25.00
 -10  -3   1  167.88   27.40
 -10  -3   1  132.69   24.40
 -10  -3   1  182.38   27.80
  11   3  -1  136.19   32.00
  11   3  -1  141.39   50.09
  11   3  -1  123.29   32.60
  11   3  -1  132.29   36.00
  11   3  -1  109.09   23.40
 -11  -3   1  109.69   24.40
 -11  -3   1  110.09   30.60
 -11  -3   1  108.89   23.10
 -11  -3   1   92.69   23.50
 -11  -3   1  116.59   28.80
 -11  -3   1   94.19   22.10
  12   3  -1   -3.10   18.70
  12   3  -1   18.40   41.90
  12   3  -1   31.90   22.60
  12   3  -1   11.90   13.30
  12   3  -1   19.60   17.90
 -12  -3   1    8.70   13.20
 -12  -3   1    3.00   13.10
 -12  -3   1    5.70   14.20
 -12  -3   1    9.80   16.20
 -12  -3   1    6.00   18.00
 -12  -3   1   24.00   19.80
  13   3  -1    4.10   14.60
  13   3  -1   23.00   22.70
  13   3  -1   22.90   20.90
 -13  -3   1   10.70   21.90
 -13  -3   1   18.00   18.20
 -13  -3   1    8.10   20.10
 -13   4  -1  157.48   35.30
 -13   4  -1  130.49   36.40
 -13   4  -1  122.59   28.50
  13  -4   1  149.79   32.20
  13  -4   1  131.09   42.70
  13  -4   1  179.68   38.70
  13  -4   1  211.98   66.89
 -12   4  -1   46.30   23.20
 -12   4  -1   66.59   23.80
 -12   4  -1   88.89   24.00
 -12   4  -1   52.19   20.70
 -12   4  -1   65.49   23.30
 -12   4  -1   88.09   30.50
  12  -4   1   74.49   26.90
  12  -4   1   42.60   23.80
  12  -4   1   76.79   23.40
  12  -4   1   44.40   19.90
  12  -4   1   77.29   45.40
  12  -4   1   63.79   22.80
 -11   4  -1   76.39   22.60
 -11   4  -1   80.19   25.00
 -11   4  -1   68.29   24.50
 -11   4  -1   67.59   22.90
 -11   4  -1   56.99   20.40
 -11   4  -1   78.79   20.30
 -11   4  -1   48.30   17.00
  11  -4   1   83.09   43.70
  11  -4   1   79.59   23.50
  11  -4   1   40.60   19.00
  11  -4   1   59.29   25.90
  11  -4   1   38.80   17.60
  11  -4   1   75.19   21.40
 -10   4  -1  174.78   30.40
 -10   4  -1  185.58   32.40
 -10   4  -1  155.18   28.60
 -10   4  -1  149.88   30.70
 -10   4  -1  176.98   33.80
 -10   4  -1  146.09   23.60
  10  -4   1  156.38   29.60
  10  -4   1  194.48   48.00
  10  -4   1  161.18   28.70
  10  -4   1  133.29   25.80
  10  -4   1  169.48   27.50
  10  -4   1  145.09   34.90
  -9   4  -1  590.24   47.70
  -9   4  -1  570.44   48.30
  -9   4  -1  546.95   49.70
  -9   4  -1  606.24   47.90
  -9   4  -1  599.94   43.00
  -9   4  -1  635.14   47.50
  -9   4  -1  571.84   46.80
   9  -4   1  609.24   45.40
   9  -4   1  593.14   61.49
   9  -4   1  579.54   47.60
   9  -4   1  580.14   50.89
   9  -4   1  658.63   48.90
   9  -4   1  571.14   55.19
  -8   4  -1  761.82   54.29
  -8   4  -1  751.92   53.19
  -8   4  -1  788.62   54.09
  -8   4  -1  755.12   53.79
  -8   4  -1  798.02   58.09
  -8   4  -1  727.73   54.19
  -8   4  -1  751.42   49.50
   8  -4   1  760.62   50.79
   8  -4   1  725.53   61.19
   8  -4   1  709.13   64.59
   8  -4   1  782.42   54.59
   8  -4   1  751.72   53.89
   8  -4   1  775.62   54.69
   8  -4   1  896.81   61.99
  -7   4  -1  163.88   23.90
  -7   4  -1  176.88   18.80
  -7   4  -1  171.78   22.90
  -7   4  -1  167.98   22.30
  -7   4  -1  194.08   24.80
  -7   4  -1  182.48   23.00
  -7   4  -1  161.78   20.70
   7  -4   1  169.88   20.90
   7  -4   1  183.38   21.50
   7  -4   1  171.48   22.60
   7  -4   1  197.48   28.50
   7  -4   1  201.88   28.40
   7  -4   1  167.38   21.90
   7  -4   1  183.78   19.40
   7  -4   1  211.78   34.70
  -6   4  -1  120.49   18.10
  -6   4  -1  120.89   14.80
  -6   4  -1  159.58   23.10
  -6   4  -1  130.19   17.50
  -6   4  -1  133.39   18.20
  -6   4  -1  136.29   20.30
  -6   4  -1  134.19   18.90
   6  -4   1  135.39   22.70
   6  -4   1  127.19   18.20
   6  -4   1  142.09   17.30
   6  -4   1  236.68   35.40
   6  -4   1  158.78   18.40
   6  -4   1  150.78   24.60
   6  -4   1  156.08   16.90
   6  -4   1  147.29   19.20
  -5   4  -1 1036.20   58.29
  -5   4  -1  900.11   58.69
  -5   4  -1  971.70   57.49
  -5   4  -1  977.20   54.19
  -5   4  -1  966.50   58.49
  -5   4  -1 1005.20   59.39
   5  -4   1  986.50   62.49
   5  -4   1 1091.49   55.59
   5  -4   1  996.70   59.39
   5  -4   1  998.80   64.09
   5  -4   1  826.52   61.79
   5  -4   1  988.10   57.19
   5  -4   1 1042.00   57.59
  -4   4  -1   19.00    9.10
  -4   4  -1   31.50   11.10
  -4   4  -1   21.70    9.10
  -4   4  -1   30.90    7.10
  -4   4  -1   21.70    9.20
  -4   4  -1   18.90   10.20
  -4   4  -1   13.40    7.00
   4  -4   1   25.10   11.70
   4  -4   1   22.20    9.10
   4  -4   1   22.20    6.70
   4  -4   1   14.70   13.70
   4  -4   1   18.80    7.10
   4  -4   1   12.20    7.20
   4  -4   1   15.90    9.80
   4  -4   1   17.40    8.90
   3  -4   1 3185.98  189.98
  -2   4  -1 1838.92  112.19
   2  -4   1 1793.32  105.19
   2  -4   1 1951.20  109.89
   2  -4   1 1867.41  122.19
  -1   4  -1  289.07   18.80
   0   4  -1  444.06   30.00
   0   4  -1  453.35   29.80
   0   4  -1  430.56   26.40
   0   4  -1  444.06   26.40
   0  -4   1  441.46   29.40
   0  -4   1  458.15   27.70
   0  -4   1  426.56   25.40
   0  -4   1  422.86   29.20
   0  -4   1  477.85   26.60
   0  -4   1  450.85   32.20
   0  -4   1  430.46   25.90
   1   4  -1   97.09    7.40
   3   4  -1 2070.59  118.29
   5   4  -1  418.36   27.70
   5   4  -1  408.66   31.90
   5   4  -1  373.96   29.40
   5   4  -1  377.76   37.70
   5   4  -1  356.86   39.30
  -5  -4   1  397.16   32.70
  -5  -4   1  379.36   26.30
  -5  -4   1  395.66   33.00
  -5  -4   1  403.76   30.10
  -5  -4   1  396.26   30.70
  -5  -4   1  359.06   26.70
   6   4  -1  444.86   46.60
   6   4  -1  456.45   35.80
   6   4  -1  466.05   43.40
   6   4  -1  466.25   37.50
   6   4  -1  483.85   33.70
  -6  -4   1  507.35   32.70
  -6  -4   1  469.25   32.50
  -6  -4   1  480.65   36.20
  -6  -4   1  514.65   37.20
  -6  -4   1  471.95   39.00
  -6  -4   1  487.25   37.70
   7   4  -1  618.14   54.09
   7   4  -1  635.14   43.40
   7   4  -1  594.64   46.10
   7   4  -1  640.64   48.20
   7   4  -1  591.94   58.69
  -7  -4   1  649.24   41.90
  -7  -4   1  666.63   42.30
  -7  -4   1  641.74   47.00
  -7  -4   1  657.63   46.50
  -7  -4   1  613.74   48.30
   8   4  -1  795.72   54.79
   8   4  -1  769.62   58.39
   8   4  -1  788.42   73.19
   8   4  -1  792.42   59.49
   8   4  -1  794.72   66.59
  -8  -4   1  803.62   57.79
  -8  -4   1  801.92   55.79
  -8  -4   1  859.91   60.99
  -8  -4   1  852.91   53.49
  -8  -4   1  923.31   58.29
  -8  -4   1  902.61   53.79
   9   4  -1  455.25   45.00
   9   4  -1  424.46   37.90
   9   4  -1  433.26   50.59
   9   4  -1  428.76   42.10
  -9  -4   1  425.96   42.20
  -9  -4   1  456.65   39.50
  -9  -4   1  487.35   37.40
  -9  -4   1  453.15   36.50
  -9  -4   1  453.25   40.10
  -9  -4   1  450.95   41.40
  10   4  -1   89.69   40.30
  10   4  -1   64.69   23.00
  10   4  -1   57.99   22.50
  10   4  -1   59.19   25.40
  10   4  -1   50.59   16.50
 -10  -4   1   49.99   17.70
 -10  -4   1   57.19   19.20
 -10  -4   1   50.79   16.70
 -10  -4   1   67.79   19.70
 -10  -4   1   68.59   17.10
 -10  -4   1   48.10   19.70
  11   4  -1   20.30   22.80
  11   4  -1   56.29   47.00
  11   4  -1   41.00   22.40
  11   4  -1   44.50   21.60
  11   4  -1   38.60   16.70
 -11  -4   1   32.70   19.30
 -11  -4   1   35.90   15.50
 -11  -4   1   41.60   17.60
 -11  -4   1   49.30   20.70
 -11  -4   1   23.20   14.90
 -11  -4   1   38.80   16.40
  12   4  -1    5.70   13.40
  12   4  -1   12.70   20.70
  12   4  -1   23.00   20.30
  12   4  -1    5.70   26.40
 -12  -4   1    6.20   14.50
 -12  -4   1   -6.20   12.90
 -12  -4   1    4.70   12.20
 -12  -4   1   11.00   15.20
 -12  -4   1   -0.40   12.40
 -12  -4   1   -8.20   14.70
  13   4  -1  149.59   44.20
 -12   5  -1  242.78   39.50
 -12   5  -1  296.37   36.00
 -12   5  -1  283.77   38.00
 -12   5  -1  247.18   40.00
 -12   5  -1  272.17   42.30
  12  -5   1  280.67   39.60
  12  -5   1  331.57   62.29
  12  -5   1  259.97   38.80
  12  -5   1  287.87   37.30
  12  -5   1  314.47   65.39
 -11   5  -1    9.40   17.10
 -11   5  -1    1.00   14.00
 -11   5  -1   -1.80   13.10
 -11   5  -1    5.00   14.40
 -11   5  -1   12.00   17.90
 -11   5  -1    5.70   11.00
 -11   5  -1   29.60   16.00
  11  -5   1    7.30   12.70
  11  -5   1   23.40   23.40
  11  -5   1   19.40   16.70
  11  -5   1   10.00   13.80
  11  -5   1   18.10   23.70
  11  -5   1    3.20   11.20
 -10   5  -1  163.48   31.10
 -10   5  -1  169.18   32.10
 -10   5  -1  128.19   29.20
 -10   5  -1  148.79   29.00
 -10   5  -1  126.59   23.70
 -10   5  -1  199.98   39.60
 -10   5  -1  124.39   25.80
  10  -5   1  122.09   25.10
  10  -5   1  114.29   31.40
  10  -5   1  160.78   45.30
  10  -5   1  138.19   25.10
  10  -5   1  161.48   30.90
  10  -5   1  135.49   27.50
  -9   5  -1  227.28   24.90
  -9   5  -1  190.58   29.60
  -9   5  -1  255.17   37.10
  -9   5  -1  192.38   29.50
  -9   5  -1  205.88   28.10
  -9   5  -1  196.88   26.40
   9  -5   1  211.28   28.50
   9  -5   1  351.26   58.79
   9  -5   1  231.08   27.40
   9  -5   1  252.37   45.30
   9  -5   1  221.08   27.80
  -8   5  -1  279.17   37.20
  -8   5  -1  217.08   23.40
  -8   5  -1  209.98   26.40
  -8   5  -1  233.88   28.40
  -8   5  -1  223.98   29.50
  -8   5  -1  219.88   29.50
   8  -5   1  230.68   35.10
   8  -5   1  322.37   49.70
   8  -5   1  236.08   27.40
   8  -5   1  218.58   28.70
   8  -5   1  268.97   29.20
   8  -5   1  226.78   26.00
  -7   5  -1 1330.77   84.29
  -7   5  -1 1391.56   86.49
  -7   5  -1 1378.06   83.59
  -7   5  -1 1400.66   84.89
  -7   5  -1 1458.05   83.59
  -7   5  -1 1366.86   82.89
  -7   5  -1 1371.86   78.09
   7  -5   1 1522.95   83.69
   7  -5   1 1458.25   83.59
   7  -5   1 1442.06   92.79
   7  -5   1 1455.45   80.69
   7  -5   1 1324.07   91.49
   7  -5   1 1489.75   79.49
   7  -5   1 1469.55   85.79
   7  -5   1 1372.76   91.89
  -6   5  -1  873.61   59.39
  -6   5  -1  938.41   56.99
  -6   5  -1  868.01   57.19
  -6   5  -1  860.61   56.79
  -6   5  -1  877.91   52.29
  -6   5  -1  926.11   59.09
  -6   5  -1  893.91   59.39
   6  -5   1  867.31   62.29
   6  -5   1 1019.70   54.19
   6  -5   1 1100.49   69.39
   6  -5   1  873.21   54.99
   6  -5   1  933.21   56.89
   6  -5   1  885.11   56.09
   6  -5   1  868.81   63.59
   6  -5   1  921.11   58.99
  -5   5  -1  434.76   34.10
  -5   5  -1  450.95   36.10
  -5   5  -1  496.05   36.50
  -5   5  -1  441.16   34.90
  -5   5  -1  470.25   30.30
  -5   5  -1  467.25   34.20
  -5   5  -1  501.55   38.00
   5  -5   1  488.85   40.40
   5  -5   1  582.84   35.10
   5  -5   1  483.85   36.30
   5  -5   1  473.15   34.40
   5  -5   1  506.05   34.30
   5  -5   1  534.95   32.00
   5  -5   1  485.75   38.80
  -4   5  -1 3140.69  181.38
  -4   5  -1 2857.31  150.98
  -4   5  -1 2876.61  160.08
   4  -5   1 2981.10  177.38
   4  -5   1 2753.42  185.38
  -3   5  -1  329.07   26.00
  -3   5  -1  320.97   26.10
  -3   5  -1  334.97   23.10
  -3   5  -1  349.96   29.30
  -3   5  -1  329.27   26.30
  -3   5  -1  324.77   20.10
  -3   5  -1  330.57   24.80
   3  -5   1  336.47   26.00
   3  -5   1  354.36   26.90
   3  -5   1  382.56   23.00
   3  -5   1  354.76   33.60
   3  -5   1  374.46   23.40
   3  -5   1  329.17   24.30
   3  -5   1  345.37   29.70
   3  -5   1  330.17   26.40
   2  -5   1 1603.04   89.29
   2  -5   1 1478.85   80.89
   2  -5   1 1393.06   80.69
   2  -5   1 1485.55   83.59
   1  -5   1 1196.68   67.99
   1  -5   1 1280.27   74.19
   1  -5   1 1158.48   68.79
   0   5  -1  138.29   18.50
   0   5  -1  127.89   19.70
   0   5  -1  133.79   12.70
   0  -5   1  117.29   16.50
   0  -5   1  169.58   13.70
   0  -5   1  140.09   20.80
   0  -5   1  131.49   18.90
   0  -5   1  120.39   13.70
   1   5  -1 1196.98   68.39
  -1  -5   1 1140.59   63.29
  -1  -5   1 1281.47   70.39
  -1  -5   1 1132.29   66.49
  -1  -5   1 1210.08   70.99
  -1  -5   1 1113.09   65.49
   2   5  -1   -2.30   12.80
   2   5  -1   20.50   11.10
   2   5  -1   17.90   12.70
  -2  -5   1    9.10   10.70
  -2  -5   1   10.90    8.40
  -2  -5   1   18.70   12.20
  -2  -5   1   11.80    3.90
  -2  -5   1   13.50    8.70
  -2  -5   1   10.70    9.00
  -2  -5   1   16.10   12.40
   3   5  -1  569.74   41.70
   3   5  -1  583.94   36.60
   3   5  -1  473.95   43.50
   3   5  -1  528.15   32.90
   3   5  -1  541.05   40.80
  -3  -5   1  529.35   41.90
  -3  -5   1  560.34   38.40
  -3  -5   1  599.24   39.20
  -3  -5   1  547.05   31.50
  -3  -5   1  600.24   36.00
  -3  -5   1  551.34   35.50
  -3  -5   1  592.14   37.20
   4   5  -1 3500.65  213.48
   4   5  -1 3262.77  203.48
  -4  -5   1 3718.23  205.18
  -4  -5   1 3478.25  190.98
   5   5  -1  767.72   59.39
   5   5  -1  803.02   50.19
   5   5  -1  851.31   61.09
   5   5  -1  873.51   50.89
   5   5  -1  799.52   47.20
  -5  -5   1  826.22   54.79
  -5  -5   1  870.31   54.59
  -5  -5   1  815.22   47.00
  -5  -5   1  794.62   51.19
  -5  -5   1  868.31   51.69
  -5  -5   1  769.92   47.30
   6   5  -1  153.18   23.70
   6   5  -1   97.59   15.10
   6   5  -1  133.49   28.40
   6   5  -1  153.68   33.10
   6   5  -1  105.69   17.30
  -6  -5   1  136.29   22.00
  -6  -5   1  149.09   23.60
  -6  -5   1  144.59   23.00
  -6  -5   1  150.38   25.90
  -6  -5   1  106.89   14.70
  -6  -5   1   99.19   14.10
   7   5  -1  410.06   36.20
   7   5  -1  428.16   38.80
   7   5  -1  504.85   55.59
   7   5  -1  405.36   32.80
   7   5  -1  348.37   44.50
  -7  -5   1  427.36   36.60
  -7  -5   1  442.76   38.10
  -7  -5   1  440.96   32.10
  -7  -5   1  438.46   38.50
  -7  -5   1  443.16   32.30
   8   5  -1  143.79   21.70
   8   5  -1  154.28   24.40
   8   5  -1  246.58   34.50
   8   5  -1  294.57   56.19
  -8  -5   1  201.68   31.40
  -8  -5   1  165.18   20.90
  -8  -5   1  153.58   23.40
  -8  -5   1  132.19   25.30
  -8  -5   1  177.88   27.10
  -8  -5   1  158.48   20.40
   9   5  -1    0.20    9.00
   9   5  -1   14.20   17.20
   9   5  -1   32.70   13.70
   9   5  -1   11.80   12.70
   9   5  -1   49.60   31.60
  -9  -5   1   22.50   14.70
  -9  -5   1   20.50   11.90
  -9  -5   1   27.10   13.20
  -9  -5   1   34.10   16.80
  -9  -5   1   21.90   11.20
  -9  -5   1   17.70   13.20
  10   5  -1  132.19   45.90
  10   5  -1  137.09   31.60
  10   5  -1   88.49   29.50
  10   5  -1  126.59   29.70
  10   5  -1  122.69   24.40
 -10  -5   1   76.99   19.10
 -10  -5   1   99.99   26.50
 -10  -5   1  110.09   22.90
 -10  -5   1   95.49   25.20
 -10  -5   1  131.69   24.20
 -10  -5   1   72.09   20.00
  11   5  -1  103.59   33.50
  11   5  -1  108.79   27.70
  11   5  -1  150.08   34.50
  11   5  -1  154.38   28.70
  11   5  -1  270.97   68.69
 -11  -5   1  165.98   35.50
 -11  -5   1  168.18   31.70
 -11  -5   1  112.89   23.80
 -11  -5   1  164.88   29.30
 -11  -5   1  171.78   37.40
 -11  -5   1  154.68   27.10
  12   5  -1   66.09   25.80
  12   5  -1   32.40   17.10
  12   5  -1   34.70   22.80
 -12  -5   1   43.30   18.90
 -12  -5   1   39.50   20.00
 -12  -5   1   32.10   17.50
 -12  -5   1   77.69   26.70
 -12  -5   1   61.19   22.30
 -12   6  -1   35.20   20.40
 -12   6  -1   57.59   27.00
 -12   6  -1   48.60   21.00
 -12   6  -1   60.79   20.90
 -12   6  -1   38.70   21.50
  12  -6   1   45.00   20.10
  12  -6   1   36.60   25.80
  12  -6   1   38.80   20.70
  12  -6   1   44.10   22.20
  12  -6   1   47.10   34.30
 -11   6  -1   40.00   22.50
 -11   6  -1   50.69   20.10
 -11   6  -1   18.40   17.30
 -11   6  -1   38.50   16.50
 -11   6  -1   48.30   23.30
 -11   6  -1   48.80   23.00
  11  -6   1   33.70   17.10
  11  -6   1   48.20   27.30
  11  -6   1   33.20   19.70
  11  -6   1   38.40   18.10
  11  -6   1   79.09   34.80
  11  -6   1   42.90   17.30
 -10   6  -1   92.29   25.20
 -10   6  -1   72.99   20.60
 -10   6  -1   88.99   25.10
 -10   6  -1   87.29   25.90
 -10   6  -1   84.19   25.50
 -10   6  -1  103.49   25.30
 -10   6  -1   80.79   19.50
  10  -6   1   47.40   16.70
  10  -6   1   79.39   19.80
  10  -6   1   63.79   28.60
  10  -6   1  102.79   24.80
  10  -6   1   64.29   27.80
  -9   6  -1  238.48   26.10
  -9   6  -1  234.38   29.90
  -9   6  -1  237.38   33.00
  -9   6  -1  241.08   30.20
  -9   6  -1  251.87   34.00
  -9   6  -1  248.58   33.00
   9  -6   1  386.26   62.79
   9  -6   1  245.48   32.00
   9  -6   1  244.78   29.50
   9  -6   1  218.38   36.80
   9  -6   1  253.57   29.00
   9  -6   1  278.77   32.90
  -8   6  -1 1192.98   70.19
  -8   6  -1 1194.78   77.69
  -8   6  -1 1219.88   77.89
  -8   6  -1 1174.08   78.49
  -8   6  -1 1120.99   74.69
  -8   6  -1 1113.79   78.19
  -8   6  -1 1189.38   75.29
   8  -6   1 1199.18   75.99
   8  -6   1 1185.98   77.89
   8  -6   1 1213.48   72.09
   8  -6   1 1188.88   86.99
   8  -6   1 1178.38   85.19
   8  -6   1 1264.67   76.19
   8  -6   1 1237.78   70.99
  -7   6  -1  234.88   22.40
  -7   6  -1  225.78   26.90
  -7   6  -1  255.47   31.40
  -7   6  -1  231.38   26.40
  -7   6  -1  252.47   30.20
  -7   6  -1  222.48   27.00
  -7   6  -1  230.38   28.60
   7  -6   1  249.18   28.20
   7  -6   1  214.88   24.90
   7  -6   1  242.38   34.00
   7  -6   1  246.38   23.40
   7  -6   1  216.08   34.40
   7  -6   1  234.28   27.40
   7  -6   1  232.78   25.70
  -6   6  -1  209.68   28.30
  -6   6  -1  211.98   23.80
  -6   6  -1  211.88   26.00
  -6   6  -1  213.38   23.80
  -6   6  -1  204.28   25.00
  -6   6  -1  245.68   24.40
  -6   6  -1  210.38   19.20
   6  -6   1  250.17   33.20
   6  -6   1  207.18   29.20
   6  -6   1  226.48   20.50
   6  -6   1  217.68   24.90
   6  -6   1  188.78   22.70
   6  -6   1  222.98   29.70
   6  -6   1  238.48   23.80
   6  -6   1  207.18   22.10
  -5   6  -1  193.08   21.90
  -5   6  -1  191.58   16.40
  -5   6  -1  172.98   21.50
  -5   6  -1  212.98   20.60
  -5   6  -1  181.48   23.10
  -5   6  -1  195.88   25.10
  -5   6  -1  177.78   20.20
   5  -6   1  203.48   18.10
   5  -6   1  192.38   21.70
   5  -6   1  255.57   32.30
   5  -6   1  193.88   24.40
   5  -6   1  203.38   20.90
   5  -6   1  209.08   19.70
   5  -6   1  219.48   27.00
   5  -6   1  197.68   22.20
  -4   6  -1 1446.46   83.49
  -4   6  -1 1414.26   74.89
  -4   6  -1 1342.67   79.29
  -4   6  -1 1287.47   78.69
   4  -6   1 1425.16   81.09
   4  -6   1 1676.43   86.39
   4  -6   1 1399.26   76.59
   4  -6   1 1388.86   80.19
  -3   6  -1  108.79   13.90
  -3   6  -1  116.59   20.40
  -3   6  -1  111.99   17.00
  -3   6  -1  115.39   15.70
  -3   6  -1  117.89   15.50
   3  -6   1  109.79   16.40
   3  -6   1  118.79   15.20
   3  -6   1  127.79   14.30
   3  -6   1  123.49   16.10
   3  -6   1  109.99   12.00
   3  -6   1  168.98   24.60
   3  -6   1  159.98   25.00
   3  -6   1  124.39   12.80
   3  -6   1  106.79   23.30
  -2   6  -1  140.09   16.00
  -2   6  -1  142.59   17.20
  -2   6  -1  139.99   20.30
  -2   6  -1  144.09   14.00
   2  -6   1  150.28   23.90
   2  -6   1  145.99   16.60
   2  -6   1  135.89   18.30
   2  -6   1  140.49   18.30
   2  -6   1  141.09   14.50
   2  -6   1  145.79   12.30
   2  -6   1  151.38   14.90
   2  -6   1  173.68   25.10
   2  -6   1  141.79   13.50
  -1   6  -1   16.50    6.90
  -1   6  -1   18.20   11.30
   1  -6   1   24.10   13.10
   1  -6   1   33.30    8.50
   1  -6   1   35.60   11.80
   1  -6   1   66.19   23.80
   1  -6   1   30.80   11.90
   1  -6   1   38.90    7.90
   1  -6   1   23.90    5.50
   1  -6   1   33.80    9.30
   1  -6   1   20.30    7.40
   0   6  -1  130.29   21.00
   0   6  -1  107.99   13.20
   0   6  -1  134.79   19.30
   0  -6   1  135.99   19.70
   0  -6   1  183.08   24.50
   0  -6   1  131.79   13.60
   0  -6   1  139.79   22.40
   0  -6   1  104.19   13.90
   1   6  -1  934.61   59.19
  -1  -6   1  949.01   60.49
  -1  -6   1  926.51   57.19
  -1  -6   1  934.01   53.09
  -1  -6   1  889.51   55.69
  -1  -6   1  959.20   50.49
  -1  -6   1  893.91   59.99
   2   6  -1  618.54   45.70
   2   6  -1  637.04   39.90
   2   6  -1  590.14   33.60
  -2  -6   1  540.85   41.20
  -2  -6   1  625.94   37.80
  -2  -6   1  644.54   39.40
  -2  -6   1  677.43   37.80
  -2  -6   1  497.35   41.60
  -2  -6   1  719.53   33.60
  -2  -6   1  616.24   46.60
   3   6  -1 1166.78   68.09
   3   6  -1 1098.89   60.79
   3   6  -1 1125.69   71.09
  -3  -6   1 1267.97   64.19
  -3  -6   1 1144.29   64.19
  -3  -6   1 1021.40   66.69
  -3  -6   1 1230.68   72.89
  -3  -6   1 1088.09   66.79
  -3  -6   1 1227.78   66.59
   4   6  -1  449.95   30.50
   4   6  -1  429.16   42.10
   4   6  -1  441.26   39.30
   4   6  -1  479.95   39.70
  -4  -6   1  571.84   36.50
  -4  -6   1  467.45   32.80
  -4  -6   1  421.26   34.50
  -4  -6   1  493.35   39.80
  -4  -6   1  474.55   33.20
  -4  -6   1  372.56   30.80
  -4  -6   1  474.55   28.50
   5   6  -1  507.05   46.40
   5   6  -1  501.65   35.30
   5   6  -1  507.15   43.90
   5   6  -1  497.75   47.40
  -5  -6   1  496.35   33.10
  -5  -6   1  519.85   32.80
  -5  -6   1  523.55   37.60
  -5  -6   1  518.05   38.90
  -5  -6   1  515.95   37.10
  -5  -6   1  513.05   41.90
   6   6  -1   62.99   16.10
   6   6  -1   63.09   15.80
   6   6  -1   56.99   21.20
   6   6  -1   56.59   20.40
   6   6  -1   62.29   12.90
   6   6  -1   89.59   28.80
  -6  -6   1   85.19   20.50
  -6  -6   1   71.39   14.60
  -6  -6   1   77.39   17.40
  -6  -6   1   63.79   17.30
  -6  -6   1   67.29   12.90
  -6  -6   1   86.19   19.80
   7   6  -1  210.48   27.20
   7   6  -1  182.58   24.10
   7   6  -1  193.38   22.10
   7   6  -1  182.48   32.50
   7   6  -1  268.17   50.49
  -7  -6   1  195.08   21.20
  -7  -6   1  211.98   28.50
  -7  -6   1  184.58   25.30
  -7  -6   1  180.28   20.50
  -7  -6   1  191.78   25.70
  -7  -6   1  174.58   25.40
   8   6  -1  329.27   34.60
   8   6  -1  312.27   50.39
   8   6  -1  370.56   31.80
   8   6  -1  385.16   37.30
  -8  -6   1  351.56   30.40
  -8  -6   1  344.87   32.80
  -8  -6   1  336.07   36.50
  -8  -6   1  307.77   34.60
  -8  -6   1  346.97   36.00
  -8  -6   1  375.36   30.90
   9   6  -1  460.85   76.69
   9   6  -1  298.37   30.90
   9   6  -1  283.57   34.60
   9   6  -1  262.07   34.40
  -9  -6   1  244.78   31.40
  -9  -6   1  261.87   33.10
  -9  -6   1  239.88   26.40
  -9  -6   1  262.07   30.40
  -9  -6   1  234.18   31.70
  -9  -6   1  243.78   26.50
  10   6  -1   93.89   25.60
  10   6  -1   86.99   26.30
  10   6  -1   54.19   24.50
  10   6  -1  100.39   46.10
  10   6  -1   80.49   20.70
 -10  -6   1   59.59   17.40
 -10  -6   1   93.59   22.90
 -10  -6   1   44.90   18.30
 -10  -6   1   88.09   24.10
 -10  -6   1   67.79   19.40
 -10  -6   1   80.09   21.50
  11   6  -1  -13.40   14.80
  11   6  -1    4.30   13.30
  11   6  -1  -10.40   20.80
  11   6  -1    0.00   10.10
  11   6  -1   16.30   40.30
 -11  -6   1    1.20   11.60
 -11  -6   1    3.30   12.60
 -11  -6   1   13.00   13.80
 -11  -6   1   -3.30    9.80
 -11  -6   1    6.30   15.20
 -11  -6   1   -4.80   13.20
  12   6  -1  175.08   32.00
  12   6  -1  167.38   39.30
  12   6  -1  222.08   39.60
 -12  -6   1  175.08   31.90
 -12  -6   1  229.58   44.80
 -12  -6   1  216.18   41.10
 -12  -6   1  216.78   43.10
 -12   7  -1   12.70   18.40
 -12   7  -1   -3.60   15.60
 -12   7  -1    1.20   14.60
 -12   7  -1    7.50   23.50
 -12   7  -1   23.80   15.70
  12  -7   1   -2.80   15.30
  12  -7   1   -0.60   15.20
  12  -7   1   10.00   27.70
  12  -7   1    5.10   13.80
 -11   7  -1   22.80   20.70
 -11   7  -1   15.40   18.90
 -11   7  -1   34.60   16.20
 -11   7  -1   27.20   19.80
 -11   7  -1   24.00   22.70
 -11   7  -1    1.60   12.80
  11  -7   1   11.30   23.70
  11  -7   1   24.10   26.90
  11  -7   1   11.90   13.90
  11  -7   1   29.90   18.80
  11  -7   1   12.00   14.50
  11  -7   1   36.20   20.50
 -10   7  -1   25.40   13.70
 -10   7  -1   16.90   16.90
 -10   7  -1    7.20   14.60
 -10   7  -1   29.20   21.30
 -10   7  -1   15.00   15.40
 -10   7  -1   37.70   19.60
 -10   7  -1   22.00   13.60
  10  -7   1   10.70   12.50
  10  -7   1   19.10   13.30
  10  -7   1   11.70   12.70
  10  -7   1   18.80   19.30
  10  -7   1   17.20   22.90
  -9   7  -1  273.87   42.80
  -9   7  -1  174.98   23.20
  -9   7  -1  163.48   26.60
  -9   7  -1  213.98   29.70
  -9   7  -1  241.58   40.80
  -9   7  -1  200.58   35.00
  -9   7  -1  104.89   27.10
   9  -7   1  173.98   25.50
   9  -7   1  163.38   27.40
   9  -7   1  156.08   36.10
   9  -7   1  195.48   32.90
   9  -7   1  203.68   45.70
   9  -7   1  168.68   25.70
  -8   7  -1  423.46   42.00
  -8   7  -1  466.95   42.30
  -8   7  -1  469.05   44.00
  -8   7  -1  455.85   35.20
  -8   7  -1  453.95   39.80
  -8   7  -1  428.96   44.50
   8  -7   1  472.25   35.90
   8  -7   1  493.05   51.69
   8  -7   1  501.75   38.40
   8  -7   1  486.25   49.80
   8  -7   1  452.55   40.70
   8  -7   1  466.15   42.70
   8  -7   1  443.36   39.50
  -7   7  -1   44.20   18.10
  -7   7  -1   41.60   17.80
  -7   7  -1   30.10   14.70
  -7   7  -1   38.30   11.90
  -7   7  -1   30.80   13.60
  -7   7  -1   26.60   16.70
   7  -7   1   22.60   17.60
   7  -7   1   26.60   12.80
   7  -7   1   38.80   14.40
   7  -7   1   38.80   15.80
   7  -7   1   25.40   20.20
   7  -7   1   31.20   12.20
   7  -7   1   40.80   13.30
  -6   7  -1 1162.18   77.09
  -6   7  -1 1169.58   73.79
  -6   7  -1 1377.16   74.09
  -6   7  -1 1232.98   69.09
  -6   7  -1 1257.57   81.19
  -6   7  -1 1266.77   79.49
   6  -7   1 1281.97   75.09
   6  -7   1 1278.47   75.09
   6  -7   1 1283.87   82.69
   6  -7   1 1435.66   72.09
   6  -7   1 1252.07   74.09
   6  -7   1 1240.28   78.79
   6  -7   1 1213.38   83.19
  -5   7  -1  379.26   32.90
  -5   7  -1  354.16   33.30
  -5   7  -1  367.46   24.80
  -5   7  -1  381.56   33.70
  -5   7  -1  407.36   37.40
  -5   7  -1  408.66   28.40
  -5   7  -1  374.46   30.00
   5  -7   1  364.06   29.40
   5  -7   1  360.06   37.50
   5  -7   1  399.46   33.80
   5  -7   1  372.46   32.10
   5  -7   1  404.46   30.50
   5  -7   1  382.06   27.40
   5  -7   1  422.36   36.30
  -4   7  -1  521.35   39.30
  -4   7  -1  527.55   37.70
  -4   7  -1  466.35   38.10
  -4   7  -1  531.75   42.60
  -4   7  -1  481.15   34.00
   4  -7   1  574.34   38.60
   4  -7   1  532.25   39.20
   4  -7   1  497.35   41.30
   4  -7   1  506.75   38.10
   4  -7   1  655.73   51.99
   4  -7   1  553.34   33.20
   4  -7   1  500.75   34.10
   4  -7   1  514.75   43.60
   4  -7   1  489.15   34.30
  -3   7  -1  868.91   56.49
  -3   7  -1  876.21   51.89
  -3   7  -1  952.40   58.69
  -3   7  -1 1053.99   63.59
  -3   7  -1  885.61   54.99
   3  -7   1  937.61   54.89
   3  -7   1  970.60   52.19
   3  -7   1  933.51   59.19
   3  -7   1  926.41   52.99
   3  -7   1  930.71   52.29
   3  -7   1  938.41   57.89
   3  -7   1  883.51   61.59
   3  -7   1 1096.89   60.49
  -2   7  -1  546.75   36.40
  -2   7  -1  561.74   33.80
  -2   7  -1  670.23   46.00
  -2   7  -1  589.24   40.00
  -2   7  -1  526.85   38.20
   2  -7   1  669.83   36.20
   2  -7   1  560.44   35.50
   2  -7   1  584.84   35.60
   2  -7   1  575.54   44.40
   2  -7   1  565.04   33.80
   2  -7   1  689.93   41.40
   2  -7   1  576.24   39.80
  -1   7  -1  673.93   43.60
  -1   7  -1  733.53   49.80
   1  -7   1  680.13   46.40
   1  -7   1  605.04   39.80
   1  -7   1  698.63   42.50
   1  -7   1  715.83   43.50
   1  -7   1  644.34   47.90
   1  -7   1  687.03   39.10
   1  -7   1  821.02   56.29
   0   7  -1  258.57   20.50
   0   7  -1  219.98   26.60
   0   7  -1  266.17   26.30
   0  -7   1  205.08   24.20
   0  -7   1  203.58   19.10
   0  -7   1  242.38   24.40
   0  -7   1  254.47   29.00
   0  -7   1  231.58   19.70
   1   7  -1  718.83   51.29
  -1  -7   1  706.73   44.30
  -1  -7   1  652.93   47.70
  -1  -7   1  716.03   48.30
  -1  -7   1  702.13   52.29
  -1  -7   1  765.42   42.60
  -1  -7   1  847.52   54.99
   2   7  -1   12.40   12.60
  -2  -7   1   10.60    7.90
  -2  -7   1    7.50    3.40
  -2  -7   1   12.40   12.10
  -2  -7   1    8.50    7.90
  -2  -7   1    6.00   11.00
  -2  -7   1    5.10    4.50
  -2  -7   1    7.20    8.10
   3   7  -1   77.49   21.30
   3   7  -1   75.09   17.00
   3   7  -1   60.49    9.50
  -3  -7   1   84.59   15.40
  -3  -7   1   89.19   20.40
  -3  -7   1   83.69   15.70
  -3  -7   1  111.89   20.50
  -3  -7   1   55.89    8.00
  -3  -7   1  101.89   15.40
  -3  -7   1   70.89   19.00
   4   7  -1  255.37   36.40
   4   7  -1  180.78   28.20
   4   7  -1  185.88   17.80
  -4  -7   1  239.38   25.10
  -4  -7   1  211.28   21.50
  -4  -7   1  200.88   20.90
  -4  -7   1  202.68   16.20
  -4  -7   1  199.08   21.10
  -4  -7   1  170.28   21.50
  -4  -7   1  196.78   28.90
   5   7  -1  284.27   41.00
   5   7  -1  249.58   42.10
   5   7  -1  183.98   19.60
   5   7  -1  286.97   42.40
  -5  -7   1  163.38   21.90
  -5  -7   1  217.68   25.10
  -5  -7   1  159.28   21.50
  -5  -7   1  180.38   21.90
  -5  -7   1  193.08   17.30
  -5  -7   1  185.78   28.00
   6   7  -1  246.68   40.90
   6   7  -1  263.57   41.00
   6   7  -1  289.97   37.80
   6   7  -1  244.18   26.20
  -6  -7   1  267.77   28.20
  -6  -7   1  253.37   23.30
  -6  -7   1  271.57   32.70
  -6  -7   1  236.68   27.80
  -6  -7   1  322.17   30.50
  -6  -7   1  275.17   23.50
   7   7  -1  731.43   53.29
   7   7  -1  743.03   66.89
   7   7  -1  628.84   60.09
   7   7  -1  695.83   65.99
  -7  -7   1  809.32   55.49
  -7  -7   1  806.82   58.19
  -7  -7   1  790.72   53.49
  -7  -7   1  770.32   48.60
  -7  -7   1  764.72   54.89
  -7  -7   1  784.82   49.10
   8   7  -1   53.09   24.60
   8   7  -1  127.39   22.80
   8   7  -1  117.69   19.50
   8   7  -1   53.69   21.10
   8   7  -1   99.09   24.60
  -8  -7   1   89.29   25.60
  -8  -7   1   86.39   23.10
  -8  -7   1   72.69   20.70
  -8  -7   1   78.49   17.50
  -8  -7   1   76.99   16.60
   9   7  -1  293.77   54.29
   9   7  -1  411.86   58.49
   9   7  -1  348.47   35.40
   9   7  -1  390.96   64.69
   9   7  -1  303.87   29.50
   9   7  -1  338.07   36.90
  -9  -7   1  267.07   31.60
  -9  -7   1  269.37   33.80
  -9  -7   1  257.97   27.60
  -9  -7   1  246.18   31.80
  -9  -7   1  251.37   27.50
  -9  -7   1  233.08   33.20
  10   7  -1   -1.30   34.20
  10   7  -1   14.20   16.20
  10   7  -1   11.90   11.80
  10   7  -1   16.20   24.70
  10   7  -1   -1.30   18.90
  10   7  -1   11.60   14.20
 -10  -7   1    3.10   11.50
 -10  -7   1   13.90   16.60
 -10  -7   1   15.10   14.20
 -10  -7   1    5.40    9.20
 -10  -7   1    0.80   10.10
 -10  -7   1   -6.70    9.00
  11   7  -1  230.18   46.40
  11   7  -1  253.07   35.80
  11   7  -1  230.98   49.20
  11   7  -1  295.17   75.09
  11   7  -1  191.58   28.40
 -11  -7   1  203.28   30.40
 -11  -7   1  205.28   34.10
 -11  -7   1  226.68   34.90
 -11  -7   1  203.58   29.50
 -11  -7   1  169.78   30.30
 -11  -7   1  194.88   32.30
 -11   8  -1  213.58   44.20
 -11   8  -1  224.58   35.00
 -11   8  -1  215.88   40.70
 -11   8  -1  216.78   45.40
  11  -8   1  204.88   51.09
  11  -8   1  206.88   33.50
  11  -8   1  212.88   39.50
  11  -8   1  235.38   41.00
  11  -8   1  199.28   46.10
 -10   8  -1   70.29   20.20
 -10   8  -1   76.09   19.10
 -10   8  -1   53.19   23.30
 -10   8  -1   35.20   20.80
 -10   8  -1  109.59   32.70
 -10   8  -1   53.29   23.40
  10  -8   1   84.99   31.40
  10  -8   1   34.60   16.40
  10  -8   1   36.80   18.50
  10  -8   1   54.39   17.80
  10  -8   1   52.19   30.80
  -9   8  -1   44.00   14.70
  -9   8  -1   32.00   19.20
  -9   8  -1   18.50   17.80
  -9   8  -1   41.20   18.20
  -9   8  -1   43.80   19.80
  -9   8  -1   35.70   16.30
   9  -8   1   41.60   18.10
   9  -8   1   30.40   13.10
   9  -8   1   38.10   24.00
   9  -8   1   37.70   26.30
   9  -8   1   32.40   17.30
   9  -8   1   31.60   15.00
  -8   8  -1  493.95   42.00
  -8   8  -1  452.05   45.20
  -8   8  -1  486.65   48.70
  -8   8  -1  605.34   49.10
  -8   8  -1  471.65   44.80
  -8   8  -1  599.14   38.50
   8  -8   1  452.85   51.39
   8  -8   1  467.25   42.60
   8  -8   1  465.95   36.90
   8  -8   1  490.15   42.50
   8  -8   1  509.75   40.10
   8  -8   1  450.45   44.20
   8  -8   1  476.05   52.79
  -7   8  -1  294.57   27.80
  -7   8  -1  277.27   33.80
  -7   8  -1  328.57   34.50
  -7   8  -1  292.07   36.80
  -7   8  -1  276.87   23.90
  -7   8  -1  266.57   28.70
   7  -8   1  281.77   29.30
   7  -8   1  296.17   32.90
   7  -8   1  273.27   30.30
   7  -8   1  269.37   38.50
   7  -8   1  307.97   26.50
   7  -8   1  268.07   38.20
   7  -8   1  300.87   30.20
  -6   8  -1  338.37   25.90
  -6   8  -1  263.77   28.40
  -6   8  -1  295.77   31.40
  -6   8  -1  298.17   32.60
  -6   8  -1  302.47   36.80
  -6   8  -1  309.87   34.20
   6  -8   1  322.37   30.80
   6  -8   1  312.67   37.70
   6  -8   1  327.47   33.10
   6  -8   1  305.37   36.30
   6  -8   1  354.56   26.80
   6  -8   1  316.97   29.80
   6  -8   1  304.17   28.80
  -5   8  -1  200.18   29.90
  -5   8  -1  250.87   27.20
  -5   8  -1  204.28   21.90
  -5   8  -1  227.68   26.00
  -5   8  -1  209.48   27.40
   5  -8   1  238.28   29.10
   5  -8   1  238.28   31.10
   5  -8   1  236.08   26.40
   5  -8   1  201.48   25.60
   5  -8   1  267.87   24.00
   5  -8   1  244.08   23.90
   5  -8   1  241.08   20.80
  -4   8  -1   31.10   10.20
  -4   8  -1   34.00   12.30
  -4   8  -1   45.50   15.40
  -4   8  -1   31.80   12.80
  -4   8  -1   18.80   13.80
   4  -8   1   33.50   13.20
   4  -8   1   25.10   10.20
   4  -8   1   35.80    9.80
   4  -8   1   25.90    9.30
   4  -8   1   17.60   17.60
   4  -8   1   37.60   17.10
   4  -8   1   35.20   14.30
  -3   8  -1  621.14   48.60
  -3   8  -1  570.94   35.80
  -3   8  -1  598.74   43.40
  -3   8  -1  553.44   41.60
   3  -8   1  627.04   36.90
   3  -8   1  604.64   37.80
   3  -8   1  565.04   48.10
   3  -8   1  580.04   43.70
   3  -8   1  606.24   39.80
   3  -8   1  611.44   37.40
   3  -8   1  605.44   43.10
  -2   8  -1  197.68   15.90
  -2   8  -1  204.48   19.40
  -2   8  -1  211.28   22.30
  -2   8  -1  195.18   27.00
  -2   8  -1  194.08   21.70
   2  -8   1  206.88   22.30
   2  -8   1  222.68   19.20
   2  -8   1  193.28   18.00
   2  -8   1  289.27   34.90
   2  -8   1  204.48   18.40
   2  -8   1  220.48   17.50
   2  -8   1  234.18   28.50
   2  -8   1  221.48   28.40
   2  -8   1  190.38   22.60
  -1   8  -1  161.08   28.50
  -1   8  -1  124.79   17.90
   1  -8   1  138.99   18.40
   1  -8   1  204.78   28.90
   1  -8   1  205.98   30.90
   1  -8   1  137.79   14.50
   1  -8   1  257.37   45.90
   1  -8   1  135.89   15.70
   1  -8   1  116.59   12.70
   0   8  -1 1021.70   68.39
   0   8  -1 1027.00   67.69
   0  -8   1 1003.60   70.19
   0  -8   1 1199.08   67.89
   0  -8   1  950.30   58.69
   0  -8   1 1049.30   60.49
   0  -8   1 1223.88   75.49
   0  -8   1  971.70   65.09
   1   8  -1  323.57   35.70
  -1  -8   1  345.87   25.10
  -1  -8   1  244.58   24.70
  -1  -8   1  340.87   35.60
  -1  -8   1  407.26   33.60
  -1  -8   1  284.47   30.40
  -1  -8   1  364.66   36.00
   2   8  -1  336.97   38.10
  -2  -8   1  384.96   25.80
  -2  -8   1  399.76   37.20
  -2  -8   1  411.86   35.00
  -2  -8   1  331.07   37.40
  -2  -8   1  373.66   27.40
   3   8  -1   10.10   15.00
  -3  -8   1    7.40    4.40
  -3  -8   1    2.70    6.90
  -3  -8   1    4.80    8.70
  -3  -8   1   -1.40    9.00
  -3  -8   1    4.10   11.90
  -3  -8   1    2.00   12.50
  -3  -8   1    3.60    7.60
   4   8  -1  219.08   29.10
   4   8  -1  231.98   35.00
   4   8  -1  208.58   19.10
  -4  -8   1  219.98   17.60
  -4  -8   1  227.48   21.80
  -4  -8   1  245.08   32.70
  -4  -8   1  239.58   23.40
  -4  -8   1  205.38   24.90
  -4  -8   1  223.88   23.00
   5   8  -1   38.60   20.90
   5   8  -1   34.80   12.70
   5   8  -1   33.70   23.20
  -5  -8   1   45.80   15.90
  -5  -8   1   31.40   13.00
  -5  -8   1   26.00    8.20
  -5  -8   1   33.10   12.70
  -5  -8   1   21.80   13.10
   6   8  -1   91.09   31.20
   6   8  -1   85.89   32.60
   6   8  -1  105.99   30.30
   6   8  -1   78.29   18.60
  -6  -8   1   74.99   18.30
  -6  -8   1   85.99   24.20
  -6  -8   1   81.89   21.10
  -6  -8   1   77.39   18.30
  -6  -8   1   66.19   14.00
  -6  -8   1   67.89   13.70
   7   8  -1  198.28   40.20
   7   8  -1  278.27   30.10
   7   8  -1  301.17   48.50
  -7  -8   1  218.08   23.00
  -7  -8   1  223.28   28.00
  -7  -8   1  223.58   22.90
  -7  -8   1  228.88   27.20
  -7  -8   1  225.58   32.60
  -7  -8   1  219.18   27.30
   8   8  -1   56.69   28.20
   8   8  -1   88.09   23.50
   8   8  -1  108.59   38.00
   8   8  -1  100.99   32.30
  -8  -8   1   50.89   17.10
  -8  -8   1   98.39   24.60
  -8  -8   1   84.19   18.30
  -8  -8   1   53.69   20.20
  -8  -8   1   59.19   15.40
   9   8  -1   92.39   33.20
   9   8  -1  248.68   55.99
   9   8  -1  144.59   39.00
   9   8  -1  148.89   32.10
  -9  -8   1   99.09   22.40
  -9  -8   1  136.19   24.50
  -9  -8   1   92.69   24.50
  -9  -8   1  125.19   27.20
  -9  -8   1   96.19   20.20
  -9  -8   1  126.19   30.50
  10   8  -1   -0.60   24.00
  10   8  -1   28.60   36.80
  10   8  -1    1.50   22.00
  10   8  -1    4.90   14.00
 -10  -8   1   14.60   11.50
 -10  -8   1    4.80   11.70
 -10  -8   1    4.40   14.40
 -10  -8   1    4.60   14.90
 -10  -8   1   15.40   12.90
 -10  -8   1   11.60   12.10
  11   8  -1   50.69   24.00
  11   8  -1   81.39   36.60
 -11  -8   1   66.39   25.10
 -11  -8   1   91.19   24.40
 -11  -8   1   78.59   22.70
 -11  -8   1   58.79   22.30
 -11  -8   1   58.59   22.60
 -11  -8   1   40.70   18.40
 -11   9  -1   34.10   22.30
 -11   9  -1   45.00   25.90
 -11   9  -1   58.09   17.00
 -11   9  -1   43.20   22.40
  11  -9   1   45.80   29.20
  11  -9   1   60.19   18.80
  11  -9   1   27.50   17.90
 -10   9  -1  156.78   27.10
 -10   9  -1  144.99   21.70
 -10   9  -1  143.79   34.00
 -10   9  -1  182.08   39.70
 -10   9  -1  135.29   32.60
 -10   9  -1  263.47   45.20
  10  -9   1  144.99   31.50
  10  -9   1  173.18   33.50
  10  -9   1  155.68   46.50
  10  -9   1  202.38   48.00
  10  -9   1  162.18   27.10
  -9   9  -1  397.66   45.90
  -9   9  -1  407.96   41.30
  -9   9  -1  433.36   33.60
  -9   9  -1  391.06   47.80
  -9   9  -1  500.05   39.40
  -9   9  -1  434.36   45.40
   9  -9   1  372.86   50.19
   9  -9   1  446.96   46.90
   9  -9   1  321.97   39.10
   9  -9   1  414.46   38.00
   9  -9   1  431.96   43.00
   9  -9   1  371.36   50.69
  -8   9  -1  254.37   42.20
  -8   9  -1  164.98   33.80
  -8   9  -1  179.28   19.50
  -8   9  -1  162.68   25.50
  -8   9  -1  207.98   31.30
  -8   9  -1  236.38   25.10
   8  -9   1  165.98   28.80
   8  -9   1  175.48   22.20
   8  -9   1  195.78   28.50
   8  -9   1  141.79   28.70
   8  -9   1  204.88   32.50
   8  -9   1  199.38   41.80
   8  -9   1  227.18   44.30
  -7   9  -1  259.57   40.20
  -7   9  -1  194.88   30.30
  -7   9  -1  266.07   31.50
  -7   9  -1  149.99   27.10
  -7   9  -1  194.78   28.40
   7  -9   1  228.38   35.50
   7  -9   1  167.78   24.70
   7  -9   1  195.58   26.70
   7  -9   1  203.58   28.70
   7  -9   1  192.78   21.50
   7  -9   1  269.07   46.50
   7  -9   1  181.18   25.00
  -6   9  -1  184.88   29.10
  -6   9  -1  256.37   41.10
  -6   9  -1  269.37   30.50
  -6   9  -1  201.98   23.60
   6  -9   1  207.28   31.40
   6  -9   1  195.18   26.30
   6  -9   1  219.98   21.70
   6  -9   1  200.68   24.80
   6  -9   1  211.68   32.60
   6  -9   1  232.78   28.70
   6  -9   1  195.98   24.00
  -5   9  -1  437.66   39.40
  -5   9  -1  527.35   47.00
  -5   9  -1  406.56   35.90
  -5   9  -1  357.46   37.10
  -5   9  -1  387.56   31.40
   5  -9   1  430.36   33.20
   5  -9   1  402.36   37.60
   5  -9   1  476.45   30.90
   5  -9   1  409.96   38.90
   5  -9   1  423.26   33.60
   5  -9   1  366.06   34.90
   5  -9   1  399.46   40.70
  -4   9  -1  327.67   30.00
  -4   9  -1  273.17   35.80
  -4   9  -1  317.87   25.80
  -4   9  -1  326.37   32.70
  -4   9  -1  349.07   33.60
   4  -9   1  391.86   26.30
   4  -9   1  329.07   27.40
   4  -9   1  345.77   32.80
   4  -9   1  327.87   35.00
   4  -9   1  340.97   27.70
   4  -9   1  328.27   31.60
  -3   9  -1  184.58   32.50
  -3   9  -1  197.48   28.50
  -3   9  -1  137.49   15.10
  -3   9  -1  110.09   18.60
  -3   9  -1  131.99   21.40
   3  -9   1  126.29   17.00
   3  -9   1  140.19   21.00
   3  -9   1  239.98   38.90
   3  -9   1  126.69   18.80
   3  -9   1  151.38   16.30
   3  -9   1  216.88   31.70
   3  -9   1  125.79   16.20
  -2   9  -1    2.00   13.60
   2  -9   1   25.30    9.10
   2  -9   1   27.00   12.10
   2  -9   1   29.40   10.00
   2  -9   1   30.90   10.90
   2  -9   1   40.60   19.20
  -1   9  -1   72.89   21.60
   1  -9   1  113.49   19.80
   1  -9   1  122.39   18.80
   1  -9   1  110.89   14.80
   1  -9   1  159.88   28.40
   0   9  -1   87.09   26.00
   0   9  -1  100.89   24.50
   0  -9   1  188.28   48.10
   0  -9   1  129.39   19.60
   0  -9   1  125.79   25.40
   0  -9   1  108.89   18.40
   0  -9   1  115.49   28.40
   1   9  -1 1528.45  102.19
  -1  -9   1 1604.24   92.59
  -1  -9   1 1574.34  103.39
  -1  -9   1 1945.41  108.79
  -1  -9   1 1888.51  101.29
  -1  -9   1 1712.13   91.89
   2   9  -1 2109.19  129.19
  -2  -9   1 2573.04  132.29
  -2  -9   1 2134.59  128.99
  -2  -9   1 2097.79  118.99
   3   9  -1 1200.38   85.49
  -3  -9   1 1299.37   67.99
  -3  -9   1 1250.77   85.19
  -3  -9   1 1261.17   71.49
  -3  -9   1 1429.86   83.79
   4   9  -1  512.25   34.20
   4   9  -1  513.75   51.49
  -4  -9   1  587.84   36.90
  -4  -9   1  554.04   38.70
  -4  -9   1  506.45   38.10
  -4  -9   1  556.64   43.60
  -4  -9   1  561.14   50.29
  -4  -9   1  543.55   33.70
   5   9  -1  172.58   30.50
   5   9  -1  121.89   18.40
   5   9  -1  221.98   39.50
  -5  -9   1  131.49   15.40
  -5  -9   1  141.69   28.40
  -5  -9   1  176.18   28.00
  -5  -9   1  123.89   20.70
  -5  -9   1  169.18   23.80
  -5  -9   1  120.09   17.80
   6   9  -1  575.44   56.89
   6   9  -1  567.24   52.09
  -6  -9   1  622.84   43.10
  -6  -9   1  555.84   44.10
  -6  -9   1  567.84   42.70
  -6  -9   1  522.15   37.60
  -6  -9   1  556.14   50.09
  -6  -9   1  566.54   38.70
   7   9  -1   34.90   23.20
   7   9  -1   61.69   18.90
   7   9  -1   44.50   29.10
  -7  -9   1   24.60   13.10
  -7  -9   1   34.20   17.70
  -7  -9   1   32.00   11.10
  -7  -9   1   37.40   16.60
  -7  -9   1   31.70   14.10
  -7  -9   1   31.60   11.40
   8   9  -1  108.29   32.70
   8   9  -1  112.29   31.70
   8   9  -1  164.28   32.60
   8   9  -1  171.18   44.00
  -8  -9   1  135.39   23.30
  -8  -9   1  104.49   24.90
  -8  -9   1  111.49   27.10
  -8  -9   1  118.89   25.70
  -8  -9   1  127.99   21.60
   9   9  -1  195.18   36.20
   9   9  -1  159.58   40.20
   9   9  -1  240.48   54.39
   9   9  -1  172.18   47.80
  -9  -9   1  144.49   22.30
  -9  -9   1  165.28   22.90
  -9  -9   1  188.88   32.80
  -9  -9   1  139.19   28.40
  -9  -9   1  180.28   34.10
  -9  -9   1  155.08   26.50
  10   9  -1   78.99   41.50
  10   9  -1   32.70   19.90
  10   9  -1    9.60   23.10
 -10  -9   1   38.00   16.10
 -10  -9   1   33.00   14.50
 -10  -9   1   13.40   14.10
 -10  -9   1   38.70   18.50
 -10  -9   1   27.70   13.50
 -10  -9   1   39.40   20.10
 -10  10  -1  330.07   44.80
 -10  10  -1  319.97   45.10
 -10  10  -1  331.57   42.90
  10 -10   1  308.67   51.39
  10 -10   1  301.07   34.30
  10 -10   1  305.27   40.00
  10 -10   1  311.87   58.09
  -9  10  -1  191.78   38.80
  -9  10  -1  211.58   32.00
  -9  10  -1  253.77   46.90
  -9  10  -1  230.68   41.00
   9 -10   1  250.27   52.49
   9 -10   1  184.48   32.60
   9 -10   1  241.38   38.00
   9 -10   1  261.27   46.40
   9 -10   1  188.08   27.10
   9 -10   1  285.97   51.99
  -8  10  -1  231.58   36.30
  -8  10  -1  124.09   30.70
  -8  10  -1  198.18   39.40
  -8  10  -1  256.37   40.80
   8 -10   1  167.88   30.00
   8 -10   1  220.88   31.60
   8 -10   1  194.98   43.10
   8 -10   1  156.38   29.70
   8 -10   1  115.19   26.60
   8 -10   1  118.19   19.70
   8 -10   1  183.98   40.50
  -7  10  -1  308.97   41.70
  -7  10  -1  335.77   39.00
  -7  10  -1  298.77   30.30
  -7  10  -1  333.07   36.40
   7 -10   1  289.87   31.90
   7 -10   1  292.77   31.50
   7 -10   1  254.77   30.60
   7 -10   1  281.47   39.10
   7 -10   1  315.77   27.30
   7 -10   1  319.47   36.90
   7 -10   1  295.37   39.30
  -6  10  -1   70.79   25.10
  -6  10  -1   85.69   23.10
  -6  10  -1   84.79   19.40
  -6  10  -1   89.69   22.40
   6 -10   1   72.59   18.10
   6 -10   1   61.69   16.70
   6 -10   1   59.69   18.10
   6 -10   1   78.79   19.70
   6 -10   1   86.89   16.10
   6 -10   1   80.79   24.90
   6 -10   1   83.09   26.80
  -5  10  -1   55.99   24.00
  -5  10  -1   66.29   15.50
  -5  10  -1   50.89   18.90
  -5  10  -1   61.29   18.70
   5 -10   1   46.00   14.10
   5 -10   1   60.99   21.70
   5 -10   1   43.60   15.50
   5 -10   1   60.39   22.60
   5 -10   1   63.79   13.40
   5 -10   1   51.59   15.00
  -4  10  -1  103.69   16.40
  -4  10  -1  120.89   21.80
  -4  10  -1  105.09   23.80
  -4  10  -1   87.89   25.80
   4 -10   1  100.89   17.80
   4 -10   1  102.49   16.00
   4 -10   1   91.69   17.00
   4 -10   1  110.19   23.00
   4 -10   1   63.89   17.60
   4 -10   1   82.19   22.70
  -3  10  -1   47.70   19.90
   3 -10   1   41.90   15.30
   3 -10   1   38.90   11.60
   3 -10   1   46.00   17.50
   3 -10   1   32.30   13.70
   3 -10   1   59.29   12.70
   3 -10   1   50.39   13.10
  -2  10  -1   55.09   21.40
   2 -10   1   67.39   13.50
   2 -10   1   74.99   18.20
   2 -10   1   69.69   14.10
   2 -10   1   70.59   14.10
  -1  10  -1  942.91   69.49
   1 -10   1  994.30   55.99
   1 -10   1  923.51   56.59
   1 -10   1  948.41   55.29
   1 -10   1 1160.08   81.19
   1 -10   1 1044.80   63.49
   0  10  -1  512.65   48.40
   0  10  -1  504.45   50.09
   0 -10   1  525.15   49.99
   0 -10   1  556.64   40.50
   0 -10   1  523.35   36.80
   0 -10   1  682.23   58.29
   1  10  -1 1431.56   97.09
  -1 -10   1 1592.24   99.39
  -1 -10   1 1651.43   86.19
  -1 -10   1 1427.26   84.59
   2  10  -1  215.98   42.50
  -2 -10   1  187.68   32.70
  -2 -10   1  151.78   21.10
   3  10  -1  344.07   51.59
  -3 -10   1  239.38   26.50
  -3 -10   1  209.68   22.20
  -3 -10   1  227.98   32.00
  -3 -10   1  236.28   36.40
  -3 -10   1  222.98   18.50
   4  10  -1  266.27   41.10
  -4 -10   1  277.67   21.80
  -4 -10   1  258.47   31.80
  -4 -10   1  277.87   38.10
  -4 -10   1  272.17   26.90
   5  10  -1  256.07   45.00
  -5 -10   1  185.08   23.20
  -5 -10   1  153.98   17.50
  -5 -10   1  164.88   29.10
  -5 -10   1  149.99   23.90
  -5 -10   1  153.58   22.20
  -5 -10   1  162.18   18.80
   6  10  -1  154.18   38.30
   6  10  -1  193.28   29.30
   6  10  -1  179.78   33.30
  -6 -10   1  113.89   18.70
  -6 -10   1  167.08   35.60
  -6 -10   1  152.78   26.60
  -6 -10   1  106.79   16.40
  -6 -10   1  109.99   18.00
  -6 -10   1  117.19   21.60
   7  10  -1   10.10   13.70
   7  10  -1   27.40   21.50
   7  10  -1   13.80   10.90
  -7 -10   1    7.90   14.80
  -7 -10   1    9.40    8.40
  -7 -10   1   14.70   11.20
  -7 -10   1   15.80   12.20
  -7 -10   1   16.80   10.10
  -7 -10   1   24.60   14.50
   8  10  -1 1247.88   88.59
   8  10  -1 1178.98   76.09
   8  10  -1  971.90   85.79
  -8 -10   1  890.91   71.39
  -8 -10   1 1278.77   82.29
  -8 -10   1 1052.39   66.99
  -8 -10   1 1053.49   68.89
  -8 -10   1 1221.28   74.59
   9  10  -1   40.70   34.00
   9  10  -1    2.60   22.60
   9  10  -1   12.50   16.80
  -9 -10   1   10.60    9.80
  -9 -10   1    1.00   13.10
  -9 -10   1   19.70   13.80
  -9 -10   1    2.20   11.60
  -9 -10   1   -7.00   13.40
  -9 -10   1   16.00   10.70
  10  10  -1  109.29   63.59
  10  10  -1   46.90   23.90
  10  10  -1   30.40   27.20
 -10 -10   1   42.30   18.80
 -10 -10   1   23.30   15.60
 -10 -10   1   43.80   21.30
 -10 -10   1   54.59   20.40
 -10 -10   1   32.10   14.70
  -9  11  -1  149.39   35.40
  -9  11  -1  243.08   47.00
  -9  11  -1  133.39   34.60
  -9  11  -1  185.08   37.20
   9 -11   1  126.19   37.60
   9 -11   1  148.59   31.00
   9 -11   1   85.29   31.00
   9 -11   1  122.59   29.20
   9 -11   1  150.08   25.80
   9 -11   1  210.08   49.10
  -8  11  -1  176.68   30.50
  -8  11  -1  152.68   32.30
  -8  11  -1   86.49   29.10
   8 -11   1  113.79   25.40
   8 -11   1  160.88   40.00
   8 -11   1  124.99   35.50
   8 -11   1  106.29   21.60
   8 -11   1  127.99   30.10
   8 -11   1   86.19   23.50
   8 -11   1  100.79   20.20
  -7  11  -1  381.76   34.10
  -7  11  -1  313.57   39.80
  -7  11  -1  316.37   50.09
  -7  11  -1  325.77   37.10
   7 -11   1  317.57   33.20
   7 -11   1  399.16   42.80
   7 -11   1  334.27   35.90
   7 -11   1  283.47   33.00
   7 -11   1  315.67   28.10
   7 -11   1  280.97   38.90
   7 -11   1  401.26   46.20
  -6  11  -1  164.38   25.90
  -6  11  -1  272.27   41.50
  -6  11  -1  173.98   37.60
   6 -11   1  160.98   19.00
   6 -11   1  135.49   24.80
   6 -11   1  175.78   34.00
   6 -11   1  192.38   37.50
   6 -11   1  167.18   27.10
   6 -11   1  178.78   29.40
   6 -11   1  197.58   28.40
  -5  11  -1  389.06   33.00
  -5  11  -1  315.67   26.90
  -5  11  -1  348.07   42.90
  -5  11  -1  377.76   39.10
   5 -11   1  324.87   35.20
   5 -11   1  359.46   27.20
   5 -11   1  335.77   36.20
   5 -11   1  315.57   36.80
   5 -11   1  332.27   31.70
   5 -11   1  330.07   30.00
  -4  11  -1  183.18   26.80
  -4  11  -1  150.98   34.00
   4 -11   1  130.39   18.80
   4 -11   1  148.29   16.50
   4 -11   1  126.19   19.10
   4 -11   1  140.69   22.50
   4 -11   1  189.88   31.00
   4 -11   1  150.48   28.00
  -3  11  -1  545.95   52.59
   3 -11   1  566.84   35.80
   3 -11   1  509.25   36.70
   3 -11   1  536.75   38.60
   3 -11   1  547.85   45.20
  -2  11  -1   13.20   16.30
   2 -11   1   12.50    9.40
   2 -11   1   20.90   10.30
   2 -11   1   25.10    9.90
   2 -11   1    9.60   10.80
  -1  11  -1   16.30   17.80
   1 -11   1   17.00   11.90
   1 -11   1   30.60   11.50
   1 -11   1    6.50   16.50
   0  11  -1  448.16   45.80
   0 -11   1  374.56   43.90
   0 -11   1  385.16   30.40
   0 -11   1  408.96   35.80
   1  11  -1 1037.10   80.59
  -1 -11   1 1090.49   80.29
  -1 -11   1 1195.78   68.19
  -1 -11   1 1088.09   65.69
   2  11  -1  613.34   59.59
  -2 -11   1  662.33   42.90
  -2 -11   1  555.84   55.99
  -2 -11   1  629.74   44.60
   3  11  -1  607.04   62.19
  -3 -11   1  758.72   44.00
  -3 -11   1  719.63   51.29
  -3 -11   1  733.13   62.09
  -3 -11   1  777.32   47.20
   4  11  -1  208.88   41.90
  -4 -11   1  170.58   22.90
  -4 -11   1  171.58   24.90
  -4 -11   1  239.28   40.50
  -4 -11   1  177.98   17.90
   5  11  -1  293.97   43.90
  -5 -11   1  258.77   38.10
  -5 -11   1  278.57   27.60
  -5 -11   1  258.37   23.60
   6  11  -1  189.28   40.30
  -6 -11   1  223.98   39.80
  -6 -11   1  152.88   19.80
  -6 -11   1  145.79   18.30
  -6 -11   1  161.68   22.40
  -6 -11   1  142.19   18.30
  -6 -11   1  131.99   21.50
   7  11  -1   32.20   25.40
   7  11  -1   36.40   18.40
   7  11  -1   24.20    7.20
  -7 -11   1   26.10   10.70
  -7 -11   1   26.70   13.90
  -7 -11   1   29.20   13.90
  -7 -11   1   18.30   14.00
  -7 -11   1   25.70   10.90
  -7 -11   1   21.70   19.00
   8  11  -1  157.58   26.60
   8  11  -1  262.97   52.69
   8  11  -1  355.46   54.79
  -8 -11   1  159.78   26.00
  -8 -11   1  218.68   25.10
  -8 -11   1  253.27   40.20
  -8 -11   1  209.58   27.10
  -8 -11   1  208.28   25.20
   9  11  -1  242.88   48.90
   9  11  -1  130.69   39.70
   9  11  -1  146.29   34.60
  -9 -11   1  130.59   23.80
  -9 -11   1  140.79   25.60
  -9 -11   1   83.09   21.00
  -9 -11   1  120.69   28.10
  -9 -11   1  106.29   25.60
  -8  12  -1   41.80   21.40
  -8  12  -1   15.70   22.00
  -8  12  -1   29.30   15.00
  -8  12  -1   12.80   15.60
   8 -12   1   22.40   13.50
   8 -12   1   16.60    9.40
   8 -12   1   26.40   22.90
   8 -12   1   15.10   14.30
   8 -12   1    7.90   12.70
   8 -12   1   15.80   21.00
   8 -12   1   17.20   17.40
  -7  12  -1   -5.60    9.90
  -7  12  -1   -4.80    9.20
  -7  12  -1   -1.80   16.00
  -7  12  -1   -0.80   14.80
   7 -12   1    8.90   13.10
   7 -12   1  -12.90   13.90
   7 -12   1   -1.40   11.90
   7 -12   1    5.90   10.00
   7 -12   1    0.30    6.10
   7 -12   1   -4.90    8.10
   7 -12   1   -0.20   11.50
  -6  12  -1   66.89   19.70
  -6  12  -1   62.69   26.00
  -6  12  -1   90.09   18.90
  -6  12  -1  111.19   29.30
   6 -12   1   79.59   23.30
   6 -12   1   55.59   20.60
   6 -12   1   57.09   17.70
   6 -12   1   53.19   17.10
   6 -12   1   83.69   20.90
   6 -12   1   81.49   16.50
   6 -12   1   66.79   24.40
  -5  12  -1  128.79   29.60
  -5  12  -1   73.69   25.70
   5 -12   1  141.59   30.60
   5 -12   1   87.99   22.60
   5 -12   1  101.49   26.30
   5 -12   1  107.29   17.40
   5 -12   1   88.29   19.80
   5 -12   1   68.49   17.20
  -4  12  -1   71.29   24.70
   4 -12   1   68.29   16.70
   4 -12   1   91.19   24.30
   4 -12   1   66.19   15.50
   4 -12   1   64.29   17.70
   4 -12   1   82.59   14.20
  -3  12  -1  138.79   31.40
   3 -12   1  127.79   19.70
   3 -12   1  139.49   26.00
   3 -12   1  147.69   16.30
   3 -12   1  123.49   17.10
  -2  12  -1   83.19   25.90
   2 -12   1   73.29   15.50
   2 -12   1   70.79   24.10
   2 -12   1   63.29   17.80
   2 -12   1   93.69   15.00
   2 -12   1   96.79   15.90
  -1  12  -1  221.58   40.70
   1 -12   1  173.68   24.00
   1 -12   1  158.88   19.20
   1 -12   1  183.08   35.90
   1 -12   1  166.28   17.60
   0 -12   1  189.78   36.40
   0 -12   1  159.88   19.10
   0 -12   1  191.88   25.00
   1  12  -1   24.30   22.60
  -1 -12   1   37.30   12.70
  -1 -12   1   16.10   16.30
  -1 -12   1   54.29   14.80
   2  12  -1   88.89   30.50
  -2 -12   1  115.79   18.00
  -2 -12   1  104.79   26.90
  -2 -12   1  126.99   22.80
   3  12  -1   14.00   20.60
  -3 -12   1    2.50   15.70
  -3 -12   1    5.50    7.00
  -3 -12   1   16.80   12.20
   4  12  -1  193.38   42.40
  -4 -12   1  142.79   22.20
  -4 -12   1  176.58   18.20
  -4 -12   1  159.38   31.00
   5  12  -1  123.69   34.60
  -5 -12   1  154.48   28.40
  -5 -12   1  118.39   20.00
  -5 -12   1  108.49   24.90
  -5 -12   1  115.69   16.40
   6  12  -1  235.68   49.10
  -6 -12   1  174.08   20.60
  -6 -12   1  147.59   22.40
  -6 -12   1  184.08   20.70
  -6 -12   1  254.57   45.90
   7  12  -1  138.29   38.50
  -7 -12   1  149.88   23.50
  -7 -12   1  141.29   24.80
  -7 -12   1  159.08   20.80
  -7 -12   1  137.69   23.20
  -7 -12   1  187.58   37.00
  -7 -12   1  136.29   22.20
   8  12  -1  164.58   41.20
   8  12  -1  231.48   32.70
  -8 -12   1  194.48   24.80
  -8 -12   1  155.28   22.60
  -8 -12   1  232.48   44.70
  -8 -12   1  167.88   26.80
  -8 -12   1  178.38   26.20
  -7  13  -1  107.19   24.70
  -7  13  -1  105.49   30.60
  -7  13  -1  155.58   25.50
   7 -13   1   70.69   20.80
   7 -13   1   86.49   26.50
   7 -13   1  129.09   34.90
   7 -13   1   86.79   17.00
   7 -13   1  113.89   23.60
   7 -13   1  108.29   24.50
  -6  13  -1   97.49   31.10
  -6  13  -1  135.69   30.70
   6 -13   1   93.29   21.90
   6 -13   1   96.79   23.20
   6 -13   1   87.39   25.60
   6 -13   1  142.79   34.70
   6 -13   1   87.09   16.70
   6 -13   1  128.09   26.20
   6 -13   1   94.69   24.70
  -5  13  -1   45.80   24.30
   5 -13   1   26.60   13.40
   5 -13   1   39.30   14.30
   5 -13   1   63.69   19.70
   5 -13   1   52.49   19.50
   5 -13   1   41.40   16.90
   5 -13   1   52.29   12.30
  -4  13  -1   38.60   23.30
   4 -13   1   32.40   15.70
   4 -13   1   36.10   10.20
   4 -13   1   22.10   11.00
   4 -13   1   21.10   11.30
  -3  13  -1   21.60   17.70
   3 -13   1    8.90    8.20
   3 -13   1   11.00    6.50
   3 -13   1   15.40   13.30
   3 -13   1    7.40    9.00
  -2  13  -1   39.90   22.50
   2 -13   1   25.40   11.80
   2 -13   1   30.40    9.90
   2 -13   1   34.80   15.70
   2 -13   1   30.30    9.10
   2 -13   1   30.00   19.10
  -1  13  -1  210.18   41.20
   1 -13   1  192.88   41.20
   1 -13   1  138.29   15.90
   1 -13   1  152.58   24.50
   0 -13   1    3.50    7.10
   0 -13   1   12.80   13.90
  -1 -13   1  140.29   18.10
  -1 -13   1  185.88   39.70
  -1 -13   1  135.29   20.60
   2  13  -1   99.29   33.80
  -2 -13   1  108.09   21.10
  -2 -13   1  136.99   33.40
  -2 -13   1  113.89   21.40
   3  13  -1   53.09   27.60
  -3 -13   1   60.19   16.80
  -3 -13   1   61.59   26.00
   4  13  -1   38.70   25.60
  -4 -13   1   46.50   22.50
  -4 -13   1   41.20   11.60
  -4 -13   1   41.30   12.60
  -4 -13   1   46.20   15.70
   5  13  -1   73.19   32.60
  -5 -13   1   68.09   16.00
  -5 -13   1   98.99   17.60
  -5 -13   1   85.29   22.40
  -5 -13   1   87.79   15.70
  -5 -13   1   89.99   30.10
   6  13  -1   51.99   27.80
  -6 -13   1   49.00   13.90
  -6 -13   1   60.09   14.30
  -6 -13   1   42.20   23.10
  -6 -13   1   54.79   18.30
  -6 -13   1   48.10   14.80
  -5  14  -1   71.89   29.50
   5 -14   1  133.09   30.90
   5 -14   1   83.49   21.50
   5 -14   1   94.79   16.20
   5 -14   1  120.19   24.50
   5 -14   1  116.09   21.80
  -4  14  -1   25.70   20.70
   4 -14   1   23.10   13.10
   4 -14   1   19.30   10.80
   4 -14   1   23.60   15.40
   4 -14   1   28.00    9.10
  -3  14  -1  186.98   39.00
   3 -14   1  183.78   29.30
   3 -14   1  144.09   18.40
   3 -14   1  210.38   38.80
   3 -14   1  165.28   16.20
   3 -14   1  162.98   23.10
  -2  14  -1   -7.70   14.40
   2 -14   1    0.40    5.20
   2 -14   1    1.60   12.30
   2 -14   1    0.60    7.70
   2 -14   1    4.70    9.60
   1 -14   1   70.79   19.60
   1 -14   1   74.39   16.00
   1 -14   1   74.69   25.40
   0 -14   1   40.50   10.80
   0 -14   1   35.70   14.70
   0 -14   1   34.20   21.90
  -1 -14   1    6.90    8.70
  -1 -14   1    2.40   14.00
  -1 -14   1    0.10    6.80
   2  14  -1   24.70   23.50
  -2 -14   1   24.30   11.30
  -2 -14   1   29.90   21.30
   3  14  -1  119.79   36.70
  -3 -14   1  150.38   34.30
  -3 -14   1  132.49   23.90
   4  14  -1   26.90   23.80
  -4 -14   1   39.90   12.30
  -4 -14   1   27.10   20.70
  -4 -14   1   49.80   16.60
  -4 -14   1   43.80   12.40
   5  14  -1  161.78   43.40
  -5 -14   1  156.98   24.10
   1 -15   1   12.80   11.30
   1 -15   1   22.00   19.80
   0 -15   1  -19.20   12.90
   0 -15   1    7.50    9.90
  -1 -15   1   35.20   22.90
  -1 -15   1   37.50   15.10
  -1 -15  -2   93.09   27.40
  -1 -15  -2   61.49   17.10
  -1 -15  -2   72.49   17.70
   0 -15  -2  170.68   25.80
   0 -15  -2  144.59   21.30
   1 -15  -2    0.10    9.00
  -5 -14  -2   -6.50    6.80
  -5 -14  -2    9.40   11.00
  -5 -14  -2  -10.60   15.20
   5  14   2  -24.40   19.20
  -4 -14  -2   71.09   22.20
  -4 -14  -2   66.49   22.80
   4  14   2   97.59   37.50
  -3 -14  -2   28.90   17.90
  -3 -14  -2   28.10   14.10
   3  14   2   32.20   26.90
  -2 -14  -2   88.39   18.20
  -2 -14  -2   88.19   25.10
  -2 -14  -2  103.29   23.90
   2  14   2   84.89   33.30
  -1 -14  -2   68.79   17.10
  -1 -14  -2   56.69   22.10
  -1 -14  -2   84.79   21.40
   0 -14  -2   48.00   16.70
   0 -14  -2   35.60   13.60
   0 -14  -2   34.60   18.70
   0  14   2   43.00   25.30
   1 -14  -2   71.29   22.30
   1 -14  -2   79.29   18.70
   1 -14  -2   92.39   21.40
  -1  14   2   91.19   28.90
   2 -14  -2   50.09   15.40
   2 -14  -2   45.00   17.60
   2 -14  -2   63.79   21.30
  -2  14   2   53.39   25.20
   3 -14  -2   53.89   12.70
   3 -14  -2   40.50   11.90
   3 -14  -2   64.39   23.10
   3 -14  -2   61.19   19.20
   3 -14  -2   61.59   15.90
  -3  14   2   73.69   27.40
   4 -14  -2    6.00   13.50
   4 -14  -2   12.00   13.10
   4 -14  -2   14.90   10.40
   4 -14  -2   30.70   13.30
   4 -14  -2    9.20    8.70
  -4  14   2   16.80   18.70
  -7 -13  -2   -2.70   15.10
  -7 -13  -2    1.30    5.90
  -7 -13  -2    0.40    9.40
   7  13   2    4.20   21.10
  -6 -13  -2  100.69   14.10
  -6 -13  -2  113.99   17.60
  -6 -13  -2  174.48   31.20
  -6 -13  -2  150.18   33.10
   6  13   2  106.19   35.40
  -5 -13  -2  206.48   30.10
  -5 -13  -2  236.08   39.10
   5  13   2  204.88   48.20
  -4 -13  -2   -1.00   11.60
  -4 -13  -2    0.80    8.00
   4  13   2    2.20   21.10
  -3 -13  -2   71.59   21.90
  -3 -13  -2   68.09   22.40
   3  13   2  100.69   36.60
  -2 -13  -2    9.50   14.80
  -2 -13  -2   -4.70    6.70
  -2 -13  -2    5.50    6.70
   2  13   2   -3.40   21.20
  -1 -13  -2   27.10   11.00
  -1 -13  -2   29.80   17.80
  -1 -13  -2   27.30   13.30
   0 -13  -2  438.86   45.00
   0 -13  -2  435.26   37.70
   0 -13  -2  423.76   37.10
   0  13   2  453.65   49.30
   1 -13  -2   64.09   21.50
   1 -13  -2   86.99   20.70
   1 -13  -2   58.49   16.50
  -1  13   2   56.69   23.30
   2 -13  -2   25.20   15.40
   2 -13  -2   22.90   13.20
   2 -13  -2   24.40   11.50
  -2  13   2   16.40   17.10
   3 -13  -2   19.80   15.20
   3 -13  -2   33.50   15.70
   3 -13  -2   43.30   13.70
   3 -13  -2   27.30    9.80
  -3  13   2   25.40   19.30
   4 -13  -2  114.79   18.40
   4 -13  -2  155.98   28.70
   4 -13  -2  132.99   20.60
   4 -13  -2  131.59   28.60
   4 -13  -2  122.09   19.00
   4 -13  -2  146.79   23.80
  -4  13   2  159.28   37.70
   5 -13  -2   21.00   11.80
   5 -13  -2   14.80    9.40
   5 -13  -2   25.20   11.10
   5 -13  -2   14.10   12.80
  -5  13   2   13.40   19.30
   6 -13  -2   42.50   14.30
   6 -13  -2   92.79   23.80
   6 -13  -2   86.29   25.90
   6 -13  -2   40.50   12.70
   6 -13  -2   93.89   19.50
   6 -13  -2   61.79   20.80
  -6  13   2   96.79   32.00
  -6  13   2   36.00   26.70
  -8 -12  -2   17.30   17.30
  -8 -12  -2   13.40   12.20
  -8 -12  -2   22.30   10.60
  -8 -12  -2   18.80   11.40
  -8 -12  -2   21.20   12.40
   8  12   2   12.50   24.40
  -7 -12  -2  122.19   21.30
  -7 -12  -2  144.29   31.00
  -7 -12  -2  122.89   18.70
   7  12   2  110.89   36.60
  -6 -12  -2  152.68   19.90
  -6 -12  -2  150.88   19.60
  -6 -12  -2  175.68   31.20
  -6 -12  -2  162.08   17.00
   6  12   2  162.28   44.80
  -5 -12  -2  228.18   33.30
  -5 -12  -2  196.98   17.30
  -5 -12  -2  197.08   29.10
   5  12   2  150.98   40.40
  -4 -12  -2  124.39   28.00
  -4 -12  -2   82.39   21.70
   4  12   2  135.89   37.90
  -3 -12  -2   65.79   13.50
  -3 -12  -2   61.69   21.10
  -3 -12  -2   61.49   19.80
   3  12   2   71.89   31.50
  -2 -12  -2   62.09   14.10
  -2 -12  -2   65.79   20.20
  -2 -12  -2   66.69   20.30
   2  12   2   52.09   26.90
  -1 -12  -2   38.40   16.80
  -1 -12  -2   21.20   16.80
  -1 -12  -2   29.00   11.80
   1  12   2   20.60   24.10
   1  12   2   14.30   16.70
   0 -12  -2  135.49   27.40
   0 -12  -2  102.39   22.90
   0 -12  -2   79.59   17.90
   0  12   2   78.39   24.40
   1 -12  -2   93.29   23.30
   1 -12  -2   96.39   20.20
   1 -12  -2  140.19   26.10
  -1  12   2  154.98   34.80
   2 -12  -2  184.38   29.60
   2 -12  -2  179.48   22.60
   2 -12  -2  208.18   25.90
  -2  12   2  201.68   36.50
   3 -12  -2   17.20    9.00
   3 -12  -2   13.80    9.40
   3 -12  -2    9.90    9.90
   3 -12  -2   17.40   14.80
   3 -12  -2   11.00    6.80
  -3  12   2   26.10   20.00
   4 -12  -2   46.30   12.00
   4 -12  -2   71.39   16.90
   4 -12  -2   46.10   12.80
   4 -12  -2   48.90   16.10
  -4  12   2   41.40   21.50
   5 -12  -2  219.98   30.10
   5 -12  -2  140.59   19.80
   5 -12  -2  183.08   22.50
   5 -12  -2  220.68   25.60
   5 -12  -2  215.18   24.70
   5 -12  -2  182.68   26.90
   5 -12  -2  207.68   29.30
  -5  12   2  209.78   42.20
  -5  12   2  334.57   50.99
   6 -12  -2  307.47   29.50
   6 -12  -2  254.27   28.20
   6 -12  -2  280.77   27.90
   6 -12  -2  374.96   40.20
   6 -12  -2  274.27   36.00
   6 -12  -2  305.37   37.10
  -6  12   2  389.86   32.60
  -6  12   2  328.37   32.00
  -6  12   2  300.37   44.60
   7 -12  -2   83.59   27.50
   7 -12  -2   67.29   17.90
   7 -12  -2   82.29   17.60
   7 -12  -2  102.59   24.00
   7 -12  -2   68.29   21.00
   7 -12  -2   71.49   17.40
   7 -12  -2  102.79   29.10
  -7  12   2  112.39   32.10
  -7  12   2  136.49   26.40
  -7  12   2   97.69   23.40
  -7  12   2   68.89   30.50
  -8  12   2  120.99   28.60
  -9 -11  -2   98.79   23.30
  -9 -11  -2   67.59   19.10
  -9 -11  -2   71.19   19.30
  -9 -11  -2   69.19   19.30
  -9 -11  -2   59.79   21.70
  -9 -11  -2   73.19   17.50
   9  11   2  101.79   31.00
   9  11   2   65.99   24.10
   9  11   2   44.50   29.30
  -8 -11  -2  102.29   22.70
  -8 -11  -2   85.79   20.20
  -8 -11  -2   93.99   17.80
  -8 -11  -2   61.69   17.00
  -8 -11  -2   93.79   23.80
   8  11   2   99.79   24.90
   8  11   2   75.39   34.40
  -7 -11  -2   99.49   19.70
  -7 -11  -2   87.69   15.70
  -7 -11  -2  128.89   21.50
  -7 -11  -2  140.49   31.30
  -7 -11  -2   95.59   17.70
   7  11   2   99.19   34.60
  -6 -11  -2   21.60    8.40
  -6 -11  -2   18.00   10.20
  -6 -11  -2   15.40   14.50
   6  11   2   11.30   21.20
   6  11   2   25.10   18.90
  -5 -11  -2  121.29   28.10
  -5 -11  -2   72.19   11.80
   5  11   2   76.99   26.10
   5  11   2   78.59   30.10
  -4 -11  -2   75.09   20.90
  -4 -11  -2   75.79   20.80
   4  11   2  101.69   30.30
   4  11   2   69.29   28.20
  -3 -11  -2  413.56   39.20
  -3 -11  -2  416.16   42.50
  -3 -11  -2  448.16   30.80
   3  11   2  366.06   45.00
   3  11   2  363.06   52.29
  -2 -11  -2  207.48   33.40
  -2 -11  -2  196.78   27.60
  -2 -11  -2  220.18   22.20
   2  11   2  257.07   45.60
   2  11   2  284.67   50.99
  -1 -11  -2 1267.97   69.59
  -1 -11  -2 1066.89   72.09
  -1 -11  -2 1165.68   77.79
   1  11   2 1089.09   86.19
   1  11   2 1073.69   83.19
   1  11   2 1149.78   79.99
   0 -11  -2 2054.59  120.69
   0 -11  -2 1959.80  115.39
   0 -11  -2 2258.57  115.19
   0  11   2 1983.00  129.29
   0  11   2 2045.80  124.29
   1 -11  -2 1187.38   79.99
   1 -11  -2 1305.27   76.09
   1 -11  -2 1195.48   74.59
  -1  11   2 1170.38   84.09
   2 -11  -2  108.79   14.50
   2 -11  -2  129.39   20.60
   2 -11  -2  173.98   32.10
   2 -11  -2  135.09   21.40
  -2  11   2  164.08   32.90
   3 -11  -2  114.09   17.20
   3 -11  -2   82.89   12.60
   3 -11  -2  103.09   19.80
   3 -11  -2  119.19   23.00
  -3  11   2   89.09   25.30
   4 -11  -2  159.78   21.50
   4 -11  -2  134.19   16.40
   4 -11  -2  158.78   24.20
   4 -11  -2  159.78   19.80
   4 -11  -2  168.98   27.80
   4 -11  -2  153.58   23.70
  -4  11   2  119.89   29.60
  -4  11   2  225.08   39.50
   5 -11  -2   35.90   13.80
   5 -11  -2   49.80   18.50
   5 -11  -2   50.29   15.00
   5 -11  -2   55.49   19.00
   5 -11  -2   27.20   16.70
   5 -11  -2   26.80   10.20
   5 -11  -2   39.40   12.90
  -5  11   2   60.59   16.30
  -5  11   2   45.20   22.00
  -5  11   2   65.69   22.70
  -5  11   2   57.79   15.70
   6 -11  -2  139.69   21.50
   6 -11  -2  142.99   20.60
   6 -11  -2  125.59   18.80
   6 -11  -2  236.38   39.20
   6 -11  -2  147.79   32.50
   6 -11  -2  152.08   29.50
  -6  11   2  175.18   24.10
  -6  11   2  153.38   21.30
  -6  11   2  156.28   34.90
  -6  11   2  238.78   41.80
   7 -11  -2  151.48   22.00
   7 -11  -2  204.08   30.90
   7 -11  -2  189.08   37.70
   7 -11  -2  135.59   21.80
   7 -11  -2  216.78   24.90
  -7  11   2  214.58   28.60
  -7  11   2  220.88   28.10
  -7  11   2  254.57   44.90
  -7  11   2  187.88   40.10
   8 -11  -2  111.19   33.70
   8 -11  -2   71.69   16.70
   8 -11  -2  105.79   27.90
   8 -11  -2   70.99   18.80
   8 -11  -2   94.29   19.50
   8 -11  -2   73.99   26.60
   8 -11  -2  104.59   25.90
  -8  11   2   74.39   28.80
  -8  11   2  107.39   30.50
  -8  11   2  100.79   24.70
  -8  11   2  149.49   31.10
   9 -11  -2  119.59   37.10
   9 -11  -2   61.69   24.40
   9 -11  -2   73.59   21.50
  -9  11   2   48.50   24.70
  -9  11   2  105.69   29.10
 -10 -10  -2  125.19   23.50
 -10 -10  -2   94.39   25.70
 -10 -10  -2  112.29   26.70
 -10 -10  -2  115.19   28.70
 -10 -10  -2  118.59   25.30
 -10 -10  -2  105.59   25.10
  10  10   2  137.99   34.80
  10  10   2  105.89   38.70
  10  10   2  209.58   47.40
  -9 -10  -2   33.60   14.70
  -9 -10  -2   27.00   17.90
  -9 -10  -2   28.80   16.80
  -9 -10  -2   25.00   12.50
  -9 -10  -2   33.90   12.60
  -9 -10  -2    4.40   11.20
   9  10   2   27.40   26.20
   9  10   2    3.00   20.70
   9  10   2   40.80   30.70
   9  10   2    1.40   19.90
  -8 -10  -2  186.98   21.40
  -8 -10  -2  146.89   22.00
  -8 -10  -2  204.38   25.80
  -8 -10  -2  198.58   31.40
   8  10   2  155.68   34.60
   8  10   2  217.88   32.90
   8  10   2  195.38   41.10
  -7 -10  -2  110.29   21.10
  -7 -10  -2   91.59   22.10
  -7 -10  -2   78.69   17.00
  -7 -10  -2  105.49   16.70
  -7 -10  -2  108.49   21.50
   7  10   2  173.18   33.70
   7  10   2  112.09   26.40
   7  10   2  134.59   25.80
   7  10   2  102.79   33.70
  -6 -10  -2  131.29   20.00
  -6 -10  -2  118.59   20.20
  -6 -10  -2  114.99   16.20
  -6 -10  -2  104.89   17.40
  -6 -10  -2   85.99   22.60
   6  10   2   98.29   32.20
   6  10   2  103.49   27.30
  -5 -10  -2 1179.98   77.09
  -5 -10  -2 1148.09   62.69
   5  10   2 1129.59   88.39
   5  10   2 1181.18   79.99
  -4 -10  -2    7.30   12.80
   4  10   2   20.30   20.50
   4  10   2   -3.50   14.40
  -3 -10  -2  787.42   57.89
  -3 -10  -2  731.53   56.29
  -3 -10  -2  796.12   46.20
   3  10   2  743.43   67.39
   3  10   2  754.22   62.29
  -2 -10  -2  903.01   63.99
  -2 -10  -2  882.11   53.09
  -2 -10  -2  904.01   61.59
   2  10   2  884.21   69.29
   2  10   2  819.42   70.69
  -1 -10  -2  172.58   20.70
  -1 -10  -2  256.67   36.30
  -1 -10  -2  157.48   24.00
   1  10   2  147.29   34.10
   1  10   2  173.88   29.90
   1  10   2  247.98   47.60
   0 -10  -2   42.60   19.50
   0 -10  -2   60.89   15.20
   0 -10  -2   37.90   15.20
   0  10   2   37.80   19.60
   0  10   2   35.20   24.70
   0  10   2   39.50   24.70
   1 -10  -2  244.08   32.20
   1 -10  -2  279.67   28.80
   1 -10  -2  314.97   29.30
  -1  10   2  292.07   36.80
  -1  10   2  304.87   40.50
   2 -10  -2  360.26   32.40
   2 -10  -2  332.67   31.00
   2 -10  -2  331.07   23.40
  -2  10   2  341.77   40.00
   3 -10  -2  144.39   18.00
   3 -10  -2  114.89   20.80
   3 -10  -2  125.89   22.10
   3 -10  -2   95.49   12.40
   3 -10  -2  126.99   24.40
  -3  10   2  170.88   31.30
  -3  10   2  112.69   27.00
   4 -10  -2  357.96   34.60
   4 -10  -2  327.67   25.90
   4 -10  -2  356.66   30.50
   4 -10  -2  344.37   28.50
   4 -10  -2  342.17   34.80
   4 -10  -2  315.37   30.00
   4 -10  -2  336.47   33.20
  -4  10   2  326.67   37.60
  -4  10   2  397.26   43.10
  -4  10   2  430.06   30.60
  -4  10   2  338.77   27.80
   5 -10  -2  141.99   20.90
   5 -10  -2  144.39   17.70
   5 -10  -2  165.78   22.00
   5 -10  -2  211.88   33.90
   5 -10  -2  160.98   31.10
   5 -10  -2  147.29   20.50
   5 -10  -2  144.99   23.30
  -5  10   2  190.58   22.40
  -5  10   2  123.59   19.10
  -5  10   2  179.68   33.70
  -5  10   2  173.68   34.40
   6 -10  -2  233.28   27.50
   6 -10  -2  277.47   26.20
   6 -10  -2  261.87   34.40
   6 -10  -2  231.68   25.20
   6 -10  -2  255.67   31.00
   6 -10  -2  248.78   26.10
   6 -10  -2  237.08   35.10
  -6  10   2  233.08   34.20
  -6  10   2  327.77   31.40
  -6  10   2  274.37   39.70
   7 -10  -2   17.90   10.80
   7 -10  -2    7.10   15.30
   7 -10  -2    9.40    9.80
   7 -10  -2    4.70    7.50
   7 -10  -2   12.60   11.30
   7 -10  -2    7.10   15.00
  -7  10   2   -7.80   14.90
  -7  10   2   10.40   13.60
  -7  10   2   11.90   13.60
  -7  10   2   -1.60    4.40
   8 -10  -2  104.09   21.80
   8 -10  -2  147.69   25.20
   8 -10  -2  153.68   23.00
   8 -10  -2  137.59   35.70
   8 -10  -2  181.98   34.40
   8 -10  -2   98.39   31.00
   8 -10  -2  121.49   26.50
  -8  10   2  184.18   39.40
  -8  10   2  148.79   36.30
  -8  10   2  144.19   30.20
  -8  10   2  192.58   34.40
   9 -10  -2  272.07   30.40
   9 -10  -2  272.47   44.10
   9 -10  -2  307.17   58.99
   9 -10  -2  295.07   31.00
   9 -10  -2  358.86   42.30
   9 -10  -2  310.57   34.70
   9 -10  -2  271.97   37.00
  -9  10   2  295.57   37.60
  -9  10   2  293.57   51.59
  -9  10   2  279.57   37.00
  -9  10   2  312.47   54.59
 -11  -9  -2    7.00   18.20
 -11  -9  -2   37.30   17.10
 -11  -9  -2    8.00   15.20
 -11  -9  -2   19.80   18.10
 -11  -9  -2   22.90   14.10
  11   9   2   20.10   22.20
  11   9   2   27.10   26.20
 -10  -9  -2  119.79   28.40
 -10  -9  -2   74.59   20.00
 -10  -9  -2   85.19   23.00
 -10  -9  -2   78.19   18.60
 -10  -9  -2   76.59   17.40
 -10  -9  -2  123.29   27.70
  10   9   2   38.20   28.00
  10   9   2   32.50   27.00
  10   9   2  102.99   32.10
  10   9   2   93.69   39.10
  -9  -9  -2  544.25   41.00
  -9  -9  -2  670.13   48.30
  -9  -9  -2  485.95   41.30
  -9  -9  -2  458.05   46.90
  -9  -9  -2  521.85   44.70
  -9  -9  -2  663.83   51.29
   9   9   2  440.26   58.09
   9   9   2  622.54   55.39
   9   9   2  523.25   64.89
   9   9   2  646.94   65.69
  -8  -9  -2  137.99   22.90
  -8  -9  -2  172.88   29.30
  -8  -9  -2   99.79   23.50
  -8  -9  -2  147.09   21.20
  -8  -9  -2  122.69   25.20
   8   9   2  128.09   35.30
   8   9   2  134.79   23.10
   8   9   2  157.28   32.90
   8   9   2  108.29   33.40
  -7  -9  -2  228.48   26.20
  -7  -9  -2  186.38   29.20
  -7  -9  -2  198.08   20.60
  -7  -9  -2  215.38   24.70
  -7  -9  -2  217.48   24.10
   7   9   2  230.68   36.60
   7   9   2  178.88   27.10
   7   9   2  243.08   43.90
   7   9   2  249.28   30.60
   7   9   2  208.78   41.10
  -6  -9  -2   34.40   10.20
  -6  -9  -2   46.00   17.10
  -6  -9  -2   36.80   12.10
  -6  -9  -2   44.20   14.30
  -6  -9  -2   39.10   13.70
   6   9   2   53.09   19.60
   6   9   2   41.10   22.10
   6   9   2   56.79   21.40
   6   9   2   26.70   23.10
   6   9   2   67.49   24.00
  -5  -9  -2   60.59   11.20
  -5  -9  -2   85.69   22.40
  -5  -9  -2   82.09   16.00
   5   9   2   88.69   28.40
   5   9   2   60.49   24.80
  -4  -9  -2  114.79   26.00
  -4  -9  -2  101.79   23.20
  -4  -9  -2   69.09   10.40
  -4  -9  -2   88.49   13.20
   4   9   2   84.79   29.50
   4   9   2   86.09   28.00
  -3  -9  -2  549.95   47.50
  -3  -9  -2  593.44   35.50
  -3  -9  -2  593.34   47.10
  -3  -9  -2  571.54   46.50
   3   9   2  564.84   54.49
   3   9   2  465.15   49.20
  -2  -9  -2 1432.66   76.29
  -2  -9  -2 1619.84   92.39
  -2  -9  -2 1372.16   85.19
  -2  -9  -2 1281.37   83.39
   2   9   2 1322.47   92.99
   2   9   2 1331.57   92.09
   2   9   2 1373.66   85.89
  -1  -9  -2 1748.43  102.89
  -1  -9  -2 1867.01  105.39
  -1  -9  -2 1928.61   98.09
   1   9   2 1737.83  105.49
   1   9   2 1743.43  112.49
   1   9   2 1795.72  111.79
   0  -9  -2 2610.54  139.49
   0  -9  -2 2623.44  141.69
   0   9   2 2534.05  146.99
   1  -9  -2 2133.59  119.69
   1  -9  -2 2084.59  122.59
   1  -9  -2 2378.16  120.39
  -1   9   2 2272.27  127.49
  -1   9   2 2164.28  132.59
   2  -9  -2 1062.19   60.19
   2  -9  -2 1250.67   59.79
   2  -9  -2 1183.88   70.59
   2  -9  -2 1067.49   68.19
  -2   9   2 1112.59   76.39
  -2   9   2 1131.09   81.39
   3  -9  -2   56.39   12.00
   3  -9  -2   84.89   19.80
   3  -9  -2   75.09   18.50
   3  -9  -2   69.49   11.40
   3  -9  -2   78.89   18.70
   3  -9  -2   52.59   17.20
  -3   9   2   62.59   20.50
  -3   9   2   62.99   13.50
  -3   9   2   61.59   22.50
   4  -9  -2  200.48   22.30
   4  -9  -2  169.58   17.10
   4  -9  -2  173.68   20.40
   4  -9  -2  193.98   24.60
   4  -9  -2  180.88   25.10
   4  -9  -2  170.18   25.70
   4  -9  -2  158.48   21.30
  -4   9   2  163.28   19.60
  -4   9   2  179.38   28.30
  -4   9   2  231.78   35.70
   5  -9  -2  846.82   52.89
   5  -9  -2  782.12   58.09
   5  -9  -2  776.82   49.60
   5  -9  -2  846.32   52.29
   5  -9  -2  864.21   53.29
   5  -9  -2  849.81   58.69
   5  -9  -2  808.52   62.29
  -5   9   2  826.32   52.59
  -5   9   2  760.42   60.89
  -5   9   2  738.33   62.29
   6  -9  -2  102.19   17.90
   6  -9  -2  118.69   27.50
   6  -9  -2  110.49   23.70
   6  -9  -2  153.08   21.70
   6  -9  -2  114.29   19.30
   6  -9  -2   95.19   28.30
   6  -9  -2  112.09   21.10
  -6   9   2  126.79   29.70
  -6   9   2  142.09   24.40
  -6   9   2  134.59   30.20
  -6   9   2  139.29   24.90
   7  -9  -2  167.68   21.90
   7  -9  -2  176.28   37.40
   7  -9  -2  197.98   36.00
   7  -9  -2  155.28   21.20
   7  -9  -2  159.98   26.20
   7  -9  -2  147.69   20.50
  -7   9   2  190.28   35.90
  -7   9   2  200.08   38.00
  -7   9   2  188.28   27.00
  -7   9   2  158.98   23.80
   8  -9  -2  317.17   37.20
   8  -9  -2  383.36   33.70
   8  -9  -2  341.07   31.70
   8  -9  -2  382.06   45.20
   8  -9  -2  323.87   46.60
   8  -9  -2  418.66   41.40
   8  -9  -2  340.17   33.70
  -8   9   2  349.87   37.80
  -8   9   2  410.36   40.20
  -8   9   2  368.66   47.30
  -8   9   2  390.46   46.70
   9  -9  -2  254.27   49.20
   9  -9  -2  279.07   37.60
   9  -9  -2  289.47   43.00
   9  -9  -2  268.97   35.60
   9  -9  -2  267.47   29.00
   9  -9  -2  234.68   29.80
   9  -9  -2  250.47   28.10
  -9   9   2  318.07   49.40
  -9   9   2  303.07   37.30
  -9   9   2  278.97   47.40
  -9   9   2  269.77   26.60
  -9   9   2  279.97   36.10
  10  -9  -2    4.90   17.40
  10  -9  -2    2.40   14.90
  10  -9  -2    6.20   10.70
  10  -9  -2   -1.60   10.50
  10  -9  -2    0.90   10.50
  10  -9  -2    2.00   17.80
  10  -9  -2   10.10   14.30
 -10   9   2    7.20   16.20
 -10   9   2   11.10   10.50
 -10   9   2   -1.20   15.70
 -10   9   2   -3.40   10.00
 -10   9   2  -10.70   16.30
 -11  -8  -2  191.68   28.00
 -11  -8  -2  216.98   35.80
 -11  -8  -2  221.28   36.80
 -11  -8  -2  176.28   27.70
 -11  -8  -2  186.48   32.40
 -11  -8  -2  209.68   37.30
  11   8   2  284.17   52.49
  11   8   2  238.78   57.99
  11   8   2  224.08   52.59
 -10  -8  -2  151.18   21.60
 -10  -8  -2  146.19   26.60
 -10  -8  -2  143.89   25.60
 -10  -8  -2  180.68   32.40
 -10  -8  -2  172.28   32.20
 -10  -8  -2  205.28   37.60
  10   8   2  182.28   51.29
  10   8   2  140.79   39.20
  10   8   2  151.58   36.30
  -9  -8  -2  175.48   23.70
  -9  -8  -2  188.48   22.80
  -9  -8  -2  224.08   33.80
  -9  -8  -2  178.58   27.90
  -9  -8  -2  183.18   25.30
  -9  -8  -2  164.48   24.90
   9   8   2  276.17   53.29
   9   8   2  239.48   40.00
   9   8   2  130.89   32.20
   9   8   2  230.88   47.30
  -8  -8  -2  375.66   29.80
  -8  -8  -2  357.36   33.30
  -8  -8  -2  343.17   34.90
  -8  -8  -2  328.07   32.60
  -8  -8  -2  345.67   36.90
   8   8   2  443.06   43.10
   8   8   2  319.57   44.20
   8   8   2  332.77   47.40
   8   8   2  332.67   47.90
   8   8   2  357.66   32.80
  -7  -8  -2  133.89   20.60
  -7  -8  -2  195.48   29.80
  -7  -8  -2  138.79   20.60
  -7  -8  -2  136.49   22.10
  -7  -8  -2  152.18   18.40
   7   8   2  151.78   33.70
   7   8   2  237.08   42.50
   7   8   2   90.29   25.80
   7   8   2  148.89   24.10
   7   8   2  189.88   30.90
  -6  -8  -2   36.80   11.10
  -6  -8  -2   48.00   16.90
  -6  -8  -2   49.00   15.00
  -6  -8  -2   49.60   13.10
  -6  -8  -2   74.29   19.20
  -6  -8  -2   51.39   15.00
   6   8   2   62.19   21.10
   6   8   2   61.79   19.60
   6   8   2   72.89   27.20
   6   8   2   52.39   22.80
   6   8   2   61.79   26.00
  -5  -8  -2   31.80   14.30
  -5  -8  -2   34.70    9.10
  -5  -8  -2   46.80   11.90
  -5  -8  -2   47.50   13.20
  -5  -8  -2   39.40   15.10
   5   8   2   33.50   14.50
   5   8   2   22.70   18.30
   5   8   2   13.70   19.60
   5   8   2   48.00   20.00
   5   8   2   18.70   18.60
  -4  -8  -2   89.79   13.50
  -4  -8  -2  101.49   19.00
  -4  -8  -2  112.19   11.80
  -4  -8  -2  180.58   26.20
   4   8   2  190.98   34.20
   4   8   2  117.69   27.10
  -3  -8  -2  594.84   36.60
  -3  -8  -2  706.43   46.10
  -3  -8  -2  630.04   47.20
  -3  -8  -2  580.64   46.00
   3   8   2  542.45   52.49
   3   8   2  653.53   51.49
  -2  -8  -2 1014.20   60.39
  -2  -8  -2  917.11   63.89
  -2  -8  -2  953.70   53.29
  -2  -8  -2  843.62   59.89
  -2  -8  -2  973.50   64.09
  -2  -8  -2  910.31   60.79
   2   8   2  924.81   66.89
   2   8   2  936.61   61.29
   2   8   2  865.31   66.89
  -1  -8  -2 3722.83  182.48
  -1  -8  -2 3698.43  186.78
  -1  -8  -2 3912.31  191.28
  -1  -8  -2 3089.79  180.68
   1   8   2 3115.69  186.28
   0  -8  -2   12.60   10.70
   0  -8  -2   15.40   14.70
   0  -8  -2    0.50    9.30
   0  -8  -2   27.60   15.50
   0  -8  -2   10.80    8.30
   0  -8  -2    9.40    9.80
   0   8   2    5.00   16.00
   0   8   2    9.30   12.00
   0   8   2    6.90   17.60
   1  -8  -2 3045.20  162.88
   1  -8  -2 3143.89  167.38
   1  -8  -2 2963.10  155.18
  -1   8   2 2673.33  163.48
   2  -8  -2 1105.49   70.89
   2  -8  -2  991.70   59.89
   2  -8  -2  900.61   58.59
   2  -8  -2  943.01   50.29
   2  -8  -2  890.01   55.99
   2  -8  -2 1022.50   51.79
  -2   8   2  943.21   64.79
  -2   8   2  909.91   62.69
  -2   8   2  948.71   69.89
   3  -8  -2  272.87   26.00
   3  -8  -2  277.27   26.30
   3  -8  -2  284.57   28.60
   3  -8  -2  300.87   22.40
   3  -8  -2  292.27   20.50
   3  -8  -2  309.17   28.10
   3  -8  -2  401.56   48.10
  -3   8   2  301.77   33.90
  -3   8   2  270.57   22.40
  -3   8   2  284.17   22.40
  -3   8   2  259.97   30.40
   4  -8  -2   83.99   16.20
   4  -8  -2   99.89   21.50
   4  -8  -2  106.19   14.70
   4  -8  -2   84.69   18.10
   4  -8  -2   77.09   15.00
   4  -8  -2   93.39   21.50
   4  -8  -2  108.49   20.10
  -4   8   2   96.39   17.10
  -4   8   2  112.89   26.80
  -4   8   2  116.49   26.10
  -4   8   2  107.19   18.20
   5  -8  -2   52.29   17.80
   5  -8  -2   45.70   11.30
   5  -8  -2   61.69   16.50
   5  -8  -2   60.09   13.90
   5  -8  -2   43.40   14.30
   5  -8  -2   42.60   19.30
   5  -8  -2   48.20   14.20
  -5   8   2   57.69   16.20
  -5   8   2   33.90   16.60
  -5   8   2   36.90   18.10
  -5   8   2   54.59   14.40
   6  -8  -2   53.79   13.00
   6  -8  -2   57.29   14.00
   6  -8  -2   40.80   22.40
   6  -8  -2   40.30   12.10
   6  -8  -2   46.30   16.40
   6  -8  -2   45.20   14.80
   6  -8  -2   39.30   18.10
  -6   8   2   46.40   20.10
  -6   8   2   41.90   19.20
  -6   8   2   39.80   14.20
  -6   8   2   51.89   17.00
   7  -8  -2   91.89   17.70
   7  -8  -2   88.99   29.70
   7  -8  -2   83.39   18.70
   7  -8  -2   69.99   20.50
   7  -8  -2   56.09   14.40
   7  -8  -2   63.89   21.80
  -7   8   2  107.19   24.20
  -7   8   2   96.79   26.60
  -7   8   2   78.39   24.90
  -7   8   2  115.69   18.40
  -7   8   2  115.59   20.60
   8  -8  -2  208.08   31.20
   8  -8  -2   89.89   22.40
   8  -8  -2  104.99   24.10
   8  -8  -2   97.09   32.30
   8  -8  -2  112.79   28.30
   8  -8  -2  123.49   20.90
   8  -8  -2  102.99   20.60
  -8   8   2  158.98   29.00
  -8   8   2  165.18   24.30
  -8   8   2  165.18   25.50
  -8   8   2  106.89   30.30
  -8   8   2  122.59   26.40
   9  -8  -2   57.69   18.30
   9  -8  -2   61.09   17.00
   9  -8  -2   50.19   14.40
   9  -8  -2   31.00   18.50
   9  -8  -2   95.79   36.20
   9  -8  -2   62.29   17.20
   9  -8  -2   65.79   21.50
  -9   8   2   80.79   22.80
  -9   8   2   68.79   18.20
  -9   8   2  117.19   31.80
  -9   8   2   76.59   27.90
  -9   8   2   97.39   22.40
  -9   8   2   90.69   26.50
  10  -8  -2  109.69   23.80
  10  -8  -2  151.78   41.90
  10  -8  -2  127.19   41.80
  10  -8  -2  116.79   30.70
  10  -8  -2  130.79   24.50
  10  -8  -2   95.29   20.40
  10  -8  -2  117.49   28.90
 -10   8   2  106.59   28.40
 -10   8   2  113.49   32.30
 -10   8   2  117.79   33.50
 -10   8   2  178.68   37.70
 -10   8   2  112.39   24.90
 -10   8   2  125.69   24.70
  11  -8  -2  295.07   39.00
  11  -8  -2  305.07   37.50
  11  -8  -2  266.97   35.70
  11  -8  -2  392.46   73.39
 -11   8   2  354.76   38.30
 -11   8   2  321.17   42.30
 -11   8   2  244.48   43.90
 -12  -7  -2  120.19   35.50
 -12  -7  -2   91.79   25.60
 -12  -7  -2   70.59   23.90
  12   7   2   90.89   37.80
  12   7   2  110.09   25.40
  12   7   2  101.09   35.40
  12   7   2   77.49   20.80
 -11  -7  -2   28.10   15.80
 -11  -7  -2   62.69   18.60
 -11  -7  -2   27.60   16.60
 -11  -7  -2   51.99   17.20
 -11  -7  -2   54.79   19.70
 -11  -7  -2   61.89   24.20
  11   7   2   24.30   24.30
  11   7   2   40.60   44.10
  11   7   2   84.69   30.90
  11   7   2   43.80   28.70
  11   7   2   59.39   19.80
  11   7   2   45.00   16.60
 -10  -7  -2   20.20   13.60
 -10  -7  -2   23.40   16.10
 -10  -7  -2   22.30   11.90
 -10  -7  -2   26.10   12.70
 -10  -7  -2   35.70   19.60
 -10  -7  -2   18.60   13.00
  10   7   2    8.80   21.60
  10   7   2   22.00   23.50
  10   7   2   92.69   42.40
  10   7   2   28.40   13.20
  10   7   2   34.70   16.20
  10   7   2   58.99   25.70
  -9  -7  -2  529.85   41.40
  -9  -7  -2  520.05   43.50
  -9  -7  -2  499.65   43.90
  -9  -7  -2  585.14   47.10
  -9  -7  -2  558.34   47.40
  -9  -7  -2  525.45   40.30
   9   7   2  684.93   55.99
   9   7   2  501.85   58.49
   9   7   2  590.04   62.99
   9   7   2  535.55   57.49
  -8  -7  -2  320.17   28.60
  -8  -7  -2  343.07   34.50
  -8  -7  -2  325.57   32.40
  -8  -7  -2  370.36   32.90
  -8  -7  -2  333.67   35.30
   8   7   2  280.37   43.40
   8   7   2  439.06   42.20
   8   7   2  385.76   49.60
  -7  -7  -2  380.16   29.20
  -7  -7  -2  389.76   31.80
  -7  -7  -2  359.46   33.40
  -7  -7  -2  385.66   33.30
  -7  -7  -2  378.06   36.30
  -7  -7  -2  387.36   32.40
   7   7   2  337.27   44.40
   7   7   2  370.66   45.80
   7   7   2  436.46   39.60
   7   7   2  311.57   32.20
   7   7   2  346.17   44.50
  -6  -7  -2 1092.89   62.89
  -6  -7  -2 1084.19   65.19
  -6  -7  -2 1114.49   68.59
  -6  -7  -2 1096.89   62.99
  -6  -7  -2 1030.10   60.09
  -6  -7  -2 1157.48   67.39
   6   7   2 1014.10   66.89
   6   7   2  958.10   67.19
   6   7   2 1146.19   74.59
   6   7   2  978.20   76.09
   6   7   2 1086.49   77.69
  -5  -7  -2  322.17   25.10
  -5  -7  -2  344.17   32.10
  -5  -7  -2  317.97   23.40
  -5  -7  -2  305.87   28.30
  -5  -7  -2  333.67   26.60
   5   7   2  323.47   38.90
   5   7   2  323.77   32.70
   5   7   2  294.67   37.20
   5   7   2  261.87   27.40
   5   7   2  302.07   34.40
  -4  -7  -2  170.68   16.90
  -4  -7  -2  194.88   15.90
  -4  -7  -2  201.08   17.90
  -4  -7  -2  161.28   21.00
  -4  -7  -2  195.88   16.50
  -4  -7  -2  206.38   24.10
   4   7   2  234.58   35.70
   4   7   2  220.38   27.50
   4   7   2  184.58   23.60
   4   7   2  189.68   30.10
   4   7   2  179.08   20.00
  -3  -7  -2   69.49   16.10
  -3  -7  -2   59.09    8.90
  -3  -7  -2   51.49   14.40
  -3  -7  -2   88.09   21.50
   3   7   2   60.09   19.40
   3   7   2   66.69   21.30
  -2  -7  -2   42.20   16.80
  -2  -7  -2   29.90   12.60
  -2  -7  -2   33.90    8.20
  -2  -7  -2   30.80   11.10
  -2  -7  -2   40.30   16.30
  -2  -7  -2   32.90   12.60
   2   7   2   28.80   16.20
   2   7   2   29.40   16.90
   2   7   2   30.00   12.90
  -1  -7  -2 4233.48  217.28
  -1  -7  -2 4096.69  214.28
   0  -7  -2  123.39   20.80
   0  -7  -2  116.19   15.00
   0  -7  -2  122.79   22.70
   0  -7  -2  116.49   27.40
   0  -7  -2  185.68   27.50
   0  -7  -2  123.69   21.00
   0   7   2  145.89   28.30
   0   7   2   87.99   18.40
   0   7   2   97.09   24.90
   1  -7  -2 1863.51  107.09
   1  -7  -2 1814.62   97.49
   1  -7  -2 1837.12  103.99
   1  -7  -2 1562.64   95.69
  -1   7   2 1798.12  100.79
   2  -7  -2  842.62   55.09
   2  -7  -2  902.51   48.50
   2  -7  -2 1062.39   57.29
   2  -7  -2  880.31   51.89
   2  -7  -2  852.61   62.19
   2  -7  -2 1096.79   68.59
   2  -7  -2  862.71   53.89
   2  -7  -2  943.51   48.00
  -2   7   2  851.51   49.00
  -2   7   2  832.72   58.09
  -2   7   2  936.41   60.59
  -2   7   2  907.91   65.29
   3  -7  -2  199.18   23.40
   3  -7  -2  223.08   29.80
   3  -7  -2  216.38   21.00
   3  -7  -2  181.18   20.50
   3  -7  -2  200.98   17.50
   3  -7  -2  194.78   15.60
   3  -7  -2  209.48   22.20
   3  -7  -2  217.18   31.40
  -3   7   2  186.58   25.10
  -3   7   2  190.28   17.50
  -3   7   2  191.68   18.10
  -3   7   2  178.38   24.10
  -3   7   2  210.88   29.80
   4  -7  -2  337.77   40.20
   4  -7  -2  272.37   20.90
   4  -7  -2  285.17   26.40
   4  -7  -2  257.17   29.90
   4  -7  -2  286.87   23.70
   4  -7  -2  303.87   37.10
   4  -7  -2  295.07   25.20
   4  -7  -2  284.47   27.10
   4  -7  -2  264.17   23.20
  -4   7   2  259.67   30.30
  -4   7   2  265.77   23.00
  -4   7   2  261.77   24.10
  -4   7   2  258.67   30.70
   5  -7  -2  198.78   22.00
   5  -7  -2  174.18   28.40
   5  -7  -2  187.68   18.10
   5  -7  -2  190.38   23.30
   5  -7  -2  186.88   20.70
   5  -7  -2  180.38   19.90
   5  -7  -2  164.18   23.40
  -5   7   2  202.48   28.80
  -5   7   2  210.18   18.00
  -5   7   2  170.18   27.40
  -5   7   2  179.08   21.70
  -5   7   2  175.98   20.50
   6  -7  -2  159.58   19.30
   6  -7  -2  186.18   31.40
   6  -7  -2  132.49   17.60
   6  -7  -2  219.98   42.00
   6  -7  -2  134.19   21.70
   6  -7  -2  163.08   19.70
  -6   7   2  120.69   19.40
  -6   7   2  140.09   17.90
  -6   7   2  173.18   30.70
  -6   7   2  145.59   22.20
  -6   7   2  137.09   19.00
  -6   7   2  193.38   32.20
   7  -7  -2  398.66   47.60
   7  -7  -2  377.96   32.40
   7  -7  -2  393.16   37.30
   7  -7  -2  429.86   33.30
   7  -7  -2  428.66   32.40
   7  -7  -2  390.86   40.50
   7  -7  -2  398.06   37.30
  -7   7   2  399.56   37.50
  -7   7   2  396.36   35.70
  -7   7   2  426.96   34.20
  -7   7   2  431.76   43.70
  -7   7   2  383.06   41.40
  -7   7   2  340.27   30.80
   8  -7  -2  597.64   41.60
   8  -7  -2  523.55   46.10
   8  -7  -2  590.64   48.30
   8  -7  -2  573.74   42.10
   8  -7  -2  529.55   51.19
   8  -7  -2  486.15   57.29
   8  -7  -2  534.15   42.50
  -8   7   2  522.15   45.60
  -8   7   2  540.25   41.70
  -8   7   2  564.04   52.49
  -8   7   2  698.63   51.79
   9  -7  -2  200.48   34.10
   9  -7  -2  191.28   40.00
   9  -7  -2  175.98   43.00
   9  -7  -2  173.68   25.40
   9  -7  -2  132.79   24.40
   9  -7  -2  195.08   28.50
   9  -7  -2  172.48   23.60
  -9   7   2  205.38   26.80
  -9   7   2  161.08   33.10
  -9   7   2  178.08   33.70
  -9   7   2  193.08   30.20
  -9   7   2  180.78   29.10
  -9   7   2  235.68   28.60
  10  -7  -2   28.60   16.70
  10  -7  -2   44.90   27.60
  10  -7  -2   37.10   14.80
  10  -7  -2   24.40   13.80
  10  -7  -2   23.50   21.30
  10  -7  -2   43.20   18.70
  10  -7  -2   18.70   13.90
 -10   7   2   17.20   15.20
 -10   7   2   58.49   25.80
 -10   7   2   63.29   25.00
 -10   7   2   44.20   21.60
 -10   7   2   48.00   17.50
 -10   7   2   33.30   15.90
  11  -7  -2  103.49   25.20
  11  -7  -2   92.69   24.20
  11  -7  -2  115.29   40.50
  11  -7  -2  124.89   29.50
  11  -7  -2  110.49   36.00
 -11   7   2  133.19   27.70
 -11   7   2  124.19   31.70
 -11   7   2  116.09   25.90
 -11   7   2  141.59   38.10
 -11   7   2  130.59   32.40
 -12  -6  -2  214.18   46.70
 -12  -6  -2  175.98   33.10
 -12  -6  -2  192.38   32.60
 -12  -6  -2  196.18   33.20
 -12  -6  -2  192.18   40.00
 -12  -6  -2  209.08   38.70
  12   6   2  262.77   55.39
  12   6   2  252.67   40.00
  12   6   2  190.68   34.10
 -11  -6  -2  140.09   33.40
 -11  -6  -2  132.19   29.20
 -11  -6  -2   89.29   23.00
 -11  -6  -2  121.19   25.40
 -11  -6  -2  119.79   23.30
 -11  -6  -2  121.29   28.00
  11   6   2  130.09   26.60
  11   6   2  188.38   58.79
  11   6   2  155.68   30.90
  11   6   2  166.68   42.30
  11   6   2   64.39   29.00
 -10  -6  -2   67.99   22.00
 -10  -6  -2   56.49   16.40
 -10  -6  -2   86.89   21.40
 -10  -6  -2   75.19   21.90
 -10  -6  -2   54.09   16.20
 -10  -6  -2   75.09   20.80
  10   6   2   75.09   25.70
  10   6   2   69.09   29.40
  10   6   2   94.79   42.60
  10   6   2   83.39   20.20
  10   6   2   83.19   23.20
  10   6   2   35.80   22.80
  -9  -6  -2  597.24   47.70
  -9  -6  -2  591.74   44.20
  -9  -6  -2  603.54   50.19
  -9  -6  -2  599.24   46.60
  -9  -6  -2  593.04   48.10
  -9  -6  -2  613.34   43.50
   9   6   2  647.74   48.20
   9   6   2  745.23   58.99
   9   6   2  465.45   56.69
   9   6   2  623.44   60.99
   9   6   2  627.44   59.49
  -8  -6  -2  393.16   33.70
  -8  -6  -2  351.36   31.40
  -8  -6  -2  390.06   34.50
  -8  -6  -2  346.07   34.40
  -8  -6  -2  377.66   31.20
  -8  -6  -2  368.66   36.40
  -8  -6  -2  397.86   37.00
   8   6   2  383.06   33.40
   8   6   2  384.46   45.50
   8   6   2  454.25   53.89
   8   6   2  346.97   40.20
   8   6   2  425.86   48.10
   8   6   2  396.16   35.50
  -7  -6  -2   97.69   19.30
  -7  -6  -2  110.59   20.60
  -7  -6  -2  112.69   19.40
  -7  -6  -2   91.59   20.30
  -7  -6  -2  120.59   22.00
  -7  -6  -2  106.39   17.70
   7   6   2  109.79   16.80
   7   6   2  117.89   26.00
   7   6   2   88.19   21.50
   7   6   2   55.39   20.20
   7   6   2  103.79   26.10
   7   6   2  181.98   40.00
   7   6   2   99.39   18.20
  -6  -6  -2   30.00   11.80
  -6  -6  -2   30.70   13.30
  -6  -6  -2   33.90   11.80
  -6  -6  -2   30.50   10.60
  -6  -6  -2   28.50    9.50
  -6  -6  -2   31.00   12.80
   6   6   2   27.70   14.00
   6   6   2   44.60   21.60
   6   6   2   44.50   16.70
   6   6   2   19.30   15.30
   6   6   2   35.60   19.20
  -5  -6  -2  135.59   18.10
  -5  -6  -2  163.18   18.60
  -5  -6  -2  180.88   16.30
  -5  -6  -2  187.78   23.10
  -5  -6  -2  175.88   17.30
   5   6   2  151.38   20.30
   5   6   2  234.08   33.20
   5   6   2  165.98   22.90
   5   6   2  116.09   22.50
   5   6   2  165.68   27.40
  -4  -6  -2   72.79   11.50
  -4  -6  -2   71.19   11.90
  -4  -6  -2   74.79   14.50
  -4  -6  -2   77.29   12.40
  -4  -6  -2   60.99   14.20
  -4  -6  -2   73.69   13.60
   4   6   2   93.29   24.60
   4   6   2  109.79   24.00
   4   6   2   39.50   16.20
   4   6   2   66.09   16.50
  -3  -6  -2  163.78   20.60
  -3  -6  -2  167.98   14.10
  -3  -6  -2  140.39   13.20
  -3  -6  -2  154.58   12.70
  -3  -6  -2  136.09   17.50
  -3  -6  -2  123.19   19.00
  -3  -6  -2  143.99   12.80
   3   6   2  209.18   31.90
   3   6   2  158.28   28.10
   3   6   2  153.88   23.60
  -2  -6  -2  242.38   17.40
  -2  -6  -2  191.48   23.50
  -2  -6  -2  215.08   23.10
  -2  -6  -2  217.28   20.80
  -2  -6  -2  153.08   22.50
   2   6   2  211.88   27.70
   2   6   2  221.48   22.50
   2   6   2  167.68   25.20
  -1  -6  -2  682.73   45.00
  -1  -6  -2  658.93   45.10
  -1  -6  -2  584.74   46.00
  -1  -6  -2  653.73   43.30
  -1  -6  -2  678.63   48.60
  -1  -6  -2  738.03   41.30
   1   6   2  797.52   52.59
   1   6   2  677.33   49.80
   1   6   2  677.43   45.20
   0  -6  -2 3608.44  189.08
   1  -6  -2 1493.95   89.89
   1  -6  -2 1499.85   82.19
   1  -6  -2 1422.26   87.39
   1  -6  -2 1464.65   82.59
  -1   6   2 1579.74   91.89
  -1   6   2 1531.95   85.19
  -1   6   2 1453.05   84.39
   2  -6  -2  141.99   15.10
   2  -6  -2  132.99   18.10
   2  -6  -2  185.88   28.70
   2  -6  -2  151.38   17.30
   2  -6  -2  137.09   12.70
   2  -6  -2  127.89   21.90
   2  -6  -2  135.89   17.70
   2  -6  -2  130.19   11.50
  -2   6   2  149.59   20.90
  -2   6   2  140.59   24.30
  -2   6   2  161.78   21.30
  -2   6   2  121.59   13.10
   3  -6  -2  463.75   42.30
   3  -6  -2  509.35   32.20
   3  -6  -2  499.55   38.70
   3  -6  -2  478.15   43.20
   3  -6  -2  526.45   35.80
   3  -6  -2  539.05   37.20
   3  -6  -2  563.24   31.00
  -3   6   2  472.75   39.00
  -3   6   2  499.35   43.50
  -3   6   2  515.65   32.70
  -3   6   2  508.85   33.60
  -3   6   2  530.65   40.10
   4  -6  -2  214.48   20.20
   4  -6  -2  201.58   26.70
   4  -6  -2  239.78   23.60
   4  -6  -2  242.58   21.90
   4  -6  -2  205.98   19.40
   4  -6  -2  207.48   22.20
   4  -6  -2  237.58   29.60
   4  -6  -2  208.78   17.70
  -4   6   2  218.58   26.20
  -4   6   2  212.88   21.20
  -4   6   2  190.88   19.00
  -4   6   2  225.28   17.80
  -4   6   2  196.78   25.80
   5  -6  -2  794.52   54.89
   5  -6  -2  849.72   49.00
   5  -6  -2  865.91   49.30
   5  -6  -2  873.31   52.29
   5  -6  -2  851.31   51.19
   5  -6  -2  897.61   63.49
   5  -6  -2  850.21   54.99
   5  -6  -2  797.72   61.09
  -5   6   2  733.83   56.09
  -5   6   2  775.82   51.29
  -5   6   2  790.12   48.30
  -5   6   2  790.22   53.19
  -5   6   2  851.21   49.30
  -5   6   2  861.31   57.89
   6  -6  -2  127.99   24.40
   6  -6  -2   85.59   15.30
   6  -6  -2   87.89   25.40
   6  -6  -2   98.49   24.00
   6  -6  -2   93.29   27.50
   6  -6  -2  113.09   17.50
   6  -6  -2  103.39   17.40
  -6   6   2   94.29   22.60
  -6   6   2  119.69   26.40
  -6   6   2  130.49   25.50
  -6   6   2   91.29   16.40
  -6   6   2  111.39   20.90
  -6   6   2  122.69   19.60
   7  -6  -2  204.88   22.20
   7  -6  -2  247.28   47.00
   7  -6  -2  217.98   30.80
   7  -6  -2  208.28   22.30
   7  -6  -2  165.48   23.80
   7  -6  -2  171.78   27.60
   7  -6  -2  187.38   21.90
  -7   6   2  176.18   22.70
  -7   6   2  217.28   32.70
  -7   6   2  158.18   21.60
  -7   6   2  202.88   33.20
  -7   6   2  164.78   23.60
  -7   6   2  159.58   25.20
   8  -6  -2  157.78   28.50
   8  -6  -2  132.19   25.60
   8  -6  -2  136.79   21.90
   8  -6  -2  120.79   21.10
   8  -6  -2  144.99   36.70
   8  -6  -2  129.59   28.80
   8  -6  -2  131.59   20.00
  -8   6   2  145.49   31.50
  -8   6   2  149.99   32.70
  -8   6   2  148.89   24.40
  -8   6   2  146.69   24.60
  -8   6   2  143.59   29.90
   9  -6  -2   76.09   22.40
   9  -6  -2   58.39   17.70
   9  -6  -2   76.59   27.10
   9  -6  -2   94.49   20.30
   9  -6  -2   67.59   32.30
   9  -6  -2   92.29   20.50
   9  -6  -2   67.89   19.00
  -9   6   2   90.29   26.30
  -9   6   2   61.89   21.20
  -9   6   2  124.99   29.80
  -9   6   2   85.19   25.90
  -9   6   2   77.99   19.50
  -9   6   2   96.89   22.10
  10  -6  -2  121.59   24.50
  10  -6  -2  153.58   35.10
  10  -6  -2  142.89   29.80
  10  -6  -2  156.98   41.10
  10  -6  -2  144.59   25.60
  10  -6  -2  144.89   25.80
  10  -6  -2  120.29   23.60
 -10   6   2  197.88   31.50
 -10   6   2  128.49   30.80
 -10   6   2  161.08   37.20
 -10   6   2  259.17   46.30
 -10   6   2  194.28   39.10
  11  -6  -2   17.40   19.00
  11  -6  -2   -2.70   15.50
  11  -6  -2   15.90   14.00
  11  -6  -2   17.30   15.10
  11  -6  -2   11.50   11.60
  11  -6  -2    6.10   24.20
 -11   6   2   24.40   18.20
 -11   6   2   16.80   15.00
 -11   6   2   24.40   15.40
 -11   6   2   31.60   24.50
 -11   6   2   20.00   20.90
 -11   6   2    7.70   14.80
  12  -6  -2   88.09   25.10
  12  -6  -2   74.09   22.90
  12  -6  -2   94.39   40.50
 -12   6   2   90.59   25.90
 -12   6   2   52.49   23.50
 -12   6   2   81.49   31.30
 -12   6   2  107.99   26.10
 -13  -5  -2   45.70   27.00
 -13  -5  -2   59.49   23.70
  13   5   2   65.49   26.80
  13   5   2   34.10   18.30
  13   5   2   32.30   24.80
 -12  -5  -2  141.59   28.70
 -12  -5  -2  123.69   33.00
 -12  -5  -2  161.08   30.50
 -12  -5  -2  114.69   26.90
 -12  -5  -2  142.79   29.20
 -12  -5  -2  177.28   37.20
  12   5   2  129.89   29.10
  12   5   2  224.28   65.59
  12   5   2  102.09   38.10
  12   5   2  183.58   45.70
 -11  -5  -2   20.70   15.80
 -11  -5  -2    8.70   13.30
 -11  -5  -2    6.00   14.20
 -11  -5  -2   14.30   12.70
 -11  -5  -2   21.90   16.10
 -11  -5  -2   18.50   11.50
  11   5   2   24.30   15.30
  11   5   2   11.60   21.00
  11   5   2   27.10   20.00
  11   5   2    7.10   18.70
  11   5   2   32.90   40.40
 -10  -5  -2  194.58   35.10
 -10  -5  -2  138.19   23.50
 -10  -5  -2  127.29   23.00
 -10  -5  -2  126.89   24.00
 -10  -5  -2  121.79   25.00
 -10  -5  -2  114.09   25.30
  10   5   2  195.78   41.90
  10   5   2   94.59   28.20
  10   5   2  170.48   49.30
  10   5   2  173.58   31.00
  10   5   2  216.68   33.30
  -9  -5  -2  393.06   35.70
  -9  -5  -2  372.56   36.70
  -9  -5  -2  399.16   39.00
  -9  -5  -2  398.66   33.00
  -9  -5  -2  375.66   33.00
  -9  -5  -2  410.76   38.60
   9   5   2  386.66   39.40
   9   5   2  383.36   36.60
   9   5   2  395.06   43.00
  -8  -5  -2  441.66   39.70
  -8  -5  -2  520.85   41.20
  -8  -5  -2  530.05   43.00
  -8  -5  -2  480.55   36.90
  -8  -5  -2  464.45   36.00
  -8  -5  -2  522.75   39.60
   8   5   2  453.85   39.00
   8   5   2  483.25   41.60
   8   5   2  478.05   57.09
   8   5   2  484.65   50.39
   8   5   2  493.45   45.80
  -7  -5  -2 3035.50  151.68
  -7  -5  -2 2839.12  152.68
   7   5   2 2984.00  162.88
   7   5   2 2688.93  156.78
   7   5   2 2831.62  150.38
   7   5   2 3002.20  164.78
   7   5   2 2891.91  150.78
  -6  -5  -2  991.10   57.79
  -6  -5  -2  922.11   57.89
  -6  -5  -2  985.50   60.79
  -6  -5  -2  971.80   56.09
  -6  -5  -2 1039.00   61.49
   6   5   2  833.62   57.99
   6   5   2  974.40   67.89
   6   5   2  991.00   68.69
   6   5   2  963.50   66.69
   6   5   2 1006.50   57.29
   6   5   2  947.11   62.79
   6   5   2 1103.89   58.29
  -5  -5  -2  691.03   41.60
  -5  -5  -2  671.63   40.20
  -5  -5  -2  669.33   41.70
  -5  -5  -2  691.43   45.20
  -5  -5  -2  655.83   42.70
   5   5   2  671.83   50.89
   5   5   2  627.04   44.80
   5   5   2  688.23   51.19
   5   5   2  694.73   39.40
   5   5   2  682.13   49.99
   5   5   2  681.33   45.70
  -4  -5  -2   16.50    9.10
  -4  -5  -2   12.20    8.10
  -4  -5  -2   36.20   11.40
  -4  -5  -2   15.30    8.60
  -4  -5  -2   13.50    7.00
   4   5   2   36.40   10.80
   4   5   2   43.10   14.40
   4   5   2   16.30   13.60
   4   5   2   14.00   13.40
   4   5   2   19.70   13.30
  -3  -5  -2   42.30    9.10
  -3  -5  -2   62.29   10.90
  -3  -5  -2   56.49    9.70
  -3  -5  -2   45.60   11.50
  -3  -5  -2   43.70    8.40
  -3  -5  -2   60.39   15.00
   3   5   2   41.40   14.10
   3   5   2   47.60   14.60
   3   5   2   44.00   17.60
   3   5   2   65.09   19.50
  -2  -5  -2  412.76   32.40
  -2  -5  -2  353.16   31.40
  -2  -5  -2  375.26   28.40
  -2  -5  -2  414.16   31.40
   2   5   2  433.36   35.10
   2   5   2  356.86   33.20
   2   5   2  488.15   38.30
   2   5   2  406.36   30.00
  -1  -5  -2  531.05   31.30
  -1  -5  -2  446.26   36.50
  -1  -5  -2  500.55   35.10
  -1  -5  -2  502.25   33.60
  -1  -5  -2  475.25   37.50
   1   5   2  481.05   34.60
   1   5   2  494.25   39.50
   1   5   2  555.54   40.70
   0  -5  -2 3163.48  178.88
   1  -5  -2  243.98   25.90
   1  -5  -2  202.58   19.10
   1  -5  -2  201.98   18.50
   1  -5  -2  194.98   26.00
   1  -5  -2  198.38   14.80
   1  -5  -2  183.08   20.80
   1  -5  -2  168.98   18.50
  -1   5   2  173.88   21.20
  -1   5   2  243.98   27.10
   2  -5  -2  631.14   42.90
   2  -5  -2  696.13   39.40
   2  -5  -2  710.53   36.90
   2  -5  -2  694.53   43.10
   2  -5  -2  717.23   37.50
   2  -5  -2  676.43   48.90
   2  -5  -2  744.73   43.50
   2  -5  -2  577.64   47.20
  -2   5   2  593.14   48.40
  -2   5   2  631.14   44.90
  -2   5   2  674.73   38.40
  -2   5   2  674.63   44.80
  -2   5   2  681.13   39.00
   3  -5  -2  302.27   31.90
   3  -5  -2  324.77   30.70
   3  -5  -2  336.87   24.10
   3  -5  -2  347.57   26.80
   3  -5  -2  361.26   26.40
   3  -5  -2  341.97   24.20
   3  -5  -2  362.66   28.10
   3  -5  -2  377.46   22.80
  -3   5   2  351.36   26.20
  -3   5   2  306.47   29.80
  -3   5   2  336.97   33.60
  -3   5   2  323.07   24.00
  -3   5   2  345.77   29.60
  -3   5   2  330.27   21.90
  -3   5   2  352.86   21.80
   4  -5  -2 1844.92  109.09
   4  -5  -2 2170.38  113.59
  -4   5   2 1748.93  104.99
   5  -5  -2  697.03   40.20
   5  -5  -2  572.74   48.50
   5  -5  -2  585.84   36.50
   5  -5  -2  610.34   42.00
   5  -5  -2  644.54   37.90
   5  -5  -2  666.53   49.20
   5  -5  -2  575.44   42.30
  -5   5   2  549.65   39.30
  -5   5   2  502.55   42.80
  -5   5   2  602.54   44.10
  -5   5   2  532.65   41.10
  -5   5   2  563.54   37.60
  -5   5   2  547.05   37.20
   6  -5  -2 1684.23   97.49
   6  -5  -2 1555.24  100.39
   6  -5  -2 1445.96   90.69
   6  -5  -2 1565.14   84.79
   6  -5  -2 1593.04   89.49
   6  -5  -2 1590.44   89.39
   6  -5  -2 1609.74   85.29
   6  -5  -2 1544.45   83.09
  -6   5   2 1448.56   87.29
  -6   5   2 1503.65   84.99
  -6   5   2 1405.66   90.79
  -6   5   2 1483.15   90.09
  -6   5   2 1586.94   91.29
  -6   5   2 1572.14   86.09
   7  -5  -2  487.45   34.80
   7  -5  -2  488.95   40.00
   7  -5  -2  460.25   35.10
   7  -5  -2  416.66   50.19
   7  -5  -2  448.26   37.60
   7  -5  -2  432.26   42.70
   7  -5  -2  445.66   41.30
   7  -5  -2  478.55   35.20
  -7   5   2  463.75   35.90
  -7   5   2  462.85   42.40
  -7   5   2  475.85   37.10
  -7   5   2  430.16   39.70
  -7   5   2  467.35   41.40
  -7   5   2  420.86   37.20
   8  -5  -2  202.58   24.60
   8  -5  -2  222.68   49.80
   8  -5  -2  197.98   23.20
   8  -5  -2  193.68   24.90
   8  -5  -2  222.68   32.60
   8  -5  -2  199.18   36.90
   8  -5  -2  172.28   23.10
  -8   5   2  144.99   22.80
  -8   5   2  176.98   27.30
  -8   5   2  209.18   31.30
  -8   5   2  166.98   29.40
  -8   5   2  189.38   25.50
   9  -5  -2  168.08   23.90
   9  -5  -2  219.28   24.90
   9  -5  -2  204.98   33.70
   9  -5  -2  174.98   25.60
   9  -5  -2  194.58   27.10
   9  -5  -2  181.78   36.30
   9  -5  -2  230.08   52.59
  -9   5   2  166.78   31.00
  -9   5   2  166.78   28.20
  -9   5   2  168.08   25.00
  -9   5   2  207.78   27.40
  -9   5   2  192.88   32.20
  10  -5  -2   47.00   21.70
  10  -5  -2   58.79   18.70
  10  -5  -2   37.10   14.00
  10  -5  -2   44.40   16.20
  10  -5  -2   55.19   31.30
  10  -5  -2   60.69   21.30
  10  -5  -2   58.79   17.90
 -10   5   2   55.29   23.40
 -10   5   2   40.40   19.40
 -10   5   2   60.99   21.90
 -10   5   2   76.69   22.00
 -10   5   2   45.00   18.60
  11  -5  -2   47.10   19.20
  11  -5  -2   60.69   25.10
  11  -5  -2   64.49   36.30
  11  -5  -2   53.19   18.60
  11  -5  -2   44.20   17.20
  11  -5  -2   53.49   25.60
 -11   5   2   89.89   32.00
 -11   5   2   61.19   27.60
 -11   5   2   53.79   20.30
 -11   5   2   29.70   19.00
 -11   5   2   62.99   25.00
 -11   5   2   75.79   21.60
  12  -5  -2   61.79   20.80
  12  -5  -2   95.19   35.60
  12  -5  -2   83.19   23.80
  12  -5  -2   90.49   41.90
  12  -5  -2   45.60   20.50
 -12   5   2   70.69   27.10
 -12   5   2  131.09   29.00
 -12   5   2   74.89   27.10
 -12   5   2   75.29   23.90
 -13  -4  -2  486.55   50.19
 -13  -4  -2  536.35   54.99
 -13  -4  -2  499.85   59.59
 -13  -4  -2  415.96   50.59
  13   4   2  578.64   58.09
  13   4   2  434.36   59.09
  13   4   2  458.25   50.89
 -12  -4  -2   17.50   15.40
 -12  -4  -2    2.10   14.10
 -12  -4  -2    0.90   12.20
 -12  -4  -2   23.40   15.40
 -12  -4  -2    6.30   15.70
 -12  -4  -2   13.70   20.40
  12   4   2   -4.90   13.30
  12   4   2    8.60   22.60
  12   4   2   23.70   22.00
  12   4   2   21.60   21.10
  12   4   2   43.60   46.40
 -11  -4  -2   28.80   15.10
 -11  -4  -2   41.10   20.50
 -11  -4  -2   57.19   17.20
 -11  -4  -2   65.49   20.20
 -11  -4  -2   31.40   16.50
 -11  -4  -2   47.20   16.10
  11   4   2   40.40   22.70
  11   4   2   43.20   36.00
  11   4   2   30.80   18.40
  11   4   2   38.70   21.00
  11   4   2   44.80   18.70
 -10  -4  -2  529.25   44.30
 -10  -4  -2  529.35   40.40
 -10  -4  -2  501.75   40.10
 -10  -4  -2  529.65   44.60
 -10  -4  -2  498.75   46.80
 -10  -4  -2  520.05   45.50
  10   4   2  471.65   58.39
  10   4   2  464.55   46.00
  10   4   2  505.95   45.00
  10   4   2  520.85   52.19
  -9  -4  -2  782.72   59.09
  -9  -4  -2  813.72   52.69
  -9  -4  -2  859.71   57.09
  -9  -4  -2  781.12   52.09
  -9  -4  -2  743.53   54.79
  -9  -4  -2  771.22   56.89
   9   4   2  773.62   62.89
   9   4   2  812.02   58.79
   9   4   2  760.82   56.49
   9   4   2  783.32   72.09
  -8  -4  -2  118.19   18.50
  -8  -4  -2  123.09   19.90
  -8  -4  -2  161.98   25.80
  -8  -4  -2  129.39   22.20
  -8  -4  -2  133.29   24.60
  -8  -4  -2   95.39   21.90
   8   4   2  149.69   33.10
   8   4   2   99.29   24.30
   8   4   2  154.68   38.60
   8   4   2  156.58   27.60
   8   4   2  116.29   22.80
  -7  -4  -2   81.39   16.50
  -7  -4  -2   65.39   16.20
  -7  -4  -2   90.99   15.60
  -7  -4  -2   87.39   18.50
  -7  -4  -2   87.09   16.30
   7   4   2   82.69   16.40
   7   4   2   79.59   20.20
   7   4   2   88.29   19.70
   7   4   2   93.19   18.80
   7   4   2   79.09   21.80
   7   4   2   86.99   27.00
  -6  -4  -2  808.62   50.69
  -6  -4  -2  797.12   48.90
  -6  -4  -2  809.82   51.89
  -6  -4  -2  774.42   49.20
  -6  -4  -2  800.62   47.10
   6   4   2  809.12   49.70
   6   4   2  809.22   56.59
   6   4   2  778.72   47.90
   6   4   2  749.03   53.19
   6   4   2  769.42   57.69
   6   4   2  750.12   49.00
  -5  -4  -2  239.68   19.40
  -5  -4  -2  235.38   22.30
  -5  -4  -2  223.88   20.80
  -5  -4  -2  247.48   20.70
  -5  -4  -2  228.78   23.50
   5   4   2  242.98   28.50
   5   4   2  236.48   21.60
   5   4   2  207.38   27.90
   5   4   2  232.28   21.00
   5   4   2  232.68   23.90
  -4  -4  -2  387.76   27.60
  -4  -4  -2  388.36   26.20
  -4  -4  -2  323.37   24.70
  -4  -4  -2  372.06   25.30
  -4  -4  -2  392.86   29.20
  -4  -4  -2  350.76   26.50
   4   4   2  418.56   35.00
   4   4   2  379.06   25.20
   4   4   2  407.86   32.30
   4   4   2  343.57   28.70
   4   4   2  374.46   29.00
   4   4   2  401.86   25.60
   4   4   2  386.46   33.60
  -2  -4  -2   69.79    8.60
  -2  -4  -2   75.19   12.30
  -2  -4  -2   91.49   14.90
  -2  -4  -2   80.49   16.40
  -2  -4  -2   79.09    9.10
  -2  -4  -2   72.69   11.90
   2   4   2   96.59   17.80
   2   4   2   77.99   18.60
   2   4   2  112.49   12.30
   2   4   2   84.39   11.60
   2   4   2   49.80   12.00
   2   4   2   67.59   11.80
  -1  -4  -2 4591.64  239.58
   0  -4  -2  328.97   27.40
   0  -4  -2  334.67   25.30
   0  -4  -2  322.47   26.90
   0  -4  -2  310.27   22.90
   0  -4  -2  339.77   23.50
   0   4   2  337.57   27.60
   0   4   2  361.66   25.00
   0   4   2  350.26   28.80
  -1   4   2   37.50    4.80
   2  -4  -2   40.30   14.30
   2  -4  -2   83.89   10.90
   2  -4  -2   69.59   11.40
   2  -4  -2   72.59   11.30
   2  -4  -2   86.89   10.70
   2  -4  -2  100.29   19.00
   2  -4  -2   70.29   12.50
  -2   4   2   55.19    8.00
  -2   4   2   57.79   13.60
  -2   4   2  102.49   14.50
  -2   4   2   80.29   12.00
  -2   4   2   79.99   16.70
  -2   4   2   71.39   22.00
   3  -4  -2  118.89   14.60
   3  -4  -2  137.39   21.30
   3  -4  -2  124.49   15.20
   3  -4  -2  131.69   15.40
   3  -4  -2  134.09   13.40
   3  -4  -2  113.39   15.50
   3  -4  -2  114.79   19.70
   3  -4  -2  126.19   12.00
  -3   4   2  125.49   17.20
  -3   4   2  115.19   13.10
  -3   4   2  127.79   13.40
  -3   4   2  120.59   21.40
  -3   4   2  126.19   13.50
  -3   4   2  127.49   17.80
  -3   4   2  119.19   19.20
   4  -4  -2  503.65   34.20
   4  -4  -2  475.95   40.40
   4  -4  -2  510.25   30.00
   4  -4  -2  473.15   32.50
   4  -4  -2  497.45   30.30
   4  -4  -2  393.26   36.70
   4  -4  -2  495.65   32.50
   4  -4  -2  472.25   33.90
  -4   4   2  451.55   34.70
  -4   4   2  457.05   34.90
  -4   4   2  445.76   36.00
  -4   4   2  500.15   31.50
  -4   4   2  458.35   30.70
  -4   4   2  463.45   32.30
   5  -4  -2  495.95   37.10
   5  -4  -2  495.65   35.50
   5  -4  -2  488.35   31.40
   5  -4  -2  480.45   43.40
   5  -4  -2  490.65   40.10
   5  -4  -2  582.24   33.50
   5  -4  -2  481.15   33.00
  -5   4   2  463.85   32.90
  -5   4   2  481.15   34.70
  -5   4   2  450.85   36.70
  -5   4   2  461.55   32.60
  -5   4   2  439.16   37.40
   6  -4  -2  891.91   51.19
   6  -4  -2  808.52   64.19
   6  -4  -2  847.62   49.80
   6  -4  -2  866.41   57.19
   6  -4  -2  856.51   50.79
   6  -4  -2  908.81   55.59
   6  -4  -2  845.42   53.79
  -6   4   2  796.72   55.99
  -6   4   2  796.02   53.39
  -6   4   2  823.52   51.79
  -6   4   2  754.02   55.49
  -6   4   2  795.52   50.99
   7  -4  -2  267.77   50.99
   7  -4  -2  156.88   25.50
   7  -4  -2  196.88   26.20
   7  -4  -2  193.88   20.90
   7  -4  -2  180.18   22.00
   7  -4  -2  168.48   21.30
   7  -4  -2  159.88   24.70
   7  -4  -2  169.88   20.40
  -7   4   2  164.78   20.90
  -7   4   2  154.08   21.80
  -7   4   2  169.18   25.20
  -7   4   2  164.58   22.10
  -7   4   2  211.28   28.70
   8  -4  -2  386.26   33.40
   8  -4  -2  378.36   38.60
   8  -4  -2  448.46   35.40
   8  -4  -2  346.37   36.60
   8  -4  -2  455.25   33.50
   8  -4  -2  361.66   51.29
   8  -4  -2  397.86   40.60
   8  -4  -2  398.46   34.70
  -8   4   2  312.57   34.00
  -8   4   2  386.46   34.00
  -8   4   2  389.96   39.40
  -8   4   2  425.56   36.30
  -8   4   2  380.36   38.60
   9  -4  -2  560.84   44.30
   9  -4  -2  554.84   46.90
   9  -4  -2  578.74   50.09
   9  -4  -2  538.25   62.99
   9  -4  -2  499.25   49.60
   9  -4  -2  570.64   42.20
   9  -4  -2  584.34   44.90
   9  -4  -2  544.65   43.10
  -9   4   2  541.85   43.40
  -9   4   2  528.15   48.30
  -9   4   2  547.35   44.80
  -9   4   2  505.15   45.20
  10  -4  -2   38.80   14.60
  10  -4  -2   86.39   37.00
  10  -4  -2   30.00   18.40
  10  -4  -2   66.59   19.80
  10  -4  -2   27.60   17.80
  10  -4  -2   44.30   15.30
 -10   4   2   38.20   15.10
 -10   4   2   43.80   20.90
 -10   4   2   54.09   19.60
 -10   4   2   52.99   19.80
 -10   4   2   53.99   18.30
  11  -4  -2  120.09   25.30
  11  -4  -2   92.69   24.90
  11  -4  -2   91.79   22.70
  11  -4  -2   94.19   40.80
  11  -4  -2  108.09   30.90
  11  -4  -2   98.19   32.60
 -11   4   2  141.89   36.20
 -11   4   2  162.78   40.70
 -11   4   2   86.69   24.30
 -11   4   2  117.39   26.00
 -11   4   2   84.89   25.10
 -11   4   2   68.59   24.50
  12  -4  -2   52.09   41.10
  12  -4  -2    8.90   16.90
  12  -4  -2   11.60   13.90
  12  -4  -2   25.00   20.20
  12  -4  -2   36.70   16.70
 -12   4   2   39.00   19.70
 -12   4   2   22.60   19.00
 -12   4   2   42.80   24.30
 -12   4   2   20.10   17.40
 -13  -3  -2   93.19   32.70
 -13  -3  -2   81.49   28.30
 -13  -3  -2   80.79   24.00
 -13  -3  -2   64.99   23.90
  13   3   2   72.19   25.80
  13   3   2   95.89   38.80
  13   3   2   99.49   30.40
 -12  -3  -2   52.89   18.50
 -12  -3  -2   34.70   17.70
 -12  -3  -2   36.90   17.90
 -12  -3  -2   53.89   27.10
 -12  -3  -2   41.70   19.60
 -12  -3  -2   29.10   20.00
  12   3   2   44.30   24.90
  12   3   2   99.49   52.59
  12   3   2   29.50   17.20
  12   3   2   48.00   23.20
  12   3   2   44.90   24.10
  12   3   2   49.20   20.90
 -11  -3  -2   45.90   16.90
 -11  -3  -2   31.30   20.60
 -11  -3  -2   38.50   18.20
 -11  -3  -2   41.70   20.40
 -11  -3  -2   17.20   12.50
 -11  -3  -2   28.20   15.50
  11   3   2   54.19   35.80
  11   3   2   52.49   18.10
  11   3   2   27.60   20.20
  11   3   2   26.60   20.50
  11   3   2   55.49   20.50
 -10  -3  -2    4.20    9.80
 -10  -3  -2    5.00   14.40
 -10  -3  -2    9.30   11.60
 -10  -3  -2   12.30   10.90
 -10  -3  -2    9.30   13.20
 -10  -3  -2    5.90    9.60
 -10  -3  -2   12.00    7.80
  10   3   2    6.60   14.70
  10   3   2   10.20   15.20
  10   3   2    0.10    5.90
  10   3   2    9.70   12.60
  10   3   2    3.20    5.10
  -9  -3  -2  392.76   32.40
  -9  -3  -2  376.46   37.40
  -9  -3  -2  393.76   36.10
  -9  -3  -2  406.46   27.70
  -9  -3  -2  361.56   31.60
  -9  -3  -2  362.56   34.80
  -9  -3  -2  340.17   36.80
   9   3   2  354.36   36.40
   9   3   2  332.07   39.40
   9   3   2  366.56   38.50
  -8  -3  -2  880.91   48.70
  -8  -3  -2  889.81   56.69
  -8  -3  -2  889.21   56.49
  -8  -3  -2  858.41   58.09
  -8  -3  -2  845.12   59.89
  -8  -3  -2  869.41   53.29
  -8  -3  -2  859.11   53.69
   8   3   2  839.72   52.59
   8   3   2  777.22   60.79
   8   3   2  830.92   62.99
   8   3   2  764.32   68.59
   8   3   2  834.02   57.69
   8   3   2  845.62   58.19
  -7  -3  -2 2247.28  119.49
  -7  -3  -2 2227.08  123.39
  -7  -3  -2 2227.38  116.69
  -7  -3  -2 2205.88  119.99
  -7  -3  -2 2235.18  119.29
   7   3   2 2274.97  125.29
   7   3   2 2205.88  120.89
   7   3   2 2208.08  120.09
   7   3   2 2305.97  131.19
   7   3   2 2147.19  125.89
  -6  -3  -2 1008.70   62.49
  -6  -3  -2 1015.50   57.49
  -6  -3  -2  984.50   59.99
  -6  -3  -2 1049.89   60.29
   6   3   2 1038.80   68.49
   6   3   2 1007.10   60.19
   6   3   2  953.30   63.99
   6   3   2 1071.49   64.99
   6   3   2  989.90   60.59
   6   3   2  989.10   56.59
   5   3   2 1912.91  101.09
   5   3   2 1902.71  106.29
  -4  -3  -2  740.83   44.60
  -4  -3  -2  772.32   43.50
  -4  -3  -2  763.82   45.80
  -4  -3  -2  742.33   43.30
  -4  -3  -2  788.92   45.80
  -4  -3  -2  775.52   41.20
   4   3   2  725.53   43.80
   4   3   2  780.82   44.90
   4   3   2  763.52   44.60
   4   3   2  775.12   48.90
   4   3   2  700.73   46.80
   4   3   2  746.03   48.30
  -2  -3  -2 1536.75   81.39
  -1  -3  -2   26.00    6.40
  -1  -3  -2   27.50    6.80
  -1  -3  -2   36.10   10.00
  -1  -3  -2   42.80   10.90
   1   3   2   33.80    7.30
   1   3   2   23.90    7.00
   1   3   2   32.20    9.50
   1   3   2   30.60   10.30
   2  -3  -2   28.10    5.80
   2  -3  -2   30.20    6.00
   2  -3  -2   29.90    6.50
   2  -3  -2   41.20   11.80
   2  -3  -2   43.90    8.00
   2  -3  -2   51.69   13.80
   2  -3  -2   33.50    7.90
   2  -3  -2   31.20    8.30
  -2   3   2   36.40   13.80
  -2   3   2   28.40    6.30
  -2   3   2   22.40    8.40
  -2   3   2   23.40    6.10
  -2   3   2   50.09   10.20
  -2   3   2   25.40    7.50
  -2   3   2   34.30    6.20
   3  -3  -2 3948.00  226.18
   4  -3  -2  187.38   18.40
   4  -3  -2  178.48   16.20
   4  -3  -2  204.08   26.90
   4  -3  -2  197.58   20.20
   4  -3  -2  176.18   15.70
   4  -3  -2  216.48   22.90
   4  -3  -2  188.08   18.00
   4  -3  -2  191.28   19.50
  -4   3   2  183.68   16.90
  -4   3   2  187.88   22.20
  -4   3   2  190.68   22.00
  -4   3   2  190.78   18.00
  -4   3   2  176.58   18.30
  -4   3   2  179.48   17.80
   5  -3  -2 3105.19  191.28
   5  -3  -2 3258.07  204.58
   5  -3  -2 3164.98  208.18
   6  -3  -2  485.45   38.30
   6  -3  -2  513.25   33.70
   6  -3  -2  509.35   33.60
   6  -3  -2  511.65   38.10
   6  -3  -2  403.26   36.30
   6  -3  -2  468.55   46.30
   6  -3  -2  475.35   33.20
   6  -3  -2  472.25   34.90
  -6   3   2  458.65   35.80
  -6   3   2  487.85   34.90
  -6   3   2  478.95   38.00
  -6   3   2  472.65   39.10
  -6   3   2  478.05   35.10
  -6   3   2  479.25   33.70
   7  -3  -2  566.24   39.90
   7  -3  -2  564.64   45.70
   7  -3  -2  584.74   45.20
   7  -3  -2  581.14   40.50
   7  -3  -2  584.04   39.40
   7  -3  -2  582.54   56.69
   7  -3  -2  601.44   41.40
   7  -3  -2  663.63   46.20
  -7   3   2  552.24   41.20
  -7   3   2  560.64   43.00
  -7   3   2  566.64   40.00
  -7   3   2  561.34   44.50
  -7   3   2  551.94   41.40
  -7   3   2  537.55   45.60
   8  -3  -2  457.55   56.49
   8  -3  -2  507.55   38.80
   8  -3  -2  553.14   42.90
   8  -3  -2  550.14   38.30
   8  -3  -2  527.75   40.60
   8  -3  -2  503.75   44.20
   8  -3  -2  494.95   45.40
   8  -3  -2  502.05   39.20
  -8   3   2  457.05   41.20
  -8   3   2  508.95   40.80
  -8   3   2  510.65   43.90
  -8   3   2  485.35   39.70
  -8   3   2  485.15   44.50
  -8   3   2  492.25   38.70
   9  -3  -2  332.57   34.70
   9  -3  -2  308.97   29.90
   9  -3  -2  317.17   37.70
   9  -3  -2  308.87   50.89
   9  -3  -2  298.67   36.80
   9  -3  -2  328.77   31.40
   9  -3  -2  352.36   32.40
   9  -3  -2  364.46   34.20
  -9   3   2  320.97   36.50
  -9   3   2  309.97   31.00
  -9   3   2  306.07   34.50
  -9   3   2  311.47   33.90
  -9   3   2  346.97   34.30
  10  -3  -2  200.58   26.30
  10  -3  -2  304.97   64.69
  10  -3  -2  213.68   26.80
  10  -3  -2  226.38   32.60
  10  -3  -2  217.08   26.90
  10  -3  -2  235.38   38.20
  10  -3  -2  230.58   33.80
 -10   3   2  224.58   29.40
 -10   3   2  232.58   28.20
 -10   3   2  206.38   30.60
 -10   3   2  184.88   29.70
 -10   3   2  215.18   30.20
 -10   3   2  281.67   42.50
  11  -3  -2   40.80   30.30
  11  -3  -2   21.40   13.50
  11  -3  -2   29.90   20.30
  11  -3  -2   16.00   12.10
  11  -3  -2   13.50   17.30
  11  -3  -2   17.30   13.20
  11  -3  -2   22.00   18.90
 -11   3   2   30.10   17.80
 -11   3   2   19.50   18.30
 -11   3   2   14.50   14.50
 -11   3   2   18.20   16.80
 -11   3   2   13.20   13.90
 -11   3   2   13.10   14.40
  12  -3  -2   21.70   33.90
  12  -3  -2    7.80   11.70
  12  -3  -2   22.40   14.30
  12  -3  -2   -0.50   16.40
  12  -3  -2   11.00   16.70
  12  -3  -2   14.40   14.10
 -12   3   2    2.80   15.30
 -12   3   2    6.00   15.10
 -12   3   2   11.70   19.90
 -12   3   2   25.40   17.30
 -12   3   2   12.40   21.70
 -12   3   2   14.70   15.10
  13  -3  -2   43.80   57.79
  13  -3  -2   22.70   15.60
  13  -3  -2   33.50   21.20
  13  -3  -2   13.80   20.60
 -13   3   2   14.30   22.60
 -13   3   2   14.50   13.60
 -13   3   2   16.50   18.60
 -13  -2  -2  117.09   28.90
 -13  -2  -2  130.89   34.40
 -13  -2  -2  136.39   37.50
 -13  -2  -2  123.59   29.50
  13   2   2  135.39   29.00
  13   2   2  124.59   33.30
  13   2   2  120.69   32.00
  13   2   2  124.79   36.80
 -12  -2  -2    0.00   12.50
 -12  -2  -2   12.90   16.90
 -12  -2  -2  -17.70   11.10
 -12  -2  -2   -9.50   12.60
 -12  -2  -2    5.00   13.40
 -12  -2  -2   14.40   15.20
  12   2   2    2.40   13.90
  12   2   2   -7.20   18.50
  12   2   2    4.80   18.20
  12   2   2    3.50   15.80
  12   2   2   24.50   44.20
  12   2   2   23.80   17.30
 -11  -2  -2  117.09   23.60
 -11  -2  -2  159.88   35.00
 -11  -2  -2  137.79   26.90
 -11  -2  -2  144.39   25.20
 -11  -2  -2  123.69   18.90
 -11  -2  -2  158.08   27.90
 -11  -2  -2  124.89   28.40
  11   2   2  232.38   57.49
  11   2   2  117.99   27.50
  11   2   2  151.18   29.80
  11   2   2  158.08   34.00
  11   2   2  127.49   30.80
  11   2   2  233.68   32.90
 -10  -2  -2   39.90   11.40
 -10  -2  -2   34.00   16.30
 -10  -2  -2   38.90   14.60
 -10  -2  -2   40.00   18.20
 -10  -2  -2   38.20   15.50
 -10  -2  -2   23.80   13.70
 -10  -2  -2   31.10   12.50
  10   2   2   36.40   16.20
  10   2   2   15.20   15.40
  10   2   2   44.30   16.30
  10   2   2   26.50   17.90
  10   2   2   50.99   33.30
  10   2   2   46.20   20.00
  -9  -2  -2   27.00   17.00
  -9  -2  -2   33.20   16.40
  -9  -2  -2   49.00   16.00
  -9  -2  -2   28.70   12.30
  -9  -2  -2   47.70   16.10
  -9  -2  -2   44.90   11.30
  -9  -2  -2   55.49   15.90
   9   2   2   47.70   17.80
   9   2   2   27.30   14.70
   9   2   2   32.20   16.50
   9   2   2   49.30   20.50
   9   2   2   27.80   27.30
   9   2   2   55.29   16.70
  -8  -2  -2  726.13   49.99
  -8  -2  -2  699.13   50.79
  -8  -2  -2  705.63   46.40
  -8  -2  -2  743.03   43.70
  -8  -2  -2  739.23   49.90
  -8  -2  -2  702.83   52.89
  -8  -2  -2  725.83   46.80
   8   2   2  728.03   63.19
   8   2   2  727.03   51.89
   8   2   2  705.83   47.10
   8   2   2  701.83   53.09
   8   2   2  706.73   51.39
   8   2   2  694.53   56.19
  -7  -2  -2  683.33   44.90
  -7  -2  -2  638.54   47.60
  -7  -2  -2  691.43   39.30
  -7  -2  -2  654.73   42.20
  -7  -2  -2  631.84   45.60
  -7  -2  -2  621.44   41.80
  -7  -2  -2  677.73   44.70
   7   2   2  649.04   54.49
   7   2   2  637.84   42.50
   7   2   2  705.03   48.60
   7   2   2  641.24   45.80
   7   2   2  637.74   45.90
   7   2   2  623.64   49.99
  -6  -2  -2 2056.49  107.59
  -6  -2  -2 1992.90  110.99
  -6  -2  -2 2016.60  108.79
  -6  -2  -2 2064.99  107.59
   6   2   2 2055.29  110.59
   6   2   2 2153.48  109.19
   6   2   2 1895.31  112.69
   6   2   2 1968.00  109.09
   6   2   2 2044.20  115.49
  -5  -2  -2 1374.26   74.29
  -5  -2  -2 1366.36   75.39
  -5  -2  -2 1430.46   74.19
  -5  -2  -2 1350.86   72.69
  -5  -2  -2 1333.97   76.59
   5   2   2 1352.16   75.29
   5   2   2 1399.76   76.89
   5   2   2 1334.67   79.19
   5   2   2 1265.87   78.09
  -4  -2  -2  106.69   14.00
  -4  -2  -2  112.09   14.00
  -4  -2  -2   97.49   12.10
  -4  -2  -2  112.89   10.70
  -4  -2  -2  100.59   14.20
  -4  -2  -2  110.59   13.00
   4   2   2   95.19   13.80
   4   2   2  108.29   13.50
   4   2   2  115.19   16.60
   4   2   2   97.09   15.10
   4   2   2  114.39   17.90
   4   2   2  117.09   14.40
  -3  -2  -2  990.50   50.89
  -3  -2  -2  990.20   53.19
  -3  -2  -2  974.70   51.99
   3   2   2  952.30   52.29
   3   2   2  942.61   51.09
   3   2   2  940.41   54.59
  -2  -2  -2  445.56   26.10
  -2  -2  -2  433.46   26.20
  -2  -2  -2  441.16   26.10
  -2  -2  -2  410.66   24.80
   2   2   2  454.95   24.60
   2   2   2  458.25   27.20
   2   2   2  430.36   29.10
   2   2   2  548.25   29.00
   2   2   2  435.46   25.70
   0   2   2  459.95   25.80
   1  -2  -2  283.67   17.10
   1  -2  -2  289.87   21.00
   1  -2  -2  288.07   17.10
   1  -2  -2  313.07   21.50
   1  -2  -2  249.58   19.40
   1  -2  -2  273.57   16.80
   1  -2  -2  275.17   15.00
  -1   2   2  267.67   17.60
  -1   2   2  262.77   20.30
  -1   2   2  246.08   20.10
  -1   2   2  270.17   16.90
  -1   2   2  267.37   15.80
   2  -2  -2  900.21   52.29
   2  -2  -2  904.71   53.99
  -2   2   2  988.00   51.79
  -2   2   2  885.01   52.59
   3  -2  -2  844.72   52.79
   3  -2  -2  919.91   57.59
  -3   2   2  902.71   52.29
  -3   2   2  941.41   53.69
  -3   2   2  925.91   54.79
  -3   2   2  920.51   51.29
  -3   2   2  929.61   49.90
   4  -2  -2 2298.87  163.28
  -4   2   2 2724.23  162.18
   5  -2  -2  656.73   39.80
   5  -2  -2  679.13   44.40
   5  -2  -2  667.63   41.20
   5  -2  -2  599.04   51.59
   5  -2  -2  626.24   40.10
   5  -2  -2  774.82   43.00
   5  -2  -2  642.04   43.50
   5  -2  -2  653.83   44.00
  -5   2   2  670.53   43.70
  -5   2   2  619.04   40.60
  -5   2   2  643.74   47.00
  -5   2   2  654.33   40.60
  -5   2   2  637.64   42.80
  -5   2   2  633.04   41.30
   6  -2  -2 3893.61  225.18
   6  -2  -2 3947.81  250.97
   6  -2  -2 3734.63  253.67
   6  -2  -2 4153.08  229.98
  -6   2   2 3826.72  224.18
  -6   2   2 4399.66  249.38
  -6   2   2 3894.41  232.28
   7  -2  -2  668.03   44.10
   7  -2  -2  667.13   60.69
   7  -2  -2  626.94   45.20
   7  -2  -2  678.23   45.50
   7  -2  -2  668.13   43.50
   7  -2  -2  689.93   44.30
   7  -2  -2  652.23   49.10
   7  -2  -2  629.14   48.70
  -7   2   2  655.53   44.20
  -7   2   2  636.54   50.29
  -7   2   2  663.83   45.60
  -7   2   2  669.83   47.70
  -7   2   2  650.43   47.30
  -7   2   2  697.63   45.60
   8  -2  -2  137.89   19.10
   8  -2  -2  156.48   23.90
   8  -2  -2  147.89   19.70
   8  -2  -2  145.09   24.10
   8  -2  -2  141.49   19.70
   8  -2  -2  189.78   44.30
   8  -2  -2  198.18   23.20
   8  -2  -2  172.88   27.80
  -8   2   2  136.99   25.00
  -8   2   2  149.19   22.40
  -8   2   2  161.28   23.70
  -8   2   2  180.78   27.50
  -8   2   2  146.99   20.60
  -8   2   2  134.89   22.20
   9  -2  -2  118.99   19.50
   9  -2  -2  156.58   42.70
   9  -2  -2  131.79   22.80
   9  -2  -2  157.18   27.60
   9  -2  -2  135.99   25.90
   9  -2  -2  139.59   31.10
  -9   2   2   96.79   22.90
  -9   2   2  173.98   28.10
  -9   2   2  155.58   31.30
  -9   2   2  143.39   25.00
  -9   2   2  109.79   21.90
  10  -2  -2   84.19   39.20
  10  -2  -2   51.79   19.40
  10  -2  -2   80.49   19.20
  10  -2  -2   65.39   17.40
  10  -2  -2   70.69   22.20
  10  -2  -2   61.99   18.00
 -10   2   2   51.49   18.30
 -10   2   2   88.79   25.90
 -10   2   2   82.59   23.30
 -10   2   2   79.39   19.30
 -10   2   2   76.49   20.40
 -10   2   2   82.79   21.10
  11  -2  -2   74.09   20.10
  11  -2  -2   65.39   22.40
  11  -2  -2   78.69   24.40
  11  -2  -2   58.79   22.80
  11  -2  -2   97.99   40.90
  11  -2  -2   68.99   19.30
  11  -2  -2   67.69   18.90
 -11   2   2   91.89   23.00
 -11   2   2   46.10   18.60
 -11   2   2   81.09   25.00
 -11   2   2   37.30   17.50
 -11   2   2   42.80   18.00
 -11   2   2   64.69   22.60
  12  -2  -2  360.36   79.49
  12  -2  -2  245.58   40.70
  12  -2  -2  230.78   30.80
  12  -2  -2  268.67   45.80
  12  -2  -2  208.58   35.90
  12  -2  -2  202.88   31.40
 -12   2   2  224.38   39.50
 -12   2   2  185.58   31.80
 -12   2   2  231.58   34.00
 -12   2   2  218.28   33.90
 -12   2   2  354.56   59.69
 -12   2   2  155.78   33.70
  13  -2  -2   66.29   29.10
  13  -2  -2   63.59   19.50
  13  -2  -2   75.39   28.90
 -13   2   2   72.99   25.00
 -13   2   2   52.79   25.40
 -13   2   2   48.00   20.90
 -13  -1  -2  134.39   33.90
 -13  -1  -2   94.79   27.30
 -13  -1  -2  156.18   34.00
 -13  -1  -2  127.29   33.80
  13   1   2  182.58   33.00
  13   1   2  132.79   43.70
  13   1   2  123.99   31.20
  13   1   2  170.48   37.30
 -12  -1  -2  143.09   28.10
 -12  -1  -2  169.08   29.00
 -12  -1  -2  121.39   27.90
 -12  -1  -2  112.89   32.30
 -12  -1  -2  120.29   34.70
 -12  -1  -2  147.59   32.20
  12   1   2  135.69   33.40
  12   1   2  101.89   29.30
  12   1   2   99.89   29.00
  12   1   2  144.39   32.00
  12   1   2  160.48   29.10
  12   1   2  167.28   58.89
 -11  -1  -2   73.69   19.10
 -11  -1  -2   91.09   29.20
 -11  -1  -2   71.39   16.30
 -11  -1  -2   38.00   17.20
 -11  -1  -2   59.39   17.20
 -11  -1  -2   60.89   21.40
 -11  -1  -2   66.39   20.20
  11   1   2   66.99   20.60
  11   1   2   82.49   21.00
  11   1   2   39.80   19.20
  11   1   2   62.29   21.40
  11   1   2   65.09   34.90
  11   1   2   52.09   22.50
 -10  -1  -2   91.09   21.30
 -10  -1  -2   89.39   17.50
 -10  -1  -2   93.09   22.00
 -10  -1  -2   71.09   20.00
 -10  -1  -2   83.89   23.80
  10   1   2   77.59   21.90
  10   1   2   64.69   20.80
  10   1   2   92.69   23.20
  10   1   2   81.79   20.30
  10   1   2   80.89   34.80
  10   1   2   67.49   24.90
  -9  -1  -2  208.68   23.70
  -9  -1  -2  215.08   26.70
  -9  -1  -2  222.88   27.80
  -9  -1  -2  191.78   28.30
  -9  -1  -2  197.08   28.50
  -9  -1  -2  210.28   23.30
  -9  -1  -2  254.27   22.70
   9   1   2  216.28   30.70
   9   1   2  205.38   27.90
   9   1   2  221.68   32.40
   9   1   2  201.98   29.60
   9   1   2  343.47   56.79
   9   1   2  222.08   25.60
  -8  -1  -2 1499.25   82.89
  -8  -1  -2 1475.45   86.09
  -8  -1  -2 1469.25   87.19
  -8  -1  -2 1501.95   85.89
  -8  -1  -2 1533.15   81.19
  -8  -1  -2 1498.45   82.69
  -8  -1  -2 1380.26   89.59
   8   1   2 1468.65   87.89
   8   1   2 1493.35   98.49
   8   1   2 1487.55   88.39
   8   1   2 1426.26   93.79
   8   1   2 1474.45   84.39
   8   1   2 1511.75   87.99
  -7  -1  -2  791.82   45.30
  -7  -1  -2  785.72   49.90
  -7  -1  -2  758.12   47.00
  -7  -1  -2  719.93   52.39
  -7  -1  -2  770.62   49.50
  -7  -1  -2  746.13   46.90
  -7  -1  -2  763.82   50.99
   7   1   2  783.42   51.29
   7   1   2  749.13   50.39
   7   1   2  767.12   51.19
   7   1   2  766.72   48.80
   7   1   2  719.43   55.19
   7   1   2  758.52   58.79
  -6  -1  -2 1961.80  103.09
   6   1   2 1783.42  107.99
   6   1   2 1994.70  103.79
   6   1   2 1948.91  103.89
  -5  -1  -2  190.48   20.90
  -5  -1  -2  196.38   21.00
  -5  -1  -2  179.38   15.40
  -5  -1  -2  184.18   17.50
  -5  -1  -2  194.38   20.10
  -5  -1  -2  200.38   19.20
   5   1   2  206.58   25.40
   5   1   2  172.78   17.90
   5   1   2  184.78   22.30
   5   1   2  184.38   20.90
   5   1   2  168.88   18.90
  -4  -1  -2  121.29   15.60
  -4  -1  -2  129.49   14.30
  -4  -1  -2  133.29   13.80
  -4  -1  -2  113.99   14.90
  -4  -1  -2  149.09   13.80
  -4  -1  -2  153.68   12.50
   4   1   2  131.69   13.90
   4   1   2  132.29   14.70
   4   1   2  117.49   17.10
   4   1   2  117.89   16.50
   4   1   2  140.39   14.00
   4   1   2  108.39   14.00
   3   1   2 3291.97  180.08
   2   1   2   15.70    7.10
   0  -1  -2  101.09    9.50
   0  -1  -2   74.09    7.50
   0  -1  -2   83.19    9.40
   0  -1  -2   81.59    7.50
   0  -1  -2   75.09   10.10
   0  -1  -2   77.49    8.40
   0   1   2   74.19    8.60
   0   1   2   78.79    9.60
   0   1   2   78.19    9.00
   0   1   2   93.49    7.50
   0   1   2   74.59    8.70
   0   1   2   75.19   10.30
   0   1   2   74.59    7.20
   2  -1  -2 1382.36   87.59
   2  -1  -2 1245.58   87.59
  -2   1   2 1220.68   73.69
  -2   1   2 1307.97   86.49
   3  -1  -2 2921.21  180.68
  -3   1   2 3149.78  178.48
   4  -1  -2   35.90    9.90
   4  -1  -2   30.20    7.50
   4  -1  -2   32.90   11.90
   4  -1  -2   36.70   11.80
   4  -1  -2   26.00    7.10
   4  -1  -2   29.60   10.10
   4  -1  -2   31.40   18.20
   4  -1  -2   32.40    9.00
  -4   1   2   29.40    8.90
  -4   1   2   24.70    8.70
  -4   1   2   22.90   13.50
  -4   1   2   33.10   10.40
  -4   1   2   28.80    8.20
  -4   1   2   13.20    7.30
   5  -1  -2 3971.70  253.47
  -5   1   2 4264.07  246.68
   6  -1  -2  142.39   16.10
   6  -1  -2  151.58   17.30
   6  -1  -2  132.69   16.30
   6  -1  -2  194.08   37.20
   6  -1  -2  139.69   20.20
   6  -1  -2  125.19   15.70
   6  -1  -2  138.49   21.30
   6  -1  -2  136.39   19.30
  -6   1   2  131.79   18.10
  -6   1   2  122.69   17.90
  -6   1   2  126.29   15.70
  -6   1   2  125.59   18.30
  -6   1   2  131.79   22.70
  -6   1   2  128.59   18.10
   7  -1  -2  824.42   53.89
   7  -1  -2  797.12   50.29
   7  -1  -2  847.62   57.39
   7  -1  -2  762.22   49.99
   7  -1  -2  820.92   51.29
   7  -1  -2  870.21   50.89
   7  -1  -2  828.12   68.69
   7  -1  -2  794.42   55.99
  -7   1   2  813.02   53.09
  -7   1   2  841.12   54.09
  -7   1   2  806.22   58.69
  -7   1   2  794.72   51.09
  -7   1   2  810.32   54.89
  -7   1   2  815.72   51.79
   8  -1  -2  567.04   61.49
   8  -1  -2  659.63   50.59
   8  -1  -2  557.54   47.70
   8  -1  -2  679.23   42.40
   8  -1  -2  613.24   41.60
   8  -1  -2  591.24   46.30
   8  -1  -2  586.54   42.60
  -8   1   2  600.94   45.60
  -8   1   2  634.24   44.50
  -8   1   2  597.04   49.70
  -8   1   2  565.94   43.90
  -8   1   2  544.15   41.80
  -8   1   2  576.94   46.30
   9  -1  -2  572.34   43.20
   9  -1  -2  626.94   67.69
   9  -1  -2  548.65   40.90
   9  -1  -2  597.44   47.90
   9  -1  -2  501.95   47.10
   9  -1  -2  541.55   48.80
  -9   1   2  516.55   48.30
  -9   1   2  580.34   45.10
  -9   1   2  538.15   42.30
  -9   1   2  547.35   46.90
  -9   1   2  589.94   44.60
  10  -1  -2   63.29   22.30
  10  -1  -2   68.99   34.40
  10  -1  -2   57.99   16.60
  10  -1  -2   70.49   22.80
  10  -1  -2   53.79   15.40
  10  -1  -2   67.59   23.40
 -10   1   2   65.89   17.80
 -10   1   2   59.89   18.30
 -10   1   2   72.09   19.40
 -10   1   2   75.59   23.50
 -10   1   2   34.80   15.70
  11  -1  -2  267.67   40.60
  11  -1  -2  278.57   33.30
  11  -1  -2  256.17   38.40
  11  -1  -2  285.07   31.40
  11  -1  -2  339.67   42.10
  11  -1  -2  391.36   76.79
 -11   1   2  324.97   36.70
 -11   1   2  279.47   33.30
 -11   1   2  279.87   38.10
 -11   1   2  229.38   34.70
 -11   1   2  306.67   36.80
 -11   1   2  220.88   34.80
  12  -1  -2   33.30   40.80
  12  -1  -2   14.00   20.20
  12  -1  -2   12.40   20.00
  12  -1  -2   20.20   14.30
  12  -1  -2   22.10   18.50
  12  -1  -2   33.00   15.50
 -12   1   2   52.19   21.80
 -12   1   2    3.40   16.90
 -12   1   2   31.60   18.40
 -12   1   2   34.00   20.30
 -12   1   2   32.00   24.10
 -12   1   2   51.89   20.30
  13  -1  -2   -4.00   26.70
  13  -1  -2   17.20   15.20
  13  -1  -2   13.20   17.40
  13  -1  -2   22.20   14.40
 -13   1   2   20.90   22.10
 -13   1   2   20.90   16.70
 -13   1   2    5.00   16.00
 -13   0  -2    8.30   18.10
 -13   0  -2   21.70   16.70
 -13   0  -2   11.70   17.00
 -13   0  -2   23.50   23.60
  13   0   2   31.10   26.70
  13   0   2   29.90   18.20
  13   0   2    9.30   16.70
  13   0   2   -6.30   45.30
  13   0   2   13.30   19.80
  13   0   2   39.20   22.70
 -12   0  -2  454.25   43.00
 -12   0  -2  411.56   39.70
 -12   0  -2  437.16   44.90
 -12   0  -2  375.86   44.80
 -12   0  -2  429.06   48.20
 -12   0  -2  424.06   44.20
 -12   0  -2  347.17   35.60
  12   0   2  421.66   48.00
  12   0   2  416.46   53.79
  12   0   2  409.46   46.50
  12   0   2  504.45   85.09
  12   0   2  340.47   44.40
  12   0   2  376.46   39.80
 -11   0  -2  171.18   23.30
 -11   0  -2  214.38   28.10
 -11   0  -2  269.07   45.70
 -11   0  -2  309.07   48.70
 -11   0  -2  201.48   32.80
 -11   0  -2  201.18   31.70
 -11   0  -2  172.68   24.40
  11   0   2  321.47   67.79
  11   0   2  185.88   33.60
  11   0   2  210.38   25.50
  11   0   2  252.77   50.19
  11   0   2  245.18   38.60
  11   0   2  247.78   30.50
  11   0   2  208.28   31.10
 -10   0  -2    4.00   11.20
 -10   0  -2   -7.00   13.40
 -10   0  -2    5.10   12.40
 -10   0  -2   12.40   15.30
 -10   0  -2   -0.80    1.50
 -10   0  -2    3.20    8.30
  10   0   2    3.30   12.00
  10   0   2    8.20   10.30
  10   0   2    1.80   22.80
  10   0   2   -5.10    9.80
  10   0   2   12.60   16.40
  10   0   2    1.30   10.30
  10   0   2   -6.70   11.00
  -9   0  -2 1203.68   68.89
  -9   0  -2 1123.89   74.09
  -9   0  -2 1199.68   70.09
  -9   0  -2 1206.28   73.89
  -9   0  -2 1109.49   76.89
  -9   0  -2 1197.38   74.09
  -9   0  -2 1121.79   68.49
   9   0   2 1056.39   80.79
   9   0   2 1157.78   73.99
   9   0   2 1153.08   71.79
   9   0   2 1187.98   75.79
   9   0   2 1120.59   74.59
   9   0   2 1162.68   88.29
  -8   0  -2   20.50    9.90
  -8   0  -2   15.20   11.70
  -8   0  -2   12.10   10.70
  -8   0  -2   13.60   11.10
  -8   0  -2   16.00    9.40
  -8   0  -2    9.00   10.00
  -8   0  -2   27.50    9.90
   8   0   2   18.40   11.80
   8   0   2   15.50   11.80
   8   0   2    8.90   12.10
   8   0   2   11.10    9.60
   8   0   2    9.70    9.10
   8   0   2    1.80   16.30
  -7   0  -2 1803.02   96.39
  -7   0  -2 1844.52   99.69
  -7   0  -2 1838.02   99.49
  -7   0  -2 1727.43  103.09
  -7   0  -2 1868.21   96.79
  -7   0  -2 1781.62  100.99
  -7   0  -2 1808.92   95.69
   7   0   2 1872.81  101.09
   7   0   2 1752.02   98.69
   7   0   2 1857.01  101.89
   7   0   2 1784.52  108.09
   7   0   2 1677.03  106.29
   7   0   2 1830.22   99.49
  -6   0  -2 1744.93   93.09
  -6   0  -2 1684.93   90.49
  -6   0  -2 1717.33   93.09
  -6   0  -2 1720.03   95.09
  -6   0  -2 1665.23   90.19
   6   0   2 1668.93   92.49
   6   0   2 1758.22   94.99
   6   0   2 1790.22   93.09
   6   0   2 1617.64   98.49
   6   0   2 1807.92   93.39
   6   0   2 1666.13   99.29
  -5   0  -2 3850.31  226.08
   5   0   2 3869.31  225.78
  -4   0  -2 2881.61  171.98
   4   0   2 3044.00  172.48
   4   0   2 2836.82  161.88
   0   0  -2  281.37   17.10
   0   0  -2  289.17   18.10
   0   0  -2  283.57   19.00
   0   0  -2  316.37   17.70
   0   0  -2  293.17   18.00
   0   0   2  282.27   17.20
   0   0   2  288.97   17.80
   0   0   2  292.27   18.30
   0   0   2  305.47   19.30
   0   0   2  311.97   17.60
   1   0  -2 2208.78  125.69
  -1   0   2 2194.68  124.99
   3   0  -2   44.50   14.40
   3   0  -2   33.00    8.00
   3   0  -2   35.70    9.00
   3   0  -2   18.50    6.50
   3   0  -2   24.10    5.60
   3   0  -2   34.40    6.50
   3   0  -2   23.20    5.40
  -3   0   2   17.70    5.80
  -3   0   2   24.20    6.60
  -3   0   2   37.40   12.20
  -3   0   2   26.40    7.20
  -3   0   2   28.00    6.10
  -3   0   2   29.30    7.90
   4   0  -2 2991.60  197.08
  -4   0   2 3357.16  194.28
   5   0  -2 5179.18  306.17
   6   0  -2  327.77   29.40
   6   0  -2  328.77   25.80
   6   0  -2  352.36   26.30
   6   0  -2  343.87   24.90
   6   0  -2  398.16   31.50
   6   0  -2  360.26   41.20
   6   0  -2  299.97   31.10
  -6   0   2  320.87   27.30
  -6   0   2  323.67   26.70
  -6   0   2  349.77   29.40
  -6   0   2  311.17   27.50
  -6   0   2  288.27   32.10
  -6   0   2  317.27   25.60
   7   0  -2 3606.94  187.58
   7   0  -2 3640.54  201.28
   7   0  -2 3593.54  186.08
  -7   0   2 3392.66  181.38
  -7   0   2 3642.04  184.28
   8   0  -2  353.56   29.90
   8   0  -2  395.86   51.99
   8   0  -2  333.07   35.80
   8   0  -2  332.37   35.60
   8   0  -2  361.96   35.40
   8   0  -2  363.16   28.10
  -8   0   2  363.96   30.00
  -8   0   2  324.77   31.30
  -8   0   2  326.07   32.90
  -8   0   2  297.27   35.10
  -8   0   2  355.56   32.40
  -8   0   2  325.97   31.00
   9   0  -2  191.88   31.90
   9   0  -2  171.38   32.30
   9   0  -2  159.88   21.70
   9   0  -2  182.28   31.20
   9   0  -2  183.58   21.10
   9   0  -2  236.48   51.39
  -9   0   2  150.98   25.50
  -9   0   2  144.79   27.00
  -9   0   2  164.68   25.20
  -9   0   2  152.08   24.40
  -9   0   2  112.39   23.20
  10   0  -2    7.00    9.10
  10   0  -2    5.90   15.10
  10   0  -2    2.70    9.40
  10   0  -2    6.50   24.30
  10   0  -2    7.00   15.30
  10   0  -2    4.30    8.60
 -10   0   2    6.80   12.20
 -10   0   2   -1.80   11.00
 -10   0   2   -3.10   11.10
 -10   0   2    8.60   10.40
 -10   0   2   -1.10   11.80
 -10   0   2    5.70    9.00
  11   0  -2  312.07   40.60
  11   0  -2  328.77   35.30
  11   0  -2  300.17   44.90
  11   0  -2  382.96   75.09
  11   0  -2  294.87   31.20
  11   0  -2  347.37   44.90
 -11   0   2  251.17   34.90
 -11   0   2  226.58   30.20
 -11   0   2  277.47   34.40
 -11   0   2  273.97   38.00
 -11   0   2  284.77   35.90
 -11   0   2  236.28   35.50
  12   0  -2   83.89   22.20
  12   0  -2   59.99   24.30
  12   0  -2  122.09   33.20
  12   0  -2   72.49   51.09
  12   0  -2   80.99   29.10
  12   0  -2   89.09   20.60
 -12   0   2  103.19   30.80
 -12   0   2   89.59   29.20
 -12   0   2   48.20   23.20
 -12   0   2   90.19   25.20
 -12   0   2   73.79   23.00
 -12   0   2   49.10   19.30
  13   0  -2  137.09   26.30
  13   0  -2  109.09   27.20
  13   0  -2  100.89   29.70
 -13   0   2  134.29   29.50
 -13   0   2  200.08   55.69
 -13   0   2  118.19   37.00
 -13   0   2  116.59   29.00
 -13   1  -2  162.38   34.50
 -13   1  -2  174.48   38.30
 -13   1  -2   94.49   28.70
 -13   1  -2  117.79   29.70
  13  -1   2  137.59   29.40
  13  -1   2  126.09   31.10
  13  -1   2  115.19   34.10
  13  -1   2  203.28   67.59
  13  -1   2  140.49   49.80
  13  -1   2  111.99   31.20
 -12   1  -2  157.88   29.50
 -12   1  -2  146.29   36.80
 -12   1  -2  123.99   29.70
 -12   1  -2  105.39   22.10
 -12   1  -2   71.29   22.90
 -12   1  -2  121.69   28.60
 -12   1  -2  127.59   34.80
  12  -1   2   54.29   22.00
  12  -1   2  110.19   25.30
  12  -1   2   89.49   22.10
  12  -1   2  101.09   37.50
  12  -1   2  119.29   49.00
  12  -1   2   86.99   26.50
  12  -1   2   93.69   26.60
 -11   1  -2   57.99   19.70
 -11   1  -2   77.99   27.00
 -11   1  -2   61.69   16.90
 -11   1  -2   84.09   24.50
 -11   1  -2   52.59   21.00
 -11   1  -2   64.59   19.90
 -11   1  -2   61.49   17.70
  11  -1   2   88.09   32.90
  11  -1   2   70.49   21.30
  11  -1   2   65.29   19.70
  11  -1   2   77.69   37.80
  11  -1   2   41.10   17.60
  11  -1   2   56.09   21.30
  11  -1   2   66.59   22.60
 -10   1  -2  102.09   26.90
 -10   1  -2   66.89   19.70
 -10   1  -2   74.49   22.40
 -10   1  -2   86.69   18.80
 -10   1  -2  104.89   25.10
  10  -1   2   74.29   20.40
  10  -1   2   92.79   39.40
  10  -1   2   83.09   27.00
  10  -1   2   83.39   21.90
  10  -1   2  103.29   22.50
  10  -1   2  124.29   23.90
  -9   1  -2  237.08   24.40
  -9   1  -2  207.78   29.20
  -9   1  -2  256.67   29.00
  -9   1  -2  257.57   26.40
  -9   1  -2  247.08   24.80
  -9   1  -2  209.88   29.80
  -9   1  -2  225.58   29.20
   9  -1   2  354.36   58.59
   9  -1   2  226.88   33.10
   9  -1   2  223.78   29.30
   9  -1   2  234.38   30.00
   9  -1   2  235.68   26.90
   9  -1   2  253.07   30.10
  -8   1  -2 1513.35   88.99
  -8   1  -2 1520.55   84.19
  -8   1  -2 1521.25   84.49
  -8   1  -2 1473.55   83.19
  -8   1  -2 1422.86   90.99
  -8   1  -2 1516.75   88.39
  -8   1  -2 1493.05   87.49
   8  -1   2 1496.45   89.39
   8  -1   2 1478.35   86.99
   8  -1   2 1529.75   86.59
   8  -1   2 1476.75   98.19
   8  -1   2 1527.55   97.09
  -7   1  -2  784.32   46.90
  -7   1  -2  746.43   46.60
  -7   1  -2  761.82   51.09
  -7   1  -2  749.53   50.39
  -7   1  -2  743.73   46.10
  -7   1  -2  745.73   52.69
  -7   1  -2  731.63   49.30
   7  -1   2  761.62   50.89
   7  -1   2  761.42   48.80
   7  -1   2  724.23   56.59
   7  -1   2  729.33   49.00
   7  -1   2  730.43   49.00
   7  -1   2  763.72   56.69
  -6   1  -2 1889.31  105.89
  -6   1  -2 1959.60  103.49
  -6   1  -2 1911.61   99.59
  -6   1  -2 1915.31  102.69
   6  -1   2 1888.41  103.69
   6  -1   2 1872.41  102.59
   6  -1   2 1915.81  109.69
   6  -1   2 1909.21  102.09
   6  -1   2 1917.71  101.09
   6  -1   2 1904.21  108.39
  -5   1  -2  179.88   17.00
  -5   1  -2  185.88   19.20
  -5   1  -2  209.28   22.30
  -5   1  -2  178.08   21.20
  -5   1  -2  172.68   16.30
  -5   1  -2  174.18   20.40
  -5   1  -2  206.58   17.50
   5  -1   2  176.88   19.20
   5  -1   2  191.48   18.90
   5  -1   2  202.18   19.60
   5  -1   2  195.48   23.70
   5  -1   2  207.18   24.70
   5  -1   2  180.18   18.60
  -4   1  -2  132.69   12.90
  -4   1  -2  134.39   16.00
  -4   1  -2  119.69   14.50
  -4   1  -2  126.69   16.20
  -4   1  -2  124.29   11.70
  -4   1  -2  125.79   14.20
  -4   1  -2  134.49   13.10
   4  -1   2  147.09   14.80
   4  -1   2  132.59   16.80
   4  -1   2  118.99   13.50
   4  -1   2  134.89   14.00
   4  -1   2  141.29   14.20
   4  -1   2  141.49   17.80
   0   1  -2   63.69    8.60
   0   1  -2   70.69    9.30
   0   1  -2   97.49   12.20
   0   1  -2   67.19    5.60
   0   1  -2   75.19    7.60
   0   1  -2   71.79    7.90
   0  -1   2   85.09    8.30
   0  -1   2   80.19    7.90
   0  -1   2   72.69    6.00
   0  -1   2   73.19    9.20
   0  -1   2   68.79   10.80
   2   1  -2 1181.78   83.09
   2   1  -2 1211.08   85.79
  -2  -1   2 1227.58   73.99
  -2  -1   2 1237.48   82.69
  -2  -1   2 1213.68   70.69
  -2  -1   2 1201.18   84.09
   3   1  -2 2744.43  170.38
  -3  -1   2 2827.72  167.28
   4   1  -2   32.00   17.50
   4   1  -2   28.50   12.20
   4   1  -2   33.90   12.40
   4   1  -2   32.70    6.40
   4   1  -2   32.10    7.50
   4   1  -2   25.10    7.90
   4   1  -2   36.40   10.80
  -4  -1   2   24.30    8.60
  -4  -1   2   27.90    7.10
  -4  -1   2   33.90   10.20
  -4  -1   2   34.00    9.10
  -4  -1   2   31.80   16.30
  -4  -1   2   15.10    9.60
   5   1  -2 3707.63  239.98
   5   1  -2 3766.02  214.28
   5   1  -2 3859.91  235.58
  -5  -1   2 3881.71  230.58
   6   1  -2  181.48   25.60
   6   1  -2  145.69   19.80
   6   1  -2  162.98   24.20
   6   1  -2  146.79   14.50
   6   1  -2  128.79   16.00
   6   1  -2  178.68   36.00
  -6  -1   2  128.89   18.30
  -6  -1   2  154.58   18.10
  -6  -1   2  152.38   23.50
  -6  -1   2  140.79   16.10
  -6  -1   2  132.69   18.40
  -6  -1   2  123.29   18.40
   7   1  -2  830.32   47.80
   7   1  -2  806.72   57.09
   7   1  -2  844.52   51.39
   7   1  -2  811.32   57.49
   7   1  -2  989.10   73.29
   7   1  -2  832.32   55.99
  -7  -1   2  739.63   53.99
  -7  -1   2  776.52   50.49
  -7  -1   2  795.62   51.79
  -7  -1   2  755.82   52.29
  -7  -1   2  816.22   51.79
  -7  -1   2  810.82   58.79
   8   1  -2  747.43   52.89
   8   1  -2  570.84   47.50
   8   1  -2  608.54   43.40
   8   1  -2  606.44   63.19
   8   1  -2  640.84   51.29
   8   1  -2  636.94   40.30
  -8  -1   2  622.24   45.80
  -8  -1   2  601.24   44.10
  -8  -1   2  562.34   43.60
  -8  -1   2  620.74   47.70
  -8  -1   2  611.84   43.00
  -8  -1   2  596.54   50.39
   9   1  -2  480.45   40.00
   9   1  -2  569.24   64.29
   9   1  -2  507.05   49.20
   9   1  -2  484.85   47.20
   9   1  -2  458.05   44.50
   9   1  -2  531.45   37.40
  -9  -1   2  503.75   46.90
  -9  -1   2  467.95   43.70
  -9  -1   2  534.85   42.60
  -9  -1   2  572.94   43.40
  -9  -1   2  570.94   43.00
  10   1  -2   61.99   17.30
  10   1  -2   56.89   19.10
  10   1  -2  136.19   44.60
  10   1  -2   72.09   23.60
  10   1  -2  104.79   20.00
  10   1  -2   72.39   22.50
 -10  -1   2   81.09   21.10
 -10  -1   2   69.29   22.30
 -10  -1   2   65.69   18.70
 -10  -1   2   55.09   20.40
 -10  -1   2   87.79   21.70
  11   1  -2  275.57   28.90
  11   1  -2  360.46   50.39
  11   1  -2  254.67   37.20
  11   1  -2  250.47   32.00
  11   1  -2  395.76   70.09
  11   1  -2  248.08   41.70
 -11  -1   2  231.78   32.60
 -11  -1   2  256.97   36.70
 -11  -1   2  236.68   33.40
 -11  -1   2  202.98   33.80
 -11  -1   2  243.68   30.20
 -11  -1   2  309.87   36.00
  12   1  -2   17.70   13.20
  12   1  -2   10.80   15.50
  12   1  -2   38.10   24.10
  12   1  -2    1.40   11.80
  12   1  -2   35.50   45.70
  12   1  -2   16.30   23.70
 -12  -1   2    0.60   15.40
 -12  -1   2    8.80   17.50
 -12  -1   2   24.70   16.20
 -12  -1   2   20.70   21.00
 -12  -1   2   32.70   18.10
 -12  -1   2    4.40   13.20
  13   1  -2    5.80   13.80
  13   1  -2   18.80   14.60
  13   1  -2   16.00   20.20
 -13  -1   2   28.00   25.40
 -13  -1   2   13.80   19.50
 -13  -1   2    1.60   15.30
 -13   2  -2   80.69   25.70
 -13   2  -2  115.49   31.40
 -13   2  -2  219.58   50.79
 -13   2  -2  106.79   25.00
 -13   2  -2  111.79   28.70
  13  -2   2  133.19   34.60
  13  -2   2  121.59   53.39
  13  -2   2  119.89   28.60
  13  -2   2  101.09   41.50
  13  -2   2   95.99   28.70
 -12   2  -2    9.20   14.30
 -12   2  -2    5.50   16.10
 -12   2  -2    8.70   15.80
 -12   2  -2    8.40   12.10
 -12   2  -2   -3.80   12.50
 -12   2  -2   -0.10    9.60
 -12   2  -2   11.70   15.60
 -12   2  -2    7.60   15.10
  12  -2   2    2.60   10.80
  12  -2   2   -0.10   19.50
  12  -2   2   22.50   34.40
  12  -2   2   11.30   12.20
  12  -2   2   -7.10   12.70
  12  -2   2  -13.20   13.90
  12  -2   2    5.30   14.80
 -11   2  -2  126.19   26.20
 -11   2  -2   95.29   26.00
 -11   2  -2  155.88   25.20
 -11   2  -2  135.49   29.30
 -11   2  -2  169.38   37.70
 -11   2  -2  108.69   22.00
 -11   2  -2  145.59   27.00
 -11   2  -2  136.69   25.60
  11  -2   2  177.98   30.70
  11  -2   2  128.89   37.40
  11  -2   2  155.78   47.20
  11  -2   2  131.49   27.80
  11  -2   2  159.38   28.90
  11  -2   2  109.39   26.00
  11  -2   2   81.99   23.40
 -10   2  -2   31.70   18.00
 -10   2  -2   33.40   13.40
 -10   2  -2   22.80   14.20
 -10   2  -2   30.00   18.20
 -10   2  -2   40.30   18.60
  10  -2   2   32.50   28.10
  10  -2   2   30.40   15.30
  10  -2   2   43.10   17.90
  10  -2   2   48.50   17.50
  10  -2   2   36.00   15.70
  10  -2   2   30.30   19.10
  -9   2  -2   34.10   13.60
  -9   2  -2   37.30   12.40
  -9   2  -2   40.40   17.50
  -9   2  -2   30.20   17.60
  -9   2  -2   39.70   16.60
  -9   2  -2   39.50   16.10
  -9   2  -2   49.70   15.80
   9  -2   2   23.80   14.00
   9  -2   2   39.30   22.10
   9  -2   2   35.90   15.00
   9  -2   2   79.99   21.70
   9  -2   2   44.50   14.90
   9  -2   2   51.49   27.90
   9  -2   2   42.70   16.00
  -8   2  -2  646.54   52.09
  -8   2  -2  794.82   48.30
  -8   2  -2  766.72   46.40
  -8   2  -2  686.23   50.59
  -8   2  -2  705.03   47.30
  -8   2  -2  677.43   49.70
  -8   2  -2  689.33   50.99
   8  -2   2  704.13   49.60
   8  -2   2  695.03   50.69
   8  -2   2  697.03   59.89
   8  -2   2  685.53   57.19
   8  -2   2  668.93   49.30
   8  -2   2  661.33   47.50
  -7   2  -2  623.34   45.20
  -7   2  -2  590.34   39.60
  -7   2  -2  645.34   41.10
  -7   2  -2  617.84   41.50
  -7   2  -2  619.34   44.00
  -7   2  -2  607.24   45.10
  -7   2  -2  607.74   46.60
   7  -2   2  614.54   41.80
   7  -2   2  620.84   44.20
   7  -2   2  632.24   51.09
   7  -2   2  592.94   43.50
   7  -2   2  630.14   43.50
   7  -2   2  652.03   51.39
  -6   2  -2 1974.90  104.89
  -6   2  -2 2075.99  109.09
  -6   2  -2 1975.50  109.49
   6  -2   2 2057.39  108.09
   6  -2   2 2001.00  106.29
   6  -2   2 1996.40  113.79
   6  -2   2 2039.60  109.49
   6  -2   2 2071.79  116.49
  -5   2  -2 1315.07   78.19
   5  -2   2 1486.75   84.39
   5  -2   2 1441.96   78.29
  -4   2  -2  103.59   11.30
  -4   2  -2  110.99   15.90
  -4   2  -2   90.59   13.50
  -4   2  -2  101.89   12.50
  -4   2  -2  100.99   15.10
  -4   2  -2   96.29   11.00
  -4   2  -2  102.49   12.20
   4  -2   2  104.69   13.20
   4  -2   2  102.69   13.30
   4  -2   2  111.89   16.50
   4  -2   2   99.39   13.70
   4  -2   2  107.99   13.30
   4  -2   2   94.49   16.40
  -3   2  -2 1008.80   57.49
  -3   2  -2 1048.50   55.39
   3  -2   2  991.50   55.39
   3  -2   2 1051.99   56.49
   3  -2   2  992.40   55.29
  -2   2  -2  418.56   25.20
  -2   2  -2  400.86   23.30
  -2   2  -2  389.96   25.90
  -2   2  -2  409.26   24.70
  -2   2  -2  411.26   27.20
  -2   2  -2  417.66   24.60
   2  -2   2  375.86   27.70
   2  -2   2  410.86   24.70
   2  -2   2  389.16   25.20
   2  -2   2  368.46   24.20
   2  -2   2  376.46   23.70
   2  -2   2  397.66   25.40
   1   2  -2  254.17   21.90
   1   2  -2  246.08   18.00
   1   2  -2  277.47   15.90
   1   2  -2  294.67   19.80
   1   2  -2  264.77   15.50
  -1  -2   2  278.57   19.60
  -1  -2   2  273.37   14.90
  -1  -2   2  255.27   21.80
  -1  -2   2  260.27   21.40
  -1  -2   2  278.47   19.40
  -1  -2   2  275.47   16.70
   2   2  -2  764.72   48.10
   2   2  -2  840.72   46.30
   2   2  -2  860.11   50.39
  -2  -2   2  828.82   49.90
  -2  -2   2  799.12   47.60
   3   2  -2 1066.09   65.29
   3   2  -2 1008.80   61.79
  -3  -2   2 1000.60   63.39
  -3  -2   2 1172.58   59.69
  -3  -2   2 1044.10   59.89
   4   2  -2 2123.69  155.78
  -4  -2   2 2522.55  155.38
  -4  -2   2 2307.07  131.39
   5   2  -2  598.74   36.70
   5   2  -2  589.74   42.10
   5   2  -2  606.94   44.80
   5   2  -2  590.04   50.59
   5   2  -2  565.14   39.50
  -5  -2   2  625.24   37.30
  -5  -2   2  586.34   39.90
  -5  -2   2  591.24   45.40
  -5  -2   2  596.24   40.60
  -5  -2   2  565.34   40.00
  -5  -2   2  590.64   37.00
   6   2  -2 3894.41  211.88
   7   2  -2  702.53   62.89
   7   2  -2  650.53   48.00
   7   2  -2  652.83   50.39
   7   2  -2  659.53   44.20
   7   2  -2  706.43   40.50
   7   2  -2  667.13   53.09
  -7  -2   2  705.33   45.00
  -7  -2   2  685.53   47.00
  -7  -2   2  706.53   46.80
  -7  -2   2  653.03   51.89
  -7  -2   2  623.84   47.70
  -7  -2   2  662.73   44.10
   8   2  -2  223.98   46.20
   8   2  -2  156.58   20.20
   8   2  -2  148.39   17.00
   8   2  -2  219.48   33.00
   8   2  -2  147.79   23.00
   8   2  -2  149.39   27.90
  -8  -2   2  172.28   21.90
  -8  -2   2  148.99   23.00
  -8  -2   2  172.88   23.50
  -8  -2   2  145.19   22.80
  -8  -2   2  166.68   26.60
  -8  -2   2  157.18   19.70
   9   2  -2  115.59   20.60
   9   2  -2  151.98   30.50
   9   2  -2  117.99   16.60
   9   2  -2   84.69   20.70
   9   2  -2  119.59   29.80
   9   2  -2  151.68   43.90
  -9  -2   2  112.39   22.80
  -9  -2   2   88.49   18.70
  -9  -2   2   98.89   18.40
  -9  -2   2  129.09   22.80
  -9  -2   2  126.19   28.50
  -9  -2   2   77.49   17.90
  10   2  -2   49.20   19.40
  10   2  -2   93.39   17.70
  10   2  -2  108.89   42.10
  10   2  -2   79.59   24.50
  10   2  -2   42.50   14.20
 -10  -2   2   52.49   17.40
 -10  -2   2   55.29   21.70
 -10  -2   2   51.39   16.30
 -10  -2   2   75.89   20.50
 -10  -2   2   87.59   25.70
 -10  -2   2   65.19   18.60
  11   2  -2   89.69   21.50
  11   2  -2   78.79   27.80
  11   2  -2  138.49   50.49
  11   2  -2   83.89   18.70
  11   2  -2   73.09   28.20
  11   2  -2   92.59   27.60
 -11  -2   2   74.49   26.30
 -11  -2   2   52.49   17.40
 -11  -2   2   81.89   26.60
 -11  -2   2   84.09   23.90
 -11  -2   2   49.10   19.80
 -11  -2   2   87.99   20.90
  12   2  -2  416.76   90.39
  12   2  -2  244.98   28.60
  12   2  -2  256.17   35.30
  12   2  -2  248.48   44.60
  12   2  -2  362.96   51.29
  12   2  -2  251.07   43.40
 -12  -2   2  248.68   37.40
 -12  -2   2  246.98   35.10
 -12  -2   2  252.17   35.00
 -12  -2   2  291.77   53.29
 -12  -2   2  228.08   37.10
 -12  -2   2  268.37   36.70
  13   2  -2   92.29   26.20
  13   2  -2  112.79   36.30
 -13  -2   2  139.29   38.90
 -13  -2   2  116.59   27.30
 -13  -2   2  103.69   36.90
 -13   3  -2   88.79   27.20
 -13   3  -2   74.39   22.40
 -13   3  -2   79.29   28.00
  13  -3   2   64.89   26.40
  13  -3   2  134.09   45.90
  13  -3   2   97.99   27.10
  13  -3   2  120.49   54.39
  13  -3   2   80.89   27.30
 -12   3  -2   32.80   21.70
 -12   3  -2   25.80   20.50
 -12   3  -2   39.60   20.30
 -12   3  -2   39.80   17.80
 -12   3  -2   39.30   16.50
 -12   3  -2   47.90   19.30
 -12   3  -2   25.90   18.30
  12  -3   2   14.20   18.50
  12  -3   2   46.10   21.40
  12  -3   2   32.70   19.30
  12  -3   2   31.80   16.50
  12  -3   2   61.19   41.10
  12  -3   2   37.90   28.50
 -11   3  -2   39.40   15.80
 -11   3  -2   53.39   24.50
 -11   3  -2   51.99   23.40
 -11   3  -2   54.79   18.00
 -11   3  -2   35.40   16.10
 -11   3  -2   33.70   13.20
 -11   3  -2   30.50   16.80
  11  -3   2   28.40   17.00
  11  -3   2   29.10   15.60
  11  -3   2   23.00   19.70
  11  -3   2   30.00   27.40
  11  -3   2   22.70   15.80
  11  -3   2   22.90   14.60
 -10   3  -2   12.80   14.70
 -10   3  -2   -1.00    3.80
 -10   3  -2   11.60    9.40
 -10   3  -2    5.90   12.70
 -10   3  -2    7.80   12.00
 -10   3  -2    9.60   12.70
  10  -3   2   19.80   25.10
  10  -3   2   12.60   17.80
  10  -3   2    6.10   10.20
  10  -3   2   27.00   16.60
  10  -3   2   14.30   13.60
  10  -3   2   10.30   11.80
  -9   3  -2  393.96   35.80
  -9   3  -2  386.66   35.40
  -9   3  -2  388.56   38.30
  -9   3  -2  357.36   31.90
  -9   3  -2  368.96   39.40
  -9   3  -2  416.46   35.30
  -9   3  -2  402.16   37.70
   9  -3   2  400.16   50.39
   9  -3   2  390.56   45.90
   9  -3   2  393.16   38.00
   9  -3   2  406.16   37.70
   9  -3   2  413.96   40.00
   9  -3   2  423.76   36.10
  -8   3  -2  861.61   57.49
  -8   3  -2  876.41   55.19
  -8   3  -2  872.91   59.99
  -8   3  -2  845.72   62.99
  -8   3  -2  924.41   58.89
  -8   3  -2  905.21   57.59
  -8   3  -2  896.81   60.99
   8  -3   2  930.11   61.69
   8  -3   2  885.51   69.09
   8  -3   2  936.41   60.59
   8  -3   2  971.00   63.39
   8  -3   2  928.91   61.29
   8  -3   2  935.81   57.89
   8  -3   2  923.61   70.69
  -7   3  -2 2047.30  111.19
  -7   3  -2 2101.59  114.89
  -7   3  -2 2106.99  110.99
  -7   3  -2 2048.00  117.59
  -7   3  -2 2061.69  109.19
  -7   3  -2 2036.50  113.59
   7  -3   2 2086.69  114.99
   7  -3   2 2180.68  123.89
   7  -3   2 2058.29  120.69
  -6   3  -2  948.61   56.49
  -6   3  -2  896.21   59.59
  -6   3  -2  927.51   54.39
  -6   3  -2  923.91   56.99
  -6   3  -2  956.90   58.89
  -6   3  -2  915.01   52.99
  -6   3  -2  866.91   54.89
   6  -3   2  957.00   64.79
   6  -3   2  917.11   61.89
   6  -3   2  969.40   55.49
   6  -3   2  940.61   57.49
   6  -3   2  956.70   56.69
   6  -3   2  923.41   58.09
  -5   3  -2 1824.82   99.79
   5  -3   2 1845.12  104.99
  -4   3  -2  672.43   45.20
  -4   3  -2  726.53   43.40
  -4   3  -2  722.43   45.60
  -4   3  -2  707.93   40.10
  -4   3  -2  693.73   43.40
  -4   3  -2  715.23   43.40
   4  -3   2  727.43   43.30
   4  -3   2  714.33   49.00
   4  -3   2  692.43   42.70
   4  -3   2  728.03   45.90
   4  -3   2  715.03   40.00
   4  -3   2  730.33   44.50
   4  -3   2  711.43   43.60
  -2   3  -2 1625.14   83.49
  -2   3  -2 1546.35   91.19
  -2   3  -2 1579.84  101.19
   2  -3   2 1632.84   98.39
   2  -3   2 1608.84   83.99
   2  -3   2 1656.03  101.09
   2  -3   2 1614.44   90.29
  -1   3  -2   21.40    4.10
  -1   3  -2   16.40    5.10
  -1   3  -2   25.00    4.30
  -1   3  -2   16.50    7.00
  -1   3  -2   21.40    6.80
  -1   3  -2   21.80    5.20
  -1   3  -2   22.90    8.50
   1  -3   2   21.50    8.80
   1  -3   2   33.20    7.20
   1  -3   2   28.60    8.00
   1  -3   2   30.00    7.50
   1  -3   2   20.60    5.70
   1  -3   2   29.70    6.50
   1  -3   2   27.50    7.70
   2   3  -2   31.50    9.10
   2   3  -2   34.30    5.30
   2   3  -2   19.80   10.70
   2   3  -2   24.30   10.90
   2   3  -2   25.30    7.10
  -2  -3   2   18.00    7.70
  -2  -3   2   28.40    5.30
  -2  -3   2   34.90    8.70
  -2  -3   2   24.00   10.70
  -2  -3   2   28.40    5.70
  -2  -3   2   27.40    8.10
  -2  -3   2   25.10    9.90
  -3  -3   2 3209.38  160.88
   4   3  -2  166.68   17.20
   4   3  -2  173.08   22.10
   4   3  -2  162.08   25.10
   4   3  -2  171.98   14.80
   4   3  -2  167.78   26.70
  -4  -3   2  169.68   24.90
  -4  -3   2  148.09   20.30
  -4  -3   2  162.88   15.20
  -4  -3   2  137.69   17.50
  -4  -3   2  186.68   15.60
  -4  -3   2  169.68   21.90
   5   3  -2 3675.53  207.78
   5   3  -2 3312.57  226.58
   5   3  -2 3663.33  226.48
  -5  -3   2 3622.74  214.98
  -5  -3   2 3572.54  219.18
   6   3  -2  452.65   42.70
   6   3  -2  519.65   34.10
   6   3  -2  475.75   36.60
   6   3  -2  464.75   39.30
   6   3  -2  478.95   48.80
  -6  -3   2  515.05   33.80
  -6  -3   2  515.65   37.70
  -6  -3   2  523.95   38.30
  -6  -3   2  469.75   37.10
  -6  -3   2  507.15   41.80
  -6  -3   2  467.75   33.40
   7   3  -2  584.44   39.60
   7   3  -2  559.34   49.99
   7   3  -2  551.24   42.70
   7   3  -2  526.15   55.89
   7   3  -2  594.34   46.50
  -7  -3   2  585.34   42.60
  -7  -3   2  539.85   42.80
  -7  -3   2  569.24   38.80
  -7  -3   2  542.75   46.50
  -7  -3   2  575.94   39.20
   8   3  -2  436.76   39.80
   8   3  -2  455.85   44.00
   8   3  -2  458.75   36.40
   8   3  -2  508.45   57.99
   8   3  -2  454.55   47.90
  -8  -3   2  470.45   36.10
  -8  -3   2  521.25   37.40
  -8  -3   2  469.05   38.90
  -8  -3   2  434.76   42.30
  -8  -3   2  479.85   39.40
  -8  -3   2  463.95   40.50
   9   3  -2  296.67   29.50
   9   3  -2  296.07   37.70
   9   3  -2  276.17   41.70
   9   3  -2  260.27   32.50
  -9  -3   2  273.87   34.20
  -9  -3   2  294.47   31.40
  -9  -3   2  321.47   32.90
  -9  -3   2  308.07   30.60
  -9  -3   2  274.07   33.00
  -9  -3   2  299.57   29.00
  10   3  -2  194.28   26.40
  10   3  -2  313.17   61.99
  10   3  -2  258.47   41.30
  10   3  -2  198.88   30.20
  10   3  -2  209.48   35.70
 -10  -3   2  186.78   30.10
 -10  -3   2  217.98   29.10
 -10  -3   2  202.18   30.90
 -10  -3   2  201.78   28.00
 -10  -3   2  225.68   26.50
 -10  -3   2  224.48   30.30
  11   3  -2   -0.90   18.20
  11   3  -2   26.40   15.90
  11   3  -2   32.10   23.10
  11   3  -2   53.69   41.60
  11   3  -2   13.60   12.60
 -11  -3   2   28.30   15.50
 -11  -3   2    8.00   12.00
 -11  -3   2   33.60   19.40
 -11  -3   2   14.10   13.20
 -11  -3   2   14.40   15.80
 -11  -3   2   18.00   14.50
  12   3  -2   35.20   22.90
  12   3  -2    1.20   11.30
  12   3  -2   28.70   23.70
  12   3  -2  118.99   58.09
  12   3  -2   48.40   28.20
 -12  -3   2   -0.80   14.10
 -12  -3   2   15.80   17.00
 -12  -3   2   21.10   19.50
 -12  -3   2   10.10   13.80
 -12  -3   2   20.40   16.70
 -12  -3   2   -1.60   18.30
  13   3  -2    9.70   17.10
  13   3  -2    7.70   19.50
  13   3  -2   14.30   14.00
 -13  -3   2   14.70   24.90
 -13   4  -2  433.56   63.29
 -13   4  -2  442.86   54.29
 -13   4  -2  377.26   44.30
 -13   4  -2  447.36   49.99
  13  -4   2  443.86   61.69
  13  -4   2  523.05   85.99
  13  -4   2  390.56   60.49
  13  -4   2  499.95   64.19
  13  -4   2  469.65   48.60
 -12   4  -2   19.60   20.90
 -12   4  -2   20.20   15.20
 -12   4  -2   18.00   15.20
 -12   4  -2    4.70   16.10
 -12   4  -2   24.00   24.10
 -12   4  -2   17.90   16.80
 -12   4  -2   17.50   16.20
  12  -4   2    0.50   14.60
  12  -4   2   14.20   14.40
  12  -4   2   15.10   20.10
  12  -4   2   14.80   16.70
  12  -4   2   -0.60   28.30
  12  -4   2   30.10   19.10
 -11   4  -2   50.19   17.20
 -11   4  -2   42.10   18.20
 -11   4  -2   34.50   17.60
 -11   4  -2   54.69   21.30
 -11   4  -2   45.50   20.10
 -11   4  -2   46.30   19.30
 -11   4  -2   48.10   17.00
  11  -4   2   52.79   24.90
  11  -4   2   44.60   17.30
  11  -4   2   90.49   25.90
  11  -4   2   71.19   35.10
  11  -4   2   49.80   18.20
  11  -4   2   55.59   20.60
 -10   4  -2  503.75   47.00
 -10   4  -2  477.75   44.30
 -10   4  -2  518.75   49.80
 -10   4  -2  533.95   46.10
 -10   4  -2  549.35   44.60
  10  -4   2  543.45   47.20
  10  -4   2  558.04   63.39
  10  -4   2  486.45   46.30
  10  -4   2  496.75   54.89
  10  -4   2  565.74   44.90
  -9   4  -2  672.23   56.69
  -9   4  -2  734.13   48.40
  -9   4  -2  736.43   52.59
  -9   4  -2  693.13   52.19
  -9   4  -2  695.13   53.69
  -9   4  -2  716.13   53.39
  -9   4  -2  750.42   52.89
   9  -4   2  671.03   62.29
   9  -4   2  757.12   54.29
   9  -4   2  676.73   53.49
   9  -4   2  697.43   65.69
   9  -4   2  678.33   54.09
   9  -4   2  723.03   50.59
  -8   4  -2  117.19   22.80
  -8   4  -2  113.59   22.50
  -8   4  -2  105.49   22.20
  -8   4  -2  148.69   29.50
  -8   4  -2  109.19   18.70
  -8   4  -2  141.09   30.40
  -8   4  -2  141.69   23.60
   8  -4   2  170.88   36.00
   8  -4   2  113.59   22.70
   8  -4   2  133.49   32.50
   8  -4   2  104.89   21.70
   8  -4   2  112.99   23.00
   8  -4   2  126.29   22.00
   8  -4   2  137.99   33.40
  -7   4  -2   75.29   16.50
  -7   4  -2   75.19   17.90
  -7   4  -2   78.99   14.90
  -7   4  -2   59.99   14.00
  -7   4  -2   49.00   14.90
  -7   4  -2   95.89   21.30
  -7   4  -2   72.99   16.90
   7  -4   2   70.79   15.30
   7  -4   2   72.39   22.30
   7  -4   2   73.69   16.20
   7  -4   2   68.89   16.70
   7  -4   2  108.59   28.50
   7  -4   2   71.49   20.50
   7  -4   2   71.89   17.40
  -6   4  -2  800.72   51.49
  -6   4  -2  814.32   51.49
  -6   4  -2  814.82   51.59
  -6   4  -2  763.12   46.50
  -6   4  -2  802.02   49.30
  -6   4  -2  797.22   52.39
  -6   4  -2  785.02   54.09
   6  -4   2  800.52   49.70
   6  -4   2  811.82   58.69
   6  -4   2  822.12   53.09
   6  -4   2  788.22   55.79
   6  -4   2  781.02   50.99
   6  -4   2  789.42   50.09
  -5   4  -2  198.88   22.20
  -5   4  -2  200.68   19.30
  -5   4  -2  212.08   22.10
  -5   4  -2  205.28   22.40
  -5   4  -2  202.88   21.00
  -5   4  -2  200.18   16.90
  -5   4  -2  194.08   19.90
   5  -4   2  219.08   20.60
   5  -4   2  209.58   26.20
   5  -4   2  191.88   23.80
   5  -4   2  228.38   24.50
   5  -4   2  211.98   17.60
   5  -4   2  188.78   20.80
   5  -4   2  201.58   21.10
   5  -4   2  207.68   20.00
  -4   4  -2  403.66   29.10
  -4   4  -2  410.66   30.70
  -4   4  -2  392.56   28.60
  -4   4  -2  373.76   26.40
  -4   4  -2  365.66   29.80
  -4   4  -2  379.66   24.20
  -4   4  -2  359.36   29.80
   4  -4   2  381.66   24.40
   4  -4   2  390.76   27.90
   4  -4   2  389.46   29.40
   4  -4   2  380.96   29.10
   4  -4   2  375.26   27.40
   4  -4   2  368.06   33.70
   4  -4   2  387.56   30.30
  -3   4  -2 3337.77  197.58
   3  -4   2 3536.25  182.28
  -2   4  -2   93.49    7.70
  -2   4  -2   88.59   11.20
  -2   4  -2   86.29   13.50
  -2   4  -2  114.79   17.50
  -2   4  -2   81.19   10.70
  -2   4  -2   87.39   11.50
   2  -4   2  125.19   13.40
   2  -4   2   89.19   12.50
   2  -4   2   60.49   12.00
   2  -4   2   75.89   12.10
   2  -4   2  100.89   11.20
   2  -4   2   92.29    8.00
   0   4  -2  308.47   22.30
   0   4  -2  343.27   25.20
   0   4  -2  344.77   24.30
   0   4  -2  360.56   21.40
   0   4  -2  354.06   24.70
   0  -4   2  319.97   23.00
   0  -4   2  348.77   22.00
   0  -4   2  346.37   20.80
   0  -4   2  335.87   25.30
   0  -4   2  357.76   21.70
   0  -4   2  319.67   24.60
   0  -4   2  373.76   27.10
   0  -4   2  301.87   22.80
   2   4  -2   57.39    6.60
   2   4  -2   76.19   18.80
   2   4  -2   67.99   10.80
   2   4  -2   89.89   15.30
   2   4  -2   94.49   12.80
  -2  -4   2   65.49   12.50
  -2  -4   2   59.69   14.50
  -2  -4   2   69.79   16.40
  -2  -4   2  107.39   20.10
  -2  -4   2   81.79   14.60
  -2  -4   2   55.09    7.70
   3   4  -2  143.29   19.00
   3   4  -2  128.59   13.90
   3   4  -2  138.79   11.60
   3   4  -2  122.29   21.80
   3   4  -2  212.08   30.50
  -3  -4   2  146.99   18.70
  -3  -4   2  165.88   26.10
  -3  -4   2  112.29   11.80
  -3  -4   2  109.19   14.60
  -3  -4   2  126.29   12.00
  -3  -4   2  131.99   16.60
  -3  -4   2  146.19   22.30
   4   4  -2  511.85   34.20
   4   4  -2  527.65   37.30
   4   4  -2  449.26   42.00
   4   4  -2  582.24   32.40
   4   4  -2  537.65   44.90
  -4  -4   2  528.85   32.60
  -4  -4   2  534.35   32.20
  -4  -4   2  529.65   37.00
  -4  -4   2  495.65   36.60
  -4  -4   2  610.74   45.60
  -4  -4   2  509.75   41.10
   5   4  -2  471.95   34.80
   5   4  -2  505.25   38.40
   5   4  -2  486.85   32.40
   5   4  -2  486.75   43.90
   5   4  -2  480.45   46.40
  -5  -4   2  496.85   41.10
  -5  -4   2  498.15   38.90
  -5  -4   2  506.65   33.00
  -5  -4   2  526.75   37.60
  -5  -4   2  584.74   38.50
  -5  -4   2  519.45   32.70
   6   4  -2  781.62   65.29
   6   4  -2  809.52   49.70
   6   4  -2  846.32   55.89
   6   4  -2  830.12   62.29
   6   4  -2  790.02   52.59
  -6  -4   2  839.62   58.19
  -6  -4   2  800.02   54.69
  -6  -4   2  863.11   49.60
  -6  -4   2  827.32   49.99
  -6  -4   2  813.52   54.59
  -6  -4   2  853.51   54.19
   7   4  -2  154.28   21.80
   7   4  -2  128.99   18.30
   7   4  -2  260.87   49.30
   7   4  -2  233.38   32.20
   7   4  -2  198.18   35.20
  -7  -4   2  167.18   23.70
  -7  -4   2  147.79   18.60
  -7  -4   2  215.08   34.70
  -7  -4   2  152.58   24.50
  -7  -4   2  169.58   19.30
  -7  -4   2  140.79   22.40
   8   4  -2  390.86   37.40
   8   4  -2  379.86   46.50
   8   4  -2  379.76   33.30
   8   4  -2  421.36   41.70
   8   4  -2  393.26   53.39
  -8  -4   2  416.56   40.20
  -8  -4   2  419.26   33.30
  -8  -4   2  408.86   36.10
  -8  -4   2  435.66   38.10
  -8  -4   2  380.16   37.80
  -8  -4   2  399.46   33.00
   9   4  -2  536.35   48.80
   9   4  -2  548.55   47.20
   9   4  -2  502.05   41.40
   9   4  -2  443.46   53.39
  -9  -4   2  531.65   43.80
  -9  -4   2  516.35   47.30
  -9  -4   2  525.55   47.10
  -9  -4   2  485.35   39.90
  -9  -4   2  559.64   41.60
  -9  -4   2  526.65   44.10
  10   4  -2   41.40   15.50
  10   4  -2   52.59   21.90
  10   4  -2   69.09   36.60
  10   4  -2   35.70   23.50
  10   4  -2   67.59   23.10
 -10  -4   2   57.39   16.60
 -10  -4   2   46.50   17.00
 -10  -4   2   58.79   20.70
 -10  -4   2   50.69   21.90
 -10  -4   2   48.80   17.10
 -10  -4   2   40.80   15.40
  11   4  -2   71.29   29.80
  11   4  -2   49.40   19.00
  11   4  -2   58.09   17.90
  11   4  -2  127.49   31.30
  11   4  -2  116.79   48.90
 -11  -4   2   95.49   28.30
 -11  -4   2   85.09   23.70
 -11  -4   2   35.90   15.10
 -11  -4   2   96.59   23.10
 -11  -4   2   69.89   19.30
 -11  -4   2   68.29   23.90
  12   4  -2   22.60   19.90
  12   4  -2   41.60   23.10
  12   4  -2   19.30   14.20
 -12  -4   2   54.09   22.00
 -12  -4   2   24.00   18.00
 -12  -4   2   16.20   15.30
 -12  -4   2   14.90   17.20
 -12  -4   2   34.70   17.80
 -13   5  -2   43.50   20.50
 -13   5  -2   32.70   23.00
 -13   5  -2   55.29   24.20
 -13   5  -2   81.39   28.00
  13  -5   2   59.39   23.70
  13  -5   2   89.59   56.49
 -12   5  -2  126.69   28.00
 -12   5  -2  160.98   29.80
 -12   5  -2  163.68   37.30
 -12   5  -2  137.79   31.50
 -12   5  -2  211.68   49.90
 -12   5  -2   93.79   25.30
 -12   5  -2  150.48   39.20
  12  -5   2  146.09   33.90
  12  -5   2  201.08   53.29
  12  -5   2  127.79   28.70
  12  -5   2  121.99   27.80
  12  -5   2  135.49   43.80
  12  -5   2  114.39   33.40
 -11   5  -2   30.10   15.60
 -11   5  -2   33.40   21.60
 -11   5  -2   15.60   15.80
 -11   5  -2    2.60   17.10
 -11   5  -2   11.40   15.10
 -11   5  -2   10.20   16.50
 -11   5  -2   12.20   12.00
  11  -5   2   11.90   24.10
  11  -5   2   18.00   15.70
  11  -5   2    9.00   13.60
  11  -5   2   -0.70   10.20
  11  -5   2   26.30   24.20
  11  -5   2   24.60   14.70
 -10   5  -2  110.39   25.80
 -10   5  -2  125.99   26.70
 -10   5  -2  146.69   31.50
 -10   5  -2  166.28   29.20
 -10   5  -2   97.09   20.60
 -10   5  -2  149.59   28.70
 -10   5  -2  145.79   29.00
  10  -5   2  102.99   23.90
  10  -5   2  171.58   42.90
[truncated: 2,273,774 more chars]
