# Supplementary material for: Triggering and Preventing Cyclization of o‐Amino‐Guanidinobenzenes to 2‐Amino‐Benzimidazoles
Source: Chemistry. 2025 Dec 12;32(2):e03147. doi: 10.1002/chem.202503147 (PMC12790309; doi:10.1002/chem.202503147)
Supplement: Supplementary file 2 — Supporting Information File 2: chem70511‐sup‐0002‐SuppMat.zip. [file CHEM-32-e03147-s001.zip › mo_2024_ch133_0ma.cif]

data_mo_2024_ch133_0ma

# 1. SUBMISSION DETAILS
 
_publ_contact_author
;
       Prof. Dr. Dr. Hans-Joerg Himmel
       Anorganisch-Chemisches Institut
       Ruprecht-Karls Universitaet Heidelberg
       Im Neuenheimer Feld 270
       69120 Heidelberg
       Germany
;
_publ_contact_author_phone        '049 6221 54-8446'
_publ_contact_author_fax          '049 6221 54-5707'
_publ_contact_author_email        'hans-jorg.himmel@aci.uni-heidelberg.de'
_publ_requested_journal           'Chem. Eur. J.'
_publ_requested_coeditor_name     
;
'Henel Carmen, Michel Edwin, Zeitler Devin, Huebner Olaf, Kaifer Elisabeth'
;    
#==============================================================================
 
# 2. TITLE AND AUTHOR LIST

_publ_section_title
;
   'Why, How and under which Circumstances do Redox-Active o-Guanidino-Amino-Benzenes 
Rearrange to 2-Amino-Benzimidazole Derivatives?'
;
_publ_section_abstract
;   
   'Why, How and under which Circumstances do Redox-Active o-Guanidino-Amino-Benzenes 
Rearrange to 2-Amino-Benzimidazole Derivatives?'
;

loop_
 _publ_author_name
     'Henel, Carmen'
     'Michel, Edwin'
     'Zeitler, Devin'
     'Huebner, Olaf'
     'Kaifer, Elisabeth'    
     'Himmel, Hans-Joerg' 

 _publ_author_address
;     Anorganisch-Chemisches Institut
      Ruprecht-Karls Universitaet Heidelberg
      Im Neuenheimer Feld 270
      69120 Heidelberg
      Bundesrepublik Deutschland
;
#==============================================================================

_audit_creation_date               2024-06-28
_audit_creation_method
;
Olex2 1.5
(compiled 2024.02.16 svn.r378c4104 for OlexSys, GUI svn.r6928)
;
_shelx_SHELXL_version_number       '2018/3'
_audit_contact_author_address      ?
_audit_contact_author_email        ?
_audit_contact_author_name         ''
_audit_contact_author_phone        ?
_publ_contact_author_id_orcid      ?
_publ_section_references
;
Dolomanov, O.V., Bourhis, L.J., Gildea, R.J, Howard, J.A.K. & Puschmann, H.
 (2009), J. Appl. Cryst. 42, 339-341.

Sheldrick, G.M. (2008). Acta Cryst. A64, 112-122.

Sheldrick, G.M. (2015). Acta Cryst. A71, 3-8.
;
_chemical_name_common              ?
_chemical_name_systematic          ?
_chemical_formula_moiety           'C17 H20 Cl2 Co N4'
_chemical_formula_sum              'C17 H20 Cl2 Co N4'
_chemical_formula_weight           410.20
_chemical_melting_point            ?
loop_
  _atom_type_symbol
  _atom_type_description
  _atom_type_scat_dispersion_real
  _atom_type_scat_dispersion_imag
  _atom_type_scat_source
 'C' 'C' 0.0033 0.0016 'International Tables Vol C Tables 4.2.6.8 and 6.1.1.4'
 'H' 'H' 0.0000 0.0000 'International Tables Vol C Tables 4.2.6.8 and 6.1.1.4'
 'N' 'N' 0.0061 0.0033 'International Tables Vol C Tables 4.2.6.8 and 6.1.1.4'
 'Cl' 'Cl' 0.1484 0.1585 'International Tables Vol C Tables 4.2.6.8 and 6.1.1.4'
 'Co' 'Co' 0.3494 0.9721 'International Tables Vol C Tables 4.2.6.8 and 6.1.1.4'

_shelx_space_group_comment
;
The symmetry employed for this shelxl refinement is uniquely defined
by the following loop, which should always be used as a source of
symmetry information in preference to the above space-group names.
They are only intended as comments.
;
_space_group_crystal_system        'monoclinic'
_space_group_IT_number             14
_space_group_name_H-M_alt          'P 1 21/c 1'
_space_group_name_Hall             '-P 2ybc'
loop_
  _space_group_symop_operation_xyz
 'x, y, z'
 '-x, y+1/2, -z+1/2'
 '-x, -y, -z'
 'x, -y-1/2, z-1/2'

_cell_length_a                     11.2896(6)
_cell_length_b                     15.2974(8)
_cell_length_c                     10.7906(5)
_cell_angle_alpha                  90
_cell_angle_beta                   97.326(2)
_cell_angle_gamma                  90
_cell_volume                       1848.34(16)
_cell_formula_units_Z              4
_cell_measurement_reflns_used      9951
_cell_measurement_temperature      100.00
_cell_measurement_theta_max        28.30
_cell_measurement_theta_min        2.25
_shelx_estimated_absorpt_T_max     0.898
_shelx_estimated_absorpt_T_min     0.703
_exptl_absorpt_coefficient_mu      1.223
_exptl_absorpt_correction_T_max    0.7457
_exptl_absorpt_correction_T_min    0.6334
_exptl_absorpt_correction_type     multi-scan
_exptl_absorpt_process_details
;
SADABS-2016/2 (Bruker,2016/2) was used for absorption correction.
wR2(int) was 0.1061 before and 0.0763 after correction.
The Ratio of minimum to maximum transmission is 0.8494.
The \l/2 correction factor is Not present.
;
_exptl_absorpt_special_details     ?
_exptl_crystal_colour              blue
_exptl_crystal_colour_primary      blue
_exptl_crystal_density_diffrn      1.474
_exptl_crystal_density_meas        ?
_exptl_crystal_density_method      ?
_exptl_crystal_description         plate
_exptl_crystal_F_000               844
_exptl_crystal_size_max            0.31
_exptl_crystal_size_mid            0.24
_exptl_crystal_size_min            0.09
_exptl_transmission_factor_max     ?
_exptl_transmission_factor_min     ?
_diffrn_reflns_av_R_equivalents    0.0755
_diffrn_reflns_av_unetI/netI       0.0221
_diffrn_reflns_Laue_measured_fraction_full  0.992
_diffrn_reflns_Laue_measured_fraction_max  0.994
_diffrn_reflns_limit_h_max         14
_diffrn_reflns_limit_h_min         -14
_diffrn_reflns_limit_k_max         19
_diffrn_reflns_limit_k_min         -19
_diffrn_reflns_limit_l_max         13
_diffrn_reflns_limit_l_min         -13
_diffrn_reflns_number              115653
_diffrn_reflns_point_group_measured_fraction_full  0.992
_diffrn_reflns_point_group_measured_fraction_max  0.994
_diffrn_reflns_theta_full          25.242
_diffrn_reflns_theta_max           27.000
_diffrn_reflns_theta_min           2.254
_diffrn_ambient_temperature        100.00
_diffrn_detector                   'Bruker Photon III detector'
_diffrn_detector_type              'CPAD detector'
_diffrn_measured_fraction_theta_full  0.992
_diffrn_measured_fraction_theta_max  0.994
_diffrn_measurement_device         'three-circle diffractometer'
_diffrn_measurement_device_type    'Bruker D8-Venture Dual Source'
_diffrn_measurement_method         '\w and \f scans'
_diffrn_radiation_monochromator    'mirror optics'
_diffrn_radiation_probe            x-ray
_diffrn_radiation_type             MoK\a
_diffrn_radiation_wavelength       0.71073
_diffrn_source                     'microfocus sealed X-ray tube'
_diffrn_source_current             1.4
_diffrn_source_power               0.07
_diffrn_source_type                'Incoatec I\ms'
_diffrn_source_voltage             50.0
_diffrn_standards_number           0
_reflns_Friedel_coverage           0.000
_reflns_Friedel_fraction_full      .
_reflns_Friedel_fraction_max       .
_reflns_number_gt                  3783
_reflns_number_total               4013
_reflns_special_details
;
 Reflections were merged by SHELXL according to the crystal
 class for the calculation of statistics and refinement.
 
 _reflns_Friedel_fraction is defined as the number of unique
 Friedel pairs measured divided by the number that would be
 possible theoretically, ignoring centric projections and
 systematic absences.
;
_reflns_threshold_expression       'I > 2\s(I)'
_computing_cell_refinement         'SAINT V8.40B (Bruker, 2019)'
_computing_data_collection         'APEX 4 V2021.11-0 (Bruker, 2021)'
_computing_data_reduction          'SAINT V8.40B (Bruker, 2019)'
_computing_molecular_graphics      'Olex2 1.5 (Dolomanov et al., 2009)'
_computing_publication_material    'Olex2 1.5 (Dolomanov et al., 2009)'
_computing_structure_refinement    'XL  (Sheldrick, 2008)'
_computing_structure_solution      'SHELXT 2018/2 (Sheldrick, 2018)'
_refine_diff_density_max           0.573
_refine_diff_density_min           -0.426
_refine_diff_density_rms           0.070
_refine_ls_extinction_coef         .
_refine_ls_extinction_method       none
_refine_ls_goodness_of_fit_ref     1.086
_refine_ls_hydrogen_treatment      mixed
_refine_ls_matrix_type             full
_refine_ls_number_parameters       223
_refine_ls_number_reflns           4013
_refine_ls_number_restraints       0
_refine_ls_R_factor_all            0.0330
_refine_ls_R_factor_gt             0.0311
_refine_ls_restrained_S_all        1.086
_refine_ls_shift/su_max            0.001
_refine_ls_shift/su_mean           0.000
_refine_ls_structure_factor_coef   Fsqd
_refine_ls_weighting_details      
 'w=1/[\s^2^(Fo^2^)+(0.0402P)^2^+1.7029P] where P=(Fo^2^+2Fc^2^)/3'
_refine_ls_weighting_scheme        calc
_refine_ls_wR_factor_gt            0.0779
_refine_ls_wR_factor_ref           0.0799
_refine_special_details            ?
_olex2_refinement_description
;
1. Fixed Uiso
 At 1.2 times of:
  All C(H) groups, All C(H,H) groups
 At 1.5 times of:
  All C(H,H,H) groups
2.a Secondary CH2 refined with riding coordinates:
 C7(H7A,H7B), C8(H8A,H8B)
2.b Aromatic/amide H refined with riding coordinates:
 C3(H3A), C4(H4), C5(H5), C6(H6), C12(H12), C13(H13), C14(H14), C15(H15),
 C16(H16)
2.c Idealised Me refined as rotating group:
 C9(H9A,H9B,H9C), C10(H10A,H10B,H10C)
;
_atom_sites_solution_hydrogens     mixed
_atom_sites_solution_primary       dual
_atom_sites_solution_secondary     ?
loop_
  _atom_site_label
  _atom_site_type_symbol
  _atom_site_fract_x
  _atom_site_fract_y
  _atom_site_fract_z
  _atom_site_U_iso_or_equiv
  _atom_site_adp_type
  _atom_site_occupancy
  _atom_site_site_symmetry_order
  _atom_site_calc_flag
  _atom_site_refinement_flags_posn
  _atom_site_refinement_flags_adp
  _atom_site_refinement_flags_occupancy
  _atom_site_disorder_assembly
  _atom_site_disorder_group
 Co1 Co 0.42468(2) 0.44239(2) 0.28557(2) 0.00964(8) Uani 1 1 d . . . . .
 Cl1 Cl 0.30893(4) 0.41592(3) 0.10605(4) 0.01924(11) Uani 1 1 d . . . . .
 N1 N 0.58907(12) 0.38969(9) 0.30233(13) 0.0106(3) Uani 1 1 d . . . . .
 C1 C 0.69098(15) 0.43748(11) 0.28384(16) 0.0118(3) Uani 1 1 d . . . . .
 Cl2 Cl 0.42757(4) 0.58496(3) 0.34244(4) 0.01637(11) Uani 1 1 d . . . . .
 N2 N 0.55616(13) 0.25854(9) 0.41045(14) 0.0125(3) Uani 1 1 d . . . . .
 C2 C 0.79062(15) 0.39989(11) 0.35319(15) 0.0119(3) Uani 1 1 d . . . . .
 N3 N 0.35140(13) 0.37540(10) 0.42249(14) 0.0128(3) Uani 1 1 d . . . . .
 C3 C 0.90448(16) 0.43452(12) 0.35738(18) 0.0160(3) Uani 1 1 d . . . . .
 H3A H 0.971282 0.408839 0.406540 0.019 Uiso 1 1 calc R U . . .
 N4 N 0.74882(12) 0.32560(9) 0.41066(13) 0.0116(3) Uani 1 1 d . . . . .
 C4 C 0.91564(16) 0.50899(13) 0.28561(17) 0.0181(4) Uani 1 1 d . . . . .
 H4 H 0.991906 0.535411 0.286584 0.022 Uiso 1 1 calc R U . . .
 C5 C 0.81736(17) 0.54577(12) 0.21223(17) 0.0171(4) Uani 1 1 d . . . . .
 H5 H 0.828462 0.595754 0.162753 0.021 Uiso 1 1 calc R U . . .
 C6 C 0.70350(16) 0.51058(11) 0.21022(16) 0.0142(3) Uani 1 1 d . . . . .
 H6 H 0.636698 0.535637 0.160282 0.017 Uiso 1 1 calc R U . . .
 C7 C 0.43992(15) 0.24377(11) 0.33699(17) 0.0146(3) Uani 1 1 d . . . . .
 H7A H 0.427882 0.180073 0.325013 0.017 Uiso 1 1 calc R U . . .
 H7B H 0.440343 0.270445 0.253462 0.017 Uiso 1 1 calc R U . . .
 C008 C 0.62759(15) 0.32217(11) 0.37585(15) 0.0107(3) Uani 1 1 d . . . . .
 C8 C 0.33542(15) 0.28093(12) 0.39610(18) 0.0162(3) Uani 1 1 d . . . . .
 H8A H 0.260622 0.271771 0.338965 0.019 Uiso 1 1 calc R U . . .
 H8B H 0.328197 0.249425 0.474922 0.019 Uiso 1 1 calc R U . . .
 C9 C 0.58786(17) 0.20053(13) 0.51757(18) 0.0195(4) Uani 1 1 d . . . . .
 H9A H 0.624004 0.146957 0.489637 0.029 Uiso 1 1 calc R U . . .
 H9B H 0.515798 0.185706 0.555012 0.029 Uiso 1 1 calc R U . . .
 H9C H 0.644991 0.230130 0.579718 0.029 Uiso 1 1 calc R U . . .
 C10 C 0.23818(17) 0.41503(13) 0.44978(19) 0.0208(4) Uani 1 1 d . . . . .
 H10A H 0.252332 0.475914 0.475785 0.031 Uiso 1 1 calc R U . . .
 H10B H 0.207602 0.382306 0.517046 0.031 Uiso 1 1 calc R U . . .
 H10C H 0.179518 0.413136 0.374607 0.031 Uiso 1 1 calc R U . . .
 C11 C 0.82885(15) 0.25932(12) 0.46459(17) 0.0144(3) Uani 1 1 d . . . . .
 C12 C 0.9060(2) 0.28000(15) 0.5704(2) 0.0344(5) Uani 1 1 d . . . . .
 H12 H 0.901469 0.335161 0.610005 0.041 Uiso 1 1 calc R U . . .
 C13 C 0.9907(2) 0.2181(2) 0.6179(3) 0.0607(10) Uani 1 1 d . . . . .
 H13 H 1.045563 0.231704 0.689568 0.073 Uiso 1 1 calc R U . . .
 C14 C 0.9953(2) 0.13844(19) 0.5625(4) 0.0575(10) Uani 1 1 d . . . . .
 H14 H 1.053928 0.097103 0.595090 0.069 Uiso 1 1 calc R U . . .
 C15 C 0.9150(3) 0.11728(16) 0.4588(3) 0.0445(7) Uani 1 1 d . . . . .
 H15 H 0.917008 0.060733 0.422762 0.053 Uiso 1 1 calc R U . . .
 C16 C 0.8316(2) 0.17822(13) 0.4072(2) 0.0255(4) Uani 1 1 d . . . . .
 H16 H 0.777888 0.164750 0.334549 0.031 Uiso 1 1 calc R U . . .
 H3 H 0.404(2) 0.3806(16) 0.489(2) 0.023(6) Uiso 1 1 d . . . . .

loop_
  _atom_site_aniso_label
  _atom_site_aniso_U_11
  _atom_site_aniso_U_22
  _atom_site_aniso_U_33
  _atom_site_aniso_U_23
  _atom_site_aniso_U_13
  _atom_site_aniso_U_12
 Co1 0.00864(12) 0.01049(13) 0.00946(13) -0.00043(8) -0.00010(8) 0.00087(8)
 Cl1 0.0159(2) 0.0270(2) 0.0131(2) -0.00439(16) -0.00481(16) 0.00395(16)
 N1 0.0106(6) 0.0107(6) 0.0108(6) 0.0010(5) 0.0021(5) 0.0009(5)
 C1 0.0124(8) 0.0114(8) 0.0121(8) -0.0017(6) 0.0038(6) 0.0005(6)
 Cl2 0.0190(2) 0.0113(2) 0.0178(2) -0.00137(15) -0.00153(16) 0.00063(15)
 N2 0.0118(7) 0.0113(7) 0.0145(7) 0.0033(5) 0.0027(5) 0.0004(5)
 C2 0.0136(8) 0.0114(7) 0.0111(7) 0.0005(6) 0.0038(6) 0.0016(6)
 N3 0.0098(6) 0.0162(7) 0.0122(7) -0.0008(5) 0.0011(5) 0.0000(5)
 C3 0.0118(8) 0.0181(8) 0.0182(9) -0.0008(7) 0.0026(7) 0.0012(6)
 N4 0.0098(6) 0.0124(7) 0.0129(7) 0.0026(5) 0.0022(5) 0.0017(5)
 C4 0.0145(8) 0.0194(9) 0.0217(9) -0.0012(7) 0.0076(7) -0.0047(7)
 C5 0.0220(9) 0.0133(8) 0.0173(9) 0.0014(7) 0.0071(7) -0.0021(7)
 C6 0.0166(8) 0.0127(8) 0.0136(8) 0.0018(6) 0.0033(6) 0.0011(6)
 C7 0.0129(8) 0.0124(8) 0.0183(9) -0.0009(6) 0.0019(6) -0.0016(6)
 C008 0.0122(8) 0.0117(7) 0.0086(7) -0.0017(6) 0.0031(6) 0.0020(6)
 C8 0.0114(8) 0.0159(8) 0.0220(9) 0.0024(7) 0.0042(7) -0.0023(6)
 C9 0.0184(9) 0.0200(9) 0.0208(9) 0.0107(7) 0.0057(7) 0.0003(7)
 C10 0.0160(9) 0.0270(10) 0.0211(9) -0.0031(8) 0.0082(7) 0.0036(7)
 C11 0.0098(7) 0.0147(8) 0.0191(9) 0.0050(7) 0.0035(6) 0.0020(6)
 C12 0.0331(12) 0.0254(11) 0.0388(13) 0.0125(9) -0.0187(10) -0.0078(9)
 C13 0.0294(13) 0.0530(18) 0.089(2) 0.0477(17) -0.0340(14) -0.0156(12)
 C14 0.0184(11) 0.0457(16) 0.110(3) 0.0551(18) 0.0158(14) 0.0146(11)
 C15 0.0519(16) 0.0239(11) 0.0661(18) 0.0184(11) 0.0405(15) 0.0218(11)
 C16 0.0357(11) 0.0179(9) 0.0264(10) 0.0025(8) 0.0173(9) 0.0053(8)

_geom_special_details
;
 All esds (except the esd in the dihedral angle between two l.s. planes)
 are estimated using the full covariance matrix.  The cell esds are taken
 into account individually in the estimation of esds in distances, angles
 and torsion angles; correlations between esds in cell parameters are only
 used when they are defined by crystal symmetry.  An approximate (isotropic)
 treatment of cell esds is used for estimating esds involving l.s. planes.
;
loop_
  _geom_bond_atom_site_label_1
  _geom_bond_atom_site_label_2
  _geom_bond_distance
  _geom_bond_site_symmetry_2
  _geom_bond_publ_flag
 Co1 Cl1 2.2313(5) . ?
 Co1 N1 2.0103(14) . ?
 Co1 Cl2 2.2648(5) . ?
 Co1 N3 2.0566(15) . ?
 N1 C1 1.399(2) . ?
 N1 C008 1.341(2) . ?
 C1 C2 1.393(2) . ?
 C1 C6 1.389(2) . ?
 N2 C7 1.462(2) . ?
 N2 C008 1.347(2) . ?
 N2 C9 1.465(2) . ?
 C2 C3 1.386(2) . ?
 C2 N4 1.405(2) . ?
 N3 C8 1.479(2) . ?
 N3 C10 1.478(2) . ?
 N3 H3 0.88(3) . ?
 C3 H3A 0.9500 . ?
 C3 C4 1.392(3) . ?
 N4 C008 1.373(2) . ?
 N4 C11 1.431(2) . ?
 C4 H4 0.9500 . ?
 C4 C5 1.397(3) . ?
 C5 H5 0.9500 . ?
 C5 C6 1.391(3) . ?
 C6 H6 0.9500 . ?
 C7 H7A 0.9900 . ?
 C7 H7B 0.9900 . ?
 C7 C8 1.521(2) . ?
 C8 H8A 0.9900 . ?
 C8 H8B 0.9900 . ?
 C9 H9A 0.9800 . ?
 C9 H9B 0.9800 . ?
 C9 H9C 0.9800 . ?
 C10 H10A 0.9800 . ?
 C10 H10B 0.9800 . ?
 C10 H10C 0.9800 . ?
 C11 C12 1.382(3) . ?
 C11 C16 1.389(3) . ?
 C12 H12 0.9500 . ?
 C12 C13 1.396(3) . ?
 C13 H13 0.9500 . ?
 C13 C14 1.362(5) . ?
 C14 H14 0.9500 . ?
 C14 C15 1.385(5) . ?
 C15 H15 0.9500 . ?
 C15 C16 1.391(3) . ?
 C16 H16 0.9500 . ?

loop_
  _geom_angle_atom_site_label_1
  _geom_angle_atom_site_label_2
  _geom_angle_atom_site_label_3
  _geom_angle
  _geom_angle_site_symmetry_1
  _geom_angle_site_symmetry_3
  _geom_angle_publ_flag
 Cl1 Co1 Cl2 113.367(18) . . ?
 N1 Co1 Cl1 115.92(4) . . ?
 N1 Co1 Cl2 112.37(4) . . ?
 N1 Co1 N3 100.77(6) . . ?
 N3 Co1 Cl1 106.77(4) . . ?
 N3 Co1 Cl2 106.17(4) . . ?
 C1 N1 Co1 122.97(11) . . ?
 C008 N1 Co1 126.04(11) . . ?
 C008 N1 C1 106.05(14) . . ?
 C2 C1 N1 109.28(14) . . ?
 C6 C1 N1 130.38(16) . . ?
 C6 C1 C2 120.34(16) . . ?
 C7 N2 C9 116.51(14) . . ?
 C008 N2 C7 119.30(14) . . ?
 C008 N2 C9 124.18(15) . . ?
 C1 C2 N4 106.10(14) . . ?
 C3 C2 C1 122.81(16) . . ?
 C3 C2 N4 131.10(16) . . ?
 Co1 N3 H3 104.5(16) . . ?
 C8 N3 Co1 113.50(11) . . ?
 C8 N3 H3 107.5(16) . . ?
 C10 N3 Co1 112.09(11) . . ?
 C10 N3 C8 110.59(14) . . ?
 C10 N3 H3 108.3(16) . . ?
 C2 C3 H3A 121.8 . . ?
 C2 C3 C4 116.36(16) . . ?
 C4 C3 H3A 121.8 . . ?
 C2 N4 C11 121.49(14) . . ?
 C008 N4 C2 106.82(14) . . ?
 C008 N4 C11 129.75(15) . . ?
 C3 C4 H4 119.2 . . ?
 C3 C4 C5 121.55(16) . . ?
 C5 C4 H4 119.2 . . ?
 C4 C5 H5 119.4 . . ?
 C6 C5 C4 121.24(16) . . ?
 C6 C5 H5 119.4 . . ?
 C1 C6 C5 117.63(16) . . ?
 C1 C6 H6 121.2 . . ?
 C5 C6 H6 121.2 . . ?
 N2 C7 H7A 108.8 . . ?
 N2 C7 H7B 108.8 . . ?
 N2 C7 C8 113.92(14) . . ?
 H7A C7 H7B 107.7 . . ?
 C8 C7 H7A 108.8 . . ?
 C8 C7 H7B 108.8 . . ?
 N1 C008 N2 124.08(15) . . ?
 N1 C008 N4 111.66(14) . . ?
 N2 C008 N4 124.26(15) . . ?
 N3 C8 C7 111.33(14) . . ?
 N3 C8 H8A 109.4 . . ?
 N3 C8 H8B 109.4 . . ?
 C7 C8 H8A 109.4 . . ?
 C7 C8 H8B 109.4 . . ?
 H8A C8 H8B 108.0 . . ?
 N2 C9 H9A 109.5 . . ?
 N2 C9 H9B 109.5 . . ?
 N2 C9 H9C 109.5 . . ?
 H9A C9 H9B 109.5 . . ?
 H9A C9 H9C 109.5 . . ?
 H9B C9 H9C 109.5 . . ?
 N3 C10 H10A 109.5 . . ?
 N3 C10 H10B 109.5 . . ?
 N3 C10 H10C 109.5 . . ?
 H10A C10 H10B 109.5 . . ?
 H10A C10 H10C 109.5 . . ?
 H10B C10 H10C 109.5 . . ?
 C12 C11 N4 118.19(17) . . ?
 C12 C11 C16 121.73(19) . . ?
 C16 C11 N4 120.01(17) . . ?
 C11 C12 H12 120.7 . . ?
 C11 C12 C13 118.6(3) . . ?
 C13 C12 H12 120.7 . . ?
 C12 C13 H13 119.7 . . ?
 C14 C13 C12 120.6(3) . . ?
 C14 C13 H13 119.7 . . ?
 C13 C14 H14 119.8 . . ?
 C13 C14 C15 120.4(2) . . ?
 C15 C14 H14 119.8 . . ?
 C14 C15 H15 119.8 . . ?
 C14 C15 C16 120.5(2) . . ?
 C16 C15 H15 119.8 . . ?
 C11 C16 C15 118.2(2) . . ?
 C11 C16 H16 120.9 . . ?
 C15 C16 H16 120.9 . . ?

loop_
  _geom_torsion_atom_site_label_1
  _geom_torsion_atom_site_label_2
  _geom_torsion_atom_site_label_3
  _geom_torsion_atom_site_label_4
  _geom_torsion
  _geom_torsion_site_symmetry_1
  _geom_torsion_site_symmetry_2
  _geom_torsion_site_symmetry_3
  _geom_torsion_site_symmetry_4
  _geom_torsion_publ_flag
 Co1 N1 C1 C2 153.23(12) . . . . ?
 Co1 N1 C1 C6 -27.5(2) . . . . ?
 Co1 N1 C008 N2 27.6(2) . . . . ?
 Co1 N1 C008 N4 -152.82(11) . . . . ?
 Co1 N3 C8 C7 38.92(17) . . . . ?
 N1 C1 C2 C3 -177.71(16) . . . . ?
 N1 C1 C2 N4 2.50(18) . . . . ?
 N1 C1 C6 C5 178.66(17) . . . . ?
 C1 N1 C008 N2 -176.92(15) . . . . ?
 C1 N1 C008 N4 2.64(18) . . . . ?
 C1 C2 C3 C4 -1.4(3) . . . . ?
 C1 C2 N4 C008 -0.89(18) . . . . ?
 C1 C2 N4 C11 164.72(15) . . . . ?
 N2 C7 C8 N3 55.5(2) . . . . ?
 C2 C1 C6 C5 -2.2(2) . . . . ?
 C2 C3 C4 C5 -0.9(3) . . . . ?
 C2 N4 C008 N1 -1.12(18) . . . . ?
 C2 N4 C008 N2 178.43(15) . . . . ?
 C2 N4 C11 C12 68.2(2) . . . . ?
 C2 N4 C11 C16 -108.68(19) . . . . ?
 C3 C2 N4 C008 179.35(18) . . . . ?
 C3 C2 N4 C11 -15.0(3) . . . . ?
 C3 C4 C5 C6 1.6(3) . . . . ?
 N4 C2 C3 C4 178.35(17) . . . . ?
 N4 C11 C12 C13 -175.0(2) . . . . ?
 N4 C11 C16 C15 176.60(17) . . . . ?
 C4 C5 C6 C1 0.0(3) . . . . ?
 C6 C1 C2 C3 3.0(3) . . . . ?
 C6 C1 C2 N4 -176.82(15) . . . . ?
 C7 N2 C008 N1 20.4(2) . . . . ?
 C7 N2 C008 N4 -159.10(15) . . . . ?
 C008 N1 C1 C2 -3.17(18) . . . . ?
 C008 N1 C1 C6 176.07(17) . . . . ?
 C008 N2 C7 C8 -102.42(18) . . . . ?
 C008 N4 C11 C12 -129.8(2) . . . . ?
 C008 N4 C11 C16 53.3(3) . . . . ?
 C9 N2 C7 C8 78.65(19) . . . . ?
 C9 N2 C008 N1 -160.77(16) . . . . ?
 C9 N2 C008 N4 19.7(3) . . . . ?
 C10 N3 C8 C7 165.90(15) . . . . ?
 C11 N4 C008 N1 -165.12(16) . . . . ?
 C11 N4 C008 N2 14.4(3) . . . . ?
 C11 C12 C13 C14 -1.4(4) . . . . ?
 C12 C11 C16 C15 -0.2(3) . . . . ?
 C12 C13 C14 C15 -0.7(4) . . . . ?
 C13 C14 C15 C16 2.4(4) . . . . ?
 C14 C15 C16 C11 -1.9(3) . . . . ?
 C16 C11 C12 C13 1.8(3) . . . . ?

_shelx_res_file
;
TITL mo_2024_ch133_0ma_a.res in P2(1)/c
    mo_2024_ch133_0ma.res
    created by SHELXL-2018/3 at 11:49:58 on 28-Jun-2024
REM Old TITL mo_2024_ch133_0ma in P2(1)/c
REM SHELXT solution in P2(1)/c: R1 0.085, Rweak 0.005, Alpha 0.043
REM <I/s> 0.275 for 159 systematic absences, Orientation as input
REM Formula found by SHELXT: C17 N4 Cl2 Co
CELL 0.71073 11.2896 15.2974 10.7906 90 97.326 90
ZERR 4 0.0006 0.0008 0.0005 0 0.002 0
LATT 1
SYMM -X,0.5+Y,0.5-Z
SFAC C H N Cl Co
UNIT 68 80 16 8 4

L.S. 10
PLAN  20
SIZE 0.09 0.24 0.31
TEMP -173.15
CONF
BOND
list 4
MORE -1
BOND $H
fmap 2
acta
OMIT -3 54
REM <olex2.extras>
REM <HklSrc "%.\\mo_2024_ch133_0ma.hkl">
REM </olex2.extras>

WGHT    0.040200    1.702900
FVAR       0.71437
CO1   5    0.424683    0.442390    0.285567    11.00000    0.00864    0.01049 =
         0.00946   -0.00043   -0.00010    0.00087
CL1   4    0.308928    0.415921    0.106049    11.00000    0.01595    0.02695 =
         0.01311   -0.00439   -0.00481    0.00395
N1    3    0.589067    0.389690    0.302333    11.00000    0.01060    0.01068 =
         0.01084    0.00101    0.00207    0.00091
C1    1    0.690975    0.437479    0.283837    11.00000    0.01238    0.01142 =
         0.01207   -0.00168    0.00378    0.00050
CL2   4    0.427574    0.584963    0.342443    11.00000    0.01901    0.01135 =
         0.01775   -0.00137   -0.00153    0.00063
N2    3    0.556158    0.258541    0.410452    11.00000    0.01182    0.01128 =
         0.01453    0.00334    0.00267    0.00042
C2    1    0.790623    0.399888    0.353190    11.00000    0.01361    0.01140 =
         0.01114    0.00048    0.00376    0.00156
N3    3    0.351396    0.375397    0.422493    11.00000    0.00984    0.01624 =
         0.01225   -0.00081    0.00113    0.00003
C3    1    0.904478    0.434517    0.357377    11.00000    0.01176    0.01805 =
         0.01823   -0.00084    0.00263    0.00116
AFIX  43
H3A   2    0.971282    0.408839    0.406540    11.00000   -1.20000
AFIX   0
N4    3    0.748819    0.325605    0.410659    11.00000    0.00980    0.01242 =
         0.01285    0.00260    0.00222    0.00170
C4    1    0.915641    0.508988    0.285614    11.00000    0.01450    0.01939 =
         0.02175   -0.00118    0.00755   -0.00467
AFIX  43
H4    2    0.991906    0.535411    0.286584    11.00000   -1.20000
AFIX   0
C5    1    0.817356    0.545767    0.212227    11.00000    0.02201    0.01325 =
         0.01726    0.00137    0.00710   -0.00211
AFIX  43
H5    2    0.828462    0.595754    0.162753    11.00000   -1.20000
AFIX   0
C6    1    0.703503    0.510576    0.210218    11.00000    0.01661    0.01271 =
         0.01361    0.00182    0.00325    0.00111
AFIX  43
H6    2    0.636698    0.535637    0.160282    11.00000   -1.20000
AFIX   0
C7    1    0.439917    0.243769    0.336993    11.00000    0.01294    0.01241 =
         0.01832   -0.00094    0.00186   -0.00163
AFIX  23
H7A   2    0.427882    0.180073    0.325013    11.00000   -1.20000
H7B   2    0.440343    0.270445    0.253462    11.00000   -1.20000
AFIX   0
C008  1    0.627587    0.322171    0.375848    11.00000    0.01218    0.01174 =
         0.00860   -0.00169    0.00308    0.00204
C8    1    0.335423    0.280934    0.396100    11.00000    0.01141    0.01592 =
         0.02195    0.00237    0.00417   -0.00232
AFIX  23
H8A   2    0.260622    0.271771    0.338965    11.00000   -1.20000
H8B   2    0.328197    0.249425    0.474922    11.00000   -1.20000
AFIX   0
C9    1    0.587861    0.200533    0.517570    11.00000    0.01845    0.02002 =
         0.02080    0.01065    0.00570    0.00026
AFIX 137
H9A   2    0.624004    0.146957    0.489637    11.00000   -1.50000
H9B   2    0.515798    0.185706    0.555012    11.00000   -1.50000
H9C   2    0.644991    0.230130    0.579718    11.00000   -1.50000
AFIX   0
C10   1    0.238177    0.415026    0.449781    11.00000    0.01600    0.02698 =
         0.02107   -0.00314    0.00816    0.00363
AFIX 137
H10A  2    0.252332    0.475914    0.475785    11.00000   -1.50000
H10B  2    0.207602    0.382306    0.517046    11.00000   -1.50000
H10C  2    0.179518    0.413136    0.374607    11.00000   -1.50000
AFIX   0
C11   1    0.828847    0.259317    0.464587    11.00000    0.00976    0.01471 =
         0.01912    0.00502    0.00348    0.00204
C12   1    0.905982    0.280004    0.570424    11.00000    0.03310    0.02539 =
         0.03881    0.01253   -0.01869   -0.00785
AFIX  43
H12   2    0.901469    0.335161    0.610005    11.00000   -1.20000
AFIX   0
C13   1    0.990673    0.218122    0.617935    11.00000    0.02941    0.05298 =
         0.08900    0.04765   -0.03405   -0.01558
AFIX  43
H13   2    1.045563    0.231704    0.689568    11.00000   -1.20000
AFIX   0
C14   1    0.995290    0.138438    0.562476    11.00000    0.01840    0.04572 =
         0.11036    0.05507    0.01583    0.01458
AFIX  43
H14   2    1.053928    0.097103    0.595090    11.00000   -1.20000
AFIX   0
C15   1    0.915029    0.117285    0.458821    11.00000    0.05189    0.02395 =
         0.06610    0.01839    0.04054    0.02184
AFIX  43
H15   2    0.917008    0.060733    0.422762    11.00000   -1.20000
AFIX   0
C16   1    0.831574    0.178221    0.407153    11.00000    0.03569    0.01786 =
         0.02637    0.00246    0.01729    0.00531
AFIX  43
H16   2    0.777888    0.164750    0.334549    11.00000   -1.20000
AFIX   0
H3    2    0.404209    0.380634    0.489215    11.00000    0.02321
HKLF 4


REM  mo_2024_ch133_0ma_a.res in P2(1)/c
REM wR2 = 0.079867, GooF = S = 1.08581, Restrained GooF = 1.08581 for all data
REM R1 = 0.031069 for 3783 Fo > 4sig(Fo) and 0.033033 for all 4013 data
REM 223 parameters refined using 0 restraints

END

WGHT      0.0402      1.6991

REM Highest difference peak  0.573,  deepest hole -0.426,  1-sigma level  0.070
Q1    1   0.3621  0.4182  0.2793  11.00000  0.05    0.57
Q2    1   0.9731  0.1416  0.4872  11.00000  0.05    0.52
Q3    1   0.4791  0.4807  0.2881  11.00000  0.05    0.45
Q4    1   0.3977  0.2694  0.3744  11.00000  0.05    0.44
Q5    1   0.7437  0.4114  0.3009  11.00000  0.05    0.41
Q6    1   0.5120  0.4279  0.3014  11.00000  0.05    0.39
Q7    1   0.4647  0.3987  0.3234  11.00000  0.05    0.38
Q8    1   0.6957  0.4694  0.2332  11.00000  0.05    0.37
Q9    1   0.6903  0.3196  0.4024  11.00000  0.05    0.37
Q10   1   0.7755  0.3683  0.3912  11.00000  0.05    0.36
Q11   1   0.8181  0.2114  0.4548  11.00000  0.05    0.36
Q12   1   0.7624  0.5205  0.1970  11.00000  0.05    0.36
Q13   1   0.6431  0.4117  0.2804  11.00000  0.05    0.35
Q14   1   0.6019  0.2766  0.3792  11.00000  0.05    0.34
Q15   1   0.5797  0.3044  0.4172  11.00000  0.05    0.34
Q16   1   1.0218  0.1760  0.5978  11.00000  0.05    0.33
Q17   1   0.4507  0.4217  0.2268  11.00000  0.05    0.33
Q18   1   0.8778  0.1368  0.4130  11.00000  0.05    0.33
Q19   1   0.7873  0.2920  0.4238  11.00000  0.05    0.32
Q20   1   0.3889  0.4669  0.3334  11.00000  0.05    0.31
;
_shelx_res_checksum                14047
_shelx_hkl_file
;
   0   0  -1    0.30    1.20
   0   0   2 1733.03  128.79
   0   0   2 1891.61  134.09
   0   0  -3   -1.30    2.50
   0   0  -3    0.20    3.70
   0   0  -3    1.20    3.90
   0   0  -3    0.50    3.10
   0   0  -3    2.00    3.20
   0   0   3   -0.40    3.70
   0   0   3   -1.50    2.80
   0   0   3   -3.30    2.70
   0   0   3    0.70    4.40
   0   0   3   -4.20    3.30
   0   0   3    1.70    3.10
   0   0   3    1.40    3.00
   0   0   3   -2.90    2.60
   0   0   3   -0.50    2.70
   0   0   3   -2.90    2.40
   0   0   3   -0.20    3.20
   0   0   3    0.70    3.00
   0   0  -4 2594.94  186.38
   0   0  -4 2666.43  182.48
   0   0   4 2444.76  187.28
   0   0   4 2569.34  182.98
   0   0   4 2483.45  179.28
   0   0   4 2579.94  178.38
   0   0   4 2450.05  182.28
   0   0   4 2379.06  179.48
   0   0   4 2489.85  178.68
   0   0   4 2581.74  186.68
   0   0   4 2402.16  178.98
   0   0  -5   -2.00    5.50
   0   0  -5   -2.00    5.60
   0   0  -5   -4.00    5.00
   0   0  -5    0.10    4.80
   0   0  -5   -3.40    4.90
   0   0   5    2.30    6.90
   0   0   5    1.40    5.30
   0   0   5   -4.60    5.50
   0   0   5    3.70    5.20
   0   0   5   -5.40    4.90
   0   0   5   -0.50    5.60
   0   0   5    3.50    5.60
   0   0   5    2.90    5.10
   0   0   5   -0.30    5.80
   0   0   5    2.90    5.60
   0   0   5    1.70    8.40
   0   0   5    6.60    5.60
   0   0  -6  939.31   71.39
   0   0  -6  960.50   81.59
   0   0  -6  866.41   74.79
   0   0  -6  853.21   70.89
   0   0  -6  868.41   70.49
   0   0  -6  890.51   75.09
   0   0   6  927.41   71.79
   0   0   6  929.61   71.89
   0   0   6  961.20   70.69
   0   0   6  941.31   71.99
   0   0   6  861.41   81.79
   0   0   6  904.11   75.09
   0   0   6  963.30   82.49
   0   0   6  934.41   76.29
   0   0   6  989.20   72.29
   0   0   6  862.71   75.29
   0   0   6  857.01   70.89
   0   0   6  925.91   72.19
   0   0  -7   -4.40    5.10
   0   0  -7    1.30    5.10
   0   0  -7    1.10    6.40
   0   0  -7   -0.30    6.10
   0   0  -7   -4.90    4.80
   0   0  -7   12.60    6.20
   0   0  -7   -2.80    5.30
   0   0   7    6.10    9.50
   0   0   7    0.90    6.00
   0   0   7    6.10    8.10
   0   0   7    1.40    4.10
   0   0   7    2.50    6.80
   0   0   7   -0.70    5.30
   0   0   7    7.60    7.50
   0   0   7   -6.60    4.10
   0   0   7   -1.40    4.70
   0   0   7    1.30    5.50
   0   0   7   -1.00    6.10
   0   0   7    3.40    7.20
   0   0  -8  107.19   18.50
   0   0  -8  121.69   22.20
   0   0  -8  115.49   21.10
   0   0  -8   88.79   21.00
   0   0  -8  125.39   20.50
   0   0  -8  134.29   31.40
   0   0  -8  108.09   21.90
   0   0   8  134.89   22.10
   0   0   8  107.19   20.60
   0   0   8  163.48   30.30
   0   0   8  241.18   30.40
   0   0   8  156.18   34.70
   0   0   8  165.08   28.40
   0   0   8  158.08   24.10
   0   0   8  131.19   22.60
   0   0   8  112.99   21.20
   0   0   8  159.78   22.20
   0   0  -9    6.50   11.90
   0   0  -9   -1.50    4.90
   0   0  -9   -8.60    4.00
   0   0  -9    5.10    7.30
   0   0  -9   -4.80    6.30
   0   0  -9   -0.40    8.20
   0   0   9   -1.50    9.10
   0   0   9    2.00    8.50
   0   0   9   -1.40    6.00
   0   0   9  -15.60    5.40
   0   0   9   -8.90    6.00
   0   0   9   -3.80    5.30
   0   0   9   -4.90    5.50
   0   0   9   -1.40    4.00
   0   0   9    3.60    8.30
   0   0   9   -9.30    4.60
   0   0 -10 1183.18  109.29
   0   0 -10 1054.89   99.09
   0   0 -10 1114.79   90.39
   0   0 -10 1004.80   90.79
   0   0 -10 1406.16  106.09
   0   0 -10 1114.19   90.49
   0   0  10 1158.78   95.09
   0   0  10 1204.48   92.09
   0   0  10 1204.58  101.69
   0   0  10 1172.68   94.99
   0   0  10 1206.98   94.09
   0   0  10 1131.59   94.99
   0   0  10 1099.49   93.69
   0   0  10 1108.49   99.39
   0   0  10 1105.09  110.39
   0   0  10 1229.38   94.99
   0   0 -11    9.50    7.60
   0   0 -11   -2.40    7.40
   0   0 -11  -12.80    6.20
   0   0 -11    1.50    6.90
   0   0 -11    2.40    7.90
   0   0  11    0.30   10.00
   0   0  11    0.10    5.50
   0   0  11    8.80   11.70
   0   0  11    7.90    8.60
   0   0  11   -3.50    9.20
   0   0  11    8.10    9.00
   0   0  11    4.80    9.70
   0   0  11   -5.80    5.90
   0   0  11   -3.70   12.50
   0   0  11    2.50    8.40
   0   0 -12  531.15   44.90
   0   0 -12  568.54   68.19
   0   0 -12  524.65   45.40
   0   0  12  432.86   48.00
   0   0  12  455.15   56.29
   0   0  12  426.36   56.09
   0   0  12  452.75   54.89
   0   0  12  589.14   74.79
   0   0  12  480.55   50.49
   0   0  12  401.76   56.79
   0   0  12  458.75   52.79
   0   0 -13    7.80    6.60
   0   0 -13    8.10   10.60
   0   0  13  -13.50    3.80
   0   0  13   16.50   11.20
   0   0  13   -3.90    8.50
   0   0  13   -3.40   10.30
   0   0  13   -0.20    8.40
   0   0  13    4.80    7.50
   0   0  13   -3.70    5.90
   0   0  13   -6.40    7.00
   0   0  14  414.96   61.19
   0   0  14  559.44   78.89
   0   0  14  605.04   73.59
   0   0  14  720.93   68.19
   0   0  14  759.32   67.89
   0   0  14  579.54   57.99
  -1   0  14  235.98   40.50
  -1   0  14  192.28   39.10
  -1   0  14  264.87   38.80
  -1   0  14  235.98   36.10
  -1   0  14  171.88   35.00
  -1   0  14  176.48   37.90
  -1   0  14  173.48   35.30
   1   0 -14  245.98   46.00
   1   0 -14  250.17   33.60
  -1   0  13   13.10    8.70
  -1   0  13   -5.70    8.30
  -1   0  13   25.40   18.60
  -1   0  13   14.40   11.60
  -1   0  13  -14.30    7.00
  -1   0  13    3.40   10.80
  -1   0  13   -4.50    5.90
  -1   0  13    1.50    9.20
   1   0 -13    3.70    8.30
   1   0 -13   13.20   13.50
   1   0 -13    7.40    8.30
   1   0 -13    2.90    6.30
  -1   0  12  775.02   72.29
  -1   0  12  765.52   67.59
  -1   0  12  700.63   77.59
  -1   0  12  810.12   75.59
  -1   0  12  812.42   71.29
  -1   0  12  735.43   74.49
  -1   0  12  696.63   71.59
  -1   0  12  775.82   74.99
  -1   0  12  765.92   79.79
   1   0 -12  870.71   69.89
   1   0 -12  916.11   72.29
   1   0 -12  833.52   81.69
   1   0 -12  941.01   71.59
   1   0 -12  581.74   85.19
  -1   0  11   -1.90    9.20
  -1   0  11  -11.70    5.80
  -1   0  11   -5.20    5.70
  -1   0  11   -2.00    8.50
  -1   0  11   -0.10    9.60
  -1   0  11   -4.90    8.00
  -1   0  11    5.40    6.20
  -1   0  11   -2.40    7.70
  -1   0  11   -0.20    9.10
   1   0 -11    1.30   10.20
   1   0 -11   -2.00    7.20
   1   0 -11    3.80    8.10
   1   0 -11   -2.90    7.60
   1   0 -11   -3.50    9.60
   1   0 -11   -6.10    7.40
   1   0 -11    3.10    7.50
  -1   0  10  436.66   44.50
  -1   0  10  414.36   53.29
  -1   0  10  443.46   52.49
  -1   0  10  407.56   51.79
  -1   0  10  429.16   51.19
  -1   0  10  435.76   55.09
  -1   0  10  402.66   40.40
  -1   0  10  446.56   42.70
  -1   0  10  449.26   60.49
   1   0 -10  385.66   49.70
   1   0 -10  408.96   56.09
   1   0 -10  373.86   41.00
   1   0 -10  379.26   41.10
   1   0 -10  540.75   45.00
   1   0 -10  383.26   60.89
  -1   0   9   -3.40    7.20
  -1   0   9   -2.50    5.60
  -1   0   9    5.00    8.40
  -1   0   9   -6.50    4.50
  -1   0   9   -1.80    5.90
  -1   0   9    8.00   11.30
  -1   0   9    4.00    5.00
  -1   0   9    3.50    8.90
  -1   0   9   -5.10    7.20
   1   0  -9    8.80    9.00
   1   0  -9   -4.20    6.20
   1   0  -9   11.30    9.60
   1   0  -9   14.60    9.00
   1   0  -9   -8.60    5.70
   1   0  -9   -1.60    5.80
  -1   0   8   23.10   11.30
  -1   0   8    9.90    7.90
  -1   0   8    2.20    8.40
  -1   0   8   17.30   10.50
  -1   0   8   15.60    7.80
  -1   0   8    0.60    6.70
  -1   0   8    7.50    8.40
  -1   0   8   15.30    8.70
  -1   0   8   -0.40   10.50
  -1   0   8   -1.80    7.00
   1   0  -8   18.60   12.00
   1   0  -8    4.90    8.40
   1   0  -8   24.10   12.30
   1   0  -8    5.50    6.90
   1   0  -8    1.90    7.40
   1   0  -8    3.30    9.00
  -1   0   7   -8.50    4.80
  -1   0   7    7.50   10.10
  -1   0   7   -3.70    4.80
  -1   0   7   -1.30    4.10
  -1   0   7    2.40    6.40
  -1   0   7    6.80    8.70
  -1   0   7    4.20    7.10
  -1   0   7    8.30    8.30
  -1   0   7    3.20    6.60
  -1   0   7    5.80    9.10
  -1   0   7    3.40    8.00
  -1   0   7  -10.40    3.90
   1   0  -7   -1.10    5.30
   1   0  -7    0.30    5.10
   1   0  -7    0.60    6.00
   1   0  -7  -11.90    4.00
   1   0  -7   -2.00    5.50
   1   0  -7    0.30    7.00
   1   0  -7    0.90    7.70
  -1   0   6 4404.46  307.07
  -1   0   6 4950.40  307.87
  -1   0   6 4114.79  316.77
  -1   0   6 4182.58  305.57
  -1   0   6 4439.06  306.27
  -1   0   6 4210.78  304.77
  -1   0   6 4434.16  309.67
  -1   0   6 3861.51  307.77
  -1   0   6 4304.27  310.27
  -1   0   6 4280.27  315.27
   1   0  -6 4270.37  309.47
   1   0  -6 4109.19  304.87
   1   0  -6 4007.70  304.67
   1   0  -6 4483.85  315.27
   1   0  -6 4123.99  305.07
  -1   0   5   -5.50    5.60
  -1   0   5    1.30    7.10
  -1   0   5    2.20    7.20
  -1   0   5    0.40    5.80
  -1   0   5   -3.20    5.00
  -1   0   5   -0.20    6.40
  -1   0   5    1.30    6.00
  -1   0   5   -0.60    4.90
  -1   0   5   -3.30    5.20
  -1   0   5    6.50    7.20
  -1   0   5    4.30    6.90
   1   0  -5    2.50    6.30
   1   0  -5   -3.20    6.40
   1   0  -5    8.10    4.60
   1   0  -5   -2.50    5.10
   1   0  -5   -3.10    4.00
   1   0  -5   -2.60    4.40
   1   0  -5    0.40    6.00
   1   0  -5    0.10    5.70
   1   0  -5   -3.00    5.60
   1   0  -5   -5.80    5.60
  -1   0   4 1630.84  118.29
  -1   0   4 1794.02  118.39
  -1   0   4 1596.24  119.49
  -1   0   4 1666.53  118.69
  -1   0   4 1626.94  120.39
  -1   0   4 1618.44  117.79
  -1   0   4 1586.84  123.69
  -1   0   4 1732.93  119.09
  -1   0   4 1630.64  118.89
  -1   0   4 1552.54  118.69
   1   0  -4 1578.44  119.19
   1   0  -4 1524.65  120.09
   1   0  -4 1646.24  118.89
   1   0  -4 1535.55  115.59
   1   0  -4 1579.74  118.09
   1   0  -4 1504.65  122.79
   1   0  -4 1540.55  115.29
   1   0  -4 1553.74  116.39
   1   0  -4 1645.84  118.49
  -1   0   3   -1.70    3.40
  -1   0   3    4.70    4.20
  -1   0   3   -2.40    3.80
  -1   0   3    3.10    4.00
  -1   0   3    1.80    3.70
  -1   0   3    1.10    2.30
  -1   0   3    2.00    4.30
  -1   0   3   -1.80    3.20
  -1   0   3   -2.20    4.10
   1   0  -3   -0.40    3.60
   1   0  -3    3.30    3.40
   1   0  -3   -0.30    3.60
   1   0  -3    0.60    2.70
   1   0  -3    2.30    3.60
   1   0  -3    5.40    4.40
   1   0  -3    5.70    4.10
   1   0  -3    1.00    4.40
   1   0  -3    5.80    4.70
  -1   0   1    1.30    2.50
  -1   0   1    2.10    2.00
  -1   0   1    0.50    2.00
  -1   0   1    2.50    2.70
  -1   0   1    4.00    2.40
  -1   0   1    2.40    2.30
  -1   0   1    1.20    2.20
  -1   0   1    2.10    1.60
  -1   0   1    0.20    2.30
   1   0  -1   -0.60    1.80
   1   0  -1    0.00    2.20
   1   0  -1   -0.70    2.00
   1   0  -1    2.10    2.30
   1   0  -1   -0.90    1.80
   1   0  -1   -0.10    1.40
   1   0  -1   -0.20    1.60
   1   0  -1    2.60    2.20
  -1   0  -1    1.10    1.70
  -1   0  -1    0.10    1.70
  -1   0  -1    1.90    2.00
  -1   0  -1   -2.00    2.20
  -1   0  -1    1.00    1.70
  -1   0  -1    0.80    1.40
  -1   0  -1    2.20    2.60
   1   0   1    0.40    1.40
   1   0   1   -0.80    1.30
   1   0   1   -0.40    1.60
   1   0   1    1.30    1.80
   1   0   1   -0.20    1.80
   1   0   1    0.20    1.60
   1   0   1    1.10    1.70
   1   0   1   -0.20    2.00
   1   0   1    1.40    2.50
  -1   0  -3   -0.50    3.70
  -1   0  -3    2.20    2.90
  -1   0  -3    1.20    2.60
  -1   0  -3    1.30    3.10
  -1   0  -3   -1.20    1.90
  -1   0  -3    3.90    3.70
  -1   0  -3   -1.80    2.00
  -1   0  -3    0.60    3.80
  -1   0  -3   -0.80    3.50
   1   0   3   -0.10    2.50
   1   0   3   -1.30    2.90
   1   0   3    3.10    4.60
   1   0   3    3.20    2.80
   1   0   3   -0.80    2.90
   1   0   3   -2.40    2.60
   1   0   3   -1.00    3.10
   1   0   3    4.10    4.10
  -1   0  -4 1915.61  141.39
  -1   0  -4 1942.41  138.19
  -1   0  -4 1930.11  142.79
  -1   0  -4 1916.71  146.39
   1   0   4 1908.91  138.49
   1   0   4 1895.01  142.39
   1   0   4 1954.80  143.49
   1   0   4 1935.91  138.39
   1   0   4 1859.71  147.39
   1   0   4 1947.71  140.19
   1   0   4 2037.10  147.69
   1   0   4 1983.90  138.99
   1   0   4 1962.50  138.49
   1   0   4 1934.21  141.39
  -1   0  -5   -0.50    6.40
  -1   0  -5    6.20    6.90
  -1   0  -5   -3.20    3.40
  -1   0  -5    2.90    4.70
  -1   0  -5    1.10    3.90
  -1   0  -5   -0.20    5.10
  -1   0  -5    2.00    5.70
  -1   0  -5    2.70    6.20
   1   0   5    0.00    8.00
   1   0   5   -0.90    5.20
   1   0   5   -7.80    3.40
   1   0   5    0.80    7.40
   1   0   5    0.50    4.70
   1   0   5    4.40    4.00
   1   0   5    1.90    5.00
   1   0   5   11.90    7.40
   1   0   5    1.40    5.10
   1   0   5   -5.60    4.40
   1   0   5    4.50    6.60
   1   0   5    5.80    6.90
  -1   0  -6 1542.05  112.59
  -1   0  -6 1688.73  126.09
  -1   0  -6 1339.47  111.79
  -1   0  -6 1510.55  117.89
  -1   0  -6 1522.05  112.79
  -1   0  -6 1548.45  117.99
  -1   0  -6 1629.24  120.09
  -1   0  -6 1553.44  113.09
   1   0   6 1585.04  119.29
   1   0   6 1570.44  113.29
   1   0   6 1522.55  113.29
   1   0   6 1576.44  113.99
   1   0   6 1595.64  112.09
   1   0   6 1494.75  126.39
   1   0   6 1551.04  120.39
   1   0   6 1416.76  114.19
   1   0   6 1555.34  113.69
   1   0   6 1691.63  123.59
   1   0   6 1509.15  113.49
   1   0   6 1454.95  124.79
  -1   0  -7    4.20    7.10
  -1   0  -7   -2.30    5.10
  -1   0  -7    1.40    5.40
  -1   0  -7   -2.00    4.10
  -1   0  -7   -7.90    4.00
  -1   0  -7   -1.10    3.20
  -1   0  -7    1.50    5.70
  -1   0  -7    4.10    4.90
   1   0   7    8.40    7.10
   1   0   7    6.60    5.10
   1   0   7    7.00   10.80
   1   0   7    0.80    4.10
   1   0   7   -2.80    4.60
   1   0   7   -4.20    6.10
   1   0   7   -3.50    5.00
   1   0   7    1.90    4.70
   1   0   7   -4.30    4.80
   1   0   7    1.60    5.50
   1   0   7    3.40    6.50
   1   0   7    0.50    6.00
  -1   0  -8  146.09   26.30
  -1   0  -8  141.69   25.70
  -1   0  -8  158.78   21.20
  -1   0  -8  157.28   21.50
  -1   0  -8  145.79   20.20
  -1   0  -8  143.39   21.30
   1   0   8  214.58   41.40
   1   0   8  156.58   23.30
   1   0   8  124.09   24.50
   1   0   8  163.78   23.70
   1   0   8  250.67   28.10
   1   0   8  180.98   22.50
   1   0   8  166.38   24.10
   1   0   8  179.48   27.80
   1   0   8  134.49   22.50
   1   0   8  186.68   24.50
  -1   0  -9   -3.20    4.40
  -1   0  -9   -2.80    8.20
  -1   0  -9    3.00    8.40
  -1   0  -9   -8.20    4.30
   1   0   9   10.40    9.80
   1   0   9   -7.10    5.50
   1   0   9    0.90    7.50
   1   0   9   -4.00    6.10
   1   0   9   -4.40    5.50
   1   0   9  -11.90    4.60
   1   0   9    1.70    5.90
   1   0   9   -1.50   10.10
   1   0   9    2.00    5.00
   1   0   9    6.80    7.40
  -1   0 -10  676.83   54.89
  -1   0 -10  655.43   54.69
  -1   0 -10  604.64   64.09
   1   0  10  659.43   59.29
   1   0  10  625.04   59.49
   1   0  10  655.53   58.79
   1   0  10  742.93   66.79
   1   0  10  680.73   57.49
   1   0  10  544.55   77.49
   1   0  10  711.93   59.29
   1   0  10  695.83   66.59
   1   0  10  749.53   59.79
  -1   0 -11    1.40    4.90
  -1   0 -11   -7.00    7.80
  -1   0 -11   -9.90    3.80
   1   0  11   -6.90    5.60
   1   0  11   -6.00    3.90
   1   0  11   -8.60    7.70
   1   0  11   -7.60    5.80
   1   0  11    2.00    8.60
   1   0  11   -4.30    7.20
   1   0  11   -8.30    6.90
   1   0  11   -2.40    6.40
   1   0  11   -4.00    6.10
  -1   0 -12  363.96   51.69
   1   0  12  263.07   38.20
   1   0  12  219.18   41.50
   1   0  12  207.88   34.70
   1   0  12  341.57   48.00
   1   0  12  307.67   66.29
   1   0  12  323.87   40.10
   1   0  12  293.37   41.00
   1   0  12  242.08   35.20
   1   0  12  351.96   39.50
   1   0  13   -3.50    5.50
   1   0  13    5.60    7.80
   1   0  13    9.90    9.50
   1   0  13    9.60   13.90
   1   0  13    4.80    9.60
   1   0  13   12.70    7.00
   1   0  14  101.29   28.00
   1   0  14  150.48   31.70
   1   0  14  133.09   28.30
   1   0  14  106.09   22.10
   1   0  14  205.68   42.60
   1   0  14  176.28   26.00
  -2   0  14  961.10  105.79
  -2   0  14 1040.80  111.79
  -2   0  14 1204.78  110.79
  -2   0  14 1095.69  103.79
  -2   0  14 1144.19  113.79
  -2   0  14 1060.59  101.59
  -2   0  14 1537.55  121.39
  -2   0  14 1336.67  113.19
   2   0 -14 1398.86  103.79
   2   0 -14 1325.37  102.09
  -2   0  13   20.90   19.30
  -2   0  13    8.50   12.10
  -2   0  13   17.10   14.60
  -2   0  13   -6.50    7.80
  -2   0  13   -2.20    6.60
  -2   0  13   -2.90    5.60
  -2   0  13   -1.30    7.40
  -2   0  13  -16.90    5.30
   2   0 -13    3.20    8.70
   2   0 -13   -8.50    6.90
   2   0 -13    4.40   10.10
   2   0 -13   14.40    9.10
   2   0 -13   25.80   16.80
   2   0 -13   -8.30    5.20
  -2   0  12  559.54   69.39
  -2   0  12  746.33   92.59
  -2   0  12  518.85   72.29
  -2   0  12  597.64   71.89
  -2   0  12  601.24   77.39
  -2   0  12  739.33   64.59
  -2   0  12  627.64   66.89
  -2   0  12  634.24   58.19
  -2   0  12  593.64   73.19
   2   0 -12  726.03   98.99
   2   0 -12  656.63   70.99
   2   0 -12  688.43   62.99
   2   0 -12  670.03   72.49
   2   0 -12  702.03   64.29
   2   0 -12  720.13   63.59
  -2   0  11    6.40   10.00
  -2   0  11   18.30   11.50
  -2   0  11   -1.40   10.20
  -2   0  11    7.30    8.80
  -2   0  11    8.50   11.30
  -2   0  11   -1.90    9.10
   2   0 -11   11.90   13.10
   2   0 -11  -11.80    7.70
   2   0 -11   -4.80    6.60
   2   0 -11  -13.80    5.00
   2   0 -11   -6.80    7.70
   2   0 -11   -3.30    7.80
  -2   0  10    5.10    8.60
  -2   0  10   -0.40    4.50
  -2   0  10    1.80    8.40
  -2   0  10    1.60    9.70
  -2   0  10   -3.90    7.00
  -2   0  10   -0.90    8.40
  -2   0  10   -1.60    8.30
  -2   0  10  -11.10    7.70
  -2   0  10   -1.50    7.50
   2   0 -10    7.70    9.80
   2   0 -10   -9.50    6.40
   2   0 -10   -0.50    7.70
   2   0 -10   23.40   10.70
   2   0 -10   -4.00    8.00
   2   0 -10    9.00   10.70
  -2   0   9   -5.70    7.30
  -2   0   9   24.20   13.80
  -2   0   9    1.40    7.80
  -2   0   9   -2.90    7.60
  -2   0   9    3.70    5.30
  -2   0   9   -6.80    6.30
  -2   0   9    5.60    8.50
  -2   0   9   -2.70    8.00
  -2   0   9   -1.20    8.60
   2   0  -9    5.10    7.40
   2   0  -9    8.80   11.30
   2   0  -9    9.70   10.90
   2   0  -9    2.50    7.80
   2   0  -9   -7.80    6.60
   2   0  -9   -8.80    4.70
  -2   0   8   12.10    9.60
  -2   0   8   10.20    8.30
  -2   0   8    8.80   10.20
  -2   0   8    1.40    8.00
  -2   0   8    7.00    9.80
  -2   0   8    8.50    9.80
  -2   0   8    8.70    6.50
  -2   0   8   11.00   10.40
  -2   0   8    6.40    8.70
  -2   0   8   15.00   11.00
   2   0  -8    5.80   10.30
   2   0  -8   13.60   10.20
   2   0  -8   15.20   10.00
   2   0  -8    1.60    8.50
   2   0  -8   12.40    8.90
   2   0  -8    9.90    6.30
   2   0  -8    9.60    9.70
   2   0  -8   -1.80    6.20
  -2   0   7    2.70    7.50
  -2   0   7   11.00    8.10
  -2   0   7   -4.60    5.70
  -2   0   7   -1.10    7.70
  -2   0   7    1.50    7.40
  -2   0   7    0.70    6.30
  -2   0   7   10.10    8.30
  -2   0   7    4.40    5.00
  -2   0   7    3.50    7.70
   2   0  -7   -2.10    6.20
   2   0  -7   10.10    7.30
   2   0  -7   -6.40    5.80
   2   0  -7   -1.00    6.60
   2   0  -7   -5.20    5.90
   2   0  -7    6.70    8.50
   2   0  -7   -4.30    4.00
   2   0  -7    1.60    8.00
   2   0  -7    4.60    7.10
   2   0  -7    3.10    5.40
  -2   0   6 5987.10  421.56
  -2   0   6 6096.29  425.66
  -2   0   6 5745.93  422.46
  -2   0   6 6054.19  423.26
  -2   0   6 5905.01  419.56
   2   0  -6 5703.13  420.76
   2   0  -6 5959.50  429.16
  -2   0   5    9.60    9.50
  -2   0   5    1.60    7.50
  -2   0   5   -1.90    6.50
  -2   0   5    2.40    6.50
  -2   0   5    1.50    6.30
  -2   0   5   -4.90    4.70
  -2   0   5   -2.00    6.70
  -2   0   5    9.90    8.90
  -2   0   5   -1.10    5.70
   2   0  -5   -6.80    5.40
   2   0  -5    6.10    5.80
   2   0  -5   -0.50    6.20
   2   0  -5    0.70    5.50
   2   0  -5    6.50    6.70
   2   0  -5    2.30    7.50
   2   0  -5    6.60    6.50
   2   0  -5   13.10    7.90
   2   0  -5   -2.30    5.70
   2   0  -5    9.90    9.00
  -2   0   4  378.66   34.10
  -2   0   4  385.36   34.50
  -2   0   4  367.36   33.10
  -2   0   4  351.76   34.30
  -2   0   4  403.56   34.50
  -2   0   4  352.26   34.50
  -2   0   4  366.46   34.90
  -2   0   4  360.56   33.20
   2   0  -4  388.46   32.20
   2   0  -4  343.57   33.40
   2   0  -4  330.87   32.90
   2   0  -4  347.37   32.70
   2   0  -4  344.97   34.10
   2   0  -4  357.36   33.70
   2   0  -4  352.76   30.20
   2   0  -4  349.77   34.70
   2   0  -4  382.06   33.10
   2   0  -4  345.37   36.80
  -2   0   3    5.20    4.80
  -2   0   3    8.70    6.50
  -2   0   3    5.40    5.00
  -2   0   3    6.50    5.50
  -2   0   3    1.40    4.60
  -2   0   3    4.80    5.00
  -2   0   3    0.00    4.10
  -2   0   3    5.10    4.70
   2   0  -3   11.20    5.60
   2   0  -3    2.60    5.10
   2   0  -3    2.90    4.30
   2   0  -3    1.70    4.00
   2   0  -3    3.70    3.70
   2   0  -3   -0.10    3.60
   2   0  -3    1.80    4.50
   2   0  -3    9.10    5.40
   2   0  -3    9.70    6.10
  -2   0   2  348.07   32.40
  -2   0   2  367.06   31.90
  -2   0   2  363.76   31.60
  -2   0   2  283.27   39.80
  -2   0   2  493.75   37.50
  -2   0   2  357.46   32.20
  -2   0   2  356.26   29.60
  -2   0   2  349.77   31.10
  -2   0   2  353.76   32.30
   2   0  -2  357.66   32.10
   2   0  -2  374.16   32.50
   2   0  -2  389.96   32.10
   2   0  -2  390.16   32.00
   2   0  -2  369.56   29.60
   2   0  -2  360.16   30.00
   2   0  -2  354.16   32.50
   2   0  -2  382.96   32.70
  -2   0   1    3.80    4.90
  -2   0   1    0.70    4.20
  -2   0   1    3.90    4.10
  -2   0   1    4.60    4.80
  -2   0   1    0.40    4.70
  -2   0   1   -1.90    3.10
  -2   0   1    6.80    5.20
  -2   0   1    2.60    3.80
   2   0  -1    3.00    4.90
   2   0  -1    0.50    3.80
   2   0  -1    0.40    6.60
   2   0  -1    1.10    5.60
   2   0  -1   -4.40    3.30
   2   0  -1    2.90    4.50
   2   0  -1    2.80    3.70
   2   0  -1    2.20    3.70
  -2   0   0  664.93   53.79
  -2   0   0  774.22   55.09
  -2   0   0  745.93   51.99
  -2   0   0  752.72   54.89
  -2   0   0  690.03   53.39
  -2   0   0  730.43   51.19
  -2   0   0  697.93   54.69
  -2   0   0  700.33   52.89
   2   0   0  708.73   53.09
   2   0   0  700.03   54.49
   2   0   0  719.13   53.89
   2   0   0  669.63   53.09
   2   0   0  680.93   54.29
   2   0   0  738.93   54.19
   2   0   0  686.53   51.89
  -2   0  -1    0.30    2.20
  -2   0  -1   -0.60    2.50
  -2   0  -1    4.50    3.60
  -2   0  -1    2.70    2.30
  -2   0  -1    3.80    3.80
  -2   0  -1    4.00    2.70
  -2   0  -1    1.20    3.70
  -2   0  -1   -1.50    2.60
  -2   0  -1    1.70    3.80
  -2   0  -1    2.40    4.60
   2   0   1    3.90    3.10
   2   0   1    3.20    2.40
   2   0   1    0.50    2.90
   2   0   1   -0.40    3.10
   2   0   1    2.80    3.00
   2   0   1    4.30    4.20
   2   0   1    3.70    3.90
   2   0   1   -0.80    2.80
   2   0   1    3.40    4.30
  -2   0  -3   -1.20    2.40
  -2   0  -3    1.00    5.20
  -2   0  -3    2.60    3.80
  -2   0  -3    5.30    3.20
  -2   0  -3    2.50    4.20
  -2   0  -3    5.10    4.40
   2   0   3    1.90    3.10
   2   0   3    3.90    3.50
   2   0   3    4.00    3.40
   2   0   3    2.20    3.80
   2   0   3   -0.80    3.30
   2   0   3   -1.10    4.30
   2   0   3    0.70    4.80
   2   0   3    1.60    2.90
   2   0   3    3.10    4.80
   2   0   3    2.50    3.20
   2   0   3    7.20    3.80
   2   0   4 4731.33  344.27
   2   0   4 4809.62  340.17
  -2   0  -5    4.80    3.80
  -2   0  -5   -7.00    4.70
  -2   0  -5    1.80    5.90
  -2   0  -5    6.30    6.70
  -2   0  -5    3.60    4.00
  -2   0  -5   -2.10    6.10
   2   0   5    8.10    6.60
   2   0   5   -1.30    3.50
   2   0   5   -0.50    4.10
   2   0   5    4.00    7.00
   2   0   5   -0.70    5.70
   2   0   5    7.10    5.80
   2   0   5   -3.60    4.10
   2   0   5    4.40    7.70
   2   0   5   11.30    7.10
   2   0   5   -2.50    4.30
  -2   0  -6  283.17   31.30
  -2   0  -6  318.27   27.00
  -2   0  -6  325.47   34.00
  -2   0  -6  328.77   35.20
  -2   0  -6  331.67   26.80
   2   0   6  338.77   32.20
   2   0   6  351.16   40.50
   2   0   6  326.67   28.70
   2   0   6  345.57   28.60
   2   0   6  328.97   29.10
   2   0   6  285.27   26.30
   2   0   6  339.97   33.70
   2   0   6  311.27   28.80
   2   0   6  321.17   28.20
   2   0   6  281.97   29.50
   2   0   6  330.27   44.20
  -2   0  -7   -1.50    3.50
  -2   0  -7   -8.70    4.80
  -2   0  -7    1.60    3.50
  -2   0  -7    2.70    6.20
  -2   0  -7    7.70    8.40
   2   0   7    2.80    4.90
   2   0   7   -4.30    3.10
   2   0   7    0.90    4.20
   2   0   7   -3.00    6.90
   2   0   7   -2.50    5.90
   2   0   7   -1.30    4.70
   2   0   7   -6.60    6.70
   2   0   7   -4.00    3.50
   2   0   7   -1.00    6.90
   2   0   7   -3.70    4.40
   2   0   7    2.70    6.40
   2   0   7    3.40    4.60
  -2   0  -8  560.24   54.09
  -2   0  -8  484.35   50.49
  -2   0  -8  523.75   42.90
  -2   0  -8  506.55   43.10
   2   0   8  542.95   46.80
   2   0   8  561.64   46.60
   2   0   8  557.84   46.60
   2   0   8  553.94   46.30
   2   0   8  579.34   53.69
   2   0   8  564.74   47.30
   2   0   8  515.65   44.50
   2   0   8  586.44   63.09
   2   0   8  641.14   49.80
   2   0   8  545.05   51.29
  -2   0  -9   -1.80    3.50
  -2   0  -9    1.20    4.50
  -2   0  -9   -7.70    5.50
  -2   0  -9   -3.00    9.80
   2   0   9   -0.60    7.20
   2   0   9   -6.10    7.90
   2   0   9   -0.20    5.90
   2   0   9   -2.30    6.70
   2   0   9    5.90    6.60
   2   0   9    9.70    7.40
   2   0   9   11.20    8.40
   2   0   9  -11.20    5.00
   2   0   9    6.50    7.60
   2   0  10  397.26   60.99
   2   0  10  460.45   40.50
   2   0  10  431.26   52.39
   2   0  10  361.56   38.50
   2   0  10  444.96   41.60
   2   0  10  376.76   37.40
   2   0  10  418.56   41.70
   2   0  10  524.85   60.79
   2   0  11    0.70    6.20
   2   0  11   -1.20    8.30
   2   0  11   -1.90    5.90
   2   0  11    0.00   15.20
   2   0  11    2.80   10.40
   2   0  11    5.60    7.70
   2   0  11   -2.30    5.50
   2   0  12  738.63   73.19
   2   0  12  851.71   65.99
   2   0  12  724.73   74.89
   2   0  12  664.53   67.39
   2   0  12  880.31   66.79
   2   0  12  636.94   94.29
   2   0  12  709.63   63.49
   2   0  13    4.40    7.00
   2   0  13   -3.90    6.50
   2   0  13  -11.30    7.00
   2   0  13    8.40   12.70
   2   0  13   -2.30    6.20
   2   0  13    9.50    5.10
   2   0  13   10.30    6.70
  -3   0  14 1199.48  109.19
  -3   0  14 1155.78  106.69
  -3   0  14  855.61   97.89
  -3   0  14  900.61   97.79
  -3   0  14 1256.57  102.19
  -3   0  14  847.82   91.19
  -3   0  14 1061.69   96.79
  -3   0  14 1045.50  102.09
   3   0 -14 1075.69  114.89
   3   0 -14 1048.60   93.99
   3   0 -14 1170.18   95.29
   3   0 -14 1047.80   93.39
  -3   0  13   -0.30   11.10
  -3   0  13    6.10   11.00
  -3   0  13    0.00    9.20
  -3   0  13  -17.60    7.60
  -3   0  13   -6.50    6.90
  -3   0  13    8.70   11.20
  -3   0  13   -0.40    7.80
  -3   0  13   -1.00   10.80
   3   0 -13   21.40   13.80
   3   0 -13    3.00    8.80
   3   0 -13    9.00   14.10
   3   0 -13    3.30   10.70
  -3   0  12  106.99   21.30
  -3   0  12   55.59   21.20
  -3   0  12   74.09   21.90
  -3   0  12   55.59   19.20
  -3   0  12   52.89   20.40
  -3   0  12   76.39   24.60
  -3   0  12   53.69   21.70
  -3   0  12  127.29   31.50
  -3   0  12  104.29   29.50
   3   0 -12   59.89   22.40
   3   0 -12   94.09   28.90
   3   0 -12   66.09   21.00
   3   0 -12   41.90   19.80
   3   0 -12   56.29   25.90
   3   0 -12   87.09   25.50
  -3   0  11  -13.70    6.00
  -3   0  11   -0.70    8.30
  -3   0  11    1.90   10.40
  -3   0  11   -5.80    6.80
  -3   0  11   -3.90    6.80
  -3   0  11  -14.40    5.60
  -3   0  11   -8.20    7.60
  -3   0  11   -3.90    8.70
   3   0 -11    5.80    9.50
   3   0 -11    4.00   10.70
   3   0 -11    9.10   12.80
   3   0 -11   -7.10    5.90
   3   0 -11    3.20    9.60
   3   0 -11    9.90    9.70
  -3   0  10  261.07   38.40
  -3   0  10  250.57   42.50
  -3   0  10  258.87   40.70
  -3   0  10  196.48   38.10
  -3   0  10  247.58   39.50
  -3   0  10  308.57   49.10
  -3   0  10  239.68   33.80
   3   0 -10  223.08   35.50
   3   0 -10  216.48   34.80
   3   0 -10  151.98   36.50
   3   0 -10  219.08   35.30
   3   0 -10  325.87   46.40
   3   0 -10  169.38   33.70
   3   0 -10  271.07   40.80
  -3   0   9   -2.60    8.20
  -3   0   9    3.00    8.20
  -3   0   9    3.20    8.80
  -3   0   9   10.10   10.40
  -3   0   9   -0.70    8.20
  -3   0   9   -4.70    9.40
  -3   0   9   -8.30    7.20
  -3   0   9    4.60    7.00
  -3   0   9   10.30    9.90
   3   0  -9   15.00   14.50
   3   0  -9    3.50    8.90
   3   0  -9    8.20   13.70
   3   0  -9   16.90   11.90
   3   0  -9    9.10    7.60
   3   0  -9   17.50   14.80
   3   0  -9   -3.50    5.70
   3   0  -9    3.10    5.50
   3   0  -9    0.30    8.00
  -3   0   8  854.11   82.49
  -3   0   8 1082.69   85.89
  -3   0   8 1049.09   86.79
  -3   0   8 1027.70   86.89
  -3   0   8 1178.68   88.49
  -3   0   8 1025.40   84.89
  -3   0   8  987.20   86.99
  -3   0   8  972.20   82.49
  -3   0   8  989.40   80.59
  -3   0   8  989.20   87.59
   3   0  -8  904.11   76.49
   3   0  -8  870.91   89.79
   3   0  -8  938.01   82.79
   3   0  -8  941.31   84.69
   3   0  -8 1302.77   93.29
   3   0  -8 1048.00   85.19
   3   0  -8  921.91   76.79
   3   0  -8  933.91   83.19
   3   0  -8  754.82   89.69
  -3   0   7   -1.20    6.60
  -3   0   7   -1.80    7.50
  -3   0   7    3.60    7.50
  -3   0   7   -4.80    5.20
  -3   0   7   -3.10    7.20
  -3   0   7   11.70    9.40
  -3   0   7   -2.80    6.00
  -3   0   7   -1.90    6.90
  -3   0   7   -8.90    5.40
   3   0  -7    0.40    4.60
   3   0  -7   -4.70    5.10
   3   0  -7   -1.70    6.10
   3   0  -7   -5.30    6.50
   3   0  -7    0.40    6.40
   3   0  -7   -2.10    7.10
   3   0  -7   -1.10    6.30
   3   0  -7    5.00    6.40
   3   0  -7   -2.40    5.40
   3   0  -7   -4.90    6.30
  -3   0   6 2056.79  156.58
  -3   0   6 2097.39  155.98
  -3   0   6 1911.11  153.48
  -3   0   6 2012.50  153.88
  -3   0   6 2006.90  155.68
  -3   0   6 2147.49  153.58
  -3   0   6 2193.38  155.38
  -3   0   6 2077.19  155.48
  -3   0   6 2007.40  153.18
   3   0  -6 2000.20  153.88
   3   0  -6 1892.51  152.78
   3   0  -6 1961.70  154.38
   3   0  -6 2062.89  160.18
   3   0  -6 1985.70  149.79
   3   0  -6 2162.58  152.98
   3   0  -6 2005.40  153.48
   3   0  -6 1985.40  156.18
   3   0  -6 1934.21  148.09
  -3   0   5   -4.20    6.10
  -3   0   5   -3.70    5.80
  -3   0   5    0.70    5.10
  -3   0   5   -0.10    6.50
  -3   0   5   -2.20    8.30
  -3   0   5   -8.30    6.00
  -3   0   5   -4.90    5.00
  -3   0   5   -1.60    6.50
   3   0  -5   -2.50    4.90
   3   0  -5   -0.20    6.30
   3   0  -5   -0.70    7.40
   3   0  -5    0.20    6.50
   3   0  -5    1.90    6.40
   3   0  -5   -0.30    7.10
   3   0  -5    3.70    6.10
   3   0  -5   -4.80    6.30
   3   0  -5    6.70    8.60
  -3   0   4  182.18   26.10
  -3   0   4  176.58   24.70
  -3   0   4  195.58   23.90
  -3   0   4  170.98   26.40
  -3   0   4  229.38   32.10
  -3   0   4  185.78   26.40
  -3   0   4  200.98   26.20
  -3   0   4  193.98   27.40
  -3   0   4  191.78   30.30
   3   0  -4  190.38   26.80
   3   0  -4  143.09   22.90
   3   0  -4  194.88   26.50
   3   0  -4  163.28   25.10
   3   0  -4  163.88   20.80
   3   0  -4  175.18   22.50
   3   0  -4  162.58   23.20
   3   0  -4  240.08   31.70
   3   0  -4  168.58   22.70
  -3   0   3    4.20    6.10
  -3   0   3    4.70    6.30
  -3   0   3   -1.20    4.60
  -3   0   3   -0.10    6.30
  -3   0   3    5.50    6.20
  -3   0   3   -2.00    4.70
  -3   0   3    2.90    3.60
  -3   0   3    2.70    5.20
  -3   0   3    7.10    6.80
   3   0  -3    9.90    6.90
   3   0  -3   -0.60    3.60
   3   0  -3   -1.60    4.90
   3   0  -3   -2.20    4.40
   3   0  -3   -0.20    5.30
   3   0  -3    0.40    5.40
   3   0  -3    2.30    3.60
   3   0  -3    4.70    5.60
   3   0  -3    0.10    4.00
  -3   0   2 2553.14  183.68
  -3   0   2 2453.65  185.58
  -3   0   2 2569.74  184.78
  -3   0   2 2581.04  185.88
  -3   0   2 2572.24  185.28
  -3   0   2 2568.64  184.88
   3   0  -2 2445.66  185.08
   3   0  -2 2514.35  185.78
   3   0  -2 2486.35  185.48
   3   0  -2 2409.96  183.28
   3   0  -2 2914.11  189.68
   3   0  -2 2490.75  180.18
   3   0  -2 2559.84  183.68
   3   0  -2 2534.15  184.68
   3   0  -2 2538.15  185.28
  -3   0   1    0.90    5.00
  -3   0   1    1.40    4.90
  -3   0   1    0.80    4.10
  -3   0   1    6.80    6.00
  -3   0   1   -1.10    4.20
  -3   0   1    2.30    3.40
  -3   0   1    2.10    4.50
   3   0  -1    2.10    4.90
   3   0  -1    4.00    6.10
   3   0  -1   -2.50    3.00
   3   0  -1   -1.50    5.00
   3   0  -1    1.40    4.90
   3   0  -1    2.30    4.80
   3   0  -1   -2.60    3.70
   3   0  -1   -4.30    2.90
  -3   0   0 1689.23  121.69
  -3   0   0 1562.24  120.09
  -3   0   0 1558.74  120.89
  -3   0   0 1606.44  119.59
  -3   0   0 1601.94  118.59
   3   0   0 1673.93  117.59
   3   0   0 1610.44  120.09
   3   0   0 1712.43  120.69
   3   0   0 1755.42  121.69
   3   0   0 1662.93  121.19
   3   0   0 1561.84  119.19
   3   0   0 1663.53  121.39
  -3   0  -1    1.50    2.90
  -3   0  -1   -2.40    3.50
  -3   0  -1    2.00    4.50
  -3   0  -1    1.70    3.60
  -3   0  -1    2.60    3.10
  -3   0  -1   -1.40    2.00
  -3   0  -1   -1.40    4.30
  -3   0  -1    0.90    4.20
   3   0   1    3.10    2.50
   3   0   1    4.40    4.70
   3   0   1    5.90    5.80
   3   0   1    3.90    3.70
   3   0   1   -0.50    3.70
   3   0   1   -2.40    2.90
   3   0   1    5.20    4.50
   3   0   1   -0.20    2.10
   3   0   1    1.50    3.50
  -3   0  -3   -2.50    3.60
  -3   0  -3   10.00    8.00
  -3   0  -3   -1.60    4.70
  -3   0  -3   -2.70    3.60
  -3   0  -3    6.80    3.80
  -3   0  -3   -3.70    3.60
   3   0   3    7.60    7.50
   3   0   3    1.90    3.60
   3   0   3    0.00    2.90
   3   0   3    3.40    5.80
   3   0   3    2.00    4.60
   3   0   3   -4.70    3.10
   3   0   3    4.10    4.00
   3   0   3    2.90    4.40
   3   0   3    0.00    4.20
   3   0   3   -0.70    3.10
   3   0   4 5105.59  364.16
  -3   0  -5   -3.30    3.20
  -3   0  -5   -3.20    2.60
  -3   0  -5   -3.20    4.70
  -3   0  -5    0.10    6.00
  -3   0  -5   -0.10    7.00
   3   0   5    6.70    8.80
   3   0   5   -1.50    3.70
   3   0   5    4.60    7.40
   3   0   5   -1.50    4.00
   3   0   5    6.30    8.00
   3   0   5    2.60    5.20
   3   0   5    8.60    6.70
   3   0   5   -1.70    4.40
   3   0   5    5.60    5.40
  -3   0  -6  338.97   26.50
  -3   0  -6  304.77   25.60
  -3   0  -6  398.26   46.00
   3   0   6  366.56   40.40
   3   0   6  427.16   56.19
   3   0   6  374.76   37.70
   3   0   6  290.97   27.60
   3   0   6  293.07   30.40
   3   0   6  291.77   30.70
   3   0   6  316.07   46.70
   3   0   6  315.87   30.80
   3   0   6  347.17   29.60
   3   0   6  355.36   50.69
  -3   0  -7   -6.90    4.80
   3   0   7   -1.80    3.50
   3   0   7   -2.70    5.20
   3   0   7   -1.80    8.40
   3   0   7    0.20    4.00
   3   0   7   -7.40    4.30
   3   0   7    2.50    6.70
   3   0   7    2.60    4.70
   3   0   7   -5.60    8.20
   3   0   7   -2.50    5.70
   3   0   7   -4.40    5.00
  -3   0  -8    5.40   10.50
   3   0   8   13.70    6.20
   3   0   8    5.30   10.40
   3   0   8    7.70   11.80
   3   0   8   11.40    7.50
   3   0   8   10.30    6.50
   3   0   8   16.60    7.60
   3   0   8    6.20    8.60
   3   0   8    2.00    6.30
   3   0   8   12.70   10.30
  -3   0  -9   -7.40    8.90
   3   0   9   14.00   10.40
   3   0   9   -1.90    4.60
   3   0   9    7.60    8.10
   3   0   9    1.20    6.50
   3   0   9   -9.70    6.40
   3   0   9   -4.50    6.30
   3   0   9    8.60    8.90
   3   0   9   -3.10    8.00
   3   0   9    1.60    6.30
  -3   0 -10 1257.27   99.99
   3   0  10 1065.99   84.09
   3   0  10 1052.29   83.99
   3   0  10  985.70   92.89
   3   0  10 1102.59  114.69
   3   0  10 1082.29   87.29
   3   0  10 1093.09   83.99
   3   0  10 1105.89   92.09
   3   0  10 1058.89  108.49
   3   0  11    7.90    8.10
   3   0  11   -3.10    8.00
   3   0  11    1.70    7.80
   3   0  11   -0.50    4.60
   3   0  11    9.40    9.90
   3   0  11   -0.10    9.90
   3   0  11    1.70    5.60
   3   0  11   11.20   18.20
   3   0  12  251.27   40.30
   3   0  12  309.27   58.89
   3   0  12  263.07   33.00
   3   0  12  228.28   34.90
   3   0  12  227.18   41.90
   3   0  13    9.00    7.20
   3   0  13    2.80    6.70
   3   0  13    3.70    6.70
   3   0  13    3.10   10.80
   3   0  13  -10.00    4.50
  -4   0  14   18.60   14.20
  -4   0  14    6.50   11.70
  -4   0  14   -5.80    8.40
  -4   0  14   15.70   17.50
  -4   0  14    8.10   10.70
  -4   0  14   37.40   21.20
  -4   0  14   -0.40   12.10
  -4   0  14   -1.70   10.50
   4   0 -14   39.50   19.40
   4   0 -14    5.70   16.30
   4   0 -14    1.00    7.60
  -4   0  13  -16.40    8.60
  -4   0  13    5.90   11.20
  -4   0  13    0.60   11.80
  -4   0  13   21.70   16.20
  -4   0  13   -3.40    7.80
  -4   0  13    4.00   11.50
  -4   0  13  -10.20   10.30
  -4   0  13   -1.50   10.10
   4   0 -13    5.30   14.30
   4   0 -13   -1.00    8.80
   4   0 -13    5.40   16.70
  -4   0  12   23.90   10.50
  -4   0  12    0.40   10.50
  -4   0  12   45.00   21.50
  -4   0  12   -2.50    8.40
  -4   0  12    5.40    9.50
  -4   0  12   16.60   12.80
  -4   0  12   27.50   15.60
  -4   0  12   15.80   12.70
  -4   0  12   19.30   13.50
   4   0 -12   10.60   12.80
   4   0 -12   26.10   15.50
   4   0 -12   60.59   22.20
   4   0 -12   21.80   12.50
   4   0 -12   10.90   13.40
   4   0 -12   14.30   14.10
  -4   0  11   12.00   12.00
  -4   0  11    7.60   12.90
  -4   0  11   -0.30    7.30
  -4   0  11    3.00    9.50
  -4   0  11   -7.80    7.50
  -4   0  11    5.80   10.40
  -4   0  11    0.50    8.00
  -4   0  11   -3.30    5.00
  -4   0  11    5.20   11.10
   4   0 -11   -3.50    6.50
   4   0 -11  -16.40    6.10
   4   0 -11   -4.50    7.50
   4   0 -11    2.50   10.00
   4   0 -11   -4.90    7.20
   4   0 -11   13.40   11.20
  -4   0  10  859.91   75.99
  -4   0  10  769.72   67.69
  -4   0  10  723.13   75.19
  -4   0  10  726.63   73.49
  -4   0  10  746.03   70.79
  -4   0  10  737.03   94.09
  -4   0  10  724.93   75.89
  -4   0  10  778.02   75.79
  -4   0  10  639.64   81.29
   4   0 -10  798.32   74.69
   4   0 -10  719.63   71.29
   4   0 -10  757.22   71.59
   4   0 -10  712.83   62.69
   4   0 -10  780.82   77.89
   4   0 -10  814.22   66.09
   4   0 -10  861.31   84.59
  -4   0   9   -0.50    8.30
  -4   0   9    1.80   15.20
  -4   0   9    2.70    6.40
  -4   0   9   -0.50    9.00
  -4   0   9    3.40   11.20
  -4   0   9  -12.40    5.80
  -4   0   9    6.20   10.00
  -4   0   9   10.80   11.90
  -4   0   9    5.60   11.00
   4   0  -9    3.50   10.80
   4   0  -9    2.50    9.20
   4   0  -9    2.60    6.50
   4   0  -9    4.60    9.70
   4   0  -9  -11.40    5.20
   4   0  -9   -3.70    5.00
   4   0  -9   -1.00   10.20
   4   0  -9   -6.90    6.90
   4   0  -9    1.20    7.50
  -4   0   8  484.65   61.79
  -4   0   8  475.45   56.29
  -4   0   8  478.35   58.19
  -4   0   8  508.55   59.69
  -4   0   8  361.46   50.79
  -4   0   8  344.77   51.19
  -4   0   8  529.75   49.99
  -4   0   8  495.75   59.39
  -4   0   8  518.75   57.79
   4   0  -8  596.94   67.29
   4   0  -8  464.95   54.79
   4   0  -8  542.15   62.59
   4   0  -8  477.15   49.00
   4   0  -8  446.46   43.30
   4   0  -8  393.46   41.50
   4   0  -8  455.45   46.90
   4   0  -8  408.76   53.19
   4   0  -8  597.64   59.59
   4   0  -8  472.95   52.19
  -4   0   7   -9.90    7.00
  -4   0   7   -7.80    4.60
  -4   0   7   -0.20    7.80
  -4   0   7    2.00    9.40
  -4   0   7  -10.30    5.90
  -4   0   7   -0.30    7.30
  -4   0   7    5.50    9.10
  -4   0   7  -11.70    4.00
  -4   0   7   -6.70    6.40
   4   0  -7   -0.50    8.70
   4   0  -7   -8.70    4.70
   4   0  -7   -3.10    5.70
   4   0  -7   -8.40    4.80
   4   0  -7   -3.00    8.20
   4   0  -7   -5.30    5.40
   4   0  -7    4.10    6.10
   4   0  -7    1.90    7.90
   4   0  -7   -4.40    7.50
   4   0  -7    1.70    6.00
  -4   0   6  502.95   47.60
  -4   0   6  473.45   45.50
  -4   0   6  466.55   48.50
  -4   0   6  483.65   50.79
  -4   0   6  479.95   49.80
  -4   0   6  520.05   49.90
  -4   0   6  472.25   48.60
  -4   0   6  539.35   49.70
  -4   0   6  525.95   51.29
   4   0  -6  487.95   47.90
   4   0  -6  426.66   47.30
   4   0  -6  451.15   46.30
   4   0  -6  430.06   48.00
   4   0  -6  479.85   48.20
   4   0  -6  485.95   43.40
   4   0  -6  519.65   45.70
   4   0  -6  476.05   45.20
   4   0  -6  524.65   53.49
   4   0  -6  554.34   50.99
  -4   0   5   -7.60    5.50
  -4   0   5    3.10    7.70
  -4   0   5   -1.80    7.40
  -4   0   5   -1.20    6.80
  -4   0   5   -2.80    7.00
  -4   0   5   -3.80    8.60
  -4   0   5    2.70   10.00
  -4   0   5    2.80    7.60
  -4   0   5   -2.10    3.70
   4   0  -5   16.80    9.90
   4   0  -5    4.10    7.40
   4   0  -5    3.80    7.00
   4   0  -5   -6.80    6.40
   4   0  -5   11.40    8.00
   4   0  -5   -1.70    4.90
   4   0  -5   -8.00    7.20
   4   0  -5    0.40    5.50
   4   0  -5   12.20    9.50
  -4   0   4 8233.38  574.24
  -4   0   4 7955.80  575.14
  -4   0   3   -1.70    7.00
  -4   0   3   -3.60    7.80
  -4   0   3   -3.70    5.10
  -4   0   3   -1.80    7.10
  -4   0   3   -8.00    5.30
  -4   0   3    0.70    6.40
  -4   0   3    9.40    8.70
  -4   0   3   -1.60    5.60
   4   0  -3    2.00    6.10
   4   0  -3    7.10    8.30
   4   0  -3    3.30    6.00
   4   0  -3   -2.00    7.10
   4   0  -3   -1.70    6.80
   4   0  -3   -4.50    5.00
   4   0  -3   -1.30    4.20
   4   0  -3    5.90    8.40
   4   0  -3    0.60    6.60
  -4   0   2 7254.27  517.25
  -4   0   2 7362.36  518.85
  -4   0   2 7594.94  519.45
   4   0  -2 7221.18  517.15
   4   0  -2 7133.69  515.55
  -4   0   1    1.10    5.20
  -4   0   1   -1.30    4.60
  -4   0   1   -5.60    4.60
  -4   0   1   -2.20    4.90
  -4   0   1    3.00    9.60
  -4   0   1   16.80    8.70
  -4   0   1    0.80    4.40
  -4   0   1   -2.00    5.10
   4   0  -1    1.10    4.30
   4   0  -1   -1.90    4.30
   4   0  -1    1.10    5.40
   4   0  -1    4.10    6.90
   4   0  -1    2.30    5.20
   4   0  -1   -1.80    4.90
   4   0  -1   -6.80    4.70
   4   0  -1    5.80    6.90
  -4   0   0 2006.40  155.58
  -4   0   0 2188.38  156.48
  -4   0   0 1999.00  155.98
  -4   0   0 2052.09  154.78
  -4   0   0 2014.30  153.48
  -4   0   0 2154.88  149.29
  -4   0   0 2064.59  152.48
  -4   0   0 2005.70  153.78
   4   0   0 2236.98  153.98
   4   0   0 2241.48  156.58
   4   0   0 2181.88  154.08
   4   0   0 2099.19  154.78
   4   0   0 2088.89  156.08
   4   0   0 2091.79  150.98
   4   0   0 2126.09  156.28
   4   0   0 2085.39  155.18
  -4   0  -1    2.30    5.80
  -4   0  -1   -1.60    3.70
  -4   0  -1    1.30    5.40
  -4   0  -1    1.60    5.90
  -4   0  -1    8.30    3.70
  -4   0  -1    2.10    5.50
  -4   0  -1   -2.20    3.30
  -4   0  -1   -2.80    3.40
   4   0   1    9.70    7.10
   4   0   1   -0.50    5.00
   4   0   1   -0.30    4.90
   4   0   1    2.20    4.30
   4   0   1   -2.00    4.40
   4   0   1   -2.80    5.60
   4   0   1    4.80    3.50
   4   0   1   -1.00    3.00
  -4   0  -2 1627.64  121.09
  -4   0  -2 1626.14  126.69
  -4   0  -2 1605.94  122.89
  -4   0  -2 1665.13  123.39
  -4   0  -2 1752.12  122.99
  -4   0  -2 1682.43  125.09
  -4   0  -2 1595.84  121.89
  -4   0  -2 1683.93  122.79
   4   0   2 1633.34  121.19
   4   0   2 1667.63  120.69
   4   0   2 1671.53  121.29
   4   0   2 1518.85  121.29
   4   0   2 1732.93  126.89
   4   0   2 1624.14  121.79
   4   0   2 1734.23  119.19
   4   0   2 1674.63  123.59
  -4   0  -3    0.70    5.00
  -4   0  -3   -0.10    5.30
  -4   0  -3   -2.30    6.10
  -4   0  -3   -2.80    6.80
  -4   0  -3   -4.90    4.30
  -4   0  -3    0.50    5.80
  -4   0  -3    1.50    7.60
   4   0   3   -3.30    4.40
   4   0   3   -2.40    4.70
   4   0   3    3.50    6.80
   4   0   3    0.40    4.40
   4   0   3    5.80    6.30
   4   0   3   -0.50    6.90
   4   0   3   -4.70    5.90
   4   0   3    5.20    8.90
   4   0   3    5.20    5.60
  -4   0  -4 4708.43  332.37
  -4   0  -4 4716.43  335.97
  -4   0  -4 4717.03  342.67
   4   0   4 4751.42  340.87
   4   0   4 4810.62  334.47
   4   0   4 4945.51  342.37
   4   0   4 4574.04  334.97
   4   0   4 4530.85  337.77
  -4   0  -5   -2.90    5.70
  -4   0  -5    3.70    8.20
  -4   0  -5    1.30    5.70
  -4   0  -5    6.00    3.70
  -4   0  -5    2.30    4.00
   4   0   5   -3.90    4.30
   4   0   5    0.10    4.10
   4   0   5    6.70    8.90
   4   0   5    1.30    7.10
   4   0   5   -1.80    3.60
   4   0   5    3.80    4.50
   4   0   5   -1.10    6.00
   4   0   5    6.90    6.10
   4   0   5   -1.70    4.10
  -4   0  -6 1001.30   73.99
  -4   0  -6  901.91   73.09
  -4   0  -6  974.00   84.49
  -4   0  -6 1014.20   84.69
   4   0   6  920.71   94.59
   4   0   6 1042.10   86.19
   4   0   6 1153.58   78.69
   4   0   6 1031.10   90.19
   4   0   6 1274.57   93.29
   4   0   6 1077.09   81.59
   4   0   6  966.00   77.49
   4   0   6  981.60   75.89
  -4   0  -7    4.30    9.10
   4   0   7   -0.10    8.70
   4   0   7    4.60    6.10
   4   0   7    2.80    7.90
   4   0   7    9.70   10.30
   4   0   7   -3.20    4.80
   4   0   7   -0.40    8.30
   4   0   7   -0.20    6.20
   4   0   7    7.30    6.00
  -4   0  -8  461.55   52.19
   4   0   8  561.04   72.09
   4   0   8  491.15   41.20
   4   0   8  527.65   43.00
   4   0   8  439.36   44.60
   4   0   8  529.85   46.40
   4   0   8  531.85   71.99
   4   0   8  527.75   49.70
  -4   0  -9   -0.50   10.90
   4   0   9   -2.70    5.30
   4   0   9   -1.00    8.70
   4   0   9    4.20    5.30
   4   0   9   -7.60   10.30
   4   0   9    3.40    7.80
   4   0   9   -9.20    6.20
  -4   0 -10 1167.28  111.69
   4   0  10 1407.36  106.29
   4   0  10 1373.56  121.69
   4   0  10 1231.68  108.69
  -4   0 -11    2.40   10.10
   4   0  11   12.10   11.10
   4   0  11    3.90    9.60
   4   0  11   -0.40    9.80
   4   0  11   -2.50    5.20
   4   0  11   -8.60    4.10
   4   0  11   24.40   18.30
   4   0  12  186.58   44.30
   4   0  12  275.27   40.90
   4   0  12  282.47   37.90
   4   0  12  264.47   33.00
   4   0  12  267.67   41.40
   4   0  13   -2.20    9.80
   4   0  13   -0.50    8.60
   4   0  13    5.70    6.00
   4   0  13   12.30   16.60
  -5   0  14  349.57   58.09
  -5   0  14  362.36   52.79
  -5   0  14  503.75   65.99
  -5   0  14  338.67   58.39
  -5   0  14  507.75   73.89
  -5   0  14  241.38   51.59
  -5   0  14  379.66   58.79
   5   0 -14  249.38   57.39
  -5   0  13    4.50   13.70
  -5   0  13   13.90   14.70
  -5   0  13    1.00   11.10
  -5   0  13    7.90   11.00
  -5   0  13   24.10   14.60
  -5   0  13  -20.40    8.40
  -5   0  13   -9.80    7.00
  -5   0  13   11.60   11.10
   5   0 -13   12.60   13.80
   5   0 -13   -4.80    6.70
   5   0 -13   35.60   18.60
   5   0 -13   -4.60    9.00
   5   0 -13    8.10   12.20
  -5   0  12  121.19   38.00
  -5   0  12   89.39   27.00
  -5   0  12   75.59   24.70
  -5   0  12   46.80   19.50
  -5   0  12   35.80   22.10
  -5   0  12   44.30   22.10
  -5   0  12   67.69   25.60
  -5   0  12   55.99   23.70
  -5   0  12   36.00   15.00
  -5   0  12   27.10   16.40
   5   0 -12   30.40   20.00
   5   0 -12   47.20   21.00
   5   0 -12   53.09   27.20
   5   0 -12   47.10   20.10
   5   0 -12   34.90   18.70
   5   0 -12   64.89   21.80
  -5   0  11    5.60    9.90
  -5   0  11   -7.70    8.60
  -5   0  11   17.50   13.20
  -5   0  11    4.60    8.90
  -5   0  11   13.40   13.80
  -5   0  11   14.10   15.80
  -5   0  11  -10.10    5.40
  -5   0  11    0.20    9.60
  -5   0  11    1.40    4.80
  -5   0  11   -8.20    8.20
   5   0 -11   -7.80    7.30
   5   0 -11  -13.80    5.30
   5   0 -11   18.00   10.90
   5   0 -11   -9.50    8.40
   5   0 -11   -4.90    7.60
   5   0 -11    1.80   10.50
   5   0 -11   10.30   14.30
   5   0 -11    1.80   10.90
   5   0 -11   -6.00    8.20
  -5   0  10  917.11   86.59
  -5   0  10  746.93   85.29
  -5   0  10  891.21   86.79
  -5   0  10  709.03   79.19
  -5   0  10  932.81   81.29
  -5   0  10  932.21   86.09
  -5   0  10  830.82   84.69
  -5   0  10  766.92   81.19
  -5   0  10  845.72   82.59
   5   0 -10  774.82   84.29
   5   0 -10  956.70   77.69
   5   0 -10  843.72   78.79
   5   0 -10  934.11   83.09
   5   0 -10  789.12   81.69
   5   0 -10  743.33   71.39
   5   0 -10  868.21   80.89
   5   0 -10  909.11   91.29
   5   0 -10 1225.28   89.19
   5   0 -10  915.01   73.89
  -5   0   9   -0.70   13.50
  -5   0   9   -2.10    8.50
  -5   0   9  -12.80    6.60
  -5   0   9    1.70    7.70
  -5   0   9   -1.70    6.90
  -5   0   9    8.80   12.90
  -5   0   9   -2.30    9.10
  -5   0   9   -5.90    9.10
  -5   0   9   -9.80    6.00
   5   0  -9    8.60    8.80
   5   0  -9   -2.60   10.30
   5   0  -9   -0.70    7.80
   5   0  -9    1.70   10.50
   5   0  -9    2.30    8.10
   5   0  -9   -0.90    8.60
   5   0  -9   19.60   12.90
   5   0  -9    6.50   11.40
   5   0  -9    7.40    9.50
   5   0  -9    2.20    8.80
  -5   0   8  632.34   55.89
  -5   0   8  559.14   55.39
  -5   0   8  550.34   79.49
  -5   0   8  580.04   69.99
  -5   0   8  540.85   58.09
  -5   0   8  460.15   64.29
  -5   0   8  526.75   62.69
  -5   0   8  530.25   62.99
  -5   0   8  530.85   64.19
  -5   0   8  608.44   61.29
   5   0  -8  535.25   56.19
   5   0  -8  532.15   53.69
   5   0  -8  461.85   51.19
   5   0  -8  528.45   62.09
   5   0  -8  514.25   50.99
   5   0  -8  537.35   58.39
   5   0  -8  545.85   64.69
   5   0  -8  517.05   49.60
   5   0  -8  668.43   75.79
   5   0  -8  569.04   62.49
  -5   0   7   -1.40    9.60
  -5   0   7   -0.60    8.80
  -5   0   7   -5.70    6.10
  -5   0   7   -1.40    8.40
  -5   0   7   -1.70    7.90
  -5   0   7   -0.30    7.10
  -5   0   7    1.60    9.10
  -5   0   7   -0.30    7.00
  -5   0   7    1.90    8.20
  -5   0   7    0.30    8.80
   5   0  -7    1.60    6.50
   5   0  -7   -1.50    7.40
   5   0  -7    5.30   10.60
   5   0  -7    2.70    9.60
   5   0  -7    3.20    9.30
   5   0  -7    5.30    6.60
   5   0  -7   -1.40    7.70
   5   0  -7    1.50    6.10
   5   0  -7   -7.00    7.50
   5   0  -7    5.40    9.00
  -5   0   6   77.69   21.60
  -5   0   6   40.10   17.80
  -5   0   6   63.19   18.80
  -5   0   6   82.49   19.70
  -5   0   6   80.89   19.20
  -5   0   6   49.00   16.20
  -5   0   6   71.59   22.30
  -5   0   6   74.09   21.80
   5   0  -6   92.69   22.00
   5   0  -6   54.39   17.40
   5   0  -6   69.49   18.50
   5   0  -6   66.29   18.10
   5   0  -6   69.19   19.70
   5   0  -6   87.19   21.50
   5   0  -6   51.69   13.20
   5   0  -6   80.79   16.80
   5   0  -6   52.29   15.70
  -5   0   5   -4.70    6.60
  -5   0   5   -6.50    4.60
  -5   0   5    3.60    8.50
  -5   0   5   -4.70    5.10
  -5   0   5    3.60    9.00
  -5   0   5   -7.50    6.50
  -5   0   5    6.10    9.40
  -5   0   5   -1.60    7.20
   5   0  -5    4.20    9.30
   5   0  -5    5.80    8.00
   5   0  -5   -2.30    6.10
   5   0  -5   -7.30    5.70
   5   0  -5    1.50    8.40
   5   0  -5  -11.40    6.30
   5   0  -5    8.60    7.50
   5   0  -5   -3.20    6.70
   5   0  -5    3.20    6.40
  -5   0   4 4966.40  373.96
  -5   0   4 5248.77  376.26
  -5   0   4 5109.39  372.06
  -5   0   4 5311.87  376.96
  -5   0   4 5281.17  372.26
  -5   0   4 5200.18  374.76
  -5   0   4 5182.78  373.86
  -5   0   4 5214.08  374.26
   5   0  -4 5131.69  373.06
   5   0  -4 5115.49  370.06
   5   0  -4 5193.98  375.26
   5   0  -4 4958.20  372.36
   5   0  -4 5359.16  375.26
   5   0  -4 5193.08  366.16
   5   0  -4 5270.77  373.16
   5   0  -4 5209.48  374.76
   5   0  -4 5023.20  370.76
  -5   0   3   -1.70    8.00
  -5   0   3    4.00    9.20
  -5   0   3   -2.10    6.90
  -5   0   3   -5.20    7.90
  -5   0   3    6.70   10.80
  -5   0   3   -4.80    6.40
  -5   0   3    0.70    6.00
  -5   0   3   13.50   15.30
   5   0  -3    5.50    9.30
   5   0  -3    0.30    6.30
   5   0  -3   -0.50    6.00
   5   0  -3   13.90   10.50
   5   0  -3    4.90    9.60
   5   0  -3    0.20    4.90
   5   0  -3    5.40    9.20
   5   0  -3    7.10    9.50
   5   0  -3    0.10    6.80
   5   0  -3    4.90    8.90
  -5   0   2 3348.47  245.28
  -5   0   2 4128.19  256.17
  -5   0   2 3264.67  246.38
  -5   0   2 3382.36  251.17
  -5   0   2 3340.87  249.08
  -5   0   2 3257.77  248.18
  -5   0   2 3346.97  248.78
  -5   0   2 3302.07  250.27
   5   0  -2 3350.56  249.88
   5   0  -2 3395.46  249.08
   5   0  -2 3401.66  250.37
   5   0  -2 3442.46  248.08
   5   0  -2 3460.95  246.08
   5   0  -2 3421.46  250.17
   5   0  -2 3405.46  249.48
   5   0  -2 3269.07  246.58
  -5   0   1   -2.90    5.90
  -5   0   1    0.50    6.90
  -5   0   1    3.60    6.10
  -5   0   1    3.90    7.50
  -5   0   1   11.80    7.80
  -5   0   1    4.90    7.60
  -5   0   1   16.20   11.10
  -5   0   1    1.00    7.60
   5   0  -1   -2.70    5.30
   5   0  -1    7.30    8.00
   5   0  -1    4.10    9.50
   5   0  -1   -1.70    8.00
   5   0  -1    2.80    7.10
   5   0  -1   -2.20    6.80
   5   0  -1    4.30    7.90
   5   0  -1    0.90    7.10
  -5   0   0 3612.14  260.97
  -5   0   0 3578.44  262.27
  -5   0   0 3493.05  265.17
  -5   0   0 3632.84  264.17
  -5   0   0 3475.15  265.27
  -5   0   0 3773.62  266.77
  -5   0   0 3447.76  262.47
   5   0   0 3858.31  265.37
   5   0   0 3565.44  265.07
   5   0   0 3715.03  262.87
   5   0   0 3720.43  265.77
   5   0   0 3792.72  262.57
   5   0   0 3585.44  265.57
   5   0   0 3795.82  259.27
   5   0   0 3629.14  263.97
  -5   0  -1    1.80    7.40
  -5   0  -1   -2.90    5.70
  -5   0  -1   -1.10    3.50
  -5   0  -1   -4.70    7.20
  -5   0  -1    0.20    6.50
  -5   0  -1    1.50    8.20
  -5   0  -1   13.20    9.30
  -5   0  -1   -1.40    5.30
   5   0   1   -0.20    7.10
   5   0   1   -3.70    8.00
   5   0   1    2.50    6.30
   5   0   1   -2.90    6.40
   5   0   1   -5.90    9.10
   5   0   1   -9.30    5.80
   5   0   1   -8.10    6.80
   5   0   1    6.70    4.90
  -5   0  -2   64.59   15.10
  -5   0  -2   37.10   12.40
  -5   0  -2   60.69   14.10
  -5   0  -2   77.39   18.60
  -5   0  -2   54.09    9.00
  -5   0  -2   68.99   11.00
  -5   0  -2   36.50   12.50
  -5   0  -2   44.80   11.10
  -5   0  -2  108.59   19.90
  -5   0  -2   36.10    8.50
   5   0   2   70.89   14.90
   5   0   2   29.80   10.90
   5   0   2   54.29   14.20
   5   0   2   62.29   10.70
   5   0   2   69.79   13.70
   5   0   2   59.19   17.20
   5   0   2   88.89   17.90
   5   0   2   48.30   10.80
   5   0   2   51.09   11.90
  -5   0  -3    1.80    5.80
  -5   0  -3   -0.30    6.20
  -5   0  -3   -1.60    6.30
  -5   0  -3   -5.20    6.10
  -5   0  -3    0.10    4.60
  -5   0  -3   11.20    9.40
  -5   0  -3    1.60    5.50
  -5   0  -3   -0.50    6.00
   5   0   3    1.00    4.50
   5   0   3   -5.80    4.20
   5   0   3    3.30    5.10
   5   0   3   -3.60    6.50
   5   0   3   -2.30    6.10
   5   0   3   -4.90    4.70
   5   0   3   -1.70    5.60
   5   0   3   -1.70    4.90
   5   0   3   -2.80    6.20
  -5   0  -4  641.94   68.69
  -5   0  -4  429.46   38.30
  -5   0  -4  405.46   42.30
  -5   0  -4  434.76   39.60
  -5   0  -4  421.66   45.50
  -5   0  -4  449.86   38.50
  -5   0  -4  441.16   38.20
   5   0   4  477.45   38.20
   5   0   4  445.56   38.40
   5   0   4  447.16   40.30
   5   0   4  484.45   44.30
   5   0   4  455.45   40.60
   5   0   4  412.36   44.90
   5   0   4  420.06   37.50
   5   0   4  410.66   37.00
   5   0   4  460.35   38.50
   5   0   4  386.06   40.80
  -5   0  -5   -6.50    5.30
  -5   0  -5    2.70    4.70
  -5   0  -5   -0.40    3.50
  -5   0  -5    1.80    7.00
   5   0   5   14.80   11.00
   5   0   5   -4.50    6.50
   5   0   5   -4.40    5.60
   5   0   5   -1.10    6.40
   5   0   5   10.80    5.70
   5   0   5    2.60    4.60
   5   0   5   -7.00    3.70
   5   0   5    7.80    6.70
   5   0   5   12.10    6.50
   5   0   5    5.30    4.90
   5   0   5    6.20    5.30
  -5   0  -6 2780.02  198.68
  -5   0  -6 2673.03  198.08
  -5   0  -6 2784.62  217.58
  -5   0  -6 2589.64  208.38
  -5   0  -6 2759.72  210.98
   5   0   6 3358.86  220.18
   5   0   6 2759.52  200.98
   5   0   6 2809.02  204.78
   5   0   6 2911.91  215.88
   5   0   6 2805.02  201.28
   5   0   6 2840.02  200.78
   5   0   6 2909.51  220.28
   5   0   6 2915.61  203.38
   5   0   6 2596.34  213.08
   5   0   6 2775.32  200.28
  -5   0  -7    6.20   10.30
   5   0   7   -1.10   10.20
   5   0   7    1.50    4.50
   5   0   7   -4.10    4.90
   5   0   7    4.00    5.70
   5   0   7   -3.00    4.60
   5   0   7    5.20    7.70
   5   0   7   11.90   12.40
   5   0   7    2.40   10.10
  -5   0  -8    5.10   11.30
   5   0   8   27.50    8.60
   5   0   8   10.40    7.70
   5   0   8   23.10   11.80
   5   0   8   22.10    7.60
   5   0   8   17.90   10.40
   5   0   8   15.90   13.10
   5   0   8   28.40   16.70
   5   0   8    4.80    6.90
  -5   0  -9  -11.70    8.00
   5   0   9   -4.50   10.80
   5   0   9   -5.10    5.20
   5   0   9   -2.70    8.00
   5   0   9   -1.40    5.80
   5   0   9    1.50    6.60
   5   0   9    8.60   11.90
  -5   0 -10   71.89   25.00
   5   0  10   78.49   26.30
   5   0  10  114.69   18.90
   5   0  10  116.59   21.30
   5   0  10   89.69   18.10
   5   0  10  132.29   38.10
   5   0  10  104.59   28.30
  -5   0 -11   -8.20    7.50
   5   0  11    0.20    5.20
   5   0  11    7.80   10.60
   5   0  11    4.40    7.10
   5   0  11   -7.00    8.60
  -5   0 -12  404.26   62.99
   5   0  12  262.97   43.90
   5   0  12  326.37   40.20
   5   0  12  242.18   49.99
   5   0  12  293.67   39.20
  -6   0  13   16.80   20.10
  -6   0  13  -11.90   12.10
  -6   0  13    2.90   10.20
  -6   0  13   -6.50   14.50
  -6   0  13    9.30   15.90
  -6   0  13   -3.00   10.00
  -6   0  13    1.80   12.00
  -6   0  13   -8.10    5.60
   6   0 -13    5.60   12.30
   6   0 -13    1.10   11.80
   6   0 -13    9.50   11.90
   6   0 -13    2.10    6.10
  -6   0  12   63.49   23.60
  -6   0  12   13.20   19.90
  -6   0  12   40.70   21.30
  -6   0  12   12.60   18.00
  -6   0  12   71.39   33.30
  -6   0  12   31.80   16.30
  -6   0  12   54.69   23.60
  -6   0  12   33.40   19.90
   6   0 -12   38.50   19.60
   6   0 -12   23.10   19.40
   6   0 -12   37.20   16.10
   6   0 -12   33.90   16.70
   6   0 -12   46.90   20.30
   6   0 -12   42.90   23.50
   6   0 -12   25.30   17.40
   6   0 -12   43.90   14.00
   6   0 -12   31.90   12.80
   6   0 -12   33.40   18.50
  -6   0  11   -9.80   11.90
  -6   0  11   -3.60    7.40
  -6   0  11    8.00   11.60
  -6   0  11   -6.60    8.30
  -6   0  11   12.50    8.20
  -6   0  11    6.80   12.10
  -6   0  11    0.80   10.60
  -6   0  11    7.50   11.80
  -6   0  11  -14.60    6.80
  -6   0  11    5.10   13.50
   6   0 -11  -13.50    7.50
   6   0 -11    3.30   15.20
   6   0 -11    0.40   12.00
   6   0 -11    1.80    9.70
   6   0 -11   -3.60    8.10
   6   0 -11   12.50   12.40
   6   0 -11   -9.20    7.80
   6   0 -11    3.30   11.90
   6   0 -11   -3.00   12.20
  -6   0  10  154.88   38.90
  -6   0  10   83.39   25.40
  -6   0  10  185.28   39.20
  -6   0  10  114.19   30.20
  -6   0  10  133.29   31.60
  -6   0  10  203.28   40.50
  -6   0  10  153.48   34.80
  -6   0  10  114.69   32.70
  -6   0  10  141.39   35.20
   6   0 -10  109.39   29.20
   6   0 -10  167.88   38.60
   6   0 -10  173.28   36.00
   6   0 -10  156.48   37.70
   6   0 -10  163.78   28.30
   6   0 -10  149.29   30.10
   6   0 -10  169.78   30.10
   6   0 -10  166.48   34.20
   6   0 -10  124.29   29.10
   6   0 -10  109.49   24.80
  -6   0   9  -10.90    7.30
  -6   0   9    9.40   12.60
  -6   0   9  -10.60    7.90
  -6   0   9   -2.10    9.80
  -6   0   9  -10.90    7.20
  -6   0   9   10.70   12.70
  -6   0   9   -0.30    9.00
  -6   0   9  -14.50   14.40
   6   0  -9    0.40   10.60
   6   0  -9   -0.50   11.20
   6   0  -9   -0.20    9.50
   6   0  -9    2.80    9.00
   6   0  -9  -10.40    7.40
   6   0  -9   -7.80    7.10
   6   0  -9    1.70    6.90
   6   0  -9    6.10    8.70
   6   0  -9    0.20   11.60
   6   0  -9   -4.00   10.90
  -6   0   8 1465.95  123.69
  -6   0   8 1605.34  129.49
  -6   0   8 1604.34  128.49
  -6   0   8 1564.84  128.69
  -6   0   8 1483.15  124.39
  -6   0   8 1485.95  124.79
  -6   0   8 1405.96  123.09
  -6   0   8 1465.15  124.19
  -6   0   8 1449.15  120.79
   6   0  -8 1424.26  115.29
   6   0  -8 1405.26  117.09
   6   0  -8 1505.75  116.69
   6   0  -8 1286.17  122.79
   6   0  -8 1422.06  128.49
   6   0  -8 1411.76  123.59
   6   0  -8 1388.96  119.79
   6   0  -8 1381.76  122.69
   6   0  -8 1457.15  122.89
   6   0  -8 1438.36  121.79
  -6   0   7   -9.00    7.90
  -6   0   7   -8.90    5.80
  -6   0   7    1.00    8.60
  -6   0   7   -4.90    9.20
  -6   0   7   -7.30    8.90
  -6   0   7   10.60   11.70
  -6   0   7   -4.10    8.00
  -6   0   7  -13.40    5.80
   6   0  -7   -2.30    8.00
   6   0  -7   -3.80    7.00
   6   0  -7    0.20    6.80
   6   0  -7    1.30   10.40
   6   0  -7    6.90   10.20
   6   0  -7   12.90   11.40
   6   0  -7   -3.60    5.70
   6   0  -7    5.50    7.80
   6   0  -7   -8.50    8.90
   6   0  -7   -5.20    7.40
  -6   0   6  474.25   51.99
  -6   0   6  355.06   51.79
  -6   0   6  374.16   50.49
  -6   0   6  430.26   51.99
  -6   0   6  330.27   41.80
  -6   0   6  350.26   50.99
  -6   0   6  261.27   41.70
  -6   0   6  428.86   57.59
   6   0  -6  310.47   43.20
   6   0  -6  320.57   46.50
   6   0  -6  297.97   46.20
   6   0  -6  363.16   48.10
   6   0  -6  451.05   48.60
   6   0  -6  394.56   50.09
   6   0  -6  401.76   49.70
   6   0  -6  333.97   35.10
   6   0  -6  336.97   48.20
  -6   0   5    4.80    9.10
  -6   0   5   -4.90    7.80
  -6   0   5    2.20    7.30
  -6   0   5  -13.60    4.00
  -6   0   5    1.00    8.80
  -6   0   5   -2.70    8.40
  -6   0   5    2.40    9.60
  -6   0   5   -2.10    8.90
   6   0  -5   -9.80    7.50
   6   0  -5    3.30    7.10
   6   0  -5   13.50   12.60
   6   0  -5   -5.90    5.90
   6   0  -5   -2.40    8.20
   6   0  -5    6.30    9.60
   6   0  -5   -3.20    6.70
   6   0  -5    3.10    6.10
   6   0  -5   -0.30    6.20
  -6   0   4 5660.03  415.26
  -6   0   4 5641.94  416.06
  -6   0   4 5974.60  413.66
  -6   0   4 5793.42  412.76
  -6   0   4 5652.33  415.46
  -6   0   4 5880.01  416.36
  -6   0   4 5681.43  417.76
  -6   0   4 5944.01  419.66
   6   0  -4 5559.34  413.36
   6   0  -4 5817.22  415.36
   6   0  -4 5812.32  417.06
   6   0  -4 5575.74  411.66
   6   0  -4 5467.15  411.66
   6   0  -4 5879.91  418.26
   6   0  -4 5678.93  414.36
   6   0  -4 5717.03  405.56
   6   0  -4 5924.61  416.96
  -6   0   3  -11.90    5.30
  -6   0   3   -7.00    7.50
  -6   0   3    7.90   10.40
  -6   0   3    0.20    7.40
  -6   0   3   -1.80    6.40
  -6   0   3  -13.90    6.10
  -6   0   3   -6.30    7.10
  -6   0   3    0.70    8.90
   6   0  -3   -4.20    8.30
   6   0  -3    0.30    8.70
   6   0  -3   -3.10    6.80
   6   0  -3   11.30   10.40
   6   0  -3   -4.10    5.10
   6   0  -3   10.60    9.90
   6   0  -3   -1.30    4.70
   6   0  -3    0.30    6.60
   6   0  -3  -14.60    5.70
  -6   0   2 2952.20  232.18
  -6   0   2 3268.07  227.38
  -6   0   2 2978.40  230.08
  -6   0   2 3087.09  233.88
  -6   0   2 3053.29  230.68
  -6   0   2 3059.69  231.28
  -6   0   2 3160.48  228.28
  -6   0   2 3161.08  231.78
   6   0  -2 3139.59  227.08
   6   0  -2 2914.41  227.68
   6   0  -2 3174.28  232.68
   6   0  -2 3130.29  232.48
   6   0  -2 3105.99  231.28
   6   0  -2 3102.49  231.58
   6   0  -2 3083.59  232.58
   6   0  -2 3288.57  230.28
  -6   0   1   -4.30    7.10
  -6   0   1   -3.00    6.00
  -6   0   1   -1.90    9.00
  -6   0   1    0.80    8.70
  -6   0   1   -1.10    6.50
  -6   0   1    5.30    8.60
  -6   0   1   -0.10    7.30
  -6   0   1   -1.70    4.90
   6   0  -1   -3.30    8.00
   6   0  -1    1.30    8.70
   6   0  -1   -3.80    7.40
   6   0  -1   -4.20    6.40
   6   0  -1   -7.70    4.70
   6   0  -1   -6.20    5.40
   6   0  -1   -1.20    5.80
  -6   0   0 5181.48  381.26
  -6   0   0 5479.35  386.36
  -6   0   0 5253.97  383.86
  -6   0   0 5224.98  382.46
  -6   0   0 5331.57  386.16
  -6   0   0 5252.07  386.06
   6   0   0 5320.27  384.66
   6   0   0 5327.27  385.56
   6   0   0 5507.95  381.86
   6   0   0 5479.75  384.16
   6   0   0 5416.06  386.16
   6   0   0 5336.37  385.26
  -6   0  -1    2.90    6.30
  -6   0  -1   -1.00    8.40
  -6   0  -1    3.80    8.70
  -6   0  -1  -13.30    5.80
  -6   0  -1   -3.10    5.70
  -6   0  -1   -0.30    6.10
  -6   0  -1   -0.70    6.60
  -6   0  -1    5.00    8.50
  -6   0  -1    1.50    3.80
   6   0   1   -3.80    6.10
   6   0   1  -14.50    6.40
   6   0   1    2.80    7.70
   6   0   1    2.60    8.20
   6   0   1    2.20    4.90
   6   0   1   -0.40    7.30
   6   0   1   -6.60    7.90
   6   0   1   -3.80    5.60
  -6   0  -2 3260.67  249.18
  -6   0  -2 3519.95  242.58
  -6   0  -2 3460.05  249.38
  -6   0  -2 3278.77  253.17
  -6   0  -2 3240.78  249.18
  -6   0  -2 3285.47  242.08
  -6   0  -2 3232.08  241.58
  -6   0  -2 3311.37  246.98
  -6   0  -2 3366.16  250.07
  -6   0  -2 3426.26  248.48
   6   0   2 3462.05  246.68
   6   0   2 3533.75  250.87
   6   0   2 3500.35  241.28
   6   0   2 3387.06  247.98
   6   0   2 3656.13  246.08
   6   0   2 3497.35  253.77
   6   0   2 3420.96  247.18
   6   0   2 3466.75  242.38
   6   0   2 3600.44  250.87
  -6   0  -3    2.40    8.10
  -6   0  -3   -3.50    4.80
  -6   0  -3   -1.90    6.50
  -6   0  -3   -0.40    6.10
  -6   0  -3   -4.60    5.00
  -6   0  -3   -8.30    6.20
  -6   0  -3   -6.40    6.40
  -6   0  -3    3.40    5.30
   6   0   3    1.50    4.70
   6   0   3   -3.30    6.90
   6   0   3    2.50    7.80
   6   0   3    6.60    5.50
   6   0   3    0.40    7.30
   6   0   3   -5.30    4.80
   6   0   3   10.00    7.30
   6   0   3   -6.20    6.80
   6   0   3   -6.00    5.30
  -6   0  -4  120.19   19.30
  -6   0  -4  125.29   20.80
  -6   0  -4  152.68   29.60
  -6   0  -4  128.99   26.00
  -6   0  -4  114.39   19.70
  -6   0  -4  145.89   21.50
  -6   0  -4  141.09   29.80
   6   0   4  132.29   20.40
   6   0   4  106.19   18.30
   6   0   4  131.59   20.40
   6   0   4  110.99   21.60
   6   0   4  138.69   20.30
   6   0   4  102.79   20.00
   6   0   4  155.78   31.20
   6   0   4  114.99   19.90
   6   0   4  146.79   23.00
  -6   0  -5   -3.40    4.80
  -6   0  -5    3.80    8.00
  -6   0  -5   13.10    6.30
  -6   0  -5    2.50    5.80
  -6   0  -5    6.30    6.50
  -6   0  -5   -4.30    5.00
   6   0   5    2.30    6.20
   6   0   5   -1.00    5.40
   6   0   5   -1.30    6.90
   6   0   5    2.80    7.40
   6   0   5   -5.20    8.30
   6   0   5   -1.60    5.40
   6   0   5  -10.10    4.60
   6   0   5   -0.80    6.20
   6   0   5    2.10    7.40
   6   0   5   -3.20    4.90
  -6   0  -6 1869.01  147.39
  -6   0  -6 1755.12  150.48
  -6   0  -6 1748.43  133.49
  -6   0  -6 1788.52  134.19
  -6   0  -6 1882.61  143.79
   6   0   6 1723.43  153.58
   6   0   6 1842.32  138.89
   6   0   6 1941.21  137.19
   6   0   6 1870.11  138.59
   6   0   6 1960.60  139.29
   6   0   6 1875.91  147.79
   6   0   6 1792.12  149.59
   6   0   6 1867.61  136.79
   6   0   6 1909.21  137.29
  -6   0  -7   -4.70    8.20
   6   0   7    2.30    5.40
   6   0   7    0.10    6.40
   6   0   7  -12.20    5.20
   6   0   7   -4.50    6.30
   6   0   7   -1.40    5.10
   6   0   7   11.20   13.70
   6   0   7   11.60   13.10
   6   0   7    0.70   10.10
  -6   0  -8    5.20   10.20
   6   0   8    5.60   12.20
   6   0   8   -0.40    5.30
   6   0   8   -1.40    5.00
   6   0   8   -2.40    5.50
   6   0   8    5.20    8.90
   6   0   8   -5.10   10.40
  -6   0  -9    3.50   13.70
   6   0   9  -18.70    9.80
   6   0   9   -1.10    5.70
   6   0   9    1.90   10.00
   6   0   9   -1.90    7.60
   6   0   9   -1.80    6.60
  -6   0 -10   26.50   17.10
   6   0  10   16.70   15.50
   6   0  10   50.89   21.10
  -6   0 -11   25.70   19.00
   6   0  11   -0.40    7.80
   6   0  11   -6.80   10.20
  -6   0 -12  379.56   63.89
   6   0  12  517.15   76.59
   6   0  12  433.66   55.49
  -7   0  13   -5.90    7.20
  -7   0  13   11.20   16.00
  -7   0  13   -5.90    9.40
  -7   0  13  -10.70    7.80
  -7   0  13   14.40   15.60
  -7   0  13    2.20   11.60
  -7   0  13   21.00   13.30
   7   0 -13   19.90   17.10
   7   0 -13   -0.80    9.60
   7   0 -13   26.50   11.40
   7   0 -13    0.10    7.30
   7   0 -13   15.60   14.90
   7   0 -13    4.90   12.40
  -7   0  12   -0.70    9.70
  -7   0  12   -3.90    9.40
  -7   0  12   -4.90   13.80
  -7   0  12   11.00   11.50
  -7   0  12   18.40   17.90
  -7   0  12   98.09   54.99
  -7   0  12    2.90   12.60
  -7   0  12   -5.30    9.30
  -7   0  12   37.90   20.70
   7   0 -12   15.90   11.90
   7   0 -12   -5.00    9.30
   7   0 -12   -4.50    9.20
   7   0 -12   27.20   17.20
   7   0 -12   14.20   14.80
   7   0 -12    8.00   14.80
   7   0 -12    4.60    8.50
  -7   0  11  -12.50    9.50
  -7   0  11   15.80   14.20
  -7   0  11   11.40   13.30
  -7   0  11  -11.40    7.10
  -7   0  11    9.10   13.00
  -7   0  11    3.30   14.60
  -7   0  11   15.20   15.00
  -7   0  11    5.70   12.70
  -7   0  11   -6.10    8.90
   7   0 -11   16.40   17.50
   7   0 -11    2.00   11.30
   7   0 -11   -7.60   12.40
   7   0 -11   20.80   14.30
   7   0 -11   -1.60   13.70
   7   0 -11   10.40   10.50
   7   0 -11   -7.90    8.50
   7   0 -11  -12.40    4.80
   7   0 -11  -12.00    7.60
   7   0 -11    8.40   12.10
  -7   0  10  810.32  102.79
  -7   0  10  830.22   90.49
  -7   0  10  937.31   89.79
  -7   0  10  859.01   87.39
  -7   0  10  864.31   87.79
  -7   0  10  693.63   80.49
  -7   0  10  877.61   88.89
  -7   0  10  863.01  101.99
   7   0 -10  795.52   78.99
   7   0 -10  887.01   80.39
   7   0 -10 1105.49   93.09
   7   0 -10  885.71   83.79
   7   0 -10 1038.90   82.19
   7   0 -10  768.22   87.99
   7   0 -10 1146.69   94.29
   7   0 -10  839.32   84.89
   7   0 -10 1096.29  146.49
   7   0 -10  856.71   87.69
  -7   0   9   16.70   15.90
  -7   0   9   -8.60    6.90
  -7   0   9   -7.70    9.10
  -7   0   9    0.60    7.70
  -7   0   9   -9.50    6.90
  -7   0   9  -13.50    4.90
  -7   0   9    1.60   11.80
  -7   0   9   10.80   10.40
   7   0  -9   -1.00    7.00
   7   0  -9    3.10   10.50
   7   0  -9    6.20   11.70
   7   0  -9   -1.10    6.70
   7   0  -9   -0.50   10.70
   7   0  -9   -1.30    8.40
   7   0  -9   17.00   14.80
   7   0  -9   -3.80    9.40
   7   0  -9    0.60   10.70
   7   0  -9    4.90   12.10
  -7   0   8  175.88   36.50
  -7   0   8  254.27   45.90
  -7   0   8  193.88   34.70
  -7   0   8  200.48   40.70
  -7   0   8  196.48   36.50
  -7   0   8  209.88   38.20
  -7   0   8  236.08   40.70
  -7   0   8  196.38   40.00
  -7   0   8  200.98   40.20
   7   0  -8  227.08   43.00
   7   0  -8  189.38   29.70
   7   0  -8  340.17   57.59
   7   0  -8  329.57   54.79
   7   0  -8  165.58   35.10
   7   0  -8  189.78   36.60
   7   0  -8  207.68   40.80
   7   0  -8  225.58   39.90
   7   0  -8  235.88   37.00
   7   0  -8  205.48   33.80
  -7   0   7   -5.60    9.00
  -7   0   7   -7.40    7.30
  -7   0   7   -0.50    9.60
  -7   0   7    9.60   14.40
  -7   0   7  -18.90    6.20
  -7   0   7   -9.90    5.30
  -7   0   7   -3.80    8.20
  -7   0   7   -7.80    9.00
   7   0  -7   -4.10    8.80
   7   0  -7   -3.00    8.40
   7   0  -7   11.10   11.40
   7   0  -7    0.30    6.30
   7   0  -7   -6.00    7.80
   7   0  -7   -9.70    6.00
   7   0  -7   -1.90   10.10
   7   0  -7   -8.90    6.50
   7   0  -7   -0.50    9.70
  -7   0   6   62.49   21.10
  -7   0   6   84.89   26.40
  -7   0   6   71.89   25.60
  -7   0   6   62.49   18.60
  -7   0   6   75.79   23.00
  -7   0   6   73.69   23.10
  -7   0   6   47.30   18.40
  -7   0   6   71.89   21.10
   7   0  -6   56.09   20.10
   7   0  -6   60.99   21.10
   7   0  -6   95.79   22.50
   7   0  -6   93.49   27.80
   7   0  -6   58.39   18.50
   7   0  -6   93.99   24.00
   7   0  -6   65.79   23.20
   7   0  -6   62.39   15.50
   7   0  -6  103.39   26.20
  -7   0   5    3.10    8.80
  -7   0   5    2.60   10.30
  -7   0   5   -0.30   10.20
  -7   0   5  -12.80    5.20
  -7   0   5    2.10    9.60
  -7   0   5  -12.50    8.30
  -7   0   5    1.40   10.50
  -7   0   5  -18.00    5.70
   7   0  -5   -2.40    7.70
   7   0  -5  -17.50    5.80
   7   0  -5    6.70   10.00
   7   0  -5    3.00    9.90
   7   0  -5   -1.60   10.20
   7   0  -5    3.90   10.20
   7   0  -5   -3.10    4.70
   7   0  -5  -12.40    4.30
   7   0  -5  -18.50    6.90
  -7   0   4 1393.96  123.49
  -7   0   4 1467.55  123.59
  -7   0   4 1568.54  118.29
  -7   0   4 1438.76  120.99
  -7   0   4 1456.75  120.79
  -7   0   4 1487.15  122.19
  -7   0   4 1541.15  118.69
  -7   0   4 1511.75  121.89
   7   0  -4 1500.85  122.89
   7   0  -4 1430.96  121.09
   7   0  -4 1488.35  119.69
   7   0  -4 1547.15  122.19
   7   0  -4 1483.45  109.79
   7   0  -4 1373.86  116.89
   7   0  -4 1284.57  116.59
   7   0  -4 1538.65  123.89
   7   0  -4 1368.36  116.99
  -7   0   3  -13.50    4.60
  -7   0   3    4.10    9.20
  -7   0   3    4.00   10.40
  -7   0   3   -9.30    7.70
  -7   0   3    5.20    9.60
  -7   0   3   -7.70    6.50
  -7   0   3   -2.80    5.60
   7   0  -3   12.30   12.40
   7   0  -3   -1.00    9.30
   7   0  -3    3.50    7.20
   7   0  -3   -3.70    6.90
   7   0  -3   -1.00    4.70
   7   0  -3   -3.10    8.30
   7   0  -3   -9.30    6.90
   7   0  -3    2.70    7.40
   7   0  -3   -4.10    5.50
   7   0  -3    2.40    9.60
  -7   0   2 2452.15  187.38
  -7   0   2 2614.34  184.58
  -7   0   2 2502.25  191.18
  -7   0   2 2376.16  187.68
  -7   0   2 2372.96  181.28
  -7   0   2 2475.35  187.28
  -7   0   2 2407.66  187.68
   7   0  -2 2323.27  187.38
   7   0  -2 2490.85  187.78
   7   0  -2 2446.96  184.58
   7   0  -2 2482.95  189.58
   7   0  -2 2380.66  188.98
   7   0  -2 2421.46  188.98
   7   0  -2 2400.96  185.28
   7   0  -2 2543.45  183.18
  -7   0   1   -3.40    5.50
  -7   0   1   13.00   10.00
  -7   0   1    3.00    6.90
  -7   0   1    2.40    4.70
  -7   0   1    1.30    7.40
  -7   0   1   -7.20    6.40
  -7   0   1  -13.70    6.40
   7   0  -1    5.00    8.20
   7   0  -1   -2.10    8.80
   7   0  -1   -2.00    5.10
   7   0  -1    1.50    7.00
   7   0  -1   -1.20    7.20
   7   0  -1    2.70    6.10
   7   0  -1   -8.40    6.70
   7   0  -1    5.90    8.50
  -7   0   0 7636.14  531.55
  -7   0   0 7307.87  523.55
  -7   0   0 7154.58  528.25
  -7   0   0 7380.76  531.55
  -7   0   0 7256.97  531.35
  -7   0   0 7242.68  527.55
  -7   0   0 7438.26  525.95
   7   0   0 7632.64  521.95
   7   0   0 7074.89  527.85
   7   0   0 7511.95  531.65
   7   0   0 7522.05  530.05
   7   0   0 7602.64  530.65
   7   0   0 7275.27  530.55
   7   0   0 7504.55  526.95
   7   0   0 7460.65  526.15
  -7   0  -1   -2.30    7.60
  -7   0  -1   -1.30    3.50
  -7   0  -1    5.40    7.50
  -7   0  -1   -1.40    7.00
  -7   0  -1    3.60    7.70
  -7   0  -1    6.30    7.80
  -7   0  -1    9.20    9.80
  -7   0  -1    5.10    9.70
  -7   0  -1    5.70    6.50
   7   0   1   -0.30    9.30
   7   0   1    0.00    4.60
   7   0   1    2.70    8.20
   7   0   1   -2.60    6.10
   7   0   1    3.20    7.40
   7   0   1    2.90    9.30
   7   0   1    5.10    6.90
   7   0   1    0.40    7.80
  -7   0  -2 3485.55  259.47
  -7   0  -2 3607.24  267.37
  -7   0  -2 3645.14  268.27
  -7   0  -2 3710.93  273.87
  -7   0  -2 3593.54  259.77
  -7   0  -2 3712.43  269.47
  -7   0  -2 3314.67  267.17
  -7   0  -2 3380.26  265.27
  -7   0  -2 3719.53  270.17
  -7   0  -2 3517.25  260.27
   7   0   2 3690.23  269.87
   7   0   2 3919.81  269.97
   7   0   2 3858.11  266.37
   7   0   2 3674.73  263.27
   7   0   2 3795.22  266.67
   7   0   2 3826.72  274.07
   7   0   2 4034.50  270.97
   7   0   2 3703.33  267.37
  -7   0  -3    1.00    6.80
  -7   0  -3    3.60    6.90
  -7   0  -3   -3.90    6.00
  -7   0  -3   -5.10    4.90
  -7   0  -3    0.90    5.20
  -7   0  -3    1.50    6.90
  -7   0  -3  -10.00    5.10
  -7   0  -3   -2.60    6.70
   7   0   3   -7.00    6.80
   7   0   3   -0.30    8.00
   7   0   3   -1.70    5.40
   7   0   3   -3.50    8.70
   7   0   3    7.40    7.30
   7   0   3    3.00    5.40
   7   0   3    0.10    4.70
   7   0   3   -2.70    5.60
  -7   0  -4   86.39   23.70
  -7   0  -4  132.29   23.90
  -7   0  -4   80.89   22.00
  -7   0  -4  100.39   19.60
  -7   0  -4   86.59   17.90
  -7   0  -4   96.69   19.70
  -7   0  -4  107.79   24.60
  -7   0  -4  134.99   20.30
   7   0   4  109.69   19.40
   7   0   4  113.39   23.20
   7   0   4   94.29   19.80
   7   0   4  135.79   21.30
   7   0   4  127.99   21.80
   7   0   4  132.29   22.10
   7   0   4  113.79   26.60
   7   0   4   95.29   20.00
  -7   0  -5   -3.80    7.20
  -7   0  -5   -1.70    9.80
  -7   0  -5    3.40    7.20
  -7   0  -5   -4.20    6.90
  -7   0  -5    0.20    5.00
  -7   0  -5   -0.30    5.40
  -7   0  -5  -13.00    6.00
   7   0   5   -1.40    5.40
   7   0   5   -2.10    7.70
   7   0   5   -2.60    5.80
   7   0   5   -0.60    6.40
   7   0   5  -12.10    8.00
   7   0   5   -3.80    6.10
   7   0   5  -12.50    4.80
   7   0   5   -9.50    7.30
   7   0   5   -3.00    6.00
  -7   0  -6   18.50   15.40
  -7   0  -6   12.40   12.00
  -7   0  -6   21.10    7.90
  -7   0  -6   12.20    7.90
  -7   0  -6   14.90   10.80
   7   0   6   17.20   10.50
   7   0   6   21.60   14.30
   7   0   6   15.10   13.00
   7   0   6   24.00    9.70
   7   0   6   16.20   13.90
   7   0   6   21.10   10.00
   7   0   6   27.90   10.50
   7   0   6    5.50    7.20
   7   0   6    4.30    9.40
  -7   0  -7   -4.30   10.10
   7   0   7   -4.70    7.70
   7   0   7   -2.90    6.50
   7   0   7   14.60   12.70
   7   0   7   -1.60    5.50
   7   0   7   -3.40    7.50
   7   0   7    5.80    7.70
   7   0   7    2.10    5.90
   7   0   7   10.90   12.90
  -7   0  -8    8.00   13.40
   7   0   8   11.60    8.00
   7   0   8    3.30    6.90
   7   0   8   27.60   18.00
   7   0   8    8.40    7.00
   7   0   8    8.10   13.00
   7   0   8   12.50    6.80
   7   0   8   15.90    9.00
  -7   0  -9   -8.80    9.30
   7   0   9    4.20    6.10
   7   0   9   -7.50    6.90
   7   0   9   -1.80    6.60
   7   0   9    5.30    9.80
   7   0   9    4.30    6.20
   7   0   9    5.00   12.90
  -7   0 -10  151.88   37.80
   7   0  10  180.08   27.00
   7   0  10  165.08   29.00
   7   0  10  210.88   45.10
   7   0  10  143.09   24.10
   7   0  10  166.48   29.80
  -7   0 -11   -6.30    9.40
   7   0  11    5.10   13.30
   7   0  11    1.80    8.30
   7   0  11    7.60    7.20
  -8   0  13   -5.70   11.00
  -8   0  13   28.60   20.90
  -8   0  13   -5.60   10.40
  -8   0  13   -5.10    9.20
  -8   0  13   15.20   15.30
  -8   0  13   10.80   15.40
  -8   0  13   -2.40    9.90
   8   0 -13   17.00   16.20
   8   0 -13    6.80    9.00
   8   0 -13   -3.40    7.90
   8   0 -13    5.50   12.10
   8   0 -13    7.90   14.40
   8   0 -13   -9.70    6.50
  -8   0  12 1129.69  110.99
  -8   0  12  977.70  124.69
  -8   0  12 1219.48  112.49
  -8   0  12  941.01  100.29
  -8   0  12 1174.78  109.19
  -8   0  12 1106.99  133.59
  -8   0  12 1201.88  111.49
   8   0 -12 1004.00  112.79
   8   0 -12 1020.00  138.29
   8   0 -12 1033.40  105.99
   8   0 -12 1147.19   97.69
   8   0 -12 1149.29  108.99
   8   0 -12  984.60   96.79
   8   0 -12 1122.39   96.49
  -8   0  11   -1.60   12.00
  -8   0  11    7.50   15.70
  -8   0  11  -19.00    7.60
  -8   0  11   10.50   17.50
  -8   0  11    0.50   10.10
  -8   0  11   -2.10    9.00
  -8   0  11    3.10   12.80
  -8   0  11  -10.00    9.90
  -8   0  11  -15.10    7.60
   8   0 -11   17.50   13.00
   8   0 -11   -7.20    8.70
   8   0 -11   11.70   12.50
   8   0 -11   10.70   16.30
   8   0 -11   11.00   14.30
   8   0 -11   38.20   24.30
   8   0 -11  -10.60    6.40
   8   0 -11   10.20   11.10
  -8   0  10 1916.31  168.38
  -8   0  10 1941.21  163.58
  -8   0  10 1538.05  160.58
  -8   0  10 1846.42  172.58
  -8   0  10 1966.30  161.48
  -8   0  10 1672.23  154.68
  -8   0  10 1513.45  156.48
  -8   0  10 1706.23  160.08
   8   0 -10 1925.81  168.78
   8   0 -10 2176.18  155.68
   8   0 -10 2039.40  166.08
   8   0 -10 2160.58  156.88
   8   0 -10 2275.17  167.88
   8   0 -10 2243.78  170.68
   8   0 -10 1699.23  156.48
   8   0 -10 2028.20  167.98
   8   0 -10 2058.49  163.78
   8   0 -10 1746.03  148.89
  -8   0   9    0.60   11.00
  -8   0   9   -7.20    7.90
  -8   0   9  -13.20    6.80
  -8   0   9   -2.00   11.00
  -8   0   9    4.10   14.60
  -8   0   9   21.70   14.80
  -8   0   9    9.30   12.50
  -8   0   9  -11.60    8.10
  -8   0   9    6.70   12.80
   8   0  -9   -7.30    9.30
   8   0  -9   11.00   10.20
   8   0  -9   14.80   16.70
   8   0  -9   -6.20    8.00
   8   0  -9   28.00   20.40
   8   0  -9   11.90   13.50
   8   0  -9    2.70    9.50
   8   0  -9   -2.80    7.40
   8   0  -9    7.00   12.10
   8   0  -9    5.80    8.90
  -8   0   8    6.50   13.90
  -8   0   8   14.70   14.70
  -8   0   8   -3.90    8.40
  -8   0   8   -3.50    9.00
  -8   0   8    2.10   10.30
  -8   0   8   11.70   13.10
  -8   0   8    2.30   11.40
  -8   0   8   29.20   18.60
  -8   0   8   11.10   13.10
   8   0  -8   15.00   12.80
   8   0  -8    5.70   14.00
   8   0  -8    0.70   10.10
   8   0  -8   25.60   14.40
   8   0  -8   16.60   13.90
   8   0  -8   14.60   14.90
   8   0  -8  -11.60    8.40
   8   0  -8   16.60    9.60
   8   0  -8   28.40   16.50
   8   0  -8   -3.40    9.80
  -8   0   7  -13.20    6.40
  -8   0   7    8.40   10.20
  -8   0   7    2.10   11.20
  -8   0   7    1.40   13.30
  -8   0   7   -4.50    8.20
  -8   0   7   -8.00    9.70
  -8   0   7    5.60    9.50
  -8   0   7   -6.50    8.90
   8   0  -7   15.00   15.30
   8   0  -7   -7.50    8.00
   8   0  -7   -4.70    8.90
   8   0  -7   -7.80    7.20
   8   0  -7  -12.60    5.40
   8   0  -7   -2.80   10.10
   8   0  -7    0.50    7.40
   8   0  -7    1.00   11.50
  -8   0   6  402.86   53.19
  -8   0   6  417.96   58.39
  -8   0   6  435.86   58.39
  -8   0   6  531.45   63.09
  -8   0   6  465.15   63.99
  -8   0   6  459.25   64.19
  -8   0   6  331.37   55.69
   8   0  -6  427.76   56.89
   8   0  -6  391.96   40.30
   8   0  -6  433.86   57.29
   8   0  -6  419.96   52.89
   8   0  -6  545.05   67.59
   8   0  -6  500.45   65.49
   8   0  -6  466.55   56.99
   8   0  -6  410.66   58.59
   8   0  -6  462.05   61.69
  -8   0   5   -3.40    6.30
  -8   0   5    3.50   10.00
  -8   0   5   -4.80    8.90
  -8   0   5    1.40   11.90
  -8   0   5    3.50   12.20
  -8   0   5    9.40   13.90
  -8   0   5   10.30   10.20
  -8   0   5   -9.10    6.80
   8   0  -5   -5.40    7.30
   8   0  -5    3.50   12.40
   8   0  -5   -4.40    7.70
   8   0  -5  -10.60    9.50
   8   0  -5   -5.80    7.80
   8   0  -5    5.20    6.00
   8   0  -5   10.70   11.60
   8   0  -5   -6.50    8.90
   8   0  -5    2.20    8.70
  -8   0   4 1379.76  121.69
  -8   0   4 1421.76  130.29
  -8   0   4 1382.26  118.39
  -8   0   4 1560.84  128.79
  -8   0   4 1465.55  123.99
  -8   0   4 1380.86  124.99
  -8   0   4 1593.74  120.09
  -8   0   4 1447.86  131.29
   8   0  -4 1454.45  121.19
   8   0  -4 1495.85  124.09
   8   0  -4 1502.35  109.59
   8   0  -4 1525.75  127.29
   8   0  -4 1413.26  124.39
   8   0  -4 1411.96  119.09
   8   0  -4 1471.05  127.09
   8   0  -4 1442.76  124.49
   8   0  -4 1431.36  119.79
   8   0  -4 1384.46  122.29
  -8   0   3   -8.80    8.80
  -8   0   3   -2.20    9.70
  -8   0   3   -3.50    6.40
  -8   0   3    3.60   12.60
  -8   0   3  -10.30    6.00
  -8   0   3    1.50    9.60
  -8   0   3   -3.50   11.10
  -8   0   3   -6.90    6.50
   8   0  -3    1.50    9.10
   8   0  -3   -9.00    6.80
   8   0  -3   12.10   11.30
   8   0  -3   -1.00    7.70
   8   0  -3  -11.40    9.70
   8   0  -3    2.80    7.50
   8   0  -3    7.30    9.20
   8   0  -3   -7.40    5.90
   8   0  -3   -2.00   10.60
  -8   0   2 1563.54  135.29
  -8   0   2 1634.44  132.79
  -8   0   2 1697.23  125.59
  -8   0   2 1609.44  127.39
  -8   0   2 1627.44  131.69
  -8   0   2 1499.05  133.29
  -8   0   2 1640.24  132.09
   8   0  -2 1493.25  131.69
   8   0  -2 1705.13  135.39
   8   0  -2 1583.04  129.89
   8   0  -2 1599.24  133.69
   8   0  -2 1695.43  133.09
   8   0  -2 1667.03  129.49
   8   0  -2 1578.24  126.09
   8   0  -2 1620.94  134.39
  -8   0   1   -0.80    7.40
  -8   0   1   -4.90    9.10
  -8   0   1    2.20    5.30
  -8   0   1  -13.60    3.90
  -8   0   1    2.30    6.10
  -8   0   1   -4.80    7.90
  -8   0   1   13.90   11.20
  -8   0   1   12.20   10.00
  -8   0   1   -3.60    8.00
   8   0  -1   -4.60    6.10
   8   0  -1    4.30   11.50
   8   0  -1   -8.00    6.70
   8   0  -1    4.00    9.40
   8   0  -1   -7.50    5.70
   8   0  -1   -0.10   10.10
   8   0  -1   -6.60    7.00
   8   0  -1   13.60   12.00
  -8   0   0 7418.46  544.15
  -8   0   0 7286.37  544.95
  -8   0   0 7318.07  537.65
  -8   0   0 7452.05  535.35
  -8   0   0 7280.97  544.65
  -8   0   0 7242.38  540.25
   8   0   0 7811.82  540.35
   8   0   0 7559.44  544.25
   8   0   0 7680.33  533.85
   8   0   0 7568.14  545.75
   8   0   0 7447.95  539.05
   8   0   0 8880.11  546.75
   8   0   0 7518.35  543.15
   8   0   0 7450.65  541.65
  -8   0  -1   -5.30    7.80
  -8   0  -1    0.30    4.30
  -8   0  -1   13.60   13.70
  -8   0  -1    5.90    7.40
  -8   0  -1   -1.90    5.60
  -8   0  -1    0.00    7.30
  -8   0  -1   14.40   10.80
  -8   0  -1   -4.80    6.70
  -8   0  -1    8.80   12.70
   8   0   1   -4.70    6.50
   8   0   1    4.00    5.00
   8   0   1    8.20   11.40
   8   0   1   -0.80    9.20
   8   0   1    6.50    8.80
   8   0   1   11.40   10.40
   8   0   1    0.90    8.80
   8   0   1   -7.90    6.90
   8   0   1   -1.60    5.50
  -8   0  -2 3494.85  266.67
  -8   0  -2 3553.04  275.07
  -8   0  -2 3379.26  279.37
  -8   0  -2 4537.85  286.77
  -8   0  -2 3593.64  265.47
  -8   0  -2 3765.92  275.17
  -8   0  -2 3903.81  276.67
  -8   0  -2 3655.83  292.57
  -8   0  -2 3527.45  276.37
  -8   0  -2 3683.43  266.17
   8   0   2 3768.02  281.47
   8   0   2 3854.51  274.27
   8   0   2 3775.72  265.37
   8   0   2 3913.61  273.97
   8   0   2 3721.63  277.67
   8   0   2 3852.21  277.97
   8   0   2 3662.93  269.27
   8   0   2 3844.52  275.57
   8   0   2 3858.41  277.77
  -8   0  -3    1.30    8.50
  -8   0  -3    0.20    7.50
  -8   0  -3    1.50    8.80
  -8   0  -3    0.30    5.50
  -8   0  -3   11.20    9.60
  -8   0  -3    0.00    8.40
  -8   0  -3    5.70    9.00
   8   0   3   10.80    9.50
   8   0   3    7.10    7.10
   8   0   3  -10.30    4.80
   8   0   3   -5.80    8.50
   8   0   3   -9.60    8.30
   8   0   3    2.10    9.30
   8   0   3    3.40    5.60
   8   0   3    3.30    9.40
   8   0   3   -9.50    5.00
  -8   0  -4 1956.00  154.48
  -8   0  -4 2051.09  155.58
  -8   0  -4 1874.31  164.68
  -8   0  -4 2003.50  150.68
  -8   0  -4 2015.10  155.48
  -8   0  -4 1979.30  153.48
  -8   0  -4 2068.59  160.88
   8   0   4 1904.41  163.18
   8   0   4 2132.19  154.28
   8   0   4 2076.19  157.38
   8   0   4 2302.57  157.78
   8   0   4 2072.09  157.48
   8   0   4 1907.81  153.58
   8   0   4 1999.90  154.58
   8   0   4 2012.80  149.19
  -8   0  -5   -6.70    7.40
  -8   0  -5    4.80    7.80
  -8   0  -5   -0.30    6.90
  -8   0  -5   -5.70    6.50
  -8   0  -5    6.50   11.60
  -8   0  -5   14.80   15.70
  -8   0  -5   15.60   13.20
   8   0   5   -4.30   10.60
   8   0   5   -4.50    7.00
   8   0   5   -4.10    6.70
   8   0   5    4.10   10.70
   8   0   5    5.20    8.40
   8   0   5    5.30    6.90
   8   0   5  -10.30    5.90
   8   0   5  -11.80    9.30
  -8   0  -6   50.89   20.70
  -8   0  -6   68.89   15.30
  -8   0  -6   81.39   19.80
  -8   0  -6   74.89   14.70
   8   0   6   86.89   19.20
   8   0   6   74.69   17.80
   8   0   6   70.39   27.80
   8   0   6   77.29   18.80
   8   0   6   83.59   20.30
   8   0   6   87.69   18.50
   8   0   6   61.89   15.60
   8   0   6   56.99   14.70
   8   0   6   58.69   21.70
  -8   0  -7    0.30   11.00
   8   0   7    2.70    5.80
   8   0   7   13.20    9.60
   8   0   7    0.70    6.00
   8   0   7    0.80    7.30
   8   0   7   -4.10    5.30
   8   0   7   20.50   16.60
   8   0   7   -1.20    7.10
   8   0   7   -2.60    5.80
  -8   0  -8    6.90   14.20
   8   0   8   -5.60    6.90
   8   0   8   15.00    8.10
   8   0   8    6.10    6.20
   8   0   8    5.60    8.30
   8   0   8   -6.50    5.00
   8   0   8   -1.90   11.50
   8   0   8   -0.30   10.10
  -8   0  -9    9.70   14.20
   8   0   9    8.00    6.90
   8   0   9    8.30    8.20
   8   0   9    0.20   10.90
   8   0   9   -0.30    5.50
  -8   0 -10  -20.30    7.20
   8   0  10   10.70    9.70
   8   0  10   -9.20    9.20
   8   0  10  -12.90    9.60
   8   0  10   -6.80    4.30
   8   0  10   -2.20    5.80
   8   0  10   16.00    8.80
  -8   0 -11   -3.10    9.40
   8   0  11   -0.60    7.40
   8   0  11   -1.00    5.90
   8   0  11    9.00    9.60
   8   0  11  -19.00    8.50
   8   0  11    1.10    8.20
  -9   0  12   15.10   16.20
  -9   0  12   51.09   25.90
  -9   0  12   33.50   23.00
  -9   0  12   14.80   19.00
  -9   0  12   91.59   28.00
  -9   0  12   38.50   20.70
   9   0 -12   67.09   26.90
   9   0 -12  100.09   33.30
   9   0 -12   24.80   16.80
   9   0 -12   22.20   12.70
   9   0 -12   61.69   21.80
   9   0 -12   31.80   19.50
   9   0 -12   24.90   15.70
  -9   0  11    2.40   14.70
  -9   0  11   22.10   17.00
  -9   0  11   12.30   18.30
  -9   0  11   21.50   14.80
  -9   0  11   -6.90   11.70
  -9   0  11    7.40   18.30
  -9   0  11   -4.30   11.80
   9   0 -11    9.40    8.90
   9   0 -11   -5.20   10.80
   9   0 -11    5.20   11.90
   9   0 -11    9.70   11.50
   9   0 -11   -7.90   12.30
   9   0 -11  -16.40   12.30
   9   0 -11    0.90   11.90
  -9   0  10   35.40   20.40
  -9   0  10   28.90   20.50
  -9   0  10   37.90   23.80
  -9   0  10   43.20   23.40
  -9   0  10   82.29   30.50
  -9   0  10   12.10   13.70
  -9   0  10   31.00   20.40
  -9   0  10   51.89   25.40
  -9   0  10   23.10   17.40
   9   0 -10   -7.90   10.60
   9   0 -10   41.60   24.50
   9   0 -10   53.59   25.10
   9   0 -10   19.70   18.80
   9   0 -10   63.59   25.50
   9   0 -10    7.10   10.40
   9   0 -10   21.90   16.80
   9   0 -10   65.69   24.80
   9   0 -10   14.00   16.50
   9   0 -10   23.00   14.80
  -9   0   9   15.40   14.50
  -9   0   9    9.90   12.80
  -9   0   9  -12.20    6.00
  -9   0   9    3.20   13.80
  -9   0   9   -3.80    8.60
  -9   0   9   -3.40   10.30
  -9   0   9  -12.80    5.30
  -9   0   9   -1.50    9.80
  -9   0   9    8.00   17.60
   9   0  -9   10.70   22.30
   9   0  -9  -10.50   12.00
   9   0  -9  -10.00    9.20
   9   0  -9  -18.20    5.80
   9   0  -9   -6.00    8.80
   9   0  -9   -8.30    7.20
   9   0  -9   -3.30   10.20
   9   0  -9   -4.70   10.80
   9   0  -9    5.80   10.00
  -9   0   8  108.29   29.30
  -9   0   8  191.68   36.60
  -9   0   8  163.48   42.00
  -9   0   8  138.89   36.40
  -9   0   8  145.79   38.60
  -9   0   8  147.09   36.40
  -9   0   8  171.08   40.50
  -9   0   8  190.28   44.30
  -9   0   8  163.98   33.60
   9   0  -8  145.99   33.70
   9   0  -8  180.38   39.50
   9   0  -8  166.28   26.40
   9   0  -8  126.29   32.30
   9   0  -8  135.09   35.80
   9   0  -8  196.88   37.00
   9   0  -8  181.28   35.10
   9   0  -8  138.89   33.90
   9   0  -8  150.08   37.00
  -9   0   7   -7.00    4.50
  -9   0   7  -12.20    9.50
  -9   0   7   -4.60    9.20
  -9   0   7    5.00   10.70
  -9   0   7   -5.20    8.50
  -9   0   7   -5.60   13.20
   9   0  -7   -9.00    8.00
   9   0  -7    6.90    9.00
   9   0  -7  -11.70    6.70
   9   0  -7    5.20   12.50
   9   0  -7   -2.10    6.60
   9   0  -7    7.20   13.10
   9   0  -7    2.00   13.70
   9   0  -7    1.80    9.20
   9   0  -7   -3.80   10.70
  -9   0   6  507.75   67.59
  -9   0   6  392.16   56.09
  -9   0   6  455.95   57.99
  -9   0   6  483.65   66.29
  -9   0   6  479.45   69.29
  -9   0   6  442.86   62.89
  -9   0   6  477.65   64.69
  -9   0   6  350.76   59.09
   9   0  -6  466.75   57.99
   9   0  -6  440.76   62.69
   9   0  -6  466.05   42.20
   9   0  -6  525.45   69.99
   9   0  -6  446.16   62.79
   9   0  -6  428.66   62.89
   9   0  -6  468.55   58.29
   9   0  -6  383.56   55.59
  -9   0   5    8.50   14.00
  -9   0   5   11.90   11.90
  -9   0   5   -1.30    7.80
  -9   0   5   12.80   14.70
  -9   0   5   -1.20    8.40
  -9   0   5   -8.10    7.10
  -9   0   5   -7.80    7.90
  -9   0   5   19.70   17.00
   9   0  -5    4.40    6.20
   9   0  -5   -3.10    8.50
   9   0  -5  -16.90    7.30
   9   0  -5    0.70    8.90
   9   0  -5   17.90   14.50
   9   0  -5   -7.00    9.30
   9   0  -5   -0.90    9.90
   9   0  -5   -3.70   10.90
   9   0  -5    9.30   14.80
  -9   0   4 3054.49  241.68
  -9   0   4 3086.19  237.28
  -9   0   4 3031.30  235.18
  -9   0   4 3188.08  243.08
  -9   0   4 3116.59  242.78
  -9   0   4 3222.68  247.98
  -9   0   4 3230.68  247.28
  -9   0   4 2999.60  241.98
   9   0  -4 3464.15  242.68
   9   0  -4 3233.18  245.98
   9   0  -4 3066.79  239.08
   9   0  -4 3032.70  238.08
   9   0  -4 3145.39  243.48
   9   0  -4 3131.49  246.88
   9   0  -4 3106.79  225.48
   9   0  -4 3164.58  238.18
   9   0  -4 3131.99  244.28
  -9   0   3    1.50   12.50
  -9   0   3   -2.30    6.60
  -9   0   3   -4.20    8.60
  -9   0   3   -6.50    9.00
  -9   0   3   -0.20    7.90
  -9   0   3   -3.30    7.60
  -9   0   3   -2.50    9.20
  -9   0   3   13.10   12.90
   9   0  -3   -2.30    9.20
   9   0  -3    6.90   11.20
   9   0  -3   13.30   15.00
   9   0  -3   -2.50    9.10
   9   0  -3    7.30   10.00
   9   0  -3   -1.30    7.40
   9   0  -3   -6.20   10.60
   9   0  -3   -0.50    6.10
   9   0  -3  -11.10    7.50
   9   0  -3   -4.80    7.60
  -9   0   2  150.68   36.20
  -9   0   2  119.99   22.10
  -9   0   2  137.59   20.40
  -9   0   2  127.59   25.00
  -9   0   2  130.89   29.50
  -9   0   2   85.99   26.10
  -9   0   2  184.78   31.70
  -9   0   2  147.89   35.40
   9   0  -2  114.69   22.80
   9   0  -2  102.49   27.00
   9   0  -2  138.69   30.60
   9   0  -2   97.19   23.60
   9   0  -2  163.28   30.40
   9   0  -2  119.09   29.70
   9   0  -2   94.59   24.40
   9   0  -2   84.09   25.00
  -9   0   1   -8.20    7.30
  -9   0   1  -11.10    6.10
  -9   0   1   -6.50    6.70
  -9   0   1   -5.80    9.30
  -9   0   1    8.30   13.10
  -9   0   1   -4.50    9.40
  -9   0   1   -7.70    4.70
  -9   0   1   12.30   10.80
  -9   0   1   -6.00    6.10
   9   0  -1   -8.40    9.50
   9   0  -1    3.50   11.90
   9   0  -1   -5.60   10.30
   9   0  -1  -11.70    5.80
   9   0  -1   17.80   14.40
   9   0  -1    1.50    8.50
   9   0  -1   10.60   11.20
   9   0  -1    8.10   11.90
  -9   0   0 2482.65  184.88
  -9   0   0 2478.25  195.18
  -9   0   0 2476.35  187.68
  -9   0   0 2448.46  195.68
  -9   0   0 2481.45  192.38
  -9   0   0 2400.36  178.08
  -9   0   0 2499.55  191.58
  -9   0   0 2356.86  194.88
   9   0   0 2321.37  192.88
   9   0   0 2434.66  195.88
   9   0   0 2405.26  194.08
   9   0   0 2612.44  183.98
   9   0   0 2520.95  189.98
   9   0   0 2595.94  193.08
   9   0   0 2503.25  194.68
   9   0   0 2588.24  196.98
  -9   0  -1    3.70    8.80
  -9   0  -1   -8.90    6.60
  -9   0  -1   16.90   14.90
  -9   0  -1   -8.40    7.70
  -9   0  -1   -0.50    7.90
  -9   0  -1   -5.10    5.60
  -9   0  -1   -5.70    7.20
  -9   0  -1    8.00   11.30
  -9   0  -1    2.00    9.00
  -9   0  -1   -0.60    4.30
   9   0   1   -0.50   10.00
   9   0   1   -3.40    8.90
   9   0   1    2.70   10.80
   9   0   1   -4.00    4.00
   9   0   1   -3.60    5.60
   9   0   1  -21.80    6.00
   9   0   1    0.00    7.20
   9   0   1    2.60    9.40
   9   0   1   -5.50    7.60
  -9   0  -2  151.98   37.40
  -9   0  -2  189.28   32.00
  -9   0  -2  194.38   24.80
  -9   0  -2  151.38   31.30
  -9   0  -2  152.68   31.90
  -9   0  -2  216.08   41.60
  -9   0  -2  188.18   22.50
  -9   0  -2  195.78   28.60
  -9   0  -2  192.78   31.80
   9   0   2  177.88   32.80
   9   0   2  220.48   35.10
   9   0   2  170.88   33.50
   9   0   2  169.98   24.90
   9   0   2  222.98   32.90
   9   0   2  200.68   34.80
   9   0   2  248.28   37.30
   9   0   2  195.58   31.60
  -9   0  -3    4.20   10.00
  -9   0  -3    5.30    9.10
  -9   0  -3   -6.70    6.90
  -9   0  -3   -0.40   11.30
  -9   0  -3   10.10   10.40
  -9   0  -3  -10.00    5.20
  -9   0  -3   -0.40    5.10
   9   0   3   10.90   11.40
   9   0   3   -7.20    9.80
   9   0   3   11.20   10.50
   9   0   3   -0.40    9.40
   9   0   3    9.10    9.60
   9   0   3    3.70    9.90
   9   0   3   -1.60    7.90
  -9   0  -4  325.27   34.00
  -9   0  -4  317.57   48.30
  -9   0  -4  378.86   38.80
  -9   0  -4  440.66   49.90
  -9   0  -4  330.67   42.30
  -9   0  -4  249.58   44.70
  -9   0  -4  407.26   48.30
   9   0   4  436.96   41.90
   9   0   4  354.96   46.50
   9   0   4  372.06   49.10
   9   0   4  398.36   45.70
   9   0   4  304.37   32.80
   9   0   4  415.26   46.30
   9   0   4  311.27   44.80
   9   0   4  366.46   58.49
   9   0   4  331.37   45.40
  -9   0  -5    2.90   13.10
  -9   0  -5    9.40    8.10
  -9   0  -5   15.60    8.70
  -9   0  -5   -7.90    5.50
  -9   0  -5   -1.40    7.80
  -9   0  -5  -12.50    7.60
  -9   0  -5    7.90   13.10
   9   0   5   -0.60    6.00
   9   0   5    1.00    8.90
   9   0   5   -6.40   10.30
   9   0   5    8.80   10.30
   9   0   5  -16.10    7.70
   9   0   5    7.60    8.10
   9   0   5   -0.70    7.70
   9   0   5    3.10    9.00
  -9   0  -6  880.81   78.79
  -9   0  -6  999.70   93.59
  -9   0  -6  863.81   89.89
  -9   0  -6 1216.58   81.09
   9   0   6  907.71   81.59
   9   0   6 1003.40   84.29
   9   0   6  891.31   97.79
   9   0   6 1011.30   83.89
   9   0   6  994.60   82.19
   9   0   6  854.51   92.99
   9   0   6 1047.40   79.99
  -9   0  -7   -7.80    9.70
  -9   0  -7   -0.80    6.00
   9   0   7    3.60   14.00
   9   0   7    2.90    7.60
   9   0   7   -3.90    4.50
   9   0   7   -6.10    5.40
   9   0   7   -2.90    6.10
   9   0   7    4.10   11.00
   9   0   7   -2.70    4.40
   9   0   7  -12.90    5.00
   9   0   7   -2.80    5.20
  -9   0  -8  -15.60   10.30
   9   0   8    5.30    7.10
   9   0   8    5.30    8.70
   9   0   8   -6.10    7.70
   9   0   8    0.30    6.70
   9   0   8   14.10   14.40
   9   0   8   18.00    8.30
  -9   0  -9   -5.20    9.80
   9   0   9    2.30    7.60
   9   0   9   -0.80    7.30
   9   0   9   25.50   14.60
   9   0   9   -7.90    5.80
   9   0   9    5.20   12.70
  -9   0 -10    7.00   12.90
   9   0  10   38.20   17.50
   9   0  10   30.30   14.70
   9   0  10   47.00   15.60
   9   0  10   18.20   12.00
   9   0  10   30.40   12.70
   9   0  10   67.29   28.90
 -10   0  11   -0.20   13.10
 -10   0  11  -11.80    9.10
 -10   0  11    7.80   17.90
 -10   0  11   -0.20   16.20
  10   0 -11    9.90   17.10
  10   0 -11    7.60   12.10
  10   0 -11    4.40   12.20
  10   0 -11   -6.20    9.70
  10   0 -11    8.90   16.10
  10   0 -11    0.40    9.90
 -10   0  10   97.59   32.90
 -10   0  10   70.79   25.50
 -10   0  10   66.89   23.80
 -10   0  10   52.59   22.80
 -10   0  10  103.79   31.50
 -10   0  10   68.09   29.00
 -10   0  10   62.09   37.80
  10   0 -10   96.29   20.40
  10   0 -10  101.69   26.80
  10   0 -10  137.19   35.50
  10   0 -10   69.59   27.70
  10   0 -10  146.59   36.00
  10   0 -10  164.68   41.50
  10   0 -10   74.79   28.70
 -10   0   9   12.80   14.60
 -10   0   9   -2.20   12.30
 -10   0   9    4.70    9.90
 -10   0   9   -0.70   14.10
 -10   0   9  -11.30    6.40
 -10   0   9   15.60   15.20
 -10   0   9    7.40   16.70
 -10   0   9  -14.00    7.20
  10   0  -9   -7.80    8.30
  10   0  -9  -13.40    5.90
  10   0  -9    3.00   11.70
  10   0  -9   -5.30    7.30
  10   0  -9   -7.10    5.20
  10   0  -9   -4.10   10.20
  10   0  -9   -8.00   10.50
  10   0  -9   19.70   15.40
  10   0  -9  -24.00    9.30
  10   0  -9   -5.50   11.60
 -10   0   8   79.59   51.39
 -10   0   8   97.79   34.20
 -10   0   8   61.69   41.80
 -10   0   8   42.80   20.10
 -10   0   8  101.99   34.90
 -10   0   8   55.99   25.20
 -10   0   8   61.49   20.80
  10   0  -8   92.79   31.40
  10   0  -8   49.70   23.00
  10   0  -8   84.09   27.00
  10   0  -8   87.89   26.30
  10   0  -8   44.80   23.50
  10   0  -8   56.49   22.90
  10   0  -8   63.89   23.50
  10   0  -8   97.59   18.90
  10   0  -8   93.39   26.70
 -10   0   7   -3.00    9.10
 -10   0   7   -0.80   10.20
 -10   0   7    5.40   12.50
 -10   0   7    0.50    8.80
 -10   0   7   15.60   17.10
 -10   0   7   -3.30    8.10
 -10   0   7  -12.30   11.30
 -10   0   7    3.00   12.40
  10   0  -7    1.20    9.60
  10   0  -7  -16.50   13.40
  10   0  -7    4.40   10.30
  10   0  -7   19.60   16.60
  10   0  -7   -2.00    8.70
  10   0  -7   -0.80   13.00
  10   0  -7   -6.70    9.20
  10   0  -7   -0.80    6.00
  10   0  -7   16.20   15.00
 -10   0   6  390.16   64.59
 -10   0   6  357.76   54.79
 -10   0   6  485.65   70.79
 -10   0   6  312.37   53.29
 -10   0   6  494.35   72.49
 -10   0   6  458.25   65.19
 -10   0   6  499.45   62.59
 -10   0   6  467.25   67.99
  10   0  -6  498.95   66.79
  10   0  -6  532.55   69.59
  10   0  -6  435.26   40.00
  10   0  -6  388.16   59.29
  10   0  -6  429.26   58.39
  10   0  -6  536.15   72.79
  10   0  -6  400.16   55.89
  10   0  -6  392.16   60.29
  10   0  -6  445.06   65.89
 -10   0   5   -8.70    8.70
 -10   0   5    4.60   11.40
 -10   0   5   10.20   14.10
 -10   0   5   -5.60   12.40
 -10   0   5    9.90   10.60
 -10   0   5   25.90   18.60
 -10   0   5    7.40   12.50
 -10   0   5   41.20   26.50
  10   0  -5    0.10   11.10
  10   0  -5   -1.10   11.20
  10   0  -5  -15.70   10.90
  10   0  -5    9.40    6.20
  10   0  -5   10.90   12.30
  10   0  -5    4.40   13.10
  10   0  -5   22.20   18.00
  10   0  -5  -11.60    9.70
  10   0  -5   -8.10    6.50
  10   0  -5  -11.30    7.30
 -10   0   4  908.91   85.49
 -10   0   4  872.71   88.49
 -10   0   4  790.12   83.99
 -10   0   4  833.12   84.19
 -10   0   4  897.91   85.69
 -10   0   4  827.12   76.69
 -10   0   4  826.42   78.39
 -10   0   4  794.42   97.79
  10   0  -4  941.11   88.19
  10   0  -4  856.81   86.49
  10   0  -4  805.12   87.59
  10   0  -4  878.31   80.89
  10   0  -4  879.91   85.69
  10   0  -4  780.32   80.99
  10   0  -4  839.92   79.49
  10   0  -4  719.83   91.29
  10   0  -4  904.21   83.19
 -10   0   3   11.70   15.90
 -10   0   3   -1.80    9.80
 -10   0   3    3.80    8.60
 -10   0   3    9.00   11.80
 -10   0   3   -2.10    8.60
 -10   0   3   -9.20    8.90
 -10   0   3  -25.20    6.20
  10   0  -3   23.50   17.30
  10   0  -3   18.10   12.60
  10   0  -3   -0.60   13.50
  10   0  -3   17.30   13.00
  10   0  -3  -10.60    8.90
  10   0  -3   -0.10    7.90
  10   0  -3   10.40   11.70
  10   0  -3    4.70   11.90
 -10   0   2 1686.03  154.18
 -10   0   2 1968.90  149.09
 -10   0   2 2057.99  161.78
 -10   0   2 1983.70  160.68
 -10   0   2 1745.43  161.38
 -10   0   2 1847.72  160.28
 -10   0   2 1889.81  144.09
 -10   0   2 1919.31  152.08
 -10   0   2 1891.91  162.68
  10   0  -2 2100.99  158.38
  10   0  -2 2034.10  158.98
  10   0  -2 1991.10  160.08
  10   0  -2 2021.70  156.88
  10   0  -2 1953.30  161.38
  10   0  -2 1811.32  161.68
  10   0  -2 2090.89  153.18
  10   0  -2 1968.20  161.78
  10   0  -2 1936.61  162.08
 -10   0   1  -17.30    6.20
 -10   0   1   21.30   14.40
 -10   0   1    3.10   12.90
 -10   0   1  -22.30    6.60
 -10   0   1  -17.30    5.90
 -10   0   1   -3.00   12.70
 -10   0   1    7.70   10.20
 -10   0   1  -14.10    6.90
 -10   0   1   -4.90    6.50
  10   0  -1  -11.50    9.90
  10   0  -1   17.80   15.20
  10   0  -1   10.60   10.90
  10   0  -1    1.80   11.80
  10   0  -1   -9.30    9.70
  10   0  -1   -7.40    9.80
  10   0  -1   -3.00   13.00
  10   0  -1  -10.00   10.00
 -10   0   0  388.66   58.69
 -10   0   0  498.45   41.00
 -10   0   0  569.74   71.49
 -10   0   0  494.15   64.79
 -10   0   0  461.25   46.70
 -10   0   0  507.65   50.39
 -10   0   0  410.96   58.09
 -10   0   0  455.65   57.79
  10   0   0  485.75   59.29
  10   0   0  537.45   69.59
  10   0   0  446.66   61.09
  10   0   0  480.15   63.09
  10   0   0  498.15   42.70
  10   0   0  453.95   45.80
  10   0   0  554.64   68.49
  10   0   0  570.84   54.49
  10   0   0  520.15   61.99
 -10   0  -1  -13.20    8.10
 -10   0  -1    2.10   10.50
 -10   0  -1   -6.70    8.70
 -10   0  -1   -1.40   11.30
 -10   0  -1   12.70    9.90
 -10   0  -1    6.60    8.60
 -10   0  -1   -1.70    9.10
  10   0   1  -10.10    7.00
  10   0   1   -2.70    6.80
  10   0   1   -7.80    9.00
  10   0   1    8.20   12.90
  10   0   1   -1.40    4.00
  10   0   1   22.70   15.60
  10   0   1   -7.10    7.60
  10   0   1  -12.10    6.10
  10   0   1    2.20   12.60
 -10   0  -2  366.56   51.69
 -10   0  -2  372.06   49.00
 -10   0  -2  224.18   43.50
 -10   0  -2  320.17   30.90
 -10   0  -2  348.87   33.10
 -10   0  -2  391.16   52.89
 -10   0  -2  321.07   32.80
 -10   0  -2  334.07   45.80
  10   0   2  298.57   45.80
  10   0   2  369.56   52.39
  10   0   2  333.77   49.30
  10   0   2  403.46   48.70
  10   0   2  419.26   37.20
  10   0   2  278.07   48.90
  10   0   2  409.46   49.30
 -10   0  -3    3.80   10.20
 -10   0  -3    9.70   10.80
 -10   0  -3   -4.30    9.60
 -10   0  -3   -5.50    9.40
 -10   0  -3    5.20   11.60
 -10   0  -3  -14.20    8.20
 -10   0  -3    2.70    6.20
 -10   0  -3    0.60    9.70
  10   0   3   13.00   16.40
  10   0   3   -9.00    8.90
  10   0   3    2.10    9.30
  10   0   3   -6.60    7.70
  10   0   3   10.70    8.40
  10   0   3   11.00   10.90
  10   0   3   10.60    9.90
  10   0   3   -6.60    9.20
 -10   0  -4  905.11   74.29
 -10   0  -4  859.01  103.99
 -10   0  -4  636.04   71.19
 -10   0  -4  664.03   70.79
 -10   0  -4  979.10   67.79
 -10   0  -4  734.93   77.19
 -10   0  -4  976.60   74.49
 -10   0  -4  763.42   75.89
  10   0   4  854.71   77.99
  10   0   4  694.93   70.79
  10   0   4  744.33   71.19
  10   0   4  799.72   82.99
  10   0   4  755.62   74.59
  10   0   4  810.52   73.49
  10   0   4  770.62   74.49
 -10   0  -5    1.80    9.40
 -10   0  -5   -1.80    9.80
 -10   0  -5   -2.60    5.70
 -10   0  -5    7.00    9.00
 -10   0  -5   -2.40   12.70
 -10   0  -5  -13.30    6.20
 -10   0  -5   -7.60    7.80
 -10   0  -5   -2.70    7.20
  10   0   5   -0.20    5.00
  10   0   5   -3.90    6.70
  10   0   5    6.30    8.60
  10   0   5  -11.60    5.10
  10   0   5   -8.20    8.20
  10   0   5    2.10   13.50
 -10   0  -6  605.04   52.79
 -10   0  -6  622.54   51.69
 -10   0  -6  617.64   52.29
 -10   0  -6  603.44   63.19
 -10   0  -6  412.56   62.99
  10   0   6  557.04   55.79
  10   0   6  503.25   48.50
  10   0   6  578.84   67.09
  10   0   6  498.15   53.19
  10   0   6  447.76   50.79
  10   0   6  508.45   53.89
  10   0   6  513.85   75.09
  10   0   6  596.54   87.69
  10   0   6  495.55   52.89
 -10   0  -7   13.60   14.40
 -10   0  -7   -1.00    5.50
  10   0   7   10.60    8.60
  10   0   7   -7.30    4.70
  10   0   7   15.00   10.40
  10   0   7   10.10   10.10
  10   0   7    3.40    6.20
  10   0   7    1.30   13.30
  10   0   7    4.40   11.80
  10   0   7    8.20    9.00
 -10   0  -8   97.19   32.50
  10   0   8  152.78   24.30
  10   0   8  164.18   29.20
  10   0   8  156.58   23.80
  10   0   8  138.89   24.70
  10   0   8  139.79   39.30
 -10   0  -9   26.90   17.60
  10   0   9    5.20    7.90
  10   0   9   -0.80    5.60
  10   0   9  -16.20    8.80
  10   0   9   -3.70    7.30
 -11   0  11   37.50   26.60
 -11   0  11   21.40   18.00
 -11   0  11   -8.70   12.10
 -11   0  11  -10.20    9.90
 -11   0  11   13.50   13.60
 -11   0  11   12.00   16.60
 -11   0  11    6.30   11.00
  11   0 -11   -2.30   12.60
  11   0 -11   11.70   12.20
  11   0 -11   -1.30    8.90
  11   0 -11   -7.80   10.70
  11   0 -11   20.00   19.70
  11   0 -11    4.60   11.80
 -11   0  10   20.80   21.70
 -11   0  10    6.00   16.30
 -11   0  10   54.49   24.60
 -11   0  10  -10.50    9.40
 -11   0  10    7.50   16.40
 -11   0  10   10.20   13.70
  11   0 -10   16.90   17.50
  11   0 -10   38.90   18.50
  11   0 -10   -9.90    5.20
  11   0 -10  -14.70    9.20
  11   0 -10   -4.60    8.60
  11   0 -10    6.30   15.30
  11   0 -10   19.80   19.50
 -11   0   9  -10.20   11.60
 -11   0   9   -8.40   11.30
 -11   0   9  -19.20   12.60
 -11   0   9   -2.70   13.70
 -11   0   9   19.00   19.80
 -11   0   9   -9.70   13.80
 -11   0   9    0.30   12.90
  11   0  -9  -11.00   12.50
  11   0  -9    7.70    8.10
  11   0  -9   25.50   15.90
  11   0  -9   -9.40    5.60
  11   0  -9  -12.60   10.30
  11   0  -9   -0.20   15.30
  11   0  -9    7.00   14.90
  11   0  -9    7.00   15.60
 -11   0   8   54.09   24.60
 -11   0   8   70.69   28.40
 -11   0   8   55.29   22.80
 -11   0   8   66.49   26.60
 -11   0   8   61.69   23.30
 -11   0   8   77.79   28.70
 -11   0   8   95.69   34.30
 -11   0   8   35.20   20.90
 -11   0   8  103.49   36.70
  11   0  -8   43.40   22.00
  11   0  -8   22.40   21.50
  11   0  -8   84.39   30.40
  11   0  -8  100.49   34.10
  11   0  -8   73.99   27.20
  11   0  -8  110.49   33.80
  11   0  -8   49.99   13.30
  11   0  -8   76.29   24.50
  11   0  -8   65.89   25.50
 -11   0   7   -7.10    8.40
 -11   0   7   13.50   13.40
 -11   0   7  -13.60   12.70
 -11   0   7    0.40   11.30
 -11   0   7    0.40    9.60
 -11   0   7  -14.60    9.50
 -11   0   7   -4.80   12.90
 -11   0   7    4.20   12.50
  11   0  -7   25.00   17.60
  11   0  -7    8.20   12.60
  11   0  -7   -7.10    9.50
  11   0  -7    0.30   15.80
  11   0  -7  -14.10    8.10
  11   0  -7   23.10   19.90
  11   0  -7   -2.20    4.90
  11   0  -7  -10.30   10.30
 -11   0   6    4.60   12.10
 -11   0   6    2.90   12.80
 -11   0   6   -0.50   12.00
 -11   0   6    8.10   14.60
 -11   0   6   -0.90    7.00
 -11   0   6   -2.40   11.70
 -11   0   6    1.80   14.00
 -11   0   6   16.10   12.60
  11   0  -6   14.80   15.60
  11   0  -6   -0.90    8.80
  11   0  -6   18.50   15.90
  11   0  -6    7.00   12.70
  11   0  -6    8.10   15.40
  11   0  -6   24.60   14.50
  11   0  -6    5.50    6.60
  11   0  -6   22.00   15.40
  11   0  -6   -8.60   11.40
 -11   0   5  -13.60    9.00
 -11   0   5   -5.10   10.70
 -11   0   5    0.40    9.40
 -11   0   5   -4.90    9.80
 -11   0   5   -1.00   10.30
 -11   0   5    2.10    9.70
 -11   0   5   14.40   14.50
 -11   0   5   17.20   17.20
  11   0  -5   -9.30    9.70
  11   0  -5    4.70   13.40
  11   0  -5   -7.20    9.30
  11   0  -5    2.60   12.60
  11   0  -5   -3.20    7.40
  11   0  -5    6.40   11.80
  11   0  -5    7.20   15.60
  11   0  -5   -9.80    7.90
 -11   0   4 1338.37  127.59
 -11   0   4 1376.96  129.19
 -11   0   4 1500.85  123.29
 -11   0   4 1284.87  117.69
 -11   0   4 1556.34  137.19
 -11   0   4 1350.56  128.69
 -11   0   4 1469.95  134.49
  11   0  -4 1423.96  122.59
  11   0  -4 1487.25  127.69
  11   0  -4 1480.65  131.69
  11   0  -4 1391.36  128.59
  11   0  -4 1575.04  134.49
  11   0  -4 1492.65  135.89
  11   0  -4 1647.14  129.69
  11   0  -4 1460.25  131.29
  11   0  -4 1469.55  124.99
 -11   0   3   -5.00    7.40
 -11   0   3    2.40   11.10
 -11   0   3   12.20   13.10
 -11   0   3   12.10   13.80
 -11   0   3  -12.50    9.50
 -11   0   3   -7.40    7.20
 -11   0   3   -9.60    7.10
 -11   0   3    2.80    7.30
 -11   0   3   14.40   17.60
  11   0  -3   -0.20   13.90
  11   0  -3   -2.80    9.60
  11   0  -3    4.10   10.00
  11   0  -3  -14.10    7.90
  11   0  -3   -5.50    9.00
  11   0  -3   12.90   12.10
  11   0  -3    1.70   10.10
  11   0  -3    1.90   14.00
  11   0  -3  -19.90   10.40
 -11   0   2 2861.61  215.88
 -11   0   2 2668.43  209.78
 -11   0   2 2715.03  201.58
 -11   0   2 2775.12  205.68
 -11   0   2 2500.55  194.98
 -11   0   2 2534.75  214.78
 -11   0   2 2679.73  218.98
 -11   0   2 2559.24  216.58
 -11   0   2 2648.73  213.48
  11   0  -2 2713.13  209.88
  11   0  -2 2843.12  205.88
  11   0  -2 2688.23  215.78
  11   0  -2 2751.82  217.38
  11   0  -2 2732.43  217.28
  11   0  -2 2647.34  211.98
  11   0  -2 2593.14  217.28
  11   0  -2 2740.23  211.68
 -11   0   1   -9.10    6.30
 -11   0   1   -0.10   13.20
 -11   0   1   19.10   14.20
 -11   0   1   36.30   19.90
 -11   0   1    6.70   14.90
 -11   0   1    3.40   10.00
 -11   0   1  -12.40    6.20
 -11   0   1    2.90   13.80
  11   0  -1   -3.70   16.70
  11   0  -1    2.20   11.40
  11   0  -1    4.40   13.00
  11   0  -1    7.70   11.50
  11   0  -1   -0.70    9.30
  11   0  -1   -0.20    9.30
  11   0  -1   -0.10   13.00
  11   0  -1    9.00    6.00
  11   0  -1   14.10   13.80
 -11   0   0  127.09   28.20
 -11   0   0  163.58   36.60
 -11   0   0  161.78   31.50
 -11   0   0  141.89   34.50
 -11   0   0  175.88   34.50
 -11   0   0   99.19   30.00
 -11   0   0  165.48   20.20
 -11   0   0  141.49   25.70
 -11   0   0  158.98   29.40
 -11   0   0   84.09   26.80
  11   0   0  152.68   34.00
  11   0   0  166.68   26.40
  11   0   0  149.49   34.20
  11   0   0  198.18   39.60
  11   0   0  167.78   30.70
  11   0   0  151.38   19.90
  11   0   0   82.29   27.00
  11   0   0  132.49   32.00
  11   0   0  123.69   29.60
 -11   0  -1   -2.10    8.70
 -11   0  -1    7.60   13.90
 -11   0  -1  -14.80    6.70
 -11   0  -1  -11.90    4.50
 -11   0  -1    4.00   11.00
 -11   0  -1  -17.90    7.40
 -11   0  -1   -8.60    5.60
 -11   0  -1   10.80   13.80
 -11   0  -1    1.00   10.20
 -11   0  -1    2.70   12.50
  11   0   1    1.60   12.40
  11   0   1   -8.30    9.20
  11   0   1    5.80    8.00
  11   0   1    5.70    4.90
  11   0   1    9.60   12.50
  11   0   1    9.00   11.50
  11   0   1  -19.30    9.70
  11   0   1  -17.70    6.10
  11   0   1    8.60   10.80
 -11   0  -2  363.26   54.99
 -11   0  -2  384.06   48.40
 -11   0  -2  316.77   54.89
 -11   0  -2  577.64   74.79
 -11   0  -2  510.45   40.60
 -11   0  -2  436.06   60.59
 -11   0  -2  533.85   42.10
 -11   0  -2  494.05   63.69
  11   0   2  452.15   61.29
  11   0   2  396.56   55.49
  11   0   2  408.26   58.09
  11   0   2  420.16   55.09
  11   0   2  395.16   53.99
  11   0   2  425.66   64.09
  11   0   2  402.16   59.69
 -11   0  -3  -11.30   12.80
 -11   0  -3   -5.00    9.60
 -11   0  -3   -8.20    8.10
 -11   0  -3    4.90   10.40
 -11   0  -3    3.30   11.60
 -11   0  -3   -7.00    7.40
 -11   0  -3    3.20   10.90
  11   0   3   16.50   13.40
  11   0   3   -6.50    6.20
  11   0   3    2.40   12.50
  11   0   3   11.60   11.90
  11   0   3    4.70    6.20
  11   0   3   -7.50    9.70
  11   0   3   -1.90   12.40
  11   0   3    4.80    9.90
 -11   0  -4  575.44   75.99
 -11   0  -4  682.83   77.49
 -11   0  -4  517.75   57.19
 -11   0  -4  551.84   54.19
 -11   0  -4  428.36   65.09
 -11   0  -4  549.65   65.29
 -11   0  -4  512.75   52.59
  11   0   4  485.95   61.59
  11   0   4  456.85   58.59
  11   0   4  507.75   65.49
  11   0   4  410.26   58.99
  11   0   4  476.45   61.09
  11   0   4  482.75   58.79
  11   0   4  396.16   69.49
 -11   0  -5   29.90   11.90
 -11   0  -5   -8.20    8.10
 -11   0  -5   12.80   11.30
 -11   0  -5   -2.00   12.60
 -11   0  -5   18.90   12.00
 -11   0  -5    2.50   14.40
 -11   0  -5   -6.80    7.70
  11   0   5    1.60    7.50
  11   0   5    2.40    8.90
  11   0   5   -2.80    9.10
  11   0   5  -11.70    6.60
  11   0   5   -5.90    4.50
  11   0   5   -5.10    7.90
 -11   0  -6   76.39   17.30
 -11   0  -6   55.69   22.70
 -11   0  -6   66.69   26.70
 -11   0  -6   23.60   13.10
  11   0   6   79.79   22.80
  11   0   6   39.30   15.10
  11   0   6   10.70   11.10
  11   0   6   41.30   14.50
  11   0   6    3.50   10.30
  11   0   6   33.60   15.40
  11   0   6   18.80   12.10
 -11   0  -7    5.40    6.50
 -11   0  -7   20.20   19.50
 -11   0  -7   23.70    8.50
  11   0   7   -3.90    3.60
  11   0   7    2.70    7.50
  11   0   7   15.80   16.00
  11   0   7    0.60    7.90
  11   0   7   -4.10    9.90
  11   0   7   -2.90    6.70
  11   0   7    8.60    9.40
  11   0   7    6.00   11.70
  11   0   7    8.60    7.40
 -11   0  -8    0.40   12.80
  11   0   8  -11.80    9.80
  11   0   8   10.50    7.60
  11   0   8   11.60    9.90
  11   0   8   30.10   14.90
  11   0   8    1.60   10.40
  11   0   8   26.40   10.60
  11   0   8   37.90   17.90
 -12   0  10   -4.10   12.20
 -12   0  10    8.40   15.80
 -12   0  10   18.00   19.70
 -12   0  10   24.70   20.50
 -12   0  10   11.90   17.40
 -12   0  10   -5.50    9.90
  12   0 -10   14.30   15.30
  12   0 -10    4.00    9.60
  12   0 -10   21.30   22.60
  12   0 -10   -0.80   16.50
  12   0 -10    7.90   16.60
  12   0 -10    0.80   13.40
 -12   0   9   17.60   15.70
 -12   0   9   13.20   16.50
 -12   0   9   62.09   41.30
 -12   0   9  -22.20   11.20
 -12   0   9   15.70   16.60
 -12   0   9    9.00   17.40
  12   0  -9   -2.20    5.60
  12   0  -9   29.00   23.60
  12   0  -9   -1.30   15.40
  12   0  -9   -5.30   14.70
  12   0  -9   -3.40   11.20
  12   0  -9   -9.00    8.30
 -12   0   8   15.40   16.80
 -12   0   8   42.10   26.50
 -12   0   8   31.00   19.40
 -12   0   8   48.10   21.00
 -12   0   8   12.20   16.90
 -12   0   8   31.00   24.30
 -12   0   8   71.89   34.90
  12   0  -8   41.00   21.30
  12   0  -8   47.10   27.20
  12   0  -8   28.70   19.00
  12   0  -8   21.40   21.20
  12   0  -8   16.90   17.70
  12   0  -8   40.70   21.50
  12   0  -8   20.40    9.60
 -12   0   7   19.50   17.70
 -12   0   7   33.10   25.00
 -12   0   7  -12.00   10.80
 -12   0   7  -10.00   11.30
 -12   0   7  -20.60    8.70
 -12   0   7   13.80   19.10
 -12   0   7   20.30   18.30
 -12   0   7  -14.70    9.40
  12   0  -7   31.60   19.50
  12   0  -7  -35.30    9.80
  12   0  -7   14.10   16.70
  12   0  -7   -4.10   11.20
  12   0  -7  -23.80   11.40
  12   0  -7  -10.20    7.00
  12   0  -7  -12.10   15.00
 -12   0   6  185.18   49.30
 -12   0   6  139.99   37.30
 -12   0   6  123.89   39.90
 -12   0   6   92.89   26.90
 -12   0   6  114.99   35.10
 -12   0   6  109.19   28.30
 -12   0   6  136.09   38.60
 -12   0   6  156.68   39.10
  12   0  -6  164.38   57.29
  12   0  -6   79.89   29.10
  12   0  -6   99.29   28.20
  12   0  -6  131.59   35.70
  12   0  -6  133.99   44.80
  12   0  -6  157.88   36.30
  12   0  -6   79.79   28.30
  12   0  -6  147.69   32.60
 -12   0   5    8.70   15.20
 -12   0   5  -19.20   16.10
 -12   0   5   12.80   14.50
 -12   0   5    4.10   14.30
 -12   0   5    2.10   15.90
 -12   0   5   -9.70    8.50
 -12   0   5   -1.50   11.10
  12   0  -5    5.70   12.00
  12   0  -5   12.70   16.50
  12   0  -5   -7.70    8.40
  12   0  -5   -0.10    9.80
  12   0  -5  -16.20    8.10
  12   0  -5    0.50   14.30
  12   0  -5    3.90   12.30
  12   0  -5   11.50   12.90
  12   0  -5   -2.80   12.60
 -12   0   4 1381.96  123.49
 -12   0   4 1364.96  139.89
 -12   0   4 1279.47  125.49
 -12   0   4 1323.27  177.08
 -12   0   4 1356.66  135.69
 -12   0   4 1651.03  120.59
 -12   0   4 1820.92  143.49
 -12   0   4 1882.81  140.99
  12   0  -4 1525.85  137.59
  12   0  -4 1619.54  131.29
  12   0  -4 1328.67  139.09
  12   0  -4 1353.56  135.79
  12   0  -4 1628.14  136.09
  12   0  -4 1514.85  139.89
  12   0  -4 1787.22  140.59
  12   0  -4 1519.35  138.79
 -12   0   3    0.30   14.10
 -12   0   3   -7.70   12.40
 -12   0   3   -1.80    7.60
 -12   0   3    0.80    8.20
 -12   0   3   -5.10    8.20
 -12   0   3    1.40    8.70
 -12   0   3   22.30   14.90
 -12   0   3   21.20   14.10
 -12   0   3   -0.80   16.10
  12   0  -3   10.90   11.00
  12   0  -3   -7.40    8.70
  12   0  -3    0.10    7.10
  12   0  -3   -2.30   10.70
  12   0  -3   -5.90    8.90
  12   0  -3   -4.70   13.70
  12   0  -3  -16.40   10.00
  12   0  -3   -9.70   10.80
  12   0  -3   -4.50   11.60
 -12   0   2 1970.60  161.88
 -12   0   2 1862.41  154.48
 -12   0   2 2145.89  140.59
 -12   0   2 1831.62  148.89
 -12   0   2 2381.76  165.88
 -12   0   2 1707.33  162.18
 -12   0   2 1907.51  163.38
 -12   0   2 1648.64  159.78
  12   0  -2 1728.43  154.58
  12   0  -2 1799.42  163.38
  12   0  -2 1805.92  157.98
  12   0  -2 1736.13  160.18
  12   0  -2 1753.82  159.88
  12   0  -2 1715.73  159.98
  12   0  -2 1967.30  156.68
  12   0  -2 1756.42  158.18
 -12   0   1    6.70   15.90
 -12   0   1   20.10   12.30
 -12   0   1   -6.80    7.30
 -12   0   1   -7.40   10.40
 -12   0   1    4.50    7.30
 -12   0   1   -0.40   13.30
 -12   0   1    9.80   17.20
 -12   0   1   22.90   15.00
  12   0  -1   14.50   13.10
  12   0  -1    0.70   11.70
  12   0  -1    7.50   17.50
  12   0  -1    5.20   12.30
  12   0  -1    3.70   14.60
  12   0  -1   17.60   13.60
  12   0  -1    2.00   11.00
  12   0  -1   -4.90    9.10
  12   0  -1    4.30    9.20
 -12   0   0 3291.17  223.98
 -12   0   0 3251.97  228.98
 -12   0   0 3030.80  228.58
 -12   0   0 3193.48  224.08
 -12   0   0 2469.25  213.98
 -12   0   0 3204.38  210.08
 -12   0   0 2599.54  213.98
 -12   0   0 2435.46  221.98
  12   0   0 2738.33  207.58
  12   0   0 2565.34  220.18
  12   0   0 3469.45  226.88
  12   0   0 2838.72  202.08
  12   0   0 2572.34  216.38
  12   0   0 2722.73  216.98
  12   0   0 2629.94  220.08
  12   0   0 2319.87  219.48
  12   0   0 2547.05  224.68
  12   0   0 2453.05  220.48
 -12   0  -1    4.80   12.60
 -12   0  -1   -3.80    8.40
 -12   0  -1   -5.90   10.30
 -12   0  -1   -8.00    6.40
 -12   0  -1   21.50   15.00
 -12   0  -1   -7.30   10.90
 -12   0  -1   17.70   19.70
 -12   0  -1   19.10   16.50
  12   0   1  -21.40    6.10
  12   0   1   12.30   13.60
  12   0   1   14.00   13.10
  12   0   1   18.40   15.40
  12   0   1    7.90    6.80
  12   0   1   -7.60   12.30
  12   0   1   -7.00    5.90
  12   0   1   -7.80    7.00
  12   0   1   12.20   15.00
  12   0   1   -5.10   10.80
 -12   0  -2  512.75   68.29
 -12   0  -2  602.74   67.69
 -12   0  -2  537.55   57.09
 -12   0  -2  460.75   64.89
 -12   0  -2  505.25   85.79
 -12   0  -2  469.15   66.19
  12   0   2  511.65   63.19
  12   0   2  306.87   54.79
  12   0   2  450.25   68.29
  12   0   2  380.46   60.39
  12   0   2  405.56   62.89
  12   0   2  420.96   58.89
  12   0   2  477.95   45.60
  12   0   2  488.55   64.29
 -12   0  -3   -0.80   14.40
 -12   0  -3    0.90   13.50
 -12   0  -3  -12.30   11.70
 -12   0  -3  -10.00   11.60
 -12   0  -3    5.70   10.90
 -12   0  -3   11.20   13.20
 -12   0  -3  -12.40    9.80
  12   0   3   -9.90    7.40
  12   0   3   -9.30    7.90
  12   0   3   -1.20    9.00
  12   0   3  -14.00    8.70
  12   0   3   15.60   18.60
  12   0   3   19.00   14.40
  12   0   3   17.80   12.60
 -12   0  -4   66.89   24.50
 -12   0  -4   53.59   20.10
 -12   0  -4   34.60   16.70
 -12   0  -4   22.30   15.60
 -12   0  -4   32.20   16.70
 -12   0  -4   22.70   18.50
 -12   0  -4   13.60   14.80
  12   0   4   39.90   19.70
  12   0   4   76.69   25.50
  12   0   4   38.00   15.50
  12   0   4   19.70   17.90
  12   0   4   47.20   17.00
  12   0   4   17.90   12.30
  12   0   4   26.60   18.10
 -12   0  -5    1.50   17.50
 -12   0  -5    0.50   13.30
 -12   0  -5    1.80   10.00
 -12   0  -5    6.70    9.10
 -12   0  -5   17.80   16.00
 -12   0  -5   17.80   11.20
  12   0   5    6.20   13.20
  12   0   5   -7.40    6.90
  12   0   5    0.40    7.20
  12   0   5   -7.50    7.30
  12   0   5   -2.80    6.00
  12   0   5    7.90    9.80
  12   0   5  -13.60   10.80
  12   0   5   16.30   16.80
 -12   0  -6   33.40   18.10
 -12   0  -6   26.80   11.50
 -12   0  -6   17.60   19.90
  12   0   6   11.60   13.20
  12   0   6   10.50    7.80
  12   0   6   -4.90   14.10
  12   0   6    0.50    6.70
  12   0   6    8.30   10.90
  12   0   6   21.10   15.70
  12   0   6   13.80   12.80
  12   0   6   -4.50    5.80
 -12   0  -7   12.80   16.30
 -12   0  -7   20.00    8.90
  12   0   7    9.50    7.60
  12   0   7   -5.40    6.70
  12   0   7    1.80   12.40
  12   0   7   -2.20    5.00
  12   0   7    7.10   11.40
  12   0   7   -2.70    6.70
  12   0   7    5.20    9.20
 -13   0   8  105.39   29.80
 -13   0   8   28.80   21.80
 -13   0   8   75.79   33.40
 -13   0   8   98.79   29.60
 -13   0   8   34.10   19.10
  13   0  -8    1.10   18.90
  13   0  -8   10.50   19.60
  13   0  -8   44.50   23.20
  13   0  -8   73.69   31.80
 -13   0   7  -15.30    7.60
 -13   0   7    4.50   21.60
 -13   0   7   -1.80    9.70
 -13   0   7   -5.80   13.70
 -13   0   7   -6.20   14.40
 -13   0   7   29.00   17.00
  13   0  -7    1.10   14.90
  13   0  -7  -12.90   13.00
  13   0  -7   -3.30   12.40
  13   0  -7    1.50   17.10
  13   0  -7   13.40   14.80
 -13   0   6  -22.80   10.20
 -13   0   6   -5.80   18.60
 -13   0   6   -1.30   11.10
 -13   0   6   31.90   22.90
 -13   0   6   -3.00   12.30
 -13   0   6  -12.00    9.60
  13   0  -6   57.09   28.90
  13   0  -6   28.80   20.80
  13   0  -6   40.60   20.30
  13   0  -6    9.00   16.30
  13   0  -6   62.49   29.70
  13   0  -6   13.10   14.90
  13   0  -6   -6.60    8.30
 -13   0   5   10.40   14.70
 -13   0   5   29.70   21.80
 -13   0   5    9.80   10.90
 -13   0   5   13.20   11.80
 -13   0   5   -5.00   12.90
 -13   0   5    0.70   14.60
 -13   0   5    8.70   13.70
  13   0  -5   31.90   18.50
  13   0  -5   11.40   18.60
  13   0  -5   29.10   21.30
  13   0  -5   13.30   18.90
  13   0  -5  -11.10    9.90
  13   0  -5   -3.90   10.20
  13   0  -5   -3.90   14.40
  13   0  -5   -5.10   12.30
 -13   0   4  757.02   62.19
 -13   0   4  719.23   68.99
 -13   0   4  623.34   92.69
 -13   0   4  639.84   89.69
 -13   0   4  832.52   73.99
 -13   0   4  708.13  100.09
 -13   0   4  531.55  107.39
 -13   0   4  745.63   92.09
 -13   0   4  644.64   90.29
  13   0  -4  571.74   76.19
  13   0  -4  628.34   90.19
  13   0  -4  651.53   99.29
  13   0  -4  617.94  105.59
  13   0  -4  758.82   92.19
  13   0  -4  716.73   90.89
  13   0  -4  728.83   84.49
  13   0  -4  508.15   80.09
  13   0  -4  646.14   81.79
 -13   0   3   -2.00   10.00
 -13   0   3   24.70   19.90
 -13   0   3   -7.40   13.90
 -13   0   3    4.30   11.30
 -13   0   3   -7.10    9.70
 -13   0   3   36.20   21.90
 -13   0   3   -3.10   14.20
 -13   0   3   20.10    9.90
 -13   0   3  -19.00   14.70
  13   0  -3   38.80   23.10
  13   0  -3   13.00   14.80
  13   0  -3   -4.20   13.80
  13   0  -3   -4.40   11.60
  13   0  -3   -2.70   12.50
  13   0  -3    2.10   11.90
  13   0  -3  -10.60    9.90
  13   0  -3   -3.10    9.60
  13   0  -3    4.40   13.70
 -13   0   2 1669.23  131.19
 -13   0   2 1531.85  131.89
 -13   0   2 1292.47  122.89
 -13   0   2 1523.35  120.49
 -13   0   2 1527.05  133.09
 -13   0   2 1375.36  113.49
 -13   0   2 1344.87  101.49
 -13   0   2 1329.77  127.59
  13   0  -2 1503.15  122.89
  13   0  -2  933.71  116.79
  13   0  -2 1125.39  119.29
  13   0  -2 1413.16  129.29
  13   0  -2 1216.58  110.99
  13   0  -2 1214.28  126.39
  13   0  -2 1490.25  126.79
  13   0  -2 1208.58  118.69
  13   0  -2 1175.58  123.09
 -13   0   1    8.70   12.60
 -13   0   1   -0.30   11.60
 -13   0   1   -7.50   10.60
 -13   0   1    0.10    9.90
 -13   0   1    4.30   15.40
 -13   0   1    9.30   12.60
 -13   0   1  -16.60    9.90
 -13   0   1    7.80   12.80
  13   0  -1   -9.50   13.30
  13   0  -1   15.30   16.00
  13   0  -1    5.70   14.90
  13   0  -1   -5.20    6.20
  13   0  -1   -1.30   14.20
  13   0  -1    4.60   13.70
  13   0  -1    7.10   11.50
  13   0  -1  -10.00    7.00
  13   0  -1   -8.10    8.50
 -13   0   0  309.87   41.00
 -13   0   0  370.86   56.29
 -13   0   0  392.46   48.20
 -13   0   0  467.85   67.49
 -13   0   0  393.86   56.69
 -13   0   0  256.67   45.70
 -13   0   0  322.77   59.39
 -13   0   0  323.27   58.19
 -13   0   0  371.16   52.29
  13   0   0  309.87   52.49
  13   0   0  274.07   55.79
  13   0   0  311.57   53.09
  13   0   0  192.58   42.40
  13   0   0  420.76   62.69
  13   0   0  309.27   51.29
  13   0   0  262.57   51.19
  13   0   0  322.27   41.90
  13   0   0  371.96   55.09
 -13   0  -1   -0.60    6.80
 -13   0  -1    6.50   15.90
 -13   0  -1   15.10   15.60
 -13   0  -1    7.30   13.80
 -13   0  -1  -12.70    6.40
 -13   0  -1  -11.90    7.20
 -13   0  -1    0.80   12.50
 -13   0  -1   21.80   17.70
 -13   0  -1    7.60   15.80
  13   0   1   -4.70   14.00
  13   0   1    5.20   16.50
  13   0   1   -4.00    8.80
  13   0   1   10.80   17.60
  13   0   1   -3.00    7.50
  13   0   1    3.40    6.40
  13   0   1   -3.20   17.70
  13   0   1   28.40   19.30
 -13   0  -2  345.87   57.99
 -13   0  -2  417.76   64.59
 -13   0  -2  446.46   52.99
 -13   0  -2  382.46   61.69
 -13   0  -2  556.94   67.29
  13   0   2  584.84   71.29
  13   0   2  332.47   54.69
  13   0   2  396.56   59.29
  13   0   2  394.36   66.89
  13   0   2  398.16   60.29
  13   0   2  450.65   67.69
  13   0   2  503.15   66.19
  13   0   2  422.46   43.30
 -13   0  -3    4.30   13.10
 -13   0  -3   11.20   15.00
 -13   0  -3    6.60   13.60
 -13   0  -3    6.70   13.30
  13   0   3    9.50   18.10
  13   0   3    0.80   14.40
  13   0   3   39.80   16.30
  13   0   3    1.20   11.30
  13   0   3   16.90   17.70
  13   0   3   10.30   14.90
  13   0   3    4.20   16.40
 -13   0  -4   28.30   16.90
 -13   0  -4   51.49   19.40
 -13   0  -4   13.70   18.00
 -13   0  -4   39.30   16.60
 -13   0  -4   17.40   12.70
  13   0   4   28.50   17.00
  13   0   4    2.90   12.50
  13   0   4   47.30   28.60
  13   0   4   32.90   21.70
  13   0   4    8.50    9.70
  13   0   4   29.00   17.70
 -13   0  -5    7.40   11.00
 -13   0  -5   -0.80    7.40
 -13   0  -5   14.80   13.50
 -13   0  -5  -13.00    9.50
 -13   0  -5    9.20   10.90
  13   0   5  -15.70   10.70
  13   0   5   13.80   11.40
  13   0   5  -17.30    7.70
  13   0   5   -7.70   10.60
  13   0   5   22.40   18.00
  13   0   5    1.60    8.50
  13   0   5    2.30    9.00
 -14   0   7    5.10   11.80
 -14   0   7    5.40   14.70
  14   0  -7   19.50   21.70
 -14   0   6  128.59   40.90
 -14   0   6   62.29   21.00
 -14   0   6  114.49   38.70
 -14   0   6   28.30   14.90
 -14   0   6   21.90   17.60
 -14   0   6   51.39   19.90
  14   0  -6   25.40   28.10
  14   0  -6   73.99   30.90
  14   0  -6   48.60   22.90
  14   0  -6   49.80   26.40
  14   0  -6   41.30   24.40
 -14   0   5   15.10    9.10
 -14   0   5   22.60   14.00
 -14   0   5   21.30   14.90
 -14   0   5   -7.70   11.20
 -14   0   5   48.20   27.50
 -14   0   5   -6.00   10.60
  14   0  -5   -0.60   18.40
  14   0  -5   14.30   19.00
  14   0  -5    1.20   14.40
  14   0  -5   10.10   15.20
  14   0  -5   -2.10   11.40
  14   0  -5   33.20   23.40
 -14   0   4  243.88   42.10
 -14   0   4  179.28   33.90
 -14   0   4  239.88   32.10
 -14   0   4  183.18   41.70
 -14   0   4  141.19   39.90
 -14   0   4  202.28   45.90
  14   0  -4  166.18   44.10
  14   0  -4  239.18   51.69
  14   0  -4  150.48   40.30
  14   0  -4  142.39   39.50
  14   0  -4  232.88   42.70
  14   0  -4  248.08   52.09
  14   0  -4  110.79   37.70
 -14   0   3   -2.20   16.10
 -14   0   3   -3.00   10.60
 -14   0   3  -14.70    8.90
 -14   0   3    6.10    8.30
  14   0  -3   47.60   26.00
  14   0  -3   -1.60    8.20
  14   0  -3    5.40   18.10
  14   0  -3    0.50   10.60
  14   0  -3   -6.20   14.70
  14   0  -3    9.10   18.40
  14   0  -3  -10.10    9.30
 -14   0   2   16.90   15.60
 -14   0   2   46.70   18.10
 -14   0   2   12.40   15.30
 -14   0   2   11.60   16.10
 -14   0   2   29.30   14.90
  14   0  -2   36.70   23.30
  14   0  -2   29.70   15.90
  14   0  -2   29.20   19.30
  14   0  -2   40.40   22.90
  14   0  -2   58.59   30.80
  14   0  -2   16.90   18.00
  14   0  -2   19.30   13.80
 -14   0   1    1.90   14.10
 -14   0   1  -12.90   11.90
 -14   0   1   -2.40   13.50
 -14   0   1  -14.50    6.50
 -14   0   1    8.20   15.00
 -14   0   1   20.20   12.00
  14   0  -1   -0.70   13.90
  14   0  -1    3.30   10.60
  14   0  -1   33.40   20.10
  14   0  -1   -9.40    8.80
  14   0  -1   -3.00   18.60
  14   0  -1   27.90   21.20
  14   0  -1   13.30   17.50
 -14   0   0  831.52   71.49
 -14   0   0  926.11   86.79
 -14   0   0  741.83   76.59
 -14   0   0  767.92   67.29
 -14   0   0  577.14   79.49
 -14   0   0  910.61   85.19
  14   0   0  588.74   87.89
  14   0   0  685.03   65.99
  14   0   0  627.24   84.79
  14   0   0  780.22   96.79
  14   0   0  745.23  101.49
  14   0   0  756.12   94.59
  14   0   0  780.12   95.79
 -14   0  -1   13.20   14.20
 -14   0  -1    4.00    7.80
 -14   0  -1   -2.60   11.30
 -14   0  -1  -12.10    8.90
 -14   0  -1   10.70   15.90
 -14   0  -1   23.10   10.50
  14   0   1  -16.10   13.40
  14   0   1   21.80   16.30
  14   0   1   -9.70   13.60
  14   0   1    2.20   12.00
  14   0   1   -2.30    9.70
  14   0   1   -2.30   14.60
 -14   0  -2 2336.07  183.08
 -14   0  -2 2239.28  177.88
 -14   0  -2 1969.50  181.58
 -14   0  -2 2377.06  183.38
  14   0   2 2669.63  209.18
  14   0   2 1997.40  181.38
  14   0   2 2386.66  189.58
  14   0   2 1858.61  177.78
  14   0   2 2286.97  190.38
 -14   0  -3   -7.20   10.20
 -14   0  -3    3.60   11.00
  14   0   3   -8.80    7.50
  14   0   3    6.20   14.40
  14   0   3    4.00    8.20
  14   0   3  -12.20   12.10
  14   0   3    3.40   14.50
 -15   0   3   -6.40   10.20
 -15   0   3   27.10   16.80
 -15   0   3    4.90   11.60
 -15   0   3   21.00   12.90
 -15   0   3    4.80   14.40
  15   0  -3   28.90   23.20
  15   0  -3   -8.30   14.90
  15   0  -3    6.50   13.90
  15   0  -3   -9.10    6.70
  15   0  -3   -6.50   12.70
  15   0  -3   38.70   27.80
  15   0  -3   25.10   24.10
 -15   0   2   47.50   23.30
 -15   0   2   57.59   23.30
 -15   0   2  111.39   26.90
 -15   0   2  114.79   34.00
  15   0  -2   42.50   17.10
  15   0  -2   45.60   27.40
  15   0  -2   85.09   31.60
  15   0  -2  102.29   34.10
  15   0  -2   38.00   24.80
  15   0  -2   67.79   28.70
  15   0  -2  111.49   35.70
 -15   0   1    5.20   10.30
 -15   0   1   -7.30   13.90
 -15   0   1   22.30   11.00
 -15   0   1   17.30   19.50
 -15   0   1   27.00   26.50
  15   0  -1   20.70   15.70
  15   0  -1   27.10   23.30
  15   0  -1    4.80   11.20
  15   0  -1  -20.80   10.60
  15   0  -1    6.50   16.60
  15   0  -1   -1.30    9.80
  15   0  -1   -2.20   10.20
  15  -1  -1  359.16   63.29
  15  -1  -1  240.98   53.39
  15  -1  -1  353.66   59.29
  15  -1  -1  248.38   52.09
  15  -1  -1  317.87   43.90
  15  -1  -1  303.97   61.79
  15  -1  -1  318.57   59.39
 -15   1   1  269.77   41.00
 -15   1   1  245.78   44.10
 -15   1   1  227.48   48.10
 -15   1   1  238.58   46.90
 -15   1   1  378.96   61.79
 -15   1   1  285.37   46.00
  15  -1  -2   -5.60   14.40
  15  -1  -2   17.70   17.50
  15  -1  -2   20.10   20.40
  15  -1  -2    7.40    8.70
  15  -1  -2   19.00   19.60
  15  -1  -2   66.19   27.60
 -15   1   2   -2.90   14.10
 -15   1   2   29.90   20.20
 -15   1   2   40.20   17.60
 -15   1   2   10.40   14.70
 -15   1   2   28.80   15.20
 -15   1   2    8.50   16.20
  15  -1  -3  554.14   83.29
  15  -1  -3  547.85   70.59
 -15   1   3  579.54   81.99
 -15   1   3  552.94   75.39
 -15   1   3  526.25   67.09
  14  -1   3   73.59   27.80
  14  -1   3  115.49   29.30
  14  -1   3  109.09   32.40
  14  -1   3   89.59   29.60
  14  -1   3   63.09   23.90
  14  -1   3   59.59   28.80
 -14   1  -3   25.00   20.60
 -14   1  -3  105.69   28.70
 -14   1  -3   76.79   25.00
  14  -1   2   23.00   21.90
  14  -1   2   38.10   23.60
  14  -1   2  -10.00   20.00
  14  -1   2    0.60    5.80
 -14   1  -2   27.50   19.40
 -14   1  -2   -4.20   11.80
  14  -1   1  -11.70    8.30
  14  -1   1   30.80   24.00
  14  -1   1   -9.90   13.10
  14  -1   1   19.20   19.60
  14  -1   1   49.00   17.70
  14  -1   1   43.90   23.00
  14  -1   1   37.90   20.70
 -14   1  -1   21.90   16.50
 -14   1  -1   14.60   15.20
 -14   1  -1    7.70   16.00
 -14   1  -1   -0.80   12.00
 -14   1  -1   12.40    9.40
  14  -1   0   70.29   29.20
  14  -1   0  118.79   34.40
  14  -1   0   55.99   22.10
  14  -1   0   47.00   26.60
  14  -1   0   42.50   14.80
  14  -1   0   34.70   19.20
  14  -1   0   28.90   10.00
  14  -1   0   34.80   26.10
 -14   1   0   36.60   23.80
 -14   1   0   28.20   14.30
 -14   1   0   26.50   19.40
 -14   1   0   14.50   11.40
 -14   1   0   28.40   20.20
 -14   1   0   39.90   18.80
  14  -1  -1  377.66   64.69
  14  -1  -1  403.56   61.89
  14  -1  -1  569.34   84.89
  14  -1  -1  336.17   60.09
  14  -1  -1  498.65   69.49
  14  -1  -1  512.85   75.29
  14  -1  -1  448.06   57.49
 -14   1   1  341.07   57.39
 -14   1   1  411.56   63.29
 -14   1   1  414.16   37.70
 -14   1   1  368.06   53.99
 -14   1   1  429.56   58.79
 -14   1   1  425.36   64.99
 -14   1   1  371.66   49.99
  14  -1  -2   30.80   25.70
  14  -1  -2   24.90   22.20
  14  -1  -2   36.70   23.70
  14  -1  -2    6.40    8.40
  14  -1  -2   53.39   24.30
  14  -1  -2   -0.90   11.20
  14  -1  -2    6.50   15.00
 -14   1   2   20.50   13.90
 -14   1   2   54.89   13.70
 -14   1   2   81.29   30.70
 -14   1   2   35.30   28.50
 -14   1   2   30.90   17.50
  14  -1  -3 1714.53  208.38
  14  -1  -3 1813.22  168.88
  14  -1  -3 1693.13  159.28
  14  -1  -3 1717.03  148.69
  14  -1  -3 2019.60  168.58
  14  -1  -3 1664.13  161.48
 -14   1   3 1978.10  157.18
 -14   1   3 1804.52  137.49
 -14   1   3 2017.60  165.58
 -14   1   3 1816.92  160.88
 -14   1   3 1634.44  146.89
  14  -1  -4   41.30   27.30
  14  -1  -4   -3.70   15.20
  14  -1  -4   12.80   19.80
  14  -1  -4    5.40   11.60
  14  -1  -4   36.70   23.10
  14  -1  -4   19.00   19.40
  14  -1  -4   29.30   28.30
 -14   1   4   15.00   14.30
 -14   1   4   26.90   12.30
 -14   1   4    0.50   12.30
 -14   1   4   41.20   23.40
 -14   1   4   35.70   24.50
 -14   1   4   25.50   16.90
  14  -1  -5  260.27   60.49
  14  -1  -5  307.27   56.59
  14  -1  -5  305.77   59.99
  14  -1  -5  292.47   56.39
  14  -1  -5  308.17   64.59
  14  -1  -5  251.07   56.39
 -14   1   5  385.46   45.30
 -14   1   5  373.56   79.29
 -14   1   5  181.88   48.00
 -14   1   5  284.77   47.60
 -14   1   5  235.58   45.80
 -14   1   5  254.47   54.09
  14  -1  -6  251.77   81.69
  14  -1  -6  173.28   42.80
  14  -1  -6  204.98   42.90
  14  -1  -6  253.57   50.79
  14  -1  -6  196.38   50.29
 -14   1   6  222.48   34.60
 -14   1   6   99.79   36.10
 -14   1   6  178.78   37.60
 -14   1   6  199.28   45.90
 -14   1   6  205.58   49.20
 -14   1   6   52.19   31.60
  13  -1   5   -6.10   10.30
  13  -1   5   30.00   17.80
  13  -1   5    1.80   12.40
  13  -1   5   10.50   26.20
  13  -1   5   -2.20    6.70
  13  -1   5   16.70   15.40
  13  -1   5   23.90   15.50
 -13   1  -5   19.30   13.40
 -13   1  -5   26.60   20.40
 -13   1  -5    3.40   10.10
 -13   1  -5   31.60   14.20
  13  -1   4   29.50   16.60
  13  -1   4   10.40   12.10
  13  -1   4   16.90   16.20
  13  -1   4   35.90   18.70
  13  -1   4   37.80   26.60
  13  -1   4   20.00   11.20
  13  -1   4   -3.70   18.40
 -13   1  -4   14.00   13.00
 -13   1  -4    8.10   14.20
 -13   1  -4   19.80   12.40
 -13   1  -4   -3.90    8.00
  13  -1   3  836.62   91.59
  13  -1   3  835.62   93.79
  13  -1   3 1282.07  107.39
  13  -1   3  751.02  108.09
  13  -1   3 1100.79  100.79
  13  -1   3 1137.49   99.69
  13  -1   3 1188.88  105.39
  13  -1   3  857.71   91.09
 -13   1  -3 1011.20   96.69
 -13   1  -3  875.11   94.39
 -13   1  -3 1065.69   94.69
 -13   1  -3 1095.69   94.49
  13  -1   2   38.80   21.60
  13  -1   2   25.80   15.70
  13  -1   2   28.90   18.90
  13  -1   2   40.50   20.80
  13  -1   2   73.49   26.70
  13  -1   2   69.79   25.20
  13  -1   2   22.60   18.00
  13  -1   2   46.70   20.70
 -13   1  -2   62.99   24.30
 -13   1  -2   34.00   19.30
 -13   1  -2   39.50   20.10
 -13   1  -2   61.69   21.30
 -13   1  -2    1.30   19.00
  13  -1   1  894.51   84.99
  13  -1   1  872.41   88.49
  13  -1   1  635.34   86.99
  13  -1   1  780.42   82.19
  13  -1   1  980.50   92.99
  13  -1   1  952.40   91.09
  13  -1   1  812.72   99.49
  13  -1   1  881.21   70.79
  13  -1   1  488.15   84.79
 -13   1  -1  601.74   90.89
 -13   1  -1  883.91   78.59
 -13   1  -1  713.73   88.59
 -13   1  -1  673.43   78.39
 -13   1  -1  930.01   85.49
 -13   1  -1 1018.10   92.29
 -13   1  -1  731.03   96.09
 -13   1  -1  923.61   72.09
 -13   1  -1  846.52   73.39
  13  -1   0   72.59   18.20
  13  -1   0   39.80   23.00
  13  -1   0   69.89   25.20
  13  -1   0   83.59   30.00
  13  -1   0  123.09   30.40
  13  -1   0   91.59   26.80
  13  -1   0   91.89   16.70
  13  -1   0   88.69   29.20
  13  -1   0   63.39   27.10
  13  -1   0  119.19   29.50
 -13   1   0   62.29   24.20
 -13   1   0  111.19   34.50
 -13   1   0   54.49   22.50
 -13   1   0  115.49   29.20
 -13   1   0  107.39   22.70
 -13   1   0  136.09   28.20
 -13   1   0  134.89   33.30
 -13   1   0   65.89   27.60
 -13   1   0   96.69   25.30
  13  -1  -1   94.49   17.00
  13  -1  -1  149.19   36.80
  13  -1  -1  156.88   35.10
  13  -1  -1  155.78   33.30
  13  -1  -1   93.09   31.20
  13  -1  -1  119.49   24.90
  13  -1  -1  164.68   40.60
  13  -1  -1  130.59   33.00
  13  -1  -1  116.29   30.90
  13  -1  -1  113.09   31.90
 -13   1   1  154.78   21.90
 -13   1   1  118.39   28.80
 -13   1   1  160.08   35.90
 -13   1   1  225.48   47.20
 -13   1   1  194.98   45.20
 -13   1   1  155.38   31.00
 -13   1   1  103.69   33.00
  13  -1  -2  161.18   37.30
  13  -1  -2  124.89   36.80
  13  -1  -2  208.68   45.10
  13  -1  -2  165.28   40.20
  13  -1  -2  154.48   36.50
  13  -1  -2  140.79   36.50
  13  -1  -2  139.29   29.10
  13  -1  -2  205.18   38.30
  13  -1  -2  212.28   43.10
 -13   1   2  239.98   45.30
 -13   1   2  111.29   34.30
 -13   1   2  174.08   41.30
 -13   1   2  188.28   41.50
 -13   1   2  138.69   39.30
 -13   1   2  207.28   40.00
 -13   1   2  161.58   33.60
 -13   1   2  165.88   24.50
  13  -1  -3  257.77   50.19
  13  -1  -3  329.07   59.49
  13  -1  -3  453.85   65.19
  13  -1  -3  305.27   57.99
  13  -1  -3  337.27   54.99
  13  -1  -3  430.56   65.59
  13  -1  -3  391.56   67.09
  13  -1  -3  403.66   56.19
 -13   1   3  521.25   77.79
 -13   1   3  463.45   46.10
 -13   1   3  352.36   57.99
 -13   1   3  357.66   38.20
 -13   1   3  405.76   60.19
 -13   1   3  262.17   51.29
 -13   1   3  419.66   54.79
 -13   1   3  400.56   71.69
  13  -1  -4   85.69   32.10
  13  -1  -4   86.29   31.60
  13  -1  -4   58.79   29.50
  13  -1  -4   52.89   22.80
  13  -1  -4   71.09   30.60
  13  -1  -4   87.09   27.00
  13  -1  -4   64.09   22.80
  13  -1  -4   88.89   30.10
  13  -1  -4   40.70   25.90
 -13   1   4   72.49   23.80
 -13   1   4   70.99   29.10
 -13   1   4   64.89   26.20
 -13   1   4   98.99   45.90
 -13   1   4   74.69   20.50
 -13   1   4   50.59   25.70
 -13   1   4   58.09   26.30
 -13   1   4   52.59   28.00
  13  -1  -5   27.30   20.60
  13  -1  -5   85.89   30.90
  13  -1  -5   65.89   28.50
  13  -1  -5   23.50   17.00
  13  -1  -5   73.99   27.50
  13  -1  -5   40.30   24.80
  13  -1  -5  120.19   55.69
  13  -1  -5   58.39   26.50
 -13   1   5   85.99   26.60
 -13   1   5   48.10   21.80
 -13   1   5   48.90   25.60
 -13   1   5   44.00   15.30
 -13   1   5   61.39   37.70
 -13   1   5   53.29   22.10
 -13   1   5   52.89   26.50
 -13   1   5   70.39   31.10
  13  -1  -6   14.60   20.20
  13  -1  -6   56.89   25.20
  13  -1  -6   17.60   17.50
  13  -1  -6   79.49   35.80
  13  -1  -6   41.50   24.00
  13  -1  -6   18.10   18.80
 -13   1   6   38.40   27.10
 -13   1   6   62.49   24.70
 -13   1   6   37.30   18.80
 -13   1   6   29.90   20.80
 -13   1   6   43.10   27.30
  13  -1  -7  261.47   53.79
  13  -1  -7  202.68   46.80
  13  -1  -7  229.68   52.09
  13  -1  -7  260.77   53.99
  13  -1  -7  330.07   54.69
 -13   1   7  218.28   55.59
 -13   1   7  251.47   50.49
 -13   1   7  253.57   46.60
 -13   1   7  258.47   53.69
 -13   1   7  250.87   48.40
  13  -1  -8  770.32   96.19
  13  -1  -8  602.24  100.49
  13  -1  -8  739.13  101.19
  13  -1  -8  477.75   79.89
 -13   1   8  755.02   74.89
 -13   1   8  582.14   78.09
 -13   1   8  721.93  109.69
 -13   1   8  617.64   80.09
 -13   1   8  705.93   96.49
 -13   1   8  587.64   92.19
  12  -1   7   35.30   17.80
  12  -1   7   40.40   14.80
  12  -1   7   18.70   15.10
  12  -1   7   78.19   25.70
  12  -1   7   17.20   13.00
  12  -1   7   13.50   11.00
  12  -1   7   48.10   16.70
  12  -1   7   18.00   21.80
 -12   1  -7   22.30   10.30
 -12   1  -7   24.50   19.80
  12  -1   6   32.60   17.20
  12  -1   6   34.00   15.80
  12  -1   6   30.20   15.90
  12  -1   6   58.39   23.00
  12  -1   6  109.99   38.20
  12  -1   6   52.89   19.10
  12  -1   6   57.19   19.80
 -12   1  -6   60.29   23.30
 -12   1  -6   60.29   18.00
  12  -1   5  567.14   70.19
  12  -1   5  609.14   77.29
  12  -1   5  527.85   67.59
  12  -1   5  522.75   68.29
  12  -1   5  519.45   78.19
  12  -1   5  668.43   67.39
  12  -1   5  631.54   79.09
  12  -1   5  512.35   67.49
 -12   1  -5  620.84   55.09
 -12   1  -5  428.36   71.49
 -12   1  -5  585.24   59.89
 -12   1  -5  622.34   60.09
 -12   1  -5  688.73   63.09
  12  -1   4  195.18   36.80
  12  -1   4  206.08   42.40
  12  -1   4  180.68   38.60
  12  -1   4  167.28   34.50
  12  -1   4  189.98   38.70
  12  -1   4  213.08   49.30
  12  -1   4  251.17   47.20
  12  -1   4  173.48   34.00
 -12   1  -4  238.78   48.30
 -12   1  -4  180.38   38.00
 -12   1  -4  250.17   42.30
 -12   1  -4  240.08   29.60
 -12   1  -4  233.08   36.90
 -12   1  -4  236.88   38.00
 -12   1  -4  348.17   72.59
  12  -1   3 2233.88  176.48
  12  -1   3 2010.30  184.88
  12  -1   3 1937.71  177.68
  12  -1   3 2117.19  181.58
  12  -1   3 1823.32  173.78
  12  -1   3 2020.80  178.18
  12  -1   3 1984.90  174.38
 -12   1  -3 2562.54  185.18
 -12   1  -3 2506.95  178.28
 -12   1  -3 2467.15  183.28
 -12   1  -3 2692.13  201.88
 -12   1  -3 2034.80  177.68
 -12   1  -3 2346.17  163.38
 -12   1  -3 2314.77  192.28
  12  -1   2  146.19   34.20
  12  -1   2  111.09   33.90
  12  -1   2  239.58   39.30
  12  -1   2  221.38   46.30
  12  -1   2  115.79   33.70
  12  -1   2  167.08   38.50
  12  -1   2  230.28   39.70
  12  -1   2  204.28   30.20
  12  -1   2  146.09   34.00
 -12   1  -2  249.48   46.00
 -12   1  -2   88.19   38.90
 -12   1  -2  159.08   34.90
 -12   1  -2  162.98   37.60
 -12   1  -2  266.27   30.30
 -12   1  -2  190.88   44.30
 -12   1  -2  216.18   26.80
 -12   1  -2  284.87   44.30
 -12   1  -2  227.08   26.30
  12  -1   1  637.34   83.79
  12  -1   1  553.44   84.39
  12  -1   1  621.84   80.39
  12  -1   1  741.63   69.09
  12  -1   1  823.12   96.09
  12  -1   1  729.53   91.99
  12  -1   1  589.74   84.89
  12  -1   1  726.63   64.09
  12  -1   1  838.02   83.59
  12  -1   1  859.41   98.99
 -12   1  -1  659.73   74.09
 -12   1  -1  817.82   76.89
 -12   1  -1  825.62   83.29
 -12   1  -1  838.22   79.59
 -12   1  -1  785.02   70.09
 -12   1  -1  950.50   70.19
 -12   1  -1  969.30   91.89
 -12   1  -1  828.12   81.29
 -12   1  -1  885.91   63.89
  12  -1   0   43.40   11.70
  12  -1   0  100.39   27.90
  12  -1   0   66.79   22.30
  12  -1   0    8.60   16.70
  12  -1   0   61.09   24.50
  12  -1   0   50.39   15.00
  12  -1   0   78.59   26.00
  12  -1   0   16.60   17.90
  12  -1   0   34.40   20.00
  12  -1   0   42.60   19.30
 -12   1   0   54.59   23.90
 -12   1   0   55.19   23.60
 -12   1   0   21.40   15.10
 -12   1   0   55.59   13.40
 -12   1   0   85.39   25.90
 -12   1   0   44.00   19.70
 -12   1   0   47.20   18.00
 -12   1   0   48.90   22.90
 -12   1   0   78.59   19.70
  12  -1  -1   27.40   21.80
  12  -1  -1   -2.80    6.70
  12  -1  -1   17.30   13.80
  12  -1  -1   12.60   15.10
  12  -1  -1   25.00   18.60
  12  -1  -1   13.50   14.30
  12  -1  -1   25.20   17.60
  12  -1  -1    7.10   15.30
  12  -1  -1   17.40   10.80
 -12   1   1    1.90   10.40
 -12   1   1   12.60   18.20
 -12   1   1  -15.70   11.70
 -12   1   1   27.30   10.00
 -12   1   1   23.20   20.60
 -12   1   1   13.60   12.70
 -12   1   1   10.50   14.70
  12  -1  -2  108.99   23.90
  12  -1  -2   32.50   17.80
  12  -1  -2   50.99   22.60
  12  -1  -2   52.69   23.10
  12  -1  -2   76.89   28.80
  12  -1  -2   50.89   26.10
  12  -1  -2   64.49   26.20
  12  -1  -2   84.19   28.90
  12  -1  -2   62.69   22.10
 -12   1   2  104.19   22.20
 -12   1   2   71.29   27.70
 -12   1   2   59.19   22.40
 -12   1   2   82.39   28.00
 -12   1   2   51.19   22.90
 -12   1   2  105.99   27.40
 -12   1   2   51.39   19.20
 -12   1   2   74.69   23.90
 -12   1   2   57.99   15.40
  12  -1  -3   20.30   14.80
  12  -1  -3    0.20   14.50
  12  -1  -3   45.80   21.70
  12  -1  -3  -10.70   11.30
  12  -1  -3    6.90   16.30
  12  -1  -3   14.50   12.90
  12  -1  -3   33.00   20.10
  12  -1  -3    8.30   14.90
  12  -1  -3    3.40   13.60
 -12   1   3   26.90   19.40
 -12   1   3   20.90   11.10
 -12   1   3   19.20   19.80
 -12   1   3   27.90   14.80
 -12   1   3   21.80   17.20
 -12   1   3   18.50   16.60
 -12   1   3   14.10   16.50
 -12   1   3   13.60   14.80
 -12   1   3   25.80   13.70
  12  -1  -4  258.17   54.99
  12  -1  -4  227.58   53.09
  12  -1  -4  400.66   58.49
  12  -1  -4  255.37   43.70
  12  -1  -4  275.77   51.79
  12  -1  -4  308.37   55.29
  12  -1  -4  378.26   60.19
  12  -1  -4  239.38   47.50
 -12   1   4  297.47   52.09
 -12   1   4  205.28   49.90
 -12   1   4  243.58   55.99
 -12   1   4  487.55   92.89
 -12   1   4  249.78   42.90
 -12   1   4  326.47   54.19
 -12   1   4  378.46   42.80
 -12   1   4  274.87   41.50
  12  -1  -5  289.47   49.99
  12  -1  -5  281.77   53.09
  12  -1  -5  298.97   53.39
  12  -1  -5  354.26   57.49
  12  -1  -5  345.87   54.09
  12  -1  -5  262.57   52.29
  12  -1  -5  387.76   67.09
  12  -1  -5  338.97   55.29
 -12   1   5  285.27   70.59
 -12   1   5  373.66   60.39
 -12   1   5  376.46   60.69
 -12   1   5  333.07   51.09
 -12   1   5  367.96   63.69
 -12   1   5  431.76   68.99
 -12   1   5  334.07   52.59
  12  -1  -6  323.47   75.49
  12  -1  -6  229.18   46.30
  12  -1  -6  211.48   44.00
  12  -1  -6  282.37   48.40
  12  -1  -6  225.78   29.20
  12  -1  -6  261.27   50.29
  12  -1  -6  268.77   51.59
  12  -1  -6  243.98   45.30
 -12   1   6  394.16   70.39
 -12   1   6  286.57   48.10
 -12   1   6  162.58   46.50
 -12   1   6  215.88   47.10
 -12   1   6  236.58   43.60
 -12   1   6  300.47   57.69
 -12   1   6  294.27   55.99
  12  -1  -7 1317.17  112.69
  12  -1  -7 1026.80   90.39
  12  -1  -7 1133.39  116.39
  12  -1  -7 1327.77  118.99
  12  -1  -7 1086.09  110.49
  12  -1  -7 1263.57  118.49
  12  -1  -7  950.30  106.99
  12  -1  -7 1121.09  117.69
  12  -1  -7 1125.69  111.79
 -12   1   7 1322.67  120.49
 -12   1   7 1201.28  120.49
 -12   1   7 1305.37  120.29
 -12   1   7 1249.38  110.19
 -12   1   7 1073.19  133.89
 -12   1   7 1007.80  132.09
 -12   1   7 1246.78  118.59
 -12   1   7 1179.38  108.39
  12  -1  -8  391.66   67.09
  12  -1  -8  519.05   75.49
  12  -1  -8  463.25   99.69
  12  -1  -8  411.16   71.19
  12  -1  -8  541.85   72.59
  12  -1  -8  516.45   78.99
  12  -1  -8  402.96   43.20
 -12   1   8  558.54   94.39
 -12   1   8  473.65   63.89
 -12   1   8  516.65   75.39
 -12   1   8  459.05   67.39
 -12   1   8  568.94   80.69
 -12   1   8  445.86   78.99
 -12   1   8  423.06   64.39
  12  -1  -9  382.36   40.70
  12  -1  -9  375.66   65.89
  12  -1  -9  456.45   70.89
  12  -1  -9  433.86   66.39
  12  -1  -9  279.17   59.59
  12  -1  -9  374.56   66.19
 -12   1   9  359.66   61.99
 -12   1   9  535.25   89.89
 -12   1   9  520.15   78.19
 -12   1   9  440.26   61.89
 -12   1   9  427.36   70.99
 -12   1   9  440.06   76.09
 -12   1   9  317.17   62.29
  12  -1 -10   91.69   34.30
  12  -1 -10   28.80   13.10
  12  -1 -10   52.09   29.40
  12  -1 -10   40.60   25.30
  12  -1 -10   20.90   16.30
  12  -1 -10   62.09   29.20
 -12   1  10   48.20   27.90
 -12   1  10   44.00   24.20
 -12   1  10   36.70   26.50
 -12   1  10   85.39   34.90
 -12   1  10   57.59   24.40
 -12   1  10   94.09   30.50
  11  -1   8   20.30   12.70
  11  -1   8   18.40   11.70
  11  -1   8   27.30   11.30
  11  -1   8   22.20    9.90
  11  -1   8   45.80   18.40
  11  -1   8   49.60   41.30
  11  -1   8   25.80   18.30
  11  -1   8   15.00   11.60
  11  -1   8   19.70   10.10
 -11   1  -8   19.40   16.70
  11  -1   7    6.70   11.20
  11  -1   7   -8.60    7.40
  11  -1   7    1.10    5.40
  11  -1   7   -3.90    5.00
  11  -1   7    6.60    8.50
  11  -1   7   -0.10    6.70
  11  -1   7    4.40    7.90
  11  -1   7   -1.10   10.30
  11  -1   7   13.30   12.80
 -11   1  -7   18.90    9.90
 -11   1  -7   20.30   19.50
  11  -1   6  160.98   38.60
  11  -1   6   96.49   24.60
  11  -1   6  161.18   31.90
  11  -1   6  107.79   27.10
  11  -1   6  127.39   22.30
  11  -1   6  131.69   29.50
  11  -1   6  159.88   34.70
  11  -1   6  112.59   26.40
  11  -1   6   91.19   28.40
 -11   1  -6  172.98   28.60
 -11   1  -6  233.58   34.40
 -11   1  -6   55.59   23.30
 -11   1  -6  139.99   25.30
 -11   1  -6  120.19   25.10
  11  -1   5  711.33   72.89
  11  -1   5  681.73   73.89
  11  -1   5  697.13   73.79
  11  -1   5  735.93   77.49
  11  -1   5  777.52   79.39
  11  -1   5  651.93   71.49
  11  -1   5  592.14   88.99
  11  -1   5  840.22   75.39
 -11   1  -5  871.11   69.49
 -11   1  -5  810.92   75.59
 -11   1  -5  911.91   73.69
 -11   1  -5  911.61   74.49
 -11   1  -5  689.53   95.49
 -11   1  -5  967.00   78.09
 -11   1  -5  573.84   84.09
 -11   1  -5  796.72   74.19
  11  -1   4  184.08   34.90
  11  -1   4  196.18   34.90
  11  -1   4  170.58   41.70
  11  -1   4  174.18   35.70
  11  -1   4  192.08   36.70
  11  -1   4  207.08   39.90
  11  -1   4  151.78   30.40
  11  -1   4  179.98   35.90
 -11   1  -4  161.38   36.40
 -11   1  -4  298.27   40.80
 -11   1  -4  281.17   31.50
 -11   1  -4  165.98   38.60
 -11   1  -4  178.68   36.20
  11  -1   3  715.43   74.39
  11  -1   3  770.92   79.19
  11  -1   3  852.31   77.79
  11  -1   3  727.63   88.29
  11  -1   3  760.32   79.39
  11  -1   3  807.82   80.59
  11  -1   3  616.14   88.79
  11  -1   3  691.33   75.09
 -11   1  -3 1067.39   82.59
 -11   1  -3  810.52   79.29
 -11   1  -3  921.51   78.49
 -11   1  -3  838.92   88.09
 -11   1  -3  746.33   78.19
 -11   1  -3  985.80   68.39
 -11   1  -3  696.23   76.79
  11  -1   2    9.00   16.40
  11  -1   2   -4.10   10.60
  11  -1   2   11.80   11.10
  11  -1   2   -0.90   12.90
  11  -1   2   14.10   14.10
  11  -1   2   11.80   12.70
  11  -1   2   -7.10    8.20
  11  -1   2   12.20    7.60
  11  -1   2    6.40   11.60
 -11   1  -2    4.50   14.20
 -11   1  -2    4.50    8.00
 -11   1  -2  -13.60    6.20
 -11   1  -2    7.20   11.70
 -11   1  -2    5.40   13.30
 -11   1  -2    7.70    9.80
 -11   1  -2    6.90   15.50
 -11   1  -2   23.90    8.80
 -11   1  -2    6.80    8.90
  11  -1   1 1398.96  115.79
  11  -1   1 1383.86  105.89
  11  -1   1 1365.26  117.89
  11  -1   1 1354.96  124.19
  11  -1   1 1309.67  120.39
  11  -1   1 1383.36  119.39
  11  -1   1 1298.87  119.89
  11  -1   1 1250.67  115.29
  11  -1   1 1177.48  116.89
  11  -1   1 1357.86  103.99
 -11   1  -1 1251.57  105.79
 -11   1  -1 1364.86  115.49
 -11   1  -1 1714.43  121.89
 -11   1  -1 1292.57  119.49
 -11   1  -1 1230.18  107.69
 -11   1  -1 1337.67  123.69
 -11   1  -1 1203.38  119.19
 -11   1  -1 1582.84  103.59
 -11   1  -1 1224.38  115.69
  11  -1   0   20.90   16.70
  11  -1   0   13.00   16.20
  11  -1   0   25.30   18.40
  11  -1   0   -5.20   11.40
  11  -1   0   30.20   12.50
  11  -1   0   21.10   13.60
  11  -1   0   26.10   14.80
  11  -1   0   26.20   14.80
  11  -1   0   34.40   18.80
 -11   1   0   23.70   13.40
 -11   1   0   21.60   18.40
 -11   1   0   26.90   16.60
 -11   1   0   23.20   17.00
 -11   1   0   27.10   17.10
 -11   1   0   13.20    8.10
 -11   1   0   19.40   15.70
 -11   1   0    6.40   10.00
  11  -1  -1 1651.03  124.09
  11  -1  -1 1478.65  132.39
  11  -1  -1 1426.86  129.79
  11  -1  -1 1646.24  137.49
  11  -1  -1 1664.83  140.29
  11  -1  -1 1642.94  131.29
  11  -1  -1 1425.96  131.89
 -11   1   1 1405.46  131.89
 -11   1   1 1480.25  116.59
 -11   1   1 1548.65  136.39
 -11   1   1 1514.35  124.79
 -11   1   1 1534.55  119.79
 -11   1   1 1441.76  135.19
 -11   1   1 1524.25  138.29
 -11   1   1 1978.60  139.19
 -11   1   1 1522.65  128.39
  11  -1  -2  605.04   71.29
  11  -1  -2  446.26   62.69
  11  -1  -2  532.85   70.59
  11  -1  -2  536.35   71.09
  11  -1  -2  487.55   63.99
  11  -1  -2  504.65   69.29
  11  -1  -2  522.45   64.39
  11  -1  -2  557.54   73.99
  11  -1  -2  517.05   52.29
 -11   1   2  544.65   71.39
 -11   1   2  531.15   67.19
 -11   1   2  487.05   48.30
 -11   1   2  503.25   59.09
 -11   1   2  519.85   71.59
 -11   1   2  462.75   68.29
 -11   1   2  491.05   71.89
 -11   1   2  459.25   63.99
 -11   1   2  435.96   44.60
  11  -1  -3  163.28   23.80
  11  -1  -3  158.08   33.60
  11  -1  -3  149.19   36.20
  11  -1  -3  128.59   34.00
  11  -1  -3   97.59   31.70
  11  -1  -3  157.88   38.40
  11  -1  -3   87.39   30.90
  11  -1  -3  199.68   45.50
  11  -1  -3  218.88   38.30
  11  -1  -3  159.68   34.70
 -11   1   3  193.48   39.30
 -11   1   3  180.78   31.10
 -11   1   3  155.38   36.70
 -11   1   3  284.17   50.99
 -11   1   3  214.88   41.20
 -11   1   3  153.18   31.40
 -11   1   3  183.68   37.40
 -11   1   3  222.48   46.20
 -11   1   3  154.68   25.00
  11  -1  -4   15.60   17.10
  11  -1  -4   39.30   17.90
  11  -1  -4   29.00   15.60
  11  -1  -4   17.10   15.50
  11  -1  -4    5.00   11.40
  11  -1  -4    8.60   15.50
  11  -1  -4   19.10   16.80
  11  -1  -4    5.10   12.10
  11  -1  -4   18.10   14.10
  11  -1  -4    7.70    7.50
 -11   1   4   10.30   14.30
 -11   1   4   23.10   12.10
 -11   1   4    9.80   11.20
 -11   1   4   10.90   14.00
 -11   1   4   -1.60    7.70
 -11   1   4   12.00   14.50
 -11   1   4    3.10   13.30
 -11   1   4   30.30   16.90
  11  -1  -5  645.14   76.59
  11  -1  -5  517.95   74.09
  11  -1  -5  617.84   73.99
  11  -1  -5  737.73   85.29
  11  -1  -5  615.54   64.29
  11  -1  -5  540.15   80.29
  11  -1  -5  654.83   78.89
  11  -1  -5  597.64   78.59
  11  -1  -5  552.44   51.09
  11  -1  -5  633.24   81.89
 -11   1   5  575.64   61.19
 -11   1   5  624.24   86.09
 -11   1   5  499.05   73.79
 -11   1   5  485.65   75.39
 -11   1   5  563.54   70.69
 -11   1   5  613.24   87.39
 -11   1   5  613.94   78.99
 -11   1   5  672.33   99.29
  11  -1  -6  188.58   37.00
  11  -1  -6  116.39   33.20
  11  -1  -6  175.48   35.90
  11  -1  -6  112.49   31.80
  11  -1  -6  135.09   22.10
  11  -1  -6  146.29   36.90
  11  -1  -6  170.68   41.10
  11  -1  -6  139.79   33.30
  11  -1  -6  133.89   36.00
 -11   1   6  167.68   32.40
 -11   1   6  148.59   40.70
 -11   1   6  201.28   42.70
 -11   1   6  175.68   34.80
 -11   1   6  106.89   36.70
 -11   1   6  123.49   32.90
 -11   1   6  143.99   35.70
 -11   1   6  121.49   33.50
  11  -1  -7  780.72   88.69
  11  -1  -7  924.81   76.49
  11  -1  -7 1059.29   95.39
  11  -1  -7  882.31   91.09
  11  -1  -7  968.80  117.29
  11  -1  -7  981.30   96.49
  11  -1  -7  797.82  104.49
  11  -1  -7 1164.58  104.49
 -11   1   7  885.01  112.39
 -11   1   7 1009.20   98.89
 -11   1   7  835.22  107.09
 -11   1   7 1026.60   98.99
 -11   1   7 1063.29  100.09
 -11   1   7  891.71   88.79
 -11   1   7  766.82  102.99
 -11   1   7  765.82   86.09
  11  -1  -8   26.40   17.50
  11  -1  -8   50.19   24.50
  11  -1  -8   62.99   23.70
  11  -1  -8   58.69   26.60
  11  -1  -8   32.80   18.60
  11  -1  -8   46.60   25.70
  11  -1  -8   46.00   22.90
  11  -1  -8   52.39   14.80
  11  -1  -8   36.60   25.90
 -11   1   8   58.49   25.30
 -11   1   8   59.69   26.30
 -11   1   8   64.19   29.20
 -11   1   8   43.20   27.00
 -11   1   8   78.49   27.70
 -11   1   8   31.20   19.20
 -11   1   8   53.99   22.40
 -11   1   8   79.09   29.60
  11  -1  -9   17.40   17.40
  11  -1  -9   -6.00    7.50
  11  -1  -9   -3.10   10.00
  11  -1  -9   -6.10   10.40
  11  -1  -9   20.30   19.80
  11  -1  -9   -4.20   12.50
  11  -1  -9   15.70   16.40
  11  -1  -9   20.40   10.80
 -11   1   9    1.90   14.40
 -11   1   9    2.40   16.60
 -11   1   9    6.80   14.90
 -11   1   9   -8.80   15.40
 -11   1   9    9.90   15.00
 -11   1   9   -4.20   13.40
  11  -1 -10   20.00   19.50
  11  -1 -10   18.40   15.30
  11  -1 -10    4.00    9.40
  11  -1 -10    7.90   17.40
  11  -1 -10   30.60   26.10
  11  -1 -10    4.90   15.80
  11  -1 -10   20.90   17.40
 -11   1  10   12.40   17.90
 -11   1  10   21.60   16.20
 -11   1  10    6.90   15.80
 -11   1  10    5.30   14.20
 -11   1  10   -1.70   12.40
 -11   1  10  -13.30   11.70
  11  -1 -11   81.19   32.20
  11  -1 -11  181.58   40.70
  11  -1 -11  120.89   25.80
  11  -1 -11  242.28   46.90
  11  -1 -11  160.98   41.90
  11  -1 -11  127.09   38.20
 -11   1  11  125.49   35.00
 -11   1  11  135.19   42.40
 -11   1  11  119.49   41.80
 -11   1  11  111.09   36.10
 -11   1  11   51.59   28.90
 -11   1  11  173.58   41.20
 -11   1  11  186.88   52.09
  10  -1   9  152.28   31.00
  10  -1   9  128.99   21.70
  10  -1   9  108.19   25.10
  10  -1   9  135.69   22.30
  10  -1   9  183.58   34.20
  10  -1   9  118.79   36.70
 -10   1  -9  119.79   35.30
  10  -1   8  119.79   25.10
  10  -1   8  148.79   24.40
  10  -1   8  104.69   22.30
  10  -1   8  167.78   31.30
  10  -1   8   94.99   20.80
  10  -1   8  106.99   22.40
  10  -1   8  109.99   22.20
  10  -1   8  152.98   37.60
 -10   1  -8  132.99   34.60
  10  -1   7   13.20   13.60
  10  -1   7   31.30   12.10
  10  -1   7   14.20   11.20
  10  -1   7   20.70   18.30
  10  -1   7   19.60   14.50
  10  -1   7    2.50    7.90
  10  -1   7   22.90   10.70
  10  -1   7   22.90   10.00
 -10   1  -7   19.40   16.40
 -10   1  -7   27.30   11.60
 -10   1  -7   28.20   13.60
  10  -1   6  404.66   41.90
  10  -1   6  422.96   56.79
  10  -1   6  354.66   49.00
  10  -1   6  341.17   49.30
  10  -1   6  393.96   49.99
  10  -1   6  322.47   48.00
  10  -1   6  339.77   62.09
  10  -1   6  427.16   56.39
  10  -1   6  417.26   52.79
 -10   1  -6  517.95   47.80
 -10   1  -6  469.95   44.90
 -10   1  -6  530.45   45.40
 -10   1  -6  390.46   58.19
  10  -1   5  283.37   43.10
  10  -1   5  244.38   45.40
  10  -1   5  277.87   41.70
  10  -1   5  265.77   42.60
  10  -1   5  311.87   48.40
  10  -1   5  268.97   41.00
  10  -1   5  348.77   50.49
  10  -1   5  283.87   35.90
 -10   1  -5  370.76   43.60
 -10   1  -5  307.67   44.50
 -10   1  -5  375.56   44.70
 -10   1  -5  368.96   40.50
 -10   1  -5  292.47   42.60
 -10   1  -5  301.27   57.29
 -10   1  -5  336.17   53.29
 -10   1  -5  295.17   43.90
  10  -1   4  682.23   69.29
  10  -1   4  726.53   74.19
  10  -1   4  595.04   84.59
  10  -1   4  824.72   71.39
  10  -1   4  709.93   72.59
  10  -1   4  760.22   71.79
 -10   1  -4  695.23   73.89
 -10   1  -4  688.43   87.89
 -10   1  -4  977.60   74.89
 -10   1  -4  664.73   69.99
 -10   1  -4  721.93   71.39
 -10   1  -4 1006.90   76.09
  10  -1   3  409.66   51.09
  10  -1   3  339.07   65.59
  10  -1   3  356.16   52.59
  10  -1   3  369.06   52.39
  10  -1   3  419.76   51.59
  10  -1   3  439.76   42.70
  10  -1   3  427.66   56.89
  10  -1   3  332.27   48.80
 -10   1  -3  513.45   48.40
 -10   1  -3  356.76   43.20
 -10   1  -3  436.86   57.09
 -10   1  -3  375.36   50.89
 -10   1  -3  385.06   54.09
 -10   1  -3  364.46   56.79
 -10   1  -3  473.45   53.39
 -10   1  -3  350.86   36.30
  10  -1   2  765.02   63.79
  10  -1   2  721.93  104.29
  10  -1   2  676.13   64.79
  10  -1   2  584.44   61.29
  10  -1   2  761.32   73.99
  10  -1   2  691.13   68.49
  10  -1   2  584.04   63.89
  10  -1   2  677.43   78.59
 -10   1  -2  563.84   75.99
 -10   1  -2  571.54   59.89
 -10   1  -2  609.54   54.99
 -10   1  -2  622.34   53.29
 -10   1  -2  632.64   81.69
 -10   1  -2  607.14   63.39
 -10   1  -2  721.53   68.29
 -10   1  -2  639.14   54.49
 -10   1  -2  779.52   96.19
 -10   1  -2  660.33   76.69
  10  -1   1 1034.50   78.49
  10  -1   1 1073.19   89.99
  10  -1   1 1153.28   96.39
  10  -1   1 1171.78   96.49
  10  -1   1  941.21   86.69
  10  -1   1  914.81   88.79
  10  -1   1  943.11   91.39
  10  -1   1 1005.20   95.09
  10  -1   1 1144.49   93.59
 -10   1  -1  967.40   82.59
 -10   1  -1  841.82   92.09
 -10   1  -1 1072.29   95.29
 -10   1  -1  975.50   84.59
 -10   1  -1  878.31   86.99
 -10   1  -1  905.11   80.29
 -10   1  -1  922.81   76.39
 -10   1  -1 1016.60   93.39
 -10   1  -1 1002.60   90.39
  10  -1   0  274.07   42.60
  10  -1   0  209.38   42.80
  10  -1   0  231.78   42.90
  10  -1   0  225.48   41.50
  10  -1   0  284.77   34.40
  10  -1   0  341.27   46.00
  10  -1   0  291.07   45.90
  10  -1   0  287.47   41.90
  10  -1   0  248.18   43.50
 -10   1   0  268.87   42.60
 -10   1   0  252.77   44.80
 -10   1   0  187.68   37.50
 -10   1   0  245.48   38.10
 -10   1   0  223.38   33.30
 -10   1   0  198.88   39.10
 -10   1   0  256.27   41.10
 -10   1   0  255.07   26.20
  10  -1  -1 4697.23  329.57
  10  -1  -1 4645.94  335.77
  10  -1  -1 4498.85  340.77
  10  -1  -1 4523.35  338.57
  10  -1  -1 4619.84  336.87
  10  -1  -1 4476.35  341.07
  10  -1  -1 4622.54  338.47
  10  -1  -1 4614.04  343.57
  10  -1  -1 4274.07  340.47
 -10   1   1 5128.89  324.37
 -10   1   1 4528.75  326.07
 -10   1   1 4398.96  341.77
 -10   1   1 4198.58  340.37
 -10   1   1 4156.28  341.07
 -10   1   1 4335.97  338.07
 -10   1   1 4478.55  334.47
 -10   1   1 4282.97  330.47
 -10   1   1 4723.13  338.97
  10  -1  -2  637.64   75.99
  10  -1  -2  576.74   72.99
  10  -1  -2  663.63   63.89
  10  -1  -2  578.04   59.99
  10  -1  -2  608.34   74.79
  10  -1  -2  578.74   55.59
  10  -1  -2  563.24   73.19
  10  -1  -2  542.95   74.19
  10  -1  -2  523.55   63.79
 -10   1   2  606.44   57.69
 -10   1   2  506.65   51.29
 -10   1   2  524.65   65.09
 -10   1   2  484.35   65.89
 -10   1   2  527.75   72.59
 -10   1   2  573.84   74.89
 -10   1   2  544.85   68.19
 -10   1   2  464.55   67.89
 -10   1   2  543.75   49.20
  10  -1  -3  185.28   34.10
  10  -1  -3  167.48   34.00
  10  -1  -3  146.59   34.80
  10  -1  -3  191.58   32.90
  10  -1  -3  189.88   37.80
  10  -1  -3  154.18   33.30
  10  -1  -3  209.08   42.10
  10  -1  -3  106.79   26.20
  10  -1  -3  130.79   32.70
 -10   1   3  144.49   30.90
 -10   1   3  174.28   32.40
 -10   1   3  138.09   35.50
 -10   1   3  130.09   31.80
 -10   1   3  161.98   38.30
 -10   1   3  134.89   22.70
 -10   1   3  148.79   26.80
 -10   1   3  162.58   34.80
 -10   1   3  125.79   30.20
  10  -1  -4  537.15   46.90
  10  -1  -4  541.75   70.79
  10  -1  -4  470.75   66.69
  10  -1  -4  534.05   65.39
  10  -1  -4  539.25   63.89
  10  -1  -4  499.05   69.59
  10  -1  -4  482.05   64.29
  10  -1  -4  472.95   71.69
  10  -1  -4  560.24   56.79
  10  -1  -4  472.35   65.79
 -10   1   4  504.95   62.39
 -10   1   4  451.65   66.49
 -10   1   4  668.53   78.89
 -10   1   4  518.15   67.89
 -10   1   4  491.25   68.19
 -10   1   4  471.15   52.59
 -10   1   4  587.44   76.49
 -10   1   4  495.45   71.09
  10  -1  -5  343.37   54.99
  10  -1  -5  278.27   48.60
  10  -1  -5  376.66   57.89
  10  -1  -5  316.27   48.80
  10  -1  -5  274.57   43.10
  10  -1  -5  263.27   41.60
  10  -1  -5  252.77   52.59
  10  -1  -5  235.38   31.20
  10  -1  -5  199.68   43.90
  10  -1  -5  302.87   46.30
 -10   1   5  257.07   45.50
 -10   1   5  302.57   53.79
 -10   1   5  232.08   42.30
 -10   1   5  211.68   41.60
 -10   1   5  305.77   55.39
 -10   1   5  217.08   42.80
 -10   1   5  239.38   38.10
  10  -1  -6   82.99   27.90
  10  -1  -6   80.69   26.30
  10  -1  -6   76.89   16.50
  10  -1  -6   83.39   25.50
  10  -1  -6   56.59   20.90
  10  -1  -6   40.20   19.70
  10  -1  -6   93.59   23.80
  10  -1  -6   98.79   27.70
  10  -1  -6   69.99   26.00
 -10   1   6   66.49   23.50
 -10   1   6   67.49   21.00
 -10   1   6  136.79   36.30
 -10   1   6  128.59   39.20
 -10   1   6   73.69   25.40
 -10   1   6   54.09   25.50
 -10   1   6   52.79   24.70
  10  -1  -7  112.89   32.20
  10  -1  -7  100.19   32.20
  10  -1  -7  103.79   28.20
  10  -1  -7   77.89   24.40
  10  -1  -7   59.69   23.50
  10  -1  -7  100.19   28.20
  10  -1  -7  111.39   30.40
  10  -1  -7   70.59   24.20
  10  -1  -7  135.69   23.00
 -10   1   7  106.99   30.90
 -10   1   7   66.39   26.30
 -10   1   7  117.99   32.50
 -10   1   7  105.09   28.30
 -10   1   7   78.29   22.60
 -10   1   7   88.19   28.10
 -10   1   7  102.69   27.80
  10  -1  -8  171.28   41.20
  10  -1  -8  195.28   30.40
  10  -1  -8  165.08   40.10
  10  -1  -8  279.47   47.30
  10  -1  -8  159.78   42.10
  10  -1  -8  225.38   44.30
  10  -1  -8  130.89   56.39
  10  -1  -8  246.68   44.90
  10  -1  -8  260.97   43.70
 -10   1   8  159.98   53.49
 -10   1   8  212.58   53.39
 -10   1   8  270.57   50.39
 -10   1   8  202.98   45.60
 -10   1   8  147.49   36.60
 -10   1   8  190.28   42.50
 -10   1   8  160.38   34.00
  10  -1  -9  -15.90   11.00
  10  -1  -9    8.70   15.10
  10  -1  -9   -4.40   12.80
  10  -1  -9    3.90    9.80
  10  -1  -9   -0.30    8.60
  10  -1  -9   23.00   17.20
  10  -1  -9   17.60   15.30
  10  -1  -9   -7.00   10.20
  10  -1  -9    3.30   12.20
 -10   1   9   13.50   14.80
 -10   1   9   12.70   15.50
 -10   1   9   14.60   17.30
 -10   1   9   10.70   14.30
 -10   1   9   -1.90   10.20
 -10   1   9    4.10    9.40
 -10   1   9   38.80   21.60
 -10   1   9   -5.40    8.10
 -10   1   9   38.40   24.80
  10  -1 -10  190.88   47.60
  10  -1 -10  322.67   48.70
  10  -1 -10  178.48   32.10
  10  -1 -10  205.88   48.50
  10  -1 -10  295.47   53.49
  10  -1 -10  250.67   47.80
  10  -1 -10  184.68   44.00
  10  -1 -10  186.98   43.50
 -10   1  10  229.28   49.20
 -10   1  10  260.47   50.79
 -10   1  10  235.18   53.29
 -10   1  10  249.48   56.69
 -10   1  10  149.79   37.00
 -10   1  10  213.98   46.10
 -10   1  10  209.88   43.90
  10  -1 -11  427.46   68.29
  10  -1 -11  395.36   59.39
  10  -1 -11  477.55   68.49
  10  -1 -11  356.46   63.49
  10  -1 -11  502.15   65.49
  10  -1 -11  384.76   71.99
  10  -1 -11  343.47   49.80
 -10   1  11  462.45   73.19
 -10   1  11  444.76   66.89
 -10   1  11  534.95   84.29
 -10   1  11  511.45   84.99
 -10   1  11  455.45   89.29
 -10   1  11  655.93  115.09
   9  -1  10  141.59   29.20
   9  -1  10  229.88   51.69
   9  -1  10  229.48   35.90
   9  -1  10  197.88   33.80
   9  -1  10  168.18   33.50
   9  -1  10  168.18   30.80
  -9   1 -10  147.69   39.80
   9  -1   9   23.70    9.30
   9  -1   9   44.80   17.50
   9  -1   9   34.90   11.90
   9  -1   9   65.09   28.50
   9  -1   9   13.20   10.70
   9  -1   9   24.80   11.80
   9  -1   9   58.59   17.50
  -9   1  -9   16.70   17.50
   9  -1   8   21.00   13.60
   9  -1   8    7.60    8.30
   9  -1   8    4.50    5.20
   9  -1   8   10.90    8.10
   9  -1   8   -1.00   11.00
   9  -1   8   12.40    9.70
  -9   1  -8    1.50   13.50
   9  -1   7   36.80   26.00
   9  -1   7   51.39   16.50
   9  -1   7   26.50   19.70
   9  -1   7   46.20   14.30
   9  -1   7   38.60   15.80
   9  -1   7   46.60   14.40
   9  -1   7   46.60   17.50
   9  -1   7   77.79   19.20
   9  -1   7   14.50   12.10
   9  -1   7   48.90   15.90
  -9   1  -7   69.89   25.80
  -9   1  -7   75.99   15.60
  -9   1  -7   53.39   14.10
  -9   1  -7  108.49   24.60
   9  -1   6  120.49   30.60
   9  -1   6  137.79   26.00
   9  -1   6  163.88   26.20
   9  -1   6  145.39   26.40
   9  -1   6  114.59   25.10
   9  -1   6   80.89   22.20
   9  -1   6  178.08   30.80
   9  -1   6  106.09   24.70
  -9   1  -6  191.18   28.10
  -9   1  -6  169.58   27.10
  -9   1  -6  110.39   27.50
  -9   1  -6  173.68   29.00
  -9   1  -6  195.98   26.90
   9  -1   5  600.34   53.69
   9  -1   5  454.85   50.39
   9  -1   5  423.06   54.29
   9  -1   5  565.34   89.89
   9  -1   5  445.46   57.49
   9  -1   5  420.36   57.19
   9  -1   5  522.05   47.40
  -9   1  -5  659.13   53.99
  -9   1  -5  591.04   51.39
  -9   1  -5  633.44   75.19
  -9   1  -5  639.34   86.09
  -9   1  -5  491.55   50.59
  -9   1  -5  444.06   49.80
  -9   1  -5  496.85   48.60
   9  -1   4  116.99   27.30
   9  -1   4   85.99   17.10
   9  -1   4  147.99   27.70
   9  -1   4   91.99   21.90
   9  -1   4   60.79   24.70
   9  -1   4   92.09   23.10
   9  -1   4   71.49   18.90
   9  -1   4  118.29   26.70
  -9   1  -4   97.79   18.80
  -9   1  -4   87.39   21.10
  -9   1  -4   94.39   22.40
  -9   1  -4  105.99   32.00
  -9   1  -4   93.39   21.00
  -9   1  -4   94.29   21.60
  -9   1  -4   85.59   22.00
   9  -1   3  778.82   62.59
   9  -1   3  725.43   68.29
   9  -1   3  578.54   77.69
   9  -1   3  705.93   67.79
   9  -1   3  788.22   70.09
   9  -1   3  649.74   64.19
   9  -1   3  699.23   63.59
   9  -1   3  677.93   63.79
  -9   1  -3  680.13   66.59
  -9   1  -3  710.13   66.69
  -9   1  -3  766.52   66.39
  -9   1  -3  617.24   62.19
  -9   1  -3  589.44   64.29
  -9   1  -3  640.44   80.19
  -9   1  -3  661.73   56.69
  -9   1  -3  686.43   63.19
   9  -1   2  145.39   30.40
   9  -1   2  129.59   26.00
   9  -1   2  108.59   26.30
   9  -1   2  117.09   28.00
   9  -1   2  145.59   26.90
   9  -1   2   68.89   20.10
   9  -1   2  138.29   33.10
   9  -1   2   97.89   18.40
  -9   1  -2   58.69   19.20
  -9   1  -2  120.39   24.00
  -9   1  -2  118.19   27.60
  -9   1  -2  133.49   19.60
  -9   1  -2   86.29   25.70
  -9   1  -2   81.59   20.40
  -9   1  -2  100.49   23.20
  -9   1  -2  121.99   18.20
  -9   1  -2  116.59   19.60
   9  -1   1  270.57   28.20
   9  -1   1  252.57   39.90
   9  -1   1  325.47   42.50
   9  -1   1  220.18   40.30
   9  -1   1  340.37   49.00
   9  -1   1  285.27   39.20
   9  -1   1  211.48   40.40
   9  -1   1  371.46   53.09
  -9   1  -1  321.77   42.50
  -9   1  -1  249.28   42.40
  -9   1  -1  270.97   27.30
  -9   1  -1  292.47   35.20
  -9   1  -1  312.17   37.90
  -9   1  -1  280.87   42.60
  -9   1  -1  364.36   54.09
  -9   1  -1  417.46   55.39
  -9   1  -1  277.97   33.20
   9  -1   0   13.40    7.90
   9  -1   0   14.50   14.40
   9  -1   0   -1.80   10.50
   9  -1   0   21.30   15.80
   9  -1   0   18.80   13.80
   9  -1   0   22.80   16.40
   9  -1   0   19.70   14.10
   9  -1   0   11.10   12.30
  -9   1   0   12.50   11.30
  -9   1   0    9.50   10.40
  -9   1   0   15.60   14.90
  -9   1   0   15.70    7.40
  -9   1   0    1.40   11.00
  -9   1   0    9.80   11.90
  -9   1   0   22.10   11.70
  -9   1   0    2.10   11.30
   9  -1  -1 1845.62  136.49
   9  -1  -1 1953.20  149.49
   9  -1  -1 1814.22  143.99
   9  -1  -1 1801.02  146.59
   9  -1  -1 1735.63  141.59
   9  -1  -1 1802.52  147.79
   9  -1  -1 1665.53  144.89
   9  -1  -1 1733.73  143.89
   9  -1  -1 1743.93  140.79
  -9   1   1 1708.33  142.69
  -9   1   1 1740.33  138.29
  -9   1   1 1723.13  146.29
  -9   1   1 1935.81  157.38
  -9   1   1 1679.93  131.19
  -9   1   1 1751.82  141.29
  -9   1   1 1831.92  148.29
  -9   1   1 1910.81  146.09
  -9   1   1 1643.94  132.99
   9  -1  -2  103.89   24.50
   9  -1  -2  139.19   28.40
   9  -1  -2  127.29   25.30
   9  -1  -2  132.79   31.40
   9  -1  -2  128.29   30.60
   9  -1  -2  116.49   28.70
   9  -1  -2  113.09   29.30
   9  -1  -2  115.59   26.30
   9  -1  -2   88.59   26.70
  -9   1   2  107.49   26.10
  -9   1   2  108.59   21.20
  -9   1   2  143.69   34.60
  -9   1   2  129.59   25.40
  -9   1   2  123.99   28.40
  -9   1   2  155.18   30.50
  -9   1   2  134.69   32.20
  -9   1   2  148.29   22.10
  -9   1   2  129.59   29.90
   9  -1  -3  291.57   45.40
   9  -1  -3  303.87   40.90
   9  -1  -3  295.47   46.90
   9  -1  -3  320.17   48.30
   9  -1  -3  247.58   46.80
   9  -1  -3  366.96   48.10
   9  -1  -3  281.67   48.00
   9  -1  -3  348.27   54.39
   9  -1  -3  388.66   47.70
  -9   1   3  235.18   45.30
  -9   1   3  322.17   39.30
  -9   1   3  230.68   42.20
  -9   1   3  340.27   47.60
  -9   1   3  291.67   44.90
  -9   1   3  234.38   40.20
  -9   1   3  324.17   43.90
   9  -1  -4   -0.50    8.60
   9  -1  -4   -4.40    9.40
   9  -1  -4    3.80   11.40
   9  -1  -4    7.30   14.90
   9  -1  -4    4.80   10.20
   9  -1  -4   -2.10    9.80
   9  -1  -4    5.40   12.10
   9  -1  -4   -2.30    5.50
   9  -1  -4   13.40   12.80
   9  -1  -4   -9.80    7.40
  -9   1   4   -6.20   11.30
  -9   1   4   17.60   15.00
  -9   1   4    7.70   10.90
  -9   1   4   -3.40    8.40
  -9   1   4   38.50   18.80
  -9   1   4   31.60   17.90
  -9   1   4    7.10    9.30
  -9   1   4   -5.00   10.00
   9  -1  -5  205.08   35.20
   9  -1  -5  151.48   32.90
   9  -1  -5  126.39   33.70
   9  -1  -5  209.18   33.80
   9  -1  -5  144.09   32.00
   9  -1  -5  148.69   35.30
   9  -1  -5  144.29   34.40
   9  -1  -5  216.38   37.30
   9  -1  -5  168.88   24.80
   9  -1  -5  203.28   40.80
  -9   1   5  154.68   33.30
  -9   1   5  150.48   33.30
  -9   1   5  176.68   34.40
  -9   1   5  184.78   43.80
  -9   1   5  200.58   42.30
  -9   1   5  145.69   30.20
  -9   1   5  176.18   36.10
  -9   1   5  128.19   33.40
   9  -1  -6  347.77   52.59
   9  -1  -6  311.37   33.70
   9  -1  -6  319.77   49.10
   9  -1  -6  337.87   51.89
   9  -1  -6  382.86   50.09
   9  -1  -6  374.26   50.79
   9  -1  -6  359.96   55.29
   9  -1  -6  280.37   47.60
   9  -1  -6  313.57   48.80
  -9   1   6  313.97   53.39
  -9   1   6  277.07   42.50
  -9   1   6  253.97   43.10
  -9   1   6  278.47   47.30
  -9   1   6  323.67   56.39
  -9   1   6  251.07   45.50
  -9   1   6  244.58   44.90
  -9   1   6  295.07   45.90
   9  -1  -7  484.75   68.09
   9  -1  -7  425.46   45.40
   9  -1  -7  428.56   64.89
   9  -1  -7  469.05   59.19
   9  -1  -7  471.85   62.39
   9  -1  -7  409.26   61.09
   9  -1  -7  460.55   67.29
   9  -1  -7  459.95   67.19
   9  -1  -7  493.85   62.99
  -9   1   7  505.95   61.89
  -9   1   7  382.06   60.49
  -9   1   7  488.65   71.39
  -9   1   7  483.15   69.39
  -9   1   7  504.95   71.29
  -9   1   7  560.64   84.99
  -9   1   7  464.15   77.99
  -9   1   7  472.15   65.99
   9  -1  -8  188.58   39.00
   9  -1  -8  182.48   39.40
   9  -1  -8  198.48   31.10
   9  -1  -8  163.68   36.70
   9  -1  -8  273.97   43.20
   9  -1  -8  321.07   52.89
   9  -1  -8  264.67   48.80
   9  -1  -8  231.88   40.10
   9  -1  -8  174.48   35.10
  -9   1   8  219.88   42.20
  -9   1   8  213.68   44.40
  -9   1   8  191.68   37.00
  -9   1   8  151.48   31.50
  -9   1   8  168.28   35.20
  -9   1   8  164.18   41.60
  -9   1   8  223.28   44.10
  -9   1   8  265.07   54.29
   9  -1  -9   -1.50   11.00
   9  -1  -9   -8.30    9.40
   9  -1  -9    4.20    8.50
   9  -1  -9   -5.10   11.10
   9  -1  -9   11.90   13.20
   9  -1  -9   18.00   17.90
   9  -1  -9    0.30    8.90
   9  -1  -9  -20.20   10.00
   9  -1  -9   23.70   13.60
  -9   1   9   14.60   14.60
  -9   1   9   -3.10   11.60
  -9   1   9   32.40   20.60
  -9   1   9    8.20   13.30
  -9   1   9    1.00   10.40
  -9   1   9   14.20   13.10
  -9   1   9   -4.30   11.60
  -9   1   9   -2.40   11.40
  -9   1   9    5.80   12.20
   9  -1 -10  332.97   63.19
   9  -1 -10  345.27   57.69
   9  -1 -10  414.86   64.29
   9  -1 -10  463.05   63.29
   9  -1 -10  344.67   54.29
   9  -1 -10  358.56   56.49
   9  -1 -10  425.06   58.39
   9  -1 -10  414.16   56.99
   9  -1 -10  456.55   70.79
   9  -1 -10  313.07   45.40
  -9   1  10  364.96   64.29
  -9   1  10  476.75   75.89
  -9   1  10  407.96   72.29
  -9   1  10  322.67   53.69
  -9   1  10  434.16   62.49
  -9   1  10  414.56   64.29
  -9   1  10  277.37   53.89
  -9   1  10  444.76   69.99
  -9   1  10  282.87   52.79
   9  -1 -11   -8.60   11.50
   9  -1 -11   24.60   14.90
   9  -1 -11  -13.20    9.20
   9  -1 -11   -2.90   12.80
   9  -1 -11    8.70   10.60
   9  -1 -11   12.70   15.30
   9  -1 -11   -4.20   10.60
  -9   1  11    0.30    9.60
  -9   1  11  -14.60    5.10
  -9   1  11   -0.50   14.10
  -9   1  11    9.90   15.30
  -9   1  11   -7.80   12.10
  -9   1  11   10.60   15.50
  -9   1  11    8.40   17.50
   9  -1 -12   26.20   16.50
   9  -1 -12   47.20   22.80
   9  -1 -12   73.39   22.60
   9  -1 -12   60.69   21.00
   9  -1 -12   55.39   21.90
   9  -1 -12   32.30   24.10
  -9   1  12   18.10   16.80
  -9   1  12   -3.90   13.90
  -9   1  12   14.20   19.10
  -9   1  12   48.20   24.70
  -9   1  12    9.30   13.80
   8  -1  11  506.65   54.09
   8  -1  11  462.65   52.49
   8  -1  11  269.37   43.50
  -8   1 -11  327.77   59.69
   8  -1  10   38.40   21.80
   8  -1  10    0.40    8.40
   8  -1  10   37.40   17.00
   8  -1  10   30.60   13.80
   8  -1  10   16.40   11.20
  -8   1 -10   15.10   16.10
   8  -1   9   60.79   17.50
   8  -1   9  126.39   29.40
   8  -1   9  140.59   24.60
   8  -1   9   73.69   15.40
   8  -1   9   96.29   29.60
   8  -1   9  114.89   22.40
  -8   1  -9   39.40   19.50
   8  -1   8   41.90   21.20
   8  -1   8   51.49   16.00
   8  -1   8   37.20   13.30
   8  -1   8   63.69   16.30
   8  -1   8   53.49   13.90
   8  -1   8   48.60   23.80
   8  -1   8   69.49   18.40
   8  -1   8   58.19   21.70
  -8   1  -8   50.79   21.50
   8  -1   7   67.69   16.00
   8  -1   7   55.99   16.10
   8  -1   7   43.30   17.00
   8  -1   7   53.39   15.00
   8  -1   7   34.90   14.20
   8  -1   7   66.49   17.90
   8  -1   7   54.09   19.90
   8  -1   7   48.50   15.20
   8  -1   7   50.99   15.00
  -8   1  -7   68.99   13.70
  -8   1  -7   60.69   20.60
  -8   1  -7   80.59   20.30
  -8   1  -7   62.19   14.00
   8  -1   6  243.58   45.60
   8  -1   6  262.57   37.80
   8  -1   6  214.98   33.00
   8  -1   6  338.57   56.19
   8  -1   6  261.67   34.00
   8  -1   6  251.07   36.00
   8  -1   6  276.07   36.00
   8  -1   6  261.87   35.40
  -8   1  -6  282.77   34.50
  -8   1  -6  256.17   31.50
  -8   1  -6  265.47   34.70
  -8   1  -6  296.17   39.20
  -8   1  -6  304.07   47.40
   8  -1   5 2928.81  221.78
   8  -1   5 2997.40  234.18
   8  -1   5 3041.40  221.68
   8  -1   5 2810.32  222.48
   8  -1   5 3018.10  218.38
   8  -1   5 3164.68  225.48
   8  -1   5 3110.49  222.38
   8  -1   5 3076.89  225.58
  -8   1  -5 2972.30  221.78
  -8   1  -5 2889.61  227.78
  -8   1  -5 3314.07  220.68
  -8   1  -5 2845.62  235.88
  -8   1  -5 2715.73  219.58
  -8   1  -5 2930.41  220.38
   8  -1   4   39.40   15.80
   8  -1   4   74.59   18.60
   8  -1   4   27.90   10.70
   8  -1   4   40.00   17.40
   8  -1   4   46.40   15.30
   8  -1   4   38.20   16.50
   8  -1   4   38.70   14.50
   8  -1   4   41.90   15.40
   8  -1   4   53.19   16.50
  -8   1  -4   24.90   14.60
  -8   1  -4   52.49   15.20
  -8   1  -4   21.20   15.10
  -8   1  -4   54.79   15.60
  -8   1  -4   36.90   15.40
  -8   1  -4   45.50   13.40
  -8   1  -4   48.10   16.10
  -8   1  -4   50.09   13.20
   8  -1   3  127.89   23.40
   8  -1   3  110.79   25.60
   8  -1   3  103.99   24.00
   8  -1   3  106.49   18.90
   8  -1   3  131.79   31.80
   8  -1   3  134.19   25.50
   8  -1   3  128.59   26.70
   8  -1   3  143.09   25.50
  -8   1  -3  177.88   29.90
  -8   1  -3  127.19   24.00
  -8   1  -3  142.09   26.20
  -8   1  -3  125.79   25.70
  -8   1  -3  162.28   36.30
  -8   1  -3  152.68   24.90
  -8   1  -3  164.18   21.90
  -8   1  -3  127.29   25.50
   8  -1   2  185.58   32.30
   8  -1   2  208.58   32.30
   8  -1   2  204.28   39.70
   8  -1   2  194.18   34.10
   8  -1   2  158.38   31.40
   8  -1   2  207.38   30.70
   8  -1   2  187.18   32.20
  -8   1  -2  207.38   24.50
  -8   1  -2  191.58   29.20
  -8   1  -2  188.28   36.90
  -8   1  -2  168.68   24.20
  -8   1  -2  173.08   32.50
  -8   1  -2  163.88   30.10
  -8   1  -2  264.67   47.30
  -8   1  -2  174.98   30.40
   8  -1   1 1259.47   94.29
   8  -1   1 1119.99   94.79
   8  -1   1 1111.09   98.99
   8  -1   1 1097.09   96.59
   8  -1   1 1113.69   97.79
   8  -1   1 1109.59   97.39
   8  -1   1 1135.59   85.49
   8  -1   1 1143.29   93.79
  -8   1  -1 1147.19   85.29
  -8   1  -1 1132.09   89.19
  -8   1  -1 1104.79   97.69
  -8   1  -1 1072.69   94.49
  -8   1  -1 1150.58   93.99
  -8   1  -1 1079.59   89.69
  -8   1  -1 1166.78   98.09
  -8   1  -1 1008.40   89.49
  -8   1  -1 1181.88   99.99
   8  -1   0  114.29   25.30
   8  -1   0  119.99   27.30
   8  -1   0   93.69   17.00
   8  -1   0  126.49   27.40
   8  -1   0   82.19   23.10
   8  -1   0   91.89   23.10
   8  -1   0   58.89   17.80
   8  -1   0   89.09   25.40
  -8   1   0  135.79   28.30
  -8   1   0  100.29   16.80
  -8   1   0   85.59   21.60
  -8   1   0   74.89   21.70
  -8   1   0   59.29   20.40
  -8   1   0   86.39   18.70
  -8   1   0  138.69   25.40
  -8   1   0   69.39   19.00
  -8   1   0   89.59   14.80
   8  -1  -1  447.66   57.69
   8  -1  -1  504.15   49.70
   8  -1  -1  430.26   56.59
   8  -1  -1  529.75   60.59
   8  -1  -1  499.15   50.49
   8  -1  -1  482.15   58.69
   8  -1  -1  451.65   44.00
   8  -1  -1  458.15   47.50
   8  -1  -1  435.06   57.39
  -8   1   1  431.46   57.59
  -8   1   1  552.24   54.39
  -8   1   1  428.66   40.60
  -8   1   1  486.75   47.10
  -8   1   1  496.25   49.20
  -8   1   1  472.05   60.99
  -8   1   1  440.06   56.69
  -8   1   1  482.55   43.10
  -8   1   1  477.15   49.50
   8  -1  -2  177.18   31.20
   8  -1  -2  205.48   29.40
   8  -1  -2  208.18   36.40
   8  -1  -2  214.58   37.50
   8  -1  -2  174.98   29.90
   8  -1  -2  173.18   32.60
   8  -1  -2  162.78   31.20
   8  -1  -2  235.58   33.80
   8  -1  -2  156.78   31.80
  -8   1   2  190.68   33.40
  -8   1   2  105.49   28.60
  -8   1   2  208.38   33.60
  -8   1   2  140.99   26.50
  -8   1   2  175.18   26.70
  -8   1   2  209.08   35.60
  -8   1   2  202.58   39.70
   8  -1  -3 1968.20  155.68
   8  -1  -3 1972.80  151.78
   8  -1  -3 2024.90  153.58
   8  -1  -3 1771.52  151.48
   8  -1  -3 1939.41  157.08
   8  -1  -3 1900.91  149.88
   8  -1  -3 1891.01  157.18
   8  -1  -3 2063.79  157.18
   8  -1  -3 1944.41  157.58
  -8   1   3 2029.40  149.39
  -8   1   3 2236.78  158.38
  -8   1   3 1817.32  154.18
  -8   1   3 1799.72  150.08
  -8   1   3 1887.41  155.28
  -8   1   3 1707.83  152.38
  -8   1   3 1935.41  158.58
  -8   1   3 1966.00  159.68
   8  -1  -4   81.39   19.60
   8  -1  -4   97.79   23.80
   8  -1  -4  103.19   28.60
   8  -1  -4   98.39   18.30
   8  -1  -4   81.09   24.10
   8  -1  -4  111.99   26.50
   8  -1  -4   91.09   26.10
   8  -1  -4  101.69   25.90
   8  -1  -4   86.39   25.70
   8  -1  -4  136.49   26.10
  -8   1   4   75.49   22.30
  -8   1   4   84.79   26.50
  -8   1   4   96.99   31.10
  -8   1   4   51.59   19.80
  -8   1   4  133.59   25.60
  -8   1   4  102.09   24.10
  -8   1   4   79.09   22.90
   8  -1  -5  969.60   90.79
   8  -1  -5 1079.59   91.69
   8  -1  -5  934.71   76.99
   8  -1  -5  963.20   86.79
   8  -1  -5  935.21   89.69
   8  -1  -5 1007.10   89.29
   8  -1  -5  972.10   86.79
   8  -1  -5  912.71   83.59
   8  -1  -5  913.71   84.59
  -8   1   5  878.11   86.59
  -8   1   5 1025.50   94.49
  -8   1   5  857.41   87.19
  -8   1   5  988.00   88.99
  -8   1   5  886.31   90.09
  -8   1   5  964.00   85.29
  -8   1   5  894.51   83.19
  -8   1   5  913.71   87.99
   8  -1  -6  759.92   71.39
   8  -1  -6  780.12   75.09
   8  -1  -6  621.04   67.69
   8  -1  -6  676.63   80.99
   8  -1  -6  719.63   67.69
   8  -1  -6  680.63   70.49
   8  -1  -6  738.63   61.59
   8  -1  -6  752.12   73.09
  -8   1   6  486.45   87.79
  -8   1   6  656.43   70.09
  -8   1   6  751.72   76.99
  -8   1   6  583.64   65.49
  -8   1   6  752.22   72.59
  -8   1   6  731.83   72.89
  -8   1   6  676.53   67.99
  -8   1   6  642.04   78.39
   8  -1  -7  295.37   49.10
   8  -1  -7  194.58   38.00
   8  -1  -7  251.47   39.50
   8  -1  -7  252.07   42.80
   8  -1  -7  203.78   39.10
   8  -1  -7  302.17   43.30
   8  -1  -7  299.77   36.90
   8  -1  -7  246.38   46.70
   8  -1  -7  342.27   52.19
  -8   1   7  222.28   41.50
  -8   1   7  184.58   39.90
  -8   1   7  279.17   50.09
  -8   1   7  254.07   49.60
  -8   1   7  235.38   41.90
  -8   1   7  236.58   41.00
  -8   1   7  237.88   40.50
  -8   1   7  185.68   34.50
   8  -1  -8  115.49   30.30
   8  -1  -8  135.09   30.80
   8  -1  -8   72.69   24.20
   8  -1  -8  134.79   32.20
   8  -1  -8   81.59   22.30
   8  -1  -8  160.68   26.50
   8  -1  -8  121.39   28.50
   8  -1  -8  106.99   28.70
   8  -1  -8  172.48   39.10
  -8   1   8   93.49   25.80
  -8   1   8  102.59   28.60
  -8   1   8  166.98   37.40
  -8   1   8   99.79   26.30
  -8   1   8  101.89   32.40
  -8   1   8   97.49   28.90
  -8   1   8   65.59   24.20
  -8   1   8  135.29   33.30
   8  -1  -9   42.60   21.30
   8  -1  -9   32.80   13.60
   8  -1  -9   53.59   19.10
   8  -1  -9   34.80   21.70
   8  -1  -9    1.90   11.10
   8  -1  -9   29.50   16.90
   8  -1  -9   19.30   16.50
   8  -1  -9   32.80   15.70
   8  -1  -9   39.60   22.50
   8  -1  -9   24.60   19.60
  -8   1   9   47.90   23.10
  -8   1   9   16.30   13.60
  -8   1   9   26.90   14.90
  -8   1   9   27.00   20.60
  -8   1   9   23.10   16.40
  -8   1   9   29.10   18.20
  -8   1   9   10.30   13.00
  -8   1   9   39.90   20.30
  -8   1   9   44.90   23.10
   8  -1 -10   55.29   25.60
   8  -1 -10   21.40   15.30
   8  -1 -10   26.60   16.10
   8  -1 -10   44.30   22.10
   8  -1 -10   47.00   25.90
   8  -1 -10   41.30   18.40
   8  -1 -10   43.40   17.20
   8  -1 -10   70.09   28.10
   8  -1 -10   14.60   14.20
   8  -1 -10   66.19   32.30
  -8   1  10    5.00   11.40
  -8   1  10   33.00   19.30
  -8   1  10   84.69   43.20
  -8   1  10   28.20   19.80
  -8   1  10   20.50   15.40
  -8   1  10   39.60   23.90
  -8   1  10   49.60   25.10
  -8   1  10   17.80   14.50
  -8   1  10   59.69   24.80
   8  -1 -11  287.37   43.50
   8  -1 -11  147.69   43.60
   8  -1 -11  186.18   42.40
   8  -1 -11  302.37   43.30
   8  -1 -11  281.97   57.59
   8  -1 -11  284.07   49.30
   8  -1 -11  254.37   46.60
   8  -1 -11  200.78   40.60
   8  -1 -11  247.38   39.20
   8  -1 -11  217.88   40.60
  -8   1  11  235.98   50.69
  -8   1  11  205.58   44.40
  -8   1  11  256.07   52.99
  -8   1  11  173.68   41.10
  -8   1  11  193.08   42.50
  -8   1  11  151.28   41.60
  -8   1  11  333.97   64.09
  -8   1  11  202.18   42.80
  -8   1  11  263.47   47.80
   8  -1 -12  -15.30    7.30
   8  -1 -12   12.60   13.40
   8  -1 -12   19.30   16.60
   8  -1 -12    4.10   10.90
   8  -1 -12   -1.00    9.70
   8  -1 -12   22.30   19.70
   8  -1 -12   -3.60   10.80
  -8   1  12   -4.00   13.40
  -8   1  12   -4.90   14.50
  -8   1  12   22.40   17.20
  -8   1  12   -3.40   14.40
  -8   1  12   11.20   17.90
  -8   1  12    5.70   11.60
  -8   1  12   12.20   15.00
   8  -1 -13   84.99   21.40
   8  -1 -13   57.19   18.60
   8  -1 -13  120.29   33.20
   8  -1 -13   77.29   24.80
   8  -1 -13   85.59   22.70
   8  -1 -13   64.49   30.80
   8  -1 -13   25.70   18.90
  -8   1  13   47.90   25.30
  -8   1  13   81.69   30.90
  -8   1  13   71.39   30.50
  -8   1  13   83.09   28.80
  -8   1  13   61.19   26.80
  -8   1  13   50.49   26.90
  -8   1  13  112.79   32.90
   7  -1  11   81.19   29.40
   7  -1  11   50.29   16.90
   7  -1  11   67.79   20.80
   7  -1  11   48.10   14.90
  -7   1 -11   54.39   24.40
   7  -1  10   96.89   21.20
   7  -1  10   97.39   19.60
   7  -1  10   64.89   17.50
   7  -1  10   75.99   28.20
   7  -1  10  126.69   28.00
   7  -1  10   91.59   19.10
  -7   1 -10   60.19   23.90
   7  -1   9   15.50    9.90
   7  -1   9   19.60   11.60
   7  -1   9   -8.60    6.70
   7  -1   9   28.10   18.60
   7  -1   9   11.90   14.10
   7  -1   9    9.90    7.70
   7  -1   9   12.90    7.30
   7  -1   9   -6.20    4.80
  -7   1  -9    0.00   12.70
   7  -1   8  453.25   42.00
   7  -1   8  520.25   80.69
   7  -1   8  456.15   44.40
   7  -1   8  405.06   45.00
   7  -1   8  478.15   45.10
   7  -1   8  462.95   67.19
   7  -1   8  473.75   44.60
   7  -1   7 1177.88   96.49
   7  -1   7 1231.58   98.29
   7  -1   7 1221.68   97.79
   7  -1   7 1241.38  117.39
   7  -1   7 1226.28   98.99
   7  -1   7 1175.48   97.59
   7  -1   7 1280.47   99.09
   7  -1   7 1140.59  109.89
   7  -1   7 1409.06  108.69
   7  -1   7 1277.97   99.79
  -7   1  -7 1235.18  107.59
  -7   1  -7 1214.98  104.09
  -7   1  -7 1265.97   94.19
  -7   1  -7 1126.49   92.29
   7  -1   6  948.21   79.89
   7  -1   6 1013.20   97.29
   7  -1   6 1008.30   80.59
   7  -1   6  940.21   82.59
   7  -1   6  984.40   81.29
   7  -1   6  899.91   91.19
   7  -1   6 1063.69   83.99
   7  -1   6  991.60   80.69
   7  -1   6  996.80   80.49
  -7   1  -6 1068.89   89.49
  -7   1  -6  995.50   79.29
  -7   1  -6  970.70   77.49
  -7   1  -6  947.01   78.39
  -7   1  -6  986.00   84.09
   7  -1   5 1127.29   96.59
   7  -1   5 1245.88   98.39
   7  -1   5 1251.87   94.59
   7  -1   5 1324.17   93.59
   7  -1   5 1183.48  105.09
   7  -1   5 1236.28   95.09
   7  -1   5 1170.98   95.19
   7  -1   5 1132.99   94.49
  -7   1  -5 1190.98   94.59
  -7   1  -5 1128.19   94.69
  -7   1  -5 1116.99   99.39
  -7   1  -5 1107.99   93.39
  -7   1  -5 1122.59   91.99
  -7   1  -5 1232.08   94.59
  -7   1  -5 1151.68  121.99
   7  -1   4   26.90   10.30
   7  -1   4   18.10    9.80
   7  -1   4   26.10   11.70
   7  -1   4    8.40    8.90
   7  -1   4   17.20   10.80
   7  -1   4    8.80    9.30
   7  -1   4   12.00   10.00
   7  -1   4   17.50    9.50
   7  -1   4    8.80    7.40
  -7   1  -4    7.90    8.40
  -7   1  -4   15.10    8.70
  -7   1  -4    4.40   12.40
  -7   1  -4    9.80    9.50
  -7   1  -4    7.10    7.30
  -7   1  -4   16.30   10.90
  -7   1  -4    5.70    8.80
   7  -1   3   41.60   18.30
   7  -1   3   38.50   15.50
   7  -1   3   14.70    9.30
   7  -1   3   40.00   11.30
   7  -1   3   37.80   13.90
   7  -1   3   21.80   12.20
   7  -1   3   20.70    9.40
  -7   1  -3   24.60    9.00
  -7   1  -3   43.80   12.60
  -7   1  -3   23.50   11.40
  -7   1  -3   23.60   11.90
  -7   1  -3   29.80   11.60
  -7   1  -3   19.70   12.00
  -7   1  -3   25.00   12.90
  -7   1  -3   37.60   14.90
   7  -1   2  405.76   50.09
   7  -1   2  320.17   41.10
   7  -1   2  278.87   37.70
   7  -1   2  360.96   34.00
   7  -1   2  297.07   41.20
   7  -1   2  299.77   38.50
   7  -1   2  263.47   39.80
   7  -1   2  298.07   28.50
  -7   1  -2  260.57   31.10
  -7   1  -2  360.36   43.50
  -7   1  -2  294.57   40.10
  -7   1  -2  389.16   52.29
  -7   1  -2  268.17   36.40
  -7   1  -2  314.27   28.10
  -7   1  -2  280.17   28.40
  -7   1  -2  257.47   27.80
   7  -1   1    1.60    6.90
   7  -1   1   13.20   10.30
   7  -1   1    5.30    8.50
   7  -1   1    4.80    4.90
   7  -1   1    4.00   10.00
   7  -1   1   -2.00    8.70
   7  -1   1   12.60    8.50
   7  -1   1    1.70    8.20
  -7   1  -1   -8.30    5.90
  -7   1  -1    6.40    5.30
  -7   1  -1    2.40    6.40
  -7   1  -1    0.30    5.80
  -7   1  -1    6.80    7.00
  -7   1  -1   -2.90    5.10
  -7   1  -1   14.70   10.90
  -7   1  -1   20.70   13.20
  -7   1  -1   10.10    9.10
   7  -1   0  600.14   53.39
   7  -1   0  600.54   47.80
   7  -1   0  615.24   57.19
   7  -1   0  538.15   51.29
   7  -1   0  653.13   58.69
   7  -1   0  484.45   52.09
   7  -1   0  561.04   55.29
   7  -1   0  596.44   57.19
  -7   1   0  563.14   46.10
  -7   1   0  521.65   54.99
  -7   1   0  498.05   51.59
  -7   1   0  460.25   51.99
  -7   1   0  590.04   50.79
  -7   1   0  516.65   44.90
  -7   1   0  534.25   56.09
  -7   1   0  570.94   56.69
  -7   1   0  567.74   51.69
   7  -1  -1   50.29   17.70
   7  -1  -1   44.50   16.50
   7  -1  -1   45.50   16.50
   7  -1  -1   41.20   13.90
   7  -1  -1   66.29   14.50
   7  -1  -1   59.49   19.50
   7  -1  -1   42.80   14.60
   7  -1  -1   48.40   14.90
  -7   1   1   35.40   15.30
  -7   1   1   76.39   21.10
  -7   1   1   95.99   22.60
  -7   1   1   39.40   14.40
  -7   1   1   80.09   19.50
  -7   1   1   72.79   15.10
  -7   1   1   73.09   16.90
  -7   1   1   50.09   11.40
  -7   1   1   47.20   15.80
   7  -1  -2  246.18   35.80
   7  -1  -2  210.78   37.90
   7  -1  -2  269.17   35.80
   7  -1  -2  363.46   49.20
   7  -1  -2  299.77   37.00
   7  -1  -2  291.37   37.30
   7  -1  -2  247.58   38.90
   7  -1  -2  353.86   46.60
   7  -1  -2  255.87   40.10
  -7   1   2  280.67   43.60
  -7   1   2  248.88   36.40
  -7   1   2  278.57   42.60
  -7   1   2  209.38   35.70
  -7   1   2  229.38   30.60
  -7   1   2  241.68   34.10
  -7   1   2  252.57   37.70
  -7   1   2  241.58   38.10
   7  -1  -3 3762.62  278.57
   7  -1  -3 3574.24  275.07
   7  -1  -3 3799.82  276.37
   7  -1  -3 3700.93  273.97
   7  -1  -3 3738.33  279.77
   7  -1  -3 3759.22  274.77
   7  -1  -3 3811.82  280.77
   7  -1  -3 3713.23  280.27
   7  -1  -3 3871.21  279.07
  -7   1   3 3777.92  277.97
  -7   1   3 3739.73  278.27
  -7   1   3 3935.91  283.27
  -7   1   3 3607.24  272.17
  -7   1   3 3473.15  276.97
  -7   1   3 3697.43  278.47
  -7   1   3 3864.01  275.37
   7  -1  -4 1235.78  106.09
   7  -1  -4 1265.87  105.19
   7  -1  -4 1227.08   94.79
   7  -1  -4 1217.68  106.19
   7  -1  -4 1251.27  104.69
   7  -1  -4 1175.28  100.59
   7  -1  -4 1107.79   99.29
   7  -1  -4 1321.97  108.39
   7  -1  -4 1199.58  102.39
   7  -1  -4 1250.27  101.69
  -7   1   4 1138.79  103.69
  -7   1   4 1176.38  106.59
  -7   1   4 1183.38  103.39
  -7   1   4 1212.48  107.69
  -7   1   4 1150.58   99.49
  -7   1   4 1349.86  102.89
  -7   1   4 1249.97  104.39
  -7   1   4 1225.58  104.49
   7  -1  -5 4966.50  370.36
   7  -1  -5 5260.07  367.16
   7  -1  -5 5094.29  369.96
   7  -1  -5 4879.01  357.86
   7  -1  -5 4715.43  367.56
   7  -1  -5 4967.30  367.46
   7  -1  -5 4928.81  363.56
   7  -1  -5 4688.53  365.66
   7  -1  -5 5511.65  365.76
  -7   1   5 5118.09  368.66
  -7   1   5 5078.99  365.36
  -7   1   5 5155.58  372.46
  -7   1   5 5100.89  365.76
  -7   1   5 5035.90  368.36
  -7   1   5 4687.73  371.46
  -7   1   5 4704.23  367.66
  -7   1   5 5195.88  370.16
   7  -1  -6  534.95   60.09
   7  -1  -6  554.04   55.39
   7  -1  -6  504.85   60.29
   7  -1  -6  558.74   57.69
   7  -1  -6  574.94   67.49
   7  -1  -6  616.04   52.59
   7  -1  -6  521.35   64.99
   7  -1  -6  598.04   72.19
   7  -1  -6  580.64   70.39
  -7   1   6  626.94   61.39
  -7   1   6  554.24   69.99
  -7   1   6  588.74   74.29
  -7   1   6  596.84   58.49
  -7   1   6  504.55   63.29
  -7   1   6  574.74   69.99
  -7   1   6  508.15   56.59
  -7   1   6  563.94   69.69
   7  -1  -7    1.20   10.00
   7  -1  -7   -5.60    9.10
   7  -1  -7   11.00   11.60
   7  -1  -7  -12.20    8.60
   7  -1  -7   -1.60    7.80
   7  -1  -7   -4.60    9.10
   7  -1  -7   -2.30    6.80
   7  -1  -7   11.30    9.60
  -7   1   7   -3.10    9.40
  -7   1   7    8.20   12.20
  -7   1   7   25.80   16.40
  -7   1   7   34.10   15.70
  -7   1   7   -0.20    9.70
  -7   1   7   13.60   12.30
  -7   1   7    0.50   12.40
  -7   1   7   -3.10    8.50
   7  -1  -8  167.38   30.80
   7  -1  -8  157.68   34.70
   7  -1  -8  268.17   43.00
   7  -1  -8  201.98   39.90
   7  -1  -8  204.88   42.10
   7  -1  -8  151.08   29.90
   7  -1  -8  157.18   33.40
   7  -1  -8  179.28   38.30
   7  -1  -8  220.48   44.00
   7  -1  -8  220.58   33.60
  -7   1   8  275.47   47.80
  -7   1   8  156.08   34.20
  -7   1   8  171.48   36.00
  -7   1   8  279.27   48.20
  -7   1   8  185.28   37.70
  -7   1   8  203.38   43.60
  -7   1   8  168.68   34.90
  -7   1   8  173.78   35.90
   7  -1  -9   62.29   21.50
   7  -1  -9   77.09   24.60
   7  -1  -9  112.99   27.80
   7  -1  -9  144.99   33.40
   7  -1  -9  110.09   24.50
   7  -1  -9  131.39   26.00
   7  -1  -9  158.38   32.40
   7  -1  -9   83.39   21.90
   7  -1  -9   88.09   27.40
   7  -1  -9   96.59   30.10
  -7   1   9   82.79   28.30
  -7   1   9   70.09   26.50
  -7   1   9   50.99   24.50
  -7   1   9   87.69   25.10
  -7   1   9   89.69   30.10
  -7   1   9   96.89   30.40
  -7   1   9   90.99   34.60
  -7   1   9   81.19   25.20
   7  -1 -10  142.09   34.60
   7  -1 -10   82.29   32.80
   7  -1 -10   57.89   22.30
   7  -1 -10   99.39   28.60
   7  -1 -10   72.39   22.20
   7  -1 -10  137.09   27.80
   7  -1 -10  135.49   27.10
   7  -1 -10  110.29   36.10
   7  -1 -10  137.59   28.30
   7  -1 -10  163.78   34.80
  -7   1  10  111.59   32.50
  -7   1  10   75.19   25.60
  -7   1  10   86.79   31.40
  -7   1  10   76.39   26.70
  -7   1  10   84.99   29.00
  -7   1  10   97.89   31.00
  -7   1  10  101.79   30.90
  -7   1  10   79.09   24.10
  -7   1  10   98.19   30.10
   7  -1 -11  242.48   42.10
   7  -1 -11  368.06   67.79
   7  -1 -11  308.87   42.40
   7  -1 -11  327.97   53.49
   7  -1 -11  267.77   43.50
   7  -1 -11  379.26   56.19
   7  -1 -11  414.76   58.39
   7  -1 -11  386.66   55.69
   7  -1 -11  406.46   49.80
   7  -1 -11  225.78   45.10
  -7   1  11  321.27   59.29
  -7   1  11  239.88   43.60
  -7   1  11  314.57   55.69
  -7   1  11  235.48   46.10
  -7   1  11  227.68   57.39
  -7   1  11  387.06   66.69
  -7   1  11  619.04   88.49
  -7   1  11  278.77   53.69
  -7   1  11  187.08   38.10
   7  -1 -12   -9.60    7.30
   7  -1 -12   12.50   10.10
   7  -1 -12    5.70   12.80
   7  -1 -12  -10.10    7.70
   7  -1 -12  -14.00    6.00
   7  -1 -12    0.00   10.20
   7  -1 -12    1.90    9.40
  -7   1  12   -6.70   13.80
  -7   1  12   12.10   17.10
  -7   1  12    5.50   13.60
  -7   1  12   -2.90   13.90
  -7   1  12   10.70   11.60
  -7   1  12   -1.00    8.30
  -7   1  12  -10.60    7.30
  -7   1  12   21.70   20.60
  -7   1  12  -12.70    7.30
   7  -1 -13   51.49   24.70
   7  -1 -13   29.20   19.50
   7  -1 -13   33.60   15.50
   7  -1 -13   47.30   15.10
   7  -1 -13   33.20   16.50
   7  -1 -13   51.89   21.10
   7  -1 -13   32.80   13.80
  -7   1  13   -0.20    8.90
  -7   1  13   25.10   20.10
  -7   1  13    5.90   17.40
  -7   1  13   -1.60   10.60
  -7   1  13   18.60   17.00
  -7   1  13   17.60   17.80
  -7   1  13   16.90   15.80
   6  -1  12  177.48   27.20
   6  -1  12  220.38   49.90
   6  -1  12  115.39   29.40
   6  -1  12  135.69   30.90
  -6   1 -12  184.58   42.20
   6  -1  11   11.80   17.40
   6  -1  11   23.50   14.60
   6  -1  11   19.30   11.00
   6  -1  11   35.90   12.40
  -6   1 -11   18.40   16.10
   6  -1  10    2.60   10.30
   6  -1  10    1.50    9.80
   6  -1  10    8.10    6.30
   6  -1  10    9.30    5.80
   6  -1  10   10.00    7.90
   6  -1  10   -5.90    9.80
   6  -1  10   -3.10    5.30
  -6   1 -10    6.70   10.70
   6  -1   9  556.24   51.69
   6  -1   9  547.25   49.40
   6  -1   9  511.25   52.19
   6  -1   9  952.10  111.79
   6  -1   9  551.34   50.79
   6  -1   9  557.94   50.59
   6  -1   9  573.54   55.39
   6  -1   9  549.45   47.70
   6  -1   9  652.53   84.19
  -6   1  -9  562.34   61.09
   6  -1   8 1072.69   86.89
   6  -1   8 1059.19   84.69
   6  -1   8 1126.69   86.69
   6  -1   8 1179.98   87.89
   6  -1   8 1041.10  102.59
   6  -1   8 1054.09   89.69
   6  -1   8 1079.39  106.69
  -6   1  -8 1009.90   95.69
   6  -1   7 1357.16  122.69
   6  -1   7 1364.16  108.49
   6  -1   7 1411.06  119.49
   6  -1   7 1400.16  110.89
   6  -1   7 1374.06  126.89
   6  -1   7 1262.77  107.19
   6  -1   7 1447.26  110.69
   6  -1   7 1442.46  108.69
   6  -1   7 1652.23  112.09
  -6   1  -7 1647.54  105.39
  -6   1  -7 1361.26  117.09
  -6   1  -7 1264.07  104.59
  -6   1  -7 1303.27  115.29
   6  -1   6   -1.50    7.10
   6  -1   6   -3.80    5.70
   6  -1   6    3.80    7.10
   6  -1   6   15.30   13.10
   6  -1   6    3.80    8.80
   6  -1   6    6.90    8.30
   6  -1   6    8.70    7.00
   6  -1   6    3.50    8.40
   6  -1   6   -0.70    5.80
   6  -1   6    7.90   11.10
  -6   1  -6    2.70    8.90
  -6   1  -6   -1.90    7.30
  -6   1  -6    3.20    5.20
  -6   1  -6    1.50    7.30
  -6   1  -6    2.00    5.90
   6  -1   5  315.27   31.20
   6  -1   5  287.67   34.30
   6  -1   5  312.77   31.80
   6  -1   5  335.67   39.30
   6  -1   5  269.57   42.60
   6  -1   5  322.47   32.10
   6  -1   5  386.66   37.90
   6  -1   5  291.57   37.20
   6  -1   5  309.47   31.70
   6  -1   5  310.27   31.20
  -6   1  -5  279.17   29.40
  -6   1  -5  281.77   30.90
  -6   1  -5  300.27   37.30
  -6   1  -5  414.36   48.30
  -6   1  -5  287.37   30.50
  -6   1  -5  345.37   40.30
   6  -1   4   24.00    9.00
   6  -1   4   36.20   11.30
   6  -1   4   13.40    8.80
   6  -1   4   25.70   12.00
   6  -1   4   36.00   12.80
   6  -1   4   30.40   10.90
   6  -1   4   21.70   10.40
   6  -1   4   15.60    7.70
   6  -1   4   18.30   11.60
  -6   1  -4   21.30   11.50
  -6   1  -4   31.90   10.00
  -6   1  -4   14.40    9.80
  -6   1  -4   36.30   17.00
  -6   1  -4   24.90   10.30
  -6   1  -4   36.10   11.60
  -6   1  -4   25.40   10.40
  -6   1  -4   28.00    9.90
   6  -1   3 2783.52  209.78
   6  -1   3 2903.81  206.78
   6  -1   3 2890.81  203.18
   6  -1   3 2771.32  213.88
   6  -1   3 2904.31  210.08
   6  -1   3 2693.73  206.68
   6  -1   3 2863.01  207.28
   6  -1   3 3000.80  207.98
   6  -1   3 2845.92  205.68
  -6   1  -3 2795.12  205.68
  -6   1  -3 2853.31  208.78
  -6   1  -3 2696.23  206.58
  -6   1  -3 2816.62  207.98
  -6   1  -3 2866.21  203.98
  -6   1  -3 2886.01  215.78
  -6   1  -3 2673.33  208.18
  -6   1  -3 2769.82  208.48
   6  -1   2  389.36   47.80
   6  -1   2  437.16   42.20
   6  -1   2  450.65   46.30
   6  -1   2  462.35   41.70
   6  -1   2  414.46   36.80
   6  -1   2  464.15   44.60
   6  -1   2  419.56   39.90
  -6   1  -2  415.76   42.50
  -6   1  -2  422.86   37.00
  -6   1  -2  403.16   36.80
  -6   1  -2  416.76   42.70
  -6   1  -2  418.86   36.50
  -6   1  -2  502.55   43.40
  -6   1  -2  466.25   47.00
   6  -1   1 5523.05  387.36
   6  -1   1 5627.74  391.76
   6  -1   1 5238.98  387.86
   6  -1   1 5589.54  380.66
   6  -1   1 5678.13  392.76
   6  -1   1 5184.58  385.86
   6  -1   1 5474.25  390.86
   6  -1   1 5606.94  390.06
  -6   1  -1 5337.87  390.96
  -6   1  -1 5348.06  388.56
  -6   1  -1 5430.16  384.46
  -6   1  -1 5494.25  390.66
  -6   1  -1 5478.35  391.96
  -6   1  -1 5145.58  384.36
  -6   1  -1 5152.58  386.66
   6  -1   0  199.88   23.60
   6  -1   0  173.48   29.00
   6  -1   0  192.78   32.30
   6  -1   0  174.98   26.40
   6  -1   0  160.28   27.10
   6  -1   0  186.88   27.70
   6  -1   0  214.08   32.40
   6  -1   0  162.78   28.90
  -6   1   0  156.38   28.40
  -6   1   0  205.58   27.90
  -6   1   0  205.68   22.30
  -6   1   0  189.48   27.10
  -6   1   0  183.48   29.30
  -6   1   0  186.98   19.70
  -6   1   0  174.18   30.70
  -6   1   0  191.28   26.40
  -6   1   0  149.19   27.20
   6  -1  -1  352.76   35.50
   6  -1  -1  379.06   38.60
   6  -1  -1  431.76   50.89
   6  -1  -1  400.86   41.20
   6  -1  -1  424.16   43.00
   6  -1  -1  355.76   46.60
   6  -1  -1  382.46   46.00
   6  -1  -1  425.86   40.30
  -6   1   1  341.07   43.80
  -6   1   1  314.97   43.50
  -6   1   1  381.96   46.10
  -6   1   1  371.56   37.80
  -6   1   1  405.66   48.90
  -6   1   1  416.26   36.10
  -6   1   1  350.26   42.90
  -6   1   1  395.56   34.30
  -6   1   1  419.96   42.20
   6  -1  -2   24.10   11.20
   6  -1  -2   14.60   11.60
   6  -1  -2   20.40   11.10
   6  -1  -2   20.80   12.30
   6  -1  -2   11.00    7.80
   6  -1  -2   17.70   13.10
   6  -1  -2   17.40   11.90
   6  -1  -2   21.90   12.00
   6  -1  -2   35.00   13.50
  -6   1   2   20.80   11.00
  -6   1   2   18.60   12.10
  -6   1   2   25.80   11.10
  -6   1   2   26.70   14.30
  -6   1   2   16.10    9.90
  -6   1   2   10.60   11.70
  -6   1   2   16.60    9.10
  -6   1   2   33.00   12.90
   6  -1  -3 6193.98  453.05
   6  -1  -3 6306.47  449.95
   6  -1  -3 6494.75  455.55
   6  -1  -3 6347.86  451.35
   6  -1  -3 6332.07  456.05
   6  -1  -3 6435.06  454.65
   6  -1  -3 6307.87  453.05
   6  -1  -3 6096.09  450.05
   6  -1  -3 6224.78  449.76
  -6   1   3 6065.89  452.85
  -6   1   3 6298.97  450.25
  -6   1   3 6310.87  456.35
  -6   1   3 6263.47  452.55
  -6   1   3 6586.84  454.45
  -6   1   3 6206.08  452.95
  -6   1   3 6232.78  455.65
   6  -1  -4  456.05   50.99
   6  -1  -4  347.97   46.00
   6  -1  -4  390.06   51.99
   6  -1  -4  451.05   55.59
   6  -1  -4  421.06   37.10
   6  -1  -4  413.16   46.80
   6  -1  -4  364.96   47.20
   6  -1  -4  392.76   40.00
   6  -1  -4  363.26   40.20
   6  -1  -4  380.76   50.19
  -6   1   4  351.66   45.60
  -6   1   4  267.67   42.60
  -6   1   4  329.47   44.60
  -6   1   4  334.47   43.70
  -6   1   4  401.36   40.50
  -6   1   4  369.36   47.30
  -6   1   4  432.96   53.69
  -6   1   4  385.36   52.79
   6  -1  -5 2581.74  197.58
   6  -1  -5 2477.15  193.68
   6  -1  -5 2611.84  193.98
   6  -1  -5 2732.13  197.48
   6  -1  -5 2577.14  199.18
   6  -1  -5 2523.65  196.68
   6  -1  -5 2477.75  199.08
   6  -1  -5 2448.26  197.68
   6  -1  -5 2589.14  190.28
  -6   1   5 2542.95  198.78
  -6   1   5 2694.33  199.58
  -6   1   5 2668.93  196.48
  -6   1   5 2747.63  202.18
  -6   1   5 2596.54  201.88
  -6   1   5 2580.54  195.88
  -6   1   5 2513.85  197.48
  -6   1   5 2552.64  198.28
   6  -1  -6  354.36   46.80
   6  -1  -6  429.06   47.70
   6  -1  -6  304.87   38.70
   6  -1  -6  348.37   44.10
   6  -1  -6  333.97   47.40
   6  -1  -6  286.47   43.60
   6  -1  -6  324.47   48.60
   6  -1  -6  404.56   49.70
   6  -1  -6  454.35   56.49
  -6   1   6  373.56   54.19
  -6   1   6  361.56   47.20
  -6   1   6  346.47   45.80
  -6   1   6  336.77   51.29
  -6   1   6  363.46   49.00
  -6   1   6  265.97   42.80
  -6   1   6  370.96   53.19
  -6   1   6  329.47   45.90
   6  -1  -7  479.45   50.19
   6  -1  -7  461.05   60.99
   6  -1  -7  555.84   51.39
   6  -1  -7  525.45   65.29
   6  -1  -7  506.05   56.19
   6  -1  -7  598.34   59.09
   6  -1  -7  541.35   54.89
   6  -1  -7  576.74   52.99
  -6   1   7  567.84   59.09
  -6   1   7  463.65   60.29
  -6   1   7  462.45   65.99
  -6   1   7  504.85   55.09
  -6   1   7  533.25   64.19
  -6   1   7  539.25   62.79
  -6   1   7  551.84   68.59
  -6   1   7  539.55   69.69
   6  -1  -8   41.10   18.00
   6  -1  -8   72.99   26.40
   6  -1  -8  103.59   27.40
   6  -1  -8   64.39   21.00
   6  -1  -8   62.69   21.10
   6  -1  -8   64.09   18.90
   6  -1  -8   72.59   25.20
   6  -1  -8   98.59   21.50
   6  -1  -8   88.19   20.40
   6  -1  -8   73.09   21.00
  -6   1   8   80.69   26.90
  -6   1   8   86.19   22.70
  -6   1   8   61.99   22.00
  -6   1   8   43.50   18.60
  -6   1   8   38.30   16.40
  -6   1   8   58.69   19.80
  -6   1   8   83.29   24.50
  -6   1   8   99.29   28.80
   6  -1  -9  574.14   68.69
   6  -1  -9  595.24   54.79
   6  -1  -9  410.26   60.99
   6  -1  -9  512.85   54.69
   6  -1  -9  550.24   63.39
   6  -1  -9  511.35   52.49
   6  -1  -9  574.54   68.09
   6  -1  -9  570.64   58.69
   6  -1  -9  612.04   74.99
   6  -1  -9  500.85   71.69
  -6   1   9  580.84   66.29
  -6   1   9  623.44   81.99
  -6   1   9  491.25   68.49
  -6   1   9  647.24   80.69
  -6   1   9  614.14   75.59
  -6   1   9  502.45   65.89
  -6   1   9  579.24   72.79
   6  -1 -10   56.09   22.30
   6  -1 -10   53.79   18.00
   6  -1 -10   60.09   21.10
   6  -1 -10   41.30   19.80
   6  -1 -10   76.79   22.70
   6  -1 -10   32.10   17.80
   6  -1 -10   50.39   17.80
   6  -1 -10   48.50   23.00
   6  -1 -10   73.69   18.60
   6  -1 -10   61.69   19.20
  -6   1  10   40.70   21.00
  -6   1  10   65.59   26.90
  -6   1  10   74.59   23.50
  -6   1  10   54.69   20.90
  -6   1  10   84.69   30.50
  -6   1  10   50.29   24.50
  -6   1  10   64.09   22.80
  -6   1  10   40.60   19.40
   6  -1 -11  608.94   54.69
   6  -1 -11  597.54   87.79
   6  -1 -11  628.44   71.89
   6  -1 -11  674.53   82.39
   6  -1 -11  519.05   68.99
   6  -1 -11  539.95   53.89
   6  -1 -11  580.84   69.69
   6  -1 -11  574.94   51.79
   6  -1 -11  534.55   57.69
  -6   1  11  568.74   74.69
  -6   1  11  395.96   60.79
  -6   1  11  490.85   65.19
  -6   1  11  452.55   70.49
  -6   1  11  423.46   67.49
  -6   1  11  442.06   65.89
  -6   1  11  421.86   64.39
  -6   1  11  349.17   60.79
   6  -1 -12  115.39   28.60
   6  -1 -12  124.99   24.80
   6  -1 -12  139.49   23.60
   6  -1 -12   73.39   28.60
   6  -1 -12   80.09   20.40
   6  -1 -12  114.99   29.70
   6  -1 -12   96.69   30.30
   6  -1 -12  199.68   41.00
   6  -1 -12   57.79   24.30
   6  -1 -12   73.69   30.60
  -6   1  12  141.59   41.60
  -6   1  12  103.89   29.40
  -6   1  12  109.29   27.80
  -6   1  12  106.49   30.80
  -6   1  12  145.79   36.20
  -6   1  12  113.29   32.00
  -6   1  12   95.99   30.50
  -6   1  12  104.69   30.50
   6  -1 -13   11.60   15.10
   6  -1 -13   30.00   20.80
   6  -1 -13   16.40   15.40
  -6   1  13    1.20   10.30
  -6   1  13    1.20   15.00
  -6   1  13   34.20   19.80
  -6   1  13   -9.40    7.80
  -6   1  13   46.10   25.00
  -6   1  13    6.60   11.10
  -6   1  13   16.40   13.60
   5  -1  12  324.77   59.19
   5  -1  12  441.56   55.19
   5  -1  12  346.67   37.90
   5  -1  12  337.17   50.19
   5  -1  12  383.76   44.40
  -5   1 -12  565.14   71.49
   5  -1  11   -2.10    4.50
   5  -1  11    1.80    5.60
   5  -1  11   -2.10    7.60
   5  -1  11    3.20   11.50
   5  -1  11    5.80    5.40
   5  -1  10  242.98   54.49
   5  -1  10  144.29   36.40
   5  -1  10  108.79   18.30
   5  -1  10  124.59   21.40
   5  -1  10  177.68   25.40
   5  -1  10  108.49   24.70
   5  -1  10  121.59   23.30
   5  -1  10  151.58   21.10
  -5   1 -10  117.49   31.00
   5  -1   9  594.54   83.69
   5  -1   9  553.04   50.89
   5  -1   9  569.84   49.50
   5  -1   9  593.94   50.99
   5  -1   9  512.95   75.69
   5  -1   9  607.04   57.39
   5  -1   9  656.53   54.09
  -5   1  -9  578.54   72.29
   5  -1   8  394.06   44.00
   5  -1   8  457.85   40.50
   5  -1   8  533.15   43.40
   5  -1   8  393.66   40.60
   5  -1   8  407.66   39.40
   5  -1   8  534.35   60.59
   5  -1   8  441.66   41.40
   5  -1   8  410.46   60.79
   5  -1   8  540.95   77.09
  -5   1  -8  436.66   55.89
   5  -1   7   32.00   19.50
   5  -1   7   33.20   11.30
   5  -1   7   25.40    9.60
   5  -1   7   23.60   16.40
   5  -1   7   26.30   11.10
   5  -1   7   36.10   19.30
   5  -1   7   30.90   10.50
   5  -1   7   28.50    9.70
   5  -1   7   25.90   10.70
  -5   1  -7   18.60   13.00
  -5   1  -7   34.00   10.10
  -5   1  -7   23.60   13.80
  -5   1  -7   29.60    7.50
   5  -1   6   14.30   10.10
   5  -1   6   13.50    7.20
   5  -1   6   13.30    8.40
   5  -1   6    8.80   11.80
   5  -1   6   16.30    7.60
   5  -1   6    6.50    8.40
   5  -1   6   24.50    9.20
   5  -1   6   10.50    8.00
   5  -1   6    3.40    8.30
   5  -1   6   35.00   10.00
  -5   1  -6   16.40   10.90
  -5   1  -6   10.60    6.60
  -5   1  -6   10.10    9.30
  -5   1  -6   17.10    6.80
   5  -1   5  111.59   18.40
   5  -1   5  101.09   19.10
   5  -1   5  114.49   23.20
   5  -1   5  128.69   19.90
   5  -1   5   82.19   24.10
   5  -1   5  119.99   18.40
   5  -1   5  159.38   23.00
   5  -1   5  112.29   20.00
   5  -1   5  153.08   26.80
   5  -1   5  137.89   19.10
  -5   1  -5  116.49   21.60
  -5   1  -5  143.39   19.70
  -5   1  -5  148.59   20.30
  -5   1  -5   97.09   19.50
  -5   1  -5   98.89   23.50
  -5   1  -5  132.69   17.40
   5  -1   4  885.51   77.09
   5  -1   4  738.23   70.29
   5  -1   4  912.31   71.59
   5  -1   4  903.91   68.39
   5  -1   4  920.11   69.79
   5  -1   4  808.52   71.29
   5  -1   4  930.01   69.69
   5  -1   4  871.21   68.39
   5  -1   4  903.91   68.49
   5  -1   4  837.82   71.29
  -5   1  -4  917.11   69.69
  -5   1  -4  915.91   70.09
  -5   1  -4  855.21   74.09
  -5   1  -4  801.62   68.09
  -5   1  -4  841.82   78.19
  -5   1  -4  811.72   67.19
  -5   1  -4  943.71   73.39
  -5   1  -4  845.72   69.69
   5  -1   3 6463.95  453.35
   5  -1   3 6424.96  452.95
   5  -1   3 5958.10  451.35
   5  -1   3 6341.77  457.15
  -5   1  -3 6148.88  450.05
  -5   1  -3 6313.77  458.25
  -5   1  -3 6316.87  453.25
  -5   1  -3 6730.73  452.35
  -5   1  -3 6662.53  451.85
   5  -1   2 1970.00  145.69
   5  -1   2 1924.41  140.19
   5  -1   2 2149.28  144.19
   5  -1   2 1737.33  139.99
   5  -1   2 1858.11  136.29
   5  -1   2 1783.12  142.39
   5  -1   2 1886.91  140.29
   5  -1   2 1938.71  139.19
  -5   1  -2 1965.50  146.39
  -5   1  -2 1844.42  140.19
  -5   1  -2 1868.91  139.69
  -5   1  -2 1808.62  141.89
  -5   1  -2 1866.61  136.39
  -5   1  -2 1854.21  141.39
  -5   1  -2 1816.52  136.19
  -5   1  -2 1886.41  135.99
   5  -1   1 5708.83  396.46
   5  -1   1 5918.01  400.76
   5  -1   1 5581.34  396.96
   5  -1   1 5660.73  400.86
  -5   1  -1 5451.55  399.56
  -5   1  -1 5572.94  400.36
  -5   1  -1 5601.64  401.06
  -5   1  -1 5371.66  396.66
  -5   1  -1 5236.58  397.56
  -5   1  -1 5816.32  395.26
   5  -1   0  380.46   37.90
   5  -1   0  430.36   41.60
   5  -1   0  354.66   47.50
   5  -1   0  394.56   37.60
   5  -1   0  411.46   41.60
   5  -1   0  429.56   39.90
   5  -1   0  362.26   44.70
  -5   1   0  424.36   38.90
  -5   1   0  435.46   42.20
  -5   1   0  447.36   34.70
  -5   1   0  401.06   41.80
  -5   1   0  368.66   40.30
  -5   1   0  368.16   37.80
  -5   1   0  334.47   38.20
  -5   1   0  389.06   37.00
  -5   1   0  456.35   34.50
   5  -1  -1   21.70   11.00
   5  -1  -1   20.60   11.00
   5  -1  -1   15.30   10.10
   5  -1  -1    4.50    7.70
   5  -1  -1   -1.90    8.00
   5  -1  -1    6.30    8.90
   5  -1  -1   21.50   10.40
   5  -1  -1   13.20    7.40
  -5   1   1   12.10    7.00
  -5   1   1   20.00   11.90
  -5   1   1   55.19   21.90
  -5   1   1   13.20    9.80
  -5   1   1   32.50   15.00
  -5   1   1   -6.90    5.70
   5  -1  -2   -0.40    9.10
   5  -1  -2   -0.40    7.90
   5  -1  -2    2.30    9.60
   5  -1  -2    0.40    7.00
   5  -1  -2   -4.60    5.00
   5  -1  -2    0.50    6.90
   5  -1  -2   -6.60    6.90
   5  -1  -2    1.80    7.80
   5  -1  -2   -4.30    6.60
  -5   1   2    6.30    7.50
  -5   1   2    4.40    7.90
  -5   1   2    7.60   10.40
  -5   1   2   -0.30    8.50
  -5   1   2    1.20    8.50
  -5   1   2   -5.50    7.50
  -5   1   2    2.90    7.60
  -5   1   2    5.00    9.20
   5  -1  -3   11.30   10.60
   5  -1  -3    6.40    7.70
   5  -1  -3   14.20    7.40
   5  -1  -3   17.00   11.80
   5  -1  -3   23.20   12.90
   5  -1  -3   -1.90    8.90
   5  -1  -3   12.90    9.00
   5  -1  -3   15.40   12.30
   5  -1  -3    7.70    8.60
   5  -1  -3   13.60    8.90
  -5   1   3   11.20    8.40
  -5   1   3   20.80   12.40
  -5   1   3    9.90    9.30
  -5   1   3   22.20   14.20
  -5   1   3    1.50    8.40
  -5   1   3    9.90    8.80
  -5   1   3    6.20    9.60
  -5   1   3   10.20    9.20
   5  -1  -4  540.35   50.69
   5  -1  -4  516.15   52.99
   5  -1  -4  504.55   51.59
   5  -1  -4  495.55   52.39
   5  -1  -4  576.74   52.49
   5  -1  -4  569.24   49.80
   5  -1  -4  538.15   50.79
   5  -1  -4  577.34   47.40
   5  -1  -4  557.54   49.10
  -5   1   4  572.74   50.49
  -5   1   4  532.05   51.69
  -5   1   4  486.85   53.09
  -5   1   4  480.55   50.99
  -5   1   4  498.25   51.59
  -5   1   4  523.65   51.99
  -5   1   4  531.25   49.99
  -5   1   4  519.95   53.59
   5  -1  -5  141.29   26.30
   5  -1  -5  126.49   22.30
   5  -1  -5   84.39   20.30
   5  -1  -5  120.39   26.60
   5  -1  -5   96.89   18.00
   5  -1  -5   72.79   18.50
   5  -1  -5   89.49   17.00
   5  -1  -5  102.09   22.60
   5  -1  -5   85.19   20.50
  -5   1   5  103.89   24.90
  -5   1   5   61.89   19.60
  -5   1   5   97.69   22.50
  -5   1   5   96.49   19.90
  -5   1   5   99.99   21.50
  -5   1   5   68.99   21.30
  -5   1   5  111.89   22.40
  -5   1   5   64.79   17.70
   5  -1  -6  369.26   41.90
   5  -1  -6  365.86   47.60
   5  -1  -6  342.27   43.20
   5  -1  -6  267.27   38.10
   5  -1  -6  295.47   42.70
   5  -1  -6  269.37   40.20
   5  -1  -6  286.77   38.00
   5  -1  -6  299.27   33.40
   5  -1  -6  322.07   42.20
  -5   1   6  333.47   45.40
  -5   1   6  293.27   42.40
  -5   1   6  354.86   50.69
  -5   1   6  303.07   41.80
  -5   1   6  352.96   44.80
  -5   1   6  319.87   47.50
  -5   1   6  381.76   48.00
  -5   1   6  332.37   47.40
   5  -1  -7 1257.57  103.69
   5  -1  -7 1600.84  114.99
   5  -1  -7 1211.18   97.09
   5  -1  -7 1289.77  103.79
   5  -1  -7 1056.19   98.59
   5  -1  -7 1057.59   97.89
   5  -1  -7 1167.58  101.69
   5  -1  -7 1178.88  106.19
   5  -1  -7 1043.70   95.09
   5  -1  -7 1166.98   97.49
  -5   1   7 1209.88  103.09
  -5   1   7 1541.35  104.99
  -5   1   7 1131.99  101.49
  -5   1   7 1214.38  104.99
  -5   1   7 1212.18  105.69
  -5   1   7 1266.87  105.99
  -5   1   7 1157.68  102.09
  -5   1   7 1157.68  101.49
   5  -1  -8  501.95   52.29
   5  -1  -8  515.35   70.09
   5  -1  -8  487.95   49.80
   5  -1  -8  561.94   59.49
   5  -1  -8  583.44   58.09
   5  -1  -8  595.64   56.39
   5  -1  -8  504.85   62.29
   5  -1  -8  568.84   53.89
   5  -1  -8  555.24   63.89
   5  -1  -8  539.55   50.59
  -5   1   8  656.53   78.79
  -5   1   8  519.65   56.79
  -5   1   8  455.25   59.69
  -5   1   8  531.75   74.69
  -5   1   8  559.14   66.49
  -5   1   8  527.15   65.99
  -5   1   8  547.55   57.09
  -5   1   8  518.65   60.99
   5  -1  -9  140.89   24.80
   5  -1  -9  144.09   24.70
   5  -1  -9  137.69   26.10
   5  -1  -9  125.99   26.60
   5  -1  -9  117.49   27.40
   5  -1  -9  137.19   29.50
   5  -1  -9  110.39   27.20
   5  -1  -9   60.39   20.70
   5  -1  -9  161.48   39.50
   5  -1  -9  163.78   29.00
  -5   1   9   88.49   25.30
  -5   1   9  122.29   29.50
  -5   1   9  110.69   30.70
  -5   1   9  134.49   30.70
  -5   1   9  127.19   32.50
  -5   1   9  121.59   27.40
  -5   1   9  102.09   27.30
  -5   1   9  130.69   34.50
  -5   1   9  102.69   28.20
   5  -1 -10    4.40   12.10
   5  -1 -10   -3.60    6.90
   5  -1 -10    2.10   11.20
   5  -1 -10    4.70    7.90
   5  -1 -10    0.30    9.50
   5  -1 -10   -1.40    8.10
   5  -1 -10    4.60    9.50
   5  -1 -10    2.60    9.50
   5  -1 -10    4.70   10.30
   5  -1 -10   -5.40    6.90
  -5   1  10  -13.10    8.20
  -5   1  10   23.70   14.40
  -5   1  10    6.20    7.60
  -5   1  10   -6.90    8.30
  -5   1  10    1.00   11.60
  -5   1  10    6.40   11.80
  -5   1  10  -10.60    8.10
  -5   1  10    8.40   11.30
  -5   1  10   -6.10    6.70
  -5   1  10    4.30   10.70
   5  -1 -11  127.89   21.10
   5  -1 -11  122.39   27.50
   5  -1 -11  117.29   34.30
   5  -1 -11  121.59   30.90
   5  -1 -11  120.19   34.40
   5  -1 -11   78.99   28.60
   5  -1 -11   73.89   23.10
   5  -1 -11  146.69   31.80
   5  -1 -11  118.19   23.40
   5  -1 -11  123.59   22.30
  -5   1  11   96.49   31.10
  -5   1  11   70.89   25.00
  -5   1  11  108.69   30.90
  -5   1  11   62.99   22.60
  -5   1  11  139.39   34.10
  -5   1  11  146.29   33.40
  -5   1  11  133.09   32.80
  -5   1  11  122.29   32.60
  -5   1  11  164.18   44.10
   5  -1 -12  268.07   47.30
   5  -1 -12  119.29   38.60
   5  -1 -12  203.08   44.70
   5  -1 -12  131.09   32.20
   5  -1 -12  230.98   40.00
   5  -1 -12  160.18   33.90
   5  -1 -12  187.08   35.30
  -5   1  12  212.78   43.40
  -5   1  12  212.18   40.40
  -5   1  12  186.78   46.60
  -5   1  12  180.68   36.20
  -5   1  12  152.88   34.30
  -5   1  12  158.98   32.80
  -5   1  12  230.38   49.10
  -5   1  12  210.68   43.10
  -5   1  12  146.79   36.70
   5  -1 -13  216.98   40.00
   5  -1 -13  205.98   40.90
   5  -1 -13  247.98   54.19
   5  -1 -13  283.77   44.90
   5  -1 -13  298.17   48.70
  -5   1  13  127.79   37.30
  -5   1  13  259.77   49.40
  -5   1  13  273.57   49.50
  -5   1  13  189.08   41.20
  -5   1  13  127.79   34.10
  -5   1  13  281.57   47.90
  -5   1  13  229.08   48.90
  -5   1  13  236.88   41.60
   5  -1 -14   24.60   15.00
   5  -1 -14   27.00   18.70
   5  -1 -14   46.20   26.80
  -5   1  14   12.00   15.90
  -5   1  14   23.10   17.30
  -5   1  14   -7.50    8.40
  -5   1  14    0.50   10.60
  -5   1  14   14.50   13.10
  -5   1  14   19.80   14.70
  -5   1  14   19.10   15.60
   4  -1  13  453.45   49.60
   4  -1  13  577.74   55.09
   4  -1  13  517.45   79.79
   4  -1  13  573.64   66.79
   4  -1  13  581.64   56.59
   4  -1  12  145.69   31.50
   4  -1  12  188.48   32.10
   4  -1  12  159.48   40.30
   4  -1  12  192.98   30.30
   4  -1  12  170.18   26.50
   4  -1  11   39.00   12.30
   4  -1  11   50.39   23.70
   4  -1  11   40.30   12.70
   4  -1  11   86.29   33.70
   4  -1  11   50.49   15.70
   4  -1  11   50.49   15.10
   4  -1  11   48.60   18.00
   4  -1  11   57.79   14.00
  -4   1 -11   39.40   19.00
   4  -1  10  209.98   46.30
   4  -1  10  232.38   28.60
   4  -1  10  233.58   29.60
   4  -1  10  238.18   29.90
   4  -1  10  211.58   32.00
   4  -1  10  251.37   33.90
  -4   1 -10  305.87   47.30
   4  -1   9  147.19   23.40
   4  -1   9  127.09   36.50
   4  -1   9  118.69   23.90
   4  -1   9  138.79   22.10
   4  -1   9   98.69   27.90
   4  -1   9  140.09   22.80
   4  -1   9  130.89   20.00
   4  -1   9  119.69   19.60
  -4   1  -9  146.79   30.20
   4  -1   8  -11.00    7.70
   4  -1   8   -0.90    9.20
   4  -1   8   -3.70    8.00
   4  -1   8   -1.90    8.60
   4  -1   8    4.90    7.70
   4  -1   8   11.00   12.60
   4  -1   8    2.90    5.50
   4  -1   8   -1.00    6.00
   4  -1   8   12.00    8.10
   4  -1   8   -0.10    5.90
  -4   1  -8    4.20    4.40
  -4   1  -8  -10.10    6.30
   4  -1   7  133.29   20.10
   4  -1   7  122.79   32.50
   4  -1   7  144.49   20.80
   4  -1   7  147.79   21.70
   4  -1   7  140.89   19.20
   4  -1   7  123.19   29.50
   4  -1   7  138.69   21.80
   4  -1   7  163.48   26.50
  -4   1  -7  131.69   17.70
  -4   1  -7  150.58   17.50
  -4   1  -7  148.79   27.30
  -4   1  -7  160.88   30.60
   4  -1   6   31.90    9.30
   4  -1   6   43.90   10.80
   4  -1   6   33.40   14.90
   4  -1   6   26.50   14.30
   4  -1   6   38.30   11.70
   4  -1   6   38.20   10.10
   4  -1   6   27.10    8.00
   4  -1   6   34.20   11.30
   4  -1   6   40.40   11.50
   4  -1   6   34.50   13.80
   4  -1   6   30.60    8.60
  -4   1  -6   38.00   12.80
  -4   1  -6   51.79   10.70
  -4   1  -6   32.20    8.00
  -4   1  -6   27.30   11.50
  -4   1  -6   29.60    8.40
   4  -1   5  356.86   31.80
   4  -1   5  270.27   41.00
   4  -1   5  283.57   28.90
   4  -1   5  308.27   40.80
   4  -1   5  310.67   31.10
   4  -1   5  267.27   38.10
   4  -1   5  328.17   31.30
   4  -1   5  302.57   35.60
   4  -1   5  328.07   30.00
   4  -1   5  320.07   28.90
   4  -1   5  345.47   28.80
  -4   1  -5  335.07   33.60
  -4   1  -5  339.47   29.70
  -4   1  -5  282.07   38.00
  -4   1  -5  305.37   27.90
  -4   1  -5  323.37   29.10
  -4   1  -5  361.96   40.50
   4  -1   4 1530.25  112.69
   4  -1   4 1575.04  112.99
   4  -1   4 1608.04  111.59
   4  -1   4 1588.34  121.39
   4  -1   4 1563.54  114.39
   4  -1   4 1473.35  114.29
   4  -1   4 1441.56  116.99
   4  -1   4 1573.64  111.69
   4  -1   4 1353.16  115.19
  -4   1  -4 1514.75  112.49
  -4   1  -4 1499.55  118.59
  -4   1  -4 1577.14  113.19
  -4   1  -4 1459.35  115.09
  -4   1  -4 1543.15  114.79
  -4   1  -4 1443.06  110.89
   4  -1   2 3405.56  236.78
   4  -1   2 3434.96  235.98
   4  -1   2 3083.39  254.87
   4  -1   2 3386.56  235.28
   4  -1   2 3409.66  236.28
   4  -1   2 3261.47  238.08
   4  -1   2 3179.28  238.58
  -4   1  -2 3182.48  236.08
  -4   1  -2 3303.77  237.78
  -4   1  -2 3315.47  233.38
  -4   1  -2 3223.98  235.18
  -4   1  -2 3181.38  237.18
  -4   1  -2 3250.87  236.28
  -4   1  -2 3504.05  242.18
   4  -1   1 5917.81  405.56
   4  -1   1 5777.52  404.86
  -4   1  -1 5762.42  400.76
  -4   1  -1 5468.75  404.46
  -4   1  -1 5629.84  405.66
  -4   1  -1 5612.54  404.36
   4  -1   0 1721.53  123.39
   4  -1   0 1597.44  117.69
   4  -1   0 1554.64  119.69
   4  -1   0 1570.04  121.09
   4  -1   0 1677.13  114.99
   4  -1   0 1606.24  118.29
   4  -1   0 1636.34  120.89
   4  -1   0 1605.44  120.89
  -4   1   0 1485.55  118.79
  -4   1   0 1602.74  117.39
  -4   1   0 1531.25  117.99
  -4   1   0 1541.25  118.09
  -4   1   0 1527.05  114.29
  -4   1   0 1532.25  120.49
   4  -1  -1 2868.11  216.18
   4  -1  -1 2811.12  215.58
   4  -1  -1 2945.91  214.68
   4  -1  -1 3368.56  217.88
   4  -1  -1 3027.60  212.68
   4  -1  -1 2879.61  214.48
   4  -1  -1 3104.19  214.58
   4  -1  -1 2997.10  217.58
   4  -1  -1 2814.02  217.08
  -4   1   1 3054.79  216.68
  -4   1   1 3090.69  218.68
  -4   1   1 3055.49  218.18
  -4   1   1 2991.30  214.18
  -4   1   1 2708.13  214.38
  -4   1   1 2848.81  215.78
  -4   1   1 2941.11  216.28
   4  -1  -2  238.18   32.60
   4  -1  -2  308.87   29.60
   4  -1  -2  315.57   35.50
   4  -1  -2  303.97   29.40
   4  -1  -2  331.97   32.00
   4  -1  -2  293.77   28.90
   4  -1  -2  335.67   32.60
   4  -1  -2  264.27   29.10
   4  -1  -2  318.37   37.60
  -4   1   2  259.97   34.60
  -4   1   2  279.37   29.80
  -4   1   2  257.37   32.40
  -4   1   2  257.47   35.10
  -4   1   2  306.07   28.60
  -4   1   2  297.57   34.90
  -4   1   2  290.37   29.30
  -4   1   2  281.27   30.60
   4  -1  -3 1604.84  122.99
   4  -1  -3 1641.04  125.79
   4  -1  -3 1560.84  121.59
   4  -1  -3 1568.64  124.29
   4  -1  -3 1648.54  123.39
   4  -1  -3 1538.95  124.49
   4  -1  -3 1747.13  132.09
   4  -1  -3 1590.74  121.29
  -4   1   3 1676.63  123.29
  -4   1   3 1696.93  127.09
  -4   1   3 1535.55  123.19
  -4   1   3 1693.73  126.59
  -4   1   3 1539.45  122.69
  -4   1   3 1646.94  124.69
  -4   1   3 1576.64  124.09
   4  -1  -4 1413.86  111.69
   4  -1  -4 1555.44  117.99
   4  -1  -4 1449.76  115.09
   4  -1  -4 1538.65  116.59
   4  -1  -4 1415.26  112.89
   4  -1  -4 1491.35  116.89
   4  -1  -4 1403.86  116.49
   4  -1  -4 1399.46  114.59
   4  -1  -4 1535.95  113.19
  -4   1   4 1603.34  115.59
  -4   1   4 1547.75  115.79
  -4   1   4 1468.95  116.69
  -4   1   4 1646.14  117.79
  -4   1   4 1449.76  115.89
  -4   1   4 1463.75  117.99
  -4   1   4 1399.06  116.29
   4  -1  -5  100.79   18.00
   4  -1  -5   85.39   17.40
   4  -1  -5  111.19   22.30
   4  -1  -5   90.59   18.30
   4  -1  -5  124.09   24.20
   4  -1  -5   96.39   19.50
   4  -1  -5   91.09   18.10
   4  -1  -5  125.39   22.30
   4  -1  -5   92.99   20.70
  -4   1   5  115.59   22.60
  -4   1   5  107.39   22.80
  -4   1   5  105.99   24.30
  -4   1   5   83.59   18.50
  -4   1   5   84.79   19.90
  -4   1   5  152.48   28.00
  -4   1   5  148.59   27.90
  -4   1   5  134.19   25.10
   4  -1  -6   19.10   11.30
   4  -1  -6   43.80   14.60
   4  -1  -6   26.90   13.60
   4  -1  -6   33.30   10.70
   4  -1  -6   47.50   12.60
   4  -1  -6   49.99   14.20
   4  -1  -6   17.90   10.40
   4  -1  -6   17.20   10.40
   4  -1  -6   31.00   13.60
   4  -1  -6   53.59   18.60
  -4   1   6   32.70   12.10
  -4   1   6   43.70   14.20
  -4   1   6   31.50   14.10
  -4   1   6   41.00   13.40
  -4   1   6   45.80   15.90
  -4   1   6   24.50   11.70
  -4   1   6   29.30   12.50
  -4   1   6   38.00   16.30
  -4   1   6   51.89   16.80
   4  -1  -7 1095.89   89.19
   4  -1  -7 1132.99   91.59
   4  -1  -7 1133.09   92.69
   4  -1  -7 1177.08  102.29
   4  -1  -7 1171.28   95.29
   4  -1  -7 1111.39   95.19
   4  -1  -7 1100.69   93.39
   4  -1  -7 1122.29   97.49
   4  -1  -7 1119.09   94.09
   4  -1  -7 1049.79   88.89
  -4   1   7 1086.09   94.19
  -4   1   7 1196.18   98.49
  -4   1   7 1147.39   95.29
  -4   1   7 1400.26  118.59
  -4   1   7 1109.09   97.89
  -4   1   7 1071.59   94.19
  -4   1   7 1126.99   96.99
  -4   1   7 1074.29   95.69
  -4   1   7 1134.69   93.49
   4  -1  -8  341.67   45.10
   4  -1  -8  364.36   44.10
   4  -1  -8  436.96   53.09
   4  -1  -8  310.07   42.80
   4  -1  -8  240.18   40.80
   4  -1  -8  344.27   34.20
   4  -1  -8  368.36   45.70
   4  -1  -8  291.87   49.90
   4  -1  -8  320.27   34.70
   4  -1  -8  307.97   40.40
  -4   1   8  454.25   58.59
  -4   1   8  337.27   46.80
  -4   1   8  391.56   48.50
  -4   1   8  266.67   50.19
  -4   1   8  291.37   42.90
  -4   1   8  377.46   51.69
  -4   1   8  381.96   47.50
  -4   1   8  390.26   49.60
  -4   1   8  329.07   46.80
  -4   1   8  402.66   49.10
   4  -1  -9  262.87   40.60
   4  -1  -9  319.27   43.00
   4  -1  -9  253.47   38.40
   4  -1  -9  200.58   35.50
   4  -1  -9  236.88   32.30
   4  -1  -9  225.68   30.10
   4  -1  -9  271.77   41.00
   4  -1  -9  258.97   34.00
   4  -1  -9  226.08   36.90
   4  -1  -9  231.08   41.30
  -4   1   9  283.77   39.60
  -4   1   9  258.57   51.99
  -4   1   9  195.48   35.00
  -4   1   9  236.08   39.70
  -4   1   9  256.97   37.70
  -4   1   9  356.76   52.09
  -4   1   9  313.67   44.70
  -4   1   9  323.37   48.30
  -4   1   9  195.58   36.10
   4  -1 -10    2.30   10.70
   4  -1 -10   -5.40    6.00
   4  -1 -10   -0.30    9.40
   4  -1 -10    8.50   10.80
   4  -1 -10   21.00    8.20
   4  -1 -10    5.50   10.80
   4  -1 -10   -0.20    6.00
   4  -1 -10    7.50   13.30
   4  -1 -10   15.10   13.50
  -4   1  10   -6.30    5.60
  -4   1  10   12.00   11.90
  -4   1  10   -3.90    8.10
  -4   1  10   -9.30    4.90
  -4   1  10   21.50    9.60
  -4   1  10   11.10   12.90
  -4   1  10    0.40    8.30
  -4   1  10   13.30   13.10
  -4   1  10  -12.40   10.00
   4  -1 -11   50.09   17.90
   4  -1 -11   19.00   15.50
   4  -1 -11   46.50   17.90
   4  -1 -11   51.49   21.30
   4  -1 -11   36.10   15.60
   4  -1 -11   43.70   17.90
   4  -1 -11   14.50   11.50
  -4   1  11   17.00   12.80
  -4   1  11   53.59   18.50
  -4   1  11   80.49   25.20
  -4   1  11   26.40   12.10
  -4   1  11   38.60   17.00
  -4   1  11    9.30   14.50
  -4   1  11   51.89   22.00
  -4   1  11   33.70   18.70
  -4   1  11   62.69   23.80
   4  -1 -12  204.38   34.60
   4  -1 -12  118.79   40.00
   4  -1 -12  104.99   32.10
   4  -1 -12  163.28   35.30
   4  -1 -12  152.68   32.40
   4  -1 -12  173.58   33.40
   4  -1 -12  184.78   34.30
  -4   1  12  121.99   33.20
  -4   1  12  206.28   39.20
  -4   1  12  130.99   31.90
  -4   1  12  134.29   32.60
  -4   1  12  138.39   31.50
  -4   1  12  154.08   36.90
  -4   1  12  159.48   36.20
  -4   1  12  136.69   29.70
   4  -1 -13  979.80  105.69
   4  -1 -13  967.30  101.09
   4  -1 -13 1168.28   91.99
   4  -1 -13  743.83   88.99
   4  -1 -13  988.40   89.79
  -4   1  13  782.82   99.59
  -4   1  13  822.22   94.19
  -4   1  13  841.12   93.19
  -4   1  13 1092.59  101.09
  -4   1  13  988.20   91.39
  -4   1  13  833.82   91.79
  -4   1  13  987.50  102.29
  -4   1  13 1055.89   89.99
  -4   1  13 1090.89   93.89
   4  -1 -14   43.60   23.30
   4  -1 -14   10.70   18.30
   4  -1 -14   26.60   14.60
  -4   1  14   51.59   21.40
  -4   1  14   77.29   29.20
  -4   1  14   75.29   22.30
  -4   1  14   38.50   17.60
  -4   1  14   41.00   23.10
  -4   1  14   71.19   23.70
  -4   1  14   42.40   19.30
   3  -1  13  121.59   23.40
   3  -1  13  145.09   21.50
   3  -1  13  138.89   28.60
   3  -1  13  145.39   28.10
   3  -1  13  137.19   41.80
   3  -1  13  121.79   30.40
   3  -1  12    0.00    6.00
   3  -1  12   -5.40    9.40
   3  -1  12    2.90    7.60
   3  -1  12   12.20   11.70
   3  -1  12   14.90    8.10
   3  -1  12    5.90    6.70
   3  -1  12    1.60    5.10
   3  -1  11   17.90    9.90
   3  -1  11   -1.00    8.40
   3  -1  11    4.40    5.70
   3  -1  11   12.40   15.70
   3  -1  11   11.80   15.90
   3  -1  11   -5.50    7.20
   3  -1  11   -0.50    6.40
   3  -1  11    7.20    8.10
   3  -1  10  133.89   20.90
   3  -1  10   96.99   21.00
   3  -1  10  151.98   26.90
   3  -1  10  112.39   20.50
   3  -1  10  116.79   31.70
   3  -1  10   99.99   33.20
   3  -1  10   84.39   28.50
  -3   1 -10  125.79   29.30
   3  -1   9  212.68   41.80
   3  -1   9  306.17   30.00
   3  -1   9  291.57   35.20
   3  -1   9  283.97   34.90
   3  -1   9  227.88   34.30
   3  -1   9  278.17   29.70
   3  -1   9  279.17   35.40
   3  -1   9  379.36   43.10
   3  -1   9  425.96   66.49
   3  -1   9  293.97   29.20
  -3   1  -9  288.17   26.50
  -3   1  -9  263.67   25.30
  -3   1  -9  324.97   45.50
   3  -1   8   49.10   12.30
   3  -1   8   46.40   13.30
   3  -1   8   24.70   14.20
   3  -1   8   68.39   15.10
   3  -1   8   51.19   17.20
   3  -1   8   90.79   18.20
   3  -1   8   70.79   15.40
   3  -1   8   26.60   15.30
   3  -1   8   78.69   17.70
   3  -1   8   70.59   23.80
   3  -1   8   64.99   13.80
  -3   1  -8   63.49   11.10
  -3   1  -8   95.39   22.80
  -3   1  -8   51.59   10.90
   3  -1   7    8.90   11.20
   3  -1   7    5.00    7.80
   3  -1   7   -7.00    5.70
   3  -1   7    5.90    6.00
   3  -1   7   21.80    7.40
   3  -1   7   14.50    7.40
   3  -1   7   24.40    8.80
   3  -1   7    9.40    6.10
   3  -1   7   -3.40    7.40
   3  -1   7   12.10    7.60
  -3   1  -7    0.30    8.90
  -3   1  -7   14.70    5.80
  -3   1  -7   -3.50    6.20
  -3   1  -7    9.20    6.20
   3  -1   6  106.89   14.40
   3  -1   6   97.99   15.60
   3  -1   6   68.39   22.60
   3  -1   6   76.99   15.30
   3  -1   6  127.39   22.30
   3  -1   6   92.29   22.40
   3  -1   6   62.79   19.70
   3  -1   6   93.99   15.30
   3  -1   6  109.39   15.80
   3  -1   6   82.79   15.60
   3  -1   6  147.99   24.60
  -3   1  -6  104.49   15.20
  -3   1  -6  117.39   14.80
  -3   1  -6  100.09   22.70
  -3   1  -6  116.69   22.40
   3  -1   5  454.25   38.70
   3  -1   5  382.46   35.30
   3  -1   5  440.16   36.10
   3  -1   5  414.36   36.60
   3  -1   5  404.06   34.70
   3  -1   5  437.56   33.90
   3  -1   5  391.46   42.50
   3  -1   5  375.56   39.80
   3  -1   5  405.36   34.50
   3  -1   5  455.85   54.99
   3  -1   5  426.16   37.00
   3  -1   5  439.86   45.80
  -3   1  -5  419.16   34.90
  -3   1  -5  427.16   35.20
  -3   1  -5  389.16   38.20
  -3   1  -5  372.06   39.30
   3  -1   4  887.71   70.39
   3  -1   4  880.81   71.19
   3  -1   4  890.71   68.49
   3  -1   4 1003.60   79.49
   3  -1   4  847.12   73.69
   3  -1   4  943.61   70.79
   3  -1   4  989.00   72.09
   3  -1   4 1041.90   72.59
   3  -1   4  870.51   75.89
   3  -1   4  883.81   68.09
  -3   1  -4  979.00   73.29
  -3   1  -4  980.60   69.79
  -3   1  -4  944.31   70.29
  -3   1  -4  880.41   73.09
  -3   1  -4  882.61   70.09
   3  -1   3  820.42   58.69
   3  -1   3  818.82   60.19
   3  -1   3  794.02   61.99
   3  -1   3  752.72   58.59
   3  -1   3  798.12   62.69
   3  -1   3  767.02   63.19
   3  -1   3  854.11   61.69
   3  -1   3  800.42   60.39
   3  -1   3  799.92   60.29
   3  -1   3  760.82   65.89
  -3   1  -3  737.03   58.89
  -3   1  -3  760.42   60.19
  -3   1  -3  741.13   60.89
  -3   1  -3  762.02   59.49
  -3   1  -3  782.92   60.49
  -3   1  -3  756.12   63.39
  -3   1  -3  715.03   60.29
   3  -1   2  103.19   15.20
   3  -1   2  111.49   14.00
   3  -1   2  138.59   14.90
   3  -1   2  113.89   15.90
   3  -1   2  115.79   14.20
   3  -1   2   92.09   15.00
   3  -1   2   99.19   17.30
   3  -1   2  114.49   15.60
   3  -1   2   97.99   15.00
  -3   1  -2  108.99   13.80
  -3   1  -2  135.59   23.00
  -3   1  -2  139.69   16.40
  -3   1  -2  115.89   15.90
  -3   1  -2  118.09   12.60
  -3   1  -2  105.79   13.70
  -3   1  -2  117.29   11.80
  -3   1  -2  112.69   16.00
  -3   1  -2   92.89   15.10
   3  -1   1 1792.42  119.29
   3  -1   1 1570.74  120.19
   3  -1   1 1554.74  120.49
   3  -1   1 1644.94  121.69
   3  -1   1 1588.54  118.59
   3  -1   1 1719.63  119.49
  -3   1  -1 1542.05  119.79
  -3   1  -1 1571.34  117.29
  -3   1  -1 1594.94  120.49
  -3   1  -1 1586.44  118.89
  -3   1  -1 1671.13  117.19
  -3   1  -1 1684.13  121.99
  -3   1  -1 1603.44  117.49
  -3   1  -1 1640.24  116.59
   3  -1   0 2332.97  158.68
   3  -1   0 2349.46  160.88
   3  -1   0 2198.98  159.68
   3  -1   0 2164.38  158.78
   3  -1   0 2212.78  161.38
   3  -1   0 2191.98  156.18
   3  -1   0 2167.48  160.68
   3  -1   0 2232.18  161.28
  -3   1   0 2128.69  160.88
  -3   1   0 2337.97  161.78
  -3   1   0 2245.48  158.38
  -3   1   0 2091.19  160.38
  -3   1   0 2102.79  158.58
  -3   1   0 2124.29  159.48
  -3   1   0 2167.08  160.88
   3  -1  -3 3469.95  254.37
   3  -1  -3 3481.05  254.17
   3  -1  -3 3434.36  252.97
   3  -1  -3 3387.56  250.97
   3  -1  -3 3530.15  253.17
   3  -1  -3 3528.35  254.87
  -3   1   3 3503.65  254.37
  -3   1   3 3685.53  254.97
  -3   1   3 3476.15  255.57
  -3   1   3 3511.95  253.87
  -3   1   3 3685.93  255.77
  -3   1   3 3561.74  252.57
   3  -1  -4   66.89   14.80
   3  -1  -4   58.89   14.30
   3  -1  -4   61.39   15.80
   3  -1  -4   72.29   13.90
   3  -1  -4   77.49   13.10
   3  -1  -4   50.89   14.90
   3  -1  -4   51.59   14.00
   3  -1  -4   82.39   18.70
   3  -1  -4   58.59   13.30
  -3   1   4   52.79   15.10
  -3   1   4   61.09   17.20
  -3   1   4   77.49   16.20
  -3   1   4   73.49   15.00
  -3   1   4   35.60   12.20
  -3   1   4   67.19   16.70
  -3   1   4   42.70   12.60
  -3   1   4   56.59   14.20
   3  -1  -5   12.20    8.80
   3  -1  -5    5.20    7.80
   3  -1  -5   19.70   10.30
   3  -1  -5   11.20   10.90
   3  -1  -5   15.90    8.00
   3  -1  -5    6.40    7.80
   3  -1  -5   15.00    8.50
   3  -1  -5    8.30    8.00
   3  -1  -5   11.50    9.00
   3  -1  -5   27.30    9.10
  -3   1   5    0.70    7.00
  -3   1   5   15.50   10.70
  -3   1   5   20.50    9.60
  -3   1   5    0.60    8.80
  -3   1   5   11.20   10.70
  -3   1   5    6.50    8.60
  -3   1   5   14.30    9.60
  -3   1   5   16.30    8.20
  -3   1   5    8.50    8.90
   3  -1  -6   79.29   18.50
   3  -1  -6   93.09   16.40
   3  -1  -6   65.19   17.90
   3  -1  -6  102.99   21.10
   3  -1  -6   53.19   15.40
   3  -1  -6   90.29   17.30
   3  -1  -6   52.69   14.50
   3  -1  -6  100.09   16.80
   3  -1  -6  111.39   25.40
   3  -1  -6   83.09   17.90
  -3   1   6  108.99   21.40
  -3   1   6   77.39   16.70
  -3   1   6   63.09   17.20
  -3   1   6   94.79   20.70
  -3   1   6   81.49   18.50
  -3   1   6   67.09   18.80
  -3   1   6  100.39   20.10
  -3   1   6   96.69   21.70
   3  -1  -7  520.75   47.30
   3  -1  -7  569.14   58.79
   3  -1  -7  485.95   49.40
   3  -1  -7  492.95   50.79
   3  -1  -7  476.25   59.49
   3  -1  -7  506.95   53.29
   3  -1  -7  546.05   47.10
   3  -1  -7  560.64   51.29
   3  -1  -7  551.34   45.70
   3  -1  -7  518.65   49.90
  -3   1   7  650.23   63.99
  -3   1   7  569.84   54.09
  -3   1   7  571.64   51.59
  -3   1   7  479.65   51.49
  -3   1   7  514.75   50.79
  -3   1   7  446.76   48.30
  -3   1   7  531.85   53.09
  -3   1   7  577.64   52.29
  -3   1   7  520.25   53.69
   3  -1  -8    9.70   11.80
   3  -1  -8   11.80    9.60
   3  -1  -8    2.80    6.20
   3  -1  -8    1.00    8.10
   3  -1  -8    7.70    9.70
   3  -1  -8   -0.60    8.30
   3  -1  -8   11.40    7.20
   3  -1  -8    0.40    8.20
   3  -1  -8    0.00    6.90
  -3   1   8    6.00    9.50
  -3   1   8   21.30   11.30
  -3   1   8   14.80    7.10
  -3   1   8    6.00   10.40
  -3   1   8   14.30   10.70
  -3   1   8    6.70    9.90
  -3   1   8   -5.10    5.80
  -3   1   8   14.00   13.30
  -3   1   8    4.60    9.10
  -3   1   8    7.00    9.70
   3  -1  -9    2.80    9.40
   3  -1  -9   -6.90    5.20
   3  -1  -9   19.90   12.20
   3  -1  -9   23.10   13.60
   3  -1  -9    2.70   10.10
   3  -1  -9   11.90    9.00
   3  -1  -9    8.30    7.50
   3  -1  -9   -0.50    8.10
  -3   1   9    7.70   11.10
  -3   1   9    3.40   11.60
  -3   1   9    8.80   10.60
  -3   1   9   -2.20    7.90
  -3   1   9   -2.70    7.30
  -3   1   9    1.90    8.00
  -3   1   9   16.40   11.90
  -3   1   9    2.30    8.10
  -3   1   9   -1.80    7.30
   3  -1 -10   24.00   15.30
   3  -1 -10   31.10   14.50
   3  -1 -10    6.20   10.60
   3  -1 -10   34.10   19.50
   3  -1 -10    0.20    8.90
   3  -1 -10   10.90   10.40
   3  -1 -10   -1.60    6.20
  -3   1  10   26.60   13.10
  -3   1  10   10.60   11.00
  -3   1  10   25.90   12.00
  -3   1  10   28.00   16.20
  -3   1  10   12.30   13.10
  -3   1  10    7.10   10.70
   3  -1 -11   -9.60    8.70
   3  -1 -11  -13.00    5.40
   3  -1 -11    4.30   10.90
   3  -1 -11   26.00   13.30
   3  -1 -11    1.40    7.70
   3  -1 -11   15.90   12.30
   3  -1 -11   18.60   12.20
  -3   1  11    2.80   10.40
  -3   1  11    7.40    6.70
  -3   1  11    2.50   12.00
  -3   1  11   -2.30    7.20
  -3   1  11   12.00   11.40
  -3   1  11    0.00    8.70
  -3   1  11   -9.50    5.40
  -3   1  11   -6.80    7.50
  -3   1  11    2.50    8.20
   3  -1 -12  139.89   27.80
   3  -1 -12   98.99   30.60
   3  -1 -12  125.69   25.80
   3  -1 -12  130.39   27.80
   3  -1 -12   77.09   25.00
   3  -1 -12   72.29   26.40
  -3   1  12   96.49   25.10
  -3   1  12  104.89   27.10
  -3   1  12  104.99   28.60
  -3   1  12   68.79   23.60
  -3   1  12   71.09   24.50
  -3   1  12   85.59   25.50
  -3   1  12   92.09   27.30
  -3   1  12  158.78   29.80
   3  -1 -13  649.24   58.29
   3  -1 -13  619.24   59.79
   3  -1 -13  504.95   87.99
   3  -1 -13  459.25   66.89
   3  -1 -13  621.44   79.29
  -3   1  13  438.46   67.29
  -3   1  13  599.54   85.49
  -3   1  13  471.05   64.29
  -3   1  13  602.14   80.49
  -3   1  13  519.15   71.99
  -3   1  13  534.15   63.59
  -3   1  13  454.85   63.49
  -3   1  13  493.05   69.49
   3  -1 -14   24.40   13.00
   3  -1 -14   13.10   10.60
   3  -1 -14    8.30   10.20
   3  -1 -14   30.40   20.40
  -3   1  14   31.80   15.00
  -3   1  14   22.40   12.80
  -3   1  14   23.30   19.80
  -3   1  14   62.09   24.70
  -3   1  14    9.40   13.00
  -3   1  14   10.90   11.70
  -3   1  14   39.10   23.20
   2  -1  13   64.59   25.30
   2  -1  13  115.49   22.20
   2  -1  13   62.99   17.10
   2  -1  13   77.99   32.10
   2  -1  13   72.39   24.60
   2  -1  13  111.59   21.60
   2  -1  13  101.99   24.60
   2  -1  12    5.10    8.20
   2  -1  12   -2.30    8.60
   2  -1  12    1.80    7.70
   2  -1  12   10.70   12.70
   2  -1  12   13.90   11.10
   2  -1  12   23.30   10.60
   2  -1  11  120.59   23.30
   2  -1  11  103.19   21.80
   2  -1  11  139.19   24.70
   2  -1  11  119.99   28.30
   2  -1  11  104.69   23.30
   2  -1  11  139.09   24.80
   2  -1  11  133.49   23.20
   2  -1  11  140.99   28.50
   2  -1  11  149.19   40.00
  -2   1 -11  163.08   20.30
  -2   1 -11  211.38   21.10
  -2   1 -11  187.68   40.10
   2  -1  10  176.38   28.00
   2  -1  10  154.68   25.90
   2  -1  10  128.39   28.50
   2  -1  10  225.38   28.10
   2  -1  10  202.28   43.30
   2  -1  10  252.67   37.90
   2  -1  10  185.08   28.40
   2  -1  10  185.68   29.60
   2  -1  10  178.28   27.10
  -2   1 -10  171.18   22.20
  -2   1 -10  176.28   32.90
  -2   1 -10  216.58   25.10
   2  -1   9 1068.09   84.69
   2  -1   9 1077.19   86.59
   2  -1   9 1101.79   86.49
   2  -1   9 1133.69   86.29
   2  -1   9 1105.39   85.99
   2  -1   9 1096.69   92.09
   2  -1   9 1057.99   83.19
   2  -1   9 1007.60   84.69
   2  -1   9 1072.09  103.39
   2  -1   9 1058.59   89.59
  -2   1  -9 1012.70   81.59
  -2   1  -9 1039.20   90.49
  -2   1  -9 1046.30   89.59
  -2   1  -9 1074.49   82.79
   2  -1   8  409.66   41.40
   2  -1   8  403.16   38.10
   2  -1   8  378.06   37.30
   2  -1   8  471.55   62.49
   2  -1   8  403.46   39.40
   2  -1   8  459.55   53.19
   2  -1   8  451.75   39.30
   2  -1   8  443.46   44.20
   2  -1   8  426.86   39.20
   2  -1   8  382.56   38.70
  -2   1  -8  412.46   42.90
  -2   1  -8  384.16   36.50
  -2   1  -8  393.06   41.10
  -2   1  -8  425.16   37.40
  -2   1  -8  430.46   36.70
   2  -1   7  143.89   19.40
   2  -1   7  146.09   21.50
   2  -1   7  151.88   22.50
   2  -1   7  165.58   27.20
   2  -1   7  175.48   26.90
   2  -1   7  207.38   27.50
   2  -1   7  139.69   22.00
   2  -1   7  148.59   34.90
   2  -1   7  154.68   21.80
   2  -1   7  160.28   22.00
   2  -1   7  162.88   22.40
  -2   1  -7  133.79   24.90
  -2   1  -7  172.98   21.90
  -2   1  -7  159.48   20.70
  -2   1  -7  175.88   26.00
  -2   1  -7  156.18   20.80
  -2   1  -7  168.58   20.50
   2  -1   6  687.33   64.69
   2  -1   6  632.94   52.69
   2  -1   6  672.93   54.89
   2  -1   6  708.63   51.59
   2  -1   6  635.74   53.69
   2  -1   6  635.54   56.59
   2  -1   6  587.74   52.59
   2  -1   6  578.94   52.29
   2  -1   6  661.43   54.29
   2  -1   6  853.61   67.39
   2  -1   6  625.24   52.89
   2  -1   6  708.53   65.39
  -2   1  -6  616.64   51.99
  -2   1  -6  668.63   52.59
  -2   1  -6  662.13   60.19
  -2   1  -6  668.33   56.69
  -2   1  -6  696.93   52.89
  -2   1  -6  688.13   55.59
   2  -1   5 1582.54  117.89
   2  -1   5 1717.93  128.99
   2  -1   5 1594.74  127.39
   2  -1   5 1624.14  118.99
   2  -1   5 1627.44  115.79
   2  -1   5 1521.15  122.69
   2  -1   5 1512.65  120.49
   2  -1   5 1664.03  119.09
   2  -1   5 1708.93  118.29
  -2   1  -5 1599.24  120.39
  -2   1  -5 1549.05  122.99
  -2   1  -5 1621.34  118.99
  -2   1  -5 1544.55  116.99
  -2   1  -5 1586.24  116.99
  -2   1  -5 1619.34  117.39
   2  -1   4 1054.29   76.99
   2  -1   4 1055.39   76.09
   2  -1   4 1005.10   74.99
   2  -1   4  950.50   87.49
   2  -1   4  953.90   79.09
   2  -1   4 1030.30   83.29
   2  -1   4  993.90   79.89
   2  -1   4 1066.09   84.49
   2  -1   4 1001.30   76.29
   2  -1   4 1026.80   76.39
   2  -1   4 1012.90   78.09
   2  -1   4 1032.70   74.19
  -2   1  -4  969.80   75.29
  -2   1  -4 1065.69   79.89
  -2   1  -4 1027.80   75.99
  -2   1  -4 1015.60   75.79
  -2   1  -4 1019.20   75.99
  -2   1  -4  953.50   77.19
   2  -1   3 3564.24  254.47
   2  -1   2  396.66   32.90
   2  -1   2  386.76   32.30
   2  -1   2  413.16   33.20
   2  -1   2  389.86   30.90
   2  -1   2  380.96   32.10
   2  -1   2  369.76   33.10
   2  -1   2  403.66   32.00
   2  -1   2  414.06   31.40
   2  -1   2  434.26   36.30
  -2   1  -2  406.56   30.20
  -2   1  -2  376.96   33.40
  -2   1  -2  362.46   32.40
  -2   1  -2  419.96   32.80
  -2   1  -2  419.06   34.10
  -2   1  -2  407.86   32.10
  -2   1  -2  418.06   32.50
  -2   1  -2  418.36   36.60
  -2   1  -2  408.26   29.90
  -2   1  -2  388.06   31.70
   2  -1  -2 3600.74  253.57
  -2   1   2 3507.75  251.37
  -2   1   2 3550.54  253.87
   2  -1  -4  376.56   32.60
   2  -1  -4  302.27   30.30
   2  -1  -4  349.57   32.60
   2  -1  -4  321.97   32.00
   2  -1  -4  299.17   29.00
   2  -1  -4  314.27   35.30
   2  -1  -4  381.26   34.50
   2  -1  -4  343.37   30.20
   2  -1  -4  314.47   31.10
   2  -1  -4  333.87   32.60
  -2   1   4  345.67   33.50
  -2   1   4  321.97   31.60
  -2   1   4  345.37   32.60
  -2   1   4  311.87   32.50
  -2   1   4  352.26   29.70
  -2   1   4  356.46   32.60
  -2   1   4  370.56   31.70
  -2   1   4  311.77   31.40
  -2   1   4  382.26   34.30
   2  -1  -5  433.66   40.30
   2  -1  -5  416.16   35.80
   2  -1  -5  396.16   38.40
   2  -1  -5  484.65   41.20
   2  -1  -5  434.26   42.00
   2  -1  -5  489.75   60.49
   2  -1  -5  451.15   37.70
   2  -1  -5  405.36   37.10
   2  -1  -5  411.76   39.10
  -2   1   5  451.55   41.30
  -2   1   5  420.56   36.00
  -2   1   5  450.75   40.50
  -2   1   5  440.76   39.70
  -2   1   5  408.56   40.20
  -2   1   5  445.76   39.70
  -2   1   5  380.56   40.40
  -2   1   5  423.46   38.60
  -2   1   5  375.06   39.70
   2  -1  -6  882.41   69.89
   2  -1  -6  841.22   68.59
   2  -1  -6  958.10   81.19
   2  -1  -6  874.51   73.09
   2  -1  -6  860.91   75.79
   2  -1  -6  892.21   74.09
   2  -1  -6  842.82   71.49
   2  -1  -6  893.81   67.59
   2  -1  -6  884.31   79.99
   2  -1  -6  923.31   72.39
  -2   1   6  850.11   72.19
  -2   1   6  809.72   80.79
  -2   1   6  937.81   74.89
  -2   1   6  872.71   75.29
  -2   1   6  854.81   74.49
  -2   1   6  940.81   68.69
  -2   1   6  917.01   73.19
  -2   1   6  911.11   72.79
  -2   1   6  884.61   74.19
   2  -1  -7  977.70   80.49
   2  -1  -7  944.01   80.49
   2  -1  -7 1021.20   90.99
   2  -1  -7  907.01   77.19
   2  -1  -7  950.60   75.59
   2  -1  -7  952.20   85.29
   2  -1  -7  943.51   74.39
   2  -1  -7  975.50   83.39
   2  -1  -7  961.80   80.59
   2  -1  -7  931.71   81.49
  -2   1   7  997.30   83.39
  -2   1   7 1013.30   81.09
  -2   1   7  966.70   83.49
  -2   1   7 1003.60   76.29
  -2   1   7 1195.58   96.89
  -2   1   7 1312.77   89.49
  -2   1   7 1018.90   81.79
  -2   1   7  990.40   81.39
  -2   1   7  962.00   81.19
  -2   1   7 1021.40   85.59
  -2   1   7 1084.59   82.79
   2  -1  -8  142.39   23.40
   2  -1  -8  133.39   26.10
   2  -1  -8  103.39   20.30
   2  -1  -8  163.18   28.20
   2  -1  -8  128.09   22.80
   2  -1  -8   78.19   23.40
   2  -1  -8  118.79   19.00
   2  -1  -8  133.49   29.20
  -2   1   8  103.09   20.80
  -2   1   8  124.79   23.20
  -2   1   8  130.39   24.40
  -2   1   8  144.99   24.20
  -2   1   8   74.89   21.50
  -2   1   8  111.39   24.70
  -2   1   8   97.29   21.90
  -2   1   8  105.39   22.80
   2  -1  -9  619.34   61.09
   2  -1  -9  581.34   61.79
   2  -1  -9  545.05   54.49
   2  -1  -9  538.05   54.69
   2  -1  -9  583.14   57.49
   2  -1  -9  575.54   55.59
   2  -1  -9  644.64   68.89
  -2   1   9  579.94   61.59
  -2   1   9  643.34   58.19
  -2   1   9  606.84   56.59
  -2   1   9  813.52   60.49
  -2   1   9  645.74   58.09
  -2   1   9  888.71   92.79
  -2   1   9  571.44   61.89
  -2   1   9  600.04   57.69
  -2   1   9  654.43   61.09
   2  -1 -10   -6.20    6.30
   2  -1 -10   -3.10    6.00
   2  -1 -10   -5.10    8.30
   2  -1 -10    1.90    7.10
   2  -1 -10   15.10   10.00
   2  -1 -10   15.10   11.70
  -2   1  10   -5.30    9.40
  -2   1  10   -0.70    9.00
  -2   1  10   11.10   10.00
  -2   1  10   -0.80    6.60
  -2   1  10    2.50   11.20
  -2   1  10   -3.80    6.00
  -2   1  10   20.40   11.20
  -2   1  10    5.70    7.50
  -2   1  10   13.60   12.60
   2  -1 -11   25.80   12.40
   2  -1 -11    2.40   11.60
   2  -1 -11   21.50   19.50
   2  -1 -11    3.40   10.60
   2  -1 -11    7.60    8.90
   2  -1 -11   27.80   12.50
  -2   1  11   28.80   12.60
  -2   1  11   12.20   12.20
  -2   1  11   14.80   13.50
  -2   1  11   35.60   17.70
  -2   1  11   -4.40   11.40
  -2   1  11    9.90   10.90
  -2   1  11   28.90   13.10
  -2   1  11    7.60   10.30
  -2   1  11    2.40    7.50
   2  -1 -12  131.69   24.60
   2  -1 -12  125.09   41.50
   2  -1 -12   86.79   25.40
   2  -1 -12  118.59   26.50
   2  -1 -12  132.29   32.50
   2  -1 -12  110.19   23.60
   2  -1 -12  145.99   30.60
  -2   1  12   65.89   22.90
  -2   1  12   52.29   19.70
  -2   1  12   79.79   24.60
  -2   1  12  115.69   28.30
  -2   1  12   53.69   20.10
  -2   1  12   83.49   23.10
  -2   1  12   76.99   24.00
   2  -1 -13  117.09   32.20
   2  -1 -13   96.69   32.20
   2  -1 -13  202.48   30.60
   2  -1 -13  210.88   31.40
   2  -1 -13  167.48   29.50
   2  -1 -13  123.39   33.90
  -2   1  13   88.49   28.30
  -2   1  13  138.89   40.60
  -2   1  13  110.19   32.00
  -2   1  13  130.99   27.90
  -2   1  13   94.59   28.20
  -2   1  13  148.69   31.00
  -2   1  13  147.49   32.60
  -2   1  13   88.69   28.70
   2  -1 -14   16.60    9.80
   2  -1 -14   14.40   18.80
   2  -1 -14   33.20   13.60
  -2   1  14    1.80    9.70
  -2   1  14   15.60   12.00
  -2   1  14   26.00   21.40
  -2   1  14   54.89   21.10
  -2   1  14    9.70   10.10
  -2   1  14   31.20   15.60
  -2   1  14   32.20   19.90
  -2   1  14   61.29   26.20
   1  -1  14   81.79   20.10
   1  -1  14   78.29   24.90
   1  -1  14   79.19   22.60
   1  -1  14   54.29   17.40
   1  -1  14   31.40   18.40
   1  -1  13    2.80    9.90
   1  -1  13   37.70   18.80
   1  -1  13   24.50   13.10
   1  -1  13   18.10   13.20
   1  -1  13   19.20   11.70
   1  -1  13   14.40   11.90
   1  -1  13   12.80   10.90
   1  -1  13    9.80    8.50
  -1   1 -13   12.70   12.70
  -1   1 -13    8.50    6.30
  -1   1 -13   49.10   10.30
   1  -1  12   88.09   21.40
   1  -1  12  105.49   24.40
   1  -1  12   51.39   17.20
   1  -1  12  161.08   48.30
   1  -1  12  103.99   22.60
   1  -1  12   39.80   15.50
   1  -1  12  158.78   35.00
   1  -1  12   73.79   18.00
   1  -1  12   80.89   22.40
  -1   1 -12   97.39   16.70
  -1   1 -12   57.49   21.20
  -1   1 -12  107.19   17.70
   1  -1  11  328.97   50.09
   1  -1  11  334.87   40.00
   1  -1  11  326.17   43.50
   1  -1  11  473.25  106.59
   1  -1  11  330.27   43.80
   1  -1  11  369.76   53.29
   1  -1  11  302.17   37.40
   1  -1  11  306.87   41.60
   1  -1  11  345.37   42.60
   1  -1  11  348.17   62.59
  -1   1 -11  250.27   41.50
  -1   1 -11  340.17   33.20
  -1   1 -11  321.17   33.00
   1  -1  10  172.08   28.20
   1  -1  10  176.68   24.60
   1  -1  10  201.98   29.60
   1  -1  10  139.29   22.60
   1  -1  10  148.89   26.00
   1  -1  10  161.48   35.50
   1  -1  10  120.19   28.90
   1  -1  10  128.29   27.50
   1  -1  10  147.79   26.30
   1  -1  10  144.19   26.00
  -1   1 -10  151.48   23.00
  -1   1 -10  154.08   22.80
  -1   1 -10  159.78   25.60
  -1   1 -10  104.19   26.00
  -1   1 -10  204.38   26.40
   1  -1   9  279.67   36.20
   1  -1   9  262.87   32.20
   1  -1   9  248.58   33.80
   1  -1   9  241.98   34.50
   1  -1   9  296.97   36.60
   1  -1   9  283.77   52.69
   1  -1   9  255.47   37.70
   1  -1   9  226.88   30.10
   1  -1   9  254.07   34.10
   1  -1   9  268.37   39.00
  -1   1  -9  258.67   31.20
  -1   1  -9  267.17   33.90
  -1   1  -9  265.77   38.80
  -1   1  -9  263.67   31.90
   1  -1   8 1149.98   98.69
   1  -1   8 1099.89   85.69
   1  -1   8 1051.79   78.89
   1  -1   8 1043.70   81.79
   1  -1   8  934.91   80.69
   1  -1   8 1000.00   94.49
   1  -1   8 1031.20   81.39
   1  -1   8  960.90   80.29
   1  -1   8 1019.50   85.99
   1  -1   8  922.51   77.89
   1  -1   8 1107.09   82.09
  -1   1  -8  959.40   79.09
  -1   1  -8  959.70   78.89
  -1   1  -8 1037.30   80.19
  -1   1  -8  913.21   83.29
   1  -1   7  470.75   39.90
   1  -1   7  484.75   42.70
   1  -1   7  479.05   42.50
   1  -1   7  411.46   44.30
   1  -1   7  500.65   42.30
   1  -1   7  494.05   42.60
   1  -1   7  442.06   41.50
   1  -1   7  501.65   53.39
   1  -1   7  406.96   39.20
   1  -1   7  482.65   44.70
   1  -1   7  583.74   49.99
  -1   1  -7  461.05   41.20
  -1   1  -7  469.35   41.30
  -1   1  -7  422.06   43.00
  -1   1  -7  469.45   44.40
   1  -1   6   12.90    7.50
   1  -1   6   19.40    7.50
   1  -1   6   14.10    6.30
   1  -1   6    9.10    7.30
   1  -1   6    1.20    8.10
   1  -1   6   -1.90    6.00
   1  -1   6   15.60    7.10
   1  -1   6    9.50    5.80
   1  -1   6    8.90    6.90
   1  -1   6   11.30    8.60
   1  -1   6    6.60    6.50
   1  -1   6    2.30    7.50
  -1   1  -6    2.30    5.90
  -1   1  -6   16.10    7.40
  -1   1  -6   14.10    6.70
  -1   1  -6   25.30    8.40
  -1   1  -6    6.00    6.90
  -1   1  -6    6.60    6.00
   1  -1   5 1902.31  122.99
   1  -1   5 1635.24  119.99
   1  -1   5 1603.84  122.39
   1  -1   5 1563.44  121.39
   1  -1   5 1672.43  119.19
   1  -1   5 1571.54  126.69
   1  -1   5 1551.24  116.09
   1  -1   5 1620.34  118.39
   1  -1   5 1625.54  118.29
   1  -1   5 1654.73  118.09
   1  -1   5 1613.64  127.49
   1  -1   5 1541.35  116.79
  -1   1  -5 1578.54  123.39
  -1   1  -5 1539.05  117.69
  -1   1  -5 1556.74  119.59
  -1   1  -5 1517.55  117.49
  -1   1  -5 1556.24  119.19
  -1   1  -5 1572.64  117.79
  -1   1  -5 1676.03  118.09
   1  -1   4    3.40    4.70
   1  -1   4    4.30    4.60
   1  -1   4    1.40    3.30
   1  -1   4   -0.80    4.20
   1  -1   4    2.40    4.70
   1  -1   4    3.60    6.20
   1  -1   4    0.00    5.60
   1  -1   4   -1.80    4.30
   1  -1   4   -0.20    3.60
   1  -1   4    3.70    4.20
   1  -1   4   -1.00    3.20
   1  -1   4    0.70    4.10
  -1   1  -4    1.90    4.30
  -1   1  -4   -1.70    3.80
  -1   1  -4    2.60    4.00
  -1   1  -4   -0.60    3.70
  -1   1  -4    6.10    5.70
  -1   1  -4   -2.10    4.40
  -1   1  -4    3.90    4.20
   1  -1   2  635.54   43.60
   1  -1   2  605.24   44.90
   1  -1   2  555.54   46.80
   1  -1   2  570.24   45.20
   1  -1   2  570.24   44.80
   1  -1   2  632.74   45.40
   1  -1   2  556.14   45.00
   1  -1   2  608.94   43.90
   1  -1   2  561.14   43.90
  -1   1  -2  594.94   45.50
  -1   1  -2  593.24   43.60
  -1   1  -2  621.84   46.70
  -1   1  -2  602.74   43.20
  -1   1  -2  588.04   44.70
  -1   1  -2  559.54   43.80
  -1   1  -2  607.24   45.00
  -1   1  -2  609.64   43.00
  -1   1  -2  572.94   44.60
   1  -1   1 1410.76  100.69
   1  -1   1 1471.05  102.89
   1  -1   1 1397.26  101.59
  -1   1  -1 1512.15  103.29
  -1   1  -1 1332.27  100.09
  -1   1  -1 1400.26  101.39
   1  -1   0 1291.87   91.59
   1  -1   0 1279.07   92.69
   1  -1   0 1330.27   92.39
  -1   1   0 1248.68   92.59
   1  -1  -3   44.80    9.30
   1  -1  -3   56.69   12.90
   1  -1  -3   67.39   10.40
   1  -1  -3   89.49   12.50
   1  -1  -3   84.19   12.80
   1  -1  -3   76.39   11.20
   1  -1  -3   82.39   10.30
   1  -1  -3   86.09   10.90
  -1   1   3   72.99   11.50
  -1   1   3   64.39   11.80
  -1   1   3   66.79   12.20
  -1   1   3   66.19   10.00
  -1   1   3   63.99   11.70
  -1   1   3   75.89   11.80
  -1   1   3   87.29   17.40
  -1   1   3  116.69   17.00
  -1   1   3   64.89   10.70
  -1   1   3   73.29   10.80
   1  -1  -4  193.38   25.90
   1  -1  -4  157.28   16.40
   1  -1  -4  193.48   21.80
   1  -1  -4  159.38   25.90
   1  -1  -4  167.68   15.90
   1  -1  -4  234.18   24.30
   1  -1  -4  155.18   17.60
   1  -1  -4  160.58   21.80
   1  -1  -4  179.18   21.20
   1  -1  -4  190.88   23.30
  -1   1   4  177.28   21.50
  -1   1   4  151.68   25.50
  -1   1   4  220.78   24.70
  -1   1   4  213.08   21.80
  -1   1   4  194.98   24.20
  -1   1   4  206.28   24.30
  -1   1   4  137.59   21.20
  -1   1   4  175.98   17.40
  -1   1   4  205.28   23.80
  -1   1   4  201.08   22.60
   1  -1  -5 3837.12  276.67
   1  -1  -5 4084.39  276.17
  -1   1   5 3786.02  273.67
  -1   1   5 3846.62  276.07
  -1   1   5 3739.43  272.37
  -1   1   5 3739.53  271.97
  -1   1   5 3709.03  281.97
   1  -1  -6  479.35   43.20
   1  -1  -6  491.05   43.30
   1  -1  -6  533.25   48.70
   1  -1  -6  519.55   45.50
   1  -1  -6  532.25   53.09
   1  -1  -6  557.74   45.40
   1  -1  -6  505.65   43.50
   1  -1  -6  520.05   47.70
  -1   1   6  491.35   45.10
  -1   1   6  493.85   45.30
  -1   1   6  431.16   46.40
  -1   1   6  479.05   43.60
  -1   1   6  574.74   49.20
  -1   1   6  521.45   44.40
  -1   1   6  528.55   45.60
  -1   1   6  504.45   43.40
  -1   1   6  495.65   48.90
  -1   1   6  471.05   43.80
  -1   1   6  497.75   41.00
  -1   1   6  469.55   52.79
   1  -1  -7 2352.36  182.58
   1  -1  -7 2386.56  182.68
   1  -1  -7 2497.45  195.38
   1  -1  -7 2447.16  188.38
   1  -1  -7 2497.25  180.88
   1  -1  -7 2303.87  183.58
   1  -1  -7 2414.56  182.78
   1  -1  -7 2439.76  189.38
  -1   1   7 2603.64  184.68
  -1   1   7 2686.23  186.58
  -1   1   7 2430.66  183.78
  -1   1   7 2973.70  192.58
  -1   1   7 2610.94  189.78
  -1   1   7 2507.95  190.38
  -1   1   7 2539.15  185.58
  -1   1   7 2538.15  179.58
  -1   1   7 2537.65  184.08
  -1   1   7 2480.75  185.38
  -1   1   7 2437.56  183.88
   1  -1  -8 1334.87  111.99
   1  -1  -8 1295.27  105.29
   1  -1  -8 1299.27  117.39
   1  -1  -8 1273.37  104.19
   1  -1  -8 1513.85  105.79
   1  -1  -8 1282.47  110.09
   1  -1  -8 1258.57  103.89
  -1   1   8 1358.56  105.89
  -1   1   8 1424.66  105.69
  -1   1   8 1365.06  107.99
  -1   1   8 1559.84  113.89
  -1   1   8 1510.15  107.49
  -1   1   8 1294.67  106.19
  -1   1   8 1304.47  111.89
  -1   1   8 1338.47  107.39
  -1   1   8 1311.47  105.89
   1  -1  -9   27.60   16.30
   1  -1  -9   25.30   13.70
   1  -1  -9   20.60   13.10
   1  -1  -9   20.10   11.00
   1  -1  -9   36.60   12.60
  -1   1   9   18.50   10.60
  -1   1   9   16.40    9.50
  -1   1   9   11.00   11.90
  -1   1   9   19.60   11.10
  -1   1   9   39.90   14.00
  -1   1   9    9.00    9.90
  -1   1   9   16.40   11.00
  -1   1   9    8.60   10.50
  -1   1   9   30.20   13.10
   1  -1 -10   79.69   25.40
   1  -1 -10  130.29   30.40
   1  -1 -10   91.69   21.70
   1  -1 -10  104.79   20.10
   1  -1 -10  101.39   19.50
   1  -1 -10   90.29   27.90
  -1   1  10  122.19   23.70
  -1   1  10   74.59   20.80
  -1   1  10  199.78   30.40
  -1   1  10  105.59   27.90
  -1   1  10  147.19   25.20
  -1   1  10  110.09   25.00
  -1   1  10   95.59   20.90
  -1   1  10   98.89   26.00
  -1   1  10  107.69   22.40
   1  -1 -11  110.99   29.90
   1  -1 -11  106.09   26.70
   1  -1 -11  148.69   23.90
   1  -1 -11   99.49   21.40
   1  -1 -11  177.28   25.10
   1  -1 -11  125.19   29.80
  -1   1  11  119.09   24.90
  -1   1  11  103.09   22.40
  -1   1  11  129.49   27.50
  -1   1  11   74.89   23.80
  -1   1  11   92.69   26.00
  -1   1  11  129.49   25.60
  -1   1  11  149.69   28.20
  -1   1  11   97.49   23.40
  -1   1  11  121.19   24.80
   1  -1 -12   52.49   21.10
   1  -1 -12    0.80   12.10
   1  -1 -12   22.30   10.20
   1  -1 -12    7.60    8.60
   1  -1 -12   24.70   18.60
   1  -1 -12    6.10    9.60
   1  -1 -12   16.90   11.00
  -1   1  12   11.60   11.30
  -1   1  12   24.80   16.20
  -1   1  12   -4.30    7.60
  -1   1  12    2.20    9.50
  -1   1  12   16.30   12.40
  -1   1  12   11.90    9.20
  -1   1  12   -2.70    9.60
   1  -1 -13  445.06   41.40
   1  -1 -13  340.17   68.69
   1  -1 -13  558.64   78.69
   1  -1 -13  439.96   42.00
  -1   1  13  377.86   49.20
  -1   1  13  314.37   51.39
  -1   1  13  539.95   67.69
  -1   1  13  411.86   51.99
  -1   1  13  509.25   61.49
  -1   1  13  426.56   56.49
  -1   1  13  485.85   48.90
  -1   1  13  395.86   54.79
   1  -1 -14    8.30    6.30
   1  -1 -14   15.10   14.50
  -1   1  14   20.80   11.20
  -1   1  14   -3.20    5.30
  -1   1  14   -2.60   10.90
  -1   1  14    2.10   10.50
  -1   1  14   -1.10    7.30
  -1   1  14   -4.40    7.30
  -1   1  14   19.70   19.10
  -1   1  14    1.20    7.40
   0  -1  14   -4.30    8.90
   0  -1  14   -7.30    5.60
   0  -1  14    4.70    9.20
   0  -1  14   10.00    8.10
   0  -1  14    7.50    8.40
   0  -1  14   13.00   16.40
   0  -1  14   -6.20   11.10
   0  -1  14   -3.10    6.10
   0   1 -14    6.70    5.80
   0   1 -14    2.90    8.90
   0  -1  13  549.35   62.79
   0  -1  13  848.02   68.59
   0  -1  13  619.64   78.89
   0  -1  13  650.23   66.79
   0  -1  13  531.45   59.59
   0  -1  13  624.04   65.59
   0  -1  13  656.23   64.39
   0  -1  13  711.23   72.99
   0   1 -13  729.43   73.49
   0   1 -13  719.03   59.09
   0   1 -13  689.83   58.49
   0  -1  12   16.00    8.80
   0  -1  12   29.60   13.80
   0  -1  12   15.80   13.10
   0  -1  12   41.40   14.30
   0  -1  12    0.30   11.40
   0  -1  12   25.00   12.90
   0  -1  12   24.90   17.60
   0  -1  12    7.40   11.00
   0   1 -12   23.80   15.50
   0   1 -12   28.00   13.20
   0   1 -12   12.00    9.80
   0   1 -12   14.10    9.70
   0   1 -12   34.50   14.40
   0  -1  11  811.92   80.89
   0  -1  11 1102.79  101.49
   0  -1  11  899.31   78.79
   0  -1  11  900.81   77.29
   0  -1  11  903.21   74.39
   0  -1  11  752.32   75.69
   0  -1  11  927.51   71.69
   0  -1  11  801.92   81.09
   0  -1  11  852.21   77.89
   0  -1  11  814.72   76.19
   0   1 -11 1094.19   75.99
   0   1 -11  749.13   79.79
   0   1 -11  785.52   73.59
   0   1 -11  827.32   72.89
   0  -1  10   47.60   17.80
   0  -1  10   51.79   19.30
   0  -1  10   43.80   13.90
   0  -1  10   89.79   21.40
   0  -1  10   34.10   14.50
   0  -1  10   50.19   16.30
   0  -1  10   47.30   20.80
   0  -1  10   94.49   20.60
   0  -1  10   30.30   18.40
   0  -1  10   50.99   13.20
   0   1 -10   79.79   17.80
   0   1 -10   66.29   16.30
   0   1 -10   68.49   18.90
   0   1 -10   79.49   22.20
   0   1 -10   73.69   17.70
   0  -1   9    3.30    5.20
   0  -1   9    1.90    6.50
   0  -1   9    3.70    7.80
   0  -1   9  -13.70    6.70
   0  -1   9   10.50   13.40
   0  -1   9    4.10    9.00
   0  -1   9   -5.60    5.90
   0  -1   9    4.20    8.60
   0  -1   9   -3.10    7.20
   0  -1   9   18.60   10.70
   0   1  -9    3.50    7.40
   0   1  -9    0.30    5.10
   0   1  -9    6.70    7.90
   0   1  -9   -3.00    6.40
   0   1  -9   -5.70    4.70
   0   1  -9    8.20    7.80
   0  -1   8  712.73   60.29
   0  -1   8  655.03   70.59
   0  -1   8  599.44   62.49
   0  -1   8  716.73   63.99
   0  -1   8  633.84   59.59
   0  -1   8  700.93   60.89
   0  -1   8  753.72   61.69
   0  -1   8  657.73   56.19
   0  -1   8  727.23   79.69
   0  -1   8  679.63   60.09
   0  -1   8  664.33   57.49
   0   1  -8  699.03   59.09
   0   1  -8  765.62   60.79
   0   1  -8  737.83   70.89
   0   1  -8  753.62   60.09
   0   1  -8  661.83   58.79
   0   1  -8  695.23   64.69
   0   1  -8  683.03   63.19
   0  -1   7  821.02   68.09
   0  -1   7  720.73   64.19
   0  -1   7  912.51   78.49
   0  -1   7  797.82   65.49
   0  -1   7  716.63   64.49
   0  -1   7  759.42   64.49
   0  -1   7  766.62   61.39
   0  -1   7  751.22   68.09
   0  -1   7  738.53   64.39
   0  -1   7  986.90   72.29
   0  -1   7  746.63   74.09
   0   1  -7  760.42   64.19
   0   1  -7  762.12   67.19
   0   1  -7  781.32   63.99
   0   1  -7  778.52   68.69
   0   1  -7  836.32   74.69
   0   1  -7  791.32   64.29
   0   1  -7  710.33   63.29
   0  -1   6  834.32   70.99
   0  -1   6  787.42   76.39
   0  -1   6  810.32   67.69
   0  -1   6  854.61   70.19
   0  -1   6  867.31   71.29
   0  -1   6  856.11   68.29
   0  -1   6  803.62   67.39
   0  -1   6  937.01   66.59
   0  -1   6  891.71   77.29
   0  -1   6  866.91   68.29
   0  -1   6  801.62   67.49
   0  -1   6  804.32   64.79
   0   1  -6  870.81   75.79
   0   1  -6  828.62   67.39
   0   1  -6  877.61   71.39
   0   1  -6  866.01   67.69
   0   1  -6  880.61   70.29
   0   1  -6  868.11   67.99
   0   1  -6  763.42   66.49
   0  -1   5 5292.87  373.26
   0  -1   5 5069.59  367.66
   0   1  -5 5112.29  377.56
   0  -1   4   53.69   11.40
   0  -1   4   45.10    9.90
   0  -1   4   67.69   10.20
   0  -1   4   55.99   11.00
   0  -1   4   69.99   13.20
   0  -1   4   50.49   12.40
   0  -1   4   71.29   11.00
   0  -1   4   48.80   10.70
   0  -1   4   33.40   11.90
   0  -1   4   91.09   14.50
   0  -1   4   49.99   10.40
   0   1  -4   51.89   11.20
   0   1  -4   76.49   10.30
   0   1  -4   99.19   18.80
   0   1  -4   66.39   15.00
   0   1  -4   63.29   13.00
   0   1  -4   63.09   11.60
   0   1  -4   55.99   11.10
   0   1  -4   62.79    9.40
   0   1  -4   60.59   10.50
   0   1  -4   77.99   12.20
   0  -1  -4   58.39   12.10
   0  -1  -4   85.99   17.80
   0  -1  -4   70.29    9.80
   0  -1  -4   72.49   11.80
   0  -1  -4   49.80    8.60
   0  -1  -4   47.60    9.30
   0  -1  -4   31.80   10.00
   0   1   4   75.99   13.10
   0   1   4   56.09   12.80
   0   1   4   43.30    9.70
   0   1   4   58.79   15.50
   0   1   4   69.69   18.20
   0   1   4   58.09   10.10
   0   1   4   69.59    9.80
   0   1   4   79.39   11.40
   0   1   4   58.59   10.00
   0   1   4   54.09   12.60
   0   1   4   75.89   11.10
   0   1   4   65.39   14.60
   0   1   4   72.59    9.50
   0   1   5 4579.04  348.27
   0   1   5 5202.28  354.96
   0  -1  -6  852.31   64.59
   0  -1  -6  823.62   75.29
   0  -1  -6  805.32   65.09
   0  -1  -6  866.01   71.29
   0  -1  -6  831.42   64.49
   0  -1  -6  794.92   70.29
   0   1   6  807.62   65.39
   0   1   6  878.81   65.39
   0   1   6  781.12   70.59
   0   1   6  796.02   70.99
   0   1   6  845.42   68.09
   0   1   6  851.11   64.59
   0   1   6  818.42   63.99
   0   1   6  833.42   77.89
   0   1   6  868.11   65.59
   0   1   6  796.82   65.89
   0   1   6  930.91   78.39
   0   1   6  850.71   66.39
   0   1   6  853.91   70.49
   0  -1  -7  752.12   75.19
   0  -1  -7  759.12   63.19
   0  -1  -7  770.12   70.19
   0  -1  -7  823.02   63.59
   0  -1  -7  828.22   71.09
   0  -1  -7  780.52   64.29
   0   1   7  793.42   65.29
   0   1   7  979.00   74.39
   0   1   7  840.82   65.09
   0   1   7  820.52   78.09
   0   1   7  812.82   71.29
   0   1   7  948.31   82.49
   0   1   7  801.42   64.09
   0   1   7  801.52   70.19
   0   1   7  753.02   64.29
   0   1   7  803.32   65.89
   0   1   7  669.63   65.29
   0   1   7  904.11   65.59
   0   1   7  820.62   62.39
   0  -1  -8  641.94   55.19
   0  -1  -8  648.54   63.09
   0  -1  -8  672.73   69.39
   0  -1  -8  692.53   63.99
   0  -1  -8  679.53   56.39
   0  -1  -8  628.24   54.99
   0   1   8  759.82   73.29
   0   1   8  700.33   57.49
   0   1   8  732.33   59.39
   0   1   8  603.14   57.89
   0   1   8  727.03   64.89
   0   1   8  613.24   57.39
   0   1   8  686.13   57.69
   0   1   8  741.63   64.29
   0   1   8  765.12   58.79
   0   1   8  715.53   58.09
   0  -1  -9    2.90    8.60
   0  -1  -9   -7.80    7.00
   0  -1  -9    7.00    6.40
   0  -1  -9    4.80    5.60
   0  -1  -9    3.30    7.70
   0  -1  -9    0.20    5.10
   0  -1  -9    7.90   10.00
   0   1   9   -4.90    6.10
   0   1   9    1.70    8.50
   0   1   9   10.00   10.70
   0   1   9   12.10    8.70
   0   1   9   -3.70    3.10
   0   1   9    3.80    6.50
   0   1   9    4.50    7.80
   0   1   9    9.20    8.70
   0   1   9    9.80    8.70
   0   1   9    4.40    8.70
   0  -1 -10   36.70   20.20
   0  -1 -10   49.80   12.20
   0  -1 -10   68.49   21.50
   0  -1 -10   64.79   22.30
   0  -1 -10   36.10   11.50
   0   1  10   54.59   15.00
   0   1  10   82.79   18.80
   0   1  10   67.49   20.70
   0   1  10   35.50   14.50
   0   1  10   46.80   16.00
   0   1  10   84.49   18.50
   0   1  10   62.69   16.00
   0   1  10   48.90   14.50
   0   1  10   68.79   26.90
   0   1  10   66.19   19.80
   0  -1 -11 1105.29   71.89
   0  -1 -11  801.22   82.29
   0  -1 -11  818.32   90.09
   0  -1 -11  843.82   68.39
   0  -1 -11  784.12   82.69
   0   1  11  805.42   80.99
   0   1  11  825.42   72.69
   0   1  11  837.42   75.89
   0   1  11  969.70   75.09
   0   1  11  774.32   74.49
   0   1  11  854.31   82.99
   0   1  11  862.21   74.09
   0   1  11  868.51   76.29
   0  -1 -12   31.00    9.60
   0  -1 -12   -4.80   11.20
   0  -1 -12   50.19   11.20
   0   1  12   20.90   11.40
   0   1  12   38.30   18.10
   0   1  12   18.00   11.80
   0   1  12   27.50   12.50
   0   1  12   30.90   16.10
   0   1  12   33.60   19.20
   0   1  12    5.80    8.40
   0   1  12   20.90   11.70
   0   1  13  657.63   57.99
   0   1  13  719.33   61.79
   0   1  13  513.55   55.19
   0   1  13  523.75   72.39
   0   1  13  582.64   60.79
   0   1  13  653.23   57.69
   0   1  13  561.64   57.79
   0   1  13  613.74   75.89
   0   1  14    2.80    9.70
   0   1  14  -15.20    8.60
   0   1  14    0.60    9.10
   0   1  14    3.90    5.30
   0   1  14    1.70   10.90
   0   1  14   10.50   13.00
  -1  -1  14    8.70   11.70
  -1  -1  14  -10.20    9.10
  -1  -1  14    4.70   10.20
  -1  -1  14   10.90   15.00
  -1  -1  14   -3.00    8.00
  -1  -1  14    3.10    7.10
  -1  -1  14    0.00    8.60
  -1  -1  14   -7.70    6.50
   1   1 -14    2.60    9.20
   1   1 -14    3.50    6.10
  -1  -1  13  595.14   65.29
  -1  -1  13  364.86   60.19
  -1  -1  13  428.76   62.69
  -1  -1  13  389.56   62.79
  -1  -1  13  487.15   70.99
  -1  -1  13  447.36   42.60
  -1  -1  13  485.25   62.99
  -1  -1  13  454.65   57.29
   1   1 -13  449.95   46.60
   1   1 -13  489.25   65.39
   1   1 -13  437.66   46.30
   1   1 -13  499.85   56.99
  -1  -1  12    1.70    9.90
  -1  -1  12   14.40   14.90
  -1  -1  12   17.40   13.10
  -1  -1  12    6.50   11.70
  -1  -1  12   -0.20    8.80
  -1  -1  12   18.50   13.40
  -1  -1  12    0.40    9.80
   1   1 -12   20.40   12.00
   1   1 -12    6.60   12.20
   1   1 -12   14.50   13.70
   1   1 -12   30.40   13.10
   1   1 -12    6.90   16.50
  -1  -1  11  124.19   30.90
  -1  -1  11  121.09   25.90
  -1  -1  11  140.99   25.50
  -1  -1  11  117.79   29.50
  -1  -1  11  121.79   26.20
  -1  -1  11  133.79   34.80
  -1  -1  11  149.39   30.80
  -1  -1  11  159.68   34.00
  -1  -1  11  115.69   20.50
   1   1 -11   93.59   32.30
   1   1 -11  105.99   23.60
   1   1 -11  101.89   24.50
   1   1 -11  198.58   30.30
   1   1 -11  173.28   28.60
   1   1 -11  109.79   28.50
  -1  -1  10  133.49   32.40
  -1  -1  10  165.98   42.60
  -1  -1  10  134.29   25.40
  -1  -1  10   82.59   22.10
  -1  -1  10  106.09   25.80
  -1  -1  10  131.29   39.40
  -1  -1  10   85.89   17.20
  -1  -1  10  116.69   22.50
  -1  -1  10  129.79   25.70
  -1  -1  10   96.19   22.50
   1   1 -10   99.39   21.20
   1   1 -10  101.49   23.00
   1   1 -10  115.89   23.30
   1   1 -10  104.09   28.20
   1   1 -10   86.89   22.40
   1   1 -10   89.09   28.90
  -1  -1   9   20.40    9.20
  -1  -1   9   34.10   12.10
  -1  -1   9   19.00   15.10
  -1  -1   9   22.50   12.60
  -1  -1   9    8.50   11.60
  -1  -1   9   16.90   11.70
  -1  -1   9   14.30    9.50
  -1  -1   9   19.10   11.20
  -1  -1   9   21.70   11.80
   1   1  -9   10.20   10.20
   1   1  -9   19.00   10.90
   1   1  -9   11.10   11.20
   1   1  -9   14.50    8.20
   1   1  -9   20.80   16.20
   1   1  -9   14.10    8.80
   1   1  -9    4.90    9.40
  -1  -1   8 1388.06  110.29
  -1  -1   8 1326.17  110.39
  -1  -1   8 1436.66  113.69
  -1  -1   8 1340.67  112.89
  -1  -1   8 1463.65  111.29
  -1  -1   8 1609.04  125.19
  -1  -1   8 1724.43  112.59
  -1  -1   8 1406.86  107.29
  -1  -1   8 1395.56  110.09
  -1  -1   8 1214.98  103.59
   1   1  -8 1419.96  113.09
   1   1  -8 1303.47  108.59
   1   1  -8 1346.27  108.39
   1   1  -8 1325.97  108.09
   1   1  -8 1280.37  111.89
   1   1  -8 1343.27  118.09
  -1  -1   7 2919.11  195.08
  -1  -1   7 2480.75  191.08
  -1  -1   7 2651.53  188.88
  -1  -1   7 2591.04  191.08
  -1  -1   7 2546.05  194.08
  -1  -1   7 2554.14  190.98
  -1  -1   7 2838.42  191.98
  -1  -1   7 2475.25  199.78
  -1  -1   7 2525.25  190.68
  -1  -1   7 2586.64  193.78
  -1  -1   7 2444.76  185.98
   1   1  -7 2453.05  189.58
   1   1  -7 2672.13  193.18
   1   1  -7 2368.26  189.38
   1   1  -7 2506.95  190.38
   1   1  -7 2670.73  199.88
   1   1  -7 2563.54  193.38
  -1  -1   6  556.14   48.10
  -1  -1   6  580.74   46.40
  -1  -1   6  533.95   47.90
  -1  -1   6  540.65   54.49
  -1  -1   6  529.65   47.50
  -1  -1   6  541.85   50.19
  -1  -1   6  526.35   48.60
  -1  -1   6  548.55   44.20
  -1  -1   6  540.55   49.50
  -1  -1   6  507.45   47.20
  -1  -1   6  577.14   48.30
   1   1  -6  486.15   46.30
   1   1  -6  487.15   48.50
   1   1  -6  579.34   54.19
   1   1  -6  523.95   43.70
   1   1  -6  495.85   47.00
   1   1  -6  517.45   46.90
   1   1  -6  503.65   42.70
   1   1  -6  523.15   46.70
   1   1  -6  572.64   49.20
  -1  -1   5 3774.22  272.57
  -1  -1   5 3906.21  274.97
  -1  -1   5 3754.52  273.37
  -1  -1   5 3869.81  273.07
  -1  -1   5 3796.92  278.87
  -1  -1   5 3720.13  272.57
  -1  -1   5 3836.52  273.17
  -1  -1   5 3774.92  269.17
   1   1  -5 3770.32  269.97
   1   1  -5 3771.72  278.07
   1   1  -5 3877.41  272.47
   1   1  -5 3767.72  272.17
  -1  -1   4  172.78   22.30
  -1  -1   4  187.18   21.60
  -1  -1   4  186.68   22.10
  -1  -1   4  174.98   21.50
  -1  -1   4  168.28   17.20
  -1  -1   4  217.38   24.10
  -1  -1   4  160.38   22.50
  -1  -1   4  149.49   20.90
  -1  -1   4  180.98   22.60
  -1  -1   4  192.78   26.60
  -1  -1   4  163.88   21.90
   1   1  -4  186.58   23.00
   1   1  -4  236.98   26.30
   1   1  -4  201.78   23.60
   1   1  -4  197.18   23.70
   1   1  -4  164.68   24.40
   1   1  -4  167.38   21.40
   1   1  -4  205.58   23.10
   1   1  -4  242.58   27.50
  -1  -1   3   79.69   13.50
  -1  -1   3   47.10   11.70
  -1  -1   3   77.79   12.80
  -1  -1   3   60.59   10.90
  -1  -1   3   62.89   11.50
  -1  -1   3   70.39   11.10
  -1  -1   3   58.49   10.80
  -1  -1   3   61.69   13.20
  -1  -1   3   79.89   12.50
  -1  -1   3   74.39   12.90
   1   1  -3   63.09   11.90
   1   1  -3   60.99   11.20
   1   1  -3   58.09   10.10
   1   1  -3   83.79   15.30
   1   1  -3   66.09   10.70
   1   1  -3   60.69   11.00
   1   1  -3   43.20    9.90
   1   1  -3   72.39   11.50
   1   1  -3   62.49   11.40
  -1  -1   0 1255.57   89.09
  -1  -1   0 1231.78   88.89
   1   1   0 1256.47   88.99
   1   1   0 1240.58   89.09
   1   1   0 1272.07   89.09
  -1  -1  -1 1330.77   92.69
  -1  -1  -1 1310.47   94.49
   1   1   1 1321.77   94.89
   1   1   1 1323.97   94.59
  -1  -1  -2  589.34   46.60
  -1  -1  -2  610.94   49.70
  -1  -1  -2  584.94   47.90
  -1  -1  -2  587.64   46.10
   1   1   2  571.64   45.80
   1   1   2  562.24   48.80
   1   1   2  574.64   46.20
   1   1   2  619.14   48.60
   1   1   2  627.44   46.00
   1   1   2  631.34   46.00
  -1  -1  -4   -2.40    4.90
  -1  -1  -4   -1.30    3.00
  -1  -1  -4   -1.00    2.30
  -1  -1  -4    4.70    6.90
  -1  -1  -4    1.90    5.10
  -1  -1  -4   -6.00    3.90
  -1  -1  -4    2.90    5.40
   1   1   4   -3.80    3.20
   1   1   4    0.10    3.60
   1   1   4    3.40    5.10
   1   1   4   -2.40    4.20
   1   1   4   -2.40    4.50
   1   1   4    2.80    6.20
   1   1   4   -0.90    5.50
   1   1   4    3.80    3.10
   1   1   4   -0.10    3.10
  -1  -1  -5 1702.93  124.69
  -1  -1  -5 1637.14  128.89
  -1  -1  -5 1545.45  116.19
  -1  -1  -5 1690.23  124.69
  -1  -1  -5 1555.44  116.29
  -1  -1  -5 1634.54  123.39
   1   1   5 1584.54  117.59
   1   1   5 1652.03  123.99
   1   1   5 1579.74  129.09
   1   1   5 1787.92  117.99
   1   1   5 1626.84  122.99
   1   1   5 1624.54  119.79
   1   1   5 1653.43  121.99
   1   1   5 1617.24  130.59
  -1  -1  -6    9.20    4.70
  -1  -1  -6    6.10    7.30
  -1  -1  -6   15.50    5.40
  -1  -1  -6   16.00   11.90
  -1  -1  -6    5.30    6.90
  -1  -1  -6    6.10    8.00
   1   1   6    1.20    6.20
   1   1   6   17.20    7.20
   1   1   6   12.30    5.70
   1   1   6   11.00    8.70
   1   1   6    8.60    5.90
   1   1   6   14.50    6.30
   1   1   6    0.90    8.50
   1   1   6   10.20    8.60
   1   1   6   14.60    7.50
   1   1   6   11.40   10.20
  -1  -1  -7  400.66   35.60
  -1  -1  -7  448.46   36.10
  -1  -1  -7  486.75   51.39
  -1  -1  -7  372.96   42.40
  -1  -1  -7  458.75   45.30
   1   1   7  452.45   43.90
   1   1   7  511.35   46.70
   1   1   7  432.06   37.90
   1   1   7  390.76   40.20
   1   1   7  491.65   53.59
   1   1   7  440.66   38.50
   1   1   7  425.76   56.69
   1   1   7  476.15   47.10
   1   1   7  550.54   39.70
   1   1   7  428.06   37.80
   1   1   7  453.35   38.80
  -1  -1  -8  968.90   86.69
  -1  -1  -8 1142.49   96.89
  -1  -1  -8  930.01   76.29
  -1  -1  -8 1093.79   76.89
  -1  -1  -8 1011.00   88.19
   1   1   8 1104.79   88.79
   1   1   8 1068.59   80.09
   1   1   8 1092.99   79.19
   1   1   8  872.21   81.29
   1   1   8 1082.49   80.89
   1   1   8  998.00   79.89
   1   1   8 1070.89   97.69
   1   1   8  959.30   79.59
   1   1   8  999.80   86.39
   1   1   8 1093.39   79.89
  -1  -1  -9  335.37   55.49
  -1  -1  -9  211.28   23.30
  -1  -1  -9  234.48   38.30
  -1  -1  -9  285.77   43.20
   1   1   9  297.17   32.80
   1   1   9  296.97   55.09
   1   1   9  326.87   38.40
   1   1   9  281.47   35.20
   1   1   9  271.37   28.10
   1   1   9  248.38   32.10
   1   1   9  278.47   41.70
   1   1   9  249.68   36.70
   1   1   9  281.17   33.60
  -1  -1 -10  163.28   17.80
  -1  -1 -10  108.69   28.30
  -1  -1 -10  164.98   18.30
   1   1  10  150.68   30.30
   1   1  10  137.89   21.50
   1   1  10  134.49   23.50
   1   1  10  154.98   23.30
   1   1  10   91.19   22.80
   1   1  10  170.98   35.80
   1   1  10  123.49   22.50
   1   1  10  160.58   26.90
   1   1  11  391.56   53.59
   1   1  11  354.46   42.30
   1   1  11  316.37   38.90
   1   1  11  348.57   38.50
   1   1  11  310.17   33.30
   1   1  11  246.78   44.70
   1   1  11  227.48   80.89
   1   1  12   62.49   16.30
   1   1  12   64.89   28.70
   1   1  12   68.99   18.60
   1   1  12   82.89   26.90
   1   1  12   56.99   16.00
   1   1  12   62.09   15.50
   1   1  12   64.89   22.00
   1   1  13   -5.40    9.80
   1   1  13   28.80   10.20
   1   1  13   10.00    9.80
   1   1  13   -1.40    6.10
   1   1  13   31.00   18.40
   1   1  13   20.80   11.00
   1   1  14   83.09   19.00
   1   1  14   84.49   26.20
   1   1  14   62.99   20.50
   1   1  14  119.79   41.40
   1   1  14   56.49   18.60
  -2  -1  14    1.40    8.00
  -2  -1  14   10.10   12.00
  -2  -1  14   -9.90   11.80
  -2  -1  14   -2.40    8.30
  -2  -1  14    4.20   12.00
  -2  -1  14   38.60   15.90
  -2  -1  14   16.60   11.20
   2   1 -14   16.30   16.20
   2   1 -14   17.10   11.10
   2   1 -14   13.50   13.90
   2   1 -14   26.30   11.90
  -2  -1  13  115.79   30.30
  -2  -1  13  119.99   29.50
  -2  -1  13  145.69   32.30
  -2  -1  13  155.18   32.80
  -2  -1  13  104.09   28.60
  -2  -1  13  131.99   34.50
  -2  -1  13   98.49   22.10
  -2  -1  13  100.79   26.30
  -2  -1  13  128.19   26.40
   2   1 -13  137.69   30.90
   2   1 -13  113.59   26.00
   2   1 -13  106.39   25.40
   2   1 -13  142.89   38.50
   2   1 -13  165.28   32.30
   2   1 -13  114.29   38.20
  -2  -1  12  103.19   19.40
  -2  -1  12   77.19   23.60
  -2  -1  12  106.49   26.40
  -2  -1  12  126.89   28.30
  -2  -1  12   85.79   25.70
  -2  -1  12   69.69   24.30
  -2  -1  12   80.89   28.20
  -2  -1  12   96.69   23.40
  -2  -1  12   56.79   20.00
   2   1 -12  145.69   34.50
   2   1 -12  100.59   23.80
   2   1 -12  163.18   31.00
   2   1 -12  143.39   28.40
   2   1 -12   95.49   25.30
   2   1 -12   91.39   31.80
  -2  -1  11   23.20   14.40
  -2  -1  11   11.50   11.90
  -2  -1  11  -16.50    5.70
  -2  -1  11    1.10    5.00
  -2  -1  11   20.40   18.20
  -2  -1  11    9.80   10.60
  -2  -1  11   12.00   10.70
  -2  -1  11   18.30   11.90
  -2  -1  11   12.70   10.70
   2   1 -11   23.10   14.30
   2   1 -11   19.20   12.40
   2   1 -11   28.20   13.60
   2   1 -11   21.00   15.50
   2   1 -11    3.90   11.40
  -2  -1  10   -7.00    7.50
  -2  -1  10   10.40    8.80
  -2  -1  10    9.80   11.70
  -2  -1  10   14.40   11.80
  -2  -1  10    8.00    9.30
  -2  -1  10   -7.90    7.20
  -2  -1  10   -1.70    7.50
  -2  -1  10    2.20    5.30
  -2  -1  10    0.40    8.30
   2   1 -10    2.10    8.50
   2   1 -10   -3.50    5.10
   2   1 -10    7.90   10.10
   2   1 -10   -8.60    8.00
   2   1 -10    3.80    8.40
   2   1 -10    1.40    9.10
  -2  -1   9  683.63   64.09
  -2  -1   9  567.64   57.79
  -2  -1   9  614.74   60.49
  -2  -1   9  540.05   59.99
  -2  -1   9  665.23   57.09
  -2  -1   9  588.64   52.29
  -2  -1   9  640.04   59.79
  -2  -1   9  600.94   59.79
  -2  -1   9  649.04   59.69
   2   1  -9  575.94   65.49
   2   1  -9  609.14   57.89
   2   1  -9  618.44   58.99
   2   1  -9  599.24   60.19
   2   1  -9  687.63   65.79
   2   1  -9  598.44   57.39
  -2  -1   8  119.79   22.20
  -2  -1   8  112.49   19.10
  -2  -1   8  104.89   25.90
  -2  -1   8  102.59   23.00
  -2  -1   8  123.29   24.50
  -2  -1   8  128.69   24.30
  -2  -1   8  157.28   28.00
  -2  -1   8  122.89   24.80
  -2  -1   8  135.59   29.40
  -2  -1   8  177.58   31.00
   2   1  -8  124.39   18.00
   2   1  -8  114.39   29.10
   2   1  -8  128.19   24.00
   2   1  -8  118.29   23.90
   2   1  -8  110.09   25.10
   2   1  -8  144.19   26.20
   2   1  -8  163.58   30.30
   2   1  -8   92.09   20.60
   2   1  -8  107.89   18.40
  -2  -1   7  961.80   83.99
  -2  -1   7  961.30   81.49
  -2  -1   7 1046.80   82.59
  -2  -1   7  860.41   81.19
  -2  -1   7  980.30   83.79
  -2  -1   7  989.50   79.69
  -2  -1   7 1041.30   82.89
  -2  -1   7 1242.38   89.69
  -2  -1   7 1000.80   82.39
  -2  -1   7  929.01   76.59
   2   1  -7 1013.30   81.89
   2   1  -7  989.80   81.39
   2   1  -7 1004.50   88.29
   2   1  -7  964.80   76.29
   2   1  -7  939.81   81.39
   2   1  -7  943.41   77.29
   2   1  -7  994.30   81.39
   2   1  -7  923.31   83.49
  -2  -1   6  956.20   75.99
  -2  -1   6  915.31   75.39
  -2  -1   6  906.01   76.89
  -2  -1   6  877.11   73.29
  -2  -1   6  969.40   71.49
  -2  -1   6  904.31   74.89
  -2  -1   6  899.21   75.09
  -2  -1   6  946.31   77.49
  -2  -1   6  857.71   75.19
  -2  -1   6  901.01   75.99
   2   1  -6  865.01   79.69
   2   1  -6  866.91   73.69
   2   1  -6  942.31   75.29
   2   1  -6  949.01   75.29
   2   1  -6  988.20   78.29
   2   1  -6  927.81   75.69
   2   1  -6  851.51   70.99
   2   1  -6  912.31   72.79
   2   1  -6  830.22   73.99
  -2  -1   5  461.95   40.00
  -2  -1   5  433.66   41.20
  -2  -1   5  472.35   42.70
  -2  -1   5  427.36   40.70
  -2  -1   5  437.16   41.20
  -2  -1   5  430.96   41.20
  -2  -1   5  448.36   39.80
  -2  -1   5  464.55   41.40
  -2  -1   5  434.46   41.80
   2   1  -5  437.86   41.00
   2   1  -5  382.46   39.60
   2   1  -5  440.66   40.40
   2   1  -5  398.46   34.40
   2   1  -5  391.06   41.00
   2   1  -5  425.66   39.20
   2   1  -5  474.65   44.80
   2   1  -5  398.66   39.70
   2   1  -5  462.75   39.80
   2   1  -5  424.36   38.40
  -2  -1   4  331.37   30.10
  -2  -1   4  304.77   30.60
  -2  -1   4  346.77   33.10
  -2  -1   4  309.97   32.00
  -2  -1   4  359.66   33.10
  -2  -1   4  357.26   35.90
  -2  -1   4  345.77   32.70
  -2  -1   4  325.37   32.10
  -2  -1   4  331.17   32.30
   2   1  -4  318.17   30.50
   2   1  -4  304.77   31.30
   2   1  -4  324.37   31.80
   2   1  -4  296.37   33.20
   2   1  -4  346.07   33.00
   2   1  -4  356.16   30.40
   2   1  -4  310.47   31.00
   2   1  -4  327.77   31.70
   2   1  -4  337.87   27.40
   2   1  -4  343.67   32.70
  -2  -1   2 3485.35  248.08
   2   1   0 3145.09  222.18
  -2  -1  -2  384.46   31.40
  -2  -1  -2  356.36   31.80
  -2  -1  -2  387.16   34.90
  -2  -1  -2  377.76   28.80
  -2  -1  -2  402.06   36.30
  -2  -1  -2  433.16   37.20
  -2  -1  -2  407.96   29.70
   2   1   2  418.06   34.10
   2   1   2  413.26   35.00
   2   1   2  395.26   29.10
   2   1   2  360.26   29.70
   2   1   2  387.56   35.20
   2   1   2  392.26   33.90
   2   1   2  400.96   30.80
   2   1   2  395.16   32.60
   2   1   3 3777.32  265.57
   2   1   3 3578.84  261.87
  -2  -1  -4 1045.50   81.39
  -2  -1  -4  990.90   81.59
  -2  -1  -4  971.70   86.79
   2   1   4 1069.69   74.69
   2   1   4  948.41   81.39
   2   1   4 1022.80   79.79
   2   1   4 1035.60   79.99
   2   1   4 1056.69   86.29
   2   1   4 1059.49   79.69
   2   1   4 1228.38   85.79
   2   1   4 1047.40   86.69
  -2  -1  -5 1646.14  129.09
  -2  -1  -5 1513.85  120.79
   2   1   5 1492.25  120.99
   2   1   5 1501.45  125.79
   2   1   5 1581.74  119.19
   2   1   5 1623.04  112.39
   2   1   5 1615.94  118.59
   2   1   5 1660.93  112.79
   2   1   5 1436.06  117.39
   2   1   5 1635.54  117.59
   2   1   5 1547.15  125.79
  -2  -1  -6  665.43   57.59
  -2  -1  -6  624.14   57.39
   2   1   6  568.14   52.99
   2   1   6  643.04   52.89
   2   1   6  610.74   48.40
   2   1   6  602.14   62.29
   2   1   6  659.83   48.90
   2   1   6  730.63   65.69
   2   1   6  646.84   55.99
  -2  -1  -7  174.78   29.50
  -2  -1  -7  192.38   32.70
   2   1   7  194.78   24.50
   2   1   7  170.38   17.80
   2   1   7  121.39   41.10
   2   1   7  157.68   25.10
   2   1   7  152.68   19.30
   2   1   7  165.98   26.90
   2   1   7  218.78   41.30
   2   1   7  190.38   27.80
   2   1   7  154.38   27.50
  -2  -1  -8  415.86   46.30
  -2  -1  -8  425.96   46.30
   2   1   8  446.06   38.60
   2   1   8  416.06   36.40
   2   1   8  423.46   36.40
   2   1   8  444.06   43.80
   2   1   8  481.75   64.79
   2   1   8  353.46   44.70
  -2  -1  -9 1106.39   97.59
   2   1   9 1065.29   84.59
   2   1   9 1091.59   94.29
   2   1   9 1132.39   84.29
   2   1   9 1208.68   91.19
   2   1   9 1080.19   84.39
   2   1   9 1088.59   93.09
   2   1   9 1015.20  104.29
   2   1   9 1148.19   86.79
   2   1  10  142.69   21.50
   2   1  10  154.58   21.20
   2   1  10  141.49   38.50
   2   1  10  151.38   28.00
   2   1  10  188.78   26.30
   2   1  10  206.28   34.60
   2   1  10  149.69   21.50
   2   1  11  116.89   26.80
   2   1  11  158.18   22.70
   2   1  11  141.19   20.20
   2   1  11  162.78   21.90
   2   1  11  292.97   59.79
   2   1  11  122.49   22.80
   2   1  11  119.19   27.40
   2   1  11  166.48   41.70
   2   1  12   10.80   13.10
   2   1  12    7.00    9.60
   2   1  12   -0.30    6.00
   2   1  12   16.20   19.30
   2   1  12   -5.40    6.20
   2   1  13  107.79   33.80
   2   1  13   58.29   21.70
   2   1  13  113.89   27.90
   2   1  13  131.39   22.30
  -3  -1  14    2.60   12.80
  -3  -1  14   25.10   18.90
  -3  -1  14   41.00   17.30
  -3  -1  14   10.30   11.20
  -3  -1  14   22.00   17.10
  -3  -1  14   21.50   13.60
  -3  -1  14   29.20   18.10
  -3  -1  14   59.99   21.90
   3   1 -14    1.50   14.80
   3   1 -14   16.20   15.80
   3   1 -14   37.40   18.00
   3   1 -14   46.90   17.10
  -3  -1  13  459.55   68.09
  -3  -1  13  434.36   69.19
  -3  -1  13  591.94   72.89
  -3  -1  13  703.53   76.79
  -3  -1  13  499.85   66.29
  -3  -1  13  525.05   63.29
  -3  -1  13  516.15   70.99
  -3  -1  13  378.86   63.79
   3   1 -13  584.04   75.59
   3   1 -13  418.26   68.79
   3   1 -13  580.64   58.09
   3   1 -13  530.45   67.19
   3   1 -13  634.64   70.59
  -3  -1  12  127.59   31.30
  -3  -1  12   84.49   18.10
  -3  -1  12  121.49   29.80
  -3  -1  12  135.59   34.40
  -3  -1  12  120.79   30.10
  -3  -1  12  134.59   30.30
  -3  -1  12  133.59   31.80
  -3  -1  12  163.38   38.60
   3   1 -12   58.89   25.80
   3   1 -12  116.49   27.70
   3   1 -12  114.69   28.10
   3   1 -12  120.39   30.50
   3   1 -12  134.19   28.70
  -3  -1  11    6.30    5.60
  -3  -1  11    3.80    9.10
  -3  -1  11   14.20   12.00
  -3  -1  11   10.00   10.70
  -3  -1  11   -3.50    6.90
  -3  -1  11    3.70    9.30
  -3  -1  11    5.80   10.40
  -3  -1  11   18.80   13.50
  -3  -1  11    5.70   12.20
   3   1 -11    4.40   11.80
   3   1 -11    4.50    7.80
   3   1 -11   -9.60    5.60
   3   1 -11   -2.10    8.50
  -3  -1  10    0.40    8.80
  -3  -1  10   12.60   11.90
  -3  -1  10    2.10    9.50
  -3  -1  10    9.20    6.40
  -3  -1  10   -3.40    7.60
  -3  -1  10   16.20   11.50
  -3  -1  10   -4.50   10.40
   3   1 -10    8.00   10.60
   3   1 -10   -2.10    7.30
   3   1 -10   22.90   13.50
   3   1 -10   -4.60    6.30
   3   1 -10    7.00    9.90
   3   1 -10    7.30   11.60
   3   1 -10   38.40   19.20
  -3  -1   9   -3.60    6.60
  -3  -1   9    5.50    8.80
  -3  -1   9    0.90    6.30
  -3  -1   9   -1.00    7.70
  -3  -1   9   -1.90    8.10
  -3  -1   9   -3.30    8.10
  -3  -1   9   -7.10    6.30
  -3  -1   9    0.70    8.60
  -3  -1   9   -4.70    8.30
   3   1  -9    2.60   11.00
   3   1  -9   -0.20    7.80
   3   1  -9   21.10   13.60
   3   1  -9   -6.40    8.50
   3   1  -9    1.60    6.90
   3   1  -9   -2.00    9.30
   3   1  -9   -6.70    5.40
   3   1  -9   -4.00    5.40
  -3  -1   8    5.40    8.60
  -3  -1   8    7.70    6.60
  -3  -1   8    4.30    8.10
  -3  -1   8    1.30    9.00
  -3  -1   8    1.10    9.20
  -3  -1   8    1.10    9.40
  -3  -1   8    4.50    8.80
  -3  -1   8    8.60   10.70
  -3  -1   8    8.90    9.70
  -3  -1   8    3.70   10.00
   3   1  -8   14.60   13.50
   3   1  -8   -1.10   10.30
   3   1  -8   -1.50    8.80
   3   1  -8    3.50    7.00
   3   1  -8    7.20    8.60
   3   1  -8   -3.40    6.20
   3   1  -8   -0.30    7.50
   3   1  -8    1.00    6.50
   3   1  -8   11.30   10.60
  -3  -1   7  564.74   53.09
  -3  -1   7  663.03   54.19
  -3  -1   7  564.04   54.09
  -3  -1   7  623.54   54.69
  -3  -1   7  577.74   51.59
  -3  -1   7  575.24   54.69
  -3  -1   7  463.75   50.89
  -3  -1   7  508.25   53.49
  -3  -1   7  573.54   54.49
   3   1  -7  529.05   51.69
   3   1  -7  598.44   58.69
   3   1  -7  505.35   53.39
   3   1  -7  501.55   49.00
   3   1  -7  517.85   48.00
   3   1  -7  533.75   45.00
   3   1  -7  561.44   50.79
   3   1  -7  527.35   51.79
   3   1  -7  552.24   52.49
   3   1  -7  494.55   51.89
  -3  -1   6   74.09   17.40
  -3  -1   6   75.49   17.60
  -3  -1   6   45.20   15.50
  -3  -1   6   78.19   16.90
  -3  -1   6   80.49   18.20
  -3  -1   6  109.49   21.70
  -3  -1   6   99.09   21.30
  -3  -1   6   90.69   20.60
  -3  -1   6   79.99   16.90
   3   1  -6   61.59   16.20
   3   1  -6   83.89   17.50
   3   1  -6   70.39   17.20
   3   1  -6   81.29   17.20
   3   1  -6   77.69   16.70
   3   1  -6   79.39   17.70
   3   1  -6   66.99   19.80
   3   1  -6   65.29   17.50
   3   1  -6   54.59   17.90
   3   1  -6   65.99   12.30
  -3  -1   5   11.00    9.70
  -3  -1   5   12.60    8.20
  -3  -1   5   13.90    8.60
  -3  -1   5   27.30   12.30
  -3  -1   5   28.10   10.30
  -3  -1   5    7.70    8.60
  -3  -1   5    3.90    7.40
  -3  -1   5   14.20   10.10
  -3  -1   5   11.40    9.70
   3   1  -5   13.80    7.70
   3   1  -5   21.90   10.00
   3   1  -5   12.60    8.70
   3   1  -5    6.90    9.10
   3   1  -5   10.00    8.70
   3   1  -5   15.80   10.10
   3   1  -5    7.10    8.70
   3   1  -5   25.10    7.80
   3   1  -5    2.40    7.50
   3   1  -5    9.90    9.60
  -3  -1   4   99.99   18.50
  -3  -1   4   69.39   14.30
  -3  -1   4   81.19   18.00
  -3  -1   4   73.19   13.90
  -3  -1   4   83.89   18.20
  -3  -1   4   61.09   15.50
  -3  -1   4   51.79   15.60
  -3  -1   4   89.19   17.90
   3   1  -4   69.59   15.60
   3   1  -4   62.89   16.50
   3   1  -4   94.69   18.20
   3   1  -4   84.79   13.60
   3   1  -4   72.49   15.70
   3   1  -4   63.39   15.20
   3   1  -4   70.49   12.60
   3   1  -4   77.69   15.80
   3   1  -4   72.49   15.10
   3   1  -4   59.79   15.00
  -3  -1   3 3325.77  249.28
  -3  -1   3 3364.66  249.58
  -3  -1   3 3589.24  250.87
  -3  -1   3 3378.86  249.08
  -3  -1   3 3379.16  248.88
  -3  -1   3 3400.86  244.08
  -3  -1   3 3560.14  249.18
   3   1  -3 3535.45  248.78
   3   1  -3 3532.85  247.98
   3   1  -3 3386.86  248.88
   3   1  -3 3503.75  248.98
   3   1  -2 7182.48  511.35
  -3  -1   0 2227.68  158.78
  -3  -1   0 2110.99  157.18
  -3  -1   0 2311.87  158.88
  -3  -1   0 2131.19  158.58
  -3  -1   0 2266.47  157.68
  -3  -1   0 2141.49  157.78
   3   1   0 2134.89  158.48
   3   1   0 2197.78  157.98
   3   1   0 2162.38  158.28
   3   1   0 2231.48  158.08
   3   1   0 2055.69  156.98
   3   1   0 2178.18  158.18
   3   1   0 2257.87  160.98
  -3  -1  -1 1607.54  116.39
  -3  -1  -1 1515.05  113.49
  -3  -1  -1 1562.84  113.79
  -3  -1  -1 1630.74  115.09
  -3  -1  -1 1600.44  114.89
  -3  -1  -1 1618.74  116.79
  -3  -1  -1 1724.03  115.29
  -3  -1  -1 1553.74  111.59
   3   1   1 1472.45  113.19
   3   1   1 1555.14  112.39
   3   1   1 1662.93  114.39
   3   1   1 1474.05  114.29
   3   1   1 1521.35  112.39
   3   1   1 1531.35  114.29
   3   1   1 1499.85  113.59
   3   1   1 1551.44  116.09
  -3  -1  -2  110.69   19.50
  -3  -1  -2  126.99   20.40
  -3  -1  -2   97.89   13.30
  -3  -1  -2  106.99   15.20
  -3  -1  -2   96.89   12.10
  -3  -1  -2  106.09   12.60
  -3  -1  -2  100.49   13.20
   3   1   2  111.19   13.50
   3   1   2  114.59   16.30
   3   1   2  117.39   14.70
   3   1   2  115.19   12.30
   3   1   2   92.29   11.90
   3   1   2   87.89   12.90
   3   1   2   94.89   16.00
   3   1   2  110.19   19.90
   3   1   2  104.59   10.30
   3   1   2  127.19   17.60
  -3  -1  -3  776.32   58.79
  -3  -1  -3  801.12   62.99
  -3  -1  -3  826.92   62.09
  -3  -1  -3  812.02   58.19
  -3  -1  -3  861.11   66.99
  -3  -1  -3  789.22   67.99
  -3  -1  -3  709.83   63.19
   3   1   3  853.51   65.79
   3   1   3  778.12   60.09
   3   1   3  769.92   62.99
   3   1   3  849.22   67.49
   3   1   3  745.33   58.09
   3   1   3  752.22   61.79
   3   1   3  804.22   66.79
   3   1   3  832.92   59.79
  -3  -1  -4  892.71   72.69
  -3  -1  -4  914.71   71.99
  -3  -1  -4  885.31   77.99
   3   1   4  874.21   76.29
   3   1   4  896.31   76.39
   3   1   4  902.61   68.99
   3   1   4  786.12   71.19
   3   1   4  874.41   69.99
   3   1   4  951.80   64.99
   3   1   4  887.71   68.79
  -3  -1  -5  402.56   39.40
  -3  -1  -5  389.86   39.80
   3   1   5  367.96   36.10
   3   1   5  464.65   37.20
   3   1   5  401.26   48.70
   3   1   5  426.26   32.00
   3   1   5  324.57   38.10
   3   1   5  400.16   43.90
   3   1   5  396.96   43.60
   3   1   5  412.26   36.90
  -3  -1  -6  103.69   25.40
  -3  -1  -6   90.89   21.20
  -3  -1  -6   83.19   17.80
   3   1   6   57.39   18.10
   3   1   6   96.99   17.70
   3   1   6   84.59   22.30
   3   1   6   89.79   21.50
   3   1   6   60.39   13.80
   3   1   6  101.79   17.70
   3   1   6   82.29   15.50
   3   1   6   99.59   22.60
   3   1   6   85.19   10.60
  -3  -1  -7   12.10   10.20
  -3  -1  -7   18.70   11.00
   3   1   7    3.70    8.50
   3   1   7   15.80    8.70
   3   1   7   29.10   15.30
   3   1   7    6.70   11.80
   3   1   7    9.90    7.70
   3   1   7   15.80    8.10
   3   1   7   13.30    5.10
  -3  -1  -8   52.09   18.90
   3   1   8   51.09   15.40
   3   1   8   58.79   17.60
   3   1   8   47.70   20.00
   3   1   8   56.49   13.70
   3   1   8   83.99   18.00
   3   1   8   77.59   23.30
  -3  -1  -9  328.67   48.50
   3   1   9  239.68   35.50
   3   1   9  289.67   54.49
   3   1   9  216.18   41.10
   3   1   9  299.37   40.10
  -3  -1 -10  128.69   31.70
   3   1  10  160.18   41.40
   3   1  10  118.39   25.30
   3   1  10   71.19   19.00
   3   1  10   99.39   28.50
   3   1  11   16.50   16.60
   3   1  11   -3.80    4.40
   3   1  11    9.70    8.50
   3   1  11   -3.80    6.90
   3   1  11    8.10   15.80
   3   1  11   -5.10    6.40
   3   1  12    9.70    7.40
   3   1  12   -6.00    8.80
   3   1  12    9.40    6.70
   3   1  12   11.70   10.60
   3   1  12   -8.20    8.20
   3   1  13  163.58   27.60
   3   1  13  124.99   21.70
   3   1  13   86.69   23.90
   3   1  13  121.59   37.00
   3   1  13  158.48   37.60
  -4  -1  14   55.19   23.20
  -4  -1  14   51.39   22.00
  -4  -1  14   80.49   33.90
  -4  -1  14   40.20   25.20
  -4  -1  14   40.50   23.00
  -4  -1  14   74.79   25.30
  -4  -1  14   99.49   31.20
  -4  -1  14   61.19   23.00
   4   1 -14   37.40   22.40
   4   1 -14   60.69   24.20
   4   1 -14   61.49   21.70
  -4  -1  13 1102.69   97.99
  -4  -1  13  910.91   97.79
  -4  -1  13  857.81   94.69
  -4  -1  13  831.02   94.89
  -4  -1  13 1181.78  102.89
  -4  -1  13  907.51   92.89
  -4  -1  13 1162.38   94.69
   4   1 -13  921.81   99.39
   4   1 -13 1012.40   94.39
   4   1 -13  880.31  102.39
   4   1 -13 1107.19   94.29
  -4  -1  12  149.49   32.90
  -4  -1  12  106.59   27.70
  -4  -1  12  127.59   28.80
  -4  -1  12  211.28   42.90
  -4  -1  12  120.39   30.10
  -4  -1  12  159.78   35.30
  -4  -1  12  150.88   35.40
  -4  -1  12  211.48   39.90
  -4  -1  12  124.79   22.30
   4   1 -12  236.08   41.00
   4   1 -12  169.58   35.60
   4   1 -12   87.99   41.80
   4   1 -12  113.69   28.80
   4   1 -12  164.68   43.30
  -4  -1  11   48.30   17.90
  -4  -1  11   34.10   17.40
  -4  -1  11   79.59   23.60
  -4  -1  11   40.70   19.00
  -4  -1  11   56.29   20.20
  -4  -1  11   62.89   23.20
  -4  -1  11   26.50   15.80
  -4  -1  11   41.30   19.60
  -4  -1  11   30.30   10.90
   4   1 -11   26.70   20.90
   4   1 -11   29.80   14.40
   4   1 -11   46.10   19.80
   4   1 -11   30.80   15.20
   4   1 -11   34.00   12.80
   4   1 -11   36.80   17.30
   4   1 -11   27.00   17.40
  -4  -1  10   18.10   14.30
  -4  -1  10    4.10   10.40
  -4  -1  10   11.60    7.50
  -4  -1  10   10.70   12.50
  -4  -1  10   -3.10    8.70
  -4  -1  10    6.60   12.30
  -4  -1  10    0.30    9.70
  -4  -1  10    7.00   11.50
   4   1 -10    6.70   11.10
   4   1 -10   22.40   12.70
   4   1 -10   29.80   17.20
   4   1 -10   16.00   11.50
   4   1 -10   10.50   11.90
   4   1 -10   13.40   13.70
   4   1 -10   -4.50    7.50
   4   1 -10    8.10    7.50
   4   1 -10    3.90   11.20
  -4  -1   9  269.37   40.70
  -4  -1   9  256.37   43.90
  -4  -1   9  223.98   41.20
  -4  -1   9  242.48   36.90
  -4  -1   9  314.37   46.90
  -4  -1   9  279.67   43.30
  -4  -1   9  248.28   40.60
  -4  -1   9  243.48   40.70
  -4  -1   9  246.78   34.30
   4   1  -9  302.87   38.80
   4   1  -9  269.77   37.50
   4   1  -9  273.97   35.00
   4   1  -9  230.18   37.90
   4   1  -9  254.57   39.40
   4   1  -9  222.48   41.20
   4   1  -9  306.07   50.09
   4   1  -9  264.37   40.90
   4   1  -9  248.58   42.70
   4   1  -9  251.47   30.90
  -4  -1   8  396.76   51.39
  -4  -1   8  419.46   52.39
  -4  -1   8  399.26   49.50
  -4  -1   8  354.56   48.50
  -4  -1   8  461.85   50.59
  -4  -1   8  476.45   59.99
  -4  -1   8  381.46   41.30
  -4  -1   8  339.77   48.80
  -4  -1   8  422.26   53.19
   4   1  -8  296.47   33.40
   4   1  -8  385.46   50.79
   4   1  -8  354.56   47.40
   4   1  -8  354.96   42.60
   4   1  -8  301.27   44.40
   4   1  -8  378.16   49.40
   4   1  -8  387.96   43.40
   4   1  -8  310.07   46.10
   4   1  -8  380.66   56.89
   4   1  -8  362.26   44.80
  -4  -1   7 1069.29   94.19
  -4  -1   7  974.00   92.49
  -4  -1   7 1271.57   94.09
  -4  -1   7 1102.29   94.99
  -4  -1   7 1303.67   93.59
  -4  -1   7 1103.89   94.29
  -4  -1   7 1048.70   94.99
  -4  -1   7 1037.00   94.59
  -4  -1   7 1146.49   94.89
   4   1  -7 1240.78  100.69
   4   1  -7  999.40   85.29
   4   1  -7 1161.18   90.39
   4   1  -7 1027.00   93.59
   4   1  -7 1104.09   93.19
   4   1  -7 1170.88   94.69
   4   1  -7 1198.88  101.79
   4   1  -7 1072.89   91.59
   4   1  -7 1034.60   94.89
   4   1  -7 1103.89   89.89
  -4  -1   6   24.60   12.40
  -4  -1   6   61.09   17.70
  -4  -1   6   16.20   12.50
  -4  -1   6   26.00   12.90
  -4  -1   6   34.00   13.10
  -4  -1   6   46.70   14.40
  -4  -1   6   34.80   11.50
  -4  -1   6   36.90   13.80
   4   1  -6   52.29   17.90
   4   1  -6   58.09   18.10
   4   1  -6   40.10   10.60
   4   1  -6   30.80   13.50
   4   1  -6   36.70   12.30
   4   1  -6   35.30   10.40
   4   1  -6   22.00   11.50
   4   1  -6   39.90   14.60
   4   1  -6   27.10   12.10
  -4  -1   5   80.09   19.70
  -4  -1   5   93.69   21.00
  -4  -1   5  113.39   22.80
  -4  -1   5  119.39   23.40
  -4  -1   5  152.48   24.70
  -4  -1   5   78.49   19.20
  -4  -1   5   82.29   18.20
  -4  -1   5   99.89   23.80
  -4  -1   5  130.39   24.60
  -4  -1   5   92.69   16.50
   4   1  -5   86.99   23.70
   4   1  -5  105.09   21.00
   4   1  -5   72.09   14.40
   4   1  -5  115.99   20.40
   4   1  -5   98.59   16.40
   4   1  -5   89.19   21.00
   4   1  -5   92.99   19.80
   4   1  -5   80.49   19.70
   4   1  -5   89.99   19.10
   4   1  -5   95.99   19.90
  -4  -1   4 1416.36  118.19
  -4  -1   4 1560.64  117.89
  -4  -1   4 1494.05  116.19
  -4  -1   4 1426.96  111.89
  -4  -1   4 1575.24  118.79
  -4  -1   4 1419.06  118.79
  -4  -1   4 1525.95  119.89
  -4  -1   4 1532.45  118.89
   4   1  -4 1494.75  117.79
   4   1  -4 1568.34  113.79
   4   1  -4 1544.85  117.79
   4   1  -4 1564.04  119.29
   4   1  -4 1604.64  119.69
   4   1  -4 1475.25  116.29
   4   1  -4 1501.45  118.29
   4   1  -4 1504.95  117.49
  -4  -1   3 1646.24  120.49
  -4  -1   3 1411.26  119.19
  -4  -1   3 1664.03  120.69
  -4  -1   3 1448.26  118.59
  -4  -1   3 1569.24  117.29
  -4  -1   3 1494.55  119.89
  -4  -1   3 1484.55  118.49
   4   1  -3 1535.45  111.59
   4   1  -3 1499.25  117.29
   4   1  -3 1547.65  119.29
   4   1  -3 1498.15  119.29
   4   1  -3 1569.64  118.29
   4   1  -3 1580.34  120.09
   4   1  -3 1633.64  119.09
  -4  -1   2  296.87   30.00
  -4  -1   2  237.68   33.50
  -4  -1   2  294.47   29.80
  -4  -1   2  328.57   33.10
  -4  -1   2  300.27   31.60
  -4  -1   2  307.27   31.40
  -4  -1   2  274.87   34.10
  -4  -1   2  306.87   32.10
   4   1  -2  327.77   39.80
   4   1  -2  331.37   32.80
   4   1  -2  307.57   36.40
   4   1  -2  337.87   31.70
   4   1  -2  295.87   30.40
   4   1  -2  317.07   30.20
   4   1  -2  295.97   24.30
   4   1  -2  353.26   33.20
   4   1  -2  316.17   32.60
  -4  -1   1 3113.59  215.58
  -4  -1   1 2972.30  215.88
  -4  -1   1 2983.80  212.38
  -4  -1   1 2887.91  214.68
  -4  -1   1 2742.63  213.68
  -4  -1   1 2843.82  214.08
  -4  -1   1 2942.31  215.48
   4   1  -1 3207.28  216.68
   4   1  -1 3017.30  215.18
   4   1  -1 2904.61  212.38
   4   1  -1 2910.31  214.58
   4   1  -1 2951.70  213.98
   4   1  -1 3036.20  213.38
   4   1  -1 2867.31  215.28
   4   1  -1 2979.20  215.28
  -4  -1   0 1608.54  118.49
  -4  -1   0 1519.15  116.69
  -4  -1   0 1604.04  117.99
  -4  -1   0 1581.44  114.19
  -4  -1   0 1467.95  115.89
  -4  -1   0 1485.25  115.89
   4   1   0 1553.14  116.09
   4   1   0 1563.44  117.39
   4   1   0 1601.84  117.39
   4   1   0 1601.64  118.19
   4   1   0 1620.04  115.69
   4   1   0 1558.04  117.59
   4   1   0 1461.75  116.59
   4   1   0 1597.24  116.99
  -4  -1  -1 5339.37  379.36
  -4  -1  -1 5340.87  377.96
   4   1   1 5361.96  378.66
  -4  -1  -2 3320.97  240.18
  -4  -1  -2 3260.87  238.88
  -4  -1  -2 3242.18  238.48
  -4  -1  -2 3438.06  244.38
  -4  -1  -2 3363.46  239.78
   4   1   2 3482.75  240.48
   4   1   2 3438.86  238.78
   4   1   2 3537.15  239.78
   4   1   2 3285.37  238.28
   4   1   2 3130.89  239.08
   4   1   2 3309.57  239.08
   4   1   2 3570.04  244.48
  -4  -1  -4 1535.05  115.79
  -4  -1  -4 1411.86  106.49
  -4  -1  -4 1525.65  106.99
  -4  -1  -4 1489.95  112.39
  -4  -1  -4 1522.35  120.79
   4   1   4 1582.74  108.09
   4   1   4 1384.56  113.69
   4   1   4 1491.75  117.09
   4   1   4 1536.85  109.99
   4   1   4 1571.64  109.49
   4   1   4 1318.67  116.49
   4   1   4 1421.46  112.29
   4   1   4 1521.35  109.99
  -4  -1  -5  347.87   42.50
   4   1   5  295.37   27.90
   4   1   5  411.56   51.29
   4   1   5  296.57   31.80
   4   1   5  320.27   27.00
   4   1   5  392.26   39.30
   4   1   5  324.77   30.40
   4   1   5  350.96   31.60
   4   1   5  318.17   37.90
   4   1   5  375.26   36.30
  -4  -1  -6   33.90   18.00
  -4  -1  -6   30.70   12.80
   4   1   6   51.19   16.80
   4   1   6   39.10   14.10
   4   1   6   44.40   19.00
   4   1   6   22.40    9.20
   4   1   6   24.60   12.40
   4   1   6   32.80    9.90
   4   1   6   33.40    7.40
   4   1   6   37.40   12.40
  -4  -1  -7  176.98   32.50
   4   1   7  126.99   27.50
   4   1   7  112.69   21.30
   4   1   7  125.09   29.40
   4   1   7  169.78   30.40
   4   1   7  136.19   21.90
   4   1   7  128.49   22.50
   4   1   7  176.28   34.40
  -4  -1  -8    5.30   11.30
   4   1   8   -3.70    6.00
   4   1   8    3.80    7.10
   4   1   8   -3.00    7.50
   4   1   8   -4.50    8.30
   4   1   8    6.90   12.20
  -4  -1  -9  135.79   30.60
   4   1   9   96.19   30.70
   4   1   9  135.39   27.00
   4   1   9  132.09   23.00
   4   1   9  143.99   25.30
   4   1   9  159.78   35.60
  -4  -1 -10  305.07   53.69
   4   1  10  301.67   40.40
   4   1  10  285.97   44.70
   4   1  11   64.89   25.80
   4   1  11   48.80   16.40
   4   1  11   42.10   15.80
   4   1  11   90.09   34.50
   4   1  12  185.18   44.30
   4   1  12  128.89   29.00
   4   1  12  183.28   33.10
   4   1  12  163.68   26.20
   4   1  13  494.05   52.39
   4   1  13  475.05   74.99
   4   1  13  454.65   58.09
  -5  -1  14   27.70   19.20
  -5  -1  14   32.10   24.00
  -5  -1  14   52.59   24.40
  -5  -1  14   45.50   22.80
  -5  -1  14   38.70   20.40
  -5  -1  14   30.30   17.40
  -5  -1  14    8.80   12.00
   5   1 -14    2.50   13.10
   5   1 -14   -4.40    7.30
  -5  -1  13  192.08   30.70
  -5  -1  13  178.68   34.80
  -5  -1  13  243.98   45.80
  -5  -1  13  208.58   44.90
  -5  -1  13  230.78   47.30
  -5  -1  13  206.68   41.70
  -5  -1  13  151.58   38.60
  -5  -1  13  225.78   42.80
  -5  -1  13  231.88   51.89
   5   1 -13  277.87   60.69
   5   1 -13  231.48   42.40
  -5  -1  12  239.18   56.89
  -5  -1  12  177.78   42.10
  -5  -1  12  133.79   32.10
  -5  -1  12  223.48   45.60
  -5  -1  12  148.69   33.90
  -5  -1  12  169.18   32.60
  -5  -1  12  107.79   31.10
  -5  -1  12  154.28   38.20
  -5  -1  12  173.18   40.40
   5   1 -12  198.18   27.70
   5   1 -12  185.28   37.70
   5   1 -12  149.99   41.40
   5   1 -12  198.78   38.30
   5   1 -12  206.38   39.40
   5   1 -12  204.18   39.60
   5   1 -12  268.57   53.29
  -5  -1  11   77.79   25.80
  -5  -1  11  134.29   29.50
  -5  -1  11  109.39   29.10
  -5  -1  11   74.49   26.90
  -5  -1  11  102.49   28.60
  -5  -1  11  151.98   34.80
  -5  -1  11   68.99   25.50
  -5  -1  11  104.39   21.20
  -5  -1  11   37.60   19.70
  -5  -1  11   97.49   28.40
   5   1 -11  128.19   32.90
   5   1 -11  134.09   40.10
   5   1 -11  121.79   22.40
   5   1 -11  167.98   40.70
   5   1 -11  162.88   27.50
   5   1 -11  117.09   30.30
   5   1 -11   85.69   24.60
   5   1 -11   51.59   20.20
   5   1 -11   91.69   26.10
  -5  -1  10   18.60   12.50
  -5  -1  10    0.80    9.40
  -5  -1  10    7.00    7.60
  -5  -1  10    0.30    9.20
  -5  -1  10    3.80   11.50
  -5  -1  10   12.80   11.60
  -5  -1  10   -6.10    8.30
  -5  -1  10   -3.90    7.20
  -5  -1  10  -17.00    7.20
   5   1 -10    3.60    9.60
   5   1 -10   10.40    8.00
   5   1 -10   -6.60    5.30
   5   1 -10  -11.70    5.60
   5   1 -10   -9.60    9.00
   5   1 -10   -2.80    8.40
   5   1 -10    6.50   10.70
   5   1 -10   14.70   15.70
   5   1 -10   14.90   14.30
   5   1 -10   13.80   10.00
  -5  -1   9  156.18   34.20
  -5  -1   9  121.89   28.50
  -5  -1   9  122.09   27.20
  -5  -1   9   95.99   27.40
  -5  -1   9  171.18   36.10
  -5  -1   9  107.49   27.30
  -5  -1   9  162.58   34.00
  -5  -1   9  101.39   26.10
  -5  -1   9   91.89   24.20
   5   1  -9  117.49   31.50
   5   1  -9   99.99   22.20
   5   1  -9  136.99   27.00
   5   1  -9  117.39   27.40
   5   1  -9   97.19   20.10
   5   1  -9   88.59   25.30
   5   1  -9  152.38   25.90
   5   1  -9  117.59   28.10
   5   1  -9   94.59   28.50
   5   1  -9  103.59   25.50
  -5  -1   8  494.75   61.29
  -5  -1   8  605.34   56.09
  -5  -1   8  602.14   55.09
  -5  -1   8  560.34   66.39
  -5  -1   8  588.04   73.99
  -5  -1   8  569.04   67.19
  -5  -1   8  608.44   61.49
  -5  -1   8  584.84   67.49
  -5  -1   8  545.15   58.09
  -5  -1   8  414.36   56.69
   5   1  -8  543.95   58.69
   5   1  -8  592.54   68.49
   5   1  -8  567.74   55.39
   5   1  -8  500.35   48.40
   5   1  -8  513.95   52.09
   5   1  -8  546.55   56.89
   5   1  -8  508.35   51.29
   5   1  -8  573.24   61.99
   5   1  -8  512.15   55.49
   5   1  -8  535.35   64.49
  -5  -1   7 1384.56   98.19
  -5  -1   7 1254.27  102.39
  -5  -1   7 1089.89   99.99
  -5  -1   7 1223.28  103.69
  -5  -1   7 1047.50   99.39
  -5  -1   7 1166.88   98.29
  -5  -1   7 1078.49  101.09
  -5  -1   7 1223.68  102.19
  -5  -1   7 1172.08  104.49
  -5  -1   7 1198.08  100.69
   5   1  -7 1262.87   95.09
   5   1  -7 1149.58  100.29
   5   1  -7 1104.69  102.39
   5   1  -7 1142.39   98.39
   5   1  -7 1179.48  104.49
   5   1  -7 1194.18  104.59
   5   1  -7 1249.38  102.09
   5   1  -7 1251.37  101.09
   5   1  -7 1068.79   95.59
   5   1  -7 1103.79   92.59
  -5  -1   6  286.97   42.50
  -5  -1   6  333.97   40.90
  -5  -1   6  311.27   41.90
  -5  -1   6  288.97   31.70
  -5  -1   6  452.85   51.89
  -5  -1   6  343.37   45.50
  -5  -1   6  255.87   41.40
  -5  -1   6  375.66   49.00
  -5  -1   6  310.27   42.40
  -5  -1   6  298.97   44.20
   5   1  -6  336.87   48.40
   5   1  -6  281.67   40.10
   5   1  -6  389.66   50.69
   5   1  -6  337.97   37.40
   5   1  -6  330.17   43.70
   5   1  -6  343.97   43.70
   5   1  -6  328.87   44.00
   5   1  -6  310.37   39.60
   5   1  -6  293.97   45.20
   5   1  -6  275.37   31.00
  -5  -1   5   96.69   20.10
  -5  -1   5   95.99   24.10
  -5  -1   5  123.49   25.10
  -5  -1   5   66.79   19.10
  -5  -1   5  108.39   22.60
  -5  -1   5  128.49   26.30
  -5  -1   5   94.19   19.50
  -5  -1   5   94.59   23.10
   5   1  -5  113.19   19.20
   5   1  -5  122.69   17.90
   5   1  -5  115.39   25.80
   5   1  -5  115.09   23.30
   5   1  -5   76.19   20.70
   5   1  -5  102.29   23.60
   5   1  -5  114.69   24.20
   5   1  -5   90.09   20.10
   5   1  -5   89.19   20.50
  -5  -1   4  582.34   54.59
  -5  -1   4  520.45   54.09
  -5  -1   4  496.85   52.59
  -5  -1   4  562.54   51.99
  -5  -1   4  513.65   52.99
  -5  -1   4  544.35   54.49
  -5  -1   4  547.75   51.19
  -5  -1   4  537.55   53.09
   5   1  -4  594.44   54.79
   5   1  -4  626.54   55.59
   5   1  -4  553.44   53.09
   5   1  -4  553.04   52.29
   5   1  -4  567.34   53.99
   5   1  -4  571.04   51.79
   5   1  -4  553.84   52.69
  -5  -1   3   17.00   10.80
  -5  -1   3    9.60    8.60
  -5  -1   3    5.60    8.40
  -5  -1   3   13.60   10.00
  -5  -1   3    8.00    9.10
  -5  -1   3    4.50   10.70
  -5  -1   3   17.50    9.60
  -5  -1   3   16.90   10.10
   5   1  -3   20.10    9.80
   5   1  -3    8.90    9.90
   5   1  -3   15.10    5.40
   5   1  -3   12.40   11.30
   5   1  -3   12.50    8.80
   5   1  -3   36.00   13.60
   5   1  -3    3.00    8.90
   5   1  -3   15.60   11.60
   5   1  -3    6.80    9.40
  -5  -1   2    7.70    7.40
  -5  -1   2   -8.30    5.80
  -5  -1   2   -3.00    5.60
  -5  -1   2  -11.50    5.30
  -5  -1   2    9.70    9.50
  -5  -1   2    3.00    8.10
  -5  -1   2   -1.40    8.60
  -5  -1   2    0.50    8.60
   5   1  -2    0.10    7.00
   5   1  -2    6.50    9.90
   5   1  -2   -6.50    7.30
   5   1  -2   -5.20    7.70
   5   1  -2    4.40    7.80
   5   1  -2    0.20    5.90
   5   1  -2   -3.70    7.40
   5   1  -2    1.90    8.40
  -5  -1   1   11.90    9.60
  -5  -1   1   21.20    9.00
  -5  -1   1    9.50    9.40
  -5  -1   1    0.20    7.50
  -5  -1   1   22.30    8.70
  -5  -1   1    6.20    9.40
  -5  -1   1    6.80    7.10
  -5  -1   1   -1.60    6.20
   5   1  -1   21.60   13.70
   5   1  -1   14.20    9.80
   5   1  -1   11.20    9.20
   5   1  -1   11.50    7.50
   5   1  -1   24.20   10.10
   5   1  -1   10.50    8.50
   5   1  -1    9.80    9.30
  -5  -1   0  389.46   35.70
  -5  -1   0  404.36   40.70
  -5  -1   0  426.56   41.30
  -5  -1   0  431.46   40.00
  -5  -1   0  411.86   40.50
  -5  -1   0  406.66   38.70
  -5  -1   0  386.76   31.30
   5   1   0  386.96   37.70
   5   1   0  422.56   35.90
   5   1   0  447.16   38.60
   5   1   0  397.16   39.70
   5   1   0  394.96   42.10
   5   1   0  402.36   39.40
   5   1   0  401.36   40.30
   5   1   0  417.36   40.60
  -5  -1  -1 5481.25  406.06
  -5  -1  -1 5703.63  406.76
  -5  -1  -1 5497.15  404.46
  -5  -1  -1 5633.64  407.96
   5   1   1 5467.95  405.06
   5   1   1 6480.75  407.26
   5   1   1 5525.15  404.66
   5   1   1 5902.71  406.56
   5   1   1 5664.53  403.26
  -5  -1  -2 1903.11  142.79
  -5  -1  -2 1766.02  141.19
  -5  -1  -2 1913.11  137.29
  -5  -1  -2 1898.81  141.29
  -5  -1  -2 1951.20  146.99
  -5  -1  -2 1807.62  146.09
  -5  -1  -2 2197.98  145.59
  -5  -1  -2 1706.03  142.29
   5   1   2 1800.82  142.69
   5   1   2 1923.71  140.59
   5   1   2 2044.40  147.29
   5   1   2 2152.08  143.09
   5   1   2 2071.99  143.19
   5   1   2 1770.32  140.09
   5   1   2 1939.41  141.09
   5   1   2 1908.71  137.69
   5   1   2 1911.21  136.69
   5   1   2 1988.50  143.49
  -5  -1  -3 6536.95  459.75
  -5  -1  -3 6548.35  452.35
  -5  -1  -3 6180.48  450.45
   5   1   3 6496.15  451.05
   5   1   3 6629.74  453.25
   5   1   3 6373.16  452.55
   5   1   3 6542.15  450.55
   5   1   3 6226.48  451.15
   5   1   3 6330.07  458.45
   5   1   3 6229.18  453.35
  -5  -1  -4  897.71   66.99
  -5  -1  -4  942.81   78.59
  -5  -1  -4  818.22   77.59
  -5  -1  -4  813.82   73.19
  -5  -1  -4  866.61   69.59
  -5  -1  -4  847.42   65.89
   5   1   4  904.31   67.39
   5   1   4  898.31   66.79
   5   1   4  906.51   68.89
   5   1   4  893.71   66.99
   5   1   4  801.12   71.19
   5   1   4  965.30   76.99
   5   1   4  805.22   66.49
   5   1   4  834.02   74.39
   5   1   4  857.61   68.69
   5   1   4  914.61   67.19
   5   1   4  862.31   66.39
  -5  -1  -5  117.29   13.80
  -5  -1  -5  180.88   30.40
   5   1   5  107.09   27.40
   5   1   5  145.79   18.90
   5   1   5  122.59   17.50
   5   1   5  121.69   25.60
   5   1   5  153.28   17.90
   5   1   5  128.89   27.00
   5   1   5  140.29   19.10
  -5  -1  -6   25.40   13.00
  -5  -1  -6   35.30   19.90
   5   1   6   18.10    6.70
   5   1   6    4.60    8.70
   5   1   6   21.40   12.70
   5   1   6   47.00   18.00
   5   1   6   19.40   14.40
   5   1   6   16.30    8.60
   5   1   6   28.90    9.10
   5   1   6   11.40    5.80
  -5  -1  -7   17.90   13.40
  -5  -1  -7   22.20   15.10
   5   1   7   10.00   13.00
   5   1   7   25.60   10.80
   5   1   7   29.60   15.60
   5   1   7   14.40   15.30
   5   1   7   25.50    9.90
  -5  -1  -8  480.85   62.39
   5   1   8  390.46   60.89
   5   1   8  406.56   43.70
   5   1   8  485.75   65.59
   5   1   8  426.66   40.70
   5   1   8  443.16   44.00
  -5  -1  -9  473.75   67.09
   5   1   9  664.33   68.29
   5   1   9  523.95   79.89
   5   1   9  583.54   53.09
   5   1   9  606.64   56.59
   5   1   9  607.14   55.79
  -5  -1 -10  117.29   38.40
   5   1  10  145.29   40.50
   5   1  10   91.19   27.20
   5   1  10   96.99   19.80
   5   1  10  122.69   22.50
   5   1  10   81.89   20.00
  -5  -1 -11    3.20   11.20
   5   1  11   11.50   13.60
   5   1  11    1.90    5.10
   5   1  11   -0.50    7.30
   5   1  12  281.17   55.39
   5   1  12  389.46   47.10
   5   1  12  369.26   48.50
  -6  -1  13   20.70   16.90
  -6  -1  13   48.20   23.70
  -6  -1  13    8.60    9.50
  -6  -1  13    2.70   12.20
  -6  -1  13   26.80   16.10
  -6  -1  13   26.90   29.10
  -6  -1  13   -9.60   12.70
   6   1 -13   26.20   19.70
   6   1 -13   43.40   20.40
   6   1 -13   43.40   19.30
  -6  -1  12  144.19   34.40
  -6  -1  12  111.69   30.10
  -6  -1  12   80.39   25.40
  -6  -1  12  109.59   30.50
  -6  -1  12   79.59   24.90
  -6  -1  12   53.59   16.80
  -6  -1  12   76.49   37.70
  -6  -1  12   76.39   26.70
  -6  -1  12  164.08   41.00
  -6  -1  12  147.29   42.10
   6   1 -12  140.19   27.90
   6   1 -12  119.29   23.70
   6   1 -12  147.69   35.00
   6   1 -12  129.69   30.90
   6   1 -12  149.59   36.10
   6   1 -12   94.99   26.70
   6   1 -12  149.19   43.60
   6   1 -12  139.49   40.50
  -6  -1  11  436.86   69.69
  -6  -1  11  673.13  117.29
  -6  -1  11  499.45   65.89
  -6  -1  11  519.95   73.59
  -6  -1  11  566.34   80.39
  -6  -1  11  449.95   66.59
  -6  -1  11  504.05   53.99
  -6  -1  11  532.85   73.29
  -6  -1  11  487.65   64.79
  -6  -1  11  432.36   66.69
   6   1 -11  471.45   73.19
   6   1 -11  735.63  103.99
   6   1 -11  616.34   73.49
   6   1 -11  505.75   65.39
   6   1 -11  523.25  100.19
   6   1 -11  723.33   79.59
   6   1 -11  564.54   51.89
   6   1 -11  649.04   68.69
  -6  -1  10   58.49   23.10
  -6  -1  10  137.89   39.20
  -6  -1  10   71.89   25.60
  -6  -1  10   40.40   19.90
  -6  -1  10   77.19   23.10
  -6  -1  10   60.49   26.00
  -6  -1  10   40.80   18.50
  -6  -1  10   79.99   28.20
  -6  -1  10   73.59   24.40
   6   1 -10   53.79   18.90
   6   1 -10   61.09   26.80
   6   1 -10    8.10   13.80
   6   1 -10   50.69   27.30
   6   1 -10   43.90   18.00
   6   1 -10   40.20   19.00
   6   1 -10   96.59   26.40
   6   1 -10  117.99   23.70
   6   1 -10  100.09   27.00
   6   1 -10   40.50   19.70
  -6  -1   9  532.45   64.29
  -6  -1   9  485.95   64.29
  -6  -1   9  486.15   65.69
  -6  -1   9  482.55   66.19
  -6  -1   9  547.45   75.19
  -6  -1   9  609.74   73.59
  -6  -1   9  508.85   69.29
   6   1  -9  545.05   50.89
   6   1  -9  536.95   75.69
   6   1  -9  426.46   61.99
   6   1  -9  576.94   65.49
   6   1  -9  523.65   52.29
   6   1  -9  507.25   70.59
   6   1  -9  530.05   68.69
   6   1  -9  659.13   72.59
   6   1  -9  464.25   63.59
   6   1  -9  587.64   68.89
  -6  -1   8   61.49   21.40
  -6  -1   8   89.09   25.50
  -6  -1   8   69.19   19.90
  -6  -1   8   74.09   22.80
  -6  -1   8   66.99   23.80
  -6  -1   8   79.59   23.70
  -6  -1   8   66.49   25.60
  -6  -1   8  105.49   23.30
  -6  -1   8   49.60   19.60
  -6  -1   8   98.09   27.00
   6   1  -8   60.19   20.90
   6   1  -8   72.29   19.80
   6   1  -8   72.79   17.60
   6   1  -8   55.89   18.40
   6   1  -8   55.39   21.30
   6   1  -8   88.29   23.30
   6   1  -8   51.49   20.40
   6   1  -8   65.39   23.10
   6   1  -8   57.09   20.10
   6   1  -8   78.79   18.30
  -6  -1   7  537.15   64.89
  -6  -1   7  585.94   67.49
  -6  -1   7  601.84   75.89
  -6  -1   7  536.25   67.39
  -6  -1   7  635.34   76.49
  -6  -1   7  471.05   59.69
  -6  -1   7  613.74   71.59
  -6  -1   7  492.45   55.59
  -6  -1   7  582.04   68.89
   6   1  -7  525.95   49.10
   6   1  -7  554.84   64.39
   6   1  -7  519.15   62.39
   6   1  -7  513.55   50.69
   6   1  -7  537.45   64.59
   6   1  -7  527.35   67.19
   6   1  -7  538.65   57.89
   6   1  -7  526.45   65.29
   6   1  -7  550.04   65.29
   6   1  -7  539.75   60.89
  -6  -1   6  312.27   40.90
  -6  -1   6  353.76   47.50
  -6  -1   6  341.77   49.60
  -6  -1   6  309.67   45.70
  -6  -1   6  302.17   42.50
  -6  -1   6  388.16   49.00
  -6  -1   6  254.97   40.40
  -6  -1   6  326.97   51.59
  -6  -1   6  437.96   55.19
   6   1  -6  332.17   39.80
   6   1  -6  269.17   42.80
   6   1  -6  428.46   54.99
   6   1  -6  383.56   46.00
   6   1  -6  343.47   46.10
   6   1  -6  334.37   47.20
   6   1  -6  292.67   31.70
   6   1  -6  293.97   43.90
   6   1  -6  301.67   44.00
  -6  -1   5 2455.25  195.78
  -6  -1   5 2358.06  196.68
  -6  -1   5 2517.95  196.68
  -6  -1   5 2591.84  198.88
  -6  -1   5 2584.54  196.58
  -6  -1   5 2419.16  192.68
  -6  -1   5 2556.84  197.08
  -6  -1   5 2732.93  195.58
   6   1  -5 2475.35  196.58
   6   1  -5 2682.33  194.18
   6   1  -5 2600.44  195.18
   6   1  -5 2575.24  185.18
   6   1  -5 2632.04  197.38
   6   1  -5 2524.95  191.08
   6   1  -5 2508.65  194.78
   6   1  -5 2646.04  196.08
  -6  -1   4  367.96   47.80
  -6  -1   4  357.96   47.90
  -6  -1   4  395.76   49.90
  -6  -1   4  406.36   41.50
  -6  -1   4  377.16   48.20
  -6  -1   4  397.66   50.99
  -6  -1   4  428.66   47.90
  -6  -1   4  329.87   48.70
   6   1  -4  375.86   47.40
   6   1  -4  423.66   43.10
   6   1  -4  439.16   49.20
   6   1  -4  371.76   33.60
   6   1  -4  351.36   46.20
   6   1  -4  441.06   52.99
   6   1  -4  337.27   44.90
   6   1  -4  406.16   49.99
  -6  -1   3 6283.67  452.35
  -6  -1   3 6325.97  451.65
  -6  -1   3 5996.50  450.85
  -6  -1   3 6172.68  448.36
  -6  -1   3 6480.85  448.86
  -6  -1   3 6201.68  453.95
  -6  -1   3 6212.18  453.45
  -6  -1   3 6342.57  451.75
   6   1  -3 6150.58  452.75
   6   1  -3 6356.36  452.95
   6   1  -3 6227.78  439.36
   6   1  -3 6278.47  450.55
   6   1  -3 6223.18  454.05
   6   1  -3 6465.75  449.46
   6   1  -3 6272.87  451.65
   6   1  -3 6448.45  449.76
   6   1  -3 6254.67  452.45
  -6  -1   2   21.20   12.40
  -6  -1   2   24.60   12.90
  -6  -1   2   12.60   10.50
  -6  -1   2   12.70   10.40
  -6  -1   2    5.70    9.00
  -6  -1   2   24.60   11.40
  -6  -1   2   24.30    9.40
  -6  -1   2   24.50   13.90
   6   1  -2   27.70   12.00
   6   1  -2   19.50    9.80
   6   1  -2   15.90   10.50
   6   1  -2   23.00   14.00
   6   1  -2   15.00    9.70
   6   1  -2   22.10   12.30
   6   1  -2   17.70   12.30
   6   1  -2   21.00   12.20
  -6  -1   1  391.66   36.00
  -6  -1   1  316.97   41.20
  -6  -1   1  413.26   48.50
  -6  -1   1  377.46   44.10
  -6  -1   1  315.07   41.20
  -6  -1   1  341.17   36.10
  -6  -1   1  412.16   49.80
  -6  -1   1  393.26   41.30
   6   1  -1  439.66   42.90
   6   1  -1  423.56   37.50
   6   1  -1  400.96   48.00
   6   1  -1  370.06   45.60
   6   1  -1  398.36   47.00
   6   1  -1  405.86   39.40
   6   1  -1  425.46   40.30
   6   1  -1  388.36   40.70
  -6  -1   0  185.58   30.40
  -6  -1   0  155.78   27.30
  -6  -1   0  140.59   25.80
  -6  -1   0  189.78   24.10
  -6  -1   0  195.58   27.60
  -6  -1   0  185.78   27.00
  -6  -1   0  157.58   27.00
   6   1   0  192.68   27.20
   6   1   0  168.98   28.10
   6   1   0  184.08   29.60
   6   1   0  182.88   30.60
   6   1   0  238.18   29.40
   6   1   0  239.28   27.60
   6   1   0  200.28   30.40
   6   1   0  203.88   30.30
  -6  -1  -1 5118.29  379.76
  -6  -1  -1 5186.38  381.86
  -6  -1  -1 5363.66  384.16
  -6  -1  -1 5340.37  376.46
  -6  -1  -1 5378.76  382.76
  -6  -1  -1 5439.56  380.36
   6   1   1 5177.38  378.76
   6   1   1 5495.55  384.06
   6   1   1 5298.27  378.76
   6   1   1 5771.02  383.06
   6   1   1 5273.27  381.06
   6   1   1 4953.40  373.76
   6   1   1 5440.56  382.26
  -6  -1  -2  463.65   42.70
  -6  -1  -2  490.25   44.50
  -6  -1  -2  451.05   47.10
  -6  -1  -2  417.86   41.30
  -6  -1  -2  459.85   46.30
  -6  -1  -2  464.95   44.60
  -6  -1  -2  424.56   43.70
   6   1   2  457.35   36.50
   6   1   2  426.66   39.70
   6   1   2  477.45   38.20
   6   1   2  462.75   44.20
   6   1   2  467.35   43.00
   6   1   2  517.85   45.10
   6   1   2  467.65   44.50
   6   1   2  490.65   47.70
   6   1   2  477.85   41.90
   6   1   2  450.35   41.40
  -6  -1  -3 2834.92  215.78
  -6  -1  -3 2997.00  209.48
  -6  -1  -3 2695.03  206.58
  -6  -1  -3 2850.01  208.58
  -6  -1  -3 2728.33  212.08
  -6  -1  -3 2732.63  215.08
  -6  -1  -3 2780.12  204.38
  -6  -1  -3 2780.72  207.18
   6   1   3 2922.61  209.68
   6   1   3 2871.71  209.68
   6   1   3 3046.80  207.48
   6   1   3 3251.47  207.18
   6   1   3 2713.33  207.48
   6   1   3 2835.82  207.08
   6   1   3 2734.13  208.18
   6   1   3 2916.11  215.18
   6   1   3 2874.91  203.28
  -6  -1  -4   26.50    9.20
  -6  -1  -4   28.00    8.40
  -6  -1  -4   38.40   15.70
  -6  -1  -4   12.70    7.00
  -6  -1  -4   18.40    8.80
  -6  -1  -4   28.70    9.20
  -6  -1  -4   26.60   11.60
   6   1   4   21.80    9.20
   6   1   4   25.10    7.90
   6   1   4   22.90    9.00
   6   1   4   14.30    7.40
   6   1   4   24.50    8.90
   6   1   4   28.90   10.80
   6   1   4   19.70   14.10
   6   1   4   15.90    6.50
   6   1   4    6.70    7.60
   6   1   4   21.40    8.00
  -6  -1  -5  342.57   42.70
  -6  -1  -5  308.97   28.20
  -6  -1  -5  297.07   27.30
  -6  -1  -5  369.46   46.80
   6   1   5  311.37   30.10
   6   1   5  300.27   29.20
   6   1   5  333.97   38.10
   6   1   5  293.27   29.40
   6   1   5  290.27   28.80
   6   1   5  285.17   28.80
   6   1   5  323.77   31.20
   6   1   5  342.77   48.80
   6   1   5  296.87   43.10
   6   1   5  334.57   31.70
   6   1   5  342.97   36.60
  -6  -1  -6    3.20   10.30
  -6  -1  -6   -0.20    9.00
   6   1   6    1.60    5.90
   6   1   6    7.70    6.20
   6   1   6   -1.90    6.20
   6   1   6    4.10    9.50
   6   1   6    6.80    9.70
   6   1   6   -5.30    5.50
   6   1   6   -2.80    8.00
   6   1   6    9.10    6.00
  -6  -1  -7 1297.57  122.09
  -6  -1  -7 1249.77  115.59
   6   1   7 1319.67  117.79
   6   1   7 1380.46  124.29
   6   1   7 1393.26  106.99
   6   1   7 1311.77   99.89
   6   1   7 1621.74  122.49
   6   1   7 1374.66  103.29
   6   1   7 1382.36  101.19
  -6  -1  -8  958.20   95.09
   6   1   8 1070.49   86.49
   6   1   8 1088.19   82.29
   6   1   8 1106.09   99.09
   6   1   8  972.30   89.09
  -6  -1  -9  592.94   79.89
   6   1   9  652.43   59.29
   6   1   9  658.43  128.69
   6   1   9  534.25   55.09
   6   1   9  597.54   51.59
   6   1   9  548.25   77.99
  -6  -1 -10   15.00   15.50
   6   1  10   10.00    7.00
   6   1  10   -2.10    8.60
   6   1  10    3.20   13.10
   6   1  10    8.90    9.40
   6   1  10    7.60   10.60
  -6  -1 -11   41.90   21.50
   6   1  11   28.90   11.80
   6   1  11   11.80    8.70
   6   1  11   23.70   14.40
   6   1  11   15.20   15.50
  -6  -1 -12  143.29   37.30
   6   1  12  133.79   23.10
   6   1  12  132.49   27.10
   6   1  12  102.89   31.30
  -7  -1  13   40.80   19.10
  -7  -1  13    7.40   15.20
  -7  -1  13   35.80   27.70
  -7  -1  13   25.00   19.70
  -7  -1  13    9.80   17.30
  -7  -1  13   12.00   13.00
  -7  -1  13   19.00   15.30
   7   1 -13   42.30   22.40
   7   1 -13   30.20   15.90
   7   1 -13   11.50   15.80
   7   1 -13   40.20   15.60
   7   1 -13   40.10   25.40
  -7  -1  12    6.20    9.60
  -7  -1  12   18.00   18.60
  -7  -1  12   19.40   17.40
  -7  -1  12  -10.10   11.80
  -7  -1  12   12.70   12.40
  -7  -1  12    0.10   14.20
  -7  -1  12   11.10   13.90
  -7  -1  12   15.80   13.80
  -7  -1  12    9.30   12.50
   7   1 -12    7.40   10.00
   7   1 -12   -8.90   10.40
   7   1 -12   -8.40    8.90
   7   1 -12    5.10   14.10
   7   1 -12   11.40    8.10
   7   1 -12   18.90   14.30
  -7  -1  11  435.46   69.89
  -7  -1  11  374.46   62.29
  -7  -1  11  273.47   49.20
  -7  -1  11  258.87   48.70
  -7  -1  11  255.57   48.10
  -7  -1  11  272.57   45.80
  -7  -1  11  205.68   44.90
  -7  -1  11  213.68   43.20
   7   1 -11  368.36   55.69
   7   1 -11  203.38   45.70
   7   1 -11  335.37   52.59
   7   1 -11  351.16   48.30
   7   1 -11  366.96   45.00
   7   1 -11  253.67   47.00
   7   1 -11  318.27   45.60
   7   1 -11  372.96   55.89
   7   1 -11  402.26   67.39
   7   1 -11  240.58   47.20
  -7  -1  10  105.69   30.00
  -7  -1  10   83.79   27.30
  -7  -1  10   96.89   27.20
  -7  -1  10  103.69   31.20
  -7  -1  10   99.39   30.90
  -7  -1  10  110.49   31.60
  -7  -1  10  127.09   30.10
  -7  -1  10   98.29   28.40
  -7  -1  10  177.08   44.80
   7   1 -10   93.29   28.90
   7   1 -10  106.79   24.30
   7   1 -10  128.59   26.00
   7   1 -10  108.09   24.40
   7   1 -10   84.79   26.90
   7   1 -10   78.69   29.00
   7   1 -10   57.69   19.80
   7   1 -10  180.48   37.50
   7   1 -10  104.99   31.30
   7   1 -10   97.59   27.80
  -7  -1   9   84.09   29.70
  -7  -1   9  106.69   28.50
  -7  -1   9   99.59   29.30
  -7  -1   9  140.29   34.00
  -7  -1   9   78.89   26.60
  -7  -1   9  116.29   28.60
  -7  -1   9  119.09   50.89
  -7  -1   9   81.49   26.20
  -7  -1   9   99.39   26.60
   7   1  -9   93.29   24.60
   7   1  -9   77.99   24.30
   7   1  -9   84.19   24.70
   7   1  -9  157.78   39.10
   7   1  -9  111.59   31.40
   7   1  -9   56.59   18.00
   7   1  -9   91.59   24.90
   7   1  -9  106.89   33.70
   7   1  -9   83.09   27.30
   7   1  -9  105.39   23.00
  -7  -1   8  212.18   38.20
  -7  -1   8  187.18   33.80
  -7  -1   8  173.88   39.50
  -7  -1   8  228.48   44.70
  -7  -1   8  204.18   38.90
  -7  -1   8  144.49   32.40
  -7  -1   8  145.79   34.00
  -7  -1   8  219.98   44.50
  -7  -1   8  192.18   33.80
   7   1  -8  191.48   39.60
   7   1  -8  194.58   38.80
   7   1  -8  195.18   36.80
   7   1  -8  208.68   29.70
   7   1  -8  205.28   32.80
   7   1  -8  179.68   39.00
   7   1  -8  219.18   36.40
   7   1  -8  161.48   35.00
   7   1  -8  193.18   37.20
   7   1  -8  184.88   35.40
  -7  -1   7    3.80    8.80
  -7  -1   7   -4.10    7.60
  -7  -1   7   14.00   13.80
  -7  -1   7    4.20    9.90
  -7  -1   7  -12.20    9.30
  -7  -1   7    4.60   11.00
  -7  -1   7   -5.90    6.10
  -7  -1   7   -2.10    8.10
  -7  -1   7    7.90   11.60
   7   1  -7    6.40   11.30
   7   1  -7   -1.80    6.50
   7   1  -7    8.20    8.20
   7   1  -7    2.80   10.70
   7   1  -7   -3.00    8.10
   7   1  -7   -5.20    8.50
   7   1  -7    9.40   12.70
   7   1  -7   -4.50    7.00
   7   1  -7   -6.90   10.10
  -7  -1   6  623.24   62.49
  -7  -1   6  585.84   68.79
  -7  -1   6  597.84   71.89
  -7  -1   6  531.45   65.39
  -7  -1   6  563.34   55.69
  -7  -1   6  497.55   55.99
  -7  -1   6  558.74   56.09
  -7  -1   6  565.74   68.49
  -7  -1   6  626.44   74.89
   7   1  -6  497.45   53.19
   7   1  -6  563.64   67.49
   7   1  -6  486.65   56.29
   7   1  -6  605.34   67.69
   7   1  -6  531.75   57.29
   7   1  -6  627.94   61.89
   7   1  -6  583.14   70.09
   7   1  -6  543.75   48.00
  -7  -1   5 4946.90  359.16
  -7  -1   5 4899.91  352.26
  -7  -1   5 4461.25  355.26
  -7  -1   5 4754.52  355.86
  -7  -1   5 5002.10  354.16
  -7  -1   5 4604.34  355.76
  -7  -1   5 4887.01  359.66
  -7  -1   5 4723.33  356.06
   7   1  -5 4737.63  355.06
   7   1  -5 4898.11  357.16
   7   1  -5 4632.74  350.46
   7   1  -5 4891.91  357.16
   7   1  -5 4868.31  352.56
   7   1  -5 5056.39  342.37
   7   1  -5 5036.40  355.26
   7   1  -5 4743.13  357.16
   7   1  -5 4769.72  353.86
  -7  -1   4 1241.08  107.99
  -7  -1   4 1234.18  108.99
  -7  -1   4 1297.67  108.79
  -7  -1   4 1341.47  109.89
  -7  -1   4 1349.16  105.59
  -7  -1   4 1176.08  109.79
  -7  -1   4 1199.48  104.29
  -7  -1   4 1276.97  110.69
   7   1  -4 1345.77  107.89
   7   1  -4 1153.68  107.49
   7   1  -4 1252.97  107.99
   7   1  -4 1300.87  106.09
   7   1  -4 1246.28  108.79
   7   1  -4 1330.97  111.39
   7   1  -4 1364.76   95.49
   7   1  -4 1326.67  110.69
   7   1  -4 1252.37  105.49
  -7  -1   3 3609.54  274.57
  -7  -1   3 3531.35  274.27
  -7  -1   3 3583.04  276.67
  -7  -1   3 3757.42  271.07
  -7  -1   3 3835.12  278.97
  -7  -1   3 3498.25  274.67
  -7  -1   3 3799.72  275.37
  -7  -1   3 3661.53  270.07
   7   1  -3 3840.42  273.07
   7   1  -3 3810.82  276.77
   7   1  -3 3634.74  275.07
   7   1  -3 3701.43  276.87
   7   1  -3 3592.14  277.07
   7   1  -3 3822.62  271.87
   7   1  -3 3713.23  273.67
   7   1  -3 3671.23  275.77
  -7  -1   2  211.88   32.70
  -7  -1   2  246.38   32.80
  -7  -1   2  271.07   38.30
  -7  -1   2  234.18   35.60
  -7  -1   2  231.98   35.00
  -7  -1   2  231.08   36.20
  -7  -1   2  291.77   35.70
  -7  -1   2  203.48   36.10
   7   1  -2  277.27   36.00
   7   1  -2  220.58   34.10
   7   1  -2  225.28   32.80
   7   1  -2  256.27   39.00
   7   1  -2  228.08   37.10
   7   1  -2  248.18   38.10
   7   1  -2  268.07   39.40
   7   1  -2  294.87   42.90
  -7  -1   1   39.90    8.80
  -7  -1   1   56.89   13.50
  -7  -1   1   37.80   16.10
  -7  -1   1   32.10   11.20
  -7  -1   1   31.60   14.90
  -7  -1   1   52.39   16.40
  -7  -1   1   44.40   14.50
  -7  -1   1   63.39   17.30
   7   1  -1   24.60   13.70
   7   1  -1   60.59   13.80
   7   1  -1   71.79   20.30
   7   1  -1   37.50   15.50
   7   1  -1   55.19   18.30
   7   1  -1   64.89   16.70
   7   1  -1   61.09   18.10
  -7  -1   0  523.25   51.79
  -7  -1   0  500.85   50.19
  -7  -1   0  515.45   53.89
  -7  -1   0  530.15   53.59
  -7  -1   0  524.25   49.20
  -7  -1   0  527.65   46.90
  -7  -1   0  539.45   53.89
   7   1   0  633.34   52.09
   7   1   0  516.45   49.80
   7   1   0  541.45   53.29
   7   1   0  547.45   53.49
   7   1   0  500.35   52.19
   7   1   0  566.54   54.89
   7   1   0  523.25   46.50
   7   1   0  506.35   43.80
   7   1   0  575.34   52.79
  -7  -1  -1    6.90    6.70
  -7  -1  -1   10.00   12.40
  -7  -1  -1   -2.50    5.80
  -7  -1  -1    3.50    7.90
  -7  -1  -1   10.70    9.00
  -7  -1  -1   -5.50    5.10
  -7  -1  -1    4.80    7.50
  -7  -1  -1    6.10    5.80
  -7  -1  -1   16.00   11.20
   7   1   1   -6.50    5.70
   7   1   1    6.50    5.00
   7   1   1   -3.70    7.00
   7   1   1    6.60    9.10
   7   1   1    6.50    5.90
   7   1   1   11.00    9.60
   7   1   1    2.30    6.80
   7   1   1    1.30    6.20
   7   1   1    7.50    8.20
  -7  -1  -2  358.16   42.70
  -7  -1  -2  338.27   39.90
  -7  -1  -2  328.07   41.80
  -7  -1  -2  391.76   47.40
  -7  -1  -2  354.16   47.10
  -7  -1  -2  316.57   28.30
  -7  -1  -2  335.57   38.50
  -7  -1  -2  270.67   36.20
   7   1   2  392.96   45.80
   7   1   2  359.26   35.00
   7   1   2  404.56   45.00
   7   1   2  301.57   31.50
   7   1   2  321.87   40.30
   7   1   2  315.47   40.10
   7   1   2  340.57   34.60
   7   1   2  477.75   44.80
   7   1   2  312.47   29.90
  -7  -1  -3   41.40   13.50
  -7  -1  -3   35.00   15.70
  -7  -1  -3   25.40   13.30
  -7  -1  -3   35.00   12.20
  -7  -1  -3   26.40    7.90
  -7  -1  -3   43.30   18.10
  -7  -1  -3   31.30   10.90
  -7  -1  -3   17.40    9.80
   7   1   3   24.50    9.80
   7   1   3   31.90    8.10
   7   1   3   28.20    8.30
   7   1   3   22.30   14.90
   7   1   3   24.60   10.00
   7   1   3   41.40   13.70
   7   1   3   14.60   10.60
   7   1   3   52.49   15.40
   7   1   3   45.60   12.10
   7   1   3   25.90   10.00
  -7  -1  -4    0.90    5.60
  -7  -1  -4    8.30    8.70
  -7  -1  -4    5.30    7.40
  -7  -1  -4    9.30    6.90
  -7  -1  -4    2.60    6.20
  -7  -1  -4    5.90   10.40
   7   1   4   17.20    8.40
   7   1   4    3.20    8.80
   7   1   4   -0.30    5.10
   7   1   4    9.40    7.60
   7   1   4    9.20    7.40
   7   1   4    0.60    5.20
   7   1   4   -0.40    7.90
   7   1   4   10.70    9.10
  -7  -1  -5 1112.49   90.79
  -7  -1  -5 1134.79  105.79
  -7  -1  -5 1085.09  101.69
   7   1   5 1210.68   93.19
   7   1   5 1453.65  102.79
   7   1   5 1198.68   93.09
   7   1   5 1210.58   94.79
   7   1   5 1204.08   91.79
   7   1   5 1300.97  106.99
   7   1   5 1220.68   95.39
   7   1   5 1256.27   93.69
   7   1   5 1125.49   94.69
  -7  -1  -6 1073.49   93.39
  -7  -1  -6 1072.89   98.29
  -7  -1  -6  942.61   74.99
   7   1   6 1023.20   84.79
   7   1   6  997.90   93.09
   7   1   6  989.10   80.39
   7   1   6 1053.59   99.09
   7   1   6 1016.10   79.39
   7   1   6 1081.09   80.99
   7   1   6 1004.50   79.99
  -7  -1  -7 1273.37  110.79
  -7  -1  -7 1353.06  115.99
   7   1   7 1219.28   95.59
   7   1   7 1105.59  113.89
   7   1   7 1201.88   96.19
   7   1   7 1217.48   94.29
   7   1   7 1177.48  108.99
   7   1   7 1207.78   92.79
   7   1   7 1225.68   91.79
  -7  -1  -8  499.05   70.39
   7   1   8  460.65   44.50
   7   1   8  392.26   62.59
  -7  -1  -9    3.30   12.40
   7   1   9    7.20   10.60
   7   1   9   -3.90    9.10
   7   1   9   17.00   12.60
   7   1   9   31.50   17.20
  -7  -1 -10  109.49   30.70
   7   1  10  102.79   34.80
   7   1  10   85.09   22.60
   7   1  10  107.29   32.20
  -7  -1 -11   52.89   24.70
   7   1  11   53.19   18.30
   7   1  11   45.70   22.10
   7   1  11   57.89   17.60
  -8  -1  13  115.99   33.20
  -8  -1  13   76.09   28.40
  -8  -1  13   45.70   22.30
  -8  -1  13   89.79   31.40
  -8  -1  13   80.39   31.10
  -8  -1  13   81.49   34.30
  -8  -1  13   98.29   33.60
   8   1 -13   85.49   21.80
   8   1 -13   93.49   27.20
   8   1 -13   75.19   29.70
   8   1 -13   46.00   23.50
   8   1 -13   83.69   22.70
   8   1 -13  129.49   35.20
  -8  -1  12   -9.60   12.10
  -8  -1  12   19.00   18.60
  -8  -1  12   -8.30   10.50
  -8  -1  12   14.60   13.60
  -8  -1  12   -6.80   11.80
  -8  -1  12    1.00   11.60
  -8  -1  12   38.10   22.00
   8   1 -12   13.40   17.40
   8   1 -12   14.30   13.70
   8   1 -12   72.59   29.30
   8   1 -12   27.70   16.20
  -8  -1  11  218.18   43.90
  -8  -1  11  226.38   46.10
  -8  -1  11  180.68   46.20
  -8  -1  11  220.68   48.70
  -8  -1  11  215.78   45.60
  -8  -1  11  132.39   39.10
  -8  -1  11  196.38   39.40
  -8  -1  11  293.37   56.09
  -8  -1  11  250.77   51.19
   8   1 -11  228.38   43.00
   8   1 -11  183.98   48.20
   8   1 -11  231.78   39.00
   8   1 -11  202.48   38.60
   8   1 -11  297.27   50.29
   8   1 -11  328.47   55.39
   8   1 -11  193.28   45.00
   8   1 -11  293.07   54.19
   8   1 -11  275.57   48.90
  -8  -1  10   40.60   19.10
  -8  -1  10   48.80   23.60
  -8  -1  10   45.10   22.20
  -8  -1  10   37.80   19.30
  -8  -1  10   26.40   17.70
  -8  -1  10   42.60   21.60
  -8  -1  10   41.30   25.00
  -8  -1  10   31.40   21.10
   8   1 -10   -2.30    8.60
   8   1 -10   43.60   27.00
   8   1 -10   38.20   19.40
   8   1 -10   29.20   16.50
   8   1 -10   73.79   26.90
   8   1 -10   57.09   20.30
   8   1 -10   39.80   21.00
   8   1 -10   83.19   33.90
   8   1 -10   36.20   21.70
   8   1 -10   40.70   15.90
  -8  -1   9   42.10   24.70
  -8  -1   9   19.90   15.10
  -8  -1   9   14.90   13.10
  -8  -1   9   21.70   15.70
  -8  -1   9    7.90   13.90
  -8  -1   9   48.20   24.60
  -8  -1   9   45.30   20.60
  -8  -1   9   27.90   17.70
  -8  -1   9   15.90   14.70
   8   1  -9   12.50   16.30
   8   1  -9   52.79   22.60
   8   1  -9   23.10   15.40
   8   1  -9   19.40   12.20
   8   1  -9   45.40   17.50
   8   1  -9   35.30   18.00
   8   1  -9   44.20   20.90
   8   1  -9   21.50   16.30
   8   1  -9   14.50   16.00
   8   1  -9   26.40   16.70
  -8  -1   8  106.99   33.30
  -8  -1   8   96.89   26.50
  -8  -1   8  134.89   35.90
  -8  -1   8   81.49   23.30
  -8  -1   8   82.19   25.60
  -8  -1   8  111.39   33.60
  -8  -1   8  189.38   38.60
  -8  -1   8  143.49   31.60
  -8  -1   8  112.89   29.20
   8   1  -8  172.18   34.90
   8   1  -8   60.19   22.10
   8   1  -8   85.59   28.80
   8   1  -8  110.29   28.50
   8   1  -8  110.29   29.10
   8   1  -8  106.19   21.00
   8   1  -8  130.59   28.50
   8   1  -8   85.79   27.50
   8   1  -8  113.39   29.50
  -8  -1   7  207.78   36.00
  -8  -1   7  270.27   45.40
  -8  -1   7  301.97   52.69
  -8  -1   7  245.48   39.80
  -8  -1   7  235.68   43.80
  -8  -1   7  189.98   35.80
  -8  -1   7  266.27   46.50
  -8  -1   7  251.77   47.80
  -8  -1   7  250.47   48.60
   8   1  -7  244.38   31.10
   8   1  -7  296.37   46.70
   8   1  -7  269.27   47.00
   8   1  -7  227.58   41.70
   8   1  -7  259.57   42.20
   8   1  -7  258.27   45.40
   8   1  -7  323.47   48.00
   8   1  -7  218.88   38.00
   8   1  -7  280.97   40.50
  -8  -1   6  702.53   86.09
  -8  -1   6  694.83   73.89
  -8  -1   6  694.33   83.59
  -8  -1   6  717.73   75.09
  -8  -1   6  675.93   73.39
  -8  -1   6  728.63   71.89
  -8  -1   6  735.73   87.09
  -8  -1   6  737.33   70.69
  -8  -1   6  664.63   68.09
   8   1  -6  732.23   69.59
   8   1  -6  792.42   76.99
   8   1  -6  772.92   74.99
   8   1  -6  707.03   72.39
   8   1  -6  750.32   73.49
   8   1  -6  781.32   76.39
   8   1  -6  770.22   60.99
   8   1  -6  807.12   77.19
   8   1  -6  802.02   72.19
  -8  -1   5  956.40  137.49
  -8  -1   5  894.31   91.49
  -8  -1   5  839.62   87.89
  -8  -1   5 1058.59   91.79
  -8  -1   5  946.51   85.39
  -8  -1   5  986.90   90.09
  -8  -1   5  946.41   88.69
  -8  -1   5  969.00   85.49
   8   1  -5 1035.20   90.59
   8   1  -5 1021.00   86.69
   8   1  -5  924.11   87.29
   8   1  -5  930.71   73.79
   8   1  -5  976.20   90.39
   8   1  -5 1034.10   92.09
   8   1  -5  964.20   85.49
  -8  -1   4  123.59   25.90
  -8  -1   4  105.59   29.40
  -8  -1   4   85.59   28.30
  -8  -1   4   81.19   23.90
  -8  -1   4   98.29   24.90
  -8  -1   4  153.38   30.10
  -8  -1   4  145.69   31.50
  -8  -1   4  112.09   27.00
   8   1  -4  133.09   27.50
   8   1  -4   90.69   24.60
   8   1  -4  119.09   31.20
   8   1  -4  180.28   32.50
   8   1  -4   98.99   26.50
   8   1  -4  101.79   26.80
   8   1  -4  121.29   26.50
   8   1  -4  108.59   27.70
   8   1  -4  109.09   14.80
  -8  -1   3 1947.01  149.79
  -8  -1   3 1857.31  153.88
  -8  -1   3 1946.91  157.18
  -8  -1   3 1866.31  154.38
  -8  -1   3 1941.31  157.98
  -8  -1   3 1985.20  149.09
  -8  -1   3 1919.81  155.18
  -8  -1   3 1953.50  162.58
   8   1  -3 1993.10  155.88
   8   1  -3 1776.72  154.38
   8   1  -3 2003.20  155.98
   8   1  -3 1801.22  150.48
   8   1  -3 1959.40  157.98
   8   1  -3 2081.09  151.28
   8   1  -3 1870.51  152.38
   8   1  -3 1849.71  155.68
  -8  -1   2  197.28   33.10
  -8  -1   2  165.58   29.50
  -8  -1   2  158.98   30.00
  -8  -1   2  173.68   26.20
  -8  -1   2  249.48   37.20
  -8  -1   2  139.99   31.10
  -8  -1   2  166.38   27.40
  -8  -1   2  179.88   32.80
   8   1  -2  199.08   35.10
   8   1  -2  206.88   33.40
   8   1  -2  178.08   33.20
   8   1  -2  181.18   30.90
   8   1  -2  137.89   30.30
   8   1  -2  188.18   30.30
   8   1  -2  184.98   36.40
   8   1  -2  177.18   31.80
  -8  -1   1  595.64   57.09
  -8  -1   1  507.95   49.80
  -8  -1   1  509.15   43.50
  -8  -1   1  579.94   66.89
  -8  -1   1  489.55   54.99
  -8  -1   1  561.34   49.10
  -8  -1   1  494.35   62.09
  -8  -1   1  541.05   54.59
   8   1  -1  521.05   62.79
   8   1  -1  599.44   54.49
   8   1  -1  552.64   64.49
   8   1  -1  543.75   67.59
   8   1  -1  554.44   53.89
   8   1  -1  515.25   61.69
   8   1  -1  645.14   59.79
   8   1  -1  545.35   50.09
  -8  -1   0   49.80   17.80
  -8  -1   0   71.09   11.00
  -8  -1   0   63.99   20.50
  -8  -1   0   72.79   18.30
  -8  -1   0   36.20   15.80
  -8  -1   0   70.49   16.00
  -8  -1   0  100.49   24.60
  -8  -1   0   81.69   23.50
   8   1   0   70.39   22.20
   8   1   0   90.39   23.40
   8   1   0   97.89   20.90
   8   1   0   74.59   21.70
   8   1   0   93.89   12.80
   8   1   0  101.89   23.60
   8   1   0   76.49   16.10
   8   1   0   62.19   18.10
   8   1   0   80.29   20.90
  -8  -1  -1 1163.98   98.69
  -8  -1  -1 1077.89   92.59
  -8  -1  -1 1064.29   86.09
  -8  -1  -1 1020.70   95.19
  -8  -1  -1 1114.09   93.39
  -8  -1  -1 1094.79   88.29
  -8  -1  -1 1152.58   96.59
  -8  -1  -1 1060.09   93.19
   8   1   1 1107.69   97.89
   8   1   1 1108.69   91.99
   8   1   1 1098.59   85.29
   8   1   1 1094.09   93.69
   8   1   1 1217.08   97.39
   8   1   1 1143.79   96.19
   8   1   1 1153.28   87.19
   8   1   1 1241.58   97.19
   8   1   1 1154.98   92.49
  -8  -1  -2  148.89   25.80
  -8  -1  -2  161.58   30.60
  -8  -1  -2  166.98   29.20
  -8  -1  -2  147.79   32.20
  -8  -1  -2  180.38   36.90
  -8  -1  -2  181.58   28.80
   8   1   2  187.78   27.80
   8   1   2  163.78   29.50
   8   1   2  149.29   22.70
   8   1   2  199.88   31.40
   8   1   2  184.88   31.60
   8   1   2  183.08   29.10
   8   1   2  165.68   33.30
   8   1   2  173.48   22.40
   8   1   2  211.98   29.50
  -8  -1  -3  161.88   26.00
  -8  -1  -3  174.48   33.90
  -8  -1  -3   91.89   22.30
  -8  -1  -3  122.39   24.40
  -8  -1  -3  114.69   21.40
  -8  -1  -3  127.19   24.80
   8   1   3  112.79   21.70
   8   1   3  150.58   27.40
   8   1   3  100.99   24.10
   8   1   3  109.29   23.60
   8   1   3  143.39   22.30
   8   1   3  122.49   24.70
   8   1   3  171.28   26.00
   8   1   3  152.58   25.80
   8   1   3  130.49   17.40
  -8  -1  -4   22.50   14.60
  -8  -1  -4   50.19   13.70
  -8  -1  -4  103.69   29.20
  -8  -1  -4   24.20    9.90
  -8  -1  -4   35.10   16.70
  -8  -1  -4   36.70   13.70
  -8  -1  -4   60.49   15.70
  -8  -1  -4   57.09   16.80
   8   1   4   44.10   16.20
   8   1   4   49.99   11.80
   8   1   4   38.80   14.20
   8   1   4   39.40   13.10
   8   1   4   38.30   18.30
   8   1   4   57.89   14.80
   8   1   4   59.09   14.90
   8   1   4   53.79   16.10
   8   1   4   63.09   17.10
  -8  -1  -5 2943.11  232.38
  -8  -1  -5 2890.01  234.18
  -8  -1  -5 3165.48  230.98
  -8  -1  -5 2838.32  217.48
  -8  -1  -5 3005.20  216.98
  -8  -1  -5 2941.81  216.48
  -8  -1  -5 2836.82  216.78
   8   1   5 2949.00  218.58
   8   1   5 3038.00  218.88
   8   1   5 3049.89  231.98
   8   1   5 2880.51  214.78
   8   1   5 2906.51  218.68
   8   1   5 3352.96  221.88
   8   1   5 3055.89  221.08
  -8  -1  -6  232.58   40.80
  -8  -1  -6  248.28   24.50
  -8  -1  -6  221.38   43.80
  -8  -1  -6  256.07   28.30
   8   1   6  263.37   31.40
   8   1   6  250.57   31.90
   8   1   6  347.67   59.09
   8   1   6  178.78   39.80
   8   1   6  252.97   32.30
   8   1   6  241.68   30.40
   8   1   6  310.37   34.90
   8   1   6  243.48   31.40
  -8  -1  -7   46.20   19.10
  -8  -1  -7   78.79   26.10
   8   1   7   59.29   16.10
   8   1   7   48.10   14.00
   8   1   7   42.60   22.20
   8   1   7   57.69   12.60
   8   1   7   49.70   13.30
  -8  -1  -8   47.50   21.20
   8   1   8   87.49   33.80
   8   1   8   68.69   16.30
   8   1   8   51.89   15.50
   8   1   8   68.19   15.20
   8   1   8   38.90   20.50
  -8  -1  -9  124.99   33.90
   8   1   9  138.69   25.60
   8   1   9  116.79   29.10
   8   1   9  249.58   50.99
  -8  -1 -10   47.10   23.90
   8   1  10    9.50    7.80
   8   1  10   41.50   23.00
  -8  -1 -11  285.07   60.29
   8   1  11  449.86   58.29
   8   1  11  435.66   53.19
   8   1  11  451.65   46.60
   8   1  11  630.74   83.99
  -9  -1  12    1.50   17.30
  -9  -1  12   25.30   18.40
  -9  -1  12   26.50   20.80
  -9  -1  12   19.30   19.10
  -9  -1  12   11.30   14.80
  -9  -1  12   16.40   18.50
   9   1 -12    5.30   12.60
   9   1 -12   15.80   11.60
   9   1 -12   26.50   20.40
   9   1 -12   41.50   23.00
   9   1 -12   15.30   13.60
   9   1 -12   18.20   18.90
  -9  -1  11   13.10   20.20
  -9  -1  11   21.90   17.20
  -9  -1  11  -14.10   13.00
  -9  -1  11  -10.60    8.40
  -9  -1  11   -7.80    9.70
  -9  -1  11    2.00    8.00
  -9  -1  11    0.80   14.30
   9   1 -11   41.20   30.60
   9   1 -11  -13.60    8.60
   9   1 -11   -0.20    8.60
   9   1 -11   16.80   11.40
   9   1 -11   37.10   16.90
   9   1 -11   29.90   18.70
  -9  -1  10  338.27   60.79
  -9  -1  10  323.37   58.79
  -9  -1  10  287.17   55.89
  -9  -1  10  318.47   51.99
  -9  -1  10  233.28   51.99
  -9  -1  10  407.56   68.59
  -9  -1  10  477.15   60.89
  -9  -1  10  380.26   61.09
  -9  -1  10  386.16   64.79
   9   1 -10  420.76   55.59
   9   1 -10  292.67   58.89
   9   1 -10  421.76   60.09
   9   1 -10  402.96   63.09
   9   1 -10  296.37   59.59
   9   1 -10  442.76   68.79
   9   1 -10  379.16   46.20
   9   1 -10  418.86   66.09
   9   1 -10  451.05   58.39
   9   1 -10  398.06   64.49
  -9  -1   9    4.00   12.30
  -9  -1   9   -8.80    9.20
  -9  -1   9   -9.60    7.90
  -9  -1   9   12.50   16.20
  -9  -1   9   -1.90   10.90
  -9  -1   9    4.10   12.20
  -9  -1   9    0.10   11.40
   9   1  -9    3.20    8.90
   9   1  -9   -6.40   13.00
   9   1  -9   28.40   16.00
   9   1  -9   -8.00    8.40
   9   1  -9   -1.50   12.00
   9   1  -9   -2.20   10.00
   9   1  -9    6.40   13.40
   9   1  -9   -1.40   13.90
   9   1  -9    6.60   13.00
  -9  -1   8  253.87   48.50
  -9  -1   8  254.57   50.89
  -9  -1   8  273.17   51.49
  -9  -1   8  122.09   29.20
  -9  -1   8  215.68   38.70
  -9  -1   8  205.98   47.10
  -9  -1   8  307.47   55.29
  -9  -1   8  219.38   39.80
  -9  -1   8  149.69   35.80
   9   1  -8  229.38   46.90
   9   1  -8  212.08   43.70
   9   1  -8  225.08   40.00
   9   1  -8  227.98   29.90
   9   1  -8  232.88   37.70
   9   1  -8  308.87   50.79
   9   1  -8  282.37   46.50
   9   1  -8  228.08   44.50
   9   1  -8  179.68   39.10
  -9  -1   7  351.46   51.89
  -9  -1   7  428.16   68.69
  -9  -1   7  454.35   69.19
  -9  -1   7  457.55   66.29
  -9  -1   7  464.15   57.89
  -9  -1   7  450.85   68.79
  -9  -1   7  414.36   62.29
   9   1  -7  464.35   60.39
   9   1  -7  471.25   64.89
   9   1  -7  424.56   40.70
   9   1  -7  397.96   62.59
   9   1  -7  491.85   64.09
   9   1  -7  500.95   63.99
   9   1  -7  403.16   53.59
   9   1  -7  578.64   73.49
  -9  -1   6  337.77   53.49
  -9  -1   6  323.27   45.90
  -9  -1   6  384.56   59.49
  -9  -1   6  285.87   48.60
  -9  -1   6  428.86   61.89
  -9  -1   6  343.67   48.90
  -9  -1   6  259.97   43.40
  -9  -1   6  256.97   47.20
  -9  -1   6  277.57   51.89
   9   1  -6  304.27   48.50
   9   1  -6  356.76   57.89
   9   1  -6  383.86   56.49
   9   1  -6  336.17   54.09
   9   1  -6  289.37   30.20
   9   1  -6  315.67   46.50
   9   1  -6  350.06   52.69
   9   1  -6  298.97   45.80
   9   1  -6  426.96   58.09
  -9  -1   5  159.88   33.70
  -9  -1   5  170.48   34.60
  -9  -1   5  174.78   36.20
  -9  -1   5  179.68   31.70
  -9  -1   5  205.68   40.70
  -9  -1   5  151.38   35.60
  -9  -1   5  210.28   37.50
  -9  -1   5  169.98   38.20
   9   1  -5  161.18   31.50
   9   1  -5  166.18   33.90
   9   1  -5  170.08   35.50
   9   1  -5  188.58   36.70
   9   1  -5  173.18   36.40
   9   1  -5  178.78   33.90
   9   1  -5  142.39   35.20
   9   1  -5  149.09   33.60
  -9  -1   4   -5.80   10.70
  -9  -1   4  -18.70    7.90
  -9  -1   4   17.80   14.70
  -9  -1   4   -6.50    9.10
  -9  -1   4    0.20   10.70
  -9  -1   4   19.10   14.80
  -9  -1   4    0.50    8.20
  -9  -1   4  -10.00    5.60
   9   1  -4    4.30   12.60
   9   1  -4  -12.10    8.90
   9   1  -4   12.90   14.00
   9   1  -4   -2.50   14.30
   9   1  -4   13.80   12.40
   9   1  -4    1.90    9.70
   9   1  -4    1.80   10.30
   9   1  -4    8.10   14.70
   9   1  -4   -8.80    7.60
  -9  -1   3  294.87   48.20
  -9  -1   3  326.17   42.50
  -9  -1   3  359.36   46.30
  -9  -1   3  332.47   48.30
  -9  -1   3  336.47   49.90
  -9  -1   3  278.57   48.10
  -9  -1   3  269.47   53.69
  -9  -1   3  230.88   44.00
   9   1  -3  374.06   50.19
   9   1  -3  297.87   48.80
   9   1  -3  374.06   51.09
   9   1  -3  374.26   48.60
   9   1  -3  352.96   53.49
   9   1  -3  357.06   47.00
   9   1  -3  262.17   47.00
   9   1  -3  276.07   46.80
  -9  -1   2   92.19   24.80
  -9  -1   2  190.38   34.90
  -9  -1   2   88.39   23.40
  -9  -1   2  117.49   21.70
  -9  -1   2  134.29   31.50
  -9  -1   2  165.08   20.90
  -9  -1   2  144.39   25.80
   9   1  -2  110.89   24.50
   9   1  -2  142.59   25.10
   9   1  -2  168.38   34.80
   9   1  -2  125.39   29.70
   9   1  -2  129.99   27.30
   9   1  -2  128.79   31.00
   9   1  -2   97.19   27.00
   9   1  -2  109.39   30.90
  -9  -1   1 1683.83  127.89
  -9  -1   1 1878.11  143.79
  -9  -1   1 1810.22  143.89
  -9  -1   1 1699.53  145.69
  -9  -1   1 1704.33  135.69
  -9  -1   1 1656.53  145.69
  -9  -1   1 1672.53  144.29
  -9  -1   1 1671.33  139.49
   9   1  -1 1901.31  137.09
   9   1  -1 1835.52  145.69
   9   1  -1 1885.61  146.79
   9   1  -1 1772.42  141.09
   9   1  -1 1804.02  147.39
   9   1  -1 1737.63  144.09
   9   1  -1 1713.73  142.89
  -9  -1   0   24.80   11.50
  -9  -1   0   15.40    9.20
  -9  -1   0    8.10   13.40
  -9  -1   0   18.70   10.40
  -9  -1   0   11.00   12.10
  -9  -1   0   22.60   12.30
  -9  -1   0    0.70   12.20
  -9  -1   0   10.80   12.20
   9   1   0   19.70   12.60
   9   1   0    0.20   10.60
   9   1   0    9.60   13.80
   9   1   0   -1.60   12.10
   9   1   0   24.30    7.10
   9   1   0   45.80   15.30
   9   1   0   -2.30   11.80
   9   1   0   16.50   11.70
   9   1   0   19.50   10.10
  -9  -1  -1  293.27   40.90
  -9  -1  -1  224.38   35.90
  -9  -1  -1  221.28   35.80
  -9  -1  -1  260.17   41.50
  -9  -1  -1  291.47   48.90
  -9  -1  -1  233.78   33.60
  -9  -1  -1  310.27   30.10
  -9  -1  -1  295.37   49.00
  -9  -1  -1  246.28   41.40
   9   1   1  315.97   30.90
   9   1   1  286.97   28.30
   9   1   1  286.07   39.20
   9   1   1  302.57   45.20
   9   1   1  292.87   43.20
   9   1   1  304.97   43.90
   9   1   1  284.47   46.30
   9   1   1  291.07   41.80
   9   1   1  315.67   41.30
  -9  -1  -2  132.49   31.80
  -9  -1  -2   94.19   22.30
  -9  -1  -2  106.09   26.20
  -9  -1  -2   96.99   24.50
  -9  -1  -2   92.39   24.40
  -9  -1  -2  160.58   29.50
  -9  -1  -2  116.29   23.80
   9   1   2  112.49   23.80
   9   1   2  139.89   26.10
   9   1   2   87.79   25.30
   9   1   2  122.99   19.80
   9   1   2  136.89   28.50
   9   1   2  114.69   26.10
   9   1   2   65.49   23.00
   9   1   2  157.28   27.60
   9   1   2  136.49   19.40
  -9  -1  -3  676.13   64.49
  -9  -1  -3  705.73   62.69
  -9  -1  -3  668.43   68.59
  -9  -1  -3  697.73   63.19
  -9  -1  -3  687.93   67.99
  -9  -1  -3  766.72   90.39
  -9  -1  -3  653.83   64.59
   9   1   3  692.13   60.19
   9   1   3  637.44   64.79
   9   1   3  734.23   64.29
   9   1   3  673.83   62.09
   9   1   3  646.14   61.99
   9   1   3  797.92   68.89
   9   1   3  678.53   65.39
   9   1   3  608.54   68.59
  -9  -1  -4  102.19   22.10
  -9  -1  -4   94.09   25.60
  -9  -1  -4  105.29   29.10
  -9  -1  -4   97.99   17.70
  -9  -1  -4  124.19   22.70
  -9  -1  -4  133.19   23.10
  -9  -1  -4  117.69   29.30
  -9  -1  -4  136.89   25.10
   9   1   4  114.19   25.60
   9   1   4  106.59   23.20
   9   1   4  128.09   24.50
   9   1   4   99.19   21.80
   9   1   4   83.39   24.40
   9   1   4  131.29   23.80
   9   1   4   94.29   16.10
   9   1   4  132.69   26.10
   9   1   4   98.89   21.90
  -9  -1  -5  459.45   45.50
  -9  -1  -5  496.35   46.70
  -9  -1  -5  500.25   58.39
  -9  -1  -5  710.23   51.59
  -9  -1  -5  454.65   60.89
  -9  -1  -5  396.76   62.09
  -9  -1  -5  469.45   47.10
   9   1   5  497.15   48.20
   9   1   5  493.05   47.90
   9   1   5  504.05   43.50
   9   1   5  536.65   52.89
   9   1   5  457.25   47.10
   9   1   5  496.25   49.60
   9   1   5  518.05   69.39
   9   1   5  427.66   54.09
  -9  -1  -6   99.49   32.30
  -9  -1  -6  177.58   23.20
  -9  -1  -6  133.79   34.50
  -9  -1  -6  213.38   24.30
   9   1   6  151.48   25.10
   9   1   6  119.19   20.80
   9   1   6  139.49   24.30
   9   1   6  151.48   38.20
   9   1   6  183.58   30.60
   9   1   6  162.28   37.00
   9   1   6  156.78   25.40
   9   1   6  111.79   22.70
   9   1   6  159.68   25.60
  -9  -1  -7   21.00   18.50
  -9  -1  -7   43.70   22.60
   9   1   7    6.90   12.20
   9   1   7   38.40   12.80
   9   1   7   37.50   12.70
   9   1   7   59.29   14.50
   9   1   7   60.79   23.20
   9   1   7   40.10   11.30
  -9  -1  -8   -4.80   10.10
   9   1   8   10.10   13.00
   9   1   8   -1.30    6.00
   9   1   8    8.10    8.10
   9   1   8    9.10   11.30
  -9  -1  -9   22.40   18.90
   9   1   9   17.70   15.30
   9   1   9   52.99   14.50
   9   1   9   14.20   12.90
   9   1   9   27.60   11.40
  -9  -1 -10  175.98   44.70
   9   1  10  146.49   36.50
   9   1  10  193.48   29.30
   9   1  10  166.68   32.60
   9   1  10  135.29   32.30
 -10  -1  11  480.15   67.29
 -10  -1  11  358.66   72.59
 -10  -1  11  323.77   85.79
 -10  -1  11  454.85   72.79
  10   1 -11  430.46   72.69
  10   1 -11  480.25   67.59
  10   1 -11  561.14   70.99
  10   1 -11  392.46   68.29
  10   1 -11  384.06   67.89
  10   1 -11  582.24   68.09
 -10  -1  10  209.88   49.90
 -10  -1  10  192.28   40.50
 -10  -1  10  211.28   43.90
 -10  -1  10  185.28   44.80
 -10  -1  10  245.98   49.90
 -10  -1  10  186.78   45.80
 -10  -1  10  211.98   44.50
  10   1 -10  291.57   53.19
  10   1 -10  287.07   46.40
  10   1 -10  271.17   47.60
  10   1 -10  226.38   47.40
  10   1 -10  225.28   47.40
  10   1 -10  203.58   32.30
  10   1 -10  397.76   60.59
  10   1 -10  181.28   45.50
 -10  -1   9   22.00   15.70
 -10  -1   9   21.60   16.40
 -10  -1   9    2.30   12.10
 -10  -1   9   -1.60   14.30
 -10  -1   9   43.30   23.70
 -10  -1   9   16.60   15.60
 -10  -1   9    5.50   16.10
 -10  -1   9   12.20   16.60
 -10  -1   9   10.80   13.20
  10   1  -9   12.70   14.40
  10   1  -9  -13.00   11.40
  10   1  -9   10.40   14.10
  10   1  -9  -15.90   11.60
  10   1  -9   15.30    9.70
  10   1  -9    2.10   13.30
  10   1  -9    4.90   17.80
  10   1  -9    2.30   13.00
  10   1  -9    5.50   13.80
  10   1  -9   -2.10   15.30
 -10  -1   8  146.39   39.70
 -10  -1   8  106.19   34.20
 -10  -1   8  166.48   35.60
 -10  -1   8  172.18   36.30
 -10  -1   8  233.78   41.60
 -10  -1   8  279.47   51.39
  10   1  -8  174.48   38.10
  10   1  -8  208.88   43.30
  10   1  -8  230.28   28.30
  10   1  -8  306.77   54.39
  10   1  -8  166.98   38.70
  10   1  -8  325.87   50.09
  10   1  -8  279.97   43.40
  10   1  -8  245.38   46.90
  10   1  -8  269.77   51.19
 -10  -1   7   87.79   30.70
 -10  -1   7   39.50   21.20
 -10  -1   7  123.39   38.10
 -10  -1   7   88.59   24.70
 -10  -1   7   85.99   23.40
 -10  -1   7  118.09   35.80
 -10  -1   7   81.29   27.60
 -10  -1   7  130.39   33.60
 -10  -1   7   81.79   22.50
  10   1  -7   75.99   34.30
  10   1  -7  109.99   32.30
  10   1  -7   95.49   28.90
  10   1  -7   84.49   28.60
  10   1  -7   92.59   25.50
  10   1  -7  108.49   30.10
  10   1  -7   69.29   21.90
  10   1  -7   97.79   29.50
  10   1  -7   92.29   16.20
 -10  -1   6   79.79   25.90
 -10  -1   6   49.30   19.20
 -10  -1   6   65.29   20.40
 -10  -1   6   83.49   26.90
 -10  -1   6   85.99   27.60
 -10  -1   6   53.49   27.00
 -10  -1   6   86.49   27.60
 -10  -1   6   57.59   24.70
 -10  -1   6   80.29   23.60
  10   1  -6   68.09   24.70
  10   1  -6   86.19   25.00
  10   1  -6  127.49   36.10
  10   1  -6   58.39   22.80
  10   1  -6   38.90   21.10
  10   1  -6   57.39   25.90
  10   1  -6   85.69   24.20
  10   1  -6  105.49   30.00
 -10  -1   5  255.77   46.90
 -10  -1   5  274.37   47.00
 -10  -1   5  227.48   37.30
 -10  -1   5  199.48   40.70
 -10  -1   5  184.08   40.30
 -10  -1   5  225.18   46.60
 -10  -1   5  257.87   47.60
 -10  -1   5  325.47   51.69
  10   1  -5  278.67   43.10
  10   1  -5  286.57   44.90
  10   1  -5  256.87   41.60
  10   1  -5  233.78   44.30
  10   1  -5  244.88   45.60
  10   1  -5  331.47   49.50
  10   1  -5  284.37   50.19
  10   1  -5  390.26   57.69
 -10  -1   4  442.36   65.59
 -10  -1   4  468.55   65.99
 -10  -1   4  504.35   68.79
 -10  -1   4  428.66   66.39
 -10  -1   4  558.94   72.99
 -10  -1   4  565.14   54.59
 -10  -1   4  547.75   74.19
 -10  -1   4  455.95   58.89
  10   1  -4  490.55   67.29
  10   1  -4  472.75   65.79
  10   1  -4  498.35   63.89
  10   1  -4  585.94   57.89
  10   1  -4  587.84   59.59
  10   1  -4  536.35   77.79
  10   1  -4  423.56   63.99
  10   1  -4  649.83   71.69
  10   1  -4  455.25   66.59
 -10  -1   3  125.09   33.20
 -10  -1   3  159.58   32.90
 -10  -1   3  187.68   31.80
 -10  -1   3  130.69   31.50
 -10  -1   3  136.39   35.00
 -10  -1   3   85.79   23.30
 -10  -1   3  179.48   37.10
 -10  -1   3  157.28   40.70
  10   1  -3  134.09   33.20
  10   1  -3  100.39   29.70
  10   1  -3  160.88   32.10
  10   1  -3  202.68   36.30
  10   1  -3  200.18   41.40
  10   1  -3   97.49   25.00
  10   1  -3  130.49   35.80
  10   1  -3  149.09   33.10
 -10  -1   2  634.64   57.59
 -10  -1   2  585.64   73.39
 -10  -1   2  579.84   69.49
 -10  -1   2  515.85   48.00
 -10  -1   2  626.54   73.29
 -10  -1   2  523.95   72.99
 -10  -1   2  566.14   54.09
 -10  -1   2  596.64   71.19
  10   1  -2  618.14   61.49
  10   1  -2  622.54   57.49
  10   1  -2  538.75   75.29
  10   1  -2  548.55   65.69
  10   1  -2  614.44   73.59
  10   1  -2  533.35   71.39
  10   1  -2  470.05   68.39
  10   1  -2  619.74   74.59
 -10  -1   1 4370.76  313.47
 -10  -1   1 4413.66  335.97
 -10  -1   1 4713.93  332.27
 -10  -1   1 4299.57  322.37
 -10  -1   1 4405.66  331.67
 -10  -1   1 4227.08  333.97
 -10  -1   1 4469.95  335.07
 -10  -1   1 4104.19  325.87
  10   1  -1 4574.54  337.37
  10   1  -1 4670.03  323.77
  10   1  -1 4471.95  328.17
  10   1  -1 4451.85  331.77
  10   1  -1 4526.45  333.87
  10   1  -1 4333.47  333.47
  10   1  -1 4562.84  334.07
  10   1  -1 4393.16  328.57
 -10  -1   0  269.87   45.00
 -10  -1   0  277.77   46.30
 -10  -1   0  274.47   38.00
 -10  -1   0  249.88   41.50
 -10  -1   0  263.87   41.20
 -10  -1   0  205.18   41.50
 -10  -1   0  282.57   35.60
 -10  -1   0  283.67   39.20
  10   1   0  280.17   48.70
  10   1   0  340.57   50.19
  10   1   0  282.57   47.40
  10   1   0  204.08   38.80
  10   1   0  222.18   41.10
  10   1   0  280.07   44.60
  10   1   0  296.27   42.00
  10   1   0  278.77   26.50
  10   1   0  313.77   37.30
 -10  -1  -1  992.30   82.09
 -10  -1  -1  985.40   98.49
 -10  -1  -1  859.11   87.59
 -10  -1  -1  982.70   88.79
 -10  -1  -1  867.31   90.59
 -10  -1  -1  958.90   93.89
 -10  -1  -1 1016.80   92.29
 -10  -1  -1 1027.90   80.19
  10   1   1  965.60   94.69
  10   1   1 1117.69   81.79
  10   1   1 1140.29   91.99
  10   1   1 1013.90   92.39
  10   1   1 1012.40   87.99
  10   1   1  861.71   88.89
  10   1   1  900.71   86.49
  10   1   1 1092.09   79.29
  10   1   1 1056.89   93.79
 -10  -1  -2  609.74   65.39
 -10  -1  -2  521.85   69.09
 -10  -1  -2  576.34   61.99
 -10  -1  -2  589.64   71.89
 -10  -1  -2  617.04   80.29
 -10  -1  -2  588.74   61.39
 -10  -1  -2  649.64   65.29
  10   1   2  664.03   63.79
  10   1   2  668.23   80.89
  10   1   2  627.74   55.59
  10   1   2  770.92   69.99
  10   1   2  668.83   62.79
  10   1   2  683.63   63.29
  10   1   2  704.63   54.79
  10   1   2  662.83   66.09
 -10  -1  -3  263.27   48.80
 -10  -1  -3  365.56   53.49
 -10  -1  -3  504.85   53.19
 -10  -1  -3  420.66   53.69
 -10  -1  -3  477.85   50.99
 -10  -1  -3  336.97   48.90
 -10  -1  -3  327.87   51.49
  10   1   3  407.76   49.50
  10   1   3  349.67   49.70
  10   1   3  364.16   57.79
  10   1   3  335.37   49.10
  10   1   3  344.17   48.40
  10   1   3  371.26   52.29
  10   1   3  368.46   48.20
  10   1   3  408.76   51.79
 -10  -1  -4  735.73   77.59
 -10  -1  -4  908.91   73.19
 -10  -1  -4  781.12   98.19
 -10  -1  -4 1092.39   75.59
 -10  -1  -4  681.43   70.19
 -10  -1  -4  782.52   72.79
 -10  -1  -4  700.63   77.69
  10   1   4  787.22   73.79
  10   1   4  682.73   96.49
  10   1   4  748.13   74.89
  10   1   4  768.92   70.89
  10   1   4  777.22   73.69
 -10  -1  -5  321.77   48.90
 -10  -1  -5  278.87   38.30
 -10  -1  -5  363.76   35.40
 -10  -1  -5  243.38   36.40
 -10  -1  -5  270.97   47.40
 -10  -1  -5  253.67   51.29
  10   1   5  293.17   40.80
  10   1   5  297.87   40.60
  10   1   5  316.77   40.40
  10   1   5  259.57   41.60
  10   1   5  257.07   38.60
  10   1   5  282.67   46.70
 -10  -1  -6  522.55   59.29
 -10  -1  -6  469.05   40.10
 -10  -1  -6  303.67   53.09
 -10  -1  -6  386.36   39.80
  10   1   6  411.66   42.70
  10   1   6  400.36   64.49
  10   1   6  408.16   54.89
  10   1   6  385.46   65.19
  10   1   6  404.56   42.10
  10   1   6  380.16   37.60
  10   1   6  361.96   50.69
  10   1   6  375.36   47.40
 -10  -1  -7   31.60   22.60
 -10  -1  -7   32.80   20.60
  10   1   7   14.20    9.30
  10   1   7   22.70    9.50
  10   1   7    1.50   10.60
  10   1   7   26.00   18.10
  10   1   7   56.19   25.90
  10   1   7   19.60    8.90
 -10  -1  -8  129.39   39.50
  10   1   8  150.58   29.90
  10   1   8  149.99   20.50
  10   1   8  106.29   21.20
  10   1   8  184.98   40.90
  10   1   8  136.49   20.60
  10   1   8  154.48   28.90
 -10  -1  -9  121.89   37.50
  10   1   9  131.19   25.40
  10   1   9  146.99   24.70
  10   1   9  141.79   36.60
  10   1   9  124.29   26.70
 -11  -1  11  176.08   44.20
 -11  -1  11  188.18   40.50
 -11  -1  11  104.99   37.40
 -11  -1  11  113.59   32.90
 -11  -1  11  154.58   42.70
 -11  -1  11  145.19   37.20
 -11  -1  11  201.98   45.30
  11   1 -11   38.20   24.20
  11   1 -11   77.79   29.10
  11   1 -11  166.98   43.90
  11   1 -11  159.98   45.90
  11   1 -11  164.38   41.00
 -11  -1  10    4.70   11.50
 -11  -1  10   19.20   20.10
 -11  -1  10   -4.60   14.80
 -11  -1  10   -4.60    8.90
 -11  -1  10    5.70   14.40
 -11  -1  10   -5.20   13.40
  11   1 -10   38.50   25.90
  11   1 -10   17.10   19.70
  11   1 -10  -10.90    9.30
  11   1 -10   -2.40   23.40
  11   1 -10    0.20   13.20
  11   1 -10    4.00   10.30
  11   1 -10   34.60   23.60
 -11  -1   9   13.60   18.50
 -11  -1   9  -14.10   12.40
 -11  -1   9  -14.10   11.10
 -11  -1   9    3.10   14.20
 -11  -1   9    2.10   17.50
 -11  -1   9   16.00   15.40
 -11  -1   9  -12.30    9.30
  11   1  -9   10.70   17.20
  11   1  -9    7.40   16.50
  11   1  -9    0.00   13.60
  11   1  -9    8.90   12.80
  11   1  -9    0.60   11.80
  11   1  -9   -1.90   13.50
  11   1  -9   20.00   19.60
  11   1  -9  -13.90    9.30
 -11  -1   8   35.40   19.20
 -11  -1   8   35.10   21.50
 -11  -1   8   59.09   21.80
 -11  -1   8   72.29   27.90
 -11  -1   8   77.89   30.00
 -11  -1   8   54.79   24.20
 -11  -1   8  101.49   35.90
 -11  -1   8   75.79   30.40
 -11  -1   8   22.20   18.70
  11   1  -8   50.79   12.70
  11   1  -8   52.79   26.90
  11   1  -8   50.79   20.70
  11   1  -8   66.29   27.50
  11   1  -8   37.30   24.90
  11   1  -8   66.49   25.00
  11   1  -8   65.89   25.00
  11   1  -8   -2.00   15.40
  11   1  -8   65.89   30.40
 -11  -1   7  911.01   96.39
 -11  -1   7 1134.69  102.59
 -11  -1   7 1007.50  118.59
 -11  -1   7  788.42   86.69
 -11  -1   7  860.81  110.19
 -11  -1   7  888.01  108.09
 -11  -1   7 1129.09  102.09
 -11  -1   7  730.83   93.09
 -11  -1   7 1149.48   91.59
  11   1  -7 1193.78  140.19
[truncated: 3,390,960 more chars]
