# Supplementary material for: Triggering and Preventing Cyclization of o‐Amino‐Guanidinobenzenes to 2‐Amino‐Benzimidazoles
Source: Chemistry. 2025 Dec 12;32(2):e03147. doi: 10.1002/chem.202503147 (PMC12790309; doi:10.1002/chem.202503147)
Supplement: Supplementary file 2 — Supporting Information File 2: chem70511‐sup‐0002‐SuppMat.zip. [file CHEM-32-e03147-s001.zip › mo_2024_ch135_0ma.cif]

data_mo_2024_ch135_0ma

# 1. SUBMISSION DETAILS
 
_publ_contact_author
;
       Prof. Dr. Dr. Hans-Joerg Himmel
       Anorganisch-Chemisches Institut
       Ruprecht-Karls Universitaet Heidelberg
       Im Neuenheimer Feld 270
       69120 Heidelberg
       Germany
;
_publ_contact_author_phone        '049 6221 54-8446'
_publ_contact_author_fax          '049 6221 54-5707'
_publ_contact_author_email        'hans-jorg.himmel@aci.uni-heidelberg.de'
_publ_requested_journal           'Chem. Eur. J.'
_publ_requested_coeditor_name     
;
'Henel Carmen, Michel Edwin, Zeitler Devin, Huebner Olaf, Kaifer Elisabeth'
;    
#==============================================================================
 
# 2. TITLE AND AUTHOR LIST

_publ_section_title
;
   'Why, How and under which Circumstances do Redox-Active o-Guanidino-Amino-Benzenes 
Rearrange to 2-Amino-Benzimidazole Derivatives?'
;
_publ_section_abstract
;   
   'Why, How and under which Circumstances do Redox-Active o-Guanidino-Amino-Benzenes 
Rearrange to 2-Amino-Benzimidazole Derivatives?'
;

loop_
 _publ_author_name
     'Henel, Carmen'
     'Michel, Edwin'
     'Zeitler, Devin'
     'Huebner, Olaf'
     'Kaifer, Elisabeth'    
     'Himmel, Hans-Joerg' 

 _publ_author_address
;     Anorganisch-Chemisches Institut
      Ruprecht-Karls Universitaet Heidelberg
      Im Neuenheimer Feld 270
      69120 Heidelberg
      Bundesrepublik Deutschland
;
#==============================================================================

_audit_creation_date               2024-07-04
_audit_creation_method
;
Olex2 1.5
(compiled 2024.02.16 svn.r378c4104 for OlexSys, GUI svn.r6928)
;
_shelx_SHELXL_version_number       '2018/3'
_audit_contact_author_address      ?
_audit_contact_author_email        ?
_audit_contact_author_name         ''
_audit_contact_author_phone        ?
_publ_contact_author_id_orcid      ?
_publ_section_references
;
Dolomanov, O.V., Bourhis, L.J., Gildea, R.J, Howard, J.A.K. & Puschmann, H.
 (2009), J. Appl. Cryst. 42, 339-341.

Sheldrick, G.M. (2008). Acta Cryst. A64, 112-122.

Sheldrick, G.M. (2015). Acta Cryst. A71, 3-8.
;
_chemical_name_common              ?
_chemical_name_systematic          ?
_chemical_formula_moiety           'C21 H20 N4'
_chemical_formula_sum              'C21 H20 N4'
_chemical_formula_weight           328.41
_chemical_melting_point            ?
loop_
  _atom_type_symbol
  _atom_type_description
  _atom_type_scat_dispersion_real
  _atom_type_scat_dispersion_imag
  _atom_type_scat_source
 'C' 'C' 0.0033 0.0016 'International Tables Vol C Tables 4.2.6.8 and 6.1.1.4'
 'H' 'H' 0.0000 0.0000 'International Tables Vol C Tables 4.2.6.8 and 6.1.1.4'
 'N' 'N' 0.0061 0.0033 'International Tables Vol C Tables 4.2.6.8 and 6.1.1.4'

_shelx_space_group_comment
;
The symmetry employed for this shelxl refinement is uniquely defined
by the following loop, which should always be used as a source of
symmetry information in preference to the above space-group names.
They are only intended as comments.
;
_space_group_crystal_system        'monoclinic'
_space_group_IT_number             14
_space_group_name_H-M_alt          'P 1 21/c 1'
_space_group_name_Hall             '-P 2ybc'
loop_
  _space_group_symop_operation_xyz
 'x, y, z'
 '-x, y+1/2, -z+1/2'
 '-x, -y, -z'
 'x, -y-1/2, z-1/2'

_cell_length_a                     10.0614(5)
_cell_length_b                     14.4436(7)
_cell_length_c                     12.2939(7)
_cell_angle_alpha                  90
_cell_angle_beta                   106.868(2)
_cell_angle_gamma                  90
_cell_volume                       1709.72(15)
_cell_formula_units_Z              4
_cell_measurement_reflns_used      9690
_cell_measurement_temperature      100.00
_cell_measurement_theta_max        27.16
_cell_measurement_theta_min        2.54
_shelx_estimated_absorpt_T_max     ?
_shelx_estimated_absorpt_T_min     ?
_exptl_absorpt_coefficient_mu      0.078
_exptl_absorpt_correction_T_max    0.7455
_exptl_absorpt_correction_T_min    0.6904
_exptl_absorpt_correction_type     multi-scan
_exptl_absorpt_process_details
;
SADABS-2016/2 (Bruker,2016/2) was used for absorption correction.
wR2(int) was 0.1309 before and 0.0669 after correction.
The Ratio of minimum to maximum transmission is 0.9261.
The \l/2 correction factor is Not present.
;
_exptl_absorpt_special_details     ?
_exptl_crystal_colour              orange
_exptl_crystal_colour_primary      orange
_exptl_crystal_density_diffrn      1.276
_exptl_crystal_density_meas        ?
_exptl_crystal_density_method      ?
_exptl_crystal_description         block
_exptl_crystal_F_000               696
_exptl_crystal_size_max            0.39
_exptl_crystal_size_mid            0.37
_exptl_crystal_size_min            0.18
_exptl_transmission_factor_max     ?
_exptl_transmission_factor_min     ?
_diffrn_reflns_av_R_equivalents    0.0618
_diffrn_reflns_av_unetI/netI       0.0185
_diffrn_reflns_Laue_measured_fraction_full  0.999
_diffrn_reflns_Laue_measured_fraction_max  0.990
_diffrn_reflns_limit_h_max         12
_diffrn_reflns_limit_h_min         -12
_diffrn_reflns_limit_k_max         18
_diffrn_reflns_limit_k_min         -18
_diffrn_reflns_limit_l_max         15
_diffrn_reflns_limit_l_min         -15
_diffrn_reflns_number              99698
_diffrn_reflns_point_group_measured_fraction_full  0.999
_diffrn_reflns_point_group_measured_fraction_max  0.990
_diffrn_reflns_theta_full          25.242
_diffrn_reflns_theta_max           27.291
_diffrn_reflns_theta_min           2.115
_diffrn_ambient_temperature        100.00
_diffrn_detector                   'Bruker Photon III detector'
_diffrn_detector_type              'CPAD detector'
_diffrn_measured_fraction_theta_full  0.999
_diffrn_measured_fraction_theta_max  0.990
_diffrn_measurement_device         'three-circle diffractometer'
_diffrn_measurement_device_type    'Bruker D8-Venture Dual Source'
_diffrn_measurement_method         '\w and \f scans'
_diffrn_radiation_monochromator    'mirror optics'
_diffrn_radiation_probe            x-ray
_diffrn_radiation_type             MoK\a
_diffrn_radiation_wavelength       0.71073
_diffrn_source                     'microfocus sealed X-ray tube'
_diffrn_source_current             1.4
_diffrn_source_power               0.07
_diffrn_source_type                'Incoatec I\ms'
_diffrn_source_voltage             50.0
_diffrn_standards_number           0
_reflns_Friedel_coverage           0.000
_reflns_Friedel_fraction_full      .
_reflns_Friedel_fraction_max       .
_reflns_number_gt                  3367
_reflns_number_total               3802
_reflns_special_details
;
 Reflections were merged by SHELXL according to the crystal
 class for the calculation of statistics and refinement.
 
 _reflns_Friedel_fraction is defined as the number of unique
 Friedel pairs measured divided by the number that would be
 possible theoretically, ignoring centric projections and
 systematic absences.
;
_reflns_threshold_expression       'I > 2\s(I)'
_computing_cell_refinement         'SAINT V8.40B (Bruker, 2019)'
_computing_data_collection         'APEX 4 V2021.11-0 (Bruker, 2021)'
_computing_data_reduction          'SAINT V8.40B (Bruker, 2019)'
_computing_molecular_graphics      'Olex2 1.5 (Dolomanov et al., 2009)'
_computing_publication_material    'Olex2 1.5 (Dolomanov et al., 2009)'
_computing_structure_refinement    'XL  (Sheldrick, 2008)'
_computing_structure_solution      'SHELXT 2018/2 (Sheldrick, 2018)'
_refine_diff_density_max           0.325
_refine_diff_density_min           -0.289
_refine_diff_density_rms           0.049
_refine_ls_extinction_coef         .
_refine_ls_extinction_method       none
_refine_ls_goodness_of_fit_ref     1.046
_refine_ls_hydrogen_treatment      mixed
_refine_ls_matrix_type             full
_refine_ls_number_parameters       232
_refine_ls_number_reflns           3802
_refine_ls_number_restraints       0
_refine_ls_R_factor_all            0.0534
_refine_ls_R_factor_gt             0.0478
_refine_ls_restrained_S_all        1.046
_refine_ls_shift/su_max            0.000
_refine_ls_shift/su_mean           0.000
_refine_ls_structure_factor_coef   Fsqd
_refine_ls_weighting_details      
 'w=1/[\s^2^(Fo^2^)+(0.0675P)^2^+0.9742P] where P=(Fo^2^+2Fc^2^)/3'
_refine_ls_weighting_scheme        calc
_refine_ls_wR_factor_gt            0.1229
_refine_ls_wR_factor_ref           0.1271
_refine_special_details            ?
_olex2_refinement_description
;
1. Fixed Uiso
 At 1.2 times of:
  All C(H) groups
 At 1.5 times of:
  All C(H,H,H) groups
2.a Aromatic/amide H refined with riding coordinates:
 C3(H3), C4(H4A), C5(H5), C6(H6), C9(H9), C10(H10), C11(H11), C12(H12),
 C17(H17), C18(H18), C19(H19), C20(H20), C21(H21)
2.b Idealised Me refined as rotating group:
 C14(H14A,H14B,H14C), C15(H15A,H15B,H15C)
;
_atom_sites_solution_hydrogens     mixed
_atom_sites_solution_primary       dual
_atom_sites_solution_secondary     ?
loop_
  _atom_site_label
  _atom_site_type_symbol
  _atom_site_fract_x
  _atom_site_fract_y
  _atom_site_fract_z
  _atom_site_U_iso_or_equiv
  _atom_site_adp_type
  _atom_site_occupancy
  _atom_site_site_symmetry_order
  _atom_site_calc_flag
  _atom_site_refinement_flags_posn
  _atom_site_refinement_flags_adp
  _atom_site_refinement_flags_occupancy
  _atom_site_disorder_assembly
  _atom_site_disorder_group
 N1 N 0.43836(11) 0.27843(8) 0.34764(9) 0.0170(2) Uani 1 1 d . . . . .
 C1 C 0.35833(13) 0.20309(9) 0.36531(11) 0.0161(3) Uani 1 1 d . . . . .
 N2 N 0.50262(12) 0.35067(8) 0.53520(10) 0.0185(3) Uani 1 1 d . . . . .
 C2 C 0.22532(13) 0.19158(9) 0.28508(11) 0.0159(3) Uani 1 1 d . . . . .
 N3 N 0.61719(12) 0.38623(8) 0.41234(10) 0.0194(3) Uani 1 1 d . . . . .
 C3 C 0.15036(14) 0.11031(9) 0.28568(11) 0.0177(3) Uani 1 1 d . . . . .
 H3 H 0.063823 0.101263 0.229555 0.021 Uiso 1 1 calc R U . . .
 N4 N 0.18344(12) 0.26203(8) 0.20607(10) 0.0193(3) Uani 1 1 d . . . . .
 H4 H 0.251(2) 0.3044(14) 0.2063(16) 0.029(5) Uiso 1 1 d . . . . .
 C4 C 0.20086(14) 0.04255(9) 0.36737(12) 0.0201(3) Uani 1 1 d . . . . .
 H4A H 0.148120 -0.011920 0.367863 0.024 Uiso 1 1 calc R U . . .
 C5 C 0.32865(15) 0.05450(10) 0.44844(12) 0.0213(3) Uani 1 1 d . . . . .
 H5 H 0.362538 0.008835 0.505357 0.026 Uiso 1 1 calc R U . . .
 C6 C 0.40700(14) 0.13374(10) 0.44595(12) 0.0198(3) Uani 1 1 d . . . . .
 H6 H 0.495366 0.140598 0.500346 0.024 Uiso 1 1 calc R U . . .
 C7 C 0.51040(13) 0.33178(9) 0.42684(11) 0.0158(3) Uani 1 1 d . . . . .
 C8 C 0.60657(15) 0.41244(9) 0.58867(12) 0.0217(3) Uani 1 1 d . . . . .
 C9 C 0.64319(19) 0.44885(11) 0.69793(13) 0.0312(4) Uani 1 1 d . . . . .
 H9 H 0.592831 0.433991 0.750094 0.037 Uiso 1 1 calc R U . . .
 C10 C 0.7571(2) 0.50808(11) 0.72740(15) 0.0392(5) Uani 1 1 d . . . . .
 H10 H 0.785184 0.534352 0.801409 0.047 Uiso 1 1 calc R U . . .
 C11 C 0.83021(18) 0.52957(11) 0.65140(17) 0.0397(5) Uani 1 1 d . . . . .
 H11 H 0.907645 0.570126 0.674658 0.048 Uiso 1 1 calc R U . . .
 C12 C 0.79336(16) 0.49322(10) 0.54099(15) 0.0306(4) Uani 1 1 d . . . . .
 H12 H 0.843907 0.508088 0.488973 0.037 Uiso 1 1 calc R U . . .
 C13 C 0.67941(14) 0.43445(10) 0.51137(12) 0.0217(3) Uani 1 1 d . . . . .
 C14 C 0.39342(16) 0.32033(10) 0.58289(12) 0.0241(3) Uani 1 1 d . . . . .
 H14A H 0.309552 0.305832 0.521138 0.036 Uiso 1 1 calc R U . . .
 H14B H 0.372924 0.369765 0.630208 0.036 Uiso 1 1 calc R U . . .
 H14C H 0.424219 0.264952 0.629444 0.036 Uiso 1 1 calc R U . . .
 C15 C 0.66467(17) 0.38263(12) 0.31217(14) 0.0305(4) Uani 1 1 d . . . . .
 H15A H 0.755519 0.352137 0.330810 0.046 Uiso 1 1 calc R U . . .
 H15B H 0.672789 0.445693 0.285370 0.046 Uiso 1 1 calc R U . . .
 H15C H 0.597911 0.347624 0.252395 0.046 Uiso 1 1 calc R U . . .
 C16 C 0.05111(13) 0.28005(9) 0.13273(11) 0.0160(3) Uani 1 1 d . . . . .
 C17 C -0.07084(14) 0.26089(9) 0.16107(11) 0.0182(3) Uani 1 1 d . . . . .
 H17 H -0.066261 0.233167 0.232143 0.022 Uiso 1 1 calc R U . . .
 C18 C -0.19849(14) 0.28241(9) 0.08528(12) 0.0196(3) Uani 1 1 d . . . . .
 H18 H -0.281073 0.268569 0.104707 0.024 Uiso 1 1 calc R U . . .
 C19 C -0.20778(14) 0.32384(10) -0.01851(12) 0.0205(3) Uani 1 1 d . . . . .
 H19 H -0.295844 0.337332 -0.070456 0.025 Uiso 1 1 calc R U . . .
 C20 C -0.08629(15) 0.34530(10) -0.04535(11) 0.0211(3) Uani 1 1 d . . . . .
 H20 H -0.091300 0.375377 -0.115145 0.025 Uiso 1 1 calc R U . . .
 C21 C 0.04220(14) 0.32310(10) 0.02908(11) 0.0195(3) Uani 1 1 d . . . . .
 H21 H 0.124554 0.337253 0.009469 0.023 Uiso 1 1 calc R U . . .

loop_
  _atom_site_aniso_label
  _atom_site_aniso_U_11
  _atom_site_aniso_U_22
  _atom_site_aniso_U_33
  _atom_site_aniso_U_23
  _atom_site_aniso_U_13
  _atom_site_aniso_U_12
 N1 0.0154(5) 0.0219(6) 0.0133(5) 0.0005(4) 0.0036(4) -0.0010(4)
 C1 0.0158(6) 0.0191(6) 0.0151(6) -0.0014(5) 0.0075(5) 0.0003(5)
 N2 0.0212(6) 0.0190(5) 0.0141(5) 0.0011(4) 0.0032(4) 0.0026(4)
 C2 0.0169(6) 0.0189(6) 0.0132(6) -0.0007(5) 0.0067(5) 0.0016(5)
 N3 0.0166(5) 0.0208(6) 0.0203(6) 0.0010(4) 0.0046(4) -0.0012(4)
 C3 0.0167(6) 0.0197(6) 0.0167(6) -0.0028(5) 0.0051(5) -0.0006(5)
 N4 0.0158(5) 0.0218(6) 0.0187(6) 0.0042(5) 0.0025(4) -0.0047(4)
 C4 0.0220(7) 0.0153(6) 0.0248(7) -0.0006(5) 0.0100(6) 0.0010(5)
 C5 0.0223(7) 0.0190(7) 0.0229(7) 0.0050(5) 0.0075(5) 0.0058(5)
 C6 0.0154(6) 0.0242(7) 0.0187(6) 0.0018(5) 0.0032(5) 0.0041(5)
 C7 0.0138(6) 0.0180(6) 0.0144(6) 0.0043(5) 0.0024(5) 0.0038(5)
 C8 0.0245(7) 0.0155(6) 0.0192(7) 0.0013(5) -0.0028(5) 0.0062(5)
 C9 0.0453(9) 0.0211(7) 0.0190(7) -0.0008(6) -0.0035(6) 0.0090(7)
 C10 0.0522(11) 0.0198(7) 0.0288(8) -0.0055(6) -0.0147(8) 0.0076(7)
 C11 0.0305(8) 0.0173(7) 0.0523(11) -0.0052(7) -0.0180(8) 0.0019(6)
 C12 0.0208(7) 0.0183(7) 0.0451(10) 0.0015(6) -0.0023(7) 0.0008(5)
 C13 0.0186(6) 0.0165(6) 0.0244(7) 0.0010(5) -0.0025(5) 0.0038(5)
 C14 0.0322(8) 0.0240(7) 0.0199(7) 0.0069(5) 0.0134(6) 0.0062(6)
 C15 0.0298(8) 0.0365(9) 0.0311(8) -0.0001(7) 0.0181(7) -0.0077(7)
 C16 0.0175(6) 0.0150(6) 0.0148(6) -0.0019(5) 0.0035(5) -0.0011(5)
 C17 0.0219(7) 0.0175(6) 0.0162(6) 0.0012(5) 0.0071(5) -0.0010(5)
 C18 0.0164(6) 0.0178(6) 0.0255(7) -0.0015(5) 0.0075(5) -0.0018(5)
 C19 0.0180(6) 0.0207(7) 0.0196(7) -0.0026(5) 0.0004(5) 0.0028(5)
 C20 0.0260(7) 0.0234(7) 0.0136(6) 0.0017(5) 0.0053(5) 0.0038(5)
 C21 0.0193(6) 0.0231(7) 0.0181(6) 0.0015(5) 0.0084(5) 0.0001(5)

_geom_special_details
;
 All esds (except the esd in the dihedral angle between two l.s. planes)
 are estimated using the full covariance matrix.  The cell esds are taken
 into account individually in the estimation of esds in distances, angles
 and torsion angles; correlations between esds in cell parameters are only
 used when they are defined by crystal symmetry.  An approximate (isotropic)
 treatment of cell esds is used for estimating esds involving l.s. planes.
;
loop_
  _geom_bond_atom_site_label_1
  _geom_bond_atom_site_label_2
  _geom_bond_distance
  _geom_bond_site_symmetry_2
  _geom_bond_publ_flag
 N1 C1 1.4075(17) . ?
 N1 C7 1.2875(18) . ?
 C1 C2 1.4232(18) . ?
 C1 C6 1.3944(19) . ?
 N2 C7 1.3842(17) . ?
 N2 C8 1.3867(18) . ?
 N2 C14 1.4549(18) . ?
 C2 C3 1.3965(19) . ?
 C2 N4 1.3853(17) . ?
 N3 C7 1.3841(17) . ?
 N3 C13 1.3844(18) . ?
 N3 C15 1.4454(19) . ?
 C3 H3 0.9500 . ?
 C3 C4 1.3887(19) . ?
 N4 H4 0.91(2) . ?
 N4 C16 1.3988(17) . ?
 C4 H4A 0.9500 . ?
 C4 C5 1.390(2) . ?
 C5 H5 0.9500 . ?
 C5 C6 1.395(2) . ?
 C6 H6 0.9500 . ?
 C8 C9 1.389(2) . ?
 C8 C13 1.395(2) . ?
 C9 H9 0.9500 . ?
 C9 C10 1.391(3) . ?
 C10 H10 0.9500 . ?
 C10 C11 1.382(3) . ?
 C11 H11 0.9500 . ?
 C11 C12 1.401(3) . ?
 C12 H12 0.9500 . ?
 C12 C13 1.388(2) . ?
 C14 H14A 0.9800 . ?
 C14 H14B 0.9800 . ?
 C14 H14C 0.9800 . ?
 C15 H15A 0.9800 . ?
 C15 H15B 0.9800 . ?
 C15 H15C 0.9800 . ?
 C16 C17 1.3970(19) . ?
 C16 C21 1.3972(18) . ?
 C17 H17 0.9500 . ?
 C17 C18 1.3856(19) . ?
 C18 H18 0.9500 . ?
 C18 C19 1.388(2) . ?
 C19 H19 0.9500 . ?
 C19 C20 1.390(2) . ?
 C20 H20 0.9500 . ?
 C20 C21 1.3874(19) . ?
 C21 H21 0.9500 . ?

loop_
  _geom_angle_atom_site_label_1
  _geom_angle_atom_site_label_2
  _geom_angle_atom_site_label_3
  _geom_angle
  _geom_angle_site_symmetry_1
  _geom_angle_site_symmetry_3
  _geom_angle_publ_flag
 C7 N1 C1 124.59(11) . . ?
 N1 C1 C2 116.64(11) . . ?
 C6 C1 N1 124.51(12) . . ?
 C6 C1 C2 118.32(12) . . ?
 C7 N2 C8 109.72(12) . . ?
 C7 N2 C14 126.07(12) . . ?
 C8 N2 C14 123.82(12) . . ?
 C3 C2 C1 119.69(12) . . ?
 N4 C2 C1 115.70(12) . . ?
 N4 C2 C3 124.50(12) . . ?
 C7 N3 C13 110.03(12) . . ?
 C7 N3 C15 123.37(12) . . ?
 C13 N3 C15 126.19(12) . . ?
 C2 C3 H3 119.6 . . ?
 C4 C3 C2 120.75(12) . . ?
 C4 C3 H3 119.6 . . ?
 C2 N4 H4 114.6(12) . . ?
 C2 N4 C16 128.87(12) . . ?
 C16 N4 H4 116.3(12) . . ?
 C3 C4 H4A 120.0 . . ?
 C3 C4 C5 119.95(13) . . ?
 C5 C4 H4A 120.0 . . ?
 C4 C5 H5 120.1 . . ?
 C4 C5 C6 119.81(13) . . ?
 C6 C5 H5 120.1 . . ?
 C1 C6 C5 121.39(13) . . ?
 C1 C6 H6 119.3 . . ?
 C5 C6 H6 119.3 . . ?
 N1 C7 N2 132.00(12) . . ?
 N1 C7 N3 122.04(12) . . ?
 N2 C7 N3 105.95(11) . . ?
 N2 C8 C9 130.84(15) . . ?
 N2 C8 C13 107.27(12) . . ?
 C9 C8 C13 121.88(15) . . ?
 C8 C9 H9 121.6 . . ?
 C8 C9 C10 116.87(17) . . ?
 C10 C9 H9 121.6 . . ?
 C9 C10 H10 119.3 . . ?
 C11 C10 C9 121.47(16) . . ?
 C11 C10 H10 119.3 . . ?
 C10 C11 H11 119.1 . . ?
 C10 C11 C12 121.84(16) . . ?
 C12 C11 H11 119.1 . . ?
 C11 C12 H12 121.6 . . ?
 C13 C12 C11 116.73(17) . . ?
 C13 C12 H12 121.6 . . ?
 N3 C13 C8 106.95(12) . . ?
 N3 C13 C12 131.83(15) . . ?
 C12 C13 C8 121.21(14) . . ?
 N2 C14 H14A 109.5 . . ?
 N2 C14 H14B 109.5 . . ?
 N2 C14 H14C 109.5 . . ?
 H14A C14 H14B 109.5 . . ?
 H14A C14 H14C 109.5 . . ?
 H14B C14 H14C 109.5 . . ?
 N3 C15 H15A 109.5 . . ?
 N3 C15 H15B 109.5 . . ?
 N3 C15 H15C 109.5 . . ?
 H15A C15 H15B 109.5 . . ?
 H15A C15 H15C 109.5 . . ?
 H15B C15 H15C 109.5 . . ?
 C17 C16 N4 122.89(12) . . ?
 C17 C16 C21 119.15(12) . . ?
 C21 C16 N4 117.89(12) . . ?
 C16 C17 H17 120.1 . . ?
 C18 C17 C16 119.85(12) . . ?
 C18 C17 H17 120.1 . . ?
 C17 C18 H18 119.4 . . ?
 C17 C18 C19 121.13(12) . . ?
 C19 C18 H18 119.4 . . ?
 C18 C19 H19 120.5 . . ?
 C18 C19 C20 119.02(12) . . ?
 C20 C19 H19 120.5 . . ?
 C19 C20 H20 119.8 . . ?
 C21 C20 C19 120.47(12) . . ?
 C21 C20 H20 119.8 . . ?
 C16 C21 H21 119.8 . . ?
 C20 C21 C16 120.35(12) . . ?
 C20 C21 H21 119.8 . . ?

loop_
  _geom_torsion_atom_site_label_1
  _geom_torsion_atom_site_label_2
  _geom_torsion_atom_site_label_3
  _geom_torsion_atom_site_label_4
  _geom_torsion
  _geom_torsion_site_symmetry_1
  _geom_torsion_site_symmetry_2
  _geom_torsion_site_symmetry_3
  _geom_torsion_site_symmetry_4
  _geom_torsion_publ_flag
 N1 C1 C2 C3 169.15(12) . . . . ?
 N1 C1 C2 N4 -7.06(17) . . . . ?
 N1 C1 C6 C5 -170.97(13) . . . . ?
 C1 N1 C7 N2 -21.1(2) . . . . ?
 C1 N1 C7 N3 160.60(12) . . . . ?
 C1 C2 C3 C4 3.34(19) . . . . ?
 C1 C2 N4 C16 -165.96(13) . . . . ?
 N2 C8 C9 C10 178.11(14) . . . . ?
 N2 C8 C13 N3 0.57(15) . . . . ?
 N2 C8 C13 C12 -178.10(12) . . . . ?
 C2 C1 C6 C5 0.4(2) . . . . ?
 C2 C3 C4 C5 -1.2(2) . . . . ?
 C2 N4 C16 C17 32.6(2) . . . . ?
 C2 N4 C16 C21 -150.49(14) . . . . ?
 C3 C2 N4 C16 18.0(2) . . . . ?
 C3 C4 C5 C6 -1.3(2) . . . . ?
 N4 C2 C3 C4 179.19(12) . . . . ?
 N4 C16 C17 C18 178.57(12) . . . . ?
 N4 C16 C21 C20 -177.93(12) . . . . ?
 C4 C5 C6 C1 1.7(2) . . . . ?
 C6 C1 C2 C3 -2.86(18) . . . . ?
 C6 C1 C2 N4 -179.07(12) . . . . ?
 C7 N1 C1 C2 138.29(13) . . . . ?
 C7 N1 C1 C6 -50.2(2) . . . . ?
 C7 N2 C8 C9 -177.42(14) . . . . ?
 C7 N2 C8 C13 1.30(15) . . . . ?
 C7 N3 C13 C8 -2.24(15) . . . . ?
 C7 N3 C13 C12 176.22(14) . . . . ?
 C8 N2 C7 N1 178.86(14) . . . . ?
 C8 N2 C7 N3 -2.63(14) . . . . ?
 C8 C9 C10 C11 0.0(2) . . . . ?
 C9 C8 C13 N3 179.43(13) . . . . ?
 C9 C8 C13 C12 0.8(2) . . . . ?
 C9 C10 C11 C12 0.2(2) . . . . ?
 C10 C11 C12 C13 0.1(2) . . . . ?
 C11 C12 C13 N3 -178.83(14) . . . . ?
 C11 C12 C13 C8 -0.5(2) . . . . ?
 C13 N3 C7 N1 -178.30(12) . . . . ?
 C13 N3 C7 N2 3.00(14) . . . . ?
 C13 C8 C9 C10 -0.5(2) . . . . ?
 C14 N2 C7 N1 -8.1(2) . . . . ?
 C14 N2 C7 N3 170.45(12) . . . . ?
 C14 N2 C8 C9 9.3(2) . . . . ?
 C14 N2 C8 C13 -171.96(12) . . . . ?
 C15 N3 C7 N1 -5.3(2) . . . . ?
 C15 N3 C7 N2 176.03(13) . . . . ?
 C15 N3 C13 C8 -175.03(13) . . . . ?
 C15 N3 C13 C12 3.4(2) . . . . ?
 C16 C17 C18 C19 -0.7(2) . . . . ?
 C17 C16 C21 C20 -0.9(2) . . . . ?
 C17 C18 C19 C20 -1.1(2) . . . . ?
 C18 C19 C20 C21 1.9(2) . . . . ?
 C19 C20 C21 C16 -0.9(2) . . . . ?
 C21 C16 C17 C18 1.7(2) . . . . ?

_shelx_res_file
;
TITL mo_2024_ch135_0ma_a.res in P2(1)/c
    mo_2024_ch135_0ma.res
    created by SHELXL-2018/3 at 13:53:57 on 04-Jul-2024
REM Old TITL mo_2024_ch135_0ma in P2(1)/c
REM SHELXT solution in P2(1)/c: R1 0.130, Rweak 0.005, Alpha 0.028
REM <I/s> 0.678 for 155 systematic absences, Orientation as input
REM Formula found by SHELXT: C21 N4
CELL 0.71073 10.0614 14.4436 12.2939 90 106.868 90
ZERR 4 0.0005 0.0007 0.0007 0 0.002 0
LATT 1
SYMM -X,0.5+Y,0.5-Z
SFAC C H N
UNIT 84 80 16

L.S. 10
PLAN  20 0 0
TEMP -173.15
CONF
BOND
list 4
fmap 2
MORE -1
ACTA
BOND $H
REM <olex2.extras>
REM <HklSrc "%.\\mo_2024_ch135_0ma.hkl">
REM </olex2.extras>

WGHT    0.067500    0.974200
FVAR       0.94713
N1    3    0.438364    0.278429    0.347640    11.00000    0.01535    0.02186 =
         0.01332    0.00053    0.00360   -0.00098
C1    1    0.358330    0.203094    0.365308    11.00000    0.01584    0.01910 =
         0.01515   -0.00141    0.00750    0.00027
N2    3    0.502618    0.350665    0.535200    11.00000    0.02122    0.01897 =
         0.01410    0.00106    0.00322    0.00264
C2    1    0.225317    0.191579    0.285079    11.00000    0.01693    0.01895 =
         0.01319   -0.00069    0.00669    0.00162
N3    3    0.617189    0.386234    0.412345    11.00000    0.01663    0.02081 =
         0.02025    0.00096    0.00464   -0.00115
C3    1    0.150356    0.110306    0.285677    11.00000    0.01674    0.01973 =
         0.01674   -0.00283    0.00508   -0.00058
AFIX  43
H3    2    0.063823    0.101263    0.229555    11.00000   -1.20000
AFIX   0
N4    3    0.183442    0.262032    0.206068    11.00000    0.01580    0.02182 =
         0.01875    0.00418    0.00250   -0.00471
H4    2    0.250517    0.304405    0.206329    11.00000    0.02949
C4    1    0.200861    0.042552    0.367372    11.00000    0.02203    0.01532 =
         0.02483   -0.00063    0.00996    0.00100
AFIX  43
H4A   2    0.148120   -0.011920    0.367863    11.00000   -1.20000
AFIX   0
C5    1    0.328655    0.054499    0.448435    11.00000    0.02234    0.01905 =
         0.02294    0.00500    0.00746    0.00577
AFIX  43
H5    2    0.362538    0.008835    0.505357    11.00000   -1.20000
AFIX   0
C6    1    0.406996    0.133741    0.445950    11.00000    0.01537    0.02422 =
         0.01870    0.00175    0.00318    0.00407
AFIX  43
H6    2    0.495366    0.140598    0.500346    11.00000   -1.20000
AFIX   0
C7    1    0.510404    0.331779    0.426836    11.00000    0.01379    0.01805 =
         0.01438    0.00432    0.00245    0.00377
C8    1    0.606568    0.412438    0.588667    11.00000    0.02451    0.01553 =
         0.01918    0.00132   -0.00281    0.00618
C9    1    0.643189    0.448847    0.697935    11.00000    0.04533    0.02109 =
         0.01904   -0.00080   -0.00352    0.00904
AFIX  43
H9    2    0.592831    0.433991    0.750094    11.00000   -1.20000
AFIX   0
C10   1    0.757069    0.508085    0.727397    11.00000    0.05222    0.01976 =
         0.02885   -0.00547   -0.01473    0.00761
AFIX  43
H10   2    0.785184    0.534352    0.801409    11.00000   -1.20000
AFIX   0
C11   1    0.830213    0.529574    0.651396    11.00000    0.03048    0.01732 =
         0.05228   -0.00525   -0.01804    0.00192
AFIX  43
H11   2    0.907645    0.570126    0.674658    11.00000   -1.20000
AFIX   0
C12   1    0.793360    0.493223    0.540993    11.00000    0.02080    0.01829 =
         0.04515    0.00153   -0.00226    0.00079
AFIX  43
H12   2    0.843907    0.508088    0.488973    11.00000   -1.20000
AFIX   0
C13   1    0.679408    0.434448    0.511371    11.00000    0.01855    0.01654 =
         0.02438    0.00101   -0.00247    0.00378
C14   1    0.393417    0.320328    0.582889    11.00000    0.03221    0.02404 =
         0.01988    0.00688    0.01343    0.00621
AFIX 137
H14A  2    0.309552    0.305832    0.521138    11.00000   -1.50000
H14B  2    0.372924    0.369765    0.630208    11.00000   -1.50000
H14C  2    0.424219    0.264952    0.629444    11.00000   -1.50000
AFIX   0
C15   1    0.664675    0.382632    0.312165    11.00000    0.02981    0.03653 =
         0.03106   -0.00010    0.01808   -0.00766
AFIX 137
H15A  2    0.755519    0.352137    0.330810    11.00000   -1.50000
H15B  2    0.672789    0.445693    0.285370    11.00000   -1.50000
H15C  2    0.597911    0.347624    0.252395    11.00000   -1.50000
AFIX   0
C16   1    0.051106    0.280049    0.132732    11.00000    0.01749    0.01499 =
         0.01484   -0.00191    0.00350   -0.00111
C17   1   -0.070841    0.260888    0.161072    11.00000    0.02185    0.01746 =
         0.01624    0.00118    0.00714   -0.00104
AFIX  43
H17   2   -0.066261    0.233167    0.232143    11.00000   -1.20000
AFIX   0
C18   1   -0.198492    0.282410    0.085282    11.00000    0.01641    0.01779 =
         0.02546   -0.00153    0.00749   -0.00178
AFIX  43
H18   2   -0.281073    0.268569    0.104707    11.00000   -1.20000
AFIX   0
C19   1   -0.207781    0.323837   -0.018510    11.00000    0.01804    0.02067 =
         0.01955   -0.00264    0.00036    0.00281
AFIX  43
H19   2   -0.295844    0.337332   -0.070456    11.00000   -1.20000
AFIX   0
C20   1   -0.086293    0.345300   -0.045346    11.00000    0.02604    0.02344 =
         0.01361    0.00174    0.00529    0.00384
AFIX  43
H20   2   -0.091300    0.375377   -0.115145    11.00000   -1.20000
AFIX   0
C21   1    0.042196    0.323103    0.029082    11.00000    0.01928    0.02306 =
         0.01805    0.00154    0.00842    0.00010
AFIX  43
H21   2    0.124554    0.337253    0.009469    11.00000   -1.20000
AFIX   0
HKLF 4


REM  mo_2024_ch135_0ma_a.res in P2(1)/c
REM wR2 = 0.127139, GooF = S = 1.04604, Restrained GooF = 1.04604 for all data
REM R1 = 0.047772 for 3367 Fo > 4sig(Fo) and 0.053421 for all 3802 data
REM 232 parameters refined using 0 restraints

END

WGHT      0.0675      0.9743

REM Highest difference peak  0.325,  deepest hole -0.289,  1-sigma level  0.049
Q1    1   0.2792  0.2049  0.3407  11.00000  0.05    0.33
Q2    1   0.3009  0.1903  0.3177  11.00000  0.05    0.32
Q3    1  -0.0078  0.2876  0.1605  11.00000  0.05    0.31
Q4    1   0.6641  0.4125  0.5617  11.00000  0.05    0.31
Q5    1   0.7582  0.4030  0.3375  11.00000  0.05    0.30
Q6    1  -0.0040  0.2503  0.1387  11.00000  0.05    0.30
Q7    1   0.5776  0.3508  0.4219  11.00000  0.05    0.29
Q8    1   0.7266  0.4718  0.5189  11.00000  0.05    0.28
Q9    1   0.6003  0.4052  0.2544  11.00000  0.05    0.28
Q10   1   0.6798  0.3177  0.2933  11.00000  0.05    0.28
Q11   1   0.7159  0.4633  0.7044  11.00000  0.05    0.27
Q12   1   0.8383  0.4991  0.6022  11.00000  0.05    0.27
Q13   1   0.5062  0.3395  0.4822  11.00000  0.05    0.27
Q14   1   0.0451  0.2927  0.0765  11.00000  0.05    0.27
Q15   1   0.5419  0.3750  0.4029  11.00000  0.05    0.27
Q16   1   0.7528  0.4427  0.5363  11.00000  0.05    0.26
Q17   1  -0.1462  0.3101 -0.0318  11.00000  0.05    0.26
Q18   1   0.2837  0.0501  0.3849  11.00000  0.05    0.26
Q19   1  -0.1462  0.3528 -0.0157  11.00000  0.05    0.25
Q20   1   0.6675  0.4137  0.4579  11.00000  0.05    0.25
;
_shelx_res_checksum                92448
_shelx_hkl_file
;
   1   0   0 3244.48  151.58
   2   0   0 2035.30   97.59
   2   0   0 2048.90   97.99
   2   0   0 2183.28   99.19
   2   0   0 2136.69   99.79
   2   0   0 2046.40   98.09
  -2   0   0 2157.88   99.69
  -2   0   0 2076.29   97.59
  -2   0   0 2116.79   99.19
  -2   0   0 2045.30   97.99
   3   0   0  488.45   25.30
   3   0   0  484.95   24.70
   3   0   0  519.25   28.60
   3   0   0  530.95   25.50
   3   0   0  531.45   27.40
   3   0   0  500.45   25.40
  -3   0   0  515.45   27.90
  -3   0   0  523.05   25.40
  -3   0   0  481.45   27.10
  -3   0   0  558.04   25.10
  -3   0   0  528.05   25.80
  -3   0   0  489.05   25.40
   4   0   0 1280.07   66.19
   4   0   0 1220.78   62.89
   4   0   0 1272.37   61.79
   4   0   0 1416.16   63.49
   4   0   0 1236.88   62.19
   4   0   0 1261.57   64.49
  -4   0   0 1298.97   64.59
  -4   0   0 1505.15   68.79
  -4   0   0 1221.98   61.99
  -4   0   0 1270.87   61.89
  -4   0   0 1263.97   61.19
  -4   0   0 1306.97   62.09
  -4   0   0 1289.67   62.09
  -4   0   0 1296.27   61.99
   5   0   0 3061.69  146.59
   5   0   0 3176.08  148.39
   5   0   0 3018.10  143.09
   5   0   0 3016.20  144.29
   5   0   0 3047.40  144.19
   5   0   0 2982.70  144.19
  -5   0   0 3024.10  143.99
  -5   0   0 3200.98  146.99
  -5   0   0 3031.60  147.29
  -5   0   0 3018.80  143.89
  -5   0   0 3054.49  142.99
  -5   0   0 3014.80  144.29
  -5   0   0 3091.09  144.19
  -5   0   0 3071.19  144.09
  -5   0   0 2994.20  143.69
   6   0   0  360.96   28.00
   6   0   0  397.26   20.40
   6   0   0  391.86   22.10
   6   0   0  396.16   25.90
   6   0   0  413.66   21.90
   6   0   0  378.76   21.80
  -6   0   0  380.36   21.80
  -6   0   0  372.76   26.50
  -6   0   0  395.56   21.70
  -6   0   0  404.06   25.70
  -6   0   0  371.36   21.20
  -6   0   0  383.66   21.70
  -6   0   0  401.86   20.20
   7   0   0 3942.91  179.98
   7   0   0 3829.22  181.68
   7   0   0 3878.11  186.08
   7   0   0 3898.71  181.48
   7   0   0 3971.00  184.58
   7   0   0 3762.12  181.38
  -7   0   0 3841.12  179.78
  -7   0   0 3888.61  181.38
  -7   0   0 3733.43  180.68
  -7   0   0 3918.51  184.78
  -7   0   0 3836.52  181.08
  -7   0   0 3771.82  181.48
  -7   0   0 3782.62  181.28
  -7   0   0 3719.73  184.78
  -7   0   0 3687.93  180.38
   8   0   0  334.47   31.50
   8   0   0  350.76   21.80
   8   0   0  334.27   21.60
   8   0   0  354.66   19.80
   8   0   0  327.07   26.90
   8   0   0  330.77   22.00
  -8   0   0  342.17   20.60
  -8   0   0  360.06   21.50
  -8   0   0  377.96   27.20
  -8   0   0  334.87   21.10
  -8   0   0  355.36   20.90
  -8   0   0  335.97   21.70
  -8   0   0  351.86   19.30
  -8   0   0  341.77   27.40
  -8   0   0  357.66   21.70
   9   0   0  189.48   13.40
   9   0   0  207.88   16.50
   9   0   0  216.88   25.60
   9   0   0  184.68   15.50
   9   0   0  168.28   15.30
   9   0   0  150.98   18.80
  -9   0   0  212.28   16.00
  -9   0   0  186.58   12.70
  -9   0   0  177.38   13.90
  -9   0   0  187.28   21.90
  -9   0   0  203.58   15.80
  -9   0   0  178.58   14.70
  -9   0   0  181.98   14.40
  -9   0   0  163.48   19.10
  -9   0   0  198.08   15.90
  10   0   0  153.88   22.10
  10   0   0  187.48   16.20
  10   0   0  149.29   15.40
  10   0   0  157.68   18.90
  10   0   0  174.48   13.50
  10   0   0  189.68   16.50
 -10   0   0  179.98   12.80
 -10   0   0  165.28   15.80
 -10   0   0  166.78   20.10
 -10   0   0  194.08   14.80
 -10   0   0  157.88   19.00
 -10   0   0  157.68   15.50
 -10   0   0  186.88   14.30
 -10   0   0  179.58   13.70
 -10   0   0  176.98   16.40
  11   0   0  248.88   34.00
  11   0   0  282.37   21.70
  11   0   0  341.67   22.60
  11   0   0  210.58   28.60
  11   0   0  300.87   19.40
  11   0   0  282.07   22.30
 -11   0   0  244.18   17.10
 -11   0   0  243.78   19.00
 -11   0   0  306.17   22.40
 -11   0   0  210.08   19.50
 -11   0   0  285.87   28.50
 -11   0   0  278.87   28.70
 -11   0   0  264.27   26.00
  12   0   0   12.10   15.80
  12   0   0    3.90    6.80
  12   0   0   11.10    7.90
  12   0   0   -0.50    7.90
 -12   0   0   -0.60    7.10
 -12   0   0   -2.90    8.10
 -12   0   0    4.90    5.90
 -12   0   0    0.70   13.30
 -12   0   0   10.80    7.60
 -12   0   1  -10.70    5.30
 -12   0   1  -18.70    6.90
 -12   0   1   -1.00   10.90
 -12   0   1  -13.20    7.20
 -12   0   1    6.40    7.30
 -12   0   1   -3.20    5.00
 -12   0   1  -11.60   10.30
  12   0  -1   18.80   13.40
  12   0  -1  -11.90    6.50
  12   0  -1    7.80    6.80
  12   0  -1   -6.50    5.50
  12   0  -1   15.00    8.70
  12   0  -1   22.10   19.30
  12   0  -1   -3.90    8.20
  12   0  -1   -6.40    7.80
 -11   0   1    1.40   10.40
 -11   0   1   -5.20    5.80
 -11   0   1   -3.40    4.80
 -11   0   1    1.00    4.30
 -11   0   1   -0.80    7.00
 -11   0   1   -2.80    7.30
 -11   0   1   18.80   11.70
  11   0  -1    0.40    7.90
  11   0  -1    1.50    8.30
  11   0  -1    2.30    5.20
  11   0  -1   -0.90    6.30
  11   0  -1    1.40    6.60
  11   0  -1    2.60   15.00
  11   0  -1   -9.50   11.30
  11   0  -1    4.50    7.70
 -10   0   1   -1.60   10.40
 -10   0   1    4.90    6.20
 -10   0   1   -8.10    5.00
 -10   0   1   -2.40    4.50
 -10   0   1   -6.90    5.30
 -10   0   1   -2.60    3.50
 -10   0   1    1.80    8.90
  10   0  -1   -7.90   10.30
  10   0  -1    3.60    5.90
  10   0  -1   -0.80    5.80
  10   0  -1   -4.50    5.20
  10   0  -1    1.70    5.10
  10   0  -1  -12.60   13.70
  -9   0   1    1.00    4.20
  -9   0   1    2.50    3.60
  -9   0   1   -2.50    5.60
  -9   0   1    6.40    5.30
  -9   0   1   -3.10    8.40
  -9   0   1   -5.60    4.80
   9   0  -1   -6.90    6.50
   9   0  -1    1.20   15.70
   9   0  -1    1.30    6.10
   9   0  -1   -0.50    6.20
   9   0  -1    3.40   10.50
   9   0  -1   -0.80    4.80
  -8   0   1    3.40    4.30
  -8   0   1    1.80    4.80
  -8   0   1   13.00    8.60
  -8   0   1    1.60    3.20
  -8   0   1    5.40    4.90
  -8   0   1   -0.30    8.10
  -8   0   1   -3.10    3.90
  -8   0   1    1.60    3.80
  -8   0   1   -3.40    4.50
   8   0  -1    8.80   10.40
   8   0  -1    0.10    5.30
   8   0  -1   -0.20    5.10
   8   0  -1   -1.10    4.30
   8   0  -1   -1.60    5.10
   8   0  -1   -8.30   13.40
  -7   0   1    2.70    7.50
  -7   0   1    2.10    3.80
  -7   0   1    5.20    3.00
  -7   0   1    1.60    3.50
  -7   0   1    4.00    4.00
  -7   0   1    3.70    3.90
  -7   0   1    3.90    4.00
  -7   0   1    4.70    3.80
  -7   0   1    4.40    7.20
   7   0  -1   -2.70   10.30
   7   0  -1   -4.00    7.90
   7   0  -1    2.10    3.40
   7   0  -1    3.40    4.60
   7   0  -1   -2.50    4.00
   7   0  -1   -0.50    4.30
  -6   0   1   -0.70    3.40
  -6   0   1    3.00    6.40
  -6   0   1   -3.00    3.30
  -6   0   1    0.90    3.40
  -6   0   1    5.20    7.30
  -6   0   1   -0.10    2.30
  -6   0   1    0.00    3.90
  -6   0   1    1.10    3.10
   6   0  -1    3.10    4.10
   6   0  -1    0.40    7.20
   6   0  -1   -0.90    3.00
   6   0  -1    2.90    4.10
   6   0  -1   -3.60    3.90
   6   0  -1    2.60   10.50
  -5   0   1    1.70    4.40
  -5   0   1    0.10    7.50
  -5   0   1   -1.00    3.30
  -5   0   1    1.20    4.10
  -5   0   1    5.20    4.10
  -5   0   1    5.00    7.60
  -5   0   1   -0.80    2.60
  -5   0   1    5.10    3.80
   5   0  -1    2.20    4.40
   5   0  -1   -3.70    4.20
   5   0  -1    4.70    4.60
   5   0  -1   -2.00    8.40
   5   0  -1    0.40   12.10
   5   0  -1   -0.30    3.50
  -4   0   1    0.80    2.90
  -4   0   1    0.60    3.00
  -4   0   1    0.90    2.70
  -4   0   1   -0.70    6.00
  -4   0   1   -2.30    2.40
  -4   0   1   -1.90    3.00
  -4   0   1   10.80    5.60
  -4   0   1   -0.40    2.10
   4   0  -1    2.40    3.40
   4   0  -1   -2.20    3.10
   4   0  -1    1.70    8.30
   4   0  -1   -0.60    6.20
  -3   0   1    2.50    2.30
  -3   0   1    2.20    1.90
  -3   0   1    1.10    4.10
  -3   0   1    3.20    2.20
  -3   0   1   -0.20    1.60
  -3   0   1   -1.50    3.20
  -3   0   1   -1.00    3.60
  -3   0   1    0.00    1.70
   3   0  -1    1.70    1.60
   3   0  -1   -0.40    3.90
   3   0  -1    1.30    2.00
   3   0  -1   -0.50    2.20
   3   0  -1    1.90    2.40
  -2   0   1    5.50    3.60
  -2   0   1    1.50    2.30
  -2   0   1    2.50    1.70
  -2   0   1    0.60    2.00
  -2   0   1    1.90    1.90
  -2   0   1    3.90    3.40
  -2   0   1    2.30    2.40
  -2   0   1   -0.10    1.60
   2   0  -1    3.80    1.90
   2   0  -1    5.10    4.80
   2   0  -1    4.20    1.90
   2   0  -1    2.70    4.00
   2   0  -1    1.20    1.70
   2   0  -1    0.20    2.30
   2   0  -1    2.30    2.30
   2   0  -1   -0.40    2.50
   2   0  -1    2.30    2.00
   2   0  -1    4.20    2.30
  -1   0   1    4.00    0.90
  -1   0   1    4.80    1.10
  -1   0   1    4.10    0.90
  -1   0   1    6.50    1.30
  -1   0   1    4.90    1.30
  -1   0   1    5.70    1.40
  -1   0   1    4.20    1.40
  -1   0   1    5.30    1.00
  -1   0   1    5.70    1.40
  -1   0   1    5.70    1.60
   1   0  -1    7.20    1.50
   1   0  -1    5.80    1.00
   1   0  -1    6.40    1.30
   1   0  -1    4.90    1.30
   1   0  -1    2.10    1.40
   1   0  -1    1.30    1.30
   1   0  -1    7.30    1.10
   1   0  -1    5.50    1.50
   1   0  -1    5.80    1.50
   1   0  -1    7.50    1.10
   1   0   1    2.00    2.80
   1   0   1    2.20    1.80
   1   0   1    0.10    3.70
   1   0   1    3.90    1.70
   1   0   1    1.70    1.20
   1   0   1    1.60    1.70
   1   0   1    2.80    1.10
  -1   0  -1    4.00    2.00
  -1   0  -1    3.70    1.80
  -1   0  -1    5.20    1.50
  -1   0  -1    4.90    4.20
  -1   0  -1    1.70    1.60
  -1   0  -1    2.00    1.60
  -1   0  -1    3.10    3.00
   2   0   1    3.30    5.80
   2   0   1   -1.20    2.10
   2   0   1    1.60    2.00
   2   0   1   -0.20    1.30
   2   0   1   -0.90    1.40
   2   0   1    2.00    4.20
  -2   0  -1    1.30    2.00
  -2   0  -1   -0.30    1.30
  -2   0  -1    0.60    1.50
  -2   0  -1   -4.30    4.50
  -2   0  -1   -3.50    5.90
  -2   0  -1    0.50    2.30
  -2   0  -1    3.00    2.20
   3   0   1   -0.30    2.20
   3   0   1    5.70    5.80
   3   0   1   -3.00    4.00
   3   0   1    0.20    1.40
   3   0   1    0.40    1.70
   3   0   1    0.30    2.20
  -3   0  -1    1.70    2.20
  -3   0  -1   -0.70    2.50
  -3   0  -1    6.60    5.70
  -3   0  -1   -0.30    2.30
  -3   0  -1   10.50    5.40
  -3   0  -1    0.00    1.60
  -3   0  -1   -1.80    1.90
   4   0   1   -1.70    3.80
   4   0   1   -3.30    3.40
   4   0   1    6.40    7.50
   4   0   1   -2.80   10.30
  -4   0  -1   -3.30    4.30
  -4   0  -1   -1.60    3.50
  -4   0  -1   -1.20    2.80
  -4   0  -1   -2.60    8.20
  -4   0  -1    5.90   10.60
  -4   0  -1    2.50    3.90
  -4   0  -1    7.50    4.00
   5   0   1   -4.90    6.90
   5   0   1    3.30    3.90
   5   0   1    3.20    3.80
   5   0   1   -4.20    9.60
   5   0   1    3.50    2.90
   5   0   1   -1.60    3.50
  -5   0  -1   -5.10    3.20
  -5   0  -1   -0.90    3.40
  -5   0  -1   -2.20    3.80
  -5   0  -1   -2.70    7.70
  -5   0  -1    1.20    3.70
  -5   0  -1    6.60    3.30
  -5   0  -1    3.10   10.90
   6   0   1    2.60    9.00
   6   0   1   -5.90    6.40
   6   0   1    2.20    3.80
   6   0   1   -1.10    2.50
   6   0   1    3.40    3.70
   6   0   1    1.50    3.20
  -6   0  -1    0.20    2.50
  -6   0  -1    1.00    3.10
  -6   0  -1    0.10    3.60
  -6   0  -1    9.40    8.00
  -6   0  -1    0.30    3.70
  -6   0  -1    3.70   10.00
  -6   0  -1    3.80    3.50
   7   0   1   -2.50    4.70
   7   0   1   -6.00   10.80
   7   0   1    3.00    8.20
   7   0   1   -0.60    4.40
   7   0   1    4.30    4.50
   7   0   1   -0.30    3.60
  -7   0  -1   -0.90   10.40
  -7   0  -1    0.20    3.40
  -7   0  -1    1.00    4.70
  -7   0  -1    1.30    5.30
  -7   0  -1   -1.00    8.60
  -7   0  -1   -0.10    3.00
  -7   0  -1   -3.20    5.70
  -7   0  -1    2.70    4.30
  -7   0  -1    2.90    4.80
   8   0   1   13.10   13.20
   8   0   1   -7.40    4.90
   8   0   1   -1.80    5.10
   8   0   1    1.20    8.80
   8   0   1    2.70    4.90
   8   0   1   -0.50    3.90
  -8   0  -1    0.90    4.70
  -8   0  -1   -0.90    6.60
  -8   0  -1    4.40    4.30
  -8   0  -1   -5.30   11.80
  -8   0  -1   -3.50    9.60
  -8   0  -1   -0.70    5.00
  -8   0  -1    2.60    5.50
  -8   0  -1    2.90    6.10
  -8   0  -1   -0.60    5.90
   9   0   1    0.40    4.40
   9   0   1    1.60    5.60
   9   0   1    1.20    9.50
   9   0   1   -1.50    5.80
   9   0   1   -7.40   14.00
   9   0   1    2.90    5.50
  -9   0  -1    0.80    6.30
  -9   0  -1    1.90    6.20
  -9   0  -1   -4.20    5.70
  -9   0  -1    2.80    4.10
  -9   0  -1   -0.50   18.60
  -9   0  -1    0.90    6.80
  -9   0  -1   -0.40    5.10
  -9   0  -1   -7.90    9.60
  -9   0  -1   -4.90    5.40
  10   0   1   12.40    9.90
  10   0   1    2.40    5.80
  10   0   1   -3.50    5.60
  10   0   1  -16.80   12.40
  10   0   1    2.70    5.30
  10   0   1   -2.20    5.60
 -10   0  -1   -4.00    4.20
 -10   0  -1    2.70    5.80
 -10   0  -1   -9.70    6.30
 -10   0  -1   -0.60    6.40
 -10   0  -1   -4.90    5.50
 -10   0  -1    4.60    5.00
 -10   0  -1    7.00   10.90
 -10   0  -1   -3.90    6.20
 -10   0  -1    1.90   11.70
  11   0   1   18.50   20.20
  11   0   1    1.20    7.20
  11   0   1    5.40    6.20
  11   0   1    2.50    7.30
  11   0   1   -5.00    7.70
 -11   0  -1   -7.80    7.60
 -11   0  -1    5.00    6.20
 -11   0  -1  -13.00   11.40
 -11   0  -1   -4.20    6.20
 -11   0  -1   -3.20    7.20
 -11   0  -1   -1.60    5.20
 -11   0  -1   -3.60    4.50
 -11   0  -1   -5.30   10.70
  12   0   1    8.80    6.80
  12   0   1   -7.70    7.00
  12   0   1   -6.70    6.20
  12   0   1   -2.60    7.60
 -12   0  -1    3.00   12.70
 -12   0  -1    2.30    7.10
 -12   0  -1   -7.80   12.60
 -12   0  -1    3.20    6.00
 -12   0  -1   -0.50   11.70
 -12   0   2  144.99   12.50
 -12   0   2  129.19   18.80
 -12   0   2  126.89   15.50
 -12   0   2  121.49   18.70
 -12   0   2  141.09   15.60
 -12   0   2  140.59   16.30
 -12   0   2  108.49   14.90
  12   0  -2  136.09   16.60
  12   0  -2  102.19   23.40
  12   0  -2  135.39   18.40
  12   0  -2  135.29   17.90
  12   0  -2  108.79   15.00
  12   0  -2  155.28   14.50
  12   0  -2  138.29   13.40
  12   0  -2  132.49   20.00
 -11   0   2   88.39   12.30
 -11   0   2  108.79   13.40
 -11   0   2   69.39    8.40
 -11   0   2   70.19   11.40
 -11   0   2   58.69    9.30
 -11   0   2   59.99   13.30
 -11   0   2   59.99   13.30
  11   0  -2   88.19   13.60
  11   0  -2   98.29   13.40
  11   0  -2   68.29   16.60
  11   0  -2   64.09   11.20
  11   0  -2   68.69   19.10
  11   0  -2   99.29   10.00
  11   0  -2   85.39   10.90
  11   0  -2   86.89   13.70
 -10   0   2  499.55   34.30
 -10   0   2  528.35   34.80
 -10   0   2  479.75   29.60
 -10   0   2  515.55   30.40
 -10   0   2  540.15   28.20
 -10   0   2  552.44   30.70
 -10   0   2  525.75   30.70
  10   0  -2  512.95   42.60
  10   0  -2  531.65   31.40
  10   0  -2  525.25   28.40
  10   0  -2  553.94   32.20
  10   0  -2  508.55   31.60
  10   0  -2  531.15   29.40
  10   0  -2  528.55   32.20
  10   0  -2  498.45   37.20
  -9   0   2   10.50    5.30
  -9   0   2    9.50    4.50
  -9   0   2   10.50    6.20
  -9   0   2   20.00    9.20
  -9   0   2   21.10    7.00
  -9   0   2   15.80    6.10
  -9   0   2    1.60    9.20
   9   0  -2   -0.70   17.30
   9   0  -2   13.50    6.90
   9   0  -2    9.70    5.90
   9   0  -2    5.10    5.00
   9   0  -2    9.70   11.40
   9   0  -2   11.70    4.80
   9   0  -2    9.90    7.50
   9   0  -2    8.00    7.50
  -8   0   2  155.08   10.50
  -8   0   2  174.38   16.20
  -8   0   2  138.29   17.10
  -8   0   2  135.99   11.90
  -8   0   2  143.69   12.40
   8   0  -2  147.69   13.40
   8   0  -2  160.48   14.30
   8   0  -2  140.39   11.70
   8   0  -2  159.48   23.30
   8   0  -2  147.49   13.70
   8   0  -2  161.08   11.10
   8   0  -2  155.68   14.20
  -7   0   2  673.53   34.60
  -7   0   2  674.33   35.70
  -7   0   2  702.23   38.60
  -7   0   2  711.53   35.90
  -7   0   2  685.43   34.20
  -7   0   2  674.43   38.70
  -7   0   2  684.93   35.60
   7   0  -2  692.83   35.00
   7   0  -2  705.73   36.90
   7   0  -2  671.33   36.30
   7   0  -2  674.43   40.40
   7   0  -2  701.33   36.90
   7   0  -2  662.33   42.90
   7   0  -2  722.33   34.50
   7   0  -2  685.43   36.70
  -6   0   2   60.19    6.10
  -6   0   2   55.29    7.30
  -6   0   2   52.89    5.50
  -6   0   2   55.99    7.00
  -6   0   2   57.59    5.70
  -6   0   2   59.19    9.00
  -6   0   2   46.80    8.60
  -6   0   2   54.89    6.60
   6   0  -2   60.59    6.30
   6   0  -2   47.20    6.70
   6   0  -2   40.60   12.20
   6   0  -2   55.59    7.60
   6   0  -2   49.99    7.70
   6   0  -2   57.29    7.00
   6   0  -2   47.00    5.30
   6   0  -2   59.99   10.70
  -5   0   2   10.90    3.00
  -5   0   2   11.00    4.50
  -5   0   2   18.40    5.10
  -5   0   2   14.40    3.90
  -5   0   2    7.50    3.40
  -5   0   2   11.50    3.60
  -5   0   2   16.80    7.20
  -5   0   2   16.10    8.50
   5   0  -2   18.10    8.60
   5   0  -2   14.20    5.00
   5   0  -2   11.40    9.00
   5   0  -2   12.30    5.20
   5   0  -2    9.50    4.00
   5   0  -2   15.20    3.70
   5   0  -2   13.30    5.50
   5   0  -2   11.50    5.30
  -4   0   2 3515.45  167.38
  -4   0   2 3591.24  168.18
  -4   0   2 3558.14  169.38
  -4   0   2 3650.03  169.38
  -4   0   2 3629.54  168.28
   4   0  -2 3367.86  167.18
   4   0  -2 3465.75  167.38
   4   0  -2 3625.84  170.18
   4   0  -2 3569.24  167.38
   4   0  -2 3537.25  168.48
   4   0  -2 3649.44  169.98
   4   0  -2 3634.74  169.88
   4   0  -2 3671.93  168.78
   4   0  -2 3665.33  168.78
   4   0  -2 3626.14  167.78
  -3   0   2  946.51   42.10
  -3   0   2  901.81   42.00
  -3   0   2  851.61   41.20
  -3   0   2  838.62   42.50
  -3   0   2  862.31   41.90
  -3   0   2  846.32   42.50
   3   0  -2  853.01   41.40
   3   0  -2  885.81   42.30
   3   0  -2  955.00   43.90
   3   0  -2  859.01   42.10
   3   0  -2  863.01   42.20
   3   0  -2  833.92   42.80
   3   0  -2  800.12   41.10
   3   0  -2  857.71   41.20
   3   0  -2  804.72   41.00
   3   0  -2  872.71   42.30
  -2   0   2 3072.09  141.49
  -2   0   2 2955.90  141.59
  -2   0   2 2928.61  140.69
  -2   0   2 3127.69  140.69
   2   0  -2 2958.80  140.89
   2   0  -2 2958.30  140.79
   2   0  -2 3057.29  141.69
   2   0  -2 3088.49  140.79
   2   0  -2 2990.10  141.59
   0   0   2 3081.39  143.79
   0   0  -2 3032.80  143.59
   0   0  -2 3075.39  143.79
   1   0   2  441.86   22.90
   1   0   2  480.35   23.50
   1   0   2  451.25   23.40
   1   0   2  480.05   25.20
   1   0   2  477.15   24.60
   1   0   2  479.15   23.80
   1   0   2  479.25   23.90
   1   0   2  469.75   23.90
  -1   0  -2  488.95   24.20
  -1   0  -2  466.15   24.00
  -1   0  -2  479.75   25.20
  -1   0  -2  469.25   24.70
  -1   0  -2  562.34   24.50
   2   0   2 2734.13  131.09
   2   0   2 2790.12  130.39
   2   0   2 2731.23  131.19
   2   0   2 2658.03  131.09
   2   0   2 3035.40  132.19
   2   0   2 2800.62  132.29
  -2   0  -2 2945.81  131.59
  -2   0  -2 2839.02  132.19
  -2   0  -2 2702.63  130.49
  -2   0  -2 2775.22  132.49
  -2   0  -2 2762.22  131.39
  -2   0  -2 2778.62  133.89
   3   0   2    3.90    3.00
   3   0   2    7.90    5.60
   3   0   2   -0.90    1.90
   3   0   2   -1.40    6.90
   3   0   2    3.00    2.70
   3   0   2    0.20    2.30
  -3   0  -2    1.00    3.30
  -3   0  -2    7.20    3.70
  -3   0  -2    3.80    3.40
  -3   0  -2   -0.20    5.80
  -3   0  -2    3.80    8.00
  -3   0  -2   -0.10    2.10
  -3   0  -2    2.40    2.50
   4   0   2 1254.07   59.39
   4   0   2 1257.67   64.29
   4   0   2 1214.08   60.09
   4   0   2 1270.37   60.69
   4   0   2 1250.97   60.69
  -4   0  -2 1252.77   60.99
  -4   0  -2 1233.88   60.49
  -4   0  -2 1274.07   66.19
  -4   0  -2 1278.37   64.09
  -4   0  -2 1245.48   60.99
  -4   0  -2 1278.97   61.39
  -4   0  -2 1227.08   59.69
   5   0   2  528.55   33.30
   5   0   2  520.55   27.90
   5   0   2  536.55   26.90
   5   0   2  536.35   28.50
   5   0   2  569.34   28.70
  -5   0  -2  545.85   29.30
  -5   0  -2  550.94   35.30
  -5   0  -2  538.05   27.30
  -5   0  -2  581.04   29.10
  -5   0  -2  538.85   28.90
  -5   0  -2  568.54   33.00
  -5   0  -2  529.65   28.20
   6   0   2  100.29   12.50
   6   0   2  130.09    8.60
   6   0   2  121.29   15.60
   6   0   2  134.19   10.80
   6   0   2  116.79   10.20
   6   0   2  133.29    9.90
  -6   0  -2  121.49    8.70
  -6   0  -2  131.39   17.60
  -6   0  -2  114.09   10.90
  -6   0  -2  126.59   11.10
  -6   0  -2  128.99   10.00
  -6   0  -2  110.89   14.10
  -6   0  -2  123.89   11.50
   7   0   2  103.79   10.40
   7   0   2  107.39    8.50
   7   0   2  108.89   16.90
   7   0   2   99.49   10.80
   7   0   2  114.79   10.20
  -7   0  -2   98.39   12.50
  -7   0  -2  115.89   11.30
  -7   0  -2  113.49   12.00
  -7   0  -2  110.99   10.30
  -7   0  -2  107.29    8.80
  -7   0  -2  117.49   16.10
  -7   0  -2  108.09   17.50
   8   0   2   63.59    8.60
   8   0   2   76.99   17.00
   8   0   2   53.39    8.60
   8   0   2   73.29    9.80
   8   0   2   72.29    7.60
  -8   0  -2   72.69   10.20
  -8   0  -2   80.09   10.70
  -8   0  -2   66.89   15.30
  -8   0  -2   80.49   14.80
  -8   0  -2   84.39   10.20
  -8   0  -2   80.09   10.10
  -8   0  -2   77.09    8.60
  -8   0  -2   90.99   11.70
  -8   0  -2   60.39    9.90
   9   0   2  241.08   15.70
   9   0   2  264.27   19.10
   9   0   2  241.18   18.20
   9   0   2  249.18   17.80
   9   0   2  254.37   28.30
  -9   0  -2  244.58   27.70
  -9   0  -2  239.08   19.50
  -9   0  -2  231.08   15.80
  -9   0  -2  259.87   20.00
  -9   0  -2  254.57   19.00
  -9   0  -2  283.87   26.00
  -9   0  -2  272.57   20.10
  -9   0  -2  249.68   19.80
  -9   0  -2  249.38   17.80
  10   0   2 1225.08   65.19
  10   0   2 1291.17   65.09
  10   0   2 1487.45   71.49
  10   0   2 1155.28   70.39
 -10   0  -2 1429.56   66.89
 -10   0  -2 1158.48   64.29
 -10   0  -2 1194.98   65.59
 -10   0  -2 1242.68   70.69
 -10   0  -2 1274.27   72.29
 -10   0  -2 1179.08   62.39
 -10   0  -2 1238.38   64.49
 -10   0  -2 1179.88   63.69
 -10   0  -2 1412.46   67.59
  11   0   2  640.94   36.20
  11   0   2  644.24   43.80
  11   0   2  571.74   34.70
  11   0   2  632.84   32.00
  11   0   2  603.24   34.70
  11   0   2  551.04   41.10
 -11   0  -2  457.65   32.20
 -11   0  -2  479.35   32.90
 -11   0  -2  565.84   33.90
 -11   0  -2  580.94   43.10
 -11   0  -2  522.65   36.10
 -11   0  -2  596.44   36.80
 -11   0  -2  626.64   42.70
 -11   0  -2  521.95   31.30
 -11   0  -2  647.64   37.60
 -12   0   3    4.40    5.90
 -12   0   3    9.00    8.20
 -12   0   3    4.80    6.40
 -12   0   3   -1.50    7.20
 -12   0   3    1.20    4.90
 -12   0   3  -10.00   10.30
 -12   0   3  -11.20   10.40
  12   0  -3    0.50    8.30
  12   0  -3    7.70    8.60
  12   0  -3    0.20    6.20
  12   0  -3   -2.80    7.50
  12   0  -3   11.00   14.40
  12   0  -3    7.70    6.40
  12   0  -3  -13.90   18.00
  12   0  -3    5.00    7.80
 -11   0   3   -9.90    3.30
 -11   0   3  -10.80    5.60
 -11   0   3   -0.50    4.00
 -11   0   3   -4.60    6.50
 -11   0   3   -8.90    8.00
 -11   0   3   -1.50    4.50
 -11   0   3    4.60   11.00
  11   0  -3   -2.70    6.00
  11   0  -3  -10.80   15.10
  11   0  -3    2.70   12.60
  11   0  -3    4.90    5.90
  11   0  -3   -2.20    7.50
  11   0  -3    8.20    6.60
  11   0  -3    4.50    5.70
  11   0  -3   -1.90    6.30
 -10   0   3   -2.80    4.50
 -10   0   3    7.60    6.10
 -10   0   3   -2.10    8.50
 -10   0   3    6.20    4.30
 -10   0   3   -5.60    4.40
 -10   0   3   -2.80    5.30
 -10   0   3   -0.50    8.20
  10   0  -3    6.20    6.80
  10   0  -3    3.70   15.80
  10   0  -3    2.60    5.90
  10   0  -3   -6.70   10.80
  10   0  -3    3.20    5.00
  10   0  -3    8.70    7.20
  10   0  -3   -1.80    6.20
  10   0  -3   -2.40    5.00
  -9   0   3   -7.30    4.30
  -9   0   3    3.00    4.10
  -9   0   3    0.00    8.70
  -9   0   3   -1.20    5.40
  -9   0   3   -1.60    4.60
  -9   0   3   -4.10    7.60
   9   0  -3   -0.20    6.20
   9   0  -3   14.60   11.40
   9   0  -3    4.30    5.40
   9   0  -3    1.50    4.40
   9   0  -3   -1.50    6.00
   9   0  -3    3.30   16.40
   9   0  -3   -0.30    5.90
   9   0  -3    4.20    5.80
  -8   0   3   -1.40    8.20
  -8   0   3    0.50    4.40
  -8   0   3   -2.50    2.70
  -8   0   3   -6.60    4.90
  -8   0   3   11.40    8.00
  -8   0   3    2.80    3.60
   8   0  -3    1.90    5.20
   8   0  -3    5.10    6.10
   8   0  -3   11.20   13.30
   8   0  -3    6.90    5.70
   8   0  -3   -0.60    5.20
   8   0  -3   -7.90    4.90
   8   0  -3    2.20    4.10
  -7   0   3   -2.80    5.90
  -7   0   3   -1.90    3.80
  -7   0   3   -2.70    3.70
  -7   0   3   -0.30    6.40
  -7   0   3   -1.90    3.70
  -7   0   3    1.80    3.10
   7   0  -3    1.70    3.80
   7   0  -3    1.60    8.40
   7   0  -3   -2.30    4.70
   7   0  -3   -4.10    9.20
   7   0  -3   -1.80    4.20
   7   0  -3   -1.30    4.50
   7   0  -3    1.30    3.30
   7   0  -3   -4.20    4.40
  -6   0   3   -0.80    2.70
  -6   0   3    0.80    2.20
  -6   0   3    1.00    3.70
  -6   0   3   -9.50    5.80
  -6   0   3    1.20    5.70
  -6   0   3   -3.40    3.70
   6   0  -3   -0.40    3.30
   6   0  -3   -0.80    3.20
   6   0  -3   -2.70    3.10
   6   0  -3   -1.60    7.10
   6   0  -3   -5.40    4.00
   6   0  -3    5.50    4.60
   6   0  -3    0.10    7.60
   6   0  -3   -3.20    4.10
   6   0  -3    2.40    4.30
  -5   0   3    2.90    3.20
  -5   0   3    1.00    6.60
  -5   0   3   -0.80    3.60
  -5   0   3    3.50    4.20
  -5   0   3   -2.80    4.10
  -5   0   3    3.20    6.20
   5   0  -3   -0.90    3.50
   5   0  -3    3.50    3.90
   5   0  -3    3.60    7.50
   5   0  -3    2.80    5.00
   5   0  -3    3.50    4.90
   5   0  -3  -11.80    8.90
   5   0  -3   -1.60    3.90
   5   0  -3    1.30    6.00
  -4   0   3    5.60    6.30
  -4   0   3    1.00    3.70
  -4   0   3    0.60    5.40
  -4   0   3   -1.40    3.80
  -4   0   3    2.10    2.70
  -4   0   3    2.80    3.60
  -4   0   3   -1.10    3.20
  -4   0   3    0.50    3.80
   4   0  -3   -0.40    6.10
   4   0  -3   -0.40    3.40
   4   0  -3   -0.70    4.30
   4   0  -3   -3.10    5.30
   4   0  -3    1.90    4.70
   4   0  -3   -3.20    4.30
   4   0  -3    0.00    3.00
   4   0  -3    2.20    3.30
   4   0  -3   -0.80    5.80
   4   0  -3   -2.30    2.70
  -3   0   3    3.30    2.70
  -3   0   3    6.70    2.70
  -3   0   3    9.00    3.60
  -3   0   3    2.40    3.90
  -3   0   3    1.90    3.00
  -3   0   3    3.20    2.40
  -3   0   3    6.40    5.30
  -3   0   3   -1.20    3.60
  -3   0   3    2.90    2.50
  -3   0   3    3.30    1.90
   3   0  -3    8.20    4.00
   3   0  -3    6.50    3.20
   3   0  -3    5.40    2.40
   3   0  -3    5.90    3.30
   3   0  -3    6.10    4.40
   3   0  -3    4.80    2.60
   3   0  -3    4.20    2.60
   3   0  -3    5.00    3.90
   3   0  -3    4.90    2.40
   3   0  -3    4.30    3.70
  -2   0   3    1.10    3.50
  -2   0   3    1.40    3.10
  -2   0   3    0.40    3.30
  -2   0   3   -0.70    2.10
  -2   0   3    2.60    3.00
  -2   0   3   -2.50    3.50
  -2   0   3   -0.60    2.90
  -2   0   3    0.60    2.60
  -2   0   3   -0.70    2.00
   2   0  -3    0.70    3.50
   2   0  -3   -0.80    2.00
   2   0  -3    0.20    2.10
   2   0  -3    1.80    3.40
   2   0  -3    3.20    2.90
   2   0  -3   -0.90    1.90
   2   0  -3   -2.00    3.90
   2   0  -3   -1.00    3.50
  -1   0   3   -1.80    4.30
  -1   0   3   -2.30    2.90
  -1   0   3    0.10    3.90
  -1   0   3    1.50    3.80
  -1   0   3    4.50    3.60
  -1   0   3   -0.50    3.70
  -1   0   3    1.50    2.30
   1   0  -3   -4.20    2.90
   1   0  -3   -0.90    3.10
   1   0  -3    1.30    2.40
   1   0  -3    0.10    4.10
   1   0  -3   -1.80    4.40
   1   0  -3   -1.80    3.80
   1   0  -3   -0.90    4.00
   0   0   3    1.20    3.00
   0   0   3   -2.70    3.90
   0   0   3   -0.20    4.70
   0   0   3   -0.80    3.30
   0   0   3    3.30    3.30
   0   0   3    1.80    3.20
   0   0   3   -1.30    2.20
   0   0  -3   -2.80    3.50
   0   0  -3   -0.70    3.90
   0   0  -3   -0.70    3.00
   0   0  -3    1.50    3.90
   0   0  -3   -2.10    3.50
   0   0  -3    0.50    2.30
   0   0  -3    0.80    4.60
   1   0   3    0.40    2.70
   1   0   3    0.40    2.00
   1   0   3   -3.10    2.50
   1   0   3   -1.80    4.50
   1   0   3    1.60    2.80
   1   0   3    0.30    2.10
   1   0   3    0.50    3.80
  -1   0  -3    3.90    3.30
  -1   0  -3    1.30    2.70
  -1   0  -3    0.40    3.50
  -1   0  -3   -6.40    4.40
   2   0   3   -1.70    2.80
   2   0   3   -0.60    1.90
   2   0   3   -1.20    2.60
   2   0   3   -1.60    4.30
   2   0   3    3.40    2.40
   2   0   3    1.90    3.10
   2   0   3    1.10    3.90
   2   0   3   -5.60    5.20
  -2   0  -3    5.10    3.40
  -2   0  -3    3.10    6.60
  -2   0  -3    1.30    3.20
  -2   0  -3    1.80    3.30
   3   0   3    2.00    4.70
   3   0   3   -1.60    3.30
   3   0   3    0.60    3.50
   3   0   3    9.20    7.00
   3   0   3   -0.60    2.80
   3   0   3   -4.50    8.90
   3   0   3    3.70    4.10
   3   0   3    3.70    4.20
  -3   0  -3   -1.80    4.90
  -3   0  -3   -0.50    4.60
  -3   0  -3    1.80    4.10
  -3   0  -3   -5.50    7.90
  -3   0  -3    6.80    4.60
  -3   0  -3   -4.30   11.60
  -3   0  -3   -1.50    3.30
   4   0   3    1.60    3.80
   4   0   3   -0.90    2.60
   4   0   3  -10.60    8.90
   4   0   3   -0.90    6.70
   4   0   3    4.00    3.30
   4   0   3   -1.60    3.40
  -4   0  -3    0.10    2.80
  -4   0  -3   -2.00    7.60
  -4   0  -3    1.90   10.80
  -4   0  -3    0.10    3.20
  -4   0  -3    4.60    4.60
  -4   0  -3   -1.10    4.00
  -4   0  -3    4.80    4.90
   5   0   3    2.70    3.00
   5   0   3   -3.20    8.10
   5   0   3    5.90    6.30
   5   0   3   -0.70    3.30
   5   0   3    2.70    3.80
   5   0   3    1.90    2.50
  -5   0  -3    0.80    3.90
  -5   0  -3   -1.50    3.20
  -5   0  -3    2.50    7.50
  -5   0  -3    2.10    3.10
  -5   0  -3    0.70   10.80
  -5   0  -3    1.40    4.10
  -5   0  -3   -3.90    4.30
   6   0   3    4.20    7.60
   6   0   3    2.40    4.80
   6   0   3   -3.80    3.60
   6   0   3   -2.30    9.90
   6   0   3   -0.50    3.00
   6   0   3    3.40    4.50
  -6   0  -3    5.90    4.30
  -6   0  -3   -6.10    8.50
  -6   0  -3    1.00    5.00
  -6   0  -3    2.90    3.40
  -6   0  -3   14.60   12.30
  -6   0  -3    0.40    5.30
  -6   0  -3    0.30    4.90
   7   0   3    3.10    4.70
   7   0   3  -16.40   13.60
   7   0   3   15.50    9.40
   7   0   3   -0.10    4.80
   7   0   3   -1.70    3.60
   7   0   3   -2.00    5.00
  -7   0  -3   -1.90   10.20
  -7   0  -3   -2.50    5.60
  -7   0  -3    1.50    6.20
  -7   0  -3   -1.40    3.90
  -7   0  -3   10.10   14.20
  -7   0  -3    4.90    3.70
  -7   0  -3    7.00    5.90
   8   0   3   -1.70    3.90
   8   0   3   -2.90    8.80
   8   0   3    5.60   13.10
   8   0   3    1.70    5.20
   8   0   3    4.50    5.40
   8   0   3    4.90    5.30
  -8   0  -3   -3.90   10.50
  -8   0  -3   -5.80    5.80
  -8   0  -3   -3.00    6.30
  -8   0  -3    2.60   14.10
  -8   0  -3   -4.40    3.60
  -8   0  -3   -3.10    4.40
  -8   0  -3    0.20    6.10
   9   0   3    2.50    6.00
   9   0   3   13.80   13.20
   9   0   3    3.10    5.70
   9   0   3    0.00    5.60
   9   0   3   -1.80    4.50
   9   0   3  -11.40    8.60
  -9   0  -3   -0.90    7.20
  -9   0  -3    0.80    4.70
  -9   0  -3    2.50   11.20
  -9   0  -3    2.40    5.20
  -9   0  -3    6.00    7.00
  -9   0  -3   -0.80    7.30
  -9   0  -3   -9.10   11.20
  -9   0  -3    1.20    8.40
  -9   0  -3    3.70    6.40
  10   0   3   -4.70    5.20
  10   0   3   12.80   12.70
  10   0   3    4.30    8.00
  10   0   3   -3.10    6.50
  10   0   3   -9.80    6.20
 -10   0  -3   -3.80    4.90
 -10   0  -3    9.20    9.40
 -10   0  -3   12.00   13.10
 -10   0  -3   -2.10    7.70
 -10   0  -3   -1.80    7.90
 -10   0  -3   -0.60    5.60
 -10   0  -3    2.70    7.30
 -10   0  -3   -8.10   14.40
  11   0   3  -11.40    6.90
  11   0   3    1.70    5.50
  11   0   3   28.50   15.80
  11   0   3  -10.90    9.60
  11   0   3   -4.80    6.20
  11   0   3    1.50    8.00
  11   0   3    6.90    7.50
 -11   0  -3   -5.40    9.00
 -11   0  -3    3.10    5.40
 -11   0  -3    3.90   20.10
 -11   0  -3  -10.50   17.30
 -11   0  -3   -8.10    7.70
 -11   0  -3   -2.00    7.00
 -11   0  -3    8.40    9.80
 -11   0  -3   -2.70    4.50
 -12   0   4    0.30    6.10
 -12   0   4   -8.30    6.70
 -12   0   4    3.80    5.30
 -12   0   4  -11.30    7.20
 -12   0   4  -18.40    9.70
 -12   0   4  -14.70   10.00
 -12   0   4   -2.50    8.10
 -12   0   4   13.10    6.70
 -12   0   4   -7.40    6.90
  12   0  -4   -6.30    7.80
  12   0  -4    2.80    7.40
  12   0  -4    5.20    9.30
  12   0  -4   -2.90    6.50
  12   0  -4    3.20   22.60
  12   0  -4   -6.70    8.50
  12   0  -4    2.90   13.90
  12   0  -4    4.20    8.90
 -11   0   4  341.67   23.60
 -11   0   4  335.47   22.70
 -11   0   4  359.16   22.80
 -11   0   4  437.46   24.90
 -11   0   4  304.47   26.80
 -11   0   4  327.57   26.90
 -11   0   4  342.17   20.70
  11   0  -4  347.07   25.70
  11   0  -4  240.88   31.10
  11   0  -4  339.27   25.70
  11   0  -4  374.46   23.00
  11   0  -4  342.57   25.90
  11   0  -4  398.06   33.70
  11   0  -4  434.26   26.50
 -10   0   4  108.99   14.90
 -10   0   4   87.29   10.40
 -10   0   4  111.89   12.10
 -10   0   4   83.29   10.50
 -10   0   4  120.39   16.90
 -10   0   4  102.49    9.10
  10   0  -4   80.99   12.20
  10   0  -4   74.79   20.20
  10   0  -4   81.89   16.60
  10   0  -4   68.79   11.10
  10   0  -4   87.79    9.80
  10   0  -4   86.89    9.50
  10   0  -4  100.49   13.50
  10   0  -4   83.19   12.10
  -9   0   4 1004.00   52.19
  -9   0   4 1086.79   56.19
  -9   0   4 1005.20   50.29
  -9   0   4 1027.80   52.29
  -9   0   4 1007.30   52.19
  -9   0   4  989.60   55.19
   9   0  -4 1036.10   50.99
   9   0  -4 1020.50   54.59
   9   0  -4  979.40   61.39
   9   0  -4  987.50   51.79
   9   0  -4  984.80   58.39
   9   0  -4 1071.19   53.79
   9   0  -4  984.50   54.29
   9   0  -4 1059.49   55.99
  -8   0   4   16.70    8.10
  -8   0   4   12.30    7.50
  -8   0   4   14.60    6.40
  -8   0   4   18.40    6.30
  -8   0   4   11.80    4.70
   8   0  -4   17.30    6.50
   8   0  -4   18.00    5.10
   8   0  -4   11.30    6.10
   8   0  -4   23.50   12.90
   8   0  -4   12.90    6.70
   8   0  -4   11.30    5.20
   8   0  -4   14.30    7.10
  -7   0   4  477.65   24.40
  -7   0   4  461.05   26.00
  -7   0   4  483.45   28.60
  -7   0   4  451.85   25.80
  -7   0   4  465.75   28.40
  -7   0   4  455.75   26.00
   7   0  -4  480.35   27.30
   7   0  -4  481.35   28.10
   7   0  -4  492.85   30.80
   7   0  -4  478.95   28.00
   7   0  -4  445.26   27.50
   7   0  -4  478.35   25.00
   7   0  -4  460.35   25.50
   7   0  -4  453.35   31.40
  -6   0   4  369.16   19.70
  -6   0   4  378.76   21.30
  -6   0   4  379.86   21.10
  -6   0   4  366.36   21.10
  -6   0   4  382.66   21.20
  -6   0   4  363.76   23.30
  -6   0   4  376.16   20.50
  -6   0   4  370.66   23.20
   6   0  -4  411.96   23.10
   6   0  -4  383.86   23.10
   6   0  -4  385.06   22.40
   6   0  -4  383.56   20.30
   6   0  -4  374.16   24.50
   6   0  -4  398.56   20.90
   6   0  -4  363.06   22.90
   6   0  -4  366.06   25.40
   6   0  -4  342.77   19.50
   6   0  -4  346.37   19.80
  -5   0   4   10.50    3.20
  -5   0   4   12.80    4.40
  -5   0   4    6.40    6.40
  -5   0   4   15.60    5.10
  -5   0   4   16.10    5.10
  -5   0   4   15.30    5.20
  -5   0   4   17.90    4.70
  -5   0   4   14.10    6.40
   5   0  -4   11.90    4.30
   5   0  -4   11.40    4.70
   5   0  -4   14.60    5.80
   5   0  -4   21.50    7.60
   5   0  -4   17.40    6.70
   5   0  -4   20.50    8.40
   5   0  -4   13.10    3.90
   5   0  -4   18.60    5.70
   5   0  -4   13.00    6.90
   5   0  -4   16.80    3.80
  -4   0   4 2326.77  109.99
  -4   0   4 2316.97  108.49
  -4   0   4 2319.37  108.59
  -4   0   4 2353.86  109.99
  -4   0   4 2369.36  108.99
  -4   0   4 2242.68  110.69
  -4   0   4 2290.47  110.09
  -4   0   4 2338.67  110.89
  -4   0   4 2286.17  108.69
  -4   0   4 2294.87  109.79
   4   0  -4 2269.67  110.99
   4   0  -4 2256.87  109.19
   4   0  -4 2254.07  110.69
   4   0  -4 2325.47  110.69
   4   0  -4 2333.37  110.89
   4   0  -4 2278.37  108.59
   4   0  -4 2335.77  108.89
   4   0  -4 2449.35  110.89
   4   0  -4 2197.08  110.39
   4   0  -4 2216.88  108.79
  -3   0   4 1260.37   58.19
  -3   0   4 1136.79   57.49
  -3   0   4 1156.58   58.09
  -3   0   4 1221.88   56.69
  -3   0   4 1194.98   57.89
  -3   0   4 1229.18   57.69
  -3   0   4 1188.78   56.59
  -3   0   4 1189.88   58.39
   3   0  -4 1161.58   55.99
   3   0  -4 1156.78   56.29
   3   0  -4 1144.09   56.69
   3   0  -4 1196.88   58.29
   3   0  -4 1141.89   58.19
   3   0  -4 1165.58   58.69
   3   0  -4 1178.38   58.49
   3   0  -4 1176.08   58.19
  -2   0   4  203.38   11.70
  -2   0   4  239.78   12.20
  -2   0   4  185.48   13.10
  -2   0   4  202.68   12.80
  -2   0   4  193.08   12.70
  -2   0   4  213.18   14.20
  -2   0   4  204.98   14.10
  -2   0   4  199.18   11.70
  -2   0   4  221.88   13.60
  -2   0   4  209.58   13.80
  -2   0   4  203.28   11.50
   2   0  -4  217.48   14.00
   2   0  -4  198.68   14.30
   2   0  -4  224.68   13.70
   2   0  -4  201.08   13.60
   2   0  -4  201.28   12.70
   2   0  -4  205.18   11.90
  -1   0   4 1000.40   48.10
  -1   0   4  963.70   46.60
  -1   0   4  977.90   47.90
  -1   0   4  971.30   47.20
  -1   0   4  954.90   47.90
  -1   0   4  961.90   48.30
  -1   0   4  947.41   48.00
   1   0  -4  960.70   46.50
   1   0  -4 1009.50   48.20
   1   0  -4  924.91   48.10
   1   0  -4  909.01   47.20
   1   0  -4  978.90   48.00
   1   0  -4  944.31   47.90
   1   0  -4  991.50   47.90
   0   0   4   47.90    5.00
   0   0   4   19.70    4.20
   0   0   4   31.40    4.60
   0   0   4   43.30    6.40
   0   0   4   35.80    5.20
   0   0   4   33.80    5.80
   0   0   4   29.20    6.50
   0   0  -4   39.20    6.30
   0   0  -4   32.20    3.90
   0   0  -4   40.90    6.00
   0   0  -4   40.10    6.70
   0   0  -4   35.50    5.50
   0   0  -4   35.30    5.20
   0   0  -4   31.30    5.70
   1   0   4   33.10    5.40
   1   0   4   29.20    6.10
   1   0   4   34.40    5.80
   1   0   4   27.40    7.30
   1   0   4   40.90    5.20
   1   0   4   23.70    6.30
   1   0   4   31.50    6.40
  -1   0  -4   34.40    6.40
  -1   0  -4   46.20    8.00
  -1   0  -4   41.70    7.80
  -1   0  -4   40.30    6.30
  -1   0  -4   29.00    4.80
  -1   0  -4   30.00    5.10
  -1   0  -4   28.60    6.20
   2   0   4 2764.02  133.29
   2   0   4 2756.22  132.69
   2   0   4 2796.12  133.19
   2   0   4 2711.23  133.39
   2   0   4 2754.42  135.09
   2   0   4 2856.11  134.89
   2   0   4 2754.02  131.99
   2   0   4 2870.81  132.99
   2   0   4 2870.01  134.89
  -2   0  -4 2857.41  134.29
  -2   0  -4 2825.52  134.09
  -2   0  -4 2926.51  135.29
  -2   0  -4 2850.61  134.29
  -2   0  -4 2857.11  134.79
   3   0   4 2603.04  124.09
   3   0   4 2527.55  125.69
   3   0   4 2589.44  125.89
   3   0   4 2502.85  123.69
   3   0   4 2585.34  124.09
   3   0   4 2559.04  126.09
   3   0   4 2602.74  124.19
   3   0   4 2663.23  124.19
   3   0   4 2579.24  123.09
  -3   0  -4 2801.12  127.19
  -3   0  -4 2731.93  126.19
  -3   0  -4 2610.24  124.99
  -3   0  -4 2579.74  125.09
  -3   0  -4 2664.53  125.19
   4   0   4  538.35   33.30
   4   0   4  589.14   32.10
   4   0   4  598.64   28.00
   4   0   4  553.74   32.30
   4   0   4  571.14   29.80
   4   0   4  570.24   28.90
   4   0   4  578.34   29.60
   4   0   4  563.34   30.00
   4   0   4  564.44   29.80
  -4   0  -4  548.15   28.60
  -4   0  -4  559.34   35.20
  -4   0  -4  583.64   31.40
  -4   0  -4  550.74   29.80
  -4   0  -4  566.44   31.10
  -4   0  -4  548.95   33.20
  -4   0  -4  569.34   31.00
   5   0   4 1200.98   58.99
   5   0   4 1178.78   62.29
   5   0   4 1096.19   57.69
   5   0   4 1174.98   61.69
   5   0   4 1197.28   61.29
   5   0   4 1219.38   58.09
   5   0   4 1222.78   59.19
   5   0   4 1212.58   58.79
   5   0   4 1237.08   57.09
  -5   0  -4 1188.88   60.59
  -5   0  -4 1220.18   62.89
  -5   0  -4 1173.78   59.19
  -5   0  -4 1180.68   57.89
  -5   0  -4 1184.68   64.69
  -5   0  -4 1196.38   60.29
  -5   0  -4 1212.98   60.29
   6   0   4  162.18   13.30
   6   0   4  147.69   16.00
   6   0   4  172.28   12.00
   6   0   4  190.28   14.10
   6   0   4  158.48   10.30
   6   0   4  182.58   20.80
   6   0   4  153.18   12.90
  -6   0  -4  159.88   11.20
  -6   0  -4  181.18   18.90
  -6   0  -4  146.49   15.60
  -6   0  -4  165.68   14.80
  -6   0  -4  147.99   12.60
  -6   0  -4  142.19   20.30
  -6   0  -4  179.08   18.70
   7   0   4   72.19    9.20
   7   0   4   57.99   14.80
   7   0   4   79.99    7.60
   7   0   4   67.69    9.40
   7   0   4   78.79    9.10
   7   0   4   95.29   10.50
   7   0   4   77.89   12.80
  -7   0  -4   69.69   18.10
  -7   0  -4   77.49   15.00
  -7   0  -4   74.59   11.00
  -7   0  -4   67.19   10.00
  -7   0  -4   79.29   10.30
  -7   0  -4   83.89    9.10
  -7   0  -4   79.19   11.60
   8   0   4   16.80    8.70
   8   0   4   23.10    6.40
   8   0   4   23.10    6.90
   8   0   4   14.20    6.60
   8   0   4   15.70   12.60
   8   0   4   22.50    5.30
   8   0   4   12.90    9.80
   8   0   4   19.20    6.90
   8   0   4    7.10    8.30
  -8   0  -4   22.60   12.00
  -8   0  -4   23.30    8.80
  -8   0  -4   17.70    7.50
  -8   0  -4   15.40   14.90
  -8   0  -4   15.00    8.60
   9   0   4   20.90    6.70
   9   0   4   18.50    6.80
   9   0   4   35.00   12.60
   9   0   4    5.60    6.20
   9   0   4    1.10    7.10
   9   0   4    3.30    6.00
   9   0   4   37.10   15.10
   9   0   4   25.80    9.30
   9   0   4   18.60    9.50
  -9   0  -4    4.10    7.20
  -9   0  -4   11.30    6.00
  -9   0  -4   15.60    8.80
  -9   0  -4    9.90    5.20
  -9   0  -4    6.40    7.80
  -9   0  -4   12.00   14.80
  -9   0  -4   16.20   12.90
  10   0   4  282.67   25.30
  10   0   4  283.37   17.70
  10   0   4  259.47   26.00
  10   0   4  294.77   20.70
  10   0   4  291.07   21.60
  10   0   4  273.47   20.10
  10   0   4  332.87   31.90
  10   0   4  285.17   21.90
 -10   0  -4  303.07   29.70
 -10   0  -4  196.48   18.70
 -10   0  -4  299.97   25.10
 -10   0  -4  245.18   22.90
 -10   0  -4  260.97   24.90
 -10   0  -4  218.48   21.30
 -10   0  -4  329.57   35.20
 -10   0  -4  241.68   17.80
  11   0   4   78.19   12.80
  11   0   4   60.99   11.40
  11   0   4  108.59   14.20
  11   0   4   89.19   10.30
  11   0   4   38.90   16.50
  11   0   4   37.90   12.00
 -11   0  -4   66.79    9.60
 -11   0  -4   67.39   17.50
 -11   0  -4   51.49    9.50
 -11   0  -4   62.69   12.90
 -11   0  -4   89.09   15.30
 -11   0  -4   53.79   22.00
 -12   0   5   -5.40    5.60
 -12   0   5    2.30    7.20
 -12   0   5    0.90   10.30
 -12   0   5    3.10    9.90
 -12   0   5   -6.90    6.80
 -12   0   5    2.20    5.40
 -12   0   5   -1.40    4.70
 -12   0   5    3.90    6.70
 -12   0   5   -4.40    6.60
  12   0  -5    6.60   15.80
  12   0  -5    4.70    7.50
  12   0  -5  -18.40   21.10
  12   0  -5   -6.00    7.50
  12   0  -5   -5.60    9.00
  12   0  -5   11.70   10.60
  12   0  -5    3.00    7.30
  12   0  -5   -7.80    8.50
  12   0  -5   -4.10    6.50
  12   0  -5    8.20    9.50
 -11   0   5    1.40    5.30
 -11   0   5    4.50   10.00
 -11   0   5   -0.10    8.10
 -11   0   5    0.20    4.30
 -11   0   5    3.40    4.00
 -11   0   5   -0.10    5.50
 -11   0   5    5.30    6.70
 -11   0   5    1.40    6.40
  11   0  -5   -4.20    6.30
  11   0  -5    5.30    7.20
  11   0  -5    0.40    6.60
  11   0  -5   -4.40    7.80
  11   0  -5   24.10   19.50
  11   0  -5   21.20   14.80
  11   0  -5   -9.40    7.60
  11   0  -5   -2.40    5.50
  11   0  -5    4.70    7.30
  11   0  -5   17.50    7.80
 -10   0   5    1.60    9.10
 -10   0   5    3.50    6.10
 -10   0   5    0.90    5.30
 -10   0   5    0.00    5.40
 -10   0   5    4.00    5.40
 -10   0   5    2.70    5.80
 -10   0   5  -18.00    6.80
 -10   0   5   -0.60    4.10
  10   0  -5    6.70    7.50
  10   0  -5   -4.70   11.80
  10   0  -5   -9.60    6.40
  10   0  -5   -8.20    6.90
  10   0  -5    2.60    6.40
  10   0  -5   -5.00    5.40
  10   0  -5   -3.00    6.40
  10   0  -5   12.90   17.40
  10   0  -5   -8.10    4.80
  10   0  -5    5.00    7.50
  -9   0   5    1.60    5.20
  -9   0   5    0.70    4.30
  -9   0   5   -6.90    4.40
  -9   0   5   -1.00    7.10
  -9   0   5   -0.50    5.30
  -9   0   5    0.40    5.20
  -9   0   5    3.30    6.00
   9   0  -5   -3.80    7.10
   9   0  -5   19.30   16.00
   9   0  -5   -0.80    5.80
   9   0  -5   -5.10   10.10
   9   0  -5    1.10   11.00
   9   0  -5    4.40    5.30
   9   0  -5    7.90    6.10
   9   0  -5   -1.10    6.70
  -8   0   5    8.30    8.00
  -8   0   5    1.20    4.30
  -8   0   5    3.10    5.40
  -8   0   5   -0.30    4.60
  -8   0   5   -7.70    8.20
  -8   0   5    3.40    4.80
  -8   0   5    2.50    3.30
  -8   0   5   -5.10    4.80
   8   0  -5    5.00    5.10
   8   0  -5   -8.00    6.40
   8   0  -5    1.40    4.50
   8   0  -5   13.20   11.50
   8   0  -5    1.20    6.20
   8   0  -5    3.60    6.40
   8   0  -5   -4.20    6.20
   8   0  -5    3.40    5.40
   8   0  -5    2.00    9.80
   8   0  -5    1.80    5.40
  -7   0   5    2.00    4.40
  -7   0   5    0.80    4.30
  -7   0   5    1.40    2.90
  -7   0   5   -2.10    4.80
  -7   0   5   -2.10    5.30
  -7   0   5   -4.60    3.30
  -7   0   5   -1.10    5.50
  -7   0   5   -1.80    6.10
   7   0  -5    0.50    3.90
   7   0  -5   -0.40    6.20
   7   0  -5   -0.60    6.20
   7   0  -5   -3.70    4.10
   7   0  -5   -0.80    5.30
   7   0  -5   -5.40    3.80
   7   0  -5    6.30    4.90
   7   0  -5   -1.90    4.00
   7   0  -5    0.10    4.60
   7   0  -5   -3.60    7.70
   7   0  -5   -1.10    8.80
   7   0  -5   -3.00    4.50
  -6   0   5    0.30    3.90
  -6   0   5    0.70    3.00
  -6   0   5    1.30    5.60
  -6   0   5    4.00    3.60
  -6   0   5   -1.10    3.70
  -6   0   5    4.60    4.20
  -6   0   5   -4.40    5.40
  -6   0   5    3.70    3.90
   6   0  -5    8.60    6.90
   6   0  -5    1.30    5.50
   6   0  -5    4.40    3.60
   6   0  -5    2.30    4.20
   6   0  -5    2.90    3.60
   6   0  -5    0.40    5.40
   6   0  -5   -1.40    4.00
   6   0  -5    0.60    4.90
   6   0  -5    0.20    3.10
   6   0  -5    2.30    7.30
   6   0  -5   -2.10    3.70
   6   0  -5    4.60    5.90
  -5   0   5    5.50    4.60
  -5   0   5    3.10    4.10
  -5   0   5    5.30    6.40
  -5   0   5    2.80    3.20
  -5   0   5    1.10    4.90
  -5   0   5    4.70    4.60
  -5   0   5   -1.10    3.40
  -5   0   5    5.70    6.30
  -5   0   5   -1.50    3.60
  -5   0   5    3.00    4.30
   5   0  -5   -2.10    6.00
   5   0  -5    4.10    3.60
   5   0  -5    6.00    5.80
   5   0  -5    3.80    4.00
   5   0  -5    0.20    5.10
   5   0  -5    1.20    3.70
   5   0  -5    4.40    5.30
   5   0  -5    1.30    4.30
   5   0  -5    1.80    3.80
   5   0  -5    5.00    6.90
   5   0  -5    0.60    5.60
   5   0  -5   -0.20    3.90
  -4   0   5    4.00    5.90
  -4   0   5    4.60    5.30
  -4   0   5   -0.40    5.20
  -4   0   5    3.30    5.20
  -4   0   5   -2.00    3.70
  -4   0   5    2.90    3.70
  -4   0   5    5.10    4.70
  -4   0   5    3.10    7.10
   4   0  -5    6.90    4.20
   4   0  -5   -3.70    6.20
   4   0  -5    2.80    6.10
   4   0  -5    3.80    5.50
   4   0  -5   15.80    6.90
   4   0  -5    2.30    7.10
  -3   0   5    3.00    5.60
  -3   0   5    0.30    6.60
  -3   0   5    3.90    6.90
  -3   0   5    1.80    3.80
  -3   0   5   -1.50    5.60
  -3   0   5    2.60    6.40
  -3   0   5    4.00    4.80
  -3   0   5   -6.10    6.90
  -3   0   5   -0.90    4.10
   3   0  -5    2.80    6.30
   3   0  -5    2.20    4.70
   3   0  -5    0.20    6.70
   3   0  -5    3.30    6.00
   3   0  -5   -1.20    6.60
   3   0  -5   -1.90    4.30
   3   0  -5    4.50    6.90
   3   0  -5   -2.50    4.00
  -2   0   5    1.80    5.20
  -2   0   5   -1.90    7.30
  -2   0   5   -1.40    5.70
  -2   0   5   -5.40    6.30
  -2   0   5    1.50    5.60
  -2   0   5    1.70    4.20
  -2   0   5    6.90    5.90
   2   0  -5   -4.20    4.70
   2   0  -5    1.20    6.20
   2   0  -5    2.90    4.90
   2   0  -5    7.30    6.00
   2   0  -5   -5.00    6.10
   2   0  -5   -3.40    6.10
   2   0  -5    1.70    3.70
  -1   0   5   -1.30    5.30
  -1   0   5    7.50    6.00
  -1   0   5    2.90    5.60
  -1   0   5    3.20    5.80
  -1   0   5   -1.40    4.10
  -1   0   5    8.90    4.90
  -1   0   5   -0.20    5.90
   1   0  -5    1.60    5.00
   1   0  -5    3.00    5.00
   1   0  -5    2.10    7.00
   1   0  -5    3.50    3.80
   1   0  -5    3.00    6.00
   1   0  -5   -3.50    5.40
   1   0  -5    9.70    6.20
   0   0   5    3.90    5.10
   0   0   5   -3.10    3.60
   0   0   5    2.00    6.30
   0   0   5    0.00    5.40
   0   0   5    2.90    4.70
   0   0   5    5.50    7.60
   0   0   5    2.80    8.20
   0   0  -5    2.50    3.60
   0   0  -5   -1.30    4.80
   0   0  -5   -1.90    6.20
   0   0  -5    0.90    5.60
   0   0  -5    4.10    5.90
   0   0  -5   -4.70    7.90
   0   0  -5    6.10    6.40
   1   0   5   -0.50    4.10
   1   0   5   -9.70    9.30
   1   0   5   -2.20    5.70
   1   0   5    0.60    5.80
   1   0   5    0.70    5.50
   1   0   5   -2.50    4.90
   1   0   5   -2.70    7.40
  -1   0  -5   -1.70    6.20
  -1   0  -5   -6.00    6.40
  -1   0  -5   -4.60    6.70
  -1   0  -5   -1.70    7.30
  -1   0  -5    2.60    4.70
  -1   0  -5   -6.40   10.20
  -1   0  -5    4.40    5.70
   2   0   5    2.40    4.10
   2   0   5   -3.10    4.60
   2   0   5   -0.70    3.10
   2   0   5    3.60    5.50
   2   0   5    1.80    3.90
   2   0   5   -7.40    6.60
   2   0   5    2.60    4.80
   2   0   5   -5.50    9.10
   2   0   5   -1.00    3.80
  -2   0  -5    3.80    5.70
  -2   0  -5    1.40    9.30
  -2   0  -5    1.90    6.20
  -2   0  -5   -2.60    5.70
  -2   0  -5    7.90    7.30
   3   0   5    0.20    4.00
   3   0   5    1.40    4.10
   3   0   5    0.20    2.90
   3   0   5    1.30    8.30
   3   0   5   -1.00    6.20
   3   0   5   -2.20    5.50
   3   0   5   -0.80    3.20
   3   0   5   -3.80    3.80
   3   0   5    4.70    4.60
  -3   0  -5   -2.00    5.20
  -3   0  -5    2.20    9.50
  -3   0  -5   -3.90    4.20
  -3   0  -5    3.20    5.50
   4   0   5   -3.10    8.20
   4   0   5   -0.10    3.70
   4   0   5    5.10    6.70
   4   0   5   -1.70    3.60
   4   0   5   -0.80    4.00
   4   0   5   -0.90    2.70
   4   0   5   -2.30    5.00
   4   0   5   -3.70    3.30
   4   0   5    0.40    3.30
  -4   0  -5    2.10    5.60
  -4   0  -5   -2.40    5.30
  -4   0  -5    1.00   10.00
  -4   0  -5    2.60    7.40
  -4   0  -5    2.90    4.20
   5   0   5    1.10    4.80
   5   0   5    0.60    4.30
   5   0   5    4.80    6.60
   5   0   5   -0.30    3.00
   5   0   5    3.70    7.20
   5   0   5   -0.30    9.30
   5   0   5   -5.40    4.10
   5   0   5    1.30    3.80
  -5   0  -5  -15.10   11.70
  -5   0  -5    8.60    6.20
  -5   0  -5    4.90    6.10
  -5   0  -5   -3.90    3.90
  -5   0  -5    9.10    8.90
   6   0   5   10.30    8.60
   6   0   5   -1.00    5.30
   6   0   5    1.60    5.30
   6   0   5    6.50    5.40
   6   0   5   -2.60    3.30
   6   0   5    2.90    7.70
   6   0   5    5.30   11.40
   6   0   5    4.50    4.40
  -6   0  -5   -0.70    6.60
  -6   0  -5    3.10   13.30
  -6   0  -5   -7.30    5.90
  -6   0  -5   11.30   10.50
  -6   0  -5    1.30    7.30
   7   0   5    0.00    3.40
   7   0   5    1.30    4.20
   7   0   5   10.60    6.20
   7   0   5   -9.40   11.70
   7   0   5    3.80    5.20
   7   0   5    6.90    6.40
   7   0   5   -4.30    7.10
   7   0   5   -0.30    5.60
   7   0   5   -3.20    8.30
  -7   0  -5    5.70    7.20
  -7   0  -5   -0.70    6.80
  -7   0  -5   -4.30    4.80
  -7   0  -5    0.60    4.20
  -7   0  -5   -9.80   13.40
  -7   0  -5    6.00   11.20
  -7   0  -5   -2.20    7.70
   8   0   5    2.30   13.30
   8   0   5    5.80    7.70
   8   0   5    2.20    5.90
   8   0   5    5.50    8.70
   8   0   5    5.40    6.80
   8   0   5    4.10    5.20
   8   0   5   -7.90    4.80
   8   0   5    3.90    5.40
   8   0   5    3.50    4.50
  -8   0  -5   -6.90    7.20
  -8   0  -5    3.00    7.50
  -8   0  -5  -11.20   13.50
  -8   0  -5    6.80    6.10
  -8   0  -5  -10.00   11.50
  -8   0  -5   -5.70    7.00
  -8   0  -5   -2.40    4.70
   9   0   5   23.00   13.00
   9   0   5    3.40    6.10
   9   0   5  -10.30    5.80
   9   0   5   23.90    8.00
   9   0   5    2.40    5.10
   9   0   5   -7.10    8.90
   9   0   5   24.00    7.80
   9   0   5    4.90    7.00
   9   0   5    1.50   12.10
  -9   0  -5    7.30    5.30
  -9   0  -5   -2.90    5.20
  -9   0  -5    1.10   15.70
  -9   0  -5  -20.20   12.40
  -9   0  -5   -9.80    8.50
  -9   0  -5    6.60   18.10
  10   0   5   27.00   15.70
  10   0   5   -3.60    7.20
  10   0   5   11.20   11.40
  10   0   5   -2.60    6.30
  10   0   5    4.80    6.90
  10   0   5    0.40   10.60
  10   0   5    9.10    5.90
  10   0   5  -10.30    7.00
 -10   0  -5   -9.40   14.30
 -10   0  -5   -6.60    9.10
 -10   0  -5   -2.60   12.10
 -10   0  -5   -6.40    8.00
 -10   0  -5   -3.30    9.30
 -10   0  -5    0.00    9.80
 -10   0  -5   17.70   17.30
 -12   0   6  785.22   38.60
 -12   0   6  708.23   41.10
 -12   0   6  798.82   40.60
 -12   0   6  750.72   41.30
 -12   0   6  798.62   47.20
 -12   0   6  588.64   40.20
 -12   0   6  768.42   46.80
 -12   0   6  751.62   41.50
  12   0  -6  728.53   45.60
  12   0  -6  597.74   41.20
  12   0  -6  745.63   41.30
  12   0  -6  761.92   46.50
  12   0  -6  719.33   43.70
  12   0  -6  622.24   50.09
  12   0  -6  811.72   40.00
  12   0  -6  741.73   55.59
  12   0  -6  605.44   40.40
 -11   0   6   69.49   10.10
 -11   0   6   67.19   10.20
 -11   0   6   64.59    8.90
 -11   0   6   73.39   13.70
 -11   0   6   59.09   10.20
 -11   0   6   74.99   10.80
 -11   0   6   75.29   15.30
  11   0  -6   57.39   10.20
  11   0  -6   48.90   16.50
  11   0  -6   41.40   18.70
  11   0  -6   79.49   13.90
  11   0  -6   56.79   10.70
  11   0  -6   89.29   10.50
  11   0  -6   89.79   13.10
  11   0  -6   52.99   11.30
  11   0  -6   72.49   14.40
  11   0  -6   66.69   10.20
 -10   0   6 1317.17   64.49
 -10   0   6 1272.07   64.19
 -10   0   6 1298.67   63.39
 -10   0   6 1276.87   61.89
 -10   0   6 1227.88   67.39
 -10   0   6 1267.67   64.09
 -10   0   6 1276.97   64.09
 -10   0   6 1268.27   67.79
  10   0  -6 1305.67   66.29
  10   0  -6 1257.67   62.69
  10   0  -6 1252.97   67.29
  10   0  -6 1178.18   63.59
  10   0  -6 1152.58   70.19
  10   0  -6 1171.58   67.29
  10   0  -6 1223.88   67.19
  10   0  -6 1263.77   63.99
  10   0  -6 1273.37   64.69
  10   0  -6 1179.98   72.19
  -9   0   6  109.89   14.50
  -9   0   6  107.89   12.60
  -9   0   6  105.49   13.70
  -9   0   6  111.79   11.60
  -9   0   6  114.89   12.00
  -9   0   6   94.69   10.60
  -9   0   6  120.69   12.20
  -9   0   6   96.09    9.60
   9   0  -6  110.99   13.00
   9   0  -6   99.89   13.00
   9   0  -6  102.19   17.10
   9   0  -6  106.79   13.70
   9   0  -6  104.29   16.20
   9   0  -6   94.49   11.40
   9   0  -6  129.29   13.00
   9   0  -6   87.39    9.90
   9   0  -6   93.39   14.20
   9   0  -6  118.79   15.60
  -8   0   6 1300.27   67.29
  -8   0   6 1334.27   65.39
  -8   0   6 1354.96   70.19
  -8   0   6 1362.76   70.19
  -8   0   6 1351.86   66.19
  -8   0   6 1343.07   66.79
  -8   0   6 1318.97   67.39
   8   0  -6 1345.17   67.09
   8   0  -6 1349.86   66.29
   8   0  -6 1415.46   69.39
   8   0  -6 1375.56   66.59
   8   0  -6 1343.47   69.99
   8   0  -6 1346.67   69.89
   8   0  -6 1292.57   66.89
   8   0  -6 1319.97   72.09
   8   0  -6 1348.57   70.39
   8   0  -6 1349.07   71.69
  -7   0   6  204.38   13.60
  -7   0   6  212.28   14.50
  -7   0   6  191.48   17.90
  -7   0   6  201.78   18.40
  -7   0   6  208.88   15.20
  -7   0   6  213.38   15.40
   7   0  -6  222.08   20.50
   7   0  -6  197.08   17.70
   7   0  -6  183.88   13.10
   7   0  -6  187.78   18.00
   7   0  -6  198.68   16.90
   7   0  -6  185.48   12.80
   7   0  -6  207.18   14.50
   7   0  -6  191.28   14.30
   7   0  -6  186.98   13.90
   7   0  -6  185.08   16.90
   7   0  -6  221.18   19.60
   7   0  -6  210.98   14.10
  -6   0   6  490.85   26.30
  -6   0   6  464.05   24.90
  -6   0   6  465.25   25.90
  -6   0   6  460.45   24.20
  -6   0   6  449.66   28.20
  -6   0   6  442.16   28.10
  -6   0   6  477.35   24.40
  -6   0   6  459.35   24.10
  -6   0   6  465.25   26.40
  -6   0   6  453.25   26.20
   6   0  -6  433.76   24.20
   6   0  -6  450.05   24.90
   6   0  -6  476.15   28.40
   6   0  -6  458.35   28.50
   6   0  -6  429.86   24.40
   6   0  -6  462.25   27.50
   6   0  -6  468.75   28.20
   6   0  -6  456.55   28.30
  -5   0   6  859.61   45.00
  -5   0   6  853.11   46.30
  -5   0   6  840.12   44.90
  -5   0   6  887.01   43.10
  -5   0   6  871.01   45.30
  -5   0   6  862.11   45.10
   5   0  -6  852.81   45.80
   5   0  -6  889.31   43.70
   5   0  -6  874.81   46.00
   5   0  -6  857.41   46.00
   5   0  -6  908.51   46.90
   5   0  -6  887.51   46.60
  -4   0   6   50.49    6.80
  -4   0   6   58.09    9.20
  -4   0   6   46.50    7.60
  -4   0   6   49.00    5.60
  -4   0   6   54.99    9.10
  -4   0   6   46.80    6.20
  -4   0   6   47.20    8.50
  -4   0   6   66.09   11.10
  -4   0   6   58.99    8.60
   4   0  -6   50.69    6.20
   4   0  -6   63.59   10.70
   4   0  -6   60.19    9.40
   4   0  -6   48.00    8.60
   4   0  -6   58.49    9.00
   4   0  -6   55.09    5.80
   4   0  -6   52.49    6.80
   4   0  -6   55.39    8.80
  -3   0   6  136.89   10.30
  -3   0   6  138.29   13.50
  -3   0   6  152.48   14.50
  -3   0   6  148.59   11.10
  -3   0   6  143.59   15.60
  -3   0   6  150.18   10.50
  -3   0   6  154.38   13.80
  -3   0   6  142.79   10.70
  -3   0   6  134.39   13.50
  -3   0   6  137.09   13.00
  -3   0   6  135.79   12.00
   3   0  -6  124.89   12.80
   3   0  -6  134.29   13.60
   3   0  -6  148.69   11.30
   3   0  -6  172.98   14.40
   3   0  -6  143.09   15.20
   3   0  -6  130.79   11.30
   3   0  -6  142.09   10.90
   3   0  -6  136.69   16.00
  -2   0   6  492.15   28.80
  -2   0   6  478.65   29.70
  -2   0   6  508.85   29.90
  -2   0   6  495.65   29.20
  -2   0   6  512.45   28.20
  -2   0   6  528.75   29.60
  -2   0   6  519.55   26.80
   2   0  -6  464.05   27.80
   2   0  -6  497.25   29.70
   2   0  -6  467.25   30.30
   2   0  -6  478.35   29.00
   2   0  -6  500.65   29.90
   2   0  -6  518.55   26.60
   2   0  -6  492.35   28.90
  -1   0   6 1319.47   65.49
  -1   0   6 1272.17   65.09
  -1   0   6 1311.27   65.49
  -1   0   6 1312.77   63.19
  -1   0   6 1312.67   64.99
  -1   0   6 1289.07   63.89
  -1   0   6 1257.07   65.69
   1   0  -6 1223.78   62.79
   1   0  -6 1327.77   65.29
   1   0  -6 1243.38   64.89
   1   0  -6 1264.27   65.99
   1   0  -6 1313.37   65.39
   1   0  -6 1361.06   65.69
   1   0  -6 1312.27   64.59
   0   0   6   23.80    6.30
   0   0   6   19.80    9.40
   0   0   6   34.80    9.30
   0   0   6   21.80    8.20
   0   0   6   29.20    7.60
   0   0   6   27.80    6.90
   0   0   6   26.20    6.80
   0   0  -6   30.90    5.60
   0   0  -6   23.60    7.20
   0   0  -6   32.70    8.10
   0   0  -6   13.00    7.80
   0   0  -6   19.40   10.70
   0   0  -6   31.00    7.60
   0   0  -6   17.30    7.80
   1   0   6  838.02   43.70
   1   0   6  851.51   44.60
   1   0   6  894.91   44.70
   1   0   6  850.31   46.20
   1   0   6  832.92   47.00
   1   0   6  864.41   43.50
   1   0   6  853.81   46.00
  -1   0  -6  880.11   43.10
  -1   0  -6  870.61   46.70
  -1   0  -6  870.01   45.30
  -1   0  -6  874.11   45.40
  -1   0  -6  862.11   45.60
  -1   0  -6  847.22   45.60
  -1   0  -6  865.81   45.80
   2   0   6  397.56   23.30
   2   0   6  396.76   22.70
   2   0   6  427.06   26.20
   2   0   6  396.46   23.90
   2   0   6  418.96   21.60
   2   0   6  442.16   27.90
   2   0   6  423.36   23.30
   2   0   6  423.36   26.40
   2   0   6  422.16   24.00
  -2   0  -6  398.06   25.90
  -2   0  -6  432.56   25.80
  -2   0  -6  426.36   25.50
  -2   0  -6  415.96   25.50
  -2   0  -6  416.46   27.20
   3   0   6   47.50    6.10
   3   0   6   48.50    7.10
   3   0   6   39.00    6.30
   3   0   6   52.79    6.80
   3   0   6   56.59    7.80
   3   0   6   53.39   11.50
   3   0   6   52.19    8.80
   3   0   6   61.19    5.80
   3   0   6   63.39    9.90
  -3   0  -6   54.09    9.00
  -3   0  -6   49.70    8.80
  -3   0  -6   56.49   12.30
  -3   0  -6   47.10    8.60
   4   0   6  177.78   13.60
   4   0   6  156.88   13.10
   4   0   6  178.78   19.60
   4   0   6  162.78   13.20
   4   0   6  167.48   10.40
   4   0   6  161.08   16.20
   4   0   6  172.58   13.40
   4   0   6  175.38   16.60
   4   0   6  158.58   11.50
  -4   0  -6  182.68   16.30
  -4   0  -6  190.18   22.00
  -4   0  -6  168.58   16.30
  -4   0  -6  177.78   16.00
   5   0   6  226.18   13.20
   5   0   6  235.08   19.80
   5   0   6  215.28   14.40
   5   0   6  223.48   16.30
   5   0   6  225.28   16.30
   5   0   6  243.58   21.60
   5   0   6  225.28   16.50
   5   0   6  235.28   23.70
  -5   0  -6  196.08   18.30
  -5   0  -6  244.68   19.80
  -5   0  -6  237.88   19.60
  -5   0  -6  251.27   22.70
  -5   0  -6  214.78   26.60
   6   0   6  154.78   17.40
   6   0   6  161.28   11.90
   6   0   6  166.68   14.00
   6   0   6  172.08   19.90
   6   0   6  148.39   13.80
   6   0   6  156.38   10.50
   6   0   6  150.18   17.40
  -6   0  -6  147.39   23.20
  -6   0  -6  166.88   17.60
  -6   0  -6  172.98   18.90
  -6   0  -6  129.09   20.50
  -6   0  -6  151.78   16.30
   7   0   6   77.09   12.60
   7   0   6  120.59    8.90
   7   0   6  116.69   10.60
   7   0   6  109.49   15.70
   7   0   6  117.59   12.00
   7   0   6   91.19   16.60
   7   0   6   84.59   10.50
   7   0   6  102.09   12.30
  -7   0  -6  122.19   15.00
  -7   0  -6  125.29   15.70
  -7   0  -6  101.09   21.60
  -7   0  -6   89.49   11.80
  -7   0  -6  120.69   18.10
   8   0   6  466.65   28.40
   8   0   6  474.95   28.60
   8   0   6  490.15   36.70
   8   0   6  615.44   36.90
   8   0   6  458.15   32.50
   8   0   6  473.05   28.80
  -8   0  -6  462.95   32.40
  -8   0  -6  435.36   36.10
  -8   0  -6  425.76   40.90
  -8   0  -6  454.05   32.30
  -8   0  -6  450.45   31.70
   9   0   6  494.75   37.10
   9   0   6  493.25   30.60
   9   0   6  489.65   35.30
   9   0   6  522.65   29.30
   9   0   6  521.95   27.00
   9   0   6  476.55   30.70
   9   0   6  478.85   30.90
   9   0   6  628.64   41.80
  -9   0  -6  434.46   39.70
  -9   0  -6  467.95   35.10
  -9   0  -6  482.55   45.80
  -9   0  -6  380.76   47.30
  -9   0  -6  458.15   34.10
  10   0   6    2.00    6.70
  10   0   6   -1.90   10.40
  10   0   6   16.10    7.90
  10   0   6   13.90    5.70
  10   0   6   -2.90    7.20
  10   0   6   -4.30    7.20
 -10   0  -6  -15.60   24.10
 -10   0  -6  -20.00   13.10
 -12   0   7    4.50    7.80
 -12   0   7   -6.30   10.30
 -12   0   7    3.50    5.80
 -12   0   7   -6.60    6.50
 -12   0   7   -9.60    9.90
 -12   0   7    7.40    6.60
 -12   0   7    9.10    6.00
 -12   0   7   -0.80    4.80
  12   0  -7    8.60   16.30
  12   0  -7    3.00    9.20
  12   0  -7    4.50    9.90
  12   0  -7   -1.10    6.50
  12   0  -7    2.30    7.10
  12   0  -7    9.30   21.80
  12   0  -7    3.80    6.70
  12   0  -7    5.10   10.10
 -11   0   7    5.40    6.80
 -11   0   7   -5.90    9.20
 -11   0   7    5.50    6.20
 -11   0   7   -3.80    9.60
 -11   0   7   -6.20    5.50
 -11   0   7   -2.10    6.20
 -11   0   7    3.40    7.00
 -11   0   7    7.30    7.10
  11   0  -7    4.10    6.40
  11   0  -7   16.60    9.80
  11   0  -7    5.10   10.30
  11   0  -7   -2.80    6.10
  11   0  -7    7.60    9.20
  11   0  -7    5.90   18.10
  11   0  -7  -35.00   14.10
  11   0  -7   -7.10    6.30
 -10   0   7  -12.30    7.10
 -10   0   7   -1.30    4.60
 -10   0   7   -6.80    4.70
 -10   0   7   -0.50    8.00
 -10   0   7    0.70    5.60
 -10   0   7    0.00    5.70
 -10   0   7    0.30    6.40
 -10   0   7    0.60    5.80
  10   0  -7  -22.80   10.70
  10   0  -7   -7.10    7.50
  10   0  -7   -1.70    7.40
  10   0  -7    0.20    6.00
  10   0  -7    3.90    8.00
  10   0  -7    0.80    6.10
  10   0  -7   -2.30    5.50
  10   0  -7   -8.00   13.80
  -9   0   7    0.80    2.90
  -9   0   7    2.20    6.10
  -9   0   7   -2.20    3.70
  -9   0   7    1.30    8.30
  -9   0   7   -1.00    8.30
  -9   0   7    2.50    5.70
  -9   0   7    3.30    5.50
  -9   0   7   -0.90    4.80
   9   0  -7    3.20    5.30
   9   0  -7    2.90    5.90
   9   0  -7    5.90   12.50
   9   0  -7   -8.10    6.50
   9   0  -7   -1.00    7.50
   9   0  -7  -10.40   11.90
   9   0  -7    4.80    6.00
   9   0  -7  -12.00   10.00
  -8   0   7   -1.60    5.40
  -8   0   7    1.90    8.00
  -8   0   7   -2.20    4.10
  -8   0   7   -3.00    5.00
  -8   0   7    0.50    6.10
  -8   0   7   -3.60    7.70
  -8   0   7    1.60    3.50
  -8   0   7   -5.70    5.60
   8   0  -7   17.30   10.30
   8   0  -7   -0.80    5.10
   8   0  -7   -1.80    5.50
   8   0  -7   -0.40    6.70
   8   0  -7    0.60    5.00
   8   0  -7    4.90    5.30
   8   0  -7   -1.20    6.90
   8   0  -7   12.70    7.60
   8   0  -7    0.70    5.60
   8   0  -7   -2.80   11.40
  -7   0   7    2.50    7.10
  -7   0   7    1.50    3.80
  -7   0   7    1.60    8.30
  -7   0   7    3.90    5.30
  -7   0   7    3.30    5.20
  -7   0   7   -2.00    7.20
  -7   0   7    6.40    5.80
  -7   0   7    9.20    9.00
   7   0  -7    0.80    6.40
   7   0  -7   -4.60    8.70
   7   0  -7    1.90    4.70
   7   0  -7    4.40    4.90
   7   0  -7    0.10    7.90
   7   0  -7    3.60    5.20
   7   0  -7    6.70    6.40
  -6   0   7   -3.50    6.30
  -6   0   7    2.90    6.20
  -6   0   7   -2.10    6.80
  -6   0   7    4.20    6.20
  -6   0   7   -3.20    4.60
  -6   0   7   -2.60    4.20
  -6   0   7    1.10    3.60
  -6   0   7    2.70    4.60
  -6   0   7    4.90    3.70
   6   0  -7    0.20    7.20
   6   0  -7    1.20    3.80
   6   0  -7    0.10    6.60
   6   0  -7    0.10    5.60
   6   0  -7    4.20    7.30
   6   0  -7   -0.60    4.10
   6   0  -7   -0.20    4.30
   6   0  -7   -3.20    6.90
  -5   0   7    3.00    3.60
  -5   0   7    3.70    5.20
  -5   0   7   -0.40    4.40
  -5   0   7    1.20    5.10
  -5   0   7   -0.10    6.10
  -5   0   7   -1.90    3.30
  -5   0   7   -3.10    4.60
  -5   0   7    1.00    6.40
  -5   0   7   -1.60    4.60
   5   0  -7    2.30    3.90
   5   0  -7    3.50    6.10
   5   0  -7   -5.80    5.50
   5   0  -7    4.10    6.40
   5   0  -7   -1.00    5.50
   5   0  -7    1.50    6.40
  -4   0   7   -5.40    4.40
  -4   0   7   -0.80    4.70
  -4   0   7    2.40    5.30
  -4   0   7   -3.60    3.50
  -4   0   7    0.70    3.00
  -4   0   7    0.30    7.30
  -4   0   7    3.00    7.00
  -4   0   7   -3.20    5.90
  -4   0   7    8.10    4.10
   4   0  -7   -1.50    4.00
   4   0  -7    2.70    3.90
   4   0  -7    0.30    3.70
   4   0  -7    1.40    6.60
   4   0  -7   -6.70    6.80
   4   0  -7   -6.60    6.00
   4   0  -7    5.20    5.70
   4   0  -7    9.70    6.70
  -3   0   7   -6.40    6.20
  -3   0   7    1.10    4.20
  -3   0   7   -4.80    5.40
  -3   0   7   -3.90    6.90
  -3   0   7   -3.70    4.40
  -3   0   7    2.20    5.20
  -3   0   7    5.80    4.10
  -3   0   7    7.30    5.80
  -3   0   7   -6.20    6.10
  -3   0   7   -2.60    3.70
  -3   0   7   -0.60    4.10
   3   0  -7   -8.00    5.80
   3   0  -7    2.20    6.00
   3   0  -7   -0.70    4.20
   3   0  -7    2.30    5.20
   3   0  -7   -3.40    5.80
   3   0  -7   -2.90    6.90
  -2   0   7   -4.20    5.90
  -2   0   7    4.90    7.00
  -2   0   7    2.60    5.00
  -2   0   7   -0.60    5.80
  -2   0   7    5.80    7.40
  -2   0   7    2.00    6.50
  -2   0   7    1.40    4.70
   2   0  -7   -3.60    6.30
   2   0  -7   -6.20    6.40
   2   0  -7    4.60    4.10
   2   0  -7    1.60    5.60
   2   0  -7   -2.50    7.20
   2   0  -7    7.10    7.50
   2   0  -7    3.70    5.50
  -1   0   7   -0.40    3.70
  -1   0   7    0.00    5.00
  -1   0   7    1.30    6.20
  -1   0   7   -3.40    7.00
  -1   0   7   -7.20    5.10
  -1   0   7    6.30    6.60
  -1   0   7    0.90    6.30
   1   0  -7    3.90    6.50
   1   0  -7   -7.20    6.20
   1   0  -7   -3.80    5.70
   1   0  -7    4.00    6.80
   1   0  -7   -8.00    7.30
   1   0  -7   -3.00    4.00
   1   0  -7    1.70    7.20
   0   0   7   -2.40    5.90
   0   0   7    0.10    5.70
   0   0   7    3.00    4.60
   0   0   7    4.10    4.20
   0   0   7   -1.00    5.30
   0   0   7   -9.10    6.10
   0   0   7    4.40    8.00
   0   0  -7    2.60    3.70
   0   0  -7    2.10    6.20
   0   0  -7    3.90    6.80
   0   0  -7   -0.80    4.70
   0   0  -7    6.70    5.30
   0   0  -7    4.10    3.50
   0   0  -7   -5.40    5.90
   0   0  -7    2.40    8.70
   1   0   7   -0.80    4.70
   1   0   7   -2.20    6.00
   1   0   7    2.00    4.90
   1   0   7   -4.90    6.20
   1   0   7    6.30    8.70
   1   0   7    2.20    4.40
   1   0   7   -0.30    4.80
  -1   0  -7   -2.00    6.00
  -1   0  -7    1.10    4.20
  -1   0  -7    7.20    6.20
  -1   0  -7    0.10    8.20
  -1   0  -7   -0.70    6.10
  -1   0  -7   -4.50    6.70
  -1   0  -7   -1.50    5.90
   2   0   7    4.50    5.30
   2   0   7   -0.60    3.10
   2   0   7   -3.20    4.80
   2   0   7    3.40    4.90
   2   0   7   -3.80    5.90
   2   0   7    7.20    7.20
   2   0   7    0.80    4.50
   2   0   7    3.10    8.70
   2   0   7    0.30    4.10
  -2   0  -7    9.90    7.50
  -2   0  -7   -0.70    6.20
  -2   0  -7    5.70    7.20
  -2   0  -7   -7.40    8.80
  -2   0  -7   -1.30    6.10
   3   0   7    0.30    6.60
   3   0   7   -5.40    3.60
   3   0   7    2.70   10.00
   3   0   7   -2.00    7.50
   3   0   7   -2.80    4.50
   3   0   7   -4.50    4.50
   3   0   7   -1.60    4.60
   3   0   7    1.50    3.40
   3   0   7   -1.20    4.80
  -3   0  -7    4.10    7.10
  -3   0  -7   -2.90    7.40
  -3   0  -7    6.70    7.10
  -3   0  -7    0.80   11.00
  -3   0  -7    4.90    8.10
   4   0   7    4.70    4.10
   4   0   7    2.50    8.50
   4   0   7   -6.30    4.90
   4   0   7    0.10    3.30
   4   0   7    7.50    5.60
   4   0   7   -4.90    4.90
   4   0   7    0.10    4.90
   4   0   7   -3.40    6.80
   4   0   7   12.10   11.10
  -4   0  -7   -4.20    7.20
  -4   0  -7    5.00    9.50
  -4   0  -7    8.10    7.70
  -4   0  -7    0.00    7.30
  -4   0  -7    5.10   12.30
   5   0   7    2.80    3.50
   5   0   7   -3.60    4.90
   5   0   7   19.80    9.30
   5   0   7    3.20    4.10
   5   0   7    4.10   11.00
   5   0   7   -3.50    4.80
   5   0   7    5.90    6.20
   5   0   7   13.80    9.00
  -5   0  -7    3.90    8.10
  -5   0  -7    1.40   11.40
  -5   0  -7    1.70    7.70
  -5   0  -7   -6.50   13.70
  -5   0  -7    6.00    7.70
   6   0   7    7.80    9.70
   6   0   7    5.60    4.60
   6   0   7   -3.10    7.60
   6   0   7   -1.90    3.70
   6   0   7   -5.40    4.80
   6   0   7    5.60   12.20
   6   0   7    4.70    6.30
  -6   0  -7   -2.70   13.90
  -6   0  -7    3.90    7.00
  -6   0  -7   -5.80    7.60
  -6   0  -7    1.90   10.80
  -6   0  -7   -1.60    8.10
   7   0   7   -0.20    4.90
   7   0   7    1.00    5.70
   7   0   7    6.80   12.60
   7   0   7    2.50    5.50
   7   0   7    7.10    9.50
   7   0   7    1.50    5.60
   7   0   7    1.50    8.00
   7   0   7    2.80    4.40
  -7   0  -7   -0.90    8.50
  -7   0  -7   -8.30    7.60
  -7   0  -7   -4.60   11.10
  -7   0  -7    7.50   16.30
  -7   0  -7    0.20    6.20
   8   0   7   -3.10    9.20
   8   0   7   -3.60    4.90
   8   0   7    9.30   13.40
   8   0   7   -2.90    6.90
   8   0   7   -1.90    4.30
   8   0   7    2.40    6.60
   8   0   7   -0.40    6.30
   8   0   7   -7.20   11.30
  -8   0  -7   -7.30   10.10
  -8   0  -7   -4.50   17.20
  -8   0  -7  -12.20    8.20
  -8   0  -7  -15.10    8.20
  -8   0  -7   -6.60   14.10
   9   0   7   -0.10    8.10
   9   0   7    1.70    5.80
   9   0   7    1.60    4.90
   9   0   7  -16.50   10.40
   9   0   7   16.30    9.70
   9   0   7   53.99   16.00
   9   0   7    2.20    6.30
  -9   0  -7   17.00   19.40
  -9   0  -7   -4.90   11.80
 -12   0   8  550.84   32.00
 -12   0   8  534.55   37.30
 -12   0   8  494.25   37.30
 -12   0   8  527.95   30.60
 -12   0   8  509.35   29.40
 -12   0   8  489.55   31.20
  12   0  -8  409.26   28.80
  12   0  -8  397.26   29.50
  12   0  -8  518.15   30.00
  12   0  -8  515.15   46.70
  12   0  -8  506.15   37.40
  12   0  -8  529.55   35.20
 -11   0   8   39.60    8.10
 -11   0   8   42.70    8.20
 -11   0   8   53.49    9.60
 -11   0   8   54.19   13.70
 -11   0   8   50.09   10.10
 -11   0   8   54.79   14.00
 -11   0   8   58.39    8.70
  11   0  -8   29.20   17.50
  11   0  -8   35.20   13.00
  11   0  -8   45.60   12.50
  11   0  -8   55.69   18.10
 -10   0   8    5.70    6.70
 -10   0   8    4.30    5.70
 -10   0   8   -1.20    5.30
 -10   0   8    0.00    4.60
 -10   0   8   -8.10    4.50
 -10   0   8    0.30    7.70
 -10   0   8   -8.70    4.50
 -10   0   8    4.60    9.00
  10   0  -8    0.20    7.60
  10   0  -8    6.40    8.00
  10   0  -8    8.40   12.30
  10   0  -8    2.20    8.20
  10   0  -8    5.10    6.60
  10   0  -8   -1.70   12.50
  -9   0   8  218.18   31.00
  -9   0   8  237.08   22.50
  -9   0   8  224.68   18.90
  -9   0   8  233.68   18.00
   9   0  -8  221.98   20.20
   9   0  -8  208.98   22.40
   9   0  -8  239.28   21.90
   9   0  -8  255.87   16.50
   9   0  -8  227.58   26.30
   9   0  -8  211.08   22.30
   9   0  -8  241.38   16.90
  -8   0   8   41.50    8.60
  -8   0   8   19.30    4.90
  -8   0   8   28.20    9.10
  -8   0   8   32.40    7.50
  -8   0   8   32.00    6.60
  -8   0   8   36.70   12.10
   8   0  -8   23.30   10.90
   8   0  -8   32.00    6.90
   8   0  -8   28.40    8.70
   8   0  -8   27.00    7.10
   8   0  -8   39.10   11.90
   8   0  -8   30.60    6.80
   8   0  -8   25.40   10.10
  -7   0   8    6.70    8.40
  -7   0   8   -0.80    5.60
  -7   0   8    9.30    6.10
  -7   0   8   -6.20    6.40
  -7   0   8   -0.90    3.90
  -7   0   8    6.10    9.50
  -7   0   8   -2.60   11.20
  -7   0   8    2.10    3.90
  -7   0   8   -4.40    4.60
   7   0  -8    4.40    5.50
   7   0  -8    3.80    8.10
   7   0  -8   -6.80    9.00
   7   0  -8    3.20    8.80
   7   0  -8    3.60    7.40
   7   0  -8   -3.20    8.60
   7   0  -8   -7.10    5.30
   7   0  -8    0.60    5.50
  -6   0   8    3.00    4.00
  -6   0   8    9.10    7.20
  -6   0   8    0.80    5.80
  -6   0   8    1.10    5.50
  -6   0   8    4.20    7.50
  -6   0   8   -5.10    4.80
  -6   0   8    1.70    4.40
  -6   0   8    6.10    7.80
  -6   0   8    7.00    6.60
   6   0  -8    6.10    7.90
   6   0  -8    8.60    7.70
   6   0  -8   -7.80    7.00
   6   0  -8    3.00    5.10
   6   0  -8    1.10    7.90
   6   0  -8    7.40    7.10
  -5   0   8  253.57   19.50
  -5   0   8  247.98   18.50
  -5   0   8  259.37   18.80
  -5   0   8  271.47   17.80
  -5   0   8  250.47   18.90
  -5   0   8  265.77   21.30
  -5   0   8  268.17   21.40
  -5   0   8  245.88   16.10
  -5   0   8  258.47   15.70
   5   0  -8  265.87   16.80
   5   0  -8  258.17   14.80
   5   0  -8  250.67   19.70
   5   0  -8  234.98   21.40
   5   0  -8  246.78   15.30
   5   0  -8  254.47   20.90
   5   0  -8  267.67   20.30
   5   0  -8  249.68   19.90
  -4   0   8  496.05   30.30
  -4   0   8  492.45   27.60
  -4   0   8  497.85   29.40
  -4   0   8  508.75   30.20
  -4   0   8  512.85   27.20
  -4   0   8  546.45   31.80
  -4   0   8  511.95   31.70
  -4   0   8  487.25   30.40
  -4   0   8  505.05   29.00
   4   0  -8  518.25   32.20
   4   0  -8  528.65   31.90
   4   0  -8  492.25   30.50
   4   0  -8  531.85   27.00
   4   0  -8  518.85   30.80
   4   0  -8  512.05   30.80
   4   0  -8  519.65   28.00
   4   0  -8  517.35   27.50
  -3   0   8  505.95   29.90
  -3   0   8  499.05   28.50
  -3   0   8  496.45   30.30
  -3   0   8  474.55   28.00
  -3   0   8  479.55   27.20
  -3   0   8  486.85   26.30
  -3   0   8  468.85   29.20
  -3   0   8  463.25   27.60
  -3   0   8  521.35   27.10
  -3   0   8  506.85   30.40
  -3   0   8  498.85   30.40
   3   0  -8  477.55   28.20
   3   0  -8  507.15   30.60
   3   0  -8  514.85   29.90
   3   0  -8  488.65   31.00
   3   0  -8  508.35   26.90
   3   0  -8  450.75   29.30
  -2   0   8  973.50   49.90
  -2   0   8  952.90   51.99
  -2   0   8  934.21   51.19
  -2   0   8  943.81   51.29
  -2   0   8  977.80   51.79
  -2   0   8  950.10   51.79
  -2   0   8 1013.70   49.10
   2   0  -8  969.30   48.70
   2   0  -8  921.71   50.99
   2   0  -8  926.61   50.29
   2   0  -8  980.10   51.69
   2   0  -8 1010.90   52.09
   2   0  -8  978.30   51.49
   2   0  -8  989.30   52.49
  -1   0   8  366.26   25.10
  -1   0   8  389.56   24.90
  -1   0   8  374.76   24.80
  -1   0   8  380.76   26.30
  -1   0   8  382.86   25.40
  -1   0   8  396.86   22.50
  -1   0   8  376.46   23.00
   1   0  -8  386.36   21.80
   1   0  -8  386.26   24.60
   1   0  -8  389.66   26.30
   1   0  -8  402.26   25.50
   1   0  -8  401.26   24.70
   1   0  -8  345.67   24.80
   1   0  -8  370.76   25.50
   0   0   8  344.07   23.80
   0   0   8  372.26   25.20
   0   0   8  379.06   22.40
   0   0   8  364.66   22.00
   0   0   8  378.06   23.90
   0   0   8  360.56   26.50
   0   0   8  389.56   25.40
   0   0  -8  395.16   21.60
   0   0  -8  367.16   24.20
   0   0  -8  366.66   24.80
   0   0  -8  379.16   24.30
   0   0  -8  359.46   24.80
   0   0  -8  375.56   26.10
   0   0  -8  365.36   25.30
   0   0  -8  357.26   19.70
   1   0   8  509.95   28.10
   1   0   8  489.75   31.30
   1   0   8  509.45   33.20
   1   0   8  490.15   29.20
   1   0   8  484.25   31.20
   1   0   8  488.95   29.50
   1   0   8  481.55   27.90
  -1   0  -8  510.65   30.90
  -1   0  -8  502.35   30.60
  -1   0  -8  475.35   32.00
  -1   0  -8  501.65   30.90
  -1   0  -8  517.35   31.70
   2   0   8  800.22   42.40
   2   0   8  807.32   40.40
   2   0   8  802.62   42.40
   2   0   8  820.62   43.20
   2   0   8  791.72   43.30
   2   0   8  824.42   47.50
   2   0   8  810.52   46.00
   2   0   8  794.22   46.10
   2   0   8  780.12   41.70
  -2   0  -8  828.92   45.30
  -2   0  -8  826.42   45.60
  -2   0  -8  800.12   45.60
  -2   0  -8  837.52   46.70
  -2   0  -8  809.32   45.50
   3   0   8  317.27   18.40
   3   0   8  343.97   26.00
   3   0   8  330.17   21.80
   3   0   8  340.57   21.50
   3   0   8  332.07   25.30
   3   0   8  319.37   21.00
   3   0   8  312.27   19.70
   3   0   8  321.07   21.50
   3   0   8  344.77   29.20
  -3   0  -8  336.17   25.50
  -3   0  -8  356.86   25.30
  -3   0  -8  340.37   28.30
  -3   0  -8  329.17   24.90
   4   0   8    0.80    4.60
   4   0   8    1.30    3.80
   4   0   8    7.20    6.30
   4   0   8    5.90    8.90
   4   0   8    4.60    5.90
   4   0   8    4.30   11.60
   4   0   8    5.00    5.60
   4   0   8   13.60    6.40
   4   0   8   -4.10    7.20
  -4   0  -8    0.20    9.70
  -4   0  -8   -3.00    8.10
  -4   0  -8    2.40    8.10
  -4   0  -8   -5.40    8.10
  -4   0  -8    8.90   13.70
   5   0   8   73.99   16.40
   5   0   8   74.69    8.20
   5   0   8   68.79    9.50
   5   0   8   85.19   13.90
   5   0   8   76.49   10.30
   5   0   8   67.39    7.20
   5   0   8   65.29   11.90
   5   0   8   50.79    8.60
  -5   0  -8   65.49   14.50
  -5   0  -8   59.99   10.70
  -5   0  -8   71.39   13.30
  -5   0  -8   50.49   16.30
  -5   0  -8   86.59   15.90
   6   0   8   75.59   10.40
   6   0   8   91.69   14.40
   6   0   8   80.99   11.30
   6   0   8   70.69   10.10
   6   0   8  125.89   10.90
   6   0   8  115.39    9.00
   6   0   8   97.69   18.10
   6   0   8   60.59   12.30
  -6   0  -8   84.69   14.40
  -6   0  -8   84.99   15.80
  -6   0  -8   87.99   19.60
  -6   0  -8  109.69   16.90
  -6   0  -8   76.59   13.30
   7   0   8  235.68   14.20
   7   0   8  190.98   24.80
   7   0   8  244.98   16.10
   7   0   8  217.08   19.40
   7   0   8  215.48   18.70
   7   0   8  258.07   24.90
   7   0   8  227.48   19.00
   7   0   8  197.78   22.80
  -7   0  -8  220.18   24.90
  -7   0  -8  245.28   35.80
  -7   0  -8  196.08   24.10
  -7   0  -8  176.68   28.40
   8   0   8   41.30   14.00
   8   0   8   35.70    9.80
   8   0   8   61.99   17.00
   8   0   8   30.50    7.40
   8   0   8   29.40    8.80
   8   0   8   33.50    6.40
   8   0   8   43.90   11.20
   8   0   8   10.90   12.90
  -8   0  -8   37.30   21.60
  -8   0  -8   35.80   13.90
  -8   0  -8   16.20   10.50
  -8   0  -8   13.50   11.90
  -8   0  -8   32.80   15.60
 -12   0   9   -1.80   14.20
 -12   0   9   -0.90   11.10
 -12   0   9   14.40    8.90
  12   0  -9   -4.30    6.40
  12   0  -9   17.00   12.70
  12   0  -9   -3.60    9.00
  12   0  -9   -6.00    9.40
  12   0  -9   11.90   21.40
 -11   0   9  -10.20    6.10
 -11   0   9   -5.50   10.20
 -11   0   9  -14.00    9.60
 -11   0   9   -2.50    5.10
 -11   0   9    5.90    8.40
 -11   0   9   -2.10    6.70
  11   0  -9    8.50   12.20
  11   0  -9   -5.90    9.00
  11   0  -9   -4.60   14.80
  11   0  -9   -6.30    8.40
  11   0  -9   -1.60    6.20
  11   0  -9    3.70   16.50
 -10   0   9   -1.50    3.90
 -10   0   9    2.50    8.90
 -10   0   9   -0.90    6.90
 -10   0   9   -4.60    4.40
 -10   0   9    2.60    8.60
 -10   0   9   -1.50    6.30
  10   0  -9   11.10    7.00
  10   0  -9   -2.30    8.50
  10   0  -9    4.40    9.10
  10   0  -9    2.40   11.40
  10   0  -9  -17.80   12.10
  10   0  -9   -7.70    7.20
  -9   0   9   -5.60    8.40
  -9   0   9    3.60    5.80
  -9   0   9    0.30    3.80
  -9   0   9   14.90    7.90
  -9   0   9   -0.50    8.90
  -9   0   9   -1.10    4.30
  -9   0   9    8.70    7.40
   9   0  -9   -6.70   11.40
   9   0  -9    8.60    7.90
   9   0  -9  -10.40    5.70
   9   0  -9  -16.30    6.90
   9   0  -9   10.60    9.70
   9   0  -9   -2.60    6.20
   9   0  -9  -10.20    9.90
   9   0  -9   -5.10    5.70
  -8   0   9   -0.40    6.60
  -8   0   9    8.20    5.60
  -8   0   9   -8.00    8.20
  -8   0   9   -2.70    4.60
  -8   0   9   -2.50    6.80
  -8   0   9   -1.30    3.90
  -8   0   9   -4.10    8.20
  -8   0   9   -5.80    5.30
  -8   0   9   -3.30    6.70
   8   0  -9   -0.30    8.10
   8   0  -9    1.50    5.60
   8   0  -9   -0.80    5.60
   8   0  -9   12.10   10.00
   8   0  -9    3.10    9.60
   8   0  -9   -8.00    6.80
   8   0  -9    1.60    6.10
  -7   0   9    2.60    8.80
  -7   0   9    5.00    7.10
  -7   0   9   -7.40    5.20
  -7   0   9   -3.60    6.70
  -7   0   9   -2.70    4.50
  -7   0   9   -1.10    8.70
  -7   0   9    3.00    6.30
  -7   0   9   -2.70    5.70
  -7   0   9   -2.70    4.60
   7   0  -9    7.00    6.20
   7   0  -9    5.40    8.40
   7   0  -9   -2.90    8.80
   7   0  -9  -11.30    8.50
   7   0  -9   -1.00    5.50
   7   0  -9    7.00    9.20
   7   0  -9   -9.30    4.90
   7   0  -9   10.30    7.80
  -6   0   9    4.00    9.30
  -6   0   9   -1.90    5.30
  -6   0   9   -2.40    6.20
  -6   0   9    1.70    4.70
  -6   0   9    4.10    6.60
  -6   0   9    8.10    9.10
  -6   0   9   -0.90    4.50
  -6   0   9   -1.20    6.20
   6   0  -9  -15.10    6.80
   6   0  -9    4.70    9.50
   6   0  -9    3.00    8.30
   6   0  -9    8.40    8.80
   6   0  -9   -4.30    6.90
   6   0  -9    5.40    5.40
  -5   0   9   10.10    6.70
  -5   0   9    6.30    6.60
  -5   0   9    1.70    4.60
  -5   0   9   -5.00    7.60
  -5   0   9   -3.40    7.10
  -5   0   9    4.50    5.90
  -5   0   9   -3.10    3.90
  -5   0   9    2.40    8.90
  -5   0   9    3.30    5.30
   5   0  -9   -1.30    4.60
   5   0  -9   -4.60    8.80
   5   0  -9   -1.40    7.90
   5   0  -9    6.30    5.20
   5   0  -9    2.20    8.70
   5   0  -9   -3.00    7.30
   5   0  -9    0.60    4.10
   5   0  -9    3.30    7.20
  -4   0   9    6.00    7.70
  -4   0   9   -8.10    5.80
  -4   0   9   -0.90    4.80
  -4   0   9   -0.40    4.10
  -4   0   9   -2.10    4.80
  -4   0   9   -2.20    4.60
  -4   0   9    1.90    6.60
  -4   0   9   -1.90    6.50
  -4   0   9    2.60    7.90
  -4   0   9    0.90    6.50
   4   0  -9   -5.30    4.40
   4   0  -9   -7.60    4.70
   4   0  -9   -1.20    7.10
   4   0  -9  -14.20    6.50
   4   0  -9    1.90    5.00
   4   0  -9    2.30    7.30
   4   0  -9    4.30    7.90
   4   0  -9   -0.30    8.60
  -3   0   9    1.60    5.30
  -3   0   9    0.70    7.90
  -3   0   9   -1.60    5.80
  -3   0   9    1.90    5.10
  -3   0   9    4.40    8.10
  -3   0   9    9.10    7.60
  -3   0   9   -7.70    5.20
  -3   0   9   -3.00    4.60
  -3   0   9    5.60    7.00
  -3   0   9    2.40    6.70
  -3   0   9   -3.80    4.40
   3   0  -9   -0.30    7.60
   3   0  -9   -5.50    6.20
   3   0  -9    7.50    7.20
   3   0  -9    1.80    4.80
   3   0  -9   -2.00    7.80
   3   0  -9    0.10    7.10
   3   0  -9   -8.30    7.20
  -2   0   9   10.00    6.10
  -2   0   9    1.90    7.00
  -2   0   9   -1.60    6.30
  -2   0   9    7.50    7.70
  -2   0   9   -1.90    7.30
  -2   0   9    8.90    7.10
  -2   0   9   -2.80    4.60
   2   0  -9    1.80    6.40
   2   0  -9    5.00    8.20
   2   0  -9   -5.00    6.80
   2   0  -9    1.70    5.50
   2   0  -9    0.20    7.60
   2   0  -9   -6.30    4.00
   2   0  -9   -4.50    8.40
  -1   0   9    3.50    5.10
  -1   0   9    4.30    5.80
  -1   0   9    3.60    7.50
  -1   0   9   -0.30    6.20
  -1   0   9    1.70    6.80
  -1   0   9   -6.20    7.90
  -1   0   9   -6.50    6.40
   1   0  -9    0.00    5.70
   1   0  -9   -2.10    9.40
   1   0  -9    1.90    4.30
   1   0  -9    2.60    7.40
   1   0  -9   -8.00    7.20
   1   0  -9    3.00    5.80
   1   0  -9   -4.10    6.70
   0   0   9   -4.50    7.40
   0   0   9    2.90    5.20
   0   0   9    2.30    6.40
   0   0   9   -2.20    7.30
   0   0   9   -0.30    6.70
   0   0   9    2.50    5.90
   0   0   9   -6.00    8.90
   0   0  -9   -1.10    7.60
   0   0  -9   -5.10    7.20
   0   0  -9    1.00    4.40
   0   0  -9    6.80    8.30
   0   0  -9   -4.90    5.60
   0   0  -9    2.70    4.50
   0   0  -9    2.40    9.40
   0   0  -9   -1.00    9.80
   1   0   9   -4.80    8.70
   1   0   9    7.00    6.80
   1   0   9   -5.30    4.80
   1   0   9   -5.30   10.20
   1   0   9    5.10    7.50
  -1   0  -9    2.90    9.10
  -1   0  -9   -6.10    7.00
  -1   0  -9   -1.80   10.20
  -1   0  -9    4.30    8.00
   2   0   9    1.00    6.50
   2   0   9   -0.50    6.10
   2   0   9    0.70    4.20
   2   0   9   -0.70    5.10
   2   0   9   -4.10    5.50
   2   0   9   -8.30   11.50
   2   0   9   11.50    9.20
   2   0   9   -0.90    5.70
   2   0   9    0.30    7.70
  -2   0  -9   -4.50    9.00
  -2   0  -9   11.30   11.60
  -2   0  -9   -1.40    8.30
  -2   0  -9   -2.20    9.50
   3   0   9    0.60    5.80
   3   0   9    1.60    7.60
   3   0   9    0.30    6.20
   3   0   9   -1.10    8.70
   3   0   9    2.40    5.30
   3   0   9    0.00    5.50
   3   0   9   -1.60    4.10
   3   0   9   -2.70    5.60
   3   0   9   19.10   13.30
  -3   0  -9   -5.80    7.80
  -3   0  -9    3.70   12.90
  -3   0  -9   -3.50    8.70
  -3   0  -9   -1.30    8.60
   4   0   9    2.30    4.60
   4   0   9   -2.40    3.70
   4   0   9    5.60    6.20
   4   0   9   -2.90    7.90
   4   0   9   -1.40   11.90
   4   0   9   -0.70    9.00
   4   0   9    0.70    6.00
   4   0   9   -3.40    4.50
   4   0   9    1.70    5.60
  -4   0  -9   -3.10    9.60
  -4   0  -9   10.80    9.20
  -4   0  -9  -12.40    8.20
  -4   0  -9   -2.40   13.10
  -4   0  -9   -5.60    7.90
   5   0   9   -1.20    5.70
   5   0   9    5.90    5.30
   5   0   9   18.20    9.60
   5   0   9    7.50   12.30
   5   0   9   -2.80    8.30
   5   0   9    2.60    4.50
   5   0   9    1.30    5.40
   5   0   9    0.10    5.90
  -5   0  -9   -4.70    8.00
  -5   0  -9    4.40   15.70
  -5   0  -9    1.70   10.90
  -5   0  -9   -3.10    9.90
  -5   0  -9   -2.70    6.30
   6   0   9    0.20    6.80
   6   0   9   -0.20   11.30
   6   0   9    0.30    7.60
   6   0   9   14.00   13.40
   6   0   9   -2.00    4.90
   6   0   9    1.00    4.10
   6   0   9   -1.70    9.60
   6   0   9   -5.10    6.50
  -6   0  -9    9.10   11.00
  -6   0  -9   12.70   18.20
  -6   0  -9    4.10   10.60
  -6   0  -9   11.50   10.80
  -6   0  -9    0.30    8.10
   7   0   9   -4.20    4.80
   7   0   9   33.90   16.70
   7   0   9   -2.60    7.00
   7   0   9    1.20    6.60
   7   0   9    5.40    4.50
   7   0   9   10.50   11.90
   7   0   9    0.00    7.30
   7   0   9   14.70   12.00
  -7   0  -9   -7.20   10.60
  -7   0  -9   11.30   13.50
  -7   0  -9    8.70   11.50
  -7   0  -9    7.30   13.80
  -7   0  -9   -6.80   17.30
   8   0   9   -4.10    4.00
   8   0   9    2.90    5.40
   8   0   9   -1.90    7.00
   8   0   9  -12.10   12.40
   8   0   9    0.30    9.50
   8   0   9    6.40    7.20
  -8   0  -9  -15.10   13.70
  -8   0  -9  -16.00   28.60
  -8   0  -9   -6.40   15.90
 -11   0  10    6.60    5.70
 -11   0  10    1.10    4.20
 -11   0  10   22.10    8.90
 -11   0  10   21.10   11.90
 -11   0  10   -5.30   12.80
 -11   0  10   14.40   12.00
 -11   0  10    7.80    7.50
  11   0 -10    8.50   10.60
  11   0 -10   27.60   13.40
  11   0 -10   11.00   15.90
  11   0 -10   -0.20    9.20
  11   0 -10    4.70   18.90
  11   0 -10   10.70    7.50
 -10   0  10   11.80    7.20
 -10   0  10   12.50    5.40
 -10   0  10   15.60   11.40
 -10   0  10   10.70    8.10
 -10   0  10   20.70   12.10
 -10   0  10   12.90    9.10
 -10   0  10   14.10    8.40
  10   0 -10   27.90   12.20
  10   0 -10   46.70   26.50
  10   0 -10   12.10    6.90
  10   0 -10   20.00   10.80
  10   0 -10    8.40   11.30
  10   0 -10   -8.50   12.30
  -9   0  10  243.18   24.20
  -9   0  10  242.48   16.20
  -9   0  10  227.28   20.60
  -9   0  10  242.28   19.60
  -9   0  10  235.18   16.20
  -9   0  10  337.37   23.20
  -9   0  10  228.18   19.70
  -9   0  10  225.08   23.30
  -9   0  10  233.28   18.50
   9   0 -10  247.98   22.20
   9   0 -10  249.88   24.60
   9   0 -10  255.07   24.00
   9   0 -10  291.07   19.00
   9   0 -10  267.77   18.50
   9   0 -10  230.28   25.40
   9   0 -10  233.38   23.80
   9   0 -10  233.48   18.10
  -8   0  10  412.76   32.30
  -8   0  10  419.46   32.40
  -8   0  10  469.25   25.80
  -8   0  10  451.65   28.20
  -8   0  10  450.75   26.00
  -8   0  10  406.36   29.10
  -8   0  10  478.45   30.40
  -8   0  10  474.05   29.60
  -8   0  10  447.46   29.00
   8   0 -10  455.75   31.00
   8   0 -10  462.95   33.00
   8   0 -10  501.35   29.70
   8   0 -10  415.36   26.80
   8   0 -10  451.45   32.60
   8   0 -10  540.65   29.60
   8   0 -10  448.36   33.20
  -7   0  10  157.68   15.80
  -7   0  10  157.58   15.60
  -7   0  10  145.39   17.80
  -7   0  10  127.59   17.70
  -7   0  10  140.39   14.80
  -7   0  10  125.39   11.40
  -7   0  10  145.19   16.70
  -7   0  10  129.09   14.40
  -7   0  10  128.19   12.20
   7   0 -10  120.89   16.40
   7   0 -10  111.49   15.00
   7   0 -10  154.38   18.50
   7   0 -10  115.19   12.80
   7   0 -10  141.09   24.70
   7   0 -10  127.29   16.10
  -6   0  10  525.75   31.80
  -6   0  10  506.45   30.20
  -6   0  10  582.04   35.60
  -6   0  10  466.25   27.70
  -6   0  10  485.85   34.10
  -6   0  10  507.45   32.40
  -6   0  10  535.95   34.50
  -6   0  10  490.55   31.00
   6   0 -10  561.34   41.40
   6   0 -10  499.75   28.80
   6   0 -10  527.25   35.30
   6   0 -10  464.05   32.20
   6   0 -10  504.75   33.00
   6   0 -10  489.05   32.70
  -5   0  10 1320.47   68.69
  -5   0  10 1289.07   68.19
  -5   0  10 1170.58   64.69
  -5   0  10 1283.17   65.39
  -5   0  10 1216.88   69.19
  -5   0  10 1261.07   66.49
  -5   0  10 1303.87   67.59
   5   0 -10 1228.28   66.89
   5   0 -10 1275.17   62.09
   5   0 -10 1267.87   62.59
   5   0 -10 1265.87   68.49
   5   0 -10 1296.17   63.89
   5   0 -10 1369.56   69.29
   5   0 -10 1210.68   67.19
   5   0 -10 1260.37   69.09
  -4   0  10    3.80    8.60
  -4   0  10   -5.00    5.10
  -4   0  10   -2.10    6.60
  -4   0  10    3.00    5.90
  -4   0  10    2.70   13.70
  -4   0  10   -4.50    8.20
  -4   0  10    7.40    7.60
  -4   0  10   -1.70    5.90
  -4   0  10    9.50    6.20
  -4   0  10    0.90    7.00
  -4   0  10    2.60    4.80
   4   0 -10    1.10    5.10
   4   0 -10    2.80    5.70
   4   0 -10    6.00    7.40
   4   0 -10    1.10    6.00
   4   0 -10   -2.60    8.00
   4   0 -10    4.40    9.00
   4   0 -10    6.90   10.30
   4   0 -10   -0.60    8.10
  -3   0  10  230.48   22.90
  -3   0  10  298.67   21.30
  -3   0  10  286.57   24.00
  -3   0  10  351.06   20.60
  -3   0  10  364.66   21.40
  -3   0  10  280.57   21.20
  -3   0  10  312.67   26.80
  -3   0  10  276.07   20.80
  -3   0  10  294.17   24.30
  -3   0  10  316.07   25.10
  -3   0  10  290.87   18.70
   3   0 -10  277.67   19.30
   3   0 -10  291.87   24.30
   3   0 -10  265.17   24.80
   3   0 -10  279.57   22.80
   3   0 -10  280.17   23.50
   3   0 -10  283.77   21.60
   3   0 -10  293.57   24.30
  -2   0  10   56.89   12.40
  -2   0  10   51.39   11.30
  -2   0  10   46.30   13.20
  -2   0  10   54.69   12.30
  -2   0  10   52.49    9.70
  -2   0  10   59.69   14.20
  -2   0  10   49.10   16.90
   2   0 -10   39.00    9.20
   2   0 -10   46.30    7.40
   2   0 -10   53.29   10.50
   2   0 -10   33.30   10.50
   2   0 -10   63.09   12.60
   2   0 -10   67.29   12.60
   2   0 -10   60.79   13.50
  -1   0  10  275.17   22.40
  -1   0  10  321.07   28.80
  -1   0  10  297.87   22.70
  -1   0  10  262.77   23.20
  -1   0  10  262.57   22.80
  -1   0  10  267.57   19.30
  -1   0  10  287.57   20.00
   1   0 -10  286.37   23.60
   1   0 -10  270.47   22.00
   1   0 -10  274.57   18.50
   1   0 -10  289.37   24.40
   1   0 -10  269.87   22.00
   1   0 -10  268.47   23.90
   1   0 -10  276.57   25.00
   0   0  10   30.20   12.10
   0   0  10   34.60   10.10
   0   0  10   46.50   11.80
   0   0  10   33.20    9.50
   0   0  10   27.50    7.40
   0   0  10   43.50    8.60
   0   0  10   39.90    9.50
   0   0 -10   49.10   12.20
   0   0 -10   33.80   11.00
   0   0 -10   41.50   10.70
   0   0 -10   36.10    6.60
   0   0 -10   34.80    7.70
   0   0 -10   19.30    9.70
   0   0 -10   32.50   13.40
   0   0 -10   43.00   10.60
   1   0  10   51.39    8.70
   1   0  10   75.99   12.50
   1   0  10   56.29    8.60
   1   0  10   54.39   11.20
   1   0  10   58.49   10.50
   1   0  10   80.09   13.50
   1   0  10   68.29   15.60
  -1   0 -10   73.89   13.80
  -1   0 -10   76.29   13.60
  -1   0 -10   84.89   13.90
  -1   0 -10   95.69   16.70
  -1   0 -10   71.79   14.50
   2   0  10 1505.75   83.09
   2   0  10 1569.34   79.09
   2   0  10 1594.44   77.99
   2   0  10 1525.65   79.69
   2   0  10 1501.15   78.29
   2   0  10 1584.54   79.49
   2   0  10 1722.73   84.09
   2   0  10 1635.84   84.99
   2   0  10 1567.44   76.19
  -2   0 -10 1594.74   82.59
  -2   0 -10 1520.35   81.69
  -2   0 -10 1520.55   82.49
  -2   0 -10 1601.44   82.49
  -2   0 -10 1582.14   83.29
   3   0  10   67.89   10.10
   3   0  10   67.29   10.90
   3   0  10   62.39    8.60
   3   0  10   59.79    9.20
   3   0  10   55.29    7.30
   3   0  10   74.79   16.80
   3   0  10   62.09   14.50
   3   0  10   63.29   17.20
   3   0  10   72.89   14.10
  -3   0 -10   73.39   13.60
  -3   0 -10   55.29   11.90
  -3   0 -10   36.20   12.40
  -3   0 -10   75.79   14.90
  -3   0 -10   48.90   15.60
   4   0  10  194.28   21.10
   4   0  10  220.28   17.20
   4   0  10  216.28   25.30
   4   0  10  288.37   16.60
   4   0  10  173.18   20.50
   4   0  10  202.08   17.70
   4   0  10  219.08   18.20
   4   0  10  217.48   18.20
  -4   0 -10  177.58   23.00
  -4   0 -10  188.58   20.90
  -4   0 -10  207.98   23.70
  -4   0 -10  186.08   19.00
  -4   0 -10  230.98   22.60
   5   0  10   11.40   11.70
   5   0  10   -1.00    6.50
   5   0  10   11.50   13.60
   5   0  10   -4.00    6.50
   5   0  10    2.10    5.00
   5   0  10    8.90    7.60
   5   0  10   -0.20    4.30
   5   0  10    7.60   10.00
  -5   0 -10    1.80    9.60
  -5   0 -10   17.10   11.70
  -5   0 -10    8.30   10.00
  -5   0 -10   -6.80    8.80
  -5   0 -10    0.00   17.40
   6   0  10    3.40    5.10
   6   0  10   27.30   12.60
   6   0  10    5.40    9.10
   6   0  10    7.60    8.00
   6   0  10   -3.60   11.20
   6   0  10    8.30    7.30
   6   0  10   22.70   17.30
   6   0  10    6.90    4.60
  -6   0 -10   30.80   13.30
  -6   0 -10    1.10   17.60
  -6   0 -10  -10.10   12.20
  -6   0 -10    0.10   10.00
   7   0  10   62.79    8.50
   7   0  10   30.60   13.70
   7   0  10   35.10   10.60
   7   0  10   56.69   11.10
   7   0  10   60.29    7.10
   7   0  10   50.09   10.60
  -7   0 -10   43.30   16.60
  -7   0 -10   58.09   16.90
  -7   0 -10   52.59   20.70
 -11   0  11    0.10    8.80
 -11   0  11    1.80   17.30
 -11   0  11   23.40    9.90
 -11   0  11   -4.80   11.90
  11   0 -11    3.80   10.30
  11   0 -11    6.90    7.90
  11   0 -11    4.20   13.00
  11   0 -11   -6.90   17.10
  11   0 -11    8.50   12.70
 -10   0  11  -13.40    7.40
 -10   0  11   -2.20    5.70
 -10   0  11  -14.50    9.90
 -10   0  11   -5.70   12.50
 -10   0  11   -0.20    4.50
 -10   0  11    9.80    7.90
 -10   0  11   -3.80    8.10
  10   0 -11  -16.60    6.60
  10   0 -11    3.40   13.40
  10   0 -11   11.30   10.90
  10   0 -11   -0.40    8.70
  10   0 -11  -11.00    5.70
  10   0 -11   -6.00    6.90
  10   0 -11  -16.20   10.90
  10   0 -11    8.30   12.20
  -9   0  11   -7.80    7.20
  -9   0  11   -0.30    4.60
  -9   0  11   -4.40    7.50
  -9   0  11   -7.00   11.00
  -9   0  11    1.80   10.70
  -9   0  11   -4.30    4.20
  -9   0  11    1.70    6.00
  -9   0  11   -1.70    5.00
  -9   0  11   -6.50    6.80
   9   0 -11    6.20   11.60
   9   0 -11   -2.30    8.30
   9   0 -11   -9.10    9.90
   9   0 -11   -8.70   11.30
   9   0 -11   -4.30    6.00
   9   0 -11   -1.90    6.30
   9   0 -11   -6.60    6.10
   9   0 -11    4.50    8.60
  -8   0  11   -3.80    4.70
  -8   0  11   -1.70    9.70
  -8   0  11   -3.90    5.80
  -8   0  11   -4.00    9.20
  -8   0  11   -1.90    7.00
  -8   0  11   -8.20    5.90
  -8   0  11   -3.70    4.90
  -8   0  11   -7.80    8.10
  -8   0  11   -5.30    5.30
   8   0 -11    6.50   10.00
   8   0 -11    7.00    6.70
   8   0 -11   13.10    7.20
   8   0 -11    3.00    6.00
   8   0 -11   -1.40    9.20
   8   0 -11    1.10    7.30
   8   0 -11  -10.70    9.60
   8   0 -11   -8.50    8.40
  -7   0  11   -7.00    5.80
  -7   0  11    8.20    7.70
  -7   0  11  -11.80    8.10
  -7   0  11    1.30    9.20
  -7   0  11    2.60    8.30
  -7   0  11    3.60    6.90
  -7   0  11    3.10    5.80
  -7   0  11    0.60    5.40
  -7   0  11    0.50    4.80
   7   0 -11   -4.70    8.00
   7   0 -11   -5.60    8.80
   7   0 -11   -4.70    7.00
   7   0 -11   -7.00    9.20
   7   0 -11   -3.20    9.20
   7   0 -11   -0.80    6.10
  -6   0  11   -0.70    4.90
  -6   0  11    0.20    6.40
  -6   0  11   -5.70    5.10
  -6   0  11   -1.00    5.00
  -6   0  11   -8.10    8.60
  -6   0  11   -6.10    7.90
  -6   0  11   11.80    7.90
  -6   0  11    1.30    6.90
  -6   0  11  -11.40    8.10
   6   0 -11   -1.50    5.30
   6   0 -11   -9.00    8.30
   6   0 -11    1.10    7.40
   6   0 -11   -1.20    9.60
   6   0 -11    5.40    4.70
   6   0 -11    1.70    9.00
   6   0 -11    1.00    8.30
  -5   0  11    3.20    6.70
  -5   0  11   -2.30    8.30
  -5   0  11   -7.70    8.40
  -5   0  11   11.60   10.00
  -5   0  11    6.70    7.20
  -5   0  11    0.90    5.30
  -5   0  11   -0.40    5.20
  -5   0  11   -1.40    7.40
  -5   0  11   -0.50    7.70
   5   0 -11    1.00    5.50
   5   0 -11    0.20   10.00
   5   0 -11   17.50   10.60
   5   0 -11   -7.90    8.30
   5   0 -11    1.60    5.40
   5   0 -11    4.20    4.90
   5   0 -11   -4.40    9.10
   5   0 -11    7.00    7.60
  -4   0  11   -2.60    5.30
  -4   0  11   -2.80    4.20
  -4   0  11    7.50    7.80
  -4   0  11   -5.70    5.50
  -4   0  11    9.20    8.20
  -4   0  11    2.90    6.30
  -4   0  11    4.90    7.90
  -4   0  11   -9.10    9.10
  -4   0  11    6.90    6.70
  -4   0  11    6.10    8.00
  -4   0  11   10.20    9.20
   4   0 -11    5.20    9.10
   4   0 -11    4.00   10.30
   4   0 -11    6.40    7.30
   4   0 -11    1.00   14.50
   4   0 -11    4.80    6.50
   4   0 -11   -4.40    5.40
   4   0 -11    1.00    8.50
   4   0 -11   -5.20    4.90
  -3   0  11    6.30    6.80
  -3   0  11    9.60    8.40
  -3   0  11   -2.70    8.00
  -3   0  11    1.50    7.20
  -3   0  11   -3.90    6.70
  -3   0  11  -10.60    5.30
  -3   0  11   10.20    8.50
  -3   0  11    4.70    5.70
  -3   0  11    6.30    7.50
  -3   0  11   -0.40    6.90
  -3   0  11   -0.50    9.50
   3   0 -11   -3.00    8.60
   3   0 -11    1.00    6.70
   3   0 -11    2.80    5.20
   3   0 -11    9.80    8.40
   3   0 -11   -5.10    9.00
   3   0 -11  -14.50    9.20
   3   0 -11   -2.60   10.40
  -2   0  11    6.30    8.70
  -2   0  11   -4.30    9.30
  -2   0  11   -0.40    8.80
  -2   0  11   -3.80    5.90
  -2   0  11    5.70    8.20
  -2   0  11    6.50    6.40
  -2   0  11    6.30    8.30
   2   0 -11    9.60    9.70
   2   0 -11    3.50    8.10
   2   0 -11   -0.30   10.40
   2   0 -11   -4.50    9.80
   2   0 -11    2.20    7.90
   2   0 -11   12.80   15.40
   2   0 -11    3.90    6.00
  -1   0  11    5.70    6.20
  -1   0  11   -3.20    7.80
  -1   0  11   -7.80    7.90
  -1   0  11    4.10   10.60
  -1   0  11   10.00    9.20
  -1   0  11    3.40    9.40
  -1   0  11   -4.40    5.90
   1   0 -11    2.10    5.40
   1   0 -11   -6.50    9.40
   1   0 -11    1.00   11.10
   1   0 -11   -0.60    5.90
   1   0 -11   -6.70    9.60
   1   0 -11   -0.40    7.30
   1   0 -11    3.80    8.60
   1   0 -11  -11.50    9.30
   0   0  11   -2.00    5.50
   0   0  11   11.30    8.30
   0   0  11   -0.40    7.20
   0   0  11   10.10   11.40
   0   0  11  -15.90    8.60
   0   0  11   -8.00    6.00
   0   0  11    6.80    9.20
   0   0 -11   -5.20    9.60
   0   0 -11   -9.10   12.20
   0   0 -11   -3.10    8.50
   0   0 -11    0.00    7.60
   0   0 -11    3.70    5.90
   0   0 -11   -4.80    9.00
   0   0 -11    0.10    7.40
   1   0  11   -6.40    6.80
   1   0  11    4.60    9.90
   1   0  11    8.40   13.00
   1   0  11   -1.50    8.60
   1   0  11    2.20    6.60
   1   0  11    8.70    7.70
   1   0  11   -1.00    7.10
  -1   0 -11   -4.20   10.40
  -1   0 -11   10.10    8.80
  -1   0 -11  -11.70    9.20
  -1   0 -11   -8.00    8.80
  -1   0 -11   -4.10   11.90
   2   0  11   18.00   10.90
   2   0  11    9.70   13.40
   2   0  11    2.10    5.80
   2   0  11   -2.60    4.90
   2   0  11   -3.00    6.60
   2   0  11    4.50    7.00
   2   0  11   -3.40    6.70
   2   0  11   -6.60    8.50
   2   0  11    0.90    5.60
  -2   0 -11    5.80   10.20
  -2   0 -11   -1.00   12.00
  -2   0 -11    4.00    9.80
  -2   0 -11   -6.60    9.00
  -2   0 -11    2.20   10.40
   3   0  11    1.60    6.00
   3   0  11   -1.70    6.30
   3   0  11   -5.90    5.80
   3   0  11   -3.30    5.10
   3   0  11    0.40    9.30
   3   0  11    7.70   13.50
   3   0  11   -2.00    5.20
   3   0  11   -7.30    6.70
   3   0  11    5.10    6.80
  -3   0 -11   -8.80    8.90
  -3   0 -11    7.40   13.70
  -3   0 -11  -15.00    6.90
  -3   0 -11  -14.40    9.30
  -3   0 -11    1.90   10.60
   4   0  11   -6.20    5.00
   4   0  11    8.30    7.60
   4   0  11    6.50   10.90
   4   0  11    6.30    7.80
   4   0  11   -6.60    7.80
   4   0  11   -1.80   11.50
   4   0  11    4.30    4.70
   4   0  11   -4.40    6.70
   4   0  11   25.50   14.90
  -4   0 -11   -2.50    9.90
  -4   0 -11   -2.70   17.60
  -4   0 -11   -7.20    8.70
  -4   0 -11   10.10   17.30
  -4   0 -11   -9.70   10.90
   5   0  11    2.60    7.30
   5   0  11    5.10   11.30
   5   0  11   18.60   17.70
   5   0  11   -5.30    4.60
   5   0  11   -5.20    6.70
   5   0  11    3.10    6.90
   5   0  11   -6.80    9.20
   5   0  11    0.90    4.30
  -5   0 -11    6.30   12.50
  -5   0 -11  -14.90   10.80
  -5   0 -11   -3.10    8.40
  -5   0 -11  -20.10   26.60
  -5   0 -11    6.80   18.20
   6   0  11    3.60    7.00
   6   0  11    4.10    8.60
   6   0  11    0.20    6.50
   6   0  11    2.20    5.30
  -6   0 -11   44.80   20.70
  -6   0 -11  -13.30   12.90
  -6   0 -11   -6.60   11.60
 -10   0  12  555.74   33.50
 -10   0  12  425.26   31.90
 -10   0  12  485.35   31.90
 -10   0  12  433.16   37.00
  10   0 -12  508.65   38.70
  10   0 -12  472.95   34.50
  10   0 -12  468.95   39.00
  10   0 -12  466.15   43.20
  10   0 -12  452.65   29.40
  -9   0  12   81.59   12.50
  -9   0  12   73.69   10.70
  -9   0  12   71.59   13.00
  -9   0  12   97.59   20.90
  -9   0  12   65.49    9.30
  -9   0  12   50.29   10.80
  -9   0  12   77.89    8.90
  -9   0  12   45.80   14.00
  -9   0  12   77.99   16.70
   9   0 -12   76.09   14.50
   9   0 -12   89.29   12.00
   9   0 -12  112.79   18.80
   9   0 -12   67.19   15.80
   9   0 -12   34.00   14.70
   9   0 -12   50.19   15.10
  -8   0  12    0.40    6.70
  -8   0  12    3.60    8.10
  -8   0  12   -6.60    9.70
  -8   0  12    3.70   12.00
  -8   0  12    5.40    5.00
  -8   0  12    3.50    8.30
  -8   0  12    5.80    8.60
  -8   0  12   -1.10    5.90
  -8   0  12    4.60    6.10
   8   0 -12    0.40    6.60
   8   0 -12   28.10   10.20
   8   0 -12    0.80    9.20
   8   0 -12   -8.20    8.80
   8   0 -12    1.50   11.00
   8   0 -12   16.40   13.50
  -7   0  12  211.08   24.50
  -7   0  12  307.67   20.60
  -7   0  12  291.17   17.60
  -7   0  12  276.07   25.80
  -7   0  12  297.57   22.40
  -7   0  12  255.67   23.30
  -7   0  12  212.98   20.90
  -7   0  12  221.88   17.60
  -7   0  12  249.88   21.00
   7   0 -12  226.18   23.90
   7   0 -12  209.78   22.70
   7   0 -12  245.88   25.50
   7   0 -12  215.28   22.30
   7   0 -12  216.98   22.30
   7   0 -12  265.77   19.00
  -6   0  12    6.60    9.20
  -6   0  12   10.50    9.80
  -6   0  12    4.60    5.90
  -6   0  12    5.00    7.50
  -6   0  12   18.50   10.10
  -6   0  12    5.20    7.60
  -6   0  12   11.20    7.20
  -6   0  12    3.50    5.40
  -6   0  12   -1.40    7.00
   6   0 -12   10.20    8.50
   6   0 -12   15.40   10.00
   6   0 -12   16.10   10.10
   6   0 -12    8.40    5.80
   6   0 -12    8.80    7.80
   6   0 -12   12.30    5.80
   6   0 -12    2.70   10.50
  -5   0  12   19.70    8.40
  -5   0  12   18.40    8.40
  -5   0  12   23.00   10.70
  -5   0  12   17.70   11.90
  -5   0  12   18.40    8.60
  -5   0  12   20.30    9.60
  -5   0  12   27.90   11.20
  -5   0  12   31.70    7.60
  -5   0  12   19.80    7.30
   5   0 -12   27.10   11.40
   5   0 -12   22.20    7.20
   5   0 -12    8.20    7.90
   5   0 -12    6.80   11.30
   5   0 -12   14.60    6.20
   5   0 -12    6.50   10.00
   5   0 -12   15.70   10.00
   5   0 -12   20.50    8.10
  -4   0  12  309.37   22.10
  -4   0  12  286.27   18.90
  -4   0  12  294.47   24.80
  -4   0  12  265.37   20.60
  -4   0  12  269.67   21.10
  -4   0  12  313.47   26.50
  -4   0  12  250.37   30.00
  -4   0  12  301.37   24.50
  -4   0  12  367.96   21.60
  -4   0  12  331.87   26.30
   4   0 -12  283.17   25.20
   4   0 -12  275.07   20.20
   4   0 -12  275.27   25.50
   4   0 -12  315.97   25.70
   4   0 -12  271.37   26.10
   4   0 -12  273.57   23.90
  -3   0  12   63.69   13.00
  -3   0  12   93.09   12.50
  -3   0  12   83.19   17.20
  -3   0  12   46.80    8.90
  -3   0  12   78.69   13.50
  -3   0  12   58.19   12.40
  -3   0  12   89.99   12.60
  -3   0  12   75.39   10.70
  -3   0  12   60.89   10.30
  -3   0  12   70.79    9.40
  -3   0  12   51.99   11.60
   3   0 -12   64.39   14.20
   3   0 -12   61.99   11.50
   3   0 -12   82.59   14.00
   3   0 -12   67.99   15.60
   3   0 -12   59.59   11.40
   3   0 -12   60.99    8.90
   3   0 -12   87.19   14.10
  -2   0  12   60.79   15.80
  -2   0  12   85.19   16.90
  -2   0  12   78.09   12.00
  -2   0  12   56.19    9.60
  -2   0  12   63.89   12.80
  -2   0  12   53.89   12.30
  -2   0  12   80.59   14.00
   2   0 -12   62.29    9.60
   2   0 -12   65.69   13.30
   2   0 -12   73.49   14.90
   2   0 -12   71.09   14.50
   2   0 -12   71.29   15.80
   2   0 -12   51.39   12.00
   2   0 -12   48.70   12.10
  -1   0  12   31.10   11.30
  -1   0  12   33.50   10.20
  -1   0  12   37.20    8.80
  -1   0  12   28.60   10.90
  -1   0  12   37.40   12.50
  -1   0  12   38.30   14.20
  -1   0  12   33.20    9.10
   1   0 -12   32.90   12.80
   1   0 -12   40.60   11.90
   1   0 -12   43.10    7.80
   1   0 -12   44.40   15.10
   1   0 -12   23.50    9.60
   1   0 -12   27.80    7.70
   1   0 -12   26.20   10.60
   1   0 -12   47.60   12.70
   0   0  12  222.38   18.80
   0   0  12  233.08   21.50
   0   0  12  232.08   26.60
   0   0  12  259.27   24.50
   0   0  12  239.68   21.30
   0   0  12  244.78   24.00
   0   0 -12  231.08   22.80
   0   0 -12  235.48   23.90
   0   0 -12  211.38   25.30
   0   0 -12  230.18   22.60
   0   0 -12  249.78   25.40
   1   0  12 1178.48   67.79
   1   0  12 1147.99   61.29
   1   0  12 1131.59   60.29
   1   0  12 1346.87   63.19
   1   0  12 1167.28   62.89
   1   0  12 1167.68   65.99
   1   0  12 1139.19   66.29
  -1   0 -12 1081.89   64.99
  -1   0 -12 1207.28   64.89
  -1   0 -12 1143.19   65.69
  -1   0 -12 1120.29   65.69
  -1   0 -12 1130.79   64.79
   2   0  12   44.30    7.90
   2   0  12   78.29   11.10
   2   0  12   49.10   16.70
   2   0  12   53.59   14.80
   2   0  12   65.79   15.20
   2   0  12   41.60    8.20
   2   0  12   40.60    9.40
   2   0  12   42.00   10.80
   2   0  12   45.30   10.40
  -2   0 -12   52.69   12.60
  -2   0 -12   36.90   12.60
  -2   0 -12   65.49   13.70
  -2   0 -12   50.09   15.50
  -2   0 -12   44.60   12.80
   3   0  12   64.99    9.70
   3   0  12   43.90    7.40
   3   0  12   76.99   11.80
   3   0  12   46.10   15.40
   3   0  12   56.39   11.20
   3   0  12   53.79   12.40
   3   0  12   73.69   18.70
   3   0  12   80.19   12.60
  -3   0 -12   48.70   14.70
  -3   0 -12   40.20   12.30
  -3   0 -12   31.80   17.50
  -3   0 -12   44.50   14.70
   4   0  12   58.09   11.70
   4   0  12   54.29   11.00
   4   0  12   49.50    8.60
   4   0  12   71.29   20.00
   4   0  12   57.09   15.50
   4   0  12   60.29   11.50
   4   0  12   68.19   11.40
   4   0  12   60.49    7.80
   4   0  12   43.80   15.30
  -4   0 -12   72.69   16.50
  -4   0 -12   26.40   13.70
  -4   0 -12   47.40   19.00
  -4   0 -12   53.99   16.80
  -4   0 -12   54.19   16.60
   5   0  12   -0.80    7.00
   5   0  12    8.40    8.70
   5   0  12    9.50   10.30
   5   0  12   -4.20    6.20
  -5   0 -12   30.80   15.10
  -5   0 -12   -7.40   18.10
  -5   0 -12   32.60   14.60
 -10   0  13   13.10   12.60
 -10   0  13    1.10   11.30
 -10   0  13    7.10   10.20
  10   0 -13    5.40    6.60
  10   0 -13    2.10   11.90
  10   0 -13  -30.90   14.10
  10   0 -13  -14.00    8.20
  -9   0  13   16.20   11.10
  -9   0  13   -4.40    5.40
  -9   0  13   -2.50    8.80
  -9   0  13    2.40    7.80
  -9   0  13   -8.00   10.30
  -9   0  13   -4.00    7.70
  -9   0  13   -4.60    4.70
  -9   0  13   -8.00   12.30
  -9   0  13   -8.60    5.20
   9   0 -13   34.10   13.40
   9   0 -13   -0.70    7.00
   9   0 -13  -17.70   12.00
   9   0 -13  -18.40   11.70
   9   0 -13   -5.40    8.70
   9   0 -13   26.70   13.80
  -8   0  13   13.00   12.00
  -8   0  13   12.70   11.60
  -8   0  13  -10.60    5.70
  -8   0  13    4.30    5.80
  -8   0  13    5.50    7.30
  -8   0  13    6.60   11.40
  -8   0  13    2.50    5.40
  -8   0  13    6.20    8.40
  -8   0  13    6.30    8.60
   8   0 -13   -3.20   10.20
   8   0 -13   -0.90    6.60
   8   0 -13    6.40   12.60
   8   0 -13    1.80    8.70
   8   0 -13    5.50    9.10
   8   0 -13    7.10   11.50
  -7   0  13   -0.40   10.30
  -7   0  13    1.00    7.30
  -7   0  13   -5.60    5.20
  -7   0  13   -2.10    5.00
  -7   0  13   -8.80    4.90
  -7   0  13   -9.90    7.80
  -7   0  13    0.90    9.70
  -7   0  13   13.30   13.00
  -7   0  13   -6.30    7.60
   7   0 -13    2.10   10.50
   7   0 -13    1.50    8.50
   7   0 -13    4.70    7.20
   7   0 -13    1.20   12.20
   7   0 -13   -7.50   10.00
  -6   0  13    1.40    8.60
  -6   0  13    8.80    9.20
  -6   0  13    7.90    6.60
  -6   0  13    6.40    8.60
  -6   0  13   -1.70    5.40
  -6   0  13  -15.30    9.70
  -6   0  13    2.40    5.50
  -6   0  13    2.80    7.80
  -6   0  13   -3.30    9.40
   6   0 -13   -6.40    8.20
   6   0 -13    1.00    9.70
   6   0 -13   -8.40    8.10
   6   0 -13    8.50   11.30
   6   0 -13   -3.10    6.00
   6   0 -13   -2.90    5.30
   6   0 -13   -3.20    7.60
  -5   0  13   16.30    9.00
  -5   0  13   10.60   10.10
  -5   0  13   -6.70    5.20
  -5   0  13  -10.10    9.20
  -5   0  13   -6.00    4.60
  -5   0  13   -3.90    6.00
  -5   0  13  -13.00    7.60
  -5   0  13    2.40    8.00
  -5   0  13   -2.40    8.80
   5   0 -13    6.80    8.70
   5   0 -13   -2.90   10.40
   5   0 -13    5.20    7.70
   5   0 -13   -5.70    8.10
   5   0 -13   -8.20    9.20
   5   0 -13    6.10    7.50
   5   0 -13   -5.10    5.30
   5   0 -13    1.80    6.20
  -4   0  13   10.00    8.20
  -4   0  13    6.30    7.10
  -4   0  13   -6.30    9.30
  -4   0  13    2.70    7.80
  -4   0  13   -1.00    5.80
  -4   0  13   -1.20    4.70
  -4   0  13   -4.90    9.10
  -4   0  13    6.90   10.00
  -4   0  13    4.40    6.30
  -4   0  13    8.60    6.40
  -4   0  13   -5.90    7.20
   4   0 -13   11.70   10.40
   4   0 -13   -3.10    8.40
   4   0 -13   11.60   10.30
   4   0 -13    9.30    8.10
   4   0 -13  -10.20    5.00
   4   0 -13    2.70   10.90
  -3   0  13   -2.00    8.10
  -3   0  13    8.60    6.70
  -3   0  13   -0.50    8.00
  -3   0  13    9.80    8.10
  -3   0  13    6.90    6.20
  -3   0  13  -12.60    6.60
  -3   0  13   -4.90    9.40
  -3   0  13   -9.50    6.30
  -3   0  13  -17.10    8.80
  -3   0  13   15.70   11.10
  -3   0  13   -1.00    5.40
   3   0 -13   -5.60    8.80
   3   0 -13   -2.90   11.10
   3   0 -13    1.90    8.90
   3   0 -13   -6.30    9.70
   3   0 -13   14.50    8.30
   3   0 -13   -3.20    8.40
   3   0 -13    1.90    6.80
  -2   0  13    5.30   10.70
  -2   0  13   -1.90    7.90
  -2   0  13    2.20    8.20
  -2   0  13   -1.90    6.60
  -2   0  13    6.00    6.90
  -2   0  13  -10.00    8.90
  -2   0  13    6.40    8.40
   2   0 -13    7.80    9.30
   2   0 -13   -2.20    7.90
   2   0 -13   -3.10    5.20
   2   0 -13   -2.70   10.60
   2   0 -13   -1.40    9.40
   2   0 -13   -0.70    8.20
   2   0 -13    7.50   12.10
   2   0 -13    0.40    6.50
  -1   0  13    4.40   10.50
  -1   0  13   -2.30    7.10
  -1   0  13    4.60    6.60
  -1   0  13   -4.60    9.50
  -1   0  13    7.10   12.00
  -1   0  13   -0.70    7.70
  -1   0  13    3.10    9.70
   1   0 -13   -1.50    8.80
   1   0 -13   -8.40    9.90
   1   0 -13   -0.30    7.50
   1   0 -13    7.00    6.00
   1   0 -13    9.70   12.00
   1   0 -13    1.20    6.10
   1   0 -13    3.90    9.00
   1   0 -13   -2.40   10.00
   0   0  13   -0.30    7.90
   0   0  13   -3.80    6.30
   0   0  13   -6.20   10.00
   0   0  13   -6.40    5.80
   0   0  13   10.20   11.40
   0   0  13   -1.30    8.20
   0   0  13    1.10   12.90
   0   0 -13   -5.70   12.10
   0   0 -13   15.60   11.60
   0   0 -13    4.10    9.40
   0   0 -13   -0.30    7.70
   0   0 -13   -3.30    9.40
   1   0  13    3.90    7.80
   1   0  13    2.40    9.20
   1   0  13  -13.40    8.80
   1   0  13   -7.70   12.60
   1   0  13    8.80   13.60
   1   0  13    3.00    8.80
   1   0  13   -1.90    7.50
   1   0  13   -9.00    5.40
   1   0  13    1.50    6.70
  -1   0 -13   -8.10    7.60
  -1   0 -13   17.50   12.40
  -1   0 -13    7.90   15.70
  -1   0 -13   -8.90   11.50
  -1   0 -13   -0.40   15.60
   2   0  13    1.90   11.80
   2   0  13   -5.00    8.10
   2   0  13  -16.50    6.90
   2   0  13   -2.10    6.50
   2   0  13   -5.30   15.90
   2   0  13    7.50    8.00
   2   0  13   -6.90    5.30
   2   0  13   -3.20    6.40
   2   0  13  -14.30    9.40
  -2   0 -13   -2.30    9.90
  -2   0 -13  -10.20    8.20
  -2   0 -13    9.00   12.60
  -2   0 -13   -3.70   12.20
   3   0  13   -3.20    7.20
   3   0  13  -12.30   16.00
   3   0  13   23.10   16.70
   3   0  13  -13.40    7.70
   3   0  13   -3.20    5.90
   3   0  13   -0.20    5.40
   3   0  13    5.90    7.20
   3   0  13   -3.10   10.10
   3   0  13    9.20   13.20
  -3   0 -13    9.00   16.30
  -3   0 -13    2.50   14.40
  -3   0 -13    5.40   10.20
  -4   0 -13   29.40   21.20
  -9   0  14   84.19   19.90
  -9   0  14   54.29   15.90
  -9   0  14   85.49   11.10
  -9   0  14   67.59   13.50
  -9   0  14   34.40   14.10
   9   0 -14   62.19   17.80
   9   0 -14   65.69   15.50
   9   0 -14   67.09   15.40
   9   0 -14   70.99   11.50
   9   0 -14   61.89   25.70
  -8   0  14   16.80    6.70
  -8   0  14    4.20   11.70
  -8   0  14   21.40   11.60
  -8   0  14   15.00   12.60
  -8   0  14   32.90   11.10
  -8   0  14   12.90   10.40
  -8   0  14   17.40    8.40
  -8   0  14    0.20    8.30
  -8   0  14   -3.40    7.40
   8   0 -14   -4.80   12.40
   8   0 -14   15.60   10.90
   8   0 -14   -1.00    6.80
   8   0 -14    7.50   12.50
  -7   0  14   74.89   16.20
  -7   0  14   57.09   13.20
  -7   0  14   86.09   14.00
  -7   0  14   50.69   11.30
  -7   0  14   79.89   17.00
  -7   0  14   68.99   10.60
  -7   0  14   42.70   13.60
  -7   0  14   83.39   22.80
  -7   0  14   60.89   15.90
   7   0 -14   63.49   16.80
   7   0 -14   69.79   15.50
   7   0 -14   49.30   18.40
   7   0 -14   72.29   11.40
   7   0 -14   34.70   14.40
   7   0 -14   70.59   15.20
  -6   0  14  189.68   17.90
  -6   0  14  137.49   15.30
  -6   0  14  161.48   22.80
  -6   0  14  216.98   19.20
  -6   0  14  136.29   18.40
  -6   0  14  181.38   15.10
  -6   0  14  187.28   22.40
  -6   0  14  202.08   21.20
  -6   0  14  167.68   21.10
   6   0 -14  125.99   17.80
   6   0 -14  185.68   22.80
   6   0 -14  159.48   20.90
   6   0 -14  172.48   16.60
   6   0 -14  163.78   23.80
   6   0 -14  144.49   19.20
  -5   0  14    8.70    7.90
  -5   0  14   15.10   12.10
  -5   0  14   15.00   11.00
  -5   0  14    7.20    6.20
  -5   0  14   13.70   11.20
  -5   0  14    0.40    8.50
  -5   0  14    8.30    6.60
  -5   0  14   17.90    8.90
   5   0 -14   21.60   13.70
   5   0 -14   14.70   10.50
   5   0 -14    2.00   11.90
   5   0 -14    1.40    9.40
   5   0 -14    8.80    7.80
   5   0 -14    0.80   11.00
   5   0 -14    4.10    6.90
   5   0 -14   14.60    7.40
  -4   0  14  114.59   14.40
  -4   0  14  121.39   20.50
  -4   0  14   72.59   11.40
  -4   0  14  109.49   17.50
  -4   0  14   69.69   14.90
  -4   0  14   77.49   14.90
  -4   0  14  126.19   17.60
  -4   0  14  124.19   16.60
  -4   0  14   91.99   13.00
  -4   0  14  112.19   12.50
   4   0 -14   79.59   19.00
   4   0 -14   94.49   12.10
   4   0 -14  112.09   18.00
   4   0 -14   81.29   14.40
   4   0 -14   88.49   14.80
   4   0 -14  122.99   20.80
  -3   0  14   92.99   12.90
  -3   0  14   53.29   15.80
  -3   0  14  121.79   20.00
  -3   0  14   83.69   15.40
  -3   0  14   94.39   13.10
  -3   0  14   40.60   15.30
  -3   0  14   82.79   12.80
  -3   0  14  121.99   12.70
  -3   0  14  109.79   20.40
  -3   0  14  122.29   20.20
  -3   0  14  107.99   15.30
   3   0 -14   91.59   21.30
   3   0 -14   80.49   14.10
   3   0 -14  105.19   20.70
   3   0 -14   92.19   11.60
   3   0 -14   79.19   16.50
   3   0 -14  117.19   16.80
   3   0 -14  101.59   16.90
  -2   0  14  851.61   53.79
  -2   0  14  828.32   47.40
  -2   0  14  818.12   48.50
  -2   0  14  750.92   40.90
  -2   0  14  760.22   44.00
  -2   0  14  711.73   50.19
  -2   0  14  803.42   43.60
   2   0 -14  761.32   47.70
   2   0 -14  747.23   49.70
   2   0 -14  779.62   48.60
   2   0 -14  824.62   43.00
   2   0 -14  661.63   48.20
   2   0 -14  702.73   40.40
   2   0 -14  767.52   49.10
   2   0 -14  640.74   44.80
  -1   0  14    6.80   11.30
  -1   0  14   16.60    8.00
  -1   0  14   27.00   11.60
  -1   0  14   16.50   10.30
  -1   0  14   52.29   25.80
  -1   0  14   22.90    9.00
  -1   0  14   26.80   13.00
   1   0 -14   12.20   10.60
   1   0 -14   17.60   12.90
   1   0 -14   40.70   17.30
   1   0 -14   10.00   12.60
   1   0 -14   18.10   12.60
   0   0  14  338.47   32.40
   0   0  14  423.46   33.90
   0   0  14  450.05   39.30
   0   0  14  360.16   28.90
   0   0  14  387.96   27.40
   0   0  14  379.36   25.60
   0   0  14  382.86   29.90
   0   0 -14  385.06   34.70
   0   0 -14  389.96   32.50
   0   0 -14  305.27   29.10
   0   0 -14  363.06   33.70
   0   0 -14  307.87   35.40
   1   0  14   11.80   11.60
   1   0  14   17.30   10.00
   1   0  14    0.00    8.80
   1   0  14    9.90   14.90
   1   0  14   29.90    8.00
   1   0  14   38.20    9.90
   1   0  14   -2.00   11.70
   1   0  14   33.70   17.10
   1   0  14   38.10    9.00
  -1   0 -14   10.10   14.80
  -1   0 -14   22.60   15.30
  -1   0 -14   23.50   19.50
  -1   0 -14    8.00   12.80
  -1   0 -14   50.99   16.70
   2   0  14   49.50   10.20
   2   0  14   31.80    8.90
   2   0  14   38.60   13.90
   2   0  14   42.40    8.20
   2   0  14   42.30   13.00
  -2   0 -14   42.90   15.70
  -2   0 -14   60.49   19.00
  -2   0 -14   35.10   19.60
  -2   0 -14   24.10   15.20
  -7   0  15    5.60    7.60
  -7   0  15  -12.80   11.50
  -7   0  15   -8.10    7.80
  -7   0  15   -7.10   10.70
  -7   0  15    9.80    6.60
  -7   0  15   -2.70    9.50
  -7   0  15    0.20    7.40
   7   0 -15   21.70   12.20
   7   0 -15  -13.20   12.10
   7   0 -15    0.80    9.40
   7   0 -15   -3.70   12.40
   7   0 -15    7.20    6.90
  -6   0  15   -1.40    8.00
  -6   0  15   -4.70    6.90
  -6   0  15    6.30    8.10
  -6   0  15  -12.40    9.70
  -6   0  15    7.40    6.70
  -6   0  15  -14.50    9.70
  -6   0  15   15.40   12.20
  -6   0  15   -9.80   10.10
   6   0 -15    1.70   11.00
   6   0 -15  -10.80    9.70
   6   0 -15    3.80    6.00
   6   0 -15   -1.80    7.70
   6   0 -15    9.10   14.60
   6   0 -15   11.50   13.30
  -5   0  15    2.30    6.20
  -5   0  15   -9.70    9.20
  -5   0  15   -0.50   11.20
  -5   0  15   -7.50    9.50
  -5   0  15   -9.80    8.60
  -5   0  15    7.80    7.90
  -5   0  15    0.30    7.10
  -5   0  15   -1.20   12.60
  -5   0  15    0.30    6.70
   5   0 -15    6.20   13.10
   5   0 -15  -26.50   13.40
   5   0 -15    1.80    9.00
   5   0 -15   11.80   12.70
   5   0 -15   13.00    8.00
   5   0 -15    8.70   10.60
   5   0 -15    7.50    7.00
   5   0 -15   -4.50    6.80
  -4   0  15   11.50   11.50
  -4   0  15   36.80   14.40
  -4   0  15    7.40   11.10
  -4   0  15    9.00    8.00
  -4   0  15    2.50    8.30
  -4   0  15  -18.00    8.90
  -4   0  15   -2.60   11.10
  -4   0  15   10.20    7.50
  -4   0  15    0.90    7.50
   4   0 -15   24.00   14.40
   4   0 -15    5.20   11.20
   4   0 -15   11.20   12.30
   4   0 -15   20.70   11.80
   4   0 -15  -11.20    7.00
   4   0 -15    1.80    7.40
   4   0 -15   12.60    9.00
   4   0 -15    8.20   11.20
  -3   0  15   12.20    6.20
  -3   0  15  -16.10    9.60
  -3   0  15   22.80   13.80
  -3   0  15   16.80    8.20
  -3   0  15   -9.40    9.90
  -3   0  15    0.60    8.20
  -3   0  15  -10.00    9.70
  -3   0  15   11.30    8.50
  -3   0  15  -11.20    9.90
   3   0 -15    0.60   14.80
   3   0 -15   52.99   15.40
   3   0 -15   -4.30    7.00
   3   0 -15    3.50   12.60
   3   0 -15   -8.20    7.50
   3   0 -15   21.40   12.70
   3   0 -15   11.90    7.50
   3   0 -15    5.00   10.10
  -2   0  15   11.70   15.60
  -2   0  15   -7.30    9.30
  -2   0  15  -13.90   13.70
  -2   0  15  -10.70    6.60
  -2   0  15    6.00    7.30
  -2   0  15   -8.30    9.70
  -2   0  15   -8.30   10.50
  -2   0  15    0.50    6.30
  -2   0  15    1.00   11.10
   2   0 -15  -23.70   11.00
   2   0 -15   13.10   15.20
   2   0 -15    7.70    7.10
   2   0 -15    2.50   14.20
   2   0 -15    0.40    9.50
   2   0 -15   19.20   15.40
   2   0 -15   10.30   15.80
   2   0 -15    3.50    9.50
  -1   0  15  -12.10    9.60
  -1   0  15    6.90   15.20
  -1   0  15    7.50    7.90
  -1   0  15   18.20   15.70
  -1   0  15   -9.50   10.30
   1   0 -15    4.80   12.60
   1   0 -15   -6.60   14.30
   1   0 -15   35.00   14.50
   1   0 -15    1.50    9.40
   0   0  15  -15.00    8.40
   0   0  15    1.40    6.80
   0   0  15   -9.70    9.20
   0   0 -15    4.00   12.00
   0   0 -15   -1.90   14.80
   0   0 -15    5.00   11.20
   0   0 -15    6.90   26.90
   0   1 -15   19.60   16.40
   0   1 -15   28.90   14.20
   0   1 -15   51.49   24.00
   0   1 -15   51.49   17.90
   0  -1  15   38.40   12.80
   0  -1  15   23.40    7.70
   1   1 -15   -8.50   12.50
   1   1 -15    9.20   11.90
   1   1 -15   33.90   16.40
   1   1 -15   25.70   11.40
  -1  -1  15   -4.70    9.20
  -1  -1  15   -4.90   10.90
  -1  -1  15   -3.20    7.00
  -1  -1  15    2.60    6.70
  -1  -1  15    1.20    5.80
  -1  -1  15    5.10   11.40
   2   1 -15  142.79   19.50
   2   1 -15  190.18   25.80
  -2  -1  15  126.89   18.30
  -2  -1  15  164.78   18.10
  -2  -1  15  177.88   16.70
  -2  -1  15  176.38   22.30
  -2  -1  15  178.28   20.60
  -2  -1  15  199.78   27.90
  -2  -1  15  172.08   15.00
   3   1 -15   79.89   12.60
   3   1 -15   69.99   27.40
   3   1 -15   92.39   18.50
   3   1 -15   85.49   17.40
   3   1 -15   99.19   19.50
   3   1 -15   82.09   10.80
   3   1 -15   76.39   13.70
   3   1 -15   86.99   19.80
  -3  -1  15  112.79   13.60
  -3  -1  15   60.89   11.30
  -3  -1  15  103.39   21.00
  -3  -1  15   85.69   16.00
  -3  -1  15  120.99   11.70
  -3  -1  15   91.69   13.70
  -3  -1  15   92.09   14.00
  -3  -1  15   86.99   16.10
  -3  -1  15   83.29   16.50
  -3  -1  15   81.19   16.50
  -3  -1  15   97.09   14.20
   4   1 -15   74.09   16.80
   4   1 -15   46.70   14.30
   4   1 -15   67.99   12.30
   4   1 -15   37.30   10.20
   4   1 -15   65.69   12.80
   4   1 -15   53.49   19.70
   4   1 -15   51.39   15.70
   4   1 -15   47.10   16.30
  -4  -1  15   30.40    9.30
  -4  -1  15   54.19   11.00
  -4  -1  15   43.70   13.50
  -4  -1  15   48.20   13.90
  -4  -1  15   47.90    8.50
  -4  -1  15   44.20   10.00
  -4  -1  15  119.39   22.10
  -4  -1  15   28.90   11.90
  -4  -1  15   30.80   11.80
   5   1 -15   14.40    8.20
   5   1 -15   45.20   10.20
   5   1 -15   30.30   11.80
   5   1 -15   41.00    9.70
   5   1 -15   40.20   15.90
   5   1 -15   16.80   11.20
  -5  -1  15   37.70   16.70
  -5  -1  15   30.40    9.40
  -5  -1  15   48.50   10.50
  -5  -1  15   27.90   13.70
  -5  -1  15   27.00    7.30
  -5  -1  15   15.90   11.60
  -5  -1  15   22.40   11.60
  -5  -1  15   39.00   13.70
  -5  -1  15   71.79   14.60
   6   1 -15   33.80   15.40
   6   1 -15   19.30    7.10
   6   1 -15    7.80   11.00
   6   1 -15   11.70    7.30
   6   1 -15   -1.00   10.80
   6   1 -15    4.20    7.00
   6   1 -15   -0.20   10.30
  -6  -1  15    7.40   10.20
  -6  -1  15    7.90   11.20
  -6  -1  15    2.00   10.50
  -6  -1  15   -0.60    9.40
  -6  -1  15   12.80   11.30
  -6  -1  15    2.40    7.40
  -6  -1  15   11.40    7.70
   7   1 -15   43.10    9.80
   7   1 -15   32.50   11.50
   7   1 -15   20.20   13.10
   7   1 -15   23.80   13.50
   7   1 -15   37.20   15.60
  -7  -1  15   41.30   10.50
  -7  -1  15   49.80   14.40
  -7  -1  15   41.30    9.70
  -7  -1  15   49.80   14.50
  -7  -1  15   37.90    9.90
  -7  -1  15   47.70    8.00
  -2   1 -14   15.40   14.80
  -2   1 -14    4.70   20.20
  -2   1 -14   -7.90   12.70
  -2   1 -14   13.40   11.70
   2  -1  14   20.20    6.80
   2  -1  14   -0.10   12.40
   2  -1  14   41.30   13.30
   2  -1  14    5.70    6.60
   2  -1  14   14.30    6.50
  -1   1 -14  266.47   35.00
  -1   1 -14  235.18   28.00
  -1   1 -14  221.58   28.70
  -1   1 -14  194.68   29.30
  -1   1 -14  159.08   20.50
   1  -1  14  231.48   18.80
   1  -1  14  233.38   19.00
   1  -1  14  204.58   20.10
   1  -1  14  201.28   22.50
   1  -1  14  297.97   33.60
   1  -1  14  223.48   16.10
   1  -1  14  193.88   24.20
   0   1 -14   78.89   18.60
   0   1 -14   49.99   14.90
   0   1 -14   74.29   15.70
   0   1 -14   45.10   16.90
   0   1 -14   64.79   16.80
   0  -1  14   47.50   12.00
   0  -1  14   94.19   20.60
   0  -1  14   45.30   12.20
   0  -1  14   98.39   17.00
   0  -1  14   45.60   14.30
   0  -1  14   65.29   12.20
   0  -1  14   85.49   12.00
   1   1 -14  157.58   22.70
   1   1 -14  176.38   23.60
   1   1 -14  192.68   23.70
   1   1 -14  185.68   18.00
   1   1 -14  165.48   21.50
   1   1 -14  180.78   22.10
   1   1 -14  146.59   18.80
  -1  -1  14  189.58   15.20
  -1  -1  14  187.38   18.80
  -1  -1  14  196.88   27.10
  -1  -1  14  169.88   19.60
  -1  -1  14  197.38   22.80
  -1  -1  14  155.08   21.40
  -1  -1  14  195.98   18.00
  -1  -1  14  191.68   16.90
   2   1 -14    0.20   11.10
   2   1 -14   -2.80   13.80
   2   1 -14    2.90    6.40
   2   1 -14    6.20    7.80
   2   1 -14    0.00   10.70
   2   1 -14    1.70    7.70
   2   1 -14    4.90   10.10
   2   1 -14    4.30   12.10
  -2  -1  14    9.30    8.20
  -2  -1  14    1.10    6.50
  -2  -1  14   -2.40    9.40
  -2  -1  14  -10.40   10.40
  -2  -1  14  -17.80    8.70
  -2  -1  14   -8.30    5.40
  -2  -1  14   -1.00    6.70
  -2  -1  14   54.49   31.80
  -2  -1  14    7.80   10.20
   3   1 -14   58.99   16.70
   3   1 -14   61.09   13.00
   3   1 -14   40.40    8.80
   3   1 -14   38.00   11.10
   3   1 -14   61.99   15.30
   3   1 -14   40.80   13.70
   3   1 -14   65.29   14.90
  -3  -1  14   61.89   12.00
  -3  -1  14   69.29   10.10
  -3  -1  14   59.49   13.90
  -3  -1  14   23.30   11.90
  -3  -1  14   52.79   14.00
  -3  -1  14   50.59   10.10
  -3  -1  14   53.59   16.50
   4   1 -14    4.90   11.90
   4   1 -14   -0.10   10.20
   4   1 -14   28.90   14.90
   4   1 -14   20.50    9.60
   4   1 -14    8.10   10.70
   4   1 -14   13.00    8.60
   4   1 -14   17.40    9.60
   4   1 -14    5.00    7.30
  -4  -1  14   30.40   15.40
  -4  -1  14    1.10   14.70
  -4  -1  14   12.10    7.10
  -4  -1  14   -1.90   10.90
  -4  -1  14    3.30   10.10
  -4  -1  14   18.30    9.10
  -4  -1  14   -0.10   10.80
  -4  -1  14    8.20    7.40
  -4  -1  14   10.00   10.70
   5   1 -14    4.60    8.30
   5   1 -14    4.10    8.70
   5   1 -14    4.20   10.20
   5   1 -14   -3.20   12.00
   5   1 -14   -1.00    8.40
   5   1 -14    5.00    6.90
   5   1 -14  -15.00   11.70
   5   1 -14    9.80    7.60
  -5  -1  14   -3.60    7.60
  -5  -1  14   11.40    6.00
  -5  -1  14   -5.70   11.00
  -5  -1  14   -9.70   10.10
  -5  -1  14  -11.80   15.00
  -5  -1  14  -19.10    8.40
  -5  -1  14   -3.70    7.50
  -5  -1  14    1.00    6.50
  -5  -1  14   -0.10    9.80
   6   1 -14  119.59   12.50
   6   1 -14   66.29   16.20
   6   1 -14  109.29   12.10
   6   1 -14   51.69   13.10
   6   1 -14   82.09   18.30
   6   1 -14  100.99   13.30
   6   1 -14   55.49   15.20
   6   1 -14   82.99   16.10
  -6  -1  14   96.29   12.90
  -6  -1  14   82.59   17.40
  -6  -1  14   86.79   16.60
  -6  -1  14  108.29   19.20
  -6  -1  14  110.19   18.90
  -6  -1  14   84.69   10.50
  -6  -1  14   84.69   12.40
   7   1 -14   15.80   13.30
   7   1 -14   10.80   11.30
   7   1 -14    7.20    9.10
   7   1 -14   25.70    7.70
   7   1 -14   23.50   13.50
   7   1 -14   23.50   12.80
  -7  -1  14   27.40    9.50
  -7  -1  14   33.20   14.60
  -7  -1  14   11.90   10.40
  -7  -1  14   24.60   13.70
  -7  -1  14   16.50    9.60
  -7  -1  14   23.00    7.80
  -7  -1  14   38.60   10.90
  -7  -1  14   32.50   13.20
  -7  -1  14   23.20    7.90
   8   1 -14    4.80    7.20
   8   1 -14   25.50   14.90
   8   1 -14   21.40   10.50
   8   1 -14   26.20   13.60
   8   1 -14   22.80   13.90
  -8  -1  14   18.70    9.10
  -8  -1  14   21.20    7.20
  -8  -1  14    0.80    9.30
  -8  -1  14    9.10    8.80
  -8  -1  14   28.30   12.80
  -8  -1  14   17.00    8.30
  -8  -1  14    8.90    8.90
  -8  -1  14    6.10   11.10
  -8  -1  14   36.70   13.50
  -9  -1  14    7.30    9.20
  -9  -1  14   -4.60    6.30
  -9  -1  14   15.90   12.50
  -3   1 -13    6.50   16.50
  -3   1 -13  -14.30   13.30
  -3   1 -13  -17.60    9.30
   3  -1  13  -15.00   14.60
   3  -1  13   -0.80    5.30
   3  -1  13    0.10    7.80
   3  -1  13   -3.10    4.60
   3  -1  13   -7.10    7.40
   3  -1  13    6.00    7.00
   3  -1  13   21.40   13.00
   3  -1  13   -9.90   10.60
   3  -1  13   22.50   17.10
  -2   1 -13   28.50   16.60
  -2   1 -13   -2.00    8.50
  -2   1 -13    0.20   11.70
  -2   1 -13   -5.50   12.00
  -2   1 -13    6.60   11.50
   2  -1  13   13.20   12.50
   2  -1  13   12.30    7.30
   2  -1  13   -2.20    7.60
   2  -1  13   -7.20    9.70
   2  -1  13   -2.90    6.20
   2  -1  13   16.90   17.10
   2  -1  13    6.80    5.50
   2  -1  13   -6.30    7.80
   2  -1  13   12.60    8.60
  -1   1 -13   98.59   18.50
  -1   1 -13   91.99   16.90
  -1   1 -13   97.09   20.10
  -1   1 -13  125.29   19.90
  -1   1 -13  144.19   19.60
   1  -1  13   88.29   14.70
   1  -1  13  120.19   18.80
   1  -1  13  118.99   11.50
   1  -1  13   89.99   16.50
   1  -1  13  128.09   14.00
   1  -1  13  108.09   13.40
   1  -1  13  138.89   27.00
   1  -1  13  103.99   14.30
   0   1 -13   78.39   14.80
   0   1 -13  112.69   18.40
   0   1 -13   93.49   15.90
   0   1 -13   80.89   16.30
   0   1 -13   76.69   15.50
   0  -1  13   60.89   12.90
   0  -1  13   89.39   18.00
   0  -1  13   98.29   12.00
   0  -1  13   78.49   12.90
   0  -1  13   71.89   14.10
   0  -1  13   62.99   10.80
   0  -1  13   98.79   16.50
   1   1 -13  120.99   19.50
   1   1 -13   82.69   13.50
   1   1 -13  124.09   16.70
   1   1 -13  101.59   15.80
   1   1 -13  114.09   17.30
   1   1 -13   86.99   11.10
   1   1 -13  119.99   18.70
  -1  -1  13   98.79   17.30
  -1  -1  13  149.19   22.40
  -1  -1  13  103.09   14.50
  -1  -1  13  128.19   18.00
  -1  -1  13  147.79   19.20
  -1  -1  13  116.49   14.70
   2   1 -13   -7.00   10.50
   2   1 -13    2.80    9.20
   2   1 -13    3.10    6.10
   2   1 -13   14.80   10.70
   2   1 -13    7.70    7.90
   2   1 -13   11.70   12.20
   2   1 -13    3.10    8.40
  -2  -1  13    3.30    9.40
  -2  -1  13    1.70    8.00
  -2  -1  13    3.50    6.80
  -2  -1  13   -3.50    8.10
  -2  -1  13   11.40    6.70
  -2  -1  13    4.40   11.70
  -2  -1  13    6.30    5.80
  -2  -1  13    5.10    9.70
  -2  -1  13   15.40    7.00
   3   1 -13   34.70   11.70
   3   1 -13   19.90   11.50
   3   1 -13   27.30   11.70
   3   1 -13   23.60   11.00
   3   1 -13   18.90    6.50
   3   1 -13   25.20   12.30
   3   1 -13   17.60    8.80
  -3  -1  13   31.80   10.70
  -3  -1  13   26.70   10.40
  -3  -1  13   40.20   13.30
  -3  -1  13   23.70    8.60
  -3  -1  13   25.30    6.20
  -3  -1  13    7.90    8.80
  -3  -1  13   29.50    9.90
  -3  -1  13   32.40    9.10
  -3  -1  13   31.60    9.70
  -3  -1  13   20.80    7.40
  -3  -1  13   25.00    7.50
   4   1 -13   -2.80    8.40
   4   1 -13   10.00    8.20
   4   1 -13   -6.10    9.00
   4   1 -13    4.50    6.40
   4   1 -13   10.40    9.90
   4   1 -13   17.10   10.60
   4   1 -13   -5.50    8.10
   4   1 -13   -0.40    8.50
  -4  -1  13    1.40    7.20
  -4  -1  13    0.30    7.40
  -4  -1  13   -4.30    5.80
  -4  -1  13   19.40   11.90
  -4  -1  13   -0.60    8.30
  -4  -1  13    6.10    8.50
  -4  -1  13    5.10    5.20
  -4  -1  13    0.70    5.60
  -4  -1  13   -4.50    7.90
   5   1 -13   22.50    9.30
   5   1 -13   29.30   11.70
   5   1 -13   27.60    7.40
   5   1 -13   49.70    9.90
   5   1 -13   30.20   11.40
   5   1 -13   38.60   11.70
   5   1 -13   24.30   12.10
   5   1 -13   47.10   10.10
  -5  -1  13   50.09   11.10
  -5  -1  13   34.20    8.30
  -5  -1  13   51.49   14.00
  -5  -1  13   22.60   10.10
  -5  -1  13   37.10    9.50
  -5  -1  13   50.49   12.70
  -5  -1  13   44.30   13.10
  -5  -1  13   43.60    8.60
  -5  -1  13   34.70    6.90
   6   1 -13   80.69   16.60
   6   1 -13  114.69   13.30
   6   1 -13  121.29   17.40
   6   1 -13  150.68   13.80
   6   1 -13  106.59   17.30
   6   1 -13   67.09   14.90
   6   1 -13   78.49   13.90
   6   1 -13  120.69   12.60
  -6  -1  13  105.99   16.40
  -6  -1  13  123.79   17.80
  -6  -1  13   97.79   16.30
  -6  -1  13   87.09   12.00
  -6  -1  13  107.69   11.10
  -6  -1  13  138.89   16.60
  -6  -1  13  118.09   14.30
  -6  -1  13   83.59   15.00
  -6  -1  13  141.59   14.80
   7   1 -13   11.90   13.60
   7   1 -13   31.20   11.90
   7   1 -13   -1.10    9.50
   7   1 -13   -7.40   14.00
   7   1 -13    9.50   10.90
   7   1 -13   16.20    7.80
  -7  -1  13    9.70    6.00
  -7  -1  13    3.20    6.60
  -7  -1  13    7.40   10.50
  -7  -1  13   20.10    8.80
  -7  -1  13   -1.40    8.40
  -7  -1  13   13.10   11.40
  -7  -1  13    9.20    8.30
  -7  -1  13   11.00    5.90
  -7  -1  13   -3.10   11.00
   8   1 -13  -11.80    8.50
   8   1 -13   -0.90   10.40
   8   1 -13  -10.80   11.90
   8   1 -13    8.50   11.50
   8   1 -13   -3.70    6.50
   8   1 -13   -0.10    9.50
  -8  -1  13    0.40   11.40
  -8  -1  13   24.80   10.50
  -8  -1  13   -3.10    6.30
  -8  -1  13    3.40   13.00
  -8  -1  13    3.70   10.50
  -8  -1  13   -8.60    9.50
  -8  -1  13    1.30    8.20
  -8  -1  13    5.60    5.90
  -8  -1  13    3.90    7.60
   9   1 -13    4.80    7.50
   9   1 -13    0.80    8.70
   9   1 -13   -5.10   13.60
   9   1 -13  -13.40   12.20
   9   1 -13   29.10   13.10
   9   1 -13   -5.00   15.70
  -9  -1  13   -1.80   11.80
  -9  -1  13   -0.10    7.60
  -9  -1  13    9.60    8.30
  -9  -1  13   10.80    7.00
  -9  -1  13    3.50    7.80
  -9  -1  13   -5.30   10.60
  -9  -1  13    4.10    6.20
  -9  -1  13    6.20    8.00
  -9  -1  13   20.60   11.40
  10   1 -13   42.40   15.70
  10   1 -13    4.50   14.40
  10   1 -13   38.80   14.20
  10   1 -13   26.40    8.60
  10   1 -13   35.00   13.00
 -10  -1  13   17.80   13.90
 -10  -1  13   21.30    9.50
 -10  -1  13   51.89   11.50
 -10  -1  13   51.89   23.20
 -10  -1  13   27.70    7.40
  -5   1 -12   26.00   13.00
  -5   1 -12   -9.00   23.20
  -5   1 -12   -4.20   12.70
   5  -1  12    8.20    5.30
   5  -1  12    6.50    4.60
   5  -1  12  -11.70    6.60
  -4   1 -12   25.20   16.80
  -4   1 -12    6.90   12.50
  -4   1 -12   19.90   13.70
  -4   1 -12   15.10   12.90
  -4   1 -12    3.10   15.80
   4  -1  12   15.00    5.20
   4  -1  12   -0.40    8.80
   4  -1  12   42.30   17.80
   4  -1  12   15.60    8.10
   4  -1  12    2.20    5.40
   4  -1  12   10.50   12.50
   4  -1  12    4.30    8.50
   4  -1  12   24.40   13.30
  -3   1 -12    6.90   16.80
  -3   1 -12    6.10    9.40
  -3   1 -12   23.40   12.80
  -3   1 -12    6.30   12.30
  -3   1 -12   18.20   12.20
   3  -1  12    8.30    8.10
   3  -1  12   24.80   30.10
   3  -1  12   25.40   13.70
   3  -1  12    6.30   12.00
   3  -1  12   26.50    7.10
   3  -1  12    9.30    5.20
   3  -1  12    7.80    6.60
   3  -1  12    3.50    8.40
   3  -1  12    6.30    8.60
  -2   1 -12    6.50    7.90
  -2   1 -12   13.50   11.50
  -2   1 -12   -2.40    9.20
  -2   1 -12   -5.80    9.20
  -2   1 -12   15.00   13.40
   2  -1  12   -1.90    6.00
   2  -1  12   -2.70    5.70
   2  -1  12    0.90    5.90
   2  -1  12    2.70    5.20
   2  -1  12    1.70   11.20
   2  -1  12   -3.90   13.90
   2  -1  12   -4.40    7.70
   2  -1  12   -9.00    7.40
   2  -1  12   10.30    7.00
  -1   1 -12  925.71   57.69
  -1   1 -12  968.70   56.49
  -1   1 -12 1017.10   58.09
  -1   1 -12  982.60   57.69
  -1   1 -12 1011.70   56.99
   1  -1  12  999.50   52.19
   1  -1  12  941.41   58.19
   1  -1  12  999.20   53.89
   1  -1  12 1021.60   58.49
   1  -1  12  954.50   53.29
   1  -1  12 1005.10   54.89
   1  -1  12 1072.39   60.49
   0   1 -12  301.67   25.40
   0   1 -12  288.37   24.40
   0   1 -12  291.57   27.40
   0   1 -12  285.27   24.20
   0   1 -12  269.97   19.90
   0   1 -12  243.18   27.00
   0   1 -12  290.07   26.60
   0  -1  12  272.57   28.20
   0  -1  12  266.07   21.10
   0  -1  12  288.67   25.60
   0  -1  12  273.87   19.50
   0  -1  12  276.27   22.50
   0  -1  12  299.67   28.30
   0  -1  12  281.07   25.60
   1   1 -12   99.99   14.20
   1   1 -12   93.99    9.20
   1   1 -12   61.09    9.20
   1   1 -12   81.29   14.00
   1   1 -12   88.29   15.70
   1   1 -12   56.79   11.90
   1   1 -12   72.29   16.20
   1   1 -12   89.49   15.60
  -1  -1  12   56.79   12.60
  -1  -1  12   77.09   12.70
  -1  -1  12   77.69   16.70
  -1  -1  12  103.49   15.40
  -1  -1  12   82.49   13.00
  -1  -1  12   69.09   10.30
  -1  -1  12   98.69   12.20
   2   1 -12  191.98   19.50
   2   1 -12  197.38   19.60
   2   1 -12  187.78   22.70
   2   1 -12  171.68   21.60
   2   1 -12  184.28   20.00
   2   1 -12  198.88   20.50
   2   1 -12  175.48   15.20
  -2  -1  12  166.88   16.30
  -2  -1  12  178.08   14.30
  -2  -1  12  183.08   20.20
  -2  -1  12  189.58   16.00
  -2  -1  12  181.08   16.30
  -2  -1  12  203.48   22.30
  -2  -1  12  182.18   19.70
  -2  -1  12  176.18   18.80
  -2  -1  12  162.18   20.10
   3   1 -12   22.40    9.00
   3   1 -12   35.50   10.30
   3   1 -12   34.80   11.60
   3   1 -12   22.70    6.50
   3   1 -12   42.50   12.00
   3   1 -12   64.69   15.80
   3   1 -12   27.00   11.80
  -3  -1  12   46.70    9.10
  -3  -1  12   30.40   12.60
  -3  -1  12   45.60   11.60
  -3  -1  12   30.00   10.10
  -3  -1  12   15.10    9.10
  -3  -1  12   37.90    8.30
  -3  -1  12   25.40    7.50
  -3  -1  12   31.10   10.60
  -3  -1  12   47.20   11.10
   4   1 -12   -2.40    6.60
   4   1 -12    8.50    6.60
   4   1 -12   16.00   11.50
   4   1 -12   -1.00    5.70
   4   1 -12   -8.30    8.10
   4   1 -12    7.10    8.40
   4   1 -12    2.70    8.00
   4   1 -12    1.00    9.50
  -4  -1  12    4.90    6.20
  -4  -1  12    7.70    5.40
  -4  -1  12    2.20    5.90
  -4  -1  12    8.10    8.40
  -4  -1  12    9.00    9.10
  -4  -1  12    8.10    8.90
  -4  -1  12    3.20    9.10
  -4  -1  12    4.10    7.90
  -4  -1  12    3.30    6.50
   5   1 -12   -6.40    8.70
   5   1 -12    4.50    7.50
   5   1 -12    9.00   10.90
   5   1 -12    6.30    5.80
   5   1 -12    1.00    6.90
   5   1 -12    1.40    9.60
   5   1 -12    5.30    9.40
   5   1 -12    5.60    6.40
  -5  -1  12    8.30    9.30
  -5  -1  12    1.40    4.30
  -5  -1  12    1.70   10.00
  -5  -1  12    2.00    6.60
  -5  -1  12   -0.20    6.30
  -5  -1  12    9.40    5.90
  -5  -1  12    4.70    9.50
  -5  -1  12    2.50    7.70
  -5  -1  12  -11.00    6.80
   6   1 -12  506.65   34.80
   6   1 -12  504.25   36.90
   6   1 -12  534.45   35.60
   6   1 -12  546.65   31.30
   6   1 -12  551.14   36.00
  -6  -1  12  529.05   36.10
  -6  -1  12  517.95   31.50
  -6  -1  12  553.84   34.10
  -6  -1  12  524.05   29.20
  -6  -1  12  535.25   34.90
  -6  -1  12  549.35   35.90
  -6  -1  12  527.85   31.00
  -6  -1  12  526.15   36.90
   7   1 -12  223.48   22.20
   7   1 -12  236.08   24.40
   7   1 -12  208.08   17.50
   7   1 -12  224.68   21.60
   7   1 -12  184.18   20.30
   7   1 -12  180.68   21.30
  -7  -1  12  218.28   17.70
  -7  -1  12  229.08   16.90
  -7  -1  12  224.98   19.60
  -7  -1  12  237.18   22.40
  -7  -1  12  202.78   15.10
  -7  -1  12  298.27   20.60
  -7  -1  12  207.98   23.50
  -7  -1  12  217.78   20.10
  -7  -1  12  181.98   21.20
   8   1 -12    9.10    9.00
   8   1 -12   15.30   11.90
   8   1 -12   13.00    7.30
   8   1 -12   -1.60   11.70
   8   1 -12    8.20    8.80
   8   1 -12   14.50   11.60
  -8  -1  12    0.70    7.90
  -8  -1  12    8.50    9.10
  -8  -1  12    5.80    5.90
  -8  -1  12   10.10    8.60
  -8  -1  12    6.00    5.00
  -8  -1  12    9.00    8.20
  -8  -1  12   -2.10   10.40
  -8  -1  12    6.70    6.10
  -8  -1  12   22.80   11.60
   9   1 -12    3.50    9.50
   9   1 -12   -6.40    6.50
   9   1 -12   -5.40   10.50
   9   1 -12   -7.80   12.60
   9   1 -12    8.70   12.90
   9   1 -12    0.80   10.90
  -9  -1  12    2.70    6.90
  -9  -1  12   13.80    5.10
  -9  -1  12    6.80   12.10
  -9  -1  12  -10.70   10.00
  -9  -1  12    2.80    5.50
  -9  -1  12    0.10    5.60
  -9  -1  12    3.10    8.50
  -9  -1  12    4.70   12.20
  -9  -1  12   10.00    9.10
  10   1 -12   29.80   13.10
  10   1 -12   -6.60   14.20
  10   1 -12   10.50    7.40
  10   1 -12   15.20   10.80
 -10  -1  12   20.00    6.60
 -10  -1  12    9.80    9.20
 -10  -1  12    9.40    7.00
 -10  -1  12   25.70    9.70
 -10  -1  12    6.60    7.70
 -10  -1  12   18.20   13.70
 -10  -1  12   -5.60   10.80
  -6   1 -11   45.60   15.10
  -6   1 -11   77.89   17.10
  -6   1 -11   26.30   25.10
   6  -1  11   31.30   15.60
   6  -1  11   50.29    6.50
   6  -1  11   65.59    8.20
   6  -1  11   36.10   13.70
   6  -1  11   40.10   10.00
  -5   1 -11   19.10   14.30
  -5   1 -11    8.00   12.10
  -5   1 -11   25.80   18.20
  -5   1 -11   31.30   13.10
  -5   1 -11   -2.40   11.50
   5  -1  11   -4.50   11.10
   5  -1  11   11.30    7.30
   5  -1  11   20.40    4.90
   5  -1  11   17.10   12.50
   5  -1  11   13.90    8.80
   5  -1  11   18.20    8.50
   5  -1  11   36.60   16.90
   5  -1  11   21.90    6.00
  -4   1 -11  147.39   18.50
  -4   1 -11  145.29   19.80
  -4   1 -11  167.98   22.30
  -4   1 -11  273.47   31.10
   4  -1  11  197.28   18.30
   4  -1  11  188.78   22.20
   4  -1  11  157.38   23.90
   4  -1  11  173.18   21.80
   4  -1  11  190.88   18.70
   4  -1  11  216.98   13.00
   4  -1  11  193.48   19.30
   4  -1  11  211.58   14.50
  -3   1 -11  335.97   28.10
  -3   1 -11  357.06   31.10
  -3   1 -11  366.16   31.90
  -3   1 -11  329.27   29.00
  -3   1 -11  355.76   29.40
   3  -1  11  349.96   23.50
   3  -1  11  389.26   29.80
   3  -1  11  342.97   29.40
   3  -1  11  459.95   22.90
   3  -1  11  354.56   24.40
   3  -1  11  349.57   24.80
   3  -1  11  321.97   32.50
   3  -1  11  349.96   25.00
  -2   1 -11   93.09   14.70
  -2   1 -11   64.99   13.50
  -2   1 -11   84.09   16.60
  -2   1 -11  109.29   16.60
  -2   1 -11   71.69   16.20
   2  -1  11   86.99   18.70
   2  -1  11   67.79   10.90
   2  -1  11   50.59   13.80
   2  -1  11   72.19   14.40
   2  -1  11   71.39   10.40
   2  -1  11   87.29    8.90
   2  -1  11   92.29   17.40
   2  -1  11   79.79    9.90
   2  -1  11   88.49   12.30
  -1   1 -11    4.00   12.50
  -1   1 -11   13.20   10.60
  -1   1 -11    8.50   10.80
  -1   1 -11   26.50   10.80
  -1   1 -11   28.70    9.00
   1  -1  11   -3.70    8.00
   1  -1  11   10.00    7.60
   1  -1  11    5.20    5.50
   1  -1  11   18.10   12.70
   1  -1  11    5.30    9.80
   1  -1  11   -3.40    7.10
   1  -1  11   10.40    7.10
   0   1 -11  552.24   40.60
   0   1 -11  595.84   37.20
   0   1 -11  607.14   38.30
   0   1 -11  563.74   32.50
   0   1 -11  627.14   48.60
   0   1 -11  577.74   36.60
   0   1 -11  586.74   38.40
   0  -1  11  580.54   38.00
   0  -1  11  594.24   33.70
   0  -1  11  535.25   35.30
   0  -1  11  566.04   32.40
   0  -1  11  571.74   45.80
   0  -1  11  556.44   38.80
   0  -1  11  590.14   37.80
   1   1 -11  177.28   17.90
   1   1 -11  183.98   21.80
   1   1 -11  184.08   15.00
   1   1 -11  193.98   18.90
   1   1 -11  179.68   19.50
   1   1 -11  188.48   21.50
   1   1 -11  160.48   13.10
   1   1 -11  175.68   19.20
  -1  -1  11  203.28   22.30
  -1  -1  11  160.28   18.90
  -1  -1  11  161.68   18.80
  -1  -1  11  160.38   19.60
  -1  -1  11  175.78   15.20
  -1  -1  11  173.38   18.00
  -1  -1  11  174.98   16.00
   2   1 -11   58.89   13.20
   2   1 -11   67.39   14.10
   2   1 -11   77.19   11.90
   2   1 -11   61.49   10.40
   2   1 -11   96.29   22.40
   2   1 -11   88.79   14.00
  -2  -1  11   50.89   11.50
  -2  -1  11   77.89   10.90
  -2  -1  11   62.09   11.70
  -2  -1  11   77.99   14.70
  -2  -1  11   97.99   14.00
  -2  -1  11   68.89    9.80
  -2  -1  11   91.49   15.70
  -2  -1  11   58.59    8.80
  -2  -1  11   85.39    9.40
   3   1 -11  154.78   19.80
   3   1 -11  169.88   15.00
   3   1 -11  167.08   16.50
   3   1 -11  206.28   21.10
   3   1 -11  147.19   17.50
  -3  -1  11  172.88   18.30
  -3  -1  11  170.68   15.30
  -3  -1  11  182.18   15.50
  -3  -1  11  191.18   13.50
  -3  -1  11  181.68   15.80
  -3  -1  11  181.28   20.40
  -3  -1  11  179.98   18.60
  -3  -1  11  160.38   19.60
  -3  -1  11  187.78   19.20
   4   1 -11  858.71   50.99
   4   1 -11  875.11   51.09
   4   1 -11 1019.60   54.39
   4   1 -11  882.81   47.20
   4   1 -11  912.51   47.10
   4   1 -11  863.61   52.19
   4   1 -11  905.91   48.10
  -4  -1  11  938.31   47.90
  -4  -1  11  875.11   45.90
  -4  -1  11  846.22   51.59
  -4  -1  11  874.41   51.19
  -4  -1  11  913.61   48.60
  -4  -1  11  881.91   50.19
  -4  -1  11  906.01   47.50
  -4  -1  11  922.61   51.69
  -4  -1  11  905.11   51.39
   5   1 -11   20.80    9.90
   5   1 -11   27.30   10.40
   5   1 -11   23.70   24.90
   5   1 -11   24.60   10.10
   5   1 -11   13.30    8.00
   5   1 -11   16.00    6.50
   5   1 -11    8.20    5.70
   5   1 -11   18.30    6.90
  -5  -1  11   25.50    8.20
  -5  -1  11   14.40    8.20
  -5  -1  11   19.40    8.70
  -5  -1  11   26.60    6.30
  -5  -1  11   21.60   10.60
  -5  -1  11   16.50    7.20
  -5  -1  11   32.20    7.60
  -5  -1  11   18.40   11.70
   6   1 -11   11.40   10.20
   6   1 -11   23.50   10.70
   6   1 -11   20.50    6.60
   6   1 -11   10.30    9.00
   6   1 -11   25.80   10.50
   6   1 -11   21.50    6.20
   6   1 -11    4.00   11.30
  -6  -1  11   20.80    8.10
  -6  -1  11   19.00    8.30
  -6  -1  11   16.60    7.30
  -6  -1  11   17.20    9.90
  -6  -1  11   19.10    6.10
  -6  -1  11   15.50    5.70
  -6  -1  11   14.10    8.90
  -6  -1  11   22.70   10.10
  -6  -1  11   21.60    8.30
   7   1 -11   35.30    7.60
   7   1 -11   37.50   11.70
   7   1 -11   21.50    9.10
   7   1 -11   18.20    9.70
   7   1 -11   12.20   10.10
   7   1 -11   49.50   11.90
  -7  -1  11   38.10    7.80
  -7  -1  11   27.90    8.10
  -7  -1  11   32.30   10.80
  -7  -1  11   41.80   10.80
  -7  -1  11   45.80    9.50
  -7  -1  11   38.80    9.90
  -7  -1  11   31.40   13.40
  -7  -1  11   41.10    7.30
  -7  -1  11   51.89   10.00
   8   1 -11    7.60    8.00
   8   1 -11    9.50   10.30
   8   1 -11    5.20    9.10
   8   1 -11    7.40    9.80
   8   1 -11    3.30   11.20
   8   1 -11    3.40    5.70
  -8  -1  11    6.00    4.40
  -8  -1  11    0.70    4.50
  -8  -1  11  -13.60    8.60
  -8  -1  11   14.90    7.30
  -8  -1  11    9.60    8.20
  -8  -1  11    7.80    9.30
  -8  -1  11    1.80    7.00
  -8  -1  11    4.90    5.30
  -8  -1  11   -4.20    5.50
   9   1 -11    2.80   11.70
   9   1 -11    5.00    8.70
   9   1 -11  -24.30    9.70
   9   1 -11   -8.10   10.30
   9   1 -11   14.00   10.10
   9   1 -11   -1.10    6.70
  -9  -1  11   14.20    8.00
  -9  -1  11    4.40    7.90
  -9  -1  11    3.60    8.00
  -9  -1  11   -2.10   11.50
  -9  -1  11    2.40    4.60
  -9  -1  11   -2.40    5.60
  -9  -1  11    0.20    5.90
  -9  -1  11   -0.50    4.70
  -9  -1  11   -2.60   10.70
  10   1 -11    9.60   13.40
  10   1 -11   -6.10   12.70
  10   1 -11   -8.60    7.60
  10   1 -11    4.10   11.20
  10   1 -11   -2.90    7.60
  10   1 -11  -16.50    9.00
  10   1 -11    4.30    7.40
  10   1 -11   -3.50    9.00
 -10  -1  11   15.60    6.50
 -10  -1  11   10.80    9.20
 -10  -1  11   12.30    9.10
 -10  -1  11    9.20    7.50
 -10  -1  11   12.90    7.70
 -10  -1  11   15.50   12.10
 -10  -1  11  -17.80   10.20
  11   1 -11  151.58   15.40
  11   1 -11   94.49   13.60
  11   1 -11   92.29   12.30
  11   1 -11  126.89   18.20
  11   1 -11  112.69   18.10
  11   1 -11  128.39   25.70
  11   1 -11   99.59   16.80
 -11  -1  11  118.09   18.80
 -11  -1  11  122.09   16.40
 -11  -1  11  128.29   21.10
 -11  -1  11  122.29   14.90
  -7   1 -10    0.70   14.90
  -7   1 -10   11.90   12.00
   7  -1  10   -0.10    7.70
   7  -1  10   -7.10   10.90
   7  -1  10    5.60    8.80
   7  -1  10    9.80    5.70
   7  -1  10   -0.60    4.10
  -6   1 -10    9.60   10.00
  -6   1 -10   15.00   12.10
  -6   1 -10   15.00   18.50
  -6   1 -10   25.40   13.70
  -6   1 -10   24.00   13.40
   6  -1  10    5.70    8.40
   6  -1  10   22.60   13.10
   6  -1  10   29.60    8.60
   6  -1  10   61.99   18.30
   6  -1  10   21.30    8.60
   6  -1  10   32.20    6.50
   6  -1  10   22.30    5.10
   6  -1  10   13.10   12.50
  -5   1 -10  131.79   19.10
  -5   1 -10  203.38   23.30
  -5   1 -10  198.98   23.60
  -5   1 -10  177.98   24.70
  -5   1 -10  137.09   18.50
   5  -1  10  149.19   20.00
   5  -1  10  209.18   23.30
   5  -1  10  179.48   17.40
   5  -1  10  208.58   14.00
   5  -1  10  197.28   17.40
   5  -1  10  215.08   12.50
   5  -1  10  208.68   18.90
   5  -1  10  189.48   24.50
  -4   1 -10  139.79   16.70
  -4   1 -10  194.48   22.50
  -4   1 -10  200.88   21.10
  -4   1 -10  151.68   21.80
  -4   1 -10  148.99   18.90
   4  -1  10  124.29   18.20
   4  -1  10  128.19   18.40
   4  -1  10  155.28   15.30
   4  -1  10  163.58   21.50
   4  -1  10  149.69   15.70
   4  -1  10  160.28   15.10
   4  -1  10  160.68   16.50
   4  -1  10  206.58   12.00
   4  -1  10  209.98   13.60
  -3   1 -10   12.30    8.50
  -3   1 -10   25.50   14.50
  -3   1 -10   26.30   10.50
  -3   1 -10   21.80   11.70
  -3   1 -10    2.80    9.70
   3  -1  10   17.20    4.70
   3  -1  10   16.40    6.80
   3  -1  10    4.90    6.80
   3  -1  10   22.40    8.10
   3  -1  10   18.70    5.60
   3  -1  10   23.70   13.50
   3  -1  10   24.70    7.50
   3  -1  10   13.50    9.80
   3  -1  10   12.00    9.60
  -2   1 -10 2171.38  106.99
  -2   1 -10 1904.51  112.19
  -2   1 -10 2150.18  106.69
  -2   1 -10 2042.70  106.89
  -2   1 -10 2114.29  107.49
   2  -1  10 2142.99  102.09
   2  -1  10 2088.89  108.79
   2  -1  10 2232.98  104.09
   2  -1  10 2043.70  100.49
   2  -1  10 2118.59  102.99
   2  -1  10 2041.60  104.19
   2  -1  10 2114.59  107.69
   2  -1  10 2206.48  108.79
  -1   1 -10  144.19   16.70
  -1   1 -10  143.89   17.30
  -1   1 -10  144.99   17.80
  -1   1 -10  206.08   25.70
  -1   1 -10  181.68   21.00
   1  -1  10  160.58   18.30
   1  -1  10  152.38   19.90
   1  -1  10  122.79   13.80
   1  -1  10  149.88   18.70
   1  -1  10  135.59   16.10
   1  -1  10  152.68   13.60
   1  -1  10  131.49   14.20
   0   1 -10    3.90    8.40
   0   1 -10   -2.00    7.90
   0   1 -10    8.00    9.50
   0   1 -10    1.60    5.20
   0   1 -10   -3.10   11.40
   0   1 -10   -2.70    6.70
   0   1 -10    3.20    8.70
   0  -1  10   -0.90    9.70
   0  -1  10    0.40    5.80
   0  -1  10   -5.00    8.20
   0  -1  10    2.80    5.60
   0  -1  10   -5.20    7.00
   0  -1  10   11.10    7.80
   0  -1  10   -1.10    6.90
   1   1 -10   -1.70    4.70
   1   1 -10   -2.40    5.80
   1   1 -10   -4.60    8.30
   1   1 -10   -0.30    8.60
   1   1 -10    3.40    8.50
   1   1 -10   -4.40    6.80
   1   1 -10    1.90   10.20
  -1  -1  10   -5.50    6.30
  -1  -1  10    8.50    9.10
  -1  -1  10    7.70    8.00
  -1  -1  10   -0.50    7.70
  -1  -1  10    1.20    9.50
  -1  -1  10    2.80    5.70
   2   1 -10   20.60   10.50
   2   1 -10   37.80   10.50
   2   1 -10   31.60   11.40
   2   1 -10   18.90    7.50
   2   1 -10   20.30    5.80
   2   1 -10   30.10   10.70
   2   1 -10   29.50    9.00
  -2  -1  10   20.60    6.40
  -2  -1  10   23.60    9.40
  -2  -1  10   27.00   10.00
  -2  -1  10   24.00    8.60
  -2  -1  10   37.90   12.30
  -2  -1  10   22.70   18.70
  -2  -1  10   28.30    7.70
   3   1 -10  187.08   17.10
   3   1 -10  175.48   20.40
   3   1 -10  180.38   18.50
   3   1 -10  186.78   19.20
   3   1 -10  182.48   18.30
   3   1 -10  210.68   20.70
   3   1 -10  199.68   15.20
  -3  -1  10  187.78   15.60
  -3  -1  10  202.08   13.60
  -3  -1  10  231.18   30.20
  -3  -1  10  226.58   27.30
  -3  -1  10  166.98   19.90
  -3  -1  10  202.08   18.00
  -3  -1  10  198.38   18.70
  -3  -1  10  194.98   22.80
  -3  -1  10  187.38   16.10
   4   1 -10  119.89   15.20
   4   1 -10  116.39   12.50
   4   1 -10  153.88   17.40
   4   1 -10  128.39   12.80
   4   1 -10  145.99   17.20
   4   1 -10  151.28   19.00
   4   1 -10  129.19   14.90
   4   1 -10  130.49   13.40
  -4  -1  10  124.09   22.60
  -4  -1  10  133.99   11.20
  -4  -1  10  152.38   17.60
  -4  -1  10  130.69   15.40
  -4  -1  10  131.89   15.50
  -4  -1  10  163.68   17.70
  -4  -1  10  148.39   14.40
  -4  -1  10  148.19   16.50
  -4  -1  10  143.69   13.60
   5   1 -10  505.25   28.50
   5   1 -10  486.85   32.20
   5   1 -10  461.25   31.90
   5   1 -10  496.05   33.90
   5   1 -10  471.15   33.20
   5   1 -10  500.65   28.30
   5   1 -10  485.55   27.20
   5   1 -10  464.35   32.00
  -5  -1  10  525.15   32.50
  -5  -1  10  499.85   33.40
  -5  -1  10  486.45   32.70
  -5  -1  10  471.95   26.70
  -5  -1  10  491.15   31.80
  -5  -1  10  500.55   29.30
  -5  -1  10  489.45   30.70
  -5  -1  10  462.35   28.80
  -5  -1  10  499.25   28.30
   6   1 -10  243.88   23.80
   6   1 -10  259.77   22.10
   6   1 -10  248.78   17.00
   6   1 -10  255.87   18.20
   6   1 -10  248.08   26.40
   6   1 -10  280.17   23.00
   6   1 -10  265.27   16.20
  -6  -1  10  253.67   23.50
  -6  -1  10  259.57   18.50
  -6  -1  10  260.87   17.40
  -6  -1  10  258.37   19.30
  -6  -1  10  248.38   20.60
  -6  -1  10  216.28   19.50
  -6  -1  10  243.48   23.40
  -6  -1  10  251.27   16.10
  -6  -1  10  219.98   20.90
   7   1 -10   70.79   14.10
   7   1 -10   88.19   15.50
   7   1 -10  106.79   15.10
   7   1 -10   98.69   11.20
   7   1 -10   83.09   14.10
   7   1 -10  122.19   12.70
   7   1 -10   93.99   14.80
   7   1 -10  114.89   12.70
  -7  -1  10   87.89   11.90
  -7  -1  10  101.89   15.70
  -7  -1  10   94.79   12.30
  -7  -1  10   97.39   13.00
  -7  -1  10  101.79   15.20
  -7  -1  10   81.19   12.00
  -7  -1  10  143.09   16.40
  -7  -1  10  102.59   10.70
  -7  -1  10  105.69    9.80
   8   1 -10    5.70    7.10
   8   1 -10   -3.00   10.10
   8   1 -10   -5.10    6.10
   8   1 -10    0.20    5.80
   8   1 -10    9.20    9.40
   8   1 -10   -7.50    7.60
   8   1 -10  -10.20    9.10
   8   1 -10    2.80    8.80
  -8  -1  10    2.60    6.80
  -8  -1  10    2.20    6.00
  -8  -1  10    3.40    4.60
  -8  -1  10   -5.40    8.20
  -8  -1  10   -3.90    5.40
  -8  -1  10    4.70   10.20
  -8  -1  10    1.40    6.70
  -8  -1  10    2.10    5.50
  -8  -1  10    4.20    4.90
   9   1 -10  101.39   12.40
   9   1 -10   90.39   16.20
   9   1 -10   76.49   14.50
   9   1 -10   78.49   10.60
   9   1 -10   69.99   15.90
   9   1 -10  106.19   12.10
   9   1 -10   74.39   14.70
   9   1 -10   94.99   14.30
  -9  -1  10  116.09   18.40
  -9  -1  10   98.59   13.00
  -9  -1  10  117.09   14.40
  -9  -1  10  100.49   15.60
  -9  -1  10  138.79   15.20
  -9  -1  10   90.19    9.50
  -9  -1  10   83.59   11.40
  10   1 -10   62.89   10.40
  10   1 -10   55.09   18.30
  10   1 -10   41.70   13.90
  10   1 -10   44.70   18.40
  10   1 -10   71.79   14.40
  10   1 -10   62.59   13.60
  10   1 -10   48.00   11.50
 -10  -1  10   45.80   12.70
 -10  -1  10   61.29   11.10
 -10  -1  10   71.69   17.00
 -10  -1  10   70.99   12.60
 -10  -1  10   30.00   12.80
 -10  -1  10   46.20   10.20
 -10  -1  10   60.59   10.60
  11   1 -10   73.59   15.20
  11   1 -10   71.99   14.80
  11   1 -10   71.89   10.90
  11   1 -10   97.39   17.00
  11   1 -10   60.79   19.00
 -11  -1  10   74.79    8.70
 -11  -1  10   85.09   14.20
 -11  -1  10   56.89   14.50
 -11  -1  10   85.09   12.50
 -11  -1  10  125.79   14.90
 -11  -1  10  108.19   17.50
 -11  -1  10   71.69   10.60
  -8   1  -9   -4.60   19.60
  -8   1  -9   -7.30   14.50
   8  -1   9    1.30    8.00
  -7   1  -9   57.89   17.20
  -7   1  -9   59.79   15.20
  -7   1  -9   34.80   11.60
  -7   1  -9   49.70   15.40
  -7   1  -9   47.10   22.00
   7  -1   9   50.39   10.00
   7  -1   9   62.99   15.40
   7  -1   9   81.09   19.60
   7  -1   9   70.69    8.30
   7  -1   9   64.29    7.10
   7  -1   9   68.09   11.10
  -6   1  -9   86.09   22.60
  -6   1  -9   77.29   13.80
  -6   1  -9   81.89   15.90
  -6   1  -9  137.59   23.10
  -6   1  -9  111.99   17.00
   6  -1   9  132.49    9.30
   6  -1   9   83.99   12.10
   6  -1   9  122.09   13.20
   6  -1   9   98.39   16.00
   6  -1   9   92.99   18.80
   6  -1   9  120.09   10.60
   6  -1   9  120.59   14.20
   6  -1   9  138.89   19.00
  -5   1  -9  -12.60    6.50
  -5   1  -9   -3.60    8.70
  -5   1  -9   -0.50   10.40
  -5   1  -9   -6.70    7.70
  -5   1  -9   -7.00   13.90
   5  -1   9    2.10    5.80
   5  -1   9    7.20   12.20
   5  -1   9   -9.60    6.80
   5  -1   9   -0.40    4.40
   5  -1   9    6.90    9.80
   5  -1   9   -3.20    5.10
   5  -1   9   -3.00    5.40
   5  -1   9   -2.00    3.80
  -4   1  -9   31.00    8.40
  -4   1  -9   63.59   12.70
  -4   1  -9   28.20   11.60
  -4   1  -9   35.80   15.50
  -4   1  -9   63.09   13.90
   4  -1   9   40.30    6.30
   4  -1   9   40.20    8.40
   4  -1   9   32.20    7.70
   4  -1   9   48.20    8.50
   4  -1   9   51.79   14.40
   4  -1   9   43.70   10.80
   4  -1   9   35.40    7.10
   4  -1   9   48.70    5.60
   4  -1   9   35.60   11.60
  -3   1  -9  517.75   33.70
  -3   1  -9  515.75   35.60
  -3   1  -9  516.95   34.50
  -3   1  -9  468.95   32.90
  -3   1  -9  542.65   32.80
   3  -1   9  459.55   29.30
   3  -1   9  491.45   26.90
   3  -1   9  510.35   29.60
   3  -1   9  487.35   25.60
   3  -1   9  469.05   29.00
   3  -1   9  506.05   36.30
   3  -1   9  492.15   34.00
   3  -1   9  465.55   28.40
   3  -1   9  491.15   33.70
  -2   1  -9   38.90   10.50
  -2   1  -9   32.80   11.00
  -2   1  -9   32.30   12.80
  -2   1  -9   27.80   11.10
  -2   1  -9   55.39   11.70
   2  -1   9   31.20   11.00
   2  -1   9   37.10    7.40
   2  -1   9   35.50    9.00
   2  -1   9   30.80   12.90
   2  -1   9   48.00    6.40
   2  -1   9   40.30   10.20
   2  -1   9   42.30    8.30
   2  -1   9   34.10    8.00
   2  -1   9   52.79    7.80
  -1   1  -9    5.30    8.50
  -1   1  -9   -1.30    9.30
  -1   1  -9    5.10    5.40
  -1   1  -9   16.10    8.20
  -1   1  -9   10.20    7.30
  -1   1  -9    1.10   10.60
  -1   1  -9    9.90    9.40
   1  -1   9    0.10   10.20
   1  -1   9   10.80   14.30
   1  -1   9   -1.40    7.40
   1  -1   9   18.50   10.20
   1  -1   9   11.20    6.60
   1  -1   9    8.00   10.90
   1  -1   9    3.70    4.70
   0   1  -9   -2.70    5.60
   0   1  -9    5.70    8.10
   0   1  -9   -3.20   10.00
   0   1  -9    4.50    8.10
   0   1  -9   13.80    8.00
   0   1  -9   -8.10    7.00
   0   1  -9    5.60    4.50
   0  -1   9   13.00   10.00
   0  -1   9    4.80    8.70
   0  -1   9    3.90    7.00
   0  -1   9   12.50    7.00
   0  -1   9   -2.90    4.70
   0  -1   9   -0.80    5.50
   0  -1   9    4.60    7.70
   1   1  -9  357.46   25.60
   1   1  -9  375.66   21.80
   1   1  -9  361.16   26.80
   1   1  -9  360.96   24.80
   1   1  -9  368.16   25.60
   1   1  -9  339.27   23.80
   1   1  -9  371.26   26.30
  -1  -1   9  380.76   26.90
  -1  -1   9  346.27   21.90
  -1  -1   9  359.36   22.20
  -1  -1   9  353.36   25.30
  -1  -1   9  356.16   24.30
  -1  -1   9  352.86   24.50
  -1  -1   9  337.97   25.30
   2   1  -9   38.20    9.60
   2   1  -9   35.90    8.80
   2   1  -9   41.00   10.10
   2   1  -9   29.40   10.20
   2   1  -9   39.80    7.60
   2   1  -9   31.70    9.20
   2   1  -9   29.10    9.80
  -2  -1   9   26.70    8.50
  -2  -1   9   31.10    6.50
  -2  -1   9   39.10   10.00
  -2  -1   9   31.20    7.50
  -2  -1   9   22.60    8.30
  -2  -1   9   32.90   10.00
  -2  -1   9   46.10    9.50
   3   1  -9  524.95   34.20
   3   1  -9  585.54   31.40
   3   1  -9  588.24   35.90
   3   1  -9  579.24   35.00
   3   1  -9  590.44   35.50
   3   1  -9  599.44   34.90
   3   1  -9  573.14   32.60
  -3  -1   9  553.44   30.00
  -3  -1   9  556.34   35.10
  -3  -1   9  557.94   34.50
  -3  -1   9  588.44   35.30
  -3  -1   9  596.94   34.10
  -3  -1   9  546.05   31.80
  -3  -1   9  578.04   31.50
  -3  -1   9  601.74   34.90
  -3  -1   9  581.44   31.90
   4   1  -9   99.19   13.00
   4   1  -9  108.59   13.00
   4   1  -9  126.99   16.40
   4   1  -9  114.89   11.60
   4   1  -9  116.39   11.20
   4   1  -9  137.59   16.00
   4   1  -9  128.59   11.50
   4   1  -9  119.69   13.90
  -4  -1   9  105.99   14.20
  -4  -1   9  100.99   13.70
  -4  -1   9  117.49   10.00
  -4  -1   9  131.19   12.80
  -4  -1   9  131.39   16.30
  -4  -1   9   89.59   12.30
  -4  -1   9  137.49   13.80
  -4  -1   9  116.89   11.20
  -4  -1   9  119.79   11.90
   5   1  -9  139.09   12.30
   5   1  -9  135.49   16.60
   5   1  -9  148.79   17.10
   5   1  -9  126.49   12.00
   5   1  -9  110.39   13.90
   5   1  -9  120.59   10.90
   5   1  -9  145.99   17.80
   5   1  -9  123.59   22.40
  -5  -1   9  153.48   16.30
  -5  -1   9  126.79   12.40
  -5  -1   9  121.39   11.80
  -5  -1   9  146.79   13.40
  -5  -1   9  158.88   14.90
  -5  -1   9  145.39   15.60
  -5  -1   9  144.99   17.30
  -5  -1   9  128.99   15.80
  -5  -1   9  126.89   10.80
   6   1  -9  104.49   14.70
   6   1  -9  115.59   15.00
   6   1  -9   92.99   15.20
   6   1  -9   84.59   13.10
   6   1  -9  105.59   11.30
   6   1  -9   99.79   13.50
  -6  -1   9   83.79   11.90
  -6  -1   9   98.39   11.90
  -6  -1   9  102.69   14.70
  -6  -1   9   95.49   11.70
  -6  -1   9  116.09   13.20
  -6  -1   9   81.79    9.60
  -6  -1   9   97.69   14.20
   7   1  -9    3.80   10.30
   7   1  -9   -1.80    6.40
   7   1  -9    4.70    9.00
   7   1  -9    0.10    6.90
   7   1  -9    6.60    6.40
   7   1  -9    5.50    5.50
   7   1  -9   -5.10    9.10
  -7  -1   9   12.60    7.40
  -7  -1   9    2.00    9.30
  -7  -1   9    0.10    5.30
  -7  -1   9   -2.00    5.10
  -7  -1   9    4.50    6.90
  -7  -1   9    7.90    4.60
  -7  -1   9    2.50    9.00
  -7  -1   9    3.20    6.80
  -7  -1   9   -8.70    5.80
   8   1  -9   15.70    6.20
   8   1  -9   12.40    9.70
   8   1  -9    9.50    9.10
   8   1  -9   13.20    6.50
   8   1  -9   13.20    8.20
   8   1  -9   17.30   10.90
   8   1  -9   25.70   12.50
   8   1  -9   18.80    7.30
  -8  -1   9    9.20   10.10
  -8  -1   9   11.10    6.30
  -8  -1   9   13.60    5.30
  -8  -1   9   14.00    6.60
  -8  -1   9    9.70    4.90
  -8  -1   9    6.80    7.20
  -8  -1   9    6.90    7.20
  -8  -1   9    7.80    6.10
  -8  -1   9    2.20    8.90
   9   1  -9    3.80   10.90
   9   1  -9    1.30   13.40
   9   1  -9   -7.20    6.40
   9   1  -9   -0.80    8.30
   9   1  -9   -0.70    5.90
   9   1  -9   -2.80    7.30
   9   1  -9   -9.00    5.90
   9   1  -9  -13.60    6.70
  -9  -1   9    2.80    7.30
  -9  -1   9   -8.30    5.70
  -9  -1   9    4.20    4.20
  -9  -1   9   -1.20    5.00
  -9  -1   9    0.00    8.50
  -9  -1   9    0.70    3.10
  -9  -1   9    8.20   10.40
  10   1  -9    1.70    9.10
  10   1  -9    3.90    8.90
  10   1  -9    0.90    8.20
  10   1  -9   -4.90    6.80
  10   1  -9  -13.10    5.90
  10   1  -9    6.90   15.00
  10   1  -9   -0.30    6.50
  10   1  -9    3.20   11.50
 -10  -1   9   18.00    7.30
 -10  -1   9    3.20    3.60
 -10  -1   9    0.60    6.50
 -10  -1   9   -1.20    4.30
 -10  -1   9   -7.30    8.80
 -10  -1   9   -1.50    7.90
  11   1  -9   -9.60   13.70
  11   1  -9   -0.90    9.20
  11   1  -9    6.50   14.80
  11   1  -9    1.90    6.70
  11   1  -9    0.60    9.10
  11   1  -9   -2.90   10.20
 -11  -1   9   11.60    8.20
 -11  -1   9    5.40    7.10
 -11  -1   9   -8.30   10.60
 -11  -1   9    8.30    5.70
 -11  -1   9   -2.30    8.30
 -11  -1   9    9.50    7.40
  12   1  -9  242.58   34.50
  12   1  -9  171.98   19.90
  12   1  -9  131.39   19.30
  12   1  -9  150.08   21.70
  12   1  -9  120.99   14.20
 -12  -1   9  205.18   23.70
 -12  -1   9  207.88   32.70
 -12  -1   9  143.29   13.70
  -8   1  -8    2.20   17.60
  -8   1  -8    4.60   15.00
  -8   1  -8    5.00   10.20
  -8   1  -8   12.10   13.70
  -8   1  -8   10.90   11.60
   8  -1   8   23.50    7.90
   8  -1   8   25.40   17.60
   8  -1   8   21.40    6.50
   8  -1   8   45.20   18.10
   8  -1   8   19.30    7.90
   8  -1   8   10.90   11.20
   8  -1   8   16.20   11.90
   8  -1   8   18.30    5.10
  -7   1  -8   19.70   13.20
  -7   1  -8    3.90   18.80
  -7   1  -8   12.70    9.20
   7  -1   8   13.60    7.70
   7  -1   8   16.20    9.00
   7  -1   8    7.50   11.70
   7  -1   8    5.00    6.60
   7  -1   8   23.70   12.10
   7  -1   8   12.30    5.70
   7  -1   8   30.50   14.30
   7  -1   8   20.90    4.90
  -6   1  -8   92.39   14.90
  -6   1  -8   50.19   14.10
  -6   1  -8   65.29   12.70
  -6   1  -8   62.39   19.70
  -6   1  -8   64.79   12.90
   6  -1   8   75.79   10.50
   6  -1   8   92.19    9.30
   6  -1   8   78.79   15.60
   6  -1   8   81.19   14.90
   6  -1   8   62.19   13.70
   6  -1   8   64.79   10.80
   6  -1   8  106.29    8.20
   6  -1   8   71.89   10.90
  -5   1  -8  283.87   30.30
  -5   1  -8  305.57   26.20
  -5   1  -8  282.37   24.60
  -5   1  -8  298.37   24.40
  -5   1  -8  269.57   23.50
   5  -1   8  285.57   15.90
   5  -1   8  265.67   24.80
   5  -1   8  297.77   27.80
   5  -1   8  318.57   17.50
   5  -1   8  292.87   24.30
   5  -1   8  258.67   19.90
   5  -1   8  293.07   20.10
   5  -1   8  275.77   19.60
  -4   1  -8  867.11   51.09
  -4   1  -8  781.22   46.10
  -4   1  -8  846.42   49.70
  -4   1  -8  815.22   46.60
   4  -1   8  810.22   47.40
   4  -1   8  789.62   40.80
   4  -1   8  808.82   39.80
   4  -1   8  825.92   43.40
   4  -1   8  804.92   48.90
   4  -1   8  787.32   42.90
   4  -1   8  819.82   43.10
   4  -1   8  808.92   43.20
   4  -1   8  777.92   47.00
  -3   1  -8  334.37   23.40
  -3   1  -8  296.57   23.30
  -3   1  -8  310.37   24.60
  -3   1  -8  286.17   23.20
  -3   1  -8  289.57   27.20
   3  -1   8  289.27   20.20
   3  -1   8  271.27   17.50
   3  -1   8  493.55   39.30
   3  -1   8  344.77   30.10
   3  -1   8  282.97   19.90
   3  -1   8  317.07   27.60
   3  -1   8  295.87   19.30
   3  -1   8  290.37   16.50
  -2   1  -8  217.18   21.80
  -2   1  -8  218.68   19.50
  -2   1  -8  240.88   20.40
  -2   1  -8  201.38   19.60
  -2   1  -8  229.18   18.80
   2  -1   8  228.58   16.20
   2  -1   8  216.68   22.80
   2  -1   8  259.77   21.70
   2  -1   8  221.98   16.60
   2  -1   8  215.48   19.70
   2  -1   8  214.08   14.40
   2  -1   8  209.78   16.80
   2  -1   8  202.08   12.90
   2  -1   8  209.28   15.40
  -1   1  -8  191.58   19.90
  -1   1  -8  174.88   16.80
  -1   1  -8  180.68   16.50
  -1   1  -8  203.28   18.80
  -1   1  -8  190.08   13.70
  -1   1  -8  176.68   17.20
  -1   1  -8  198.28   16.90
   1  -1   8  162.88   15.50
   1  -1   8  182.88   20.50
   1  -1   8  185.18   17.70
   1  -1   8  190.38   18.20
   1  -1   8  197.78   14.60
   1  -1   8  198.58   15.50
   1  -1   8  180.48   13.70
   0   1  -8   23.50    7.60
   0   1  -8   26.30    7.90
   0   1  -8   17.60    5.40
   0   1  -8   26.30    7.80
   0   1  -8   26.10    9.60
   0   1  -8   13.90    7.30
   0   1  -8   21.00    8.60
   0  -1   8   16.40    6.80
   0  -1   8    3.60    7.20
   0  -1   8   16.90    5.40
   0  -1   8   16.90    9.30
   0  -1   8   15.80    4.90
   0  -1   8   18.80    6.80
   0  -1   8   27.80    7.90
   1   1  -8   90.69   12.60
   1   1  -8   50.59    8.30
   1   1  -8   51.79    7.20
   1   1  -8   65.39   10.40
   1   1  -8   58.09   10.40
   1   1  -8   61.29   10.10
   1   1  -8   57.79    9.50
  -1  -1   8   55.29    9.20
  -1  -1   8   62.69    8.50
  -1  -1   8   66.59   12.20
  -1  -1   8   60.49    9.80
  -1  -1   8   53.69    9.60
  -1  -1   8   63.79    9.60
  -1  -1   8   61.39    7.70
   2   1  -8  503.45   32.10
   2   1  -8  526.05   32.10
   2   1  -8  574.84   28.90
   2   1  -8  505.05   31.40
   2   1  -8  562.94   31.80
   2   1  -8  521.85   31.80
   2   1  -8  526.75   30.00
  -2  -1   8  525.85   31.10
  -2  -1   8  529.75   31.90
  -2  -1   8  534.35   31.90
  -2  -1   8  520.35   29.00
  -2  -1   8  523.95   31.10
  -2  -1   8  508.15   31.90
  -2  -1   8  524.65   28.80
   3   1  -8   78.09   10.50
   3   1  -8  102.49   13.80
   3   1  -8   83.49   11.80
   3   1  -8   99.19   10.50
   3   1  -8   80.29   10.90
   3   1  -8   84.59    9.30
  -3  -1   8   98.89    9.80
  -3  -1   8  103.99   12.10
  -3  -1   8  105.69   13.00
  -3  -1   8  106.09   13.60
  -3  -1   8  118.99   11.20
  -3  -1   8   81.39    9.50
  -3  -1   8  106.79   13.00
  -3  -1   8   90.79    8.10
  -3  -1   8   98.29   11.70
  -3  -1   8   88.19    8.90
  -3  -1   8   99.99    8.90
   4   1  -8    1.60    6.60
   4   1  -8   -4.90    6.80
   4   1  -8    0.20    4.60
   4   1  -8   -1.50    6.70
   4   1  -8    3.60    4.20
   4   1  -8    4.90    5.90
   4   1  -8   -2.50    4.50
   4   1  -8   -4.60    6.40
  -4  -1   8   -4.80    4.40
  -4  -1   8    6.40    5.20
  -4  -1   8    0.40    5.70
  -4  -1   8   -0.10    4.00
  -4  -1   8   -6.20    6.50
  -4  -1   8   -3.30    3.70
  -4  -1   8   -5.40    5.10
  -4  -1   8   -1.10    6.80
  -4  -1   8    1.80    6.70
   5   1  -8  992.10   53.69
   5   1  -8 1002.40   55.39
   5   1  -8 1033.10   50.19
   5   1  -8  996.60   53.69
   5   1  -8 1033.70   54.69
   5   1  -8 1035.30   54.79
   5   1  -8 1033.70   50.79
   5   1  -8  994.20   51.19
  -5  -1   8 1053.09   50.19
  -5  -1   8 1019.00   52.79
  -5  -1   8  989.30   51.89
  -5  -1   8  997.60   50.79
  -5  -1   8 1028.70   53.59
  -5  -1   8 1016.00   54.79
  -5  -1   8  991.10   53.49
  -5  -1   8  976.80   51.79
  -5  -1   8 1042.30   54.59
   6   1  -8   10.40    8.00
   6   1  -8   10.70    6.90
   6   1  -8    6.40    5.10
   6   1  -8    2.30    8.40
   6   1  -8    2.60    7.70
   6   1  -8   -2.60    7.20
  -6  -1   8    3.80    6.30
  -6  -1   8    7.40    6.50
  -6  -1   8   13.60    6.70
  -6  -1   8    3.40    5.80
  -6  -1   8   11.40    5.10
  -6  -1   8    1.50    3.50
  -6  -1   8   -0.60    8.80
  -6  -1   8   12.20    4.80
  -6  -1   8   -0.40    8.10
   7   1  -8  327.87   25.70
   7   1  -8  302.27   24.70
   7   1  -8  319.07   20.60
   7   1  -8  398.66   21.20
   7   1  -8  319.57   25.10
   7   1  -8  318.07   24.00
   7   1  -8  372.06   21.40
   7   1  -8  301.47   24.70
  -7  -1   8  312.07   18.70
  -7  -1   8  304.57   24.90
  -7  -1   8  345.07   22.40
  -7  -1   8  280.97   21.50
  -7  -1   8  312.17   22.30
  -7  -1   8  317.17   21.60
  -7  -1   8  335.67   19.40
  -7  -1   8  289.47   24.70
  -7  -1   8  296.37   20.50
   8   1  -8  704.23   43.80
   8   1  -8  846.62   39.70
   8   1  -8  728.23   42.80
   8   1  -8  863.21   39.40
   8   1  -8  738.83   44.20
   8   1  -8  693.03   43.60
   8   1  -8  711.43   43.90
   8   1  -8  738.73   39.20
  -8  -1   8  673.53   39.80
  -8  -1   8  683.03   43.10
  -8  -1   8  665.13   39.40
  -8  -1   8  697.13   37.50
  -8  -1   8  760.92   40.70
  -8  -1   8  681.93   40.40
   9   1  -8  462.45   33.20
   9   1  -8  496.85   36.00
   9   1  -8  465.05   28.10
   9   1  -8  552.34   28.70
   9   1  -8  491.95   35.00
   9   1  -8  481.05   32.00
   9   1  -8  526.15   27.90
  -9  -1   8  473.05   28.80
  -9  -1   8  477.15   33.10
  -9  -1   8  475.45   28.40
  -9  -1   8  441.56   32.60
  -9  -1   8  469.15   27.60
  -9  -1   8  477.05   28.60
  -9  -1   8  464.95   26.30
  -9  -1   8  493.05   29.60
  10   1  -8    2.70    7.90
  10   1  -8   -0.30   11.40
  10   1  -8   11.50    6.50
  10   1  -8   16.50    8.90
  10   1  -8   19.30   10.70
  10   1  -8    5.60   15.30
 -10  -1   8   24.10    6.10
 -10  -1   8   16.40    6.90
 -10  -1   8    6.60    6.70
 -10  -1   8   25.10   10.70
 -10  -1   8   11.40    4.70
 -10  -1   8    7.50    6.60
 -10  -1   8   24.30   10.40
 -10  -1   8    7.50    6.40
  11   1  -8  262.77   29.10
  11   1  -8  277.67   25.70
  11   1  -8  222.78   31.60
  11   1  -8  258.77   20.10
  11   1  -8  301.17   26.70
  11   1  -8  249.68   24.40
 -11  -1   8  285.57   17.70
 -11  -1   8  283.27   19.80
 -11  -1   8  271.57   20.30
 -11  -1   8  264.17   24.10
 -11  -1   8  262.67   26.80
 -11  -1   8  222.78   23.70
 -11  -1   8  209.68   24.00
 -11  -1   8  293.17   21.10
  12   1  -8    7.90    7.30
  12   1  -8    5.60   20.80
  12   1  -8    0.10    9.80
  12   1  -8   12.00   11.40
 -12  -1   8   14.50    6.10
 -12  -1   8   -2.30   10.80
 -12  -1   8    7.40    7.60
 -12  -1   8    4.20    6.70
 -12  -1   8    4.10   10.20
 -12  -1   8   12.90    6.10
  -9   1  -7   14.10   12.90
  -9   1  -7  -18.40   14.70
  -9   1  -7   22.90   19.90
   9  -1   7   28.90   13.10
   9  -1   7    5.00    7.30
   9  -1   7   10.10    6.60
   9  -1   7    6.70    7.80
   9  -1   7   58.29   19.50
   9  -1   7    8.40    5.20
  -8   1  -7  352.86   29.40
  -8   1  -7  321.77   30.10
  -8   1  -7  409.16   31.60
  -8   1  -7  481.55   43.40
  -8   1  -7  441.16   36.80
   8  -1   7  398.86   31.60
   8  -1   7  381.06   26.60
   8  -1   7  434.86   22.20
   8  -1   7  313.17   41.40
   8  -1   7  402.26   26.50
   8  -1   7  433.56   27.30
   8  -1   7  447.66   24.40
  -7   1  -7  434.46   35.80
  -7   1  -7  435.36   32.40
  -7   1  -7  439.56   31.70
  -7   1  -7  490.15   41.30
  -7   1  -7  476.75   33.50
   7  -1   7  461.25   29.00
   7  -1   7  487.65   28.90
   7  -1   7  489.25   36.30
   7  -1   7  478.55   33.50
   7  -1   7  613.44   27.80
   7  -1   7  477.75   28.90
   7  -1   7  462.65   33.90
  -6   1  -7  343.87   26.10
  -6   1  -7  329.57   25.90
  -6   1  -7  310.47   32.80
  -6   1  -7  331.87   28.80
  -6   1  -7  340.37   24.90
   6  -1   7  327.87   19.50
   6  -1   7  343.37   18.20
   6  -1   7  335.87   22.20
   6  -1   7  324.97   22.00
   6  -1   7  328.77   26.80
   6  -1   7  367.96   22.10
   6  -1   7  356.46   26.50
   6  -1   7  330.27   29.10
  -5   1  -7  123.69   16.10
  -5   1  -7  145.99   15.90
  -5   1  -7  156.88   18.30
  -5   1  -7  133.89   19.80
   5  -1   7  128.99    9.00
   5  -1   7  124.69   13.10
   5  -1   7  133.29   12.90
   5  -1   7  120.19   15.60
   5  -1   7  141.69   13.10
   5  -1   7  136.39   10.40
   5  -1   7  111.89   14.70
   5  -1   7  114.79   17.70
  -4   1  -7  104.69   17.60
  -4   1  -7  117.69   25.10
  -4   1  -7  106.79   13.70
  -4   1  -7   88.09   14.20
  -4   1  -7  115.39   14.30
   4  -1   7   98.49   24.80
   4  -1   7   94.59    8.80
   4  -1   7  105.19   11.50
   4  -1   7   95.39   10.40
   4  -1   7   97.59   11.30
   4  -1   7  120.09   15.60
   4  -1   7  106.09    7.80
   4  -1   7  108.99   12.00
  -3   1  -7   37.10    9.50
  -3   1  -7   52.69   10.50
  -3   1  -7   45.40    9.20
  -3   1  -7   52.69   10.10
  -3   1  -7   31.90   12.70
   3  -1   7   29.10    6.10
   3  -1   7   23.90    5.40
   3  -1   7   45.50   11.80
   3  -1   7   39.10    5.70
   3  -1   7   41.80   10.00
   3  -1   7   27.80    8.00
   3  -1   7   28.00    6.70
   3  -1   7   37.20    6.80
   3  -1   7   34.80    4.60
  -2   1  -7   79.59   11.00
  -2   1  -7   71.09   10.70
  -2   1  -7   74.79   11.10
  -2   1  -7   80.49   12.20
  -2   1  -7   57.99    9.70
   2  -1   7   56.89    9.40
   2  -1   7   69.09    7.70
   2  -1   7   60.39    8.00
   2  -1   7   64.29    8.90
   2  -1   7   55.09   11.40
   2  -1   7   56.69    7.80
   2  -1   7   52.59   10.50
   2  -1   7   56.79    6.10
   2  -1   7   55.09    7.30
  -1   1  -7  700.13   38.30
  -1   1  -7  731.13   39.90
  -1   1  -7  691.13   39.00
  -1   1  -7  722.73   39.10
  -1   1  -7  708.83   36.10
  -1   1  -7  701.83   38.70
  -1   1  -7  696.93   39.40
   1  -1   7  700.33   37.30
   1  -1   7  675.13   36.20
   1  -1   7  726.23   40.80
   1  -1   7  685.43   37.80
   1  -1   7  713.63   36.80
   1  -1   7  686.63   39.50
   1  -1   7  689.33   39.40
   0   1  -7  219.58   13.70
   0   1  -7  199.08   17.10
   0   1  -7  199.18   16.00
   0   1  -7  192.08   18.50
   0   1  -7  227.78   17.20
   0   1  -7  201.68   16.20
   0   1  -7  194.68   16.80
   0  -1   7  190.98   13.70
   0  -1   7  194.98   16.70
   0  -1   7  200.78   15.70
   0  -1   7  185.88   13.90
   0  -1   7  210.18   18.90
   0  -1   7  186.98   15.80
   0  -1   7  213.78   17.40
   1   1  -7    6.90    3.90
   1   1  -7    0.80    4.90
   1   1  -7    3.10    6.50
   1   1  -7    1.80    5.80
   1   1  -7    2.10    6.70
   1   1  -7   -1.50    7.10
   1   1  -7   -1.70    6.50
  -1  -1   7    2.00    5.40
  -1  -1   7    3.40    4.40
  -1  -1   7    0.00    5.60
  -1  -1   7    0.10    5.90
  -1  -1   7   -2.30    6.20
  -1  -1   7   -3.30    4.30
  -1  -1   7    3.80    6.50
   2   1  -7  475.55   30.40
   2   1  -7  505.75   30.10
   2   1  -7  483.65   29.70
   2   1  -7  488.35   28.10
   2   1  -7  504.05   29.80
   2   1  -7  521.65   27.20
   2   1  -7  523.15   30.40
  -2  -1   7  487.35   26.10
  -2  -1   7  511.55   27.30
  -2  -1   7  511.85   30.40
  -2  -1   7  483.35   27.50
  -2  -1   7  496.85   29.40
  -2  -1   7  494.05   30.00
  -2  -1   7  541.25   27.70
  -2  -1   7  502.85   29.60
  -2  -1   7  514.35   30.20
   3   1  -7  181.08   15.70
   3   1  -7  122.79   14.90
   3   1  -7  127.19   10.60
   3   1  -7  114.19   11.50
   3   1  -7  107.49   12.30
   3   1  -7  100.49   11.40
  -3  -1   7  137.19   13.30
  -3  -1   7  144.19   12.30
  -3  -1   7  138.89   14.20
  -3  -1   7  126.39    9.50
  -3  -1   7  132.99   11.30
  -3  -1   7  127.89   12.80
  -3  -1   7  155.08   14.20
  -3  -1   7  124.39   10.60
  -3  -1   7  140.89   14.70
   4   1  -7   56.49    9.40
   4   1  -7   80.69    8.70
   4   1  -7   85.29   11.90
   4   1  -7   66.09    8.00
   4   1  -7   79.29   11.00
   4   1  -7   59.09    9.00
   4   1  -7   87.29   11.10
   4   1  -7   69.59    7.70
  -4  -1   7   66.09   10.30
  -4  -1   7   71.49    7.20
  -4  -1   7   81.49   10.30
  -4  -1   7   71.29    8.50
  -4  -1   7   52.59    8.70
  -4  -1   7   73.59   10.40
  -4  -1   7   68.59   10.90
  -4  -1   7   53.49    7.00
  -4  -1   7   85.99   10.00
   5   1  -7  290.37   17.40
   5   1  -7  303.17   21.40
   5   1  -7  317.17   18.70
   5   1  -7  316.37   21.30
   5   1  -7  338.97   22.30
   5   1  -7  302.17   18.10
   5   1  -7  308.37   21.40
   5   1  -7  311.17   22.20
  -5  -1   7  307.47   17.90
  -5  -1   7  308.77   22.10
  -5  -1   7  298.37   20.10
  -5  -1   7  310.97   22.10
  -5  -1   7  311.07   17.40
  -5  -1   7  304.87   19.50
  -5  -1   7  314.87   20.60
  -5  -1   7  325.17   19.30
  -5  -1   7  309.67   19.90
   6   1  -7   49.40    9.60
   6   1  -7   56.79   10.00
   6   1  -7   53.69   10.00
   6   1  -7   49.00    7.20
   6   1  -7   54.79    9.80
   6   1  -7   60.69   10.90
   6   1  -7   53.39    7.40
   6   1  -7   49.80    7.00
  -6  -1   7   50.99    8.00
  -6  -1   7   50.99    8.10
  -6  -1   7   50.69    6.80
  -6  -1   7   52.19    9.60
  -6  -1   7   44.90    6.00
  -6  -1   7   47.40    7.80
  -6  -1   7   48.30    8.50
  -6  -1   7   43.70    5.10
  -6  -1   7   75.49   11.20
   7   1  -7  350.96   25.10
   7   1  -7  372.66   26.20
   7   1  -7  420.06   22.10
   7   1  -7  335.07   25.50
   7   1  -7  383.86   26.70
   7   1  -7  410.46   22.40
   7   1  -7  357.06   22.00
  -7  -1   7  366.56   23.40
  -7  -1   7  431.16   23.90
  -7  -1   7  319.87   25.50
  -7  -1   7  333.77   21.60
  -7  -1   7  359.96   23.30
  -7  -1   7  368.96   22.30
  -7  -1   7  365.46   21.70
  -7  -1   7  351.46   20.60
  -7  -1   7  354.66   25.10
  -7  -1   7  347.07   25.90
   8   1  -7   56.89   10.60
   8   1  -7   68.79   11.00
   8   1  -7   53.89   13.90
   8   1  -7   63.09   12.50
   8   1  -7   66.69    9.20
   8   1  -7   61.79    8.70
   8   1  -7   71.49    8.70
   8   1  -7   66.09   13.20
   8   1  -7   60.79   10.70
   8   1  -7   46.40    7.80
  -8  -1   7   62.49    8.80
  -8  -1   7   54.29   11.60
  -8  -1   7   63.59    9.90
  -8  -1   7   46.30   10.90
  -8  -1   7   78.99    9.90
  -8  -1   7   58.99    8.60
  -8  -1   7   49.60    8.20
  -8  -1   7   50.59    6.60
   9   1  -7   82.99   10.80
   9   1  -7   98.19   19.50
   9   1  -7   77.59   13.30
   9   1  -7   88.09   11.70
   9   1  -7   69.09   14.40
   9   1  -7   73.89   12.40
   9   1  -7   79.29   14.00
   9   1  -7   80.29   10.40
   9   1  -7   74.69   12.50
   9   1  -7   89.69   10.30
   9   1  -7   65.69    9.30
  -9  -1   7   88.49    9.00
  -9  -1   7   70.69    9.10
  -9  -1   7   92.39   10.50
  -9  -1   7   84.49   10.90
  -9  -1   7   86.89   14.80
  -9  -1   7   93.99   14.10
  -9  -1   7  100.39   10.80
  -9  -1   7   84.19   11.00
  10   1  -7    7.50    6.40
  10   1  -7    2.70    5.90
  10   1  -7    3.40    8.70
  10   1  -7    0.20    6.80
  10   1  -7    7.40   11.80
  10   1  -7    4.00   13.40
  10   1  -7   -1.40    5.70
  10   1  -7    4.20    7.50
  10   1  -7   -6.20    4.90
  10   1  -7   -3.60    7.30
 -10  -1   7    0.20    5.80
 -10  -1   7    1.20    5.60
 -10  -1   7    3.70    4.30
 -10  -1   7    4.60    6.60
 -10  -1   7    3.30    8.40
 -10  -1   7   -7.10    4.90
 -10  -1   7   -2.60    3.00
 -10  -1   7   -6.10    8.00
  11   1  -7  206.48   17.70
  11   1  -7  253.17   23.20
  11   1  -7  309.47   25.70
  11   1  -7  269.67   19.60
  11   1  -7  207.48   18.10
  11   1  -7  245.98   30.30
  11   1  -7  262.47   19.50
  11   1  -7  291.17   24.30
  11   1  -7  248.68   23.30
 -11  -1   7  269.37   24.90
 -11  -1   7  236.38   18.00
 -11  -1   7  242.08   19.80
 -11  -1   7  227.08   18.80
 -11  -1   7  292.87   20.20
 -11  -1   7  252.47   25.50
  12   1  -7   63.19   13.70
  12   1  -7   56.09   10.50
  12   1  -7   83.89   15.20
  12   1  -7   94.49   16.90
  12   1  -7   57.29   26.00
  12   1  -7   63.39   10.30
  12   1  -7   77.69   15.10
  12   1  -7   78.49   10.80
  12   1  -7   76.59   12.60
  12   1  -7   61.69   20.10
 -12  -1   7   80.19   12.40
 -12  -1   7   70.39    9.10
 -12  -1   7   44.00   10.10
 -12  -1   7   67.09   15.40
 -12  -1   7   77.99   11.20
 -12  -1   7   87.59   10.90
 -12  -1   7   62.09   10.10
 -12  -1   7   70.39   15.20
 -12  -1   7   63.39   10.90
 -10   1  -6   17.60   22.40
  -9   1  -6    9.00    8.80
  -9   1  -6  -13.30    8.70
  -9   1  -6   -1.20    9.90
  -9   1  -6    7.30   19.80
  -9   1  -6    3.20   14.40
   9  -1   6   -0.10    8.40
   9  -1   6    8.60   11.40
   9  -1   6    2.70    6.60
   9  -1   6    4.10   10.00
   9  -1   6   -4.20    7.00
   9  -1   6    6.10    7.00
   9  -1   6   18.50   12.00
   9  -1   6   17.40   16.00
  -8   1  -6   14.50    9.40
  -8   1  -6   17.10   12.00
  -8   1  -6   26.10    9.00
  -8   1  -6   21.40   16.30
  -8   1  -6   12.00    8.70
   8  -1   6   15.50    9.60
   8  -1   6    8.70    6.20
   8  -1   6    6.60    6.20
   8  -1   6   15.90    6.20
   8  -1   6   20.00    7.80
   8  -1   6   30.50    5.60
   8  -1   6   12.80   10.70
   8  -1   6   17.40   12.90
  -7   1  -6   28.20   17.00
  -7   1  -6   15.30    8.10
  -7   1  -6   20.70    9.00
  -7   1  -6   13.10    9.30
  -7   1  -6   26.60   12.50
   7  -1   6   14.60    9.80
   7  -1   6   15.00    8.70
   7  -1   6   18.30    6.50
   7  -1   6   14.90    6.30
   7  -1   6   18.60    5.40
   7  -1   6   21.80    4.50
   7  -1   6   18.90   12.90
  -6   1  -6  200.38   19.20
  -6   1  -6  277.37   25.10
  -6   1  -6  239.98   20.50
  -6   1  -6  203.78   25.40
  -6   1  -6  252.27   21.20
   6  -1   6  236.68   13.70
   6  -1   6  241.98   17.30
   6  -1   6  239.08   17.40
   6  -1   6  240.48   15.10
   6  -1   6  238.88   25.30
   6  -1   6  247.78   22.90
   6  -1   6  246.58   17.30
   6  -1   6  240.08   20.90
  -5   1  -6   57.09   10.80
  -5   1  -6   60.89   10.80
  -5   1  -6   67.69   10.80
  -5   1  -6   41.80   11.90
  -5   1  -6   50.79   16.00
   5  -1   6   55.79    6.00
   5  -1   6   56.79    6.70
   5  -1   6   55.49    8.60
   5  -1   6   59.19   13.70
   5  -1   6   63.39    8.30
   5  -1   6   51.79    7.90
   5  -1   6   53.79   11.70
   5  -1   6   52.79   10.70
  -4   1  -6  168.28   15.30
  -4   1  -6  134.09   14.60
  -4   1  -6  131.49   14.90
  -4   1  -6  141.19   18.30
  -4   1  -6   92.89   11.10
   4  -1   6  136.29    8.60
   4  -1   6  142.99   11.90
   4  -1   6  138.99   12.00
   4  -1   6  157.48   18.60
   4  -1   6  135.69   15.20
   4  -1   6  130.79   11.70
   4  -1   6  126.79   14.00
   4  -1   6  133.09    9.70
  -3   1  -6   28.30    7.10
  -3   1  -6   41.90   11.00
  -3   1  -6   29.20    7.20
  -3   1  -6   33.90    8.80
  -3   1  -6   39.50    8.40
   3  -1   6   29.00    6.00
   3  -1   6   21.10    5.40
   3  -1   6   28.30    5.70
   3  -1   6   35.70   10.20
   3  -1   6   24.50    3.70
   3  -1   6   19.50    7.80
   3  -1   6   19.50    5.30
   3  -1   6   12.10    7.00
   3  -1   6   28.20    4.40
  -2   1  -6  -14.00    6.10
  -2   1  -6    0.90    5.80
  -2   1  -6   -2.10    8.30
  -2   1  -6    0.60    6.00
  -2   1  -6    1.00    4.60
   2  -1   6   -2.40    2.60
   2  -1   6   -2.90    3.30
   2  -1   6    1.30    4.30
   2  -1   6   -1.50    5.70
   2  -1   6    3.40    3.40
   2  -1   6   -2.00    6.40
   2  -1   6   -0.40    4.20
   2  -1   6   -0.50    4.20
   2  -1   6   -4.70    7.80
  -1   1  -6  220.68   17.60
  -1   1  -6  221.38   16.70
  -1   1  -6  229.48   17.70
  -1   1  -6  215.78   16.20
  -1   1  -6  214.58   19.60
  -1   1  -6  207.28   17.20
  -1   1  -6  222.88   14.20
   1  -1   6  224.98   17.50
   1  -1   6  215.58   14.20
   1  -1   6  209.68   18.00
   1  -1   6  221.18   14.70
   1  -1   6  194.58   19.80
   1  -1   6  233.08   15.70
   1  -1   6  214.18   16.00
   0   1  -6   11.90    9.70
   0   1  -6   23.90    8.20
   0   1  -6   17.80    6.10
   0   1  -6   18.40    7.90
   0   1  -6   17.00    4.60
   0   1  -6   17.20    6.20
   0   1  -6   14.00    7.70
   0  -1   6    9.00    4.50
   0  -1   6   21.80    7.00
   0  -1   6   16.40    7.70
   0  -1   6   16.90    7.90
   0  -1   6   17.10    5.60
   0  -1   6   16.50    9.60
   0  -1   6   19.30    7.50
   1   1  -6  693.43   33.80
   1   1  -6  651.83   34.90
   1   1  -6  668.43   36.30
   1   1  -6  651.03   36.50
   1   1  -6  679.73   36.60
   1   1  -6  666.93   36.10
   1   1  -6  650.43   37.20
  -1  -1   6  641.14   36.00
  -1  -1   6  620.64   33.70
  -1  -1   6  609.04   35.80
  -1  -1   6  652.03   35.60
   2   1  -6  289.17   22.10
   2   1  -6  327.57   21.60
   2   1  -6  330.97   22.00
   2   1  -6  314.57   23.10
   2   1  -6  341.37   19.00
   2   1  -6  321.47   19.90
   2   1  -6  323.37   22.50
  -2  -1   6  309.07   22.30
  -2  -1   6  328.97   19.00
  -2  -1   6  315.67   19.30
  -2  -1   6  311.87   21.30
  -2  -1   6  357.16   19.80
  -2  -1   6  322.37   21.80
  -2  -1   6  303.47   21.20
  -2  -1   6  321.27   22.20
  -2  -1   6  312.27   17.90
   3   1  -6  470.85   27.50
   3   1  -6  456.65   25.20
   3   1  -6  448.56   27.10
   3   1  -6  458.95   27.40
   3   1  -6  442.66   28.20
   3   1  -6  439.46   24.50
   3   1  -6  448.46   27.50
   3   1  -6  496.85   24.90
  -3  -1   6  414.66   27.60
  -3  -1   6  432.06   26.30
  -3  -1   6  439.66   23.60
  -3  -1   6  453.85   24.50
  -3  -1   6  465.55   25.30
  -3  -1   6  438.66   26.90
  -3  -1   6  502.95   28.00
  -3  -1   6  443.26   26.80
  -3  -1   6  454.75   25.10
   4   1  -6  627.14   31.90
   4   1  -6  629.94   34.20
   4   1  -6  599.44   31.20
   4   1  -6  637.34   32.00
   4   1  -6  632.74   34.60
   4   1  -6  585.04   33.70
   4   1  -6  635.74   34.50
   4   1  -6  620.54   34.90
  -4  -1   6  637.84   34.80
  -4  -1   6  594.84   32.30
  -4  -1   6  576.94   33.50
  -4  -1   6  628.94   30.90
  -4  -1   6  608.84   33.70
  -4  -1   6  604.04   34.60
  -4  -1   6  613.24   32.30
  -4  -1   6  609.24   33.10
  -4  -1   6  579.14   31.30
   5   1  -6    1.50    5.30
   5   1  -6    5.40    5.80
   5   1  -6    6.70    4.20
   5   1  -6    6.80    5.40
   5   1  -6    5.30    4.50
   5   1  -6    6.30    4.00
   5   1  -6    1.20    5.50
   5   1  -6   10.20    6.50
  -5  -1   6    1.90    3.70
  -5  -1   6   14.70    6.90
  -5  -1   6    8.20    4.90
  -5  -1   6    5.60    3.40
  -5  -1   6   12.10    6.00
  -5  -1   6    7.60    4.50
  -5  -1   6    6.50    5.20
  -5  -1   6    2.60    3.90
   6   1  -6  533.15   29.50
   6   1  -6  579.64   32.40
   6   1  -6  543.25   30.00
   6   1  -6  509.05   29.70
   6   1  -6  545.75   32.90
   6   1  -6  582.14   32.80
   6   1  -6  530.45   32.70
   6   1  -6  572.24   33.20
   6   1  -6  577.74   33.30
   6   1  -6  598.84   30.20
  -6  -1   6  590.54   29.00
  -6  -1   6  586.44   31.50
  -6  -1   6  550.94   32.90
  -6  -1   6  564.84   31.20
  -6  -1   6  563.54   29.10
  -6  -1   6  575.54   29.90
  -6  -1   6  580.14   33.10
  -6  -1   6  557.64   30.50
  -6  -1   6  593.24   30.60
  -6  -1   6  578.84   30.90
   7   1  -6   57.19   10.00
   7   1  -6   57.59    7.80
   7   1  -6   45.30    6.70
   7   1  -6   76.39   11.00
   7   1  -6   39.40    7.90
   7   1  -6   48.50    6.90
   7   1  -6   70.49   13.40
   7   1  -6   45.00    7.00
   7   1  -6   55.69    9.70
   7   1  -6   41.80   10.80
  -7  -1   6   49.50    6.70
  -7  -1   6   66.69    8.80
  -7  -1   6   53.69    8.00
  -7  -1   6   51.59    7.50
  -7  -1   6   53.49    8.00
  -7  -1   6   53.09    9.90
  -7  -1   6   50.89    9.50
   8   1  -6   -0.50    7.40
   8   1  -6    3.00    5.60
   8   1  -6    7.00    6.20
   8   1  -6    7.30   11.20
   8   1  -6   10.50    7.60
   8   1  -6    7.80    5.20
   8   1  -6   15.10    5.50
   8   1  -6    3.60    6.70
   8   1  -6   -0.50    9.50
   8   1  -6    6.50    5.50
   8   1  -6   10.10    5.40
   8   1  -6   10.00    6.40
  -8  -1   6   10.00    5.60
  -8  -1   6    7.50    5.60
  -8  -1   6    5.20    6.20
  -8  -1   6   10.00    7.70
  -8  -1   6    0.30    5.20
  -8  -1   6    9.30    5.00
  -8  -1   6    6.30    3.40
  -8  -1   6   10.10    8.20
   9   1  -6  115.89   15.20
   9   1  -6  105.49   17.10
   9   1  -6  153.58   13.30
   9   1  -6  151.48   21.40
   9   1  -6  169.38   19.00
   9   1  -6  143.99   12.70
   9   1  -6  172.48   17.20
   9   1  -6  161.08   13.70
   9   1  -6  128.59   13.10
   9   1  -6  119.19   15.00
   9   1  -6  129.79   13.10
  -9  -1   6  149.69   17.40
  -9  -1   6  144.29   13.00
  -9  -1   6  131.99   13.90
  -9  -1   6  139.69   13.00
  -9  -1   6  148.09   14.00
  -9  -1   6  152.48   13.60
  10   1  -6   16.80    6.70
  10   1  -6   13.20    6.70
  10   1  -6   14.00    6.30
  10   1  -6   13.30    9.20
  10   1  -6    5.60    7.80
  10   1  -6   30.80   13.30
  10   1  -6   -0.70    5.50
  10   1  -6   12.00    7.90
  10   1  -6   18.30   15.80
  10   1  -6   23.10    9.10
 -10  -1   6   10.70    6.20
 -10  -1   6    5.00    4.30
 -10  -1   6    4.80    8.60
 -10  -1   6   -0.20    8.30
 -10  -1   6   15.50    6.30
 -10  -1   6   24.70    6.70
 -10  -1   6   15.00    7.40
 -10  -1   6   11.60    6.20
  11   1  -6   47.60   10.90
  11   1  -6   59.99   14.40
  11   1  -6   51.79    9.50
  11   1  -6   49.60   12.60
  11   1  -6   42.90   15.50
  11   1  -6   52.39   10.00
  11   1  -6   57.99    9.40
  11   1  -6   83.69   12.10
  11   1  -6   33.00    9.90
  11   1  -6   59.09   22.60
 -11  -1   6   73.89   13.70
 -11  -1   6   49.90    6.60
 -11  -1   6   55.29   10.40
 -11  -1   6   44.20    7.90
 -11  -1   6   65.09   10.00
 -11  -1   6   58.29    8.60
 -11  -1   6   69.39   10.40
 -11  -1   6   51.09    9.60
 -11  -1   6   83.99   14.70
  12   1  -6  210.98   18.80
  12   1  -6  186.48   19.10
  12   1  -6  214.28   53.09
  12   1  -6  197.38   26.70
  12   1  -6  212.78   22.50
  12   1  -6  259.37   24.10
  12   1  -6  258.97   19.80
  12   1  -6  257.47   24.00
  12   1  -6  250.87   24.60
  12   1  -6  281.57   19.60
 -12  -1   6  254.77   20.40
 -12  -1   6  249.08   20.10
 -12  -1   6  257.67   17.10
 -12  -1   6  211.78   19.10
 -12  -1   6  203.98   18.00
 -12  -1   6  284.37   26.50
 -12  -1   6  258.87   19.80
 -12  -1   6  245.18   25.60
 -12  -1   6  270.87   18.90
 -10   1  -5  -16.00   18.40
 -10   1  -5    0.40    5.20
 -10   1  -5   -0.60   10.50
 -10   1  -5    0.70    4.70
  10  -1   5   20.00   11.40
  10  -1   5   -9.00    5.80
  10  -1   5   33.40   15.20
  10  -1   5   10.20    7.90
  10  -1   5    3.80    5.10
  10  -1   5    7.60   10.20
  10  -1   5   -6.40    6.40
  10  -1   5   15.40    7.40
  -9   1  -5   84.09   18.90
  -9   1  -5   89.69   14.40
  -9   1  -5   88.89   16.60
  -9   1  -5  116.19   21.50
  -9   1  -5  128.59   25.70
  -9   1  -5   94.29   12.20
  -9   1  -5  100.39   10.80
   9  -1   5   95.99   16.10
   9  -1   5  125.09   13.30
   9  -1   5  128.39   10.70
   9  -1   5  104.89   12.60
   9  -1   5  112.39   12.10
   9  -1   5   95.39   16.90
   9  -1   5  133.09   15.20
   9  -1   5  110.29   16.80
  -8   1  -5  467.65   28.20
  -8   1  -5  425.36   30.50
  -8   1  -5  442.16   26.20
  -8   1  -5  459.45   31.10
  -8   1  -5  470.45   30.70
  -8   1  -5  464.55   36.20
  -8   1  -5  453.85   40.40
   8  -1   5  437.36   28.10
   8  -1   5  455.75   27.70
   8  -1   5  435.06   28.10
   8  -1   5  536.15   27.40
   8  -1   5  489.05   35.90
   8  -1   5  518.15   32.20
   8  -1   5  507.55   33.40
   8  -1   5  540.95   25.50
  -7   1  -5  103.89   10.00
  -7   1  -5  136.89   15.10
  -7   1  -5   89.19   16.30
  -7   1  -5  131.49   15.80
  -7   1  -5  141.09   16.20
  -7   1  -5  131.19   12.20
  -7   1  -5  141.49   28.40
   7  -1   5  108.79    8.70
   7  -1   5   91.39   13.20
   7  -1   5  113.99   17.60
   7  -1   5   98.09   11.80
   7  -1   5  103.09   11.10
   7  -1   5  117.29   12.10
   7  -1   5  115.19   10.40
   7  -1   5  118.99   15.00
  -6   1  -5  460.75   32.20
  -6   1  -5  475.55   36.90
  -6   1  -5  432.56   27.90
  -6   1  -5  427.96   28.00
   6  -1   5  438.56   25.50
   6  -1   5  450.45   32.10
   6  -1   5  455.05   30.10
   6  -1   5  451.35   22.90
   6  -1   5  446.16   25.70
   6  -1   5  435.46   24.10
   6  -1   5  431.96   28.80
   6  -1   5  450.95   25.80
  -5   1  -5    1.40   13.00
  -5   1  -5   17.20    9.70
  -5   1  -5    6.30    6.70
  -5   1  -5   12.80    6.30
  -5   1  -5    7.40    6.30
   5  -1   5    4.60    4.70
   5  -1   5   -4.10    7.30
   5  -1   5    2.40    4.50
   5  -1   5    7.40    6.30
   5  -1   5    1.10    2.80
   5  -1   5    4.20    3.70
   5  -1   5   -2.20    8.90
   5  -1   5    1.60    4.50
  -4   1  -5  186.18   17.00
  -4   1  -5  172.38   14.70
  -4   1  -5  170.58   19.90
  -4   1  -5  191.08   14.70
  -4   1  -5  170.48   14.00
   4  -1   5  169.18    9.70
   4  -1   5  153.58   10.40
   4  -1   5  177.38   16.60
   4  -1   5  162.08   14.80
   4  -1   5  163.18   12.30
   4  -1   5  151.88   12.10
   4  -1   5  178.38   17.80
   4  -1   5  162.58   12.10
  -3   1  -5   17.40    6.30
  -3   1  -5   17.80    5.50
  -3   1  -5   22.00    6.90
  -3   1  -5   15.10    9.60
   3  -1   5    8.40    5.50
   3  -1   5   16.70    4.50
   3  -1   5   12.80    8.20
   3  -1   5   13.40    5.10
   3  -1   5   14.50    3.80
   3  -1   5   12.90    3.90
   3  -1   5   17.90    4.80
   3  -1   5   18.10    3.20
   3  -1   5   12.00    7.00
  -2   1  -5   52.89    9.20
  -2   1  -5   51.69   11.30
  -2   1  -5   55.59    8.60
  -2   1  -5   50.09    8.20
  -2   1  -5   37.70    6.60
   2  -1   5   43.10    5.50
   2  -1   5   44.30    6.70
   2  -1   5   55.69    7.20
   2  -1   5   54.79    9.40
   2  -1   5   42.00   11.10
   2  -1   5   48.10    5.00
   2  -1   5   66.09   10.00
   2  -1   5   49.70    6.70
   2  -1   5   46.70    6.50
  -1   1  -5  114.09   12.40
  -1   1  -5   99.59   11.40
  -1   1  -5  112.19   13.50
  -1   1  -5  114.69    9.50
  -1   1  -5   70.99    9.20
  -1   1  -5  114.49   11.30
  -1   1  -5  137.59   11.30
   1  -1   5   86.29    8.30
   1  -1   5   99.89   11.20
   1  -1   5   73.29   11.20
   1  -1   5   98.39    9.50
   1  -1   5   99.59   13.90
   1  -1   5   97.49   11.50
   1  -1   5  105.19   10.10
   0   1  -5   79.29    8.10
   0   1  -5   85.39   11.60
   0   1  -5   68.49    9.00
   0   1  -5   73.19    9.50
   0   1  -5   97.59   10.20
   0   1  -5   80.19    8.80
   0   1  -5   73.49    9.40
   0  -1   5   66.99    8.70
   0  -1   5   55.29    6.70
   0  -1   5   77.09    8.60
   0  -1   5   58.49   10.20
   0  -1   5   77.89    7.40
   0  -1   5   49.50    8.10
   0  -1   5   75.79    9.70
   1   1  -5  176.68   14.80
   1   1  -5  183.98   14.20
   1   1  -5  176.08   12.00
   1   1  -5  186.98   14.70
   1   1  -5  179.08   14.90
   1   1  -5  172.98   13.20
   1   1  -5  168.98   15.40
  -1  -1   5  157.38   15.10
  -1  -1   5  178.58   15.00
  -1  -1   5  179.68   14.40
  -1  -1   5  212.08   12.50
  -1  -1   5  177.58   14.10
  -1  -1   5  198.28   14.70
  -1  -1   5  173.68   12.20
   2   1  -5 2227.08  103.09
   2   1  -5 2211.08  104.39
   2   1  -5 2179.18  105.09
   2   1  -5 2195.18  104.89
   2   1  -5 2167.28  104.49
   2   1  -5 2051.29  103.09
   2   1  -5 2197.68  104.89
  -2  -1   5 2155.18  103.39
  -2  -1   5 2131.89  103.09
  -2  -1   5 2130.29  104.39
  -2  -1   5 2239.78  104.89
  -2  -1   5 2097.89  102.19
  -2  -1   5 2144.19  104.79
  -2  -1   5 2171.98  104.79
  -2  -1   5 2189.08  104.19
  -2  -1   5 2197.48  102.99
   3   1  -5 2035.80   97.39
   3   1  -5 2032.60   96.59
   3   1  -5 1961.60   94.79
   3   1  -5 1993.60   95.29
   3   1  -5 1972.20   96.89
   3   1  -5 1981.60   96.79
   3   1  -5 1989.70   96.49
   3   1  -5 1975.20   94.99
  -3  -1   5 2007.80   94.79
  -3  -1   5 2125.09   99.59
  -3  -1   5 1886.61   96.39
  -3  -1   5 2054.39   96.99
  -3  -1   5 1953.20   95.29
  -3  -1   5 1947.61   95.99
  -3  -1   5 1944.41   94.19
  -3  -1   5 1991.50   95.19
  -3  -1   5 2017.00   96.69
   4   1  -5  130.79   12.20
   4   1  -5  111.09   10.80
   4   1  -5  120.09   12.30
   4   1  -5  129.19   13.50
   4   1  -5  125.39   10.40
   4   1  -5  135.09   12.20
   4   1  -5  121.69   13.80
   4   1  -5  120.99    9.90
   4   1  -5  115.09   10.10
   4   1  -5  136.59   13.00
  -4  -1   5  122.99   11.20
  -4  -1   5  146.79   13.10
  -4  -1   5  114.99    8.80
  -4  -1   5  124.09   12.20
  -4  -1   5  124.59    9.80
  -4  -1   5  105.89   10.60
  -4  -1   5  115.19   11.80
  -4  -1   5  123.99   10.60
   5   1  -5 1538.55   75.19
   5   1  -5 1540.15   74.89
   5   1  -5 1518.45   74.99
   5   1  -5 1536.45   75.19
   5   1  -5 1576.84   75.69
   5   1  -5 1537.35   72.99
   5   1  -5 1544.75   75.19
   5   1  -5 1536.75   72.99
   5   1  -5 1423.46   72.79
   5   1  -5 1378.26   72.49
  -5  -1   5 1513.45   73.99
  -5  -1   5 1474.95   73.69
  -5  -1   5 1540.35   73.59
  -5  -1   5 1476.75   74.19
  -5  -1   5 1548.74   75.29
  -5  -1   5 1550.34   73.59
  -5  -1   5 1504.55   72.39
  -5  -1   5 1545.75   73.09
  -5  -1   5 1515.85   72.19
  -5  -1   5 1436.16   74.89
   6   1  -5    5.00    3.50
   6   1  -5   11.70    4.60
   6   1  -5   10.00    4.40
   6   1  -5    9.20    5.40
   6   1  -5   12.40    6.40
   6   1  -5    4.20    4.30
   6   1  -5    7.20    7.00
   6   1  -5   17.40    7.80
   6   1  -5    9.20    4.00
   6   1  -5    4.70    5.50
   6   1  -5    2.80    5.70
   6   1  -5    5.00    3.90
  -6  -1   5   10.20    3.70
  -6  -1   5    9.20    4.60
  -6  -1   5    9.50    5.10
  -6  -1   5    4.80    6.30
  -6  -1   5    8.20    2.80
  -6  -1   5    5.90    4.70
  -6  -1   5   10.40    6.40
  -6  -1   5   13.50    5.00
   7   1  -5   54.59    6.80
   7   1  -5   52.69   12.90
   7   1  -5   49.70    6.40
   7   1  -5   41.50    7.60
   7   1  -5   47.40    7.10
   7   1  -5   67.49    7.60
   7   1  -5   56.59    7.90
   7   1  -5   60.69    7.10
   7   1  -5   44.50    8.80
   7   1  -5   55.19   11.30
   7   1  -5   55.89   10.20
   7   1  -5   75.99   10.20
  -7  -1   5   68.79   10.70
  -7  -1   5   64.99   10.20
  -7  -1   5   49.90    7.30
  -7  -1   5   59.69    7.90
  -7  -1   5   72.19    9.00
  -7  -1   5   63.49    6.30
  -7  -1   5   70.79    8.40
  -7  -1   5   66.09    8.00
   8   1  -5   -6.50    4.10
   8   1  -5   -2.60    6.10
   8   1  -5   -3.70    5.90
   8   1  -5    1.80   12.80
   8   1  -5   -7.70    5.10
   8   1  -5    2.90    9.80
   8   1  -5   -1.60    4.90
   8   1  -5   -2.60    5.70
   8   1  -5   -6.30    4.80
   8   1  -5    1.40    6.40
  -8  -1   5   -5.40    6.90
  -8  -1   5   -6.80    8.10
  -8  -1   5    2.20    4.30
  -8  -1   5   -2.00    5.50
  -8  -1   5    0.60    3.20
  -8  -1   5   -1.80    5.00
  -8  -1   5    1.10    7.30
   9   1  -5  392.96   34.30
   9   1  -5  376.46   31.80
   9   1  -5  422.06   24.10
   9   1  -5  431.66   27.50
   9   1  -5  387.26   29.50
   9   1  -5  401.06   29.30
   9   1  -5  401.46   27.70
   9   1  -5  431.46   27.40
  -9  -1   5  429.06   25.10
  -9  -1   5  409.16   24.50
  -9  -1   5  391.46   24.30
  -9  -1   5  415.96   25.70
  -9  -1   5  391.56   28.00
  -9  -1   5  382.36   27.90
  -9  -1   5  390.76   22.30
  -9  -1   5  414.86   24.60
  10   1  -5   12.40   16.00
  10   1  -5   12.20    6.10
  10   1  -5   22.40    8.70
  10   1  -5   21.70    8.10
  10   1  -5   15.10    8.40
  10   1  -5   10.50   11.90
  10   1  -5   19.90    6.60
  10   1  -5   14.20    8.20
 -10  -1   5   12.90   15.50
 -10  -1   5   13.60    5.60
 -10  -1   5   13.30    6.30
 -10  -1   5   16.90    9.20
 -10  -1   5   10.80    4.20
 -10  -1   5    4.00    6.80
 -10  -1   5    7.40    6.00
 -10  -1   5   13.70    7.00
  11   1  -5   18.10    6.90
  11   1  -5   17.50    8.00
  11   1  -5   13.40    8.20
  11   1  -5   11.30    9.40
  11   1  -5   19.10   17.60
  11   1  -5   34.30   14.10
  11   1  -5   14.60    8.50
  11   1  -5   40.00    8.20
 -11  -1   5   26.50    8.70
 -11  -1   5   14.30    7.30
 -11  -1   5   23.00   11.60
 -11  -1   5   27.10    8.40
 -11  -1   5    0.00    8.50
 -11  -1   5   19.80    6.40
 -11  -1   5   36.10    8.40
 -11  -1   5   15.40    7.70
 -11  -1   5   18.10    5.20
  12   1  -5  -12.80   19.20
  12   1  -5   -0.80    6.70
  12   1  -5    3.10    8.90
  12   1  -5    6.30    9.20
  12   1  -5    4.90    7.20
  12   1  -5    1.50    7.60
  12   1  -5   -1.30    6.50
  12   1  -5    6.50    9.30
  12   1  -5   -0.10   15.30
  12   1  -5   -4.90    8.30
 -12  -1   5    9.20    8.00
 -12  -1   5  -10.10    9.90
 -12  -1   5    4.80    5.90
 -12  -1   5   16.70    7.00
 -12  -1   5   -4.20    7.10
 -12  -1   5    8.70    5.60
 -12  -1   5  -16.60    9.20
 -11   1  -4   26.40   20.20
 -10   1  -4  112.49   15.20
 -10   1  -4  151.48   19.20
 -10   1  -4  121.09   20.60
 -10   1  -4  113.09   14.50
 -10   1  -4  109.79   15.60
 -10   1  -4  111.39   14.20
 -10   1  -4  126.29   16.80
 -10   1  -4  142.79   22.60
 -10   1  -4  123.29   12.10
  10  -1   4  123.49   14.90
  10  -1   4  124.69   20.40
  10  -1   4  128.09   17.30
  10  -1   4  104.09   13.40
  10  -1   4  120.79   12.90
  10  -1   4  156.08   15.80
  10  -1   4  140.39   12.00
  10  -1   4  114.09   17.40
  10  -1   4  126.19   13.60
  -9   1  -4   76.89   10.70
  -9   1  -4   88.99    9.80
  -9   1  -4   81.19   13.30
  -9   1  -4   77.49   12.80
  -9   1  -4   92.89   12.90
  -9   1  -4   72.99   20.60
  -9   1  -4   45.10   14.60
   9  -1   4   92.49    9.70
   9  -1   4   70.79   15.90
   9  -1   4   59.59   13.00
   9  -1   4   50.69    8.90
   9  -1   4   64.89   11.90
   9  -1   4   86.19   10.70
   9  -1   4   79.89   10.90
   9  -1   4   72.39   10.50
   9  -1   4   82.29   11.70
  -8   1  -4   85.09   16.10
  -8   1  -4   94.49   12.50
  -8   1  -4   82.09   20.30
  -8   1  -4   92.09   12.30
  -8   1  -4  109.99   13.50
  -8   1  -4   79.89    8.80
  -8   1  -4   75.79    9.70
   8  -1   4   69.69   15.70
   8  -1   4   98.09   11.00
   8  -1   4  119.29   12.20
   8  -1   4   89.79   10.90
   8  -1   4  102.19   10.30
   8  -1   4   89.19   13.60
   8  -1   4   87.19    8.60
   8  -1   4   74.89   11.90
   8  -1   4   79.09    9.90
  -7   1  -4   24.30   12.60
  -7   1  -4   11.00    7.10
  -7   1  -4   17.70   14.60
  -7   1  -4    6.20    4.20
  -7   1  -4    5.70    6.40
  -7   1  -4   14.50    5.20
  -7   1  -4   18.90    7.80
   7  -1   4    8.70    7.80
   7  -1   4    5.10    5.80
   7  -1   4   18.60    5.10
   7  -1   4   12.00    7.80
   7  -1   4    7.60   12.10
   7  -1   4   -1.40    8.60
   7  -1   4   15.20    6.00
   7  -1   4   14.50    5.90
   7  -1   4   11.90    3.80
  -6   1  -4   47.00    9.10
  -6   1  -4   42.50    5.80
  -6   1  -4   26.00   14.80
  -6   1  -4   44.50    7.10
  -6   1  -4   40.80   11.80
  -6   1  -4   37.40   12.80
   6  -1   4   34.40    6.40
   6  -1   4   40.30    6.70
   6  -1   4   30.00    6.40
   6  -1   4   38.40    5.00
   6  -1   4   38.10   10.50
   6  -1   4   33.20   12.00
   6  -1   4   45.40    6.40
   6  -1   4   32.40    8.30
  -5   1  -4   42.20    7.60
  -5   1  -4   33.70    4.80
  -5   1  -4   35.60    7.00
  -5   1  -4   39.00    5.90
  -5   1  -4   44.70    6.70
  -5   1  -4   20.20   11.30
  -5   1  -4   33.40   10.20
   5  -1   4   41.50    6.30
   5  -1   4   35.20    4.20
   5  -1   4   35.40    5.00
   5  -1   4   49.00    9.40
   5  -1   4   38.70    8.20
   5  -1   4   37.10    6.10
   5  -1   4   33.20    5.80
   5  -1   4   39.40   10.30
  -4   1  -4   51.79    7.90
  -4   1  -4   56.29    9.80
  -4   1  -4   55.19    6.60
  -4   1  -4   51.49    5.40
  -4   1  -4   47.60    7.20
  -4   1  -4   48.50    7.70
  -4   1  -4   59.59   12.20
   4  -1   4   30.70    8.00
   4  -1   4   45.00    6.00
   4  -1   4   45.60    4.60
   4  -1   4   43.40    7.60
   4  -1   4   52.39   10.40
   4  -1   4   48.90    5.40
   4  -1   4   52.39    6.40
   4  -1   4   50.69    6.70
  -3   1  -4  277.37   18.00
  -3   1  -4  281.67   22.90
  -3   1  -4  274.47   17.70
  -3   1  -4  273.87   18.00
   3  -1   4  261.77   21.10
   3  -1   4  264.37   16.50
   3  -1   4  273.47   14.30
   3  -1   4  282.37   15.10
   3  -1   4  285.57   18.90
   3  -1   4  299.37   16.70
   3  -1   4  274.47   16.40
   3  -1   4  280.77   16.70
   3  -1   4  242.68   19.70
  -2   1  -4  353.46   20.50
  -2   1  -4  316.27   21.40
  -2   1  -4  311.57   19.30
  -2   1  -4  314.47   19.90
  -2   1  -4  317.87   23.50
   2  -1   4  317.97   22.90
   2  -1   4  290.77   20.20
   2  -1   4  325.47   20.70
   2  -1   4  340.77   18.70
   2  -1   4  335.87   21.70
   2  -1   4  325.57   18.40
   2  -1   4  312.87   18.20
   2  -1   4  327.07   17.20
   2  -1   4  318.97   16.40
  -1   1  -4  511.05   27.50
  -1   1  -4  498.55   27.00
  -1   1  -4  501.65   26.80
  -1   1  -4  491.85   28.10
  -1   1  -4  524.85   26.20
   1  -1   4  481.25   25.30
   1  -1   4  487.15   25.50
   1  -1   4  486.25   28.10
   1  -1   4  495.65   27.30
   1  -1   4  500.45   27.50
   1  -1   4  492.15   26.20
   0   1  -4   74.29    7.90
   0   1  -4   70.49    6.40
   0   1  -4   65.79    7.40
   0   1  -4   69.79    7.40
   0   1  -4  102.19    9.70
   0   1  -4   75.99    8.60
   0  -1   4   66.29    7.40
   0  -1   4   71.49    6.30
   0  -1   4   66.59    7.70
   0  -1   4   70.79    7.00
   0  -1   4   86.59    9.00
   0  -1   4   72.09    6.60
   0  -1   4   76.89    7.60
   1   1  -4  543.55   28.40
   1   1  -4  541.65   28.30
   1   1  -4  550.34   28.30
   1   1  -4  544.65   26.70
   1   1  -4  536.25   27.90
   1   1  -4  518.35   27.90
   1   1  -4  524.05   26.90
  -1  -1   4  521.75   28.20
  -1  -1   4  514.05   26.50
  -1  -1   4  540.35   26.70
  -1  -1   4  514.45   27.70
  -1  -1   4  515.95   28.00
  -1  -1   4  514.85   27.80
   2   1  -4 2170.88  103.59
   2   1  -4 2165.08  101.99
   2   1  -4 2102.89  101.99
   2   1  -4 2203.68  103.59
   2   1  -4 2126.69  101.89
   2   1  -4 2128.29  103.19
   2   1  -4 2127.79  102.99
  -2  -1   4 2168.98  101.39
  -2  -1   4 2146.29  101.99
  -2  -1   4 2221.68  103.19
  -2  -1   4 2137.59  103.19
  -2  -1   4 2202.68  102.29
  -2  -1   4 2114.69  103.19
  -2  -1   4 2179.68  102.79
   3   1  -4  402.86   22.00
   3   1  -4  412.66   23.30
   3   1  -4  407.16   23.40
   3   1  -4  422.46   23.70
   3   1  -4  417.46   23.30
   3   1  -4  426.16   21.80
   3   1  -4  422.86   23.50
   3   1  -4  413.46   21.60
  -3  -1   4  429.66   21.10
  -3  -1   4  416.46   21.50
  -3  -1   4  423.46   23.10
  -3  -1   4  400.86   23.00
  -3  -1   4  428.86   22.60
  -3  -1   4  399.06   22.00
  -3  -1   4  412.56   30.10
  -3  -1   4  396.76   21.80
   4   1  -4  175.18   14.80
   4   1  -4  179.28   12.30
   4   1  -4  184.78   13.60
   4   1  -4  186.08   15.50
   4   1  -4  171.18   12.00
   4   1  -4  195.48   16.00
   4   1  -4  197.38   14.60
   4   1  -4  184.38   12.40
   4   1  -4  199.68   15.70
   4   1  -4  178.28   12.00
  -4  -1   4  202.38   13.90
  -4  -1   4  185.48   13.80
  -4  -1   4  195.78   11.70
  -4  -1   4  189.48   15.90
  -4  -1   4  181.98   12.60
  -4  -1   4  188.98   12.60
  -4  -1   4  186.28   11.10
  -4  -1   4  171.98   13.20
  -4  -1   4  171.78   13.10
  -4  -1   4  181.78   17.60
   5   1  -4  261.37   19.30
   5   1  -4  261.27   15.20
   5   1  -4  253.97   19.00
   5   1  -4  271.57   17.80
   5   1  -4  257.57   15.30
   5   1  -4  263.47   16.70
   5   1  -4  233.58   14.70
   5   1  -4  262.27   17.90
   5   1  -4  249.18   17.40
   5   1  -4  240.48   15.20
  -5  -1   4  255.07   16.20
  -5  -1   4  235.18   18.10
  -5  -1   4  263.07   16.00
  -5  -1   4  242.28   15.50
  -5  -1   4  268.97   16.30
  -5  -1   4  245.68   17.90
   6   1  -4   53.19   10.40
   6   1  -4   39.80    8.80
   6   1  -4   47.40    5.90
   6   1  -4   52.29    8.60
   6   1  -4   55.99    8.00
   6   1  -4   51.79    6.10
   6   1  -4   48.40    6.30
   6   1  -4   49.10    7.80
   6   1  -4   48.60    5.80
   6   1  -4   60.39    7.60
  -6  -1   4   78.99    9.50
  -6  -1   4   73.39    9.80
  -6  -1   4   60.39    7.20
  -6  -1   4   59.79    9.00
  -6  -1   4   72.29    9.70
  -6  -1   4   56.59    7.00
   7   1  -4  179.38   13.00
   7   1  -4  191.98   13.10
   7   1  -4  213.18   15.80
   7   1  -4  201.18   15.90
   7   1  -4  203.58   19.40
   7   1  -4  215.18   15.70
   7   1  -4  170.48   20.40
   7   1  -4  189.78   14.90
   7   1  -4  190.48   12.80
   7   1  -4  191.88   13.10
  -7  -1   4  197.88   13.60
  -7  -1   4  194.58   16.60
  -7  -1   4  182.68   11.80
  -7  -1   4  209.08   16.70
  -7  -1   4  197.38   13.80
  -7  -1   4  197.48   13.40
  -7  -1   4  183.38   14.40
  -7  -1   4  185.28   13.50
   8   1  -4   16.60    7.40
   8   1  -4   17.00    5.80
   8   1  -4   21.20    8.70
   8   1  -4   25.10    7.60
   8   1  -4   25.80    7.80
   8   1  -4   12.20   11.60
   8   1  -4   12.10   13.10
   8   1  -4   13.30    5.20
  -8  -1   4   15.20    8.10
  -8  -1   4   21.90    8.70
  -8  -1   4   21.70    7.10
  -8  -1   4   24.40    6.50
  -8  -1   4   22.80    7.60
  -8  -1   4   20.50    5.80
   9   1  -4  116.99   20.00
   9   1  -4  131.69   12.20
   9   1  -4  127.99   15.20
   9   1  -4   96.79   16.60
   9   1  -4  128.39   11.90
   9   1  -4  132.09   14.30
   9   1  -4  117.89   13.90
  -9  -1   4  114.29   14.30
  -9  -1   4  150.78   12.80
  -9  -1   4  131.39   12.10
  -9  -1   4  122.69   10.00
  -9  -1   4  115.19   13.10
  -9  -1   4  120.29   12.00
  -9  -1   4  139.49   13.10
  -9  -1   4  115.99   14.20
  10   1  -4   35.60    7.00
  10   1  -4   26.30    7.90
  10   1  -4   40.30    7.60
  10   1  -4   43.70    9.60
  10   1  -4   26.10    8.70
  10   1  -4   29.50    8.40
  10   1  -4   29.20   18.60
  10   1  -4   24.10   13.00
 -10  -1   4   21.60    6.90
 -10  -1   4   34.70    7.40
 -10  -1   4   26.00   18.20
 -10  -1   4   23.20    9.70
 -10  -1   4   32.20    6.00
 -10  -1   4   30.30    8.70
 -10  -1   4   39.20    7.60
 -10  -1   4   31.40    7.60
 -10  -1   4   33.30    8.00
  11   1  -4  220.38   20.10
  11   1  -4  170.98   18.50
  11   1  -4  204.48   30.20
  11   1  -4  226.38   16.50
  11   1  -4  140.89   20.80
  11   1  -4  179.78   20.00
  11   1  -4  198.68   18.50
  11   1  -4  173.48   15.20
 -11  -1   4  167.78   20.70
 -11  -1   4  166.98   16.30
 -11  -1   4  191.38   15.40
 -11  -1   4  195.18   17.10
 -11  -1   4  171.58   13.30
 -11  -1   4  198.78   15.70
 -11  -1   4  229.08   18.80
 -11  -1   4  156.68   16.30
 -11  -1   4  163.98   18.70
  12   1  -4   -4.20    6.10
  12   1  -4    1.10    6.70
  12   1  -4    4.00    9.30
  12   1  -4   -5.50   13.40
  12   1  -4   22.00   20.40
  12   1  -4   -1.60    7.90
  12   1  -4    4.50    9.00
  12   1  -4    8.00    8.70
 -12  -1   4    4.70    6.30
 -12  -1   4   -7.70    9.60
 -12  -1   4    4.50   10.40
 -12  -1   4   -7.80    6.60
 -12  -1   4   -2.60    7.50
 -12  -1   4    9.30    5.70
 -12  -1   4  -13.60    6.60
 -12  -1   4   -9.60    4.60
 -12  -1   4    0.60    7.30
 -11   1  -3   58.89   23.00
 -11   1  -3   48.80    8.20
 -11   1  -3   50.89   17.90
 -11   1  -3   61.09   10.80
 -11   1  -3   25.90    7.90
 -11   1  -3   85.69   16.40
 -11   1  -3   50.39    9.70
  11  -1   3   64.69   11.30
  11  -1   3   69.89   11.60
  11  -1   3   27.70   11.80
  11  -1   3   18.60   13.30
  11  -1   3   38.70    8.80
  11  -1   3   46.00   10.50
  11  -1   3   69.59   20.30
  11  -1   3   60.39    8.80
 -10   1  -3   90.89    9.90
 -10   1  -3  116.09   15.90
 -10   1  -3   89.89   12.40
 -10   1  -3   81.59   17.80
 -10   1  -3  111.79   14.50
 -10   1  -3   92.99   11.30
 -10   1  -3  130.09   23.90
 -10   1  -3  110.29   20.90
 -10   1  -3  108.09   14.10
  10  -1   3  103.09   11.10
  10  -1   3  106.69   13.50
  10  -1   3   95.09   14.70
  10  -1   3   97.39   12.20
  10  -1   3   87.89   16.80
  10  -1   3   93.09   11.20
  10  -1   3   96.19   18.00
  10  -1   3  116.89   14.10
  -9   1  -3    3.70    4.70
  -9   1  -3   18.90   15.10
  -9   1  -3    7.80    7.50
  -9   1  -3    4.90    4.40
  -9   1  -3   21.10   12.20
  -9   1  -3    3.50    7.10
  -9   1  -3   12.00    7.10
   9  -1   3   -4.20    9.70
   9  -1   3    3.20   13.20
   9  -1   3    2.40    5.60
   9  -1   3    4.50    6.30
   9  -1   3    4.80    5.60
   9  -1   3    6.30    4.70
   9  -1   3    7.40    7.60
  -8   1  -3    4.90    4.40
  -8   1  -3   17.80   24.80
  -8   1  -3   17.00    6.90
  -8   1  -3    3.60    7.20
  -8   1  -3   15.40    6.90
  -8   1  -3   -2.40   10.50
  -8   1  -3    3.20    4.70
   8  -1   3   11.80   13.20
   8  -1   3    8.50    4.20
   8  -1   3   10.50    5.80
   8  -1   3    3.20    5.10
   8  -1   3   -0.50    5.30
   8  -1   3   20.80   10.10
  -7   1  -3    9.00    5.10
  -7   1  -3   23.40    7.40
  -7   1  -3   20.80   11.70
  -7   1  -3   22.10    4.80
  -7   1  -3   23.50    7.80
  -7   1  -3   17.40   13.80
  -7   1  -3   25.20    7.20
   7  -1   3   25.00    9.90
   7  -1   3    6.20   11.90
   7  -1   3   19.20    6.10
   7  -1   3   20.70    4.30
   7  -1   3   20.80    5.50
   7  -1   3   18.70    6.10
  -6   1  -3   -1.60   11.70
  -6   1  -3   -3.80    4.70
  -6   1  -3   -4.60    4.50
  -6   1  -3   -1.60    3.00
  -6   1  -3    3.30    9.10
  -6   1  -3   -1.10    3.60
  -6   1  -3   -2.30    4.60
   6  -1   3    1.90    4.40
   6  -1   3    1.00    3.50
   6  -1   3   -0.30    3.50
   6  -1   3    1.00    9.90
   6  -1   3    0.10    2.70
   6  -1   3   11.10    7.70
  -5   1  -3    8.30    5.00
  -5   1  -3   -1.60    3.80
  -5   1  -3    4.10    2.80
  -5   1  -3    5.60    4.40
  -5   1  -3   -3.00    9.80
  -5   1  -3   -6.50    7.30
  -5   1  -3    5.00    3.30
   5  -1   3    2.60    3.70
   5  -1   3    6.40    3.40
   5  -1   3   -1.10    6.30
   5  -1   3    3.00    8.90
   5  -1   3   -0.30    2.40
   5  -1   3    4.20    3.90
  -4   1  -3  563.04   29.00
  -4   1  -3  548.95   34.30
  -4   1  -3  523.65   26.60
  -4   1  -3  541.25   27.60
  -4   1  -3  534.25   28.70
  -4   1  -3  548.05   31.90
  -4   1  -3  537.95   28.80
   4  -1   3  542.15   28.00
   4  -1   3  551.04   26.70
   4  -1   3  512.45   29.60
   4  -1   3  515.05   31.80
   4  -1   3  533.75   30.80
   4  -1   3  538.45   27.70
   4  -1   3  531.35   27.70
   4  -1   3  519.45   27.90
  -3   1  -3  626.44   34.60
  -3   1  -3  631.74   32.00
  -3   1  -3  637.34   32.20
  -3   1  -3  590.84   30.00
  -3   1  -3  651.83   36.80
  -3   1  -3  588.24   30.80
  -3   1  -3  603.14   31.90
   3  -1   3  608.54   31.00
   3  -1   3  599.14   33.70
   3  -1   3  603.44   30.10
   3  -1   3  624.74   31.50
   3  -1   3  603.04   31.20
   3  -1   3  595.14   35.00
   3  -1   3  622.94   29.60
   3  -1   3  626.24   33.10
  -2   1  -3 1441.06   69.79
  -2   1  -3 1458.35   69.99
  -2   1  -3 1399.96   76.59
  -2   1  -3 1496.55   69.69
   2  -1   3 1427.06   68.09
   2  -1   3 1452.65   69.09
   2  -1   3 1438.96   70.49
   2  -1   3 1412.66   69.39
   2  -1   3 1466.35   69.39
   2  -1   3 1456.15   70.89
   2  -1   3 1547.95   69.69
   2  -1   3 1406.96   68.49
   2  -1   3 1455.95   70.69
  -1   1  -3   97.49    7.90
  -1   1  -3   91.29    7.90
  -1   1  -3   81.69    9.40
  -1   1  -3   96.39    6.60
  -1   1  -3   99.39    8.10
  -1   1  -3  100.89    8.00
  -1   1  -3   93.09    8.50
   1  -1   3   97.69    7.20
   1  -1   3   90.59    8.10
   1  -1   3   98.49    6.90
   1  -1   3   99.49    9.80
   1  -1   3   89.89    6.60
   1  -1   3   94.79    7.40
   1  -1   3   94.69    8.20
   0   1  -3  454.75   23.50
   0   1  -3  450.35   22.50
   0   1  -3  450.35   23.60
   0   1  -3  442.56   24.00
   0   1  -3  459.45   23.70
   0   1  -3  455.25   22.80
   0   1  -3  454.25   23.70
   0  -1   3  430.06   22.60
   0  -1   3  448.46   22.40
   0  -1   3  437.16   23.30
   0  -1   3  470.85   24.60
   0  -1   3  451.35   23.70
   0  -1   3  443.96   23.10
   0  -1   3  448.66   24.00
   1   1  -3  796.02   38.00
   1   1  -3  817.92   39.10
   1   1  -3  786.22   39.20
   1   1  -3  763.42   37.90
   1   1  -3  783.92   38.90
   1   1  -3  785.42   39.10
   1   1  -3  782.82   38.90
  -1  -1   3  816.62   39.20
  -1  -1   3  772.32   37.40
  -1  -1   3  768.22   38.70
  -1  -1   3  772.52   38.90
  -1  -1   3  762.92   37.70
  -1  -1   3  783.32   38.00
  -1  -1   3  779.12   37.90
  -1  -1   3  796.12   38.70
  -1  -1   3  781.72   39.10
   2   1  -3 3629.94  173.38
   2   1  -3 3679.73  173.48
   2   1  -3 3593.84  173.08
   2   1  -3 3662.33  174.08
   2   1  -3 3727.23  174.48
  -2  -1   3 3747.92  174.28
  -2  -1   3 4089.99  174.48
  -2  -1   3 3515.85  176.28
  -2  -1   3 3704.63  172.98
   3   1  -3 1628.64   77.59
   3   1  -3 1626.94   77.39
   3   1  -3 1624.74   78.79
   3   1  -3 1542.15   77.49
   3   1  -3 1637.04   78.89
   3   1  -3 1646.14   78.79
   3   1  -3 1543.85   77.69
   3   1  -3 1847.42   80.09
   3   1  -3 1613.64   78.29
   3   1  -3 1650.63   78.59
  -3  -1   3 1633.34   78.29
  -3  -1   3 1676.73   78.79
  -3  -1   3 1593.14   77.19
  -3  -1   3 1667.73   78.19
  -3  -1   3 1691.63   78.59
  -3  -1   3 1642.24   78.69
  -3  -1   3 1660.73   77.39
  -3  -1   3 1558.94   77.99
  -3  -1   3 1651.53   77.79
  -3  -1   3 1632.44   77.99
   4   1  -3  436.86   22.50
   4   1  -3  411.56   22.70
   4   1  -3  436.36   24.10
   4   1  -3  429.36   24.20
   4   1  -3  404.26   22.50
   4   1  -3  456.25   25.70
   4   1  -3  418.96   22.50
   4   1  -3  441.26   24.60
   4   1  -3  510.35   25.70
   4   1  -3  467.55   24.00
  -4  -1   3  424.76   22.00
  -4  -1   3  446.96   23.10
  -4  -1   3  428.16   23.40
  -4  -1   3  417.56   24.70
  -4  -1   3  452.45   23.50
  -4  -1   3  448.96   23.30
  -4  -1   3  449.46   24.80
  -4  -1   3  425.16   23.00
   5   1  -3   93.39    9.10
   5   1  -3   87.79    9.50
   5   1  -3  103.29    8.80
   5   1  -3  117.39   10.60
   5   1  -3  104.59   11.10
   5   1  -3  104.79   10.10
   5   1  -3  102.99   12.20
   5   1  -3  109.99   12.30
   5   1  -3  103.89    8.60
   5   1  -3   96.99    8.80
  -5  -1   3   94.79    9.40
  -5  -1   3   96.39    8.60
  -5  -1   3   98.29    8.70
  -5  -1   3  103.59    9.60
  -5  -1   3  113.29   12.70
  -5  -1   3  100.79    7.40
  -5  -1   3  102.59    9.40
  -5  -1   3   89.69   10.20
   6   1  -3  308.37   22.30
   6   1  -3  294.77   23.40
   6   1  -3  323.87   17.30
   6   1  -3  300.77   19.20
   6   1  -3  313.87   19.10
   6   1  -3  304.37   17.70
   6   1  -3  296.67   19.10
   6   1  -3  309.67   19.30
   6   1  -3  320.67   17.50
   6   1  -3  295.17   17.40
  -6  -1   3  315.77   20.60
  -6  -1   3  314.37   18.10
  -6  -1   3  301.67   20.60
  -6  -1   3  313.37   17.30
  -6  -1   3  304.27   17.90
  -6  -1   3  317.77   17.10
  -6  -1   3  317.07   16.70
  -6  -1   3  298.47   18.10
   7   1  -3  108.89   14.80
   7   1  -3  113.59   11.40
   7   1  -3  121.59   11.70
   7   1  -3  106.19   10.80
   7   1  -3  112.49    9.20
   7   1  -3  109.29    9.40
   7   1  -3  104.09   15.80
   7   1  -3  111.19   11.20
  -7  -1   3  116.49   12.30
  -7  -1   3  108.99    9.50
  -7  -1   3  109.59   13.50
  -7  -1   3  109.29    9.10
  -7  -1   3  101.79    9.80
  -7  -1   3  104.89    9.90
  -7  -1   3  117.39    8.20
  -7  -1   3  111.99    8.80
   8   1  -3   11.90    6.10
   8   1  -3    6.70    4.40
   8   1  -3    4.90    5.20
   8   1  -3   16.40    6.70
   8   1  -3    5.80    4.60
   8   1  -3   -5.20   13.60
   8   1  -3    1.00    5.30
  -8  -1   3   12.90    5.80
  -8  -1   3    7.30    4.60
  -8  -1   3    6.10    4.20
  -8  -1   3    8.30    7.70
  -8  -1   3    4.90    7.90
  -8  -1   3    3.50    4.40
  -8  -1   3    7.40    3.80
  -8  -1   3    9.90    5.10
   9   1  -3    5.10    4.70
   9   1  -3    4.10    7.20
   9   1  -3    1.20   11.00
   9   1  -3   -0.40   10.40
   9   1  -3    7.40    5.30
   9   1  -3    0.90   15.50
   9   1  -3    4.10    6.70
   9   1  -3    1.90    6.40
  -9  -1   3    9.10    8.10
  -9  -1   3    2.30    4.50
  -9  -1   3    7.60    5.90
  -9  -1   3    6.80    8.30
  -9  -1   3    6.80    5.30
  -9  -1   3    3.60    5.40
  -9  -1   3    5.60    5.00
  -9  -1   3   -0.70    4.10
  10   1  -3   17.80   18.60
  10   1  -3   21.70    6.50
  10   1  -3   34.10    9.10
  10   1  -3   22.20   12.80
  10   1  -3   22.30    6.20
  10   1  -3   32.50    9.30
  10   1  -3   31.30    8.30
  10   1  -3   23.20    7.90
 -10  -1   3   30.40    7.60
 -10  -1   3   28.40    7.50
 -10  -1   3   28.70    7.60
 -10  -1   3   25.70    6.20
 -10  -1   3   23.00    5.10
 -10  -1   3   25.20    9.70
  11   1  -3   -8.60   17.30
  11   1  -3    0.40    6.00
  11   1  -3    7.50    5.90
  11   1  -3    5.60    6.40
  11   1  -3   -3.40   11.30
  11   1  -3   -2.30    5.30
  11   1  -3    4.30    6.70
  11   1  -3   -6.30    7.30
 -11  -1   3   -9.10    6.20
 -11  -1   3   -7.20    5.10
 -11  -1   3    1.00    5.40
 -11  -1   3   -0.90    5.10
 -11  -1   3    1.60   10.10
 -11  -1   3    6.10    9.30
 -11  -1   3    1.40    4.90
  12   1  -3   20.00    9.30
  12   1  -3   11.60    9.90
  12   1  -3    0.60   14.10
  12   1  -3   10.90    7.20
  12   1  -3   13.10    7.80
  12   1  -3    7.20    6.70
  12   1  -3   22.20    9.60
 -12  -1   3    5.30    8.80
 -12  -1   3   -3.20    7.60
 -12  -1   3    0.90   10.00
 -12  -1   3    5.70   11.30
 -12  -1   3   -1.90    7.30
 -12  -1   3   27.80    8.20
 -12  -1   3   14.60    6.30
 -11   1  -2  115.19   11.70
 -11   1  -2  130.99   21.40
 -11   1  -2  147.89   21.00
 -11   1  -2  122.39   16.20
 -11   1  -2  146.89   15.70
 -11   1  -2  121.69   20.60
 -11   1  -2  132.09   13.90
 -11   1  -2  145.19   15.20
 -11   1  -2  109.39   13.70
  11  -1   2  134.79   15.20
  11  -1   2  166.88   13.90
  11  -1   2  125.99   19.40
  11  -1   2  138.79   21.40
  11  -1   2  140.89   16.00
  11  -1   2  137.69   15.60
 -10   1  -2   54.99   11.80
 -10   1  -2   40.30   13.20
 -10   1  -2   66.39   11.40
 -10   1  -2   40.10    7.90
 -10   1  -2   44.20   14.60
 -10   1  -2   42.30    6.80
 -10   1  -2   44.60    9.10
 -10   1  -2   47.80    9.70
 -10   1  -2   53.29   10.30
  10  -1   2   71.79    8.90
  10  -1   2   56.69    9.90
  10  -1   2   59.39   15.10
  10  -1   2   78.39   11.00
  10  -1   2   64.39   10.70
  10  -1   2   75.69   16.80
  -9   1  -2   86.89    9.10
  -9   1  -2  111.59   13.90
  -9   1  -2   75.99   14.90
  -9   1  -2   65.99   15.80
  -9   1  -2  104.79   12.30
  -9   1  -2   88.69   10.30
  -9   1  -2   95.89   12.40
  -9   1  -2  106.29   13.30
  -9   1  -2   89.09   11.50
   9  -1   2  101.49   11.80
   9  -1   2  115.19   20.30
   9  -1   2   90.69   14.80
   9  -1   2  103.89   11.90
   9  -1   2   95.49    9.60
   9  -1   2   97.59   18.00
  -8   1  -2    2.60    4.60
  -8   1  -2   15.70   13.70
  -8   1  -2    7.40    5.80
  -8   1  -2    9.40    5.80
  -8   1  -2    8.80    6.50
  -8   1  -2    1.30    6.10
   8  -1   2    1.00    5.60
   8  -1   2    5.00   12.60
   8  -1   2    1.50    4.80
   8  -1   2    6.90    4.40
   8  -1   2    9.00    5.50
  -7   1  -2  157.18   10.60
  -7   1  -2  137.19   13.60
  -7   1  -2  150.58   11.90
  -7   1  -2  169.28   14.40
  -7   1  -2  152.48   17.70
  -7   1  -2  178.18   22.40
   7  -1   2  152.58   12.30
   7  -1   2  166.88   19.20
   7  -1   2  165.18   10.70
   7  -1   2  181.58   13.70
   7  -1   2  152.38   12.90
  -6   1  -2   72.09    8.30
  -6   1  -2   64.69    6.20
  -6   1  -2   64.69   13.70
  -6   1  -2   78.29    9.20
  -6   1  -2   59.79   11.50
  -6   1  -2   66.59    9.00
  -6   1  -2   61.29    7.30
   6  -1   2   71.59   13.40
   6  -1   2   59.49    7.40
   6  -1   2   74.19    7.70
   6  -1   2   64.99    6.10
   6  -1   2   69.89    8.20
  -5   1  -2   49.10   10.10
  -5   1  -2   37.90    6.10
  -5   1  -2   49.10   11.30
  -5   1  -2   49.70    6.60
  -5   1  -2   36.70    5.50
  -5   1  -2   52.09    6.00
  -5   1  -2   45.70    5.00
   5  -1   2   45.40    6.40
   5  -1   2   53.89    6.30
   5  -1   2   51.49    4.90
   5  -1   2   61.89   11.30
   5  -1   2   52.19    6.30
  -4   1  -2 3429.96  160.38
  -4   1  -2 3495.65  162.08
  -4   1  -2 3438.26  164.08
  -4   1  -2 3453.65  165.48
  -4   1  -2 3391.56  161.08
  -4   1  -2 3509.25  161.88
  -4   1  -2 3567.04  161.98
   4  -1   2 3383.36  160.18
   4  -1   2 3418.86  164.08
   4  -1   2 3481.65  161.58
   4  -1   2 3316.57  161.48
   4  -1   2 3389.56  163.28
   4  -1   2 3342.67  160.88
  -3   1  -2 1283.57   58.39
  -3   1  -2 1200.78   57.59
  -3   1  -2 1245.58   60.19
  -3   1  -2 1199.88   58.29
  -3   1  -2 1224.18   58.49
  -3   1  -2 1181.18   56.99
  -3   1  -2 1251.17   61.39
   3  -1   2 1170.08   57.29
   3  -1   2 1196.38   57.99
   3  -1   2 1202.18   59.59
   3  -1   2 1172.08   57.89
   3  -1   2 1203.08   60.29
   3  -1   2 1189.08   56.79
  -2   1  -2 1127.09   54.39
  -2   1  -2 1194.68   54.49
  -2   1  -2 1105.39   53.29
  -2   1  -2 1158.68   54.39
  -2   1  -2 1125.69   53.69
  -2   1  -2 1166.78   55.79
   2  -1   2 1121.69   54.99
   2  -1   2 1109.79   53.89
   2  -1   2 1115.79   53.09
   2  -1   2 1118.39   53.49
   2  -1   2 1133.79   54.09
   2  -1   2 1168.08   55.29
   2  -1   2 1113.89   54.09
   2  -1   2 1126.39   55.39
  -1   1  -2   71.39    6.70
  -1   1  -2   68.39    6.60
  -1   1  -2   72.89    5.40
  -1   1  -2   65.29    7.10
  -1   1  -2   69.39    5.60
  -1   1  -2   67.89    6.10
  -1   1  -2   65.49    6.40
   1  -1   2   53.79    5.90
   1  -1   2   69.59    4.10
   1  -1   2   58.29    5.20
   1  -1   2   70.79    7.30
   1  -1   2   71.69    5.60
   1  -1   2   64.79    4.40
   1  -1   2   69.09    5.90
   1  -1   2   65.99    6.70
   0   1  -2  103.79    8.50
   0   1  -2  111.19    9.40
   0   1  -2  139.69    7.40
   0   1  -2  126.79    8.70
   0   1  -2  129.39    8.40
   0  -1   2  120.19    8.60
   0  -1   2  116.09    6.90
   0  -1   2  107.69    8.00
   0  -1   2  118.09    7.40
   0  -1   2  117.39    8.50
   0  -1   2  119.79    7.90
   0  -1   2  114.69    9.50
   2   1  -2 4062.39  191.48
   2   1  -2 4183.08  192.08
   2   1  -2 4005.40  191.48
   2   1  -2 4056.99  191.98
  -2  -1   2 4227.98  191.88
  -2  -1   2 4094.69  191.28
  -2  -1   2 4087.39  191.98
  -2  -1   2 4110.39  191.58
   3   1  -2 1227.98   59.49
   3   1  -2 1186.58   58.79
   3   1  -2 1231.48   59.99
   3   1  -2 1187.18   58.89
   3   1  -2 1253.17   59.69
   3   1  -2 1235.38   59.39
   3   1  -2 1199.68   59.29
   3   1  -2 1251.17   59.99
   3   1  -2 1245.68   58.59
   3   1  -2 1246.18   58.59
  -3  -1   2 1328.77   59.49
  -3  -1   2 1196.48   58.69
  -3  -1   2 1223.88   58.99
  -3  -1   2 1335.57   59.19
  -3  -1   2 1245.38   59.09
  -3  -1   2 1214.28   58.39
  -3  -1   2 1269.57   59.09
  -3  -1   2 1235.58   59.79
  -3  -1   2 1197.08   58.89
  -3  -1   2 1227.28   59.69
   4   1  -2 1532.05   74.09
   4   1  -2 1505.65   73.69
   4   1  -2 1473.65   72.69
   4   1  -2 1539.95   73.19
   4   1  -2 1532.25   72.99
   4   1  -2 1535.15   72.79
   4   1  -2 1481.95   73.69
   4   1  -2 1531.35   75.19
   4   1  -2 1512.15   75.59
  -4  -1   2 1502.35   72.89
  -4  -1   2 1574.64   73.39
  -4  -1   2 1519.65   74.59
  -4  -1   2 1556.24   73.09
  -4  -1   2 1578.74   73.39
  -4  -1   2 1605.34   72.59
  -4  -1   2 1514.25   74.49
  -4  -1   2 1594.14   73.49
   5   1  -2   42.40    9.80
   5   1  -2   42.00    9.80
   5   1  -2   40.40    5.80
   5   1  -2   49.30    7.40
   5   1  -2   47.50    5.40
   5   1  -2   46.70    7.40
   5   1  -2   30.00    6.10
   5   1  -2   56.79    7.60
   5   1  -2   47.30    6.40
   5   1  -2   48.50    6.00
  -5  -1   2   42.10    4.80
  -5  -1   2   35.10    5.60
  -5  -1   2   42.40    8.70
  -5  -1   2   53.79    7.90
  -5  -1   2   53.69    8.40
  -5  -1   2   40.20    8.60
  -5  -1   2   52.99    6.50
  -5  -1   2   48.10    6.00
   6   1  -2   -1.10    9.30
   6   1  -2    2.60    4.40
   6   1  -2    1.60    3.00
   6   1  -2    1.20    4.80
   6   1  -2    3.50    4.30
   6   1  -2    7.20    4.10
   6   1  -2   -0.20    7.60
   6   1  -2    1.20    2.90
  -6  -1   2    5.40    6.30
  -6  -1   2   -0.20    3.50
  -6  -1   2    4.10    3.90
  -6  -1   2    6.20    4.20
  -6  -1   2    5.00    6.80
  -6  -1   2    0.70    2.90
  -6  -1   2    0.50    3.40
  -6  -1   2    5.70    3.80
   7   1  -2   -2.50    3.60
   7   1  -2    0.90    3.20
   7   1  -2   -0.20    8.40
   7   1  -2    0.10    4.30
   7   1  -2   -0.60    4.40
   7   1  -2   -1.60    4.30
   7   1  -2    3.30   11.20
   7   1  -2   -2.00    4.40
  -7  -1   2    1.00    4.10
  -7  -1   2    5.80    3.20
  -7  -1   2   -0.30    3.50
  -7  -1   2    1.60    6.70
  -7  -1   2   -2.20    3.50
  -7  -1   2    0.80    3.90
  -7  -1   2    4.20    4.10
  -7  -1   2   -2.30    5.90
  -7  -1   2    2.20    3.70
   8   1  -2  736.23   40.10
   8   1  -2  804.02   50.79
   8   1  -2  755.42   42.20
   8   1  -2  843.32   52.79
   8   1  -2  769.32   42.10
   8   1  -2  806.12   42.50
   8   1  -2  779.62   42.40
   8   1  -2  781.42   39.90
  -8  -1   2  779.52   40.10
  -8  -1   2  827.12   44.80
  -8  -1   2  801.72   41.40
  -8  -1   2  962.30   42.30
  -8  -1   2  758.12   44.50
  -8  -1   2  819.62   41.40
  -8  -1   2  758.52   39.80
  -8  -1   2  826.62   39.80
  -8  -1   2  765.72   41.10
   9   1  -2  682.63   35.80
   9   1  -2  686.53   38.60
   9   1  -2  700.13   36.40
   9   1  -2  699.83   44.00
   9   1  -2  681.83   38.60
   9   1  -2  679.43   48.10
   9   1  -2  693.83   38.90
  -9  -1   2  717.03   35.60
  -9  -1   2  669.83   41.00
  -9  -1   2  677.33   41.10
  -9  -1   2  709.53   37.40
  -9  -1   2  673.83   35.60
  -9  -1   2  722.63   37.70
  -9  -1   2  701.73   37.50
  -9  -1   2  699.23   36.10
  -9  -1   2  698.63   38.50
  10   1  -2   -5.20   16.40
  10   1  -2   -2.80    6.00
  10   1  -2   -4.10    5.90
  10   1  -2    1.10    4.80
  10   1  -2    1.90    4.60
  10   1  -2    6.20    6.40
  10   1  -2   10.40   11.90
  10   1  -2    0.50    6.10
 -10  -1   2    2.70    5.70
 -10  -1   2    4.60    4.40
 -10  -1   2   -0.50    5.50
 -10  -1   2    6.70    5.30
 -10  -1   2   -7.20    8.30
 -10  -1   2   -4.70    5.50
 -10  -1   2    2.90   10.90
  11   1  -2    8.80    6.70
  11   1  -2    3.20    5.90
  11   1  -2    5.10    7.70
  11   1  -2    8.20    7.00
  11   1  -2   30.60   18.60
  11   1  -2   14.00   12.20
 -11  -1   2   12.40    7.40
 -11  -1   2    3.50    5.60
 -11  -1   2   10.80    7.60
 -11  -1   2   13.70   11.60
 -11  -1   2   11.70    7.10
 -11  -1   2    6.70    5.20
 -11  -1   2    5.20   10.00
  12   1  -2    7.00    8.70
  12   1  -2   11.50    8.00
  12   1  -2   15.80    6.70
  12   1  -2   15.50    8.40
  12   1  -2   11.40    8.40
  12   1  -2   10.50    6.40
  12   1  -2   44.20   21.50
  12   1  -2   13.30   13.60
 -12  -1   2   28.00   12.50
 -12  -1   2   -7.00    7.40
 -12  -1   2   -3.10   12.30
 -12  -1   2   11.50    7.40
 -12  -1   2    9.50    8.30
 -12  -1   2   18.30    8.10
 -12  -1   2   22.70    6.80
 -12   1  -1   19.20    8.60
 -12   1  -1   12.70   10.80
 -12   1  -1   40.60   20.80
 -12   1  -1   29.10    8.00
 -12   1  -1    8.50   12.90
  12  -1   1   46.80    9.00
  12  -1   1   31.80   10.20
  12  -1   1   27.60    9.70
  12  -1   1   15.50    9.80
 -11   1  -1   15.30    9.00
 -11   1  -1   24.40    6.60
 -11   1  -1   31.10   14.40
 -11   1  -1   32.30    9.90
 -11   1  -1   34.80    8.40
 -11   1  -1   45.80   14.10
 -11   1  -1   32.80   10.80
  11  -1   1   30.90    8.10
  11  -1   1   17.10   16.40
  11  -1   1   35.20    9.70
  11  -1   1   35.80    9.50
  11  -1   1   25.50   10.00
 -10   1  -1   11.60    6.30
 -10   1  -1   12.00    7.50
 -10   1  -1    8.10    6.60
 -10   1  -1    6.10    5.60
 -10   1  -1   14.40    7.30
 -10   1  -1   12.30   10.50
 -10   1  -1   10.10   11.60
 -10   1  -1    4.10    7.40
 -10   1  -1    7.70    5.30
  10  -1   1   13.40    6.60
  10  -1   1    8.50    6.70
  10  -1   1    2.40    4.80
  10  -1   1    4.60   13.90
  10  -1   1    5.10    7.20
  -9   1  -1   74.19   15.10
  -9   1  -1   73.19    9.80
  -9   1  -1   82.09    9.90
  -9   1  -1   74.49   10.50
  -9   1  -1   64.19    9.60
  -9   1  -1   70.59    9.10
  -9   1  -1   71.79   17.90
  -9   1  -1   72.69    9.60
  -9   1  -1   88.79    8.90
   9  -1   1   68.19   10.10
   9  -1   1   70.29   10.10
   9  -1   1   97.09   19.50
   9  -1   1   75.79    8.90
   9  -1   1   65.19   13.50
   9  -1   1   85.59   10.90
  -8   1  -1  163.38   18.90
  -8   1  -1  182.38   14.90
  -8   1  -1  175.28   14.70
  -8   1  -1  198.28   15.20
  -8   1  -1  188.98   14.10
  -8   1  -1  149.39   18.70
  -8   1  -1  172.48   11.70
  -8   1  -1  182.18   13.30
  -8   1  -1  198.78   15.20
   8  -1   1  139.29   16.50
   8  -1   1  183.88   14.40
   8  -1   1  174.28   15.10
   8  -1   1  155.38   21.10
   8  -1   1  181.88   14.70
   8  -1   1  183.28   12.30
  -7   1  -1   59.79    6.30
  -7   1  -1   84.99   14.50
  -7   1  -1   35.40    6.40
  -7   1  -1   52.69    6.70
  -7   1  -1   64.69   12.40
  -7   1  -1   78.59    9.20
  -7   1  -1   63.69    7.90
   7  -1   1   59.99    8.10
   7  -1   1   64.59    8.40
   7  -1   1   34.90   10.20
   7  -1   1   71.49    7.10
   7  -1   1   67.39   15.00
   7  -1   1   62.69    8.20
  -6   1  -1  164.08   12.20
  -6   1  -1  153.98   12.20
  -6   1  -1  139.59   15.90
  -6   1  -1  152.58   15.70
  -6   1  -1  169.08   10.20
  -6   1  -1  177.98   11.40
  -6   1  -1  182.38   12.40
   6  -1   1  174.08   10.40
   6  -1   1  173.78   12.40
   6  -1   1  180.48   11.90
   6  -1   1  172.18   12.30
   6  -1   1  170.18   19.90
   6  -1   1  170.68   16.20
  -5   1  -1  272.57   16.20
  -5   1  -1  296.47   21.60
  -5   1  -1  270.57   14.30
  -5   1  -1  260.57   15.30
  -5   1  -1  286.57   24.00
  -5   1  -1  255.87   16.30
  -5   1  -1  268.67   16.20
   5  -1   1  290.27   23.20
   5  -1   1  266.77   16.30
   5  -1   1  270.47   14.50
   5  -1   1  270.97   19.80
   5  -1   1  254.77   16.00
   5  -1   1  278.67   15.80
  -4   1  -1   15.70   10.60
  -4   1  -1   10.20    3.70
  -4   1  -1    9.30    3.00
  -4   1  -1   10.00    4.20
  -4   1  -1   11.20    4.60
  -4   1  -1   13.00    8.50
  -4   1  -1    5.90    5.20
   4  -1   1    9.50    4.30
   4  -1   1    6.80    2.70
   4  -1   1   14.80    5.40
   4  -1   1    6.00   10.40
   4  -1   1   10.80    7.70
   4  -1   1    7.70    3.40
  -3   1  -1  132.59    7.80
  -3   1  -1  137.39   13.90
  -3   1  -1  134.09   11.50
  -3   1  -1  129.99    8.50
  -3   1  -1  147.69    8.70
  -3   1  -1  132.69    7.30
   3  -1   1  134.89    8.50
   3  -1   1  136.19   13.00
   3  -1   1  127.59    8.50
   3  -1   1  131.59    7.90
   3  -1   1  129.89    7.20
   3  -1   1  135.99   10.90
  -2   1  -1  154.38    8.70
  -2   1  -1  144.39    7.70
  -2   1  -1  162.38   12.90
  -2   1  -1  146.59    8.00
  -2   1  -1  160.58   11.00
  -2   1  -1  152.18    8.80
   2  -1   1  150.68    7.70
   2  -1   1  142.99   11.90
   2  -1   1  153.18    8.70
   2  -1   1  152.48    8.10
  -1   1  -1 4443.46  200.68
   1  -1   1 4152.58  200.48
   0   1  -1 1450.75   65.99
   0   1  -1 1340.67   66.09
   0   1  -1 1440.86   66.29
   0  -1   1 1397.56   65.99
   0  -1   1 1471.45   66.29
   0  -1   1 1368.56   66.09
   2   1  -1   56.09    6.00
   2   1  -1   52.69    3.90
   2   1  -1   54.99    5.60
   2   1  -1   51.59    4.90
   2   1  -1   57.79    5.10
   2   1  -1   49.20    4.70
   2   1  -1   54.59    5.30
   2   1  -1   54.29    5.20
  -2  -1   1   59.29    5.40
  -2  -1   1   63.89    5.10
  -2  -1   1   55.49    5.00
  -2  -1   1   60.49    7.00
  -2  -1   1   57.09    5.20
  -2  -1   1   49.50    4.70
   3   1  -1   -1.70    2.20
   3   1  -1    1.50    2.30
   3   1  -1    1.30    4.70
   3   1  -1   -1.80    3.70
   3   1  -1    1.50    2.50
   3   1  -1   -1.30    2.10
   3   1  -1   -0.10    2.10
   3   1  -1    0.30    1.70
  -3  -1   1    0.80    1.50
  -3  -1   1    0.50    2.10
  -3  -1   1    0.80    3.50
  -3  -1   1    2.60    2.20
  -3  -1   1   -0.60    2.00
  -3  -1   1    0.90    2.40
  -3  -1   1    1.30    1.20
  -3  -1   1    1.70    3.50
   4   1  -1    0.30    3.30
   4   1  -1    6.00    3.70
   4   1  -1    7.20    6.70
   4   1  -1    4.50    3.10
   4   1  -1   10.90    8.60
   4   1  -1    2.70    2.30
  -4  -1   1    5.90    3.30
  -4  -1   1    3.90    3.70
  -4  -1   1    5.90    4.10
  -4  -1   1    1.00    5.70
  -4  -1   1    1.70    2.60
  -4  -1   1    5.80    3.20
  -4  -1   1    4.20    2.20
  -4  -1   1    7.10    5.40
   5   1  -1  214.28   14.30
   5   1  -1  226.98   12.70
   5   1  -1  206.88   14.00
   5   1  -1  202.78   19.70
   5   1  -1  225.48   14.40
   5   1  -1  238.58   24.40
  -5  -1   1  233.38   18.90
  -5  -1   1  214.68   12.40
  -5  -1   1  223.88   13.70
  -5  -1   1  208.38   13.60
  -5  -1   1  216.38   13.70
  -5  -1   1  232.18   13.70
  -5  -1   1  229.48   17.50
  -5  -1   1  216.68   14.00
  -5  -1   1  212.98   13.70
   6   1  -1  158.48   10.30
   6   1  -1  164.68   12.20
   6   1  -1  159.58   11.90
   6   1  -1  137.99   15.20
   6   1  -1  153.08   17.30
   6   1  -1  165.48   11.90
  -6  -1   1  175.78   16.40
  -6  -1   1  168.78   11.60
  -6  -1   1  171.78   15.20
  -6  -1   1  158.58   11.40
  -6  -1   1  158.18   10.00
  -6  -1   1  170.28   11.80
  -6  -1   1  176.08   11.50
  -6  -1   1  160.78   11.30
  -6  -1   1  150.78   11.30
   7   1  -1   -4.00    8.20
   7   1  -1    4.20    4.30
   7   1  -1   -1.90   12.40
   7   1  -1    0.50    4.30
   7   1  -1    2.20    3.40
   7   1  -1    5.30    4.50
  -7  -1   1    0.40    2.70
  -7  -1   1   -1.00    6.60
  -7  -1   1    0.70    3.90
  -7  -1   1    4.50    8.10
  -7  -1   1    1.80    3.80
  -7  -1   1    2.50    4.20
  -7  -1   1   -0.20    4.10
  -7  -1   1   -1.00    2.80
  -7  -1   1    1.40    4.20
   8   1  -1  142.79   13.00
   8   1  -1  136.29   10.80
   8   1  -1  127.89   20.70
   8   1  -1  130.89   12.80
   8   1  -1  142.79   13.40
   8   1  -1  111.19   15.90
  -8  -1   1  134.59   12.20
  -8  -1   1  117.69   14.60
  -8  -1   1  135.29    9.90
  -8  -1   1  147.69   16.20
  -8  -1   1  144.29   11.70
  -8  -1   1  151.18   11.60
  -8  -1   1  125.09   12.10
  -8  -1   1  132.39   12.10
   9   1  -1   91.49   19.00
   9   1  -1  123.19   13.60
   9   1  -1   96.59   11.90
   9   1  -1   81.99   15.40
   9   1  -1  112.09   12.90
   9   1  -1  101.49   10.20
  -9  -1   1   96.09   11.70
  -9  -1   1  112.79   11.10
  -9  -1   1  110.69    9.50
  -9  -1   1  130.79   12.20
  -9  -1   1   91.39   14.10
  -9  -1   1  105.89   10.60
  -9  -1   1  110.59   17.60
  -9  -1   1  122.39   12.40
  -9  -1   1  102.29   12.20
  10   1  -1  111.89   13.00
  10   1  -1  107.39   13.40
  10   1  -1   74.39   15.50
  10   1  -1  107.99   10.80
  10   1  -1  143.29   23.50
  10   1  -1   78.89   11.60
 -10  -1   1  145.49   14.90
 -10  -1   1  116.19   12.00
 -10  -1   1  102.09   10.80
 -10  -1   1  108.59   13.20
 -10  -1   1  121.59   10.30
 -10  -1   1  100.59   11.00
 -10  -1   1  120.09   15.70
 -10  -1   1  119.79   12.70
 -10  -1   1  115.39   18.10
  11   1  -1    1.30    5.20
  11   1  -1    7.00   15.90
  11   1  -1   -5.40    5.40
  11   1  -1   -9.20    6.30
  11   1  -1   11.90    8.10
  11   1  -1   -7.90   13.10
  11   1  -1   -0.90    7.90
  11   1  -1    1.70    6.00
 -11  -1   1    4.20    5.60
 -11  -1   1    4.20    7.60
 -11  -1   1   13.20   12.60
 -11  -1   1    0.20    4.40
 -11  -1   1    1.20    6.80
 -11  -1   1   -2.40    4.80
 -11  -1   1   -8.40   10.10
 -11  -1   1   -3.00    6.70
 -11  -1   1    0.80    3.90
  12   1  -1    2.80    7.00
  12   1  -1    7.50    5.80
  12   1  -1   30.40    8.40
  12   1  -1   15.80   16.50
  12   1  -1   21.90   15.60
  12   1  -1    6.60    7.90
  12   1  -1   19.10    9.60
  12   1  -1   28.50    9.50
 -12  -1   1   14.80    7.70
 -12  -1   1    3.70    7.10
 -12  -1   1   -0.50    8.20
 -12  -1   1   26.00    7.00
 -12  -1   1    0.80   11.50
 -12  -1   1  -10.70   10.60
 -12  -1   1    9.70    8.60
 -12   1   0   15.10    9.30
 -12   1   0   31.20   14.10
 -12   1   0   27.50   15.10
 -12   1   0   36.50    8.80
 -12   1   0   34.80   17.10
 -12   1   0   20.00    9.20
  12  -1   0   40.80   11.00
  12  -1   0   34.90    9.30
  12  -1   0   42.90   11.00
  12  -1   0   41.90    9.10
  12  -1   0   52.99   19.10
 -11   1   0  150.28   12.30
 -11   1   0  140.69   19.20
 -11   1   0  137.89   14.20
 -11   1   0  133.69   15.60
 -11   1   0  190.08   17.60
 -11   1   0  138.79   20.10
 -11   1   0  176.58   17.00
  11  -1   0  155.28   16.60
  11  -1   0  164.88   14.70
  11  -1   0  179.98   17.60
  11  -1   0  116.99   21.60
  11  -1   0  162.38   17.10
 -10   1   0  159.88   15.30
 -10   1   0  140.29   14.60
 -10   1   0  130.09   17.40
 -10   1   0  133.99   12.70
 -10   1   0  145.19   20.60
 -10   1   0  134.99   10.90
 -10   1   0  152.78   14.70
  10  -1   0  142.59   12.30
  10  -1   0  135.29   14.60
  10  -1   0  118.69   13.50
  10  -1   0  128.79   20.60
  10  -1   0  104.19   16.00
  10  -1   0  163.48   14.90
  -9   1   0  121.09   12.20
  -9   1   0   88.99   16.80
  -9   1   0  117.29    9.80
  -9   1   0  133.19   12.80
  -9   1   0  114.49   13.10
  -9   1   0  146.09   11.90
  -9   1   0  116.59   16.30
   9  -1   0  122.49   13.10
   9  -1   0  105.39   12.40
   9  -1   0  128.49   16.50
   9  -1   0  142.99   13.40
   9  -1   0  115.39   10.90
   9  -1   0  137.79   20.70
  -8   1   0  620.14   31.90
  -8   1   0  618.54   31.20
  -8   1   0  612.94   33.50
  -8   1   0  599.54   32.20
  -8   1   0  625.84   38.60
  -8   1   0  620.44   38.90
  -8   1   0  628.44   32.80
  -8   1   0  608.14   33.50
  -8   1   0  662.73   37.00
   8  -1   0  635.64   43.30
   8  -1   0  595.54   33.70
   8  -1   0  588.94   33.60
   8  -1   0  627.54   31.90
   8  -1   0  544.65   37.30
   8  -1   0  614.34   34.20
  -7   1   0   87.99   10.10
  -7   1   0  105.59    9.30
  -7   1   0  127.49    9.50
  -7   1   0  111.79   10.50
  -7   1   0  101.59    9.80
  -7   1   0  110.79   15.60
  -7   1   0  123.69   15.20
  -7   1   0  113.39   10.30
  -7   1   0  106.89    7.90
   7  -1   0  101.39   13.40
   7  -1   0  110.19    8.70
   7  -1   0   81.19   15.70
   7  -1   0  100.19    9.80
   7  -1   0   92.69   10.40
   7  -1   0   89.39    9.90
  -6   1   0   66.69    7.30
  -6   1   0   69.39    7.40
  -6   1   0   70.59    7.70
  -6   1   0   68.99    5.90
  -6   1   0   58.49   10.30
  -6   1   0   75.29    7.30
  -6   1   0   50.19   10.00
  -6   1   0   62.09    6.60
   6  -1   0   68.89   10.60
   6  -1   0   64.59    7.30
   6  -1   0   59.49   13.70
   6  -1   0   52.39    6.90
   6  -1   0   67.69    6.50
   6  -1   0   77.29    8.00
  -5   1   0  105.59   12.40
  -5   1   0  106.19    9.00
  -5   1   0   93.69   13.30
  -5   1   0   90.79    8.00
  -5   1   0  101.59    8.90
  -5   1   0   82.69    6.70
   5  -1   0   85.39   14.90
   5  -1   0   97.89    9.00
   5  -1   0   98.59    7.60
   5  -1   0   87.79   12.00
   5  -1   0   93.19    8.90
   5  -1   0   93.69    9.10
  -4   1   0 1300.77   63.39
  -4   1   0 1303.07   62.29
  -4   1   0 1329.77   63.39
  -4   1   0 1296.37   62.99
  -4   1   0 1288.67   65.89
  -4   1   0 1312.67   66.39
   4  -1   0 1342.67   65.79
   4  -1   0 1324.07   63.39
   4  -1   0 1351.66   63.69
   4  -1   0 1394.16   67.79
   4  -1   0 1317.47   62.49
   4  -1   0 1287.27   63.39
  -3   1   0  488.65   24.20
  -3   1   0  468.65   23.90
  -3   1   0  485.65   26.20
  -3   1   0  511.05   24.30
  -3   1   0  477.65   23.40
  -3   1   0  480.85   26.70
   3  -1   0  485.15   23.60
   3  -1   0  497.15   26.00
   3  -1   0  482.95   24.20
   3  -1   0  483.35   24.40
   3  -1   0  479.05   24.20
   3  -1   0  512.35   27.60
  -2   1   0   33.80    4.00
  -2   1   0   36.30    5.60
  -2   1   0   35.80    5.70
  -2   1   0   28.30    3.30
  -2   1   0   35.10    3.20
  -2   1   0   29.10    2.80
   2  -1   0   31.90    3.50
   2  -1   0   34.30    5.30
   2  -1   0   30.70    3.10
   2  -1   0   41.20    7.90
   2  -1   0   33.30    3.40
   2  -1   0   32.30    3.40
  -1   1   0  538.75   26.10
  -1   1   0  571.84   26.90
  -1   1   0  559.44   26.10
  -1   1   0  564.94   26.60
  -1   1   0  544.55   26.10
  -1   1   0  554.44   25.90
   1  -1   0  535.35   26.20
   1  -1   0  532.15   26.10
   1  -1   0  554.34   26.20
   1  -1   0  528.75   25.90
   1  -1   0  566.34   27.00
   1  -1   0  570.64   26.50
   1   1   0  548.05   26.40
   1   1   0  537.05   26.60
   1   1   0  538.45   26.70
   1   1   0  557.84   26.30
   1   1   0  534.15   26.30
   1   1   0  542.45   26.20
   1   1   0  573.54   27.20
   1   1   0  548.85   26.70
   1   1   0  534.15   26.20
  -1  -1   0  548.25   26.30
  -1  -1   0  557.04   26.70
  -1  -1   0  599.24   26.70
  -1  -1   0  586.94   26.80
  -1  -1   0  584.24   27.10
  -1  -1   0  544.75   26.40
  -1  -1   0  552.44   26.30
   2   1   0   30.50    6.70
   2   1   0   39.30    3.60
   2   1   0   28.60    3.20
   2   1   0   30.00    3.70
   2   1   0   35.60    3.20
   2   1   0   34.00    5.40
  -2  -1   0   33.00    3.10
  -2  -1   0   30.00    3.40
  -2  -1   0   34.20    3.70
  -2  -1   0   31.30    6.50
  -2  -1   0   38.00    3.50
  -2  -1   0   30.90    4.10
  -2  -1   0   29.60    3.80
  -2  -1   0   37.90    5.30
  -2  -1   0   38.90    4.10
   3   1   0  483.55   24.00
   3   1   0  512.75   27.90
   3   1   0  498.05   24.70
   3   1   0  478.05   26.50
   3   1   0  477.85   24.60
  -3  -1   0  481.75   24.60
  -3  -1   0  472.45   26.30
  -3  -1   0  484.15   27.10
  -3  -1   0  517.35   24.70
  -3  -1   0  497.45   24.70
  -3  -1   0  509.75   24.10
  -3  -1   0  486.25   25.10
  -3  -1   0  544.35   25.50
  -3  -1   0  497.25   24.90
   4   1   0 1282.07   63.39
   4   1   0 1340.07   63.49
   4   1   0 1331.57   62.59
   4   1   0 1327.67   67.59
   4   1   0 1317.27   65.99
   4   1   0 1316.77   63.49
  -4  -1   0 1325.27   63.49
  -4  -1   0 1316.37   63.89
  -4  -1   0 1355.26   63.49
  -4  -1   0 1303.97   63.69
  -4  -1   0 1315.67   65.69
  -4  -1   0 1313.67   66.39
  -4  -1   0 1350.06   62.69
  -4  -1   0 1332.07   63.39
  -4  -1   0 1279.17   63.39
   5   1   0   84.59    8.20
   5   1   0   90.09   11.70
   5   1   0   90.89    7.10
   5   1   0   96.09    8.50
   5   1   0   92.19   15.20
   5   1   0   89.79    9.00
  -5  -1   0   95.29    8.70
  -5  -1   0   86.59    9.10
  -5  -1   0   94.79    8.30
  -5  -1   0  101.49    9.70
  -5  -1   0   87.19    8.60
  -5  -1   0   91.09    8.70
  -5  -1   0   93.39    7.00
  -5  -1   0   94.69   11.80
  -5  -1   0   97.99   13.70
   6   1   0   66.09    8.00
   6   1   0   59.09   11.80
   6   1   0   59.89    7.00
   6   1   0   66.59    6.20
   6   1   0   65.09    7.40
   6   1   0   51.89   10.20
  -6  -1   0   76.49    8.60
  -6  -1   0   95.69   13.40
  -6  -1   0   52.09    6.30
  -6  -1   0   72.49    8.00
  -6  -1   0   60.39    9.90
  -6  -1   0   62.39    7.20
  -6  -1   0   66.29    7.80
  -6  -1   0   62.99    6.00
  -6  -1   0   78.19    8.50
   7   1   0   96.39   16.30
   7   1   0   96.49   10.30
   7   1   0   98.29   13.80
   7   1   0  111.99   10.60
   7   1   0  124.89   11.30
   7   1   0  112.59    8.80
  -7  -1   0  121.49   14.10
  -7  -1   0  104.79   10.60
  -7  -1   0  124.99   11.10
  -7  -1   0  109.89   11.20
  -7  -1   0  114.49   10.00
  -7  -1   0  111.59   10.60
  -7  -1   0   91.09   13.40
  -7  -1   0  118.49    8.60
  -7  -1   0  107.99   10.50
   8   1   0  628.14   32.10
   8   1   0  603.64   33.90
   8   1   0  598.74   33.80
   8   1   0  608.24   42.30
   8   1   0  648.14   34.50
   8   1   0  610.64   39.00
  -8  -1   0  597.14   31.80
  -8  -1   0  620.84   33.30
  -8  -1   0  623.94   33.90
  -8  -1   0  634.64   33.70
  -8  -1   0  606.64   39.00
  -8  -1   0  642.24   36.80
  -8  -1   0  621.54   38.10
  -8  -1   0  621.44   33.80
  -8  -1   0  639.94   34.40
   9   1   0  128.89   13.00
   9   1   0  117.99   13.50
   9   1   0   95.29   15.70
   9   1   0  107.69   10.60
   9   1   0  123.59   19.50
   9   1   0  116.09   12.40
  -9  -1   0  138.49   13.10
  -9  -1   0  133.29   10.30
  -9  -1   0  114.89   13.10
  -9  -1   0  128.09   17.50
  -9  -1   0  117.69   12.90
  -9  -1   0  120.09   15.70
  -9  -1   0  137.79   12.20
  -9  -1   0  121.59   12.20
  -9  -1   0  125.19   12.30
  10   1   0  161.48   15.00
  10   1   0  149.79   18.70
  10   1   0  129.89   14.00
  10   1   0  136.89   12.30
  10   1   0  123.49   22.00
  10   1   0  144.29   14.60
 -10  -1   0  134.29   13.80
 -10  -1   0  132.89   19.10
 -10  -1   0  135.29   13.10
 -10  -1   0  128.79   11.40
 -10  -1   0  152.38   16.40
 -10  -1   0  137.49   14.60
 -10  -1   0  120.09   17.10
 -10  -1   0  138.29   13.00
 -10  -1   0  136.09   14.40
  11   1   0  135.09   21.10
  11   1   0  159.58   16.80
  11   1   0  173.18   16.90
  11   1   0  189.88   14.40
  11   1   0  134.59   19.90
  11   1   0  157.88   16.40
 -11  -1   0  153.28   15.60
 -11  -1   0  117.39   12.90
 -11  -1   0  123.79   15.50
 -11  -1   0  118.19   13.00
 -11  -1   0  149.99   14.60
 -11  -1   0  159.38   20.10
 -11  -1   0  146.19   12.70
 -11  -1   0  131.79   19.20
  12   1   0   26.10    8.30
  12   1   0   36.20   10.60
  12   1   0   32.90   10.30
  12   1   0   24.30   10.40
  12   1   0   35.90   19.30
 -12  -1   0   21.80   12.40
 -12  -1   0   33.00   14.10
 -12  -1   0   24.90   10.90
 -12  -1   0   28.70    9.30
 -12  -1   0   37.50   15.40
 -12  -1   0   37.60   12.20
 -12  -1   0   30.10    7.50
 -12   1   1    9.40   10.00
 -12   1   1   -3.50   11.10
 -12   1   1  -10.80   10.90
 -12   1   1   21.50   13.60
 -12   1   1    1.40    8.70
 -12   1   1    9.40    7.40
 -12   1   1   12.80    9.90
  12  -1  -1   16.00    9.30
  12  -1  -1   20.90    9.20
  12  -1  -1   -4.40   11.60
  12  -1  -1   29.00   18.20
  12  -1  -1   22.50   10.30
  12  -1  -1   15.10    8.40
  12  -1  -1   10.10    6.30
  12  -1  -1   13.50    7.80
 -11   1   1    3.20    8.30
 -11   1   1   -4.90    5.60
 -11   1   1    0.50    3.50
 -11   1   1    9.20   12.40
 -11   1   1    3.20    6.00
 -11   1   1   -6.10    9.00
 -11   1   1   -3.10    4.20
  11  -1  -1    6.20   15.60
  11  -1  -1   21.40   12.90
  11  -1  -1   -1.00    6.10
  11  -1  -1    2.00    7.60
  11  -1  -1   -0.90    6.40
  11  -1  -1    4.80    7.80
  11  -1  -1   -2.50    4.90
  11  -1  -1  -11.90    7.40
 -10   1   1  117.09   16.40
 -10   1   1  113.39   12.00
 -10   1   1  143.49   13.10
 -10   1   1  117.09   16.20
 -10   1   1  112.99   13.10
 -10   1   1   99.99    9.50
 -10   1   1  102.69   12.10
  10  -1  -1  107.59   12.60
  10  -1  -1  101.39   17.00
  10  -1  -1  106.49   11.10
  10  -1  -1   95.49   12.30
  10  -1  -1  118.29   13.30
  10  -1  -1   96.99   19.80
  -9   1   1  119.69   16.70
  -9   1   1  113.19    9.40
  -9   1   1  107.19   12.60
  -9   1   1  113.49   11.60
  -9   1   1  109.89   10.90
  -9   1   1  106.19   12.30
  -9   1   1  139.99   16.90
   9  -1  -1  109.49   13.20
   9  -1  -1   97.19   16.40
   9  -1  -1   97.59   20.80
   9  -1  -1  134.69   14.30
   9  -1  -1  113.19   10.90
  -8   1   1  122.69   12.00
  -8   1   1  129.99    9.70
  -8   1   1  134.89   12.00
  -8   1   1  138.19   16.40
  -8   1   1  160.28   16.90
  -8   1   1  143.89   11.50
  -8   1   1  134.69   12.40
   8  -1  -1  132.19   12.90
   8  -1  -1  131.59   11.00
   8  -1  -1  125.39   12.80
   8  -1  -1  110.89   18.90
   8  -1  -1  140.19   13.10
  -7   1   1    0.40    3.00
  -7   1   1    1.30    3.90
  -7   1   1   -0.70    3.60
  -7   1   1    4.20    4.30
  -7   1   1    3.90    7.30
  -7   1   1    3.60    8.40
   7  -1  -1    3.80    4.60
   7  -1  -1    9.50   10.90
   7  -1  -1    0.50    4.50
   7  -1  -1    5.30    4.50
   7  -1  -1    3.80    8.10
   7  -1  -1   -0.10    3.80
  -6   1   1  158.08   10.60
  -6   1   1  170.38   15.80
  -6   1   1  153.68   16.10
  -6   1   1  166.88   11.30
  -6   1   1  146.59    9.40
  -6   1   1  154.48   11.20
   6  -1  -1  153.78   11.80
   6  -1  -1  134.59   11.60
   6  -1  -1  155.08   10.30
   6  -1  -1  151.98   15.10
   6  -1  -1  165.98   12.20
   6  -1  -1  183.28   20.20
  -5   1   1  222.38   17.90
  -5   1   1  208.78   13.40
  -5   1   1  210.88   12.90
  -5   1   1  209.88   18.60
  -5   1   1  209.08   11.80
  -5   1   1  211.18   13.30
   5  -1  -1  221.78   19.20
   5  -1  -1  199.88   13.90
   5  -1  -1  202.98   12.50
   5  -1  -1  198.58   14.00
   5  -1  -1  224.58   23.50
   5  -1  -1  214.98   14.30
  -4   1   1    6.10    3.40
  -4   1   1    6.50    2.50
  -4   1   1    4.80    6.70
  -4   1   1    5.00    5.80
  -4   1   1    2.80    3.40
  -4   1   1    4.70    1.90
   4  -1  -1    5.10    2.70
   4  -1  -1    6.70    3.90
   4  -1  -1    3.40    6.50
   4  -1  -1    2.60    3.70
   4  -1  -1    7.30    8.60
   4  -1  -1   -1.30    3.30
  -3   1   1   -1.10    1.80
  -3   1   1    2.10    3.70
  -3   1   1    0.80    2.20
  -3   1   1    6.30    4.30
  -3   1   1    2.60    2.30
  -3   1   1   -0.50    2.20
   3  -1  -1    1.30    4.20
   3  -1  -1    0.10    4.40
   3  -1  -1   -0.80    2.10
   3  -1  -1    0.70    1.80
   3  -1  -1   -2.30    2.50
   3  -1  -1   -0.10    2.40
  -2   1   1   59.59    5.40
  -2   1   1   70.99    7.10
  -2   1   1   60.49    5.40
  -2   1   1   61.99    6.00
  -2   1   1   63.59    4.60
  -2   1   1   61.49    5.30
   2  -1  -1   64.09    5.70
   2  -1  -1   59.49    6.40
   2  -1  -1   56.69    3.90
   2  -1  -1   62.19    4.80
   2  -1  -1   60.69    4.70
   2  -1  -1   55.09    5.50
   2  -1  -1   61.29    5.70
   2  -1  -1   58.59    6.30
   0   1   1 1456.45   66.69
   0   1   1 1421.96   66.69
   0   1   1 1382.16   66.59
   0   1   1 1386.06   66.99
   0   1   1 1406.06   66.79
   0  -1  -1 1411.86   66.79
   0  -1  -1 1480.85   66.59
   0  -1  -1 1394.26   66.99
   0  -1  -1 1450.25   66.69
   1   1   1 4282.47  201.88
   1   1   1 4290.77  202.38
  -1  -1  -1 4469.05  202.48
  -1  -1  -1 4303.97  201.98
   2   1   1  143.59    8.70
   2   1   1  145.59    8.50
   2   1   1  150.08    8.60
   2   1   1  144.09    8.00
   2   1   1  142.99   12.00
   2   1   1  150.48   10.80
   2   1   1  146.29    8.90
  -2  -1  -1  144.09    8.70
  -2  -1  -1  158.48    8.80
  -2  -1  -1  151.58   12.80
  -2  -1  -1  155.98    9.10
  -2  -1  -1  145.09   11.10
  -2  -1  -1  154.18    8.20
  -2  -1  -1  158.98    9.30
   3   1   1  136.89    8.40
   3   1   1  136.89    7.60
   3   1   1  127.29    8.40
   3   1   1  127.09   11.30
   3   1   1  136.59    8.30
   3   1   1  128.89   13.00
   3   1   1  131.19    8.50
  -3  -1  -1  123.29   11.50
  -3  -1  -1  138.69    8.80
  -3  -1  -1  132.69    8.90
  -3  -1  -1  134.89    8.50
  -3  -1  -1  127.39   14.00
  -3  -1  -1  132.09    7.70
  -3  -1  -1  131.99    8.40
   4   1   1    9.10    8.10
   4   1   1   11.90    4.30
   4   1   1   10.60    4.40
   4   1   1    7.70    2.80
   4   1   1    6.80    3.30
   4   1   1   13.80   10.70
  -4  -1  -1   11.60    3.60
  -4  -1  -1   12.10   13.00
  -4  -1  -1   15.70    4.40
  -4  -1  -1   10.40    8.40
  -4  -1  -1    8.60    4.70
  -4  -1  -1   12.70    4.70
  -4  -1  -1   14.10    4.40
   5   1   1  281.57   15.10
   5   1   1  280.57   16.20
   5   1   1  277.37   23.50
   5   1   1  285.17   21.00
   5   1   1  264.27   16.20
   5   1   1  271.97   16.60
  -5  -1  -1  290.07   16.90
  -5  -1  -1  279.97   16.60
  -5  -1  -1  274.97   16.30
  -5  -1  -1  298.77   21.70
  -5  -1  -1  284.67   24.00
  -5  -1  -1  292.47   17.30
  -5  -1  -1  281.57   15.30
   6   1   1  165.88   12.30
   6   1   1  161.98   12.10
   6   1   1  175.38   19.80
   6   1   1  173.88   10.60
   6   1   1  165.28   16.20
   6   1   1  168.88   11.90
  -6  -1  -1  183.48   13.90
  -6  -1  -1  174.78   10.80
  -6  -1  -1  186.38   20.00
  -6  -1  -1  172.08   12.70
  -6  -1  -1  175.48   13.40
  -6  -1  -1  205.78   17.80
  -6  -1  -1  172.78   12.30
  -6  -1  -1  175.08   13.00
  -6  -1  -1  161.58   11.80
   7   1   1   59.69    7.70
   7   1   1   65.49   15.40
   7   1   1   66.19   11.70
   7   1   1   62.99    8.30
   7   1   1   73.99    8.50
   7   1   1   66.39    6.90
  -7  -1  -1   68.19    7.30
  -7  -1  -1   69.39    9.20
  -7  -1  -1   62.19   13.00
  -7  -1  -1   74.19    9.20
  -7  -1  -1   71.59    8.90
  -7  -1  -1   59.69    8.60
  -7  -1  -1   74.99   12.90
  -7  -1  -1   75.29    8.80
  -7  -1  -1   72.19    9.60
   8   1   1  206.58   15.50
   8   1   1  155.58   18.30
   8   1   1  183.58   12.60
   8   1   1  170.58   24.10
   8   1   1  177.38   14.50
   8   1   1  174.48   14.60
  -8  -1  -1  197.88   16.20
  -8  -1  -1  178.18   15.00
  -8  -1  -1  190.18   22.20
  -8  -1  -1  190.78   15.40
  -8  -1  -1  186.78   12.60
  -8  -1  -1  172.18   15.60
  -8  -1  -1  183.18   15.40
  -8  -1  -1  188.08   14.30
  -8  -1  -1  194.08   20.40
   9   1   1   77.59    8.20
   9   1   1   71.59   17.80
   9   1   1   71.59    9.90
   9   1   1   56.59   12.80
   9   1   1   65.59    9.50
   9   1   1   55.99    9.20
  -9  -1  -1   75.79   14.50
  -9  -1  -1   73.69   10.40
  -9  -1  -1   77.29   16.30
  -9  -1  -1   79.99   11.20
  -9  -1  -1   72.59   11.40
  -9  -1  -1   68.59   10.50
  -9  -1  -1   67.19   10.00
  -9  -1  -1   70.79    8.00
  -9  -1  -1   73.19    9.40
  10   1   1    1.50    5.70
  10   1   1   -1.10   13.90
  10   1   1    4.00    4.80
  10   1   1   11.90    6.70
  10   1   1   -5.20    8.90
  10   1   1    6.70    6.10
 -10  -1  -1   12.60    7.30
 -10  -1  -1   12.10    5.50
 -10  -1  -1   -2.70   11.40
 -10  -1  -1   16.50   11.10
 -10  -1  -1    8.30    6.90
 -10  -1  -1   16.00    7.80
 -10  -1  -1   11.70    6.30
 -10  -1  -1    6.50    7.00
 -10  -1  -1    2.80    6.10
  11   1   1   36.90    9.60
  11   1   1   39.40    8.30
  11   1   1   39.30   13.90
  11   1   1   21.10   13.50
  11   1   1   34.90    8.90
  11   1   1   36.60   10.10
 -11  -1  -1   35.30    7.00
 -11  -1  -1   21.00    7.40
 -11  -1  -1   22.00   10.10
 -11  -1  -1   26.10   10.40
 -11  -1  -1   25.80    7.40
 -11  -1  -1   31.90   13.60
 -11  -1  -1   41.20    9.20
 -11  -1  -1   18.30   13.60
 -11  -1  -1   21.80    9.30
  12   1   1   36.30   10.20
  12   1   1   40.40    8.30
  12   1   1   26.00    9.30
  12   1   1   32.80   12.30
  12   1   1   43.20   15.30
 -12  -1  -1    1.00   14.70
 -12  -1  -1    1.10   12.70
 -12  -1  -1   14.60   11.20
 -12  -1  -1   17.50    8.80
 -12  -1  -1   44.20    8.60
 -12  -1  -1   12.70    6.60
 -12  -1  -1   12.50    7.60
 -12   1   2   10.10   11.00
 -12   1   2   25.10    6.80
 -12   1   2   17.20   14.20
 -12   1   2   13.70    6.60
 -12   1   2    5.10    7.80
 -12   1   2    6.20    8.20
 -12   1   2   19.70    8.10
  12  -1  -2   14.20    9.10
  12  -1  -2    6.70   12.70
  12  -1  -2   13.80    8.70
  12  -1  -2   14.50    6.10
  12  -1  -2   17.30   10.00
  12  -1  -2   15.50    8.30
  12  -1  -2   24.50   19.20
  12  -1  -2   13.00    9.40
 -11   1   2    9.30    4.20
 -11   1   2   11.70    6.70
 -11   1   2   14.90    5.50
 -11   1   2    2.70    6.00
 -11   1   2    7.60    9.40
 -11   1   2   11.30   10.60
 -11   1   2    2.00    6.30
  11  -1  -2   11.10    5.50
  11  -1  -2   11.10    9.00
  11  -1  -2   -9.30   15.20
  11  -1  -2   -0.40    7.00
  11  -1  -2    8.80    6.40
  11  -1  -2    5.60   12.90
  11  -1  -2   24.80    8.10
  11  -1  -2    5.00    7.50
 -10   1   2   -2.50    9.70
 -10   1   2    0.10    5.80
 -10   1   2    0.20    3.70
 -10   1   2    2.50    5.30
 -10   1   2    1.30    5.40
 -10   1   2    1.90    4.30
 -10   1   2    2.10    8.70
  10  -1  -2   -1.00    6.20
  10  -1  -2   16.60   16.00
  10  -1  -2   11.60    6.30
  10  -1  -2    1.00    6.50
  10  -1  -2   -2.90    4.30
  10  -1  -2   10.70   11.60
  10  -1  -2    9.20    6.80
  10  -1  -2   -1.60    5.40
  -9   1   2  687.83   41.70
  -9   1   2  700.73   38.10
  -9   1   2  730.73   37.70
  -9   1   2  745.83   36.00
  -9   1   2  733.13   38.30
   9  -1  -2  698.33   39.50
   9  -1  -2  702.63   39.40
   9  -1  -2  709.83   37.30
   9  -1  -2  704.53   35.90
   9  -1  -2  613.84   47.70
   9  -1  -2  688.33   39.50
   9  -1  -2  713.33   38.40
   9  -1  -2  691.63   43.80
  -8   1   2  787.32   44.50
  -8   1   2  768.02   39.00
  -8   1   2  771.82   40.60
  -8   1   2  769.92   44.30
  -8   1   2  783.92   40.90
  -8   1   2  823.12   46.10
   8  -1  -2  792.22   42.20
   8  -1  -2  803.12   42.30
   8  -1  -2  734.23   49.90
   8  -1  -2  772.62   41.10
   8  -1  -2  794.82   39.10
   8  -1  -2  803.12   40.30
   8  -1  -2  824.52   42.60
   8  -1  -2  747.93   48.90
  -7   1   2   -2.40    3.80
  -7   1   2   -5.70    6.00
  -7   1   2   -0.30    2.30
  -7   1   2   -3.70    3.70
  -7   1   2   -0.30    2.90
  -7   1   2   -1.70    6.10
   7  -1  -2    0.60    3.90
   7  -1  -2   -0.30    2.90
   7  -1  -2   -3.50    4.50
   7  -1  -2    2.20    3.80
   7  -1  -2   -0.80   11.60
   7  -1  -2    2.40    4.20
   7  -1  -2   -5.60    8.00
   7  -1  -2   -1.70    4.50
  -6   1   2    8.90    6.40
  -6   1   2    3.70    2.80
  -6   1   2   -0.20    3.90
  -6   1   2    5.50    3.40
  -6   1   2    0.60    3.60
  -6   1   2    5.50    7.80
   6  -1  -2    2.50    3.80
   6  -1  -2    1.00    3.20
   6  -1  -2    3.30    7.70
   6  -1  -2    5.10   10.50
   6  -1  -2    3.80    4.60
   6  -1  -2    2.80    3.70
   6  -1  -2    0.70    2.70
   6  -1  -2    0.90    4.20
  -5   1   2   36.60    5.90
  -5   1   2   33.20    5.20
  -5   1   2   48.40    6.30
  -5   1   2   41.00    8.10
  -5   1   2   36.30    4.20
  -5   1   2   48.60    9.00
   5  -1  -2   36.20    5.20
   5  -1  -2   46.90    7.00
   5  -1  -2   45.20    6.90
   5  -1  -2   57.89   12.00
   5  -1  -2   37.30    6.60
   5  -1  -2   48.20   10.10
   5  -1  -2   42.80    5.90
   5  -1  -2   38.00    4.40
  -4   1   2 1552.24   73.79
  -4   1   2 1609.54   75.19
  -4   1   2 1539.55   74.99
  -4   1   2 1562.14   73.89
  -4   1   2 1514.05   72.99
  -4   1   2 1568.24   73.99
   4  -1  -2 1509.55   73.39
   4  -1  -2 1524.25   74.49
   4  -1  -2 1554.44   74.49
   4  -1  -2 1526.65   72.69
   4  -1  -2 1572.34   75.79
   4  -1  -2 1524.25   73.59
   4  -1  -2 1524.05   75.89
   4  -1  -2 1527.75   74.29
  -3   1   2 1259.77   59.79
  -3   1   2 1233.08   59.19
  -3   1   2 1231.58   59.19
  -3   1   2 1256.97   59.09
  -3   1   2 1261.87   58.49
  -3   1   2 1267.87   59.69
   3  -1  -2 1223.08   58.69
   3  -1  -2 1208.68   59.39
   3  -1  -2 1170.58   58.79
   3  -1  -2 1251.37   59.99
   3  -1  -2 1251.17   59.89
   3  -1  -2 1256.47   59.59
   3  -1  -2 1195.98   59.59
   3  -1  -2 1224.58   58.99
   3  -1  -2 1243.68   59.29
   3  -1  -2 1190.88   58.09
  -2   1   2 4007.00  192.58
  -2   1   2 4057.29  192.38
  -2   1   2 4183.68  192.88
  -2   1   2 4277.17  192.18
  -2   1   2 4007.90  191.78
   2  -1  -2 4220.58  192.78
   2  -1  -2 4096.89  191.78
   2  -1  -2 4049.59  192.88
   2  -1  -2 4179.78  192.78
   0   1   2  117.79    8.70
   0   1   2  111.79    8.40
   0   1   2  111.89    8.50
   0   1   2  124.79    8.30
   0   1   2  115.59    7.10
   0   1   2  114.59    8.60
   0   1   2  116.09    9.40
   0  -1  -2  125.99    8.80
   0  -1  -2  121.39    7.20
   0  -1  -2  107.79    8.30
   0  -1  -2  119.59    8.80
   0  -1  -2  106.59    9.20
   0  -1  -2  119.19    8.50
   1   1   2   71.29    6.10
   1   1   2   61.59    5.50
   1   1   2   58.59    5.80
   1   1   2   69.89    6.60
   1   1   2   65.89    6.30
   1   1   2   65.09    7.10
   1   1   2   67.59    6.50
   1   1   2   59.29    5.00
  -1  -1  -2   69.89    6.60
  -1  -1  -2   60.69    7.00
  -1  -1  -2   68.79    6.10
  -1  -1  -2   84.79    7.20
  -1  -1  -2   75.19    6.50
  -1  -1  -2   62.89    6.40
   2   1   2 1135.39   53.29
   2   1   2 1085.79   53.59
   2   1   2 1123.19   55.09
   2   1   2 1169.18   53.89
   2   1   2 1145.39   53.99
   2   1   2 1124.99   54.09
   2   1   2 1155.78   53.89
   2   1   2 1107.89   54.89
  -2  -1  -2 1027.60   53.79
  -2  -1  -2 1122.19   55.39
  -2  -1  -2 1162.58   54.29
  -2  -1  -2 1032.40   54.69
  -2  -1  -2 1206.58   54.69
  -2  -1  -2 1120.69   54.09
  -2  -1  -2 1172.58   55.09
   3   1   2 1210.38   57.39
   3   1   2 1193.38   59.59
   3   1   2 1172.68   56.39
   3   1   2 1167.88   57.09
   3   1   2 1200.38   57.39
   3   1   2 1197.28   57.59
  -3  -1  -2 1200.48   59.49
  -3  -1  -2 1147.09   57.49
  -3  -1  -2 1216.58   60.59
  -3  -1  -2 1181.08   56.79
  -3  -1  -2 1166.08   58.09
  -3  -1  -2 1219.18   57.79
  -3  -1  -2 1213.18   57.69
   4   1   2 3518.05  164.18
   4   1   2 3345.87  163.18
   4   1   2 3386.56  161.38
   4   1   2 3340.27  161.08
   4   1   2 3345.27  160.38
   4   1   2 3471.05  161.78
   4   1   2 3466.65  161.58
  -4  -1  -2 3451.75  160.78
  -4  -1  -2 3400.46  161.68
  -4  -1  -2 3445.46  161.68
  -4  -1  -2 3507.65  165.48
  -4  -1  -2 3433.76  162.28
  -4  -1  -2 3458.35  164.08
  -4  -1  -2 3442.06  161.88
   5   1   2   46.20    4.90
   5   1   2   53.89   11.40
   5   1   2   39.20    6.10
   5   1   2   45.30    5.80
   5   1   2   55.79    9.00
   5   1   2   52.59    6.30
  -5  -1  -2   53.09    7.60
  -5  -1  -2   48.30    6.70
  -5  -1  -2   43.10   10.00
  -5  -1  -2   56.19    6.10
  -5  -1  -2   45.50    7.00
  -5  -1  -2   56.59   14.10
  -5  -1  -2   58.49    7.30
   6   1   2   50.39    9.90
   6   1   2   67.89   13.10
   6   1   2   59.39    7.20
   6   1   2   62.19    6.20
   6   1   2   74.59    8.10
   6   1   2   63.99    7.50
  -6  -1  -2   66.29   11.60
  -6  -1  -2   62.39    8.60
  -6  -1  -2   76.99    8.20
  -6  -1  -2   81.39    8.90
  -6  -1  -2   59.69   13.80
  -6  -1  -2   60.89    6.50
  -6  -1  -2   62.09    8.10
   7   1   2  166.28   11.10
   7   1   2  166.58   20.00
   7   1   2  159.98   13.30
   7   1   2  172.18   12.60
   7   1   2  155.98   13.10
  -7  -1  -2  190.28   15.70
  -7  -1  -2  165.38   14.10
  -7  -1  -2  159.48   14.90
  -7  -1  -2  164.18   12.90
  -7  -1  -2  154.68   11.30
  -7  -1  -2  141.89   19.50
  -7  -1  -2  167.18   15.80
  -7  -1  -2  159.98   14.20
  -7  -1  -2  180.18   19.30
   8   1   2    9.00   13.00
   8   1   2    6.10   10.10
   8   1   2    3.40    5.20
   8   1   2   -0.90    8.10
   8   1   2    2.60    3.90
   8   1   2   -2.00    4.40
  -8  -1  -2    6.90    7.90
  -8  -1  -2   -2.60   11.60
  -8  -1  -2   13.50   10.50
  -8  -1  -2    3.40    6.20
  -8  -1  -2    0.10    5.40
  -8  -1  -2    4.20    6.90
  -8  -1  -2    1.40    5.90
   9   1   2   88.99   11.00
   9   1   2   97.79   11.10
   9   1   2   97.59    9.80
   9   1   2   95.49   12.00
   9   1   2   92.59   17.90
  -9  -1  -2   94.29    9.90
  -9  -1  -2  117.09   13.60
  -9  -1  -2  100.29   11.20
  -9  -1  -2   92.79   12.60
  -9  -1  -2   92.89   12.10
  -9  -1  -2  103.39   17.10
  -9  -1  -2   82.49   11.60
  -9  -1  -2   94.09   13.40
  -9  -1  -2   98.29   19.50
  10   1   2   39.50    8.90
  10   1   2   40.90    8.60
  10   1   2   75.29   11.80
  10   1   2   65.49    9.10
  10   1   2   47.90   14.40
 -10  -1  -2   52.29   12.10
 -10  -1  -2   71.49   12.10
 -10  -1  -2   41.10    7.10
 -10  -1  -2   57.59   10.60
 -10  -1  -2   58.89   17.20
 -10  -1  -2   45.90    8.40
 -10  -1  -2   58.09   13.80
 -10  -1  -2   54.09   10.10
 -10  -1  -2   57.99   11.00
  11   1   2  159.98   21.50
  11   1   2  117.79   20.10
  11   1   2  147.99   15.60
  11   1   2  101.69   13.70
  11   1   2  176.38   13.60
  11   1   2  130.89   15.40
 -11  -1  -2  157.58   18.00
 -11  -1  -2  109.19   14.00
 -11  -1  -2  103.19   13.60
 -11  -1  -2  106.49   14.40
 -11  -1  -2  105.19   19.70
 -11  -1  -2  161.78   17.90
 -11  -1  -2  120.09   12.40
 -11  -1  -2   93.19   14.90
 -11  -1  -2  143.69   20.90
 -12   1   3   12.70    5.50
 -12   1   3    9.20    7.80
 -12   1   3   13.20    6.80
 -12   1   3   11.70    6.50
 -12   1   3   15.90    9.20
 -12   1   3    0.50   10.40
 -12   1   3    8.60   11.20
  12  -1  -3   14.60    6.50
  12  -1  -3   14.30    8.70
  12  -1  -3   15.90    9.10
  12  -1  -3    0.90   13.10
  12  -1  -3   10.00    9.40
  12  -1  -3   22.10    9.80
  12  -1  -3   28.40   19.90
  12  -1  -3   16.40    8.10
 -11   1   3   -5.90    5.50
 -11   1   3    5.60    9.30
 -11   1   3   -0.20    4.40
 -11   1   3    0.90    5.00
 -11   1   3    7.30    5.60
 -11   1   3   -6.30    5.90
 -11   1   3   -0.20    8.90
  11  -1  -3    1.40    5.70
  11  -1  -3   -2.70    6.50
  11  -1  -3    0.70    7.00
  11  -1  -3    8.50   14.00
  11  -1  -3   -7.40   15.40
  11  -1  -3   -6.20    6.40
  11  -1  -3    6.50    5.70
  11  -1  -3   -1.40    7.20
 -10   1   3   27.70   10.00
 -10   1   3   26.80    7.30
 -10   1   3   33.80    6.90
 -10   1   3   24.40   10.00
 -10   1   3   24.70    7.10
 -10   1   3   27.10    5.40
  10  -1  -3   32.20   17.50
  10  -1  -3   29.40    6.00
  10  -1  -3   28.30    8.10
  10  -1  -3   33.30    7.90
  10  -1  -3   21.60    7.20
  10  -1  -3   34.30    9.10
  10  -1  -3   35.00    9.10
  10  -1  -3   10.20   12.00
  -9   1   3    3.50    3.30
  -9   1   3   -1.70    8.10
  -9   1   3    6.80    5.20
  -9   1   3   -3.60    9.00
  -9   1   3    5.10    4.40
  -9   1   3    2.90    5.50
   9  -1  -3    3.10    5.10
   9  -1  -3    4.20    6.70
   9  -1  -3    3.60    4.60
   9  -1  -3    3.40    5.90
   9  -1  -3    1.00   11.00
   9  -1  -3    7.30   17.10
   9  -1  -3   -4.30    5.80
   9  -1  -3   -0.80    5.70
  -8   1   3    3.50    4.10
  -8   1   3    8.70    7.80
  -8   1   3    6.30    4.70
  -8   1   3    9.60    7.80
  -8   1   3    3.90    3.40
   8  -1  -3    3.00    6.00
   8  -1  -3   -7.50   12.30
   8  -1  -3    9.40    5.90
   8  -1  -3    6.10    4.10
   8  -1  -3   11.70   10.60
   8  -1  -3    6.30    5.50
   8  -1  -3    8.40    5.70
   8  -1  -3    3.20    4.60
  -7   1   3   93.29    7.60
  -7   1   3  107.39    9.90
  -7   1   3  108.89   10.10
  -7   1   3   97.39    9.20
  -7   1   3  116.99   13.60
  -7   1   3  116.49   12.50
   7  -1  -3   88.09   14.30
   7  -1  -3  123.09   10.90
   7  -1  -3   95.69   13.40
   7  -1  -3  111.59    9.40
   7  -1  -3  103.19    8.50
   7  -1  -3  101.29   11.10
   7  -1  -3   96.39   11.20
   7  -1  -3   87.49   10.00
  -6   1   3  304.37   18.10
  -6   1   3  310.07   20.70
  -6   1   3  340.67   18.50
  -6   1   3  311.47   20.90
  -6   1   3  306.47   18.40
   6  -1  -3  319.77   17.00
   6  -1  -3  309.47   19.70
   6  -1  -3  303.97   23.30
   6  -1  -3  297.07   22.60
   6  -1  -3  303.97   17.80
   6  -1  -3  321.17   18.80
   6  -1  -3  306.47   19.60
   6  -1  -3  305.87   19.80
  -5   1   3   98.89    7.80
  -5   1   3  112.69   12.60
  -5   1   3   95.69    8.80
  -5   1   3  119.59   11.40
  -5   1   3  102.69    9.30
  -5   1   3  100.19    9.60
   5  -1  -3  119.19   13.70
   5  -1  -3   78.29    8.80
   5  -1  -3  100.29    9.10
   5  -1  -3  110.49   12.60
   5  -1  -3  106.09   10.10
   5  -1  -3  101.59    8.10
   5  -1  -3  104.59   10.20
   5  -1  -3   96.99   11.30
  -4   1   3  427.96   23.60
  -4   1   3  473.85   24.00
  -4   1   3  439.46   25.10
  -4   1   3  441.36   24.90
  -4   1   3  419.66   23.70
  -4   1   3  476.75   22.70
   4  -1  -3  429.76   23.10
   4  -1  -3  419.46   25.60
   4  -1  -3  462.45   25.90
   4  -1  -3  430.36   23.70
   4  -1  -3  428.96   24.50
   4  -1  -3  435.56   24.90
   4  -1  -3  427.86   24.60
   4  -1  -3  432.76   22.30
  -3   1   3 1698.93   78.39
  -3   1   3 1592.64   77.79
  -3   1   3 1637.94   79.09
  -3   1   3 1567.74   78.59
  -3   1   3 1689.03   79.59
  -3   1   3 1717.03   79.39
  -3   1   3 1684.73   79.29
  -3   1   3 1684.13   77.49
  -3   1   3 1625.84   79.49
   3  -1  -3 1694.23   78.99
   3  -1  -3 1633.04   79.49
   3  -1  -3 1637.84   79.59
   3  -1  -3 1649.33   79.59
   3  -1  -3 1619.54   77.99
   3  -1  -3 1599.94   78.99
   3  -1  -3 1679.13   79.39
   3  -1  -3 1706.73   78.69
  -2   1   3 3697.63  176.68
  -2   1   3 3745.33  176.08
  -2   1   3 3765.12  176.68
  -2   1   3 3605.84  175.38
   2  -1  -3 3892.41  176.28
   2  -1  -3 3663.23  176.78
   2  -1  -3 3783.82  175.48
   2  -1  -3 3879.51  175.98
   2  -1  -3 3780.42  176.78
   2  -1  -3 3763.52  176.78
  -1   1   3  791.62   39.50
  -1   1   3  799.12   39.60
  -1   1   3  723.83   39.60
  -1   1   3  780.82   39.60
  -1   1   3  832.42   38.30
  -1   1   3  823.42   39.40
  -1   1   3  793.82   39.50
   1  -1  -3  801.82   38.20
   1  -1  -3  829.12   39.60
   1  -1  -3  780.92   39.70
   1  -1  -3  788.92   39.50
   1  -1  -3  789.32   39.50
   1  -1  -3  783.32   39.20
   1  -1  -3  815.92   39.40
   0   1   3  453.75   22.10
   0   1   3  438.36   23.20
   0   1   3  451.55   23.30
   0   1   3  434.46   23.90
   0   1   3  418.36   23.00
   0   1   3  407.76   23.30
   0   1   3  434.36   23.10
   0  -1  -3  458.25   22.00
   0  -1  -3  448.46   21.80
   0  -1  -3  441.16   23.40
   0  -1  -3  438.36   23.00
   0  -1  -3  425.46   23.10
   0  -1  -3  449.86   23.30
   0  -1  -3  446.76   23.80
   0  -1  -3  447.96   23.30
   1   1   3   92.39    7.70
   1   1   3   89.29    6.20
   1   1   3  100.19    8.40
   1   1   3   87.89    7.40
   1   1   3   96.69    6.80
   1   1   3   99.09    8.90
   1   1   3   99.09    7.80
   1   1   3   97.49    9.90
  -1  -1  -3   92.39    6.50
  -1  -1  -3   97.49    8.20
  -1  -1  -3   98.39    8.20
  -1  -1  -3   86.09    9.60
  -1  -1  -3   91.19    8.60
   2   1   3 1446.56   69.69
   2   1   3 1457.65   70.39
   2   1   3 1567.44   73.59
   2   1   3 1496.35   71.79
   2   1   3 1465.35   71.99
   2   1   3 1341.07   69.59
   2   1   3 1493.85   70.99
   2   1   3 1603.64   72.19
  -2  -1  -3 1410.56   71.29
  -2  -1  -3 1511.45   71.29
  -2  -1  -3 1433.26   71.19
  -2  -1  -3 1503.05   72.29
   3   1   3  563.64   30.30
   3   1   3  626.14   33.20
   3   1   3  618.84   34.70
   3   1   3  620.34   31.20
   3   1   3  602.44   31.00
  -3  -1  -3  574.14   35.60
  -3  -1  -3  623.54   31.70
  -3  -1  -3  570.44   30.00
  -3  -1  -3  599.14   31.10
  -3  -1  -3  603.34   32.10
  -3  -1  -3  630.24   32.10
  -3  -1  -3  594.64   33.90
   4   1   3  515.75   31.50
   4   1   3  550.04   28.00
   4   1   3  517.45   27.20
   4   1   3  534.75   27.70
   4   1   3  517.65   26.30
   4   1   3  523.25   28.10
   4   1   3  491.25   27.60
   4   1   3  544.45   30.80
  -4  -1  -3  512.75   27.90
  -4  -1  -3  583.64   32.00
  -4  -1  -3  544.25   28.80
  -4  -1  -3  551.44   28.70
  -4  -1  -3  500.35   26.80
  -4  -1  -3  566.04   34.40
  -4  -1  -3  535.25   29.20
   5   1   3   -2.10    8.10
   5   1   3   10.00    6.90
   5   1   3    0.80    3.40
   5   1   3    3.80    3.90
   5   1   3    5.30    3.00
   5   1   3    6.90    5.40
   5   1   3    3.30    3.50
  -5  -1  -3    8.20    8.00
  -5  -1  -3    1.90    4.10
  -5  -1  -3    0.10    4.20
  -5  -1  -3  -10.20   10.10
  -5  -1  -3    4.00    3.00
  -5  -1  -3    1.30    3.10
  -5  -1  -3   -2.70    4.30
   6   1   3    1.50    6.80
   6   1   3    3.00    4.30
   6   1   3    0.90    2.70
   6   1   3    8.30    8.10
   6   1   3   -1.50    4.40
   6   1   3    0.40    3.50
   6   1   3    1.80   10.30
  -6  -1  -3    1.10    4.60
  -6  -1  -3    6.20    9.20
  -6  -1  -3    0.70    5.10
  -6  -1  -3   -0.80    4.70
  -6  -1  -3    3.30    3.80
  -6  -1  -3    0.00    4.00
  -6  -1  -3    3.00   11.60
   7   1   3   13.90    8.60
   7   1   3   20.00    4.90
   7   1   3   20.80    9.60
   7   1   3   26.90    6.30
   7   1   3   19.90    6.20
   7   1   3   20.90   13.00
   7   1   3   19.60    6.30
  -7  -1  -3   23.00    6.90
  -7  -1  -3   18.70    7.40
  -7  -1  -3   16.70    7.10
  -7  -1  -3   17.70    7.90
  -7  -1  -3   27.00    6.00
  -7  -1  -3   21.40   11.20
  -7  -1  -3    8.70   14.80
   8   1   3   -0.40    5.50
   8   1   3   -0.70    3.80
   8   1   3    6.40    5.80
   8   1   3    0.40    9.00
   8   1   3   -3.30    4.40
   8   1   3   -4.30   12.90
   8   1   3   -7.20   10.00
  -8  -1  -3    6.00    7.40
  -8  -1  -3    6.10    4.50
  -8  -1  -3    0.10    7.00
  -8  -1  -3    7.80    7.80
  -8  -1  -3    5.20    6.50
  -8  -1  -3    6.20    4.90
  -8  -1  -3    4.70    8.50
  -8  -1  -3    0.70   10.70
  -8  -1  -3    1.50   14.10
   9   1   3   15.80    9.00
   9   1   3   16.60    6.50
   9   1   3    9.90    6.90
   9   1   3    2.40    5.90
   9   1   3   16.30   10.10
   9   1   3   16.60   13.40
   9   1   3    8.70   10.40
  -9  -1  -3   12.30    8.30
  -9  -1  -3   13.50    7.70
  -9  -1  -3   -2.50   10.40
  -9  -1  -3  -11.30   12.10
  -9  -1  -3   10.30    8.10
  -9  -1  -3    6.20    9.20
  -9  -1  -3    2.60    5.70
  -9  -1  -3   10.60    5.30
  -9  -1  -3    4.30    7.90
  10   1   3  119.89   13.30
  10   1   3   95.79   12.90
  10   1   3  141.09   11.60
  10   1   3  104.89   12.50
  10   1   3   78.89   17.10
  10   1   3   68.39   16.20
 -10  -1  -3  101.89   15.40
 -10  -1  -3   89.89   10.20
 -10  -1  -3   73.39   10.60
 -10  -1  -3   80.69   12.50
 -10  -1  -3  123.69   20.00
 -10  -1  -3   64.29   12.50
 -10  -1  -3  103.59   18.40
 -10  -1  -3   81.99   19.50
 -10  -1  -3  101.89   14.30
  11   1   3   63.09   17.90
  11   1   3   70.09   11.90
  11   1   3   57.09   11.70
  11   1   3   69.39    9.40
 -11  -1  -3   52.09    8.50
 -11  -1  -3   65.69   17.40
 -11  -1  -3   44.30   11.80
 -11  -1  -3   37.30   11.50
 -11  -1  -3   39.40   13.90
 -11  -1  -3   15.50   18.20
 -11  -1  -3   35.10    8.30
 -11  -1  -3   40.40   10.10
 -11  -1  -3   52.69   13.40
 -12   1   4   10.50    6.70
 -12   1   4   -1.40    7.10
 -12   1   4    5.00    4.90
 -12   1   4    3.70    6.20
 -12   1   4   -7.70    9.60
 -12   1   4   -5.70   10.10
 -12   1   4   -5.00   11.10
  12  -1  -4   -0.20    7.40
  12  -1  -4   -5.20    7.50
  12  -1  -4    9.80   22.60
  12  -1  -4   -4.00    7.50
  12  -1  -4   -1.90    8.10
  12  -1  -4   -1.50   13.40
  12  -1  -4    5.40    6.50
  12  -1  -4   -3.20    8.70
  12  -1  -4  -14.00    7.20
  12  -1  -4   -4.90    5.70
 -11   1   4  172.18   13.00
 -11   1   4  181.28   21.80
 -11   1   4  173.78   15.90
 -11   1   4  198.88   16.70
 -11   1   4  179.48   14.90
 -11   1   4  172.58   19.90
  11  -1  -4  241.08   19.70
  11  -1  -4  180.28   19.20
  11  -1  -4  174.38   22.90
  11  -1  -4  175.78   19.60
  11  -1  -4  177.48   18.60
  11  -1  -4  162.78   17.50
  11  -1  -4  166.18   15.30
  11  -1  -4  143.89   24.80
  11  -1  -4  157.38   17.50
  11  -1  -4  237.98   15.70
 -10   1   4   29.30   10.50
 -10   1   4   28.50    7.30
 -10   1   4   27.30    7.20
 -10   1   4   28.30    7.70
 -10   1   4   24.00    5.70
 -10   1   4   31.10   10.10
  10  -1  -4   37.20   14.30
  10  -1  -4   32.00    6.40
  10  -1  -4   31.80    9.00
  10  -1  -4   29.30    7.60
  10  -1  -4   42.30   19.50
  10  -1  -4   26.70    8.80
  10  -1  -4   26.00    8.70
  10  -1  -4   36.60    9.90
  10  -1  -4   33.10    8.40
  10  -1  -4   36.30    9.40
  -9   1   4  146.59   12.20
  -9   1   4  122.39   12.00
  -9   1   4  119.59   10.00
  -9   1   4  129.99   12.20
  -9   1   4  110.39   13.80
   9  -1  -4  115.79   21.20
   9  -1  -4  113.59   12.60
   9  -1  -4  121.29   11.30
   9  -1  -4  127.89   15.40
   9  -1  -4  126.79   14.20
   9  -1  -4  146.59   15.00
   9  -1  -4  132.99   12.50
   9  -1  -4  150.68   15.40
   9  -1  -4  127.19   17.90
  -8   1   4   19.40    4.10
  -8   1   4   14.80    8.40
  -8   1   4   15.00    4.80
  -8   1   4   17.40    8.60
  -8   1   4   13.40    6.70
  -8   1   4   18.50    6.20
   8  -1  -4   26.50    7.60
   8  -1  -4   25.60    7.90
   8  -1  -4   25.50    7.10
   8  -1  -4   18.30   13.30
   8  -1  -4   14.90    4.80
   8  -1  -4   14.90    5.80
   8  -1  -4   20.90    7.10
   8  -1  -4   24.90    7.10
   8  -1  -4   16.40    8.20
  -7   1   4  193.48   14.00
  -7   1   4  193.88   13.70
  -7   1   4  187.08   12.00
  -7   1   4  195.88   14.20
  -7   1   4  201.98   16.90
  -7   1   4  208.18   16.80
   7  -1  -4  180.08   20.40
   7  -1  -4  172.98   17.90
   7  -1  -4  218.58   16.40
   7  -1  -4  215.68   14.60
   7  -1  -4  197.08   13.70
   7  -1  -4  205.98   16.40
   7  -1  -4  208.58   15.10
   7  -1  -4  193.58   12.70
   7  -1  -4  198.98   15.10
   7  -1  -4  194.48   16.20
  -6   1   4   50.39    9.00
  -6   1   4   53.19    7.00
  -6   1   4   64.19    6.70
  -6   1   4   65.39    8.10
  -6   1   4   52.59    8.30
  -6   1   4   50.49    6.90
   6  -1  -4   56.69    6.00
   6  -1  -4   55.49    7.60
   6  -1  -4   62.09    7.70
   6  -1  -4   71.09    9.20
   6  -1  -4   60.29    9.70
   6  -1  -4   46.80    9.40
   6  -1  -4   52.69    9.90
   6  -1  -4   65.69    9.20
   6  -1  -4   70.79   10.20
   6  -1  -4   55.09    7.00
  -5   1   4  233.48   17.90
  -5   1   4  254.27   14.00
  -5   1   4  247.38   17.90
  -5   1   4  264.97   14.60
  -5   1   4  240.38   15.80
  -5   1   4  240.98   14.30
  -5   1   4  245.48   15.40
  -5   1   4  252.47   13.70
  -5   1   4  247.28   16.20
  -5   1   4  250.57   16.20
   5  -1  -4  235.18   15.40
   5  -1  -4  244.88   17.90
   5  -1  -4  249.97   16.50
   5  -1  -4  243.58   17.60
   5  -1  -4  260.87   14.60
   5  -1  -4  243.28   18.90
   5  -1  -4  255.17   17.50
   5  -1  -4  260.87   19.10
   5  -1  -4  245.98   16.10
   5  -1  -4  244.18   15.70
  -4   1   4  190.48   12.90
  -4   1   4  186.48   14.20
  -4   1   4  180.18   15.50
  -4   1   4  176.88   13.70
  -4   1   4  181.88   11.20
  -4   1   4  164.98   13.00
  -4   1   4  192.78   15.70
  -4   1   4  175.38   10.80
  -4   1   4  185.08   11.70
   4  -1  -4  199.78   16.00
   4  -1  -4  193.08   15.10
   4  -1  -4  183.98   15.40
   4  -1  -4  185.88   13.40
   4  -1  -4  187.08   16.10
   4  -1  -4  189.08   14.00
   4  -1  -4  172.88   11.70
   4  -1  -4  183.88   13.00
  -3   1   4  416.16   22.00
  -3   1   4  447.46   24.00
  -3   1   4  412.66   21.70
  -3   1   4  401.56   23.20
  -3   1   4  437.76   21.50
  -3   1   4  407.26   21.80
  -3   1   4  434.66   23.60
  -3   1   4  413.86   23.10
  -3   1   4  410.06   23.40
  -3   1   4  403.66   22.80
   3  -1  -4  412.76   23.90
   3  -1  -4  399.86   23.50
   3  -1  -4  453.45   22.40
   3  -1  -4  439.86   23.70
   3  -1  -4  442.56   22.80
   3  -1  -4  412.56   21.70
   3  -1  -4  407.86   24.00
   3  -1  -4  423.66   23.20
  -2   1   4 2145.59  103.09
  -2   1   4 2189.48  103.19
  -2   1   4 2141.79  103.39
  -2   1   4 2101.19  102.19
  -2   1   4 2157.88  103.29
  -2   1   4 2109.99  102.49
  -2   1   4 2115.49  101.79
   2  -1  -4 2159.78  103.69
   2  -1  -4 2170.08  103.09
   2  -1  -4 2140.09  101.79
   2  -1  -4 2276.87  103.19
   2  -1  -4 2155.48  103.49
   2  -1  -4 2219.98  103.19
  -1   1   4  565.14   28.60
  -1   1   4  559.54   28.60
  -1   1   4  545.15   29.00
  -1   1   4  523.65   28.30
  -1   1   4  551.24   28.80
  -1   1   4  544.45   28.70
  -1   1   4  549.95   27.10
   1  -1  -4  528.75   28.40
   1  -1  -4  539.15   28.20
   1  -1  -4  500.45   28.80
   1  -1  -4  545.25   26.90
   1  -1  -4  565.44   28.80
   1  -1  -4  531.95   28.60
   1  -1  -4  519.45   28.30
   0   1   4   61.99    7.50
   0   1   4   71.59    6.20
   0   1   4   66.29    6.90
   0   1   4   67.59    8.60
   0   1   4   58.59    6.50
   0   1   4   80.59    7.90
   0   1   4   69.39    7.60
   0  -1  -4   73.69    7.60
   0  -1  -4   76.89    7.80
   0  -1  -4   73.39    5.80
   0  -1  -4   55.19    6.30
   0  -1  -4   52.89    6.10
   0  -1  -4   68.09    7.80
   0  -1  -4   81.39    8.70
   1   1   4  485.35   26.60
   1   1   4  517.05   28.00
   1   1   4  484.95   28.30
   1   1   4  498.15   27.60
   1   1   4  503.25   25.60
   1   1   4  496.55   27.30
  -1  -1  -4  504.65   27.20
  -1  -1  -4  521.95   27.40
  -1  -1  -4  490.45   24.90
  -1  -1  -4  484.25   28.10
  -1  -1  -4  503.75   27.60
  -1  -1  -4  511.75   27.40
   2   1   4  310.27   20.60
   2   1   4  314.67   19.30
   2   1   4  308.97   17.20
   2   1   4  336.67   18.50
   2   1   4  333.07   19.10
   2   1   4  305.97   23.20
   2   1   4  302.47   18.20
   2   1   4  321.17   21.40
   2   1   4  310.47   17.30
   2   1   4  300.57   19.00
  -2  -1  -4  342.37   21.00
  -2  -1  -4  366.46   18.50
  -2  -1  -4  326.27   20.40
  -2  -1  -4  338.07   21.70
  -2  -1  -4  309.37   23.60
  -2  -1  -4  330.77   20.60
   3   1   4  265.67   15.80
   3   1   4  249.68   15.30
   3   1   4  267.77   16.80
   3   1   4  282.27   19.60
   3   1   4  269.47   14.90
   3   1   4  257.17   21.20
   3   1   4  283.47   16.80
   3   1   4  267.67   16.50
  -3  -1  -4  283.97   23.10
  -3  -1  -4  291.57   20.30
  -3  -1  -4  290.87   18.50
  -3  -1  -4  265.57   18.40
  -3  -1  -4  279.77   18.20
   4   1   4   48.90    6.40
   4   1   4   48.40    5.70
   4   1   4   39.70    5.80
   4   1   4   46.40   10.90
   4   1   4   51.69    5.40
   4   1   4   55.19    9.00
   4   1   4   50.69    6.60
   4   1   4   39.40    5.30
  -4  -1  -4   47.50    7.00
  -4  -1  -4   47.80   11.50
  -4  -1  -4   61.59    8.50
  -4  -1  -4   48.40   10.30
  -4  -1  -4   42.80    7.30
   5   1   4   35.30    5.90
   5   1   4   40.70    6.40
   5   1   4   37.40    6.10
   5   1   4   28.20    4.10
   5   1   4   29.80   10.10
   5   1   4   32.90    8.30
   5   1   4   35.50    5.20
  -5  -1  -4   21.00    6.30
  -5  -1  -4   36.10    7.50
  -5  -1  -4   32.70    6.00
  -5  -1  -4   32.50   13.10
  -5  -1  -4   37.60    5.20
  -5  -1  -4   41.70   10.20
  -5  -1  -4   53.89    8.60
   6   1   4   37.70    5.10
   6   1   4   36.80    6.80
   6   1   4   32.30    8.00
   6   1   4   45.80    7.30
   6   1   4   39.50    6.40
   6   1   4   31.00   12.10
  -6  -1  -4   48.40    8.80
  -6  -1  -4   16.30   13.90
  -6  -1  -4   38.10    5.80
  -6  -1  -4   39.80    8.50
  -6  -1  -4   27.40    8.20
  -6  -1  -4   40.30   12.10
  -6  -1  -4   34.00    6.70
   7   1   4    8.00    5.50
   7   1   4   12.30   12.80
   7   1   4   25.80    8.30
   7   1   4   15.60    6.30
   7   1   4   11.30    9.20
   7   1   4   13.40    5.10
   7   1   4    9.90    4.00
  -7  -1  -4    6.80   11.20
  -7  -1  -4   21.40    6.70
  -7  -1  -4   12.20    7.40
  -7  -1  -4   15.10    7.30
  -7  -1  -4   22.60    6.40
  -7  -1  -4   15.60    5.00
  -7  -1  -4   18.30   15.10
   8   1   4  107.89    9.20
   8   1   4   94.59   11.60
   8   1   4  103.49   10.70
   8   1   4   58.09   13.00
   8   1   4   77.09   16.50
   8   1   4  127.39   12.90
   8   1   4  114.09   12.00
  -8  -1  -4  115.39   14.80
  -8  -1  -4  108.59   13.60
  -8  -1  -4  104.79   13.00
  -8  -1  -4   92.49    9.80
  -8  -1  -4   72.89   15.80
  -8  -1  -4   83.29   13.50
  -8  -1  -4  112.19   32.20
   9   1   4  110.49   12.30
   9   1   4   59.19    9.80
   9   1   4   86.19   11.80
   9   1   4   84.39   16.30
   9   1   4   56.49    9.70
   9   1   4   58.09   12.60
   9   1   4  103.89    9.80
  -9  -1  -4   89.19   12.20
  -9  -1  -4   78.19    9.90
  -9  -1  -4   59.69   18.20
  -9  -1  -4   48.30   14.50
  -9  -1  -4   70.79   13.90
  -9  -1  -4   84.49   13.20
  -9  -1  -4   77.99   13.00
  -9  -1  -4   85.89   12.90
  -9  -1  -4  105.59   15.10
  10   1   4  134.19   12.10
  10   1   4  109.89   13.90
  10   1   4  158.98   15.70
  10   1   4  136.79   15.30
  10   1   4   90.29   23.50
  10   1   4  122.79   18.30
 -10  -1  -4  126.59   17.20
 -10  -1  -4  112.69   22.80
 -10  -1  -4  112.69   12.30
 -10  -1  -4  150.68   19.70
 -10  -1  -4  111.59   17.00
 -10  -1  -4   77.09   11.90
 -10  -1  -4  106.19   20.00
  11   1   4   11.30    8.00
 -12   1   5   14.80    8.80
 -12   1   5   -1.50    5.90
 -12   1   5   16.10    7.10
 -12   1   5    1.70    7.10
 -12   1   5   -5.20    5.00
 -12   1   5    4.20    6.80
 -12   1   5   -8.70   10.00
 -12   1   5    5.30    6.20
 -12   1   5   -4.10    9.20
  12  -1  -5    2.00    8.00
  12  -1  -5   13.90    7.80
  12  -1  -5   19.80   23.40
  12  -1  -5    1.00    6.30
  12  -1  -5    7.30    9.00
  12  -1  -5    0.50    7.70
  12  -1  -5    5.20    9.00
  12  -1  -5    9.90    9.60
  12  -1  -5    5.20    9.20
  12  -1  -5   -5.60   14.00
 -11   1   5   22.50    6.00
 -11   1   5   21.00    6.90
 -11   1   5   14.30    9.50
 -11   1   5   18.20   11.30
 -11   1   5   17.90    7.80
 -11   1   5   24.90    8.30
 -11   1   5   18.10    6.60
 -11   1   5   11.50    6.40
  11  -1  -5   14.10    8.70
  11  -1  -5   17.60    7.30
  11  -1  -5   20.10    7.10
  11  -1  -5   22.20   10.50
  11  -1  -5   17.30    8.60
  11  -1  -5   10.30   14.90
  11  -1  -5   16.40    8.80
  11  -1  -5   26.30   10.00
  11  -1  -5   13.20    8.30
  11  -1  -5   40.00   20.90
 -10   1   5    5.80    6.80
 -10   1   5   16.10    7.20
 -10   1   5   11.40    4.90
 -10   1   5   10.90    5.60
 -10   1   5   10.50    8.20
 -10   1   5    8.90    6.10
 -10   1   5   13.00    6.10
 -10   1   5   16.00    9.40
  10  -1  -5   16.70    7.60
  10  -1  -5   14.90    6.40
  10  -1  -5    6.90    7.40
  10  -1  -5    5.80    7.60
  10  -1  -5    6.10    5.60
  10  -1  -5   -1.70   16.50
  10  -1  -5   18.50    8.50
  10  -1  -5    7.00    7.60
  10  -1  -5   -7.60   12.10
  10  -1  -5   11.90    7.60
  -9   1   5  418.26   24.80
  -9   1   5  394.16   27.90
  -9   1   5  404.56   24.80
  -9   1   5  347.07   31.30
  -9   1   5  431.16   24.60
  -9   1   5  399.06   23.50
  -9   1   5  411.66   22.60
  -9   1   5  400.66   24.50
   9  -1  -5  494.25   38.50
   9  -1  -5  389.66   26.70
   9  -1  -5  410.96   32.30
   9  -1  -5  396.26   26.30
   9  -1  -5  412.36   23.30
   9  -1  -5  398.86   25.40
   9  -1  -5  410.96   26.30
   9  -1  -5  414.96   28.00
   9  -1  -5  370.86   30.10
   9  -1  -5  409.46   34.00
  -8   1   5    0.80    2.80
  -8   1   5   -1.00    7.20
  -8   1   5    1.00    5.00
  -8   1   5    5.40    7.70
  -8   1   5    7.80    4.50
  -8   1   5   -3.50    5.20
  -8   1   5   -0.10    3.60
  -8   1   5    7.40    5.10
   8  -1  -5    1.80    4.40
   8  -1  -5    9.20    7.20
   8  -1  -5    9.00    6.60
   8  -1  -5   -3.30   10.10
   8  -1  -5    2.80    5.30
   8  -1  -5    5.90    6.00
   8  -1  -5   -1.30    6.10
   8  -1  -5    0.50    6.40
   8  -1  -5    4.10   11.50
   8  -1  -5    2.70    5.80
  -7   1   5   51.79    9.60
  -7   1   5   48.90    7.40
  -7   1   5   58.39    9.80
  -7   1   5   64.29    6.70
  -7   1   5   61.09    8.80
  -7   1   5   65.09    8.10
  -7   1   5   62.49    7.50
  -7   1   5   57.29    7.10
   7  -1  -5   69.49   10.50
   7  -1  -5   62.49    8.80
   7  -1  -5   59.69    8.60
   7  -1  -5   51.19    9.40
   7  -1  -5   63.79   11.80
   7  -1  -5   64.49   11.20
   7  -1  -5   49.10    8.40
   7  -1  -5   59.69    8.30
   7  -1  -5   64.29    6.90
   7  -1  -5   46.40   11.40
  -6   1   5   11.80    6.40
  -6   1   5   11.60    4.60
  -6   1   5    7.50    4.80
  -6   1   5    9.20    5.10
  -6   1   5    9.40    3.60
  -6   1   5    2.20    3.60
  -6   1   5   10.40    3.40
  -6   1   5   10.10    5.80
   6  -1  -5    5.40    6.00
   6  -1  -5    6.60    3.80
   6  -1  -5    8.00    4.60
   6  -1  -5    8.10    5.30
   6  -1  -5    6.80    6.10
   6  -1  -5    2.90    8.40
   6  -1  -5    8.80    5.00
   6  -1  -5    7.30    7.20
  -5   1   5 1467.55   71.09
  -5   1   5 1496.35   70.29
  -5   1   5 1455.35   73.59
  -5   1   5 1450.35   72.49
  -5   1   5 1548.45   73.89
  -5   1   5 1501.15   72.59
  -5   1   5 1466.75   72.09
  -5   1   5 1512.45   72.79
  -5   1   5 1461.95   70.49
   5  -1  -5 1469.75   73.79
   5  -1  -5 1459.35   73.99
   5  -1  -5 1502.05   72.99
   5  -1  -5 1469.55   73.49
   5  -1  -5 1478.25   70.99
   5  -1  -5 1472.55   72.09
   5  -1  -5 1471.15   73.69
   5  -1  -5 1456.95   71.69
  -4   1   5  133.19   12.30
  -4   1   5  131.49   11.70
  -4   1   5  116.69    9.30
  -4   1   5  124.89    9.70
  -4   1   5  137.79   12.60
  -4   1   5  125.19   11.60
  -4   1   5  122.79   12.20
  -4   1   5  122.29   12.70
   4  -1  -5  117.09   13.70
   4  -1  -5  134.79   13.50
   4  -1  -5  114.09   12.00
   4  -1  -5  131.29   10.90
   4  -1  -5  126.89   11.70
   4  -1  -5  151.28   13.50
   4  -1  -5  119.09   12.60
   4  -1  -5  118.29   11.00
  -3   1   5 1941.31   94.89
  -3   1   5 1990.20   95.09
  -3   1   5 1954.80   93.39
  -3   1   5 1993.90   95.59
  -3   1   5 2003.00   95.49
  -3   1   5 1890.01   95.09
  -3   1   5 2038.60   95.79
  -3   1   5 1947.11   93.29
  -3   1   5 1901.81   93.59
  -3   1   5 1957.20   94.89
  -3   1   5 1918.71   93.19
   3  -1  -5 1871.31   95.79
   3  -1  -5 1939.61   95.69
   3  -1  -5 2013.00   95.19
   3  -1  -5 1982.40   95.29
   3  -1  -5 2003.80   94.29
   3  -1  -5 2029.10   96.69
  -2   1   5 2208.68  105.39
  -2   1   5 2192.48  103.89
  -2   1   5 2225.98  105.99
  -2   1   5 2228.58  105.69
  -2   1   5 2232.88  105.69
  -2   1   5 2111.49  104.49
  -2   1   5 2153.28  105.89
  -2   1   5 2120.09  104.19
  -2   1   5 2252.77  105.89
   2  -1  -5 2194.58  105.39
   2  -1  -5 2191.38  105.29
   2  -1  -5 2188.38  105.59
   2  -1  -5 2250.07  106.69
   2  -1  -5 2121.29  105.79
  -1   1   5  163.58   15.10
  -1   1   5  183.38   12.20
  -1   1   5  186.58   15.20
  -1   1   5  195.18   14.90
  -1   1   5  188.08   15.10
  -1   1   5  203.28   14.60
  -1   1   5  175.68   14.10
   1  -1  -5  179.38   14.90
   1  -1  -5  179.88   13.70
   1  -1  -5  173.78   14.00
   1  -1  -5  195.68   15.20
   1  -1  -5  173.38   14.80
   1  -1  -5  178.98   15.80
   1  -1  -5  179.78   11.70
   0   1   5   69.49    9.20
   0   1   5   66.89    9.40
   0   1   5   87.49    8.10
   0   1   5   67.79    8.40
   0   1   5   79.49    9.90
   0   1   5   70.99   10.80
   0   1   5   83.19   10.20
   0  -1  -5   54.69    7.80
   0  -1  -5   70.09    8.60
   0  -1  -5   59.19    6.30
   0  -1  -5   67.89    9.00
   0  -1  -5   82.49   10.10
   0  -1  -5   73.49    9.70
   1   1   5   93.49    9.90
   1   1   5   91.19   13.30
   1   1   5  127.99   12.60
   1   1   5  104.69   11.70
   1   1   5  112.89   11.90
   1   1   5   94.39    9.90
   1   1   5  100.69   10.40
  -1  -1  -5   92.69   10.60
  -1  -1  -5   89.69    9.10
  -1  -1  -5  122.49   12.40
  -1  -1  -5  115.49   13.60
  -1  -1  -5   99.49   10.90
  -1  -1  -5   97.89   11.30
   2   1   5   54.99    7.40
   2   1   5   51.69    6.80
   2   1   5   45.40    6.20
   2   1   5   43.80    8.70
   2   1   5   42.00    7.20
   2   1   5   41.00    5.10
   2   1   5   52.79   11.20
   2   1   5   61.99    9.40
   2   1   5   43.80    5.20
   2   1   5   45.60    7.00
  -2  -1  -5   58.79    9.50
  -2  -1  -5   43.60   10.60
  -2  -1  -5   48.30    8.40
  -2  -1  -5   46.50    6.40
  -2  -1  -5   52.79    9.40
  -2  -1  -5   50.69    8.70
   3   1   5   19.80    5.60
   3   1   5   25.80    7.70
   3   1   5   19.40    4.10
   3   1   5   14.30    8.70
   3   1   5   12.70    4.90
   3   1   5   10.30    5.60
   3   1   5   14.90    3.70
   3   1   5   13.00    4.40
   3   1   5   15.40    4.30
   3   1   5   14.00    5.00
  -3  -1  -5   23.10   10.10
  -3  -1  -5   20.40    7.00
  -3  -1  -5   10.70    5.90
  -3  -1  -5   13.90    7.70
  -3  -1  -5   17.80    6.50
   4   1   5  167.38   10.30
   4   1   5  151.28   14.80
   4   1   5  161.48   12.60
   4   1   5  163.68   10.80
   4   1   5  156.08   17.70
   4   1   5  173.68   12.50
   4   1   5  156.08   12.40
   4   1   5  161.38   11.30
   4   1   5  164.88   12.30
   4   1   5  181.48   16.10
  -4  -1  -5  156.78   14.70
  -4  -1  -5  154.58   14.50
  -4  -1  -5  202.08   17.50
  -4  -1  -5  168.08   14.40
  -4  -1  -5  168.88   20.10
   5   1   5    1.10    4.90
   5   1   5    1.10    3.60
   5   1   5   -0.50    3.00
   5   1   5    2.20    4.90
   5   1   5    2.70    4.80
   5   1   5    7.90    6.60
   5   1   5    7.50    9.80
   5   1   5    4.30    4.40
   5   1   5    9.10    7.50
   5   1   5    4.70    4.90
  -5  -1  -5    5.00    5.90
  -5  -1  -5    6.10    6.70
  -5  -1  -5    5.60   12.50
  -5  -1  -5    8.00    5.90
  -5  -1  -5   14.60    9.70
   6   1   5  465.35   33.10
   6   1   5  430.46   26.00
   6   1   5  418.06   29.90
   6   1   5  542.15   25.70
   6   1   5  447.76   26.30
   6   1   5  441.56   24.90
   6   1   5  447.96   23.50
  -6  -1  -5  429.16   28.50
  -6  -1  -5  429.56   28.40
  -6  -1  -5  443.86   32.90
  -6  -1  -5  435.56   28.70
  -6  -1  -5  426.76   36.50
   7   1   5  109.49    9.00
   7   1   5  130.69   12.80
   7   1   5   98.39   11.00
   7   1   5  124.19   17.50
   7   1   5   74.89   13.50
   7   1   5  105.39   12.70
   7   1   5  102.59   11.30
   7   1   5   92.89   13.70
   7   1   5  117.09   10.80
  -7  -1  -5  133.89   14.40
  -7  -1  -5  124.59   14.10
  -7  -1  -5   83.29   11.90
  -7  -1  -5  107.59   16.80
  -7  -1  -5   92.99   19.40
   8   1   5  431.46   32.70
   8   1   5  477.95   32.40
   8   1   5  573.64   28.60
   8   1   5  490.25   28.60
   8   1   5  484.25   28.90
   8   1   5  490.05   25.70
   8   1   5  503.75   27.70
   8   1   5  445.96   28.20
   8   1   5  525.05   36.60
  -8  -1  -5  494.75   32.10
  -8  -1  -5  455.95   40.60
  -8  -1  -5  485.05   31.80
  -8  -1  -5  435.36   28.90
  -8  -1  -5  433.16   31.50
  -8  -1  -5  449.36   35.90
  -8  -1  -5  465.55   27.00
   9   1   5  103.89   13.00
   9   1   5   73.99   24.30
   9   1   5  128.19   10.80
   9   1   5  127.69   14.40
   9   1   5  115.29   13.20
   9   1   5   82.99   11.70
   9   1   5   80.59   14.50
   9   1   5  127.19   14.10
   9   1   5   99.29   18.00
  -9  -1  -5  136.89   27.00
  -9  -1  -5  153.28   20.00
  -9  -1  -5   92.79   15.70
  -9  -1  -5  106.59   19.20
  10   1   5   -3.80    7.30
  10   1   5  -15.20   12.20
  10   1   5    4.30    6.50
  10   1   5   27.30   14.50
  10   1   5    8.20    5.30
  10   1   5   -0.60    7.60
  10   1   5  -10.30    7.50
 -10  -1  -5    4.20   10.50
 -10  -1  -5  -18.70   16.40
 -10  -1  -5    3.10   13.40
 -10  -1  -5   -7.50    9.60
 -10  -1  -5    1.00    8.70
 -10  -1  -5    5.50   10.20
 -10  -1  -5   -7.10    9.70
 -12   1   6  273.27   26.00
 -12   1   6  252.07   16.50
 -12   1   6  219.08   23.30
 -12   1   6  227.28   18.60
 -12   1   6  184.28   16.80
 -12   1   6  280.97   20.30
 -12   1   6  228.48   19.70
 -12   1   6  203.08   17.90
  12  -1  -6  183.08   21.30
  12  -1  -6  196.28   19.70
  12  -1  -6  198.68   20.60
  12  -1  -6  281.87   23.20
  12  -1  -6  275.47   34.20
  12  -1  -6  277.57   18.40
  12  -1  -6  234.38   28.10
  12  -1  -6  270.47   25.70
 -11   1   6   61.39    9.70
 -11   1   6   72.09   10.60
 -11   1   6   66.29    9.90
 -11   1   6   69.09    9.20
 -11   1   6   47.40   12.60
 -11   1   6   59.89    9.40
 -11   1   6   67.09   13.90
 -11   1   6   54.39    7.40
  11  -1  -6   51.99   12.20
  11  -1  -6   80.49   19.30
  11  -1  -6   50.39   19.20
  11  -1  -6   67.29   14.80
  11  -1  -6   50.59   11.10
  11  -1  -6   57.19    9.00
  11  -1  -6   63.59   11.10
  11  -1  -6   76.39   12.50
 -10   1   6   11.80    5.80
 -10   1   6    7.40    5.90
 -10   1   6   13.10    5.20
 -10   1   6   12.80    9.10
 -10   1   6   14.70    6.10
 -10   1   6    6.90    6.40
 -10   1   6   20.90    7.20
 -10   1   6    5.40    8.00
  10  -1  -6   10.80    8.90
  10  -1  -6   12.60    5.90
  10  -1  -6   11.90    7.50
  10  -1  -6   15.60    8.40
  10  -1  -6   10.50   12.30
  10  -1  -6    6.70    7.20
  10  -1  -6    4.30   14.50
  10  -1  -6   12.40    7.60
  -9   1   6  134.49   13.00
  -9   1   6  113.49   15.30
  -9   1   6  136.09   16.20
  -9   1   6  134.49   11.80
  -9   1   6  153.78   13.10
  -9   1   6  133.79   12.60
  -9   1   6  130.09   10.40
  -9   1   6  144.49   13.80
   9  -1  -6  167.58   15.30
   9  -1  -6   98.49   17.50
   9  -1  -6  147.79   17.80
   9  -1  -6  143.29   14.60
   9  -1  -6  132.39   15.80
   9  -1  -6  140.79   19.40
   9  -1  -6  147.79   15.00
   9  -1  -6  133.29   12.20
  -8   1   6   10.20    5.60
  -8   1   6    2.50    3.50
  -8   1   6   10.40    6.50
  -8   1   6   17.30    8.30
  -8   1   6    3.30    7.30
  -8   1   6    6.90    5.30
  -8   1   6    1.70    4.40
  -8   1   6    1.20    5.50
   8  -1  -6    7.90   10.70
   8  -1  -6    2.20    6.60
   8  -1  -6    5.70    7.70
   8  -1  -6    0.40    6.90
   8  -1  -6   14.10   13.30
   8  -1  -6    9.00    5.10
   8  -1  -6   10.10    6.50
   8  -1  -6    3.50    6.10
  -7   1   6   60.79    7.80
  -7   1   6   57.59    7.30
  -7   1   6   55.99    9.40
  -7   1   6   46.00    9.50
  -7   1   6   60.39   11.20
  -7   1   6   55.79    6.70
  -7   1   6   62.69    8.70
  -7   1   6   62.19    8.80
   7  -1  -6   54.69    8.70
   7  -1  -6   49.99    9.40
   7  -1  -6   68.89   11.70
   7  -1  -6   53.79    7.00
   7  -1  -6   55.99   11.50
   7  -1  -6   69.99    9.70
   7  -1  -6   54.69   11.60
   7  -1  -6   53.39    8.00
  -6   1   6  572.14   33.30
  -6   1   6  579.14   31.40
  -6   1   6  581.54   28.80
  -6   1   6  564.64   31.50
  -6   1   6  589.44   31.60
  -6   1   6  604.64   33.60
  -6   1   6  547.65   29.00
  -6   1   6  568.34   29.50
  -6   1   6  614.84   31.20
   6  -1  -6  572.14   32.20
   6  -1  -6  526.05   28.90
   6  -1  -6  525.65   29.00
   6  -1  -6  562.64   33.40
   6  -1  -6  596.14   33.60
   6  -1  -6  568.84   29.80
   6  -1  -6  578.34   33.50
   6  -1  -6  582.84   30.50
   6  -1  -6  594.14   31.10
   6  -1  -6  550.34   33.40
  -5   1   6   15.40    5.50
  -5   1   6   11.70    6.30
  -5   1   6    0.10    3.40
  -5   1   6   -5.50    5.60
  -5   1   6    6.10    4.70
  -5   1   6    4.20    5.20
  -5   1   6    2.90    4.10
  -5   1   6    1.60    5.30
   5  -1  -6    5.60    6.30
   5  -1  -6    7.50    5.40
   5  -1  -6    7.10    5.50
   5  -1  -6    6.60    5.70
   5  -1  -6   -0.50    5.60
   5  -1  -6    6.30    5.90
   5  -1  -6    3.10    6.10
   5  -1  -6    2.00    3.90
  -4   1   6  633.84   33.60
  -4   1   6  596.04   33.60
  -4   1   6  593.04   32.90
  -4   1   6  631.44   34.60
  -4   1   6  585.04   33.00
  -4   1   6  599.64   31.30
  -4   1   6  586.94   31.00
  -4   1   6  614.04   34.60
  -4   1   6  614.74   31.10
  -4   1   6  619.74   33.60
  -4   1   6  611.54   30.80
   4  -1  -6  641.74   31.50
   4  -1  -6  606.74   33.80
   4  -1  -6  595.14   34.70
   4  -1  -6  605.54   33.70
   4  -1  -6  614.54   33.60
   4  -1  -6  609.04   34.60
  -3   1   6  467.25   25.20
  -3   1   6  480.95   25.60
  -3   1   6  494.15   25.00
  -3   1   6  443.96   27.20
  -3   1   6  474.85   28.60
  -3   1   6  484.65   27.30
  -3   1   6  460.45   27.80
  -3   1   6  443.76   28.50
  -3   1   6  468.95   27.40
   3  -1  -6  456.05   23.80
   3  -1  -6  442.06   27.60
   3  -1  -6  471.65   28.10
   3  -1  -6  460.75   27.20
   3  -1  -6  467.85   24.20
   3  -1  -6  472.25   28.60
   3  -1  -6  487.15   25.10
   3  -1  -6  452.95   28.80
  -2   1   6  292.57   21.00
  -2   1   6  299.97   22.20
  -2   1   6  313.37   22.50
  -2   1   6  352.96   22.50
  -2   1   6  349.77   21.10
  -2   1   6  312.87   18.80
  -2   1   6  321.67   21.90
  -2   1   6  308.67   21.10
  -2   1   6  334.87   21.60
   2  -1  -6  321.57   21.10
   2  -1  -6  337.37   22.50
   2  -1  -6  283.37   22.90
   2  -1  -6  317.17   21.90
   2  -1  -6  352.36   18.80
   2  -1  -6  318.37   22.20
   2  -1  -6  348.77   21.30
  -1   1   6  670.23   36.60
  -1   1   6  660.73   36.60
  -1   1   6  662.33   37.50
  -1   1   6  655.13   34.20
  -1   1   6  674.43   36.60
  -1   1   6  676.93   36.00
  -1   1   6  662.93   37.00
   1  -1  -6  673.23   36.70
   1  -1  -6  701.73   36.60
   1  -1  -6  677.43   33.80
   1  -1  -6  653.33   35.90
   1  -1  -6  623.44   36.40
   1  -1  -6  642.94   36.80
   1  -1  -6  637.14   37.60
   0   1   6    9.70    4.60
   0   1   6   16.70    6.40
   0   1   6   12.00    7.60
   0   1   6   18.80    6.50
   0   1   6   14.50    9.40
   0   1   6   12.90    6.30
   0   1   6   23.70    7.30
   0  -1  -6   15.10    4.80
   0  -1  -6   16.90    6.90
   0  -1  -6   17.20    5.30
   0  -1  -6    7.60    9.60
   0  -1  -6   14.40    7.00
   0  -1  -6   22.20    8.10
   0  -1  -6    9.70    7.60
   0  -1  -6   11.10    7.20
   1   1   6  226.78   15.80
   1   1   6  224.78   16.50
   1   1   6  199.68   19.90
   1   1   6  232.88   16.40
   1   1   6  220.58   14.70
   1   1   6  223.58   18.30
   1   1   6  221.88   17.60
  -1  -1  -6  209.98   17.60
  -1  -1  -6  228.88   19.90
  -1  -1  -6  228.88   17.60
  -1  -1  -6  232.88   18.10
  -1  -1  -6  225.38   13.40
  -1  -1  -6  220.28   17.70
   2   1   6   -0.90    3.80
   2   1   6    3.60    4.90
   2   1   6    0.50    5.20
   2   1   6    6.60    8.10
   2   1   6    0.40    6.60
   2   1   6    4.40    4.50
   2   1   6    6.80    4.80
   2   1   6    2.70    3.20
   2   1   6    3.60    4.20
  -2  -1  -6   10.20    5.40
  -2  -1  -6    4.60    6.40
  -2  -1  -6    2.20    8.80
  -2  -1  -6    2.40    7.10
  -2  -1  -6    0.20    5.60
   3   1   6   18.30    7.50
   3   1   6   28.00    5.40
   3   1   6   21.20    4.70
   3   1   6   21.90    5.10
   3   1   6   19.70    6.40
   3   1   6   20.30    5.90
   3   1   6   33.50    7.00
   3   1   6   25.70    4.30
   3   1   6   26.90   10.00
  -3  -1  -6   17.00    5.40
  -3  -1  -6   25.70   10.80
  -3  -1  -6   25.70    6.50
  -3  -1  -6   24.70    7.40
   4   1   6  132.69   12.40
   4   1   6  134.99   11.80
   4   1   6  131.19   11.90
   4   1   6  145.29    9.50
   4   1   6   97.79   13.30
   4   1   6  128.29   10.70
   4   1   6  134.09   11.80
   4   1   6  100.89   12.60
   4   1   6  157.18   18.00
  -4  -1  -6  126.89   15.40
  -4  -1  -6  141.39   18.40
  -4  -1  -6  129.49   13.20
  -4  -1  -6  151.68   14.80
  -4  -1  -6  128.49   14.60
   5   1   6   50.59   13.90
   5   1   6   45.10    6.70
   5   1   6   47.30   12.40
   5   1   6   66.39    9.30
   5   1   6   59.69    9.60
   5   1   6   54.89    8.20
   5   1   6   47.50    9.50
   5   1   6   79.29    7.60
   5   1   6   53.09   11.20
   5   1   6   56.59    6.20
  -5  -1  -6   47.10   15.60
  -5  -1  -6   63.09   10.70
  -5  -1  -6   51.19   10.50
  -5  -1  -6   75.99   13.40
  -5  -1  -6   50.89   13.10
   6   1   6  248.38   17.70
   6   1   6  236.48   15.70
   6   1   6  220.18   17.20
   6   1   6  260.57   22.40
   6   1   6  247.88   21.20
   6   1   6  232.68   17.20
   6   1   6  243.58   25.50
   6   1   6  243.48   14.30
  -6  -1  -6  244.68   20.80
  -6  -1  -6  234.98   21.20
  -6  -1  -6  235.88   20.90
  -6  -1  -6  228.58   28.10
   7   1   6   21.60   10.20
   7   1   6   14.20    8.70
   7   1   6   21.90    6.70
   7   1   6   23.30    6.90
   7   1   6   15.20    5.80
   7   1   6   23.10    5.20
   7   1   6   17.00    6.60
   7   1   6   27.60   13.70
  -7  -1  -6   15.60    6.60
  -7  -1  -6   21.50   16.70
  -7  -1  -6   11.50    9.10
  -7  -1  -6   25.60   10.10
  -7  -1  -6    9.60   12.00
   8   1   6   34.10   13.60
   8   1   6    8.70    6.40
   8   1   6   11.70    6.40
   8   1   6   12.30    6.90
   8   1   6   24.80    6.40
   8   1   6   12.30    7.40
   8   1   6   11.60    9.50
   8   1   6   26.30   10.50
  -8  -1  -6    7.80   12.50
  -8  -1  -6   18.50   11.20
  -8  -1  -6    8.00    7.00
  -8  -1  -6   21.00   11.10
  -8  -1  -6   18.00   17.40
   9   1   6    0.80    7.00
   9   1   6   -7.80    9.30
   9   1   6   -7.10    6.60
   9   1   6   -7.30    4.10
   9   1   6   -0.80    5.60
   9   1   6    2.10    7.00
   9   1   6   36.80   25.50
   9   1   6   11.30   11.00
  -9  -1  -6   -3.10    7.30
  -9  -1  -6   -5.80   17.60
  -9  -1  -6  -23.30    8.90
  -9  -1  -6  -10.30   10.20
  -9  -1  -6   -7.30   12.50
 -10  -1  -6   36.10   11.80
 -10  -1  -6   49.20   23.30
 -10  -1  -6   47.00   13.10
 -12   1   7   60.39    9.90
 -12   1   7   72.49   14.40
 -12   1   7   70.89    9.60
 -12   1   7   71.49   15.10
 -12   1   7   96.89   10.10
 -12   1   7   91.99   12.80
 -12   1   7   65.79   11.40
 -12   1   7   70.99   11.20
  12  -1  -7   91.69   11.10
  12  -1  -7   83.29   16.00
  12  -1  -7   59.99   11.20
  12  -1  -7   58.79   12.10
  12  -1  -7   66.99   14.20
  12  -1  -7   66.19   27.40
  12  -1  -7   82.29   13.70
  12  -1  -7   78.19   20.00
 -11   1   7  254.97   24.40
 -11   1   7  290.27   25.70
 -11   1   7  213.68   18.90
 -11   1   7  228.18   16.70
 -11   1   7  292.17   25.90
 -11   1   7  220.38   16.50
 -11   1   7  250.97   18.00
 -11   1   7  235.28   19.30
  11  -1  -7  291.37   18.60
  11  -1  -7  223.58   20.10
  11  -1  -7  213.88   18.90
  11  -1  -7  298.37   25.30
  11  -1  -7  321.67   26.60
  11  -1  -7  255.57   28.50
  11  -1  -7  252.67   32.50
  11  -1  -7  260.47   22.70
 -10   1   7    1.50    5.40
 -10   1   7    1.90    6.10
 -10   1   7    6.60    7.70
 -10   1   7    6.40    5.70
 -10   1   7    1.60    3.00
 -10   1   7   -1.40    4.00
 -10   1   7   -4.30    4.80
 -10   1   7    9.30    8.90
  10  -1  -7   -4.50   12.10
  10  -1  -7    4.90    7.50
  10  -1  -7   -4.70    7.40
  10  -1  -7   -0.50    6.00
  10  -1  -7   -7.40    7.50
  10  -1  -7    3.30    6.90
  10  -1  -7   -7.50    6.10
  10  -1  -7    2.80   14.10
  -9   1   7   81.09   11.00
  -9   1   7   64.39    8.60
  -9   1   7   63.09    7.10
  -9   1   7   80.29   10.20
  -9   1   7   76.69    9.10
  -9   1   7   51.09   11.50
  -9   1   7   84.39    9.40
   9  -1  -7   63.89    8.50
   9  -1  -7   83.59   10.90
   9  -1  -7   72.99   16.20
   9  -1  -7   82.09   11.10
   9  -1  -7   91.39   12.20
   9  -1  -7   74.89   12.90
   9  -1  -7   87.09   16.10
   9  -1  -7   77.39   12.30
  -8   1   7   66.29    7.70
  -8   1   7   58.79    9.70
  -8   1   7   54.69    8.70
  -8   1   7   51.49   11.70
  -8   1   7   66.09    7.50
  -8   1   7   52.09   10.60
  -8   1   7   68.69    9.40
   8  -1  -7   61.89    9.20
   8  -1  -7   54.39    7.70
   8  -1  -7   48.30   12.40
   8  -1  -7   61.99   15.30
   8  -1  -7   60.89   11.50
   8  -1  -7   52.69    9.10
   8  -1  -7   44.00    9.80
   8  -1  -7   66.39   11.20
  -7   1   7  341.27   25.20
  -7   1   7  334.17   19.70
  -7   1   7  357.66   23.10
  -7   1   7  344.27   22.10
  -7   1   7  356.46   30.00
  -7   1   7  329.17   25.30
  -7   1   7  336.37   25.50
   7  -1  -7  353.86   26.00
   7  -1  -7  429.56   20.70
   7  -1  -7  336.07   23.70
   7  -1  -7  362.06   25.80
   7  -1  -7  336.27   26.00
   7  -1  -7  340.17   27.40
   7  -1  -7  358.16   21.10
   7  -1  -7  416.46   21.00
   7  -1  -7  352.26   21.60
   7  -1  -7  353.76   22.40
  -6   1   7   50.59    8.60
  -6   1   7   46.90    6.50
  -6   1   7   51.39    9.10
  -6   1   7   44.50    7.40
  -6   1   7   50.69    9.90
  -6   1   7   70.69   10.60
  -6   1   7   63.69   11.90
  -6   1   7   52.59    6.40
  -6   1   7   49.80    8.10
   6  -1  -7   56.29   11.70
   6  -1  -7   59.99    9.60
   6  -1  -7   62.99    7.90
   6  -1  -7   59.09    8.30
   6  -1  -7   37.60    9.10
   6  -1  -7   44.90    9.80
   6  -1  -7   44.90    9.70
   6  -1  -7   59.29    7.10
  -5   1   7  308.77   22.00
  -5   1   7  302.27   20.80
  -5   1   7  306.17   18.00
  -5   1   7  311.67   22.20
  -5   1   7  305.97   19.90
  -5   1   7  301.37   20.10
  -5   1   7  309.57   17.90
  -5   1   7  317.87   20.90
  -5   1   7  306.37   20.40
   5  -1  -7  321.77   21.60
   5  -1  -7  328.07   21.70
   5  -1  -7  314.97   20.90
   5  -1  -7  336.27   22.40
   5  -1  -7  312.97   22.50
   5  -1  -7  308.37   18.30
  -4   1   7   91.39   11.70
  -4   1   7   55.39    6.70
  -4   1   7   72.59    9.50
  -4   1   7   65.09    9.10
  -4   1   7   56.49    7.60
  -4   1   7   73.49    7.20
  -4   1   7   74.19    9.90
  -4   1   7   70.69    9.80
  -4   1   7   57.89    7.80
  -4   1   7   54.79    6.60
  -4   1   7   68.39   10.30
   4  -1  -7   58.59    6.60
   4  -1  -7   72.39   11.60
   4  -1  -7   61.59    5.80
   4  -1  -7   51.49    8.30
   4  -1  -7   62.59   10.20
   4  -1  -7   68.19    9.40
   4  -1  -7   57.99    8.60
  -3   1   7  130.39   13.40
  -3   1   7  156.78   14.60
  -3   1   7  129.89   14.10
  -3   1   7  116.39   12.80
  -3   1   7  120.79   10.40
  -3   1   7  119.09   10.80
  -3   1   7  142.99   15.00
  -3   1   7  135.09   13.70
  -3   1   7  123.39   10.60
   3  -1  -7  102.39   10.90
   3  -1  -7  160.98   14.90
   3  -1  -7  126.39   12.70
   3  -1  -7  116.09   12.30
   3  -1  -7  123.69   10.10
   3  -1  -7  122.49   15.00
  -2   1   7  522.85   29.20
  -2   1   7  526.35   30.40
  -2   1   7  494.45   27.00
  -2   1   7  531.25   30.20
  -2   1   7  468.35   30.10
  -2   1   7  466.85   29.40
  -2   1   7  495.15   29.60
   2  -1  -7  506.55   30.20
   2  -1  -7  536.55   26.80
   2  -1  -7  490.65   29.00
   2  -1  -7  453.35   30.30
   2  -1  -7  523.35   29.30
   2  -1  -7  502.55   30.10
   2  -1  -7  487.95   29.30
  -1   1   7   -7.60    6.70
  -1   1   7    0.90    5.80
  -1   1   7    0.90    4.90
  -1   1   7   -0.70    5.10
  -1   1   7    3.00    4.20
  -1   1   7    6.10    6.70
  -1   1   7   -2.40    6.20
   1  -1  -7   -1.80    7.60
   1  -1  -7    2.10    6.50
   1  -1  -7    4.50    5.30
   1  -1  -7    2.40    6.70
   1  -1  -7   10.60    6.90
   1  -1  -7    0.50    7.40
   1  -1  -7    3.50    4.00
   0   1   7  207.78   15.50
   0   1   7  202.18   14.00
   0   1   7  200.78   16.90
   0   1   7  198.38   16.60
   0   1   7  211.38   16.30
   0   1   7  211.88   19.00
   0   1   7  186.48   17.00
   0  -1  -7  202.18   17.40
   0  -1  -7  201.08   16.90
   0  -1  -7  186.98   16.60
   0  -1  -7  181.78   13.30
   0  -1  -7  199.88   16.00
   0  -1  -7  188.48   16.80
   0  -1  -7  232.78   13.30
   0  -1  -7  189.58   18.70
   1   1   7  700.13   37.40
   1   1   7  704.53   36.50
   1   1   7  711.63   38.00
   1   1   7  698.13   39.40
   1   1   7  723.13   38.00
   1   1   7  708.83   39.70
   1   1   7  693.03   40.60
  -1  -1  -7  725.93   39.70
  -1  -1  -7  675.83   39.70
  -1  -1  -7  654.03   38.70
  -1  -1  -7  700.63   38.80
  -1  -1  -7  700.13   39.00
  -1  -1  -7  704.33   34.90
   2   1   7   71.19   11.70
   2   1   7   63.19    7.00
   2   1   7   75.29    8.90
   2   1   7   58.79    8.00
   2   1   7   59.69   10.20
   2   1   7   50.89    8.20
   2   1   7   67.29    9.20
   2   1   7   58.69   12.60
   2   1   7   57.89    8.70
  -2  -1  -7   69.89   10.80
  -2  -1  -7   61.19   12.20
  -2  -1  -7   52.89   10.10
  -2  -1  -7   65.79   10.10
  -2  -1  -7   86.89   13.00
   3   1   7   38.70    5.50
   3   1   7   41.60    7.40
   3   1   7   37.20    6.60
   3   1   7   33.20    8.60
   3   1   7   21.60   11.40
   3   1   7   33.50    6.80
   3   1   7   46.70   10.30
   3   1   7   34.20    6.20
   3   1   7   33.60    6.50
  -3  -1  -7   30.70    8.70
  -3  -1  -7   30.70    8.50
  -3  -1  -7   48.80   13.10
  -3  -1  -7   23.10    6.70
   4   1   7  110.49   12.20
   4   1   7  110.89   16.50
   4   1   7   98.19   13.60
   4   1   7  110.89   16.00
   4   1   7   93.09   11.30
   4   1   7  100.39   11.10
   4   1   7  105.49    8.80
   4   1   7  103.49   19.80
   4   1   7  107.99   10.30
  -4  -1  -7   94.89   14.00
  -4  -1  -7   93.19   17.00
  -4  -1  -7  103.19   13.60
  -4  -1  -7  111.69   14.10
   5   1   7  136.19   17.50
   5   1   7   76.29   12.30
   5   1   7  147.09   16.40
   5   1   7  109.89   12.30
   5   1   7  115.09   12.50
   5   1   7  118.89   10.60
   5   1   7  105.29   14.80
   5   1   7  121.29    9.30
   5   1   7  116.79   17.20
  -5  -1  -7  138.29   15.60
  -5  -1  -7  108.09   13.60
  -5  -1  -7  148.59   17.20
  -5  -1  -7  111.99   16.20
  -5  -1  -7  121.39   20.00
   6   1   7  344.67   29.90
   6   1   7  338.37   20.30
   6   1   7  349.07   22.40
   6   1   7  310.67   26.80
   6   1   7  332.87   18.70
   6   1   7  333.07   26.10
   6   1   7  331.37   22.00
   6   1   7  335.37   22.10
  -6  -1  -7  342.57   29.10
  -6  -1  -7  347.27   26.70
  -6  -1  -7  343.57   26.30
  -6  -1  -7  345.67   26.20
   7   1   7  429.66   27.50
   7   1   7  460.15   28.10
   7   1   7  509.45   36.20
   7   1   7  449.66   27.70
   7   1   7  490.55   33.40
   7   1   7  458.45   32.20
  -7  -1  -7  441.66   40.40
  -7  -1  -7  462.85   35.90
  -7  -1  -7  443.96   32.10
  -7  -1  -7  452.85   32.00
  -7  -1  -7  447.86   32.30
   8   1   7  400.86   31.90
   8   1   7  434.26   27.40
   8   1   7  418.06   25.00
   8   1   7  421.66   27.10
   8   1   7  455.55   23.10
   8   1   7  411.96   27.00
   8   1   7  482.95   34.20
   8   1   7  409.26   34.60
  -8  -1  -7  393.56   31.50
  -8  -1  -7  371.76   42.60
  -8  -1  -7  336.17   31.20
  -8  -1  -7  317.27   30.10
  -8  -1  -7  406.06   35.80
   9   1   7   -6.80    7.40
   9   1   7   10.20    7.40
   9   1   7    4.30    4.70
   9   1   7   -6.50    5.70
   9   1   7   -6.70    9.30
  -9  -1  -7   -0.50   12.30
  -9  -1  -7   15.90   18.80
  -9  -1  -7   -5.30   16.60
 -12   1   8    7.70    5.70
 -12   1   8    7.50    4.80
 -12   1   8   32.00   17.80
 -12   1   8   22.00    8.30
 -12   1   8    3.30   10.40
  12  -1  -8    8.10    9.90
  12  -1  -8    8.40    8.20
  12  -1  -8   12.90   16.70
  12  -1  -8   -1.30    9.80
  12  -1  -8  -37.90   19.90
  12  -1  -8    5.50    7.30
  12  -1  -8    9.80   12.20
  12  -1  -8    4.60    7.90
 -11   1   8  216.18   15.80
 -11   1   8  259.67   16.90
 -11   1   8  255.27   25.70
 -11   1   8  234.18   16.70
 -11   1   8  259.07   19.50
 -11   1   8  277.67   20.60
 -11   1   8  268.67   25.50
 -11   1   8  229.68   19.20
  11  -1  -8  216.68   19.50
  11  -1  -8  225.18   40.80
  11  -1  -8  268.67   18.30
  11  -1  -8  193.88   27.90
  11  -1  -8  251.77   22.20
  11  -1  -8  264.87   25.80
  11  -1  -8  213.98   18.30
  11  -1  -8  200.38   21.80
 -10   1   8   10.70    7.10
 -10   1   8   20.70    6.10
 -10   1   8   10.30    6.30
 -10   1   8    9.30    4.10
 -10   1   8    2.80    8.30
 -10   1   8   25.50   10.20
 -10   1   8   19.00    6.30
  10  -1  -8    9.20    6.80
  10  -1  -8   17.80    7.50
  10  -1  -8   -2.80   13.40
  10  -1  -8   13.20    8.50
  10  -1  -8    5.00    8.90
  10  -1  -8    4.90   12.10
  10  -1  -8    7.80    6.70
  10  -1  -8   16.90    9.10
  -9   1   8  469.95   28.80
  -9   1   8  465.05   33.10
  -9   1   8  491.65   29.80
  -9   1   8  453.95   32.70
  -9   1   8  492.05   29.40
  -9   1   8  489.95   26.70
   9  -1  -8  475.65   27.50
   9  -1  -8  512.65   35.60
   9  -1  -8  450.85   34.10
   9  -1  -8  485.15   36.40
   9  -1  -8  506.85   29.40
   9  -1  -8  490.35   28.10
   9  -1  -8  481.35   31.00
   9  -1  -8  471.25   32.90
  -8   1   8  744.63   49.30
  -8   1   8  716.03   36.80
  -8   1   8  665.93   40.90
  -8   1   8  703.53   37.30
  -8   1   8  707.43   39.60
  -8   1   8  757.62   39.90
  -8   1   8  745.83   40.40
  -8   1   8  688.83   39.90
   8  -1  -8  678.23   43.20
   8  -1  -8  673.93   43.40
   8  -1  -8  841.92   37.90
   8  -1  -8  714.53   43.50
   8  -1  -8  703.43   38.10
   8  -1  -8  730.53   41.60
  -7   1   8  320.47   19.40
  -7   1   8  338.17   25.70
  -7   1   8  332.47   22.80
  -7   1   8  275.27   22.90
  -7   1   8  308.87   24.80
  -7   1   8  305.37   21.40
  -7   1   8  312.97   22.10
  -7   1   8  321.17   21.60
  -7   1   8  306.67   18.90
   7  -1  -8  325.77   20.20
   7  -1  -8  388.56   20.30
   7  -1  -8  302.67   25.20
   7  -1  -8  337.07   25.50
   7  -1  -8  327.77   23.50
   7  -1  -8  375.36   20.40
   7  -1  -8  328.87   26.00
  -6   1   8    3.10    6.00
  -6   1   8    3.90    4.10
  -6   1   8    7.90    8.30
  -6   1   8    7.70    5.40
  -6   1   8    6.40    7.00
  -6   1   8    8.30    7.20
  -6   1   8   11.00    8.30
  -6   1   8    3.50    5.60
  -6   1   8    3.90    4.20
   6  -1  -8    8.00    7.00
   6  -1  -8    3.80    4.80
   6  -1  -8   13.70    8.50
   6  -1  -8   13.20    8.80
   6  -1  -8    6.30    8.40
   6  -1  -8   11.50    8.20
  -5   1   8 1009.80   53.49
  -5   1   8 1012.30   53.59
  -5   1   8  988.90   53.49
  -5   1   8 1005.60   53.89
  -5   1   8 1000.50   54.99
  -5   1   8 1008.20   52.99
  -5   1   8 1015.80   54.99
  -5   1   8 1057.99   51.09
  -5   1   8 1030.20   50.99
   5  -1  -8 1057.69   54.29
   5  -1  -8 1036.70   51.29
   5  -1  -8  990.70   53.99
   5  -1  -8 1055.99   55.39
   5  -1  -8 1025.50   54.19
   5  -1  -8 1020.20   55.79
  -4   1   8   -0.20    4.90
  -4   1   8    1.90    6.50
  -4   1   8   -1.90    6.00
  -4   1   8   -1.80    3.90
  -4   1   8   -4.00    3.70
  -4   1   8   -3.70    6.60
  -4   1   8   -6.00    3.60
  -4   1   8   -4.50    4.00
  -4   1   8   -1.70    5.50
  -4   1   8   -5.40    5.00
  -4   1   8    1.30    7.30
   4  -1  -8    0.50    3.50
   4  -1  -8   -0.10    3.90
   4  -1  -8   -0.80    6.50
   4  -1  -8    2.10    7.60
   4  -1  -8    5.40    5.60
   4  -1  -8    3.20    7.10
   4  -1  -8    0.90    6.20
  -3   1   8  116.99   14.40
  -3   1   8   71.79   11.00
  -3   1   8   84.99   10.30
  -3   1   8   72.49   10.20
  -3   1   8   96.49   10.30
  -3   1   8   83.39   10.90
  -3   1   8   85.99    9.30
  -3   1   8  106.59   10.40
  -3   1   8   92.29   11.70
   3  -1  -8  101.59   13.80
   3  -1  -8   83.29    9.00
   3  -1  -8   82.99   10.70
   3  -1  -8  104.69   12.80
   3  -1  -8   80.39   10.30
   3  -1  -8  111.69   12.20
  -2   1   8  555.14   32.00
  -2   1   8  533.15   28.70
  -2   1   8  533.45   32.30
  -2   1   8  531.35   30.50
  -2   1   8  520.55   31.50
  -2   1   8  528.75   31.60
  -2   1   8  523.85   31.50
   2  -1  -8  493.55   30.80
   2  -1  -8  528.75   30.80
   2  -1  -8  500.95   32.20
   2  -1  -8  531.55   31.00
   2  -1  -8  531.25   28.20
   2  -1  -8  529.55   31.70
   2  -1  -8  522.45   31.90
  -1   1   8   72.19   10.50
  -1   1   8   62.99   11.10
  -1   1   8   65.19   10.00
  -1   1   8   55.49    8.90
  -1   1   8   51.89   10.00
  -1   1   8   56.99    9.60
  -1   1   8   57.29    7.70
   1  -1  -8   72.49   11.30
   1  -1  -8   74.39   12.50
   1  -1  -8   62.29   10.00
   1  -1  -8   44.50    6.10
   1  -1  -8   61.89    9.20
   1  -1  -8   46.60    7.90
   1  -1  -8   53.29    9.70
   0   1   8   16.90    8.00
   0   1   8   21.10    6.20
   0   1   8   14.80    5.20
   0   1   8   20.50    9.90
   0   1   8   18.20    7.30
   0   1   8   17.60    7.20
   0   1   8   10.20    6.80
   0  -1  -8   25.50    9.80
   0  -1  -8   20.90    8.00
   0  -1  -8    9.90    7.10
   0  -1  -8   17.80    6.80
   0  -1  -8   24.80    8.10
   0  -1  -8   15.70    4.90
   0  -1  -8    9.20    4.80
   0  -1  -8   14.70    6.90
   1   1   8  203.98   21.10
   1   1   8  166.08   15.90
   1   1   8  198.38   15.40
   1   1   8  191.98   17.40
   1   1   8  182.48   14.00
   1   1   8  188.18   16.00
   1   1   8  192.68   18.30
  -1  -1  -8  189.68   17.40
  -1  -1  -8  176.28   20.00
  -1  -1  -8  173.48   18.40
  -1  -1  -8  177.98   17.00
  -1  -1  -8  191.68   12.80
  -1  -1  -8  186.68   17.40
   2   1   8  201.08   15.80
   2   1   8  227.18   13.90
   2   1   8  221.48   17.20
   2   1   8  223.68   23.20
   2   1   8  201.78   15.40
   2   1   8  212.38   20.20
   2   1   8  224.08   19.60
   2   1   8  222.68   17.10
   2   1   8  202.78   16.20
  -2  -1  -8  204.18   19.60
  -2  -1  -8  165.18   16.80
  -2  -1  -8  217.48   19.60
  -2  -1  -8  217.68   22.00
  -2  -1  -8  230.78   19.80
   3   1   8  290.57   19.90
   3   1   8  302.47   23.70
   3   1   8  286.97   17.00
   3   1   8  290.47   26.50
   3   1   8  283.17   19.90
   3   1   8  291.67   19.50
   3   1   8  290.57   18.60
   3   1   8  295.27   19.70
   3   1   8  318.47   24.20
  -3  -1  -8  281.97   27.00
  -3  -1  -8  242.08   22.70
  -3  -1  -8  268.27   22.80
  -3  -1  -8  287.07   23.10
   4   1   8  805.02   47.80
   4   1   8  816.12   47.70
   4   1   8  825.32   49.70
   4   1   8  814.72   43.90
   4   1   8  814.62   41.00
   4   1   8  814.22   43.70
   4   1   8  838.12   45.70
   4   1   8  817.02   43.80
   4   1   8  797.22   42.30
  -4  -1  -8  808.22   47.10
  -4  -1  -8  848.12   47.70
  -4  -1  -8  810.02   47.40
  -4  -1  -8  833.52   50.29
  -4  -1  -8  852.91   48.10
   5   1   8  272.37   19.80
   5   1   8  293.07   28.10
   5   1   8  280.27   17.90
   5   1   8  302.57   16.70
   5   1   8  279.27   19.80
   5   1   8  266.67   19.90
   5   1   8  278.17   20.00
   5   1   8  302.77   24.50
   5   1   8  278.57   25.00
  -5  -1  -8  279.27   24.50
  -5  -1  -8  231.98   32.30
  -5  -1  -8  267.87   23.40
  -5  -1  -8  303.97   26.40
  -5  -1  -8  301.27   24.70
   6   1   8   62.79    8.40
   6   1   8   67.19   13.40
   6   1   8   58.39    9.80
   6   1   8   62.49   10.00
   6   1   8   89.19    8.50
   6   1   8   58.19   12.60
   6   1   8   84.69   17.80
   6   1   8   58.99    9.60
  -6  -1  -8   70.39   14.10
  -6  -1  -8   76.09   19.40
  -6  -1  -8   54.49   14.90
  -6  -1  -8   68.99   13.60
  -6  -1  -8   80.69   14.30
   7   1   8   14.00    7.70
   7   1   8   22.10    8.40
   7   1   8   19.60   14.00
   7   1   8   15.80    7.90
   7   1   8   12.00    5.20
   7   1   8   20.50    6.50
   7   1   8   19.90   10.90
  -7  -1  -8   34.90   14.90
  -7  -1  -8    8.90   11.90
  -7  -1  -8   12.50   10.20
  -7  -1  -8    9.90   19.50
  -7  -1  -8   11.70    9.10
   8   1   8   52.39   16.10
   8   1   8   42.90   14.00
   8   1   8   -1.60   10.30
   8   1   8   20.00    5.80
   8   1   8   25.60    8.50
   8   1   8   -3.20    7.60
   8   1   8    9.10    7.60
   8   1   8   16.10    6.70
  -8  -1  -8   12.60   14.60
  -8  -1  -8    5.50   20.70
  -8  -1  -8   36.60   13.90
  -8  -1  -8   30.70   15.30
  -8  -1  -8   40.30   13.40
 -12   1   9  189.18   23.30
 -12   1   9  205.18   23.70
  12  -1  -9  123.29   21.80
  12  -1  -9  149.19   30.30
  12  -1  -9  150.18   20.90
  12  -1  -9  209.08   20.90
  12  -1  -9  187.68   16.60
 -11   1   9   -0.10    5.20
 -11   1   9   -8.80    9.30
 -11   1   9    9.10    7.30
 -11   1   9    2.80    8.80
 -11   1   9    7.30   11.40
 -11   1   9    3.70    8.30
 -11   1   9    3.60    7.20
  11  -1  -9  -10.00   19.00
  11  -1  -9   12.10   10.60
  11  -1  -9    4.20   10.60
  11  -1  -9    0.10    8.70
  11  -1  -9   11.70    6.90
  11  -1  -9   19.50   15.60
 -10   1   9    4.70    3.50
 -10   1   9   -3.20    4.10
 -10   1   9   -8.00    7.90
 -10   1   9   -1.20    5.40
 -10   1   9    8.90    7.20
 -10   1   9    9.00    9.50
  10  -1  -9   -6.30    9.50
  10  -1  -9   -3.00    8.10
  10  -1  -9  -15.00   12.20
  10  -1  -9   -0.50    6.40
  10  -1  -9   -3.20    8.30
  10  -1  -9  -16.70   12.90
  -9   1   9   -0.30    7.20
  -9   1   9   -6.10    8.00
  -9   1   9    0.80    4.90
  -9   1   9    2.70    4.30
  -9   1   9    1.80    5.70
  -9   1   9    5.10    9.10
  -9   1   9   -1.50    6.00
   9  -1  -9   -0.90    5.60
   9  -1  -9   -6.10   11.00
   9  -1  -9  -15.30   10.70
   9  -1  -9    7.60    8.90
   9  -1  -9    0.50    5.30
   9  -1  -9    7.40    9.00
   9  -1  -9   -0.10    7.30
  -8   1   9   10.80    6.60
  -8   1   9   -2.40    8.70
  -8   1   9    4.10    5.70
  -8   1   9   22.50   17.60
  -8   1   9   15.00    8.80
  -8   1   9    9.30    7.70
  -8   1   9   13.70    7.00
  -8   1   9   12.00    4.70
  -8   1   9   15.60    5.50
   8  -1  -9   18.90    9.80
   8  -1  -9   13.50    6.10
   8  -1  -9   20.60    6.80
   8  -1  -9   11.10    5.90
   8  -1  -9    8.20    7.40
   8  -1  -9   11.90    9.00
   8  -1  -9   23.70   11.30
   8  -1  -9   20.80   11.70
  -7   1   9    5.60    7.30
  -7   1   9   11.40    6.40
  -7   1   9   -1.80    6.70
  -7   1   9    7.70    6.40
  -7   1   9   -2.80    8.80
  -7   1   9   10.40    6.60
  -7   1   9    9.80    5.40
  -7   1   9    8.40    9.00
  -7   1   9    1.90    4.90
   7  -1  -9    3.10    7.20
   7  -1  -9    7.00    9.00
   7  -1  -9  -13.70    8.80
   7  -1  -9   -1.00    9.40
   7  -1  -9   10.90    9.60
   7  -1  -9    3.40    5.30
  -6   1   9   91.89    9.80
  -6   1   9  116.69   13.40
  -6   1   9  102.99   13.40
  -6   1   9  104.59   10.50
  -6   1   9   91.59   12.00
  -6   1   9   90.89   10.90
  -6   1   9  108.79   14.30
  -6   1   9  100.09   14.60
  -6   1   9  115.89   14.60
   6  -1  -9   91.79   13.40
   6  -1  -9   92.99   13.00
   6  -1  -9   93.19   14.80
   6  -1  -9   85.89   19.90
   6  -1  -9   90.39   14.90
   6  -1  -9   86.89    9.90
  -5   1   9  152.38   15.40
  -5   1   9  129.69   11.50
  -5   1   9  117.49   14.90
  -5   1   9  127.89   11.70
  -5   1   9  141.69   16.30
  -5   1   9  133.59   14.40
  -5   1   9  161.98   18.50
  -5   1   9  160.48   15.60
  -5   1   9  154.58   17.50
   5  -1  -9  140.99   18.00
   5  -1  -9  103.19   13.90
   5  -1  -9  116.59   13.80
   5  -1  -9  139.29   16.40
   5  -1  -9  133.99   15.20
   5  -1  -9  144.49   12.10
  -4   1   9  111.49   13.10
  -4   1   9  102.49   11.20
  -4   1   9  134.99   16.40
  -4   1   9  116.09   11.50
  -4   1   9  127.89   13.40
  -4   1   9  117.39   11.90
  -4   1   9  149.88   15.70
  -4   1   9  131.59   15.20
  -4   1   9  107.89   14.00
  -4   1   9  109.69   10.50
  -4   1   9  109.59   11.30
   4  -1  -9  106.39   14.30
   4  -1  -9  115.79    9.60
   4  -1  -9  115.09   10.30
   4  -1  -9  151.88   18.10
   4  -1  -9  109.69   10.90
   4  -1  -9  102.59   12.50
   4  -1  -9  103.09   13.20
   4  -1  -9  100.59   13.50
  -3   1   9  586.44   35.80
  -3   1   9  581.94   32.60
  -3   1   9  568.34   31.70
  -3   1   9  563.64   35.50
  -3   1   9  630.64   34.20
  -3   1   9  572.44   31.80
  -3   1   9  568.14   34.90
  -3   1   9  611.44   35.70
  -3   1   9  557.24   34.80
   3  -1  -9  595.44   34.60
   3  -1  -9  589.34   35.30
   3  -1  -9  596.54   34.90
   3  -1  -9  598.14   35.80
   3  -1  -9  594.84   31.50
   3  -1  -9  599.64   34.10
   3  -1  -9  549.15   36.00
  -2   1   9   24.40    9.00
  -2   1   9   30.20    7.80
  -2   1   9   32.10    9.10
  -2   1   9   22.00    7.70
  -2   1   9   36.10    9.10
  -2   1   9   24.80    5.90
  -2   1   9   25.70   10.20
   2  -1  -9   34.90    9.00
   2  -1  -9   24.70    8.00
   2  -1  -9   27.40    8.80
   2  -1  -9   34.50   10.90
   2  -1  -9   41.00   10.60
   2  -1  -9   39.80   10.10
   2  -1  -9   30.40    6.60
  -1   1   9  351.36   26.60
  -1   1   9  347.97   25.80
  -1   1   9  371.06   23.60
  -1   1   9  340.07   24.90
  -1   1   9  361.96   22.00
  -1   1   9  358.26   24.60
  -1   1   9  364.16   25.40
   1  -1  -9  338.57   25.50
   1  -1  -9  372.56   25.80
   1  -1  -9  355.66   24.60
   1  -1  -9  355.66   26.90
   1  -1  -9  348.77   24.40
   1  -1  -9  359.96   21.20
   1  -1  -9  360.36   20.70
   1  -1  -9  321.07   24.90
   0   1   9   -0.80    9.60
   0   1   9    2.70    6.20
   0   1   9    2.20    6.80
   0   1   9   -3.10    7.80
   0   1   9    7.60    7.50
   0   1   9    3.20    5.10
   0   1   9    5.20    5.70
   0  -1  -9    6.20    5.40
   0  -1  -9    3.80    7.20
   0  -1  -9   11.00    5.50
   0  -1  -9    4.60    8.30
   0  -1  -9    4.80    7.90
   0  -1  -9    5.30    8.20
   0  -1  -9    9.10   11.00
   0  -1  -9    3.20    7.40
   1   1   9    7.70    7.30
   1   1   9    8.80    7.30
   1   1   9    6.80    6.70
   1   1   9   11.40   11.30
   1   1   9   11.10    6.00
   1   1   9   19.70   11.90
   1   1   9   10.00    9.10
  -1  -1  -9   12.80   11.90
  -1  -1  -9    6.60    9.10
  -1  -1  -9    0.50    6.60
  -1  -1  -9    8.30    9.30
  -1  -1  -9    1.10    5.40
   2   1   9   36.40    7.30
   2   1   9   40.20    8.90
   2   1   9   39.50    6.50
   2   1   9   58.99   10.20
   2   1   9   37.20    9.50
   2   1   9   32.30    7.20
   2   1   9   30.40   16.90
   2   1   9   33.10    7.70
   2   1   9   39.40   10.90
  -2  -1  -9   51.49   11.90
  -2  -1  -9   39.80   11.80
  -2  -1  -9   56.29   12.20
  -2  -1  -9   31.50   10.50
  -2  -1  -9   46.10   13.40
   3   1   9  482.15   26.50
   3   1   9  493.05   29.30
   3   1   9  476.05   33.30
   3   1   9  544.95   37.20
   3   1   9  508.45   29.40
   3   1   9  513.55   34.00
   3   1   9  477.95   29.60
   3   1   9  490.85   28.20
   3   1   9  443.76   36.70
  -3  -1  -9  475.25   33.20
  -3  -1  -9  498.85   35.60
  -3  -1  -9  495.65   33.80
  -3  -1  -9  498.85   33.60
   4   1   9   53.09   14.90
   4   1   9   52.29    9.00
   4   1   9   52.49    9.10
   4   1   9   53.79   12.30
   4   1   9   55.49    8.20
   4   1   9   59.59    7.50
   4   1   9   49.70    9.30
   4   1   9   47.20   12.20
   4   1   9   44.70    8.80
  -4  -1  -9   50.79   22.20
  -4  -1  -9   32.40   12.50
  -4  -1  -9   60.79   12.80
  -4  -1  -9   32.40    9.70
  -4  -1  -9   45.10   11.70
   5   1   9    2.60    4.70
   5   1   9   -1.20    5.70
   5   1   9   -0.30    5.20
   5   1   9    0.80    6.00
   5   1   9   10.10   12.30
   5   1   9   12.20   10.10
   5   1   9    3.20    8.00
   5   1   9   -3.00    3.90
   5   1   9    0.80    4.80
  -5  -1  -9   -9.60    9.00
  -5  -1  -9   10.30   10.90
  -5  -1  -9  -12.20    7.00
  -5  -1  -9   -7.40   15.40
  -5  -1  -9   -4.30    8.30
   6   1   9  108.49   18.60
   6   1   9  113.49   11.70
   6   1   9  132.89   14.70
   6   1   9  103.09    9.80
   6   1   9  108.59   17.20
   6   1   9   95.89   12.20
   6   1   9  123.29   18.60
   6   1   9  127.19   14.80
  -6  -1  -9   73.79   14.80
  -6  -1  -9  102.79   18.60
  -6  -1  -9  105.99   17.00
  -6  -1  -9  105.99   17.20
  -6  -1  -9   88.09   23.10
   7   1   9   27.20    9.50
   7   1   9   28.50    9.30
   7   1   9   73.29   17.70
   7   1   9   33.20   13.50
   7   1   9   58.69    8.80
   7   1   9   57.89    7.30
   7   1   9   47.90   13.60
   7   1   9   53.69   10.40
  -7  -1  -9   56.39   15.90
  -7  -1  -9   71.19   23.40
  -7  -1  -9   49.20   14.20
  -7  -1  -9   70.09   15.30
  -7  -1  -9   81.39   17.90
   8   1   9    2.10    4.90
  -8  -1  -9   -7.20   20.90
  -8  -1  -9    2.20   13.70
 -11   1  10   65.89    8.80
 -11   1  10  109.79   19.80
 -11   1  10   80.59   12.40
 -11   1  10   96.49   17.10
 -11   1  10   81.79   11.20
 -11   1  10  110.09   14.30
 -11   1  10   91.59   14.90
  11  -1 -10   88.99   16.50
  11  -1 -10   70.79   19.60
  11  -1 -10   75.59   22.30
  11  -1 -10   75.49   11.00
  11  -1 -10   79.19   14.40
  11  -1 -10   93.29   16.90
 -10   1  10   72.09   15.60
 -10   1  10   56.09   10.70
 -10   1  10   60.29    9.10
 -10   1  10   43.70   10.00
 -10   1  10   51.19   14.00
 -10   1  10   64.29   13.50
  10  -1 -10   64.39   10.60
  10  -1 -10   42.80   13.10
  10  -1 -10   52.89   14.10
  10  -1 -10   46.50   26.40
  10  -1 -10   24.00   15.10
  10  -1 -10   64.09   14.20
  -9   1  10   95.79   12.10
  -9   1  10   92.99   10.10
  -9   1  10   78.19   11.40
  -9   1  10   84.69   15.50
  -9   1  10   82.59   10.50
  -9   1  10   92.29    9.40
  -9   1  10  125.59   17.10
  -9   1  10   90.29   12.70
  -9   1  10   97.49   15.60
   9  -1 -10   83.39   15.80
   9  -1 -10   73.29   14.20
   9  -1 -10   77.59   14.10
   9  -1 -10  129.69   15.70
   9  -1 -10  111.99   12.00
   9  -1 -10   95.79   10.70
   9  -1 -10  111.19   11.80
   9  -1 -10   66.69   14.70
  -8   1  10    1.20    9.70
  -8   1  10    6.40    9.90
  -8   1  10    0.60    5.60
  -8   1  10   -1.90    6.10
  -8   1  10   10.40    8.20
  -8   1  10    6.00    7.50
  -8   1  10    5.00    6.80
  -8   1  10    5.40    4.50
  -8   1  10    1.50    4.80
   8  -1 -10    3.80    9.60
   8  -1 -10   -2.40    9.70
   8  -1 -10    2.00    5.60
   8  -1 -10   -3.90    7.90
   8  -1 -10    3.70    5.80
   8  -1 -10    6.60    6.40
   8  -1 -10    4.60    7.40
   8  -1 -10    0.30   10.50
  -7   1  10   81.89   14.90
  -7   1  10   99.69   10.20
  -7   1  10  113.79   15.60
  -7   1  10   99.89   13.00
  -7   1  10  108.19   14.20
  -7   1  10   74.99   10.30
  -7   1  10  104.99   14.00
   7  -1 -10   82.39   15.40
   7  -1 -10  111.59   11.60
   7  -1 -10  102.69   14.80
   7  -1 -10   90.59   14.30
   7  -1 -10  101.29   15.50
   7  -1 -10   95.79   15.30
  -6   1  10  244.38   21.80
  -6   1  10  247.58   20.60
  -6   1  10  248.08   20.40
  -6   1  10  274.87   17.00
  -6   1  10  220.78   26.60
  -6   1  10  263.57   19.50
  -6   1  10  255.97   17.20
  -6   1  10  273.77   21.10
  -6   1  10  272.17   23.90
   6  -1 -10  251.67   17.70
   6  -1 -10  231.48   22.20
   6  -1 -10  252.17   21.20
   6  -1 -10  269.77   22.70
   6  -1 -10  224.78   24.10
   6  -1 -10  223.18   22.80
  -5   1  10  510.15   33.50
  -5   1  10  520.55   31.60
  -5   1  10  501.05   27.40
  -5   1  10  491.85   29.80
  -5   1  10  429.26   36.20
  -5   1  10  478.15   27.80
  -5   1  10  528.75   31.80
  -5   1  10  480.25   33.10
  -5   1  10  517.95   31.10
   5  -1 -10  460.75   31.50
   5  -1 -10  494.25   33.20
   5  -1 -10  506.85   31.50
   5  -1 -10  460.65   25.10
   5  -1 -10  497.55   27.90
   5  -1 -10  482.35   34.00
   5  -1 -10  463.15   31.90
  -4   1  10  173.68   16.80
  -4   1  10  134.39   15.60
  -4   1  10  146.89   16.20
  -4   1  10  103.79   14.60
  -4   1  10  160.18   14.30
  -4   1  10  165.58   13.60
  -4   1  10  122.39   12.60
  -4   1  10  132.29   16.00
  -4   1  10  137.29   16.10
  -4   1  10  117.59   12.50
  -4   1  10  131.29   16.80
   4  -1 -10  110.79   15.30
   4  -1 -10  131.69   11.40
   4  -1 -10  129.89   16.30
   4  -1 -10  130.09   17.70
   4  -1 -10  155.28   17.00
   4  -1 -10  135.29   12.70
   4  -1 -10  129.99   12.20
   4  -1 -10  126.49   15.50
  -3   1  10  195.38   20.40
  -3   1  10  178.58   20.80
  -3   1  10  195.08   15.60
  -3   1  10  189.28   19.80
  -3   1  10  208.68   19.30
  -3   1  10  223.88   16.80
  -3   1  10  225.88   17.70
  -3   1  10  188.38   19.00
  -3   1  10  214.38   18.30
   3  -1 -10  179.78   19.20
   3  -1 -10  180.28   14.80
   3  -1 -10  178.48   20.80
   3  -1 -10  217.88   20.00
   3  -1 -10  201.88   19.70
   3  -1 -10  193.08   20.60
   3  -1 -10  217.28   18.80
  -2   1  10   12.70    8.60
  -2   1  10   34.90    9.50
  -2   1  10   22.90    8.30
  -2   1  10   28.90    9.30
  -2   1  10   23.40   11.10
   2  -1 -10   32.40    9.80
   2  -1 -10   20.00    9.20
   2  -1 -10   19.80    9.60
   2  -1 -10   33.00   11.60
   2  -1 -10   22.50    9.00
   2  -1 -10   29.50   12.10
   2  -1 -10   24.60    6.70
  -1   1  10   -1.00    5.40
  -1   1  10    2.80    7.00
  -1   1  10   -0.90    6.20
  -1   1  10   -2.50   10.10
  -1   1  10   -1.90    7.80
  -1   1  10   10.80    8.80
  -1   1  10    3.50    7.30
   1  -1 -10   -4.10    5.40
   1  -1 -10    2.50    9.80
   1  -1 -10   -7.80    7.10
   1  -1 -10    2.20    7.10
   1  -1 -10   -3.50   11.30
   1  -1 -10    1.50    8.30
   1  -1 -10    2.50    5.30
   1  -1 -10   -3.50    8.60
   0   1  10    1.00    7.70
   0   1  10    7.20    9.10
   0   1  10    5.30    6.60
   0   1  10   -6.00   15.10
   0   1  10   -5.30    7.10
   0   1  10   -9.10    5.90
   0   1  10    0.40    8.20
   0  -1 -10    1.40    8.30
   0  -1 -10   -4.70    8.20
   0  -1 -10   -4.60    5.50
   0  -1 -10   -7.10    7.40
   0  -1 -10   -1.00    8.90
   0  -1 -10  -11.00   11.40
   1   1  10  149.79   16.20
   1   1  10  144.09   16.30
   1   1  10  128.79   16.90
   1   1  10  101.99   14.70
   1   1  10  159.88   15.30
   1   1  10  137.09   20.20
  -1  -1 -10  182.18   21.10
  -1  -1 -10  151.68   17.40
  -1  -1 -10  151.78   19.40
  -1  -1 -10  151.58   17.20
  -1  -1 -10  141.59   12.20
  -1  -1 -10  139.79   17.00
   2   1  10 2002.00  106.79
   2   1  10 2136.19  107.09
   2   1  10 2104.19  102.79
   2   1  10 2105.99  103.49
   2   1  10 2023.80  103.49
   2   1  10 2105.99  102.29
   2   1  10 2104.19  103.29
   2   1  10 2173.78  108.49
   2   1  10 2015.70  100.19
  -2  -1 -10 2150.98  106.49
  -2  -1 -10 2033.80  106.19
  -2  -1 -10 2035.40  105.29
  -2  -1 -10 2184.98  107.19
  -2  -1 -10 2021.30  106.09
   3   1  10   14.20    8.70
   3   1  10   24.00   11.00
   3   1  10    7.80    6.50
   3   1  10   27.90   14.40
   3   1  10   17.70    7.10
   3   1  10   20.70    7.80
   3   1  10   17.40    7.70
   3   1  10   16.90    6.50
   3   1  10   14.90    6.00
  -3  -1 -10   24.30   10.10
  -3  -1 -10   23.50   11.80
  -3  -1 -10   20.90   10.50
  -3  -1 -10   13.50   13.70
   4   1  10  164.88   16.00
   4   1  10  145.89   19.40
   4   1  10  146.69   19.20
   4   1  10  159.98   16.00
   4   1  10  207.68   24.00
   4   1  10  206.08   15.20
   4   1  10  170.18   16.30
   4   1  10  152.58   16.20
   4   1  10  226.38   13.70
  -4  -1 -10  175.18   20.30
  -4  -1 -10  159.98   22.70
  -4  -1 -10  146.39   17.60
  -4  -1 -10  142.89   19.50
  -4  -1 -10  153.18   19.10
   5   1  10  203.78   17.70
   5   1  10  193.78   17.50
   5   1  10  169.28   21.70
   5   1  10  212.18   15.50
   5   1  10  170.78   16.80
   5   1  10  124.79   18.70
   5   1  10  189.68   23.90
   5   1  10  219.48   13.90
   5   1  10  201.98   18.80
  -5  -1 -10  236.18   28.90
  -5  -1 -10  186.78   23.30
  -5  -1 -10  154.58   20.90
  -5  -1 -10  183.18   22.30
  -5  -1 -10  215.88   22.60
   6   1  10   30.70    7.50
   6   1  10   24.50   12.20
   6   1  10   27.60    6.10
   6   1  10   11.30   12.50
   6   1  10   66.69   18.10
   6   1  10   15.40    9.20
   6   1  10   11.00    8.50
   6   1  10   29.30    8.60
  -6  -1 -10   33.70   15.10
  -6  -1 -10   34.50   14.90
  -6  -1 -10   34.10   19.30
  -6  -1 -10   24.60   12.90
  -6  -1 -10   17.10   10.60
   7   1  10   36.20   18.40
   7   1  10    8.40    6.70
   7   1  10   -1.80    4.40
   7   1  10   15.00    8.50
   7   1  10   -0.40    5.30
  -7  -1 -10   11.70   19.40
  -7  -1 -10    4.30   16.70
  -7  -1 -10    6.00   13.50
 -11   1  11   87.09   23.30
 -11   1  11  152.98   23.00
 -11   1  11  143.79   18.30
  11  -1 -11  111.79   13.20
  11  -1 -11  148.59   26.40
  11  -1 -11  122.79   17.00
 -10   1  11    2.20   11.70
 -10   1  11    3.90    7.40
 -10   1  11   -9.90    5.10
 -10   1  11   -6.00   11.90
 -10   1  11    3.20    4.80
 -10   1  11   10.20   12.20
 -10   1  11   21.20   11.50
  10  -1 -11    1.00    9.90
  10  -1 -11    4.90   10.50
  10  -1 -11   -1.00    9.00
  10  -1 -11   10.60   15.60
  10  -1 -11   -7.20   13.10
  10  -1 -11    8.70    7.20
  -9   1  11   -1.30    4.80
  -9   1  11   12.30   10.90
  -9   1  11   -1.90    5.60
  -9   1  11    2.40    9.10
  -9   1  11   -0.70    5.70
  -9   1  11    2.10    7.30
  -9   1  11   12.80   13.30
  -9   1  11    6.50    7.70
  -9   1  11  -10.60    6.40
   9  -1 -11    9.50   13.00
   9  -1 -11   -6.80    6.00
   9  -1 -11   -8.30   11.70
   9  -1 -11   -5.50    5.90
   9  -1 -11  -10.50    9.60
   9  -1 -11    0.60    5.90
   9  -1 -11    1.50    9.10
   9  -1 -11  -10.10   10.20
  -8   1  11    2.70    4.80
  -8   1  11   -0.30    6.10
  -8   1  11    0.70    8.30
  -8   1  11   -1.50    9.40
  -8   1  11    2.50    9.60
  -8   1  11   -4.80    5.30
  -8   1  11    1.80    9.30
  -8   1  11   -8.10    5.30
  -8   1  11   -1.50    4.60
   8  -1 -11   -0.80    5.50
   8  -1 -11   -2.20    9.50
   8  -1 -11   -5.60    9.90
   8  -1 -11    2.60    9.60
   8  -1 -11    8.20    6.20
   8  -1 -11  -11.20    9.40
   8  -1 -11    0.30    7.20
  -7   1  11   32.00    7.00
  -7   1  11   11.30   10.00
  -7   1  11   39.60   11.50
  -7   1  11   40.80    9.00
  -7   1  11   37.50    9.50
  -7   1  11   28.70   10.70
  -7   1  11   26.50    6.90
  -7   1  11   35.90    9.00
  -7   1  11   54.29   10.90
   7  -1 -11   30.70   10.20
   7  -1 -11    6.40    9.30
   7  -1 -11   52.89   11.10
   7  -1 -11   42.40   14.00
   7  -1 -11   26.60    7.20
   7  -1 -11   42.90   11.80
  -6   1  11   19.40    6.80
  -6   1  11    4.50    9.60
  -6   1  11   22.30    8.30
  -6   1  11   17.60    8.20
  -6   1  11    6.50    9.20
  -6   1  11   15.60    6.30
  -6   1  11   27.20    9.60
  -6   1  11   21.20   17.60
  -6   1  11   12.30    8.10
   6  -1 -11   16.20    8.00
   6  -1 -11   26.20   10.50
   6  -1 -11   11.70   11.50
   6  -1 -11   19.10   10.20
   6  -1 -11    9.10    5.80
   6  -1 -11   19.10   10.00
  -5   1  11   15.30   11.10
  -5   1  11   20.20   10.20
  -5   1  11   12.90    7.80
  -5   1  11   29.70    9.10
  -5   1  11   19.30    8.90
  -5   1  11   26.60    8.80
  -5   1  11   15.40    6.50
  -5   1  11   18.80    6.40
  -5   1  11   22.70   10.60
   5  -1 -11   18.70    6.30
   5  -1 -11   18.50    5.30
   5  -1 -11   -2.90    8.20
   5  -1 -11   22.50   10.30
   5  -1 -11   28.30   10.20
   5  -1 -11   16.00   12.00
   5  -1 -11   17.80    8.30
  -4   1  11  795.42   49.80
  -4   1  11  912.91   46.30
  -4   1  11  903.41   49.00
  -4   1  11  898.31   46.90
  -4   1  11  916.11   51.59
  -4   1  11  866.61   51.49
  -4   1  11  875.11   50.69
  -4   1  11  876.51   48.60
   4  -1 -11  946.91   51.39
   4  -1 -11  901.91   50.29
   4  -1 -11  890.51   50.39
   4  -1 -11  832.72   51.89
   4  -1 -11  891.81   46.50
  -3   1  11  221.48   17.50
  -3   1  11  228.98   18.20
  -3   1  11  174.18   19.70
  -3   1  11  177.58   17.80
  -3   1  11  214.28   22.80
  -3   1  11  191.18   16.10
  -3   1  11  180.08   20.10
  -3   1  11  167.78   18.70
  -3   1  11  201.38   23.80
   3  -1 -11  193.88   15.20
   3  -1 -11  179.18   21.60
   3  -1 -11  202.08   22.20
   3  -1 -11  175.58   18.70
   3  -1 -11  163.18   18.30
   3  -1 -11  181.58   18.80
   3  -1 -11  208.78   20.70
  -2   1  11   62.49   14.90
  -2   1  11   64.69    9.90
  -2   1  11   59.19   11.50
  -2   1  11   70.09   13.40
  -2   1  11   88.79   11.40
  -2   1  11   98.19   16.50
  -2   1  11   47.80   11.90
   2  -1 -11   70.59    9.00
   2  -1 -11   80.79   13.50
   2  -1 -11   60.09   11.50
   2  -1 -11   76.29   15.80
   2  -1 -11   95.09   15.70
   2  -1 -11   64.19   13.70
   2  -1 -11   85.99   13.50
  -1   1  11  187.18   21.40
  -1   1  11  188.78   24.70
  -1   1  11  157.58   15.90
  -1   1  11  176.98   19.50
  -1   1  11  175.68   16.00
  -1   1  11  173.68   18.60
  -1   1  11  139.29   17.10
   1  -1 -11  177.98   21.60
   1  -1 -11  171.08   21.00
   1  -1 -11  136.99   24.70
   1  -1 -11  158.38   19.90
   1  -1 -11  143.99   19.50
   1  -1 -11  170.78   18.90
   1  -1 -11  167.18   14.20
   0   1  11  571.44   36.40
   0   1  11  590.44   34.40
   0   1  11  624.44   39.20
   0   1  11  588.04   39.70
   0   1  11  585.54   38.60
   0   1  11  617.54   36.50
   0   1  11  606.44   35.00
   0  -1 -11  594.84   31.70
   0  -1 -11  587.74   37.60
   0  -1 -11  584.54   38.50
   0  -1 -11  561.14   39.40
   0  -1 -11  583.54   37.60
   0  -1 -11  584.44   39.00
   1   1  11    9.30   12.50
   1   1  11    2.60    6.20
   1   1  11   15.30    8.00
   1   1  11    0.80    7.90
   1   1  11   29.60   10.80
   1   1  11    1.70   11.30
   1   1  11    8.70    8.90
  -1  -1 -11   13.20   10.70
  -1  -1 -11   20.40   10.80
  -1  -1 -11    2.70   10.20
  -1  -1 -11   -4.60    9.30
   2   1  11   69.59   12.00
   2   1  11   92.49   15.00
   2   1  11   70.19   13.70
   2   1  11   57.39   10.60
   2   1  11   58.89   10.00
   2   1  11   88.09   10.00
   2   1  11   65.89   11.30
   2   1  11   76.69   11.00
   2   1  11   85.19   18.30
  -2  -1 -11   81.49   14.50
  -2  -1 -11   70.39   13.60
  -2  -1 -11   74.99   15.90
  -2  -1 -11   68.19   13.60
  -2  -1 -11   80.19   15.90
   3   1  11  316.97   23.90
   3   1  11  361.06   23.70
   3   1  11  342.87   28.60
   3   1  11  370.56   32.50
   3   1  11  331.07   24.00
   3   1  11  356.96   28.70
   3   1  11  330.37   24.00
  -3  -1 -11  331.17   28.50
  -3  -1 -11  335.27   31.20
  -3  -1 -11  368.06   28.90
  -3  -1 -11  323.47   29.90
   4   1  11  174.48   27.80
   4   1  11  228.38   18.50
   4   1  11  226.88   16.30
   4   1  11  213.38   19.00
   4   1  11  185.18   23.90
   4   1  11  199.28   14.30
   4   1  11  224.18   23.70
   4   1  11  199.78   30.40
   4   1  11  206.28   19.10
  -4  -1 -11  150.88   19.40
  -4  -1 -11  213.48   25.50
  -4  -1 -11  188.88   25.90
  -4  -1 -11  149.99   21.40
  -4  -1 -11  183.48   23.40
   5   1  11   13.60    8.10
   5   1  11   42.70   16.90
   5   1  11   15.50    8.50
   5   1  11    8.90   10.50
   5   1  11   30.00    8.80
   5   1  11    6.80    8.10
   5   1  11   18.00    8.90
   5   1  11   29.00    7.50
   5   1  11   12.00   12.40
  -5  -1 -11   25.10   13.10
  -5  -1 -11   43.90   16.00
  -5  -1 -11    9.60   18.80
  -5  -1 -11   32.80   13.80
  -5  -1 -11    8.60   12.50
   6   1  11   95.79   20.50
   6   1  11   48.20    8.30
   6   1  11   56.99    7.70
   6   1  11   76.59   12.30
   6   1  11   59.69   11.40
  -6  -1 -11   79.49   18.40
  -6  -1 -11   66.79   23.10
  -6  -1 -11   77.39   18.70
 -10   1  12   26.60    6.70
 -10   1  12   13.00    8.60
 -10   1  12   40.80   12.40
 -10   1  12   -4.90   11.00
 -10   1  12   17.40   12.90
 -10   1  12   17.40    8.50
 -10   1  12   34.70   10.20
  10  -1 -12   -2.00   10.60
  10  -1 -12    3.40    7.80
  10  -1 -12    4.50    9.00
  10  -1 -12   -1.80    7.30
  10  -1 -12   11.30    7.20
  10  -1 -12   -2.20   13.90
  10  -1 -12   27.30   13.40
  10  -1 -12    9.60   16.80
  -9   1  12   21.50   12.40
  -9   1  12   11.60    9.50
  -9   1  12   -8.40   12.10
  -9   1  12    7.20    7.10
  -9   1  12   11.30    9.00
  -9   1  12   -2.90    5.60
  -9   1  12    1.00    4.70
  -9   1  12   -3.40    7.60
  -9   1  12    1.90    5.50
   9  -1 -12    3.50    8.90
   9  -1 -12    2.70   11.00
   9  -1 -12    7.50    6.90
   9  -1 -12  -10.70   11.50
   9  -1 -12    5.20   13.10
   9  -1 -12    0.50   12.20
  -8   1  12  -15.60    8.40
  -8   1  12    8.60    8.00
  -8   1  12    1.80    5.20
  -8   1  12   14.70    9.60
  -8   1  12    4.90    8.90
  -8   1  12   11.40    8.20
  -8   1  12    1.40   11.30
  -8   1  12   -2.50    4.90
  -8   1  12    2.20    6.60
   8  -1 -12    6.60    8.90
   8  -1 -12   24.10   12.90
   8  -1 -12    0.80   10.30
   8  -1 -12   17.10   11.40
   8  -1 -12   15.90    7.00
   8  -1 -12    8.70   12.10
  -7   1  12  212.28   21.90
  -7   1  12  214.88   15.80
  -7   1  12  189.88   21.40
  -7   1  12  218.88   19.80
  -7   1  12  212.78   16.40
  -7   1  12  258.57   22.30
  -7   1  12  197.38   23.50
  -7   1  12  221.28   20.20
  -7   1  12  205.38   18.00
   7  -1 -12  212.98   16.70
   7  -1 -12  186.28   23.40
   7  -1 -12  201.18   21.70
   7  -1 -12  190.68   21.80
   7  -1 -12  206.88   21.00
   7  -1 -12  211.78   20.40
  -6   1  12  516.25   33.30
  -6   1  12  518.65   29.70
  -6   1  12  504.35   36.20
  -6   1  12  525.85   32.50
  -6   1  12  509.75   34.20
  -6   1  12  489.85   35.80
  -6   1  12  575.94   36.50
  -6   1  12  545.65   34.40
  -6   1  12  529.95   30.60
   6  -1 -12  510.85   34.80
   6  -1 -12  508.45   30.50
   6  -1 -12  539.65   37.50
   6  -1 -12  561.34   35.80
   6  -1 -12  542.95   35.00
  -5   1  12    8.30    7.30
  -5   1  12    8.00    6.10
  -5   1  12   13.80    6.20
  -5   1  12   14.90    8.10
  -5   1  12    2.40    8.80
  -5   1  12    2.30    8.10
  -5   1  12   -0.30    5.80
  -5   1  12   -4.60    7.10
  -5   1  12   -1.40    9.00
  -5   1  12    0.30    9.40
  -5   1  12    5.80    6.10
   5  -1 -12   15.80    9.40
   5  -1 -12   -0.30    5.50
   5  -1 -12   14.30   10.00
   5  -1 -12   11.30    7.90
   5  -1 -12   13.70    9.60
   5  -1 -12    3.90    6.10
   5  -1 -12    3.20   10.40
  -4   1  12   11.70    9.60
  -4   1  12   -1.70   10.40
  -4   1  12    1.40    9.60
  -4   1  12    1.20    6.20
  -4   1  12    3.80    7.60
  -4   1  12    4.60    6.70
  -4   1  12   14.90    9.10
  -4   1  12   20.20    8.60
  -4   1  12   10.50    6.50
  -4   1  12    8.80    7.30
  -4   1  12    7.80    6.30
   4  -1 -12   13.50    9.80
   4  -1 -12   13.60   10.00
   4  -1 -12   11.30    8.20
   4  -1 -12   12.30   10.70
   4  -1 -12    6.60    6.00
   4  -1 -12   -0.50    9.00
  -3   1  12   46.30    9.90
  -3   1  12   43.60   11.30
  -3   1  12   32.70   10.30
  -3   1  12   52.59   10.50
  -3   1  12   30.70    9.80
  -3   1  12   30.10   10.70
  -3   1  12   31.00    7.60
  -3   1  12   36.00   12.20
  -3   1  12   53.29   12.80
   3  -1 -12   27.50   12.60
   3  -1 -12   39.00   11.30
   3  -1 -12   37.10    8.10
   3  -1 -12   36.70   14.20
   3  -1 -12   29.40   11.60
   3  -1 -12   43.10   10.40
   3  -1 -12   34.90   10.60
  -2   1  12  173.18   19.40
  -2   1  12  173.08   17.20
  -2   1  12  170.08   20.30
  -2   1  12  180.98   16.50
  -2   1  12  208.48   23.90
   2  -1 -12  197.68   15.70
   2  -1 -12  183.38   21.30
   2  -1 -12  165.38   18.30
   2  -1 -12  177.88   21.60
   2  -1 -12  192.78   19.80
   2  -1 -12  150.78   17.50
   2  -1 -12  173.98   15.10
   2  -1 -12  170.28   19.10
  -1   1  12   85.09   15.50
  -1   1  12   83.39   15.50
  -1   1  12   92.69   12.20
  -1   1  12   92.79   17.90
  -1   1  12   82.89   13.50
  -1   1  12   98.49   16.50
  -1   1  12   81.89   12.20
   1  -1 -12   79.79   16.40
   1  -1 -12   89.49   15.00
   1  -1 -12   85.99   14.40
   1  -1 -12   91.39   10.50
   1  -1 -12   75.19   10.90
   1  -1 -12   73.39   14.50
   1  -1 -12  108.09   16.00
   1  -1 -12   79.49   15.40
   0   1  12  243.68   27.60
   0   1  12  269.17   23.10
   0   1  12  280.87   23.20
   0   1  12  267.27   20.90
   0   1  12  292.77   26.30
   0  -1 -12  271.47   27.40
   0  -1 -12  278.27   24.50
   0  -1 -12  294.87   24.90
   0  -1 -12  283.97   26.10
   0  -1 -12  247.78   26.40
   1   1  12 1025.90   54.79
   1   1  12  976.90   54.99
   1   1  12  993.60   58.19
   1   1  12  995.80   60.09
   1   1  12  987.90   53.09
   1   1  12  934.61   57.99
   1   1  12  979.20   53.39
  -1  -1 -12  955.70   57.39
  -1  -1 -12 1014.90   57.69
  -1  -1 -12 1080.79   57.69
  -1  -1 -12  946.01   57.69
  -1  -1 -12 1022.70   58.49
   2   1  12    8.20    7.90
   2   1  12    0.10   10.70
   2   1  12    1.00    9.70
   2   1  12    6.90    7.30
   2   1  12    6.60   14.40
   2   1  12    3.30    7.50
   2   1  12   -0.20    6.20
   2   1  12    2.50    8.00
   2   1  12   -0.50    6.00
  -2  -1 -12    8.90   13.80
  -2  -1 -12   -9.70    8.70
  -2  -1 -12   -8.50   11.00
  -2  -1 -12  -12.40    9.90
  -2  -1 -12    5.90   12.20
   3   1  12   14.80    8.50
   3   1  12   19.20   10.20
   3   1  12   20.20    7.80
   3   1  12   10.20   12.00
   3   1  12   54.09   15.70
   3   1  12   11.50    6.00
   3   1  12    4.50    7.00
   3   1  12    7.00    8.60
   3   1  12    9.50   11.90
  -3  -1 -12   -7.30    8.20
  -3  -1 -12   38.30   13.80
  -3  -1 -12   19.80   13.30
  -3  -1 -12   26.20   17.20
   4   1  12   21.20    9.40
   4   1  12    7.10    7.50
   4   1  12    4.60    6.40
   4   1  12    8.10   11.90
   4   1  12   -4.50    7.30
   4   1  12    8.60    5.50
   4   1  12    4.10    9.10
   4   1  12   44.00   17.20
   4   1  12   19.50   12.70
  -4  -1 -12   12.70   16.40
  -4  -1 -12    8.70   13.50
  -4  -1 -12   -8.80   10.50
  -4  -1 -12    7.30   13.00
  -4  -1 -12  -13.80   11.50
   5   1  12    9.00    8.40
   5   1  12    0.50    7.90
   5   1  12   16.90    8.40
   5   1  12   63.29   27.20
   5   1  12  -10.30    5.20
   5   1  12    4.00    5.10
  -5  -1 -12  -16.30   12.00
  -5  -1 -12   17.90   17.90
 -10   1  13   31.20   13.60
 -10   1  13   20.80    8.10
 -10   1  13   31.80   11.50
 -10   1  13   17.70    6.50
 -10   1  13   13.20   12.90
  10  -1 -13   28.40    8.40
  10  -1 -13   33.90   14.70
  10  -1 -13   15.20   10.70
  10  -1 -13   40.40   15.10
  -9   1  13   19.80    9.30
  -9   1  13   13.10   12.60
  -9   1  13   13.50    9.00
  -9   1  13   14.50    7.10
  -9   1  13   -0.90    8.60
  -9   1  13    5.20    5.90
  -9   1  13   20.70   11.70
  -9   1  13    1.50    7.20
  -9   1  13   21.10   10.20
   9  -1 -13   14.00   11.70
   9  -1 -13    9.90    9.60
   9  -1 -13    0.80    6.50
   9  -1 -13  -31.20   11.50
   9  -1 -13    4.10   13.80
   9  -1 -13   13.50   12.50
  -8   1  13  -11.70    5.90
  -8   1  13    1.00   10.80
  -8   1  13   -6.40    7.80
  -8   1  13   14.10   12.20
  -8   1  13   -3.20    7.10
  -8   1  13   -3.00    5.70
  -8   1  13   -3.60    8.40
  -8   1  13   -7.40   12.80
   8  -1 -13   -9.50    6.30
   8  -1 -13   -2.70   10.40
   8  -1 -13    5.30    9.50
   8  -1 -13   -6.70   11.90
   8  -1 -13   -6.30   14.10
  -7   1  13   12.30    6.00
  -7   1  13   11.20   14.40
  -7   1  13   25.30    9.50
  -7   1  13    1.60   10.40
  -7   1  13   11.30    6.10
  -7   1  13   -1.10    6.20
  -7   1  13    0.70    7.30
  -7   1  13   21.90   10.00
   7  -1 -13   -5.40    9.90
   7  -1 -13  -10.40    8.30
   7  -1 -13    2.80    7.00
   7  -1 -13   -1.50    9.70
   7  -1 -13   19.40   14.40
   7  -1 -13    0.00   15.20
  -6   1  13  109.19   14.80
  -6   1  13  119.99   16.50
  -6   1  13  131.69   16.10
  -6   1  13  104.09   17.60
  -6   1  13  123.39   16.30
  -6   1  13  111.59   17.20
  -6   1  13  121.39   13.00
  -6   1  13   94.99   12.10
  -6   1  13   88.49   15.30
   6  -1 -13   95.59   18.10
   6  -1 -13   99.49   16.50
   6  -1 -13  139.19   13.90
   6  -1 -13   94.59   16.40
   6  -1 -13  125.09   17.80
   6  -1 -13   80.49   15.10
  -5   1  13   43.40   13.00
  -5   1  13   28.80   11.30
  -5   1  13   41.40   12.00
  -5   1  13   59.79    8.70
  -5   1  13   28.60    9.50
  -5   1  13   50.39   11.80
  -5   1  13   44.90    8.80
  -5   1  13   51.39    9.20
  -5   1  13   32.90   10.20
  -5   1  13   28.10    8.60
  -5   1  13   28.80   10.80
   5  -1 -13   36.80   13.40
   5  -1 -13   26.20    9.40
   5  -1 -13   25.00   10.70
   5  -1 -13   53.29   12.80
   5  -1 -13   20.60    7.00
   5  -1 -13   50.39   13.10
   5  -1 -13   67.19    8.50
  -4   1  13    1.60    9.80
  -4   1  13    1.10    6.50
  -4   1  13    6.90    6.70
  -4   1  13    9.10    7.40
  -4   1  13    2.50    8.90
  -4   1  13    4.70    7.80
  -4   1  13   14.40    8.20
  -4   1  13    5.00    8.30
  -4   1  13   -8.60    6.30
  -4   1  13    9.20    8.40
  -4   1  13    2.60    7.90
   4  -1 -13    0.60    9.20
   4  -1 -13    9.30    9.80
   4  -1 -13   -6.20    6.40
   4  -1 -13   -4.40    9.00
   4  -1 -13    6.10    5.70
   4  -1 -13   16.00   11.20
  -3   1  13   11.80    9.20
  -3   1  13   36.90   13.30
  -3   1  13   24.60    9.30
  -3   1  13   15.00   10.10
  -3   1  13   38.20    9.70
  -3   1  13   20.30    8.10
  -3   1  13   20.50    9.50
  -3   1  13   28.00    9.40
  -3   1  13   14.20   10.20
   3  -1 -13   33.30   10.90
   3  -1 -13   28.10   11.00
   3  -1 -13    9.20    9.90
   3  -1 -13   33.80   13.90
   3  -1 -13   38.70   13.70
   3  -1 -13   18.50   10.60
   3  -1 -13   23.30    7.70
  -2   1  13    3.00    6.60
  -2   1  13   17.20    9.50
  -2   1  13   12.70   12.30
  -2   1  13   -4.10    6.70
  -2   1  13   13.70    9.00
  -2   1  13   -0.20    9.40
  -2   1  13   14.20    9.40
   2  -1 -13   11.20   12.00
   2  -1 -13    6.40    8.80
   2  -1 -13   -3.50    9.30
   2  -1 -13    8.10    6.80
   2  -1 -13   20.20   13.00
   2  -1 -13    8.20    6.90
   2  -1 -13    4.60    9.80
   2  -1 -13   -1.30    7.30
  -1   1  13  119.59   20.70
  -1   1  13  119.39   13.80
  -1   1  13  104.49   15.00
  -1   1  13   93.79   16.20
  -1   1  13  119.09   15.90
  -1   1  13   89.19   14.80
  -1   1  13   75.29   11.60
   1  -1 -13  120.89   19.80
   1  -1 -13  120.39   17.60
   1  -1 -13  102.19   16.20
   1  -1 -13  103.69   17.40
   1  -1 -13  104.59   15.80
   1  -1 -13  115.29   11.70
   0   1  13   62.49   13.10
   0   1  13  117.39   14.40
   0   1  13   88.69   18.20
   0   1  13   65.29   10.80
   0   1  13   76.39   13.30
   0   1  13   89.49   17.40
   0   1  13   94.49   15.50
   0  -1 -13  106.49   19.70
   0  -1 -13   71.29   14.70
   0  -1 -13  109.29   18.00
   0  -1 -13  122.29   18.90
   0  -1 -13   91.69   18.10
   1   1  13  125.99   17.50
   1   1  13  108.69   14.60
   1   1  13   86.79   17.40
   1   1  13  115.99   19.10
   1   1  13  141.69   29.70
   1   1  13  137.59   16.10
   1   1  13  108.79   15.50
  -1  -1 -13  128.09   20.20
  -1  -1 -13  109.99   16.90
  -1  -1 -13  102.99   17.50
  -1  -1 -13  109.49   20.60
   2   1  13   -2.20    5.60
   2   1  13   43.00   20.60
   2   1  13    4.50    9.30
   2   1  13   31.40   13.00
   2   1  13   -2.90    7.20
   2   1  13  -12.40    9.80
   2   1  13   -2.80    7.90
   2   1  13    5.70    7.20
   2   1  13   -4.90    7.90
  -2  -1 -13   15.00   12.90
  -2  -1 -13  -15.30   16.00
  -2  -1 -13   -4.00   12.30
  -2  -1 -13  -28.40   15.10
  -2  -1 -13   26.60   17.40
   3   1  13   -3.00    5.90
   3   1  13   -9.10    7.40
   3   1  13   -3.40    5.30
   3   1  13   12.20   13.80
   3   1  13   15.60   16.00
   3   1  13    1.00    9.80
   3   1  13    3.90    7.30
  -3  -1 -13   -7.70   13.20
  -3  -1 -13   17.80   18.30
  -3  -1 -13   -6.40   10.20
  -3  -1 -13    2.00   14.00
  -4  -1 -13   24.90   21.80
  -9   1  14   -3.80    6.60
  -9   1  14   -3.30    8.80
  -9   1  14    1.40   13.40
  -8   1  14   13.70    8.40
  -8   1  14    3.60    8.70
  -8   1  14   22.00    7.80
  -8   1  14   39.00   12.20
  -8   1  14   20.30    8.40
  -8   1  14    7.20    9.20
  -8   1  14   -2.80   10.60
  -8   1  14    4.00   14.50
   8  -1 -14   18.10   15.80
   8  -1 -14   10.10   10.20
   8  -1 -14   30.90   14.40
   8  -1 -14   10.90    7.50
   8  -1 -14   -4.40   10.90
   8  -1 -14    7.10   16.20
  -7   1  14   20.60   10.60
  -7   1  14   32.20   12.40
  -7   1  14   41.30   15.00
  -7   1  14   34.10    8.20
  -7   1  14   20.00    7.80
  -7   1  14   22.10    8.80
  -7   1  14   34.80   13.60
  -7   1  14   25.00   10.60
  -7   1  14   24.50   11.00
   7  -1 -14    9.00   11.60
   7  -1 -14   32.20   15.20
   7  -1 -14   32.10   13.70
   7  -1 -14   20.80   12.00
   7  -1 -14   32.20   12.00
   7  -1 -14   26.00    8.20
  -6   1  14   61.69   10.30
  -6   1  14   98.99   18.20
  -6   1  14   81.79   14.50
  -6   1  14   91.89   11.00
  -6   1  14   75.29   12.40
  -6   1  14  102.59   28.50
  -6   1  14   59.49   13.70
  -6   1  14   91.89   16.80
  -6   1  14  117.39   14.80
   6  -1 -14   89.79   14.90
   6  -1 -14   90.09   16.50
   6  -1 -14   63.59   15.20
   6  -1 -14   79.39   17.90
   6  -1 -14   74.19   11.00
   6  -1 -14   96.09   23.90
  -5   1  14   -6.80   10.00
  -5   1  14    2.00    5.90
  -5   1  14    7.00   11.60
  -5   1  14   25.00    9.70
  -5   1  14    7.70    8.60
  -5   1  14    9.20   10.40
  -5   1  14   -1.30    7.50
  -5   1  14   -0.30    6.80
  -5   1  14    5.80    6.30
   5  -1 -14   13.40    9.40
   5  -1 -14   -5.30    6.40
   5  -1 -14    9.50   12.40
   5  -1 -14    8.90    7.90
   5  -1 -14   12.20    6.40
   5  -1 -14    5.50   11.90
   5  -1 -14    5.80    6.60
   5  -1 -14   -1.40   10.40
  -4   1  14   24.30   11.20
  -4   1  14   10.50   11.50
  -4   1  14   10.00   14.10
  -4   1  14   20.70   13.70
  -4   1  14   15.80    9.60
  -4   1  14    7.40    8.80
  -4   1  14   12.60    7.50
  -4   1  14    5.30    8.80
  -4   1  14   23.20   12.40
  -4   1  14   25.40    8.50
   4  -1 -14   12.00   14.20
   4  -1 -14    7.50   10.80
   4  -1 -14   23.50    8.80
   4  -1 -14   31.50   11.00
   4  -1 -14    8.50   11.00
  -3   1  14   56.39   11.50
  -3   1  14   58.29   13.70
  -3   1  14   39.90   12.40
  -3   1  14   59.09    9.80
  -3   1  14   47.60   11.40
  -3   1  14   53.79   14.30
  -3   1  14   44.40   10.00
  -3   1  14   36.30   10.20
  -3   1  14   45.60   10.10
  -3   1  14   63.89   14.10
  -3   1  14   39.20   21.60
   3  -1 -14   44.40    9.40
   3  -1 -14   84.19   18.20
   3  -1 -14   32.50   10.60
   3  -1 -14   60.09   11.40
   3  -1 -14   49.00   14.20
   3  -1 -14   26.70   13.10
   3  -1 -14   62.89   14.70
  -2   1  14   -6.60    7.50
  -2   1  14    1.50   10.50
  -2   1  14    8.30   12.80
  -2   1  14   -2.10   10.90
  -2   1  14   21.80   11.10
  -2   1  14  -13.90    9.30
  -2   1  14    9.50   10.50
   2  -1 -14    5.80   11.70
   2  -1 -14   -3.10   13.90
   2  -1 -14   -2.50    7.20
   2  -1 -14   13.90    9.80
   2  -1 -14   16.30    7.90
   2  -1 -14   24.70   12.10
   2  -1 -14   14.20   14.30
   2  -1 -14   -2.30    9.90
  -1   1  14  193.98   19.80
  -1   1  14  220.18   23.10
  -1   1  14  147.39   19.40
  -1   1  14  165.08   23.90
  -1   1  14  182.08   25.90
  -1   1  14  245.48   26.10
  -1   1  14  205.08   19.30
   1  -1 -14  162.28   15.60
   1  -1 -14  173.98   24.90
   1  -1 -14  204.88   23.00
   1  -1 -14  154.68   20.90
   1  -1 -14  195.28   22.90
   1  -1 -14  180.08   23.50
   0   1  14   67.99   13.70
   0   1  14   92.49   19.70
   0   1  14   61.59   14.60
   0   1  14   78.99   16.70
   0   1  14   65.29   11.40
   0   1  14   46.80   10.40
   0   1  14   49.00   14.60
   0  -1 -14   50.59   17.10
   0  -1 -14   77.09   16.90
   0  -1 -14   67.59   17.20
   0  -1 -14   65.09   15.50
   0  -1 -14   81.79   19.90
   1   1  14  240.08   20.70
   1   1  14  210.98   19.70
   1   1  14  221.58   26.80
   1   1  14  334.27   34.30
   1   1  14  238.18   17.50
   1   1  14  224.58   23.50
   1   1  14  219.68   22.10
  -1  -1 -14  243.18   29.30
  -1  -1 -14  204.48   27.70
  -1  -1 -14  183.98   23.30
  -1  -1 -14  247.78   29.00
  -1  -1 -14  211.68   25.40
   2   1  14   -0.90    9.10
   2   1  14   21.60    7.50
   2   1  14   21.30    8.40
   2   1  14   70.99   21.90
   2   1  14    4.60    6.30
   2   1  14   22.80   10.10
  -2  -1 -14   13.50   16.40
  -2  -1 -14    1.80   11.20
  -2  -1 -14    9.40   17.40
  -2  -1 -14    6.20   13.70
  -7   1  15   62.19   10.70
  -7   1  15   56.69   12.60
  -7   1  15   30.20   13.00
  -7   1  15   54.39   15.40
  -7   1  15   23.70   13.00
  -7   1  15   42.90    8.40
  -7   1  15  110.29   23.70
  -7   1  15   31.00    9.20
   7  -1 -15   39.70   19.40
   7  -1 -15   34.20   13.50
   7  -1 -15   36.60    9.30
   7  -1 -15   49.50   14.50
   7  -1 -15   32.80   12.20
  -6   1  15    7.30    8.70
  -6   1  15    1.90   11.10
  -6   1  15   12.60    9.20
  -6   1  15    9.50   11.30
  -6   1  15    8.80   13.20
  -6   1  15    7.00    7.90
  -6   1  15   11.00    8.00
   6  -1 -15    3.60    7.40
   6  -1 -15    5.40   11.30
   6  -1 -15    1.10    9.50
   6  -1 -15   18.90   13.50
  -5   1  15   34.00   10.50
  -5   1  15   44.00   12.00
  -5   1  15   45.10   17.10
  -5   1  15   35.70   17.60
  -5   1  15   17.90   12.70
  -5   1  15   25.30   13.10
  -5   1  15   55.99   16.30
  -5   1  15   30.40   13.30
  -5   1  15   25.20   12.20
   5  -1 -15   30.40   13.00
   5  -1 -15   37.70   12.40
   5  -1 -15   35.60    8.30
   5  -1 -15   16.70   14.00
   5  -1 -15   47.00   15.30
   5  -1 -15   43.60    8.20
   5  -1 -15   36.20   12.90
   5  -1 -15   18.50    8.80
  -4   1  15   49.99   14.20
  -4   1  15   35.80    9.80
  -4   1  15   45.00   10.80
  -4   1  15   47.10   11.30
  -4   1  15   26.60   11.00
  -4   1  15   60.69   14.50
  -4   1  15   57.99   12.00
[truncated: 2,586,904 more chars]
