# Supplementary material for: Triggering and Preventing Cyclization of o‐Amino‐Guanidinobenzenes to 2‐Amino‐Benzimidazoles
Source: Chemistry. 2025 Dec 12;32(2):e03147. doi: 10.1002/chem.202503147 (PMC12790309; doi:10.1002/chem.202503147)
Supplement: Supplementary file 2 — Supporting Information File 2: chem70511‐sup‐0002‐SuppMat.zip. [file CHEM-32-e03147-s001.zip › mo_2024_ch136_0ma.cif]

data_mo_2024_ch136_0ma

# 1. SUBMISSION DETAILS
 
_publ_contact_author
;
       Prof. Dr. Dr. Hans-Joerg Himmel
       Anorganisch-Chemisches Institut
       Ruprecht-Karls Universitaet Heidelberg
       Im Neuenheimer Feld 270
       69120 Heidelberg
       Germany
;
_publ_contact_author_phone        '049 6221 54-8446'
_publ_contact_author_fax          '049 6221 54-5707'
_publ_contact_author_email        'hans-jorg.himmel@aci.uni-heidelberg.de'
_publ_requested_journal           'Chem. Eur. J.'
_publ_requested_coeditor_name     
;
'Henel Carmen, Michel Edwin, Zeitler Devin, Huebner Olaf, Kaifer Elisabeth'
;    
#==============================================================================
 
# 2. TITLE AND AUTHOR LIST

_publ_section_title
;
   'Why, How and under which Circumstances do Redox-Active o-Guanidino-Amino-Benzenes 
Rearrange to 2-Amino-Benzimidazole Derivatives?'
;
_publ_section_abstract
;   
   'Why, How and under which Circumstances do Redox-Active o-Guanidino-Amino-Benzenes 
Rearrange to 2-Amino-Benzimidazole Derivatives?'
;

loop_
 _publ_author_name
     'Henel, Carmen'
     'Michel, Edwin'
     'Zeitler, Devin'
     'Huebner, Olaf'
     'Kaifer, Elisabeth'    
     'Himmel, Hans-Joerg' 

 _publ_author_address
;     Anorganisch-Chemisches Institut
      Ruprecht-Karls Universitaet Heidelberg
      Im Neuenheimer Feld 270
      69120 Heidelberg
      Bundesrepublik Deutschland
;
#==============================================================================

_audit_creation_date               2024-07-04
_audit_creation_method
;
Olex2 1.5
(compiled 2024.02.16 svn.r378c4104 for OlexSys, GUI svn.r6928)
;
_shelx_SHELXL_version_number       '2018/3'
_audit_contact_author_address      ?
_audit_contact_author_email        ?
_audit_contact_author_name         ''
_audit_contact_author_phone        ?
_publ_contact_author_id_orcid      ?
_publ_section_references
;
Dolomanov, O.V., Bourhis, L.J., Gildea, R.J, Howard, J.A.K. & Puschmann, H.
 (2009), J. Appl. Cryst. 42, 339-341.

Sheldrick, G.M. (2008). Acta Cryst. A64, 112-122.

Sheldrick, G.M. (2015). Acta Cryst. A71, 3-8.
;
_chemical_name_common              ?
_chemical_name_systematic          ?
_chemical_formula_moiety           'C11 H14 N4 O2'
_chemical_formula_sum              'C11 H14 N4 O2'
_chemical_formula_weight           234.26
_chemical_absolute_configuration   ?
_chemical_melting_point            ?
loop_
  _atom_type_symbol
  _atom_type_description
  _atom_type_scat_dispersion_real
  _atom_type_scat_dispersion_imag
  _atom_type_scat_source
 'C' 'C' 0.0033 0.0016 'International Tables Vol C Tables 4.2.6.8 and 6.1.1.4'
 'H' 'H' 0.0000 0.0000 'International Tables Vol C Tables 4.2.6.8 and 6.1.1.4'
 'N' 'N' 0.0061 0.0033 'International Tables Vol C Tables 4.2.6.8 and 6.1.1.4'
 'O' 'O' 0.0106 0.0060 'International Tables Vol C Tables 4.2.6.8 and 6.1.1.4'

_shelx_space_group_comment
;
The symmetry employed for this shelxl refinement is uniquely defined
by the following loop, which should always be used as a source of
symmetry information in preference to the above space-group names.
They are only intended as comments.
;
_space_group_crystal_system        'monoclinic'
_space_group_IT_number             9
_space_group_name_H-M_alt          'C 1 c 1'
_space_group_name_Hall             'C -2yc'
loop_
  _space_group_symop_operation_xyz
 'x, y, z'
 'x, -y, z+1/2'
 'x+1/2, y+1/2, z'
 'x+1/2, -y+1/2, z+1/2'

_cell_length_a                     23.141(3)
_cell_length_b                     8.0678(10)
_cell_length_c                     15.122(2)
_cell_angle_alpha                  90
_cell_angle_beta                   123.716(8)
_cell_angle_gamma                  90
_cell_volume                       2348.3(6)
_cell_formula_units_Z              8
_cell_measurement_reflns_used      8772
_cell_measurement_temperature      100.00
_cell_measurement_theta_max        26.51
_cell_measurement_theta_min        2.71
_shelx_estimated_absorpt_T_max     ?
_shelx_estimated_absorpt_T_min     ?
_exptl_absorpt_coefficient_mu      0.095
_exptl_absorpt_correction_T_max    0.7455
_exptl_absorpt_correction_T_min    0.6093
_exptl_absorpt_correction_type     multi-scan
_exptl_absorpt_process_details
;
SADABS-2016/2 (Bruker,2016/2) was used for absorption correction.
wR2(int) was 0.1121 before and 0.0740 after correction.
The Ratio of minimum to maximum transmission is 0.8173.
The \l/2 correction factor is Not present.
;
_exptl_absorpt_special_details     ?
_exptl_crystal_colour              yellow
_exptl_crystal_colour_primary      yellow
_exptl_crystal_density_diffrn      1.325
_exptl_crystal_density_meas        ?
_exptl_crystal_density_method      ?
_exptl_crystal_description         block
_exptl_crystal_F_000               992
_exptl_crystal_size_max            0.323
_exptl_crystal_size_mid            0.155
_exptl_crystal_size_min            0.078
_exptl_transmission_factor_max     ?
_exptl_transmission_factor_min     ?
_diffrn_reflns_av_R_equivalents    0.0824
_diffrn_reflns_av_unetI/netI       0.0477
_diffrn_reflns_Laue_measured_fraction_full  0.997
_diffrn_reflns_Laue_measured_fraction_max  0.995
_diffrn_reflns_limit_h_max         29
_diffrn_reflns_limit_h_min         -29
_diffrn_reflns_limit_k_max         10
_diffrn_reflns_limit_k_min         -10
_diffrn_reflns_limit_l_max         19
_diffrn_reflns_limit_l_min         -19
_diffrn_reflns_number              36715
_diffrn_reflns_point_group_measured_fraction_full  0.997
_diffrn_reflns_point_group_measured_fraction_max  0.993
_diffrn_reflns_theta_full          25.242
_diffrn_reflns_theta_max           27.267
_diffrn_reflns_theta_min           2.116
_diffrn_ambient_temperature        100.00
_diffrn_detector                   'Bruker Photon III detector'
_diffrn_detector_type              'CPAD detector'
_diffrn_measured_fraction_theta_full  0.997
_diffrn_measured_fraction_theta_max  0.995
_diffrn_measurement_device         'three-circle diffractometer'
_diffrn_measurement_device_type    'Bruker D8-Venture Dual Source'
_diffrn_measurement_method         '\w and \f scans'
_diffrn_radiation_monochromator    'mirror optics'
_diffrn_radiation_probe            x-ray
_diffrn_radiation_type             MoK\a
_diffrn_radiation_wavelength       0.71073
_diffrn_source                     'microfocus sealed X-ray tube'
_diffrn_source_current             1.4
_diffrn_source_power               0.07
_diffrn_source_type                'Incoatec I\ms'
_diffrn_source_voltage             50.0
_diffrn_standards_number           0
_reflns_Friedel_coverage           0.994
_reflns_Friedel_fraction_full      0.997
_reflns_Friedel_fraction_max       0.991
_reflns_number_gt                  4683
_reflns_number_total               5231
_reflns_special_details
;
 Reflections were merged by SHELXL according to the crystal
 class for the calculation of statistics and refinement.
 
 _reflns_Friedel_fraction is defined as the number of unique
 Friedel pairs measured divided by the number that would be
 possible theoretically, ignoring centric projections and
 systematic absences.
;
_reflns_threshold_expression       'I > 2\s(I)'
_computing_cell_refinement         'SAINT V8.40B (Bruker, 2019)'
_computing_data_collection         'APEX 4 V2021.11-0 (Bruker, 2021)'
_computing_data_reduction          'SAINT V8.40B (Bruker, 2019)'
_computing_molecular_graphics      'Olex2 1.5 (Dolomanov et al., 2009)'
_computing_publication_material    'Olex2 1.5 (Dolomanov et al., 2009)'
_computing_structure_refinement    'XL  (Sheldrick, 2008)'
_computing_structure_solution      'SHELXT 2018/2 (Sheldrick, 2018)'
_refine_diff_density_max           0.206
_refine_diff_density_min           -0.237
_refine_diff_density_rms           0.045
_refine_ls_abs_structure_details
;
 Flack x determined using 2104 quotients [(I+)-(I-)]/[(I+)+(I-)]
 (Parsons, Flack and Wagner, Acta Cryst. B69 (2013) 249-259).
;
_refine_ls_abs_structure_Flack     0.0(6)
_refine_ls_extinction_coef         .
_refine_ls_extinction_method       none
_refine_ls_goodness_of_fit_ref     1.104
_refine_ls_hydrogen_treatment      constr
_refine_ls_matrix_type             full
_refine_ls_number_parameters       320
_refine_ls_number_reflns           5231
_refine_ls_number_restraints       3
_refine_ls_R_factor_all            0.0482
_refine_ls_R_factor_gt             0.0417
_refine_ls_restrained_S_all        1.104
_refine_ls_shift/su_max            0.000
_refine_ls_shift/su_mean           0.000
_refine_ls_structure_factor_coef   Fsqd
_refine_ls_weighting_details      
 'w=1/[\s^2^(Fo^2^)+(0.0552P)^2^+0.2409P] where P=(Fo^2^+2Fc^2^)/3'
_refine_ls_weighting_scheme        calc
_refine_ls_wR_factor_gt            0.0998
_refine_ls_wR_factor_ref           0.1036
_refine_special_details            ?
_olex2_refinement_description
;
1. Fixed Uiso
 At 1.2 times of:
  All C(H) groups, All C(H,H) groups
 At 1.5 times of:
  All C(H,H,H) groups
2. Restrained distances
 O22-N24 \\sim O23-N24
 with sigma of 0.02
3. Others
 Fixed Sof: O22(0.5) O23(0.5)
4.a Secondary CH2 refined with riding coordinates:
 C28(H28A,H28B), C29(H29A,H29B), C8(H8A,H8B), C9(H9A,H9B)
4.b Aromatic/amide H refined with riding coordinates:
 C23(H23), C24(H24), C25(H25), C26(H26), C3(H3), C4(H4), C5(H5), C6(H6)
4.c Idealised Me refined as rotating group:
 C30(H30A,H30B,H30C), C31(H31A,H31B,H31C), C10(H10A,H10B,H10C), C11(H11A,H11B,
 H11C)
;
_atom_sites_solution_hydrogens     geom
_atom_sites_solution_primary       dual
_atom_sites_solution_secondary     ?
loop_
  _atom_site_label
  _atom_site_type_symbol
  _atom_site_fract_x
  _atom_site_fract_y
  _atom_site_fract_z
  _atom_site_U_iso_or_equiv
  _atom_site_adp_type
  _atom_site_occupancy
  _atom_site_site_symmetry_order
  _atom_site_calc_flag
  _atom_site_refinement_flags_posn
  _atom_site_refinement_flags_adp
  _atom_site_refinement_flags_occupancy
  _atom_site_disorder_assembly
  _atom_site_disorder_group
 O21 O 0.44992(12) 0.9171(3) 0.36419(17) 0.0387(5) Uani 1 1 d . . . . .
 N21 N 0.37534(11) 0.6887(3) 0.18974(17) 0.0226(5) Uani 1 1 d . . . . .
 N22 N 0.26696(11) 0.5959(3) 0.14178(17) 0.0245(5) Uani 1 1 d . . . . .
 N23 N 0.26861(11) 0.8321(3) 0.06689(18) 0.0236(5) Uani 1 1 d . . . . .
 N24 N 0.49383(12) 0.8485(3) 0.35582(19) 0.0318(6) Uani 1 1 d D . . . .
 C21 C 0.41893(13) 0.7711(3) 0.1680(2) 0.0214(5) Uani 1 1 d . . . . .
 C22 C 0.48189(13) 0.8372(3) 0.2506(2) 0.0223(5) Uani 1 1 d . . . . .
 C23 C 0.53376(13) 0.8954(3) 0.2385(2) 0.0237(5) Uani 1 1 d . . . . .
 H23 H 0.576770 0.933661 0.298158 0.028 Uiso 1 1 calc R U . . .
 C24 C 0.52146(14) 0.8965(3) 0.1385(2) 0.0267(6) Uani 1 1 d . . . . .
 H24 H 0.555354 0.938566 0.127548 0.032 Uiso 1 1 calc R U . . .
 C25 C 0.45841(16) 0.8348(4) 0.0534(2) 0.0302(6) Uani 1 1 d . . . . .
 H25 H 0.449570 0.836440 -0.015962 0.036 Uiso 1 1 calc R U . . .
 C26 C 0.40864(15) 0.7715(4) 0.0674(2) 0.0271(6) Uani 1 1 d . . . . .
 H26 H 0.366826 0.727543 0.008087 0.033 Uiso 1 1 calc R U . . .
 C27 C 0.30912(14) 0.7076(3) 0.1346(2) 0.0213(5) Uani 1 1 d . . . . .
 C28 C 0.19491(14) 0.6268(4) 0.0565(2) 0.0303(6) Uani 1 1 d . . . . .
 H28A H 0.163072 0.603608 0.079350 0.036 Uiso 1 1 calc R U . . .
 H28B H 0.180784 0.559847 -0.007375 0.036 Uiso 1 1 calc R U . . .
 C29 C 0.19702(14) 0.8105(4) 0.0364(2) 0.0312(6) Uani 1 1 d . . . . .
 H29A H 0.163339 0.838778 -0.039367 0.037 Uiso 1 1 calc R U . . .
 H29B H 0.187324 0.879078 0.081013 0.037 Uiso 1 1 calc R U . . .
 C30 C 0.29008(16) 0.4256(4) 0.1704(3) 0.0343(7) Uani 1 1 d . . . . .
 H30A H 0.298244 0.378348 0.118520 0.051 Uiso 1 1 calc R U . . .
 H30B H 0.254339 0.360904 0.170611 0.051 Uiso 1 1 calc R U . . .
 H30C H 0.333299 0.422633 0.241308 0.051 Uiso 1 1 calc R U . . .
 C31 C 0.29496(15) 0.9986(3) 0.0735(2) 0.0268(6) Uani 1 1 d . . . . .
 H31A H 0.333194 1.021658 0.146928 0.040 Uiso 1 1 calc R U . . .
 H31B H 0.257604 1.079202 0.051109 0.040 Uiso 1 1 calc R U . . .
 H31C H 0.311816 1.006916 0.026798 0.040 Uiso 1 1 calc R U . . .
 O22 O 0.5440(7) 0.7618(18) 0.4237(12) 0.051(4) Uani 0.5 1 d D . P A 1
 O23 O 0.5502(8) 0.8189(18) 0.4369(13) 0.048(3) Uani 0.5 1 d D . P A 2
 O1 O 0.69312(11) 0.9832(3) 0.79164(19) 0.0376(5) Uani 1 1 d . . . . .
 O2 O 0.80268(12) 0.9516(3) 0.9111(2) 0.0491(6) Uani 1 1 d . . . . .
 N1 N 0.63905(12) 0.7194(3) 0.84332(19) 0.0247(5) Uani 1 1 d . . . . .
 N2 N 0.54205(12) 0.7392(3) 0.85140(19) 0.0256(5) Uani 1 1 d . . . . .
 N3 N 0.52262(12) 0.6459(3) 0.69851(18) 0.0271(5) Uani 1 1 d . . . . .
 N4 N 0.74482(12) 0.8963(3) 0.8458(2) 0.0295(5) Uani 1 1 d . . . . .
 C1 C 0.67870(13) 0.6390(3) 0.8145(2) 0.0227(5) Uani 1 1 d . . . . .
 C2 C 0.73732(14) 0.7179(3) 0.8276(2) 0.0235(5) Uani 1 1 d . . . . .
 C3 C 0.78912(15) 0.6349(4) 0.8255(2) 0.0267(6) Uani 1 1 d . . . . .
 H3 H 0.828888 0.692644 0.838356 0.032 Uiso 1 1 calc R U . . .
 C4 C 0.78175(16) 0.4671(4) 0.8043(2) 0.0308(6) Uani 1 1 d . . . . .
 H4 H 0.816510 0.407656 0.802458 0.037 Uiso 1 1 calc R U . . .
 C5 C 0.72298(18) 0.3857(4) 0.7857(3) 0.0334(6) Uani 1 1 d . . . . .
 H5 H 0.717465 0.270667 0.769561 0.040 Uiso 1 1 calc R U . . .
 C6 C 0.67255(15) 0.4687(4) 0.7901(2) 0.0288(6) Uani 1 1 d . . . . .
 H6 H 0.632827 0.409870 0.776451 0.035 Uiso 1 1 calc R U . . .
 C7 C 0.57282(15) 0.6985(3) 0.7981(2) 0.0249(6) Uani 1 1 d . . . . .
 C8 C 0.47021(14) 0.6820(4) 0.7902(2) 0.0300(6) Uani 1 1 d . . . . .
 H8A H 0.439376 0.761201 0.794999 0.036 Uiso 1 1 calc R U . . .
 H8B H 0.465929 0.571528 0.814581 0.036 Uiso 1 1 calc R U . . .
 C9 C 0.45382(15) 0.6743(4) 0.6786(2) 0.0309(6) Uani 1 1 d . . . . .
 H9A H 0.421674 0.581978 0.637655 0.037 Uiso 1 1 calc R U . . .
 H9B H 0.433368 0.779624 0.639985 0.037 Uiso 1 1 calc R U . . .
 C10 C 0.58173(16) 0.7314(4) 0.9661(2) 0.0335(7) Uani 1 1 d . . . . .
 H10A H 0.579142 0.619038 0.988366 0.050 Uiso 1 1 calc R U . . .
 H10B H 0.562629 0.810371 0.992716 0.050 Uiso 1 1 calc R U . . .
 H10C H 0.630313 0.759397 0.995097 0.050 Uiso 1 1 calc R U . . .
 C11 C 0.52917(17) 0.6561(4) 0.6082(2) 0.0345(7) Uani 1 1 d . . . . .
 H11A H 0.493325 0.730366 0.554348 0.052 Uiso 1 1 calc R U . . .
 H11B H 0.523391 0.545479 0.577614 0.052 Uiso 1 1 calc R U . . .
 H11C H 0.575197 0.699393 0.632023 0.052 Uiso 1 1 calc R U . . .

loop_
  _atom_site_aniso_label
  _atom_site_aniso_U_11
  _atom_site_aniso_U_22
  _atom_site_aniso_U_33
  _atom_site_aniso_U_23
  _atom_site_aniso_U_13
  _atom_site_aniso_U_12
 O21 0.0472(13) 0.0364(13) 0.0468(12) -0.0075(10) 0.0349(11) -0.0042(11)
 N21 0.0216(11) 0.0153(11) 0.0326(12) 0.0018(9) 0.0160(10) -0.0020(8)
 N22 0.0228(11) 0.0167(11) 0.0374(12) 0.0020(9) 0.0188(10) -0.0013(9)
 N23 0.0225(11) 0.0155(11) 0.0340(11) 0.0031(9) 0.0164(9) 0.0003(9)
 N24 0.0245(12) 0.0411(15) 0.0328(13) -0.0011(11) 0.0177(11) -0.0079(11)
 C21 0.0233(12) 0.0125(12) 0.0322(13) 0.0022(10) 0.0177(11) 0.0016(9)
 C22 0.0234(13) 0.0168(13) 0.0299(13) 0.0008(10) 0.0169(11) 0.0017(10)
 C23 0.0203(12) 0.0166(13) 0.0343(14) -0.0018(10) 0.0152(11) -0.0020(10)
 C24 0.0292(14) 0.0203(13) 0.0394(14) -0.0025(11) 0.0245(12) -0.0042(11)
 C25 0.0349(15) 0.0320(16) 0.0317(14) -0.0031(12) 0.0235(13) -0.0052(13)
 C26 0.0279(14) 0.0216(14) 0.0314(13) -0.0034(11) 0.0163(12) -0.0053(11)
 C27 0.0251(13) 0.0147(12) 0.0272(12) -0.0002(10) 0.0165(11) -0.0003(10)
 C28 0.0222(13) 0.0284(16) 0.0394(15) 0.0005(12) 0.0165(12) -0.0039(11)
 C29 0.0225(14) 0.0306(16) 0.0386(15) 0.0072(12) 0.0158(12) 0.0021(11)
 C30 0.0364(16) 0.0161(14) 0.0603(19) 0.0057(13) 0.0330(15) -0.0011(12)
 C31 0.0303(13) 0.0145(13) 0.0392(14) 0.0039(10) 0.0216(12) 0.0008(10)
 O22 0.019(4) 0.098(10) 0.026(5) 0.008(6) 0.007(3) -0.001(5)
 O23 0.019(3) 0.091(9) 0.026(4) -0.005(5) 0.007(3) -0.014(5)
 O1 0.0345(11) 0.0162(10) 0.0658(14) 0.0060(10) 0.0300(11) 0.0035(9)
 O2 0.0342(12) 0.0300(13) 0.0679(16) -0.0143(12) 0.0189(12) -0.0114(10)
 N1 0.0280(11) 0.0171(11) 0.0360(12) -0.0021(9) 0.0221(10) -0.0021(9)
 N2 0.0247(11) 0.0211(11) 0.0371(12) -0.0030(10) 0.0209(10) -0.0023(9)
 N3 0.0275(12) 0.0228(12) 0.0332(12) -0.0021(10) 0.0183(10) -0.0026(9)
 N4 0.0282(12) 0.0198(12) 0.0432(13) -0.0010(10) 0.0215(11) -0.0035(10)
 C1 0.0255(13) 0.0182(13) 0.0292(13) 0.0009(10) 0.0182(11) -0.0009(10)
 C2 0.0262(13) 0.0157(12) 0.0326(13) 0.0017(10) 0.0187(11) 0.0004(10)
 C3 0.0271(13) 0.0237(14) 0.0339(13) 0.0047(12) 0.0198(11) 0.0020(11)
 C4 0.0399(16) 0.0232(15) 0.0412(16) 0.0049(12) 0.0300(14) 0.0087(12)
 C5 0.0528(18) 0.0149(13) 0.0453(16) 0.0005(12) 0.0352(15) 0.0014(13)
 C6 0.0389(15) 0.0179(13) 0.0386(15) -0.0016(11) 0.0272(13) -0.0067(11)
 C7 0.0334(14) 0.0124(12) 0.0356(14) 0.0008(11) 0.0233(12) -0.0003(10)
 C8 0.0268(14) 0.0256(14) 0.0428(16) -0.0046(12) 0.0226(13) -0.0031(11)
 C9 0.0274(14) 0.0230(14) 0.0425(16) -0.0014(12) 0.0196(13) -0.0029(11)
 C10 0.0342(16) 0.0388(18) 0.0349(15) -0.0062(13) 0.0238(14) -0.0047(13)
 C11 0.0418(17) 0.0319(17) 0.0326(15) -0.0019(12) 0.0224(13) -0.0012(13)

_geom_special_details
;
 All esds (except the esd in the dihedral angle between two l.s. planes)
 are estimated using the full covariance matrix.  The cell esds are taken
 into account individually in the estimation of esds in distances, angles
 and torsion angles; correlations between esds in cell parameters are only
 used when they are defined by crystal symmetry.  An approximate (isotropic)
 treatment of cell esds is used for estimating esds involving l.s. planes.
;
loop_
  _geom_bond_atom_site_label_1
  _geom_bond_atom_site_label_2
  _geom_bond_distance
  _geom_bond_site_symmetry_2
  _geom_bond_publ_flag
 O21 N24 1.223(3) . ?
 N21 C21 1.391(3) . ?
 N21 C27 1.284(3) . ?
 N22 C27 1.376(3) . ?
 N22 C28 1.455(3) . ?
 N22 C30 1.450(4) . ?
 N23 C27 1.367(3) . ?
 N23 C29 1.463(3) . ?
 N23 C31 1.456(3) . ?
 N24 C22 1.459(3) . ?
 N24 O22 1.253(13) . ?
 N24 O23 1.220(13) . ?
 C21 C22 1.395(4) . ?
 C21 C26 1.404(4) . ?
 C22 C23 1.392(4) . ?
 C23 H23 0.9500 . ?
 C23 C24 1.375(4) . ?
 C24 H24 0.9500 . ?
 C24 C25 1.396(4) . ?
 C25 H25 0.9500 . ?
 C25 C26 1.380(4) . ?
 C26 H26 0.9500 . ?
 C28 H28A 0.9900 . ?
 C28 H28B 0.9900 . ?
 C28 C29 1.520(4) . ?
 C29 H29A 0.9900 . ?
 C29 H29B 0.9900 . ?
 C30 H30A 0.9800 . ?
 C30 H30B 0.9800 . ?
 C30 H30C 0.9800 . ?
 C31 H31A 0.9800 . ?
 C31 H31B 0.9800 . ?
 C31 H31C 0.9800 . ?
 O1 N4 1.227(3) . ?
 O2 N4 1.225(3) . ?
 N1 C1 1.378(3) . ?
 N1 C7 1.297(4) . ?
 N2 C7 1.379(4) . ?
 N2 C8 1.458(4) . ?
 N2 C10 1.445(4) . ?
 N3 C7 1.362(4) . ?
 N3 C9 1.465(4) . ?
 N3 C11 1.457(3) . ?
 N4 C2 1.457(4) . ?
 C1 C2 1.409(4) . ?
 C1 C6 1.409(4) . ?
 C2 C3 1.389(4) . ?
 C3 H3 0.9500 . ?
 C3 C4 1.380(4) . ?
 C4 H4 0.9500 . ?
 C4 C5 1.391(4) . ?
 C5 H5 0.9500 . ?
 C5 C6 1.379(4) . ?
 C6 H6 0.9500 . ?
 C8 H8A 0.9900 . ?
 C8 H8B 0.9900 . ?
 C8 C9 1.512(4) . ?
 C9 H9A 0.9900 . ?
 C9 H9B 0.9900 . ?
 C10 H10A 0.9800 . ?
 C10 H10B 0.9800 . ?
 C10 H10C 0.9800 . ?
 C11 H11A 0.9800 . ?
 C11 H11B 0.9800 . ?
 C11 H11C 0.9800 . ?

loop_
  _geom_angle_atom_site_label_1
  _geom_angle_atom_site_label_2
  _geom_angle_atom_site_label_3
  _geom_angle
  _geom_angle_site_symmetry_1
  _geom_angle_site_symmetry_3
  _geom_angle_publ_flag
 C27 N21 C21 123.4(2) . . ?
 C27 N22 C28 109.4(2) . . ?
 C27 N22 C30 118.9(2) . . ?
 C30 N22 C28 118.6(2) . . ?
 C27 N23 C29 109.5(2) . . ?
 C27 N23 C31 122.6(2) . . ?
 C31 N23 C29 119.3(2) . . ?
 O21 N24 C22 118.4(2) . . ?
 O21 N24 O22 127.8(10) . . ?
 O22 N24 C22 112.7(10) . . ?
 O23 N24 O21 118.1(10) . . ?
 O23 N24 C22 122.2(11) . . ?
 N21 C21 C22 120.4(2) . . ?
 N21 C21 C26 123.2(2) . . ?
 C22 C21 C26 115.7(2) . . ?
 C21 C22 N24 118.1(2) . . ?
 C23 C22 N24 117.8(2) . . ?
 C23 C22 C21 124.1(2) . . ?
 C22 C23 H23 120.7 . . ?
 C24 C23 C22 118.6(2) . . ?
 C24 C23 H23 120.7 . . ?
 C23 C24 H24 120.5 . . ?
 C23 C24 C25 119.0(2) . . ?
 C25 C24 H24 120.5 . . ?
 C24 C25 H25 119.2 . . ?
 C26 C25 C24 121.6(3) . . ?
 C26 C25 H25 119.2 . . ?
 C21 C26 H26 119.5 . . ?
 C25 C26 C21 120.9(3) . . ?
 C25 C26 H26 119.5 . . ?
 N21 C27 N22 120.9(2) . . ?
 N21 C27 N23 130.4(2) . . ?
 N23 C27 N22 108.6(2) . . ?
 N22 C28 H28A 111.5 . . ?
 N22 C28 H28B 111.5 . . ?
 N22 C28 C29 101.3(2) . . ?
 H28A C28 H28B 109.3 . . ?
 C29 C28 H28A 111.5 . . ?
 C29 C28 H28B 111.5 . . ?
 N23 C29 C28 102.1(2) . . ?
 N23 C29 H29A 111.4 . . ?
 N23 C29 H29B 111.4 . . ?
 C28 C29 H29A 111.4 . . ?
 C28 C29 H29B 111.4 . . ?
 H29A C29 H29B 109.2 . . ?
 N22 C30 H30A 109.5 . . ?
 N22 C30 H30B 109.5 . . ?
 N22 C30 H30C 109.5 . . ?
 H30A C30 H30B 109.5 . . ?
 H30A C30 H30C 109.5 . . ?
 H30B C30 H30C 109.5 . . ?
 N23 C31 H31A 109.5 . . ?
 N23 C31 H31B 109.5 . . ?
 N23 C31 H31C 109.5 . . ?
 H31A C31 H31B 109.5 . . ?
 H31A C31 H31C 109.5 . . ?
 H31B C31 H31C 109.5 . . ?
 C7 N1 C1 124.8(2) . . ?
 C7 N2 C8 109.3(2) . . ?
 C7 N2 C10 120.1(2) . . ?
 C10 N2 C8 119.3(2) . . ?
 C7 N3 C9 110.0(2) . . ?
 C7 N3 C11 123.3(2) . . ?
 C11 N3 C9 117.7(2) . . ?
 O1 N4 C2 118.0(2) . . ?
 O2 N4 O1 123.7(3) . . ?
 O2 N4 C2 118.3(2) . . ?
 N1 C1 C2 120.0(2) . . ?
 N1 C1 C6 123.6(2) . . ?
 C6 C1 C2 115.3(2) . . ?
 C1 C2 N4 118.5(2) . . ?
 C3 C2 N4 117.8(2) . . ?
 C3 C2 C1 123.7(3) . . ?
 C2 C3 H3 120.6 . . ?
 C4 C3 C2 118.8(3) . . ?
 C4 C3 H3 120.6 . . ?
 C3 C4 H4 120.3 . . ?
 C3 C4 C5 119.4(3) . . ?
 C5 C4 H4 120.3 . . ?
 C4 C5 H5 119.3 . . ?
 C6 C5 C4 121.3(3) . . ?
 C6 C5 H5 119.3 . . ?
 C1 C6 H6 119.3 . . ?
 C5 C6 C1 121.4(3) . . ?
 C5 C6 H6 119.3 . . ?
 N1 C7 N2 120.2(3) . . ?
 N1 C7 N3 131.1(3) . . ?
 N3 C7 N2 108.7(2) . . ?
 N2 C8 H8A 111.3 . . ?
 N2 C8 H8B 111.3 . . ?
 N2 C8 C9 102.3(2) . . ?
 H8A C8 H8B 109.2 . . ?
 C9 C8 H8A 111.3 . . ?
 C9 C8 H8B 111.3 . . ?
 N3 C9 C8 101.9(2) . . ?
 N3 C9 H9A 111.4 . . ?
 N3 C9 H9B 111.4 . . ?
 C8 C9 H9A 111.4 . . ?
 C8 C9 H9B 111.4 . . ?
 H9A C9 H9B 109.3 . . ?
 N2 C10 H10A 109.5 . . ?
 N2 C10 H10B 109.5 . . ?
 N2 C10 H10C 109.5 . . ?
 H10A C10 H10B 109.5 . . ?
 H10A C10 H10C 109.5 . . ?
 H10B C10 H10C 109.5 . . ?
 N3 C11 H11A 109.5 . . ?
 N3 C11 H11B 109.5 . . ?
 N3 C11 H11C 109.5 . . ?
 H11A C11 H11B 109.5 . . ?
 H11A C11 H11C 109.5 . . ?
 H11B C11 H11C 109.5 . . ?

loop_
  _geom_torsion_atom_site_label_1
  _geom_torsion_atom_site_label_2
  _geom_torsion_atom_site_label_3
  _geom_torsion_atom_site_label_4
  _geom_torsion
  _geom_torsion_site_symmetry_1
  _geom_torsion_site_symmetry_2
  _geom_torsion_site_symmetry_3
  _geom_torsion_site_symmetry_4
  _geom_torsion_publ_flag
 O21 N24 C22 C21 -52.4(4) . . . . ?
 O21 N24 C22 C23 126.7(3) . . . . ?
 N21 C21 C22 N24 -12.7(4) . . . . ?
 N21 C21 C22 C23 168.3(2) . . . . ?
 N21 C21 C26 C25 -170.7(3) . . . . ?
 N22 C28 C29 N23 28.8(3) . . . . ?
 N24 C22 C23 C24 -175.5(3) . . . . ?
 C21 N21 C27 N22 163.8(2) . . . . ?
 C21 N21 C27 N23 -19.4(4) . . . . ?
 C21 C22 C23 C24 3.5(4) . . . . ?
 C22 C21 C26 C25 -0.3(4) . . . . ?
 C22 C23 C24 C25 -1.9(4) . . . . ?
 C23 C24 C25 C26 -0.7(5) . . . . ?
 C24 C25 C26 C21 1.8(5) . . . . ?
 C26 C21 C22 N24 176.7(2) . . . . ?
 C26 C21 C22 C23 -2.4(4) . . . . ?
 C27 N21 C21 C22 137.9(3) . . . . ?
 C27 N21 C21 C26 -52.1(4) . . . . ?
 C27 N22 C28 C29 -27.2(3) . . . . ?
 C27 N23 C29 C28 -22.5(3) . . . . ?
 C28 N22 C27 N21 -168.4(2) . . . . ?
 C28 N22 C27 N23 14.2(3) . . . . ?
 C29 N23 C27 N21 -171.0(3) . . . . ?
 C29 N23 C27 N22 6.1(3) . . . . ?
 C30 N22 C27 N21 -27.7(4) . . . . ?
 C30 N22 C27 N23 154.8(2) . . . . ?
 C30 N22 C28 C29 -168.0(2) . . . . ?
 C31 N23 C27 N21 -23.4(4) . . . . ?
 C31 N23 C27 N22 153.7(2) . . . . ?
 C31 N23 C29 C28 -171.3(2) . . . . ?
 O22 N24 C22 C21 117.1(8) . . . . ?
 O22 N24 C22 C23 -63.8(8) . . . . ?
 O23 N24 C22 C21 140.6(9) . . . . ?
 O23 N24 C22 C23 -40.3(9) . . . . ?
 O1 N4 C2 C1 -43.2(4) . . . . ?
 O1 N4 C2 C3 137.5(3) . . . . ?
 O2 N4 C2 C1 139.5(3) . . . . ?
 O2 N4 C2 C3 -39.8(4) . . . . ?
 N1 C1 C2 N4 -15.4(4) . . . . ?
 N1 C1 C2 C3 163.8(3) . . . . ?
 N1 C1 C6 C5 -164.8(3) . . . . ?
 N2 C8 C9 N3 27.1(3) . . . . ?
 N4 C2 C3 C4 -177.5(3) . . . . ?
 C1 N1 C7 N2 158.7(3) . . . . ?
 C1 N1 C7 N3 -24.5(5) . . . . ?
 C1 C2 C3 C4 3.2(4) . . . . ?
 C2 C1 C6 C5 3.4(4) . . . . ?
 C2 C3 C4 C5 0.0(4) . . . . ?
 C3 C4 C5 C6 -1.4(5) . . . . ?
 C4 C5 C6 C1 -0.5(5) . . . . ?
 C6 C1 C2 N4 175.9(2) . . . . ?
 C6 C1 C2 C3 -4.9(4) . . . . ?
 C7 N1 C1 C2 149.3(3) . . . . ?
 C7 N1 C1 C6 -43.0(4) . . . . ?
 C7 N2 C8 C9 -24.2(3) . . . . ?
 C7 N3 C9 C8 -22.6(3) . . . . ?
 C8 N2 C7 N1 -171.8(2) . . . . ?
 C8 N2 C7 N3 10.8(3) . . . . ?
 C9 N3 C7 N1 -168.8(3) . . . . ?
 C9 N3 C7 N2 8.2(3) . . . . ?
 C10 N2 C7 N1 -28.6(4) . . . . ?
 C10 N2 C7 N3 154.0(3) . . . . ?
 C10 N2 C8 C9 -167.7(2) . . . . ?
 C11 N3 C7 N1 -22.6(5) . . . . ?
 C11 N3 C7 N2 154.5(3) . . . . ?
 C11 N3 C9 C8 -171.0(2) . . . . ?

_shelx_res_file
;
TITL mo_2024_ch136_0ma_a.res in Cc
    mo_2024_ch136_0ma.res
    created by SHELXL-2018/3 at 13:32:21 on 04-Jul-2024
REM Old TITL mo_2024_ch136_0ma in Cc
REM SHELXT solution in Cc: R1 0.112, Rweak 0.019, Alpha 0.001
REM <I/s> 0.332 for 176 systematic absences, Orientation as input
REM Flack x = 0.421 ( 0.602 ) from 2013 Parsons' quotients
REM Formula found by SHELXT: C25 N6 O3
CELL 0.71073 23.1411 8.0678 15.1215 90 123.716 90
ZERR 8 0.0028 0.001 0.0021 0 0.008 0
LATT -7
SYMM +X,-Y,0.5+Z
SFAC C H N O
UNIT 88 112 32 16
SADI O22 N24 O23 N24

L.S. 10
PLAN  20
TEMP -173.15
CONF
BOND
list 4
MORE -1
BOND $H
fmap 2
acta
REM <olex2.extras>
REM <HklSrc "%.\\mo_2024_ch136_0ma.hkl">
REM </olex2.extras>

WGHT    0.055200    0.240900
FVAR       0.58757
O21   4    0.449924    0.917081    0.364189    11.00000    0.04716    0.03643 =
         0.04679   -0.00746    0.03491   -0.00420
N21   3    0.375339    0.688658    0.189742    11.00000    0.02155    0.01535 =
         0.03259    0.00177    0.01603   -0.00195
N22   3    0.266959    0.595875    0.141778    11.00000    0.02276    0.01667 =
         0.03742    0.00196    0.01880   -0.00128
N23   3    0.268615    0.832061    0.066892    11.00000    0.02247    0.01555 =
         0.03399    0.00310    0.01638    0.00032
N24   3    0.493827    0.848540    0.355817    11.00000    0.02454    0.04112 =
         0.03281   -0.00111    0.01774   -0.00786
C21   1    0.418929    0.771116    0.168047    11.00000    0.02328    0.01253 =
         0.03222    0.00219    0.01774    0.00161
C22   1    0.481890    0.837217    0.250570    11.00000    0.02343    0.01682 =
         0.02986    0.00078    0.01686    0.00175
C23   1    0.533762    0.895442    0.238518    11.00000    0.02029    0.01663 =
         0.03429   -0.00179    0.01519   -0.00205
AFIX  43
H23   2    0.576770    0.933661    0.298158    11.00000   -1.20000
AFIX   0
C24   1    0.521462    0.896490    0.138530    11.00000    0.02922    0.02027 =
         0.03940   -0.00248    0.02451   -0.00415
AFIX  43
H24   2    0.555354    0.938566    0.127548    11.00000   -1.20000
AFIX   0
C25   1    0.458414    0.834792    0.053352    11.00000    0.03490    0.03199 =
         0.03171   -0.00305    0.02348   -0.00522
AFIX  43
H25   2    0.449570    0.836440   -0.015962    11.00000   -1.20000
AFIX   0
C26   1    0.408637    0.771486    0.067364    11.00000    0.02791    0.02162 =
         0.03145   -0.00344    0.01626   -0.00527
AFIX  43
H26   2    0.366826    0.727543    0.008087    11.00000   -1.20000
AFIX   0
C27   1    0.309121    0.707608    0.134611    11.00000    0.02511    0.01470 =
         0.02717   -0.00025    0.01651   -0.00028
C28   1    0.194908    0.626751    0.056477    11.00000    0.02223    0.02841 =
         0.03937    0.00047    0.01651   -0.00391
AFIX  23
H28A  2    0.163072    0.603608    0.079350    11.00000   -1.20000
H28B  2    0.180784    0.559847   -0.007375    11.00000   -1.20000
AFIX   0
C29   1    0.197015    0.810513    0.036369    11.00000    0.02251    0.03061 =
         0.03858    0.00724    0.01583    0.00212
AFIX  23
H29A  2    0.163339    0.838778   -0.039367    11.00000   -1.20000
H29B  2    0.187324    0.879078    0.081013    11.00000   -1.20000
AFIX   0
C30   1    0.290084    0.425644    0.170372    11.00000    0.03635    0.01605 =
         0.06029    0.00570    0.03300   -0.00106
AFIX 137
H30A  2    0.298244    0.378348    0.118520    11.00000   -1.50000
H30B  2    0.254339    0.360904    0.170611    11.00000   -1.50000
H30C  2    0.333299    0.422633    0.241308    11.00000   -1.50000
AFIX   0
C31   1    0.294959    0.998558    0.073469    11.00000    0.03027    0.01453 =
         0.03922    0.00389    0.02159    0.00078
AFIX 137
H31A  2    0.333194    1.021658    0.146928    11.00000   -1.50000
H31B  2    0.257604    1.079202    0.051109    11.00000   -1.50000
H31C  2    0.311816    1.006916    0.026798    11.00000   -1.50000
AFIX   0
PART 1
O22   4    0.544037    0.761827    0.423686    10.50000    0.01870    0.09842 =
         0.02612    0.00843    0.00714   -0.00126
PART 2
O23   4    0.550212    0.818853    0.436906    10.50000    0.01864    0.09060 =
         0.02569   -0.00483    0.00697   -0.01436

PART 0
O1    4    0.693115    0.983241    0.791639    11.00000    0.03451    0.01617 =
         0.06578    0.00599    0.03002    0.00352
O2    4    0.802678    0.951620    0.911083    11.00000    0.03420    0.02998 =
         0.06792   -0.01434    0.01894   -0.01145
N1    3    0.639047    0.719444    0.843317    11.00000    0.02797    0.01712 =
         0.03598   -0.00215    0.02209   -0.00211
N2    3    0.542049    0.739220    0.851402    11.00000    0.02468    0.02109 =
         0.03707   -0.00298    0.02092   -0.00231
N3    3    0.522619    0.645922    0.698510    11.00000    0.02752    0.02280 =
         0.03324   -0.00213    0.01831   -0.00263
N4    3    0.744817    0.896299    0.845758    11.00000    0.02820    0.01983 =
         0.04324   -0.00100    0.02148   -0.00351
C1    1    0.678703    0.639003    0.814453    11.00000    0.02547    0.01823 =
         0.02920    0.00086    0.01822   -0.00089
C2    1    0.737319    0.717903    0.827613    11.00000    0.02616    0.01573 =
         0.03258    0.00169    0.01869    0.00040
C3    1    0.789124    0.634934    0.825477    11.00000    0.02713    0.02366 =
         0.03386    0.00470    0.01976    0.00205
AFIX  43
H3    2    0.828888    0.692644    0.838356    11.00000   -1.20000
AFIX   0
C4    1    0.781751    0.467088    0.804296    11.00000    0.03990    0.02323 =
         0.04123    0.00487    0.02995    0.00868
AFIX  43
H4    2    0.816510    0.407656    0.802458    11.00000   -1.20000
AFIX   0
C5    1    0.722977    0.385708    0.785663    11.00000    0.05280    0.01490 =
         0.04526    0.00051    0.03520    0.00137
AFIX  43
H5    2    0.717465    0.270667    0.769561    11.00000   -1.20000
AFIX   0
C6    1    0.672550    0.468734    0.790102    11.00000    0.03886    0.01788 =
         0.03863   -0.00158    0.02718   -0.00666
AFIX  43
H6    2    0.632827    0.409870    0.776451    11.00000   -1.20000
AFIX   0
C7    1    0.572818    0.698461    0.798075    11.00000    0.03336    0.01236 =
         0.03562    0.00079    0.02330   -0.00034
C8    1    0.470215    0.681984    0.790229    11.00000    0.02676    0.02562 =
         0.04280   -0.00462    0.02257   -0.00306
AFIX  23
H8A   2    0.439376    0.761201    0.794999    11.00000   -1.20000
H8B   2    0.465929    0.571528    0.814581    11.00000   -1.20000
AFIX   0
C9    1    0.453819    0.674300    0.678590    11.00000    0.02736    0.02297 =
         0.04253   -0.00144    0.01955   -0.00290
AFIX  23
H9A   2    0.421674    0.581978    0.637655    11.00000   -1.20000
H9B   2    0.433368    0.779624    0.639985    11.00000   -1.20000
AFIX   0
C10   1    0.581726    0.731375    0.966126    11.00000    0.03419    0.03877 =
         0.03489   -0.00623    0.02382   -0.00472
AFIX 137
H10A  2    0.579142    0.619038    0.988366    11.00000   -1.50000
H10B  2    0.562629    0.810371    0.992716    11.00000   -1.50000
H10C  2    0.630313    0.759397    0.995097    11.00000   -1.50000
AFIX   0
C11   1    0.529169    0.656125    0.608235    11.00000    0.04178    0.03195 =
         0.03263   -0.00193    0.02239   -0.00124
AFIX 137
H11A  2    0.493325    0.730366    0.554348    11.00000   -1.50000
H11B  2    0.523391    0.545479    0.577614    11.00000   -1.50000
H11C  2    0.575197    0.699393    0.632023    11.00000   -1.50000
AFIX   0
HKLF 4


REM  mo_2024_ch136_0ma_a.res in Cc
REM wR2 = 0.103561, GooF = S = 1.10419, Restrained GooF = 1.10414 for all data
REM R1 = 0.041690 for 4683 Fo > 4sig(Fo) and 0.048152 for all 5231 data
REM 320 parameters refined using 3 restraints

END

WGHT      0.0552      0.2409

REM Highest difference peak  0.206,  deepest hole -0.237,  1-sigma level  0.045
Q1    1   0.6979  0.6925  0.7968  11.00000  0.05    0.21
Q2    1   0.7233  0.6631  0.8564  11.00000  0.05    0.20
Q3    1   0.2346  0.8254  0.0480  11.00000  0.05    0.19
Q4    1   0.3316  0.4009  0.1813  11.00000  0.05    0.19
Q5    1   0.5085  0.7037  0.8288  11.00000  0.05    0.19
Q6    1   0.4438  0.8461  0.2079  11.00000  0.05    0.19
Q7    1   0.7797  0.6847  0.8825  11.00000  0.05    0.18
Q8    1   0.4639  0.6759  0.7407  11.00000  0.05    0.17
Q9    1   0.7507  0.6953  0.9273  11.00000  0.05    0.17
Q10   1   0.6805  0.6347  0.7150  11.00000  0.05    0.17
Q11   1   0.5093  0.8592  0.2467  11.00000  0.05    0.17
Q12   1   0.6554  0.7199  0.9559  11.00000  0.05    0.16
Q13   1   0.4909  0.8431  0.2993  11.00000  0.05    0.16
Q14   1   0.5422  0.6829  0.7337  11.00000  0.05    0.16
Q15   1   0.6032  1.0459  0.2417  11.00000  0.05    0.15
Q16   1   0.7161  0.9790  0.8775  11.00000  0.05    0.15
Q17   1   0.5404  0.8685  0.1952  11.00000  0.05    0.15
Q18   1   0.6386  0.6879  0.7827  11.00000  0.05    0.15
Q19   1   0.5574  0.7179  0.8321  11.00000  0.05    0.15
Q20   1   0.5753  0.6567  0.7019  11.00000  0.05    0.15
;
_shelx_res_checksum                84201
_shelx_hkl_file
;
   1   1   0  302.77   23.60
   1   1   0  340.37   22.90
   1   1   0  378.36   22.00
  -1  -1   0  320.37   23.70
  -1  -1   0  342.77   22.80
  -1  -1   0  378.16   22.00
   2   2   0 7600.74  464.95
  -2  -2   0 7552.84  464.85
  -2  -2   0 7637.14  463.65
   3   3   0 1152.58   77.39
   3   3   0 1364.06   75.89
   3   3   0 1323.67   75.19
   3   3   0 1060.69   79.29
  -3  -3   0 1079.69   79.39
  -3  -3   0 1235.98   74.99
  -3  -3   0 1085.99   76.99
   4   4   0 2760.82  161.98
   4   4   0 2784.02  162.68
   4   4   0 2643.84  165.38
  -4  -4   0 2472.55  161.38
  -4  -4   0 2436.06  167.38
  -4  -4   0 2550.74  164.98
   5   5   0  447.06   33.10
   5   5   0  411.26   31.60
   5   5   0  442.96   39.80
   5   5   0  489.25   36.60
  -5  -5   0  466.05   40.10
  -5  -5   0  457.65   36.20
  -5  -5   0  436.26   31.80
   6   6   0  552.64   49.10
   6   6   0  623.74   45.80
   6   6   0  534.35   40.90
   6   6   0  569.94   39.90
  -6  -6   0  540.25   44.20
  -6  -6   0  559.94   49.00
  -6  -6   0  546.65   39.40
   7   7   0  289.97   30.10
   7   7   0  296.07   34.90
   7   7   0  273.57   26.10
   7   7   0  282.97   24.60
  -7  -7   0  330.37   41.00
  -7  -7   0  302.17   29.70
  -7  -7   0  244.98   26.70
   8   8   0   85.09   16.50
   8   8   0   88.79   20.30
   8   8   0   81.09   14.10
   8   8   0  161.38   31.50
  -8  -8   0  145.89   24.00
  -8  -8   0   77.19   14.00
  -8  -8   0   88.69   24.70
   9   9   0  104.39   29.60
   9   9   0  101.89   23.90
   9   9   0   87.89   19.40
  -9  -9   0   77.89   25.70
  -9  -9   0  138.99   26.10
  -9  -9   0  115.99   17.90
 -11  -9   1  115.19   17.60
 -11  -9   1  103.89   28.50
 -11  -9   1  109.99   18.50
 -11  -9   1  100.39   17.00
 -11  -9   1   91.79   22.70
  11   9  -1  137.19   34.20
  11   9  -1   67.69   20.90
  11   9  -1   93.79   17.30
  11   9  -1  106.59   19.40
 -10  -8   1  127.79   28.60
 -10  -8   1  157.78   20.60
 -10  -8   1  203.28   29.40
  10   8  -1  176.08   34.40
  10   8  -1  131.39   25.00
  10   8  -1  121.89   18.30
  10   8  -1  175.38   22.50
  -9  -7   1   89.09   22.20
  -9  -7   1   99.09   14.30
  -9  -7   1   85.59   18.20
   9   7  -1   78.49   12.90
   9   7  -1   99.49   19.80
   9   7  -1   84.09   22.40
   9   7  -1   82.99   15.00
  -8  -6   1  744.93   53.09
  -8  -6   1  683.33   47.50
  -8  -6   1  661.23   56.79
   8   6  -1  679.33   47.90
   8   6  -1  706.23   53.09
   8   6  -1  723.13   57.69
   8   6  -1  624.84   48.10
  -7  -5   1  230.48   29.10
  -7  -5   1  169.38   16.10
  -7  -5   1  172.28   19.60
   7   5  -1  209.08   27.90
   7   5  -1  197.18   20.20
   7   5  -1  154.68   15.80
   7   5  -1  165.88   16.90
  -6  -4   1  490.15   40.00
  -6  -4   1  423.96   32.70
  -6  -4   1  486.95   36.40
   6   4  -1  485.35   33.20
   6   4  -1  445.26   39.30
   6   4  -1  523.35   34.00
   6   4  -1  481.25   36.30
  -5  -3   1   23.30    7.00
  -5  -3   1   13.20    4.50
  -5  -3   1    8.10    9.60
   5   3  -1   26.50   10.70
   5   3  -1   10.80    5.90
   5   3  -1   14.00    6.60
   5   3  -1    8.20    4.40
  -4  -2   1 2234.18  152.88
  -4  -2   1 2228.88  150.08
  -4  -2   1 2416.16  151.88
   4   2  -1 2382.26  153.38
   4   2  -1 2467.55  151.98
   4   2  -1 2806.22  150.38
   4   2  -1 2559.64  150.48
  -3  -1   1  687.73   45.90
  -3  -1   1  722.93   46.70
  -3  -1   1  773.72   47.90
   3   1  -1  772.42   46.00
   3   1  -1  723.53   46.70
   3   1  -1  742.13   47.80
   1  -1  -1 4064.79  248.28
   0   2   1 7551.64  458.05
   0  -2  -1 7425.06  458.15
   1   3   1 4289.27  279.07
   1   3   1 4588.04  277.57
   1   3   1 4733.03  274.97
  -1  -3  -1 4650.53  274.77
  -1  -3  -1 4467.95  279.67
  -1  -3  -1 4251.87  277.17
   2   4   1  301.17   21.30
   2   4   1  264.47   24.50
   2   4   1  297.77   23.30
   2   4   1  259.57   27.90
  -2  -4  -1  296.17   21.10
  -2  -4  -1  293.17   28.40
   3   5   1  243.48   27.10
   3   5   1  251.37   21.30
   3   5   1  267.37   19.50
   3   5   1  233.68   23.10
  -3  -5  -1  234.88   22.90
  -3  -5  -1  211.08   26.00
  -3  -5  -1  235.08   18.90
   4   6   1  241.48   20.50
   4   6   1  259.87   25.70
   4   6   1  253.37   33.20
   4   6   1  216.28   22.40
  -4  -6  -1  287.07   26.30
  -4  -6  -1  224.38   19.90
  -4  -6  -1  261.47   34.00
   5   7   1  196.88   26.50
   5   7   1  166.88   22.00
   5   7   1  180.98   30.50
   5   7   1  188.18   20.50
  -5  -7  -1  159.98   24.60
  -5  -7  -1  180.68   30.50
  -5  -7  -1  167.78   18.60
   6   8   1   31.00   20.50
   6   8   1   25.30   14.10
   6   8   1   21.70    8.10
   6   8   1   15.30    9.00
  -6  -8  -1   28.70    8.70
  -6  -8  -1   52.09   15.90
  -6  -8  -1   20.30   15.20
   7   9   1   65.19   17.40
   7   9   1   82.79   21.50
   7   9   1   79.79   26.20
   7   9   1   53.49   12.70
  -7  -9  -1   92.89   21.80
  -7  -9  -1   77.89   14.80
  -7  -9  -1   14.50   18.10
 -13  -9   2   90.29   16.40
 -13  -9   2   73.49   24.90
 -13  -9   2   86.99   19.10
 -13  -9   2   94.69   17.20
 -13  -9   2  102.89   24.50
  13   9  -2  105.69   22.30
  13   9  -2   78.99   17.60
  13   9  -2  131.39   26.20
  13   9  -2  152.98   34.50
 -12  -8   2  164.48   20.30
 -12  -8   2  162.08   22.50
 -12  -8   2  198.98   29.10
 -12  -8   2  113.39   27.20
 -12  -8   2  128.99   19.20
  12   8  -2  131.69   19.10
  12   8  -2  140.19   25.00
  12   8  -2  159.68   33.00
  12   8  -2  162.28   22.60
 -11  -7   2  110.69   16.40
 -11  -7   2   85.89   23.00
 -11  -7   2  113.39   20.40
  11   7  -2  171.28   31.70
  11   7  -2   88.69   14.70
  11   7  -2  124.89   22.20
  11   7  -2  105.29   16.20
 -10  -6   2  869.81   68.89
 -10  -6   2  913.41   64.79
 -10  -6   2  911.11   59.69
  10   6  -2  936.21   64.99
  10   6  -2  930.11   70.39
  10   6  -2  812.42   59.09
  10   6  -2  784.22   58.99
  -9  -5   2   94.59   15.90
  -9  -5   2  101.69   20.10
  -9  -5   2   84.49   12.10
   9   5  -2  102.89   16.80
   9   5  -2   89.29   13.30
   9   5  -2   86.39   12.40
   9   5  -2  138.19   34.30
  -8  -4   2   70.69   12.90
  -8  -4   2   86.19   16.70
  -8  -4   2   70.99   10.10
   8   4  -2   95.09   12.00
   8   4  -2   67.39   16.00
   8   4  -2   63.69   12.30
   8   4  -2   77.79   10.30
  -7  -3   2  492.35   36.30
  -7  -3   2  478.35   39.10
  -7  -3   2  454.45   33.70
   7   3  -2  477.45   39.40
   7   3  -2  484.35   36.40
   7   3  -2  585.24   34.20
   7   3  -2  504.85   34.20
  -6  -2   2  783.72   53.49
  -6  -2   2  768.52   53.79
   6   2  -2  799.42   49.99
   6   2  -2  801.22   53.89
   6   2  -2  805.32   52.19
   6   2  -2  780.92   50.59
  -5  -1   2  132.99   12.20
  -5  -1   2  171.38   14.40
  -5  -1   2  143.19   11.80
  -5  -1   2  149.39   12.40
  -5  -1   2  146.89   10.80
  -5  -1   2  157.38   11.60
   5   1  -2  162.38   10.80
   5   1  -2  167.68   12.60
   5   1  -2  142.29   11.50
  -4   0   2 1413.06   90.59
  -4   0   2 1593.04   89.79
  -4   0   2 1413.66   89.99
  -4   0   2 1441.46   89.69
  -4   0   2 1543.15   89.89
  -4   0   2 1507.25   89.69
  -4   0   2 1447.66   89.39
   4   0  -2 1498.95   89.49
   4   0  -2 1363.76   89.89
   4   0  -2 1455.55   89.59
   4   0  -2 1434.06   89.69
   4   0  -2 1430.06   89.69
  -3   1   2  296.37   19.00
  -3   1   2  294.17   19.20
  -3   1   2  346.57   21.10
  -3   1   2  352.16   20.20
  -3   1   2  278.87   20.80
   3  -1  -2  253.37   18.90
   3  -1  -2  250.17   19.00
   3  -1  -2  347.87   21.00
  -2   2   2 8229.38  499.25
   2  -2  -2 8112.39  499.05
  -1   3   2 4167.98  254.07
  -1   3   2 4190.68  251.07
   1  -3  -2 4314.67  256.07
   1  -3  -2 4107.19  253.87
   1  -3  -2 3809.22  250.67
   0   4   2  659.63   50.09
   0   4   2  662.03   43.30
   0  -4  -2  698.93   43.20
   0  -4  -2  630.34   46.70
   0  -4  -2  666.33   50.09
   1   5   2  563.04   39.70
   1   5   2  619.34   44.80
   1   5   2  588.54   41.80
   1   5   2  595.34   47.90
  -1  -5  -2  569.64   43.80
  -1  -5  -2  603.14   47.60
  -1  -5  -2  617.34   39.70
   2   6   2  124.19   19.30
   2   6   2  116.59   14.00
   2   6   2  125.19   17.70
   2   6   2  127.59   23.00
  -2  -6  -2  126.99   13.00
  -2  -6  -2  140.19   23.60
  -2  -6  -2  129.39   19.70
   3   7   2   85.69   17.90
   3   7   2   78.09   12.10
   3   7   2   86.09   21.60
   3   7   2  100.49   17.10
  -3  -7  -2   67.39   19.40
  -3  -7  -2  109.69   19.50
  -3  -7  -2   94.29   12.80
   4   8   2   46.00   10.20
   4   8   2   33.60   13.80
   4   8   2   40.00   13.00
   4   8   2   22.70   15.00
  -4  -8  -2   62.19   16.10
  -4  -8  -2   18.50    8.20
  -4  -8  -2   27.40   15.90
   5   9   2   12.50   17.50
   5   9   2   -1.40    6.10
   5   9   2   11.40   12.10
   5   9   2   17.70   26.80
  -5  -9  -2    0.20    7.30
  -5  -9  -2   -7.30   13.00
  -5  -9  -2   -2.30   11.90
 -14  -8   3   25.20   11.50
 -14  -8   3   35.10   11.70
 -14  -8   3    8.20   11.60
 -14  -8   3   18.90   11.50
 -14  -8   3    9.60   15.70
  14   8  -3   -2.60    8.80
  14   8  -3    5.70   18.90
  14   8  -3   -2.70    8.40
  14   8  -3    4.50    8.20
 -13  -7   3   58.09   11.30
 -13  -7   3   52.79   20.10
 -13  -7   3   44.60   10.70
 -13  -7   3   45.50   12.40
 -13  -7   3   42.20   13.50
  13   7  -3   63.29   12.90
  13   7  -3   20.40   20.10
  13   7  -3   54.79   15.10
  13   7  -3   74.19   12.90
 -12  -6   3  266.67   27.60
 -12  -6   3  255.77   23.30
 -12  -6   3  308.57   38.10
  12   6  -3  251.37   23.10
  12   6  -3  333.27   36.10
  12   6  -3  254.27   26.90
  12   6  -3  250.87   23.10
 -11  -5   3  327.07   29.00
 -11  -5   3  341.57   33.40
 -11  -5   3  308.17   25.00
  11   5  -3  279.67   24.30
  11   5  -3  344.67   29.10
  11   5  -3  293.67   24.80
  11   5  -3  299.17   32.70
 -10  -4   3  398.96   37.30
 -10  -4   3  425.26   31.50
 -10  -4   3  456.55   34.80
  10   4  -3  423.16   31.60
  10   4  -3  483.05   39.10
  10   4  -3  438.76   34.40
  10   4  -3  454.45   31.10
  -9  -3   3  631.04   47.20
  -9  -3   3  630.34   42.50
  -9  -3   3  659.93   45.10
   9   3  -3  643.44   44.70
   9   3  -3  667.83   47.90
   9   3  -3  579.64   42.40
   9   3  -3  641.94   41.80
  -8  -2   3  372.26   30.20
  -8  -2   3  369.86   27.20
  -8  -2   3  354.16   26.30
  -8  -2   3  376.76   26.30
  -8  -2   3  391.56   27.80
   8   2  -3  413.76   27.90
   8   2  -3  366.66   26.30
   8   2  -3  365.96   25.20
   8   2  -3  388.76   30.30
  -7  -1   3  224.78   17.50
  -7  -1   3  224.08   16.80
  -7  -1   3  229.58   18.50
  -7  -1   3  219.58   17.10
  -7  -1   3  213.48   16.30
   7   1  -3  232.68   18.50
   7   1  -3  228.28   18.30
   7   1  -3  259.67   17.30
  -6   0   3   -2.00    3.90
  -6   0   3    3.70    4.00
  -6   0   3    2.40    2.80
  -6   0   3    1.10    2.50
  -6   0   3    0.90    2.80
  -6   0   3   -1.50    2.80
  -6   0   3    2.40    3.50
  -6   0   3   -1.80    2.90
   6   0  -3   -1.30    2.10
   6   0  -3   -0.10    2.70
   6   0  -3    4.70    2.90
   6   0  -3    1.30    3.60
   6   0  -3    2.50    3.20
   6   0  -3   -0.80    3.00
  -5   1   3 1185.18   78.69
  -5   1   3 1219.18   78.49
  -5   1   3 1330.87   79.19
  -5   1   3 1487.05   80.09
  -5   1   3 1263.67   80.69
  -5   1   3 1458.85   78.49
   5  -1  -3 1149.89   78.79
   5  -1  -3 1238.48   78.49
   5  -1  -3 1134.09   78.49
   5  -1  -3 1249.88   79.09
   5  -1  -3 1344.37   81.09
   5  -1  -3 1287.47   78.49
  -4   2   3 1348.47   83.09
  -4   2   3 1207.28   81.29
   4  -2  -3 1338.47   82.79
  -3   3   3  198.38   17.00
  -3   3   3  235.58   21.10
   3  -3  -3  209.68   20.00
   3  -3  -3  165.78   13.00
   3  -3  -3  178.38   16.20
  -2   4   3 1993.70  124.69
  -2   4   3 1909.41  120.59
  -2   4   3 2024.90  127.39
   2  -4  -3 1831.22  124.19
   2  -4  -3 2000.40  120.39
   2  -4  -3 1952.90  127.09
  -1   5   3  465.95   32.40
  -1   5   3  441.46   39.80
  -1   5   3  493.65   37.40
  -1   5   3  446.26   34.90
   1  -5  -3  473.45   40.20
   1  -5  -3  533.85   32.40
   1  -5  -3  462.85   36.90
   0   6   3  223.78   19.40
   0   6   3  251.97   33.00
   0   6   3  216.18   24.10
   0   6   3  251.17   22.90
   0  -6  -3  273.77   19.50
   0  -6  -3  247.68   24.50
   0  -6  -3  226.38   27.80
   1   7   3   58.59   18.10
   1   7   3   58.09   10.30
   1   7   3   68.69   14.60
   1   7   3   62.69   16.20
  -1  -7  -3   92.59   21.00
  -1  -7  -3   68.39   15.80
  -1  -7  -3   67.09   10.20
   2   8   3  131.99   21.00
   2   8   3  176.78   26.70
   2   8   3  120.79   32.30
   2   8   3  133.39   16.90
  -2  -8  -3  111.29   25.90
  -2  -8  -3  172.98   26.90
  -2  -8  -3  146.79   17.00
   3   9   3   -2.90   10.20
   3   9   3   24.20   19.90
   3   9   3    6.10    6.90
  -3  -9  -3    5.70   13.20
  -3  -9  -3    9.60   11.50
  -3  -9  -3   18.00    8.10
 -16  -8   4  126.49   24.70
 -16  -8   4   83.59   16.20
 -16  -8   4   83.69   18.00
 -16  -8   4   75.19   22.30
  16   8  -4  108.19   23.20
  16   8  -4   93.69   17.50
  16   8  -4  115.39   18.10
  16   8  -4   89.79   28.30
 -15  -7   4   62.39   13.10
 -15  -7   4   58.09   12.10
 -15  -7   4   63.69   16.10
 -15  -7   4   89.69   16.30
 -15  -7   4   49.30   18.70
  15   7  -4   32.00   10.10
  15   7  -4   47.40   14.90
  15   7  -4   83.69   15.20
  15   7  -4  104.39   27.80
 -14  -6   4  339.07   29.40
 -14  -6   4  331.77   28.00
 -14  -6   4  334.27   31.70
 -14  -6   4  330.17   27.80
 -14  -6   4  349.27   37.00
  14   6  -4  316.37   30.90
  14   6  -4  311.47   26.60
  14   6  -4  291.07   27.00
  14   6  -4  395.36   40.90
 -13  -5   4  218.88   19.00
 -13  -5   4  171.18   20.80
 -13  -5   4  199.88   22.50
 -13  -5   4  175.38   17.80
  13   5  -4  229.68   31.20
  13   5  -4  183.48   17.40
  13   5  -4  158.88   19.00
 -12  -4   4  830.22   59.19
 -12  -4   4  840.22   61.99
 -12  -4   4  888.91   58.09
 -12  -4   4  894.21   56.79
 -12  -4   4  813.42   56.19
  12   4  -4  797.62   56.29
  12   4  -4  847.32   58.89
  12   4  -4  962.00   63.79
  12   4  -4  760.32   54.69
 -11  -3   4   81.09   15.10
 -11  -3   4   90.19   12.90
 -11  -3   4   82.69   11.40
 -11  -3   4   76.29   12.30
 -11  -3   4   69.69    9.90
  11   3  -4   75.39   12.00
  11   3  -4  101.19   10.30
  11   3  -4   57.29    9.10
  11   3  -4   98.79   16.50
 -10  -2   4  567.74   40.70
 -10  -2   4  593.64   39.80
 -10  -2   4  612.44   40.60
 -10  -2   4  572.64   42.50
 -10  -2   4  592.54   39.30
  10   2  -4  558.54   42.00
  10   2  -4  558.64   39.20
  10   2  -4  628.94   40.60
  -9  -1   4 1199.18   78.49
  -9  -1   4 1216.78   77.99
  -9  -1   4 1222.28   77.89
  -9  -1   4 1227.78   79.09
   9   1  -4 1226.78   79.99
   9   1  -4 1234.18   77.49
   9   1  -4 1249.47   78.79
   9   1  -4 1298.07   77.99
  -8   0   4 2189.68  132.79
  -8   0   4 2395.76  132.89
  -8   0   4 2185.58  132.59
  -8   0   4 2168.28  132.19
  -8   0   4 2141.29  133.29
  -8   0   4 2204.18  132.79
  -8   0   4 2066.49  134.39
  -8   0   4 2102.89  132.79
   8   0  -4 2045.00  134.69
   8   0  -4 2156.58  132.29
   8   0  -4 2141.89  132.59
   8   0  -4 2057.79  132.69
   8   0  -4 2193.08  132.49
   8   0  -4 2103.49  133.29
  -7   1   4 4938.01  283.17
  -7   1   4 4779.52  283.77
  -7   1   4 5247.97  284.27
  -7   1   4 4609.34  283.17
  -7   1   4 4547.04  285.67
  -7   1   4 4765.32  282.97
  -7   1   4 4567.94  283.57
   7  -1  -4 4809.32  284.07
   7  -1  -4 4420.86  283.57
   7  -1  -4 4057.39  283.27
   7  -1  -4 4485.35  283.27
   7  -1  -4 4561.04  283.27
  -6   2   4 1021.30   72.09
  -6   2   4 1267.27   72.59
   6  -2  -4 1018.90   68.99
   6  -2  -4 1219.78   71.99
   6  -2  -4 1076.19   70.49
  -5   3   4  503.75   35.30
  -5   3   4  534.15   38.30
   5  -3  -4  506.55   37.30
   5  -3  -4  468.25   35.00
  -4   4   4  472.65   35.50
  -4   4   4  388.06   27.30
  -4   4   4  414.56   31.60
   4  -4  -4  426.86   31.60
   4  -4  -4  439.16   34.50
   4  -4  -4  394.26   27.00
  -3   5   4   75.49    8.90
  -3   5   4   71.59   16.20
  -3   5   4   92.59   15.40
   3  -5  -4   87.79   14.20
   3  -5  -4   75.99   15.90
   3  -5  -4   79.69    8.70
  -2   6   4  121.99   22.60
  -2   6   4  147.09   21.00
  -2   6   4  124.89   18.20
  -2   6   4  140.39   13.70
   2  -6  -4  178.78   22.80
   2  -6  -4  150.98   23.50
   2  -6  -4  134.89   13.00
  -1   7   4   89.79   22.60
  -1   7   4   98.19   12.70
  -1   7   4  102.19   17.20
  -1   7   4  124.99   20.70
   1  -7  -4  121.49   20.40
   1  -7  -4  104.59   12.50
   1  -7  -4  128.89   24.30
   0   8   4  152.38   24.70
   0   8   4  105.89   15.10
   0   8   4  105.69   19.10
   0   8   4  131.99   27.60
   0  -8  -4  183.18   26.70
   0  -8  -4  130.69   15.30
   0  -8  -4   99.19   24.00
   1   9   4   56.69   11.70
   1   9   4   65.29   21.70
   1   9   4   32.70   19.90
   1   9   4   41.50   15.30
  -1  -9  -4   59.59   11.20
  -1  -9  -4   82.69   20.80
  -1  -9  -4   25.60   15.80
 -18  -8   5   45.50   13.80
 -18  -8   5   11.90   14.40
 -18  -8   5   29.40   15.40
  18   8  -5   28.80   11.50
  18   8  -5   21.00   21.10
  18   8  -5   22.90   15.90
 -17  -7   5   -9.30    7.90
 -17  -7   5    2.40   10.00
 -17  -7   5    1.40   11.00
 -17  -7   5   11.10    9.30
 -17  -7   5    2.30   13.10
  17   7  -5    7.20   12.50
  17   7  -5    5.20    9.60
  17   7  -5    3.10    9.60
  17   7  -5   24.10   19.70
 -16  -6   5   34.90    9.90
 -16  -6   5   31.90   12.30
 -16  -6   5   23.40   14.00
 -16  -6   5   31.60    9.30
 -16  -6   5   29.20   10.70
  16   6  -5   41.30   12.50
  16   6  -5   31.40    9.10
  16   6  -5   37.70    9.30
  16   6  -5   55.29   20.30
 -15  -5   5   44.40   17.50
 -15  -5   5   41.60   16.50
 -15  -5   5   48.00   16.70
 -15  -5   5   58.99   11.60
  15   5  -5   57.69   13.30
  15   5  -5   95.09   21.20
  15   5  -5   64.29   11.20
  15   5  -5   37.10    9.70
 -14  -4   5   31.20    9.70
 -14  -4   5   43.80    9.10
 -14  -4   5   40.40   10.20
 -14  -4   5   25.60    7.70
 -14  -4   5   46.30   13.80
  14   4  -5   35.90    8.10
  14   4  -5   43.70   13.80
  14   4  -5   31.80    9.30
  14   4  -5   55.09    8.60
 -13  -3   5   46.70    8.40
 -13  -3   5   38.80    8.70
 -13  -3   5   38.80    8.00
 -13  -3   5   61.59   10.80
 -13  -3   5   46.30   12.20
  13   3  -5   75.79    8.60
  13   3  -5   52.59    8.80
  13   3  -5   44.90    9.30
  13   3  -5   60.79   13.80
 -12  -2   5   77.19   10.40
 -12  -2   5   92.09   11.80
 -12  -2   5   83.59   10.10
 -12  -2   5   67.99   11.30
 -12  -2   5   84.19   13.50
  12   2  -5   89.89   14.20
  12   2  -5   66.69    9.70
  12   2  -5   91.89   13.80
  12   2  -5   95.79   10.70
 -11  -1   5 1133.09   71.39
 -11  -1   5 1159.48   72.89
 -11  -1   5 1050.99   71.59
 -11  -1   5 1125.49   71.89
 -11  -1   5 1133.09   71.89
 -11  -1   5 1030.30   71.49
 -11  -1   5 1165.18   73.29
  11   1  -5 1141.59   74.69
  11   1  -5 1171.48   72.69
  11   1  -5 1112.99   71.49
  11   1  -5 1175.18   71.79
 -10   0   5    3.70    3.20
 -10   0   5    2.00    3.70
 -10   0   5   -1.80    4.10
 -10   0   5    0.80    5.20
 -10   0   5   -4.00    5.00
 -10   0   5    2.10    4.80
 -10   0   5    1.80    3.60
 -10   0   5   -0.80    4.20
  10   0  -5    1.10    4.30
  10   0  -5    3.90    4.00
  10   0  -5   -0.30    4.70
  10   0  -5    5.30    4.00
  10   0  -5   -1.20    3.10
  -9   1   5  278.07   19.50
  -9   1   5  283.67   20.20
  -9   1   5  319.47   20.80
  -9   1   5  274.77   19.80
  -9   1   5  254.47   18.90
  -9   1   5  269.07   21.90
  -9   1   5  265.27   20.80
   9  -1  -5  256.17   19.10
   9  -1  -5  274.67   22.70
   9  -1  -5  255.87   19.60
  -8   2   5  527.15   34.50
  -8   2   5  552.54   36.10
  -8   2   5  517.75   34.10
  -8   2   5  535.45   35.00
  -8   2   5  595.74   37.90
  -8   2   5  539.25   38.50
   8  -2  -5  540.15   37.20
   8  -2  -5  533.75   35.90
   8  -2  -5  515.25   34.60
   8  -2  -5  519.25   35.10
  -7   3   5  441.16   35.90
  -7   3   5  468.95   34.50
  -7   3   5  562.64   37.90
   7  -3  -5  493.65   36.30
  -6   4   5   67.69   14.40
  -6   4   5   82.89   12.60
   6  -4  -5   74.49   11.60
   6  -4  -5   58.59   13.00
  -5   5   5  462.25   39.70
  -5   5   5  491.75   36.90
   5  -5  -5  462.65   36.30
   5  -5  -5  461.65   39.00
  -4   6   5   70.29   14.50
  -4   6   5   78.19    9.20
  -4   6   5   53.69   15.80
   4  -6  -5   36.80   13.00
   4  -6  -5   66.09    8.60
   4  -6  -5   64.09   14.00
  -3   7   5    9.10    5.50
  -3   7   5    8.50    9.70
  -3   7   5   25.80   15.60
  -3   7   5   13.70    8.10
   3  -7  -5   16.70   12.00
   3  -7  -5   13.00    6.00
   3  -7  -5    7.10    9.00
  -2   8   5   -2.90   11.50
  -2   8   5   14.10   11.00
  -2   8   5   -4.70    5.00
  -2   8   5   -0.10    8.40
   2  -8  -5    4.10    6.70
   2  -8  -5   22.50   12.80
   2  -8  -5   -0.20    8.90
  -1   9   5   57.79   17.70
  -1   9   5   65.59   22.70
  -1   9   5   29.20    9.40
  -1   9   5   46.00   14.50
   1  -9  -5   72.39   20.80
   1  -9  -5   19.50   14.30
   1  -9  -5   46.40   17.10
 -19  -7   6   90.99   16.70
 -19  -7   6   59.19   20.60
 -19  -7   6   78.59   18.70
 -19  -7   6   84.39   16.00
 -19  -7   6  114.89   20.90
  19   7  -6   83.99   15.60
  19   7  -6   81.49   18.90
  19   7  -6   74.69   28.60
  19   7  -6   94.29   16.50
 -18  -6   6    6.30    7.50
 -18  -6   6    0.80    6.80
 -18  -6   6   -0.10    6.40
 -18  -6   6    2.90    7.70
  18   6  -6   -4.20    6.60
  18   6  -6   11.00    7.50
  18   6  -6    3.90    6.30
  18   6  -6   11.50   16.60
 -17  -5   6   39.50   11.80
 -17  -5   6   57.09   12.30
 -17  -5   6   51.69   11.30
 -17  -5   6   39.70   15.40
 -17  -5   6   50.29   10.50
  17   5  -6   34.40   11.60
  17   5  -6   44.00    9.10
  17   5  -6   54.89   19.50
  17   5  -6   31.80    9.30
 -16  -4   6  441.76   37.10
 -16  -4   6  388.96   32.40
 -16  -4   6  398.46   32.80
 -16  -4   6  387.16   31.10
 -16  -4   6  397.96   30.50
  16   4  -6  382.76   32.20
  16   4  -6  404.16   35.80
  16   4  -6  390.66   36.70
  16   4  -6  381.76   30.80
  16   4  -6  399.66   28.10
 -15  -3   6   16.10    9.10
 -15  -3   6   10.20    6.00
 -15  -3   6   13.50    7.60
 -15  -3   6    9.20    6.00
 -15  -3   6    5.90    5.30
  15   3  -6   10.20    5.40
  15   3  -6   14.00    6.60
  15   3  -6   26.60   10.70
 -14  -2   6  721.13   51.49
 -14  -2   6  729.93   52.79
 -14  -2   6  882.01   52.49
 -14  -2   6  724.63   50.79
 -14  -2   6  840.42   50.49
 -14  -2   6  800.02   52.29
 -14  -2   6  735.43   50.39
  14   2  -6  734.93   52.09
  14   2  -6  728.23   54.09
  14   2  -6  705.33   49.99
  14   2  -6  725.93   50.59
 -13  -1   6   35.10    7.40
 -13  -1   6   51.19    8.70
 -13  -1   6   51.69    8.90
 -13  -1   6   52.89    7.40
 -13  -1   6   44.10    9.30
 -13  -1   6   45.90    7.70
 -13  -1   6   41.60    7.90
  13   1  -6   45.50   11.20
  13   1  -6   39.70    6.80
  13   1  -6   39.60    8.90
  13   1  -6   51.99    7.60
 -12   0   6 1358.76   82.99
 -12   0   6 1318.07   82.29
 -12   0   6 1350.66   82.09
 -12   0   6 1351.86   81.39
 -12   0   6 1264.07   81.69
 -12   0   6 1248.28   81.69
 -12   0   6 1239.18   84.59
  12   0  -6 1241.08   85.09
  12   0  -6 1291.47   82.99
  12   0  -6 1308.67   81.29
  12   0  -6 1279.27   81.99
 -11   1   6   91.29   13.60
 -11   1   6   60.09    7.90
 -11   1   6   54.19    7.50
 -11   1   6   60.39    8.50
 -11   1   6   72.49    7.70
  11  -1  -6   53.79   10.60
  11  -1  -6   68.99    8.00
  11  -1  -6   65.19    8.50
 -10   2   6  129.59   13.90
 -10   2   6  104.09   11.70
 -10   2   6  131.19   10.70
 -10   2   6  126.69   15.50
 -10   2   6  111.19    9.70
 -10   2   6  115.99   11.20
  10  -2  -6  117.59   12.00
  10  -2  -6  111.39   11.00
  10  -2  -6  115.79   11.30
  10  -2  -6  119.89   10.40
  10  -2  -6  110.99   12.90
  10  -2  -6  134.59   10.90
  -9   3   6  254.07   22.10
  -9   3   6  218.88   18.90
  -9   3   6  216.48   20.80
   9  -3  -6  238.58   18.90
   9  -3  -6  220.08   20.40
  -8   4   6  576.74   43.40
  -8   4   6  623.04   46.50
  -8   4   6  672.23   46.70
   8  -4  -6  600.74   45.40
   8  -4  -6  595.84   46.70
  -7   5   6  164.28   24.50
  -7   5   6  184.08   19.50
   7  -5  -6  197.08   22.80
   7  -5  -6  191.68   19.60
  -6   6   6  256.37   32.20
  -6   6   6  253.97   24.50
  -6   6   6  230.48   24.30
   6  -6  -6  254.67   24.60
   6  -6  -6  192.88   30.10
  -5   7   6   26.10   11.10
  -5   7   6   10.20   12.80
  -5   7   6   13.60    9.80
   5  -7  -6   18.10   12.60
   5  -7  -6   35.40   13.60
  -4   8   6  196.98   29.10
  -4   8   6  170.68   17.80
  -4   8   6  156.58   30.00
  -4   8   6  136.99   22.40
   4  -8  -6  110.79   24.90
   4  -8  -6  226.38   29.50
  -3   9   6    0.60   11.20
  -3   9   6    4.00   11.10
  -3   9   6    4.50   17.10
   3  -9  -6   -0.80   12.40
   3  -9  -6   22.80   14.90
 -21  -7   7   64.29   21.00
 -21  -7   7   90.09   19.10
 -21  -7   7  104.99   21.60
 -21  -7   7   75.39   16.10
 -21  -7   7   99.39   18.10
  21   7  -7   67.59   18.80
  21   7  -7  115.79   28.90
  21   7  -7  117.39   15.80
 -20  -6   7  137.49   19.30
 -20  -6   7  140.69   21.70
 -20  -6   7   94.59   16.00
 -20  -6   7  118.79   20.70
 -20  -6   7  120.19   24.40
  20   6  -7  136.49   19.10
  20   6  -7   59.39   18.10
  20   6  -7  171.48   30.10
  20   6  -7  105.89   21.80
 -19  -5   7   39.20   15.40
 -19  -5   7    8.70    8.40
 -19  -5   7   22.80    9.70
 -19  -5   7   16.00    7.80
 -19  -5   7   17.70    8.10
  19   5  -7    7.40   14.20
  19   5  -7   13.30    9.80
  19   5  -7    7.30    7.60
  19   5  -7   28.80    9.20
 -18  -4   7  178.28   25.00
 -18  -4   7  179.68   20.00
 -18  -4   7  205.88   20.20
 -18  -4   7  190.08   20.00
 -18  -4   7  176.78   20.90
  18   4  -7  168.78   19.00
  18   4  -7  170.98   18.00
  18   4  -7  159.38   24.70
 -17  -3   7   86.19   13.60
 -17  -3   7   76.69   11.80
 -17  -3   7   88.59   13.90
 -17  -3   7   92.99   16.70
 -17  -3   7   72.79   11.90
  17   3  -7   86.79   15.00
  17   3  -7   82.39   15.50
  17   3  -7   75.69   11.80
  17   3  -7   96.99   16.90
 -16  -2   7  114.79   15.30
 -16  -2   7  132.29   14.40
 -16  -2   7  128.09   14.30
 -16  -2   7  172.48   19.50
 -16  -2   7  128.19   14.60
 -16  -2   7  160.98   17.60
 -16  -2   7  159.88   15.90
  16   2  -7  152.38   21.10
  16   2  -7  145.19   14.30
  16   2  -7  134.99   16.30
  16   2  -7  138.59   14.00
 -15  -1   7   12.70    6.80
 -15  -1   7    2.50    6.40
 -15  -1   7    9.80    4.70
 -15  -1   7   10.60    5.10
 -15  -1   7   13.60    5.60
 -15  -1   7    7.40    5.60
  15   1  -7   10.20    4.40
  15   1  -7    7.60    4.60
  15   1  -7    9.20    6.10
  15   1  -7    3.80    6.90
 -14   0   7    2.00    5.10
 -14   0   7    9.40    4.90
 -14   0   7   -0.10    4.10
 -14   0   7    1.20    3.70
 -14   0   7    9.70    4.40
  14   0  -7   11.80    6.40
  14   0  -7   12.10    5.00
 -13   1   7  128.79   12.60
 -13   1   7  134.99   12.50
 -13   1   7  150.08   15.60
 -13   1   7  133.39   11.80
 -13   1   7  133.19   11.60
  13  -1  -7  107.99   16.20
  13  -1  -7  117.39   11.70
  13  -1  -7  125.39   12.80
 -12   2   7   84.19   10.40
 -12   2   7  101.19   10.30
 -12   2   7  102.09    9.70
 -12   2   7  106.49   15.60
 -12   2   7  106.49   13.10
 -12   2   7   80.79    8.50
  12  -2  -7   87.69    9.70
  12  -2  -7   86.79   10.40
  12  -2  -7   89.59    9.70
  12  -2  -7  109.69   12.80
  12  -2  -7  102.09   16.20
 -11   3   7   90.79   13.80
 -11   3   7  110.39   17.80
 -11   3   7   99.89   12.30
  11  -3  -7   58.59   10.90
  11  -3  -7   80.79   11.00
 -10   4   7   43.80   12.30
 -10   4   7   55.99   10.30
 -10   4   7   64.29   12.10
  10  -4  -7   54.59   10.10
  10  -4  -7   37.90   10.80
  -9   5   7  267.97   24.70
  -9   5   7  270.47   28.30
   9  -5  -7  264.47   26.80
   9  -5  -7  262.87   24.10
  -8   6   7   59.79   18.70
  -8   6   7   54.69   13.10
  -8   6   7   54.09   12.70
   8  -6  -7   41.70   11.90
   8  -6  -7   35.50   13.10
  -7   7   7  271.37   36.40
  -7   7   7  260.77   28.60
  -7   7   7  254.67   26.70
   7  -7  -7  373.06   31.20
   7  -7  -7  201.88   31.30
  -6   8   7   62.39   20.50
  -6   8   7   53.19   16.00
  -6   8   7   47.20   13.90
   6  -8  -7   23.40   14.80
   6  -8  -7   98.19   20.50
  -5   9   7   21.60   18.40
  -5   9   7    2.90   11.10
  -5   9   7    3.80   12.60
   5  -9  -7   32.10   18.40
   5  -9  -7   22.00   13.40
 -22  -6   8   18.20   10.20
 -22  -6   8    2.00    9.40
 -22  -6   8   18.00   17.00
 -22  -6   8   10.80   12.60
 -22  -6   8   23.10   12.40
  22   6  -8   13.70   10.00
  22   6  -8    4.10   14.10
  22   6  -8   30.90   11.50
  22   6  -8   12.00   11.90
 -21  -5   8   72.29   12.90
 -21  -5   8   42.30   15.30
 -21  -5   8   24.90   10.60
 -21  -5   8   59.39   12.40
 -21  -5   8   52.19   13.60
  21   5  -8   29.50   10.30
  21   5  -8   29.50   10.10
  21   5  -8   27.40   12.90
 -20  -4   8    0.20    5.70
 -20  -4   8   -2.20    6.10
 -20  -4   8   -2.70    5.40
 -20  -4   8   -8.20    5.10
 -20  -4   8    8.80   10.20
  20   4  -8    3.40    9.40
  20   4  -8   12.10    6.90
  20   4  -8    2.60   10.80
  20   4  -8    6.80    6.20
 -19  -3   8    0.70    5.70
 -19  -3   8   14.60    6.80
 -19  -3   8    5.70    5.90
 -19  -3   8    2.50    8.80
 -19  -3   8   11.20    7.30
  19   3  -8    2.20    7.80
  19   3  -8    6.20    9.10
  19   3  -8   14.20    6.10
  19   3  -8   12.60    6.70
 -18  -2   8   11.40    6.60
 -18  -2   8   11.80    6.10
 -18  -2   8   13.90    6.10
 -18  -2   8   -6.20    7.80
 -18  -2   8   13.30    5.90
  18   2  -8   14.70    8.10
  18   2  -8   20.10    6.40
  18   2  -8    1.80    5.70
  18   2  -8    8.30   10.00
 -17  -1   8  192.38   16.30
 -17  -1   8  178.08   16.90
 -17  -1   8  169.68   16.80
 -17  -1   8  162.38   17.70
 -17  -1   8  193.98   17.10
 -17  -1   8  197.18   18.50
 -17  -1   8  170.98   18.40
  17   1  -8  186.48   16.00
  17   1  -8  200.38   16.60
  17   1  -8  190.68   21.30
 -16   0   8   24.70    8.00
 -16   0   8   37.30    6.10
 -16   0   8   35.70    7.70
 -16   0   8   27.90   10.20
 -16   0   8   26.80    6.50
 -16   0   8   20.20    5.90
  16   0  -8   33.30    6.30
  16   0  -8   42.40   10.60
 -15   1   8  121.49   12.00
 -15   1   8  157.48   14.20
 -15   1   8  149.39   13.10
 -15   1   8  151.58   18.80
 -15   1   8  112.19   12.60
  15  -1  -8  124.99   19.00
  15  -1  -8  129.89   14.10
  15  -1  -8  144.29   13.20
 -14   2   8   68.39   10.90
 -14   2   8   75.89   10.00
 -14   2   8   40.80    7.00
 -14   2   8   71.49    8.70
 -14   2   8   79.09    9.80
 -14   2   8   61.09    7.40
 -14   2   8   88.09   14.20
  14  -2  -8   43.00   11.00
  14  -2  -8   56.29    8.00
  14  -2  -8   53.99    8.90
 -13   3   8  273.37   22.40
 -13   3   8  288.87   25.00
 -13   3   8  263.27   20.10
 -13   3   8  378.46   28.20
 -13   3   8  257.07   20.70
  13  -3  -8  295.87   23.80
  13  -3  -8  309.87   22.40
  13  -3  -8  273.67   21.40
  13  -3  -8  261.87   20.40
  13  -3  -8  251.67   20.20
 -12   4   8   45.20    9.40
 -12   4   8   30.30   11.20
  12  -4  -8   35.20   11.30
  12  -4  -8   28.70    7.80
  12  -4  -8   22.50    5.30
 -11   5   8   98.49   15.20
 -11   5   8   69.09   17.00
  11  -5  -8   71.89   15.40
 -10   6   8  433.16   41.30
 -10   6   8  474.25   37.00
  10  -6  -8  468.95   37.10
  10  -6  -8  407.66   39.20
  -9   7   8  140.39   22.70
  -9   7   8  103.29   24.00
  -9   7   8  133.49   21.60
   9  -7  -8  205.88   26.30
   9  -7  -8  120.39   23.10
  -8   8   8   35.20   13.10
  -8   8   8   62.09   21.80
  -8   8   8   73.89   18.10
   8  -8  -8   78.19   18.20
   8  -8  -8   27.10   15.10
  -7   9   8   29.40   23.60
  -7   9   8    6.40   12.70
  -7   9   8   -3.50   10.40
   7  -9  -8   10.20   12.10
   7  -9  -8   -4.70   13.40
 -24  -6   9    1.40   10.20
 -24  -6   9   12.80   13.10
 -24  -6   9    6.20   11.10
 -24  -6   9   27.80   10.80
 -24  -6   9   26.20   10.80
  24   6  -9   15.60   12.30
 -23  -5   9    2.40   10.60
 -23  -5   9    1.80    7.50
 -23  -5   9    2.50    6.90
 -23  -5   9    3.90    9.90
 -23  -5   9   -0.70    9.90
  23   5  -9  -10.70   11.40
  23   5  -9   -6.30    7.00
  23   5  -9    9.60   12.20
  23   5  -9    0.50    8.60
 -22  -4   9   16.00   11.60
 -22  -4   9   23.40    8.90
 -22  -4   9   32.90   10.90
 -22  -4   9    7.40    7.30
 -22  -4   9   26.60    8.90
  22   4  -9   22.90    8.60
  22   4  -9   28.90   13.50
  22   4  -9   21.70   14.40
  22   4  -9   21.00    8.80
 -21  -3   9   14.80   10.60
 -21  -3   9   15.80    8.40
 -21  -3   9   19.30    8.10
 -21  -3   9   25.30    8.80
 -21  -3   9   11.30    6.70
  21   3  -9   -1.50    5.40
  21   3  -9   11.70   11.10
  21   3  -9   17.90    7.30
  21   3  -9   26.90   11.80
 -20  -2   9  538.95   41.00
 -20  -2   9  540.65   41.90
 -20  -2   9  577.64   39.10
 -20  -2   9  519.85   39.50
 -20  -2   9  552.64   40.80
  20   2  -9  454.95   44.30
  20   2  -9  556.44   39.20
  20   2  -9  551.64   38.90
  20   2  -9  555.94   48.80
 -19  -1   9 1024.10   69.99
 -19  -1   9 1273.47   69.99
 -19  -1   9 1016.80   71.39
 -19  -1   9 1058.19   71.19
 -19  -1   9  991.70   69.69
  19   1  -9 1072.59   69.59
  19   1  -9  998.50   75.49
 -18   0   9    2.30    6.30
 -18   0   9    4.30    4.90
 -18   0   9   -1.80    4.00
 -18   0   9   -1.70    4.10
 -18   0   9    3.90    5.40
  18   0  -9   -2.30    3.60
  18   0  -9   -0.60    6.80
 -17   1   9   45.30    7.60
 -17   1   9   32.30    6.70
 -17   1   9   28.70    8.80
 -17   1   9   32.60    7.70
  17  -1  -9   34.90    8.80
  17  -1  -9   30.40   10.20
  17  -1  -9   38.40    7.80
 -16   2   9  156.98   13.10
 -16   2   9  135.89   13.70
 -16   2   9  114.69   11.50
 -16   2   9   97.89   11.50
  16  -2  -9  143.09   21.40
  16  -2  -9  129.89   13.70
  16  -2  -9  131.39   14.80
 -15   3   9   43.50    8.70
 -15   3   9   42.20   11.00
 -15   3   9   42.50    7.20
 -15   3   9   41.20    7.90
  15  -3  -9   34.30    8.70
  15  -3  -9   34.80    7.50
  15  -3  -9   40.70    9.80
  15  -3  -9   42.00    7.10
 -14   4   9   43.90    9.70
 -14   4   9   38.50   12.30
  14  -4  -9   33.90   10.20
  14  -4  -9   38.60    6.80
  14  -4  -9   55.99   10.30
  14  -4  -9   51.59    8.40
 -13   5   9    2.70    6.10
 -13   5   9   -4.40    9.30
  13  -5  -9    2.90    8.80
  13  -5  -9    5.90    7.00
 -12   6   9  262.17   30.60
 -12   6   9  256.37   25.50
 -12   6   9  271.27   26.30
  12  -6  -9  256.27   28.20
 -11   7   9   83.89   20.60
 -11   7   9   88.89   18.00
  11  -7  -9  160.68   23.00
  11  -7  -9   62.09   17.40
 -10   8   9  102.29   26.00
 -10   8   9   80.89   25.30
  10  -8  -9  125.49   22.40
  10  -8  -9   91.89   24.20
  -9   9   9   59.19   23.90
   9  -9  -9  106.59   23.30
 -25  -5  10   17.30   10.80
 -25  -5  10  -10.00    8.00
 -25  -5  10    2.70    9.00
 -25  -5  10    1.40    9.20
 -25  -5  10   -7.80   10.10
  25   5 -10    7.60   11.90
  25   5 -10   -6.00    9.60
  25   5 -10    0.80    8.80
 -24  -4  10   13.10    8.90
 -24  -4  10    5.70   10.90
 -24  -4  10    8.00    8.60
 -24  -4  10   14.80    9.80
 -24  -4  10    9.90    7.90
  24   4 -10   -5.80   11.00
  24   4 -10   10.20    8.90
  24   4 -10   -0.10    9.80
 -23  -3  10   85.99   15.10
 -23  -3  10  112.19   15.00
 -23  -3  10   97.19   15.60
 -23  -3  10   72.39   13.00
 -23  -3  10  110.99   19.20
  23   3 -10   87.39   13.50
  23   3 -10   90.39   13.80
  23   3 -10  120.19   18.60
  23   3 -10   79.29   18.30
 -22  -2  10   91.09   15.40
 -22  -2  10   97.09   16.70
 -22  -2  10  117.39   14.60
 -22  -2  10   79.59   13.30
 -22  -2  10  113.89   16.10
  22   2 -10   90.59   13.50
  22   2 -10   96.09   19.60
  22   2 -10  112.59   12.90
 -21  -1  10  526.25   34.80
 -21  -1  10  459.35   35.40
 -21  -1  10  460.35   37.00
  21   1 -10  452.85   34.60
  21   1 -10  481.45   41.90
 -20   0  10 1182.28   71.69
 -20   0  10 1047.50   73.99
 -20   0  10 1088.09   72.89
  20   0 -10 1105.09   71.89
  20   0 -10 1116.69   79.99
 -19   1  10  156.48   17.40
 -19   1  10  232.78   18.10
 -19   1  10  197.58   17.50
 -19   1  10  196.78   18.80
  19  -1 -10  185.98   26.00
 -18   2  10  119.09   14.80
 -18   2  10  123.99   13.30
 -18   2  10  107.29   12.50
  18  -2 -10  132.39   15.90
  18  -2 -10  124.19   14.10
  18  -2 -10  115.09   19.80
 -17   3  10    0.90    3.60
 -17   3  10   -2.10    6.40
 -17   3  10    2.40    4.60
 -17   3  10   10.70    6.10
  17  -3 -10    7.10    4.60
  17  -3 -10    0.00    4.80
 -16   4  10  219.68   24.80
 -16   4  10  232.08   21.30
  16  -4 -10  228.88   18.70
  16  -4 -10  234.88   19.80
  16  -4 -10  220.78   22.20
 -15   5  10  132.89   22.00
 -15   5  10  135.89   18.30
  15  -5 -10   95.79   17.60
  15  -5 -10  178.38   20.10
 -14   6  10   57.29   13.70
 -14   6  10   70.69   15.10
 -14   6  10   70.79   18.30
  14  -6 -10   94.59   16.50
  14  -6 -10   58.49   16.10
 -13   7  10   26.60   10.90
 -13   7  10   30.90   16.70
 -13   7  10   26.90   12.60
  13  -7 -10   22.70   14.40
 -12   8  10   59.09   18.20
 -12   8  10   59.49   16.30
 -12   8  10   78.39   26.90
  12  -8 -10   79.79   22.20
  12  -8 -10  104.59   20.60
 -26  -4  11   16.30   10.70
 -26  -4  11   11.30   12.90
 -26  -4  11    0.10    7.60
 -26  -4  11    2.50    8.50
 -26  -4  11   17.60   11.70
  26   4 -11   23.30   15.00
  26   4 -11   12.10    8.40
  26   4 -11    2.10   11.30
 -25  -3  11    7.90    7.60
 -25  -3  11   -0.50    8.00
 -25  -3  11    9.20   12.80
 -25  -3  11   10.40    7.90
 -25  -3  11   -2.20    6.50
  25   3 -11   -1.40    8.70
  25   3 -11   20.60    9.30
  25   3 -11    1.60   10.00
  25   3 -11   11.40    8.10
 -24  -2  11   21.00    8.40
 -24  -2  11   39.20    9.50
 -24  -2  11   17.20    8.80
 -24  -2  11   27.50    8.90
 -24  -2  11   37.30   11.80
  24   2 -11   30.00   15.50
  24   2 -11   17.60    7.70
 -23  -1  11  102.69   14.60
 -23  -1  11  120.69   16.80
 -23  -1  11  121.39   13.90
  23   1 -11  104.99   19.90
  23   1 -11   81.59   12.60
 -22   0  11   -4.40    4.20
 -22   0  11   -3.70    4.90
 -22   0  11    0.20    5.80
  22   0 -11   -0.10    4.60
  22   0 -11    2.70   10.20
 -21   1  11   61.09   11.30
 -21   1  11   55.69    9.70
  21  -1 -11   67.59   15.00
 -20   2  11  271.67   22.00
 -20   2  11  328.97   22.70
 -20   2  11  227.28   21.50
 -20   2  11  272.27   23.20
  20  -2 -11  289.57   24.50
  20  -2 -11  260.57   29.30
  20  -2 -11  265.47   22.60
 -19   3  11  266.27   21.10
 -19   3  11  257.37   22.00
  19  -3 -11  263.67   21.70
  19  -3 -11  268.07   23.10
 -18   4  11   20.70   10.90
 -18   4  11   20.50    6.30
  18  -4 -11   23.40    7.50
  18  -4 -11   19.00    6.20
 -17   5  11   83.29   14.60
 -17   5  11  106.29   17.00
 -17   5  11   73.99   16.80
  17  -5 -11   38.60   12.00
  17  -5 -11  111.19   19.20
 -16   6  11   11.20   12.70
 -16   6  11   17.90    9.80
 -16   6  11   22.80   11.10
  16  -6 -11   48.50   12.40
  16  -6 -11   19.30   10.90
 -15   7  11   14.00   15.20
 -15   7  11    4.60   11.20
 -15   7  11    2.30    8.50
  15  -7 -11   22.40   11.00
  15  -7 -11    4.10   12.70
 -14   8  11   38.90   19.70
 -14   8  11   30.30   12.80
 -14   8  11   54.09   18.00
 -27  -3  12   52.49   14.80
 -27  -3  12   25.80   11.90
 -27  -3  12   35.60   13.90
 -27  -3  12   30.60   10.40
  27   3 -12   42.50   12.50
  27   3 -12   42.10   10.80
  27   3 -12   35.80   16.90
 -26  -2  12   66.39   12.40
 -26  -2  12   39.50   11.80
 -26  -2  12   43.80   10.70
  26   2 -12   38.90   11.00
  26   2 -12   27.20   14.60
 -25  -1  12   52.89   10.00
 -25  -1  12   68.89   13.50
 -25  -1  12   60.69   12.00
  25   1 -12   52.09   10.60
  25   1 -12   35.10   13.20
 -24   0  12  139.49   17.20
 -24   0  12  144.09   18.70
 -24   0  12  162.28   16.40
  24   0 -12  171.08   28.30
 -23   1  12   31.60    9.30
 -23   1  12   28.80    8.50
  23  -1 -12   37.10   15.10
  22  -2 -12  347.07   35.60
 -21   3  12  248.68   21.30
 -21   3  12  241.48   21.30
 -21   3  12  236.18   19.60
 -21   3  12  213.58   19.60
  21  -3 -12  233.28   22.40
  21  -3 -12  258.27   21.40
 -20   4  12   90.39   13.30
 -20   4  12   76.69   14.00
 -20   4  12  101.09   12.10
 -19   5  12   57.59   15.70
 -19   5  12   71.99   15.20
 -19   5  12   71.19   14.00
  19  -5 -12   62.59   14.00
  19  -5 -12  104.09   14.90
 -18   6  12   15.60   13.30
 -18   6  12   17.40    9.40
 -18   6  12   10.70   10.40
  18  -6 -12   17.50    9.80
 -17   7  12   24.80   12.60
 -17   7  12   75.79   26.20
 -17   7  12   27.20   11.80
  17  -7 -12   -9.70   10.50
  17  -7 -12   38.20   13.40
 -28  -2  13   40.80   11.80
 -28  -2  13   47.70   13.80
 -28  -2  13   36.10   10.10
  28   2 -13   29.20   10.70
  28   2 -13   24.60   13.60
 -27  -1  13   82.49   12.40
 -27  -1  13   60.89   14.00
 -27  -1  13   56.09   11.80
  27   1 -13   70.09   18.90
 -26   0  13    5.20    7.50
 -26   0  13   -8.00    6.00
 -26   0  13    4.90    5.70
  26   0 -13   -3.20    8.80
 -25   1  13   11.10    6.90
 -25   1  13    6.30    7.00
  25  -1 -13    8.50   10.40
 -24   2  13    9.60    6.60
 -24   2  13   16.30    8.20
  24  -2 -13   26.40   12.80
 -23   3  13   65.09   11.40
 -23   3  13   46.40    9.30
 -22   4  13   -5.30    6.70
  22  -4 -13    8.80    8.10
  22  -4 -13   19.30    8.00
 -21   5  13  153.28   22.40
 -21   5  13  127.29   18.30
 -21   5  13  123.09   19.00
 -20   6  13   36.50   11.80
 -20   6  13   61.09   15.00
  20  -6 -13  103.39   16.20
  20  -6 -13   61.19   15.90
 -28   0  14   37.30    9.40
 -28   0  14   19.50    9.70
 -28   0  14   30.10   11.60
  28   0 -14   46.20   17.60
 -27   1  14   32.60    9.30
 -27   1  14   25.10   10.10
  27  -1 -14   53.59   17.20
 -26   2  14    1.70    6.10
 -26   2  14    4.90    7.30
  26  -2 -14    9.40    9.20
 -25   3  14   31.40    9.10
 -25   3  14   14.90    7.10
 -24   4  14    0.50    7.10
 -23   5  14   48.10   13.70
 -23   5  15   15.90   14.10
 -23   5  15   -5.10    6.10
 -23   5  15    2.50    8.40
 -23   5  15   -0.90    5.50
  24  -4 -15   43.10   11.60
  24  -4 -15   31.10   12.40
 -24   4  15   10.90    7.20
 -24   4  15   19.10    8.60
 -24   4  15   14.70    7.00
  25  -3 -15   35.40   10.90
  25  -3 -15   56.89   13.90
 -25   3  15   30.50    8.30
 -25   3  15   38.60   10.10
  26  -2 -15   15.30   13.60
 -26   2  15    7.30    7.60
 -26   2  15   14.50    7.60
  27  -1 -15   16.20   13.40
 -27   1  15    1.40    6.80
 -27   1  15    5.20    8.00
  28   0 -15    0.90    9.40
  20  -6 -14    6.80   19.40
  20  -6 -14   19.60   10.60
 -20   6  14   24.10   16.50
 -20   6  14   13.60   12.60
 -20   6  14    2.70    9.40
  21  -5 -14   98.49   14.00
  21  -5 -14  112.09   17.40
  21  -5 -14  107.79   15.60
 -21   5  14   64.59   11.70
 -21   5  14   58.89   13.70
 -21   5  14  117.69   22.10
 -21   5  14   91.49   16.10
 -21   5  14   57.09   10.20
  22  -4 -14  143.19   18.20
  22  -4 -14  143.29   16.30
 -22   4  14   67.39   10.90
 -22   4  14   57.09   11.80
  23  -3 -14  130.49   18.00
  23  -3 -14  158.58   17.70
 -23   3  14   75.39   11.50
 -23   3  14   69.99   12.30
  24  -2 -14   27.60   14.10
 -24   2  14   42.40    9.70
 -24   2  14   33.80   10.20
  25  -1 -14   56.09   17.20
 -25   1  14   40.40   10.90
 -25   1  14   49.90   10.80
  26   0 -14   14.50   11.40
 -26   0  14   19.90    9.10
 -26   0  14   11.00    7.90
  27   1 -14   22.90   14.00
  27   1 -14   23.20    8.90
 -27  -1  14   40.60    9.00
 -27  -1  14   23.30   10.20
 -27  -1  14   38.30   12.60
  28   2 -14  145.79   30.40
  28   2 -14   87.49   14.90
 -28  -2  14   92.49   17.50
 -28  -2  14   71.99   13.50
 -28  -2  14   80.49   15.00
  17  -7 -13   -9.00    8.00
 -17   7  13   10.10   13.80
 -17   7  13   10.20   10.20
 -17   7  13    7.20   16.30
  18  -6 -13    2.50   13.40
  18  -6 -13   -3.70   11.60
 -18   6  13   -0.90    7.10
 -18   6  13    2.50   14.20
 -18   6  13    6.10    9.80
  19  -5 -13    4.80    6.10
  19  -5 -13    5.70    7.30
  19  -5 -13   14.60    8.60
  19  -5 -13   -0.30   10.00
 -19   5  13    1.30   11.00
 -19   5  13   -4.80    6.90
 -19   5  13   21.50   10.00
  20  -4 -13  240.88   19.80
  20  -4 -13  240.88   21.30
 -20   4  13  173.38   20.70
 -20   4  13  201.78   21.40
 -20   4  13  175.38   17.60
 -20   4  13  178.88   24.70
  21  -3 -13   59.79   11.90
  21  -3 -13   63.39   11.00
 -21   3  13   53.69   12.70
 -21   3  13   46.70   10.40
 -21   3  13   62.09   10.60
  22  -2 -13    8.10    7.80
  22  -2 -13   -0.90    6.10
  22  -2 -13   -1.50    7.60
 -22   2  13    3.70    5.50
 -22   2  13    5.50    6.60
  23  -1 -13   -1.00    7.30
 -23   1  13    0.00    6.10
 -23   1  13    5.10    5.80
  24   0 -13    3.90    8.50
 -24   0  13    4.90    5.40
 -24   0  13    1.80    6.20
 -24   0  13    8.00    7.40
  25   1 -13    6.70    8.10
  25   1 -13   17.50   12.20
 -25  -1  13   16.20    8.40
 -25  -1  13   15.00    9.70
 -25  -1  13    1.70    5.60
  26   2 -13   -2.00    9.10
  26   2 -13    7.00    8.10
 -26  -2  13    4.50    8.20
 -26  -2  13   -8.30    7.80
 -26  -2  13    8.70    9.60
 -26  -2  13    3.90    9.30
  27   3 -13   18.40   11.70
  27   3 -13    2.00   10.90
  27   3 -13   18.20    8.50
  27   3 -13   11.60    9.60
 -27  -3  13    7.90   11.00
 -27  -3  13   23.50   12.20
 -27  -3  13   19.90   11.80
 -27  -3  13   20.10   10.70
 -27  -3  13   21.90    9.60
 -14   8  12    2.60   13.70
 -14   8  12    2.00   17.50
  15  -7 -12  112.49   19.90
  15  -7 -12   58.69   17.40
 -15   7  12   95.49   25.70
 -15   7  12   99.69   20.20
 -15   7  12   62.89   16.30
  16  -6 -12   16.80   11.50
  16  -6 -12   49.80   13.30
 -16   6  12   27.10   14.90
 -16   6  12   20.80   11.30
 -16   6  12   25.70   10.90
  17  -5 -12  173.88   16.20
  17  -5 -12  166.48   17.60
  17  -5 -12   96.79   19.10
  17  -5 -12  187.98   19.70
 -17   5  12  176.38   21.40
 -17   5  12  154.78   21.30
 -17   5  12  125.79   22.60
  18  -4 -12   62.39   10.30
  18  -4 -12   82.29   12.30
  18  -4 -12  110.49   14.80
  18  -4 -12   71.39   13.80
 -18   4  12   56.99   12.50
 -18   4  12   68.59   15.90
 -18   4  12   83.99   10.70
 -18   4  12   68.89   11.00
 -18   4  12   70.39   13.20
  19  -3 -12  274.77   22.70
  19  -3 -12  256.97   23.60
  19  -3 -12  268.07   22.90
 -19   3  12  269.87   21.20
 -19   3  12  249.28   22.00
 -19   3  12  267.07   26.30
 -19   3  12  263.07   29.90
 -19   3  12  235.28   22.10
  20  -2 -12  124.29   17.00
  20  -2 -12  141.69   16.10
  20  -2 -12  115.99   20.70
 -20   2  12  133.09   13.70
 -20   2  12  137.59   16.20
 -20   2  12  116.79   14.10
  21  -1 -12  434.36   38.20
  21  -1 -12  400.66   30.40
  21  -1 -12  375.26   31.80
 -21   1  12  368.86   30.90
 -21   1  12  353.46   32.30
  22   0 -12   12.20   10.10
  22   0 -12   12.40    6.00
 -22   0  12   23.40    7.70
 -22   0  12   19.30    8.00
 -22   0  12   38.10    7.40
  23   1 -12   26.60   12.50
  23   1 -12   22.50    7.30
 -23  -1  12   44.30   10.60
 -23  -1  12   27.20    7.70
 -23  -1  12   30.40    8.50
 -23  -1  12   33.60   11.70
 -23  -1  12   36.60   10.90
  24   2 -12   37.40    9.50
  24   2 -12   52.39   15.30
  24   2 -12   41.00    9.20
  24   2 -12   54.19   12.70
 -24  -2  12   40.00   11.10
 -24  -2  12   31.90    9.50
 -24  -2  12   36.90   11.10
 -24  -2  12   29.30    8.60
 -24  -2  12   37.00   13.00
  25   3 -12   13.90   11.60
  25   3 -12   19.50    9.10
  25   3 -12    9.60   12.60
 -25  -3  12    9.10    9.60
 -25  -3  12   16.10   11.70
 -25  -3  12   20.70   10.20
 -25  -3  12    8.60    8.70
 -25  -3  12   13.50    8.20
  26   4 -12  104.89   17.50
  26   4 -12   98.69   18.90
  26   4 -12   98.29   22.60
 -26  -4  12   96.79   16.20
 -26  -4  12  105.19   18.60
 -26  -4  12   66.29   17.50
 -26  -4  12  112.79   17.50
 -26  -4  12  100.99   19.70
  12  -8 -11   12.10   10.80
  12  -8 -11   26.70   19.80
 -12   8  11   23.00   18.60
 -12   8  11    7.40   12.30
 -12   8  11    7.90    9.90
  13  -7 -11   79.59   17.10
  13  -7 -11   41.40   33.10
 -13   7  11   98.69   19.30
 -13   7  11   81.39   23.00
 -13   7  11   65.29   16.40
  14  -6 -11    2.10    9.90
  14  -6 -11    8.50    8.80
 -14   6  11   12.30    9.70
 -14   6  11    6.30   12.20
 -14   6  11    6.30    8.20
  15  -5 -11  335.77   26.20
 -15   5  11  260.17   25.10
 -15   5  11  241.98   24.30
 -15   5  11  224.98   20.70
 -15   5  11  208.98   19.60
 -15   5  11  246.78   28.60
  16  -4 -11   20.00    8.00
  16  -4 -11   13.50    5.60
  16  -4 -11    7.90    6.30
  16  -4 -11   10.30    8.20
 -16   4  11   28.00   11.10
 -16   4  11   10.20    7.70
 -16   4  11   13.00    5.50
 -16   4  11   11.30    6.20
 -16   4  11   10.40    7.60
  17  -3 -11   50.49    9.60
  17  -3 -11   36.30    7.70
  17  -3 -11   57.79   12.60
  17  -3 -11   55.29   11.40
 -17   3  11   57.89   20.30
 -17   3  11   49.70    9.20
 -17   3  11   42.30    9.50
 -17   3  11   46.30    8.10
 -17   3  11   43.50   10.50
  18  -2 -11  135.19   16.90
  18  -2 -11  142.59   27.70
  18  -2 -11  137.59   15.70
 -18   2  11  147.09   15.70
 -18   2  11  124.69   13.30
 -18   2  11  143.89   14.30
 -18   2  11  150.28   14.60
 -18   2  11  167.88   16.90
 -18   2  11  158.28   18.20
  19  -1 -11  177.18   17.70
  19  -1 -11  179.78   19.10
  19  -1 -11  193.38   28.10
 -19   1  11  146.89   16.80
 -19   1  11  191.68   18.30
 -19   1  11  193.38   17.20
 -19   1  11  173.38   18.20
 -19   1  11  216.48   17.40
  20   0 -11   -3.30    5.10
  20   0 -11   -2.60    7.90
 -20   0  11    0.30    5.70
 -20   0  11  -11.60   12.80
 -20   0  11    1.80    4.30
 -20   0  11    7.20    5.80
  21   1 -11   56.69    9.80
  21   1 -11   47.00    9.30
  21   1 -11   72.69   17.10
  21   1 -11   72.29   12.20
 -21  -1  11   59.99   12.40
 -21  -1  11   72.89   10.70
 -21  -1  11   59.59   11.80
 -21  -1  11   54.99   10.20
 -21  -1  11   70.39   13.90
  22   2 -11   92.89   15.40
  22   2 -11   69.49   11.40
  22   2 -11   63.19   16.10
  22   2 -11   53.89   10.40
 -22  -2  11   67.89   13.50
 -22  -2  11   53.89   12.60
 -22  -2  11   63.69   15.10
 -22  -2  11   69.69   11.50
 -22  -2  11   52.59   11.20
  23   3 -11  134.39   24.60
  23   3 -11  162.58   26.60
  23   3 -11  107.19   16.00
  23   3 -11  102.39   15.60
 -23  -3  11  133.39   17.00
 -23  -3  11  117.99   17.90
 -23  -3  11  131.49   16.70
 -23  -3  11  142.59   19.80
 -23  -3  11  146.79   21.20
  24   4 -11   73.29   14.00
  24   4 -11   47.80   12.30
  24   4 -11   60.09   18.90
  24   4 -11   70.79   16.70
 -24  -4  11   52.19   11.50
 -24  -4  11   43.10   15.40
 -24  -4  11   63.09   13.70
 -24  -4  11   68.19   15.00
 -24  -4  11   62.59   15.20
  25   5 -11    2.50   12.30
  25   5 -11    3.10   11.50
  25   5 -11   -8.50    7.80
 -25  -5  11  -11.20    8.20
 -25  -5  11    3.40   10.30
 -25  -5  11    5.00   12.50
 -25  -5  11   -0.70   10.20
 -25  -5  11   -1.70    8.60
  10  -8 -10   82.59   22.60
  10  -8 -10  128.69   23.00
 -10   8  10  113.39   21.10
 -10   8  10  132.69   22.30
 -10   8  10  134.59   30.00
  11  -7 -10   15.20   10.90
  11  -7 -10    3.40   10.40
 -11   7  10   11.70    9.10
 -11   7  10   -3.50    9.10
 -11   7  10    0.80   12.70
  12  -6 -10   44.50   15.40
  12  -6 -10   65.39   14.80
 -12   6  10   40.50   17.30
 -12   6  10   61.59   14.90
 -12   6  10   70.19   15.40
  13  -5 -10  148.89   19.30
  13  -5 -10  137.49   15.50
  13  -5 -10  102.89   19.70
 -13   5  10  170.68   25.30
 -13   5  10  155.48   20.30
  14  -4 -10   60.19   13.70
  14  -4 -10   73.99   10.80
  14  -4 -10   73.59   12.70
  14  -4 -10   73.59   10.00
 -14   4  10   79.49   11.10
 -14   4  10   96.59   18.30
 -14   4  10   67.49   12.30
 -14   4  10   84.39   10.30
 -14   4  10   77.79   13.50
  15  -3 -10  149.29   14.70
  15  -3 -10  143.79   14.90
  15  -3 -10  127.89   13.40
 -15   3  10  135.09   12.90
 -15   3  10  138.09   16.20
 -15   3  10  159.98   20.10
 -15   3  10  132.29   13.90
 -15   3  10  137.39   17.00
  16  -2 -10   67.09    9.70
  16  -2 -10   68.49   14.70
  16  -2 -10   97.09   12.60
  16  -2 -10   61.89   10.40
  16  -2 -10   94.29   12.30
 -16   2  10   82.39   13.70
 -16   2  10   89.19   12.50
 -16   2  10   67.59    8.50
 -16   2  10   80.09   11.30
 -16   2  10   76.69   10.10
 -16   2  10   68.49    9.90
  17  -1 -10   72.69   15.30
  17  -1 -10   90.39   13.00
  17  -1 -10   84.09   11.50
 -17   1  10   83.49   13.50
 -17   1  10   96.19   11.00
 -17   1  10   95.19   11.50
 -17   1  10  109.79   14.20
 -17   1  10  108.39   12.80
 -17   1  10   59.89    9.90
  18   0 -10  588.04   46.70
  18   0 -10  533.95   42.40
  18   0 -10  597.94   41.00
  18   0 -10  556.64   41.20
  18   0 -10  607.54   39.70
 -18   0  10  605.54   42.60
 -18   0  10  547.45   40.70
 -18   0  10  661.23   41.30
 -18   0  10  560.24   41.80
 -18   0  10  571.14   42.10
 -18   0  10  513.05   40.80
 -18   0  10  681.43   39.80
  19   1 -10  235.98   30.40
  19   1 -10  187.48   17.70
  19   1 -10  209.38   18.40
 -19  -1  10  254.97   18.80
 -19  -1  10  198.18   20.30
 -19  -1  10  195.78   20.00
 -19  -1  10  210.08   19.40
 -19  -1  10  200.78   21.30
  20   2 -10  449.66   32.90
  20   2 -10  454.65   33.40
  20   2 -10  403.76   34.20
  20   2 -10  422.96   39.20
 -20  -2  10  437.86   36.50
 -20  -2  10  492.65   32.90
 -20  -2  10  400.16   33.90
 -20  -2  10  412.16   33.10
 -20  -2  10  454.25   35.20
  21   3 -10   26.50   12.40
  21   3 -10   22.70    8.20
  21   3 -10   31.90    8.70
  21   3 -10   25.10   12.60
 -21  -3  10   32.00    9.00
 -21  -3  10   19.90   10.70
 -21  -3  10   40.00   10.30
 -21  -3  10   29.40    9.90
 -21  -3  10   18.50    8.70
  22   4 -10   44.40   14.70
  22   4 -10   66.29   16.70
  22   4 -10   25.80    9.70
  22   4 -10   25.80    9.00
 -22  -4  10   20.20    8.40
 -22  -4  10   35.10    9.30
 -22  -4  10   39.30   14.70
 -22  -4  10   23.90   10.00
 -22  -4  10   19.70    8.90
  23   5 -10  126.39   25.00
  23   5 -10  140.39   20.50
  23   5 -10  113.99   22.60
  23   5 -10  123.79   19.60
 -23  -5  10  139.09   20.90
 -23  -5  10  105.69   22.00
 -23  -5  10  135.59   18.50
 -23  -5  10   90.49   16.20
 -23  -5  10  123.69   20.30
  24   6 -10   29.30   15.00
 -24  -6  10   39.90   13.10
 -24  -6  10   59.19   14.30
 -24  -6  10   30.00   12.90
 -24  -6  10   14.80   13.50
   7  -9  -9   97.59   37.50
   7  -9  -9  175.98   28.10
  -7   9   9   89.99   28.10
   8  -8  -9  249.88   31.70
   8  -8  -9   83.89   32.40
  -8   8   9  102.19   24.60
  -8   8   9  119.29   29.20
   9  -7  -9    1.30   10.90
   9  -7  -9    9.00    9.50
  -9   7   9    9.10    9.20
  -9   7   9   13.60   13.40
  10  -6  -9  648.34   44.00
  10  -6  -9  483.35   43.40
 -10   6   9  505.05   41.00
 -10   6   9  464.85   45.30
 -10   6   9  447.26   39.50
  11  -5  -9  317.47   30.90
  11  -5  -9  335.97   30.50
 -11   5   9  365.56   48.00
 -11   5   9  324.57   28.80
 -11   5   9  326.27   28.70
  12  -4  -9  126.29   13.30
  12  -4  -9  110.39   18.70
  12  -4  -9  127.79   15.00
  12  -4  -9  126.09   12.20
 -12   4   9  108.69   11.60
 -12   4   9  129.49   15.50
 -12   4   9  125.49   19.90
 -12   4   9  171.38   18.20
  13  -3  -9   50.39    7.60
  13  -3  -9   39.50   10.20
  13  -3  -9   36.00    7.70
  13  -3  -9   41.30    9.20
 -13   3   9   47.80    7.30
 -13   3   9   53.39    8.70
 -13   3   9   53.49    9.80
 -13   3   9   44.40   11.70
  14  -2  -9  221.08   26.50
  14  -2  -9  155.88   14.90
  14  -2  -9  170.58   14.30
  14  -2  -9  159.38   15.80
  14  -2  -9  161.08   15.10
 -14   2   9  163.38   14.20
 -14   2   9  149.29   14.90
 -14   2   9  193.08   19.60
 -14   2   9  137.69   12.60
 -14   2   9  147.99   17.40
 -14   2   9  156.38   15.90
  15  -1  -9  690.33   51.89
  15  -1  -9  712.33   47.00
  15  -1  -9  706.63   48.00
  15  -1  -9  731.73   47.10
  15  -1  -9  665.43   46.60
 -15   1   9  720.53   48.20
 -15   1   9  687.03   48.00
 -15   1   9  805.22   52.19
 -15   1   9  622.44   45.60
 -15   1   9  708.53   47.40
 -15   1   9  682.53   46.50
  16   0  -9    0.40    4.40
  16   0  -9    2.50    3.50
  16   0  -9    3.40    4.10
  16   0  -9   -3.70    4.70
  16   0  -9    9.90    7.50
  16   0  -9    4.50    4.80
 -16   0   9    4.80    5.30
 -16   0   9    2.80    4.60
 -16   0   9   -4.30    5.60
 -16   0   9   12.30    6.00
 -16   0   9   -0.90    5.20
 -16   0   9    2.90    6.70
 -16   0   9    0.90    3.40
 -16   0   9    4.90    4.10
  17   1  -9   39.70    7.60
  17   1  -9   31.90    8.80
  17   1  -9   47.90   11.40
  17   1  -9   29.90    7.40
 -17  -1   9   41.60    8.20
 -17  -1   9   37.20    7.90
 -17  -1   9   35.10    8.60
 -17  -1   9   41.50    7.30
 -17  -1   9   45.20    9.50
 -17  -1   9   25.70    9.70
 -17  -1   9   43.10    9.80
  18   2  -9  133.89   18.10
  18   2  -9  132.19   21.70
  18   2  -9  139.89   15.20
  18   2  -9  159.48   15.10
 -18  -2   9  144.89   17.40
 -18  -2   9  135.19   15.90
 -18  -2   9  183.68   15.60
 -18  -2   9  137.29   19.30
 -18  -2   9  140.89   15.90
  19   3  -9  206.08   24.10
  19   3  -9  242.48   21.70
  19   3  -9  207.68   21.00
  19   3  -9  226.68   26.30
 -19  -3   9  249.18   23.20
 -19  -3   9  241.58   22.40
 -19  -3   9  222.98   20.60
 -19  -3   9  226.78   21.10
 -19  -3   9  229.48   26.00
  20   4  -9  306.97   32.40
  20   4  -9  300.37   27.30
  20   4  -9  297.77   26.00
  20   4  -9  383.76   34.00
 -20  -4   9  275.67   25.30
 -20  -4   9  282.57   27.50
 -20  -4   9  290.67   26.10
 -20  -4   9  278.17   27.50
 -20  -4   9  347.17   32.90
  21   5  -9   51.29   17.10
  21   5  -9   53.89   12.10
  21   5  -9   52.89   19.90
  21   5  -9   29.80   10.50
 -21  -5   9   38.00   15.80
 -21  -5   9   36.20   10.20
 -21  -5   9   46.80   13.90
 -21  -5   9   17.80    9.90
 -21  -5   9   53.79   11.70
  22   6  -9   44.90   14.10
  22   6  -9   66.79   14.20
  22   6  -9   60.59   17.90
  22   6  -9   67.29   22.50
 -22  -6   9   76.89   16.30
 -22  -6   9   91.39   28.60
 -22  -6   9   81.29   15.60
 -22  -6   9   38.00   16.40
 -22  -6   9   69.59   18.00
   5  -9  -8   60.89   22.90
   5  -9  -8  107.69   23.10
  -5   9   8   87.39   22.60
  -5   9   8   98.39   22.00
  -5   9   8  115.59   29.00
   6  -8  -8   14.60   11.80
   6  -8  -8    3.10   11.70
  -6   8   8   17.90   19.20
  -6   8   8    2.40    8.30
  -6   8   8    4.90   10.40
   7  -7  -8  231.18   32.70
   7  -7  -8  322.57   30.20
  -7   7   8  246.58   35.70
  -7   7   8  217.88   28.00
  -7   7   8  222.58   27.10
   8  -6  -8   61.79   16.30
   8  -6  -8   75.39   15.90
  -8   6   8   68.99   13.90
  -8   6   8   51.69   16.80
   9  -5  -8 1011.20   66.89
   9  -5  -8  823.52   76.29
  -9   5   8  983.10   65.59
  -9   5   8  956.90   70.79
  -9   5   8  962.70   66.49
  10  -4  -8  177.18   19.90
  10  -4  -8  164.68   14.00
  10  -4  -8  164.98   14.80
 -10   4   8  200.28   18.20
 -10   4   8  155.48   17.40
 -10   4   8  156.98   14.70
 -10   4   8  147.19   13.90
 -10   4   8  193.78   24.00
 -10   4   8  186.08   20.60
  11  -3  -8   86.39   14.10
  11  -3  -8  108.89   10.90
  11  -3  -8   88.99   11.10
  11  -3  -8   98.59   12.90
 -11   3   8   85.79    9.80
 -11   3   8   92.09   13.30
 -11   3   8  108.59   16.20
 -11   3   8   98.59   11.10
 -11   3   8  105.59   17.20
  12  -2  -8   56.59    9.00
  12  -2  -8   72.39   11.30
  12  -2  -8   57.59   13.00
  12  -2  -8   54.19    7.80
  12  -2  -8   65.39    9.00
 -12   2   8   57.19    9.80
 -12   2   8   68.19    9.20
 -12   2   8   65.19    8.30
 -12   2   8   58.69   11.30
  13  -1  -8  484.75   35.10
  13  -1  -8  522.95   36.00
  13  -1  -8  519.65   39.80
  13  -1  -8  466.95   35.80
  13  -1  -8  487.25   35.50
 -13   1   8  515.65   36.70
 -13   1   8  608.34   35.80
 -13   1   8  483.85   34.30
 -13   1   8  490.15   36.60
 -13   1   8  568.84   40.00
 -13   1   8  615.74   36.60
  14   0  -8  311.57   24.60
  14   0  -8  330.17   23.50
  14   0  -8  325.27   28.30
  14   0  -8  347.57   25.00
  14   0  -8  362.16   24.90
  14   0  -8  311.17   25.60
 -14   0   8  316.07   24.00
 -14   0   8  357.66   25.80
 -14   0   8  341.17   26.20
 -14   0   8  314.67   25.70
 -14   0   8  314.17   24.40
 -14   0   8  355.06   23.40
 -14   0   8  364.86   33.60
  15   1  -8  141.19   13.50
  15   1  -8  151.28   13.10
  15   1  -8  103.49   16.80
  15   1  -8  127.99   14.80
 -15  -1   8  155.98   18.50
 -15  -1   8  131.19   14.50
 -15  -1   8  137.99   17.00
 -15  -1   8  138.69   14.30
 -15  -1   8  152.68   13.30
 -15  -1   8  130.19   16.00
 -15  -1   8  134.79   13.40
  16   2  -8  166.48   22.40
  16   2  -8  161.58   15.60
  16   2  -8  191.08   16.90
  16   2  -8  179.98   19.10
 -16  -2   8  174.28   16.70
 -16  -2   8  180.08   17.70
 -16  -2   8  198.08   19.70
 -16  -2   8  175.98   16.30
 -16  -2   8  176.18   16.90
 -16  -2   8  159.58   16.90
 -16  -2   8  162.48   19.80
  17   3  -8   98.39   13.70
  17   3  -8  114.29   19.80
  17   3  -8  134.09   14.90
  17   3  -8  131.89   19.30
 -17  -3   8  112.79   15.60
 -17  -3   8  109.79   14.60
 -17  -3   8  112.29   16.10
 -17  -3   8  131.49   15.30
 -17  -3   8   99.59   18.10
  18   4  -8   23.60    8.80
  18   4  -8   32.30    8.40
  18   4  -8   30.70   14.60
  18   4  -8   19.20   10.20
 -18  -4   8   39.30    9.40
 -18  -4   8   37.90   11.30
 -18  -4   8   34.60   10.20
 -18  -4   8   20.50    9.00
 -18  -4   8   24.20   12.20
  19   5  -8  245.88   22.70
  19   5  -8  320.57   36.50
  19   5  -8  185.48   24.90
  19   5  -8  254.27   33.60
 -19  -5   8  214.58   21.80
 -19  -5   8  221.88   21.80
 -19  -5   8  240.98   31.70
 -19  -5   8  225.58   23.60
 -19  -5   8  205.88   24.20
  20   6  -8   76.59   20.10
  20   6  -8  152.08   27.30
  20   6  -8   97.79   21.70
  20   6  -8  112.79   17.70
 -20  -6   8   81.19   21.10
 -20  -6   8  136.79   22.70
 -20  -6   8  112.79   17.20
 -20  -6   8  123.49   19.10
 -20  -6   8  105.59   16.80
  21   7  -8   16.60   13.10
  21   7  -8   42.20   20.10
 -21  -7   8   26.30   10.90
 -21  -7   8   33.10   13.80
 -21  -7   8   24.60   14.40
 -21  -7   8   25.60   10.70
 -21  -7   8   31.40   15.90
   3  -9  -7   25.50   15.10
   3  -9  -7   45.20   23.90
   3  -9  -7   33.60    9.30
  -3   9   7   51.89   23.40
  -3   9   7   48.70   15.70
  -3   9   7   21.20   10.00
  -3   9   7   25.60   14.60
   4  -8  -7  114.79   21.40
   4  -8  -7   35.30   17.30
   4  -8  -7   70.09    9.70
  -4   8   7   30.90   11.70
  -4   8   7   80.79   23.40
  -4   8   7   51.29   17.70
  -4   8   7   33.60    8.30
   5  -7  -7   10.60   12.40
   5  -7  -7   16.00   10.90
  -5   7   7    8.50    8.80
  -5   7   7   12.00    9.30
  -5   7   7    2.10   11.90
   6  -6  -7  180.78   27.10
   6  -6  -7  220.48   23.10
  -6   6   7  234.68   31.10
  -6   6   7  191.58   21.70
  -6   6   7  195.48   29.30
   7  -5  -7  271.27   21.50
   7  -5  -7  324.77   29.80
   7  -5  -7  276.87   21.00
   7  -5  -7  321.77   26.60
  -7   5   7  317.77   31.20
  -7   5   7  284.77   26.60
  -7   5   7  293.97   25.70
   8  -4  -7  540.55   37.60
   8  -4  -7  567.84   38.40
   8  -4  -7  558.84   43.40
   8  -4  -7  571.94   41.60
  -8   4   7  592.44   41.80
  -8   4   7  575.94   40.90
  -8   4   7  575.34   45.10
  -8   4   7  637.84   44.80
   9  -3  -7  188.58   19.40
   9  -3  -7  172.98   15.00
   9  -3  -7  174.58   14.40
  -9   3   7  195.68   14.40
  -9   3   7  167.38   16.70
  -9   3   7  201.38   20.40
  -9   3   7  175.48   18.50
  -9   3   7  197.88   15.00
  10  -2  -7  245.78   21.20
  10  -2  -7  244.88   18.40
  10  -2  -7  259.07   20.00
  10  -2  -7  237.48   19.10
 -10   2   7  229.88   20.00
 -10   2   7  254.67   22.10
 -10   2   7  269.17   19.10
 -10   2   7  260.37   18.30
 -10   2   7  239.88   21.60
  11  -1  -7  354.66   24.30
  11  -1  -7  343.67   24.90
  11  -1  -7  344.67   25.00
  11  -1  -7  368.66   25.50
  11  -1  -7  359.66   28.40
 -11   1   7  341.67   23.50
 -11   1   7  343.37   26.10
 -11   1   7  359.66   25.00
 -11   1   7  348.47   27.50
 -11   1   7  278.37   23.60
 -11   1   7  361.46   25.80
 -11   1   7  335.07   24.10
  12   0  -7    1.60    4.40
  12   0  -7    0.10    3.70
  12   0  -7    0.90    3.10
  12   0  -7    3.30    5.40
  12   0  -7   -2.90    3.50
  12   0  -7   -2.80    4.10
 -12   0   7   -6.50    5.40
 -12   0   7    4.60    3.20
 -12   0   7    1.70    3.80
 -12   0   7    0.30    4.70
 -12   0   7   -1.00    4.70
 -12   0   7   -3.80    3.00
 -12   0   7    3.00    4.30
 -12   0   7   -3.40    4.70
  13   1  -7  138.79   12.90
  13   1  -7  166.88   15.40
  13   1  -7  143.19   16.60
  13   1  -7  157.28   15.10
  13   1  -7  167.48   14.10
  13   1  -7  137.19   13.50
 -13  -1   7  143.09   14.70
 -13  -1   7  155.28   16.30
 -13  -1   7  143.59   14.30
 -13  -1   7  152.98   13.00
 -13  -1   7  122.09   12.90
 -13  -1   7  138.29   13.50
  14   2  -7   99.99   11.80
  14   2  -7   84.59   11.10
  14   2  -7   89.09   14.10
  14   2  -7  107.19   16.70
 -14  -2   7  101.79   13.20
 -14  -2   7   92.79   13.10
 -14  -2   7  107.49   12.70
 -14  -2   7  106.09   15.50
 -14  -2   7  125.59   13.00
  15   3  -7   30.50    9.80
  15   3  -7   20.00    7.20
  15   3  -7   21.30    6.50
 -15  -3   7   27.50    7.30
 -15  -3   7   21.20    6.70
 -15  -3   7   16.70    7.60
 -15  -3   7   14.20    7.20
 -15  -3   7    6.70    8.90
  16   4  -7  219.18   29.00
  16   4  -7  201.18   21.00
  16   4  -7  217.78   20.70
  16   4  -7  243.38   28.90
 -16  -4   7  215.18   21.70
 -16  -4   7  206.18   27.20
 -16  -4   7  196.68   21.00
 -16  -4   7  199.18   19.70
 -16  -4   7  195.88   19.40
  17   5  -7  276.77   24.00
  17   5  -7  273.07   26.30
  17   5  -7  379.16   35.60
  17   5  -7  254.87   28.70
 -17  -5   7  253.37   26.40
 -17  -5   7  241.18   25.20
 -17  -5   7  244.98   23.30
 -17  -5   7  252.87   30.50
 -17  -5   7  233.78   23.10
  18   6  -7  104.69   16.70
  18   6  -7  116.79   20.20
  18   6  -7  161.38   29.50
  18   6  -7  165.28   16.30
 -18  -6   7  125.79   17.80
 -18  -6   7  123.89   19.70
 -18  -6   7  162.78   23.40
 -18  -6   7  164.18   30.00
 -18  -6   7  151.28   19.00
  19   7  -7  208.78   20.80
  19   7  -7  237.88   30.70
  19   7  -7  186.98   24.90
  19   7  -7  262.57   40.10
 -19  -7   7  198.08   29.70
 -19  -7   7  176.68   31.90
 -19  -7   7  239.78   28.10
 -19  -7   7  233.28   26.20
 -19  -7   7  208.88   25.00
   1  -9  -6   10.40   12.00
   1  -9  -6    2.30   13.30
   1  -9  -6    4.00    8.30
  -1   9   6   -1.40   11.00
  -1   9   6   -2.50    6.40
  -1   9   6   15.50   18.90
  -1   9   6   -4.60   10.60
   2  -8  -6   20.70   15.30
   2  -8  -6   21.20   12.50
   2  -8  -6   26.40    7.90
  -2   8   6   13.40    6.40
  -2   8   6   13.90   16.10
  -2   8   6   20.70   10.80
  -2   8   6   17.70   12.40
   3  -7  -6   52.39   16.80
   3  -7  -6   89.29   10.80
   3  -7  -6   70.89   15.90
  -3   7   6   85.29   11.30
  -3   7   6   51.89   19.00
  -3   7   6  100.39   19.70
  -3   7   6   81.09   16.20
   4  -6  -6   97.79   20.50
  -4   6   6  120.29   22.30
  -4   6   6  124.09   19.70
  -4   6   6   90.89   15.80
   5  -5  -6   19.20   10.20
   5  -5  -6   28.90    8.80
  -5   5   6   12.30    8.10
  -5   5   6   24.60   12.10
  -5   5   6   13.90    7.70
   6  -4  -6  250.67   22.10
   6  -4  -6  227.98   24.20
   6  -4  -6  285.97   18.60
   6  -4  -6  281.87   19.30
  -6   4   6  222.88   25.50
  -6   4   6  261.47   22.00
  -6   4   6  224.28   22.20
   7  -3  -6  348.37   25.10
   7  -3  -6  360.16   24.60
   7  -3  -6  376.76   27.60
   7  -3  -6  334.37   28.70
  -7   3   6  387.26   24.60
  -7   3   6  380.46   25.10
  -7   3   6  334.17   28.60
  -7   3   6  328.77   27.20
  -7   3   6  409.76   31.00
   8  -2  -6  313.17   23.10
   8  -2  -6  324.27   25.90
   8  -2  -6  308.47   22.40
   8  -2  -6  335.27   24.30
  -8   2   6  365.56   27.00
  -8   2   6  350.76   22.50
  -8   2   6  322.37   22.90
  -8   2   6  304.27   24.20
  -8   2   6  314.57   25.70
   9  -1  -6  928.51   62.89
   9  -1  -6  941.01   60.79
   9  -1  -6  893.11   59.29
   9  -1  -6  919.61   60.09
   9  -1  -6  965.10   60.29
  -9   1   6  932.51   60.69
  -9   1   6  920.31   59.79
  -9   1   6  912.91   62.19
  -9   1   6 1011.50   59.49
  -9   1   6  944.61   61.19
  10   0  -6   94.69   10.10
  10   0  -6  105.49   11.80
  10   0  -6  115.39   14.60
  10   0  -6   96.39   10.40
  10   0  -6   83.99   10.40
  10   0  -6   85.79    8.90
 -10   0   6  104.59   10.60
 -10   0   6  116.49   12.80
 -10   0   6  114.09   11.90
 -10   0   6   89.59   10.90
 -10   0   6  100.89   10.60
 -10   0   6  116.39   13.20
 -10   0   6  108.59   14.10
 -10   0   6   92.89    9.00
  11   1  -6   76.19   11.30
  11   1  -6   66.59    9.00
  11   1  -6   58.99    9.20
  11   1  -6   63.19    8.30
  11   1  -6   59.09   10.90
  11   1  -6   61.49    8.70
 -11  -1   6   70.79   10.00
 -11  -1   6   69.39    8.10
 -11  -1   6   60.79    9.00
 -11  -1   6   56.59    8.10
 -11  -1   6   74.79   11.60
  12   2  -6  318.27   27.90
  12   2  -6  370.56   26.50
  12   2  -6  323.27   25.00
 -12  -2   6  358.16   26.70
 -12  -2   6  372.66   29.00
 -12  -2   6  337.07   25.50
 -12  -2   6  347.77   25.10
 -12  -2   6  343.87   26.50
  13   3  -6    6.30    7.00
  13   3  -6    2.90    4.80
  13   3  -6    1.80    3.90
  13   3  -6    2.10    7.20
 -13  -3   6    5.50    5.10
 -13  -3   6    7.80    8.50
 -13  -3   6    3.50    4.50
 -13  -3   6    1.90    4.20
 -13  -3   6   12.70    6.20
  14   4  -6  165.38   18.10
  14   4  -6  144.29   13.70
  14   4  -6  199.28   26.00
  14   4  -6  139.39   16.50
 -14  -4   6  166.48   16.60
 -14  -4   6  155.08   18.60
 -14  -4   6  209.18   25.90
 -14  -4   6  175.68   18.50
 -14  -4   6  172.88   18.10
  15   5  -6    0.10    5.10
  15   5  -6    7.30   14.20
  15   5  -6    9.90    7.40
  15   5  -6    3.60    5.60
 -15  -5   6   11.10    7.40
 -15  -5   6    2.90   10.70
 -15  -5   6    8.50    6.30
 -15  -5   6    2.20    7.60
  16   6  -6  168.58   20.50
  16   6  -6  151.28   16.80
  16   6  -6  165.98   24.00
  16   6  -6  303.47   38.10
 -16  -6   6  196.48   26.00
 -16  -6   6  185.58   23.20
 -16  -6   6  172.68   20.80
 -16  -6   6  165.08   20.60
 -16  -6   6  144.99   27.30
  17   7  -6   56.49   12.10
  17   7  -6   69.39   24.00
  17   7  -6   46.80   13.40
  17   7  -6   44.40   14.00
 -17  -7   6   59.49   17.70
 -17  -7   6   51.29   12.90
 -17  -7   6   39.80   17.70
 -17  -7   6   70.69   13.90
 -17  -7   6   66.19   15.40
  18   8  -6    7.80    8.80
  18   8  -6   12.60   19.90
  18   8  -6   18.50   13.70
 -18  -8   6   16.50   18.50
 -18  -8   6    0.90   13.60
 -18  -8   6    9.20   11.90
 -18  -8   6   -1.00   12.40
 -18  -8   6   -7.10    7.70
  -1  -9  -5   -0.50   12.30
  -1  -9  -5    4.80   11.90
  -1  -9  -5    9.80    7.10
   1   9   5   -2.20   10.40
   1   9   5   15.00   14.40
   1   9   5    6.40    6.90
   1   9   5   20.00   20.20
   0  -8  -5    6.70    6.80
   0  -8  -5    5.00   12.00
   0  -8  -5    9.80   10.30
   0   8   5    4.60    6.50
   0   8   5    7.40    9.30
   0   8   5    9.30   13.20
   0   8   5   10.00   10.10
   1  -7  -5  161.98   14.50
   1  -7  -5  149.79   23.00
   1  -7  -5  166.88   14.50
   1  -7  -5  105.49   22.40
   1  -7  -5  135.99   14.60
  -1   7   5  128.89   25.60
  -1   7   5  143.59   15.00
  -1   7   5  177.28   25.30
  -1   7   5  140.59   20.60
   2  -6  -5  135.79   22.90
   2  -6  -5  155.68   13.20
   2  -6  -5  135.29   13.10
   2  -6  -5  171.18   19.40
   2  -6  -5  126.39   13.40
  -2   6   5  146.89   25.00
  -2   6   5  130.09   13.50
  -2   6   5  176.08   22.80
  -2   6   5  200.78   27.20
   3  -5  -5  288.57   19.50
   3  -5  -5  258.77   18.90
   3  -5  -5  259.97   19.90
   3  -5  -5  268.57   27.60
   3  -5  -5  280.87   24.50
  -3   5   5  243.18   27.60
  -3   5   5  261.17   23.20
  -3   5   5  278.17   24.90
  -3   5   5  248.98   19.40
   4  -4  -5    2.30    3.50
   4  -4  -5   11.30    4.50
   4  -4  -5    5.00    5.00
   4  -4  -5    3.70    7.30
  -4   4   5    4.30    5.90
  -4   4   5   -0.40    7.90
  -4   4   5   -2.50    5.60
   5  -3  -5 1073.89   65.09
   5  -3  -5  925.51   69.19
   5  -3  -5 1056.79   64.59
   5  -3  -5  980.80   67.69
  -5   3   5  895.31   67.49
  -5   3   5 1226.48   66.99
  -5   3   5  945.91   69.69
  -5   3   5 1136.79   66.09
   6  -2  -5  658.93   44.10
   6  -2  -5  716.33   47.60
   6  -2  -5  660.83   44.60
  -6   2   5  762.22   48.30
  -6   2   5  665.73   46.10
  -6   2   5  650.13   47.20
  -6   2   5  656.43   44.00
  -6   2   5  809.22   44.90
   7  -1  -5   60.39    7.80
   7  -1  -5   61.59    7.20
   7  -1  -5   78.89   10.20
   7  -1  -5   70.69    8.70
   7  -1  -5   71.39   10.80
  -7   1   5   60.79    9.30
  -7   1   5   77.29    8.30
  -7   1   5   66.59    8.90
  -7   1   5   64.19    7.30
  -7   1   5   80.79   10.70
   8   0  -5    3.20    3.80
   8   0  -5    3.80    3.20
   8   0  -5   -1.10    4.30
   8   0  -5    1.20    3.40
   8   0  -5   -3.30    4.40
   8   0  -5    1.00    2.50
  -8   0   5   -5.20    4.00
  -8   0   5    1.10    3.10
  -8   0   5   -2.00    3.20
  -8   0   5    0.10    3.60
  -8   0   5    0.10    5.00
  -8   0   5    1.50    2.50
   9   1  -5  277.67   22.60
   9   1  -5  271.37   19.50
   9   1  -5  252.97   19.90
   9   1  -5  242.48   20.70
   9   1  -5  289.67   22.40
   9   1  -5  291.57   20.80
  -9  -1   5  270.47   19.50
  -9  -1   5  271.57   20.60
  -9  -1   5  265.57   20.70
  -9  -1   5  276.07   22.40
  -9  -1   5  281.27   20.00
  10   2  -5 2376.66  155.18
  10   2  -5 2560.74  153.98
  10   2  -5 2385.26  152.38
  10   2  -5 2685.03  158.38
 -10  -2   5 2389.86  152.18
 -10  -2   5 2505.45  152.78
 -10  -2   5 2427.46  153.98
 -10  -2   5 2440.36  153.58
 -10  -2   5 2392.96  155.28
  11   3  -5  452.35   30.60
  11   3  -5  505.55   37.80
  11   3  -5  440.36   32.50
  11   3  -5  479.55   34.70
 -11  -3   5  467.95   37.40
 -11  -3   5  458.05   34.80
 -11  -3   5  444.06   32.50
 -11  -3   5  471.45   33.00
 -11  -3   5  471.05   34.20
  12   4  -5  142.99   14.70
  12   4  -5  199.78   25.40
  12   4  -5  131.39   13.20
  12   4  -5  141.29   16.80
 -12  -4   5  147.19   16.10
 -12  -4   5  139.19   18.70
 -12  -4   5  187.08   24.20
 -12  -4   5  153.78   16.80
 -12  -4   5  165.38   15.60
  13   5  -5   56.29   17.50
  13   5  -5   70.19   19.80
  13   5  -5   54.69   10.50
  13   5  -5   61.59   10.20
 -13  -5   5   50.39   11.60
 -13  -5   5   45.90   10.20
 -13  -5   5   51.99   10.50
 -13  -5   5   64.99   13.70
 -13  -5   5   45.20   17.20
  14   6  -5  155.38   28.50
  14   6  -5  144.59   16.00
  14   6  -5  156.28   22.90
  14   6  -5  164.48   19.60
 -14  -6   5  156.98   18.70
 -14  -6   5  171.78   28.50
 -14  -6   5  131.19   21.10
 -14  -6   5  138.39   19.50
 -14  -6   5  144.49   18.30
  15   7  -5  134.89   28.90
  15   7  -5  116.89   20.80
  15   7  -5  145.39   18.30
  15   7  -5   97.19   16.00
 -15  -7   5  138.99   18.20
 -15  -7   5  103.29   17.90
 -15  -7   5   84.89   19.40
 -15  -7   5  135.79   18.10
 -15  -7   5  129.89   26.90
  16   8  -5   63.49   14.90
  16   8  -5   80.39   15.40
  16   8  -5   98.79   21.50
  16   8  -5   72.79   26.10
 -16  -8   5   91.69   21.50
 -16  -8   5   95.79   26.50
 -16  -8   5   49.90   21.50
 -16  -8   5   91.29   18.10
 -16  -8   5  122.89   18.00
  -3  -9  -4    7.40    7.10
  -3  -9  -4    7.10    8.80
  -3  -9  -4    1.70   12.70
  -3  -9  -4   19.40    8.80
   3   9   4   12.40   10.90
   3   9   4    1.60   11.50
   3   9   4   19.20   19.90
   3   9   4    8.10    7.70
  -2  -8  -4  264.97   32.60
  -2  -8  -4  218.38   19.40
  -2  -8  -4  133.89   27.50
   2   8   4  179.28   20.70
   2   8   4  185.28   33.40
   2   8   4  169.48   24.90
   2   8   4  191.18   29.10
  -1  -7  -4  172.78   16.80
  -1  -7  -4  189.58   44.70
  -1  -7  -4  206.28   27.00
   1   7   4  186.78   23.70
   1   7   4  199.88   31.50
   1   7   4  169.58   17.40
   1   7   4  199.18   28.10
   0  -6  -4  600.34   45.20
   0  -6  -4  601.34   38.70
   0  -6  -4  580.04   48.50
   0   6   4  554.64   44.80
   0   6   4  560.44   48.90
   0   6   4  472.55   43.80
   0   6   4  577.54   39.30
   1  -5  -4  270.57   26.90
   1  -5  -4  245.68   23.00
   1  -5  -4  223.88   17.50
  -1   5   4  238.28   21.20
  -1   5   4  211.28   17.80
  -1   5   4  239.18   22.80
  -1   5   4  229.08   26.60
   2  -4  -4   54.09   12.20
   2  -4  -4   61.79    8.40
   2  -4  -4   68.09    7.40
   2  -4  -4   57.79    7.60
   2  -4  -4   66.19   11.50
  -2   4   4   61.59    7.40
  -2   4   4   62.69   10.60
  -2   4   4   51.89   13.80
  -2   4   4   61.59   11.90
   3  -3  -4   84.99    9.50
   3  -3  -4  101.49   15.40
   3  -3  -4   97.69   13.00
  -3   3   4  110.69   16.30
  -3   3   4   97.99   13.30
  -3   3   4   90.69   12.00
   4  -2  -4  291.07   17.90
   4  -2  -4  231.88   19.60
   4  -2  -4  217.08   21.10
   4  -2  -4  275.97   18.30
  -4   2   4  264.87   17.80
  -4   2   4  266.47   18.20
   5  -1  -4 3072.49  163.98
   5  -1  -4 2447.76  161.58
   5  -1  -4 2790.72  163.98
   5  -1  -4 2479.45  161.28
  -5   1   4 2434.16  161.48
  -5   1   4 2587.34  162.48
  -5   1   4 2949.80  163.38
  -5   1   4 2402.16  161.18
   6   0  -4 1120.39   68.59
   6   0  -4 1061.99   65.99
   6   0  -4 1038.70   67.39
   6   0  -4 1071.49   68.09
   6   0  -4 1126.09   67.89
  -6   0   4 1031.20   65.89
  -6   0   4 1106.89   67.79
  -6   0   4 1059.89   66.69
  -6   0   4 1064.59   67.59
  -6   0   4 1029.60   66.99
   7   1  -4 4809.92  289.97
   7   1  -4 5174.88  291.87
   7   1  -4 4968.40  290.67
   7   1  -4 5084.69  290.77
  -7  -1   4 4489.75  291.07
  -7  -1   4 4489.65  289.37
  -7  -1   4 4728.53  291.97
  -7  -1   4 4215.08  290.37
  -7  -1   4 4748.62  291.37
   8   2  -4 1925.71  127.29
   8   2  -4 2150.98  129.19
   8   2  -4 2079.49  130.59
  -8  -2   4 2020.80  128.49
  -8  -2   4 1970.00  127.59
  -8  -2   4 2323.57  127.79
  -8  -2   4 1996.10  130.49
  -8  -2   4 1978.40  128.99
   9   3  -4  553.44   38.70
   9   3  -4  516.85   36.30
   9   3  -4  439.06   38.10
   9   3  -4  540.65   41.40
  -9  -3   4  544.95   37.70
  -9  -3   4  543.55   38.70
  -9  -3   4  564.94   36.80
  -9  -3   4  578.74   41.80
  -9  -3   4  519.45   36.30
  10   4  -4  437.76   30.90
  10   4  -4  455.15   38.40
  10   4  -4  447.06   31.90
  10   4  -4  420.16   34.30
 -10  -4   4  425.86   34.60
 -10  -4   4  464.85   32.20
 -10  -4   4  449.36   32.10
 -10  -4   4  485.75   33.70
 -10  -4   4  419.96   37.60
  11   5  -4   38.00    8.50
  11   5  -4   18.20    6.30
  11   5  -4   31.50   14.60
  11   5  -4   34.50   10.90
 -11  -5   4   36.30    8.50
 -11  -5   4   11.80    8.30
 -11  -5   4   22.60   13.50
 -11  -5   4   31.40    9.50
 -11  -5   4   42.80    8.70
  12   6  -4   54.79   19.30
  12   6  -4   46.10   10.20
  12   6  -4   76.39   11.90
  12   6  -4   30.20   11.50
 -12  -6   4   60.19   11.50
 -12  -6   4   46.30   10.20
 -12  -6   4   60.39   19.30
 -12  -6   4   54.29   12.10
 -12  -6   4   48.70   14.10
  13   7  -4   24.90    9.70
  13   7  -4   14.00   10.10
  13   7  -4   17.10   18.10
  13   7  -4   17.90    7.80
 -13  -7   4   13.40   10.20
 -13  -7   4    7.70    8.30
 -13  -7   4   18.30    8.10
 -13  -7   4   12.20    7.80
 -13  -7   4    2.60   13.20
  14   8  -4  111.49   18.30
  14   8  -4   96.69   28.80
  14   8  -4   98.39   19.80
  14   8  -4   72.59   18.70
 -14  -8   4   47.20   20.60
 -14  -8   4  130.69   25.20
 -14  -8   4   92.29   15.70
 -14  -8   4   79.79   15.00
 -14  -8   4  126.49   19.60
  -5  -9  -3   32.60   10.10
  -5  -9  -3   16.60   17.30
  -5  -9  -3   35.80   17.00
   5   9   3   44.60   21.90
   5   9   3   25.90   14.20
   5   9   3   18.00    9.10
   5   9   3   35.00   16.60
  -4  -8  -3   34.60   13.90
  -4  -8  -3   13.90   14.20
  -4  -8  -3    9.80    6.70
   4   8   3   11.40    7.20
   4   8   3   15.90   17.20
   4   8   3    0.00    7.40
  -3  -7  -3   17.70   13.30
  -3  -7  -3   15.80    9.90
  -3  -7  -3    2.50    5.40
   3   7   3   26.70   12.40
   3   7   3   29.70   14.40
   3   7   3   21.70    9.30
   3   7   3   18.40    7.70
  -2  -6  -3   53.19    8.50
  -2  -6  -3   46.70   16.00
  -2  -6  -3   47.50   11.80
   2   6   3   31.90    7.90
   2   6   3   20.20   13.20
   2   6   3   41.20   11.00
   2   6   3   42.70   13.00
  -1  -5  -3  170.48   19.10
  -1  -5  -3  178.98   25.20
  -1  -5  -3  196.78   15.60
   1   5   3  185.78   20.30
   1   5   3  173.48   18.30
   1   5   3  201.88   16.00
   1   5   3  204.38   27.30
   0  -4  -3 2135.29  142.09
   0  -4  -3 2108.09  139.29
   0  -4  -3 2140.89  135.39
   0   4   3 2282.37  142.79
   0   4   3 2345.77  137.99
   0   4   3 2171.28  139.69
   0   4   3 2172.78  135.79
   1  -3  -3   79.09    7.60
   1  -3  -3   73.89   10.90
   1  -3  -3   81.59   13.90
  -1   3   3   91.29   12.00
  -1   3   3   75.59    8.00
  -1   3   3   94.89   15.10
  -1   3   3   74.09   10.50
   2  -2  -3  505.95   40.80
   2  -2  -3  473.45   37.20
   2  -2  -3  602.54   36.00
   2  -2  -3  610.44   35.70
  -2   2   3  663.83   37.60
  -2   2   3  534.15   39.40
  -2   2   3  515.45   37.60
   3  -1  -3 2922.11  189.78
   3  -1  -3 3607.74  191.98
   3  -1  -3 3106.39  191.18
   3  -1  -3 2860.81  189.98
  -3   1   3 2867.51  191.28
  -3   1   3 3186.08  190.08
  -3   1   3 2775.82  190.18
  -3   1   3 3260.07  191.18
  -3   1   3 3493.25  192.08
   4   0  -3    1.00    2.60
   4   0  -3    2.50    1.80
   4   0  -3    1.20    2.20
   4   0  -3   -1.90    3.30
   4   0  -3   -0.10    3.00
  -4   0   3   -0.70    3.80
  -4   0   3   -1.30    1.70
  -4   0   3    0.50    2.80
  -4   0   3   -1.00    2.40
  -4   0   3    4.70    3.80
  -4   0   3    2.60    4.00
   5   1  -3 1221.08   74.99
   5   1  -3 1219.18   75.69
   5   1  -3 1264.27   76.79
   5   1  -3 1240.18   75.49
   5   1  -3 1117.29   74.49
   5   1  -3 1311.47   76.49
  -5  -1   3 1194.98   76.59
  -5  -1   3 1183.98   74.79
  -5  -1   3 1121.69   74.49
  -5  -1   3 1195.08   75.29
  -5  -1   3 1197.18   75.79
   6   2  -3  586.14   38.40
   6   2  -3  556.14   35.60
   6   2  -3  575.04   40.20
   6   2  -3  543.35   36.40
  -6  -2   3  506.85   39.90
  -6  -2   3  606.24   40.50
  -6  -2   3  519.75   39.50
   7   3  -3  667.83   45.00
   7   3  -3  630.74   47.80
   7   3  -3  603.44   42.30
  -7  -3   3  599.24   42.20
  -7  -3   3  677.43   43.60
  -7  -3   3  643.04   47.50
  -7  -3   3  681.83   42.60
  -7  -3   3  623.44   44.80
   8   4  -3  599.74   43.00
   8   4  -3  573.94   39.80
   8   4  -3  559.44   39.40
   8   4  -3  555.84   46.00
  -8  -4   3  611.14   39.90
  -8  -4   3  574.54   46.30
  -8  -4   3  597.74   40.00
  -8  -4   3  623.04   41.10
  -8  -4   3  557.64   42.90
   9   5  -3  637.24   50.69
   9   5  -3  548.45   42.00
   9   5  -3  487.55   37.80
   9   5  -3  530.65   38.00
  -9  -5   3  546.95   42.20
  -9  -5   3  595.64   38.40
  -9  -5   3  493.85   45.00
  -9  -5   3  524.15   38.00
  10   6  -3  537.05   43.20
  10   6  -3  623.14   48.70
  10   6  -3  549.45   43.30
  10   6  -3  657.73   54.69
 -10  -6   3  751.02   46.30
 -10  -6   3  644.14   43.80
 -10  -6   3  621.44   53.69
 -10  -6   3  599.24   48.50
 -10  -6   3  603.64   43.60
  11   7  -3  264.17   28.20
  11   7  -3  232.18   22.80
  11   7  -3  299.97   41.00
 -11  -7   3  296.67   39.00
 -11  -7   3  247.78   33.00
 -11  -7   3  210.48   22.00
  12   8  -3  193.58   24.80
  12   8  -3  321.57   45.60
  12   8  -3  281.97   36.20
  12   8  -3  255.37   25.70
 -12  -8   3  256.67   34.10
 -12  -8   3  208.08   36.80
 -12  -8   3  279.07   30.20
 -12  -8   3  289.77   26.10
 -12  -8   3  247.98   24.90
  13   9  -3   26.40   11.70
  13   9  -3   46.50   24.90
  13   9  -3   31.00   12.50
  13   9  -3   48.30   19.20
 -13  -9   3   52.49   15.40
 -13  -9   3   41.80   13.30
 -13  -9   3   43.60   21.40
 -13  -9   3   52.59   18.40
 -13  -9   3   63.29   14.70
  -7  -9  -2   23.50    9.90
  -7  -9  -2   35.50   16.50
  -7  -9  -2   36.90   19.90
   7   9   2   34.10   12.70
   7   9   2   30.30   20.50
   7   9   2   36.70   16.10
   7   9   2   26.30   10.10
  -6  -8  -2   65.29   18.90
  -6  -8  -2   59.69   20.50
  -6  -8  -2   46.10   11.20
   6   8   2   50.99   11.20
   6   8   2   74.99   23.90
   6   8   2   55.79   14.70
   6   8   2   65.09   18.30
  -5  -7  -2  104.69   19.40
  -5  -7  -2  135.29   15.70
  -5  -7  -2   77.69   21.40
   5   7   2   98.39   23.50
   5   7   2  108.09   17.10
   5   7   2  104.89   14.50
   5   7   2  111.79   21.30
  -4  -6  -2  138.09   20.80
  -4  -6  -2  143.49   14.60
  -4  -6  -2  121.19   23.40
   4   6   2  186.78   21.50
   4   6   2  133.59   15.90
   4   6   2  152.48   22.10
   4   6   2  148.29   26.10
  -3  -5  -2  117.19   11.60
  -3  -5  -2  104.09   16.70
  -3  -5  -2  128.69   20.50
   3   5   2  109.79   15.10
   3   5   2  118.09   18.10
   3   5   2  103.59   19.60
   3   5   2  116.89   12.90
  -2  -4  -2 1852.71  128.59
  -2  -4  -2 1919.71  122.59
  -2  -4  -2 1954.50  126.39
   2   4   2 2053.99  122.99
   2   4   2 1967.00  129.39
   2   4   2 2033.10  124.39
   2   4   2 2012.50  126.69
  -1  -3  -2  175.28   13.90
  -1  -3  -2  151.68   16.00
  -1  -3  -2  194.28   20.40
   1   3   2  197.18   14.30
   1   3   2  184.78   16.50
   1   3   2  185.38   17.40
   1   3   2  207.78   21.20
   0  -2  -2  377.66   22.70
   0  -2  -2  288.97   24.30
   0  -2  -2  332.47   26.60
   0   2   2  384.56   22.80
   0   2   2  328.37   26.90
   0   2   2  333.37   24.80
   1  -1  -2 1097.09   74.99
   1  -1  -2 1192.08   73.59
   1  -1  -2 1067.99   74.39
   1  -1  -2 1161.88   75.79
   1  -1  -2 1229.48   73.99
  -1   1   2 1337.07   74.69
  -1   1   2 1246.58   74.29
  -1   1   2 1298.27   74.09
  -1   1   2 1197.18   75.19
   3   1  -2  268.57   20.40
   3   1  -2  316.87   19.60
   3   1  -2  252.47   18.10
   3   1  -2  269.67   18.60
   3   1  -2  267.77   18.20
  -3  -1   2  281.87   20.80
  -3  -1   2  279.27   18.20
  -3  -1   2  278.37   18.50
  -3  -1   2  288.67   19.40
  -3  -1   2  250.17   18.00
   4   2  -2 2115.39  128.59
   4   2  -2 2014.40  130.09
   4   2  -2 2041.00  131.69
  -4  -2   2 2122.19  128.59
  -4  -2   2 2002.10  130.19
  -4  -2   2 2168.88  128.59
  -4  -2   2 2171.78  129.19
  -4  -2   2 2058.89  131.79
   5   3  -2  721.83   53.79
   5   3  -2  754.82   48.90
   5   3  -2  778.12   51.49
  -5  -3   2  710.03   51.09
  -5  -3   2  828.72   49.10
  -5  -3   2  717.93   53.79
   6   4  -2  447.36   30.60
   6   4  -2  408.66   33.40
   6   4  -2  504.95   31.40
   6   4  -2  448.16   37.40
  -6  -4   2  422.06   30.30
  -6  -4   2  410.26   36.70
  -6  -4   2  392.86   33.30
   7   5  -2  172.88   18.90
   7   5  -2  173.98   16.60
   7   5  -2  147.49   15.20
   7   5  -2  168.78   25.40
  -7  -5   2  167.68   15.50
  -7  -5   2  161.08   24.40
  -7  -5   2  175.68   19.30
   8   6  -2  194.28   21.20
   8   6  -2  158.28   18.40
   8   6  -2  169.98   23.70
   8   6  -2  160.28   27.70
  -8  -6   2  140.89   16.90
  -8  -6   2  172.28   23.60
  -8  -6   2  196.28   29.70
   9   7  -2  267.07   28.20
   9   7  -2  285.67   39.20
   9   7  -2  246.58   23.00
   9   7  -2  292.27   28.10
  -9  -7   2  260.77   37.50
  -9  -7   2  268.87   28.40
  -9  -7   2  217.28   22.30
  10   8  -2  194.48   35.40
  10   8  -2  148.69   20.00
  10   8  -2  182.18   28.50
  10   8  -2  160.58   22.90
 -10  -8   2  155.38   31.70
 -10  -8   2  174.18   22.00
 -10  -8   2  211.88   24.70
 -10  -8   2  215.58   22.50
 -10  -8   2  205.28   29.60
  11   9  -2   12.90   14.20
  11   9  -2   58.29   25.10
  11   9  -2   37.30   13.40
  11   9  -2   31.10   10.90
 -11  -9   2   50.39   14.50
 -11  -9   2    6.50   15.70
 -11  -9   2   48.20   13.70
 -11  -9   2   16.40   13.90
 -11  -9   2   30.20   11.40
  -9  -9  -1   47.80   12.70
  -9  -9  -1   41.30   19.60
  -9  -9  -1   33.70   15.80
   9   9   1   19.70   12.70
   9   9   1    5.20   11.10
   9   9   1   46.50   22.90
   9   9   1   20.00   13.40
  -8  -8  -1  177.08   19.80
  -8  -8  -1  154.88   24.90
  -8  -8  -1  145.29   34.60
   8   8   1  134.99   24.80
   8   8   1   99.99   16.50
   8   8   1  128.89   30.10
   8   8   1   84.99   16.80
  -7  -7  -1   83.69   17.80
  -7  -7  -1   79.19   22.00
   7   7   1   70.19   12.90
   7   7   1   85.29   22.60
   7   7   1   97.79   16.50
   7   7   1   81.79   20.50
  -6  -6  -1  845.22   54.99
  -6  -6  -1  876.91   60.69
  -6  -6  -1  762.82   63.49
   6   6   1  835.02   60.59
   6   6   1  811.52   55.19
   6   6   1  731.73   55.79
   6   6   1  816.82   64.69
  -5  -5  -1   19.40    8.10
  -5  -5  -1    8.00    9.50
  -5  -5  -1   14.40    5.50
   5   5   1   15.40    8.10
   5   5   1   18.50    7.40
   5   5   1    6.60    4.90
   5   5   1   13.50   11.50
  -4  -4  -1  319.07   29.00
  -4  -4  -1  295.57   21.80
  -4  -4  -1  273.67   24.70
   4   4   1  319.17   31.50
   4   4   1  285.87   23.30
   4   4   1  288.67   25.30
   4   4   1  296.97   22.00
  -3  -3  -1  671.83   45.40
  -3  -3  -1  670.73   50.49
  -3  -3  -1  646.04   47.90
   3   3   1  647.04   50.29
   3   3   1  739.03   45.80
   3   3   1  715.73   48.50
   3   3   1  819.62   47.10
  -2  -2  -1 6475.25  404.66
   2   2   1 6603.34  404.96
   2   2   1 6718.83  403.46
   1   1  -1 3973.50  234.88
  -1  -1   1 3701.43  234.68
   3   3  -1 2564.14  144.59
   3   3  -1 2382.86  147.29
   3   3  -1 2256.17  148.89
  -3  -3   1 2486.65  144.39
  -3  -3   1 2159.38  146.59
  -3  -3   1 2167.88  148.59
   4   4  -1 3776.22  229.28
   4   4  -1 3725.23  232.88
  -4  -4   1 3895.01  229.28
  -4  -4   1 3660.73  235.28
  -4  -4   1 3566.64  232.38
   5   5  -1  447.66   31.90
   5   5  -1  505.05   33.30
   5   5  -1  419.56   39.40
   5   5  -1  428.26   35.40
  -5  -5   1  400.56   35.20
  -5  -5   1  446.96   39.80
  -5  -5   1  474.05   31.90
   6   6  -1  475.75   35.50
   6   6  -1  521.55   40.00
   6   6  -1  475.85   34.40
   6   6  -1  480.25   43.80
  -6  -6   1  451.25   33.90
  -6  -6   1  432.46   38.40
  -6  -6   1  455.55   43.00
   7   7  -1  321.67   30.00
   7   7  -1  300.77   34.10
   7   7  -1  198.38   21.40
   7   7  -1  239.68   24.50
  -7  -7   1  278.27   27.80
  -7  -7   1  260.97   37.10
  -7  -7   1  234.88   26.70
   8   8  -1  197.68   21.20
   8   8  -1  203.08   23.10
   8   8  -1  312.97   43.90
   8   8  -1  269.57   34.80
  -8  -8   1  209.18   23.70
  -8  -8   1  209.18   35.40
   9   9  -1   10.90    9.80
   9   9  -1   20.00   12.40
   9   9  -1   44.20   26.00
   9   9  -1    2.40   11.00
  -9  -9   1   25.30   12.30
  -9  -9   1   39.30   16.50
  -9  -9   1   13.70   15.10
  -9  -9   1   25.50   10.20
  -9  -9   1   21.80   11.70
 -11  -9   0   97.09   27.70
 -11  -9   0  104.89   22.90
 -11  -9   0  100.09   17.10
  11   9   0   94.69   17.30
  11   9   0   95.19   20.40
  11   9   0  117.39   41.60
 -10  -8   0  169.98   28.30
 -10  -8   0  204.38   22.70
 -10  -8   0  166.28   32.30
  10   8   0  178.98   28.30
  10   8   0  213.68   37.50
  10   8   0  155.78   22.30
  10   8   0  146.09   20.90
  -9  -7   0  199.78   31.70
  -9  -7   0  188.98   26.70
  -9  -7   0  205.98   21.80
   9   7   0  153.28   21.10
   9   7   0  197.88   27.60
   9   7   0  210.58   32.70
   9   7   0  157.38   19.90
  -8  -6   0  126.29   15.50
  -8  -6   0  125.69   20.00
  -8  -6   0  129.79   24.50
   8   6   0   96.19   15.70
   8   6   0  142.89   21.10
   8   6   0  149.59   26.40
   8   6   0   94.79   15.40
  -7  -5   0  366.46   26.70
  -7  -5   0  394.06   35.00
  -7  -5   0  357.96   30.80
   7   5   0  325.27   27.40
   7   5   0  362.76   30.90
   7   5   0  372.96   35.30
   7   5   0  322.37   26.40
  -6  -4   0  169.28   17.20
  -6  -4   0  149.09   14.00
  -6  -4   0  198.68   24.80
   6   4   0  134.59   14.90
   6   4   0  142.49   21.70
   6   4   0  160.08   17.20
   6   4   0  163.08   14.40
  -5  -3   0  384.56   27.40
  -5  -3   0  384.16   29.60
  -5  -3   0  356.56   32.40
   5   3   0  447.56   28.50
   5   3   0  370.46   29.70
   5   3   0  386.46   27.50
   5   3   0  419.26   33.30
  -4  -2   0  306.67   20.40
  -4  -2   0  267.17   21.20
  -4  -2   0  258.67   23.60
  -4  -2   0  252.87   19.60
   4   2   0  250.47   23.50
   4   2   0  272.67   23.00
   4   2   0  334.97   20.20
   4   2   0  295.97   20.10
  -3  -1   0 1405.76   84.59
  -3  -1   0 1307.67   83.39
  -3  -1   0 1267.27   82.79
  -3  -1   0 1565.24   82.99
   3   1   0 1281.37   83.39
   3   1   0 1302.37   82.79
   3   1   0 1261.57   84.39
  -2   0   0  134.09    9.80
  -2   0   0  151.88   10.30
  -2   0   0  152.48   10.10
   2   0   0  146.19    9.90
   2   0   0  138.09    9.60
   2   0   0  128.29   10.30
   2   0   0  157.88    9.80
   2   0   0  140.99    9.80
   2   0   0  158.48   10.60
  -1   1   0  406.06   26.20
  -1   1   0  414.16   26.90
   1  -1   0  400.86   26.90
   0   2   0 5952.40  366.46
   0   2   0 6021.70  367.66
   0  -2   0 6022.10  367.66
   1   3   0 1382.56   78.09
   1   3   0 1238.68   80.69
   1   3   0 1178.68   82.39
  -1  -3   0 1281.47   77.89
  -1  -3   0 1207.58   82.69
  -1  -3   0 1180.98   80.49
   2   4   0  116.09   19.20
   2   4   0  123.59   11.50
   2   4   0  118.29   15.90
  -2  -4   0  115.89   15.80
  -2  -4   0   92.79   17.80
  -2  -4   0  123.19   11.40
   3   5   0  267.17   24.10
   3   5   0  246.88   27.10
   3   5   0  254.77   19.60
  -3  -5   0  234.28   26.80
  -3  -5   0  261.77   19.60
  -3  -5   0  219.78   22.90
   4   6   0  166.78   19.60
   4   6   0  142.89   25.60
   4   6   0  185.18   20.40
   4   6   0  146.49   15.20
  -4  -6   0  166.68   22.50
  -4  -6   0  141.19   14.80
  -4  -6   0  175.68   27.00
   5   7   0  352.16   27.50
   5   7   0  337.37   37.50
   5   7   0  301.77   28.30
   5   7   0  376.16   33.50
  -5  -7   0  350.66   32.40
  -5  -7   0  314.17   36.80
  -5  -7   0  301.57   25.90
   6   8   0  181.78   24.60
   6   8   0  221.18   31.30
   6   8   0  181.18   32.50
   6   8   0  166.88   20.60
  -6  -8   0  175.18   27.30
  -6  -8   0  199.98   21.60
  -6  -8   0  158.98   45.00
   7   9   0   80.29   21.30
   7   9   0   68.69   17.50
   7   9   0   53.39   11.80
   7   9   0   54.59   22.80
  -7  -9   0   51.29   21.50
  -7  -9   0   69.49   13.80
  -7  -9   0   86.49   21.60
 -13  -9   1  114.89   18.70
 -13  -9   1  101.29   28.40
  13   9  -1   45.10   25.50
 -12  -8   1   72.79   19.00
 -12  -8   1   58.19   13.10
 -12  -8   1   33.30   18.30
  12   8  -1   47.00   16.80
  12   8  -1   54.19   13.00
  12   8  -1   72.59   16.10
  12   8  -1   85.99   25.40
 -11  -7   1  356.56   30.00
 -11  -7   1  342.07   34.40
 -11  -7   1  378.86   40.00
  11   7  -1  353.16   35.00
  11   7  -1  346.97   29.80
  11   7  -1  320.47   30.30
  11   7  -1  554.74   48.10
 -10  -6   1  594.64   49.60
 -10  -6   1  542.05   39.60
 -10  -6   1  576.94   44.80
  10   6  -1  523.25   39.80
  10   6  -1  500.85   53.79
  10   6  -1  615.24   51.59
  10   6  -1  496.15   39.90
  -9  -5   1  628.34   43.60
  -9  -5   1  632.54   47.50
  -9  -5   1  638.14   51.59
   9   5  -1  750.72   56.79
   9   5  -1  664.73   47.90
   9   5  -1  558.84   43.30
   9   5  -1  582.64   43.30
  -8  -4   1   17.50    7.40
  -8  -4   1   21.10    6.30
  -8  -4   1   24.30   11.00
   8   4  -1   22.10    7.10
   8   4  -1    9.80    6.60
   8   4  -1   21.20    6.00
   8   4  -1   28.90   11.70
  -7  -3   1  259.67   19.70
  -7  -3   1  231.78   21.30
  -7  -3   1  268.97   25.50
   7   3  -1  278.77   19.90
   7   3  -1  233.88   21.40
   7   3  -1  227.88   24.60
   7   3  -1  269.17   19.80
  -6  -2   1 1330.97   92.59
  -6  -2   1 1508.35   89.69
  -6  -2   1 1433.76   92.69
  -6  -2   1 1369.46   89.79
   6   2  -1 1541.65   90.09
   6   2  -1 1483.55   89.79
   6   2  -1 1431.46   91.19
   6   2  -1 1381.36   92.99
  -5  -1   1 3310.07  195.78
  -5  -1   1 3156.28  194.28
  -5  -1   1 3266.37  194.78
  -5  -1   1 3051.79  193.98
  -5  -1   1 2840.52  193.98
   5   1  -1 3429.46  194.88
  -4   0   1   -2.00    3.20
  -4   0   1    1.00    2.20
  -4   0   1    3.20    2.40
  -4   0   1    3.10    2.60
  -4   0   1    0.80    2.60
   4   0  -1   -1.30    2.20
   4   0  -1   -0.20    2.80
   4   0  -1   -0.40    2.70
   4   0  -1   -0.60    2.80
   4   0  -1   -0.10    3.40
  -3   1   1  744.63   46.80
  -3   1   1  734.83   46.20
   3  -1  -1  745.03   46.20
   3  -1  -1  717.93   46.80
   3  -1  -1  770.62   46.10
  -1   3   1  544.75   39.00
  -1   3   1  570.74   36.40
  -1   3   1  583.44   44.50
   1  -3  -1  619.54   42.20
   1  -3  -1  571.04   36.30
   1  -3  -1  531.85   38.90
   0   4   1 3607.04  229.28
   0   4   1 3626.44  226.88
   0   4   1 3537.25  222.98
   0  -4  -1 3393.86  226.38
   0  -4  -1 3614.44  222.88
   0  -4  -1 4097.49  230.48
   1   5   1  334.27   24.40
   1   5   1  353.66   32.50
   1   5   1  337.77   28.60
  -1  -5  -1  354.96   32.50
  -1  -5  -1  347.57   24.30
  -1  -5  -1  302.47   28.20
   2   6   1  302.47   31.40
   2   6   1  274.87   24.10
   2   6   1  278.37   26.60
   2   6   1  277.17   21.60
  -2  -6  -1  257.07   21.00
  -2  -6  -1  253.97   30.10
  -2  -6  -1  244.38   25.30
   3   7   1   91.09   13.00
   3   7   1  107.39   17.70
   3   7   1   89.79   21.00
   3   7   1  125.39   21.30
  -3  -7  -1   94.99   18.40
  -3  -7  -1   93.29   21.80
  -3  -7  -1   85.49   12.60
   4   8   1  264.07   30.30
   4   8   1  250.07   23.00
   4   8   1  261.47   29.60
   4   8   1  253.57   38.50
  -4  -8  -1  232.98   22.00
  -4  -8  -1  263.37   29.20
  -4  -8  -1  284.77   40.10
   5   9   1   51.09   17.90
   5   9   1   21.10    9.00
   5   9   1   50.69   14.70
   5   9   1   48.00   23.50
  -5  -9  -1   18.60   19.50
  -5  -9  -1   31.00   18.70
  -5  -9  -1   70.39   13.10
 -14  -8   2    0.30   10.60
 -14  -8   2   -4.60   13.10
 -14  -8   2   18.20   10.30
  14   8  -2   -3.50   18.40
  14   8  -2    5.50    9.80
  14   8  -2   21.30   11.30
  14   8  -2    2.60    8.00
 -13  -7   2  198.08   28.10
 -13  -7   2  242.48   35.20
 -13  -7   2  193.08   23.00
  13   7  -2  229.18   29.80
  13   7  -2  294.07   41.60
  13   7  -2  208.88   25.00
  13   7  -2  205.18   24.20
 -12  -6   2  394.26   40.40
 -12  -6   2  403.16   31.20
 -12  -6   2  377.16   36.00
  12   6  -2  372.06   31.20
  12   6  -2  383.76   31.40
  12   6  -2  469.85   43.20
  12   6  -2  407.46   35.90
 -11  -5   2  755.12   53.39
 -11  -5   2  778.92   61.19
 -11  -5   2  766.82   56.99
  11   5  -2  770.02   53.69
  11   5  -2  767.82   53.29
  11   5  -2  827.82   62.69
  11   5  -2  835.22   57.69
 -10  -4   2   65.59   12.40
 -10  -4   2   65.59    9.80
 -10  -4   2   90.39   17.50
  10   4  -2   73.49   16.90
  10   4  -2   69.19   10.00
  10   4  -2   78.19   13.10
  10   4  -2   73.19   11.10
  -9  -3   2  521.75   36.70
  -9  -3   2  499.65   41.20
  -9  -3   2  553.64   39.10
   9   3  -2  557.14   42.10
   9   3  -2  526.05   36.80
   9   3  -2  547.55   36.40
   9   3  -2  545.15   39.00
  -8  -2   2 1390.76   89.49
  -8  -2   2 1344.47   90.89
  -8  -2   2 1331.37   88.19
  -8  -2   2 1383.06   87.59
   8   2  -2 1407.86   87.79
   8   2  -2 1368.76   88.39
   8   2  -2 1582.84   89.89
   8   2  -2 1423.46   91.59
  -7  -1   2   86.59    8.20
  -7  -1   2   72.29    7.90
  -7  -1   2   73.49   10.20
  -7  -1   2   65.59    8.10
  -7  -1   2   70.99    7.30
  -7  -1   2   95.29    9.20
   7   1  -2   64.99    7.30
   7   1  -2   87.29   10.30
   7   1  -2   67.49    8.20
   7   1  -2   87.79    8.80
   7   1  -2  110.19   12.10
  -6   0   2  401.46   24.90
  -6   0   2  387.66   25.80
  -6   0   2  362.56   25.00
  -6   0   2  402.96   24.50
  -6   0   2  383.26   24.30
  -6   0   2  347.87   24.20
  -6   0   2  360.36   24.50
   6   0  -2  345.57   24.60
   6   0  -2  356.96   24.40
   6   0  -2  383.96   27.30
  -5   1   2  176.78   14.20
  -5   1   2  185.88   12.20
  -5   1   2  160.68   12.70
   5  -1  -2  188.18   12.40
   5  -1  -2  149.49   12.90
  -4   2   2 2331.87  150.28
  -4   2   2 2497.75  151.58
  -4   2   2 2467.05  148.69
   4  -2  -2 2466.75  151.58
  -3   3   2  355.16   25.10
  -3   3   2  351.16   27.80
  -3   3   2  313.97   21.90
   3  -3  -2  338.67   22.00
   3  -3  -2  306.57   24.60
   3  -3  -2  341.07   27.50
  -2   4   2  303.97   22.00
  -2   4   2  337.57   29.50
  -2   4   2  337.07   26.20
   2  -4  -2  297.07   25.40
   2  -4  -2  349.67   23.10
   2  -4  -2  283.27   28.20
  -1   5   2  456.75   30.70
  -1   5   2  458.05   38.70
  -1   5   2  434.26   35.00
   1  -5  -2  416.96   34.70
   1  -5  -2  466.55   30.60
   1  -5  -2  451.55   38.40
   0   6   2  132.79   13.10
   0   6   2  126.59   22.30
   0   6   2  131.09   19.60
   0  -6  -2  117.79   22.10
   0  -6  -2  139.19   20.40
   0  -6  -2  138.29   13.00
   1   7   2  180.18   17.20
   1   7   2  219.78   28.50
   1   7   2  171.88   22.50
   1   7   2  190.68   30.40
  -1  -7  -2  144.09   27.00
  -1  -7  -2  192.18   25.80
  -1  -7  -2  203.78   17.20
   2   8   2   27.50   25.70
   2   8   2   91.79   19.70
   2   8   2   42.40   13.70
   2   8   2   48.70   10.50
  -2  -8  -2   72.09   17.80
  -2  -8  -2   44.10   17.60
  -2  -8  -2   66.79   11.40
   3   9   2    8.10    6.50
   3   9   2    2.10   10.30
   3   9   2   27.00   19.70
   3   9   2   -9.20    9.70
  -3  -9  -2   24.70   13.80
  -3  -9  -2   15.50   15.10
  -3  -9  -2    1.30    6.70
   4  10   2   33.70   13.10
   4  10   2   54.09   24.80
  -4 -10  -2   58.59   13.30
  -4 -10  -2   16.90   24.80
 -16  -8   3   87.09   22.80
 -16  -8   3   87.99   22.50
 -16  -8   3   87.89   18.70
 -16  -8   3   99.29   16.80
 -16  -8   3   53.29   20.70
  16   8  -3   77.39   20.10
  16   8  -3  106.49   18.30
  16   8  -3   79.69   16.30
  16   8  -3  102.29   28.80
 -15  -7   3  160.68   19.80
 -15  -7   3  156.08   25.00
 -15  -7   3  110.69   17.20
 -15  -7   3  129.09   20.10
 -15  -7   3   92.39   22.60
  15   7  -3  117.99   21.30
  15   7  -3  158.08   20.10
  15   7  -3  143.49   31.30
  15   7  -3   80.49   15.70
 -14  -6   3  470.45   45.00
 -14  -6   3  466.55   36.20
 -14  -6   3  498.15   40.90
  14   6  -3  448.96   35.60
  14   6  -3  435.16   36.10
  14   6  -3  516.45   41.00
 -13  -5   3  358.76   43.40
 -13  -5   3  234.28   21.50
 -13  -5   3  240.18   24.70
  13   5  -3  246.18   27.10
  13   5  -3  240.68   21.60
  13   5  -3  212.68   20.70
  13   5  -3  281.17   31.00
 -12  -4   3   48.80   11.50
 -12  -4   3   60.99   14.90
 -12  -4   3   45.80    8.80
  12   4  -3   84.39   11.10
  12   4  -3   55.49   11.70
  12   4  -3   55.29    9.70
  12   4  -3   68.29   16.10
 -11  -3   3  305.97   22.20
 -11  -3   3  286.27   26.80
 -11  -3   3  278.37   23.80
  11   3  -3  281.07   22.00
  11   3  -3  289.07   21.20
  11   3  -3  288.47   27.00
  11   3  -3  257.57   23.20
 -10  -2   3  896.51   63.19
 -10  -2   3  940.71   60.59
 -10  -2   3  895.81   59.29
 -10  -2   3  967.00   61.59
  10   2  -3  923.21   60.59
  10   2  -3  947.51   59.49
  10   2  -3  983.30   61.59
  -9  -1   3  312.27   22.50
  -9  -1   3  334.87   21.40
  -9  -1   3  267.47   23.10
  -9  -1   3  325.47   22.60
  -9  -1   3  345.47   24.50
  -9  -1   3  283.17   22.50
  -9  -1   3  352.66   22.80
  -9  -1   3  363.46   23.40
   9   1  -3  307.17   22.50
   9   1  -3  305.07   21.50
   9   1  -3  276.37   24.00
   9   1  -3  328.37   24.20
   9   1  -3  338.17   22.60
  -8   0   3   -0.80    2.80
  -8   0   3   -3.50    3.20
  -8   0   3    1.20    4.10
  -8   0   3    0.20    2.70
  -8   0   3    0.90    3.10
  -8   0   3    3.70    4.00
  -8   0   3   -0.20    2.80
   8   0  -3   -2.00    2.80
   8   0  -3   -3.10    4.00
   8   0  -3   -4.90    4.60
   8   0  -3   -1.60    3.60
  -7   1   3  250.77   15.60
  -7   1   3  237.78   18.00
  -7   1   3  216.38   15.30
  -7   1   3  220.38   15.70
  -7   1   3  224.78   15.00
  -7   1   3  223.88   16.10
   7  -1  -3  199.18   15.30
   7  -1  -3  272.27   16.20
   7  -1  -3  197.08   15.70
   7  -1  -3  218.38   16.40
   7  -1  -3  204.08   17.90
  -6   2   3  603.54   41.90
  -6   2   3  613.74   39.70
   6  -2  -3  635.44   41.00
   6  -2  -3  602.44   39.70
  -5   3   3  348.17   28.40
  -5   3   3  353.86   25.80
   5  -3  -3  352.26   28.30
  -4   4   3  698.93   48.80
  -4   4   3  693.23   51.49
  -4   4   3  700.83   45.80
   4  -4  -3  698.23   51.39
   4  -4  -3  761.82   45.10
   4  -4  -3  669.63   48.60
  -3   5   3  621.44   46.80
  -3   5   3  645.44   42.40
  -3   5   3  661.93   50.69
   3  -5  -3  680.23   42.30
   3  -5  -3  632.34   46.80
   3  -5  -3  646.34   49.80
  -2   6   3  254.37   28.80
  -2   6   3  235.38   19.20
  -2   6   3  236.98   24.40
   2  -6  -3  260.47   19.20
   2  -6  -3  234.18   27.80
  -1   7   3   44.70   14.00
  -1   7   3   27.90    7.80
  -1   7   3   42.00   11.50
  -1   7   3   33.10   15.00
   1  -7  -3   15.90   18.40
   1  -7  -3   36.00   12.40
   1  -7  -3   37.50    8.40
   0   8   3   47.90   18.60
   0   8   3   71.69   15.60
   0   8   3   82.09   14.90
   0   8   3   88.29   19.40
   0  -8  -3   41.80   17.50
   0  -8  -3   71.99   11.30
   0  -8  -3   92.19   19.30
   1   9   3   50.09   21.80
   1   9   3   45.30   16.10
   1   9   3   18.00    7.80
   1   9   3   33.40   15.40
  -1  -9  -3   43.40   16.20
  -1  -9  -3    1.40   13.10
  -1  -9  -3   55.89   11.50
   2  10   3    8.50    7.90
   2  10   3   17.10   20.40
   2  10   3   12.30   14.70
  -2 -10  -3    8.80   18.10
  -2 -10  -3   18.50    9.30
  -2 -10  -3   15.40   15.60
 -18  -8   4   41.30   16.60
 -18  -8   4   41.30   13.30
 -18  -8   4   32.60   12.30
 -18  -8   4   37.70   14.80
 -18  -8   4   23.20   16.40
  18   8  -4   75.39   28.00
  18   8  -4   41.30   12.50
 -17  -7   4  166.08   26.60
 -17  -7   4  149.09   28.70
 -17  -7   4  197.98   25.50
 -17  -7   4  200.38   23.50
 -17  -7   4  149.39   21.40
  17   7  -4  221.58   36.60
  17   7  -4  196.18   22.60
  17   7  -4  152.88   25.00
 -16  -6   4   10.10    7.90
 -16  -6   4   16.60    9.60
 -16  -6   4   14.70    9.80
 -16  -6   4   22.30    8.30
 -16  -6   4   22.70   14.60
  16   6  -4   28.40    8.70
  16   6  -4   30.70   11.10
  16   6  -4   22.40    8.50
  16   6  -4   36.00   20.00
 -15  -5   4  173.08   20.00
 -15  -5   4  176.58   27.60
 -15  -5   4  225.78   30.30
 -15  -5   4  173.08   24.80
 -15  -5   4  174.18   27.80
  15   5  -4  188.38   19.20
  15   5  -4  213.58   22.20
  15   5  -4  189.48   18.00
  15   5  -4  280.87   34.60
 -14  -4   4   30.20    7.80
 -14  -4   4   25.40    8.40
 -14  -4   4    8.20   10.30
 -14  -4   4   28.10    9.50
 -14  -4   4   33.00    7.70
  14   4  -4   27.20    7.30
  14   4  -4   27.90   12.60
  14   4  -4   24.30    7.20
  14   4  -4   25.30    8.50
 -13  -3   4  105.99   12.20
 -13  -3   4   81.39   12.60
 -13  -3   4   78.99   11.30
 -13  -3   4   98.09   16.20
 -13  -3   4   95.19   13.60
  13   3  -4   90.99   11.90
  13   3  -4  120.49   12.00
  13   3  -4   78.49   12.20
 -12  -2   4  369.36   24.90
 -12  -2   4  364.36   29.40
 -12  -2   4  360.16   26.70
 -12  -2   4  371.56   26.40
 -12  -2   4  403.76   27.50
 -12  -2   4  342.37   27.60
 -12  -2   4  388.86   27.30
 -12  -2   4  325.27   25.90
  12   2  -4  360.76   26.90
  12   2  -4  343.07   29.20
  12   2  -4  368.66   25.10
  12   2  -4  346.27   29.10
  12   2  -4  373.46   26.70
 -11  -1   4  286.87   23.90
 -11  -1   4  318.47   22.60
 -11  -1   4  309.27   22.70
 -11  -1   4  295.77   22.50
 -11  -1   4  325.17   24.70
 -11  -1   4  292.47   22.90
 -11  -1   4  309.27   23.40
  11   1  -4  380.86   26.90
  11   1  -4  305.57   21.60
  11   1  -4  308.77   22.40
  11   1  -4  337.47   24.10
  11   1  -4  308.07   22.80
 -10   0   4 2083.39  125.89
 -10   0   4 1990.50  124.89
 -10   0   4 2149.78  125.69
 -10   0   4 2032.90  128.19
 -10   0   4 1874.51  125.69
  10   0  -4 2006.70  128.49
  10   0  -4 2096.19  125.79
  -9   1   4 1249.07   76.99
  -9   1   4 1231.98   76.79
  -9   1   4 1272.47   76.39
  -9   1   4 1269.17   76.89
  -9   1   4 1221.88   79.69
  -9   1   4 1233.68   77.29
   9  -1  -4 1153.18   76.79
   9  -1  -4 1263.97   77.19
   9  -1  -4 1214.88   80.09
   9  -1  -4 1124.49   77.19
   9  -1  -4 1325.97   77.29
  -8   2   4 1838.32  126.69
  -8   2   4 1879.71  129.59
  -8   2   4 2310.07  128.59
   8  -2  -4 2172.68  126.59
   8  -2  -4 1976.40  126.89
   8  -2  -4 2159.48  126.59
  -7   3   4  832.02   59.39
  -7   3   4  983.00   59.99
  -7   3   4  846.72   57.29
   7  -3  -4  908.11   59.29
   7  -3  -4  890.31   55.39
   7  -3  -4  831.92   57.29
  -6   4   4  131.49   14.20
  -6   4   4  148.09   18.90
   6  -4  -4  142.69   18.00
   6  -4  -4  114.79   13.60
  -5   5   4   28.60    5.10
  -5   5   4   11.90   10.00
  -5   5   4   24.20    8.40
   5  -5  -4   29.80    8.90
   5  -5  -4   23.30   10.50
  -4   6   4  652.93   45.30
  -4   6   4  640.64   54.29
   4  -6  -4  747.03   45.30
   4  -6  -4  701.83   54.89
   4  -6  -4  674.43   50.89
  -3   7   4  281.97   33.70
  -3   7   4  335.07   30.70
  -3   7   4  285.37   23.50
   3  -7  -4  276.37   32.70
   3  -7  -4  269.47   29.00
   3  -7  -4  360.06   23.60
  -2   8   4  234.48   29.00
  -2   8   4  246.98   26.90
  -2   8   4  254.17   37.70
  -2   8   4  261.57   23.00
   2  -8  -4  261.17   37.00
   2  -8  -4  312.47   23.00
   2  -8  -4  368.76   33.30
  -1   9   4   18.20   17.30
  -1   9   4    7.30    6.60
  -1   9   4    6.00   11.00
  -1   9   4   28.10   19.60
   1  -9  -4    3.80   13.50
   1  -9  -4   35.20   15.90
   1  -9  -4   42.70   12.30
   0  10   4   13.70   15.40
   0  10   4    2.70   18.10
   0  10   4    2.90    8.00
   0 -10  -4    6.00    8.00
   0 -10  -4   19.00   17.80
 -19  -7   5   17.10   11.30
 -19  -7   5   24.50   10.90
 -19  -7   5   18.10   11.90
 -19  -7   5    3.90   11.90
 -19  -7   5    4.20   11.50
  19   7  -5    4.60    8.50
  19   7  -5   29.10   13.30
  19   7  -5   10.60    9.10
 -18  -6   5   43.70   11.40
 -18  -6   5   38.60   11.90
 -18  -6   5   63.89   24.80
 -18  -6   5   32.60    9.80
 -18  -6   5   10.90    9.80
  18   6  -5   43.20   10.90
  18   6  -5   65.69   12.50
  18   6  -5   85.29   24.10
  18   6  -5   35.20   12.50
 -17  -5   5  128.89   24.20
 -17  -5   5  163.28   19.00
 -17  -5   5  169.28   22.30
 -17  -5   5  161.48   21.40
 -17  -5   5  161.58   19.10
  17   5  -5  151.08   21.30
  17   5  -5  209.58   30.80
  17   5  -5  150.38   18.70
  17   5  -5  132.39   15.40
 -16  -4   5   56.89   11.70
 -16  -4   5   72.99   13.80
 -16  -4   5   78.99   13.70
 -16  -4   5   70.09   11.40
 -16  -4   5   48.10   14.50
  16   4  -5   57.59   16.40
  16   4  -5   55.99   12.00
  16   4  -5   75.39   11.90
  16   4  -5   44.30   13.30
  16   4  -5   87.19   11.00
 -15  -3   5   99.19   12.60
 -15  -3   5   77.49   12.50
 -15  -3   5   86.19   14.10
 -15  -3   5   83.89   12.50
 -15  -3   5   75.89   15.50
  15   3  -5   89.49   12.30
  15   3  -5  103.69   11.10
  15   3  -5  112.19   18.70
  15   3  -5   86.69   12.90
  15   3  -5   88.99   16.30
 -14  -2   5  661.63   47.10
 -14  -2   5  851.91   49.60
 -14  -2   5  665.63   49.10
 -14  -2   5  719.53   47.20
 -14  -2   5  791.82   47.60
 -14  -2   5  642.84   47.00
 -14  -2   5  708.63   48.60
  14   2  -5  687.83   47.20
  14   2  -5  693.33   48.90
  14   2  -5  614.54   46.60
  14   2  -5  675.63   50.39
 -13  -1   5  187.88   18.70
 -13  -1   5  236.68   18.50
 -13  -1   5  237.38   18.20
 -13  -1   5  230.08   18.40
 -13  -1   5  232.68   19.80
 -13  -1   5  236.78   20.30
 -13  -1   5  237.88   19.00
  13   1  -5  265.87   19.70
  13   1  -5  257.17   18.30
  13   1  -5  253.07   22.40
  13   1  -5  242.08   18.70
 -12   0   5    1.60    4.10
 -12   0   5   -0.60    3.30
 -12   0   5    0.40    4.40
 -12   0   5   -1.30    3.00
 -12   0   5   -4.00    4.30
 -12   0   5    2.70    3.80
  12   0  -5    1.90    6.00
  12   0  -5   -4.10    3.40
 -11   1   5 1214.18   70.29
 -11   1   5 1128.09   71.49
 -11   1   5 1153.88   74.49
 -11   1   5 1037.70   70.69
 -11   1   5 1094.19   70.79
 -11   1   5 1173.78   70.89
  11  -1  -5 1085.99   71.59
  11  -1  -5 1285.77   75.59
  11  -1  -5 1113.09   70.99
  11  -1  -5 1082.99   71.19
  11  -1  -5 1039.60   71.19
 -10   2   5 2321.27  146.09
 -10   2   5 2081.89  145.89
 -10   2   5 2276.57  149.99
 -10   2   5 2423.96  145.99
  10  -2  -5 2602.14  146.69
  10  -2  -5 2581.44  146.59
  10  -2  -5 2358.46  150.98
  -9   3   5   35.90    7.60
  -9   3   5   48.40   10.30
  -9   3   5   56.09   10.90
   9  -3  -5   35.90    5.90
   9  -3  -5   32.20    6.80
   9  -3  -5   39.30    9.40
  -8   4   5  794.62   54.49
  -8   4   5  852.71   57.59
   8  -4  -5  794.12   51.29
   8  -4  -5  798.12   56.89
  -7   5   5  229.78   24.70
  -7   5   5  218.28   20.80
   7  -5  -5  229.18   21.10
   7  -5  -5  200.58   16.20
   7  -5  -5  245.98   24.00
  -6   6   5  437.56   35.70
  -6   6   5  420.66   29.90
  -6   6   5  460.05   40.50
   6  -6  -5  454.15   42.80
   6  -6  -5  438.96   35.90
  -5   7   5  204.08   23.60
  -5   7   5  217.98   30.90
  -5   7   5  204.88   17.40
   5  -7  -5  228.38   24.10
   5  -7  -5  177.38   27.10
  -4   8   5   91.39   12.20
  -4   8   5   51.99   14.30
  -4   8   5   72.89   21.50
  -4   8   5  109.69   20.80
   4  -8  -5   90.89   19.20
   4  -8  -5   34.30   14.80
  -3   9   5   11.20   11.90
  -3   9   5   37.30   14.50
  -3   9   5    0.40   17.10
  -3   9   5   25.00    8.10
   3  -9  -5   11.20   13.80
   3  -9  -5   35.70   15.90
 -21  -7   6   -7.30   10.30
 -21  -7   6   15.00   15.40
 -21  -7   6    1.80    9.20
 -21  -7   6   19.00   10.90
 -21  -7   6    0.60   11.60
  21   7  -6   -2.30   16.00
  21   7  -6    6.50    8.40
  21   7  -6   -3.60   10.60
 -20  -6   6  169.48   23.70
 -20  -6   6  105.59   17.50
 -20  -6   6   75.39   21.30
 -20  -6   6  131.19   21.30
 -20  -6   6  128.59   19.20
  20   6  -6  120.79   32.10
  20   6  -6  116.09   15.80
  20   6  -6  136.79   28.40
  20   6  -6   92.69   21.20
  20   6  -6   87.09   23.50
 -19  -5   6  354.56   30.20
 -19  -5   6  343.37   31.80
 -19  -5   6  363.36   29.90
 -19  -5   6  303.87   35.00
 -19  -5   6  341.97   32.00
  19   5  -6  474.75   41.20
  19   5  -6  330.27   29.80
  19   5  -6  339.77   35.40
  19   5  -6  321.27   31.20
  19   5  -6  429.36   28.60
 -18  -4   6  404.76   31.50
 -18  -4   6  476.55   33.00
 -18  -4   6  363.26   36.00
 -18  -4   6  408.36   33.70
 -18  -4   6  410.26   33.40
  18   4  -6  382.06   36.50
  18   4  -6  405.36   32.00
  18   4  -6  403.46   32.80
  18   4  -6  381.36   28.90
 -17  -3   6    1.40    7.70
 -17  -3   6   -5.80    5.40
 -17  -3   6   -1.80    4.60
 -17  -3   6   -1.30    4.80
 -17  -3   6    1.40    5.30
  17   3  -6    0.70    5.40
  17   3  -6    8.10    9.10
  17   3  -6  -10.30    7.00
  17   3  -6    7.00    9.00
 -16  -2   6  329.57   26.90
 -16  -2   6  328.17   24.40
 -16  -2   6  281.87   25.40
 -16  -2   6  282.87   25.50
 -16  -2   6  316.27   24.70
 -16  -2   6  306.17   24.20
 -16  -2   6  296.57   23.70
  16   2  -6  308.37   25.70
  16   2  -6  317.97   24.10
  16   2  -6  312.87   24.20
  16   2  -6  307.17   28.50
 -15  -1   6  532.15   37.80
 -15  -1   6  524.15   37.00
 -15  -1   6  533.65   36.30
 -15  -1   6  545.95   36.60
 -15  -1   6  540.95   38.30
  15   1  -6  567.24   37.10
  15   1  -6  487.65   40.60
 -14   0   6  778.32   53.29
 -14   0   6  798.72   56.39
 -14   0   6  848.42   52.99
  14   0  -6  836.42   53.29
  14   0  -6  831.82   57.59
 -13   1   6   47.80    7.10
 -13   1   6   46.50   10.70
 -13   1   6   51.69    7.90
 -13   1   6   42.60    5.90
 -13   1   6   49.99    7.00
 -13   1   6   29.50    6.60
  13  -1  -6   54.69    7.30
  13  -1  -6   49.50    8.00
  13  -1  -6   52.69   11.40
 -12   2   6  308.57   26.80
 -12   2   6  326.57   22.90
 -12   2   6  341.27   23.60
 -12   2   6  258.37   23.00
 -12   2   6  351.16   23.10
  12  -2  -6  348.17   23.80
  12  -2  -6  328.67   23.80
  12  -2  -6  393.16   24.60
  12  -2  -6  354.06   28.90
  12  -2  -6  341.87   23.20
 -11   3   6   59.99    9.00
 -11   3   6   72.69   11.90
 -11   3   6   51.99   11.70
  11  -3  -6   63.49    7.80
  11  -3  -6   56.49    8.30
  11  -3  -6   61.89   10.40
 -10   4   6  297.77   25.80
 -10   4   6  259.27   22.60
 -10   4   6  306.77   26.20
  10  -4  -6  259.87   24.40
  10  -4  -6  267.87   22.20
  -9   5   6   47.60   13.20
  -9   5   6   58.99   11.60
   9  -5  -6   17.30   10.00
  -8   6   6  357.56   34.90
  -8   6   6  334.37   29.90
   8  -6  -6  311.67   32.40
   8  -6  -6  354.76   30.00
  -7   7   6  167.18   23.20
  -7   7   6  119.39   23.50
   7  -7  -6  169.38   24.00
   7  -7  -6   85.79   20.00
  -6   8   6   21.40   14.70
  -6   8   6    6.10    8.80
  -6   8   6   12.00    9.20
   6  -8  -6    5.70   11.00
   6  -8  -6   12.10   10.30
  -5   9   6   27.60   14.20
  -5   9   6   34.10    8.80
  -5   9   6   29.40   14.20
  -5   9   6   55.99   22.80
   5  -9  -6   16.80   12.90
   5  -9  -6    8.10   16.90
 -22  -6   7   28.40   16.00
 -22  -6   7   37.60   21.50
 -22  -6   7   15.70   12.70
 -22  -6   7    9.50    9.80
 -22  -6   7   15.10   12.70
  22   6  -7    2.40    8.80
  22   6  -7   13.70   11.80
  22   6  -7    6.70    8.90
  22   6  -7   11.50   15.50
 -21  -5   7   86.19   14.50
 -21  -5   7   67.29   14.30
 -21  -5   7   70.69   18.10
 -21  -5   7   62.19   14.50
 -21  -5   7   75.09   13.60
  21   5  -7   91.99   16.30
  21   5  -7   53.69   13.00
  21   5  -7   87.29   18.60
 -20  -4   7   45.30   11.30
 -20  -4   7   36.30   10.90
 -20  -4   7   23.30    8.90
 -20  -4   7   48.00   10.50
 -20  -4   7   33.40   13.70
  20   4  -7   94.39   19.70
  20   4  -7   28.50   11.70
  20   4  -7   32.70    9.40
  20   4  -7   39.40   10.60
 -19  -3   7  301.07   24.20
 -19  -3   7  297.77   28.40
 -19  -3   7  271.57   25.80
 -19  -3   7  271.37   24.40
 -19  -3   7  306.07   25.30
  19   3  -7  281.37   24.30
  19   3  -7  288.07   24.30
  19   3  -7  254.67   28.80
  19   3  -7  262.27   26.50
 -18  -2   7   54.89   11.30
 -18  -2   7   45.70    9.10
 -18  -2   7   54.89    9.90
 -18  -2   7   64.09   12.60
 -18  -2   7   74.19   10.50
  18   2  -7   71.29   10.80
  18   2  -7   45.40    9.20
  18   2  -7   83.89   13.00
  18   2  -7   62.19   14.40
 -17  -1   7  552.54   36.90
 -17  -1   7  547.35   36.10
 -17  -1   7  539.75   36.70
 -17  -1   7  490.15   35.50
 -17  -1   7  433.16   36.40
 -17  -1   7  522.05   37.90
  17   1  -7  512.25   41.20
  17   1  -7  551.74   36.60
 -16   0   7   -2.20    5.60
 -16   0   7    2.30    4.60
 -16   0   7    1.90    3.20
 -16   0   7   11.00    5.60
  16   0  -7    1.90    6.50
  16   0  -7    7.30    4.40
 -15   1   7    4.30    4.00
 -15   1   7    6.90    4.50
 -15   1   7    4.90    4.50
 -15   1   7   18.30    5.70
 -15   1   7    9.80    6.40
 -15   1   7   11.00    4.50
 -15   1   7    9.60    3.80
  15  -1  -7    3.70    5.90
 -14   2   7   76.09    9.60
 -14   2   7  135.59   17.70
 -14   2   7   96.79    9.70
 -14   2   7   93.19    9.30
 -14   2   7  105.69   10.50
  14  -2  -7   90.19   10.50
  14  -2  -7   65.79   13.20
  14  -2  -7  105.89   12.00
  14  -2  -7   97.89   11.50
  14  -2  -7   97.39   11.10
 -13   3   7   99.79   11.80
 -13   3   7  120.99   15.50
 -13   3   7  182.18   21.70
 -13   3   7  101.29   10.10
  13  -3  -7  122.39   12.20
  13  -3  -7  122.29   12.40
 -12   4   7   20.90    9.90
 -12   4   7   17.20    6.90
  12  -4  -7   26.10    8.60
  12  -4  -7   24.10    6.80
 -11   5   7  783.02   58.39
  11  -5  -7  791.12   54.99
 -10   6   7   53.69   16.20
 -10   6   7   51.09   13.20
  10  -6  -7   35.70   12.30
  10  -6  -7   58.09   12.60
  -9   7   7  169.58   24.40
  -9   7   7  168.78   28.20
   9  -7  -7  252.27   25.20
   9  -7  -7  151.68   26.00
  -8   8   7   -4.10    8.20
  -8   8   7   -0.20    9.60
  -8   8   7   -4.60   13.40
   8  -8  -7    2.30    9.60
   8  -8  -7    7.30   10.80
  -7   9   7  134.49   29.00
  -7   9   7   77.49   20.40
  -7   9   7  113.49   22.50
   7  -9  -7  117.59   22.90
   7  -9  -7   60.99   21.00
 -24  -6   8   46.80   15.40
 -24  -6   8   20.80   14.20
 -24  -6   8   49.00   13.70
 -24  -6   8   47.20   13.10
 -24  -6   8   78.99   17.60
  24   6  -8   54.49   20.30
 -23  -5   8    4.70   10.40
 -23  -5   8   10.80   11.50
 -23  -5   8    9.50    9.40
 -23  -5   8   10.90    7.70
 -23  -5   8   18.20   10.20
  23   5  -8   24.10   15.00
  23   5  -8   27.00   14.20
  23   5  -8   14.00    9.40
 -22  -4   8  120.49   18.50
 -22  -4   8   90.19   15.30
 -22  -4   8   97.79   15.10
 -22  -4   8   95.29   19.20
 -22  -4   8  102.69   15.90
  22   4  -8  175.48   23.70
  22   4  -8  137.19   24.80
  22   4  -8   99.89   15.50
  22   4  -8  100.99   15.70
 -21  -3   8  382.46   29.60
 -21  -3   8  348.27   29.50
 -21  -3   8  348.87   29.60
 -21  -3   8  382.06   33.70
 -21  -3   8  341.37   31.10
  21   3  -8  346.77   29.60
  21   3  -8  374.76   29.60
  21   3  -8  445.06   33.90
  21   3  -8  352.26   35.70
 -20  -2   8  370.66   32.50
 -20  -2   8  429.96   30.50
 -20  -2   8  374.66   40.30
 -20  -2   8  330.77   40.20
  20   2  -8  409.66   37.10
  20   2  -8  416.56   29.70
  20   2  -8  400.76   30.70
  20   2  -8  377.76   31.30
 -19  -1   8  341.97   27.20
 -19  -1   8  333.57   28.40
 -19  -1   8  373.76   26.70
  19   1  -8  347.17   26.80
  19   1  -8  329.67   32.10
 -18   0   8  486.15   33.90
 -18   0   8  466.15   32.70
 -18   0   8  448.06   34.10
 -18   0   8  488.05   35.20
 -18   0   8  509.65   34.10
  18   0  -8  475.95   33.30
  18   0  -8  432.76   38.40
 -17   1   8  175.58   16.90
 -17   1   8  183.58   16.00
 -17   1   8  198.58   14.80
  17  -1  -8  173.68   20.80
 -16   2   8  144.39   13.50
 -16   2   8  127.59   13.80
 -16   2   8  170.08   14.90
 -16   2   8  163.78   14.00
  16  -2  -8  170.58   15.60
  16  -2  -8  167.78   14.40
  16  -2  -8  174.58   20.10
 -15   3   8  226.68   18.90
 -15   3   8  260.27   20.10
 -15   3   8  260.47   19.40
  15  -3  -8  267.37   19.90
  15  -3  -8  300.67   20.90
  15  -3  -8  246.78   20.60
  15  -3  -8  299.17   21.90
 -14   4   8  121.29   13.50
 -14   4   8  103.09   16.80
  14  -4  -8  114.99   15.90
  14  -4  -8  115.79   12.80
  14  -4  -8  110.89   12.00
 -13   5   8  352.36   29.40
 -13   5   8  376.06   34.80
  13  -5  -8  330.47   31.30
  13  -5  -8  394.66   29.70
 -12   6   8  357.06   34.60
  12  -6  -8  301.97   32.60
  12  -6  -8  407.26   31.70
 -11   7   8  275.77   31.20
 -11   7   8  230.38   25.50
  11  -7  -8  194.88   28.60
 -10   8   8   24.20   12.00
 -10   8   8   24.40   17.70
 -10   8   8   16.80   12.00
  10  -8  -8   31.30   13.20
  10  -8  -8   13.40   13.70
  -9   9   8   15.90   14.50
  -9   9   8   14.30   12.60
  -9   9   8   26.20   22.10
   9  -9  -8    0.10   14.70
   9  -9  -8   11.80   12.00
 -25  -5   9   20.70   10.60
 -25  -5   9   19.50   11.30
 -25  -5   9   22.10   14.10
 -25  -5   9   12.20   10.10
  25   5  -9   29.40   14.50
  25   5  -9   24.00   14.20
  25   5  -9    9.20    9.70
  25   5  -9   15.10   14.10
 -24  -4   9   53.59   13.80
 -24  -4   9   55.99   12.60
 -24  -4   9   44.60   14.50
 -24  -4   9   51.79   12.20
 -24  -4   9   38.20   10.80
  24   4  -9   55.59   17.40
  24   4  -9   48.70   18.20
  24   4  -9   56.09   12.70
 -23  -3   9    5.30    7.10
 -23  -3   9    5.30    5.90
 -23  -3   9    1.70    8.70
 -23  -3   9   10.50    6.90
 -23  -3   9   10.30    7.10
  23   3  -9   11.20    6.60
  23   3  -9    3.10    9.50
  23   3  -9    6.60    6.40
  23   3  -9    1.30   10.00
 -22  -2   9   13.30    6.80
 -22  -2   9    2.00    6.40
 -22  -2   9   10.10    6.70
 -22  -2   9   16.30    6.60
 -22  -2   9   12.40   11.70
  22   2  -9   18.60    7.50
  22   2  -9   -0.90    8.20
 -21  -1   9  134.99   15.10
  21   1  -9  130.99   22.80
  21   1  -9  128.89   15.60
 -20   0   9   -3.90    4.00
 -20   0   9   -3.90    4.20
 -20   0   9    7.40    5.80
  20   0  -9   -7.00    4.40
 -19   1   9 1178.88   72.19
 -19   1   9 1059.79   72.69
 -19   1   9 1143.69   70.49
 -19   1   9 1081.19   71.69
  19  -1  -9 1048.20   78.29
 -18   2   9  166.88   14.20
 -18   2   9  144.79   14.30
 -18   2   9  125.29   13.10
 -18   2   9  118.29   13.60
  18  -2  -9  159.08   23.00
 -17   3   9   63.59    9.30
 -17   3   9   89.39   10.30
 -17   3   9  104.89   11.80
 -17   3   9   96.99   10.30
  17  -3  -9   96.19   11.30
  17  -3  -9  125.49   13.70
 -16   4   9  177.78   20.40
 -16   4   9  192.28   17.70
  16  -4  -9  183.88   16.50
  16  -4  -9  195.18   17.10
 -15   5   9   17.60    7.60
 -15   5   9   23.30   11.50
  15  -5  -9    2.60    5.90
  15  -5  -9   15.00    9.70
 -14   6   9   64.69   13.60
 -14   6   9   54.19   15.80
  14  -6  -9   46.70   15.30
  14  -6  -9  102.19   16.00
 -13   7   9  137.39   25.00
 -13   7   9   95.69   17.60
  13  -7  -9  168.88   22.40
  13  -7  -9   90.69   19.50
 -12   8   9   43.10   19.50
 -12   8   9   -6.30   18.60
  12  -8  -9   15.50   10.50
  12  -8  -9    6.70   14.50
 -11   9   9  -13.50   14.00
  11  -9  -9    6.80   10.70
 -26  -4  10   54.79   14.50
 -26  -4  10   52.49   12.20
 -26  -4  10   45.50   13.10
  26   4 -10   80.79   17.20
  26   4 -10   27.00   14.90
  26   4 -10   54.59   12.70
  26   4 -10   48.80   15.20
 -25  -3  10   64.29   13.20
 -25  -3  10   67.89   14.70
 -25  -3  10   71.59   14.30
 -25  -3  10   67.29   15.60
 -25  -3  10  106.79   15.40
  25   3 -10   97.29   17.10
  25   3 -10  102.39   16.40
  25   3 -10  125.99   15.60
  25   3 -10   87.89   19.90
 -24  -2  10    5.10    7.10
 -24  -2  10    4.70    6.00
 -24  -2  10    4.60    5.90
  24   2 -10   -4.30    5.20
  24   2 -10    3.60    9.90
 -23  -1  10   21.10    7.70
 -23  -1  10   28.70    7.70
 -23  -1  10   30.20    9.70
  23   1 -10   26.50    7.80
  23   1 -10   33.80   13.80
 -22   0  10  203.78   24.90
 -22   0  10  245.68   19.50
 -22   0  10  216.78   21.80
  22   0 -10  240.48   27.10
 -21   1  10  451.85   33.40
 -21   1  10  517.65   32.20
 -21   1  10  407.06   34.10
  21  -1 -10  437.66   40.20
 -20   2  10  400.46   32.40
 -20   2  10  423.96   32.30
 -20   2  10  536.85   34.00
 -20   2  10  435.46   31.80
  20  -2 -10  447.46   39.90
 -19   3  10  157.58   15.10
 -19   3  10  133.59   13.80
 -19   3  10  165.78   14.50
  19  -3 -10  150.28   15.00
  19  -3 -10  150.88   16.20
 -17   5  10   44.90   10.70
 -17   5  10   54.79   14.30
  17  -5 -10   33.50   11.10
  17  -5 -10   70.89   12.00
 -16   6  10  120.89   18.10
 -16   6  10  112.69   21.30
  16  -6 -10  179.18   20.90
  16  -6 -10   73.29   17.30
 -15   7  10   43.60   14.50
 -15   7  10   29.20   16.20
 -15   7  10   45.20   12.60
  15  -7 -10   72.69   15.80
  15  -7 -10   28.20   24.80
 -14   8  10   22.90   11.90
 -14   8  10   28.50   20.40
 -14   8  10   24.60   13.70
  14  -8 -10   24.00   12.20
  14  -8 -10   31.20   16.50
 -27  -3  11  133.89   19.70
 -27  -3  11  112.69   19.20
 -27  -3  11  114.89   16.90
 -27  -3  11   87.09   28.70
  27   3 -11  104.69   17.30
  27   3 -11  152.78   28.90
 -26  -2  11  130.89   16.20
 -26  -2  11   82.09   15.80
 -26  -2  11   77.59   14.00
  26   2 -11  119.09   16.30
  26   2 -11  151.78   27.00
 -25  -1  11   48.10    9.90
 -25  -1  11   18.40    7.30
 -25  -1  11   40.60   11.00
  25   1 -11   27.40   12.20
  25   1 -11   40.30   10.30
 -24   0  11   -1.80    4.50
 -24   0  11   -1.80    5.70
 -24   0  11    0.30    5.20
  24   0 -11    8.00    9.90
 -23   1  11  116.29   15.60
 -23   1  11   93.39   13.60
  23  -1 -11  136.39   23.50
 -22   2  11   50.19   10.10
 -22   2  11   67.79   10.30
  22  -2 -11   68.09   17.20
 -21   3  11  176.88   16.20
 -20   4  11  100.99   11.70
  20  -4 -11  104.99   13.10
 -19   5  11  107.99   17.50
 -19   5  11   92.29   14.40
 -18   6  11   23.00   12.70
  18  -6 -11   39.50   11.20
  18  -6 -11    7.80   11.40
 -17   7  11   30.60   16.50
 -17   7  11   17.40   12.20
 -17   7  11   26.20   10.60
  17  -7 -11    7.70   11.30
 -16   8  11   40.50   14.90
 -16   8  11   41.00   16.30
 -16   8  11   49.60   19.50
  16  -8 -11   58.89   15.70
 -28  -2  12  109.19   15.40
  28   2 -12   63.09   18.60
  28   2 -12   75.19   14.10
 -27  -1  12   42.10    9.60
 -27  -1  12   20.70    8.80
 -27  -1  12   47.80   12.30
  27   1 -12   44.50   14.60
 -26   0  12  105.59   16.30
 -26   0  12  102.99   14.80
 -26   0  12  138.99   15.00
  26   0 -12  114.49   23.00
 -25   1  12   62.49   10.70
 -25   1  12   51.99   11.30
  25  -1 -12   57.39   15.90
 -24   2  12   26.40    8.90
 -24   2  12   41.50    8.90
  24  -2 -12   54.69   17.50
 -23   3  12  125.99   16.30
 -23   3  12  137.89   19.90
 -23   3  12  126.79   20.20
 -22   4  12   27.20    7.40
 -22   4  12   33.70    7.20
 -20   6  12   57.59   14.50
 -20   6  12   82.79   18.80
 -20   6  12   47.20   12.70
  20  -6 -12   81.79   14.00
 -19   7  12    6.90   13.80
 -19   7  12    2.00    8.30
 -19   7  12   17.30   11.70
  19  -7 -12   18.20   10.40
  19  -7 -12    4.00   21.20
 -29  -1  13   31.20   11.60
 -29  -1  13   29.60    9.40
 -29  -1  13   31.90   12.60
  29   1 -13   55.09   17.50
 -28   0  13    3.70    6.00
 -28   0  13    7.10    6.70
 -28   0  13    0.00    6.90
  28   0 -13    1.60   10.90
 -27   1  13   57.89   12.30
 -27   1  13   58.19   11.10
  27  -1 -13   78.39   20.70
 -26   2  13   -6.90    6.60
 -26   2  13    5.70    9.10
  26  -2 -13    6.90   10.30
 -25   3  13   28.70    8.10
 -25   3  13   19.00    9.10
 -25   3  13   25.10    7.60
 -24   4  13   29.40    9.90
 -24   4  13   20.90    6.60
 -23   5  13   19.10   10.50
 -22   6  13   30.00   12.20
 -28   2  14   81.59   13.60
 -28   2  14   81.89   14.80
  28  -2 -14   92.59   24.30
 -27   3  14   23.30    7.90
 -27   3  14   34.20   10.10
 -26   4  14    8.70    6.60
 -26   4  14   18.50    6.30
 -26   4  14   17.50    8.40
  25  -3 -16   52.29   14.70
  25  -3 -16   26.80   10.70
 -25   3  16   40.50   10.20
 -25   3  16   36.30   10.60
 -26   2  16    4.50    7.70
 -26   2  16   10.50    7.20
  27  -1 -16   76.59   21.80
 -27   1  16   55.49   13.50
 -27   1  16   54.39   12.50
  21  -5 -15   64.69   11.80
  21  -5 -15   39.60   14.20
  21  -5 -15   59.29   13.40
  21  -5 -15   83.29   15.20
 -21   5  15   50.99   13.10
 -21   5  15   38.40    9.40
 -21   5  15   24.10   11.30
 -21   5  15   41.10    8.90
 -21   5  15   62.39   20.20
  22  -4 -15   56.19   11.50
  22  -4 -15   23.10   10.40
  22  -4 -15   42.70   11.20
  22  -4 -15   41.10   12.10
 -22   4  15   10.90    9.60
 -22   4  15   26.40    8.10
 -22   4  15   33.00    8.90
 -22   4  15   43.80   16.30
 -22   4  15   14.90    7.90
  23  -3 -15   64.89   14.70
  23  -3 -15   31.30   10.40
 -23   3  15   46.00   11.40
 -23   3  15   35.90   11.80
 -23   3  15   34.90    9.40
  24  -2 -15   84.29   14.80
  24  -2 -15   72.39   20.00
  24  -2 -15  100.59   17.50
 -24   2  15   71.39   12.20
 -24   2  15   62.79   13.20
  25  -1 -15   43.60   16.30
 -25   1  15   26.30   11.00
 -25   1  15   13.30    9.10
  26   0 -15   10.90   11.70
 -26   0  15   -3.80    7.30
 -26   0  15    9.40    8.60
  27   1 -15   22.40   13.00
  27   1 -15   12.10    8.20
  18  -6 -14   20.20   10.80
  18  -6 -14   32.80   14.80
 -18   6  14   18.70   18.50
 -18   6  14    5.70    9.80
 -18   6  14    6.60    9.60
  19  -5 -14   17.60   16.00
  19  -5 -14   37.10   10.80
  19  -5 -14   12.90   12.30
  19  -5 -14   23.80    8.90
 -19   5  14   10.20    6.60
 -19   5  14   40.80   18.20
 -19   5  14   15.40    9.10
 -19   5  14   14.10    9.60
  20  -4 -14  101.19   15.30
  20  -4 -14  119.59   14.70
  20  -4 -14   97.89   16.00
  20  -4 -14  111.09   15.90
 -20   4  14   82.09   12.70
 -20   4  14   83.69   18.50
 -20   4  14   58.59   12.20
 -20   4  14   64.69   16.00
 -20   4  14   84.69   11.80
  21  -3 -14   48.50   10.80
  21  -3 -14   37.80   10.20
  21  -3 -14   41.70   10.60
  21  -3 -14   34.40    9.20
 -21   3  14   44.60   14.30
 -21   3  14   47.40   10.00
 -21   3  14   31.10    8.10
 -21   3  14   45.30    9.00
 -21   3  14   15.70    9.20
  22  -2 -14   23.60    8.20
  22  -2 -14   14.60   10.40
  22  -2 -14   28.90    9.70
 -22   2  14   27.00   10.50
 -22   2  14   24.80    8.70
 -22   2  14   23.60   11.60
 -22   2  14   27.90    8.00
  23  -1 -14   11.40    7.70
  23  -1 -14   13.30    8.30
  23  -1 -14   10.60    9.70
 -23   1  14    7.30    9.20
 -23   1  14    0.40    6.20
 -23   1  14   10.90    8.40
  24   0 -14   96.29   20.20
 -24   0  14  114.39   15.50
 -24   0  14   97.49   17.10
 -24   0  14  122.29   17.00
  25   1 -14   84.39   20.80
 -25  -1  14   78.59   14.80
 -25  -1  14   62.29   14.50
 -25  -1  14   49.90   11.50
 -25  -1  14   54.39   14.00
 -25  -1  14   42.80    9.20
  26   2 -14   13.20   10.10
  26   2 -14    3.60    8.00
  26   2 -14    5.40    7.90
  26   2 -14    6.00   10.50
 -26  -2  14   13.30   11.90
 -26  -2  14    3.50    8.40
 -26  -2  14    3.30    7.20
 -26  -2  14  -13.10    8.20
 -26  -2  14    1.70   10.60
  27   3 -14   33.40   13.40
  27   3 -14   50.89   18.60
  27   3 -14   49.40   12.60
 -27  -3  14   40.60   10.90
 -27  -3  14   59.49   16.40
 -27  -3  14   52.99   14.40
 -27  -3  14   27.70   14.00
 -27  -3  14   34.10   11.80
  15  -7 -13   33.70   28.00
 -15   7  13   22.30   17.70
 -15   7  13   11.50   11.70
 -15   7  13   19.20   12.50
  16  -6 -13    2.50    9.00
  16  -6 -13   -2.40   11.90
 -16   6  13    6.20   16.30
 -16   6  13   -5.60    6.90
 -16   6  13    3.60    8.40
  17  -5 -13  174.68   16.30
  17  -5 -13   84.59   18.00
  17  -5 -13  186.48   20.80
  17  -5 -13  186.18   18.20
 -17   5  13  123.49   14.90
 -17   5  13  176.48   27.20
 -17   5  13  109.29   17.50
 -17   5  13  104.29   15.30
 -17   5  13  117.49   19.70
  18  -4 -13  108.99   15.70
  18  -4 -13   59.79   13.80
  18  -4 -13   60.29   10.60
  18  -4 -13   82.19   13.10
 -18   4  13   81.09   15.10
 -18   4  13   78.49   11.90
 -18   4  13   87.19   18.70
 -18   4  13   79.09   13.10
 -18   4  13   60.49   10.10
  19  -3 -13  104.49   16.10
  19  -3 -13  122.19   14.60
  19  -3 -13  138.49   16.90
  19  -3 -13  178.88   17.70
 -19   3  13  105.49   16.80
 -19   3  13   91.39   13.00
 -19   3  13  127.79   15.80
 -19   3  13  125.39   19.80
 -19   3  13  117.69   14.10
  20  -2 -13  294.47   24.80
  20  -2 -13  329.17   32.90
  20  -2 -13  278.77   25.80
  20  -2 -13  386.56   26.70
  20  -2 -13  284.37   24.60
 -20   2  13  271.67   27.60
 -20   2  13  314.97   22.90
 -20   2  13  252.57   23.50
 -20   2  13  237.78   24.40
 -20   2  13  301.77   33.10
  21  -1 -13  670.03   47.90
  21  -1 -13  652.63   52.99
  21  -1 -13  655.93   46.10
 -21   1  13  588.44   45.80
 -21   1  13  632.44   44.90
 -21   1  13  622.74   49.50
 -21   1  13  640.34   47.10
  22   0 -13    6.20    9.60
  22   0 -13   -4.20    4.50
  22   0 -13   -3.60    6.10
  22   0 -13   -5.10    5.20
  22   0 -13   -4.90    6.60
 -22   0  13   -1.10    8.40
 -22   0  13    0.10    7.50
 -22   0  13   -4.80    6.00
 -22   0  13   -6.80    4.40
  23   1 -13    6.50    6.50
  23   1 -13    2.50    5.60
  23   1 -13    6.50    8.40
  23   1 -13    2.50    9.30
 -23  -1  13   -3.30    8.00
 -23  -1  13    0.50    6.40
 -23  -1  13    0.50    5.80
 -23  -1  13  -12.10   16.80
 -23  -1  13   -1.00    5.90
  24   2 -13   20.40   10.90
  24   2 -13   21.00   12.80
  24   2 -13   20.00    8.50
  24   2 -13   14.50    8.20
 -24  -2  13    9.30    9.40
 -24  -2  13   16.40    8.00
 -24  -2  13   12.10    7.10
 -24  -2  13   27.80   10.20
 -24  -2  13   20.90   12.20
  25   3 -13   18.30    9.40
  25   3 -13   29.10   15.70
  25   3 -13   13.60    8.60
  25   3 -13   18.90   12.00
 -25  -3  13   31.40   10.90
 -25  -3  13   29.20   11.20
 -25  -3  13   28.30   13.30
 -25  -3  13   26.70   12.50
 -25  -3  13   36.70   13.20
  26   4 -13   -7.10   15.80
  26   4 -13    1.70   11.70
 -26  -4  13   -2.40    9.40
 -26  -4  13   -0.30    7.70
 -26  -4  13    9.40   11.10
 -26  -4  13   10.70   10.20
 -26  -4  13  -13.70    9.40
  12  -8 -12   84.19   19.90
 -12   8  12   76.09   25.80
 -12   8  12   61.99   20.50
 -12   8  12   65.19   18.70
  13  -7 -12   26.60   15.70
  13  -7 -12   89.59   18.90
 -13   7  12   81.69   23.90
 -13   7  12   60.09   14.90
 -13   7  12   49.99   14.90
  14  -6 -12   26.50   13.60
 -14   6  12   25.90   11.10
 -14   6  12   35.40   18.30
 -14   6  12   30.00   11.10
  15  -5 -12  120.49   15.10
  15  -5 -12  157.38   20.30
  15  -5 -12  100.99   12.80
  15  -5 -12   74.79   17.10
 -15   5  12   88.19   20.30
 -15   5  12  111.09   14.70
 -15   5  12  101.69   16.30
 -15   5  12   94.99   13.00
 -15   5  12  120.79   18.80
  16  -4 -12   -2.80    8.00
  16  -4 -12    8.90    8.10
  16  -4 -12   -2.30    5.30
  16  -4 -12    2.40    4.80
 -16   4  12   -2.30    4.80
 -16   4  12   -1.60    7.10
 -16   4  12    7.60    7.70
 -16   4  12    1.70    9.60
 -16   4  12    6.00    6.40
  17  -3 -12  383.86   29.60
  17  -3 -12  388.36   31.40
  17  -3 -12  375.26   28.30
  17  -3 -12  382.76   29.90
 -17   3  12  368.76   30.90
 -17   3  12  331.87   28.10
 -17   3  12  430.06   34.30
 -17   3  12  365.36   28.50
 -17   3  12  323.57   26.90
  18  -2 -12   28.10    8.30
  18  -2 -12   10.90   12.80
  18  -2 -12   36.10   12.90
 -18   2  12   20.70    7.30
 -18   2  12   20.40   10.00
 -18   2  12   29.00    9.50
 -18   2  12   22.70    7.00
  19  -1 -12   48.40    9.10
  19  -1 -12   51.19    9.20
  19  -1 -12   42.40   14.40
  19  -1 -12   40.60   10.30
 -19   1  12   56.79    9.60
 -19   1  12   42.00    8.50
 -19   1  12   32.80    9.60
 -19   1  12   56.79   12.00
 -19   1  12   47.50   11.70
 -19   1  12   54.19    8.60
  20   0 -12  674.93   51.29
  20   0 -12  586.94   45.90
  20   0 -12  662.33   44.00
  20   0 -12  624.04   44.70
  20   0 -12  581.14   43.60
  20   0 -12  601.34   41.80
 -20   0  12  612.14   46.10
 -20   0  12  645.54   46.30
 -20   0  12  610.74   44.90
 -20   0  12  635.14   41.50
 -20   0  12  596.54   43.60
  21   1 -12  415.96   32.20
  21   1 -12  493.95   36.80
  21   1 -12  415.16   39.00
  21   1 -12  417.96   31.00
 -21  -1  12  397.36   33.90
 -21  -1  12  453.65   36.20
 -21  -1  12  387.66   32.30
 -21  -1  12  380.06   34.30
 -21  -1  12  449.16   31.20
  22   2 -12  373.46   30.10
  22   2 -12  407.26   37.50
  22   2 -12  311.07   34.40
  22   2 -12  359.06   28.80
 -22  -2  12  331.97   28.50
 -22  -2  12  310.47   29.70
 -22  -2  12  326.07   30.10
 -22  -2  12  319.07   31.90
 -22  -2  12  354.46   27.40
  23   3 -12  145.79   20.40
  23   3 -12   87.59   14.30
  23   3 -12   89.09   15.00
  23   3 -12  111.69   21.60
 -23  -3  12  132.89   19.10
 -23  -3  12  134.89   21.20
 -23  -3  12  105.69   17.60
 -23  -3  12  113.09   15.40
 -23  -3  12  103.79   16.00
  24   4 -12   54.29   20.10
  24   4 -12   68.09   17.60
  24   4 -12   73.59   14.40
  24   4 -12   63.49   13.20
 -24  -4  12   83.09   17.00
 -24  -4  12   60.89   12.90
 -24  -4  12  128.89   21.00
 -24  -4  12   45.00   15.20
 -24  -4  12   77.99   15.00
  25   5 -12   11.20   12.90
  25   5 -12   11.10   12.20
  25   5 -12    5.00    9.00
 -25  -5  12    5.50   10.00
 -25  -5  12   -0.60   10.40
 -25  -5  12    2.80   12.70
 -25  -5  12   -0.30    9.80
 -25  -5  12    5.20    9.50
 -10   8  11  395.66   36.20
 -10   8  11  302.07   34.50
  11  -7 -11   25.70   15.00
  11  -7 -11  102.49   20.00
 -11   7  11  118.49   27.10
 -11   7  11   60.69   15.40
 -11   7  11   74.59   17.40
  12  -6 -11  107.69   21.40
  12  -6 -11  161.48   21.50
 -12   6  11   87.79   17.90
 -12   6  11   78.49   20.40
 -12   6  11  130.59   18.90
  13  -5 -11  103.39   12.70
  13  -5 -11   86.59   18.00
  13  -5 -11  109.99   14.10
 -13   5  11  125.99   19.00
 -13   5  11  117.59   13.40
 -13   5  11  105.79   14.40
 -13   5  11  103.79   16.90
 -13   5  11   97.19   20.20
  14  -4 -11   10.20    6.90
  14  -4 -11   31.90   11.30
  14  -4 -11   10.10    5.80
  14  -4 -11   18.60    7.40
 -14   4  11   17.20    6.20
 -14   4  11   18.70   12.30
 -14   4  11   25.80    9.30
 -14   4  11   16.60    7.20
 -14   4  11   18.90    8.90
  15  -3 -11   46.00    9.90
  15  -3 -11   22.40    6.60
  15  -3 -11   43.10    8.80
  15  -3 -11   36.50   10.90
 -15   3  11   32.20    7.10
 -15   3  11   44.10    8.70
 -15   3  11   25.60    7.90
 -15   3  11   38.30   10.30
 -15   3  11   22.40   11.30
  16  -2 -11  260.47   22.80
  16  -2 -11  238.88   26.50
  16  -2 -11  261.17   22.30
  16  -2 -11  264.47   21.20
  16  -2 -11  275.07   22.30
 -16   2  11  245.28   24.40
 -16   2  11  257.57   23.20
 -16   2  11  258.57   20.50
 -16   2  11  222.88   21.20
 -16   2  11  252.77   20.10
  17  -1 -11  402.36   35.70
  17  -1 -11  412.96   30.10
  17  -1 -11  396.56   30.30
  17  -1 -11  464.45   32.00
 -17   1  11  320.97   28.20
 -17   1  11  382.86   28.30
 -17   1  11  425.36   32.60
 -17   1  11  411.46   30.80
 -17   1  11  413.46   32.20
 -17   1  11  417.16   29.70
  18   0 -11    3.70    3.90
  18   0 -11    3.00    5.00
  18   0 -11   -0.70    5.60
  18   0 -11   -2.10    7.00
 -18   0  11   -0.30    4.30
 -18   0  11    4.20    7.30
 -18   0  11    6.80    8.20
 -18   0  11   -6.80    6.70
 -18   0  11   -1.40    4.10
 -18   0  11    8.20    6.10
  19   1 -11  204.88   20.00
  19   1 -11  188.58   18.80
  19   1 -11  200.48   17.80
  19   1 -11  214.58   40.00
 -19  -1  11  217.58   17.90
 -19  -1  11  196.78   21.80
 -19  -1  11  209.28   24.00
 -19  -1  11  208.08   22.90
  20   2 -11  282.77   24.00
  20   2 -11  291.17   27.10
  20   2 -11  307.57   31.50
  20   2 -11  312.97   25.40
 -20  -2  11  311.67   24.30
 -20  -2  11  306.67   25.40
 -20  -2  11  294.97   28.80
 -20  -2  11  277.87   26.40
 -20  -2  11  257.87   25.90
  21   3 -11  225.68   24.50
  21   3 -11  182.48   26.90
  21   3 -11  177.78   18.30
  21   3 -11  164.58   18.70
 -21  -3  11  205.48   20.10
 -21  -3  11  181.98   25.40
 -21  -3  11  161.08   20.70
 -21  -3  11  144.39   21.20
 -21  -3  11  175.48   19.60
  22   4 -11   13.50   11.00
  22   4 -11   17.20    8.30
  22   4 -11    8.30   12.40
  22   4 -11    7.30    6.90
 -22  -4  11   14.70    7.80
 -22  -4  11   24.20   10.70
 -22  -4  11   31.60   10.10
 -22  -4  11    8.00    8.20
 -22  -4  11    8.60   11.50
  23   5 -11   13.50   11.90
  23   5 -11   18.50   11.20
  23   5 -11   26.30   11.00
 -23  -5  11   18.50   11.30
 -23  -5  11    9.30   10.80
 -23  -5  11    4.60    7.50
 -23  -5  11    9.90   13.00
 -23  -5  11    1.20    9.00
   8  -8 -10   47.20   20.00
   8  -8 -10   63.59   18.50
  -8   8  10   35.30   14.60
  -8   8  10   29.30   21.00
  -8   8  10   45.20   15.60
   9  -7 -10   37.90   15.70
   9  -7 -10  103.39   19.70
   9  -7 -10   72.19   10.50
  -9   7  10   43.60   13.60
  -9   7  10   40.40   13.30
  -9   7  10   21.90   15.50
  10  -6 -10   -3.70    9.80
  10  -6 -10    0.10    8.80
 -10   6  10   -7.30    7.40
 -10   6  10   12.50   13.60
 -10   6  10   -3.80    6.90
  11  -5 -10  206.18   21.00
  11  -5 -10  162.98   24.90
  11  -5 -10  168.08   16.60
  11  -5 -10  172.38   15.70
 -11   5  10  180.58   21.10
 -11   5  10  198.98   28.00
  12  -4 -10  258.37   21.40
  12  -4 -10  274.07   22.60
 -12   4  10  268.17   22.00
 -12   4  10  289.47   25.90
 -12   4  10  261.77   21.20
 -12   4  10  324.17   30.20
 -12   4  10  308.17   25.40
  13  -3 -10   81.59   15.10
  13  -3 -10  122.59   12.90
  13  -3 -10  130.79   16.20
  13  -3 -10  139.99   14.90
 -13   3  10  122.99   12.60
 -13   3  10  106.89   15.70
 -13   3  10  136.69   19.50
 -13   3  10  110.19   13.60
 -13   3  10  137.09   15.40
  14  -2 -10  283.87   24.70
  14  -2 -10  291.47   24.10
  14  -2 -10  284.97   28.10
  14  -2 -10  296.57   23.70
  14  -2 -10  293.47   22.60
 -14   2  10  284.07   24.80
 -14   2  10  292.17   26.40
 -14   2  10  286.17   22.10
 -14   2  10  389.16   32.40
 -14   2  10  296.67   23.20
 -14   2  10  283.17   22.30
  15  -1 -10   91.69   10.90
  15  -1 -10   59.29   13.80
  15  -1 -10   87.19   12.30
  15  -1 -10   94.99   13.10
  15  -1 -10   86.19   11.90
 -15   1  10   99.19   16.30
 -15   1  10   78.79    9.50
 -15   1  10   68.39    9.40
 -15   1  10   92.69   13.50
 -15   1  10   89.79   10.70
 -15   1  10   75.99   13.40
 -15   1  10   96.39   12.40
  16   0 -10  266.77   26.80
  16   0 -10  275.47   22.70
  16   0 -10  285.27   24.10
  16   0 -10  312.47   23.50
  16   0 -10  294.57   23.60
  16   0 -10  295.47   21.00
 -16   0  10  294.17   25.10
 -16   0  10  286.17   22.50
 -16   0  10  269.47   21.90
 -16   0  10  224.78   21.90
 -16   0  10  298.27   20.90
 -16   0  10  273.57   23.40
 -16   0  10  329.87   25.70
  17   1 -10  109.19   14.90
  17   1 -10   97.39   14.50
  17   1 -10   88.09   16.30
  17   1 -10   89.69   12.50
  17   1 -10   74.79   11.80
  17   1 -10  106.79   11.80
 -17  -1  10  102.69   13.90
 -17  -1  10  121.79   13.70
 -17  -1  10  122.19   16.70
 -17  -1  10   99.89   11.40
 -17  -1  10  109.09   14.60
 -17  -1  10   99.89   14.70
 -17  -1  10   97.89   12.50
  18   2 -10  127.09   14.80
  18   2 -10  121.49   21.90
  18   2 -10  116.79   14.50
  18   2 -10  119.79   17.20
 -18  -2  10  132.39   17.90
 -18  -2  10  144.39   15.70
 -18  -2  10  143.99   14.30
 -18  -2  10  115.79   16.10
 -18  -2  10  125.79   18.90
  19   3 -10  178.28   26.60
  19   3 -10  153.08   21.60
  19   3 -10  165.48   18.20
  19   3 -10  178.18   19.90
 -19  -3  10  165.48   17.20
 -19  -3  10  189.58   24.40
 -19  -3  10  182.58   20.80
 -19  -3  10  153.08   18.60
 -19  -3  10  172.58   19.00
  20   4 -10  103.69   19.80
  20   4 -10  110.29   15.50
  20   4 -10  106.99   16.70
 -20  -4  10   84.69   18.70
 -20  -4  10  103.49   15.20
 -20  -4  10  109.79   17.70
 -20  -4  10  109.19   15.20
 -20  -4  10   94.89   15.70
  21   5 -10  119.69   22.50
  21   5 -10  144.49   24.90
  21   5 -10  106.39   17.60
  21   5 -10  114.09   19.00
 -21  -5  10  175.68   20.70
 -21  -5  10  158.88   22.10
 -21  -5  10  158.58   22.60
 -21  -5  10  144.49   18.60
 -21  -5  10  113.69   23.50
  22   6 -10    0.80   13.80
  22   6 -10   -0.90    8.10
  22   6 -10    2.00   10.90
  22   6 -10   -4.40    8.20
 -22  -6  10    9.00   12.00
 -22  -6  10   -1.60    8.50
 -22  -6  10    5.30   12.50
 -22  -6  10   -4.10   11.50
   5  -9  -9    4.90   11.60
   5  -9  -9   14.00   19.00
  -5   9   9   -5.00   27.90
   6  -8  -9   34.90   16.20
   6  -8  -9   46.30   15.40
  -6   8   9   59.29   22.60
  -6   8   9   16.90   26.50
   7  -7  -9  213.28   19.10
   7  -7  -9  212.68   18.20
   7  -7  -9  219.48   31.30
  -7   7   9  236.88   27.20
  -7   7   9  209.68   32.00
   8  -6  -9  207.18   19.00
   8  -6  -9  264.47   25.80
   8  -6  -9  212.28   28.90
   8  -6  -9  211.48   18.10
  -8   6   9  227.48   23.60
  -8   6   9  241.68   32.80
  -8   6   9  262.57   43.70
   9  -5  -9  130.79   13.30
   9  -5  -9  156.38   22.90
   9  -5  -9  159.18   20.50
   9  -5  -9  137.69   14.30
  -9   5   9  173.58   26.20
  -9   5   9  172.98   20.30
  -9   5   9  140.09   19.80
  10  -4  -9  107.79   12.90
  10  -4  -9  133.09   17.30
  10  -4  -9  117.79   12.40
  10  -4  -9  106.79   18.50
 -10   4   9  120.29   12.70
 -10   4   9  126.59   17.60
 -10   4   9  122.69   16.30
 -10   4   9  128.89   20.90
 -10   4   9  119.19   13.90
  11  -3  -9  646.74   43.50
  11  -3  -9  645.14   44.30
 -11   3   9  764.62   49.60
 -11   3   9  668.13   46.80
 -11   3   9  669.33   49.20
 -11   3   9  603.14   42.90
 -11   3   9  654.83   45.00
 -11   3   9  628.94   43.70
  12  -2  -9  398.86   28.60
  12  -2  -9  392.86   30.40
  12  -2  -9  393.16   31.30
  12  -2  -9  406.66   29.70
 -12   2   9  407.86   29.30
 -12   2   9  383.26   28.20
 -12   2   9  447.16   33.10
 -12   2   9  474.85   33.90
 -12   2   9  403.56   29.00
 -12   2   9  384.06   30.70
  13  -1  -9   99.29   11.70
  13  -1  -9  104.39   17.00
  13  -1  -9  117.49   13.50
  13  -1  -9  101.89   12.40
  13  -1  -9  112.49   13.10
 -13   1   9  130.59   14.90
 -13   1   9  121.19   12.10
 -13   1   9  143.19   19.70
 -13   1   9  127.89   11.00
 -13   1   9  128.79   14.00
 -13   1   9  112.99   14.30
  14   0  -9   -1.90    6.40
  14   0  -9   -0.30    4.50
  14   0  -9    2.60    5.10
  14   0  -9    5.30    4.40
  14   0  -9   -0.70    3.00
  14   0  -9   -1.40    4.10
 -14   0   9    2.00    6.50
 -14   0   9    5.60    5.70
 -14   0   9   -4.70    4.70
 -14   0   9    2.70    4.10
 -14   0   9    1.60    3.40
 -14   0   9   -1.60    3.60
 -14   0   9    1.30    5.00
 -14   0   9   -0.90    6.00
  15   1  -9  662.23   47.60
  15   1  -9  737.93   45.50
  15   1  -9  686.83   46.60
  15   1  -9  666.23   47.70
  15   1  -9  710.83   47.20
  15   1  -9  662.03   50.19
 -15  -1   9  735.43   45.30
 -15  -1   9  663.13   46.10
 -15  -1   9  707.63   49.20
 -15  -1   9  663.23   47.70
 -15  -1   9  677.83   47.40
 -15  -1   9  575.54   46.70
  16   2  -9  143.29   22.10
  16   2  -9  149.19   15.70
  16   2  -9  153.38   14.80
  16   2  -9  153.58   18.40
 -16  -2   9  157.98   15.00
 -16  -2   9  158.58   16.80
 -16  -2   9  155.68   16.80
 -16  -2   9  148.19   15.10
 -16  -2   9  155.68   20.30
  17   3  -9   71.89   12.30
  17   3  -9   79.59   11.20
  17   3  -9   82.29   16.50
 -17  -3   9   74.59   16.20
 -17  -3   9   54.79   11.20
 -17  -3   9   61.89   10.80
 -17  -3   9   83.89   11.70
 -17  -3   9   58.99   12.20
  18   4  -9  206.18   19.30
  18   4  -9  190.58   20.40
  18   4  -9  246.38   27.60
  18   4  -9  201.18   28.20
 -18  -4   9  178.48   20.20
 -18  -4   9  169.58   25.60
 -18  -4   9  145.99   20.00
 -18  -4   9  178.08   20.90
 -18  -4   9  186.48   21.10
  19   5  -9   47.60   12.00
  19   5  -9   80.19   20.60
  19   5  -9   49.50   15.90
  19   5  -9   46.00   11.20
 -19  -5   9   64.59   12.10
 -19  -5   9   67.69   12.10
 -19  -5   9   41.30   12.10
 -19  -5   9   52.49   16.90
 -19  -5   9   63.49   12.80
  20   6  -9   22.50    9.50
  20   6  -9   16.70   16.20
  20   6  -9    7.40   10.40
 -20  -6   9   24.70   10.40
 -20  -6   9   10.50    8.40
 -20  -6   9   19.20   11.10
 -20  -6   9   31.30   13.30
 -20  -6   9   16.00   17.60
  21   7  -9   29.90   13.80
  21   7  -9   17.40   19.70
 -21  -7   9   -1.80    9.50
 -21  -7   9    4.30   12.30
 -21  -7   9   26.40   11.50
 -21  -7   9   24.40   12.70
 -21  -7   9   13.40   15.20
   3  -9  -8   62.09   19.70
   3  -9  -8   37.00   21.30
  -3   9   8   56.89   20.00
  -3   9   8   27.20   22.10
   4  -8  -8   94.69   23.20
   4  -8  -8  218.18   29.10
  -4   8   8  128.29   28.90
  -4   8   8   92.69   18.60
  -4   8   8  157.98   26.00
   5  -7  -8   84.09   17.80
   5  -7  -8   65.29   18.50
  -5   7   8   52.59   19.80
  -5   7   8   54.99   13.70
   6  -6  -8   44.90   12.30
   6  -6  -8    9.90   11.20
   6  -6  -8   38.00    7.10
   6  -6  -8   25.50    6.80
  -6   6   8   29.00    9.90
   7  -5  -8   47.40    8.50
   7  -5  -8   48.80   14.20
   7  -5  -8   71.69   14.10
   7  -5  -8   57.39    8.20
  -7   5   8   64.29   12.70
  -7   5   8   32.30   15.00
  -7   5   8   48.40   12.70
   8  -4  -8   -4.70    4.70
   8  -4  -8    2.00    4.60
   8  -4  -8    1.90    7.80
   8  -4  -8    9.00    4.70
  -8   4   8    2.70    6.80
  -8   4   8   10.70    9.90
  -8   4   8   -5.00    5.90
  -8   4   8   -4.90    5.20
   9  -3  -8 1054.39   70.29
   9  -3  -8 1008.20   67.69
   9  -3  -8 1045.00   67.09
  -9   3   8 1082.09   66.99
  -9   3   8 1170.28   72.99
  -9   3   8  988.00   69.99
  -9   3   8 1059.59   67.59
  -9   3   8 1100.99   68.99
  -9   3   8 1001.00   72.19
  10  -2  -8  571.24   39.20
  10  -2  -8  533.95   43.20
  10  -2  -8  559.64   41.50
  10  -2  -8  570.24   38.40
 -10   2   8  590.84   38.10
 -10   2   8  561.94   38.90
 -10   2   8  608.54   42.70
 -10   2   8  572.24   38.70
 -10   2   8  668.93   42.90
 -10   2   8  549.54   40.70
  11  -1  -8  932.11   58.39
  11  -1  -8  919.61   59.29
  11  -1  -8  906.11   62.39
  11  -1  -8  933.61   60.29
  11  -1  -8  937.31   59.69
 -11   1   8  919.71   60.39
 -11   1   8  901.21   58.09
 -11   1   8  859.01   57.09
 -11   1   8  894.81   57.19
 -11   1   8  867.71   60.49
 -11   1   8  886.91   61.49
 -11   1   8  890.01   58.69
  12   0  -8  424.36   30.00
  12   0  -8  414.56   31.10
  12   0  -8  454.45   31.30
  12   0  -8  458.55   31.30
  12   0  -8  462.65   28.80
  12   0  -8  436.06   33.70
 -12   0   8  403.06   32.40
 -12   0   8  457.35   32.60
 -12   0   8  414.76   29.50
 -12   0   8  352.96   29.40
 -12   0   8  432.06   29.90
 -12   0   8  428.16   30.70
 -12   0   8  425.96   32.00
 -12   0   8  454.65   28.50
  13   1  -8  462.85   35.80
  13   1  -8  519.65   38.80
  13   1  -8  523.75   36.90
  13   1  -8  520.25   34.20
  13   1  -8  518.35   36.00
  13   1  -8  478.95   34.90
 -13  -1   8  496.05   36.40
 -13  -1   8  490.65   37.60
 -13  -1   8  501.65   36.00
 -13  -1   8  505.05   34.90
 -13  -1   8  511.75   34.00
  14   2  -8   56.09    8.70
  14   2  -8   66.69   13.90
  14   2  -8   72.09   10.90
 -14  -2   8   69.19   13.20
 -14  -2   8   76.09   12.20
 -14  -2   8   59.69    9.40
 -14  -2   8   56.99    8.70
 -14  -2   8   52.59    9.90
  15   3  -8  276.77   22.70
  15   3  -8  249.38   26.40
  15   3  -8  315.87   25.10
  15   3  -8  297.57   27.30
 -15  -3   8  276.67   28.10
 -15  -3   8  279.67   25.00
 -15  -3   8  266.27   23.10
 -15  -3   8  288.57   24.60
 -15  -3   8  282.97   22.70
  16   4  -8   20.20    7.20
  16   4  -8   18.70    8.00
  16   4  -8   14.40    9.60
  16   4  -8   17.90   11.90
 -16  -4   8   21.40    7.30
 -16  -4   8   14.40    7.50
 -16  -4   8   16.60    6.90
 -16  -4   8    6.10   10.80
 -16  -4   8   13.00    7.60
  17   5  -8  158.68   26.80
  17   5  -8  136.79   22.80
  17   5  -8  114.99   18.40
  17   5  -8  100.19   15.70
 -17  -5   8  136.29   25.00
 -17  -5   8  144.09   21.00
 -17  -5   8  126.39   16.60
 -17  -5   8  138.69   18.70
 -17  -5   8  140.09   17.10
  18   6  -8    0.70    5.80
  18   6  -8    7.60    7.90
  18   6  -8   11.50   14.80
 -18  -6   8    6.40    7.50
 -18  -6   8   16.30    8.30
 -18  -6   8    9.90    9.10
 -18  -6   8   -0.30    7.60
 -18  -6   8   11.60   13.90
  19   7  -8   17.50   11.80
  19   7  -8   -8.60   15.90
  19   7  -8   34.50   11.20
 -19  -7   8   27.30   10.70
 -19  -7   8    3.60   10.50
 -19  -7   8   37.50   17.90
 -19  -7   8   37.00   15.00
 -19  -7   8   40.30   11.50
   1  -9  -7   29.30    9.30
   1  -9  -7   34.50   15.40
   1  -9  -7   35.20   18.50
  -1   9   7   34.80   15.80
  -1   9   7   24.30    9.30
  -1   9   7   30.20   19.20
  -1   9   7   46.50   22.80
   2  -8  -7   19.80    8.10
   2  -8  -7   13.80    8.00
   2  -8  -7   20.30    7.40
   2  -8  -7    9.10   13.10
   2  -8  -7   11.20   12.10
  -2   8   7   12.70   11.50
  -2   8   7   13.20   17.50
  -2   8   7   16.90   10.40
  -2   8   7   15.50    7.10
   3  -7  -7   12.50    5.80
   3  -7  -7    9.60   12.30
   3  -7  -7    2.70    9.30
   3  -7  -7    5.30    5.40
  -3   7   7   -6.40   11.60
  -3   7   7    7.50    5.50
  -3   7   7   26.00   11.90
  -3   7   7    0.50    8.30
   4  -6  -7   14.80    5.40
   4  -6  -7    7.10    5.70
   4  -6  -7    8.50   11.30
   4  -6  -7   12.10    8.40
  -4   6   7   23.60   11.00
  -4   6   7    6.20    7.70
  -4   6   7   24.50   14.30
   5  -5  -7    1.10    4.80
   5  -5  -7    9.10    9.30
   5  -5  -7   13.80    7.90
   5  -5  -7    0.50    3.80
  -5   5   7    0.80    7.00
  -5   5   7    2.20    9.70
  -5   5   7    7.90    7.20
   6  -4  -7  199.88   14.80
   6  -4  -7  163.98   22.00
   6  -4  -7  185.78   15.40
   6  -4  -7  171.38   18.40
  -6   4   7  174.68   23.70
  -6   4   7  208.08   18.60
  -6   4   7  159.08   18.10
   7  -3  -7  187.08   18.30
   7  -3  -7  211.48   15.80
   7  -3  -7  174.78   20.10
   7  -3  -7  198.38   16.40
  -7   3   7  188.78   21.30
  -7   3   7  185.18   19.00
  -7   3   7  234.78   16.60
  -7   3   7  230.58   18.50
  -7   3   7  164.88   18.00
  -7   3   7  225.48   15.90
   8  -2  -7  179.48   17.90
   8  -2  -7  160.48   14.10
   8  -2  -7  159.58   13.40
  -8   2   7  152.28   16.10
  -8   2   7  160.48   15.90
  -8   2   7  136.29   14.60
  -8   2   7  177.28   14.20
  -8   2   7  170.78   13.40
  -8   2   7  163.58   18.10
   9  -1  -7 1310.37   87.19
   9  -1  -7 1447.66   87.39
   9  -1  -7 1299.57   85.39
   9  -1  -7 1365.86   83.49
   9  -1  -7 1302.97   84.09
  -9   1   7 1224.08   82.19
  -9   1   7 1336.77   83.89
  -9   1   7 1388.26   83.29
  -9   1   7 1303.87   82.79
  -9   1   7 1312.77   85.39
  -9   1   7 1355.16   86.29
  -9   1   7 1309.27   85.79
  10   0  -7    2.70    4.40
  10   0  -7    1.60    5.10
  10   0  -7    1.60    4.40
  10   0  -7   -1.60    3.40
  10   0  -7   -0.90    3.00
  10   0  -7   -0.20    5.10
 -10   0   7   -0.40    2.80
 -10   0   7    1.10    4.00
 -10   0   7   -1.10    3.50
 -10   0   7   -5.00    6.20
 -10   0   7    2.80    5.90
 -10   0   7   -5.50    4.50
  11   1  -7  343.97   24.70
  11   1  -7  349.07   26.60
  11   1  -7  359.46   28.80
  11   1  -7  368.06   26.80
  11   1  -7  339.47   25.60
 -11  -1   7  365.26   27.30
 -11  -1   7  360.96   28.60
 -11  -1   7  369.86   24.70
 -11  -1   7  336.87   25.40
 -11  -1   7  355.66   26.40
  12   2  -7   89.29   13.90
  12   2  -7   84.99   10.50
  12   2  -7  106.69   13.10
  12   2  -7   81.59   11.90
  12   2  -7   77.69   10.60
 -12  -2   7   98.59   10.90
 -12  -2   7   93.29   11.80
 -12  -2   7   84.49   10.60
 -12  -2   7  102.89   13.60
 -12  -2   7  109.59   15.60
  13   3  -7  153.38   20.00
  13   3  -7  117.99   13.20
  13   3  -7   97.09   14.20
  13   3  -7  116.99   17.00
 -13  -3   7   99.69   12.50
 -13  -3   7  109.39   14.00
 -13  -3   7  103.99   12.70
 -13  -3   7  100.49   14.60
 -13  -3   7  137.99   19.20
  14   4  -7   75.99   16.60
  14   4  -7   52.59    9.50
  14   4  -7   55.99   12.00
 -14  -4   7   59.19   10.30
 -14  -4   7   65.69   15.70
 -14  -4   7   48.30   10.80
 -14  -4   7   47.60    9.30
 -14  -4   7   60.39   12.40
  15   5  -7   55.29   13.20
  15   5  -7   63.59   18.40
  15   5  -7   67.09    9.50
  15   5  -7   53.49   10.60
 -15  -5   7   64.49   17.60
 -15  -5   7   68.09   19.90
 -15  -5   7   84.89   12.60
 -15  -5   7   83.39   19.70
  16   6  -7   17.50   22.30
  16   6  -7    4.60    6.10
  16   6  -7   28.90   10.80
  16   6  -7   16.50    7.00
 -16  -6   7   26.90   14.10
 -16  -6   7    9.80    7.60
 -16  -6   7   20.30    9.10
 -16  -6   7   21.40    8.20
 -16  -6   7    6.20    8.40
  17   7  -7  117.69   22.20
  17   7  -7  156.58   25.20
  17   7  -7  221.68   35.70
  17   7  -7  166.48   18.70
 -17  -7   7  187.48   21.70
 -17  -7   7  152.18   25.40
 -17  -7   7  148.99   22.20
 -17  -7   7   87.49   24.80
 -17  -7   7  149.19   20.20
  18   8  -7   96.19   21.80
  18   8  -7  132.69   32.10
  18   8  -7  104.89   15.90
 -18  -8   7  100.89   17.50
 -18  -8   7   93.09   17.50
 -18  -8   7  111.39   20.80
 -18  -8   7   90.49   32.40
 -18  -8   7   39.20   19.90
  -1  -9  -6   19.60   16.80
  -1  -9  -6   24.20   14.80
  -1  -9  -6    4.60    8.10
  -1  -9  -6    2.40    7.10
  -1  -9  -6   -4.30    6.60
   1   9   6   -1.20   16.60
   1   9   6    5.40    7.60
   1   9   6   -1.50   12.40
   1   9   6    3.10   11.00
   0  -8  -6    6.20    6.70
   0  -8  -6   20.30   12.60
   0  -8  -6    4.40   12.70
   0  -8  -6    9.50    7.50
   0  -8  -6    8.00    6.70
   0   8   6   10.70    8.00
   0   8   6    7.90    9.00
   0   8   6   10.20   17.10
   0   8   6    5.10   10.60
   1  -7  -6   52.09    8.80
   1  -7  -6   46.10    8.10
   1  -7  -6   42.50    8.70
   1  -7  -6   30.60   15.20
   1  -7  -6   36.00   13.20
  -1   7   6   34.90   11.80
  -1   7   6   24.50   15.60
  -1   7   6   45.30   14.00
  -1   7   6   31.60    8.10
   2  -6  -6   14.20    5.10
   2  -6  -6   12.60    5.60
   2  -6  -6   10.70    6.00
   2  -6  -6   29.20   13.60
   2  -6  -6   26.00   10.20
  -2   6   6   11.10    5.30
  -2   6   6   27.80   13.70
  -2   6   6   22.00    8.50
  -2   6   6   18.10    9.50
   3  -5  -6  388.46   34.40
   3  -5  -6  345.27   24.30
  -3   5   6  351.66   25.00
  -3   5   6  370.46   31.30
  -3   5   6  343.07   28.90
  -3   5   6  351.46   35.00
   4  -4  -6    3.80    5.80
   4  -4  -6    1.20    7.20
   4  -4  -6    9.90    4.90
   4  -4  -6   11.10    4.40
  -4   4   6    7.50    9.30
  -4   4   6    8.20    6.60
  -4   4   6    9.30    6.70
   5  -3  -6  338.67   28.00
   5  -3  -6  341.87   24.70
   5  -3  -6  390.46   25.60
   5  -3  -6  289.57   29.10
  -5   3   6  363.36   31.30
  -5   3   6  324.77   27.90
  -5   3   6  403.76   25.50
  -5   3   6  407.06   27.80
  -5   3   6  407.46   26.30
   6  -2  -6 1129.09   75.29
   6  -2  -6 1149.19   75.89
   6  -2  -6 1155.68   77.79
   6  -2  -6 1162.08   78.89
  -6   2   6 1154.18   76.39
  -6   2   6 1116.19   77.69
  -6   2   6 1188.68   78.49
  -6   2   6 1217.08   79.69
  -6   2   6 1397.46   76.19
  -6   2   6 1370.16   75.59
   7  -1  -6  405.76   30.20
   7  -1  -6  388.86   27.80
   7  -1  -6  391.66   30.10
   7  -1  -6  394.56   27.20
  -7   1   6  447.06   27.50
  -7   1   6  399.66   29.30
  -7   1   6  400.26   27.30
  -7   1   6  419.76   30.40
  -7   1   6  397.16   29.50
   8   0  -6 1468.95   89.89
   8   0  -6 1542.95   90.99
   8   0  -6 1471.15   88.39
   8   0  -6 1448.26   87.29
   8   0  -6 1403.86   88.99
  -8   0   6 1339.47   86.89
  -8   0   6 1350.46   88.49
  -8   0   6 1387.76   88.09
  -8   0   6 1396.76   90.09
  -8   0   6 1356.56   90.09
  -8   0   6 1389.56   90.19
   9   1  -6  922.21   60.99
   9   1  -6  933.11   60.39
   9   1  -6  906.11   61.69
   9   1  -6 1014.20   62.59
  -9  -1   6  996.60   63.69
  -9  -1   6  974.30   62.79
  -9  -1   6  949.71   60.99
  -9  -1   6  940.41   61.69
  10   2  -6  131.99   16.80
  10   2  -6  125.89   14.10
  10   2  -6  125.19   13.00
  10   2  -6  148.69   17.80
  10   2  -6  118.79   11.70
  10   2  -6  117.69   13.60
 -10  -2   6  127.99   12.20
 -10  -2   6  133.79   17.40
 -10  -2   6  138.29   12.70
 -10  -2   6  133.59   14.20
 -10  -2   6  118.99   13.20
  11   3  -6   42.90    7.40
  11   3  -6   59.49   10.30
  11   3  -6   57.69   12.80
 -11  -3   6   45.00   10.30
 -11  -3   6   52.29    8.50
 -11  -3   6   51.09   12.80
 -11  -3   6   50.79    8.30
 -11  -3   6   47.90    9.20
  12   4  -6  193.18   25.30
  12   4  -6  181.98   16.70
  12   4  -6  187.08   19.40
  12   4  -6  171.78   14.60
 -12  -4   6  188.38   17.00
 -12  -4   6  177.98   24.40
 -12  -4   6  174.08   19.30
 -12  -4   6  190.08   18.30
 -12  -4   6  171.68   16.40
  13   5  -6  119.59   15.80
  13   5  -6  112.99   12.70
  13   5  -6  117.99   22.80
 -13  -5   6  120.19   15.20
 -13  -5   6  122.79   19.20
 -13  -5   6  144.69   15.70
 -13  -5   6  122.39   16.30
 -13  -5   6  119.69   22.10
  14   6  -6    3.00    5.70
  14   6  -6   -2.20   13.00
  14   6  -6  -11.90    5.90
  14   6  -6   17.60    7.10
 -14  -6   6    9.50    6.50
 -14  -6   6   12.10   11.80
 -14  -6   6    0.70    7.50
 -14  -6   6    8.70    6.40
 -14  -6   6   11.60    8.50
  15   7  -6   10.90   10.10
  15   7  -6    4.70   18.60
  15   7  -6   27.10    9.80
  15   7  -6   25.00    8.70
 -15  -7   6   18.50   14.10
 -15  -7   6   10.60    8.30
 -15  -7   6   17.20   11.20
 -15  -7   6   19.20    9.90
 -15  -7   6   22.00    9.00
  16   8  -6   24.20   11.90
  16   8  -6   24.40   21.70
  16   8  -6   17.50   13.90
  16   8  -6    9.00    9.10
 -16  -8   6   31.10   11.10
 -16  -8   6   49.90   16.70
 -16  -8   6   22.70   14.90
 -16  -8   6   38.40   13.50
 -16  -8   6   30.90   18.60
  -3  -9  -5   29.60   11.20
  -3  -9  -5   35.40   10.40
  -3  -9  -5   82.19   20.70
  -3  -9  -5   49.10   11.50
  -3  -9  -5   36.40   19.40
   3   9   5   30.60   10.20
   3   9   5   15.40   21.20
   3   9   5   38.80   17.40
   3   9   5   24.20   12.00
  -2  -8  -5  155.08   17.10
  -2  -8  -5  179.78   28.60
  -2  -8  -5   87.99   13.10
  -2  -8  -5  105.89   25.50
  -2  -8  -5  106.09   15.00
   2   8   5  140.59   30.20
   2   8   5   97.49   14.80
   2   8   5  144.39   25.60
   2   8   5   93.69   18.00
  -1  -7  -5  244.88   19.70
  -1  -7  -5  225.58   26.00
  -1  -7  -5  196.58   18.60
  -1  -7  -5  236.38   20.60
  -1  -7  -5  197.98   31.30
   1   7   5  230.98   27.20
   1   7   5  198.88   32.10
   1   7   5  252.07   32.60
   1   7   5  225.58   20.10
   0  -6  -5   22.50    7.30
   0  -6  -5   27.20   10.40
   0  -6  -5   26.90    7.50
   0  -6  -5   24.00   12.60
   0  -6  -5   27.40    6.30
   0   6   5   20.70    6.20
   0   6   5   18.10    9.40
   0   6   5   11.00   11.60
   0   6   5   20.30    8.90
   1  -5  -5  105.19   19.80
   1  -5  -5  122.49   18.10
   1  -5  -5  152.58   13.90
   1  -5  -5  149.49   13.30
   1  -5  -5  142.89   12.00
  -1   5   5  121.89   16.60
  -1   5   5  142.49   19.40
  -1   5   5  123.59   12.30
  -1   5   5  114.39   21.30
   2  -4  -5   68.29   14.40
   2  -4  -5   78.09    9.10
   2  -4  -5   81.49   13.00
   2  -4  -5   72.99    9.60
   2  -4  -5   81.89    8.60
  -2   4   5   87.99   13.90
  -2   4   5   65.89   15.70
  -2   4   5   70.69    8.30
  -2   4   5   77.99   12.30
   3  -3  -5  166.18   17.30
   3  -3  -5  200.68   14.70
   3  -3  -5  172.28   20.10
  -3   3   5  172.98   20.90
  -3   3   5  172.88   17.80
  -3   3   5  245.68   18.40
   4  -2  -5 2139.69  119.39
   4  -2  -5 1751.12  120.99
   4  -2  -5 2181.88  118.89
   4  -2  -5 1749.53  121.89
  -4   2   5 1926.41  122.89
  -4   2   5 1789.72  120.99
   5  -1  -5  750.32   50.09
   5  -1  -5  749.23   49.50
   5  -1  -5  756.02   48.30
   5  -1  -5  755.12   47.80
   5  -1  -5  816.32   50.99
  -5   1   5  767.52   48.20
  -5   1   5  587.44   55.49
  -5   1   5  787.12   47.70
  -5   1   5  810.22   48.20
  -5   1   5  741.43   49.60
  -5   1   5  718.63   49.40
   6   0  -5    2.20    4.30
   6   0  -5   -2.20    3.60
   6   0  -5   -1.90    3.00
   6   0  -5    1.00    4.80
   6   0  -5   -0.40    2.10
   6   0  -5    1.90    3.60
  -6   0   5    3.40    3.70
  -6   0   5    0.30    2.30
  -6   0   5    0.20    2.90
  -6   0   5    0.60    3.10
  -6   0   5    2.80    5.10
  -6   0   5    0.60    4.80
   7   1  -5   70.19   10.40
   7   1  -5   48.00    8.30
   7   1  -5   69.39    9.10
   7   1  -5   58.29    6.70
   7   1  -5   54.79    7.50
   7   1  -5   62.99    7.10
  -7  -1   5   42.30    7.00
  -7  -1   5   54.29    6.10
  -7  -1   5   64.59   10.30
  -7  -1   5   62.59    9.10
  -7  -1   5   50.09    6.60
   8   2  -5  537.45   38.60
   8   2  -5  536.85   36.70
   8   2  -5  527.15   35.00
   8   2  -5  490.95   34.40
   8   2  -5  512.95   35.90
  -8  -2   5  496.95   35.40
  -8  -2   5  533.35   38.80
  -8  -2   5  524.05   36.60
  -8  -2   5  504.55   34.50
  -8  -2   5  517.95   34.80
   9   3  -5   41.70    8.60
   9   3  -5   26.90    5.60
   9   3  -5   38.20   11.40
   9   3  -5   35.10    6.70
  -9  -3   5   29.40    7.20
  -9  -3   5   30.30    8.20
  -9  -3   5   27.30    6.30
  -9  -3   5   32.30    6.30
  -9  -3   5   40.10   12.20
  10   4  -5  276.57   27.90
  10   4  -5  239.58   20.60
  10   4  -5  244.68   23.30
  10   4  -5  232.38   19.60
 -10  -4   5  247.78   26.60
 -10  -4   5  244.18   23.70
 -10  -4   5  305.97   22.80
 -10  -4   5  244.08   20.60
 -10  -4   5  328.17   21.80
  11   5  -5  185.08   18.70
  11   5  -5  171.98   21.30
  11   5  -5  212.38   18.40
  11   5  -5  249.48   31.60
 -11  -5   5  273.27   21.70
 -11  -5   5  256.37   20.00
 -11  -5   5  246.48   31.00
 -11  -5   5  200.48   19.10
 -11  -5   5  192.28   21.80
  12   6  -5  314.87   27.30
  12   6  -5  344.77   32.20
  12   6  -5  341.67   37.70
  12   6  -5  310.67   26.70
 -12  -6   5  375.26   29.40
 -12  -6   5  377.36   37.30
 -12  -6   5  383.36   28.10
 -12  -6   5  295.57   27.10
 -12  -6   5  344.17   31.80
  13   7  -5   59.89   15.10
  13   7  -5   69.29   12.80
  13   7  -5   61.39   24.10
  13   7  -5   86.69   13.90
 -13  -7   5   56.19   11.80
 -13  -7   5   84.69   15.00
 -13  -7   5   78.69   23.40
 -13  -7   5   65.59   15.90
 -13  -7   5   67.59   12.80
  14   8  -5   29.50   11.50
  14   8  -5   64.89   25.80
  14   8  -5   21.80   12.60
  14   8  -5   18.00   10.30
 -14  -8   5   37.20   11.00
 -14  -8   5    3.60   14.70
 -14  -8   5   27.40   10.40
 -14  -8   5   34.70   14.90
 -14  -8   5   31.30   12.60
  -5  -9  -4   18.70    9.30
  -5  -9  -4   -5.00   11.30
  -5  -9  -4    2.40   14.40
   5   9   4   25.90   20.00
   5   9   4    0.10    6.80
   5   9   4   -0.20   12.30
   5   9   4    0.20   10.40
  -4  -8  -4    3.80   12.70
  -4  -8  -4    0.80    6.60
  -4  -8  -4   -6.20    9.10
   4   8   4   11.90   23.00
   4   8   4    1.20    5.80
   4   8   4   -1.00    9.00
   4   8   4   -3.50    8.00
  -3  -7  -4   68.59   11.20
  -3  -7  -4   43.00   17.30
  -3  -7  -4   75.89   16.50
   3   7   4   61.89   16.40
   3   7   4   60.69   10.90
   3   7   4   61.09   14.40
   3   7   4   58.19   19.70
  -2  -6  -4  221.68   23.40
  -2  -6  -4  167.48   27.20
  -2  -6  -4  212.38   17.70
   2   6   4  196.48   21.20
   2   6   4  217.68   28.00
   2   6   4  221.78   32.20
   2   6   4  195.38   18.10
  -1  -5  -4  479.85   33.00
  -1  -5  -4  487.95   38.10
  -1  -5  -4  457.85   40.80
   1   5   4  466.35   35.90
   1   5   4  499.35   33.70
   1   5   4  461.45   38.20
   1   5   4  517.25   42.60
   0  -4  -4   28.00    9.90
   0  -4  -4   38.90   11.50
   0  -4  -4   35.10    6.00
   0   4   4   29.10    6.00
   0   4   4   33.50    9.30
   0   4   4   29.40   11.60
   0   4   4   39.10    8.40
   1  -3  -4  833.02   47.80
   1  -3  -4  678.13   49.70
   1  -3  -4  863.01   47.20
   1  -3  -4  656.73   51.69
   1  -3  -4  681.23   46.20
  -1   3   4  720.23   52.79
  -1   3   4  744.43   48.70
  -1   3   4  664.33   49.80
  -1   3   4  692.13   46.50
   2  -2  -4  220.08   14.70
   2  -2  -4  199.58   17.70
   2  -2  -4  201.98   19.60
  -2   2   4  226.68   20.50
  -2   2   4  231.48   17.40
   3  -1  -4 3386.76  240.18
   3  -1  -4 3826.02  241.98
   3  -1  -4 3974.00  243.18
   3  -1  -4 3424.06  240.48
  -3   1   4 3484.85  241.48
  -3   1   4 3919.01  242.08
  -3   1   4 4563.74  240.98
  -3   1   4 4185.88  242.98
  -3   1   4 4455.05  240.48
  -3   1   4 4238.88  240.98
   5   1  -4 2524.25  153.58
   5   1  -4 2424.06  151.88
   5   1  -4 2535.55  154.28
   5   1  -4 2592.04  152.48
   5   1  -4 2520.45  152.88
  -5  -1   4 2428.86  152.18
  -5  -1   4 2567.14  154.38
  -5  -1   4 2269.47  151.78
  -5  -1   4 2495.55  152.68
  -5  -1   4 2468.15  153.68
   6   2  -4  986.80   66.99
   6   2  -4 1089.39   67.39
   6   2  -4 1131.39   68.29
   6   2  -4 1035.60   70.29
   6   2  -4 1169.68   69.49
  -6  -2   4 1076.59   69.69
  -6  -2   4 1092.09   67.79
  -6  -2   4 1108.09   67.29
  -6  -2   4  950.70   66.79
  -6  -2   4 1028.50   70.49
   7   3  -4  765.82   52.19
   7   3  -4  785.62   57.29
   7   3  -4  854.31   55.09
  -7  -3   4  762.72   54.79
  -7  -3   4  781.92   57.29
  -7  -3   4  758.42   52.09
  -7  -3   4  854.31   52.49
  -7  -3   4  873.41   53.39
   8   4  -4  690.83   55.89
   8   4  -4  810.02   49.80
   8   4  -4  692.33   49.99
   8   4  -4  754.22   53.49
  -8  -4   4  785.22   50.29
  -8  -4   4  767.32   53.79
  -8  -4   4  815.32   51.59
  -8  -4   4  725.53   50.19
   9   5  -4  121.49   18.20
   9   5  -4  129.99   22.40
   9   5  -4  133.89   15.10
   9   5  -4  101.49   13.40
  -9  -5   4  122.79   18.40
  -9  -5   4  133.09   14.30
  -9  -5   4  100.19   20.20
  -9  -5   4  131.89   15.60
  -9  -5   4   99.49   13.20
  10   6  -4 1136.49   80.99
  10   6  -4  943.31   69.29
  10   6  -4 1022.40   70.09
  10   6  -4 1117.79   75.59
 -10  -6   4 1096.39   71.49
 -10  -6   4 1185.58   70.39
 -10  -6   4  985.10   69.69
 -10  -6   4 1030.00   79.09
 -10  -6   4  994.80   74.39
  11   7  -4  217.18   28.40
  11   7  -4  216.08   35.40
  11   7  -4  172.48   19.30
  11   7  -4  161.18   20.00
 -11  -7   4  218.18   22.10
 -11  -7   4  173.88   20.80
 -11  -7   4  162.18   31.40
 -11  -7   4  210.98   20.00
  12   8  -4  172.38   22.80
  12   8  -4  220.38   38.00
  12   8  -4  154.78   21.80
  12   8  -4  140.79   25.40
 -12  -8   4  167.58   28.50
 -12  -8   4  109.69   28.30
 -12  -8   4  201.68   22.00
 -12  -8   4  198.78   24.20
 -12  -8   4  170.48   21.40
  13   9  -4   11.60   11.10
  13   9  -4   20.20   10.80
  13   9  -4   35.10   24.30
  13   9  -4   12.10   18.30
 -13  -9   4   22.00   12.20
 -13  -9   4   25.60   11.80
 -13  -9   4    6.40   15.80
 -13  -9   4   26.00   10.90
 -13  -9   4   15.40   13.60
  -7  -9  -3   -2.50   11.50
  -7  -9  -3   24.30   17.60
  -7  -9  -3   10.60    8.90
   7   9   3   -8.40    9.90
   7   9   3   -6.40    7.10
   7   9   3    7.30   11.40
   7   9   3    0.90   18.20
  -6  -8  -3    2.60   11.40
  -6  -8  -3    5.10   10.60
  -6  -8  -3   20.90    9.00
   6   8   3   18.90    9.90
   6   8   3    2.80   16.00
   6   8   3    7.30    6.50
   6   8   3   27.20   13.50
  -5  -7  -3   57.09   15.20
  -5  -7  -3   29.40   14.50
  -5  -7  -3   45.80   10.40
   5   7   3   33.30   10.60
   5   7   3   39.60   13.20
   5   7   3   36.50   17.60
   5   7   3   41.50   10.30
  -4  -6  -3  141.79   14.70
  -4  -6  -3  141.79   24.20
  -4  -6  -3  195.28   24.40
   4   6   3  152.28   22.80
   4   6   3  143.99   23.90
   4   6   3  150.88   25.90
   4   6   3  149.69   16.70
  -3  -5  -3  241.78   27.30
  -3  -5  -3  252.87   24.30
  -3  -5  -3  272.17   20.10
   3   5   3  236.58   22.20
   3   5   3  256.87   20.50
   3   5   3  272.47   29.10
   3   5   3  243.58   24.20
  -2  -4  -3  388.86   34.20
  -2  -4  -3  402.76   27.90
  -2  -4  -3  396.56   31.40
   2   4   3  422.16   32.20
   2   4   3  380.66   35.20
   2   4   3  444.36   28.60
   2   4   3  365.56   29.70
  -1  -3  -3 1876.51  124.49
  -1  -3  -3 2014.40  121.59
  -1  -3  -3 1792.32  126.19
   1   3   3 2028.20  121.69
   1   3   3 2050.49  125.09
   1   3   3 1904.01  130.39
   1   3   3 2048.20  123.29
   0  -2  -3  245.68   18.80
   0  -2  -3  232.28   19.50
   0  -2  -3  240.08   17.00
   0  -2  -3  239.98   21.80
   0   2   3  265.77   17.30
   0   2   3  266.57   19.10
   0   2   3  225.78   21.90
   0   2   3  247.58   19.80
   1  -1  -3 6475.25  394.96
  -1   1   3 6447.95  395.16
   2   0  -3   -3.20    4.30
   2   0  -3    1.20    2.50
   2   0  -3   -1.00    2.70
   2   0  -3    2.40    3.00
   2   0  -3    1.40    2.60
   2   0  -3    2.30    4.00
  -2   0   3   -2.40    4.20
  -2   0   3    1.10    2.50
  -2   0   3    2.30    2.80
  -2   0   3    0.50    2.60
  -2   0   3   -2.60    2.80
  -2   0   3   -2.50    4.50
   3   1  -3 2818.12  173.68
   3   1  -3 2855.11  175.38
   3   1  -3 2682.23  173.28
   3   1  -3 2817.52  173.18
   3   1  -3 2934.31  174.88
   3   1  -3 2826.62  173.38
  -3  -1   3 2588.24  173.18
  -3  -1   3 2912.11  175.48
  -3  -1   3 2929.51  173.28
  -3  -1   3 2962.40  174.98
  -3  -1   3 2914.21  173.68
   4   2  -3 1184.98   70.89
   4   2  -3 1059.59   66.59
   4   2  -3 1047.80   69.89
  -4  -2   3 1031.10   68.49
  -4  -2   3 1144.29   67.09
  -4  -2   3 1063.09   66.39
  -4  -2   3  930.71   66.29
  -4  -2   3 1066.39   70.09
   5   3  -3  309.57   25.10
   5   3  -3  325.87   22.70
   5   3  -3  290.77   28.10
  -5  -3   3  290.97   28.00
  -5  -3   3  336.27   23.40
  -5  -3   3  336.67   22.90
  -5  -3   3  320.77   22.50
  -5  -3   3  299.47   25.00
   6   4  -3  622.94   48.10
   6   4  -3  676.03   51.69
   6   4  -3  692.53   45.40
  -6  -4   3  739.13   45.40
  -6  -4   3  618.94   51.19
  -6  -4   3  739.13   46.30
  -6  -4   3  660.83   48.60
  -6  -4   3  688.23   45.30
   7   5  -3  120.09   21.40
   7   5  -3   64.19   10.30
   7   5  -3  117.49   13.70
   7   5  -3   82.69   14.70
  -7  -5   3   92.09   15.60
  -7  -5   3  100.29   12.30
  -7  -5   3  105.39   19.50
  -7  -5   3  107.79   12.00
  -7  -5   3   85.99   12.50
   8   6  -3  534.25   41.60
   8   6  -3  543.55   41.20
   8   6  -3  566.84   45.60
   8   6  -3  647.14   51.89
  -8  -6   3  572.04   41.70
  -8  -6   3  573.14   50.09
  -8  -6   3  574.64   40.80
  -8  -6   3  601.44   46.40
  -8  -6   3  601.84   40.50
   9   7  -3  152.88   20.50
   9   7  -3  163.48   20.10
   9   7  -3  175.08   31.40
   9   7  -3  232.68   33.30
  -9  -7   3  150.28   28.80
  -9  -7   3  181.68   26.10
  -9  -7   3  176.78   18.10
  -9  -7   3  177.88   17.90
  -9  -7   3  193.48   21.70
  10   8  -3   24.10   10.10
  10   8  -3   28.80   10.10
  10   8  -3   48.10   20.50
  10   8  -3   24.70   12.10
 -10  -8   3   47.50   11.10
 -10  -8   3   20.10    8.70
 -10  -8   3   24.20   13.00
 -10  -8   3   34.80   17.70
 -10  -8   3   39.60   11.80
  11   9  -3   60.09   13.50
  11   9  -3   52.09   14.60
  11   9  -3   55.19   25.20
  11   9  -3   50.29   18.20
 -11  -9   3   47.60   17.00
 -11  -9   3   26.70   12.40
 -11  -9   3   55.49   13.20
 -11  -9   3   25.90   17.80
 -11  -9   3   54.89   13.00
  -9  -9  -2   16.80   18.10
  -9  -9  -2   27.50   14.60
  -9  -9  -2   37.50   12.50
   9   9   2   36.30   22.80
   9   9   2   32.40   12.20
   9   9   2   29.20   16.30
   9   9   2   13.50   11.30
  -8  -8  -2   53.39   12.30
  -8  -8  -2   74.39   19.00
  -8  -8  -2   25.60   18.10
   8   8   2   43.70   16.10
   8   8   2   33.50   11.20
   8   8   2   70.49   24.20
   8   8   2   38.20   10.40
  -7  -7  -2   13.00    9.40
  -7  -7  -2    9.50   12.80
  -7  -7  -2    6.30    6.00
   7   7   2   10.30    8.30
   7   7   2    4.50    6.00
   7   7   2    5.10   12.50
   7   7   2    6.40    8.50
  -6  -6  -2  122.39   19.60
  -6  -6  -2   94.39   22.10
  -6  -6  -2  144.09   16.30
   6   6   2  123.39   15.40
   6   6   2  121.99   24.60
   6   6   2  136.19   21.20
  -5  -5  -2   38.20   10.50
  -5  -5  -2   42.20    8.00
  -5  -5  -2   48.10   14.10
   5   5   2   31.70    7.80
   5   5   2   41.00   11.50
   5   5   2   33.40    8.90
   5   5   2   18.30   12.10
  -4  -4  -2  841.32   61.79
  -4  -4  -2  884.51   55.59
  -4  -4  -2  857.21   58.99
   4   4   2  798.22   56.39
   4   4   2  834.32   62.19
   4   4   2  881.21   55.89
   4   4   2  847.62   59.19
  -3  -3  -2  217.78   19.70
  -3  -3  -2  207.88   17.00
   3   3   2  199.38   23.20
   3   3   2  249.18   17.60
   3   3   2  215.08   20.00
   3   3   2  238.68   19.00
  -2  -2  -2  909.41   55.29
  -2  -2  -2  851.71   58.69
  -2  -2  -2  890.91   56.19
  -2  -2  -2  832.12   56.99
   2   2   2  785.32   58.59
   2   2   2  925.21   56.49
   2   2   2  910.71   57.49
  -1  -1  -2  204.18   17.20
  -1  -1  -2  269.67   16.90
  -1  -1  -2  216.28   18.70
  -1  -1  -2  207.88   15.80
   1   1   2  206.88   19.00
   1   1   2  288.07   17.30
   1   1  -2 1010.60   67.09
   1   1  -2 1084.39   69.19
   1   1  -2 1042.50   68.49
   1   1  -2 1041.40   67.39
   1   1  -2 1006.60   67.39
  -1  -1   2 1151.28   67.39
  -1  -1   2 1197.18   67.19
  -1  -1   2 1072.39   68.69
  -1  -1   2 1248.88   69.69
   2   2  -2 7274.87  445.16
   2   2  -2 7436.26  448.36
   2   2  -2 7259.97  445.56
  -2  -2   2 7462.35  448.56
  -2  -2   2 7199.18  447.26
   3   3  -2  342.27   22.80
   3   3  -2  308.27   25.80
   3   3  -2  307.67   28.00
  -3  -3   2  335.47   22.40
  -3  -3   2  353.76   22.90
  -3  -3   2  307.47   25.20
  -3  -3   2  286.07   27.70
  -3  -3   2  324.37   22.90
   4   4  -2 1504.75   92.19
   4   4  -2 1569.04  104.09
   4   4  -2 1439.26   95.39
  -4  -4   2 1369.26   95.09
  -4  -4   2 1434.16   92.19
  -4  -4   2 1385.76   97.79
  -4  -4   2 1531.75   92.09
  -4  -4   2 1468.45   91.49
   5   5  -2 1169.38   72.39
   5   5  -2 1061.79   79.49
   5   5  -2 1132.59   76.39
  -5  -5   2 1187.28   72.19
  -5  -5   2 1055.09   79.09
  -5  -5   2 1059.99   75.99
   6   6  -2  156.98   22.00
   6   6  -2   96.09   13.40
   6   6  -2  153.58   16.00
   6   6  -2  108.89   22.50
  -6  -6   2  122.79   23.40
  -6  -6   2  113.79   13.50
  -6  -6   2  129.19   15.30
  -6  -6   2  130.99   20.20
   7   7  -2   78.59   24.90
   7   7  -2  145.39   28.10
   7   7  -2  171.98   25.20
   7   7  -2  116.39   15.70
  -7  -7   2  142.39   17.30
  -7  -7   2  109.59   24.40
  -7  -7   2  135.59   22.20
  -7  -7   2  128.29   15.30
   8   8  -2    5.70    7.80
   8   8  -2    2.40   15.80
   8   8  -2    0.00    5.80
   8   8  -2   19.30   11.80
  -8  -8   2   -0.60    8.70
  -8  -8   2   11.60    7.60
  -8  -8   2   14.90    7.80
  -8  -8   2    5.80    5.90
  -8  -8   2    0.80   13.40
   9   9  -2  271.87   32.00
   9   9  -2  293.97   51.39
   9   9  -2  264.17   37.00
   9   9  -2  149.49   31.80
  -9  -9   2  246.68   24.20
  -9  -9   2  223.88   25.80
  -9  -9   2  274.27   26.80
  -9  -9   2  269.17   35.10
  -9  -9   2  204.98   37.40
 -11  -9  -1   78.09   24.50
 -11  -9  -1  129.89   27.00
  11   9   1   88.59   20.10
  11   9   1  108.79   34.40
  11   9   1  123.89   25.90
  11   9   1  125.49   19.90
 -10  -8  -1   25.00   10.10
 -10  -8  -1   31.30   16.10
 -10  -8  -1   28.20   13.80
  10   8   1    9.70   10.30
  10   8   1   25.50   20.30
  10   8   1   15.70    8.50
  10   8   1   16.40   12.90
  -9  -7  -1  127.09   16.90
  -9  -7  -1  128.39   32.10
  -9  -7  -1  115.69   25.80
   9   7   1  149.19   20.10
   9   7   1  132.59   17.80
   9   7   1  184.88   31.30
   9   7   1  124.29   22.30
  -8  -6  -1  173.58   27.80
  -8  -6  -1  162.68   23.40
  -8  -6  -1  172.78   17.30
   8   6   1  233.78   32.70
   8   6   1  165.08   22.70
   8   6   1  166.48   24.10
  -7  -5  -1  158.28   24.40
  -7  -5  -1  139.29   19.40
  -7  -5  -1  128.89   14.70
   7   5   1  149.39   24.30
   7   5   1  143.29   17.40
   7   5   1  114.99   15.00
   7   5   1  135.19   19.50
  -6  -4  -1   21.80    7.70
  -6  -4  -1   25.10    9.90
  -6  -4  -1   35.30    7.20
   6   4   1   21.00    6.30
   6   4   1   32.60    9.20
   6   4   1   39.50   13.10
   6   4   1   24.90    7.50
  -5  -3  -1  261.77   19.80
  -5  -3  -1  244.18   24.80
  -5  -3  -1  254.47   21.70
  -5  -3  -1  248.08   20.60
   5   3   1  265.57   20.00
   5   3   1  285.87   22.90
   5   3   1  253.27   25.40
   5   3   1  252.47   20.50
  -4  -2  -1 2278.37  142.59
  -4  -2  -1 2703.73  142.39
  -4  -2  -1 2178.38  142.19
  -4  -2  -1 2203.38  145.19
  -4  -2  -1 2033.40  143.29
   4   2   1 2466.75  142.89
   4   2   1 2169.48  145.49
   4   2   1 2443.96  144.19
   4   2   1 2261.67  142.29
  -3  -1  -1    3.00    3.80
  -3  -1  -1    0.80    3.70
  -3  -1  -1    5.20    3.30
  -3  -1  -1    0.00    3.70
  -3  -1  -1    0.30    5.70
   3   1   1    1.10    4.20
   3   1   1   -3.30    5.30
   3   1   1    2.30    3.20
   3   1   1    1.50    3.70
   3   1   1    0.80    3.20
   3   1   1    2.20    3.90
  -2   0  -1    1.90    2.60
  -2   0  -1    0.80    3.60
  -2   0  -1    1.20    2.70
  -2   0  -1    1.20    1.90
  -2   0  -1    0.80    2.60
   2   0   1    0.80    2.80
   2   0   1   -1.90    2.80
   2   0   1    3.70    3.30
   2   0   1   -1.40    1.90
   0   2  -1 7816.62  480.05
   0  -2   1 7897.71  480.15
   1   3  -1  616.04   37.20
   1   3  -1  570.04   42.00
   1   3  -1  586.24   39.80
  -1  -3   1  548.25   37.70
  -1  -3   1  515.65   39.30
  -1  -3   1  585.34   42.20
   2   4  -1  943.61   67.49
   2   4  -1 1007.10   70.59
   2   4  -1 1079.19   64.49
  -2  -4   1 1035.80   64.29
  -2  -4   1 1013.20   70.79
  -2  -4   1  962.40   67.59
   3   5  -1   47.90   13.70
   3   5  -1   58.69   12.40
   3   5  -1   44.40    7.70
  -3  -5   1   57.79   12.00
  -3  -5   1   48.50    8.10
  -3  -5   1   55.49   14.40
   4   6  -1  186.88   27.10
   4   6  -1  147.29   14.90
   4   6  -1  166.08   19.60
  -4  -6   1  137.59   14.60
  -4  -6   1  172.28   19.80
  -4  -6   1  161.18   26.70
   5   7  -1   45.60   13.50
   5   7  -1   29.60    8.00
   5   7  -1   20.00   11.60
   5   7  -1   21.90   14.30
  -5  -7   1    6.50   13.10
  -5  -7   1   33.90    8.60
  -5  -7   1   33.00   12.70
   6   8  -1  133.29   18.10
   6   8  -1  157.78   22.20
   6   8  -1  152.98   31.50
  -6  -8   1  152.98   19.40
  -6  -8   1  165.78   18.00
  -6  -8   1  185.38   20.60
  -6  -8   1  166.08   26.60
   7   9  -1  282.57   38.70
   7   9  -1  256.17   28.80
   7   9  -1  307.57   45.60
   7   9  -1  224.58   25.00
  -7  -9   1  193.38   37.70
  -7  -9   1  307.27   39.40
  -7  -9   1  308.87   26.50
  -7  -9   1  309.77   27.70
  -7  -9   1  296.37   25.50
 -12  -8   0   29.10   17.80
 -12  -8   0   59.39   17.80
 -12  -8   0   63.39   13.60
  12   8   0   89.59   26.30
  12   8   0   71.59   15.80
  12   8   0   55.89   16.30
  12   8   0   26.00    9.90
 -11  -7   0  337.27   33.30
 -11  -7   0  308.07   38.10
 -11  -7   0  363.06   29.10
  11   7   0  318.27   28.60
  11   7   0  481.65   45.80
  11   7   0  348.47   34.50
  11   7   0  291.17   28.70
 -10  -6   0  642.84   48.50
 -10  -6   0  666.53   51.09
 -10  -6   0  632.74   54.49
  10   6   0  589.24   50.29
  10   6   0  716.93   57.59
  10   6   0  682.03   51.59
  10   6   0  591.24   45.70
  -9  -5   0  238.88   30.80
  -9  -5   0  222.28   22.50
  -9  -5   0  204.18   18.70
   9   5   0  217.28   22.40
   9   5   0  174.68   18.40
   9   5   0  198.78   19.40
   9   5   0  255.97   32.00
  -8  -4   0  643.64   44.20
  -8  -4   0  637.44   47.00
  -8  -4   0  722.73   54.69
   8   4   0  673.23   47.30
   8   4   0  625.44   44.40
   8   4   0  645.54   50.79
   8   4   0  619.04   44.10
  -7  -3   0  182.28   21.80
  -7  -3   0  146.59   15.40
  -7  -3   0  132.49   14.40
  -7  -3   0  140.99   13.60
   7   3   0  141.69   14.00
   7   3   0  147.99   20.10
   7   3   0  138.69   13.70
   7   3   0  161.68   16.10
  -6  -2   0 1776.32  109.29
  -6  -2   0 1946.11  109.49
  -6  -2   0 1717.73  110.99
  -6  -2   0 1767.12  109.89
  -6  -2   0 1700.93  109.79
  -6  -2   0 1671.83  112.49
   6   2   0 1751.52  111.09
   6   2   0 1757.42  109.79
   6   2   0 1729.43  113.09
   6   2   0 1811.72  110.09
  -5  -1   0  239.18   17.90
  -5  -1   0  228.08   18.00
  -5  -1   0  241.28   17.70
  -5  -1   0  268.57   17.90
  -5  -1   0  280.07   17.60
  -5  -1   0  221.08   19.60
   5   1   0  265.57   18.10
  -3   1   0 1454.45   88.39
  -3   1   0 1399.06   88.59
  -3   1   0 1419.76   87.99
   3  -1   0 1372.96   87.99
   3  -1   0 1551.04   87.99
   3  -1   0 1413.86   87.89
   3  -1   0 1409.56   88.49
  -2   2   0 9526.85  594.94
   2  -2   0 9999.00  595.34
  -1   3   0 1278.87   88.29
  -1   3   0 1316.27   81.09
  -1   3   0 1369.26   83.89
   1  -3   0 1331.97   81.09
   1  -3   0 1258.57   85.39
   1  -3   0 1259.77   83.49
   0   4   0  356.46   31.20
   0   4   0  338.67   23.70
   0   4   0  340.27   27.40
   0  -4   0  353.76   23.70
   0  -4   0  356.36   31.30
   0  -4   0  293.87   26.60
   1   5   0 1438.36  102.79
   1   5   0 1576.44   95.99
   1   5   0 1566.94  100.29
  -1  -5   0 1595.24   95.69
  -1  -5   0 1540.15  103.59
  -1  -5   0 1359.76  102.89
   2   6   0   -1.00    9.20
   2   6   0    9.30    4.80
   2   6   0   15.10    8.70
  -2  -6   0   12.40    5.40
  -2  -6   0    4.40    9.80
  -2  -6   0    1.90    6.90
   3   7   0  615.44   53.79
   3   7   0  637.04   43.80
   3   7   0  626.24   45.70
   3   7   0  639.44   49.80
  -3  -7   0  554.94   48.30
  -3  -7   0  588.24   53.49
  -3  -7   0  658.13   43.30
   4   8   0   23.10   10.50
   4   8   0   21.20   11.40
   4   8   0   25.50    8.20
   4   8   0   27.50   16.80
  -4  -8   0   25.30   11.90
  -4  -8   0    9.00    6.50
  -4  -8   0   10.90   14.20
   5   9   0   21.60   13.50
   5   9   0   21.00    9.30
   5   9   0   22.70   19.40
   5   9   0   26.20   14.30
  -5  -9   0   17.00   15.10
  -5  -9   0   46.00   11.70
  -5  -9   0   28.30   15.30
  -5  -9   0   33.10   10.40
   6  10   0   58.69   16.50
   6  10   0   27.00   11.40
   6  10   0   43.90   18.90
   6  10   0   69.99   28.40
  -6 -10   0   32.40   22.20
  -6 -10   0   49.70   13.40
 -14  -8   1   46.60   16.50
 -14  -8   1   41.20   17.90
 -14  -8   1   54.19   14.30
  14   8  -1   47.50   13.00
  14   8  -1   80.59   17.70
  14   8  -1   76.99   27.90
 -13  -7   1   -1.30   11.40
 -13  -7   1    0.00    5.70
 -13  -7   1    6.10    8.60
  13   7  -1   -1.30   15.40
  13   7  -1    4.60    6.30
  13   7  -1   -6.80    6.40
  13   7  -1    7.70    8.40
 -12  -6   1  266.57   23.50
 -12  -6   1  322.67   38.50
 -12  -6   1  289.47   38.80
  12   6  -1  231.38   25.10
  12   6  -1  246.58   23.60
  12   6  -1  325.47   35.70
  12   6  -1  245.78   27.40
 -11  -5   1  258.97   23.50
 -11  -5   1  288.87   27.40
 -11  -5   1  301.87   31.60
  11   5  -1  275.27   24.20
  11   5  -1  315.57   27.60
  11   5  -1  306.77   33.00
  11   5  -1  271.97   24.70
 -10  -4   1  414.66   35.60
 -10  -4   1  408.16   32.30
 -10  -4   1  387.26   29.40
  10   4  -1  346.97   29.00
  10   4  -1  367.86   29.30
  10   4  -1  442.56   36.80
  10   4  -1  441.56   32.60
  -9  -3   1   30.50    6.40
  -9  -3   1   42.00    9.00
  -9  -3   1   41.10    7.80
  -9  -3   1   17.00    9.50
  -9  -3   1   40.40    7.10
   9   3  -1   42.80    7.70
   9   3  -1   58.99    9.40
   9   3  -1   41.50    8.90
   9   3  -1   45.40   12.60
  -8  -2   1 1089.29   69.39
  -8  -2   1 1066.89   72.39
  -8  -2   1 1075.79   70.59
  -8  -2   1  979.90   68.69
  -8  -2   1 1130.09   69.69
  -8  -2   1 1151.28   69.29
   8   2  -1 1120.69   73.09
   8   2  -1 1141.79   69.39
   8   2  -1 1056.49   69.59
   8   2  -1 1078.69   70.59
  -7  -1   1  142.49   14.00
  -7  -1   1  147.59   12.90
  -7  -1   1  140.79   11.90
  -7  -1   1  137.99   11.80
  -7  -1   1  162.88   12.00
  -7  -1   1  129.79   13.00
   7   1  -1  149.39   14.20
   7   1  -1  142.39   11.90
   7   1  -1  133.99   12.10
   7   1  -1  151.98   12.30
  -6   0   1   -0.40    3.00
  -6   0   1   -3.20    2.50
  -6   0   1    1.70    2.90
  -6   0   1    1.30    3.30
  -6   0   1   -0.10    4.40
   6   0  -1    2.90    3.90
   6   0  -1    3.60    4.10
   6   0  -1   -1.90    3.50
   6   0  -1   -0.20    4.70
  -5   1   1 3170.68  202.48
  -5   1   1 3061.79  202.48
   5  -1  -1 3748.43  204.48
  -4   2   1 2524.85  169.98
  -4   2   1 2938.01  171.28
   4  -2  -1 2486.35  169.98
   4  -2  -1 3160.88  171.98
  -3   3   1 2855.61  171.98
  -3   3   1 2799.62  169.38
  -3   3   1 2827.32  173.68
   3  -3  -1 2585.94  171.48
   3  -3  -1 2774.92  173.68
  -2   4   1 1180.58   73.39
  -2   4   1 1077.19   75.59
  -2   4   1 1061.69   69.49
   2  -4  -1 1041.70   72.59
   2  -4  -1 1185.78   69.69
   2  -4  -1 1073.99   75.59
  -1   5   1  577.14   46.50
  -1   5   1  549.85   38.70
   1  -5  -1  555.34   42.80
   1  -5  -1  628.84   39.00
   1  -5  -1  613.34   47.00
   0   6   1   56.99   15.70
   0   6   1   47.70    8.20
   0   6   1   44.40   12.40
   0  -6  -1   41.50   11.30
   0  -6  -1   46.80   14.70
   0  -6  -1   42.60    7.80
   1   7   1  200.88   24.20
   1   7   1  210.08   31.40
   1   7   1  219.68   19.00
  -1  -7  -1  211.18   27.60
  -1  -7  -1  213.58   18.50
  -1  -7  -1  201.28   30.70
   2   8   1   24.10    8.10
   2   8   1    4.90   12.50
   2   8   1   17.00   10.10
   2   8   1   15.20   10.90
  -2  -8  -1   33.50    8.70
  -2  -8  -1   15.90   14.50
  -2  -8  -1   28.90   12.40
   3   9   1    6.60   17.10
   3   9   1    8.10    6.90
   3   9   1   27.50   13.20
  -3  -9  -1   -0.80   12.60
  -3  -9  -1   14.20    8.60
  -3  -9  -1   -2.70   10.80
   4  10   1  228.88   35.20
   4  10   1  107.19   22.80
   4  10   1  147.99   35.20
   4  10   1  138.59   23.50
  -4 -10  -1  189.28   22.20
  -4 -10  -1  213.88   33.70
  -4 -10  -1   95.79   28.90
 -16  -8   2   37.70   12.60
 -16  -8   2   21.00   16.40
 -16  -8   2   16.70   14.10
  16   8  -2    9.00   19.20
  16   8  -2   18.70   13.30
  16   8  -2   17.30   10.40
  16   8  -2   18.20   11.40
 -15  -7   2    0.80   13.60
 -15  -7   2   30.90   14.40
 -15  -7   2   38.40   10.30
  15   7  -2   22.60    8.60
  15   7  -2   24.70   18.30
  15   7  -2   12.40   10.10
  15   7  -2   28.70   11.30
 -14  -6   2  267.57   27.70
 -14  -6   2  251.57   23.70
 -14  -6   2  266.47   32.00
  14   6  -2  260.17   24.20
  14   6  -2  368.56   39.50
  14   6  -2  262.27   27.70
  14   6  -2  228.18   24.70
 -13  -5   2  189.78   21.20
 -13  -5   2  171.38   17.60
 -13  -5   2  220.28   33.20
  13   5  -2  170.08   17.90
  13   5  -2  159.68   17.60
  13   5  -2  170.98   20.30
  13   5  -2  228.88   30.50
 -12  -4   2  865.41   60.89
 -12  -4   2  875.11   63.89
 -12  -4   2  842.22   58.19
 -12  -4   2  891.71   57.99
 -12  -4   2  887.31   57.79
  12   4  -2  826.42   57.59
  12   4  -2  864.81   58.59
  12   4  -2  928.31   65.39
  12   4  -2  851.51   60.79
 -11  -3   2  179.88   21.70
 -11  -3   2  249.97   19.20
 -11  -3   2  187.88   17.00
 -11  -3   2  215.48   17.70
 -11  -3   2  211.88   17.30
 -11  -3   2  198.48   19.20
  11   3  -2  197.18   17.20
  11   3  -2  211.28   22.70
  11   3  -2  209.98   17.90
  11   3  -2  206.58   19.00
 -10  -2   2 1369.76   90.19
 -10  -2   2 1305.37   89.69
 -10  -2   2 1425.56   91.29
 -10  -2   2 1619.94   91.29
 -10  -2   2 1376.16   92.89
 -10  -2   2 1530.45   90.19
  10   2  -2 1381.96   89.59
  10   2  -2 1439.36   91.19
  10   2  -2 1392.86   90.39
  -9  -1   2   31.00    6.10
  -9  -1   2   13.30    5.90
  -9  -1   2   26.00    5.30
  -9  -1   2   23.90    7.60
  -9  -1   2   22.60    5.30
  -9  -1   2   22.30    5.30
   9   1  -2   17.10    7.40
   9   1  -2   22.10    6.60
   9   1  -2   31.90    6.20
   9   1  -2   31.20    6.00
   9   1  -2   28.00    5.40
  -8   0   2  519.35   33.60
  -8   0   2  505.15   33.40
  -8   0   2  507.45   33.20
  -8   0   2  497.85   33.30
  -8   0   2  508.05   34.70
   8   0  -2  531.35   34.00
   8   0  -2  497.85   33.80
   8   0  -2  524.95   35.30
  -7   1   2   73.99    7.60
  -7   1   2   85.89   10.60
  -7   1   2   86.79    9.40
   7  -1  -2  100.49   11.80
   7  -1  -2   87.79    9.00
   7  -1  -2   77.29    8.10
  -6   2   2  926.81   53.99
  -6   2   2  789.92   52.49
  -6   2   2  786.32   51.19
   6  -2  -2  777.82   51.09
   6  -2  -2  827.32   51.29
   6  -2  -2  765.12   52.29
  -5   3   2  882.41   55.29
  -5   3   2  875.71   57.69
  -5   3   2  905.91   59.79
   5  -3  -2  881.71   59.69
  -4   4   2 1522.75  100.49
  -4   4   2 1531.95   96.99
  -4   4   2 1657.73  103.49
   4  -4  -2 1594.84  103.39
   4  -4  -2 1539.55  100.59
  -3   5   2  390.16   35.00
  -3   5   2  387.56   27.80
  -3   5   2  431.56   32.60
   3  -5  -2  374.06   31.60
   3  -5  -2  435.46   28.10
   3  -5  -2  426.16   35.90
  -2   6   2  215.98   26.30
  -2   6   2  230.18   18.20
  -2   6   2  241.88   23.70
   2  -6  -2  232.38   27.00
   2  -6  -2  212.78   22.50
   2  -6  -2  231.38   18.30
  -1   7   2  250.97   20.20
  -1   7   2  223.78   32.80
  -1   7   2  240.58   26.30
   1  -7  -2  235.08   47.30
   1  -7  -2  256.57   20.10
   1  -7  -2  215.08   25.10
   0   8   2   23.80   11.10
   0   8   2   23.00   12.20
   0   8   2   15.90   14.10
   0  -8  -2   33.40   13.80
   0  -8  -2   26.00    7.80
   0  -8  -2   25.30   15.40
   1   9   2  264.37   36.10
   1   9   2  215.68   22.50
   1   9   2  270.17   31.30
   1   9   2  304.57   43.90
  -1  -9  -2  278.67   36.90
  -1  -9  -2  290.97   23.90
  -1  -9  -2  168.88   34.10
   2  10   2   17.60   14.90
   2  10   2   12.90   14.60
   2  10   2   23.20    9.80
   2  10   2   20.30   21.00
  -2 -10  -2   36.60   11.30
  -2 -10  -2   19.80   22.50
  -2 -10  -2   63.49   30.50
 -17  -7   3   32.10   15.80
 -17  -7   3   65.29   14.10
 -17  -7   3   81.19   19.20
 -17  -7   3   94.89   16.10
 -17  -7   3   98.49   18.30
  17   7  -3   75.79   15.10
  17   7  -3   82.99   15.00
  17   7  -3   94.99   28.00
  17   7  -3   94.99   30.50
 -16  -6   3  117.79   24.10
 -16  -6   3  191.38   25.30
 -16  -6   3  136.79   17.60
  16   6  -3  141.29   18.40
  16   6  -3  213.18   33.30
  16   6  -3  105.39   16.50
  16   6  -3  134.39   20.90
 -15  -5   3   71.89   14.70
 -15  -5   3   66.89   17.80
 -15  -5   3   73.89   11.90
  15   5  -3   49.99   11.00
  15   5  -3   79.19   12.50
  15   5  -3  129.19   25.20
  15   5  -3   77.69   14.80
 -14  -4   3   -0.80    5.60
 -14  -4   3   -0.60    8.70
 -14  -4   3   -2.30    4.50
  14   4  -3    3.30    5.00
  14   4  -3    1.60    5.60
  14   4  -3   -7.20    3.80
  14   4  -3   11.10    9.80
 -13  -3   3   25.00    7.90
 -13  -3   3   41.80    9.30
 -13  -3   3    8.80    5.50
 -13  -3   3   18.80    6.30
 -13  -3   3   19.20    6.10
 -13  -3   3   22.50   10.20
  13   3  -3   23.00    7.20
  13   3  -3   30.90    7.20
  13   3  -3   36.40    7.30
 -12  -2   3   35.90    6.80
 -12  -2   3   37.70    7.60
 -12  -2   3   42.60   10.40
 -12  -2   3   33.90    7.00
 -12  -2   3   39.00    7.90
  12   2  -3   51.59    7.80
  12   2  -3   45.50    7.70
  12   2  -3   42.30   10.40
  12   2  -3   38.60    7.50
  12   2  -3   47.40   11.30
 -11  -1   3  262.07   19.20
 -11  -1   3  256.77   18.60
 -11  -1   3  265.67   19.70
 -11  -1   3  241.88   19.30
 -11  -1   3  264.07   20.40
 -11  -1   3  227.28   20.90
  11   1  -3  273.77   22.50
  11   1  -3  277.07   20.00
  11   1  -3  245.38   20.80
  11   1  -3  250.97   19.00
  11   1  -3  266.77   19.40
 -10   0   3   -3.20    3.80
 -10   0   3   -1.30    4.20
 -10   0   3    4.90    4.50
 -10   0   3   -3.80    4.60
 -10   0   3   -3.40    3.80
 -10   0   3    1.20    3.40
  10   0  -3   -3.30    4.80
  10   0  -3    1.40    4.60
  10   0  -3   14.80    6.50
  10   0  -3    0.50    3.90
  -9   1   3  291.97   20.70
  -9   1   3  295.87   20.50
  -9   1   3  289.97   20.20
  -9   1   3  286.37   22.10
  -9   1   3  295.97   22.70
  -9   1   3  285.47   20.90
  -9   1   3  290.57   20.20
   9  -1  -3  309.97   21.20
   9  -1  -3  330.07   21.90
   9  -1  -3  276.67   23.10
  -8   2   3  388.46   26.00
  -8   2   3  370.36   26.20
  -8   2   3  377.46   29.00
   8  -2  -3  435.76   26.60
   8  -2  -3  385.86   26.90
  -7   3   3  642.24   49.00
  -7   3   3  703.93   47.20
  -7   3   3  759.62   49.60
   7  -3  -3  686.53   47.10
   7  -3  -3  724.93   49.10
   7  -3  -3  670.83   45.80
   7  -3  -3  830.22   46.10
  -6   4   3  786.12   47.70
  -6   4   3  736.93   50.69
  -6   4   3  765.62   53.39
   6  -4  -3  696.43   52.79
   6  -4  -3  732.93   53.19
  -5   5   3  147.89   17.00
  -5   5   3  162.98   12.90
  -5   5   3  168.88   22.50
   5  -5  -3  147.69   19.00
   5  -5  -3  158.98   22.00
  -4   6   3  192.18   15.60
  -4   6   3  156.98   24.50
  -4   6   3  195.08   21.10
   4  -6  -3  200.78   27.10
   4  -6  -3  192.18   20.70
  -3   7   3  355.86   32.20
  -3   7   3  349.67   25.90
  -3   7   3  305.67   35.10
   3  -7  -3  327.57   31.40
   3  -7  -3  372.36   36.00
  -2   8   3   91.39   21.90
  -2   8   3   82.99   18.70
  -2   8   3   61.19   11.00
   2  -8  -3   92.09   20.40
   2  -8  -3   92.19   11.90
   2  -8  -3   72.69   20.10
  -1   9   3   11.20    7.10
  -1   9   3   25.90   14.00
  -1   9   3   17.60   11.60
  -1   9   3   19.60   17.20
   1  -9  -3   30.30    8.70
   1  -9  -3   30.10   14.60
   1  -9  -3   18.40   15.50
   0  10   3   12.60    8.00
   0  10   3   19.00   16.10
   0  10   3   29.20   21.70
   0 -10  -3   23.30   15.90
   0 -10  -3   35.20   20.90
 -19  -7   4   48.90   19.60
 -19  -7   4   38.40   15.90
 -19  -7   4   24.50   15.50
 -19  -7   4   15.30   11.10
 -19  -7   4   67.39   16.50
  19   7  -4   35.80   14.60
  19   7  -4   16.80   10.20
  19   7  -4   31.10   11.80
 -18  -6   4    8.20    9.00
 -18  -6   4    7.10    9.00
 -18  -6   4    7.20    7.10
 -18  -6   4   24.20   17.00
 -18  -6   4   14.40    8.70
  18   6  -4    9.60    8.70
  18   6  -4   22.50    9.00
  18   6  -4    6.60    8.50
  18   6  -4   20.70   17.50
 -17  -5   4   19.00   12.00
 -17  -5   4   -4.00    5.70
 -17  -5   4   12.80    7.00
 -17  -5   4    3.00    6.10
 -17  -5   4   11.90    7.50
  17   5  -4   15.80    7.40
  17   5  -4   11.60    7.60
  17   5  -4   10.40    6.40
  17   5  -4   24.70   16.30
 -16  -4   4  392.86   36.50
 -16  -4   4  406.66   31.10
 -16  -4   4  389.86   32.80
  16   4  -4  384.66   31.00
  16   4  -4  397.86   32.70
  16   4  -4  387.16   29.60
  16   4  -4  448.06   38.30
 -15  -3   4  312.17   25.10
 -15  -3   4  305.47   23.60
 -15  -3   4  328.37   26.50
 -15  -3   4  310.37   29.00
  15   3  -4  338.07   29.80
  15   3  -4  330.47   26.30
  15   3  -4  312.97   29.10
  15   3  -4  319.87   24.00
  15   3  -4  308.27   25.30
 -14  -2   4   50.49   10.00
 -14  -2   4   79.09   11.00
 -14  -2   4   48.20    9.10
 -14  -2   4   63.99    9.20
 -14  -2   4   50.39   11.90
 -14  -2   4   68.59    9.60
 -14  -2   4   46.80    8.90
  14   2  -4   48.30   10.90
  14   2  -4   50.99    9.00
  14   2  -4   52.69    8.60
  14   2  -4   68.29    9.10
  14   2  -4   51.99   11.50
 -13  -1   4  118.79   12.20
 -13  -1   4  109.89   13.50
 -13  -1   4  130.69   13.20
 -13  -1   4  108.49   10.50
 -13  -1   4  113.59   11.30
 -13  -1   4  100.59   12.30
 -13  -1   4   97.29    9.90
 -13  -1   4  126.29   14.00
  13   1  -4  115.69   15.80
  13   1  -4  106.99   12.10
  13   1  -4  102.29   10.40
 -12   0   4  101.59   11.00
 -12   0   4   94.69   10.50
 -12   0   4  134.69   15.80
 -12   0   4   93.19   10.00
 -12   0   4   97.99   10.20
 -12   0   4  104.89   11.70
 -12   0   4  111.19   12.10
  12   0  -4  150.58   17.50
  12   0  -4  103.19   11.40
 -11   1   4  288.17   24.30
 -11   1   4  290.77   21.50
 -11   1   4  295.17   21.20
 -11   1   4  309.87   23.20
 -11   1   4  283.77   22.10
 -11   1   4  305.87   21.60
 -11   1   4  312.37   22.30
  11  -1  -4  342.07   26.10
  11  -1  -4  292.37   22.40
  11  -1  -4  359.46   23.60
 -10   2   4  590.04   43.30
 -10   2   4  596.54   39.90
 -10   2   4  581.94   40.00
  10  -2  -4  624.94   40.50
  10  -2  -4  728.93   45.50
  10  -2  -4  615.94   40.90
  -9   3   4  528.95   41.50
  -9   3   4  567.84   40.60
  -9   3   4  558.74   38.70
   9  -3  -4  606.94   38.50
   9  -3  -4  567.24   38.70
   9  -3  -4  602.64   40.50
   9  -3  -4  627.54   38.30
  -8   4   4  897.51   57.19
  -8   4   4  788.72   53.79
   8  -4  -4  810.42   55.99
   8  -4  -4  888.81   51.59
   8  -4  -4  714.23   51.19
   8  -4  -4  749.92   53.59
  -7   5   4  639.04   48.60
  -7   5   4  635.84   45.60
   7  -5  -4  646.84   45.80
   7  -5  -4  620.94   48.20
  -6   6   4  465.65   37.30
  -6   6   4  447.56   40.40
  -6   6   4  474.65   31.90
   6  -6  -4  494.15   41.30
   6  -6  -4  452.65   37.30
  -5   7   4  175.58   15.90
  -5   7   4  182.88   24.50
   5  -7  -4  205.88   25.60
   5  -7  -4  154.88   25.70
  -4   8   4   13.80    9.80
  -4   8   4    5.70    5.60
  -4   8   4    1.70   11.70
   4  -8  -4   -1.90    9.20
   4  -8  -4    9.60   12.70
  -3   9   4  108.79   26.80
  -3   9   4   90.49   13.90
  -3   9   4   92.29   21.90
   3  -9  -4   48.90   20.10
   3  -9  -4  150.38   25.90
  -2  10   4  105.59   31.50
  -2  10   4   79.49   14.10
  -2  10   4   93.39   23.50
   2 -10  -4  104.49   29.90
   2 -10  -4   88.79   23.40
 -21  -7   5   18.60   10.30
 -21  -7   5    4.80   11.10
 -21  -7   5   24.00   11.70
 -21  -7   5   34.60   18.30
 -21  -7   5   24.10   13.50
  21   7  -5   37.80   16.60
  21   7  -5    0.60   16.40
  21   7  -5   18.70   11.00
 -20  -6   5   51.59   12.30
 -20  -6   5   65.39   16.40
 -20  -6   5   48.70   14.60
 -20  -6   5   34.70   15.60
 -20  -6   5   75.79   14.80
  20   6  -5   95.09   14.90
  20   6  -5   55.29   20.80
  20   6  -5   32.80   14.80
  20   6  -5   49.70   21.00
  20   6  -5   51.49   15.60
 -19  -5   5   85.09   15.20
 -19  -5   5   75.79   15.30
 -19  -5   5   89.19   14.70
 -19  -5   5   92.59   16.80
 -19  -5   5   92.59   20.20
  19   5  -5  167.88   27.10
  19   5  -5  100.59   21.50
  19   5  -5   89.19   16.00
  19   5  -5   85.89   14.20
  19   5  -5  110.89   14.60
 -18  -4   5    1.70    5.50
 -18  -4   5   -2.10    7.00
 -18  -4   5    5.20    6.00
 -18  -4   5    2.50    9.00
 -18  -4   5    2.30    6.40
  18   4  -5    5.00    6.70
  18   4  -5    2.00    8.60
  18   4  -5    2.60    5.90
  18   4  -5    5.80    6.20
 -17  -3   5  159.58   15.60
 -17  -3   5  147.79   18.20
 -17  -3   5  135.59   15.90
 -17  -3   5  132.89   13.60
 -17  -3   5  152.98   17.10
 -17  -3   5  151.68   20.90
  17   3  -5  151.78   19.90
  17   3  -5  128.89   14.30
  17   3  -5  185.98   18.70
  17   3  -5  144.69   21.50
  17   3  -5  169.18   21.50
 -16  -2   5  133.39   17.40
 -16  -2   5   85.49   11.80
 -16  -2   5   83.29   11.90
 -16  -2   5   71.39   12.50
 -16  -2   5   93.79   14.90
 -16  -2   5   82.99   11.30
 -16  -2   5   62.29   11.60
  16   2  -5   78.79   11.30
  16   2  -5   63.99   10.60
  16   2  -5  111.69   11.80
  16   2  -5   88.69   14.10
  16   2  -5   86.99   15.30
 -15  -1   5  585.14   39.70
 -15  -1   5  699.13   42.30
 -15  -1   5  687.33   42.00
 -15  -1   5  644.74   43.00
 -15  -1   5  577.44   42.80
 -15  -1   5  591.04   41.80
  15   1  -5  549.85   41.70
  15   1  -5  612.54   45.60
  15   1  -5  589.64   41.80
 -14   0   5    1.10    3.60
 -14   0   5   -5.00    4.10
 -14   0   5    0.30    4.40
 -14   0   5    1.50    3.20
 -14   0   5    4.90    3.50
 -14   0   5    0.80    3.90
 -14   0   5   -2.30    3.70
  14   0  -5   -7.40    4.20
  14   0  -5   -1.90    3.50
 -13   1   5  239.98   18.50
 -13   1   5  215.88   17.50
 -13   1   5  242.38   18.50
 -13   1   5  248.18   18.80
 -13   1   5  217.78   17.40
 -13   1   5  222.58   20.70
 -13   1   5  214.48   18.00
  13  -1  -5  250.17   22.00
  13  -1  -5  235.38   18.80
  13  -1  -5  250.97   20.00
 -12   2   5   76.39    8.70
 -12   2   5   80.09    9.40
 -12   2   5  100.89   14.70
  12  -2  -5   64.89   12.40
  12  -2  -5   80.39    9.50
  12  -2  -5   71.99   10.30
 -11   3   5  435.36   37.10
  11  -3  -5  550.34   34.10
  11  -3  -5  517.75   34.30
 -10   4   5  302.67   25.20
 -10   4   5  274.17   21.80
 -10   4   5  281.77   25.40
  10  -4  -5  277.17   24.30
  10  -4  -5  245.38   19.90
  10  -4  -5  280.27   20.80
  10  -4  -5  261.17   21.40
  -9   5   5  707.73   50.99
  -9   5   5  635.24   47.10
   9  -5  -5  721.03   44.10
   9  -5  -5  612.94   49.40
  -8   6   5  788.92   60.19
  -8   6   5  796.82   56.39
   8  -6  -5  764.62   59.19
   8  -6  -5  790.62   56.49
  -7   7   5   35.70   14.30
  -7   7   5   54.49   13.50
   7  -7  -5   95.49   17.50
   7  -7  -5   39.90   14.90
  -6   8   5   46.50   14.20
  -6   8   5   57.79   20.90
  -6   8   5   51.19    9.30
   6  -8  -5   47.10   16.80
   6  -8  -5   71.99   17.40
  -5   9   5   78.69   19.40
  -5   9   5   66.79   11.20
  -5   9   5   62.79   22.30
  -5   9   5  119.09   22.20
   5  -9  -5   68.79   22.30
   5  -9  -5   95.59   22.30
  -4  10   5   64.29   23.80
  -4  10   5   37.00   10.30
 -22  -6   6   12.10   11.60
  22   6  -6    3.10   14.50
  22   6  -6    4.60   10.60
  22   6  -6   16.40   11.10
  22   6  -6   10.00    8.80
  22   6  -6   15.50    9.80
 -21  -5   6  188.08   22.50
 -21  -5   6  194.28   22.20
 -21  -5   6  141.99   25.40
 -21  -5   6  188.28   24.70
 -21  -5   6  157.88   21.60
  21   5  -6  187.78   29.70
  21   5  -6  224.78   19.80
  21   5  -6  161.98   22.50
  21   5  -6  193.08   23.30
 -20  -4   6   13.90    7.70
 -20  -4   6    0.90    6.40
 -20  -4   6   20.70    7.80
 -20  -4   6   19.10    8.90
 -20  -4   6    8.40   10.30
  20   4  -6   25.60   11.60
  20   4  -6   15.50    8.00
  20   4  -6    9.00   11.90
  20   4  -6   15.20    7.10
  20   4  -6   14.80    7.70
 -19  -3   6  236.38   22.30
 -19  -3   6  218.18   25.60
 -19  -3   6  241.58   24.10
 -19  -3   6  248.18   22.00
 -19  -3   6  262.17   22.80
  19   3  -6  263.17   22.40
  19   3  -6  253.17   22.50
  19   3  -6  259.17   28.60
  19   3  -6  234.88   24.70
 -18  -2   6  354.46   27.20
 -18  -2   6  322.87   25.70
 -18  -2   6  340.17   26.40
 -18  -2   6  340.57   28.60
 -18  -2   6  326.37   28.20
  18   2  -6  311.77   30.90
  18   2  -6  306.77   27.10
  18   2  -6  295.57   26.20
  18   2  -6  416.46   27.00
 -17  -1   6  192.78   16.20
 -17  -1   6  148.79   14.10
 -17  -1   6  156.58   15.90
 -17  -1   6  171.48   17.40
 -17  -1   6  188.78   15.70
 -17  -1   6  152.28   16.90
  17   1  -6  179.58   20.20
  17   1  -6  155.38   15.70
 -16   0   6  615.34   43.70
 -16   0   6  735.83   49.70
 -16   0   6  651.23   45.90
 -16   0   6  739.03   47.10
 -16   0   6  658.13   45.00
 -16   0   6  703.03   45.80
 -16   0   6  759.92   46.10
  16   0  -6  609.34   49.20
 -15   1   6  481.45   36.10
 -15   1   6  613.04   40.20
 -15   1   6  533.45   35.60
 -15   1   6  506.05   34.70
 -15   1   6  545.35   34.80
 -15   1   6  402.66   34.20
 -15   1   6  527.95   34.10
  15  -1  -6  508.55   35.60
  15  -1  -6  514.15   39.40
  15  -1  -6  490.65   35.90
 -14   2   6  660.33   44.30
 -14   2   6  615.24   44.30
 -14   2   6  693.63   44.70
 -14   2   6  704.63   44.10
  14  -2  -6  657.93   45.00
  14  -2  -6  689.33   49.99
  14  -2  -6  727.73   45.60
 -13   3   6    1.00    3.80
 -13   3   6   -1.80    5.30
 -13   3   6    1.30    3.20
  13  -3  -6    3.80    4.30
  13  -3  -6    1.60    5.70
 -12   4   6  175.18   19.00
 -12   4   6  201.48   21.20
  12  -4  -6  171.28   15.40
  12  -4  -6  193.98   16.50
  12  -4  -6  181.78   18.50
 -11   5   6   16.80   10.90
 -11   5   6   11.20    6.50
  11  -5  -6   19.20    5.40
  11  -5  -6   12.30    6.80
  11  -5  -6   13.00    8.80
 -10   6   6   21.80    9.10
  10  -6  -6   23.70    6.10
  10  -6  -6   26.40   11.80
  -9   7   6   87.09   19.70
  -9   7   6   76.19   15.50
   9  -7  -6   54.29   16.00
   9  -7  -6  115.99   19.00
   9  -7  -6   79.89   10.00
  -8   8   6   40.60   15.20
  -8   8   6   53.09   17.90
   8  -8  -6   34.50   15.10
   8  -8  -6   69.29   17.00
  -7   9   6   43.20   16.60
  -7   9   6   57.19   22.20
  -7   9   6   59.79   17.70
   7  -9  -6   92.99   20.80
   7  -9  -6   13.90   14.90
 -24  -6   7    8.90    9.70
 -24  -6   7   15.20   14.10
  24   6  -7    7.30   10.80
  24   6  -7    5.10   16.20
 -23  -5   7   24.50   11.80
 -23  -5   7   22.50   13.00
 -23  -5   7   37.00   11.40
 -23  -5   7   32.90   11.20
 -23  -5   7   21.50    9.10
  23   5  -7   36.20   13.40
  23   5  -7   24.40   13.30
  23   5  -7   19.50   10.70
  23   5  -7   35.30   15.50
 -22  -4   7   60.59   15.50
 -22  -4   7   62.19   14.20
 -22  -4   7   42.30   11.40
 -22  -4   7   57.79   12.40
 -22  -4   7   53.49   11.40
  22   4  -7   57.89   12.10
  22   4  -7   74.59   17.40
  22   4  -7   40.00   10.30
  22   4  -7   54.29   16.10
 -21  -3   7  206.58   25.30
 -21  -3   7  167.38   20.30
 -21  -3   7  177.48   20.00
 -21  -3   7  200.58   23.30
 -21  -3   7  174.38   18.70
  21   3  -7  224.38   30.80
  21   3  -7  176.58   20.60
  21   3  -7  187.18   19.00
  21   3  -7  237.78   27.00
 -20  -2   7   90.29   15.30
 -20  -2   7   97.99   12.90
 -20  -2   7  105.49   12.90
  20   2  -7   63.49   10.70
  20   2  -7   91.89   14.60
  20   2  -7   92.19   20.20
 -19  -1   7  246.28   21.00
 -19  -1   7  229.18   22.00
 -19  -1   7  246.98   20.30
  19   1  -7  242.58   25.60
  19   1  -7  246.68   21.00
 -18   0   7    1.30    4.70
 -18   0   7   11.00    7.10
 -18   0   7   -0.20    4.60
 -18   0   7   -2.00    3.70
 -18   0   7   -1.80    4.20
  18   0  -7   11.80    8.90
 -17   1   7  628.44   38.20
 -17   1   7  709.83   49.40
 -17   1   7  488.45   37.50
 -17   1   7  509.15   36.80
 -17   1   7  528.25   36.50
 -17   1   7  520.35   38.10
 -17   1   7  547.65   37.30
  17  -1  -7  529.35   42.70
 -16   2   7  117.29   13.30
 -16   2   7  134.99   12.60
 -16   2   7  134.59   12.70
 -16   2   7  214.68   25.20
 -16   2   7  152.08   13.60
  16  -2  -7  154.58   15.80
  16  -2  -7  152.28   15.40
  16  -2  -7  129.29   19.20
 -15   3   7   13.50    5.20
 -15   3   7   17.60    4.60
  15  -3  -7   30.00    8.00
  15  -3  -7   28.50    7.10
 -14   4   7   60.59    9.70
 -14   4   7   70.39   13.00
  14  -4  -7   74.29    9.80
 -13   5   7   78.69   15.80
  13  -5  -7   76.59   12.20
  13  -5  -7   70.89    9.80
  13  -5  -7   70.09   14.10
 -12   6   7   93.79   16.40
 -12   6   7  121.09   20.60
  12  -6  -7  174.18   20.50
  12  -6  -7  114.09   19.20
 -11   7   7  247.48   32.90
 -11   7   7  269.27   26.30
  11  -7  -7  237.28   28.80
 -10   8   7  206.58   32.90
 -10   8   7  200.98   27.40
  10  -8  -7  105.29   23.60
  10  -8  -7  220.58   28.00
  -9   9   7   14.00   13.30
  -9   9   7    2.10   20.10
  -9   9   7    2.70   10.20
   9  -9  -7   17.60   16.90
   9  -9  -7   13.90   12.40
 -25  -5   8    7.30   11.40
 -25  -5   8    5.70    9.50
 -25  -5   8    5.50   12.60
 -25  -5   8   17.30   11.20
 -25  -5   8   12.40   10.10
  25   5  -8   12.30   14.20
  25   5  -8    8.70   10.00
  25   5  -8    5.40    9.70
 -24  -4   8  127.39   18.00
 -24  -4   8   92.99   18.50
 -24  -4   8  110.39   16.30
 -24  -4   8   86.49   17.80
 -24  -4   8   82.49   15.20
  24   4  -8  105.49   21.00
  24   4  -8  107.49   20.10
  24   4  -8   87.29   21.80
  24   4  -8  122.59   17.80
 -23  -3   8    7.70    6.80
 -23  -3   8   11.50    9.70
 -23  -3   8    8.20    7.50
 -23  -3   8   -3.40    5.20
 -23  -3   8    2.40    5.70
  23   3  -8   -0.80    5.10
  23   3  -8    7.60    6.60
  23   3  -8    7.90   10.00
  23   3  -8    4.20    9.10
 -22  -2   8   29.10    8.90
 -22  -2   8   27.70    8.00
 -22  -2   8   40.80   10.20
 -22  -2   8   27.80    8.40
  22   2  -8   33.00   12.70
  22   2  -8   38.10    9.60
 -21  -1   8   56.99   10.60
 -21  -1   8   59.09   11.80
 -21  -1   8   88.19   11.60
  21   1  -8   59.39   10.40
  21   1  -8   74.79   17.70
 -20   0   8  705.63   49.30
 -20   0   8  698.93   50.49
 -20   0   8  770.12   48.90
  20   0  -8  704.23   55.09
 -19   1   8  339.37   26.60
 -19   1   8  364.26   24.70
 -19   1   8  324.67   25.30
 -19   1   8  319.87   24.40
  19  -1  -8  324.07   31.50
 -18   2   8   12.30    5.00
 -18   2   8    7.60    5.20
 -18   2   8   13.30    5.40
 -18   2   8   17.10    6.50
 -18   2   8   10.40    6.20
  18  -2  -8   17.50    9.70
 -17   3   8  159.28   19.30
  17  -3  -8  108.49   14.40
  17  -3  -8  114.79   14.00
  16  -4  -8   12.60    6.10
  16  -4  -8   15.20    7.60
 -15   5   8   82.49   16.20
 -15   5   8   81.69   12.70
  15  -5  -8   55.29   12.80
  15  -5  -8   83.89   15.30
 -14   6   8   64.89   16.70
  14  -6  -8  117.89   16.70
  14  -6  -8   69.29   15.60
 -13   7   8   33.80   14.90
  13  -7  -8   82.79   15.30
  13  -7  -8   20.40   12.20
 -12   8   8   13.30   10.10
 -12   8   8   51.59   20.40
  12  -8  -8   54.19   16.30
  12  -8  -8   38.00   16.90
 -11   9   8   54.79   17.40
 -11   9   8   96.89   27.80
 -11   9   8   98.39   27.80
  11  -9  -8  117.29   22.50
 -26  -4   9   78.09   13.80
 -26  -4   9   52.39   18.20
 -26  -4   9   54.49   13.40
 -26  -4   9   78.89   17.80
  26   4  -9   65.79   14.60
  26   4  -9   52.19   12.60
  26   4  -9   55.59   17.50
  26   4  -9   58.29   15.30
 -25  -3   9   62.69   12.20
 -25  -3   9   82.39   14.00
 -25  -3   9   39.80   12.00
 -25  -3   9   81.19   13.40
 -25  -3   9   56.29   13.70
  25   3  -9   50.99   17.60
  25   3  -9   76.29   14.90
  25   3  -9   43.80   12.20
 -24  -2   9  149.09   20.10
 -24  -2   9  149.49   18.70
 -24  -2   9  163.08   18.30
  24   2  -9  219.68   32.00
  24   2  -9  154.28   19.00
 -23  -1   9  341.27   27.20
 -23  -1   9  312.47   28.10
 -23  -1   9  347.47   26.60
  23   1  -9  302.17   33.10
 -22   0   9   -3.00    5.10
 -22   0   9   -0.70    5.20
 -22   0   9    6.00    5.30
  22   0  -9   -1.80    8.30
 -21   1   9  129.69   14.80
 -21   1   9  131.59   12.60
 -21   1   9  129.79   16.00
  21  -1  -9   96.79   18.80
 -20   2   9  570.24   37.90
 -20   2   9  530.15   38.60
 -20   2   9  524.35   38.60
  20  -2  -9  556.14   45.90
 -19   3   9  172.88   16.60
  18  -4  -9  183.08   17.80
  18  -4  -9  188.58   19.50
 -17   5   9  147.29   16.30
 -17   5   9  159.98   21.10
 -16   6   9  120.09   20.30
 -16   6   9  113.69   16.80
  16  -6  -9  178.58   20.30
  16  -6  -9   80.69   17.30
 -15   7   9   35.90   15.80
 -15   7   9   54.99   13.30
  15  -7  -9   82.79   15.40
  15  -7  -9   20.40   11.90
 -14   8   9  111.29   28.90
  14  -8  -9  107.69   19.80
  14  -8  -9   81.59   20.70
 -27  -3  10   36.40   12.00
 -27  -3  10   29.60    9.80
 -27  -3  10   48.70   12.70
  27   3 -10   48.80   12.80
  27   3 -10   48.20   16.30
 -26  -2  10   -3.30    6.10
 -26  -2  10    7.00    7.50
 -26  -2  10   -6.60    7.70
  26   2 -10    1.70    7.70
  26   2 -10    1.20   10.40
 -25  -1  10   58.09   11.80
 -25  -1  10   58.79   14.60
 -25  -1  10   59.89   12.80
  25   1 -10   71.79   17.30
 -24   0  10  297.77   25.50
 -24   0  10  354.56   25.10
 -24   0  10  272.27   26.50
  24   0 -10  298.97   32.50
 -23   1  10   38.10    7.40
  23  -1 -10   40.90   14.00
 -22   2  10  102.19   12.30
 -22   2  10   99.99   12.70
 -22   2  10   94.19   12.80
  22  -2 -10   99.19   20.40
 -21   3  10   15.10    7.90
 -21   3  10   25.80    6.80
 -18   6  10   16.40    8.40
 -18   6  10   44.10   15.10
  18  -6 -10   31.40   11.10
  18  -6 -10   51.39   11.30
 -17   7  10    0.70    6.70
 -17   7  10    1.00   12.10
  17  -7 -10   10.60   12.80
  17  -7 -10    3.40    8.00
 -16   8  10   -2.90   11.70
 -16   8  10   11.70    9.50
 -16   8  10    3.50   14.70
  16  -8 -10   22.50   11.50
 -28  -2  11   75.19   17.10
 -28  -2  11   29.00   14.40
 -28  -2  11   49.60   11.10
  28   2 -11   63.69   19.50
 -27  -1  11    6.10    7.10
 -27  -1  11    1.90    7.70
 -27  -1  11    3.50    7.00
  27   1 -11    4.40   10.50
 -26   0  11    1.20    5.20
 -26   0  11   -3.30    6.50
 -26   0  11   -0.80    5.40
  26   0 -11    9.70    9.80
 -25   1  11   29.00    8.50
 -25   1  11   30.10    7.30
 -25   1  11   37.70    8.70
  25  -1 -11   54.79   17.50
 -24   2  11   23.00    7.30
 -24   2  11   25.00    8.10
  24  -2 -11   27.20   12.50
 -23   3  11  115.49   15.80
 -20   6  11   -1.70   10.50
 -19   7  11  159.48   36.50
 -19   7  11  103.89   17.80
  19  -7 -11   88.39   18.70
  19  -7 -11  149.88   19.50
 -29  -1  12  157.08   18.70
  29   1 -12  173.58   30.90
 -28   0  12    7.60    6.10
 -28   0  12    7.90    7.70
 -28   0  12    6.10    7.50
  28   0 -12    0.10   10.60
 -27   1  12   43.50   10.10
 -27   1  12   28.20   10.00
  27  -1 -12   20.00   12.00
 -26   2  12   31.10    8.70
 -26   2  12   29.50    9.30
  26  -2 -12   18.10   12.40
 -25   3  12   13.20    6.50
 -25   3  12   12.40    7.10
 -25   3  12    9.00    6.50
 -24   4  12   47.00   11.30
 -29   1  13   33.50   10.10
 -29   1  13   38.60   11.50
  29  -1 -13   40.20   15.20
 -28   2  13   38.80   10.50
 -28   2  13   24.70    8.70
  28  -2 -13   23.20   13.10
 -27   3  13   -1.20    5.30
 -27   3  13    6.70    6.60
 -26   4  13   21.00   10.00
 -21   5  16    4.10    7.00
 -21   5  16   15.00   11.30
 -21   5  16   11.00   16.60
 -21   5  16    0.20    6.20
  22  -4 -16   38.60   11.40
  22  -4 -16   36.20   12.30
  22  -4 -16   28.20   11.30
  22  -4 -16   43.30   13.60
 -22   4  16   31.60    8.90
 -22   4  16   20.40    8.80
 -22   4  16   20.90   10.60
 -22   4  16   27.80   17.10
  23  -3 -16   43.50   11.80
  23  -3 -16   33.70   10.90
  23  -3 -16   27.80   11.10
  23  -3 -16   23.70   10.40
 -23   3  16   29.60   11.80
 -23   3  16   15.50    8.00
 -23   3  16   30.70    8.80
 -23   3  16   56.59   18.90
  24  -2 -16   75.79   13.40
  24  -2 -16  119.39   19.20
  24  -2 -16   89.19   15.60
 -24   2  16   63.89   14.80
 -24   2  16   93.09   19.70
 -24   2  16   53.89   11.40
 -24   2  16   59.79   13.20
  25  -1 -16    2.20   10.60
 -25   1  16    9.80   11.50
 -25   1  16    5.10    7.30
 -25   1  16   10.80    8.60
 -25   1  16   -1.10    9.80
  26   0 -16    4.90   10.40
 -26   0  16    0.30    9.70
 -26   0  16   10.30   10.70
 -26   0  16    1.20    8.50
  27   1 -16   88.99   23.60
  27   1 -16   43.30   11.00
  27   1 -16   60.99   12.80
 -27  -1  16   37.80   12.30
 -27  -1  16   52.69   14.40
 -27  -1  16   55.09   15.10
 -27  -1  16   69.39   15.40
 -27  -1  16   41.90   14.40
  18  -6 -15   10.80   10.00
  18  -6 -15    4.40    8.30
  18  -6 -15    5.50    6.90
 -18   6  15    8.10   17.50
 -18   6  15    2.40   10.70
 -18   6  15    1.80    8.70
  19  -5 -15   82.39   13.10
  19  -5 -15   95.29   15.80
  19  -5 -15   60.49   17.10
  19  -5 -15   83.59   15.70
 -19   5  15   39.60    9.80
 -19   5  15   62.79   15.00
 -19   5  15   50.59   12.30
 -19   5  15   53.49   11.20
  20  -4 -15    5.20   10.00
  20  -4 -15    9.20    7.70
  20  -4 -15    4.70    8.80
  20  -4 -15    9.20   10.10
 -20   4  15   -0.60    6.70
 -20   4  15    9.70    8.40
 -20   4  15   12.40   14.50
 -20   4  15    5.00    8.70
 -20   4  15    0.10    6.90
  21  -3 -15   60.39   11.60
  21  -3 -15   76.79   14.50
  21  -3 -15   74.19   13.90
  21  -3 -15   79.59   14.20
 -21   3  15   70.19   13.00
 -21   3  15   36.90   12.40
 -21   3  15   35.40    8.20
 -21   3  15   66.49   11.10
 -21   3  15   40.80   14.60
  22  -2 -15   44.30   10.80
  22  -2 -15   40.60   10.70
  22  -2 -15   45.90   11.50
  22  -2 -15   44.90   13.00
 -22   2  15   28.00    9.00
 -22   2  15   29.70   13.40
 -22   2  15   32.10   12.80
 -22   2  15   40.10   11.20
  23  -1 -15  101.89   22.70
  23  -1 -15  138.69   17.50
  23  -1 -15   84.29   14.00
  23  -1 -15   87.09   16.70
 -23   1  15   53.79   14.10
 -23   1  15   70.69   13.60
 -23   1  15   72.49   12.40
 -23   1  15   61.39   16.10
  24   0 -15    2.00    7.70
  24   0 -15    7.20    8.50
  24   0 -15    9.50   10.20
  24   0 -15    3.50   12.10
  24   0 -15   -0.20    8.00
 -24   0  15   -4.90    8.60
 -24   0  15   -3.20    8.40
 -24   0  15   -6.20    7.00
 -24   0  15   -2.50    6.40
  25   1 -15   22.00    9.70
  25   1 -15   32.60   11.60
  25   1 -15   44.50   10.80
  25   1 -15   20.80   11.80
 -25  -1  15   19.70    9.90
 -25  -1  15   24.80   12.40
 -25  -1  15   27.10    9.80
 -25  -1  15   33.00    8.20
  26   2 -15   24.70    9.40
  26   2 -15   19.30   11.30
  26   2 -15   16.00   12.70
  26   2 -15   21.70    9.80
 -26  -2  15   21.80    8.00
 -26  -2  15   14.00   17.60
 -26  -2  15    4.80   11.20
 -26  -2  15   12.10   13.30
 -26  -2  15    4.40   10.40
  15  -7 -14   13.80   11.00
 -15   7  14    7.80   18.80
 -15   7  14    0.40   11.00
 -15   7  14    2.70   11.00
  16  -6 -14   31.60    9.40
  16  -6 -14   15.20   14.40
  16  -6 -14   36.20   10.90
 -16   6  14   56.19   28.80
 -16   6  14   14.80   11.50
 -16   6  14    8.80   10.00
  17  -5 -14   -3.00    7.60
  17  -5 -14    3.00    8.40
  17  -5 -14   -1.10    6.60
 -17   5  14    9.40    7.50
 -17   5  14   22.00   17.20
 -17   5  14    2.10    6.00
 -17   5  14    3.10    8.20
 -17   5  14   -1.60    7.60
  18  -4 -14   24.80   10.50
  18  -4 -14   33.10   12.20
  18  -4 -14   24.20    8.70
  18  -4 -14   39.60    8.40
 -18   4  14   25.60   13.40
 -18   4  14   26.20    8.90
 -18   4  14   29.10   10.90
 -18   4  14   13.40    7.50
 -18   4  14   18.90    7.50
  19  -3 -14   19.60    9.10
  19  -3 -14   17.50    8.00
  19  -3 -14   10.30    7.60
  19  -3 -14   14.60    7.30
 -19   3  14    7.70    6.20
 -19   3  14    9.50    9.10
 -19   3  14    8.90    6.60
 -19   3  14   -6.50    9.70
 -19   3  14   11.30    6.50
  20  -2 -14  180.18   19.40
  20  -2 -14  180.38   19.60
  20  -2 -14  160.48   20.30
  20  -2 -14  196.98   22.50
 -20   2  14  178.28   21.40
 -20   2  14  150.08   17.30
 -20   2  14  188.38   24.40
 -20   2  14  161.48   19.10
  21  -1 -14   26.10    9.40
  21  -1 -14   32.50    9.00
  21  -1 -14   19.10   12.20
  21  -1 -14   18.20    7.70
 -21   1  14   15.90   10.10
 -21   1  14   32.90    8.60
 -21   1  14   19.00   10.90
 -21   1  14   22.70    8.70
  22   0 -14  172.58   18.90
  22   0 -14  124.19   21.70
  22   0 -14  119.29   18.30
  22   0 -14  133.59   17.00
  22   0 -14  119.59   16.70
 -22   0  14  104.29   18.00
 -22   0  14  104.29   16.50
 -22   0  14  142.29   16.60
 -22   0  14  148.39   20.50
  23   1 -14    0.90    6.30
  23   1 -14   11.30    9.80
  23   1 -14   18.10   12.10
  23   1 -14   11.30    7.80
 -23  -1  14    9.50    9.60
 -23  -1  14   15.90    6.70
 -23  -1  14   27.20   10.10
 -23  -1  14    6.20   10.10
 -23  -1  14   13.30    7.50
  24   2 -14   29.90    9.80
  24   2 -14   29.30   13.90
  24   2 -14   29.90    9.40
  24   2 -14   39.30   12.10
 -24  -2  14   18.10    7.20
 -24  -2  14   20.40   11.40
 -24  -2  14   20.70   12.50
 -24  -2  14   28.80   10.70
 -24  -2  14    6.20    7.60
  25   3 -14   40.10   12.40
  25   3 -14   41.30   16.80
  25   3 -14   57.99   12.80
  25   3 -14   36.70   25.50
 -25  -3  14   54.39   16.80
 -25  -3  14   37.20   14.50
 -25  -3  14   25.90    9.00
  26   4 -14   27.20   14.50
  26   4 -14   26.90   15.00
 -26  -4  14   35.10   17.90
 -26  -4  14    7.00   10.00
 -26  -4  14   27.90   10.90
 -26  -4  14   22.50   13.20
  13  -7 -13   36.90   16.70
  13  -7 -13   51.19   15.50
 -13   7  13   43.00   34.30
 -13   7  13   47.10   23.00
 -13   7  13   20.90   12.20
  14  -6 -13  103.29   14.20
  14  -6 -13  136.69   17.10
  14  -6 -13  163.18   22.90
 -14   6  13   69.79   16.10
 -14   6  13  146.49   28.20
  15  -5 -13   51.19   10.10
  15  -5 -13   41.40   14.10
  15  -5 -13   45.40    8.90
 -15   5  13   58.19   10.40
 -15   5  13   33.30   10.90
 -15   5  13   52.09   16.00
 -15   5  13   38.70   10.60
 -15   5  13   28.00   11.60
  16  -4 -13   20.50    6.80
  16  -4 -13   49.50   12.20
  16  -4 -13   18.00   10.50
  16  -4 -13   20.90    8.00
 -16   4  13   38.80   10.20
 -16   4  13   20.10   10.20
 -16   4  13   26.80    7.90
 -16   4  13   29.40    8.60
 -16   4  13   34.20   14.50
  17  -3 -13   82.79   15.10
  17  -3 -13   72.89   12.10
  17  -3 -13   71.09   10.80
  17  -3 -13   92.09   15.00
 -17   3  13   58.29   10.90
 -17   3  13   59.69    9.80
 -17   3  13   51.69    9.80
 -17   3  13   64.99   16.00
 -17   3  13   74.79   14.60
  18  -2 -13   58.89   10.00
  18  -2 -13   38.70    9.70
  18  -2 -13   52.19   11.10
  18  -2 -13   56.29   12.20
 -18   2  13   44.70   10.20
 -18   2  13   43.90   13.20
 -18   2  13   52.59   11.80
 -18   2  13   52.29   12.60
  19  -1 -13  246.68   27.70
  19  -1 -13  221.38   21.90
  19  -1 -13  234.38   21.20
  19  -1 -13  211.68   22.00
  19  -1 -13  255.67   22.30
 -19   1  13  256.27   20.00
 -19   1  13  247.28   24.20
 -19   1  13  234.48   22.00
 -19   1  13  228.48   23.90
 -19   1  13  204.58   20.10
  20   0 -13    0.30    6.10
  20   0 -13   -0.50    7.00
  20   0 -13   -1.40    5.20
  20   0 -13    4.00    5.90
  20   0 -13   -0.70    7.30
 -20   0  13   -6.90    7.40
 -20   0  13    9.30    6.60
 -20   0  13   -3.70    6.20
 -20   0  13    1.70    7.90
  21   1 -13  664.23   53.59
  21   1 -13  612.84   47.00
  21   1 -13  613.74   44.60
  21   1 -13  697.53   47.80
  21   1 -13  677.63   49.50
 -21  -1  13  675.03   46.80
 -21  -1  13  639.74   49.50
 -21  -1  13  609.24   47.60
 -21  -1  13  690.23   44.60
 -21  -1  13  626.64   50.39
  22   2 -13    0.70    9.70
  22   2 -13    7.20    9.40
  22   2 -13    6.30    5.40
  22   2 -13    6.70    7.00
 -22  -2  13    4.50    5.80
 -22  -2  13    5.40   10.40
 -22  -2  13   10.60    9.10
 -22  -2  13    1.50    6.40
 -22  -2  13    9.20    6.90
  23   3 -13   80.19   16.60
  23   3 -13   66.69   13.30
  23   3 -13   56.09   13.00
  23   3 -13   66.59   19.00
 -23  -3  13   39.60   15.20
 -23  -3  13   89.09   13.60
 -23  -3  13   71.39   13.30
 -23  -3  13   80.69   15.80
 -23  -3  13   70.19   16.50
  24   4 -13   45.80   16.50
  24   4 -13   32.30   12.10
  24   4 -13   52.99   16.20
  24   4 -13   30.80   10.40
 -24  -4  13   27.90   10.20
 -24  -4  13   43.00   14.50
 -24  -4  13   29.10   14.80
 -24  -4  13   39.80   14.10
 -24  -4  13   32.50   12.70
  25   5 -13   18.80   11.00
  25   5 -13   38.30   16.00
 -25  -5  13   24.80   15.80
  10  -8 -12   23.60   14.40
 -10   8  12   14.10   13.10
 -10   8  12    5.00   11.70
 -10   8  12   23.50   20.70
  11  -7 -12  196.38   21.00
  11  -7 -12  209.68   19.80
  11  -7 -12  288.47   29.50
 -11   7  12  171.18   25.30
 -11   7  12  198.88   29.80
 -11   7  12  228.88   38.10
  12  -6 -12   36.10   12.40
  12  -6 -12   23.00   11.80
  12  -6 -12   32.00    8.50
 -12   6  12   14.40    9.70
 -12   6  12   33.90   12.80
 -12   6  12    4.00   13.70
  13  -5 -12   29.50    9.80
  13  -5 -12   25.00   12.80
  13  -5 -12   47.90   10.00
  13  -5 -12   61.09   14.20
 -13   5  12   39.30   12.10
 -13   5  12   26.40   10.20
 -13   5  12   51.89   17.10
  14  -4 -12  183.38   17.10
  14  -4 -12  154.38   15.10
  14  -4 -12  120.99   20.30
 -14   4  12  157.48   21.20
 -14   4  12  127.39   14.70
 -14   4  12  152.18   23.80
 -14   4  12  136.39   17.30
 -14   4  12  141.49   16.40
  15  -3 -12  275.87   21.10
  15  -3 -12  239.18   21.80
  15  -3 -12  265.57   23.50
 -15   3  12  246.68   21.40
 -15   3  12  225.48   19.90
 -15   3  12  229.28   26.40
 -15   3  12  247.08   24.30
 -15   3  12  244.78   21.30
  16  -2 -12   43.10    9.50
  16  -2 -12   51.29    9.00
  16  -2 -12   20.20    8.40
  16  -2 -12   37.40    9.60
 -16   2  12   35.40    8.90
 -16   2  12   34.10    7.80
 -16   2  12   36.90   10.90
 -16   2  12   35.60    7.40
  17  -1 -12  696.63   55.59
  17  -1 -12  740.53   51.39
  17  -1 -12  724.23   50.79
 -17   1  12  694.83   49.20
 -17   1  12  759.02   48.10
 -17   1  12  692.63   50.29
 -17   1  12  700.73   52.49
 -17   1  12  801.52   55.59
  18   0 -12  276.57   24.50
  18   0 -12  274.27   23.30
  18   0 -12  283.57   24.10
  18   0 -12  278.67   24.90
  18   0 -12  271.17   28.50
 -18   0  12  290.37   26.70
 -18   0  12  281.67   22.70
 -18   0  12  251.57   22.80
 -18   0  12  272.77   20.50
 -18   0  12  274.67   24.10
 -18   0  12  249.78   22.50
  19   1 -12   56.99   11.80
  19   1 -12   57.99   12.50
  19   1 -12   47.70   13.60
  19   1 -12   54.59    8.70
  19   1 -12   40.40   10.10
  19   1 -12   49.90   10.20
 -19  -1  12   48.70   13.20
 -19  -1  12   51.19    9.80
 -19  -1  12   48.70    8.60
 -19  -1  12   42.90   10.40
 -19  -1  12   43.00   12.10
  20   2 -12  126.19   15.70
  20   2 -12  110.99   20.80
  20   2 -12  156.08   21.30
  20   2 -12  153.68   17.00
 -20  -2  12  143.29   16.60
 -20  -2  12  133.09   19.40
 -20  -2  12  150.78   21.60
 -20  -2  12  124.59   17.00
 -20  -2  12  158.38   16.40
  21   3 -12  286.37   28.50
  21   3 -12  258.87   22.80
  21   3 -12  257.77   30.20
  21   3 -12  269.27   24.90
 -21  -3  12  268.67   25.60
 -21  -3  12  233.68   28.60
 -21  -3  12  250.17   22.80
 -21  -3  12  211.18   24.60
 -21  -3  12  241.88   23.20
  22   4 -12   23.20   14.00
  22   4 -12   28.60   14.10
  22   4 -12   17.40    8.00
  22   4 -12   15.40    8.40
 -22  -4  12   11.70    8.30
 -22  -4  12   30.50   11.50
 -22  -4  12    8.70   11.60
 -22  -4  12   26.40   10.90
 -22  -4  12   26.90   11.30
  23   5 -12   14.20   10.60
  23   5 -12   15.10   13.60
  23   5 -12   11.40   10.30
 -23  -5  12   30.00   15.10
 -23  -5  12   26.70   16.30
 -23  -5  12   18.00   18.20
 -23  -5  12   24.90   14.10
 -23  -5  12   23.70   10.00
   8  -8 -11  282.07   32.40
   8  -8 -11  258.07   38.30
  -8   8  11  251.77   32.40
  -8   8  11  249.28   41.90
  -8   8  11  223.28   33.40
   9  -7 -11  175.48   26.10
   9  -7 -11  147.09   16.10
   9  -7 -11  142.49   17.20
   9  -7 -11   80.59   21.00
  -9   7  11  115.89   21.80
  -9   7  11  102.99   18.90
  -9   7  11  117.99   28.60
  10  -6 -11    3.00   10.80
  10  -6 -11    8.30    9.10
  10  -6 -11   -4.60    4.60
 -10   6  11   -8.60   12.20
 -10   6  11    2.00    8.50
 -10   6  11   -0.20    7.80
  11  -5 -11  297.97   24.90
  11  -5 -11  308.17   24.00
 -11   5  11  325.37   28.10
 -11   5  11  303.47   29.50
 -11   5  11  329.37   34.80
  12  -4 -11  265.07   21.30
  12  -4 -11  262.47   22.50
  12  -4 -11  301.07   26.10
 -12   4  11  301.67   41.70
 -12   4  11  253.07   21.10
 -12   4  11  271.37   24.20
 -12   4  11  290.07   26.30
 -12   4  11  235.38   21.80
  13  -3 -11  300.97   28.00
  13  -3 -11  312.17   23.30
  13  -3 -11  313.37   24.50
 -13   3  11  259.67   23.10
 -13   3  11  298.37   24.30
 -13   3  11  290.87   26.70
 -13   3  11  278.17   22.40
 -13   3  11  326.47   29.90
  14  -2 -11  125.59   15.10
  14  -2 -11  157.48   20.90
  14  -2 -11  123.39   13.60
  14  -2 -11  117.59   16.20
 -14   2  11  137.19   14.90
 -14   2  11  139.99   13.90
 -14   2  11  114.09   18.20
 -14   2  11  127.29   17.20
 -14   2  11  108.49   12.50
  15  -1 -11  685.83   47.00
  15  -1 -11  698.93   51.29
  15  -1 -11  649.14   46.80
  15  -1 -11  669.33   47.40
  15  -1 -11  659.53   45.60
 -15   1  11  683.63   48.30
 -15   1  11  637.44   43.60
 -15   1  11  659.43   45.00
 -15   1  11  657.53   46.00
 -15   1  11  663.83   48.60
  16   0 -11   -1.20    5.10
  16   0 -11   -1.40    4.90
  16   0 -11   -1.20    3.60
  16   0 -11    1.30    6.10
  16   0 -11   -5.60    6.10
  16   0 -11    6.30    5.00
 -16   0  11    0.40    5.10
 -16   0  11    2.80    8.60
 -16   0  11    3.00    5.10
 -16   0  11    2.30    3.90
 -16   0  11   -1.60    4.60
 -16   0  11   -2.50    6.20
 -16   0  11   -1.40    6.90
  17   1 -11  444.86   30.50
  17   1 -11  448.96   33.40
  17   1 -11  427.56   32.90
  17   1 -11  392.96   33.20
  17   1 -11  407.16   34.30
  17   1 -11  429.26   37.10
 -17  -1  11  448.66   32.30
 -17  -1  11  438.06   30.10
 -17  -1  11  417.56   32.80
 -17  -1  11  411.66   34.30
 -17  -1  11  441.26   31.80
 -17  -1  11  400.06   32.50
 -17  -1  11  406.36   35.50
  18   2 -11  158.08   20.80
  18   2 -11  153.58   17.30
  18   2 -11  160.68   15.60
  18   2 -11  126.79   23.90
 -18  -2  11  139.09   21.70
 -18  -2  11  210.38   17.20
 -18  -2  11  129.09   19.30
 -18  -2  11  153.28   23.30
 -18  -2  11  158.18   22.00
  19   3 -11  303.87   24.90
  19   3 -11  376.16   49.70
  19   3 -11  310.17   31.80
  19   3 -11  281.57   26.30
 -19  -3  11  301.87   25.50
 -19  -3  11  250.37   27.00
 -19  -3  11  302.07   24.70
 -19  -3  11  320.27   31.90
 -19  -3  11  294.57   27.10
  20   4 -11  127.19   24.20
  20   4 -11  128.19   16.80
  20   4 -11   87.49   15.70
  20   4 -11  119.09   22.30
 -20  -4  11  125.89   21.70
 -20  -4  11  101.09   18.20
 -20  -4  11   86.49   14.40
 -20  -4  11  110.29   15.40
 -20  -4  11   90.49   16.10
  21   5 -11  321.47   27.50
  21   5 -11  253.97   27.90
  21   5 -11  286.17   33.90
  21   5 -11  273.57   32.10
 -21  -5  11  312.27   30.90
 -21  -5  11  307.37   27.40
 -21  -5  11  249.08   35.10
 -21  -5  11  223.88   24.70
 -21  -5  11  288.97   29.20
  22   6 -11   11.20   16.10
  22   6 -11   21.90   14.10
  22   6 -11   22.90   12.00
  22   6 -11   28.10   11.30
 -22  -6  11   -3.00   14.50
 -22  -6  11   33.30   12.20
 -22  -6  11   23.50   15.40
 -22  -6  11   16.00   13.20
 -22  -6  11   36.50   17.80
   6  -8 -10   22.60    9.20
   6  -8 -10   44.50   10.00
   6  -8 -10   20.30   13.20
   6  -8 -10   23.10   18.00
  -6   8  10   29.20   14.30
  -6   8  10   10.00   18.80
  -6   8  10   28.60   14.20
   7  -7 -10  177.78   26.10
   7  -7 -10  106.19   23.80
  -7   7  10  126.29   27.40
  -7   7  10  142.59   22.20
  -7   7  10  128.99   22.50
   8  -6 -10  384.76   38.60
   8  -6 -10  383.06   29.10
   8  -6 -10  390.66   28.20
  -8   6  10  413.36   35.80
  -8   6  10  374.96   33.00
  -8   6  10  348.17   39.90
   9  -5 -10  944.01   65.29
   9  -5 -10  918.11   64.29
  -9   5  10 1024.60   80.09
  -9   5  10 1022.20   71.09
  -9   5  10 1116.49   71.19
  10  -4 -10  107.59   16.10
  10  -4 -10   99.19   12.40
  10  -4 -10   95.89   11.30
  10  -4 -10   68.49   15.90
 -10   4  10   92.09   18.50
 -10   4  10   87.59   12.90
 -10   4  10   90.09   11.70
 -10   4  10   97.19   13.90
 -10   4  10   98.99   16.00
  11  -3 -10  109.79   15.70
  11  -3 -10  132.49   13.30
  11  -3 -10  123.19   14.00
  11  -3 -10   90.79   16.80
 -11   3  10  107.09   18.40
 -11   3  10  114.39   12.60
 -11   3  10   96.99   15.70
 -11   3  10  112.49   14.00
 -11   3  10  145.49   18.70
 -11   3  10  137.69   14.70
  12  -2 -10  302.67   24.40
  12  -2 -10  323.67   23.60
  12  -2 -10  288.77   26.60
 -12   2  10  296.67   26.30
 -12   2  10  302.47   27.80
 -12   2  10  309.87   23.30
 -12   2  10  315.07   24.00
 -12   2  10  367.46   28.50
 -12   2  10  292.97   22.80
  13  -1 -10  402.16   29.00
  13  -1 -10  382.96   30.00
  13  -1 -10  385.46   29.30
  13  -1 -10  379.16   27.60
  13  -1 -10  371.86   32.00
 -13   1  10  399.06   31.70
 -13   1  10  349.17   25.90
 -13   1  10  365.96   30.20
 -13   1  10  367.56   27.20
 -13   1  10  366.46   28.10
 -13   1  10  406.86   31.30
  14   0 -10 1170.68   78.09
  14   0 -10 1167.38   73.69
  14   0 -10 1154.18   74.89
  14   0 -10 1168.38   71.69
  14   0 -10 1121.29   74.99
  14   0 -10 1211.68   75.39
 -14   0  10 1361.96   78.09
 -14   0  10 1163.68   71.29
 -14   0  10 1055.29   75.89
 -14   0  10 1096.09   72.99
 -14   0  10 1090.29   73.89
 -14   0  10  919.81   71.99
 -14   0  10 1101.19   72.49
 -14   0  10 1153.68   76.29
  15   1 -10   76.89    9.50
  15   1 -10   84.09   13.20
  15   1 -10   83.09   11.70
  15   1 -10   89.39   12.90
  15   1 -10   94.09   14.00
  15   1 -10   99.29   16.80
 -15  -1  10   78.29   14.30
 -15  -1  10   76.09   13.40
 -15  -1  10   77.29   11.70
 -15  -1  10   57.49    8.80
 -15  -1  10   78.29   10.90
  16   2 -10   85.69   10.90
  16   2 -10   69.99   14.20
  16   2 -10   57.49   13.10
  16   2 -10   77.09   11.90
  16   2 -10   69.29   12.80
 -16  -2  10   85.49   15.50
 -16  -2  10   62.89   10.30
 -16  -2  10   94.09   14.90
 -16  -2  10   64.89   11.30
 -16  -2  10   71.79   10.30
  17   3 -10    8.50   10.40
  17   3 -10    9.90    6.80
  17   3 -10    3.30    4.70
  17   3 -10   20.10   11.20
 -17  -3  10   -4.70    8.30
 -17  -3  10    3.20    9.10
 -17  -3  10   12.60    6.10
 -17  -3  10    1.60   10.70
  18   4 -10  206.88   26.70
  18   4 -10  123.89   18.00
  18   4 -10  151.98   23.70
  18   4 -10   84.49   13.80
 -18  -4  10   97.99   14.40
 -18  -4  10  100.59   16.30
 -18  -4  10   95.09   14.10
 -18  -4  10  109.09   17.90
 -18  -4  10  105.49   20.60
  19   5 -10  151.48   21.30
  19   5 -10  147.29   18.50
  19   5 -10  185.08   28.20
  19   5 -10  150.08   23.20
 -19  -5  10  151.38   18.40
 -19  -5  10  162.98   19.00
 -19  -5  10  119.79   20.50
 -19  -5  10  145.79   20.10
 -19  -5  10  121.69   23.60
  20   6 -10   75.89   21.70
  20   6 -10   53.09   19.10
  20   6 -10   82.99   18.10
  20   6 -10   83.79   19.30
 -20  -6  10   57.59   18.70
 -20  -6  10  101.99   18.50
 -20  -6  10   98.79   16.20
 -20  -6  10  116.39   17.20
 -20  -6  10  113.29   21.30
  21   7 -10    6.00   11.60
  21   7 -10   18.00   24.50
 -21  -7  10    9.40   11.40
 -21  -7  10   11.30   10.40
 -21  -7  10    1.60   11.80
 -21  -7  10   13.30   15.20
 -21  -7  10   -2.60    8.80
   4  -8  -9    5.40   12.70
   4  -8  -9   41.80   15.20
   4  -8  -9   18.10    8.00
   4  -8  -9   25.70    9.40
  -4   8   9    4.70   17.00
  -4   8   9   19.80   12.10
   5  -7  -9   14.10    6.80
   5  -7  -9   15.40   11.50
   5  -7  -9   15.60    7.40
   5  -7  -9    2.70   10.80
  -5   7   9   15.20    9.60
  -5   7   9   16.40   15.90
  -5   7   9   13.80   10.20
   6  -6  -9   18.50   12.80
   6  -6  -9   27.00   10.20
   6  -6  -9   16.70    6.00
   6  -6  -9   15.30    6.70
  -6   6   9   11.80    9.00
  -6   6   9   22.60   13.90
  -6   6   9    5.40    8.50
   7  -5  -9  181.78   19.50
   7  -5  -9  140.59   22.50
   7  -5  -9  126.59   13.70
   7  -5  -9  125.69   14.70
  -7   5   9  183.88   35.40
  -7   5   9  111.19   20.60
  -7   5   9  164.58   26.30
   8  -4  -9  297.07   25.40
   8  -4  -9  269.57   20.60
   8  -4  -9  276.67   21.60
   8  -4  -9  265.27   27.80
  -8   4   9  226.98   22.90
  -8   4   9  273.47   26.30
  -8   4   9  293.67   29.50
  -8   4   9  246.08   24.50
   9  -3  -9  205.18   19.60
   9  -3  -9  192.38   16.00
   9  -3  -9  189.98   16.80
   9  -3  -9  185.78   21.30
  -9   3   9  200.38   19.70
  -9   3   9  169.28   15.60
  -9   3   9  213.98   18.30
  -9   3   9  245.68   21.80
  -9   3   9  202.38   22.90
  -9   3   9  172.28   16.40
  10  -2  -9  228.78   19.30
  10  -2  -9  218.68   18.10
  10  -2  -9  221.48   20.60
  10  -2  -9  230.88   22.30
 -10   2   9  227.28   22.80
 -10   2   9  230.98   18.70
 -10   2   9  242.18   18.20
 -10   2   9  231.58   21.30
 -10   2   9  239.08   19.00
 -10   2   9  260.97   22.40
  11  -1  -9  460.55   30.10
  11  -1  -9  466.45   34.30
  11  -1  -9  407.06   32.20
  11  -1  -9  391.76   30.40
 -11   1   9  408.66   29.50
 -11   1   9  403.86   32.30
 -11   1   9  409.06   29.10
 -11   1   9  494.85   34.10
 -11   1   9  406.46   33.10
 -11   1   9  422.36   30.30
  12   0  -9   -3.00    4.30
  12   0  -9    0.20    5.00
  12   0  -9    8.50    4.60
  12   0  -9    0.20    2.80
  12   0  -9   -3.50    4.30
 -12   0   9   -1.70    3.70
 -12   0   9   -1.50    6.40
 -12   0   9    8.40    6.50
 -12   0   9   -5.20    4.10
 -12   0   9    2.80    3.20
 -12   0   9    4.60    7.00
  13   1  -9   92.39   12.50
  13   1  -9  116.59   14.30
  13   1  -9   98.89   10.20
  13   1  -9   98.09   12.00
  13   1  -9   91.99   14.60
 -13  -1   9   90.49   12.50
 -13  -1   9  107.29   12.10
 -13  -1   9  107.99   15.10
 -13  -1   9  100.39   14.80
 -13  -1   9   89.39   10.20
  14   2  -9  167.48   16.50
  14   2  -9  130.69   16.60
  14   2  -9  168.68   23.40
  14   2  -9  171.88   20.00
  14   2  -9  161.08   14.50
  14   2  -9  142.09   15.60
 -14  -2   9  171.78   15.40
 -14  -2   9  145.99   14.30
 -14  -2   9  145.49   15.90
 -14  -2   9  136.69   19.20
 -14  -2   9  146.99   17.20
  15   3  -9   59.39   11.10
  15   3  -9   35.50   12.00
  15   3  -9   35.60    8.20
  15   3  -9   29.20   10.80
 -15  -3   9   39.30    8.40
 -15  -3   9   42.50   10.50
 -15  -3   9   43.60    9.50
 -15  -3   9   45.40    8.30
 -15  -3   9   37.40   12.90
  16   4  -9  174.78   20.40
  16   4  -9  221.98   27.90
  16   4  -9  167.48   18.30
 -16  -4   9  198.48   27.30
 -16  -4   9  203.58   31.90
 -16  -4   9  241.18   31.20
 -16  -4   9  205.18   18.70
  17   5  -9  118.89   21.40
  17   5  -9  201.48   29.70
  17   5  -9  125.99   17.20
  17   5  -9  151.28   21.20
 -17  -5   9  156.38   17.90
 -17  -5   9  138.69   21.00
 -17  -5   9  135.09   17.50
 -17  -5   9  165.78   25.80
 -17  -5   9  148.99   19.80
  18   6  -9    9.60   11.00
  18   6  -9    0.40    7.10
  18   6  -9    9.40    8.30
  18   6  -9   -8.70   12.80
 -18  -6   9   15.20    8.20
 -18  -6   9    3.80    9.00
 -18  -6   9    5.70   10.20
 -18  -6   9   20.20   13.10
 -18  -6   9    6.30    8.50
  19   7  -9   30.20   13.80
  19   7  -9   14.00   12.40
  19   7  -9   19.70   10.10
  19   7  -9   40.60   20.10
 -19  -7   9   26.20   11.60
 -19  -7   9   23.30   11.10
 -19  -7   9   34.80   15.10
 -19  -7   9   39.30   13.50
 -19  -7   9   18.70   15.50
   1  -9  -8    1.70   11.10
   1  -9  -8    8.00   17.10
   1  -9  -8    7.70    8.30
   1  -9  -8   17.40    8.30
  -1   9   8    8.60   19.00
   2  -8  -8   48.50    9.40
   2  -8  -8   42.20    9.60
   2  -8  -8   27.20    9.40
   2  -8  -8   43.50   16.90
   2  -8  -8   39.30   18.20
  -2   8   8   34.40   19.50
  -2   8   8   46.10   22.50
   3  -7  -8   41.20   16.90
   3  -7  -8   59.89   16.60
   3  -7  -8   51.39    8.60
   3  -7  -8   28.70   13.10
   3  -7  -8   41.40   12.40
  -3   7   8   32.30   12.30
  -3   7   8   40.40   18.80
   4  -6  -8  314.07   22.20
   4  -6  -8  295.07   22.80
   4  -6  -8  278.87   28.10
   4  -6  -8  281.27   31.50
  -4   6   8  213.98   25.20
  -4   6   8  297.17   34.40
   5  -5  -8   91.99   16.30
   5  -5  -8  108.99   12.20
   5  -5  -8  100.39   19.00
   5  -5  -8  118.99   13.40
  -5   5   8  104.89   21.20
  -5   5   8  107.69   18.10
  -5   5   8   89.59   15.20
   6  -4  -8  200.48   24.70
   6  -4  -8  191.88   19.50
   6  -4  -8  173.38   14.90
   6  -4  -8  179.08   15.90
  -6   4   8  182.38   19.70
  -6   4   8  168.98   18.00
  -6   4   8  202.18   23.60
   7  -3  -8  544.75   44.60
   7  -3  -8  552.74   42.90
   7  -3  -8  591.74   40.50
   7  -3  -8  606.04   39.80
  -7   3   8  631.24   40.80
  -7   3   8  620.94   41.70
  -7   3   8  588.44   46.30
  -7   3   8  679.73   45.00
  -7   3   8  559.14   43.30
  -7   3   8  624.54   40.00
   8  -2  -8  602.64   43.10
   8  -2  -8  582.14   44.50
   8  -2  -8  621.14   40.30
   8  -2  -8  620.74   41.10
  -8   2   8  577.34   44.70
  -8   2   8  546.45   42.80
  -8   2   8  686.93   41.40
  -8   2   8  610.54   40.70
  -8   2   8  639.84   40.20
  -8   2   8  572.54   42.90
   9  -1  -8  495.35   35.40
   9  -1  -8  532.65   39.00
   9  -1  -8  521.05   38.40
   9  -1  -8  519.15   37.50
   9  -1  -8  513.55   36.20
  -9   1   8  519.35   38.30
  -9   1   8  507.25   37.90
  -9   1   8  536.55   39.10
  -9   1   8  546.15   35.40
  -9   1   8  541.35   36.10
  -9   1   8  565.74   36.10
  10   0  -8 1018.30   65.79
  10   0  -8 1011.10   64.79
  10   0  -8 1011.20   64.29
  10   0  -8  994.50   67.59
  10   0  -8 1062.99   66.99
 -10   0   8  999.60   67.59
 -10   0   8 1034.90   67.09
 -10   0   8  978.00   64.39
 -10   0   8 1016.10   67.39
 -10   0   8  965.10   65.09
  11   1  -8  974.00   60.99
  11   1  -8  896.21   58.89
  11   1  -8  883.91   59.89
  11   1  -8  904.21   61.89
  11   1  -8  906.71   57.99
 -11  -1   8  888.61   59.49
 -11  -1   8  908.21   61.89
 -11  -1   8  939.01   58.79
 -11  -1   8  897.01   61.29
 -11  -1   8  872.01   57.59
  12   2  -8   49.50    8.40
  12   2  -8   55.79    8.20
  12   2  -8   59.49   11.10
  12   2  -8   53.19   11.60
  12   2  -8   68.29   11.00
  12   2  -8   53.79   10.00
 -12  -2   8   59.49    8.70
 -12  -2   8   46.50   12.30
 -12  -2   8   50.59    9.30
 -12  -2   8   60.09    8.30
 -12  -2   8   64.99   11.30
  13   3  -8  305.57   25.40
  13   3  -8  269.87   26.60
  13   3  -8  277.47   22.70
  13   3  -8  300.17   27.90
 -13  -3   8  260.97   27.90
 -13  -3   8  291.27   25.60
 -13  -3   8  301.87   22.90
 -13  -3   8  309.97   23.30
 -13  -3   8  307.97   24.50
  14   4  -8  126.39   19.90
  14   4  -8  126.89   18.20
  14   4  -8  109.09   14.60
  14   4  -8  116.49   20.80
 -14  -4   8  118.79   17.60
 -14  -4   8  148.49   22.30
 -14  -4   8  107.89   15.40
 -14  -4   8  118.09   14.60
 -14  -4   8  121.89   14.80
  15   5  -8   69.69   12.30
  15   5  -8   78.79   14.70
  15   5  -8   94.39   20.80
 -15  -5   8   70.19   14.90
 -15  -5   8   69.69   16.10
 -15  -5   8   48.60   13.30
 -15  -5   8   77.09   12.90
 -15  -5   8   79.89   22.50
  16   6  -8  304.77   30.80
  16   6  -8  278.07   26.90
  16   6  -8  447.96   42.70
 -16  -6   8  328.27   27.40
 -16  -6   8  350.76   29.30
 -16  -6   8  315.07   31.70
 -16  -6   8  283.97   26.90
 -16  -6   8  299.47   39.20
  17   7  -8  148.69   25.00
  17   7  -8  185.48   34.80
  17   7  -8  162.08   18.30
 -17  -7   8  218.48   30.00
 -17  -7   8  190.18   22.80
 -17  -7   8  186.38   24.20
 -17  -7   8  169.18   30.40
 -17  -7   8  200.78   23.40
  18   8  -8  108.69   23.20
  18   8  -8  107.09   29.30
 -18  -8   8   71.99   24.80
 -18  -8   8  124.09   21.10
 -18  -8   8  107.29   18.50
 -18  -8   8  122.59   19.10
 -18  -8   8   99.69   27.80
  -1  -9  -7   58.59   19.00
  -1  -9  -7   64.29   11.80
  -1  -9  -7   35.40   11.00
  -1  -9  -7   59.39   12.90
  -1  -9  -7   42.40   28.00
   1   9   7   36.10   19.40
   1   9   7   54.99   12.30
   1   9   7   56.59   24.80
   0  -8  -7   25.30   13.60
   0  -8  -7   32.60    8.30
   0  -8  -7   19.30   15.40
   0  -8  -7   22.50    8.60
   0  -8  -7   31.30    9.50
   0   8   7   20.30   14.00
   0   8   7   15.10   17.10
   0   8   7   41.20   17.20
   1  -7  -7   17.20    8.30
   1  -7  -7   32.50   13.00
   1  -7  -7   19.10    6.50
   1  -7  -7    6.50    8.50
   1  -7  -7    6.50   12.70
  -1   7   7   17.10   14.40
  -1   7   7   11.70   11.50
  -1   7   7   16.90    6.80
  -1   7   7   13.40    9.30
   2  -6  -7  349.77   24.40
   2  -6  -7  338.87   30.80
   2  -6  -7  288.37   23.30
   2  -6  -7  361.36   25.50
  -2   6   7  300.27   24.00
  -2   6   7  340.97   36.60
  -2   6   7  334.27   32.30
  -2   6   7  262.67   27.60
   3  -5  -7  246.08   19.40
   3  -5  -7  232.58   26.50
   3  -5  -7  252.77   18.70
   3  -5  -7  214.88   22.90
  -3   5   7  217.68   30.20
  -3   5   7  203.08   21.70
   4  -4  -7  392.26   26.00
   4  -4  -7  357.16   29.60
   4  -4  -7  390.16   25.30
   4  -4  -7  307.37   30.80
  -4   4   7  361.26   33.40
  -4   4   7  352.26   29.90
  -4   4   7  294.37   27.10
   5  -3  -7  211.18   20.40
   5  -3  -7  229.48   18.10
   5  -3  -7  226.98   17.30
   5  -3  -7  255.77   23.90
  -5   3   7  262.47   19.30
  -5   3   7  239.38   18.00
  -5   3   7  227.78   19.70
  -5   3   7  231.98   24.20
  -5   3   7  196.68   20.40
   6  -2  -7 1699.53  100.59
   6  -2  -7 1479.55  104.49
   6  -2  -7 1648.64  101.09
   6  -2  -7 1522.45  103.19
  -6   2   7 1484.15  104.59
  -6   2   7 1463.25  102.99
  -6   2   7 1404.16  102.69
  -6   2   7 1899.31  101.89
  -6   2   7 1724.13  101.09
  -6   2   7 1748.43  100.49
   7  -1  -7  284.17   23.50
   7  -1  -7  323.17   24.60
   7  -1  -7  309.87   25.10
   7  -1  -7  308.77   21.40
   7  -1  -7  310.97   22.20
  -7   1   7  287.97   23.20
  -7   1   7  306.37   25.40
  -7   1   7  276.47   21.60
  -7   1   7  289.17   21.10
  -7   1   7  280.07   23.90
   8   0  -7    3.40    4.00
   8   0  -7   -0.60    2.90
   8   0  -7    2.90    5.90
   8   0  -7    2.50    5.50
   8   0  -7   -2.40    4.80
   8   0  -7    2.70    4.20
  -8   0   7   -2.30    6.20
  -8   0   7    3.80    6.60
  -8   0   7    3.70    4.30
  -8   0   7    3.30    5.00
  -8   0   7   -2.50    3.30
   9   1  -7 1299.37   86.09
   9   1  -7 1327.37   82.89
   9   1  -7 1364.06   83.79
   9   1  -7 1253.27   85.89
   9   1  -7 1397.66   85.89
   9   1  -7 1362.56   84.59
  -9  -1   7 1365.36   86.89
  -9  -1   7 1284.47   82.49
  -9  -1   7 1322.47   83.39
  -9  -1   7 1292.47   84.09
  -9  -1   7 1304.57   85.89
  10   2  -7  245.48   19.50
  10   2  -7  264.27   21.80
  10   2  -7  253.17   20.50
  10   2  -7  270.87   22.60
  10   2  -7  259.27   23.60
  10   2  -7  248.48   19.10
 -10  -2   7  218.48   19.00
 -10  -2   7  250.97   24.20
 -10  -2   7  236.78   20.10
 -10  -2   7  241.28   18.90
 -10  -2   7  268.37   22.00
  11   3  -7   84.79   14.10
  11   3  -7   78.19   10.10
  11   3  -7   72.29   12.00
  11   3  -7   78.49   14.80
 -11  -3   7   77.89   12.60
 -11  -3   7   79.99   15.40
 -11  -3   7   68.79    9.80
 -11  -3   7   61.89    9.30
 -11  -3   7   68.29   11.00
  12   4  -7   18.60    6.70
  12   4  -7   38.30   13.40
  12   4  -7   20.10    8.30
 -12  -4   7   24.90    9.20
 -12  -4   7   16.70    6.50
 -12  -4   7   18.30   11.30
 -12  -4   7   22.30    7.40
 -12  -4   7   11.60    5.80
  13   5  -7   61.79   17.10
  13   5  -7   72.39    9.80
  13   5  -7   72.19   19.30
  13   5  -7   71.99   12.10
 -13  -5   7   72.69   12.70
 -13  -5   7   77.19   18.50
 -13  -5   7   66.89   11.20
 -13  -5   7   59.39   11.00
 -13  -5   7   72.19   15.00
  14   6  -7   40.00   18.70
  14   6  -7   51.59    9.30
  14   6  -7   42.10    9.70
  14   6  -7   43.10   12.80
 -14  -6   7   44.40   13.30
 -14  -6   7   60.49   12.40
 -14  -6   7   37.10    9.70
 -14  -6   7   54.09   11.60
 -14  -6   7   49.20   16.40
  15   7  -7  127.99   23.40
  15   7  -7  197.68   19.50
  15   7  -7  143.79   20.20
  15   7  -7  278.97   39.20
 -15  -7   7  138.69   28.80
 -15  -7   7  196.88   28.50
 -15  -7   7  209.58   22.10
 -15  -7   7  160.88   21.30
 -15  -7   7  176.88   23.40
  16   8  -7    9.10   17.40
  16   8  -7   -1.40    8.40
  16   8  -7    1.90   11.20
  16   8  -7    9.40    8.90
 -16  -8   7    0.80    9.00
 -16  -8   7    6.20   12.70
 -16  -8   7    5.00   15.10
 -16  -8   7    5.70   10.60
 -16  -8   7   17.40   20.60
  -3  -9  -6  204.88   20.70
  -3  -9  -6  201.08   30.50
  -3  -9  -6  170.48   20.00
  -3  -9  -6  126.89   17.20
  -3  -9  -6   72.89   24.50
   3   9   6  192.48   32.30
   3   9   6  130.29   18.80
   3   9   6  161.08   35.50
  -2  -8  -6   93.29   13.10
  -2  -8  -6   44.60   18.60
  -2  -8  -6  116.49   22.80
  -2  -8  -6   80.19   14.10
   2   8   6   46.50   14.00
   2   8   6   61.29   11.80
   2   8   6   58.49   23.30
   2   8   6   64.39   18.20
  -1  -7  -6   10.70    6.80
  -1  -7  -6    6.00    8.50
  -1  -7  -6   -3.90    4.60
  -1  -7  -6    2.80    7.00
  -1  -7  -6    4.40   11.40
   1   7   6    2.10    5.70
   1   7   6   11.60   10.70
   1   7   6   -0.40   11.50
   1   7   6   17.10    8.80
   0  -6  -6  178.78   15.90
   0  -6  -6  164.68   26.00
   0  -6  -6  161.38   14.60
   0  -6  -6  154.88   22.40
   0   6   6  140.79   21.90
   0   6   6  151.18   15.30
   0   6   6  146.59   26.60
   0   6   6  145.69   19.50
   1  -5  -6  359.56   36.70
   1  -5  -6  395.56   28.30
   1  -5  -6  464.65   29.50
   1  -5  -6  453.55   30.10
   1  -5  -6  401.76   34.20
  -1   5   6  404.26   29.00
  -1   5   6  395.96   38.40
  -1   5   6  439.26   35.60
  -1   5   6  351.56   31.60
   2  -4  -6  221.28   16.20
   2  -4  -6  199.38   15.50
   2  -4  -6  211.48   16.80
   2  -4  -6  183.48   24.10
  -2   4   6  144.09   17.80
  -2   4   6  180.18   24.70
   3  -3  -6   65.89    9.30
   3  -3  -6   60.99   13.10
   3  -3  -6   83.79    9.20
   3  -3  -6   82.59   12.50
  -3   3   6   68.99   12.20
  -3   3   6   93.19   15.80
  -3   3   6   58.99   10.30
   4  -2  -6 1732.53  114.59
   4  -2  -6 1886.01  112.29
   4  -2  -6 1811.32  116.09
   4  -2  -6 1954.40  111.79
  -4   2   6 1637.44  112.49
  -4   2   6 1646.54  114.39
  -4   2   6 1833.22  116.59
  -4   2   6 1666.53  113.99
  -4   2   6 2049.49  112.59
   5  -1  -6  661.03   48.80
   5  -1  -6  634.64   47.50
   5  -1  -6  714.83   45.80
   5  -1  -6  701.53   46.40
   5  -1  -6  659.53   45.80
  -5   1   6  753.62   49.40
  -5   1   6  640.14   47.90
  -5   1   6  844.22   46.50
  -5   1   6  844.12   45.90
  -5   1   6  667.53   47.10
   6   0  -6 1197.68   73.29
   6   0  -6 1090.49   69.79
   6   0  -6 1075.29   72.09
   6   0  -6 1150.98   72.89
   6   0  -6 1147.19   71.39
   6   0  -6 1133.59   70.69
   6   0  -6 1122.19   69.69
  -6   0   6 1094.89   71.89
  -6   0   6 1144.39   73.59
  -6   0   6 1122.89   70.49
  -6   0   6 1148.79   69.89
  -6   0   6 1077.49   70.89
  -6   0   6 1116.89   72.99
   7   1  -6  406.96   29.00
   7   1  -6  398.86   26.90
   7   1  -6  369.66   29.70
   7   1  -6  433.06   29.40
   7   1  -6  386.36   26.30
   7   1  -6  398.26   27.60
  -7  -1   6  375.06   26.60
  -7  -1   6  382.16   26.30
  -7  -1   6  403.66   29.50
  -7  -1   6  399.56   30.50
  -7  -1   6  371.16   27.30
   8   2  -6  328.87   27.70
   8   2  -6  348.77   23.70
   8   2  -6  329.77   25.80
   8   2  -6  329.47   25.80
   8   2  -6  305.77   23.10
   8   2  -6  372.16   24.80
  -8  -2   6  313.87   25.70
  -8  -2   6  295.97   27.70
  -8  -2   6  299.87   22.80
  -8  -2   6  326.47   24.10
  -8  -2   6  320.77   23.20
   9   3  -6  237.38   23.80
   9   3  -6  266.47   21.70
   9   3  -6  205.18   18.10
  -9  -3   6  244.08   18.70
  -9  -3   6  203.08   18.10
  -9  -3   6  241.58   24.50
  -9  -3   6  263.77   19.90
  -9  -3   6  224.18   21.00
  10   4  -6  264.97   21.00
  10   4  -6  248.68   27.00
  10   4  -6  246.78   19.40
  10   4  -6  251.57   23.70
 -10  -4   6  292.27   22.30
 -10  -4   6  251.77   20.70
 -10  -4   6  229.88   34.00
 -10  -4   6  256.77   24.20
 -10  -4   6  286.47   21.20
  11   5  -6   24.50    9.50
  11   5  -6   11.20    6.00
  11   5  -6    7.50    5.20
  11   5  -6   14.00   19.40
 -11  -5   6    6.60    5.80
 -11  -5   6   17.40    6.40
 -11  -5   6    6.70    6.90
 -11  -5   6   25.00   12.90
 -11  -5   6   -1.30    6.30
  12   6  -6   25.60    8.00
  12   6  -6   12.50    7.30
  12   6  -6   23.60   14.90
  12   6  -6   26.70   10.70
 -12  -6   6   25.30   10.70
 -12  -6   6   24.60    7.80
 -12  -6   6   12.70   12.20
 -12  -6   6   12.00    8.30
 -12  -6   6   20.50    7.70
  13   7  -6    3.10   16.60
  13   7  -6    9.00    7.30
  13   7  -6   18.90   10.90
  13   7  -6    7.00    7.70
 -13  -7   6   16.50    8.40
 -13  -7   6   13.30    8.30
 -13  -7   6   -2.70   12.00
 -13  -7   6   15.80    7.60
 -13  -7   6   13.30   10.30
  14   8  -6   61.59   25.40
  14   8  -6   65.79   13.70
  14   8  -6   56.19   13.00
  14   8  -6   44.30   15.90
 -14  -8   6   74.99   13.60
 -14  -8   6   66.29   14.60
 -14  -8   6   34.30   19.50
 -14  -8   6   75.59   16.10
 -14  -8   6   66.49   19.70
  -5  -9  -5   54.89   13.00
  -5  -9  -5   52.79   12.70
  -5  -9  -5   73.69   21.00
  -5  -9  -5   32.10   19.60
  -5  -9  -5   50.79   12.00
   5   9   5   38.60   11.70
   5   9   5   96.39   28.60
   5   9   5   33.00   17.80
  -4  -8  -5   23.30   10.50
  -4  -8  -5   13.70    9.20
  -4  -8  -5  -12.00   11.30
  -4  -8  -5   19.40    8.80
   4   8   5    1.40   10.20
   4   8   5   22.00   12.10
   4   8   5    4.60   17.40
   4   8   5   15.50    8.10
  -3  -7  -5   92.99   12.70
  -3  -7  -5  100.49   19.20
   3   7   5  106.79   21.40
   3   7   5  100.29   23.80
   3   7   5   67.69   14.20
   3   7   5   69.49   14.40
  -2  -6  -5   23.50    6.70
  -2  -6  -5   41.70   12.10
  -2  -6  -5   41.50   14.80
   2   6   5   17.40   13.30
   2   6   5   30.30    9.70
   2   6   5   23.70    7.40
   2   6   5   60.99   14.80
  -1  -5  -5  127.29   12.00
  -1  -5  -5  132.49   18.50
  -1  -5  -5   71.39   17.30
   1   5   5  123.59   12.50
   1   5   5  110.29   21.60
   1   5   5  116.79   17.90
   1   5   5  143.19   17.30
   0  -4  -5  770.32   51.79
   0  -4  -5  763.52   56.29
   0  -4  -5  952.60   53.89
   0  -4  -5  732.63   58.59
   0  -4  -5  965.50   52.99
   0   4   5  697.33   53.79
   0   4   5  747.83   56.59
   0   4   5  784.92   52.19
   0   4   5  817.62   60.59
   1  -3  -5  107.29   10.50
   1  -3  -5  131.09   15.90
   1  -3  -5  107.09   16.80
   1  -3  -5  157.28   12.40
   1  -3  -5  132.69   12.80
  -1   3   5  111.79   13.80
  -1   3   5  114.29   18.00
   2  -2  -5  132.69   14.60
   2  -2  -5  176.48   18.20
   2  -2  -5  159.48   13.40
   2  -2  -5  164.88   12.20
   2  -2  -5  177.08   16.20
   2  -2  -5  158.28   13.90
  -2   2   5  163.78   19.60
  -2   2   5  159.88   14.80
  -2   2   5  180.28   16.50
   3  -1  -5  314.47   23.70
   3  -1  -5  302.47   22.90
   3  -1  -5  349.57   25.50
   3  -1  -5  324.87   26.80
   3  -1  -5  377.76   23.90
  -3   1   5  341.87   24.50
  -3   1   5  366.76   26.00
  -3   1   5  374.26   27.10
  -3   1   5  335.57   23.90
  -3   1   5  354.36   24.50
   4   0  -5   -0.40    4.50
   4   0  -5   -0.70    2.80
   4   0  -5   -0.80    3.50
   4   0  -5    4.00    3.40
   4   0  -5    0.40    3.00
   4   0  -5    2.80    5.40
  -4   0   5    1.00    3.50
  -4   0   5   -2.30    3.00
  -4   0   5    3.00    5.80
  -4   0   5    0.80    3.20
  -4   0   5   -3.60    4.80
  -4   0   5   -0.50    3.10
   5   1  -5  769.92   47.60
   5   1  -5  718.43   50.09
   5   1  -5  748.13   48.20
   5   1  -5  719.83   48.60
   5   1  -5  800.62   49.99
  -5  -1   5  786.02   50.69
  -5  -1   5  717.63   49.10
  -5  -1   5  754.42   49.99
  -5  -1   5  683.23   47.00
  -5  -1   5  777.02   49.40
   6   2  -5  665.63   43.10
   6   2  -5  678.33   43.90
   6   2  -5  624.84   46.60
   6   2  -5  660.73   43.10
   6   2  -5  681.83   45.70
  -6  -2   5  641.14   43.50
  -6  -2   5  646.94   45.40
  -6  -2   5  729.43   43.10
  -6  -2   5  627.74   47.00
  -6  -2   5  662.93   42.90
   7   3  -5  455.25   37.10
   7   3  -5  457.05   32.00
   7   3  -5  465.05   34.80
  -7  -3   5  455.85   35.00
  -7  -3   5  490.95   31.90
  -7  -3   5  440.26   31.70
  -7  -3   5  464.55   37.30
  -7  -3   5  488.15   32.70
   8   4  -5  765.22   57.59
   8   4  -5  751.82   51.29
   8   4  -5  754.72   54.49
  -8  -4   5  729.93   54.59
  -8  -4   5  791.32   51.99
  -8  -4   5  724.63   57.29
  -8  -4   5  844.42   51.49
  -8  -4   5  806.02   51.09
   9   5  -5  629.04   47.40
   9   5  -5  599.84   50.69
   9   5  -5  588.04   43.10
  -9  -5   5  675.23   44.40
  -9  -5   5  597.74   50.59
  -9  -5   5  613.04   43.10
  -9  -5   5  585.94   47.10
  -9  -5   5  687.13   43.20
  10   6  -5  626.64   47.80
  10   6  -5  640.94   47.40
  10   6  -5  662.73   57.09
  10   6  -5  715.13   53.19
 -10  -6   5  648.64   52.69
 -10  -6   5  742.13   48.00
 -10  -6   5  729.43   48.50
 -10  -6   5  753.62   49.50
 -10  -6   5  670.93   56.89
  11   7  -5   18.20    8.20
  11   7  -5   31.30   12.90
  11   7  -5   36.50   17.80
  11   7  -5   31.30    9.60
 -11  -7   5   45.30   10.80
 -11  -7   5   19.40    8.10
 -11  -7   5   53.79   18.60
 -11  -7   5   36.10    8.50
  12   8  -5  127.09   29.80
  12   8  -5   54.89   12.80
  12   8  -5   85.19   20.00
  12   8  -5  103.19   16.00
 -12  -8   5   93.89   16.60
 -12  -8   5   68.79   23.40
 -12  -8   5   91.89   16.90
 -12  -8   5   94.79   21.70
 -12  -8   5  115.49   16.10
  13   9  -5   20.80   11.10
  13   9  -5   22.00   27.80
  13   9  -5   62.09   26.10
  13   9  -5   26.00   11.90
 -13  -9   5   44.10   12.90
 -13  -9   5   50.59   14.30
 -13  -9   5   37.60   11.80
 -13  -9   5   15.40   15.10
 -13  -9   5   12.40   16.80
  -7  -9  -4   24.90   15.40
  -7  -9  -4   27.50   10.50
  -7  -9  -4   -2.90   16.90
   7   9   4   -0.50    7.60
   7   9   4    9.20   14.70
   7   9   4   26.80   19.90
   7   9   4   17.40   18.60
  -6  -8  -4   11.00    8.80
  -6  -8  -4   10.70   14.40
  -6  -8  -4   -0.70   10.90
   6   8   4   16.90   11.40
   6   8   4   16.30    7.90
   6   8   4   10.10   12.40
   6   8   4   -2.30   16.30
  -5  -7  -4   73.99   11.80
  -5  -7  -4   63.99   15.40
  -5  -7  -4   56.89   18.50
   5   7   4   74.39   14.80
   5   7   4   66.29   12.00
   5   7   4   49.20   18.60
  -4  -6  -4    3.30   10.50
  -4  -6  -4   10.10    7.70
  -4  -6  -4    9.00    5.20
   4   6   4    2.80    7.80
   4   6   4    0.90   10.90
   4   6   4    3.50    5.60
   4   6   4    4.90    6.70
  -3  -5  -4  178.58   21.10
  -3  -5  -4  228.48   26.10
  -3  -5  -4  244.38   18.20
   3   5   4  194.08   19.70
   3   5   4  234.78   30.60
   3   5   4  194.78   18.00
   3   5   4  230.08   23.30
  -2  -4  -4  125.89   16.80
  -2  -4  -4  124.19   11.90
  -2  -4  -4  118.99   19.10
   2   4   4  117.99   11.80
   2   4   4  129.29   15.30
   2   4   4  117.89   20.10
   2   4   4  125.29   17.70
  -1  -3  -4  655.73   41.90
  -1  -3  -4  688.03   48.10
  -1  -3  -4  586.94   43.60
  -1  -3  -4  619.24   47.40
   1   3   4  654.53   48.40
   1   3   4  659.03   45.80
   1   3   4  660.83   42.00
   1   3   4  600.44   43.40
   0  -2  -4   86.99   10.40
   0  -2  -4   79.59   11.00
   0  -2  -4   84.99    8.20
   0  -2  -4   58.99   12.00
   0  -2  -4   70.59    9.10
   0   2   4   60.09   12.50
   0   2   4   59.09    9.20
   0   2   4   81.89   11.20
   1  -1  -4 5798.82  329.97
   1  -1  -4 5451.25  328.77
  -1   1   4 5363.96  328.87
  -1   1   4 5400.26  329.67
  -1   1   4 4831.72  326.67
   3   1  -4 3971.30  236.88
   3   1  -4 3749.22  238.48
   3   1  -4 3979.50  236.28
   3   1  -4 4254.37  236.18
   3   1  -4 3568.74  236.08
   3   1  -4 4496.25  236.88
   3   1  -4 3775.42  238.08
  -3  -1   4 3864.11  238.68
  -3  -1   4 3784.62  236.38
  -3  -1   4 3513.15  236.18
  -3  -1   4 3800.42  236.08
  -3  -1   4 3693.03  238.28
   4   2  -4  215.28   15.70
   4   2  -4  233.68   18.70
   4   2  -4  191.58   15.80
   4   2  -4  220.78   16.30
   4   2  -4  203.58   20.10
  -4  -2   4  230.18   16.20
  -4  -2   4  216.28   15.50
  -4  -2   4  214.68   18.30
  -4  -2   4  222.48   20.60
   5   3  -4  463.45   32.20
   5   3  -4  486.45   35.10
   5   3  -4  519.85   38.10
  -5  -3   4  436.66   31.70
  -5  -3   4  479.85   37.70
  -5  -3   4  455.85   34.80
  -5  -3   4  484.15   31.60
  -5  -3   4  479.25   32.30
   6   4  -4  151.98   21.80
   6   4  -4  138.39   17.80
   6   4  -4  129.79   13.00
  -6  -4   4  140.09   13.50
  -6  -4   4  134.49   16.30
  -6  -4   4  142.49   12.70
  -6  -4   4  168.08   13.70
  -6  -4   4  116.49   19.30
   7   5  -4  585.54   44.90
   7   5  -4  530.75   47.70
   7   5  -4  615.14   41.10
  -7  -5   4  626.34   41.10
  -7  -5   4  596.14   41.40
  -7  -5   4  621.44   40.50
  -7  -5   4  567.34   48.40
  -7  -5   4  565.74   44.70
   8   6  -4  295.27   33.00
   8   6  -4  248.08   26.10
  -8  -6   4  266.57   27.10
  -8  -6   4  267.57   34.40
  -8  -6   4  248.28   21.30
  -8  -6   4  250.87   22.40
  -8  -6   4  250.97   21.90
   9   7  -4  261.47   37.70
   9   7  -4  224.28   22.00
   9   7  -4  218.48   22.60
   9   7  -4  264.17   41.50
  -9  -7   4  212.78   21.80
  -9  -7   4  236.28   35.20
  -9  -7   4  271.07   21.90
  -9  -7   4  258.37   23.10
  -9  -7   4  260.57   27.70
  10   8  -4   22.80   10.00
  10   8  -4   25.60    9.70
  10   8  -4   68.29   24.00
  10   8  -4   31.60   13.90
 -10  -8   4   29.50    9.80
 -10  -8   4   48.30   17.20
 -10  -8   4   31.90   17.60
 -10  -8   4   33.80   10.30
 -10  -8   4   34.70   10.90
  11   9  -4  110.69   18.20
  11   9  -4   93.79   31.30
  11   9  -4  117.09   25.30
  11   9  -4  102.09   18.90
 -11  -9   4  145.99   20.70
 -11  -9   4   66.79   24.10
 -11  -9   4  108.19   17.00
 -11  -9   4  119.99   18.70
 -11  -9   4  119.79   25.10
  -9  -9  -3   24.00   18.60
  -9  -9  -3   23.20   10.60
   9   9   3   35.90   11.80
   9   9   3   32.00   22.50
   9   9   3    9.50   15.00
  -8  -8  -3   32.90   10.40
  -8  -8  -3   41.70   15.90
  -8  -8  -3   19.50   16.00
   8   8   3   18.70   12.00
   8   8   3   15.70   13.00
   8   8   3   27.80   20.40
   8   8   3   27.20    9.60
  -7  -7  -3  107.39   19.50
  -7  -7  -3   95.69   22.90
  -7  -7  -3  140.99   16.70
   7   7   3  103.89   15.20
   7   7   3   92.49   16.70
   7   7   3  129.19   26.80
   7   7   3  115.99   21.80
  -6  -6  -3  285.47   27.60
  -6  -6  -3  387.26   28.40
  -6  -6  -3  423.76   39.10
  -6  -6  -3  357.36   33.20
   6   6   3  438.16   40.60
   6   6   3  372.86   34.20
   6   6   3  356.86   28.90
   6   6   3  361.26   30.70
  -5  -5  -3  267.37   21.20
  -5  -5  -3  221.08   30.40
  -5  -5  -3  270.47   25.60
   5   5   3  263.67   21.70
   5   5   3  291.17   30.70
   5   5   3  233.58   22.90
   5   5   3  276.17   26.20
  -4  -4  -3  206.28   19.50
  -4  -4  -3  190.98   22.50
  -4  -4  -3  210.28   16.40
  -4  -4  -3  154.88   14.20
   4   4   3  192.88   19.90
   4   4   3  182.88   17.80
   4   4   3  222.58   24.50
   4   4   3  199.08   16.50
  -3  -3  -3  249.28   19.00
  -3  -3  -3  274.27   25.00
  -3  -3  -3  232.88   20.60
  -3  -3  -3  222.58   17.40
  -3  -3  -3  248.78   21.70
   3   3   3  266.87   22.40
   3   3   3  259.37   20.80
   3   3   3  273.57   19.50
   3   3   3  225.78   25.30
  -2  -2  -3  120.29   12.60
  -2  -2  -3  116.09   12.80
  -2  -2  -3  105.99    9.30
  -2  -2  -3  140.99   16.60
  -2  -2  -3  108.59   10.60
   2   2   3  135.69   13.80
   2   2   3  129.29   16.90
   2   2   3  145.69   11.20
   2   2   3  114.79   12.30
  -1  -1  -3 1338.57   84.19
  -1  -1  -3 1461.25   86.49
   1   1   3 1301.37   85.19
   1   1   3 1286.07   86.29
   0   0  -3   -1.90    3.00
   0   0  -3   -1.10    3.40
   0   0  -3    0.90    5.10
   0   0  -3   -3.20    4.00
   0   0  -3    0.90    3.60
   0   0   3   -6.30    5.30
   0   0   3   -0.50    3.40
   0   0   3   -2.30    4.40
   0   0   3    1.50    3.00
   0   0   3    2.40    3.50
   1   1  -3 6905.41  421.96
   1   1  -3 6829.22  420.26
  -1  -1   3 7131.99  422.16
  -1  -1   3 6851.01  420.56
  -1  -1   3 6825.82  421.76
   2   2  -3  554.24   34.30
   2   2  -3  487.85   33.50
   2   2  -3  527.05   37.50
   2   2  -3  470.05   33.90
   2   2  -3  536.55   36.40
  -2  -2   3  552.74   33.60
  -2  -2   3  531.65   36.20
  -2  -2   3  543.55   38.00
  -2  -2   3  548.35   33.90
   3   3  -3  187.98   14.20
   3   3  -3  172.48   20.00
   3   3  -3  174.58   16.70
  -3  -3   3  174.08   13.70
  -3  -3   3  158.98   20.40
  -3  -3   3  161.78   13.00
  -3  -3   3  172.68   16.90
  -3  -3   3  172.58   13.90
   4   4  -3  630.44   47.30
   4   4  -3  682.73   50.69
   4   4  -3  701.83   44.30
  -4  -4   3  673.73   43.40
  -4  -4   3  627.44   50.09
  -4  -4   3  667.43   47.60
  -4  -4   3  695.03   44.10
  -4  -4   3  637.14   44.00
   5   5  -3  154.68   14.40
   5   5  -3  143.89   23.40
   5   5  -3  138.39   19.10
  -5  -5   3  174.28   14.80
  -5  -5   3  150.58   14.60
  -5  -5   3  146.09   17.70
  -5  -5   3  153.88   13.70
  -5  -5   3  152.98   23.30
   6   6  -3  366.26   32.90
   6   6  -3  388.16   28.60
   6   6  -3  396.16   38.30
  -6  -6   3  385.96   28.80
  -6  -6   3  359.36   36.80
  -6  -6   3  359.86   28.10
  -6  -6   3  381.66   27.60
  -6  -6   3  338.47   32.30
   7   7  -3  316.17   26.90
   7   7  -3  286.57   25.20
   7   7  -3  346.37   31.90
   7   7  -3  297.47   36.20
  -7  -7   3  322.57   26.00
  -7  -7   3  258.27   29.20
  -7  -7   3  290.47   34.90
  -7  -7   3  340.97   24.90
  -7  -7   3  290.97   27.10
   8   8  -3   73.99   12.90
   8   8  -3   60.89   17.20
   8   8  -3   73.69   24.60
   8   8  -3   57.39   13.90
  -8  -8   3   41.70   19.20
  -8  -8   3   61.79   11.30
  -8  -8   3   46.50   11.60
  -8  -8   3   82.19   17.90
  -8  -8   3   63.39   12.90
   9   9  -3   93.09   22.00
   9   9  -3  158.08   37.90
   9   9  -3  110.59   19.30
  -9  -9   3  120.49   18.30
  -9  -9   3  115.29   16.30
  -9  -9   3   95.79   23.10
  -9  -9   3   82.29   24.50
  -9  -9   3  110.09   17.50
 -10  -8  -2   67.89   18.30
 -10  -8  -2   80.89   15.50
 -10  -8  -2   52.09   32.60
  10   8   2   47.90   12.30
  10   8   2   90.19   17.70
  10   8   2   81.59   26.90
  10   8   2   50.89   17.80
  -9  -7  -2   15.90    7.60
  -9  -7  -2   29.30   11.90
  -9  -7  -2   35.50   15.50
   9   7   2   20.00    9.40
   9   7   2   44.30   15.10
   9   7   2   31.20   10.30
   9   7   2   55.29   21.90
  -8  -6  -2  105.69   13.00
  -8  -6  -2   96.39   13.80
  -8  -6  -2  121.49   23.60
  -8  -6  -2  121.49   14.10
  -8  -6  -2  146.39   21.30
   8   6   2  100.59   14.60
   8   6   2   90.39   15.60
   8   6   2  109.59   23.50
   8   6   2  109.59   20.10
  -7  -5  -2  549.25   44.00
  -7  -5  -2  555.84   47.60
  -7  -5  -2  576.94   40.40
  -7  -5  -2  676.13   40.20
  -7  -5  -2  565.24   39.00
   7   5   2  524.35   41.30
   7   5   2  576.94   49.30
   7   5   2  594.24   45.10
   7   5   2  539.55   40.60
  -6  -4  -2  287.17   22.40
  -6  -4  -2  296.67   21.70
  -6  -4  -2  255.87   20.70
  -6  -4  -2  279.27   28.20
  -6  -4  -2  302.17   25.50
   6   4   2  327.87   34.50
   6   4   2  278.97   22.50
   6   4   2  300.27   26.10
   6   4   2  309.77   24.00
  -5  -3  -2  822.12   56.59
  -5  -3  -2  904.21   54.79
  -5  -3  -2  886.31   55.89
  -5  -3  -2  865.51   58.29
  -5  -3  -2  848.22   60.49
  -5  -3  -2  779.82   54.29
   5   3   2  879.51   58.69
   5   3   2  869.01   55.99
   5   3   2  826.72   56.49
   5   3   2  904.81   61.89
  -4  -2  -2 1493.75   93.89
  -4  -2  -2 1498.85   93.19
  -4  -2  -2 1414.96   96.49
  -4  -2  -2 1466.85   94.89
   4   2   2 1566.24   93.49
   4   2   2 1498.35   95.29
   4   2   2 1492.15   97.09
   4   2   2 1479.75   93.79
  -3  -1  -2  782.42   53.89
  -3  -1  -2  838.32   53.19
  -3  -1  -2  899.61   52.59
  -3  -1  -2  777.62   50.89
  -3  -1  -2  816.12   51.89
  -3  -1  -2  705.93   50.89
   3   1   2  845.12   54.89
   3   1   2  836.52   51.29
   3   1   2  858.91   51.19
   3   1   2  836.32   54.59
  -2   0  -2 2717.03  166.68
  -2   0  -2 2903.11  168.88
  -2   0  -2 3153.88  167.78
  -2   0  -2 2439.76  166.48
  -2   0  -2 2721.13  168.08
   2   0   2 2516.85  166.68
   2   0   2 2710.03  166.68
   2   0   2 2758.72  168.68
   2   0   2 2703.23  168.28
  -1   1  -2  224.18   16.10
  -1   1  -2  222.08   16.30
  -1   1  -2  236.38   18.00
  -1   1  -2  259.27   19.20
  -1   1  -2  249.38   18.20
   1  -1   2  240.08   16.40
   1  -1   2  278.07   18.80
   1  -1   2  265.67   19.60
   1  -1   2  259.37   16.20
   1  -1   2  253.77   18.50
   0   2  -2  389.36   27.50
   0   2  -2  389.76   29.00
   0  -2   2  382.76   27.50
   0  -2   2  388.56   29.10
   1   3  -2 4353.06  262.67
   1   3  -2 4190.48  265.07
   1   3  -2 4271.87  266.77
  -1  -3   2 4329.47  262.57
  -1  -3   2 4375.46  267.07
  -1  -3   2 4251.77  265.07
   2   4  -2  295.97   28.30
   2   4  -2  281.97   21.40
   2   4  -2  303.67   25.00
  -2  -4   2  305.97   28.30
  -2  -4   2  277.97   24.50
  -2  -4   2  283.17   20.30
  -2  -4   2  293.87   21.40
   3   5  -2  374.86   34.70
   3   5  -2  393.86   31.40
   3   5  -2  388.66   27.20
  -3  -5   2  373.26   26.90
  -3  -5   2  381.46   27.00
  -3  -5   2  368.36   26.10
  -3  -5   2  344.97   30.70
  -3  -5   2  367.66   34.30
   4   6  -2  135.89   14.10
   4   6  -2  134.59   20.20
   4   6  -2  166.68   26.80
  -4  -6   2  154.28   14.70
  -4  -6   2  146.79   13.80
  -4  -6   2  135.69   20.30
  -4  -6   2  153.58   24.70
  -4  -6   2  133.69   13.90
   5   7  -2   87.19   13.00
   5   7  -2  100.99   19.10
   5   7  -2   88.79   22.50
  -5  -7   2   96.19   12.40
  -5  -7   2  107.69   14.20
  -5  -7   2  116.19   23.50
  -5  -7   2  108.89   19.40
   6   8  -2  110.69   25.70
   6   8  -2   80.69   15.10
   6   8  -2   93.19   21.90
   6   8  -2   71.19   12.90
  -6  -8   2  104.49   19.80
  -6  -8   2   59.59   12.10
  -6  -8   2   87.29   12.40
  -6  -8   2   88.59   14.00
  -6  -8   2   63.99   32.30
   7   9  -2   66.69   19.70
   7   9  -2   62.99   24.90
   7   9  -2   42.70   14.70
   7   9  -2   48.10   11.60
  -7  -9   2   40.10   11.80
  -7  -9   2   35.30   16.00
  -7  -9   2   59.09   22.00
 -12  -8  -1   44.10   12.50
 -12  -8  -1   80.39   20.20
 -12  -8  -1   14.60   14.50
  12   8   1   33.60   15.00
  12   8   1   50.89   14.70
  12   8   1   55.09   25.90
 -11  -7  -1   49.00   11.30
 -11  -7  -1   52.49   15.20
 -11  -7  -1   34.00   17.40
  11   7   1   52.39   15.50
  11   7   1   63.39   22.40
  11   7   1   47.10   11.60
  11   7   1   47.60   13.00
 -10  -6  -1  467.65   41.30
 -10  -6  -1  497.45   38.20
 -10  -6  -1  514.45   46.00
  10   6   1  474.95   37.40
  10   6   1  421.36   37.40
  10   6   1  639.94   50.69
  10   6   1  531.85   42.70
  -9  -5  -1  202.48   18.70
  -9  -5  -1  152.48   25.30
  -9  -5  -1  157.28   15.40
  -9  -5  -1  155.18   17.70
  -9  -5  -1  164.38   22.30
   9   5   1  143.99   21.20
   9   5   1  182.88   27.90
   9   5   1  161.28   16.80
   9   5   1  170.08   20.20
  -8  -4  -1   16.10    7.40
  -8  -4  -1   27.40    6.00
  -8  -4  -1   17.60    9.60
  -8  -4  -1   31.10    8.40
  -8  -4  -1   17.00    6.40
  -8  -4  -1   11.20    6.30
   8   4   1   26.70    8.00
   8   4   1   17.80    7.50
   8   4   1   18.10    6.50
   8   4   1   18.90   11.10
  -7  -3  -1  439.96   33.30
  -7  -3  -1  368.76   29.20
  -7  -3  -1  389.06   27.40
  -7  -3  -1  328.27   25.90
  -7  -3  -1  382.36   26.70
  -7  -3  -1  379.96   28.20
   7   3   1  388.16   27.70
   7   3   1  405.36   33.20
   7   3   1  377.26   28.10
   7   3   1  367.56   29.40
  -6  -2  -1  633.24   46.70
  -6  -2  -1  695.03   43.00
  -6  -2  -1  624.04   42.60
  -6  -2  -1  633.44   43.50
  -6  -2  -1  704.33   44.30
  -6  -2  -1  633.74   44.80
   6   2   1  641.54   43.80
   6   2   1  700.63   44.30
   6   2   1  672.33   47.80
   6   2   1  673.43   45.40
  -5  -1  -1 1091.09   69.89
  -5  -1  -1 1136.49   69.79
  -5  -1  -1 1098.39   70.39
  -5  -1  -1 1113.39   71.49
   5   1   1 1083.29   69.19
   5   1   1 1074.49   69.19
   5   1   1 1139.19   70.19
   5   1   1 1130.09   71.99
  -4   0  -1    5.30    4.00
  -4   0  -1    3.10    3.50
  -4   0  -1   -1.70    4.10
  -4   0  -1    1.40    3.80
  -4   0  -1   -0.20    2.60
   4   0   1    2.70    4.30
   4   0   1    2.00    4.00
   4   0   1    0.30    2.50
  -3   1  -1    8.80    4.70
  -3   1  -1    9.40    5.00
  -3   1  -1    4.30    3.50
  -3   1  -1    2.00    2.70
   3  -1   1   -0.60    4.80
  -2   2  -1 8433.56  498.85
   2  -2   1 7911.11  497.85
  -1   3  -1 5253.47  306.77
  -1   3  -1 5172.88  309.17
  -1   3  -1 4932.31  312.47
   1  -3   1 4692.93  308.67
   1  -3   1 5073.89  310.87
   0   4  -1 3853.51  237.78
   0   4  -1 3878.61  231.88
   0   4  -1 3791.42  235.38
   0  -4   1 3480.25  234.78
   0  -4   1 3873.91  237.98
   0  -4   1 3805.32  231.78
   1   5  -1  649.14   48.40
   1   5  -1  586.74   44.40
   1   5  -1  576.74   40.30
  -1  -5   1  633.94   48.20
  -1  -5   1  596.24   40.40
   2   6  -1   84.99   19.20
   2   6  -1   90.59   11.60
   2   6  -1  115.39   18.40
  -2  -6   1   60.79   17.40
  -2  -6   1   88.99   16.00
  -2  -6   1   88.39   11.60
   3   7  -1   58.69   10.20
   3   7  -1   37.90   16.40
   3   7  -1   78.69   16.90
  -3  -7   1   76.29   10.40
  -3  -7   1   77.39   11.80
  -3  -7   1   75.29   16.50
  -3  -7   1   50.59   17.70
   4   8  -1   71.99   15.80
   4   8  -1   73.39   13.00
   4   8  -1   60.39   20.90
   4   8  -1   67.69   16.40
  -4  -8   1   68.49   10.80
  -4  -8   1   62.29   19.60
  -4  -8   1   86.89   13.10
  -4  -8   1   73.99   17.60
   5   9  -1   25.80    9.50
   5   9  -1   32.30   22.00
   5   9  -1   53.19   16.90
   5   9  -1   68.49   16.80
  -5  -9   1   74.49   13.50
  -5  -9   1   12.70   14.70
  -5  -9   1   57.19   17.60
   6  10  -1   36.60   16.00
   6  10  -1   61.09   14.10
   6  10  -1   63.99   27.00
   6  10  -1   72.79   22.60
  -6 -10   1   44.70   22.50
  -6 -10   1   49.10   19.20
  -6 -10   1   78.59   15.50
 -14  -8   0    9.60   12.70
 -14  -8   0   13.20   10.00
 -14  -8   0    1.20   13.10
  14   8   0   25.90   16.30
  14   8   0   10.60   11.50
  14   8   0   13.20   10.80
  14   8   0   11.80   19.50
 -13  -7   0   19.10   11.70
 -13  -7   0   10.10   12.20
 -13  -7   0   15.50    9.10
  13   7   0    4.70    8.10
  13   7   0   21.10    9.00
  13   7   0   15.70   11.00
  13   7   0   10.60   16.60
 -12  -6   0   81.99   21.00
 -12  -6   0   97.49   13.90
 -12  -6   0   98.99   18.00
  12   6   0   77.39   14.50
  12   6   0  129.49   26.20
  12   6   0   64.09   15.00
  12   6   0   73.59   13.10
 -11  -5   0  142.29   24.30
 -11  -5   0  129.09   16.00
 -11  -5   0  112.29   16.20
 -11  -5   0  143.09   20.40
 -11  -5   0  109.09   18.40
  11   5   0  130.09   16.80
  11   5   0  145.49   25.00
  11   5   0  133.09   20.90
  11   5   0  145.19   18.10
 -10  -4   0  120.89   20.00
 -10  -4   0  110.29   13.80
 -10  -4   0  120.89   15.30
 -10  -4   0  101.69   15.70
  10   4   0  116.79   16.70
  10   4   0  126.79   21.40
  10   4   0  132.79   16.20
  10   4   0   99.69   13.60
  -9  -3   0  119.29   13.90
  -9  -3   0  117.19   12.70
  -9  -3   0  103.39   14.10
  -9  -3   0  101.19   17.20
  -9  -3   0  108.09   11.90
  -9  -3   0  106.09   11.90
   9   3   0  110.99   13.50
   9   3   0  117.69   13.40
   9   3   0  145.99   20.20
   9   3   0  104.69   14.30
  -8  -2   0  247.38   23.90
  -8  -2   0  271.87   20.00
  -8  -2   0  259.67   20.70
  -8  -2   0  264.67   21.50
  -8  -2   0  278.97   21.00
  -8  -2   0  269.87   20.90
   8   2   0  289.67   22.20
   8   2   0  288.17   21.30
   8   2   0  263.87   21.10
   8   2   0  281.97   25.00
  -7  -1   0  176.58   14.10
  -7  -1   0  189.58   15.10
  -7  -1   0  175.68   14.70
  -7  -1   0  171.08   14.80
  -7  -1   0  189.88   16.90
  -7  -1   0  209.38   15.20
   7   1   0  184.88   15.30
   7   1   0  202.38   16.30
   7   1   0  193.48   15.30
   7   1   0  194.08   15.50
   7   1   0  177.28   15.00
  -6   0   0   93.39    8.90
  -6   0   0   76.19    8.00
  -6   0   0   83.59    8.80
  -6   0   0   79.29    9.30
  -6   0   0   82.19    8.00
  -6   0   0   94.09    9.40
  -6   0   0   80.09    8.50
   6   0   0  115.69   11.00
   6   0   0   80.39    9.60
   6   0   0   88.89    9.40
   6   0   0   91.29    8.60
   6   0   0   89.69    9.20
   6   0   0   82.69    9.00
  -5   1   0  249.28   19.90
  -5   1   0  282.17   18.80
  -5   1   0  284.27   19.20
   5  -1   0  299.77   18.90
   5  -1   0  293.57   19.50
   5  -1   0  251.67   18.80
   5  -1   0  230.38   19.00
  -4   2   0  285.87   21.50
  -4   2   0  307.27   22.90
   4  -2   0  307.87   22.40
   4  -2   0  331.17   23.30
  -3   3   0 1523.85   88.49
  -3   3   0 1455.55   90.69
  -3   3   0 1401.26   91.99
   3  -3   0 1431.96   92.39
   3  -3   0 1296.67   89.99
  -2   4   0  157.98   20.80
  -2   4   0  119.89   11.60
  -2   4   0  132.19   15.10
   2  -4   0  155.38   20.10
   2  -4   0  119.99   14.40
  -1   5   0 1650.43  103.39
  -1   5   0 1563.64  109.99
  -1   5   0 1711.53  110.79
   1  -5   0 1768.12  103.59
   1  -5   0 1605.84  110.29
   1  -5   0 1572.74  107.19
   0   6   0   86.59   10.60
   0   6   0  102.29   16.30
   0   6   0   60.79   16.20
   0  -6   0   72.19   10.20
   0  -6   0   73.59   14.70
   0  -6   0   49.10   15.10
   1   7   0  121.89   20.30
   1   7   0  102.59   13.20
   1   7   0   98.19   23.00
  -1  -7   0  162.38   23.40
  -1  -7   0  109.59   14.20
  -1  -7   0   95.49   21.40
   2   8   0  180.48   31.60
   2   8   0  203.08   28.00
   2   8   0  124.49   16.60
  -2  -8   0  131.99   27.10
  -2  -8   0  168.58   26.00
   3   9   0   57.69   15.20
   3   9   0   90.39   27.10
   3   9   0   41.00   10.70
   3   9   0   75.49   20.40
  -3  -9   0   58.39   21.50
  -3  -9   0   60.79   12.90
  -3  -9   0   71.09   19.30
   4  10   0  -14.40   16.70
   4  10   0    4.80   13.50
   4  10   0   18.60   14.30
  -4 -10   0    3.50    8.60
  -4 -10   0   11.50   14.30
  -4 -10   0   11.40   17.00
 -16  -8   1   16.80   11.00
 -16  -8   1    4.60   13.60
 -16  -8   1   10.70   15.40
  16   8  -1   25.00   21.30
  16   8  -1    6.30   11.70
  16   8  -1   17.60   10.80
 -15  -7   1   36.60   10.90
 -15  -7   1   24.70   14.80
 -15  -7   1   40.70   14.70
  15   7  -1   21.80    9.00
  15   7  -1    8.30    9.70
  15   7  -1  -10.30   15.20
  15   7  -1   30.40   11.40
 -14  -6   1  333.47   32.30
 -14  -6   1  337.17   28.20
 -14  -6   1  304.87   36.10
  14   6  -1  503.65   44.90
  14   6  -1  321.77   28.70
  14   6  -1  312.07   28.40
  14   6  -1  328.27   32.30
 -13  -5   1  130.29   20.10
  13   5  -1  177.78   28.00
  13   5  -1  176.28   20.50
  13   5  -1  114.99   16.10
  13   5  -1  153.38   20.90
 -12  -4   1  150.58   15.40
 -12  -4   1  101.69   13.80
 -12  -4   1  121.29   16.70
 -12  -4   1  104.09   14.20
 -12  -4   1  102.49   19.00
 -12  -4   1  116.29   13.50
  12   4  -1  114.99   20.80
  12   4  -1  101.69   15.90
  12   4  -1   97.89   13.80
  12   4  -1  119.19   14.60
 -11  -3   1 1220.68   79.39
 -11  -3   1 1278.57   77.99
 -11  -3   1 1166.28   77.19
 -11  -3   1 1189.58   81.49
 -11  -3   1 1283.97   76.99
  11   3  -1 1128.49   77.09
  11   3  -1 1134.39   77.69
  11   3  -1 1261.47   83.19
  11   3  -1 1149.29   79.09
 -10  -2   1  429.16   30.30
 -10  -2   1  376.46   28.40
 -10  -2   1  385.16   31.90
 -10  -2   1  436.66   29.30
 -10  -2   1  421.36   29.20
 -10  -2   1  421.96   29.50
  10   2  -1  432.66   29.50
  10   2  -1  400.26   29.70
  10   2  -1  399.46   30.10
  -9  -1   1  550.94   35.80
  -9  -1   1  555.64   35.80
  -9  -1   1  531.25   37.00
  -9  -1   1  537.85   35.80
  -9  -1   1  527.15   35.90
  -9  -1   1  472.85   35.10
   9   1  -1  516.65   35.80
   9   1  -1  525.25   36.50
   9   1  -1  524.15   37.30
   9   1  -1  531.85   35.90
   9   1  -1  553.74   36.40
   9   1  -1  569.24   37.90
  -8   0   1   -0.80    3.50
  -8   0   1    0.50    4.00
  -8   0   1   -4.30    4.10
  -8   0   1    2.60    3.10
  -8   0   1    1.10    3.30
   8   0  -1   -3.60    5.00
   8   0  -1    0.70    3.80
   8   0  -1   -2.40    4.10
  -7   1   1  132.39   11.50
  -7   1   1  120.79   10.60
  -7   1   1  142.59   13.50
  -7   1   1  146.59   12.90
   7  -1  -1  138.29   12.60
   7  -1  -1  130.69   12.40
   7  -1  -1  136.29   11.40
  -6   2   1 1495.55   92.39
  -6   2   1 1468.35   94.09
   6  -2  -1 1412.86   93.29
   6  -2  -1 1514.45   92.29
   6  -2  -1 1364.66   92.09
   6  -2  -1 1689.23   92.49
  -5   3   1   18.50    8.60
  -5   3   1   21.60    6.00
   5  -3  -1   23.50    8.40
  -4   4   1 4342.47  271.87
  -4   4   1 4358.66  269.97
  -4   4   1 4550.44  266.87
   4  -4  -1 4133.79  269.57
   4  -4  -1 4429.76  272.27
  -3   5   1   63.09    8.20
  -3   5   1   73.09   14.80
  -3   5   1   61.89   11.50
   3  -5  -1   73.79   12.60
   3  -5  -1   46.70   13.50
  -2   6   1  105.79   17.50
  -2   6   1  103.79   11.90
  -2   6   1   99.09   19.50
   2  -6  -1   91.69   18.30
   2  -6  -1  108.69   16.80
  -1   7   1   38.80   15.70
  -1   7   1   42.00   13.20
  -1   7   1   36.70    8.00
   1  -7  -1   23.80   14.50
   1  -7  -1   21.30   10.10
   1  -7  -1   46.50    9.10
   0   8   1  222.18   25.50
   0   8   1  166.48   17.30
   0   8   1  183.28   31.00
   0  -8  -1  174.98   26.70
   0  -8  -1  169.18   30.20
   0  -8  -1  166.48   17.30
   1   9   1   -5.60    9.30
   1   9   1    4.70   10.30
   1   9   1    9.10   15.60
   1   9   1    4.70    6.50
  -1  -9  -1    1.40   12.90
  -1  -9  -1    6.20   10.50
  -1  -9  -1   -0.70    7.30
   2  10   1   27.60   14.50
   2  10   1   26.80   15.80
   2  10   1    9.40   19.80
   2  10   1    4.20    7.50
  -2 -10  -1   -0.80   27.10
  -2 -10  -1   14.30   14.80
  -2 -10  -1   10.20    8.90
 -17  -7   2   82.29   19.30
 -17  -7   2   30.60   15.80
 -17  -7   2   61.09   14.20
  17   7  -2   57.89   16.40
  17   7  -2   37.00   11.80
  17   7  -2   47.00   13.60
  17   7  -2   72.09   24.60
 -16  -6   2    6.50    6.50
 -16  -6   2   16.10   10.00
 -16  -6   2   12.10   12.20
  16   6  -2    9.40    7.10
  16   6  -2    3.30    7.80
  16   6  -2   34.60   17.90
  16   6  -2   12.30    8.70
 -15  -5   2  424.46   41.70
 -15  -5   2  486.35   39.30
 -15  -5   2  478.95   36.10
  15   5  -2  487.95   39.20
  15   5  -2  447.46   35.40
  15   5  -2  482.15   36.60
 -14  -4   2   20.70    7.60
 -14  -4   2   25.50    7.70
 -14  -4   2    8.40   10.20
 -14  -4   2   18.70    8.00
  14   4  -2   22.10   11.90
  14   4  -2   22.40   12.00
  14   4  -2   29.10    8.30
 -13  -3   2  612.44   43.60
 -13  -3   2  689.33   43.80
 -13  -3   2  671.33   45.70
 -13  -3   2  651.83   43.10
 -13  -3   2  597.04   47.10
 -13  -3   2  583.64   42.80
  13   3  -2  610.34   44.90
  13   3  -2  645.24   43.40
  13   3  -2  618.64   44.00
 -12  -2   2  702.13   48.90
 -12  -2   2  609.94   45.50
 -12  -2   2  664.93   46.00
 -12  -2   2  670.83   45.70
 -12  -2   2  699.23   46.50
 -12  -2   2  725.63   47.30
  12   2  -2  687.53   49.10
  12   2  -2  734.03   47.10
  12   2  -2  667.13   45.90
  12   2  -2  749.42   49.99
  12   2  -2  703.53   47.00
 -11  -1   2  815.52   53.89
 -11  -1   2  795.62   52.89
 -11  -1   2  754.52   52.59
 -11  -1   2  879.51   52.99
 -11  -1   2  789.62   53.09
  11   1  -2  880.91   54.69
  11   1  -2  759.22   52.79
  11   1  -2  810.02   53.49
  11   1  -2  831.92   52.79
  11   1  -2  808.42   55.29
 -10   0   2  914.31   63.99
 -10   0   2 1021.80   62.99
 -10   0   2  907.61   62.49
 -10   0   2  946.81   62.69
 -10   0   2  948.91   62.59
  10   0  -2  995.70   63.39
  10   0  -2  987.60   64.89
  10   0  -2 1154.18   63.69
  10   0  -2 1015.80   63.19
  -9   1   2   33.40    7.00
  -9   1   2   27.20    6.50
  -9   1   2   23.40    5.70
  -9   1   2   32.70    5.30
   9  -1  -2   33.80    7.50
   9  -1  -2   31.10    6.60
   9  -1  -2   34.80    5.70
  -8   2   2 1424.56   89.99
  -8   2   2 1431.96   90.09
  -8   2   2 1446.56   92.69
   8  -2  -2 1460.75   90.39
   8  -2  -2 1482.65   90.49
  -7   3   2  489.95   35.50
  -7   3   2  502.85   37.50
   7  -3  -2  617.84   35.20
   7  -3  -2  533.85   35.30
   7  -3  -2  511.45   37.90
   7  -3  -2  526.35   35.80
  -6   4   2  490.45   32.20
  -6   4   2  480.85   35.00
  -6   4   2  500.85   37.70
   6  -4  -2  495.35   38.00
  -5   5   2 1219.38   78.09
  -5   5   2 1278.57   82.59
  -5   5   2 1249.07   84.99
   5  -5  -2 1214.58   82.09
   5  -5  -2 1253.07   85.29
  -4   6   2  143.59   13.40
  -4   6   2  154.18   23.60
  -4   6   2  152.38   20.70
   4  -6  -2  160.38   21.10
   4  -6  -2  140.69   22.90
  -3   7   2  122.49   22.30
  -3   7   2  108.59   18.80
  -3   7   2  121.39   13.20
   3  -7  -2   92.69   19.90
  -2   8   2  236.28   31.30
  -2   8   2  206.58   32.80
  -2   8   2  223.58   20.00
   2  -8  -2  251.47   28.40
   2  -8  -2  187.48   31.20
  -1   9   2  111.89   27.00
  -1   9   2   69.29   12.30
  -1   9   2   94.59   19.50
  -1   9   2   64.59   18.40
   1  -9  -2   76.09   21.80
   1  -9  -2   93.19   21.60
   0  10   2   35.20   10.40
   0  10   2   45.70   22.40
   0  10   2   25.00   21.10
   0  10   2   51.49   16.00
   0 -10  -2   51.79   23.70
   0 -10  -2   35.40   18.70
 -19  -7   3   -1.20   19.90
 -19  -7   3   27.00   11.30
 -19  -7   3   -0.80   11.00
  19   7  -3   10.20   11.20
  19   7  -3    9.40    9.30
  19   7  -3   15.40   10.20
 -18  -6   3  250.67   27.80
 -18  -6   3  221.78   24.90
 -18  -6   3  213.88   40.70
  18   6  -3  228.58   23.20
  18   6  -3  271.27   39.10
  18   6  -3  186.88   27.20
  18   6  -3  189.58   23.60
 -17  -5   3   71.99   19.00
 -17  -5   3   64.99   14.40
 -17  -5   3   67.49   12.20
  17   5  -3  103.49   23.00
  17   5  -3   76.79   14.70
  17   5  -3   81.09   14.10
  17   5  -3   58.99   12.00
 -16  -4   3  157.08   23.50
 -16  -4   3  163.58   23.50
  16   4  -3  168.18   19.00
  16   4  -3  235.98   28.80
  16   4  -3  179.78   19.80
  16   4  -3  151.08   16.70
 -15  -3   3  497.55   36.00
 -15  -3   3  460.15   33.70
 -15  -3   3  476.05   34.90
 -15  -3   3  454.15   38.00
  15   3  -3  456.55   33.90
  15   3  -3  475.65   35.80
  15   3  -3  485.35   38.90
  15   3  -3  511.55   39.70
  15   3  -3  459.35   35.00
 -14  -2   3  359.86   30.30
 -14  -2   3  402.26   28.70
 -14  -2   3  395.36   28.80
 -14  -2   3  410.06   28.50
 -14  -2   3  378.16   27.50
 -14  -2   3  418.16   29.40
  14   2  -3  383.56   28.60
  14   2  -3  389.06   29.00
  14   2  -3  347.07   30.90
  14   2  -3  383.66   31.00
  14   2  -3  374.56   27.90
 -13  -1   3  153.58   13.20
 -13  -1   3  137.99   14.80
 -13  -1   3  142.99   13.30
 -13  -1   3  160.18   14.00
 -13  -1   3  129.89   14.20
 -13  -1   3  160.68   13.20
  13   1  -3  148.89   14.30
  13   1  -3  153.38   13.10
  13   1  -3  168.18   14.50
  13   1  -3  141.69   16.40
 -12   0   3    1.20    4.50
 -12   0   3   -2.20    4.00
 -12   0   3   -5.80    4.10
 -12   0   3    0.80    3.10
 -12   0   3   -6.20    3.00
  12   0  -3    0.70    5.70
  12   0  -3   -3.40    5.70
  12   0  -3   -4.70    4.20
  12   0  -3   -0.20    7.00
 -11   1   3  278.17   19.80
 -11   1   3  254.87   21.60
 -11   1   3  235.88   19.20
 -11   1   3  254.57   19.30
  11  -1  -3  247.78   22.10
  11  -1  -3  267.97   20.30
  11  -1  -3  335.67   22.00
 -10   2   3  867.11   60.49
 -10   2   3  913.21   57.79
 -10   2   3  860.81   57.49
  10  -2  -3  828.32   60.99
  10  -2  -3  949.21   58.39
  10  -2  -3 1028.90   58.79
  -9   3   3  621.44   46.20
  -9   3   3  642.94   44.70
  -9   3   3  641.94   43.20
   9  -3  -3  693.13   43.60
   9  -3  -3  645.94   44.80
   9  -3  -3  772.72   43.60
   9  -3  -3  621.54   43.00
  -8   4   3  645.34   45.70
  -8   4   3  600.64   43.30
  -8   4   3  692.73   40.90
   8  -4  -3  616.94   45.60
   8  -4  -3  590.34   41.60
   8  -4  -3  644.64   43.40
   8  -4  -3  640.84   41.50
  -7   5   3   90.09    9.50
  -7   5   3  114.89   15.50
  -7   5   3  102.39   17.10
   7  -5  -3   85.79   16.10
   7  -5  -3  109.39   15.50
  -6   6   3  416.86   27.60
  -6   6   3  399.96   32.50
  -6   6   3  405.66   36.10
   6  -6  -3  326.87   34.40
   6  -6  -3  377.36   31.90
  -5   7   3  128.49   28.70
  -5   7   3  220.18   17.00
   5  -7  -3  187.48   28.20
   5  -7  -3  180.58   21.60
  -4   8   3   34.40   16.10
  -4   8   3   51.69    9.50
  -4   8   3   85.39   17.40
   4  -8  -3   74.69   18.20
   4  -8  -3   40.00   16.00
  -3   9   3   23.30   13.60
  -3   9   3   29.20    8.70
  -3   9   3   42.50   21.40
   3  -9  -3   37.70   14.90
   3  -9  -3   32.30   15.60
  -2  10   3    3.80    7.00
  -2  10   3    0.10   16.70
  -2  10   3   -3.00   11.80
   2 -10  -3    7.50   12.70
   2 -10  -3   25.20   20.10
 -20  -6   4   28.60   11.10
 -20  -6   4   25.20   12.10
 -20  -6   4   19.10   10.00
 -20  -6   4   -1.20   10.50
 -20  -6   4   15.30   11.40
  20   6  -4    6.80    8.60
  20   6  -4    8.70   15.50
  20   6  -4   10.70    8.80
  20   6  -4   17.50   11.40
  20   6  -4   10.40   11.90
 -19  -5   4   14.80    8.80
 -19  -5   4   23.50    8.10
 -19  -5   4   33.70   11.80
 -19  -5   4   25.40    9.00
 -19  -5   4   16.90   12.40
  19   5  -4   34.90   10.50
  19   5  -4   11.40    8.10
  19   5  -4   48.50   17.80
  19   5  -4   55.69   16.80
  19   5  -4   25.40    9.70
 -18  -4   4  113.09   20.60
 -18  -4   4  153.28   17.40
 -18  -4   4  113.89   17.20
  18   4  -4  127.19   21.90
  18   4  -4  129.09   17.60
  18   4  -4  142.39   18.70
  18   4  -4  152.08   31.50
  18   4  -4  165.38   18.40
 -17  -3   4  365.96   28.60
 -17  -3   4  358.16   27.10
 -17  -3   4  376.06   29.50
 -17  -3   4  344.47   31.60
  17   3  -4  419.66   32.80
  17   3  -4  336.87   32.20
  17   3  -4  328.17   27.30
  17   3  -4  365.46   29.20
  17   3  -4  406.26   33.30
 -16  -2   4  251.27   20.50
 -16  -2   4  235.98   22.50
 -16  -2   4  237.68   20.30
 -16  -2   4  242.78   19.00
  16   2  -4  250.17   20.40
  16   2  -4  269.37   25.00
  16   2  -4  232.28   22.50
  16   2  -4  227.18   20.90
  16   2  -4  247.88   20.10
 -15  -1   4  597.64   37.80
 -15  -1   4  526.75   38.50
 -15  -1   4  560.84   37.40
 -15  -1   4  515.25   37.30
 -15  -1   4  549.95   38.00
 -15  -1   4  518.65   36.00
  15   1  -4  556.14   37.90
  15   1  -4  526.45   36.90
  15   1  -4  491.85   40.40
 -14   0   4  967.50   67.59
 -14   0   4 1122.69   69.29
 -14   0   4 1015.10   70.29
 -14   0   4 1046.30   67.69
 -14   0   4  935.51   67.49
 -14   0   4 1097.79   67.89
 -14   0   4 1165.88   68.39
  14   0  -4 1042.40   71.29
  14   0  -4 1161.88   69.19
  14   0  -4 1033.10   68.59
 -13   1   4  119.89   10.70
 -13   1   4   96.79   11.60
 -13   1   4  106.79   10.70
 -13   1   4  108.89   12.00
 -13   1   4  120.29   15.00
 -13   1   4  110.59   11.50
 -13   1   4  117.09   12.20
  13  -1  -4  126.39   13.40
  13  -1  -4  136.69   13.50
  13  -1  -4  116.89   15.80
 -12   2   4  368.16   24.80
 -12   2   4  351.36   25.20
 -12   2   4  324.37   24.70
 -12   2   4  356.76   28.30
  12  -2  -4  373.76   25.80
  12  -2  -4  393.16   26.60
  12  -2  -4  341.67   29.00
 -11   3   4   83.59   13.40
  11  -3  -4   84.09   10.70
  11  -3  -4   84.29   10.20
 -10   4   4  581.04   43.50
 -10   4   4  445.46   32.90
 -10   4   4  445.86   35.00
  10  -4  -4  460.75   32.30
  10  -4  -4  462.95   35.00
  10  -4  -4  440.46   32.60
  10  -4  -4  486.15   32.00
  -9   5   4  116.49   14.00
  -9   5   4  122.49   10.40
  -9   5   4  128.89   19.20
   9  -5  -4  115.39   17.70
   9  -5  -4  119.69   12.70
   9  -5  -4  108.69   11.20
   9  -5  -4  111.59   15.10
  -8   6   4  246.48   24.30
  -8   6   4  270.07   20.10
  -8   6   4  303.87   29.50
   8  -6  -4  266.97   20.90
   8  -6  -4  287.97   25.30
   8  -6  -4  267.87   30.30
  -7   7   4   52.39   16.30
  -7   7   4   55.59   13.50
  -7   7   4   53.19    8.50
   7  -7  -4   33.10   13.80
   7  -7  -4   40.60   12.30
  -6   8   4   57.89   10.20
  -6   8   4   69.29   16.30
  -6   8   4   80.19   21.20
   6  -8  -4   53.29   17.40
   6  -8  -4   84.99   18.40
  -5   9   4   35.30   19.40
  -5   9   4   16.20    9.00
  -5   9   4    4.30   10.60
   5  -9  -4   18.30   14.70
   5  -9  -4   10.30   11.30
  -4  10   4   14.30   22.60
  -4  10   4    4.60   11.80
  -4  10   4    3.10    7.80
   4 -10  -4    3.70   17.10
   4 -10  -4   -6.90   10.90
 -22  -6   5   34.20   12.40
 -22  -6   5   21.30   12.70
 -22  -6   5    5.70   11.90
 -22  -6   5   31.40   13.00
 -22  -6   5   31.30   11.40
  22   6  -5   17.90   10.10
  22   6  -5   12.20   10.10
  22   6  -5   24.20   13.70
  22   6  -5   26.20   17.10
  22   6  -5   21.30   10.30
 -21  -5   5   13.70    9.70
 -21  -5   5    5.90    8.70
 -21  -5   5    1.50    6.80
 -21  -5   5    1.30    9.30
 -21  -5   5    6.50   10.10
  21   5  -5    0.30    7.00
  21   5  -5    3.40   10.40
  21   5  -5   15.80    8.80
  21   5  -5   -5.90    7.00
  21   5  -5    4.60   17.80
 -20  -4   5  458.55   36.40
 -20  -4   5  417.56   37.10
 -20  -4   5  463.65   35.50
 -20  -4   5  419.86   39.10
 -20  -4   5  442.76   35.60
  20   4  -5  403.06   33.30
  20   4  -5  457.25   36.30
  20   4  -5  446.66   40.30
  20   4  -5  590.04   43.80
  20   4  -5  474.35   36.60
 -19  -3   5  104.29   17.80
 -19  -3   5  104.79   16.40
 -19  -3   5  101.69   12.40
 -19  -3   5   88.39   14.00
 -19  -3   5  116.19   15.20
  19   3  -5   91.59   26.30
  19   3  -5  141.69   15.20
  19   3  -5   93.29   14.50
  19   3  -5  110.29   14.90
  19   3  -5  111.19   18.00
 -18  -2   5  122.29   14.40
 -18  -2   5  110.39   14.40
 -18  -2   5  141.59   17.60
 -18  -2   5  110.69   12.20
 -18  -2   5  106.49   13.60
 -18  -2   5  123.79   16.90
  18   2  -5  133.89   19.80
  18   2  -5   97.19   17.30
  18   2  -5  125.79   14.00
  18   2  -5   92.69   13.80
  18   2  -5  140.19   15.30
 -17  -1   5   32.00    7.40
 -17  -1   5   37.20    7.00
 -17  -1   5   38.40    8.30
 -17  -1   5   34.60    8.70
  17   1  -5   39.80    8.50
  17   1  -5   40.10    8.40
  17   1  -5   29.80   10.00
 -16   0   5    5.00    4.50
 -16   0   5    2.50    6.40
 -16   0   5   -5.50    4.90
 -16   0   5    0.20    3.50
 -16   0   5   -0.80    3.80
 -16   0   5   -4.90    5.20
 -16   0   5   -0.70    4.10
  16   0  -5   -1.60    5.80
 -15   1   5  626.84   41.00
 -15   1   5  532.25   39.90
 -15   1   5  565.94   40.00
 -15   1   5  623.94   40.70
 -15   1   5  617.04   39.90
 -15   1   5  604.14   40.00
  15  -1  -5  612.84   41.60
  15  -1  -5  590.24   41.10
  15  -1  -5  611.54   44.70
 -14   2   5  603.44   42.80
 -14   2   5  665.43   45.40
 -14   2   5  676.93   42.50
 -14   2   5  669.03   42.50
 -14   2   5  555.74   42.90
 -14   2   5  669.63   55.59
  14  -2  -5  666.43   48.20
  14  -2  -5  649.04   44.00
  14  -2  -5  751.82   44.90
 -13   3   5   70.99   12.30
 -13   3   5   45.70    7.30
  13  -3  -5   62.69    9.70
  13  -3  -5   58.39    8.50
 -12   4   5  138.49   16.40
 -12   4   5  166.68   19.20
 -12   4   5  167.38   14.70
  12  -4  -5  145.29   16.40
  12  -4  -5  165.18   16.00
  12  -4  -5  145.59   13.90
  12  -4  -5  169.38   14.50
 -11   5   5  220.28   20.10
 -11   5   5  228.08   23.20
  11  -5  -5  241.38   19.60
  11  -5  -5  231.38   20.10
  11  -5  -5  230.48   18.30
  11  -5  -5  186.58   21.70
 -10   6   5  692.33   53.89
 -10   6   5  701.83   50.29
  10  -6  -5  766.42   46.50
  10  -6  -5  642.14   52.29
  10  -6  -5  639.94   46.30
  10  -6  -5  732.23   52.69
  -9   7   5    7.20    8.00
  -9   7   5   -7.70    8.60
   9  -7  -5    4.90    8.50
   9  -7  -5   11.40   10.50
   9  -7  -5   -5.20    4.50
  -8   8   5    8.80    9.10
  -8   8   5   22.10   13.80
   8  -8  -5    6.10   11.10
   8  -8  -5   55.49   15.50
  -7   9   5  -11.60   13.40
  -7   9   5   -2.00    8.50
   7  -9  -5   -5.10   16.00
   7  -9  -5   -7.30   11.50
  -6  10   5   44.80   23.40
 -23  -5   6   -1.40    8.60
 -23  -5   6    6.90    9.10
 -23  -5   6    3.80   10.90
 -23  -5   6    2.50    8.90
 -23  -5   6   -6.30    9.30
  23   5  -6    3.70    9.30
  23   5  -6  -10.80    6.60
  23   5  -6    3.90    8.90
  23   5  -6   -4.50    8.30
  23   5  -6   11.90   14.40
 -22  -4   6    7.90    6.80
 -22  -4   6    9.80   10.10
 -22  -4   6    7.20    8.20
 -22  -4   6   19.70    8.50
 -22  -4   6    8.20    7.40
  22   4  -6   10.10    7.50
  22   4  -6   24.80    9.00
  22   4  -6   11.60   12.80
  22   4  -6    3.20    6.50
  22   4  -6   11.60   12.10
 -21  -3   6  160.98   19.30
 -21  -3   6  183.58   22.90
 -21  -3   6  158.48   15.00
 -21  -3   6  180.98   17.90
 -21  -3   6  154.38   17.40
 -21  -3   6  152.48   20.30
  21   3  -6  141.79   18.90
  21   3  -6  164.38   17.50
  21   3  -6  195.28   28.00
 -20  -2   6   45.70    9.50
 -20  -2   6   53.79   12.20
 -20  -2   6   38.50    9.40
 -20  -2   6   49.30    7.80
  20   2  -6   51.39   10.30
 -19  -1   6  232.68   18.90
 -19  -1   6  214.98   20.70
 -19  -1   6  196.88   16.40
 -19  -1   6  184.98   18.80
  19   1  -6  216.18   19.30
  19   1  -6  201.68   23.50
 -18   0   6  233.98   18.00
 -18   0   6  180.78   16.50
 -18   0   6  219.68   19.40
 -18   0   6  232.58   18.40
  18   0  -6  196.98   22.20
 -17   1   6  142.39   15.00
 -17   1   6  174.78   15.10
 -17   1   6  169.28   15.10
 -17   1   6  169.78   19.30
 -17   1   6  140.19   16.00
 -17   1   6  180.18   16.10
 -17   1   6  171.38   14.60
  17  -1  -6  181.38   19.90
  17  -1  -6  197.78   19.20
  17  -1  -6  172.58   17.00
 -16   2   6  296.37   22.80
 -16   2   6  372.06   26.30
 -16   2   6  352.16   29.30
 -16   2   6  311.37   23.10
  16  -2  -6  311.37   29.10
  16  -2  -6  341.87   26.00
  16  -2  -6  294.87   24.60
 -15   3   6    5.70    4.40
 -15   3   6   11.60    4.20
 -15   3   6   14.40    9.10
  15  -3  -6   10.80    7.00
  15  -3  -6   19.20    6.10
  14  -4  -6  189.08   18.10
  14  -4  -6  171.48   16.00
 -13   5   6  123.39   18.50
 -13   5   6  135.59   16.60
  13  -5  -6  128.79   14.60
  13  -5  -6  148.89   14.00
  13  -5  -6  121.69   14.10
  13  -5  -6  170.78   23.50
 -12   6   6   19.80   11.90
 -12   6   6   20.60    8.30
  12  -6  -6   32.90   11.80
  12  -6  -6   27.40    8.90
  12  -6  -6   24.40    7.10
 -11   7   6   85.99   15.90
 -11   7   6   61.19   17.40
  11  -7  -6   79.59   10.20
  11  -7  -6   57.59   15.90
 -10   8   6   12.80    9.50
 -10   8   6   18.40   13.00
  10  -8  -6   29.80   12.20
  10  -8  -6   13.70   11.80
  10  -8  -6   18.00    6.80
  -9   9   6  154.48   30.90
   9  -9  -6  271.17   33.40
   9  -9  -6  150.78   29.00
 -25  -5   7  218.98   31.50
 -25  -5   7  255.87   28.50
 -25  -5   7  277.17   27.90
 -25  -5   7  268.37   31.70
 -25  -5   7  264.57   26.80
  25   5  -7  220.08   28.30
  25   5  -7  323.37   41.20
  25   5  -7  210.58   33.40
 -24  -4   7   10.70    7.60
 -24  -4   7    5.10    7.10
 -24  -4   7    4.30    9.30
 -24  -4   7   16.90   10.10
 -24  -4   7   10.50    9.30
  24   4  -7    9.40    8.90
  24   4  -7   11.60   12.10
  24   4  -7   10.70   11.50
 -23  -3   7  186.08   20.70
 -23  -3   7  153.58   18.90
 -23  -3   7  125.79   30.40
 -23  -3   7  136.69   21.00
 -23  -3   7  165.18   17.50
  23   3  -7  165.68   17.10
  23   3  -7  210.78   22.30
  23   3  -7  128.39   18.30
  23   3  -7  150.28   24.70
 -22  -2   7  292.97   26.90
 -22  -2   7  294.57   24.80
 -22  -2   7  273.07   24.80
  22   2  -7  278.17   25.30
  22   2  -7  299.17   31.30
 -21  -1   7  378.56   30.60
 -21  -1   7  371.36   31.90
 -21  -1   7  444.96   31.00
  21   1  -7  401.46   36.50
 -20   0   7   -7.40    5.00
 -20   0   7   -1.10    5.30
 -20   0   7    0.60    5.20
  20   0  -7   -8.40    5.70
 -19   1   7  219.88   20.20
 -19   1   7  254.77   19.10
 -19   1   7  225.38   18.90
 -19   1   7  258.97   19.80
  19  -1  -7  210.98   24.60
 -18   2   7   67.89    9.80
 -18   2   7   58.69   10.30
 -18   2   7   66.69    9.00
 -18   2   7   66.29    9.80
 -18   2   7   67.89    8.70
 -18   2   7   84.79   12.10
  18  -2  -7   52.79   11.80
  18  -2  -7   65.79   11.10
  18  -2  -7   56.29   13.20
 -17   3   7   80.09   10.50
 -17   3   7   95.69   10.90
  17  -3  -7   89.39   13.00
  17  -3  -7   84.79   12.10
  16  -4  -7  235.48   21.40
  16  -4  -7  202.88   19.00
 -15   5   7   87.39   18.10
  15  -5  -7   61.89   10.80
  15  -5  -7   72.69   10.70
 -14   6   7   49.80   14.10
 -14   6   7   47.60   11.10
  14  -6  -7   52.79   13.80
  14  -6  -7   59.89    9.70
  14  -6  -7   87.09   14.10
 -13   7   7   29.30   10.50
 -13   7   7   23.80   12.60
  13  -7  -7   25.10   11.60
  13  -7  -7   35.10   11.40
  13  -7  -7   21.20    6.70
 -12   8   7   16.20    9.70
 -12   8   7   28.50   16.50
  12  -8  -7   17.40   17.20
 -11   9   7    5.50   10.40
 -11   9   7   28.40   17.90
  11  -9  -7   13.10   17.00
  11  -9  -7   24.60   13.50
 -26  -4   8    9.10    8.60
 -26  -4   8   12.30    9.50
 -26  -4   8    3.20   10.00
 -26  -4   8   23.10   13.80
 -26  -4   8   13.60   11.20
  26   4  -8   12.30   11.90
  26   4  -8   12.30    9.60
  26   4  -8   28.30   14.30
  26   4  -8   25.20   10.40
 -25  -3   8   60.59   12.10
 -25  -3   8   24.30   10.40
 -25  -3   8   55.09   13.10
 -25  -3   8   64.79   12.40
 -25  -3   8   67.49   12.40
  25   3  -8   57.19   13.80
  25   3  -8   57.89   17.00
 -24  -2   8   21.80    7.80
 -24  -2   8   23.70    8.90
 -24  -2   8    2.00    6.00
  24   2  -8   10.00    7.30
  24   2  -8   11.00   10.60
 -23  -1   8   24.90    8.90
 -23  -1   8   32.00    8.20
 -23  -1   8   23.30    7.40
  23   1  -8   49.20   15.50
 -22   0   8  463.85   31.50
 -22   0   8  412.36   31.50
 -22   0   8  386.46   32.50
  22   0  -8  411.16   38.00
 -21   1   8   67.79    9.60
 -21   1   8   68.39    9.70
 -21   1   8   62.59   11.10
 -21   1   8   65.69   10.10
  21  -1  -8   68.09   15.20
 -20   2   8  383.96   30.90
 -20   2   8  418.86   29.90
 -20   2   8  405.06   30.70
 -20   2   8  449.06   29.40
  20  -2  -8  412.96   38.50
 -19   3   8   16.60    8.50
 -19   3   8   11.20    9.50
  19  -3  -8   10.80    9.20
  19  -3  -8   20.30    7.80
  18  -4  -8   36.20    9.10
  18  -4  -8   27.10    9.80
  17  -5  -8  141.49   15.80
 -16   6   8  298.67   27.50
 -16   6   8  325.57   31.10
  16  -6  -8  327.57   25.90
  16  -6  -8  308.77   29.90
  16  -6  -8  410.46   28.90
 -15   7   8   12.40   11.70
  15  -7  -8    5.10   10.50
  15  -7  -8   19.00    9.40
 -14   8   8   19.70   15.40
  14  -8  -8    2.80    8.60
  14  -8  -8   18.80   14.80
 -13   9   8   12.80   16.10
 -13   9   8   -3.30    9.00
 -27  -3   9   22.90    9.50
  27   3  -9   50.49   16.70
  27   3  -9   51.39   20.60
 -26  -2   9   32.20    9.40
 -26  -2   9   28.70    9.90
 -26  -2   9   42.80   12.50
  26   2  -9   34.50   16.30
 -25  -1   9   54.59   10.80
 -25  -1   9   76.79   11.90
 -25  -1   9   51.09   11.50
  25   1  -9   76.99   17.30
 -24   0   9    4.10    5.30
 -24   0   9   -6.80    5.30
 -24   0   9   -7.10    4.60
  24   0  -9   -1.40    9.00
 -23   1   9  326.77   26.10
 -23   1   9  340.87   25.40
 -23   1   9  329.27   27.60
  23  -1  -9  328.17   33.50
 -22   2   9    7.50    5.10
 -22   2   9   11.20    6.40
 -22   2   9   14.90    6.20
  22  -2  -9    3.10    8.00
 -21   3   9    8.50    7.80
  20  -4  -9  281.47   26.90
  20  -4  -9  292.87   24.80
  19  -5  -9   48.40   11.70
  19  -5  -9   48.30    9.80
 -18   6   9   -0.20    9.20
 -18   6   9    1.10    6.20
  18  -6  -9   -1.00    6.00
 -17   7   9   56.69   15.80
 -17   7   9   73.09   16.00
  17  -7  -9   64.39   13.90
  17  -7  -9   70.19   20.30
 -16   8   9  198.38   23.60
 -16   8   9  294.97   37.10
  16  -8  -9  225.98   31.40
 -28  -2  10   -1.20    6.50
 -28  -2  10    4.30    9.90
 -28  -2  10    3.20    8.30
  28   2 -10    8.10   12.10
 -27  -1  10  127.09   18.90
 -27  -1  10  203.98   18.90
 -27  -1  10  125.69   17.30
  27   1 -10  121.79   23.10
 -26   0  10   12.60    7.90
 -26   0  10   12.70    6.50
 -26   0  10   10.00    7.30
  26   0 -10    8.80   11.80
 -25   1  10   70.99   10.70
 -25   1  10   57.69   10.70
 -25   1  10   74.49   12.50
  25  -1 -10   42.00   17.00
 -24   2  10    7.20    5.50
 -24   2  10    3.50    6.10
 -24   2  10   -3.20    4.80
  24  -2 -10    2.60    8.20
 -23   3  10  110.89   13.40
 -23   3  10  102.19   15.00
  21  -5 -10  155.08   19.60
  21  -5 -10  151.78   18.20
 -19   7  10   78.99   19.00
 -19   7  10   86.49   15.30
  19  -7 -10  118.59   17.00
  19  -7 -10   42.60   14.20
 -29  -1  11   52.39   11.20
 -29  -1  11   56.69   12.50
 -29  -1  11   56.09   13.90
 -28   0  11    3.80    6.30
 -28   0  11   -2.90    6.30
 -28   0  11   -3.80    5.10
  28   0 -11    6.30   11.30
 -27   1  11    4.30    5.50
 -27   1  11    3.90    6.60
 -27   1  11    5.30    7.30
  27  -1 -11    2.00   10.30
 -26   2  11  118.99   14.30
 -26   2  11   83.79   13.90
  26  -2 -11  108.99   22.20
 -25   3  11    4.20    6.00
 -24   4  11   52.09   13.10
  22  -6 -11   44.10   11.80
 -29   1  12  141.29   19.00
 -29   1  12  128.99   16.90
  29  -1 -12  134.59   26.10
 -28   2  12   64.59   11.60
 -28   2  12   76.99   13.40
  28  -2 -12   42.00   15.10
 -27   3  12   19.00    6.80
 -26   4  12   57.99   12.70
 -25   5  12    9.30    9.10
  23  -3 -17    8.80    9.90
 -23   3  17    6.20    8.10
 -23   3  17   11.20   13.50
 -23   3  17   10.40    7.20
 -23   3  17   22.70   16.60
  24  -2 -17   24.90   11.90
  24  -2 -17    9.10    9.50
  24  -2 -17   10.10    9.20
  24  -2 -17    8.60    9.00
 -24   2  17   19.80   11.60
 -24   2  17   13.20   13.70
 -24   2  17   13.70    9.20
 -24   2  17   14.20    9.80
  25  -1 -17   20.30   10.60
  25  -1 -17   50.29   14.90
  25  -1 -17   34.00   16.80
  25  -1 -17   19.90   10.30
  25  -1 -17   38.20   12.30
 -25   1  17   19.30   11.70
 -25   1  17   26.90   10.70
 -25   1  17   25.80   12.80
 -25   1  17   23.50   15.00
  26   0 -17   -2.00    9.40
  26   0 -17   12.90   10.10
  26   0 -17    2.10   10.10
 -26   0  17   10.10   12.30
 -26   0  17   -1.80    8.90
 -26   0  17  -12.00    8.20
 -26   0  17   -3.20   11.40
  19  -5 -16   13.60    9.90
  19  -5 -16    7.20    7.40
  19  -5 -16   10.50   10.60
 -19   5  16    2.10    8.00
 -19   5  16    7.10   10.70
 -19   5  16   25.90   11.00
 -19   5  16   12.30    8.00
 -19   5  16   20.10   17.60
  20  -4 -16    2.60    9.50
  20  -4 -16   -3.80    6.80
  20  -4 -16   -0.40    8.70
  20  -4 -16   -0.60    8.30
 -20   4  16   -2.20    7.20
 -20   4  16   -0.60    6.20
 -20   4  16    6.70    7.40
 -20   4  16    3.70    9.80
  21  -3 -16  151.38   21.40
  21  -3 -16  147.89   20.10
  21  -3 -16  116.89   16.00
 -21   3  16   96.19   15.50
 -21   3  16   83.49   17.50
 -21   3  16  132.49   23.80
 -21   3  16  117.39   15.40
  22  -2 -16    2.40    9.00
  22  -2 -16    7.00    8.70
  22  -2 -16   10.70    8.60
  22  -2 -16   10.10    9.20
 -22   2  16    5.60    8.20
 -22   2  16   10.40   10.40
 -22   2  16   18.20   13.70
 -22   2  16   20.20    8.80
  23  -1 -16   63.79   17.60
  23  -1 -16   79.29   19.00
  23  -1 -16   73.99   14.20
  23  -1 -16   89.79   16.70
 -23   1  16   52.59   15.10
 -23   1  16   69.39   12.90
 -23   1  16   53.39   15.30
 -23   1  16   72.49   13.90
  24   0 -16  102.39   16.90
  24   0 -16  117.79   23.80
  24   0 -16  141.59   19.40
 -24   0  16  139.29   22.10
 -24   0  16  122.29   17.10
 -24   0  16   88.79   24.20
 -24   0  16   98.39   18.10
  25   1 -16   13.90    9.30
  25   1 -16    2.70    7.50
  25   1 -16   14.70   10.20
  25   1 -16   -9.80    7.70
 -25  -1  16    6.40    9.50
 -25  -1  16    7.40   10.80
 -25  -1  16   -9.90   15.20
  26   2 -16    4.40   10.10
  26   2 -16    7.20    7.80
  26   2 -16    4.70   10.30
 -26  -2  16    2.60   10.20
 -26  -2  16    8.20   13.20
 -26  -2  16    3.90    9.70
 -26  -2  16    7.90   14.40
 -26  -2  16    2.20    7.40
  16  -6 -15   11.70    9.00
  16  -6 -15   10.10    7.90
  16  -6 -15    9.50   10.50
 -16   6  15   23.80   19.60
 -16   6  15    2.80    9.30
 -16   6  15   12.80   11.80
  17  -5 -15   19.30   11.10
  17  -5 -15   10.50    7.80
  17  -5 -15   -3.00    7.70
  17  -5 -15   -4.60   11.60
 -17   5  15    2.60   15.80
 -17   5  15    7.40    7.90
 -17   5  15    9.80    7.10
 -17   5  15    4.80    9.60
 -17   5  15    1.30    7.70
  18  -4 -15   32.40   11.70
  18  -4 -15   14.80    9.10
  18  -4 -15   11.80    7.30
 -18   4  15   19.00    7.70
 -18   4  15    9.20    8.20
 -18   4  15   17.30   10.20
 -18   4  15   43.30   17.80
  19  -3 -15   -1.80    5.80
  19  -3 -15   13.80    8.00
  19  -3 -15   19.20    9.20
  19  -3 -15   -5.20    6.10
 -19   3  15   15.30    9.50
 -19   3  15    2.10    5.90
 -19   3  15    5.10    6.00
 -19   3  15    6.40    7.00
 -19   3  15    8.30   12.70
  20  -2 -15   84.79   14.90
  20  -2 -15   44.80   10.00
  20  -2 -15   64.79   12.60
  20  -2 -15   35.50   10.70
 -20   2  15   32.30   11.80
 -20   2  15   29.20    8.90
 -20   2  15   59.69   15.60
 -20   2  15   36.50   10.60
  21  -1 -15   45.70   10.70
  21  -1 -15   60.29   11.90
  21  -1 -15   63.29   16.30
  21  -1 -15   55.59   12.80
 -21   1  15   83.49   14.00
 -21   1  15   52.49   10.40
 -21   1  15   48.40   14.00
 -21   1  15   52.49   13.80
  22   0 -15   -1.70    8.70
  22   0 -15  -10.10    6.50
  22   0 -15    3.70    7.80
  22   0 -15   -0.70    5.70
 -22   0  15    6.40    7.20
 -22   0  15    0.70    9.40
 -22   0  15    0.80    7.90
 -22   0  15    3.00    8.90
  23   1 -15  122.09   25.70
  23   1 -15   79.89   14.80
  23   1 -15  103.19   22.40
  23   1 -15   91.69   17.80
  23   1 -15  161.68   19.40
  23   1 -15   78.29   12.00
 -23  -1  15   63.99   16.80
 -23  -1  15   92.59   16.50
 -23  -1  15   75.19   17.20
 -23  -1  15   61.89   12.80
  24   2 -15   63.49   17.90
  24   2 -15   64.89   14.30
  24   2 -15   94.29   13.80
  24   2 -15   76.29   21.10
 -24  -2  15   83.29   19.40
 -24  -2  15   85.79   16.70
 -24  -2  15   59.59   17.00
 -24  -2  15   88.89   13.10
 -24  -2  15   70.19   14.10
  25   3 -15   62.69   16.30
  25   3 -15   42.80   12.60
  25   3 -15   60.09   20.10
  25   3 -15   39.40   11.40
 -25  -3  15   29.70    9.70
 -25  -3  15   51.69   14.40
 -25  -3  15   58.09   16.50
 -25  -3  15   36.60   15.30
 -25  -3  15   54.29   13.50
  13  -7 -14   17.60    8.80
  13  -7 -14   24.80   10.80
  13  -7 -14   23.30   11.80
 -13   7  14   22.80   13.40
 -13   7  14    2.10   18.40
 -13   7  14   -3.60   11.00
  14  -6 -14    4.50   14.30
  14  -6 -14    8.80    7.60
  14  -6 -14    0.90    8.30
  14  -6 -14    6.40    9.80
 -14   6  14   16.70   18.40
 -14   6  14    3.50    9.60
 -14   6  14    5.90    9.00
  15  -5 -14  116.99   14.60
  15  -5 -14   37.10   14.80
  15  -5 -14  128.89   19.70
  15  -5 -14  126.49   16.60
 -15   5  14   89.19   18.20
 -15   5  14   98.09   23.10
 -15   5  14   64.59   11.80
 -15   5  14   58.49   12.80
 -15   5  14   60.89   12.80
  16  -4 -14   85.19   17.60
  16  -4 -14  125.19   14.60
  16  -4 -14  113.19   15.70
 -16   4  14  103.29   21.10
 -16   4  14  101.59   14.20
 -16   4  14   90.49   17.50
 -16   4  14   95.79   14.30
 -16   4  14  100.99   13.30
  17  -3 -14   20.80    6.90
  17  -3 -14   27.30   10.60
  17  -3 -14   24.30    8.50
  17  -3 -14    7.80    8.70
 -17   3  14   10.00   11.20
 -17   3  14    3.40    8.70
 -17   3  14   14.70    7.60
 -17   3  14   11.10    6.20
 -17   3  14   19.50    7.20
  18  -2 -14   64.79   13.50
  18  -2 -14   32.40    8.70
  18  -2 -14   37.40   10.10
  18  -2 -14   47.50   11.90
 -18   2  14   43.00   10.00
 -18   2  14   30.00    7.80
 -18   2  14   39.80   12.40
 -18   2  14   41.60   13.00
  19  -1 -14   10.40    6.60
  19  -1 -14   23.90    8.70
  19  -1 -14   24.90   13.10
  19  -1 -14   14.40    7.50
  19  -1 -14   24.60   10.20
 -19   1  14   17.70    8.90
 -19   1  14   12.70    6.90
 -19   1  14   18.90    9.70
 -19   1  14   15.70   10.20
  20   0 -14  394.26   34.40
  20   0 -14  453.65   34.50
  20   0 -14  504.25   35.80
  20   0 -14  425.76   39.20
  20   0 -14  402.26   32.80
 -20   0  14  370.36   35.40
 -20   0  14  361.66   33.00
 -20   0  14  402.06   32.10
 -20   0  14  410.26   36.10
  21   1 -14   11.90    7.70
  21   1 -14   23.40   10.90
  21   1 -14   24.20    8.90
  21   1 -14   13.30    8.60
  21   1 -14   21.50    6.80
  21   1 -14   27.60   12.00
 -21  -1  14   28.30    7.50
 -21  -1  14   21.10   11.00
 -21  -1  14   22.10    8.50
 -21  -1  14   13.20    8.00
 -21  -1  14   11.20   10.60
  22   2 -14   25.90    8.90
  22   2 -14   61.69   17.00
  22   2 -14   59.19   14.80
  22   2 -14   34.50   10.10
 -22  -2  14   44.60   10.30
 -22  -2  14   25.00   12.90
 -22  -2  14   38.70   13.20
 -22  -2  14   35.00   11.10
 -22  -2  14   34.20    9.80
  23   3 -14  157.18   18.50
  23   3 -14   88.79   23.10
  23   3 -14  125.39   24.20
  23   3 -14  142.59   22.10
 -23  -3  14  158.78   24.00
 -23  -3  14  122.49   16.70
 -23  -3  14   99.29   21.00
 -23  -3  14  147.99   19.10
 -23  -3  14  119.19   19.90
  24   4 -14    0.50    9.90
  24   4 -14   -3.20   10.30
  24   4 -14    0.10    8.40
  24   4 -14    3.50   12.40
 -24  -4  14   -5.80   10.60
 -24  -4  14    9.40   12.40
 -24  -4  14   -2.70   11.50
 -24  -4  14    1.00    6.80
 -24  -4  14   -7.10    9.70
  11  -7 -13   22.60    8.30
  11  -7 -13    8.60   14.80
  11  -7 -13   34.50   10.50
 -11   7  13   39.00   23.70
 -11   7  13   32.90   24.70
 -11   7  13   24.50   13.20
  12  -6 -13  152.68   17.70
  12  -6 -13  175.68   24.30
  12  -6 -13  157.08   16.30
  12  -6 -13   69.99   21.00
 -12   6  13   90.59   20.90
 -12   6  13   95.59   16.90
 -12   6  13  164.78   30.70
  13  -5 -13   54.79    9.60
  13  -5 -13   61.39   11.70
  13  -5 -13   34.20   14.20
  13  -5 -13   85.69   16.80
 -13   5  13   55.09   12.10
 -13   5  13   40.30   17.80
 -13   5  13   63.29   16.20
  14  -4 -13  218.98   19.60
  14  -4 -13  216.88   20.80
 -14   4  13  179.58   19.30
 -14   4  13  233.88   25.00
 -14   4  13  202.68   18.80
 -14   4  13  270.07   30.10
  15  -3 -13   32.80   11.90
  15  -3 -13   54.59    9.70
  15  -3 -13   52.89   10.80
 -15   3  13   54.69   13.40
 -15   3  13   58.99   15.80
 -15   3  13   41.90    8.50
 -15   3  13   60.99   10.90
  16  -2 -13   73.09   11.90
  16  -2 -13   46.00    9.30
  16  -2 -13   58.59   12.60
  16  -2 -13   49.00   11.20
 -16   2  13   55.39   13.70
 -16   2  13   68.39   11.40
 -16   2  13   42.40    8.30
 -16   2  13   72.49   14.20
 -16   2  13   64.89    9.90
  17  -1 -13  658.13   49.50
  17  -1 -13  692.33   49.30
  17  -1 -13  653.73   47.40
  17  -1 -13  713.93   60.49
  17  -1 -13  673.43   49.00
 -17   1  13  719.23   52.89
 -17   1  13  723.93   51.29
 -17   1  13  719.73   51.09
 -17   1  13  631.44   50.69
 -17   1  13  647.34   44.90
  18   0 -13    2.30    9.10
  18   0 -13   -1.70    5.00
  18   0 -13    2.00    5.30
  18   0 -13    2.20    6.90
  18   0 -13   -1.40    5.70
 -18   0  13   -1.50    7.90
 -18   0  13    7.00    6.30
 -18   0  13    0.70    5.20
 -18   0  13    4.20    8.10
 -18   0  13   -0.90    6.60
 -18   0  13   -0.50    6.70
  19   1 -13  219.78   19.80
  19   1 -13  264.87   23.90
  19   1 -13  319.17   27.10
  19   1 -13  266.87   24.60
  19   1 -13  250.07   22.60
  19   1 -13  221.78   26.80
 -19  -1  13  226.58   21.60
 -19  -1  13  235.48   20.00
 -19  -1  13  229.58   23.00
 -19  -1  13  212.48   24.80
 -19  -1  13  225.28   26.10
  20   2 -13  290.87   27.50
  20   2 -13  287.27   31.00
  20   2 -13  293.57   26.90
  20   2 -13  288.97   23.90
  20   2 -13  244.38   24.90
  20   2 -13  406.16   31.80
 -20  -2  13  259.07   27.60
 -20  -2  13  283.17   23.80
 -20  -2  13  272.67   30.50
 -20  -2  13  291.47   25.10
 -20  -2  13  301.97   26.90
  21   3 -13   61.19   13.00
  21   3 -13   73.59   16.80
  21   3 -13   58.89   16.90
  21   3 -13   61.89   11.70
 -21  -3  13   75.89   17.80
 -21  -3  13   63.49   11.40
 -21  -3  13   50.29   10.90
 -21  -3  13   77.99   16.80
 -21  -3  13   58.19   12.80
  22   4 -13    3.30    8.20
  22   4 -13    0.90   12.90
 -22  -4  13   -7.00    9.80
 -22  -4  13   -4.10    8.90
 -22  -4  13   -1.10    9.20
 -22  -4  13  -10.70    9.90
 -22  -4  13   12.00    7.50
  23   5 -13   28.50   14.10
  23   5 -13   54.09   14.40
  23   5 -13   19.20   14.90
 -23  -5  13   72.09   17.40
 -23  -5  13   53.29   12.20
 -23  -5  13   13.90   15.00
 -23  -5  13   42.00   16.30
 -23  -5  13   48.60   17.00
   8  -8 -12    3.30    7.90
   8  -8 -12   25.90   14.50
  -8   8  12    9.00   12.30
  -8   8  12   24.20   22.50
   9  -7 -12  121.99   16.80
   9  -7 -12   89.09   28.60
   9  -7 -12  130.49   15.80
   9  -7 -12  177.08   26.30
  -9   7  12   88.49   17.50
  -9   7  12  106.99   21.90
  -9   7  12  118.39   29.60
  10  -6 -12   66.49   11.50
  10  -6 -12   72.39   10.80
  10  -6 -12  119.49   19.90
  10  -6 -12   53.09   18.00
 -10   6  12   73.69   15.10
 -10   6  12  100.49   18.90
 -10   6  12   69.99   21.20
  11  -5 -12  422.06   33.50
  11  -5 -12  437.86   32.50
 -11   5  12  438.16   35.60
 -11   5  12  464.05   39.40
 -11   5  12  497.95   44.60
  12  -4 -12   13.60   11.00
  12  -4 -12   54.79    9.00
  12  -4 -12   43.80    9.70
  12  -4 -12   72.69   14.30
 -12   4  12   48.00   16.00
 -12   4  12   44.00    9.20
 -12   4  12   39.90    9.50
 -12   4  12   56.09   13.60
 -12   4  12   44.90   10.40
  13  -3 -12  310.77   24.50
  13  -3 -12  321.27   28.00
  13  -3 -12  307.17   25.70
 -13   3  12  329.47   25.50
 -13   3  12  329.27   46.80
 -13   3  12  261.47   24.50
 -13   3  12  285.57   23.80
 -13   3  12  360.96   29.60
  14  -2 -12  244.58   23.70
  14  -2 -12  246.68   21.30
  14  -2 -12  215.68   19.50
 -14   2  12  247.98   25.50
 -14   2  12  192.18   19.90
 -14   2  12  229.88   19.20
 -14   2  12  226.08   19.30
 -14   2  12  248.28   24.20
  15  -1 -12  205.68   20.40
  15  -1 -12  212.78   19.70
  15  -1 -12  224.38   18.70
  15  -1 -12  224.98   23.90
  15  -1 -12  201.38   21.10
 -15   1  12  177.88   21.80
 -15   1  12  211.68   22.50
 -15   1  12  188.98   19.30
 -15   1  12  188.88   18.10
  16   0 -12 1723.13   94.69
  16   0 -12 1454.75   97.79
  16   0 -12 1453.75   94.69
  16   0 -12 1403.46   94.19
  16   0 -12 1603.24   95.99
 -16   0  12 1409.36   91.99
 -16   0  12 1424.96   91.09
 -16   0  12 1301.27   95.39
 -16   0  12 1179.78   90.39
 -16   0  12 1418.16   93.09
 -16   0  12 1492.05   96.09
  17   1 -12  820.22   58.49
  17   1 -12  734.73   52.89
  17   1 -12  736.53   54.89
  17   1 -12  752.12   54.49
  17   1 -12  774.92   50.99
  17   1 -12  742.63   54.39
 -17  -1  12  848.52   57.59
 -17  -1  12  751.02   52.99
 -17  -1  12  734.63   54.19
 -17  -1  12  773.12   50.59
  18   2 -12   18.20    8.20
  18   2 -12   41.40   14.50
  18   2 -12   33.70    8.60
  18   2 -12   16.50    6.80
  18   2 -12   23.10    8.30
 -18  -2  12    9.70   11.00
 -18  -2  12   33.00    9.40
 -18  -2  12   18.60    7.00
 -18  -2  12   18.90    7.60
 -18  -2  12   14.10   10.00
  19   3 -12  291.67   26.20
  19   3 -12  272.27   30.00
  19   3 -12  295.67   23.80
 -19  -3  12  228.48   26.00
 -19  -3  12  275.67   30.70
 -19  -3  12  284.77   23.20
 -19  -3  12  256.07   23.70
 -19  -3  12  260.27   25.50
  20   4 -12   93.79   14.20
  20   4 -12  102.19   20.50
  20   4 -12   80.29   15.20
  20   4 -12  100.59   20.50
 -20  -4  12   88.99   14.40
 -20  -4  12   87.09   16.00
 -20  -4  12   93.79   14.10
 -20  -4  12   87.59   17.80
 -20  -4  12   86.09   19.20
  21   5 -12  256.27   25.00
  21   5 -12  255.87   43.40
  21   5 -12  245.38   32.40
  21   5 -12  234.08   34.00
 -21  -5  12  256.67   28.70
 -21  -5  12  264.37   29.70
 -21  -5  12  217.58   24.60
 -21  -5  12  229.58   25.80
 -21  -5  12  177.98   30.00
  22   6 -12   27.50   17.20
  22   6 -12   36.50   12.60
  22   6 -12   40.30   16.40
 -22  -6  12   34.40   22.20
 -22  -6  12   30.10   15.60
 -22  -6  12   40.50   13.60
 -22  -6  12   29.00   13.90
   6  -8 -11  121.69   24.30
   6  -8 -11  105.39   16.30
   6  -8 -11  107.59   14.70
   6  -8 -11   51.09   21.70
  -6   8  11   52.39   18.70
  -6   8  11   80.39   27.40
  -6   8  11   87.59   19.30
   7  -7 -11  172.48   25.60
   7  -7 -11  142.79   15.80
   7  -7 -11  159.78   18.10
   7  -7 -11   91.59   22.50
  -7   7  11   69.99   16.00
  -7   7  11  146.09   30.90
  -7   7  11  118.69   23.20
   8  -6 -11  433.46   34.50
   8  -6 -11  439.16   33.60
  -8   6  11  488.05   47.40
  -8   6  11  500.75   38.70
  -8   6  11  533.25   42.80
   9  -5 -11   24.40    8.40
   9  -5 -11   39.80   12.50
   9  -5 -11   16.70   11.80
   9  -5 -11   20.30    7.30
  -9   5  11   31.60    9.70
  -9   5  11   29.30   15.50
  -9   5  11   48.90   14.40
  10  -4 -11   16.50    5.90
  10  -4 -11   22.40   11.30
  10  -4 -11   17.60    6.90
  10  -4 -11   20.80    9.40
 -10   4  11    4.60    7.00
 -10   4  11   11.30    7.00
 -10   4  11   19.20    9.30
 -10   4  11   15.20   12.70
 -10   4  11   16.40    8.10
  11  -3 -11  186.68   17.00
  11  -3 -11  189.58   20.50
  11  -3 -11  197.28   18.30
 -11   3  11  192.78   17.10
 -11   3  11  211.08   26.40
 -11   3  11  215.58   22.00
 -11   3  11  159.38   17.60
 -11   3  11  221.88   19.00
  12  -2 -11  127.59   13.80
  12  -2 -11  105.79   13.90
  12  -2 -11  108.99   17.40
 -12   2  11   93.89   17.00
 -12   2  11  132.99   14.80
 -12   2  11  104.09   16.40
 -12   2  11  131.99   18.80
 -12   2  11  118.49   12.80
 -12   2  11  125.29   13.40
  13  -1 -11  322.97   26.80
  13  -1 -11  297.57   24.70
  13  -1 -11  291.87   27.80
  13  -1 -11  314.47   23.70
 -13   1  11  352.06   28.30
 -13   1  11  292.77   27.50
 -13   1  11  301.47   21.90
 -13   1  11  288.37   24.00
 -13   1  11  268.67   22.80
 -13   1  11  311.27   27.30
  14   0 -11   -2.60    4.40
  14   0 -11    5.90    5.90
  14   0 -11    0.90    5.70
  14   0 -11    3.00    3.40
  14   0 -11    1.10    6.70
 -14   0  11    4.30    5.30
 -14   0  11   -3.40    6.30
 -14   0  11   -2.90    7.00
 -14   0  11   -5.50    4.80
 -14   0  11    9.50    8.40
  15   1 -11  705.83   48.90
  15   1 -11  728.13   49.90
  15   1 -11  672.33   51.49
  15   1 -11  675.93   47.40
  15   1 -11  695.43   45.80
 -15  -1  11  636.74   47.70
 -15  -1  11  677.43   46.90
 -15  -1  11  733.13   51.69
 -15  -1  11  674.43   45.30
 -15  -1  11  682.73   50.69
  16   2 -11  276.97   22.70
  16   2 -11  261.67   24.20
  16   2 -11  240.48   20.60
  16   2 -11  214.48   25.70
  16   2 -11  257.47   25.90
  16   2 -11  255.07   23.80
 -16  -2  11  257.87   27.30
 -16  -2  11  268.77   20.70
 -16  -2  11  225.88   24.20
 -16  -2  11  266.67   23.10
 -16  -2  11  251.87   21.40
  17   3 -11   47.70   13.80
  17   3 -11   39.70   10.60
  17   3 -11   49.99    9.70
 -17  -3  11   63.19   10.20
 -17  -3  11   45.80   10.50
 -17  -3  11   49.70   12.50
 -17  -3  11   38.00    9.20
 -17  -3  11   29.70   12.20
  18   4 -11   10.50   10.10
  18   4 -11   51.89   17.10
  18   4 -11   22.90    9.30
  18   4 -11   12.40    7.00
 -18  -4  11   20.80    7.70
 -18  -4  11    9.80    7.80
 -18  -4  11   11.10    8.40
 -18  -4  11   11.60   11.80
 -18  -4  11   28.00    8.30
  19   5 -11   86.49   16.30
  19   5 -11  112.49   23.30
  19   5 -11   90.49   19.20
  19   5 -11   74.39   13.40
 -19  -5  11   77.49   19.80
 -19  -5  11   94.09   18.20
 -19  -5  11   89.09   16.20
 -19  -5  11   99.39   15.00
 -19  -5  11   80.29   13.70
  20   6 -11    6.40   10.00
  20   6 -11   16.10   12.30
  20   6 -11   -3.80   13.70
 -20  -6  11    4.90   10.60
 -20  -6  11   -1.50   12.30
 -20  -6  11   20.80   10.30
 -20  -6  11    2.30   11.10
 -20  -6  11    4.70    8.10
  21   7 -11   45.80   20.80
 -21  -7  11   65.09   14.70
 -21  -7  11   26.30   17.20
   4  -8 -10   50.09   12.30
   4  -8 -10   46.80   17.30
   4  -8 -10   27.50   30.60
   4  -8 -10   73.99   12.60
  -4   8  10   40.50   16.10
  -4   8  10   57.09   15.50
  -4   8  10   50.99   23.50
   5  -7 -10  199.98   19.00
   5  -7 -10  240.78   30.30
   5  -7 -10  203.08   18.20
   5  -7 -10  142.69   26.50
  -5   7  10  128.59   21.00
  -5   7  10  220.98   30.90
  -5   7  10  157.48   32.60
   6  -6 -10  150.78   26.50
   6  -6 -10  233.38   25.10
   6  -6 -10  171.38   19.10
   6  -6 -10  157.98   18.20
  -6   6  10  130.09   27.60
  -6   6  10  158.68   21.20
  -6   6  10  133.59   23.00
   7  -5 -10   63.19   10.70
   7  -5 -10   56.79    9.50
   7  -5 -10   93.59   19.80
   7  -5 -10   99.99   17.50
  -7   5  10   72.19   13.10
  -7   5  10   88.79   17.20
  -7   5  10   71.19   20.00
   8  -4 -10  363.46   27.20
   8  -4 -10  338.07   25.90
   8  -4 -10  362.46   30.90
  -8   4  10  324.77   28.10
  -8   4  10  362.66   31.10
  -8   4  10  336.57   34.60
   9  -3 -10  229.28   19.00
   9  -3 -10  267.67   23.50
   9  -3 -10  225.38   25.20
   9  -3 -10  238.28   20.10
  -9   3  10  207.28   19.60
  -9   3  10  211.88   18.70
  -9   3  10  228.58   25.90
  -9   3  10  311.07   25.20
  -9   3  10  256.47   23.90
  -9   3  10  247.38   21.00
  10  -2 -10   41.40   11.10
  10  -2 -10   42.80    8.20
  10  -2 -10   41.40    7.40
 -10   2  10   45.10   10.60
 -10   2  10   47.20    8.60
 -10   2  10   46.30   11.90
 -10   2  10   32.60   11.10
 -10   2  10   38.50    7.70
 -10   2  10   43.70    7.60
  11  -1 -10  144.89   14.60
  11  -1 -10  131.89   18.70
  11  -1 -10  146.79   16.00
  11  -1 -10  144.49   13.50
  11  -1 -10  135.59   16.20
 -11   1  10  146.69   12.80
 -11   1  10  126.89   13.80
 -11   1  10  138.69   18.20
 -11   1  10  124.89   18.20
 -11   1  10  160.58   17.10
 -11   1  10  123.59   12.90
  12   0 -10  229.28   19.30
  12   0 -10  197.18   20.20
  12   0 -10  214.18   21.10
  12   0 -10  227.48   20.70
  12   0 -10  201.08   16.00
  12   0 -10  209.38   17.80
 -12   0  10  207.58   21.80
 -12   0  10  229.28   22.30
 -12   0  10  212.08   17.90
 -12   0  10  203.98   18.60
 -12   0  10  270.37   21.90
  13   1 -10  408.76   30.30
  13   1 -10  384.36   29.10
  13   1 -10  393.96   28.00
  13   1 -10  345.77   30.20
  13   1 -10  352.66   30.70
  13   1 -10  382.06   26.50
 -13  -1  10  380.16   31.10
 -13  -1  10  373.66   31.70
 -13  -1  10  353.36   27.20
 -13  -1  10  374.66   28.30
 -13  -1  10  359.66   26.10
  14   2 -10  301.37   23.10
  14   2 -10  311.67   26.50
  14   2 -10  304.57   24.20
  14   2 -10  308.67   25.60
  14   2 -10  279.17   27.20
  14   2 -10  334.17   29.00
 -14  -2  10  301.17   22.90
 -14  -2  10  287.57   24.60
 -14  -2  10  286.77   26.70
 -14  -2  10  316.67   29.20
 -14  -2  10  293.17   23.60
  15   3 -10  151.58   21.70
  15   3 -10  166.08   19.10
  15   3 -10  153.28   21.50
  15   3 -10  133.79   18.10
  15   3 -10  126.69   16.40
  15   3 -10  149.88   15.20
 -15  -3  10  152.08   16.00
 -15  -3  10  144.19   16.80
 -15  -3  10  142.59   20.10
 -15  -3  10  152.28   18.70
 -15  -3  10  157.08   22.60
  16   4 -10  235.08   24.00
  16   4 -10  301.37   30.90
  16   4 -10  225.28   21.10
  16   4 -10  188.08   29.50
 -16  -4  10  253.87   23.30
 -16  -4  10  258.37   21.70
 -16  -4  10  203.18   20.70
 -16  -4  10  218.98   24.10
 -16  -4  10  274.07   29.40
  17   5 -10   54.89   11.10
  17   5 -10   99.39   21.10
  17   5 -10   31.60   13.10
  17   5 -10   37.00   11.60
 -17  -5  10   53.69   11.00
 -17  -5  10  102.39   32.10
 -17  -5  10   54.19   11.10
 -17  -5  10   63.79   14.60
 -17  -5  10   46.90   11.80
  18   6 -10   22.70   11.10
  18   6 -10   28.20   13.10
  18   6 -10   24.00   10.30
 -18  -6  10   24.10   15.40
 -18  -6  10   33.30   12.30
 -18  -6  10   59.69   13.20
 -18  -6  10   30.80   13.30
 -18  -6  10   40.90   10.90
  19   7 -10  119.79   19.20
  19   7 -10   77.09   18.60
  19   7 -10   97.99   22.20
  19   7 -10  115.69   27.60
 -19  -7  10   79.59   20.00
 -19  -7  10  105.79   31.40
 -19  -7  10   84.69   16.10
 -19  -7  10   45.40   19.20
 -19  -7  10  103.69   18.90
   2  -8  -9   65.89   19.30
   2  -8  -9   54.79   12.60
   2  -8  -9   85.69   12.70
   2  -8  -9   44.20   17.90
   2  -8  -9   85.39   11.70
  -2   8   9   58.59   24.70
  -2   8   9   60.59   18.60
  -2   8   9   77.19   18.00
   3  -7  -9  140.59   27.70
   3  -7  -9  203.88   18.00
   3  -7  -9  167.58   18.30
   3  -7  -9  273.47   29.00
  -3   7   9  186.08   24.00
  -3   7   9  180.18   26.70
  -3   7   9  205.28   33.80
   4  -6  -9   54.79   17.00
   4  -6  -9   47.90   11.00
   4  -6  -9   61.29   14.90
   4  -6  -9   63.69   13.00
  -4   6   9   49.80   12.00
  -4   6   9   68.79   15.80
  -4   6   9   27.40   16.90
   5  -5  -9   73.99   10.40
   5  -5  -9   72.59   14.90
   5  -5  -9   58.89   10.80
  -5   5   9   73.99   15.30
  -5   5   9   72.89   13.70
  -5   5   9   67.39   18.40
   6  -4  -9  147.49   13.40
   6  -4  -9  157.98   19.90
   6  -4  -9  135.39   14.40
   6  -4  -9  143.59   21.70
  -6   4   9  156.78   20.30
  -6   4   9  114.79   15.60
  -6   4   9  105.99   20.40
  -6   4   9  134.49   19.40
   7  -3  -9  467.45   36.20
   7  -3  -9  468.25   32.30
   7  -3  -9  493.95   33.30
   7  -3  -9  429.56   38.10
  -7   3   9  467.95   32.70
  -7   3   9  459.15   33.50
  -7   3   9  548.25   37.50
  -7   3   9  425.56   33.70
  -7   3   9  470.75   36.80
  -7   3   9  443.26   38.70
   8  -2  -9  256.47   21.60
   8  -2  -9  265.67   21.00
   8  -2  -9  270.97   25.90
  -8   2   9  262.07   24.50
  -8   2   9  291.87   22.10
  -8   2   9  321.67   22.60
  -8   2   9  278.37   24.10
  -8   2   9  319.97   21.70
  -8   2   9  267.87   26.40
   9  -1  -9  637.24   44.10
   9  -1  -9  583.24   40.10
   9  -1  -9  591.74   41.10
   9  -1  -9  557.54   43.40
   9  -1  -9  595.64   42.70
  -9   1   9  598.24   42.60
  -9   1   9  591.04   44.30
  -9   1   9  574.74   39.70
  -9   1   9  673.93   40.10
  -9   1   9  578.24   43.30
  -9   1   9  589.64   40.60
  10   0  -9    3.40    5.70
  10   0  -9   -1.90    3.40
  10   0  -9   -2.80    3.60
  10   0  -9    7.90    5.80
  10   0  -9    5.40    3.30
  10   0  -9    0.70    4.80
 -10   0   9    4.10    6.70
 -10   0   9    4.10    5.40
 -10   0   9   -1.40    3.70
 -10   0   9   -3.20    4.40
 -10   0   9   11.20    7.90
  11   1  -9  411.16   32.50
  11   1  -9  415.86   28.70
  11   1  -9  425.46   31.00
  11   1  -9  415.86   29.80
  11   1  -9  411.36   32.70
  11   1  -9  440.06   32.30
 -11  -1   9  421.76   32.90
 -11  -1   9  397.56   29.30
 -11  -1   9  403.06   28.40
 -11  -1   9  446.86   33.90
 -11  -1   9  407.56   30.20
  12   2  -9  433.06   32.50
  12   2  -9  404.76   33.40
  12   2  -9  395.36   29.50
  12   2  -9  410.06   30.80
  12   2  -9  419.56   29.00
  12   2  -9  409.36   32.80
 -12  -2   9  422.76   34.50
 -12  -2   9  371.96   28.90
 -12  -2   9  400.76   28.50
 -12  -2   9  380.86   30.00
 -12  -2   9  408.96   32.60
  13   3  -9   21.70    8.80
  13   3  -9   43.90   11.40
  13   3  -9   51.99   13.90
  13   3  -9   49.10    9.40
  13   3  -9   59.29   10.80
  13   3  -9   37.10    8.00
 -13  -3   9   51.69   11.50
 -13  -3   9   30.40    7.60
 -13  -3   9   40.10   12.80
 -13  -3   9   36.20    8.90
 -13  -3   9   50.89    8.30
  14   4  -9   48.30   13.80
  14   4  -9   54.79   13.40
  14   4  -9   45.50   14.60
  14   4  -9   30.40    8.00
 -14  -4   9   51.49   12.30
 -14  -4   9   45.00   14.60
 -14  -4   9   34.00    8.20
 -14  -4   9   46.20    9.50
 -14  -4   9   47.40   10.40
  15   5  -9   14.60    7.60
  15   5  -9   17.10   10.80
  15   5  -9   10.30    7.40
  15   5  -9   -1.50   11.20
 -15  -5   9   13.30    7.60
 -15  -5   9    6.70   11.80
 -15  -5   9   28.60   10.70
 -15  -5   9   27.20    8.20
 -15  -5   9   15.70    7.30
  16   6  -9   99.49   18.30
  16   6  -9  186.58   31.20
  16   6  -9  113.79   16.10
 -16  -6   9  119.29   16.20
 -16  -6   9   83.09   20.60
 -16  -6   9   96.09   16.20
 -16  -6   9  103.09   19.20
 -16  -6   9   85.99   14.80
  17   7  -9   60.79   16.60
  17   7  -9   66.49   10.80
  17   7  -9   95.69   25.00
  17   7  -9   52.19   15.60
 -17  -7   9   68.39   18.40
 -17  -7   9   63.19   13.90
 -17  -7   9   68.69   15.60
 -17  -7   9   87.79   14.60
 -17  -7   9   37.20   18.30
  18   8  -9   12.70    8.60
  18   8  -9   17.80   23.60
  18   8  -9   54.29   26.60
 -18  -8   9   29.10   18.70
 -18  -8   9   21.80   11.60
 -18  -8   9   45.20   16.20
 -18  -8   9   34.00   16.40
 -18  -8   9   54.39   14.30
   0  -8  -8   41.20   19.50
   0  -8  -8  103.09   21.60
   0  -8  -8   90.79   13.60
   0  -8  -8   86.59   14.20
   0  -8  -8  107.39   13.80
   0   8   8   69.69   16.60
   0   8   8  110.29   29.00
   1  -7  -8    4.70    7.10
   1  -7  -8   -5.20   11.20
   1  -7  -8    3.20   10.20
   1  -7  -8   -3.40    5.20
   1  -7  -8    0.40    5.80
  -1   7   8   -2.00    7.60
  -1   7   8   15.50   15.50
   2  -6  -8   98.59   18.30
   2  -6  -8  111.99   11.90
   2  -6  -8   90.69   13.10
   2  -6  -8  114.89   22.50
   2  -6  -8  103.19   12.60
  -2   6   8  105.99   16.80
  -2   6   8   67.59   20.50
   3  -5  -8   51.89    9.80
   3  -5  -8   52.19    8.70
   3  -5  -8   32.10   12.60
   3  -5  -8   51.09   12.80
  -3   5   8   52.49   17.20
  -3   5   8   84.09   23.50
  -3   5   8   50.59   13.50
   4  -4  -8  171.48   15.10
   4  -4  -8  174.08   23.00
   4  -4  -8  152.88   14.10
  -4   4   8  128.19   16.90
  -4   4   8  148.99   23.60
  -4   4   8  136.49   19.00
   5  -3  -8  274.37   26.50
   5  -3  -8  264.07   23.90
   5  -3  -8  248.98   20.60
   5  -3  -8  280.97   20.20
  -5   3   8  274.67   27.60
  -5   3   8  286.77   24.60
  -5   3   8  264.17   22.10
  -5   3   8  252.57   23.30
   6  -2  -8  384.16   25.90
   6  -2  -8  332.17   30.80
   6  -2  -8  349.07   28.80
   6  -2  -8  391.06   26.80
  -6   2   8  335.17   27.70
  -6   2   8  335.97   28.90
  -6   2   8  357.66   31.10
  -6   2   8  343.97   26.70
  -6   2   8  399.26   25.90
  -6   2   8  405.76   26.80
   7  -1  -8 2214.08  144.79
   7  -1  -8 2316.77  143.99
   7  -1  -8 2236.18  140.99
   7  -1  -8 2086.39  143.29
   7  -1  -8 2224.18  141.69
  -7   1   8 2598.04  141.39
  -7   1   8 2071.69  142.59
  -7   1   8 2443.86  140.89
  -7   1   8 2140.59  144.69
  -7   1   8 2431.06  141.59
  -7   1   8 2230.88  144.09
   8   0  -8  513.65   33.70
   8   0  -8  497.85   35.70
   8   0  -8  492.95   36.30
   8   0  -8  493.15   34.50
   8   0  -8  487.05   32.20
   8   0  -8  458.55   32.10
   8   0  -8  517.55   36.70
  -8   0   8  497.55   37.40
  -8   0   8  500.05   32.30
  -8   0   8  476.55   33.10
  -8   0   8  470.85   34.90
  -8   0   8  530.15   34.20
  -8   0   8  471.35   36.80
   9   1  -8  546.85   39.20
   9   1  -8  508.05   36.60
   9   1  -8  525.55   35.80
   9   1  -8  536.25   35.00
   9   1  -8  586.04   38.80
   9   1  -8  506.05   38.00
  -9  -1   8  532.75   39.60
  -9  -1   8  516.25   38.90
  -9  -1   8  510.65   36.10
  -9  -1   8  496.35   35.30
  10   2  -8  598.54   39.20
  10   2  -8  582.74   39.60
  10   2  -8  617.44   42.60
  10   2  -8  595.14   40.70
  10   2  -8  550.44   41.90
  10   2  -8  556.04   43.30
 -10  -2   8  548.85   39.10
 -10  -2   8  610.04   40.40
 -10  -2   8  579.94   44.00
 -10  -2   8  557.04   38.70
 -10  -2   8  617.34   43.10
  11   3  -8   92.19   13.70
  11   3  -8   92.29   11.20
  11   3  -8   76.29   15.80
  11   3  -8   93.79   12.80
  11   3  -8   68.59   10.60
  11   3  -8   96.79   15.20
 -11  -3   8   70.69   15.40
 -11  -3   8   90.89   11.00
 -11  -3   8   75.39   11.30
 -11  -3   8   67.89   12.90
 -11  -3   8   81.79   10.50
  12   4  -8   36.90    8.00
  12   4  -8   24.70    9.30
  12   4  -8   25.30   12.40
 -12  -4   8   32.90    7.40
 -12  -4   8   28.40    9.50
 -12  -4   8   31.40    7.20
 -12  -4   8   19.80    7.70
  13   5  -8  326.77   28.00
  13   5  -8  387.46   32.90
 -13  -5   8  399.26   30.00
 -13  -5   8  327.47   35.80
 -13  -5   8  392.26   28.50
 -13  -5   8  339.77   28.00
 -13  -5   8  329.37   31.70
  14   6  -8  128.59   26.50
  14   6  -8   55.49    9.60
  14   6  -8   51.09   11.40
  14   6  -8   54.19   13.90
 -14  -6   8   56.29   18.40
 -14  -6   8   63.79   12.00
 -14  -6   8   66.69   12.80
 -14  -6   8   70.89   12.30
 -14  -6   8   66.49   16.00
  15   7  -8   11.60   10.20
  15   7  -8   19.10    8.70
  15   7  -8   24.90   18.60
  15   7  -8   10.10    7.60
 -15  -7   8   28.40   11.30
 -15  -7   8   11.70    7.60
 -15  -7   8    0.30   13.10
 -15  -7   8   20.10    9.50
 -15  -7   8   36.40   14.10
  16   8  -8   21.20   14.40
  16   8  -8   21.50   10.70
  16   8  -8   29.20   20.60
 -16  -8   8   20.60   17.10
 -16  -8   8   19.40   14.80
 -16  -8   8   39.80   13.20
 -16  -8   8   20.20   12.00
 -16  -8   8   22.60   11.20
  -2  -8  -7    1.60   13.80
  -2  -8  -7   12.50    8.80
  -2  -8  -7   -3.70    6.80
  -2  -8  -7    7.00    7.90
  -2  -8  -7   13.20   13.80
   2   8   7    3.00   11.00
   2   8   7   -5.00   15.60
  -1  -7  -7  165.78   17.00
  -1  -7  -7  127.49   15.90
  -1  -7  -7  155.68   28.30
  -1  -7  -7  227.38   29.20
   1   7   7  151.68   21.20
   1   7   7  145.99   25.90
   0  -6  -7  235.68   24.90
   0  -6  -7  195.78   18.00
   0  -6  -7  246.18   20.70
   0  -6  -7  202.28   29.90
   0  -6  -7  258.77   19.80
   0   6   7  183.48   21.70
   0   6   7  224.18   33.00
   1  -5  -7  270.07   22.10
   1  -5  -7  326.27   24.50
   1  -5  -7  358.06   23.90
   1  -5  -7  311.47   28.70
   1  -5  -7  315.07   32.20
  -1   5   7  330.77   35.00
  -1   5   7  195.28   33.60
   2  -4  -7  110.19   10.30
   2  -4  -7  129.49   17.50
   2  -4  -7  112.99   19.60
  -2   4   7   91.19   13.80
  -2   4   7   99.09   19.00
  -2   4   7   99.29   16.80
   3  -3  -7   36.60    9.60
   3  -3  -7   33.80    6.70
   3  -3  -7   32.20    7.10
   3  -3  -7   39.30   11.10
   3  -3  -7   39.40    5.60
  -3   3   7   26.80    7.70
  -3   3   7   43.40   10.50
  -3   3   7   31.60   11.20
   4  -2  -7  394.66   29.40
   4  -2  -7  368.36   28.40
   4  -2  -7  342.77   27.50
   4  -2  -7  402.36   31.40
   4  -2  -7  404.26   33.00
  -4   2   7  498.55   29.70
  -4   2   7  377.46   29.30
  -4   2   7  403.26   30.20
  -4   2   7  422.86   33.90
  -4   2   7  386.66   31.50
  -4   2   7  500.65   28.90
   5  -1  -7 3638.54  220.98
   5  -1  -7 3669.23  224.48
   5  -1  -7 3534.35  222.98
   5  -1  -7 3712.03  220.38
  -5   1   7 3406.76  221.68
  -5   1   7 4177.28  221.18
  -5   1   7 3625.14  224.28
  -5   1   7 3443.26  223.38
  -5   1   7 3186.78  219.88
  -5   1   7 3534.75  220.68
   6   0  -7   -4.00    4.00
   6   0  -7   -1.20    3.60
   6   0  -7    0.50    4.40
   6   0  -7   -2.60    5.60
   6   0  -7    4.00    4.50
   6   0  -7   -1.10    6.00
   6   0  -7    0.70    3.30
  -6   0   7    0.00    7.00
  -6   0   7    0.80    4.30
  -6   0   7   -0.50    6.50
  -6   0   7   -1.90    4.10
  -6   0   7   -6.60    3.40
  -6   0   7    1.60    4.10
   7   1  -7  318.67   25.10
   7   1  -7  306.87   26.10
   7   1  -7  291.37   24.00
   7   1  -7  300.67   22.10
   7   1  -7  304.27   21.70
   7   1  -7  294.67   22.90
  -7  -1   7  308.47   22.80
  -7  -1   7  314.37   22.00
  -7  -1   7  318.17   26.90
  -7  -1   7  321.07   25.80
   8   2  -7  159.58   16.60
   8   2  -7  161.98   19.00
   8   2  -7  158.98   14.70
   8   2  -7  168.98   14.00
   8   2  -7  148.89   13.80
   8   2  -7  161.78   16.10
  -8  -2   7  176.78   20.50
  -8  -2   7  167.68   14.00
  -8  -2   7  140.39   13.60
  -8  -2   7  154.58   17.10
  -8  -2   7  173.38   14.90
   9   3  -7  185.28   17.80
   9   3  -7  159.48   15.80
   9   3  -7  152.78   14.50
   9   3  -7  171.98   20.30
   9   3  -7  156.78   14.70
  -9  -3   7  152.18   14.20
  -9  -3   7  162.98   14.40
  -9  -3   7  176.48   20.90
  -9  -3   7  175.38   15.50
  -9  -3   7  153.08   17.30
  10   4  -7   54.49    9.10
  10   4  -7   72.29   16.10
  10   4  -7   57.49   11.80
 -10  -4   7   40.90    8.50
 -10  -4   7   42.60   10.70
 -10  -4   7   29.50   12.30
 -10  -4   7   43.10    7.80
 -10  -4   7   41.70    7.80
  11   5  -7  660.93   55.69
  11   5  -7  750.52   59.49
  11   5  -7  789.32   56.69
 -11  -5   7  774.12   60.39
 -11  -5   7  801.52   53.09
 -11  -5   7  834.02   52.09
 -11  -5   7  712.63   51.49
 -11  -5   7  729.53   56.29
  12   6  -7  124.59   20.30
  12   6  -7   95.99   14.70
  12   6  -7  110.19   24.10
  12   6  -7  107.89   14.60
 -12  -6   7  121.69   16.50
 -12  -6   7  131.79   20.90
 -12  -6   7  132.39   15.50
 -12  -6   7  136.19   16.60
 -12  -6   7   90.29   21.90
  13   7  -7   28.70    9.20
  13   7  -7   23.80    8.10
  13   7  -7   19.60   11.50
  13   7  -7   52.69   20.70
 -13  -7   7   36.70   17.70
 -13  -7   7   27.20    8.80
 -13  -7   7   26.20   11.90
 -13  -7   7   12.50    7.80
 -13  -7   7   43.10   11.10
  14   8  -7   42.20   11.60
  14   8  -7   12.30   18.80
  14   8  -7   30.50   12.90
  14   8  -7   44.30   12.60
 -14  -8   7   57.29   17.80
 -14  -8   7   56.49   13.10
 -14  -8   7   37.10   12.30
 -14  -8   7   14.70   17.60
 -14  -8   7   45.20   12.00
  -4  -8  -6   16.70   10.10
  -4  -8  -6   32.00    9.90
  -4  -8  -6   14.70   14.30
  -4  -8  -6   12.80   12.10
  -4  -8  -6   43.20   10.80
   4   8   6   -3.40   16.60
   4   8   6   22.10    9.00
   4   8   6   24.80   15.30
   4   8   6    7.40   10.90
  -3  -7  -6    5.10    7.00
  -3  -7  -6    4.10   12.00
  -3  -7  -6   22.40   11.90
  -3  -7  -6    4.00    6.20
  -3  -7  -6   18.40    7.80
   3   7   6   -0.50    5.80
   3   7   6  -10.30    9.00
   3   7   6   21.60   15.50
   3   7   6   10.10    8.20
  -2  -6  -6  128.49   23.90
  -2  -6  -6  151.58   27.80
  -2  -6  -6  133.39   20.40
  -2  -6  -6  110.09   12.90
  -2  -6  -6   73.99   19.40
   2   6   6   69.19   14.30
   2   6   6   81.09   12.60
   2   6   6  122.89   24.40
   2   6   6  106.19   20.30
  -1  -5  -6   18.00    7.40
  -1  -5  -6    7.50    9.80
  -1  -5  -6    5.90    7.50
  -1  -5  -6   14.20    5.30
  -1  -5  -6   16.50    6.50
   1   5   6    8.70    8.80
   1   5   6    7.90   12.00
   1   5   6   15.00    5.90
   1   5   6   17.40    8.70
   0  -4  -6  164.58   20.30
   0  -4  -6  127.99   12.20
   0  -4  -6  124.09   19.90
   0  -4  -6  147.99   14.50
   0   4   6  116.29   15.60
   0   4   6  145.89   22.30
   1  -3  -6  482.55   40.20
   1  -3  -6  538.45   35.40
   1  -3  -6  514.25   37.30
   1  -3  -6  529.25   41.80
   1  -3  -6  554.54   36.20
  -1   3   6  542.35   39.40
  -1   3   6  501.65   37.10
  -1   3   6  524.95   42.00
   2  -2  -6  274.37   22.40
   2  -2  -6  328.57   25.60
   2  -2  -6  302.37   22.00
   2  -2  -6  316.17   21.20
   2  -2  -6  300.17   23.60
   2  -2  -6  326.37   27.70
  -2   2   6  309.27   23.80
  -2   2   6  295.97   27.50
   3  -1  -6  301.07   21.20
   3  -1  -6  276.47   25.60
   3  -1  -6  328.77   22.10
   3  -1  -6  288.47   24.00
  -3   1   6  314.67   25.90
  -3   1   6  336.87   22.60
  -3   1   6  297.57   23.20
  -3   1   6  261.67   21.00
  -3   1   6  293.27   24.50
   4   0  -6 1125.49   75.99
   4   0  -6 1126.09   73.59
   4   0  -6 1079.89   75.49
   4   0  -6 1142.29   73.09
   4   0  -6 1100.09   73.99
   4   0  -6 1259.87   73.19
  -4   0   6 1205.08   73.19
  -4   0   6 1174.48   73.79
  -4   0   6 1218.88   73.59
  -4   0   6 1122.89   75.89
  -4   0   6 1244.88   73.09
   5   1  -6  665.13   47.10
   5   1  -6  650.83   43.00
   5   1  -6  652.03   44.80
   5   1  -6  666.43   43.40
   5   1  -6  703.03   46.60
   5   1  -6  678.93   44.50
   5   1  -6  659.63   43.80
  -5  -1   6  680.73   43.40
  -5  -1   6  678.63   47.60
  -5  -1   6  713.93   43.70
  -5  -1   6  716.93   44.30
  -5  -1   6  660.03   46.80
   6   2  -6 1241.08   76.39
   6   2  -6 1192.18   73.19
   6   2  -6 1097.39   72.89
   6   2  -6 1144.79   74.69
   6   2  -6 1122.29   72.29
   6   2  -6 1139.19   77.19
   6   2  -6 1124.89   73.79
  -6  -2   6 1104.49   75.89
  -6  -2   6 1244.58   72.99
  -6  -2   6 1263.07   73.69
  -6  -2   6 1146.89   77.39
  -6  -2   6 1057.79   72.69
   7   3  -6  366.36   26.70
   7   3  -6  336.27   25.50
   7   3  -6  377.06   31.70
   7   3  -6  374.46   29.00
   7   3  -6  365.56   26.00
  -7  -3   6  364.36   26.20
  -7  -3   6  338.27   25.40
  -7  -3   6  370.76   25.40
  -7  -3   6  337.67   31.80
  -7  -3   6  352.16   28.80
   8   4  -6  610.74   44.30
   8   4  -6  584.34   47.00
   8   4  -6  589.74   40.60
  -8  -4   6  585.74   40.10
  -8  -4   6  634.14   41.20
  -8  -4   6  622.44   40.10
  -8  -4   6  541.35   46.30
  -8  -4   6  543.35   43.80
   9   5  -6   30.20   13.50
   9   5  -6   30.00    7.60
   9   5  -6   46.40   11.60
  -9  -5   6   42.40   14.70
  -9  -5   6   37.70    7.80
  -9  -5   6   50.09    8.90
  -9  -5   6   49.40   12.10
  -9  -5   6   44.60    9.10
  10   6  -6   19.70    6.80
  10   6  -6    6.70    8.70
  10   6  -6   29.40   15.40
 -10  -6   6   23.20    7.10
 -10  -6   6   21.60    7.80
 -10  -6   6   15.60   13.20
 -10  -6   6   15.80   10.00
  11   7  -6   93.49   23.30
  11   7  -6   62.09   12.80
  11   7  -6   72.29   12.70
  11   7  -6   75.49   17.50
 -11  -7   6   53.69   10.60
 -11  -7   6   71.09   13.00
 -11  -7   6   62.19   11.80
 -11  -7   6   55.59   19.30
 -11  -7   6   79.39   22.60
  12   8  -6   13.60    9.60
  12   8  -6   12.40   18.70
  12   8  -6    8.70    7.00
  12   8  -6    1.10    8.60
 -12  -8   6    0.30   13.30
 -12  -8   6    8.20    8.10
 -12  -8   6    6.00    9.00
 -12  -8   6    5.70   11.70
 -12  -8   6   20.20   10.50
  13   9  -6   10.40   18.30
  13   9  -6   20.30   11.20
  13   9  -6   50.69   24.80
 -13  -9   6   18.10   15.30
 -13  -9   6   24.60   10.30
 -13  -9   6   19.50   18.40
 -13  -9   6   21.70   11.80
 -13  -9   6   14.40   10.70
  -6  -8  -5   55.99   16.70
  -6  -8  -5   34.20    9.80
  -6  -8  -5   15.50   14.80
   6   8   5   16.90   19.60
   6   8   5   29.30   15.70
   6   8   5   31.60   14.60
   6   8   5   24.70    9.20
  -5  -7  -5  350.26   42.50
  -5  -7  -5  360.56   35.20
   5   7   5  430.46   44.80
   5   7   5  374.96   37.20
   5   7   5  348.07   29.60
   5   7   5  325.67   31.50
  -4  -6  -5   51.39   16.70
  -4  -6  -5   51.19    9.60
  -4  -6  -5   36.50   11.80
   4   6   5   43.20   13.20
   4   6   5   56.29   17.70
   4   6   5   22.50    9.10
   4   6   5   41.60    9.90
  -3  -5  -5   21.60   13.10
  -3  -5  -5   21.20    8.90
  -3  -5  -5   20.70    6.30
   3   5   5   36.10    9.70
   3   5   5   17.60    6.60
   3   5   5   15.90   12.50
   3   5   5   46.00   12.40
  -2  -4  -5  316.17   22.30
  -2  -4  -5  256.77   27.90
  -2  -4  -5  304.97   26.40
   2   4   5  316.87   30.80
   2   4   5  311.87   27.30
   2   4   5  276.37   24.30
   2   4   5  277.77   22.30
  -1  -3  -5  562.24   38.10
  -1  -3  -5  530.55   38.60
  -1  -3  -5  543.15   40.30
  -1  -3  -5  548.85   36.50
  -1  -3  -5  544.85   42.30
   1   3   5  539.65   38.60
   1   3   5  564.94   43.80
   0  -2  -5   22.80    5.40
   0  -2  -5   38.40    8.70
   0  -2  -5   23.90    9.30
   0  -2  -5   18.10    6.00
   0  -2  -5   18.10    6.50
   0  -2  -5   27.80    6.70
   0   2   5   26.90   11.90
   0   2   5   26.30    7.20
   0   2   5   37.70    8.80
   1  -1  -5 2482.55  146.69
   1  -1  -5 2101.89  144.19
   1  -1  -5 2239.58  143.89
   1  -1  -5 2546.35  149.49
  -1   1   5 2243.78  144.59
  -1   1   5 2411.76  147.59
  -1   1   5 2265.17  144.09
  -1   1   5 2325.97  144.89
  -1   1   5 2488.05  146.99
   2   0  -5    3.40    3.30
   2   0  -5   -1.00    3.50
   2   0  -5   -0.10    3.10
   2   0  -5   -0.30    6.10
   2   0  -5   -1.60    3.50
   2   0  -5    0.10    4.80
  -2   0   5   -2.40    3.40
  -2   0   5    0.00    4.50
  -2   0   5   -4.80    5.90
  -2   0   5    2.60    3.90
  -2   0   5   -0.70    2.70
  -2   0   5    2.00    5.50
   3   1  -5  337.77   24.80
   3   1  -5  385.96   25.30
   3   1  -5  378.56   24.80
   3   1  -5  374.86   24.70
   3   1  -5  348.77   27.90
  -3  -1   5  358.06   24.50
  -3  -1   5  386.56   25.20
  -3  -1   5  374.36   28.50
  -3  -1   5  346.47   27.70
  -3  -1   5  367.76   25.10
   4   2  -5 1764.12  118.59
   4   2  -5 1861.21  115.19
   4   2  -5 1734.03  114.89
   4   2  -5 1780.92  114.69
   4   2  -5 1790.82  115.29
   4   2  -5 1880.91  117.79
  -4  -2   5 1998.90  114.79
  -4  -2   5 2118.39  115.49
  -4  -2   5 1791.52  117.69
  -4  -2   5 1815.72  118.69
   5   3  -5  816.62   59.19
   5   3  -5 1004.00   65.09
   5   3  -5  928.61   59.19
   5   3  -5  944.01   62.59
   5   3  -5  918.71   59.89
  -5  -3   5  897.41   62.49
  -5  -3   5  937.51   65.19
  -5  -3   5  898.01   59.29
  -5  -3   5  957.50   58.89
  -5  -3   5  968.00   59.59
   6   4  -5   56.79   11.50
   6   4  -5   50.49    8.20
   6   4  -5   80.19   16.10
  -6  -4   5   61.39   12.20
  -6  -4   5   68.79    8.30
  -6  -4   5   57.29   14.10
  -6  -4   5   64.39    9.20
  -6  -4   5   59.69    8.80
   7   5  -5  233.88   19.50
   7   5  -5  232.38   27.80
   7   5  -5  216.38   22.90
  -7  -5   5  238.18   19.30
  -7  -5   5  270.57   19.10
  -7  -5   5  204.08   28.10
  -7  -5   5  237.38   19.60
  -7  -5   5  198.58   22.90
   8   6  -5  826.02   64.09
   8   6  -5  787.72   59.09
   8   6  -5  756.12   54.09
  -8  -6   5  786.22   63.59
  -8  -6   5  803.12   54.49
  -8  -6   5  863.21   53.59
  -8  -6   5  822.52   54.09
  -8  -6   5  704.83   58.59
   9   7  -5    5.00   10.40
   9   7  -5   -0.30    4.90
   9   7  -5    7.60    7.50
   9   7  -5   -3.20   13.20
  -9  -7   5   -0.30    5.40
  -9  -7   5   -1.10    5.60
  -9  -7   5    9.60   12.50
  -9  -7   5    2.30    8.10
  -9  -7   5    2.90    5.40
  10   8  -5   25.00   12.20
  10   8  -5   17.10   18.80
  10   8  -5    2.40    6.50
  10   8  -5   17.90    9.20
 -10  -8   5   32.90    9.90
 -10  -8   5   43.60   16.50
 -10  -8   5   19.90   16.60
 -10  -8   5   22.50    8.60
 -10  -8   5   23.40    9.80
  11   9  -5   34.40   38.80
  11   9  -5   87.19   16.70
  11   9  -5  114.99   24.10
  11   9  -5   85.89   16.60
 -11  -9   5   77.39   24.80
 -11  -9   5  105.09   15.60
 -11  -9   5  102.19   17.90
 -11  -9   5  112.89   19.00
 -11  -9   5  109.59   24.00
  -8  -8  -4   27.70   18.10
  -8  -8  -4  115.29   22.90
  -8  -8  -4  116.59   16.10
   8   8   4   76.19   14.40
   8   8   4  106.89   29.20
   8   8   4   84.69   22.80
   8   8   4   45.80   17.70
  -7  -7  -4   18.00    7.50
  -7  -7  -4   16.00   13.50
  -7  -7  -4    4.70    5.60
  -7  -7  -4   -0.90    7.80
   7   7   4    7.80    8.20
   7   7   4    6.70   15.20
   7   7   4    9.70    9.80
   7   7   4   14.20    7.50
  -6  -6  -4   46.10   16.90
  -6  -6  -4   84.29   16.90
  -6  -6  -4   67.89    9.20
  -6  -6  -4   68.09   11.20
   6   6   4   47.60   11.70
   6   6   4   58.79   15.80
   6   6   4   53.19   17.80
  -5  -5  -4   76.39   18.00
  -5  -5  -4   91.49   15.90
  -5  -5  -4   87.19   10.10
  -5  -5  -4  101.19   12.50
   5   5   4   83.79   15.90
   5   5   4  103.69   21.30
   5   5   4   91.79   13.80
   5   5   4   77.59   11.80
  -4  -4  -4   46.00    7.70
  -4  -4  -4   39.30    5.70
  -4  -4  -4   29.90    9.00
  -4  -4  -4   48.70   13.40
  -4  -4  -4   31.30    9.10
   4   4   4   54.39   14.30
   4   4   4   24.70    9.30
   4   4   4   42.40    7.90
   4   4   4   51.69    9.50
  -3  -3  -4  529.45   34.00
  -3  -3  -4  472.85   35.20
  -3  -3  -4  466.35   38.90
  -3  -3  -4  471.85   36.70
   3   3   4  488.45   37.50
   3   3   4  526.85   35.80
  -2  -2  -4  141.29   10.90
  -2  -2  -4  152.58   15.10
  -2  -2  -4  182.88   21.00
  -2  -2  -4  145.89   15.30
  -2  -2  -4  167.08   12.90
   2   2   4  127.89   14.70
   2   2   4  135.99   15.80
   2   2   4  162.18   19.10
  -1  -1  -4 2253.87  128.99
  -1  -1  -4 2102.39  128.89
  -1  -1  -4 1803.22  126.99
  -1  -1  -4 2054.29  125.49
  -1  -1  -4 2161.78  130.19
  -1  -1  -4 1959.80  126.69
   1   1   4 2022.60  129.99
   1   1   4 2186.18  129.89
   1   1   4 1926.91  125.49
   1   1   4 2102.89  127.69
   0   0  -4 7913.11  508.35
   0   0  -4 8703.93  509.45
   0   0   4 8599.84  508.75
   0   0   4 8106.29  509.25
   1   1  -4 5855.81  363.16
   1   1  -4 5831.42  360.16
   1   1  -4 5318.47  360.66
   1   1  -4 5761.02  362.76
   1   1  -4 6084.49  361.06
   1   1  -4 5400.66  360.36
  -1  -1   4 6228.08  360.26
  -1  -1   4 6107.19  361.36
  -1  -1   4 6205.48  363.26
  -1  -1   4 6034.40  360.56
  -1  -1   4 6335.57  363.36
   2   2  -4  231.18   18.00
   2   2  -4  238.38   20.60
   2   2  -4  198.88   16.30
   2   2  -4  195.28   18.40
  -2  -2   4  216.28   18.80
  -2  -2   4  210.48   20.30
  -2  -2   4  227.68   15.40
  -2  -2   4  231.38   15.90
   3   3  -4   95.09   12.90
   3   3  -4   90.19    9.40
   3   3  -4   89.59   10.10
   3   3  -4  100.89   16.00
   3   3  -4   65.29    8.90
  -3  -3   4   96.99    9.40
  -3  -3   4   92.79   12.70
  -3  -3   4  103.99    8.80
  -3  -3   4   83.89   15.40
   4   4  -4  454.75   37.70
   4   4  -4  443.36   34.40
   4   4  -4  436.56   30.90
  -4  -4   4  448.86   29.80
  -4  -4   4  415.66   34.20
  -4  -4   4  450.05   37.30
  -4  -4   4  483.65   31.20
  -4  -4   4  423.16   30.40
   5   5  -4   27.10    6.70
   5   5  -4   44.60   14.20
   5   5  -4   21.90    8.60
  -5  -5   4   32.50   12.60
  -5  -5   4   19.40    5.10
  -5  -5   4   28.00    6.40
  -5  -5   4   18.20    8.50
  -5  -5   4   29.90    6.80
   6   6  -4  478.55   39.60
   6   6  -4  485.85   35.00
   6   6  -4  479.25   43.90
  -6  -6   4  479.45   34.50
  -6  -6   4  507.95   34.70
  -6  -6   4  419.06   38.80
  -6  -6   4  434.76   42.80
  -6  -6   4  505.95   33.60
   7   7  -4   61.29   15.50
   7   7  -4   38.40    9.10
   7   7  -4   31.10   17.00
  -7  -7   4   34.00    8.90
  -7  -7   4   44.40    8.70
  -7  -7   4   41.90    9.30
  -7  -7   4   53.19   18.90
  -7  -7   4   38.70   13.30
   8   8  -4   19.90    9.20
   8   8  -4   16.70   18.30
   8   8  -4   22.50   12.50
   8   8  -4    6.10    6.00
  -8  -8   4   10.70   10.30
  -8  -8   4   22.90    8.40
  -8  -8   4   11.90    8.70
  -8  -8   4   14.00   17.60
  -8  -8   4   20.50    9.10
   9   9  -4   87.59   21.40
   9   9  -4   80.59   18.60
   9   9  -4   60.79   26.10
   9   9  -4  113.49   20.00
  -9  -9   4   32.90   19.80
  -9  -9   4   90.09   23.20
  -9  -9   4   76.89   15.60
  -9  -9   4   73.79   13.20
  -9  -9   4  101.79   17.70
 -10  -8  -3   94.39   21.10
 -10  -8  -3   78.59   14.80
 -10  -8  -3   94.49   26.10
  10   8   3   59.99   14.00
  10   8   3   88.49   27.80
  10   8   3   93.69   26.60
  10   8   3   64.09   18.60
  -9  -7  -3  156.48   28.00
  -9  -7  -3  129.49   23.40
  -9  -7  -3  179.48   20.40
   9   7   3  117.59   18.40
   9   7   3  215.18   35.20
   9   7   3  134.49   23.90
   9   7   3  158.98   21.80
  -8  -6  -3   47.70   15.70
  -8  -6  -3   42.40    9.40
  -8  -6  -3   55.99    9.30
  -8  -6  -3   37.10    9.10
  -8  -6  -3   37.60   12.40
   8   6   3   29.90   15.40
   8   6   3   47.30   10.90
   8   6   3   58.39   14.60
   8   6   3   39.00   11.40
  -7  -5  -3   70.69   14.40
  -7  -5  -3   92.99   11.10
  -7  -5  -3   67.79    9.50
  -7  -5  -3   63.29   17.10
  -7  -5  -3   94.39   12.80
   7   5   3   56.89   17.80
   7   5   3   69.89   15.50
   7   5   3   93.79   12.80
   7   5   3   63.29   12.80
  -6  -4  -3   39.90    7.80
  -6  -4  -3   30.30    6.50
  -6  -4  -3   45.90    6.60
  -6  -4  -3   34.10    8.60
  -6  -4  -3   46.10   13.30
  -6  -4  -3   41.60   10.20
   6   4   3   42.00   10.60
   6   4   3   50.29    8.80
   6   4   3   27.30    8.60
   6   4   3   30.50   12.50
  -5  -3  -3  129.19   15.10
  -5  -3  -3  124.59   12.20
  -5  -3  -3  146.39   13.10
  -5  -3  -3  140.49   14.80
  -5  -3  -3  155.28   28.70
  -5  -3  -3  122.49   11.20
   5   3   3  151.68   20.70
   5   3   3  160.28   16.60
   5   3   3  132.39   13.10
   5   3   3  133.09   15.90
  -4  -2  -3  177.68   19.10
  -4  -2  -3  200.28   16.40
  -4  -2  -3  130.89   13.70
  -4  -2  -3  166.08   13.00
  -4  -2  -3  182.68   16.80
  -4  -2  -3  177.38   14.70
   4   2   3  197.48   20.70
   4   2   3  191.08   16.30
  -3  -1  -3  880.81   55.09
  -3  -1  -3  735.23   53.79
  -3  -1  -3  890.81   57.99
  -3  -1  -3  883.31   55.89
  -3  -1  -3  921.01   57.29
  -3  -1  -3  815.02   53.79
   3   1   3  917.01   57.19
   3   1   3  923.51   56.09
   3   1   3  882.81   54.79
   3   1   3  810.62   54.79
   3   1   3  885.71   58.29
  -2   0  -3   -0.40    4.30
  -2   0  -3    1.80    5.50
  -2   0  -3   -3.60    3.70
   2   0   3    2.70    5.80
   2   0   3   -4.10    4.40
  -1   1  -3 1471.45   91.69
  -1   1  -3 1405.06   90.49
  -1   1  -3 1394.26   92.49
  -1   1  -3 1408.46   92.79
  -1   1  -3 1406.26   90.19
   1  -1   3 1496.75   90.49
   1  -1   3 1571.24   90.29
   1  -1   3 1477.95   92.89
   1  -1   3 1543.95   92.09
   1  -1   3 1494.55   92.99
   0   2  -3  264.87   23.10
   0   2  -3  260.77   21.80
   0  -2   3  276.47   22.00
   0  -2   3  301.87   18.90
   0  -2   3  319.77   24.30
   1   3  -3  104.59   18.80
   1   3  -3   88.19    8.20
   1   3  -3   75.09   11.60
   1   3  -3  101.99    9.80
  -1  -3   3   79.89   11.90
  -1  -3   3  106.79   15.60
   2   4  -3 2050.89  133.49
   2   4  -3 2032.70  127.79
   2   4  -3 1965.90  130.89
  -2  -4   3 2130.79  134.09
  -2  -4   3 2141.19  127.89
  -2  -4   3 1989.00  131.09
   3   5  -3  727.53   53.19
   3   5  -3  689.13   45.10
   3   5  -3  625.44   48.70
  -3  -5   3  707.03   52.79
  -3  -5   3  639.24   44.10
  -3  -5   3  670.13   44.90
  -3  -5   3  658.73   49.00
   4   6  -3  221.78   30.40
   4   6  -3  179.78   21.10
   4   6  -3  171.98   16.80
  -4  -6   3  186.18   15.30
  -4  -6   3  193.78   17.20
  -4  -6   3  174.78   23.50
  -4  -6   3  172.88   26.40
  -4  -6   3  174.08   16.20
   5   7  -3  205.58   32.30
   5   7  -3  216.08   27.60
   5   7  -3  190.18   18.30
  -5  -7   3  195.78   26.60
  -5  -7   3  156.98   28.80
  -5  -7   3  183.08   18.20
   6   8  -3   10.00   10.60
   6   8  -3   14.20   14.40
   6   8  -3   13.20    7.20
  -6  -8   3    7.80    9.60
  -6  -8   3    5.80    7.30
  -6  -8   3    0.90   15.00
   7   9  -3   41.10   11.10
   7   9  -3   69.49   16.20
   7   9  -3   81.59   25.90
   7   9  -3   70.09   20.50
  -7  -9   3   93.19   16.20
  -7  -9   3   33.80   19.10
  -7  -9   3   87.39   21.30
   8  10  -3   19.30   13.30
   8  10  -3   23.70   22.00
 -12  -8  -2   11.60   12.90
 -12  -8  -2   13.80    8.80
 -12  -8  -2   13.90   16.10
  12   8   2   -4.50    7.80
  12   8   2    6.10   18.40
  12   8   2    6.90   14.60
  12   8   2   -7.00   10.30
 -11  -7  -2   69.99   18.00
 -11  -7  -2   46.20   18.40
 -11  -7  -2  104.99   15.30
  11   7   2   56.39   12.80
  11   7   2   52.79   21.60
  11   7   2   72.99   18.30
  11   7   2   56.99   13.80
 -10  -6  -2  129.59   24.90
 -10  -6  -2  168.98   19.30
 -10  -6  -2  168.58   29.50
  10   6   2  175.08   22.60
  10   6   2  180.18   20.50
  10   6   2  191.68   30.70
  10   6   2  158.68   25.10
  -9  -5  -2  365.76   27.60
  -9  -5  -2  419.06   37.20
  -9  -5  -2  383.46   29.50
  -9  -5  -2  382.26   29.20
  -9  -5  -2  368.16   32.70
   9   5   2  398.46   30.30
   9   5   2  353.36   30.90
   9   5   2  401.56   38.60
   9   5   2  357.06   33.40
  -8  -4  -2  420.76   36.00
  -8  -4  -2  367.66   32.00
  -8  -4  -2  366.26   30.60
  -8  -4  -2  429.36   28.60
  -8  -4  -2  391.86   29.70
   8   4   2  367.46   30.50
   8   4   2  419.16   37.30
   8   4   2  436.16   30.80
   8   4   2  431.96   33.80
  -7  -3  -2  418.56   30.30
  -7  -3  -2  402.16   28.30
  -7  -3  -2  439.06   29.80
  -7  -3  -2  400.26   31.40
  -7  -3  -2  412.86   34.40
  -7  -3  -2  376.26   27.80
   7   3   2  397.66   30.30
   7   3   2  407.06   29.70
   7   3   2  417.86   35.30
   7   3   2  433.46   32.40
  -6  -2  -2  272.87   24.80
  -6  -2  -2  277.67   22.00
  -6  -2  -2  250.37   19.40
  -6  -2  -2  276.77   20.20
  -6  -2  -2  278.47   22.60
  -6  -2  -2  275.27   21.00
   6   2   2  301.57   23.50
   6   2   2  282.97   22.20
   6   2   2  292.47   26.00
  -5  -1  -2  303.67   21.80
  -5  -1  -2  334.67   25.00
  -5  -1  -2  324.37   23.20
  -5  -1  -2  286.17   21.20
  -5  -1  -2  316.67   22.60
  -5  -1  -2  296.37   23.40
   5   1   2  346.77   22.10
   5   1   2  290.97   23.20
   5   1   2  315.57   25.60
   5   1   2  326.87   24.00
   5   1   2  341.17   22.50
  -4   0  -2 1608.64   97.69
  -4   0  -2 1580.14   97.99
  -4   0  -2 1561.74   98.79
   4   0   2 1401.46   96.49
   4   0   2 1759.22   98.09
   4   0   2 1493.25   98.09
   4   0   2 1537.75   98.59
   4   0   2 1591.24   96.69
  -3   1  -2  890.21   57.89
  -3   1  -2  948.41   59.79
  -3   1  -2  868.81   57.69
  -3   1  -2  921.21   59.99
  -3   1  -2  996.90   59.89
   3  -1   2  985.70   60.59
   3  -1   2  905.91   58.29
   3  -1   2  969.90   60.19
   3  -1   2 1010.20   60.49
   3  -1   2  850.51   58.29
  -2   2  -2 1061.59   66.29
  -2   2  -2 1006.90   66.89
   2  -2   2 1033.20   67.19
   2  -2   2 1017.40   66.19
  -1   3  -2  209.18   16.30
  -1   3  -2  230.38   21.40
  -1   3  -2  212.88   18.50
   1  -3   2  193.28   20.80
   1  -3   2  217.18   18.70
   0   4  -2  769.52   50.19
   0   4  -2  776.62   55.99
   0   4  -2  803.52   53.69
   0  -4   2  806.52   56.59
   0  -4   2  722.33   53.19
   1   5  -2  490.65   38.20
   1   5  -2  499.55   41.50
   1   5  -2  511.65   34.40
  -1  -5   2  460.05   41.00
  -1  -5   2  508.65   34.40
   2   6  -2  241.08   19.10
   2   6  -2  244.78   28.00
   2   6  -2  213.78   22.80
  -2  -6   2  189.78   22.20
  -2  -6   2  215.38   18.50
  -2  -6   2  229.48   27.30
   3   7  -2  116.79   18.10
   3   7  -2  138.79   22.40
   3   7  -2  130.39   25.20
  -3  -7   2  120.69   15.10
  -3  -7   2  138.29   25.60
  -3  -7   2  119.99   20.20
   4   8  -2   58.29   19.90
   4   8  -2   58.79   15.10
   4   8  -2   71.99   12.30
  -4  -8   2   73.39   17.60
  -4  -8   2   61.29   19.90
  -4  -8   2   70.69   12.20
   5   9  -2   93.89   27.60
   5   9  -2   89.29   18.80
   5   9  -2   84.49   20.30
   5   9  -2   33.70   10.20
  -5  -9   2   67.79   19.40
  -5  -9   2   72.29   23.70
  -5  -9   2   99.79   15.70
   6  10  -2  139.09   23.50
   6  10  -2  150.08   21.40
   6  10  -2  125.89   28.20
   6  10  -2  138.89   33.70
  -6 -10   2  124.09   31.30
  -6 -10   2  178.08   31.40
  -6 -10   2  127.59   19.80
 -14  -8  -1    2.10   13.10
 -14  -8  -1    4.60   13.30
 -14  -8  -1   -5.00   10.60
  14   8   1   -2.00   17.70
  14   8   1    0.80    8.70
  14   8   1    5.60   12.40
  14   8   1   -6.30    8.80
 -13  -7  -1    2.50   11.80
 -13  -7  -1   39.00   14.10
 -13  -7  -1    7.80    8.80
  13   7   1   -4.70   15.60
  13   7   1    8.30    7.30
  13   7   1   -4.90    7.80
  13   7   1   12.00   10.40
 -12  -6  -1  320.57   27.80
 -12  -6  -1  335.97   32.40
 -12  -6  -1  335.87   36.10
  12   6   1  373.06   33.60
  12   6   1  313.97   29.00
  12   6   1  308.37   28.30
[truncated: 745,609 more chars]
