# Supplementary material for: Triggering and Preventing Cyclization of o‐Amino‐Guanidinobenzenes to 2‐Amino‐Benzimidazoles
Source: Chemistry. 2025 Dec 12;32(2):e03147. doi: 10.1002/chem.202503147 (PMC12790309; doi:10.1002/chem.202503147)
Supplement: Supplementary file 2 — Supporting Information File 2: chem70511‐sup‐0002‐SuppMat.zip. [file CHEM-32-e03147-s001.zip › mo_2024_ch139_0ma.cif]

data_mo_2024_ch139_0ma

# 1. SUBMISSION DETAILS
 
_publ_contact_author
;
       Prof. Dr. Dr. Hans-Joerg Himmel
       Anorganisch-Chemisches Institut
       Ruprecht-Karls Universitaet Heidelberg
       Im Neuenheimer Feld 270
       69120 Heidelberg
       Germany
;
_publ_contact_author_phone        '049 6221 54-8446'
_publ_contact_author_fax          '049 6221 54-5707'
_publ_contact_author_email        'hans-jorg.himmel@aci.uni-heidelberg.de'
_publ_requested_journal           'Chem. Eur. J.'
_publ_requested_coeditor_name     
;
'Henel Carmen, Michel Edwin, Zeitler Devin, Huebner Olaf, Kaifer Elisabeth'
;    
#==============================================================================
 
# 2. TITLE AND AUTHOR LIST

_publ_section_title
;
   'Why, How and under which Circumstances do Redox-Active o-Guanidino-Amino-Benzenes 
Rearrange to 2-Amino-Benzimidazole Derivatives?'
;
_publ_section_abstract
;   
   'Why, How and under which Circumstances do Redox-Active o-Guanidino-Amino-Benzenes 
Rearrange to 2-Amino-Benzimidazole Derivatives?'
;

loop_
 _publ_author_name
     'Henel, Carmen'
     'Michel, Edwin'
     'Zeitler, Devin'
     'Huebner, Olaf'
     'Kaifer, Elisabeth'    
     'Himmel, Hans-Joerg' 

 _publ_author_address
;     Anorganisch-Chemisches Institut
      Ruprecht-Karls Universitaet Heidelberg
      Im Neuenheimer Feld 270
      69120 Heidelberg
      Bundesrepublik Deutschland
;
#==============================================================================

_audit_creation_date               2024-07-05
_audit_creation_method
;
Olex2 1.5
(compiled 2024.02.16 svn.r378c4104 for OlexSys, GUI svn.r6928)
;
_shelx_SHELXL_version_number       '2018/3'
_audit_contact_author_address      ?
_audit_contact_author_email        ?
_audit_contact_author_name         ''
_audit_contact_author_phone        ?
_publ_contact_author_id_orcid      ?
_publ_section_references
;
Dolomanov, O.V., Bourhis, L.J., Gildea, R.J, Howard, J.A.K. & Puschmann, H.
 (2009), J. Appl. Cryst. 42, 339-341.

Sheldrick, G.M. (2008). Acta Cryst. A64, 112-122.

Sheldrick, G.M. (2015). Acta Cryst. A71, 3-8.
;
_chemical_name_common              ?
_chemical_name_systematic          ?
_chemical_formula_moiety           'C12 H18 Br2 Co N4'
_chemical_formula_sum              'C12 H18 Br2 Co N4'
_chemical_formula_weight           437.05
_chemical_melting_point            ?
loop_
  _atom_type_symbol
  _atom_type_description
  _atom_type_scat_dispersion_real
  _atom_type_scat_dispersion_imag
  _atom_type_scat_source
 'C' 'C' 0.0033 0.0016 'International Tables Vol C Tables 4.2.6.8 and 6.1.1.4'
 'H' 'H' 0.0000 0.0000 'International Tables Vol C Tables 4.2.6.8 and 6.1.1.4'
 'Br' 'Br' -0.2901 2.4595
 'International Tables Vol C Tables 4.2.6.8 and 6.1.1.4'
 'Co' 'Co' 0.3494 0.9721 'International Tables Vol C Tables 4.2.6.8 and 6.1.1.4'
 'N' 'N' 0.0061 0.0033 'International Tables Vol C Tables 4.2.6.8 and 6.1.1.4'

_shelx_space_group_comment
;
The symmetry employed for this shelxl refinement is uniquely defined
by the following loop, which should always be used as a source of
symmetry information in preference to the above space-group names.
They are only intended as comments.
;
_space_group_crystal_system        'monoclinic'
_space_group_IT_number             14
_space_group_name_H-M_alt          'P 1 21/c 1'
_space_group_name_Hall             '-P 2ybc'
loop_
  _space_group_symop_operation_xyz
 'x, y, z'
 '-x, y+1/2, -z+1/2'
 '-x, -y, -z'
 'x, -y-1/2, z-1/2'

_cell_length_a                     9.2779(6)
_cell_length_b                     11.7825(9)
_cell_length_c                     15.2425(11)
_cell_angle_alpha                  90
_cell_angle_beta                   107.134(3)
_cell_angle_gamma                  90
_cell_volume                       1592.3(2)
_cell_formula_units_Z              4
_cell_measurement_reflns_used      9079
_cell_measurement_temperature      100.00
_cell_measurement_theta_max        27.80
_cell_measurement_theta_min        2.88
_shelx_estimated_absorpt_T_max     ?
_shelx_estimated_absorpt_T_min     ?
_exptl_absorpt_coefficient_mu      6.089
_exptl_absorpt_correction_T_max    0.7458
_exptl_absorpt_correction_T_min    0.5008
_exptl_absorpt_correction_type     multi-scan
_exptl_absorpt_process_details
;
SADABS-2016/2 (Bruker,2016/2) was used for absorption correction.
wR2(int) was 0.1469 before and 0.0832 after correction.
The Ratio of minimum to maximum transmission is 0.6715.
The \l/2 correction factor is Not present.
;
_exptl_absorpt_special_details     ?
_exptl_crystal_colour              blue
_exptl_crystal_colour_primary      blue
_exptl_crystal_density_diffrn      1.823
_exptl_crystal_density_meas        ?
_exptl_crystal_density_method      ?
_exptl_crystal_description         cube
_exptl_crystal_F_000               860
_exptl_crystal_size_max            0.29
_exptl_crystal_size_mid            0.24
_exptl_crystal_size_min            0.22
_exptl_transmission_factor_max     ?
_exptl_transmission_factor_min     ?
_diffrn_reflns_av_R_equivalents    0.1042
_diffrn_reflns_av_unetI/netI       0.0500
_diffrn_reflns_Laue_measured_fraction_full  0.995
_diffrn_reflns_Laue_measured_fraction_max  0.996
_diffrn_reflns_limit_h_max         12
_diffrn_reflns_limit_h_min         -12
_diffrn_reflns_limit_k_max         15
_diffrn_reflns_limit_k_min         -15
_diffrn_reflns_limit_l_max         19
_diffrn_reflns_limit_l_min         -19
_diffrn_reflns_number              66046
_diffrn_reflns_point_group_measured_fraction_full  0.995
_diffrn_reflns_point_group_measured_fraction_max  0.996
_diffrn_reflns_theta_full          25.242
_diffrn_reflns_theta_max           27.499
_diffrn_reflns_theta_min           2.223
_diffrn_ambient_temperature        100.00
_diffrn_detector                   'Bruker Photon III detector'
_diffrn_detector_type              'CPAD detector'
_diffrn_measured_fraction_theta_full  0.995
_diffrn_measured_fraction_theta_max  0.996
_diffrn_measurement_device         'three-circle diffractometer'
_diffrn_measurement_device_type    'Bruker D8-Venture Dual Source'
_diffrn_measurement_method         '\w and \f scans'
_diffrn_radiation_monochromator    'mirror optics'
_diffrn_radiation_probe            x-ray
_diffrn_radiation_type             MoK\a
_diffrn_radiation_wavelength       0.71073
_diffrn_source                     'microfocus sealed X-ray tube'
_diffrn_source_current             1.4
_diffrn_source_power               0.07
_diffrn_source_type                'Incoatec I\ms'
_diffrn_source_voltage             50.0
_diffrn_standards_number           0
_reflns_Friedel_coverage           0.000
_reflns_Friedel_fraction_full      .
_reflns_Friedel_fraction_max       .
_reflns_number_gt                  3127
_reflns_number_total               3639
_reflns_special_details
;
 Reflections were merged by SHELXL according to the crystal
 class for the calculation of statistics and refinement.
 
 _reflns_Friedel_fraction is defined as the number of unique
 Friedel pairs measured divided by the number that would be
 possible theoretically, ignoring centric projections and
 systematic absences.
;
_reflns_threshold_expression       'I > 2\s(I)'
_computing_cell_refinement         'SAINT V8.40B (Bruker, 2019)'
_computing_data_collection         'APEX 4 V2021.11-0 (Bruker, 2021)'
_computing_data_reduction          'SAINT V8.40B (Bruker, 2019)'
_computing_molecular_graphics      'Olex2 1.5 (Dolomanov et al., 2009)'
_computing_publication_material    'Olex2 1.5 (Dolomanov et al., 2009)'
_computing_structure_refinement    'XL  (Sheldrick, 2008)'
_computing_structure_solution      'SHELXT 2018/2 (Sheldrick, 2018)'
_refine_diff_density_max           0.646
_refine_diff_density_min           -0.583
_refine_diff_density_rms           0.101
_refine_ls_extinction_coef         .
_refine_ls_extinction_method       none
_refine_ls_goodness_of_fit_ref     1.040
_refine_ls_hydrogen_treatment      mixed
_refine_ls_matrix_type             full
_refine_ls_number_parameters       179
_refine_ls_number_reflns           3639
_refine_ls_number_restraints       0
_refine_ls_R_factor_all            0.0388
_refine_ls_R_factor_gt             0.0304
_refine_ls_restrained_S_all        1.040
_refine_ls_shift/su_max            0.001
_refine_ls_shift/su_mean           0.000
_refine_ls_structure_factor_coef   Fsqd
_refine_ls_weighting_details      
 'w=1/[\s^2^(Fo^2^)+(0.0228P)^2^+2.9064P] where P=(Fo^2^+2Fc^2^)/3'
_refine_ls_weighting_scheme        calc
_refine_ls_wR_factor_gt            0.0748
_refine_ls_wR_factor_ref           0.0796
_refine_special_details            ?
_olex2_refinement_description
;
1. Fixed Uiso
 At 1.2 times of:
  All C(H) groups, All C(H,H) groups
 At 1.5 times of:
  All C(H,H,H) groups
2.a Secondary CH2 refined with riding coordinates:
 C8(H8A,H8B), C9(H9A,H9B)
2.b Aromatic/amide H refined with riding coordinates:
 C3(H3A), C4(H4), C5(H5), C6(H6)
2.c Idealised Me refined as rotating group:
 C10(H10A,H10B,H10C), C11(H11A,H11B,H11C), C12(H12A,H12B,H12C)
;
_atom_sites_solution_hydrogens     mixed
_atom_sites_solution_primary       dual
_atom_sites_solution_secondary     ?
loop_
  _atom_site_label
  _atom_site_type_symbol
  _atom_site_fract_x
  _atom_site_fract_y
  _atom_site_fract_z
  _atom_site_U_iso_or_equiv
  _atom_site_adp_type
  _atom_site_occupancy
  _atom_site_site_symmetry_order
  _atom_site_calc_flag
  _atom_site_refinement_flags_posn
  _atom_site_refinement_flags_adp
  _atom_site_refinement_flags_occupancy
  _atom_site_disorder_assembly
  _atom_site_disorder_group
 Br1 Br 0.22427(3) 0.85686(3) 0.49681(2) 0.02646(10) Uani 1 1 d . . . . .
 Br2 Br 0.48589(4) 0.67482(3) 0.39308(2) 0.02529(10) Uani 1 1 d . . . . .
 Co1 Co 0.40036(4) 0.70582(3) 0.52536(3) 0.01656(11) Uani 1 1 d . . . . .
 N1 N 0.5705(3) 0.7116(2) 0.64182(15) 0.0148(5) Uani 1 1 d . . . . .
 N2 N 0.4725(3) 0.5928(2) 0.73619(16) 0.0175(5) Uani 1 1 d . . . . .
 N3 N 0.2945(3) 0.5598(2) 0.54591(18) 0.0214(5) Uani 1 1 d . . . . .
 H3 H 0.364(4) 0.511(3) 0.568(2) 0.021(9) Uiso 1 1 d . . . . .
 N4 N 0.7333(3) 0.6487(2) 0.77301(16) 0.0165(5) Uani 1 1 d . . . . .
 C1 C 0.7125(3) 0.7594(2) 0.65079(18) 0.0165(5) Uani 1 1 d . . . . .
 C2 C 0.8151(3) 0.7192(2) 0.73109(19) 0.0168(5) Uani 1 1 d . . . . .
 C3 C 0.9664(3) 0.7516(3) 0.7586(2) 0.0226(6) Uani 1 1 d . . . . .
 H3A H 1.035396 0.722807 0.813190 0.027 Uiso 1 1 calc R U . . .
 C4 C 1.0110(3) 0.8278(3) 0.7024(2) 0.0260(7) Uani 1 1 d . . . . .
 H4 H 1.113099 0.852069 0.718572 0.031 Uiso 1 1 calc R U . . .
 C5 C 0.9082(4) 0.8698(3) 0.6220(2) 0.0258(7) Uani 1 1 d . . . . .
 H5 H 0.942114 0.922120 0.585027 0.031 Uiso 1 1 calc R U . . .
 C6 C 0.7575(3) 0.8366(3) 0.5953(2) 0.0210(6) Uani 1 1 d . . . . .
 H6 H 0.688074 0.865726 0.541013 0.025 Uiso 1 1 calc R U . . .
 C7 C 0.5877(3) 0.6481(2) 0.71782(18) 0.0156(5) Uani 1 1 d . . . . .
 C8 C 0.3187(3) 0.6377(3) 0.7003(2) 0.0209(6) Uani 1 1 d . . . . .
 H8A H 0.324226 0.717378 0.680914 0.025 Uiso 1 1 calc R U . . .
 H8B H 0.270559 0.637774 0.750291 0.025 Uiso 1 1 calc R U . . .
 C9 C 0.2203(3) 0.5707(3) 0.6197(2) 0.0253(7) Uani 1 1 d . . . . .
 H9A H 0.201171 0.494168 0.640729 0.030 Uiso 1 1 calc R U . . .
 H9B H 0.121973 0.609447 0.595062 0.030 Uiso 1 1 calc R U . . .
 C10 C 0.4902(4) 0.4968(3) 0.7987(2) 0.0254(7) Uani 1 1 d . . . . .
 H10A H 0.589206 0.461836 0.807256 0.038 Uiso 1 1 calc R U . . .
 H10B H 0.410937 0.440766 0.772920 0.038 Uiso 1 1 calc R U . . .
 H10C H 0.482273 0.523170 0.858128 0.038 Uiso 1 1 calc R U . . .
 C11 C 0.1902(4) 0.5102(3) 0.4614(2) 0.0320(8) Uani 1 1 d . . . . .
 H11A H 0.106668 0.562873 0.435767 0.048 Uiso 1 1 calc R U . . .
 H11B H 0.150263 0.438091 0.476390 0.048 Uiso 1 1 calc R U . . .
 H11C H 0.244736 0.496773 0.416223 0.048 Uiso 1 1 calc R U . . .
 C12 C 0.7912(4) 0.6168(3) 0.8701(2) 0.0264(7) Uani 1 1 d . . . . .
 H12A H 0.712397 0.628503 0.900148 0.040 Uiso 1 1 calc R U . . .
 H12B H 0.878927 0.663899 0.900153 0.040 Uiso 1 1 calc R U . . .
 H12C H 0.820971 0.536714 0.874893 0.040 Uiso 1 1 calc R U . . .

loop_
  _atom_site_aniso_label
  _atom_site_aniso_U_11
  _atom_site_aniso_U_22
  _atom_site_aniso_U_33
  _atom_site_aniso_U_23
  _atom_site_aniso_U_13
  _atom_site_aniso_U_12
 Br1 0.02215(16) 0.02312(17) 0.02535(16) -0.00589(12) -0.00657(12) 0.00943(12)
 Br2 0.03526(19) 0.02332(17) 0.01630(15) 0.00112(11) 0.00606(12) 0.00628(12)
 Co1 0.01487(19) 0.0165(2) 0.01466(19) -0.00048(14) -0.00125(14) 0.00235(14)
 N1 0.0128(11) 0.0173(12) 0.0131(11) 0.0007(9) 0.0018(9) 0.0022(9)
 N2 0.0148(11) 0.0192(12) 0.0183(11) 0.0009(9) 0.0044(9) -0.0009(9)
 N3 0.0152(12) 0.0203(13) 0.0249(13) -0.0027(10) -0.0002(10) -0.0009(10)
 N4 0.0153(11) 0.0209(12) 0.0126(11) 0.0023(9) 0.0028(9) 0.0004(9)
 C1 0.0148(13) 0.0196(14) 0.0142(13) 0.0002(10) 0.0027(10) 0.0044(11)
 C2 0.0164(13) 0.0193(14) 0.0148(13) 0.0013(10) 0.0048(10) 0.0033(11)
 C3 0.0130(13) 0.0305(17) 0.0217(14) 0.0046(12) 0.0011(11) 0.0038(12)
 C4 0.0135(14) 0.0341(18) 0.0301(17) 0.0053(14) 0.0060(12) 0.0008(12)
 C5 0.0218(15) 0.0309(18) 0.0240(15) 0.0091(13) 0.0056(12) 0.0005(13)
 C6 0.0197(14) 0.0250(16) 0.0165(14) 0.0059(11) 0.0023(11) 0.0029(12)
 C7 0.0164(13) 0.0163(13) 0.0142(12) -0.0013(10) 0.0048(10) 0.0018(10)
 C8 0.0144(13) 0.0227(15) 0.0256(15) -0.0007(12) 0.0061(11) -0.0003(11)
 C9 0.0162(14) 0.0270(17) 0.0315(16) -0.0021(13) 0.0053(12) -0.0043(12)
 C10 0.0297(17) 0.0263(17) 0.0216(15) 0.0045(12) 0.0098(13) -0.0052(13)
 C11 0.0268(17) 0.0293(18) 0.0320(18) -0.0088(14) -0.0036(14) -0.0068(14)
 C12 0.0228(15) 0.0397(19) 0.0134(13) 0.0091(13) 0.0001(11) -0.0002(14)

_geom_special_details
;
 All esds (except the esd in the dihedral angle between two l.s. planes)
 are estimated using the full covariance matrix.  The cell esds are taken
 into account individually in the estimation of esds in distances, angles
 and torsion angles; correlations between esds in cell parameters are only
 used when they are defined by crystal symmetry.  An approximate (isotropic)
 treatment of cell esds is used for estimating esds involving l.s. planes.
;
loop_
  _geom_bond_atom_site_label_1
  _geom_bond_atom_site_label_2
  _geom_bond_distance
  _geom_bond_site_symmetry_2
  _geom_bond_publ_flag
 Br1 Co1 2.3678(5) . ?
 Br2 Co1 2.4024(5) . ?
 Co1 N1 1.999(2) . ?
 Co1 N3 2.051(3) . ?
 N1 C1 1.402(4) . ?
 N1 C7 1.349(4) . ?
 N2 C7 1.349(4) . ?
 N2 C8 1.468(4) . ?
 N2 C10 1.457(4) . ?
 N3 H3 0.86(4) . ?
 N3 C9 1.487(4) . ?
 N3 C11 1.484(4) . ?
 N4 C2 1.400(4) . ?
 N4 C7 1.365(4) . ?
 N4 C12 1.467(3) . ?
 C1 C2 1.394(4) . ?
 C1 C6 1.388(4) . ?
 C2 C3 1.394(4) . ?
 C3 H3A 0.9500 . ?
 C3 C4 1.387(5) . ?
 C4 H4 0.9500 . ?
 C4 C5 1.402(4) . ?
 C5 H5 0.9500 . ?
 C5 C6 1.392(4) . ?
 C6 H6 0.9500 . ?
 C8 H8A 0.9900 . ?
 C8 H8B 0.9900 . ?
 C8 C9 1.519(4) . ?
 C9 H9A 0.9900 . ?
 C9 H9B 0.9900 . ?
 C10 H10A 0.9800 . ?
 C10 H10B 0.9800 . ?
 C10 H10C 0.9800 . ?
 C11 H11A 0.9800 . ?
 C11 H11B 0.9800 . ?
 C11 H11C 0.9800 . ?
 C12 H12A 0.9800 . ?
 C12 H12B 0.9800 . ?
 C12 H12C 0.9800 . ?

loop_
  _geom_angle_atom_site_label_1
  _geom_angle_atom_site_label_2
  _geom_angle_atom_site_label_3
  _geom_angle
  _geom_angle_site_symmetry_1
  _geom_angle_site_symmetry_3
  _geom_angle_publ_flag
 Br1 Co1 Br2 109.913(19) . . ?
 N1 Co1 Br1 117.34(7) . . ?
 N1 Co1 Br2 112.38(7) . . ?
 N1 Co1 N3 100.45(10) . . ?
 N3 Co1 Br1 108.86(8) . . ?
 N3 Co1 Br2 106.98(8) . . ?
 C1 N1 Co1 125.02(18) . . ?
 C7 N1 Co1 127.33(19) . . ?
 C7 N1 C1 105.6(2) . . ?
 C7 N2 C8 119.4(2) . . ?
 C7 N2 C10 124.5(2) . . ?
 C10 N2 C8 115.7(2) . . ?
 Co1 N3 H3 107(2) . . ?
 C9 N3 Co1 113.1(2) . . ?
 C9 N3 H3 103(2) . . ?
 C11 N3 Co1 114.6(2) . . ?
 C11 N3 H3 108(2) . . ?
 C11 N3 C9 111.2(2) . . ?
 C2 N4 C12 121.7(2) . . ?
 C7 N4 C2 107.1(2) . . ?
 C7 N4 C12 128.5(2) . . ?
 C2 C1 N1 109.2(2) . . ?
 C6 C1 N1 130.3(2) . . ?
 C6 C1 C2 120.5(3) . . ?
 C1 C2 N4 106.3(2) . . ?
 C1 C2 C3 122.6(3) . . ?
 C3 C2 N4 131.1(3) . . ?
 C2 C3 H3A 121.7 . . ?
 C4 C3 C2 116.6(3) . . ?
 C4 C3 H3A 121.7 . . ?
 C3 C4 H4 119.4 . . ?
 C3 C4 C5 121.2(3) . . ?
 C5 C4 H4 119.4 . . ?
 C4 C5 H5 119.2 . . ?
 C6 C5 C4 121.5(3) . . ?
 C6 C5 H5 119.2 . . ?
 C1 C6 C5 117.5(3) . . ?
 C1 C6 H6 121.2 . . ?
 C5 C6 H6 121.2 . . ?
 N1 C7 N2 123.1(2) . . ?
 N1 C7 N4 111.8(2) . . ?
 N2 C7 N4 125.1(2) . . ?
 N2 C8 H8A 108.8 . . ?
 N2 C8 H8B 108.8 . . ?
 N2 C8 C9 113.6(3) . . ?
 H8A C8 H8B 107.7 . . ?
 C9 C8 H8A 108.8 . . ?
 C9 C8 H8B 108.8 . . ?
 N3 C9 C8 110.8(2) . . ?
 N3 C9 H9A 109.5 . . ?
 N3 C9 H9B 109.5 . . ?
 C8 C9 H9A 109.5 . . ?
 C8 C9 H9B 109.5 . . ?
 H9A C9 H9B 108.1 . . ?
 N2 C10 H10A 109.5 . . ?
 N2 C10 H10B 109.5 . . ?
 N2 C10 H10C 109.5 . . ?
 H10A C10 H10B 109.5 . . ?
 H10A C10 H10C 109.5 . . ?
 H10B C10 H10C 109.5 . . ?
 N3 C11 H11A 109.5 . . ?
 N3 C11 H11B 109.5 . . ?
 N3 C11 H11C 109.5 . . ?
 H11A C11 H11B 109.5 . . ?
 H11A C11 H11C 109.5 . . ?
 H11B C11 H11C 109.5 . . ?
 N4 C12 H12A 109.5 . . ?
 N4 C12 H12B 109.5 . . ?
 N4 C12 H12C 109.5 . . ?
 H12A C12 H12B 109.5 . . ?
 H12A C12 H12C 109.5 . . ?
 H12B C12 H12C 109.5 . . ?

loop_
  _geom_torsion_atom_site_label_1
  _geom_torsion_atom_site_label_2
  _geom_torsion_atom_site_label_3
  _geom_torsion_atom_site_label_4
  _geom_torsion
  _geom_torsion_site_symmetry_1
  _geom_torsion_site_symmetry_2
  _geom_torsion_site_symmetry_3
  _geom_torsion_site_symmetry_4
  _geom_torsion_publ_flag
 Co1 N1 C1 C2 -162.14(19) . . . . ?
 Co1 N1 C1 C6 19.3(4) . . . . ?
 Co1 N1 C7 N2 -19.1(4) . . . . ?
 Co1 N1 C7 N4 161.84(19) . . . . ?
 Co1 N3 C9 C8 -40.6(3) . . . . ?
 N1 C1 C2 N4 -1.8(3) . . . . ?
 N1 C1 C2 C3 179.9(3) . . . . ?
 N1 C1 C6 C5 179.6(3) . . . . ?
 N2 C8 C9 N3 -53.7(4) . . . . ?
 N4 C2 C3 C4 -177.1(3) . . . . ?
 C1 N1 C7 N2 176.6(3) . . . . ?
 C1 N1 C7 N4 -2.4(3) . . . . ?
 C1 C2 C3 C4 0.7(5) . . . . ?
 C2 N4 C7 N1 1.3(3) . . . . ?
 C2 N4 C7 N2 -177.7(3) . . . . ?
 C2 C1 C6 C5 1.3(4) . . . . ?
 C2 C3 C4 C5 0.1(5) . . . . ?
 C3 C4 C5 C6 -0.2(5) . . . . ?
 C4 C5 C6 C1 -0.5(5) . . . . ?
 C6 C1 C2 N4 176.9(3) . . . . ?
 C6 C1 C2 C3 -1.4(5) . . . . ?
 C7 N1 C1 C2 2.6(3) . . . . ?
 C7 N1 C1 C6 -175.9(3) . . . . ?
 C7 N2 C8 C9 105.3(3) . . . . ?
 C7 N4 C2 C1 0.3(3) . . . . ?
 C7 N4 C2 C3 178.5(3) . . . . ?
 C8 N2 C7 N1 -28.1(4) . . . . ?
 C8 N2 C7 N4 150.8(3) . . . . ?
 C10 N2 C7 N1 159.2(3) . . . . ?
 C10 N2 C7 N4 -21.9(4) . . . . ?
 C10 N2 C8 C9 -81.4(3) . . . . ?
 C11 N3 C9 C8 -171.3(3) . . . . ?
 C12 N4 C2 C1 -162.4(3) . . . . ?
 C12 N4 C2 C3 15.7(5) . . . . ?
 C12 N4 C7 N1 162.5(3) . . . . ?
 C12 N4 C7 N2 -16.5(5) . . . . ?

_shelx_res_file
;
TITL mo_2024_ch139_0ma_a.res in P2(1)/c
    mo_2024_ch139_0ma.res
    created by SHELXL-2018/3 at 08:59:10 on 05-Jul-2024
REM Old TITL mo_2024_ch139_0ma in P2(1)/c
REM SHELXT solution in P2(1)/c: R1 0.121, Rweak 0.007, Alpha 0.031
REM <I/s> 0.568 for 172 systematic absences, Orientation as input
REM Formula found by SHELXT: C12 N4 Co Br2
CELL 0.71073 9.2779 11.7825 15.2425 90 107.134 90
ZERR 4 0.0006 0.0009 0.0011 0 0.003 0
LATT 1
SYMM -X,0.5+Y,0.5-Z
SFAC C H Br Co N
UNIT 48 72 8 4 16

L.S. 10
PLAN  20
TEMP -173.15
CONF
BOND
list 4
MORE -1
BOND $H
fmap 2
acta
OMIT -3 55
REM <olex2.extras>
REM <HklSrc "%.\\mo_2024_ch139_0ma.hkl">
REM </olex2.extras>

WGHT    0.022800    2.906400
FVAR       0.44155
BR1   3    0.224272    0.856858    0.496807    11.00000    0.02215    0.02312 =
         0.02535   -0.00589   -0.00657    0.00943
BR2   3    0.485886    0.674820    0.393077    11.00000    0.03526    0.02332 =
         0.01630    0.00112    0.00606    0.00628
CO1   4    0.400362    0.705820    0.525364    11.00000    0.01487    0.01653 =
         0.01466   -0.00048   -0.00125    0.00235
N1    5    0.570492    0.711588    0.641815    11.00000    0.01275    0.01731 =
         0.01306    0.00069    0.00185    0.00216
N2    5    0.472461    0.592794    0.736188    11.00000    0.01484    0.01919 =
         0.01829    0.00094    0.00442   -0.00087
N3    5    0.294521    0.559751    0.545906    11.00000    0.01518    0.02026 =
         0.02487   -0.00273   -0.00023   -0.00087
H3    2    0.364323    0.510771    0.568157    11.00000    0.02088
N4    5    0.733272    0.648720    0.773014    11.00000    0.01531    0.02087 =
         0.01255    0.00233    0.00278    0.00045
C1    1    0.712499    0.759371    0.650790    11.00000    0.01477    0.01959 =
         0.01416    0.00019    0.00269    0.00438
C2    1    0.815125    0.719190    0.731090    11.00000    0.01638    0.01932 =
         0.01477    0.00129    0.00481    0.00325
C3    1    0.966373    0.751550    0.758636    11.00000    0.01300    0.03045 =
         0.02165    0.00463    0.00114    0.00377
AFIX  43
H3A   2    1.035396    0.722807    0.813190    11.00000   -1.20000
AFIX   0
C4    1    1.010976    0.827816    0.702378    11.00000    0.01348    0.03405 =
         0.03012    0.00530    0.00600    0.00081
AFIX  43
H4    2    1.113099    0.852069    0.718572    11.00000   -1.20000
AFIX   0
C5    1    0.908152    0.869796    0.622045    11.00000    0.02183    0.03087 =
         0.02397    0.00907    0.00565    0.00047
AFIX  43
H5    2    0.942114    0.922120    0.585027    11.00000   -1.20000
AFIX   0
C6    1    0.757505    0.836613    0.595260    11.00000    0.01965    0.02495 =
         0.01645    0.00592    0.00227    0.00290
AFIX  43
H6    2    0.688074    0.865726    0.541013    11.00000   -1.20000
AFIX   0
C7    1    0.587662    0.648055    0.717820    11.00000    0.01640    0.01629 =
         0.01419   -0.00131    0.00482    0.00180
C8    1    0.318706    0.637715    0.700323    11.00000    0.01438    0.02273 =
         0.02562   -0.00070    0.00610   -0.00033
AFIX  23
H8A   2    0.324226    0.717378    0.680914    11.00000   -1.20000
H8B   2    0.270559    0.637774    0.750291    11.00000   -1.20000
AFIX   0
C9    1    0.220289    0.570653    0.619677    11.00000    0.01618    0.02701 =
         0.03154   -0.00207    0.00533   -0.00432
AFIX  23
H9A   2    0.201171    0.494168    0.640729    11.00000   -1.20000
H9B   2    0.121973    0.609447    0.595062    11.00000   -1.20000
AFIX   0
C10   1    0.490169    0.496780    0.798745    11.00000    0.02971    0.02631 =
         0.02156    0.00449    0.00976   -0.00522
AFIX 137
H10A  2    0.589206    0.461836    0.807256    11.00000   -1.50000
H10B  2    0.410937    0.440766    0.772920    11.00000   -1.50000
H10C  2    0.482273    0.523170    0.858128    11.00000   -1.50000
AFIX   0
C11   1    0.190185    0.510160    0.461393    11.00000    0.02683    0.02933 =
         0.03200   -0.00880   -0.00358   -0.00678
AFIX 137
H11A  2    0.106668    0.562873    0.435767    11.00000   -1.50000
H11B  2    0.150263    0.438091    0.476390    11.00000   -1.50000
H11C  2    0.244736    0.496773    0.416223    11.00000   -1.50000
AFIX   0
C12   1    0.791199    0.616811    0.870109    11.00000    0.02279    0.03970 =
         0.01338    0.00912    0.00005   -0.00021
AFIX 137
H12A  2    0.712397    0.628503    0.900148    11.00000   -1.50000
H12B  2    0.878927    0.663899    0.900153    11.00000   -1.50000
H12C  2    0.820971    0.536714    0.874893    11.00000   -1.50000
AFIX   0
HKLF 4


REM  mo_2024_ch139_0ma_a.res in P2(1)/c
REM wR2 = 0.079606, GooF = S = 1.04019, Restrained GooF = 1.04019 for all data
REM R1 = 0.030427 for 3127 Fo > 4sig(Fo) and 0.038783 for all 3639 data
REM 179 parameters refined using 0 restraints

END

WGHT      0.0228      2.9064

REM Highest difference peak  0.646,  deepest hole -0.583,  1-sigma level  0.101
Q1    1   0.3102  0.8660  0.4725  11.00000  0.05    0.65
Q2    1   0.4218  0.6243  0.3779  11.00000  0.05    0.64
Q3    1   0.1799  0.8626  0.4410  11.00000  0.05    0.54
Q4    1   0.2760  0.5933  0.6609  11.00000  0.05    0.53
Q5    1   0.2601  0.8592  0.5523  11.00000  0.05    0.52
Q6    1   0.3651  0.7209  0.4688  11.00000  0.05    0.49
Q7    1   0.7726  0.7344  0.6842  11.00000  0.05    0.47
Q8    1   0.4458  0.6755  0.3363  11.00000  0.05    0.45
Q9    1   0.3181  0.7038  0.5217  11.00000  0.05    0.43
Q10   1   0.5602  0.6492  0.4325  11.00000  0.05    0.41
Q11   1   0.5056  0.6802  0.4563  11.00000  0.05    0.41
Q12   1   0.4031  0.7772  0.5398  11.00000  0.05    0.40
Q13   1   0.1816  0.9132  0.4593  11.00000  0.05    0.40
Q14   1   0.3587  0.6420  0.4932  11.00000  0.05    0.38
Q15   1   0.1212  0.8521  0.5290  11.00000  0.05    0.37
Q16   1   0.6567  0.6382  0.7546  11.00000  0.05    0.37
Q17   1   0.4429  0.6971  0.5880  11.00000  0.05    0.37
Q18   1   0.1702  0.8007  0.5225  11.00000  0.05    0.35
Q19   1   0.4860  0.5472  0.7639  11.00000  0.05    0.35
Q20   1   0.4813  0.7133  0.5158  11.00000  0.05    0.34
;
_shelx_res_checksum                30747
_shelx_hkl_file
;
   2   0   0  102.19   16.40
   2   0   0   83.69   16.10
   2   0   0   93.39   15.70
   2   0   0  101.19   15.60
   2   0   0  103.79   16.20
  -2   0   0  113.19   16.40
  -2   0   0   92.89   16.40
  -2   0   0   89.19   16.10
  -2   0   0   86.89   15.60
  -2   0   0  105.89   15.60
  -2   0   0  117.49   16.30
   4   0   0 6211.78  966.20
   5   0   0  704.13  107.79
   5   0   0  627.74  108.79
   5   0   0  706.53  106.89
   5   0   0  714.93  107.69
  -5   0   0  648.54  106.59
  -5   0   0  713.83  107.49
  -5   0   0  602.44  107.29
  -5   0   0  684.83  108.19
  -5   0   0  694.93  108.39
  -5   0   0  736.43  107.89
  -5   0   0  717.83  106.69
  -5   0   0  612.94  106.39
   6   0   0  290.57   54.89
   6   0   0  299.47   53.49
   6   0   0  317.07   54.29
  -6   0   0  294.57   52.79
  -6   0   0  345.37   55.89
  -6   0   0  367.66   55.29
  -6   0   0  360.06   53.09
  -6   0   0  350.76   53.39
  -6   0   0  504.05   60.79
  -6   0   0  372.16   54.79
  -6   0   0  284.47   55.59
   7   0   0 1015.60  158.68
   7   0   0 1031.00  159.58
   7   0   0 1015.60  160.18
  -7   0   0  928.31  159.98
  -7   0   0  981.20  159.18
  -7   0   0 1029.80  158.18
  -7   0   0 1012.00  160.78
  -7   0   0 1011.90  160.28
  -7   0   0 1047.60  158.18
   8   0   0  415.96   69.39
   8   0   0  406.76   70.59
   8   0   0  438.06   71.89
  -8   0   0  433.46   68.49
  -8   0   0  376.96   72.29
  -8   0   0  378.06   71.39
  -8   0   0  428.66   68.39
  -8   0   0  507.75   72.59
  -8   0   0  445.66   70.69
   9   0   0    7.90   18.40
   9   0   0   -5.30   12.90
   9   0   0    1.50   14.60
  -9   0   0   13.50   11.20
  -9   0   0   -3.40    9.50
  -9   0   0   24.60   15.30
  -9   0   0    5.50   16.30
  -9   0   0   10.60   18.00
  -9   0   0   19.20   16.10
  10   0   0 1169.78  141.89
 -10   0   0 1047.40  145.59
 -10   0   0  874.71  139.59
 -10   0   0  956.10  142.29
 -10   0   0  751.42  139.19
 -10   0   0  836.52  144.49
 -10   0   0  717.73  141.79
  11   0   0  927.31  113.19
 -11   0   0  558.34  109.09
 -11   0   0  456.25  111.59
 -11   0   0  680.43  116.49
 -11   0   0  943.81  119.49
 -11   0   0  927.81  115.19
 -11   0   0  678.23  109.89
  12   0   0    5.80   22.20
 -12   0   0   18.80   12.00
 -12   0   0    9.50   15.60
 -11   1   0  316.97   53.49
 -11   1   0  229.98   54.89
 -11   1   0  422.56   64.09
 -11   1   0  321.67   61.09
 -11   1   0  221.28   51.39
 -11   1   0  429.16   59.19
  11  -1   0  462.75   61.99
  11  -1   0  385.86   57.39
 -10   1   0   20.00   11.20
 -10   1   0   33.90   16.40
 -10   1   0   29.30   19.50
 -10   1   0   33.40   21.90
 -10   1   0   57.89   22.20
 -10   1   0   29.50   14.80
  10  -1   0   53.49   24.00
  10  -1   0   31.00   19.00
  10  -1   0   73.69   22.90
  -9   1   0   43.40   18.70
  -9   1   0   40.70   17.10
  -9   1   0   16.60    9.80
  -9   1   0   10.10   12.10
  -9   1   0   25.70   18.30
  -9   1   0   30.90   14.50
   9  -1   0   49.10   17.90
   9  -1   0   29.50   14.80
   9  -1   0   36.70   19.50
  -8   1   0  451.95   61.59
  -8   1   0  367.96   62.29
  -8   1   0  326.77   58.19
  -8   1   0  314.47   61.09
  -8   1   0  346.77   59.09
  -8   1   0  429.46   64.79
   8  -1   0  439.96   60.59
   8  -1   0  326.67   60.69
   8  -1   0  343.97   62.19
  -7   1   0  112.09   21.00
  -7   1   0  142.09   24.30
  -7   1   0  102.69   23.80
  -7   1   0  118.49   24.90
  -7   1   0  127.49   22.10
  -7   1   0  104.09   25.70
   7  -1   0  113.49   23.80
   7  -1   0  115.19   25.20
   7  -1   0  139.09   23.10
  -6   1   0  308.57   55.99
  -6   1   0  378.36   59.49
  -6   1   0  318.87   57.79
  -6   1   0  381.66   58.49
  -6   1   0  334.77   57.69
  -6   1   0  399.46   56.99
   6  -1   0  340.17   56.89
   6  -1   0  350.16   57.19
   6  -1   0  398.96   59.59
   6  -1   0  360.26   57.69
  -5   1   0  248.48   46.60
  -5   1   0  321.97   49.50
  -5   1   0  297.87   48.40
  -5   1   0  269.77   46.70
  -5   1   0  319.37   48.60
  -5   1   0  265.57   48.20
  -5   1   0  310.67   48.20
  -5   1   0  274.87   47.10
   5  -1   0  401.36   49.99
   5  -1   0  318.27   47.70
   5  -1   0  359.76   47.40
   5  -1   0  270.67   48.00
  -4   1   0 1661.03  277.17
  -4   1   0 1877.41  277.87
  -4   1   0 1736.03  277.97
  -4   1   0 1904.61  278.17
  -4   1   0 1656.13  277.77
  -4   1   0 1703.53  277.17
  -4   1   0 1863.51  278.67
   4  -1   0 1796.12  277.97
   4  -1   0 1811.02  277.57
   4  -1   0 1861.91  278.07
  -3   1   0  175.28   26.00
  -3   1   0  132.59   23.90
  -3   1   0  149.59   24.30
  -3   1   0  123.59   23.70
  -3   1   0  157.98   25.00
  -3   1   0  156.78   24.90
  -3   1   0  143.59   25.60
   3  -1   0  149.49   24.70
   3  -1   0  179.98   25.40
   3  -1   0  143.09   24.40
   3  -1   0  183.98   24.20
  -2   1   0 1453.35  238.58
   2  -1   0 1625.54  238.68
  -1   1   0 1432.16  222.98
   1  -1   0 1466.55  222.98
   1  -1   0 1404.16  222.38
   1   1   0 1370.56  219.98
   1   1   0 1434.36  220.38
  -1  -1   0 1409.76  220.48
  -1  -1   0 1435.16  220.38
  -1  -1   0 1411.76  220.08
   2   1   0 1559.04  245.18
   2   1   0 1463.25  246.58
   2   1   0 1799.92  245.88
  -2  -1   0 1667.43  245.78
  -2  -1   0 1593.54  245.88
  -2  -1   0 1478.25  246.58
  -2  -1   0 1467.15  246.48
   3   1   0  145.79   26.60
   3   1   0  196.38   26.70
   3   1   0  131.39   25.30
  -3  -1   0  142.79   25.20
  -3  -1   0  186.48   27.20
  -3  -1   0  172.78   26.80
  -3  -1   0  146.69   25.40
  -3  -1   0  262.27   31.50
   4   1   0 1765.32  273.47
   4   1   0 1812.32  272.87
   4   1   0 1787.12  273.77
  -4  -1   0 1579.64  273.47
  -4  -1   0 1615.34  272.77
  -4  -1   0 1977.70  274.27
  -4  -1   0 1716.73  273.97
  -4  -1   0 1794.02  273.37
   5   1   0  277.67   46.20
   5   1   0  261.67   47.10
   5   1   0  291.37   47.80
  -5  -1   0  268.47   45.90
  -5  -1   0  328.67   48.10
  -5  -1   0  280.17   47.10
  -5  -1   0  309.27   45.90
  -5  -1   0  278.27   48.10
  -5  -1   0  319.57   48.40
   6   1   0  315.77   57.19
   6   1   0  343.27   58.49
   6   1   0  352.36   59.09
   6   1   0  398.36   58.99
  -6  -1   0  298.47   57.19
  -6  -1   0  402.66   57.09
  -6  -1   0  388.76   59.89
  -6  -1   0  358.66   56.89
  -6  -1   0  373.66   58.39
  -6  -1   0  331.47   60.49
  -6  -1   0  474.45   60.29
  -6  -1   0  334.67   59.59
   7   1   0  109.79   23.90
   7   1   0  113.79   24.80
   7   1   0   72.89   23.60
   7   1   0  113.89   21.90
  -7  -1   0  143.79   21.40
  -7  -1   0   85.39   24.80
  -7  -1   0  166.68   27.50
  -7  -1   0  128.09   23.80
  -7  -1   0  112.79   21.70
  -7  -1   0  121.19   25.50
   8   1   0  294.67   59.59
   8   1   0  360.66   61.49
   8   1   0  380.46   58.19
  -8  -1   0  388.06   62.89
  -8  -1   0  369.36   59.69
  -8  -1   0  281.67   61.09
  -8  -1   0  420.76   63.29
  -8  -1   0  368.26   58.19
  -8  -1   0  345.47   57.49
   9   1   0   50.39   21.70
   9   1   0   18.70   17.30
   9   1   0   47.90   19.30
  -9  -1   0   36.40   17.40
  -9  -1   0   54.19   13.20
  -9  -1   0   34.70   12.40
  -9  -1   0   10.60   16.40
  -9  -1   0   15.20   19.80
  -9  -1   0   37.80   19.00
  10   1   0   50.89   23.70
  10   1   0   36.80   17.70
  10   1   0   29.10   20.80
 -10  -1   0   24.80   20.40
 -10  -1   0    3.30   16.20
 -10  -1   0   50.49   14.20
 -10  -1   0   25.00   19.50
 -10  -1   0   53.59   23.70
 -10  -1   0   19.00   13.30
  11   1   0  220.68   56.79
  11   1   0  318.07   80.69
  11   1   0  415.06   55.19
 -11  -1   0  338.97   60.69
 -11  -1   0  384.46   57.29
 -11  -1   0  296.17   62.09
 -11  -1   0  222.58   55.39
 -11  -1   0  313.67   52.19
 -11  -1   0  318.87   51.89
 -11   2   0  216.68   36.60
 -11   2   0  130.29   37.60
 -11   2   0  157.78   38.80
 -11   2   0  120.79   29.40
  11  -2   0  155.68   46.40
  11  -2   0  179.58   52.79
 -10   2   0  248.78   47.00
 -10   2   0  218.88   43.50
 -10   2   0  233.48   50.19
 -10   2   0  203.08   47.70
  10  -2   0  281.17   50.49
  10  -2   0  321.07   47.80
  10  -2   0  327.97   51.59
  -9   2   0  164.88   31.50
  -9   2   0  171.88   35.80
  -9   2   0  140.59   28.90
  -9   2   0  170.18   34.00
   9  -2   0  198.38   36.00
   9  -2   0  166.38   33.20
   9  -2   0   93.59   30.20
  -8   2   0  113.89   22.30
  -8   2   0  165.48   24.90
  -8   2   0  105.89   25.00
  -8   2   0  105.59   26.40
  -8   2   0  142.19   28.40
  -8   2   0  144.79   30.60
   8  -2   0  143.69   27.70
   8  -2   0  134.79   26.10
  -7   2   0   -6.60   12.70
  -7   2   0   -2.50   12.30
  -7   2   0   18.30    6.40
  -7   2   0   -2.50   10.90
  -7   2   0    6.40    9.70
  -7   2   0   14.30    9.60
   7  -2   0    0.40    9.90
   7  -2   0    2.70   12.10
   7  -2   0    7.30   10.50
   7  -2   0   25.80   15.50
   7  -2   0    2.90   10.30
  -6   2   0  220.18   33.40
  -6   2   0  189.68   31.30
  -6   2   0  185.98   38.50
  -6   2   0  182.08   32.10
  -6   2   0  159.98   29.50
  -6   2   0  157.98   31.40
  -6   2   0  169.88   34.50
  -6   2   0  220.78   31.40
   6  -2   0  189.18   30.70
   6  -2   0  166.78   33.30
   6  -2   0  193.28   32.60
   6  -2   0  172.58   31.30
  -5   2   0  424.16   72.09
  -5   2   0  466.55   73.39
  -5   2   0  450.05   71.89
  -5   2   0  521.05   73.79
  -5   2   0  398.66   73.09
  -5   2   0  468.35   74.89
  -5   2   0  468.15   72.69
   5  -2   0  489.95   73.09
   5  -2   0  429.26   73.99
   5  -2   0  446.76   73.39
   5  -2   0  483.75   72.59
  -4   2   0   35.90   10.30
  -4   2   0   41.10   12.50
  -4   2   0   43.40    8.10
  -4   2   0   35.10   10.20
  -4   2   0   30.90    9.90
  -4   2   0   39.50    9.10
   4  -2   0   36.60    8.40
   4  -2   0   48.00   11.10
   4  -2   0   38.00   10.30
   4  -2   0   38.30    9.60
  -3   2   0   15.50    6.20
  -3   2   0    2.80    4.00
  -3   2   0    9.00    6.70
  -3   2   0   19.50    5.50
  -3   2   0   14.60    6.20
  -3   2   0    0.40    5.30
  -3   2   0   14.00    4.00
   3  -2   0   11.20    4.40
   3  -2   0   14.90    6.50
   3  -2   0   15.80    6.60
   3  -2   0    9.00    5.20
   3  -2   0   14.10    6.30
   3  -2   0   16.00    4.30
   3  -2   0   12.50    6.20
  -2   2   0 1405.96  198.28
  -2   2   0 1154.38  197.48
  -2   2   0 1180.28  197.88
  -2   2   0 1311.57  198.88
   2  -2   0 1276.57  198.18
   2  -2   0 1303.87  198.18
   2  -2   0 1321.07  198.78
  -1   2   0 1999.30  310.37
   1   2   0 1963.00  296.97
   1   2   0 1946.01  298.07
  -1  -2   0 1915.51  296.97
  -1  -2   0 1822.22  297.97
   2   2   0 1246.48  193.98
   2   2   0 1280.97  194.18
   2   2   0 1206.78  193.58
   2   2   0 1277.17  195.18
  -2  -2   0 1298.07  195.38
  -2  -2   0 1206.18  194.08
   3   2   0   18.10    7.40
   3   2   0    1.30    4.30
   3   2   0    6.10    6.40
   3   2   0   18.20    7.70
  -3  -2   0    7.80    6.30
  -3  -2   0    7.10    4.00
  -3  -2   0   13.80    6.50
  -3  -2   0    7.10    8.60
   4   2   0   27.10   10.60
   4   2   0   41.50    8.10
   4   2   0   33.60   10.80
  -4  -2   0   31.10    7.90
  -4  -2   0   68.79   14.20
  -4  -2   0   35.70   10.60
  -4  -2   0   34.60    7.60
  -4  -2   0   19.30   10.10
  -4  -2   0   33.80   10.00
   5   2   0  515.35   73.69
   5   2   0  440.16   73.49
   5   2   0  461.85   71.89
  -5  -2   0  398.56   71.79
  -5  -2   0  452.85   72.99
  -5  -2   0  460.55   73.29
  -5  -2   0  473.55   71.69
  -5  -2   0  488.25   74.69
  -5  -2   0  439.16   73.79
   6   2   0  135.19   31.30
   6   2   0  171.98   29.20
   6   2   0  168.88   31.30
  -6  -2   0  210.88   31.50
  -6  -2   0  166.68   32.20
  -6  -2   0  178.98   33.00
  -6  -2   0  163.28   29.20
  -6  -2   0  177.98   29.00
  -6  -2   0  210.18   34.60
   7   2   0    1.00   13.20
   7   2   0    9.20   12.60
   7   2   0   -2.10    9.40
   7   2   0    3.60   14.20
  -7  -2   0    1.20   12.10
  -7  -2   0    4.20   12.00
  -7  -2   0   -3.00    9.20
  -7  -2   0   14.00    8.70
  -7  -2   0    1.40   14.10
  -7  -2   0   22.30   15.60
   8   2   0  126.79   28.00
   8   2   0  140.09   28.60
   8   2   0  121.39   23.60
   8   2   0  107.09   26.40
  -8  -2   0  124.59   28.10
  -8  -2   0  127.29   23.80
  -8  -2   0   92.59   28.00
  -8  -2   0  146.49   26.90
  -8  -2   0  106.99   22.10
  -8  -2   0  129.69   30.00
   9   2   0  135.29   27.00
   9   2   0   98.09   30.40
   9   2   0  210.08   35.90
  -9  -2   0  195.88   36.90
  -9  -2   0  112.29   27.10
  -9  -2   0  144.59   25.80
  -9  -2   0  130.89   33.60
  -9  -2   0  156.08   33.20
  -9  -2   0  140.29   29.80
  10   2   0  210.68   43.70
  10   2   0  202.68   36.80
  10   2   0  287.47   44.60
 -10  -2   0  215.58   42.20
 -10  -2   0  204.78   45.60
 -10  -2   0  149.09   39.20
 -10  -2   0  164.68   34.50
 -10  -2   0  183.88   38.90
 -10  -2   0  194.98   35.50
  11   2   0  133.89   30.40
  11   2   0  227.18   49.99
 -11  -2   0  117.59   34.90
 -11  -2   0  114.89   32.70
 -11  -2   0  129.29   28.00
 -11  -2   0  146.49   34.60
 -11  -2   0  129.79   27.00
 -11  -2   0  198.28   43.50
 -11   3   0   -9.50   21.20
 -11   3   0  -26.40   21.50
 -11   3   0  -19.80   15.90
 -11   3   0   -1.00   23.30
  11  -3   0    2.10   24.90
  11  -3   0   -3.30   21.30
 -10   3   0   58.59   26.40
 -10   3   0   60.49   25.20
 -10   3   0   81.79   20.40
 -10   3   0  107.99   28.30
  10  -3   0   68.49   32.80
  10  -3   0   55.79   23.80
  10  -3   0   90.09   26.40
  -9   3   0   56.19   24.40
  -9   3   0   60.19   17.90
  -9   3   0   57.69   20.30
  -9   3   0   62.89   22.20
   9  -3   0   85.79   22.70
   9  -3   0  110.19   21.90
  -8   3   0  250.27   51.89
  -8   3   0  309.97   48.90
  -8   3   0  324.17   49.99
  -8   3   0  302.47   50.29
   8  -3   0  326.37   48.70
   8  -3   0  229.98   60.89
   8  -3   0  222.98   49.20
   8  -3   0  282.67   51.19
   8  -3   0  277.77   49.30
  -7   3   0  312.77   49.60
  -7   3   0  267.27   53.69
  -7   3   0  321.07   50.79
  -7   3   0  327.57   52.49
   7  -3   0  312.77   49.20
   7  -3   0  313.77   51.79
   7  -3   0  308.77   52.19
   7  -3   0  236.68   49.60
  -6   3   0   22.50   12.70
  -6   3   0   31.50   13.20
  -6   3   0   51.09   11.50
  -6   3   0   40.20   15.70
  -6   3   0   41.50   13.10
  -6   3   0   46.60    9.70
   6  -3   0   34.60   10.80
   6  -3   0   46.20   13.40
   6  -3   0   38.40   15.50
   6  -3   0   22.90   11.90
  -5   3   0  329.67   53.39
  -5   3   0  309.07   54.29
  -5   3   0  355.36   56.59
  -5   3   0  310.17   52.59
  -5   3   0  337.37   54.49
  -5   3   0  384.96   55.19
   5  -3   0  324.27   52.59
   5  -3   0  328.07   53.79
   5  -3   0  290.07   53.89
   5  -3   0  318.77   53.09
   5  -3   0  388.86   57.99
   5  -3   0  316.97   54.29
   5  -3   0  460.85   56.09
  -4   3   0   26.80    7.70
  -4   3   0   24.80    8.10
  -4   3   0   17.00   11.30
  -4   3   0   16.80    8.70
  -4   3   0   23.40    6.00
  -4   3   0   28.90    6.50
  -4   3   0   17.70    9.50
   4  -3   0   13.50    6.90
   4  -3   0   27.60    8.40
   4  -3   0   25.00    6.50
   4  -3   0   23.90    9.00
   4  -3   0   23.90    9.10
   4  -3   0   22.20   10.10
   4  -3   0    1.20    9.30
  -3   3   0 1889.51  313.37
  -3   3   0 2051.79  314.27
  -3   3   0 2153.88  314.37
  -3   3   0 1951.50  313.87
  -3   3   0 2107.89  315.47
   3  -3   0 2131.49  314.27
   3  -3   0 2103.79  313.87
   3  -3   0 2017.20  315.07
   3  -3   0 1899.11  313.87
   3  -3   0 1882.91  314.37
  -2   3   0  398.96   66.09
  -2   3   0  418.16   65.19
  -2   3   0  447.86   67.29
  -2   3   0  432.06   65.99
  -2   3   0  406.56   65.29
   2  -3   0  400.76   64.99
   2  -3   0  443.36   66.09
   2  -3   0  405.96   65.59
   2  -3   0  404.36   65.29
   2  -3   0  410.36   66.29
   2  -3   0  402.06   66.89
   2  -3   0  417.66   65.19
  -1   3   0 1073.69  169.18
  -1   3   0 1092.79  170.98
  -1   3   0 1065.09  169.78
  -1   3   0 1084.19  169.98
  -1   3   0 1042.60  169.18
   1  -3   0 1148.79  169.28
   1  -3   0 1205.18  169.98
   1  -3   0 1028.40  170.68
   1  -3   0 1062.19  169.18
   1  -3   0 1081.29  169.98
   0   3   0   -3.50    6.70
   0   3   0   -5.10    4.50
   0   3   0    2.50    3.20
   0   3   0    0.40    5.00
   0   3   0    3.80    3.20
   0  -3   0   -1.00    5.10
   0  -3   0    0.90    5.20
   0  -3   0    1.40    3.40
   0  -3   0    8.20    8.10
   1   3   0 1024.50  160.88
   1   3   0 1128.19  162.78
   1   3   0 1001.70  160.18
   1   3   0 1054.99  160.78
   1   3   0  929.01  161.08
  -1  -3   0  979.90  161.08
  -1  -3   0 1120.19  162.88
  -1  -3   0 1092.39  160.98
   2   3   0  380.86   62.39
   2   3   0  379.36   60.59
   2   3   0  407.26   60.39
   2   3   0  379.56   59.59
   2   3   0  359.56   60.99
  -2  -3   0  365.36   59.59
  -2  -3   0  396.56   61.09
  -2  -3   0  383.46   60.69
  -2  -3   0  389.96   60.39
  -2  -3   0  380.46   63.09
   3   3   0 2012.60  309.07
   3   3   0 1980.30  310.07
   3   3   0 1864.51  309.37
   3   3   0 2123.99  310.97
  -3  -3   0 2147.39  311.37
  -3  -3   0 1939.51  309.27
  -3  -3   0 1919.31  308.57
   4   3   0   16.70    9.90
   4   3   0   18.50   11.40
   4   3   0    7.10    9.90
  -4  -3   0   25.20    9.50
  -4  -3   0   15.40   12.60
  -4  -3   0   23.90   10.40
   5   3   0  307.57   49.40
   5   3   0  301.97   52.19
   5   3   0  301.67   52.39
   5   3   0  354.76   51.69
  -5  -3   0  337.37   52.39
  -5  -3   0  309.47   51.39
  -5  -3   0  298.17   49.30
  -5  -3   0  291.17   52.39
  -5  -3   0  328.87   54.09
   6   3   0   32.60    9.90
   6   3   0   45.30   15.30
   6   3   0   34.80   14.80
  -6  -3   0   25.90   10.10
  -6  -3   0   24.70   13.00
  -6  -3   0   60.49   15.40
  -6  -3   0   33.10    9.60
  -6  -3   0   42.80   13.10
  -6  -3   0   31.10   17.00
   7   3   0  292.07   52.09
   7   3   0  260.77   47.90
   7   3   0  297.37   44.50
  -7  -3   0  215.38   48.80
  -7  -3   0  256.67   44.20
  -7  -3   0  301.07   49.60
  -7  -3   0  219.88   44.90
  -7  -3   0  291.67   46.80
  -7  -3   0  332.97   52.19
   8   3   0  263.87   40.30
   8   3   0  231.68   44.40
   8   3   0  250.37   45.30
   8   3   0  219.78   43.40
  -8  -3   0  298.27   49.00
  -8  -3   0  181.58   45.10
  -8  -3   0  165.28   40.00
  -8  -3   0  266.57   39.70
  -8  -3   0  258.57   45.50
  -8  -3   0  257.07   42.80
   9   3   0   51.69   25.50
   9   3   0   95.29   25.90
   9   3   0   28.80   19.60
   9   3   0   30.60   14.70
  -9  -3   0   27.40   14.70
  -9  -3   0   70.09   20.20
  -9  -3   0   58.59   25.40
  -9  -3   0   39.30   21.50
  -9  -3   0   16.70   19.30
  -9  -3   0   73.59   14.40
  10   3   0   65.89   20.20
  10   3   0  207.98   64.69
  10   3   0   57.69   30.50
  10   3   0  103.69   31.00
 -10  -3   0  101.79   26.20
 -10  -3   0   70.89   25.50
 -10  -3   0   42.30   17.40
 -10  -3   0   83.29   33.50
 -10  -3   0   36.90   22.20
  11   3   0  -14.80   17.30
  11   3   0    3.00   28.10
 -11  -3   0    1.70   14.20
 -11  -3   0   31.70   18.90
 -11  -3   0  -19.80   22.60
 -11  -3   0  -19.50   29.00
 -11  -3   0   14.20   24.70
 -11   4   0   94.29   31.10
 -11   4   0   96.89   23.50
 -11   4   0  112.29   29.40
 -11   4   0   85.99   33.40
  11  -4   0   43.70   27.50
  11  -4   0   87.59   31.00
 -10   4   0   24.50   15.30
 -10   4   0   23.10   22.70
 -10   4   0   24.40   21.00
 -10   4   0   35.90   23.70
  10  -4   0   13.70   21.40
  10  -4   0    4.30   20.40
  -9   4   0  609.84  111.29
  -9   4   0  606.24  107.19
  -9   4   0  636.34  105.59
  -9   4   0  667.63  108.19
   9  -4   0  707.63  105.89
   9  -4   0  774.82  110.09
   9  -4   0  655.73  107.19
   9  -4   0  777.52  110.79
   9  -4   0  602.14  107.79
  -8   4   0  187.68   32.80
  -8   4   0  167.48   35.30
  -8   4   0  186.48   39.10
  -8   4   0  160.08   33.60
   8  -4   0  134.89   37.20
   8  -4   0  218.48   36.40
   8  -4   0  146.09   31.80
   8  -4   0  169.08   33.70
   8  -4   0  210.28   37.70
  -7   4   0  783.62  132.69
  -7   4   0  772.72  129.69
  -7   4   0  800.62  128.69
  -7   4   0  833.52  130.39
   7  -4   0  831.02  128.49
   7  -4   0  870.81  129.49
   7  -4   0  811.22  130.09
   7  -4   0  846.62  130.89
  -6   4   0  117.69   23.60
  -6   4   0  111.49   24.70
  -6   4   0  163.58   27.00
  -6   4   0  113.19   28.80
  -6   4   0   94.89   24.80
  -6   4   0  128.69   22.60
   6  -4   0  134.19   23.30
   6  -4   0  136.49   24.60
   6  -4   0  159.38   26.70
   6  -4   0  158.38   26.10
   6  -4   0  101.19   26.40
   6  -4   0  146.79   27.20
   6  -4   0  134.19   22.50
  -5   4   0   33.60   15.30
  -5   4   0   41.40   12.10
  -5   4   0   25.10   12.50
  -5   4   0   25.90   10.20
  -5   4   0   46.00    9.00
   5  -4   0   52.29    9.20
   5  -4   0   17.90   12.20
   5  -4   0   38.30   12.60
   5  -4   0   22.00   10.30
   5  -4   0   27.50    9.10
   5  -4   0   28.00   12.00
   5  -4   0   40.90   13.10
  -4   4   0 2163.88  330.57
  -4   4   0 2214.78  330.87
  -4   4   0 2156.08  331.67
  -4   4   0 2257.87  333.27
  -4   4   0 2104.79  331.67
   4  -4   0 2096.99  332.67
   4  -4   0 2122.49  330.97
   4  -4   0 2071.69  330.57
   4  -4   0 2099.39  330.37
   4  -4   0 2002.10  331.67
   4  -4   0 2123.99  331.67
   4  -4   0 2137.69  331.27
  -3   4   0  759.22  115.39
  -3   4   0  712.23  116.69
  -3   4   0  724.03  114.99
  -3   4   0  771.72  114.09
  -3   4   0  772.02  114.29
   3  -4   0  718.73  116.29
   3  -4   0  627.84  115.09
   3  -4   0  712.03  113.79
   3  -4   0  753.32  114.39
   3  -4   0  726.73  113.99
   3  -4   0  714.93  114.69
   3  -4   0  739.93  115.09
  -2   4   0 1864.71  262.07
  -2   4   0 1663.53  263.07
  -2   4   0 1606.74  260.87
  -2   4   0 1929.11  260.97
  -2   4   0 1643.44  261.67
   2  -4   0 1672.33  260.97
   2  -4   0 1583.64  260.77
   2  -4   0 1573.14  261.77
   2  -4   0 1620.74  261.67
   2  -4   0 1671.73  262.87
  -1   4   0   35.60   12.30
  -1   4   0   35.00    9.70
  -1   4   0   30.30    7.30
   1  -4   0   31.60    9.30
   1  -4   0   29.40    7.00
   1  -4   0   28.50    7.40
   1  -4   0   26.30   11.40
   1  -4   0   40.80    9.90
   0   4   0 2658.43  405.16
   0   4   0 2504.95  404.66
   0   4   0 2592.84  406.76
   0  -4   0 2689.33  406.96
   0  -4   0 2607.04  405.26
   1   4   0   32.60   10.00
   1   4   0   30.30    8.90
   1   4   0   33.90    9.70
   1   4   0   31.80   12.50
   1   4   0   25.10    6.80
  -1  -4   0   47.00   12.00
  -1  -4   0   32.20    7.00
  -1  -4   0   36.20    9.40
  -1  -4   0   37.70   14.40
  -1  -4   0   24.00    8.90
   2   4   0 1532.45  240.08
   2   4   0 1631.14  240.08
   2   4   0 1562.24  240.68
   2   4   0 1458.25  241.98
   2   4   0 1553.74  239.18
  -2  -4   0 1598.54  240.18
  -2  -4   0 1561.44  239.28
  -2  -4   0 1508.45  242.58
  -2  -4   0 1387.56  240.48
  -2  -4   0 1615.24  240.18
   3   4   0  698.03  112.49
   3   4   0  714.83  110.29
   3   4   0  714.13  108.89
   3   4   0  669.03  110.89
   3   4   0  693.83  109.89
  -3  -4   0  705.73  110.29
  -3  -4   0  668.73  110.89
  -3  -4   0  740.03  113.69
   4   4   0 2009.90  313.57
   4   4   0 1854.51  312.57
   4   4   0 2021.80  311.97
  -4  -4   0 2062.39  311.87
  -4  -4   0 2320.67  315.37
  -4  -4   0 1847.72  312.67
   5   4   0   17.70   14.60
   5   4   0   22.20   13.50
   5   4   0   24.30   13.40
  -5  -4   0   44.80   14.00
  -5  -4   0   36.10   12.10
  -5  -4   0   36.90   17.70
   6   4   0  119.79   26.50
   6   4   0  136.79   26.80
   6   4   0  141.39   26.00
  -6  -4   0  125.39   26.60
  -6  -4   0   88.39   28.80
  -6  -4   0  108.79   24.10
   7   4   0  733.93  120.79
   7   4   0  680.03  120.29
  -7  -4   0  838.02  123.49
  -7  -4   0  728.43  120.99
  -7  -4   0  792.62  119.69
   8   4   0  155.48   23.10
   8   4   0  139.09   30.10
   8   4   0   86.89   27.60
  -8  -4   0  143.79   27.50
  -8  -4   0  100.99   24.30
  -8  -4   0  121.99   29.10
  -8  -4   0   66.19   28.50
  -8  -4   0  150.88   34.10
   9   4   0  774.82  103.59
   9   4   0  537.35   99.79
   9   4   0  780.52   96.79
   9   4   0  596.64  100.79
  -9  -4   0  493.55   96.79
  -9  -4   0  664.73   99.69
  -9  -4   0  598.74  101.39
  -9  -4   0  370.06   99.89
  -9  -4   0  612.34  104.09
  10   4   0    8.80   26.10
  10   4   0   -6.80   22.90
  10   4   0   54.19   36.10
  10   4   0   49.70   20.20
 -10  -4   0   39.20   21.50
 -10  -4   0   -2.80   14.70
 -10  -4   0  -16.00   29.10
 -10  -4   0   37.00   23.40
 -10  -4   0   22.30   21.30
  11   4   0   56.49   20.50
  11   4   0   76.89   33.60
 -11  -4   0   82.49   37.30
 -11  -4   0   35.50   18.80
 -11  -4   0   57.79   23.30
 -11  -4   0   87.39   30.40
 -11  -4   0   48.40   27.30
 -11   5   0   88.29   25.00
 -11   5   0   86.29   32.90
  11  -5   0  100.09   31.90
 -10   5   0  125.59   38.90
 -10   5   0   89.79   35.40
 -10   5   0  125.59   27.40
 -10   5   0  110.79   35.30
  10  -5   0  147.59   33.80
  10  -5   0   93.39   26.60
  10  -5   0  152.18   32.20
  10  -5   0  118.59   36.30
  10  -5   0  126.69   32.50
  -9   5   0  137.29   31.60
  -9   5   0  160.98   28.40
  -9   5   0  168.58   31.50
  -9   5   0  106.79   34.30
   9  -5   0  138.79   29.70
   9  -5   0  155.78   35.00
   9  -5   0  149.09   27.50
   9  -5   0  141.29   32.70
   9  -5   0  116.19   31.70
  -8   5   0  712.63  113.49
  -8   5   0  776.92  110.79
  -8   5   0  677.53  111.29
  -8   5   0  615.64  116.59
  -8   5   0  643.94  112.79
   8  -5   0  717.23  111.39
   8  -5   0  788.42  115.19
   8  -5   0  746.83  112.69
   8  -5   0  655.93  113.39
  -7   5   0  228.68   46.80
  -7   5   0  278.97   50.69
  -7   5   0  262.77   45.50
  -7   5   0  243.28   44.20
   7  -5   0  252.87   42.20
   7  -5   0  202.18   46.00
   7  -5   0  266.87   41.40
   7  -5   0  244.28   45.50
   7  -5   0  249.68   43.80
   7  -5   0  249.97   44.40
   7  -5   0  330.07   47.20
  -6   5   0  178.88   32.80
  -6   5   0  202.88   35.10
  -6   5   0  175.18   38.70
   6  -5   0  187.68   36.80
   6  -5   0  187.18   35.60
   6  -5   0  205.08   35.60
   6  -5   0  228.38   32.40
   6  -5   0  165.08   33.20
   6  -5   0  160.08   34.40
   6  -5   0  182.28   31.60
  -5   5   0  448.16   73.99
  -5   5   0  480.65   78.09
  -5   5   0  467.05   75.39
   5  -5   0  495.15   73.49
   5  -5   0  470.85   75.39
   5  -5   0  503.55   73.59
   5  -5   0  419.66   76.79
   5  -5   0  436.36   75.39
   5  -5   0  472.75   74.49
   5  -5   0  435.96   75.59
  -4   5   0  417.36   70.29
  -4   5   0  481.75   71.29
  -4   5   0  375.66   72.49
  -4   5   0  425.26   68.89
  -4   5   0  495.95   69.39
   4  -5   0  440.56   70.69
   4  -5   0  455.65   68.89
   4  -5   0  408.96   71.89
   4  -5   0  450.65   68.69
   4  -5   0  404.26   69.39
   4  -5   0  421.36   70.29
   4  -5   0  436.16   70.99
  -3   5   0  491.05   77.99
  -3   5   0  454.75   73.79
  -3   5   0  483.35   75.19
  -3   5   0  480.45   75.49
  -3   5   0  458.95   73.69
   3  -5   0  492.85   74.69
   3  -5   0  487.05   77.39
   3  -5   0  415.76   75.39
   3  -5   0  464.75   73.89
   3  -5   0  455.75   75.19
   3  -5   0  445.26   73.59
   3  -5   0  477.05   73.29
  -2   5   0  234.48   37.40
  -2   5   0  249.48   37.50
  -2   5   0  216.98   38.60
  -2   5   0  276.27   40.80
  -2   5   0  212.88   42.10
   2  -5   0  214.58   39.10
   2  -5   0  220.78   39.00
   2  -5   0  229.48   37.20
   2  -5   0  224.58   42.20
   2  -5   0  224.78   37.40
  -1   5   0  649.24  100.89
  -1   5   0  622.54  102.29
  -1   5   0  646.84  100.79
  -1   5   0  634.14  102.09
  -1   5   0  660.13  104.69
   1  -5   0  642.84  104.49
   1  -5   0  676.43  102.39
   1  -5   0  633.14  100.89
   1  -5   0  627.54  100.89
   1  -5   0  655.83  102.49
   0   5   0   12.20    8.80
   0   5   0   -5.30   10.50
   0   5   0   -1.30    5.10
   0   5   0    1.40    5.40
   0   5   0   10.90    9.20
   0   5   0   -7.30    8.20
   0  -5   0    1.50    8.20
   0  -5   0   -3.00    8.20
   0  -5   0    1.30   13.30
   0  -5   0   -4.40    5.10
   1   5   0  624.34   98.09
   1   5   0  632.44   98.49
   1   5   0  595.74   96.69
   1   5   0  526.55  100.39
   1   5   0  644.14   96.49
   1   5   0  599.64   97.89
  -1  -5   0  650.13  102.09
  -1  -5   0  628.14   98.49
  -1  -5   0  619.54   96.79
  -1  -5   0  642.74   98.29
   2   5   0  236.98   35.30
   2   5   0  208.78   33.40
   2   5   0  167.78   32.40
   2   5   0  163.68   36.50
   2   5   0  202.68   30.90
  -2  -5   0  218.98   34.10
  -2  -5   0  212.48   39.30
  -2  -5   0  170.88   30.50
  -2  -5   0  187.68   33.90
  -2  -5   0  144.59   32.10
   3   5   0  402.56   72.59
   3   5   0  454.15   72.29
   3   5   0  484.05   70.69
   3   5   0  431.86   73.29
   3   5   0  429.96   75.19
  -3  -5   0  428.56   72.19
  -3  -5   0  513.75   73.89
  -3  -5   0  409.66   70.59
  -3  -5   0  508.15   78.09
  -3  -5   0  452.05   72.89
   4   5   0  387.36   70.59
   4   5   0  453.75   69.69
   4   5   0  438.86   68.69
  -4  -5   0  389.86   68.99
  -4  -5   0  380.76   65.89
  -4  -5   0  442.36   67.59
  -4  -5   0  421.86   68.79
  -4  -5   0  519.35   74.59
   5   5   0  431.96   71.79
   5   5   0  441.46   73.59
   5   5   0  412.66   72.69
  -5  -5   0  431.56   72.39
  -5  -5   0  479.85   77.79
  -5  -5   0  426.56   71.19
   6   5   0  173.48   35.80
   6   5   0  203.88   35.70
   6   5   0  161.48   36.10
  -6  -5   0  183.98   36.60
  -6  -5   0  171.78   40.50
  -6  -5   0  199.78   34.00
   7   5   0  177.18   41.40
   7   5   0  175.98   40.50
   7   5   0  271.77   44.20
  -7  -5   0  237.88   42.90
  -7  -5   0  221.98   46.70
   8   5   0  523.65   98.79
   8   5   0  674.83   99.79
  -8  -5   0  673.93   98.19
  -8  -5   0  703.03  105.39
  -8  -5   0  479.15  100.69
  -8  -5   0  673.93  100.69
  -8  -5   0  519.35   96.09
   9   5   0  196.98   37.80
   9   5   0   69.59   29.50
   9   5   0  241.38   38.10
  -9  -5   0  150.38   32.30
  -9  -5   0  149.09   38.40
  -9  -5   0   72.39   28.40
  -9  -5   0   73.19   23.20
  -9  -5   0  125.69   28.60
  10   5   0   74.99   33.80
  10   5   0   56.29   29.90
  10   5   0  149.88   43.10
 -10  -5   0  106.19   29.50
 -10  -5   0  154.88   48.90
 -10  -5   0   39.50   19.60
 -10  -5   0  117.59   28.50
 -10  -5   0   48.00   25.10
  11   5   0   84.09   35.50
 -11  -5   0   72.19   30.10
 -11  -5   0   25.30   24.40
 -11  -5   0   33.00   55.29
 -11  -5   0   75.49   30.00
 -11  -5   0   35.90   19.80
 -11   6   0   80.69   34.20
 -10   6   0   99.79   36.70
 -10   6   0   68.49   32.00
 -10   6   0   73.39   29.20
 -10   6   0  142.49   30.10
  10  -6   0  102.79   35.30
  10  -6   0  166.28   31.80
  10  -6   0   86.09   32.00
  10  -6   0  147.09   31.90
  10  -6   0   74.29   23.50
  -9   6   0   15.80   14.00
  -9   6   0   26.70   22.20
  -9   6   0   -4.60   18.70
  -9   6   0   -1.40   20.30
   9  -6   0    1.40   23.60
   9  -6   0   -5.10   22.60
   9  -6   0  -19.30   18.70
   9  -6   0    7.30   14.70
  -8   6   0  391.16   66.29
  -8   6   0  339.97   71.19
  -8   6   0  356.36   67.69
  -8   6   0  351.06   64.69
   8  -6   0  391.36   64.09
   8  -6   0  467.65   63.89
   8  -6   0  404.86   65.99
   8  -6   0  459.55   71.09
   8  -6   0  395.56   68.29
   8  -6   0  324.37   67.19
  -7   6   0  794.62  126.89
  -7   6   0  744.93  130.09
  -7   6   0  777.22  126.19
  -7   6   0  770.82  125.09
   7  -6   0  816.72  124.69
   7  -6   0  770.42  124.19
   7  -6   0  707.53  125.49
   7  -6   0  973.40  129.99
   7  -6   0  716.73  126.49
   7  -6   0  863.71  127.59
   7  -6   0  804.12  127.29
  -6   6   0   76.39   25.80
  -6   6   0  100.29   21.60
  -6   6   0   90.19   18.70
   6  -6   0   96.79   23.90
   6  -6   0   91.19   17.70
   6  -6   0   88.29   17.40
   6  -6   0   80.89   22.20
   6  -6   0   55.19   21.10
   6  -6   0   72.29   21.90
   6  -6   0   82.09   19.30
  -5   6   0   -4.10   14.70
  -5   6   0    4.20   12.60
  -5   6   0    1.90    9.20
   5  -6   0   -7.10   12.20
   5  -6   0   -7.40   12.80
   5  -6   0    4.20    8.20
   5  -6   0   -3.50    8.00
   5  -6   0    1.90    9.50
   5  -6   0   16.80   14.20
   5  -6   0   27.10   13.30
  -4   6   0 1664.93  246.98
  -4   6   0 1648.04  249.38
  -4   6   0 1630.64  245.38
  -4   6   0 1542.65  247.08
  -4   6   0 1552.24  245.58
   4  -6   0 1579.14  245.08
   4  -6   0 1582.84  247.18
   4  -6   0 1495.35  245.68
   4  -6   0 1546.85  248.48
   4  -6   0 1568.04  246.98
   4  -6   0 1582.44  246.28
   4  -6   0 1522.85  245.38
  -3   6   0 1903.51  298.47
  -3   6   0 1883.61  297.17
  -3   6   0 2220.68  297.37
  -3   6   0 2268.27  299.27
  -3   6   0 1749.43  300.67
   3  -6   0 1940.51  297.77
   3  -6   0 1787.02  298.47
   3  -6   0 1893.01  296.77
   3  -6   0 1855.31  297.37
   3  -6   0 1755.62  298.67
   3  -6   0 2034.00  300.67
   3  -6   0 1745.33  297.07
  -2   6   0  166.18   30.20
  -2   6   0  184.78   33.50
  -2   6   0  203.78   33.00
  -2   6   0  204.78   30.70
  -2   6   0  145.79   36.20
   2  -6   0  203.88   30.60
   2  -6   0  211.58   38.00
   2  -6   0  167.28   33.30
   2  -6   0  143.99   30.20
   2  -6   0  183.38   33.30
  -1   6   0 1243.68  203.68
  -1   6   0 1317.97  199.88
  -1   6   0 1304.77  201.58
  -1   6   0 1310.47  199.78
  -1   6   0 1243.88  201.18
   1  -6   0 1189.48  201.28
   1  -6   0 1319.17  199.88
   1  -6   0 1248.18  199.88
   1  -6   0 1231.58  201.48
   1  -6   0 1469.25  204.48
   0   6   0 4494.15  745.33
   0   6   0 4230.08  747.93
   0   6   0 4810.12  746.13
   0  -6   0 5104.49  746.43
   0  -6   0 5515.25  749.62
   1   6   0 1238.58  199.98
   1   6   0 1137.29  201.98
   1   6   0 1422.76  197.98
   1   6   0 1207.68  199.48
   1   6   0 1301.37  198.18
   1   6   0 1264.87  199.18
  -1  -6   0 1372.86  203.58
  -1  -6   0 1264.27  199.78
  -1  -6   0 1226.68  198.18
  -1  -6   0 1239.68  199.88
   2   6   0  186.68   29.60
   2   6   0  131.09   27.20
   2   6   0  145.59   27.00
   2   6   0  133.69   24.30
   2   6   0  120.29   30.80
  -2  -6   0  117.09   26.40
  -2  -6   0  207.68   37.40
  -2  -6   0  189.28   29.80
  -2  -6   0  121.89   23.90
  -2  -6   0  147.29   28.30
   3   6   0 1696.23  262.27
   3   6   0 1493.45  264.87
   3   6   0 1630.84  263.17
   3   6   0 1757.02  260.97
   3   6   0 1757.02  262.37
  -3  -6   0 1684.53  260.97
  -3  -6   0 1630.84  262.37
  -3  -6   0 1835.82  262.77
  -3  -6   0 1474.85  262.87
  -3  -6   0 1908.01  267.27
   4   6   0 1398.86  219.08
   4   6   0 1329.77  221.68
   4   6   0 1413.06  220.18
  -4  -6   0 1385.36  218.78
  -4  -6   0 1457.95  223.68
  -4  -6   0 1501.65  219.18
  -4  -6   0 1381.06  220.08
  -4  -6   0 1346.87  217.28
   5   6   0   12.00   17.70
   5   6   0    9.00   14.80
   5   6   0   -5.30   15.90
  -5  -6   0   -1.70    6.60
  -5  -6   0   -8.70   14.90
  -5  -6   0   -2.40   10.70
  -5  -6   0    5.70   13.60
  -5  -6   0   -1.70   19.40
   6   6   0  102.59   24.70
   6   6   0   82.79   24.80
   6   6   0   79.49   23.30
  -6  -6   0   55.29   21.60
  -6  -6   0   29.80   19.60
  -6  -6   0   72.09   29.20
   7   6   0  881.11  126.99
   7   6   0  650.73  126.19
   7   6   0  714.43  125.89
  -7  -6   0  899.01  131.69
  -7  -6   0  763.22  124.39
  -7  -6   0  768.92  126.39
   8   6   0  389.46   53.89
   8   6   0  243.48   52.29
  -8  -6   0  336.07   50.39
  -8  -6   0  326.67   60.69
  -8  -6   0  243.48   46.90
  -8  -6   0  179.28   50.49
   9   6   0  -14.00   26.90
   9   6   0   15.50   32.50
  -9  -6   0  -12.80   19.00
  -9  -6   0    5.90   13.90
  -9  -6   0    7.10   20.70
  -9  -6   0   -6.10   19.30
  -9  -6   0   -4.30   32.10
  10   6   0   71.49   39.00
  10   6   0  173.28   39.60
  10   6   0  149.49   46.50
 -10  -6   0   95.79   26.70
 -10  -6   0  133.39   44.50
 -10  -6   0   42.00   28.60
 -10  -6   0   69.99   32.90
 -10  -6   0  132.69   37.50
  11   6   0   50.39   35.60
 -11  -6   0   56.19   30.90
 -10   7   0   24.50   20.50
 -10   7   0   70.39   30.00
 -10   7   0   72.99   27.60
 -10   7   0   76.09   24.80
  10  -7   0   -6.60   29.00
  10  -7   0   51.29   19.70
  10  -7   0   33.70   24.20
  -9   7   0   -4.40   16.20
  -9   7   0   10.00   22.80
  -9   7   0   27.40   23.50
  -9   7   0   -0.10   20.10
   9  -7   0    6.20   25.00
   9  -7   0   19.60   24.80
   9  -7   0   -2.80   14.70
   9  -7   0  -30.00   18.70
  -8   7   0  -20.90   12.00
  -8   7   0   -9.40   15.60
  -8   7   0   -2.00   15.90
  -8   7   0   12.20   21.80
   8  -7   0   16.20   14.10
   8  -7   0   22.50   16.40
   8  -7   0   -6.60   19.10
   8  -7   0   15.10   12.80
   8  -7   0    4.50   20.80
   8  -7   0   28.70   22.40
   8  -7   0  -24.70   17.10
  -7   7   0  132.59   32.20
  -7   7   0  168.38   29.60
  -7   7   0  125.39   37.10
   7  -7   0  140.59   34.10
   7  -7   0  157.98   37.20
   7  -7   0  180.58   36.60
   7  -7   0  173.18   28.20
   7  -7   0  171.08   30.90
   7  -7   0  137.99   32.80
   7  -7   0  176.28   29.80
  -6   7   0   12.70   11.70
  -6   7   0   -9.60   17.60
  -6   7   0   -6.70   15.20
   6  -7   0  -12.60   15.10
   6  -7   0   28.70   17.00
   6  -7   0    1.60   12.20
   6  -7   0   -1.20   14.60
   6  -7   0   25.70   17.50
   6  -7   0    0.10   10.70
   6  -7   0    6.50    9.80
  -5   7   0   45.20   18.00
  -5   7   0   67.49   24.50
  -5   7   0   41.40   14.60
   5  -7   0   57.89   13.00
   5  -7   0   49.80   18.50
   5  -7   0   36.80   19.40
   5  -7   0   63.79   19.30
   5  -7   0   77.39   14.50
   5  -7   0   31.60   19.70
  -4   7   0  115.09   21.30
  -4   7   0  125.39   25.10
  -4   7   0  112.19   21.40
  -4   7   0  145.99   27.10
  -4   7   0   92.29   28.20
   4  -7   0  117.19   21.00
   4  -7   0  118.59   22.50
   4  -7   0   95.79   25.50
   4  -7   0  104.29   24.90
   4  -7   0   87.39   26.90
   4  -7   0  121.49   24.10
   4  -7   0  100.59   20.50
  -3   7   0  301.67   50.09
  -3   7   0  335.17   46.40
  -3   7   0  198.08   52.59
  -3   7   0  306.97   49.00
  -3   7   0  322.07   46.30
   3  -7   0  250.97   46.10
   3  -7   0  271.17   45.30
   3  -7   0  246.88   49.10
   3  -7   0  277.17   52.69
   3  -7   0  281.87   49.60
   3  -7   0  283.87   47.70
   3  -7   0  270.57   46.00
  -2   7   0   72.79   18.10
  -2   7   0   66.39   13.90
  -2   7   0   59.49   13.90
  -2   7   0   71.99   17.60
  -2   7   0   41.50   20.60
   2  -7   0   71.79   19.10
   2  -7   0   74.59   23.40
   2  -7   0   64.29   17.70
   2  -7   0   45.20   13.00
   2  -7   0   62.29   13.90
  -1   7   0  229.78   43.90
  -1   7   0  271.07   40.20
  -1   7   0  308.77   44.30
  -1   7   0  204.78   46.90
  -1   7   0  253.57   40.60
   1  -7   0  266.87   49.10
   1  -7   0  242.28   43.30
   1  -7   0  204.18   39.90
   1  -7   0  198.28   43.10
   0   7   0    1.60   11.90
   0   7   0   -7.60   12.10
   0   7   0   -1.80   12.20
   0   7   0   -0.30    7.90
   0   7   0   -1.80    7.20
   0   7   0    0.30   14.70
   0  -7   0  -15.50   10.20
   0  -7   0   -0.30   11.90
   0  -7   0   11.60   18.50
   0  -7   0   -7.30    6.70
   1   7   0  221.18   39.00
   1   7   0  243.48   36.80
   1   7   0  283.27   42.40
   1   7   0  180.18   39.70
   1   7   0  233.88   37.10
   1   7   0  128.79   41.90
  -1  -7   0  279.97   42.20
  -1  -7   0  212.58   46.00
  -1  -7   0  221.08   40.20
  -1  -7   0  212.48   36.90
   2   7   0   26.30   20.70
   2   7   0   61.59   12.90
   2   7   0   94.49   20.20
   2   7   0   61.49   17.30
   2   7   0   54.89   17.50
  -2  -7   0   53.99   25.10
  -2  -7   0   44.90   16.60
  -2  -7   0   77.79   19.30
  -2  -7   0   64.09   22.40
  -2  -7   0   40.10   12.30
   3   7   0  175.98   41.30
   3   7   0  177.78   44.40
   3   7   0  275.47   44.60
   3   7   0  227.48   38.50
   3   7   0  273.27   41.50
  -3  -7   0  259.47   42.90
  -3  -7   0  239.78   49.99
  -3  -7   0  228.18   41.50
  -3  -7   0  228.68   38.40
  -3  -7   0  252.37   44.20
   4   7   0  126.79   26.10
   4   7   0   82.09   27.10
   4   7   0   98.99   23.50
  -4  -7   0   85.19   30.60
  -4  -7   0   95.39   24.90
  -4  -7   0   78.99   17.50
  -4  -7   0   82.69   21.20
  -4  -7   0  113.39   24.80
   5   7   0   39.30   21.10
   5   7   0   68.59   22.60
   5   7   0   50.79   21.70
  -5  -7   0   37.60   26.30
  -5  -7   0   31.60   10.90
  -5  -7   0   58.79   15.70
  -5  -7   0   59.39   19.70
  -5  -7   0   28.90   20.00
   6   7   0    2.80   20.10
   6   7   0    4.60   19.70
   6   7   0   -0.30   19.10
  -6  -7   0   -9.40    7.30
  -6  -7   0    2.00   27.60
  -6  -7   0  -11.40   11.40
  -6  -7   0    5.90   17.70
   7   7   0  216.38   38.30
   7   7   0   65.49   32.00
   7   7   0  110.29   32.40
  -7  -7   0  106.99   38.80
  -7  -7   0  161.98   31.50
  -7  -7   0  138.29   32.90
   8   7   0  -43.20   25.00
   8   7   0  -34.40   24.80
   8   7   0   11.50   23.00
  -8  -7   0  -16.90   12.80
  -8  -7   0  -20.70   20.90
  -8  -7   0   -8.20   20.80
  -8  -7   0    2.80   19.00
  -8  -7   0  -13.00   26.30
   9   7   0   23.90   39.00
   9   7   0   -7.80   27.20
   9   7   0   12.50   27.50
  -9  -7   0    0.30   14.80
  -9  -7   0  -11.00   19.80
  -9  -7   0   46.50   24.60
  -9  -7   0   33.80   35.00
  -9  -7   0  -25.70   19.50
  10   7   0   30.90   40.40
 -10  -7   0   32.80   39.40
 -10  -7   0   31.50   20.30
 -10  -7   0   43.40   28.30
 -10  -7   0   35.30   27.10
 -10  -7   0   29.90   27.70
 -10   8   0   85.99   35.80
  10  -8   0  141.19   26.80
  10  -8   0   89.79   35.70
  -9   8   0  301.77   68.39
  -9   8   0  331.57   73.89
  -9   8   0  294.47   72.59
   9  -8   0  403.16   68.89
   9  -8   0  433.46   64.19
   9  -8   0  481.35   71.39
   9  -8   0  376.66   64.29
   9  -8   0  474.45   73.09
   9  -8   0  353.26   67.89
   9  -8   0  435.06   73.59
  -8   8   0  135.69   30.50
  -8   8   0   87.69   32.70
  -8   8   0   98.09   28.10
  -8   8   0  118.79   23.70
   8  -8   0   89.99   30.30
   8  -8   0   75.69   27.40
   8  -8   0   79.49   30.50
   8  -8   0   88.69   24.80
   8  -8   0  104.09   22.60
   8  -8   0   58.59   28.10
   8  -8   0   94.39   22.20
  -7   8   0    1.60   22.50
  -7   8   0    7.40   18.00
  -7   8   0   29.20   13.70
   7  -8   0   23.60   22.00
   7  -8   0    9.60   21.10
   7  -8   0    3.60   15.10
   7  -8   0   38.70   14.20
   7  -8   0  -15.50   19.90
   7  -8   0   42.60   23.50
   7  -8   0   -4.10   14.10
  -6   8   0  227.08   39.20
  -6   8   0  214.08   42.20
  -6   8   0  198.78   48.00
   6  -8   0  284.27   48.90
   6  -8   0  232.88   43.70
   6  -8   0  170.58   39.50
   6  -8   0  246.78   38.30
   6  -8   0  244.28   42.90
   6  -8   0  192.98   42.50
   6  -8   0  234.58   38.80
  -5   8   0   58.29   46.00
  -5   8   0  122.39   26.90
  -5   8   0  133.89   23.40
   5  -8   0   81.09   22.50
   5  -8   0   98.79   27.30
   5  -8   0   97.99   21.50
   5  -8   0  122.49   28.00
   5  -8   0  127.09   26.80
   5  -8   0  115.89   21.90
   5  -8   0  117.39   31.50
  -4   8   0   26.00   16.00
  -4   8   0   11.20   11.20
  -4   8   0   38.70   12.50
  -4   8   0   15.00   17.30
  -4   8   0    9.10   19.70
   4  -8   0   21.80   12.40
   4  -8   0   54.19   23.00
   4  -8   0   26.90   11.40
   4  -8   0   15.90   17.20
   4  -8   0   40.40   11.40
   4  -8   0   27.00   17.40
   4  -8   0   38.00   16.60
  -3   8   0  102.19   18.80
  -3   8   0  101.09   18.50
  -3   8   0   55.79   26.70
  -3   8   0  107.19   22.60
  -3   8   0  120.49   25.20
   3  -8   0   88.29   23.60
   3  -8   0   62.59   22.30
   3  -8   0   68.49   18.10
   3  -8   0   89.19   18.30
  -2   8   0 2191.08  327.07
  -2   8   0 1870.81  331.57
  -2   8   0 2150.98  329.27
  -2   8   0 2079.69  328.87
  -2   8   0 2203.48  326.97
   2  -8   0 2362.56  332.67
   2  -8   0 2118.39  329.37
   2  -8   0 1936.21  326.97
   2  -8   0 2040.90  327.07
   2  -8   0 2112.19  329.27
  -1   8   0 1691.23  253.17
  -1   8   0 1392.86  257.97
  -1   8   0 1687.73  253.47
  -1   8   0 1623.44  255.47
  -1   8   0 1682.53  255.37
   1  -8   0 1559.74  253.37
   1  -8   0 1584.14  255.57
   1  -8   0 1878.21  259.87
   1  -8   0 1546.35  255.47
   0   8   0  101.19   18.30
   0   8   0   77.79   22.00
   0   8   0  109.19   23.80
   0   8   0   89.09   18.00
   0   8   0   58.09   25.10
   0   8   0   99.79   21.60
   0  -8   0   83.39   22.70
   0  -8   0   91.69   23.60
   0  -8   0   98.99   18.40
   0  -8   0  123.89   32.20
   1   8   0 1632.64  245.08
   1   8   0 1224.98  247.28
   1   8   0 1507.85  243.98
   1   8   0 1685.73  245.48
   1   8   0 1553.44  242.88
   1   8   0 1656.53  242.58
  -1  -8   0 1697.53  250.27
  -1  -8   0 1416.16  245.08
  -1  -8   0 1532.55  245.08
  -1  -8   0 1648.54  242.98
   2   8   0 1716.73  319.87
   2   8   0 2006.00  316.47
   2   8   0 2132.79  317.97
   2   8   0 2073.89  315.17
   2   8   0 2011.50  316.97
  -2  -8   0 2016.50  317.67
  -2  -8   0 1886.61  317.07
  -2  -8   0 2517.05  323.57
  -2  -8   0 1984.40  315.17
   3   8   0   92.09   16.20
   3   8   0   63.39   20.50
   3   8   0   38.70   24.20
   3   8   0   61.09   21.10
   3   8   0  115.29   28.00
  -3  -8   0   82.89   20.40
  -3  -8   0  120.19   26.30
  -3  -8   0   55.39   29.10
  -3  -8   0   60.69   15.30
  -3  -8   0   80.89   23.50
   4   8   0   52.39   20.00
   4   8   0    9.20   19.60
   4   8   0  -16.10   18.50
  -4  -8   0   37.20   10.20
  -4  -8   0   36.60   20.50
  -4  -8   0   26.70   15.00
  -4  -8   0   24.10   17.70
  -4  -8   0   18.50   27.70
   5   8   0  148.79   29.70
   5   8   0   91.49   25.30
   5   8   0   67.89   28.30
  -5  -8   0  134.99   29.80
  -5  -8   0   77.59   27.10
  -5  -8   0   81.39   18.00
  -5  -8   0   54.69   21.50
  -5  -8   0  132.59   37.50
   6   8   0  290.67   43.40
   6   8   0   89.09   34.40
   6   8   0  135.39   34.00
  -6  -8   0   94.59   29.00
  -6  -8   0  188.18   37.50
  -6  -8   0  185.98   34.60
  -6  -8   0  224.68   45.80
  -6  -8   0  140.49   26.00
   7   8   0   47.40   28.00
   7   8   0  -21.00   24.90
   7   8   0   -2.90   22.60
  -7  -8   0   21.40   22.10
  -7  -8   0    5.10   22.10
  -7  -8   0   -2.60   27.80
   8   8   0   86.09   34.00
   8   8   0   42.50   36.10
   8   8   0   13.10   27.60
  -8  -8   0  123.79   28.60
  -8  -8   0   36.80   27.70
  -8  -8   0  105.99   41.00
   9   8   0  255.77   63.89
   9   8   0  461.65   68.79
   9   8   0  414.86   69.29
  -9  -8   0  325.07   82.09
  -9  -8   0  284.87   56.39
  -9  -8   0  241.18   62.59
  -9  -8   0  358.06   64.79
 -10  -8   0  150.08   38.20
 -10  -8   0   50.79   30.50
  -9   9   0  -21.30   21.30
  -9   9   0   15.10   26.50
  -9   9   0   16.50   23.10
  -9   9   0  -11.40   17.00
   9  -9   0   20.60   26.20
   9  -9   0   38.70   28.20
   9  -9   0   19.50   22.60
   9  -9   0    4.90   15.10
   9  -9   0    9.90   17.10
  -8   9   0  614.84   98.29
  -8   9   0  618.44  101.99
  -8   9   0  463.05  106.39
   8  -9   0  547.35  101.09
   8  -9   0  633.84  102.29
   8  -9   0  607.14   97.29
   8  -9   0  491.05   96.29
   8  -9   0  717.13  107.79
   8  -9   0  695.53  101.09
   8  -9   0  670.93  103.49
  -7   9   0    9.20   14.30
  -7   9   0   20.20   21.00
   7  -9   0   -5.30   14.40
   7  -9   0   25.70   16.30
   7  -9   0   10.50   20.10
   7  -9   0  -12.70   21.80
   7  -9   0   16.60   22.30
   7  -9   0   10.20   24.50
   7  -9   0   17.40   13.70
  -6   9   0   96.29   27.40
  -6   9   0  107.39   23.20
  -6   9   0  126.29   35.80
   6  -9   0  121.29   29.30
   6  -9   0  119.29   22.50
   6  -9   0   88.49   23.60
   6  -9   0  107.79   30.30
   6  -9   0   77.89   27.40
   6  -9   0  136.99   36.10
   6  -9   0   89.79   22.40
  -5   9   0   25.00   13.50
  -5   9   0   25.10   24.60
  -5   9   0   27.10   18.90
   5  -9   0   33.30   13.30
   5  -9   0   14.60   12.60
   5  -9   0   29.90   14.20
   5  -9   0    9.00   18.60
   5  -9   0    6.50   23.70
   5  -9   0   43.80   21.00
   5  -9   0   22.10   21.30
  -4   9   0   29.80   12.80
  -4   9   0   31.40   13.80
  -4   9   0   25.60   23.50
  -4   9   0   23.40   20.30
  -4   9   0   38.40   19.00
   4  -9   0   18.20   12.80
   4  -9   0   40.90   25.40
   4  -9   0    8.90   12.40
   4  -9   0   24.00   18.80
   4  -9   0   56.89   20.20
   4  -9   0   42.80   20.80
   4  -9   0   35.80   14.00
  -3   9   0 1522.45  244.28
  -3   9   0 1346.87  249.78
  -3   9   0 1511.15  246.98
  -3   9   0 1551.24  244.18
  -3   9   0 1516.05  246.48
   3  -9   0 1502.65  246.88
   3  -9   0 1680.63  244.08
   3  -9   0 1875.91  249.68
   3  -9   0 1511.45  244.48
   3  -9   0 1787.72  251.57
  -2   9   0  601.54   95.89
  -2   9   0  643.74   95.79
  -2   9   0  624.64   98.49
  -2   9   0  671.93   99.69
  -2   9   0  432.76  102.39
   2  -9   0  571.34   95.69
   2  -9   0  608.34   99.69
   2  -9   0  653.53  104.89
   2  -9   0  592.24   99.99
  -1   9   0   81.89   22.40
  -1   9   0   76.29   23.70
  -1   9   0   65.29   17.00
  -1   9   0   45.90   24.80
  -1   9   0   48.50   21.20
  -1   9   0   70.29   16.00
   1  -9   0   45.50   20.70
   1  -9   0   76.39   16.20
   1  -9   0   89.59   23.20
   1  -9   0   78.59   30.40
   0   9   0   -2.00   16.30
   0   9   0  -17.20   13.90
   0   9   0  -22.50   16.20
   0   9   0   -8.40   15.70
   0   9   0    5.40   10.50
   0   9   0   -2.00    9.80
   0  -9   0    3.80    9.40
   0  -9   0    7.40   16.60
   0  -9   0    8.30   15.90
   0  -9   0   12.10   24.10
   1   9   0   11.10   17.30
   1   9   0   50.89   20.90
   1   9   0   42.80   14.10
   1   9   0   67.99   22.40
   1   9   0   32.50   23.60
   1   9   0   72.09   13.90
  -1  -9   0   31.10   28.90
  -1  -9   0   61.89   20.60
  -1  -9   0   74.89   21.80
  -1  -9   0   88.09   15.20
   2   9   0  569.24   90.19
   2   9   0  562.54   93.39
   2   9   0  629.74   94.49
   2   9   0  422.86   96.99
   2   9   0  539.05   93.09
  -2  -9   0  598.84   93.59
  -2  -9   0  561.64   94.59
  -2  -9   0  570.54   90.19
  -2  -9   0  661.43  104.49
   3   9   0 1622.54  236.58
   3   9   0 1564.54  237.08
  -3  -9   0 1409.26  236.88
  -3  -9   0 1736.83  243.78
  -3  -9   0 1337.07  235.58
  -3  -9   0 1336.47  233.28
  -3  -9   0 1705.03  237.68
   4   9   0   10.40   18.90
   4   9   0   25.20   20.50
   4   9   0  -18.00   20.10
  -4  -9   0   28.70   17.00
  -4  -9   0   33.20   20.60
  -4  -9   0   34.60   11.10
  -4  -9   0   32.70   24.70
  -4  -9   0   15.50   27.90
   5   9   0    7.10   24.10
   5   9   0   23.70   21.70
   5   9   0   55.09   31.90
  -5  -9   0   48.30   32.60
  -5  -9   0   31.90   11.80
  -5  -9   0   16.30   21.60
  -5  -9   0   51.89   18.10
  -5  -9   0   20.70   23.50
   6   9   0  160.48   37.00
   6   9   0  128.39   31.30
   6   9   0   93.69   32.70
  -6  -9   0  117.59   32.10
  -6  -9   0  130.99   32.70
  -6  -9   0  119.79   41.50
  -6  -9   0   71.29   24.20
  -6  -9   0   83.89   19.90
   7   9   0  -21.50   26.40
   7   9   0  -12.30   25.00
   7   9   0   43.00   29.80
  -7  -9   0   10.00   25.60
  -7  -9   0    9.40   35.30
  -7  -9   0    7.00   30.20
   8   9   0  256.47   80.09
   8   9   0  594.94   85.59
   8   9   0  680.43   86.79
  -8  -9   0  426.86   82.49
  -8  -9   0  580.24   93.79
  -8  -9   0  381.96   77.19
   9   9   0   22.20   34.60
  -9  -9   0    3.80   28.00
  -9  -9   0   22.20   31.50
  -9  -9   0  -10.20   39.80
  -9  10   0  341.77   74.59
   9 -10   0  318.47   71.19
   9 -10   0  360.36   68.89
   9 -10   0  453.05   70.89
   9 -10   0  420.36   62.79
   9 -10   0  332.27   62.29
  -8  10   0   -1.00   18.40
  -8  10   0    9.10   25.50
  -8  10   0    5.00   26.30
   8 -10   0   29.10   24.70
   8 -10   0  -11.00   26.90
   8 -10   0    5.30   23.80
   8 -10   0    4.60   16.10
   8 -10   0   -2.80   30.80
   8 -10   0   -4.50   26.50
   8 -10   0   19.00   17.10
  -7  10   0   87.39   30.40
  -7  10   0  110.79   24.80
  -7  10   0   58.59   33.10
   7 -10   0  109.09   33.30
   7 -10   0  111.89   23.00
   7 -10   0   87.19   27.20
   7 -10   0   91.89   23.50
   7 -10   0  113.69   31.80
   7 -10   0   72.89   55.09
   7 -10   0   73.09   34.60
  -6  10   0   14.10   21.40
  -6  10   0   -4.20   25.30
  -6  10   0   19.50   15.50
   6 -10   0   42.70   23.60
   6 -10   0    2.50   15.10
   6 -10   0    9.10   33.10
   6 -10   0  -13.30   22.20
   6 -10   0   15.60   14.40
   6 -10   0   35.00   21.70
   6 -10   0   12.90   14.60
  -5  10   0   -0.40   22.90
  -5  10   0   -0.40   13.30
  -5  10   0    5.70   19.40
   5 -10   0    5.50   14.80
   5 -10   0   20.30   23.30
   5 -10   0    7.10   19.30
   5 -10   0   19.70   13.80
   5 -10   0   19.80   22.20
   5 -10   0    2.90   14.40
   5 -10   0   -2.10   27.80
  -4  10   0  875.01  129.39
  -4  10   0  525.55  135.99
  -4  10   0  876.31  132.49
   4 -10   0  961.20  133.29
   4 -10   0  958.70  139.99
   4 -10   0  745.23  129.59
   4 -10   0  744.63  133.29
   4 -10   0  788.82  129.49
   4 -10   0  986.60  129.49
   4 -10   0  738.93  133.09
  -3  10   0    2.70   19.80
  -3  10   0   37.50   14.40
  -3  10   0   -8.20   18.60
  -3  10   0   12.90   22.60
  -3  10   0   15.40   12.90
   3 -10   0   31.20   13.50
   3 -10   0  -25.60   24.30
   3 -10   0   -1.00   19.70
   3 -10   0    1.80   13.00
   3 -10   0   43.40   21.50
   3 -10   0    2.50   21.00
  -2  10   0 1259.57  197.98
  -2  10   0 1340.87  197.08
  -2  10   0 1132.79  204.18
  -2  10   0 1265.27  199.88
  -2  10   0 1311.17  202.48
   2 -10   0 1209.88  200.28
   2 -10   0 1120.29  200.18
   2 -10   0 1515.15  206.58
   2 -10   0 1207.18  197.18
  -1  10   0  590.54   92.89
  -1  10   0  525.55   87.49
  -1  10   0  569.94   90.69
  -1  10   0  426.26   95.19
  -1  10   0  590.04   87.19
  -1  10   0  545.45   90.59
   1 -10   0  479.35   90.99
   1 -10   0  522.55   91.49
   1 -10   0  551.94   87.39
   1 -10   0  626.04   99.99
   0  10   0  113.89   23.70
   0  10   0  120.99   30.60
   0  10   0  143.49   23.60
   0  10   0   88.69   28.60
   0  10   0   97.59   33.80
   0 -10   0  135.69   30.20
   0 -10   0  150.28   25.20
   0 -10   0  104.29   38.40
   0 -10   0  119.69   31.00
   1  10   0  546.75   86.59
   1  10   0  620.24   86.09
   1  10   0  570.44   90.99
   1  10   0  347.17   89.39
   1  10   0  585.04   92.89
  -1 -10   0  568.04   91.39
  -1 -10   0  518.35   86.69
  -1 -10   0  584.44  100.59
  -1 -10   0  459.95   89.99
   2  10   0 1109.59  180.58
   2  10   0 1198.98  183.68
   2  10   0  807.82  186.18
   2  10   0 1341.77  185.18
   2  10   0 1077.29  182.78
  -2 -10   0 1155.58  185.88
  -2 -10   0 1148.89  184.48
  -2 -10   0 1424.86  193.18
  -2 -10   0 1223.08  181.68
   3  10   0  -18.60   19.30
   3  10   0   15.40   21.00
   3  10   0  -14.00   21.90
  -3 -10   0  -22.30   28.30
  -3 -10   0    2.50   20.30
   4  10   0  747.23  126.49
   4  10   0  865.51  128.79
  -4 -10   0  690.63  127.59
  -4 -10   0  848.62  137.39
  -4 -10   0  917.01  130.29
  -4 -10   0  729.63  123.39
  -4 -10   0  750.12  127.89
   5  10   0    0.70   23.60
   5  10   0   30.80   27.90
   5  10   0   18.20   25.60
  -5 -10   0   -5.80   21.70
  -5 -10   0    9.40   26.90
  -5 -10   0   18.00   18.20
  -5 -10   0   28.60   12.20
  -5 -10   0   13.80   33.20
   6  10   0   20.50   27.50
   6  10   0   72.59   31.60
   6  10   0    0.70   27.00
  -6 -10   0   -1.60   17.80
  -6 -10   0   80.59   39.10
  -6 -10   0   -9.10   26.60
  -6 -10   0    7.50   24.40
  -6 -10   0   14.90   11.60
   7  10   0  128.79   40.80
   7  10   0   19.30   53.89
   7  10   0  120.39   37.80
  -7 -10   0   63.39   17.00
  -7 -10   0   55.99   22.90
  -7 -10   0   66.99   32.50
  -7 -10   0   66.49   44.00
  -7 -10   0  104.39   33.70
   8  10   0   29.80   33.20
   8  10   0   -5.80   30.90
   8  10   0  -17.00   41.40
  -8 -10   0   12.00   28.20
  -8 -10   0   -7.00   19.70
  -8 -10   0  -14.70   29.60
  -8 -10   0    5.30   41.40
   9  10   0  377.36   62.49
  -9 -10   0  169.48   60.89
  -9 -10   0  235.58   61.39
  -8  11   0  471.65  113.39
  -8  11   0  681.53  110.29
  -8  11   0  692.53  104.39
   8 -11   0  555.04  108.29
   8 -11   0  700.23  104.39
   8 -11   0  711.03  104.19
   8 -11   0  665.03  109.99
   8 -11   0  547.05  112.89
  -7  11   0  318.17   67.39
  -7  11   0  172.88   64.89
   7 -11   0  357.56   66.49
   7 -11   0  318.37   62.39
   7 -11   0  347.37   64.79
   7 -11   0  409.86   58.19
   7 -11   0  371.36   56.69
   7 -11   0  329.77   68.89
   7 -11   0  355.76   59.99
  -6  11   0   21.60   28.70
  -6  11   0   13.90   19.00
  -6  11   0   -8.00   25.30
   6 -11   0  -17.60   23.30
   6 -11   0   -2.10   25.10
   6 -11   0   13.30   16.90
   6 -11   0    2.00   17.50
   6 -11   0   -5.90   31.40
   6 -11   0   17.60   18.80
   6 -11   0  -26.60   24.70
  -5  11   0   54.89   26.60
  -5  11   0   59.69   31.20
  -5  11   0   47.60   19.40
   5 -11   0   44.30   27.00
   5 -11   0   28.00   22.80
   5 -11   0   30.90   17.30
   5 -11   0   19.60   18.10
   5 -11   0   38.40   36.10
   5 -11   0   45.80   26.10
  -4  11   0   64.09   17.60
  -4  11   0   42.90   25.50
  -4  11   0   15.70   27.40
   4 -11   0   23.20   36.40
   4 -11   0   11.20   22.40
   4 -11   0   48.10   16.70
   4 -11   0   76.89   27.00
   4 -11   0   29.50   24.00
   4 -11   0   59.79   18.20
  -3  11   0  354.76   62.39
  -3  11   0  323.37   69.49
  -3  11   0  317.77   57.09
   3 -11   0  343.57   57.89
   3 -11   0  315.67   63.29
   3 -11   0  455.45   74.29
   3 -11   0  451.95   59.09
   3 -11   0  205.68   60.79
  -2  11   0  446.16   66.99
  -2  11   0  260.87   70.29
  -2  11   0  373.36   66.79
  -2  11   0  441.76   70.49
  -2  11   0  409.86   62.49
  -2  11   0  408.46   63.09
   2 -11   0  342.37   68.39
   2 -11   0  461.55   78.09
   2 -11   0  308.07   66.59
   2 -11   0  361.56   62.69
  -1  11   0    2.20   12.60
  -1  11   0    5.40   12.70
  -1  11   0   -9.80   19.80
  -1  11   0    9.80   20.40
  -1  11   0    6.70   24.30
  -1  11   0    3.50   20.70
   1 -11   0    5.90   21.30
   1 -11   0   10.30   12.60
   1 -11   0   10.50   18.40
   1 -11   0  -16.60   27.80
   0  11   0    0.70   19.60
   0  11   0   -1.40   12.10
   0  11   0   18.60   20.70
   0  11   0  -21.80   19.20
   0  11   0  -17.00   22.00
   0  11   0  -13.20   12.00
   0 -11   0  -23.60   28.80
   0 -11   0  -21.40   20.00
   0 -11   0   24.10   13.60
   0 -11   0  -18.90   18.40
   1  11   0   -6.30   11.20
   1  11   0    0.80   18.80
   1  11   0   12.30   21.20
   1  11   0   -7.80   11.90
   1  11   0   -2.20   18.30
   1  11   0    8.00   24.80
  -1 -11   0   -3.60   21.00
  -1 -11   0    0.10   19.00
  -1 -11   0   17.50   31.60
  -1 -11   0   30.30   13.30
   2  11   0  418.36   60.79
   2  11   0  303.57   54.79
   2  11   0  269.27   61.29
  -2 -11   0  325.47   59.59
  -2 -11   0  255.37   50.69
  -2 -11   0  252.67   55.39
  -2 -11   0  356.76   70.19
   3  11   0  159.58   55.79
   3  11   0  255.77   52.59
   3  11   0  373.26   59.49
  -3 -11   0  255.17   53.49
  -3 -11   0  368.06   59.49
  -3 -11   0  288.47   48.60
  -3 -11   0  413.06   70.29
   4  11   0   67.79   32.00
   4  11   0   68.99   25.70
   4  11   0   20.70   27.50
  -4 -11   0   -4.00   23.80
  -4 -11   0   52.39   15.10
  -4 -11   0   15.80   19.90
  -4 -11   0   35.20   35.70
   5  11   0   48.20   28.50
   5  11   0    3.50   27.70
   5  11   0   30.10   30.80
  -5 -11   0   35.10   14.40
  -5 -11   0  103.19   44.10
  -5 -11   0   57.89   23.10
  -5 -11   0    7.30   31.60
  -5 -11   0   15.10   26.20
   6  11   0   -9.60   27.50
   6  11   0  -75.29   33.20
   6  11   0   33.40   32.50
  -6 -11   0  -27.50   26.90
  -6 -11   0    0.70   18.60
  -6 -11   0  -15.60   11.50
  -6 -11   0   16.00   41.20
  -6 -11   0  -35.80   32.80
   7  11   0  189.08   55.29
   7  11   0  384.26   59.49
   7  11   0  383.26   60.19
  -7 -11   0  258.67   68.99
  -7 -11   0  179.28   45.60
  -7 -11   0  208.28   40.70
  -7 -11   0  259.77   55.19
  -7 -11   0  191.28   52.99
   8  11   0  671.83  117.09
  -8 -11   0  453.65   98.99
  -8 -11   0  578.44   97.09
  -8 -11   0  584.44  111.49
  -7  12   0   89.59   40.50
  -7  12   0   65.99   34.40
  -7  12   0   84.29   27.90
   7 -12   0   90.99   42.90
   7 -12   0  169.08   28.90
   7 -12   0  159.38   38.60
   7 -12   0   82.59   25.80
   7 -12   0  104.29   36.70
  -6  12   0  415.06  115.19
  -6  12   0  841.92  108.39
   6 -12   0  581.74  115.79
   6 -12   0  748.73  107.09
   6 -12   0  630.44  110.69
   6 -12   0  700.33  108.89
   6 -12   0  656.93  118.79
   6 -12   0  627.44  113.49
  -5  12   0  480.45  103.89
  -5  12   0  698.03  100.49
  -5  12   0  674.63   94.09
   5 -12   0  576.44   97.49
   5 -12   0  698.73   93.99
   5 -12   0  439.86   97.59
   5 -12   0  605.94  106.49
   5 -12   0  561.24   93.39
   5 -12   0  369.46   96.79
  -4  12   0 1005.60  128.39
  -4  12   0  533.05  135.99
  -4  12   0  929.01  132.99
   4 -12   0  974.20  127.99
   4 -12   0 1125.69  146.59
   4 -12   0  700.23  127.69
   4 -12   0  616.14  131.89
   4 -12   0  584.84  131.69
   4 -12   0  803.62  131.49
  -3  12   0  286.57   65.69
  -3  12   0  321.37   53.09
  -3  12   0  323.17   59.29
   3 -12   0  496.95   56.29
   3 -12   0  198.98   52.09
   3 -12   0  205.88   56.79
   3 -12   0  316.17   61.39
   3 -12   0  487.55   76.39
  -2  12   0  290.77   49.10
  -2  12   0  302.27   44.00
  -2  12   0  235.58   49.20
  -2  12   0  166.98   53.09
   2 -12   0  200.78   43.00
   2 -12   0  251.37   51.89
   2 -12   0  201.78   49.00
   2 -12   0  405.76   68.89
  -1  12   0   26.10   27.90
  -1  12   0   -8.60   22.40
  -1  12   0   12.70   13.90
  -1  12   0   27.50   23.00
   1 -12   0   29.90   25.90
   1 -12   0   -9.20   35.60
   1 -12   0   -6.90   14.30
   1 -12   0   -5.60   20.30
   0  12   0  -23.00   21.50
   0  12   0   -7.00   26.30
   0  12   0   17.20   13.90
   0  12   0   28.30   24.70
   0 -12   0    1.70   35.60
   0 -12   0   44.50   37.40
   0 -12   0    2.90   14.00
   0 -12   0   35.30   21.70
   1  12   0  -15.70   25.50
   1  12   0  -25.80   20.80
   1  12   0   -1.30   24.20
   1  12   0   29.30   15.70
  -1 -12   0   -1.80   14.20
  -1 -12   0   25.40   21.70
  -1 -12   0  -22.80   32.70
  -1 -12   0    2.80   24.70
   2  12   0  128.59   47.80
   2  12   0  354.86   54.19
   2  12   0  192.68   44.50
  -2 -12   0  262.47   50.69
  -2 -12   0  289.57   62.39
  -2 -12   0  198.48   45.80
  -2 -12   0  211.78   39.90
   3  12   0  339.47   54.49
   3  12   0  151.48   54.59
   3  12   0  487.75   62.69
  -3 -12   0  277.47   67.59
  -3 -12   0  256.97   47.70
  -3 -12   0  214.68   52.39
  -3 -12   0  339.57   60.89
   4  12   0  690.53  110.69
  -4 -12   0  487.35  110.19
  -4 -12   0  650.73  106.59
  -4 -12   0  695.63  115.99
  -4 -12   0  953.10  132.09
   5  12   0  183.38   75.69
   5  12   0  728.53   87.79
   5  12   0  630.94   80.69
  -5 -12   0  681.93  100.19
  -5 -12   0  355.76   73.99
  -5 -12   0  511.65   82.29
  -5 -12   0  372.86   69.39
   6  12   0  660.23   84.59
   6  12   0  707.73   90.19
   6  12   0  173.78   79.59
  -6 -12   0  576.64  100.29
  -6 -12   0  489.15   85.49
  -6 -12   0  390.16   72.19
  -6 -12   0  393.16   77.19
  -6 -12   0  661.13   85.69
   7  12   0  154.18   45.30
  -7 -12   0  300.27   64.09
  -7 -12   0  104.59   24.50
  -7 -12   0   56.29   42.60
  -7 -12   0   65.29   30.90
  -7 -12   0  115.79   41.80
  -6  13   0  361.26   54.29
  -6  13   0  232.88   65.99
  -6  13   0  225.78   59.09
   6 -13   0  254.07   59.99
   6 -13   0  318.17   52.89
   6 -13   0  331.27   64.79
   6 -13   0  384.46   55.39
   6 -13   0  248.58   68.59
  -5  13   0   30.60   21.60
  -5  13   0  -14.50   29.20
  -5  13   0  -34.00   28.80
   5 -13   0   -1.50   40.70
   5 -13   0   34.30   21.60
   5 -13   0   13.90   31.00
   5 -13   0  -44.70   30.70
   5 -13   0   19.10   33.70
   5 -13   0    3.90   21.40
  -4  13   0   10.90   31.50
  -4  13   0    0.80   28.90
  -4  13   0    0.90   19.30
   4 -13   0    3.10   29.40
   4 -13   0   19.00   31.40
   4 -13   0  -25.40   20.10
   4 -13   0   19.90   28.10
   4 -13   0   -3.70   20.80
   4 -13   0  -32.30   43.40
  -3  13   0   65.59   41.00
  -3  13   0  131.69   30.80
  -3  13   0  208.98   41.50
  -3  13   0  160.38   44.30
   3 -13   0  182.08   48.00
   3 -13   0  200.18   34.50
   3 -13   0  128.89   48.00
   3 -13   0  100.19   40.40
   3 -13   0  139.59   54.69
  -2  13   0    6.80   30.10
  -2  13   0   17.60   34.20
  -2  13   0   58.49   20.60
  -2  13   0   27.90   30.80
   2 -13   0  115.89   48.60
   2 -13   0   55.29   19.90
   2 -13   0   64.09   27.70
   2 -13   0   50.69   31.90
  -1  13   0  548.45   74.09
  -1  13   0  510.45   81.89
  -1  13   0  362.36   77.09
   1 -13   0  549.85   96.59
   1 -13   0  317.27   77.39
   1 -13   0  409.26   73.69
   1 -13   0  406.06   80.89
   0  13   0   -7.30   16.40
   0  13   0   -5.60   27.00
   0  13   0   10.90   33.00
   0  13   0  -18.50   28.10
   0 -13   0  -20.20   20.70
   0 -13   0   13.90   46.20
   0 -13   0   -1.70   15.50
   0 -13   0    3.70   29.40
   1  13   0  330.47   60.19
   1  13   0  469.05   69.19
   1  13   0  178.88   61.69
  -1 -13   0  511.05   82.89
  -1 -13   0  357.86   55.39
  -1 -13   0  346.67   64.99
  -1 -13   0  215.78   58.19
   2  13   0   22.60   28.90
   2  13   0   -1.60   32.30
   2  13   0   43.20   32.50
  -2 -13   0    4.20   46.20
  -2 -13   0   91.49   40.00
  -2 -13   0   56.79   26.80
  -2 -13   0   60.49   19.00
   3  13   0  243.98   46.40
   3  13   0  213.68   42.20
   3  13   0   46.10   37.60
  -3 -13   0  317.97   64.39
  -3 -13   0   90.59   26.70
  -3 -13   0  127.89   40.70
  -3 -13   0   68.89   31.00
   4  13   0  -11.30   30.60
   4  13   0    2.10   42.10
   4  13   0  -40.80   32.90
  -4 -13   0   51.99   48.20
  -4 -13   0   12.40   29.10
  -4 -13   0  -12.80   22.20
  -4 -13   0   11.10   16.50
   5  13   0  -29.30   38.90
   5  13   0   -6.10   31.60
   5  13   0  -31.40   34.20
  -5 -13   0   -4.70   15.50
  -5 -13   0   58.29   52.09
  -5 -13   0   27.20   23.80
  -5 -13   0   22.80   31.90
   6  13   0  386.46   68.59
  -6 -13   0  371.96   80.39
  -6 -13   0  251.97   62.49
  -6 -13   0  293.77   51.09
  -6 -13   0  206.38   55.49
  -5  14   0  967.80  138.79
   5 -14   0  913.61  139.19
   5 -14   0  693.83  142.09
   5 -14   0  747.03  153.28
  -4  14   0   77.29   25.40
  -4  14   0   52.39   37.20
   4 -14   0   91.89   42.30
   4 -14   0  113.89   40.50
   4 -14   0   92.99   53.29
   4 -14   0   58.29   26.70
  -3  14   0   41.70   35.40
  -3  14   0    3.40   31.30
  -3  14   0   11.50   20.50
  -3  14   0   47.50   39.70
   3 -14   0    2.10   43.70
   3 -14   0   30.30   22.70
   3 -14   0  -18.30   27.50
   3 -14   0   85.89   26.40
   3 -14   0   19.10   46.60
  -2  14   0  957.80  130.89
  -2  14   0  851.91  137.89
  -2  14   0  725.73  135.29
   2 -14   0 1125.89  148.29
   2 -14   0 1141.69  135.79
   2 -14   0  742.23  131.79
   2 -14   0  552.54  135.49
   2 -14   0 1003.30  153.58
   2 -14   0  556.14  136.09
  -1  14   0    7.40   19.00
  -1  14   0  -21.80   37.90
  -1  14   0   -2.60   31.70
  -1  14   0   10.70   33.60
   1 -14   0   46.30   49.50
   1 -14   0   34.20   35.00
   1 -14   0   27.20   27.90
   1 -14   0  -28.60   20.30
   0  14   0  376.46   58.19
   0  14   0  408.26   68.89
   0  14   0  153.78   65.29
   0  14   0  344.87   83.49
   0 -14   0  375.46   71.89
   0 -14   0  459.95   85.59
   0 -14   0  412.96   60.79
   0 -14   0  257.47   63.89
   1  14   0  -17.10   39.80
   1  14   0   -3.50   28.60
   1  14   0    8.50   31.70
  -1 -14   0   60.09   28.20
  -1 -14   0   -8.50   31.40
  -1 -14   0    7.30   48.10
  -1 -14   0  -19.70   19.40
   2  14   0  884.61  126.79
   2  14   0  774.12  130.19
  -2 -14   0  846.72  122.59
  -2 -14   0  788.62  142.49
  -2 -14   0  509.45  125.09
  -2 -14   0  714.43  130.69
   3  14   0    1.80   31.30
   3  14   0  -17.70   36.70
   3  14   0   19.80   37.30
  -3 -14   0   50.49   52.49
  -3 -14   0   24.30   35.60
  -3 -14   0   41.00   29.20
  -3 -14   0   31.10   21.20
   4  14   0   55.39   37.80
   4  14   0   34.10   36.10
   4  14   0   57.99   46.00
  -4 -14   0   41.00   48.10
  -4 -14   0   69.39   53.69
  -4 -14   0   32.70   30.40
  -4 -14   0   66.49   23.80
   5  14   0  966.00  132.69
  -5 -14   0  732.03  119.79
  -5 -14   0  735.43  132.49
  -5 -14   0  777.42  142.89
  -5 -14   0  522.75  122.99
  -4  15   0   84.09   41.70
  -4  15   0   71.99   27.40
   4 -15   0   64.89   92.49
   4 -15   0   48.90   41.30
   4 -15   0   64.09   29.10
  -3  15   0   83.09   45.30
  -3  15   0   28.80   22.90
  -3  15   0   45.60   57.19
   3 -15   0  -12.80   26.50
   3 -15   0    5.70   38.70
   3 -15   0   85.99   57.59
   3 -15   0   48.30   28.60
  -2  15   0  -19.30   32.90
  -2  15   0    2.80   20.80
  -2  15   0   27.30   39.70
   2 -15   0    2.40   46.00
   2 -15   0   23.10   53.29
   2 -15   0   24.50   28.90
   2 -15   0   24.50   39.60
  -1  15   0  109.89   30.70
  -1  15   0  218.38   45.30
  -1  15   0  101.49   49.00
   1 -15   0   89.39   46.10
   1 -15   0  170.48   64.99
   0  15   0   -3.80   31.40
   0  15   0  -12.40   18.40
   0  15   0  -16.20   33.00
   0  15   0  -38.20   44.50
   0 -15   0   -5.80   50.79
   0 -15   0   20.40   36.70
   1  15   0  115.09   56.19
   1  15   0    6.70   37.50
   1  15   0  103.99   40.60
  -1 -15   0  161.88   63.79
  -1 -15   0  105.29   45.80
   2  15   0  -39.30   36.00
   2  15   0  -14.30   32.70
  -2 -15   0   15.90   41.10
  -2 -15   0   -6.70   51.79
   3  15   0    6.90   38.20
   3  15   0   12.30   35.70
  -3 -15   0   86.79   83.19
  -3 -15   0  100.79   46.30
   4  15   0   49.10   77.69
  -4 -15   0   96.29   59.89
  -4 -15   0   21.40   38.80
  -3 -15  -1   51.79   60.29
  -3 -15  -1   65.29   42.30
   3  15   1  137.89   43.60
   3  15   1  -15.10   33.20
  -2 -15  -1  -25.40   50.09
  -2 -15  -1   10.00   38.00
   2  15   1    7.60   35.10
   2  15   1  -71.09   31.10
  -1 -15  -1   53.99   54.69
  -1 -15  -1   -7.60   38.40
   1  15   1    0.70   33.60
   1  15   1    1.60   31.60
   1  15   1  -21.50   17.70
   0 -15  -1   33.40   36.90
   0 -15  -1    6.20   53.09
   0  15   1   10.60   34.20
   0  15   1   10.20   36.10
   0  15   1   38.10   20.10
   1 -15  -1   40.20   56.49
   1 -15  -1   15.90   19.80
   1 -15  -1   -3.60   34.30
   1 -15  -1  -22.20   40.20
  -1  15   1  -29.80   34.20
  -1  15   1  -11.20   20.50
  -1  15   1   -8.90   36.60
   2 -15  -1  -30.20   37.00
   2 -15  -1   -1.80   53.89
   2 -15  -1  -19.40   18.30
   2 -15  -1  -13.40   32.50
  -2  15   1  -10.50   20.50
  -2  15   1  -12.00   33.50
  -2  15   1  -22.60   32.90
   3 -15  -1  340.07   48.20
   3 -15  -1  546.95  147.29
   3 -15  -1  225.48   59.29
  -3  15   1  216.18   43.30
  -3  15   1   94.39   52.69
   4 -15  -1  441.46   87.09
   4 -15  -1  302.07   54.99
   4 -15  -1  250.17   65.29
  -4  15   1  215.38   67.89
  -4  15   1  266.57   62.79
  -4  15   1  333.27   54.69
  -5 -14  -1  -22.00   53.19
  -5 -14  -1  -16.70   20.70
  -5 -14  -1   19.50   28.40
  -5 -14  -1   10.00   36.70
   5  14   1   16.80   36.90
  -4 -14  -1    8.70   26.50
  -4 -14  -1   18.30   38.00
  -4 -14  -1  -11.60   18.90
  -4 -14  -1   29.70   52.99
   4  14   1   13.10   39.70
   4  14   1   -8.50   32.60
  -3 -14  -1   59.39   30.90
  -3 -14  -1   58.99   52.69
  -3 -14  -1   51.59   22.00
  -3 -14  -1   23.00   36.40
   3  14   1   80.19   40.40
   3  14   1  115.59   40.50
   3  14   1  -12.30   31.30
  -2 -14  -1   -3.30   20.70
  -2 -14  -1  -31.00   47.70
  -2 -14  -1   35.60   35.30
  -2 -14  -1   47.90   29.50
   2  14   1   -9.70   28.90
   2  14   1   40.00   35.80
   2  14   1   46.80   36.60
  -1 -14  -1   27.70   27.80
  -1 -14  -1  -16.90   32.40
  -1 -14  -1  -19.80   46.50
  -1 -14  -1   20.30   20.60
   1  14   1   25.80   31.20
   1  14   1   20.10   18.70
   1  14   1  -20.10   30.80
   1  14   1   60.69   37.10
   0 -14  -1   37.20   22.00
   0 -14  -1   -7.00   27.90
   0 -14  -1   96.89   55.29
   0 -14  -1   27.10   35.50
   0  14   1   -1.60   31.90
   0  14   1   -3.70   31.50
   0  14   1   30.60   19.00
   0  14   1   26.30   31.40
   1 -14  -1   60.49   31.90
   1 -14  -1   42.20   35.60
   1 -14  -1    6.60   21.80
  -1  14   1   63.19   33.90
  -1  14   1   46.90   34.70
  -1  14   1   55.79   38.00
  -1  14   1   99.69   23.20
   2 -14  -1   11.00   33.50
   2 -14  -1   67.99   24.70
   2 -14  -1   25.20   32.20
   2 -14  -1   44.40   50.89
  -2  14   1    6.30   34.10
  -2  14   1  120.09   37.60
  -2  14   1   41.80   32.00
  -2  14   1   24.60   21.00
   3 -14  -1   38.10   23.80
   3 -14  -1  121.19   66.29
   3 -14  -1   70.49   27.40
   3 -14  -1   13.50   30.50
   3 -14  -1   37.50   52.89
  -3  14   1   60.99   35.00
  -3  14   1   62.39   39.90
  -3  14   1   43.30   22.40
   4 -14  -1    4.80   36.20
   4 -14  -1   49.40   36.00
   4 -14  -1   85.79   54.49
   4 -14  -1   -0.40   23.70
  -4  14   1    6.50   33.70
  -4  14   1    6.40   32.90
  -4  14   1    9.10   21.50
   5 -14  -1   71.89   51.89
   5 -14  -1  -32.40   36.60
   5 -14  -1   78.59   26.30
  -5  14   1   13.10   22.40
  -5  14   1   41.90   33.80
  -5  14   1   -6.70   31.10
  -6 -13  -1   10.90   15.20
  -6 -13  -1   85.09   55.89
  -6 -13  -1   10.20   24.80
  -6 -13  -1   -1.90   33.00
   6  13   1    4.40   35.90
  -5 -13  -1   39.20   19.30
  -5 -13  -1   10.50   25.70
  -5 -13  -1   97.69   38.80
  -5 -13  -1  114.49   56.79
   5  13   1   21.00   32.20
   5  13   1   99.89   40.50
   5  13   1   53.79   42.40
  -4 -13  -1  -15.70   48.00
  -4 -13  -1   39.20   33.30
  -4 -13  -1   32.60   16.80
  -4 -13  -1   26.50   23.90
   4  13   1   43.30   37.70
   4  13   1   17.10   32.00
   4  13   1   87.09   37.50
  -3 -13  -1   63.49   34.90
  -3 -13  -1   45.40   50.29
  -3 -13  -1   45.70   18.80
  -3 -13  -1   34.30   26.80
   3  13   1  126.99   38.40
   3  13   1    9.50   29.90
   3  13   1  108.99   54.69
  -2 -13  -1   33.60   23.30
  -2 -13  -1    8.20   16.10
  -2 -13  -1   15.80   46.60
  -2 -13  -1   33.90   30.70
   2  13   1  -25.60   31.10
   2  13   1  -37.20   24.90
   2  13   1    0.60   29.90
  -1 -13  -1   46.30   26.00
  -1 -13  -1   46.20   31.90
  -1 -13  -1   39.00   18.90
  -1 -13  -1   85.49   50.09
   1  13   1   18.30   30.00
   1  13   1   45.40   18.50
   1  13   1   36.10   32.00
   1  13   1   53.09   31.10
   0 -13  -1  370.86   61.89
   0 -13  -1  252.77   49.60
   0 -13  -1  202.88   53.99
   0 -13  -1  359.56   76.39
   0  13   1  459.25   51.59
   0  13   1  285.67   59.99
   0  13   1  281.07   50.59
   0  13   1  106.59   55.19
   0  13   1  227.08   53.49
   0  13   1  437.56   63.09
   1 -13  -1   -2.80   17.80
   1 -13  -1   24.60   29.80
   1 -13  -1   -7.10   43.90
   1 -13  -1   15.70   23.30
  -1  13   1   24.90   29.50
  -1  13   1    6.70   29.00
  -1  13   1   29.90   18.90
  -1  13   1   55.99   30.60
  -1  13   1  -35.10   17.80
   2 -13  -1   19.30   17.60
   2 -13  -1   62.79   47.30
   2 -13  -1   32.70   25.00
   2 -13  -1   18.90   29.10
  -2  13   1   48.50   32.80
  -2  13   1   60.49   20.90
  -2  13   1   36.50   31.90
  -2  13   1    0.00   27.10
  -2  13   1  118.89   33.00
  -2  13   1    3.00   17.00
   3 -13  -1   19.80   22.70
   3 -13  -1   13.30   38.20
   3 -13  -1   12.10   14.00
   3 -13  -1  -20.40   26.70
   3 -13  -1   20.20   46.80
   3 -13  -1  -13.60   47.40
   3 -13  -1   -4.50   27.00
  -3  13   1   32.30   19.60
  -3  13   1   -8.60   34.80
  -3  13   1  -11.90   27.60
  -3  13   1  -27.10   27.10
   4 -13  -1   28.40   30.80
   4 -13  -1   22.00   20.20
   4 -13  -1  -32.70   31.50
   4 -13  -1   75.39   47.50
   4 -13  -1   27.10   21.20
   4 -13  -1   18.80   28.10
  -4  13   1   34.40   30.60
  -4  13   1   12.10   19.60
  -4  13   1   -7.30   30.50
   5 -13  -1   51.79   36.00
   5 -13  -1   72.49   25.30
   5 -13  -1   83.99   36.20
   5 -13  -1   65.79   25.20
   5 -13  -1   77.49   38.50
   5 -13  -1  133.19   50.59
  -5  13   1   39.40   35.00
  -5  13   1   65.29   33.40
  -5  13   1   91.19   25.20
   6 -13  -1   10.30   23.90
   6 -13  -1   16.70   22.10
   6 -13  -1   46.50   33.00
   6 -13  -1    7.90   38.90
   6 -13  -1  -13.20   35.00
  -6  13   1   23.90   30.90
  -6  13   1   -4.50   29.80
  -6  13   1   32.20   22.20
   7 -13  -1   48.70   24.20
   7 -13  -1   70.19   44.50
   7 -13  -1  132.19   38.40
  -7  13   1   57.99   39.90
  -7 -12  -1   -6.20   36.90
  -7 -12  -1   32.30   49.60
  -7 -12  -1  -16.60   14.00
  -7 -12  -1  -25.90   21.40
  -7 -12  -1   -5.20   30.50
   7  12   1   25.50   37.30
  -6 -12  -1   -6.50   34.70
  -6 -12  -1   88.49   27.60
  -6 -12  -1   72.39   19.80
  -6 -12  -1  101.49   53.49
  -6 -12  -1   84.99   36.30
  -6 -12  -1   83.49   25.10
   6  12   1   27.00   35.60
   6  12   1  131.09   41.70
   6  12   1  134.79   44.90
  -5 -12  -1  131.89   41.10
  -5 -12  -1  142.89   34.30
  -5 -12  -1  156.38   54.79
  -5 -12  -1  151.48   27.30
   5  12   1  130.39   52.19
   5  12   1   36.20   34.40
   5  12   1  232.78   48.60
  -4 -12  -1  403.16   69.49
  -4 -12  -1  456.85   79.89
  -4 -12  -1  311.87   73.39
  -4 -12  -1  656.33   98.89
   4  12   1  202.08   75.29
   4  12   1  708.13   84.39
   4  12   1  604.94   77.99
  -3 -12  -1   31.30   15.00
  -3 -12  -1   14.80   20.70
  -3 -12  -1  -10.30   26.30
  -3 -12  -1   48.70   45.80
   3  12   1    0.00   26.40
   3  12   1    4.60   26.90
   3  12   1   -5.90   29.60
  -2 -12  -1  -13.90   23.50
  -2 -12  -1  -20.70   13.00
  -2 -12  -1    1.70   20.30
  -2 -12  -1    2.20   37.50
   2  12   1  -16.10   21.40
   2  12   1  -44.10   21.90
   2  12   1   16.60   25.80
   2  12   1   -5.70   14.10
   2  12   1   11.50   29.30
  -1 -12  -1  448.76   93.69
  -1 -12  -1  625.44   98.09
  -1 -12  -1  772.72  112.39
  -1 -12  -1  578.74   90.09
   1  12   1  698.83   97.19
   1  12   1  640.04   97.79
   1  12   1  448.96   91.39
   1  12   1  615.34   89.89
   1  12   1  322.97   95.39
   0 -12  -1   69.89   30.90
   0 -12  -1  134.19   27.70
   0 -12  -1  134.69   36.60
   0 -12  -1  231.38   51.69
   0  12   1  183.28   29.30
   0  12   1  191.58   27.60
   0  12   1   76.29   31.90
   0  12   1  142.49   37.40
   0  12   1   31.50   35.50
   0  12   1  160.08   37.20
   1 -12  -1   63.29   27.30
   1 -12  -1   81.79   22.90
   1 -12  -1  181.68   53.29
   1 -12  -1   93.89   32.70
  -1  12   1  117.79   23.40
  -1  12   1  120.19   23.60
  -1  12   1  153.28   33.60
  -1  12   1   94.79   29.00
  -1  12   1   55.59   33.70
  -1  12   1   85.19   30.30
   2 -12  -1   52.19   23.80
   2 -12  -1   43.70   17.40
   2 -12  -1   48.60   28.50
   2 -12  -1  110.59   44.60
  -2  12   1   41.10   25.80
  -2  12   1   50.69   17.60
  -2  12   1   53.69   26.20
  -2  12   1   33.30   16.90
  -2  12   1   51.09   30.90
  -2  12   1   36.00   25.20
   3 -12  -1  296.87   41.80
   3 -12  -1  258.17   61.69
   3 -12  -1  116.79   41.80
   3 -12  -1  195.38   38.60
   3 -12  -1  192.48   46.60
   3 -12  -1  264.97   53.09
  -3  12   1  226.08   39.20
  -3  12   1  240.98   38.90
  -3  12   1  128.49   45.00
  -3  12   1  219.98   45.00
  -3  12   1  172.58   50.69
   4 -12  -1  157.88   28.30
   4 -12  -1  119.69   51.09
   4 -12  -1  117.39   35.70
   4 -12  -1  119.49   27.80
   4 -12  -1   84.49   35.10
   4 -12  -1  111.49   34.50
  -4  12   1  153.68   37.20
  -4  12   1  164.48   39.20
  -4  12   1  123.49   28.40
  -4  12   1  166.08   29.60
  -4  12   1   59.59   36.70
   5 -12  -1   35.90   20.50
   5 -12  -1   14.10   28.70
   5 -12  -1   82.79   31.90
   5 -12  -1   62.19   41.70
   5 -12  -1   52.49   21.10
   5 -12  -1   16.20   27.50
  -5  12   1   43.50   29.80
  -5  12   1   51.59   33.00
  -5  12   1   36.50   21.10
   6 -12  -1  323.97   76.79
   6 -12  -1  422.06   72.89
   6 -12  -1  411.06   72.39
   6 -12  -1  302.17   67.69
   6 -12  -1  343.77   62.89
   6 -12  -1  376.76   61.59
  -6  12   1  385.96   68.79
  -6  12   1  403.96   62.89
  -6  12   1  259.37   72.39
   7 -12  -1   36.20   21.30
   7 -12  -1   16.60   28.50
   7 -12  -1   73.59   22.10
   7 -12  -1   86.69   39.10
   7 -12  -1   59.39   33.30
  -7  12   1    7.10   21.80
  -7  12   1   11.40   29.90
  -7  12   1   45.90   34.30
   8 -12  -1   78.49   36.60
   8 -12  -1   90.79   43.30
   8 -12  -1   81.69   26.10
   8 -12  -1  112.19   27.80
   8 -12  -1   46.90   35.40
  -8  12   1  151.28   47.30
  -8 -11  -1   12.50   34.50
  -8 -11  -1   59.29   47.80
  -8 -11  -1   66.49   39.20
   8  11   1   55.89   39.10
  -7 -11  -1  209.18   55.79
  -7 -11  -1  322.17   57.79
  -7 -11  -1  183.68   46.20
  -7 -11  -1  195.88   40.60
  -7 -11  -1  301.27   77.59
  -7 -11  -1  216.68   45.30
   7  11   1  339.97   60.29
   7  11   1  166.08   53.19
   7  11   1  482.25   63.59
  -6 -11  -1   26.90   31.90
  -6 -11  -1   -3.50   12.30
  -6 -11  -1  -26.70   26.10
  -6 -11  -1   25.50   40.70
  -6 -11  -1  -14.20   19.10
   6  11   1    6.40   31.20
   6  11   1   53.39   34.30
  -5 -11  -1  -11.90   17.70
  -5 -11  -1   -3.40   29.50
  -5 -11  -1   16.60   26.50
  -5 -11  -1  -30.70   38.60
  -5 -11  -1    0.50   11.80
   5  11   1   22.40   27.30
   5  11   1   32.40   30.80
   5  11   1   10.40   30.90
  -4 -11  -1  899.91  152.18
  -4 -11  -1  901.51  154.28
  -4 -11  -1  915.11  148.29
  -4 -11  -1 1100.49  165.18
   4  11   1  970.90  152.78
  -3 -11  -1  437.26   93.79
  -3 -11  -1  480.35   78.89
  -3 -11  -1  458.75   81.09
  -3 -11  -1  512.05   73.59
   3  11   1  689.73   83.99
   3  11   1  394.96   72.79
   3  11   1  540.35   80.09
   3  11   1  420.96   76.49
   3  11   1  250.17   78.39
  -2 -11  -1   43.40   26.70
  -2 -11  -1   31.50   15.10
  -2 -11  -1   31.40   20.40
  -2 -11  -1   25.80   35.60
   2  11   1   52.29   23.30
   2  11   1   72.39   27.90
   2  11   1   46.60   15.30
   2  11   1   59.99   14.70
   2  11   1   10.90   23.20
   2  11   1   32.00   25.30
  -1 -11  -1   52.19   27.00
  -1 -11  -1   66.49   17.30
  -1 -11  -1   75.89   23.30
  -1 -11  -1  150.68   42.80
   1  11   1   21.30   26.90
   1  11   1   84.89   19.10
   1  11   1   29.40   22.30
   1  11   1   99.09   17.70
   1  11   1   55.69   25.30
   1  11   1   64.19   27.40
   0 -11  -1  980.70  172.68
   0 -11  -1 1065.09  169.38
   0 -11  -1 1000.60  173.18
   0 -11  -1 1310.27  182.48
   0  11   1  931.21  171.38
   0  11   1 1251.47  169.18
   0  11   1 1138.79  173.08
   0  11   1 1023.00  172.58
   0  11   1 1095.79  169.38
   0  11   1  924.71  176.98
   1 -11  -1   42.20   16.40
   1 -11  -1   86.09   37.50
   1 -11  -1   70.79   26.10
   1 -11  -1   41.60   22.20
  -1  11   1   85.89   25.50
  -1  11   1   69.09   26.10
  -1  11   1   41.90   16.60
  -1  11   1   43.60   22.80
  -1  11   1   81.69   17.20
  -1  11   1   25.10   27.70
   2 -11  -1   51.39   21.50
   2 -11  -1   14.50   14.10
   2 -11  -1   57.29   34.60
   2 -11  -1   24.00   23.10
  -2  11   1   25.60   23.40
  -2  11   1   15.30   14.70
  -2  11   1   41.80   15.40
  -2  11   1   26.20   25.10
  -2  11   1   -2.10   20.00
  -2  11   1   49.40   24.60
   3 -11  -1  516.45   92.29
   3 -11  -1  438.46   91.49
   3 -11  -1  719.73  104.79
   3 -11  -1  524.25   87.49
  -3  11   1  544.75   93.29
  -3  11   1  574.04   87.49
  -3  11   1  366.86   94.59
  -3  11   1  571.94   87.29
  -3  11   1  602.14   91.39
   4 -11  -1  495.35   71.39
   4 -11  -1  696.13   93.19
   4 -11  -1  434.16   78.19
   4 -11  -1  467.85   75.99
   4 -11  -1  349.07   75.99
   4 -11  -1  383.66   71.29
  -4  11   1  300.47   80.59
  -4  11   1  387.36   76.79
  -4  11   1  479.65   76.39
  -4  11   1  382.36   71.29
  -4  11   1  508.85   72.19
   5 -11  -1  -12.80   24.50
   5 -11  -1  -19.00   16.20
   5 -11  -1  -17.20   23.40
   5 -11  -1   26.90   35.70
   5 -11  -1  -16.10   13.80
   5 -11  -1   15.70   22.00
  -5  11   1    8.40   26.70
  -5  11   1    6.90   15.50
  -5  11   1  -20.50   20.80
   6 -11  -1   -0.30   17.80
   6 -11  -1   14.50   25.90
   6 -11  -1  -23.30   29.90
   6 -11  -1   10.00   17.20
   6 -11  -1    7.30   25.30
   6 -11  -1   48.70   27.70
  -6  11   1   15.00   17.80
  -6  11   1   22.00   25.30
  -6  11   1   21.00   28.80
   7 -11  -1  649.54  109.89
   7 -11  -1  716.43  109.39
   7 -11  -1  581.64  112.69
   7 -11  -1  723.43  116.59
   7 -11  -1  576.24  113.99
   7 -11  -1  504.35  117.09
  -7  11   1  890.71  112.29
  -7  11   1  897.61  116.19
  -7  11   1  487.95  118.29
   8 -11  -1  223.18   37.80
   8 -11  -1  207.88   36.80
   8 -11  -1  252.67   47.30
   8 -11  -1  163.98   48.10
   8 -11  -1  169.28   44.40
  -8  11   1  224.28   38.40
  -8  11   1  153.58   42.70
  -8  11   1  125.19   48.60
  -9 -10  -1  210.78   59.49
   9  10   1  270.87   59.49
  -8 -10  -1  441.36   71.19
  -8 -10  -1  361.96   81.69
  -8 -10  -1  252.87   71.09
   8  10   1  530.85  105.29
   8  10   1  516.45   99.69
  -7 -10  -1   67.19   32.80
  -7 -10  -1   51.59   20.00
  -7 -10  -1   28.20   31.90
  -7 -10  -1   30.70   29.40
  -7 -10  -1   38.30   43.20
  -7 -10  -1   21.60   13.20
   7  10   1   59.09   33.80
   7  10   1   18.30   34.40
   7  10   1   66.39   44.30
  -6 -10  -1  188.28   36.80
  -6 -10  -1  219.08   58.39
  -6 -10  -1  180.78   43.70
  -6 -10  -1  145.59   30.50
  -6 -10  -1  222.78   42.00
   6  10   1  281.27   48.40
   6  10   1  247.98   45.90
   6  10   1   69.49   40.10
  -5 -10  -1  324.27   58.69
  -5 -10  -1  351.86   71.99
  -5 -10  -1  291.77   55.29
  -5 -10  -1  348.37   62.09
  -5 -10  -1  289.37   50.59
   5  10   1  367.36   57.89
   5  10   1  151.18   57.89
   5  10   1  513.95   67.09
  -4 -10  -1  226.88   60.89
  -4 -10  -1  262.07   51.79
  -4 -10  -1  288.77   53.79
  -4 -10  -1  320.57   53.59
  -4 -10  -1  267.97   45.20
   4  10   1  245.38   49.30
   4  10   1  357.56   55.29
   4  10   1  153.28   51.79
  -3 -10  -1   -5.20   19.80
  -3 -10  -1   -7.40   27.70
   3  10   1   -2.70   18.10
   3  10   1    7.30   21.80
   3  10   1   -5.70   11.20
   3  10   1   -9.80   21.00
   3  10   1  -33.20   22.60
  -2 -10  -1  128.79   30.10
  -2 -10  -1  135.39   43.90
  -2 -10  -1  124.49   31.70
  -2 -10  -1  114.39   24.30
   2  10   1  109.89   24.10
   2  10   1   97.09   34.10
   2  10   1  136.19   31.20
   2  10   1  168.78   33.70
   2  10   1   80.69   28.80
   2  10   1  141.29   23.70
  -1 -10  -1  536.05   80.79
  -1 -10  -1  509.75   85.79
  -1 -10  -1  453.05   84.69
  -1 -10  -1  593.34   97.29
   1  10   1  316.57   86.09
   1  10   1  531.65   80.99
   1  10   1  572.54   85.79
   1  10   1  491.05   85.49
   1  10   1  368.36   81.69
   1  10   1  631.74   80.69
   0 -10  -1  676.43   91.99
   0 -10  -1  464.55   71.69
   0 -10  -1  311.37   73.69
   0 -10  -1  470.25   76.39
   0  10   1  458.05   71.59
   0  10   1  383.76   72.99
   0  10   1  471.55   76.09
   0  10   1  270.87   77.59
   0  10   1  495.85   71.29
   0  10   1  546.65   79.79
   1 -10  -1   36.60   21.60
   1 -10  -1   39.30   20.30
   1 -10  -1   58.39   32.20
   1 -10  -1   50.49   14.60
  -1  10   1   47.90   21.80
  -1  10   1   44.40   27.00
  -1  10   1   34.00   14.60
  -1  10   1   77.99   21.30
  -1  10   1   47.80   15.20
  -1  10   1   42.50   22.70
   2 -10  -1  256.07   46.70
   2 -10  -1  262.07   54.59
   2 -10  -1  204.48   45.00
   2 -10  -1  215.98   40.30
  -2  10   1  251.47   45.70
  -2  10   1  289.57   40.90
  -2  10   1  108.29   46.20
  -2  10   1  252.77   41.80
  -2  10   1  275.97   50.19
   3 -10  -1  595.84   97.09
   3 -10  -1  619.14  101.09
   3 -10  -1  443.26  100.09
   3 -10  -1  729.43  109.39
  -3  10   1  669.63   97.49
  -3  10   1  632.84  100.19
  -3  10   1  636.04   97.19
  -3  10   1  643.24  103.19
  -3  10   1  458.55  104.89
   4 -10  -1   37.90   22.80
   4 -10  -1   90.09   31.90
   4 -10  -1    8.80   18.70
   4 -10  -1   18.30   13.50
  -4  10   1   31.20   26.60
  -4  10   1   15.10   21.60
  -4  10   1   19.30   20.40
  -4  10   1   32.50   14.80
  -4  10   1   30.50   13.60
   5 -10  -1  169.08   37.10
   5 -10  -1  163.38   31.10
   5 -10  -1  127.39   35.90
   5 -10  -1  172.28   68.79
   5 -10  -1  158.88   38.10
   5 -10  -1  171.68   31.10
  -5  10   1  208.38   38.70
  -5  10   1  107.69   40.30
  -5  10   1  187.48   31.40
  -5  10   1  147.29   30.70
  -5  10   1  180.88   35.60
   6 -10  -1   46.80   18.80
   6 -10  -1   45.30   25.40
   6 -10  -1   37.10   15.90
   6 -10  -1   35.80   25.40
   6 -10  -1   59.69   17.60
   6 -10  -1   39.50   31.00
   6 -10  -1   74.09   25.50
  -6  10   1   -2.10   24.60
  -6  10   1   33.40   21.90
  -6  10   1   54.69   17.30
   7 -10  -1   12.00   15.70
   7 -10  -1   -8.00   35.80
   7 -10  -1  -10.20   26.20
   7 -10  -1   22.00   22.90
   7 -10  -1    7.10   15.50
   7 -10  -1  -10.90   23.60
  -7  10   1    9.60   23.80
  -7  10   1   14.00   17.70
   8 -10  -1   86.39   34.90
   8 -10  -1  104.59   25.20
   8 -10  -1  125.29   25.90
   8 -10  -1   99.09   34.60
   8 -10  -1   88.89   32.60
   8 -10  -1  116.39   36.30
   8 -10  -1  131.79   30.60
  -8  10   1  124.49   27.00
  -8  10   1   81.29   35.90
  -8  10   1  107.79   35.80
   9 -10  -1  143.09   40.20
   9 -10  -1  123.09   27.70
   9 -10  -1  126.29   35.30
   9 -10  -1  120.99   28.40
   9 -10  -1  105.19   37.00
  -9  10   1  109.29   39.40
  -9  10   1  147.89   53.99
  -9  10   1  110.29   42.40
  -9  -9  -1  -24.50   37.60
  -9  -9  -1  -56.69   29.90
   9   9   1    7.10   36.00
  -8  -9  -1   -0.70   25.80
  -8  -9  -1   36.40   29.90
  -8  -9  -1   -4.30   17.30
  -8  -9  -1   -6.20   36.50
  -8  -9  -1   43.00   29.10
   8   9   1   11.00   40.00
   8   9   1  -11.20   29.40
   8   9   1   41.30   33.90
  -7  -9  -1    7.70   25.30
  -7  -9  -1    8.50   25.60
  -7  -9  -1  -15.20   14.40
  -7  -9  -1   41.30   26.80
  -7  -9  -1   37.60   39.40
   7   9   1   25.30   29.30
   7   9   1  -17.10   24.20
   7   9   1    7.20   33.00
  -6  -9  -1   48.60   27.00
  -6  -9  -1  100.49   36.60
  -6  -9  -1   55.29   14.70
  -6  -9  -1   77.69   27.90
  -6  -9  -1   30.50   19.80
   6   9   1   34.00   26.60
   6   9   1  106.99   34.40
   6   9   1   89.19   28.20
  -5  -9  -1  769.62  108.69
  -5  -9  -1  675.73  108.49
  -5  -9  -1  723.93  118.69
  -5  -9  -1  656.23  101.99
  -5  -9  -1  486.25  104.49
   5   9   1  746.23  107.79
   5   9   1  413.86  108.29
   5   9   1  835.52  110.79
  -4  -9  -1  410.56   68.59
  -4  -9  -1  414.16   79.39
  -4  -9  -1  384.06   64.09
  -4  -9  -1  386.96   70.29
   4   9   1  525.35   73.99
   4   9   1  239.98   69.89
   4   9   1  425.46   68.89
   4   9   1  468.95   68.29
   4   9   1  385.26   63.99
  -3  -9  -1   -3.20   27.40
  -3  -9  -1   32.60   10.80
  -3  -9  -1   -4.50   14.30
  -3  -9  -1   -8.10   17.40
  -3  -9  -1   -1.70   24.80
   3   9   1   -4.00   18.40
   3   9   1   14.10   17.60
   3   9   1   -0.90   19.30
   3   9   1    1.40   21.20
   3   9   1    9.70   10.60
  -2  -9  -1  105.59   35.30
  -2  -9  -1   77.29   25.50
  -2  -9  -1   78.89   22.20
  -2  -9  -1   58.19   17.00
   2   9   1   88.29   23.80
   2   9   1  105.09   18.90
   2   9   1  105.19   26.80
   2   9   1  121.09   25.30
   2   9   1   57.29   26.90
  -1  -9  -1  111.09   23.50
  -1  -9  -1   76.79   27.00
  -1  -9  -1  132.69   39.70
  -1  -9  -1  143.29   30.60
   1   9   1  133.39   30.00
   1   9   1  173.48   32.70
   1   9   1   96.99   26.80
   1   9   1  154.28   24.90
   1   9   1   85.29   33.10
   1   9   1  169.08   24.30
   0  -9  -1    8.00   25.00
   0  -9  -1    9.10    9.70
   0  -9  -1   -7.40   15.60
   0  -9  -1  -11.30   14.50
   0   9   1    2.40   14.90
   0   9   1   -1.30    9.50
   0   9   1    3.70   10.30
   0   9   1   11.80   17.00
   0   9   1    7.30   15.40
   0   9   1   11.10   20.00
   1  -9  -1  105.19   23.70
   1  -9  -1  122.69   28.70
   1  -9  -1  177.08   40.40
   1  -9  -1  153.78   31.20
  -1   9   1  137.49   24.20
  -1   9   1  132.99   29.60
  -1   9   1   63.69   30.00
  -1   9   1  126.89   28.00
  -1   9   1  168.48   30.80
  -1   9   1  140.49   24.40
   2  -9  -1  814.32  115.09
   2  -9  -1  679.63  105.19
   2  -9  -1  513.65  107.89
   2  -9  -1  650.63  108.29
  -2   9   1  657.93  108.39
  -2   9   1  671.43  104.89
  -2   9   1  716.73  105.19
  -2   9   1  512.75  112.19
  -2   9   1  697.63  107.69
   3  -9  -1  748.03   90.39
   3  -9  -1  625.64   95.79
   3  -9  -1  510.75   92.19
   3  -9  -1  637.64   99.49
  -3   9   1  542.25   88.99
  -3   9   1  624.74   95.29
  -3   9   1  495.35   91.09
  -3   9   1  455.55   96.49
  -3   9   1  521.55   88.99
   4  -9  -1  375.56   74.89
   4  -9  -1  399.76   75.59
   4  -9  -1  566.04   78.99
   4  -9  -1  466.25   79.19
   4  -9  -1  550.54   75.59
   4  -9  -1  529.85   86.39
   4  -9  -1  456.85   79.99
  -4   9   1  438.96   75.49
  -4   9   1  391.96   82.89
  -4   9   1  545.85   81.29
  -4   9   1  523.25   78.39
  -4   9   1  461.75   75.69
   5  -9  -1 1731.83  279.27
   5  -9  -1 2066.69  279.27
   5  -9  -1 1599.74  281.77
   5  -9  -1 1875.11  284.97
   5  -9  -1 1687.43  279.77
   5  -9  -1 2053.69  281.87
   5  -9  -1 1622.34  281.87
  -5   9   1 1767.92  281.47
  -5   9   1 1813.92  286.27
  -5   9   1 1807.82  279.47
  -5   9   1 1700.23  282.07
  -5   9   1 1816.62  279.27
   6  -9  -1  739.63  127.59
   6  -9  -1  777.12  127.99
   6  -9  -1  788.02  123.69
   6  -9  -1  891.21  127.79
   6  -9  -1  717.83  123.79
   6  -9  -1 1046.50  133.29
   6  -9  -1  698.63  124.59
  -6   9   1  786.22  126.59
  -6   9   1  731.73  132.59
  -6   9   1  775.02  124.19
   7  -9  -1  111.19   33.90
   7  -9  -1  111.09   25.70
   7  -9  -1   75.19   26.40
   7  -9  -1  126.99   30.50
   7  -9  -1   91.39   21.10
   7  -9  -1  126.69   30.80
   7  -9  -1  122.19   22.90
  -7   9   1   97.79   23.00
  -7   9   1   68.79   25.70
  -7   9   1   91.29   34.40
   8  -9  -1   94.39   22.60
   8  -9  -1   87.69   26.30
   8  -9  -1  115.99   32.30
   8  -9  -1   59.69   22.10
   8  -9  -1  112.29   33.60
   8  -9  -1   58.49   29.30
   8  -9  -1   55.69   30.40
  -8   9   1  127.99   25.10
  -8   9   1   59.89   32.20
  -8   9   1  103.89   29.70
   9  -9  -1  166.98   37.30
   9  -9  -1  197.78   30.20
   9  -9  -1  131.39   39.70
   9  -9  -1   80.79   33.70
   9  -9  -1  184.88   31.10
  -9   9   1  181.98   37.40
  -9   9   1  126.89   30.10
  -9   9   1  127.29   34.80
  -9   9   1  138.89   42.40
  10  -9  -1   11.70   18.70
  10  -9  -1   -9.10   28.50
  10  -9  -1   16.90   25.30
  10  -9  -1    2.70   17.20
 -10   9   1   26.20   30.80
 -10  -8  -1  216.08   56.59
  10   8   1  304.57   60.49
  -9  -8  -1   40.30   28.40
  -9  -8  -1   91.79   44.50
  -9  -8  -1  113.89   34.20
  -9  -8  -1   39.40   29.40
  -9  -8  -1   67.99   23.90
   9   8   1   64.29   44.80
   9   8   1  108.99   46.20
   9   8   1  105.79   38.60
  -8  -8  -1  -25.60   22.00
  -8  -8  -1   41.70   41.20
  -8  -8  -1    1.00   22.40
  -8  -8  -1   13.80   25.20
  -8  -8  -1   -6.10   14.60
   8   8   1  -46.50   41.80
   8   8   1   19.60   30.70
  -7  -8  -1  443.96  103.19
  -7  -8  -1  868.61  115.29
  -7  -8  -1  635.54   99.79
  -7  -8  -1  679.23  102.19
  -7  -8  -1  690.03  113.09
   7   8   1  419.76  103.69
   7   8   1  767.02  103.99
  -6  -8  -1 1109.89  179.78
  -6  -8  -1 1431.06  192.78
  -6  -8  -1 1256.87  183.98
  -6  -8  -1 1162.18  185.68
  -6  -8  -1 1128.79  181.98
   6   8   1 1219.18  184.28
   6   8   1  935.51  185.88
  -5  -8  -1   20.80   20.20
  -5  -8  -1   23.50   10.10
  -5  -8  -1   38.80   28.50
  -5  -8  -1   26.60   15.00
   5   8   1    0.90   19.70
   5   8   1   25.60   23.30
   5   8   1   57.79   23.80
  -4  -8  -1   48.50   14.20
  -4  -8  -1   68.09   31.30
  -4  -8  -1  101.99   24.40
  -4  -8  -1   43.10   18.60
  -4  -8  -1   79.89   23.00
   4   8   1   37.30   24.20
   4   8   1   81.89   20.60
   4   8   1   79.09   15.40
   4   8   1   58.69   23.60
  -3  -8  -1  555.04   91.59
  -3  -8  -1  696.53   97.39
  -3  -8  -1  582.94   94.29
  -3  -8  -1  661.43  105.79
  -3  -8  -1  549.65   95.39
   3   8   1  630.84   96.29
   3   8   1  589.04   94.79
   3   8   1  448.56   97.79
   3   8   1  585.14   91.59
   3   8   1  577.44   94.19
  -2  -8  -1  191.48   34.20
  -2  -8  -1  147.79   27.70
  -2  -8  -1  163.88   41.30
  -2  -8  -1  155.98   32.20
   2   8   1  161.68   31.50
   2   8   1  137.19   27.60
   2   8   1  170.78   32.00
   2   8   1  130.89   35.30
   2   8   1  195.68   34.90
  -1  -8  -1  210.98   45.40
  -1  -8  -1  388.36   59.49
  -1  -8  -1  230.18   42.20
  -1  -8  -1  281.37   48.20
   1   8   1  275.67   48.40
   1   8   1  257.17   46.70
   1   8   1  178.68   48.90
   1   8   1  261.57   42.60
   1   8   1  292.47   42.80
   1   8   1  256.37   44.60
   0  -8  -1  486.05   84.09
   0  -8  -1  616.64   91.99
   0  -8  -1  505.45   81.19
   0  -8  -1  424.46   83.79
   0   8   1  566.14   81.49
   0   8   1  535.25   84.39
   0   8   1  598.04   81.19
   0   8   1  352.56   86.39
   0   8   1  455.25   82.79
   0   8   1  537.75   84.39
   1  -8  -1 1780.32  298.27
   1  -8  -1 1782.82  300.37
   1  -8  -1 1859.21  300.47
   1  -8  -1 2162.68  304.97
  -1   8   1 2106.59  300.57
  -1   8   1 1960.50  298.37
  -1   8   1 1788.82  299.27
  -1   8   1 2038.00  300.57
  -1   8   1 1739.63  302.97
  -1   8   1 2011.50  298.27
   2  -8  -1  634.94  103.29
   2  -8  -1  559.44  102.69
   2  -8  -1  616.34  100.29
   2  -8  -1  800.52  108.99
  -2   8   1  626.94  103.19
  -2   8   1  641.74  100.39
  -2   8   1  578.74  106.59
  -2   8   1  643.24  100.29
  -2   8   1  668.83  102.89
   3  -8  -1  190.08   36.50
   3  -8  -1  150.08   31.70
   3  -8  -1  179.58   40.90
   3  -8  -1  152.88   35.50
  -3   8   1  204.28   35.50
  -3   8   1  234.78   39.30
  -3   8   1  180.28   32.50
  -3   8   1  156.38   39.60
  -3   8   1  217.28   32.60
   4  -8  -1  817.82  124.49
   4  -8  -1  827.12  123.69
   4  -8  -1  880.91  121.19
   4  -8  -1  722.83  121.79
   4  -8  -1  670.93  123.79
   4  -8  -1  837.12  127.79
   4  -8  -1  676.73  121.19
  -4   8   1  768.12  121.49
  -4   8   1  814.42  124.59
  -4   8   1  730.93  130.19
  -4   8   1  806.52  123.69
  -4   8   1  760.52  121.39
   5  -8  -1   22.90   12.40
   5  -8  -1   26.30   18.30
   5  -8  -1   55.59   19.10
   5  -8  -1   29.20   21.30
   5  -8  -1   41.10   12.70
   5  -8  -1   23.00   13.40
   5  -8  -1    1.60   16.40
  -5   8   1   52.99   20.60
  -5   8   1   41.80   23.90
  -5   8   1   49.90   13.90
  -5   8   1   26.50   12.30
  -5   8   1   28.20   16.60
   6  -8  -1  383.16   77.59
   6  -8  -1  599.64   83.09
   6  -8  -1  470.45   81.89
   6  -8  -1  449.46   75.29
   6  -8  -1  438.96   74.09
   6  -8  -1  438.96   75.39
   6  -8  -1  429.96   77.89
  -6   8   1  545.35   79.69
  -6   8   1  481.95   74.79
  -6   8   1  451.65   73.99
  -6   8   1  459.15   76.99
  -6   8   1  400.86   82.29
   7  -8  -1  187.98   37.50
   7  -8  -1  205.58   37.00
   7  -8  -1  156.98   31.30
   7  -8  -1  161.58   32.70
   7  -8  -1  188.08   39.60
   7  -8  -1  198.18   38.20
   7  -8  -1  158.58   30.70
  -7   8   1  148.09   34.60
  -7   8   1  127.19   40.20
  -7   8   1  172.78   31.70
   8  -8  -1  -30.90   13.80
   8  -8  -1   -2.70   15.90
   8  -8  -1    2.20   13.50
   8  -8  -1    2.60   21.20
   8  -8  -1    7.10   20.70
   8  -8  -1    2.60   21.30
   8  -8  -1   40.20   24.80
  -8   8   1   -3.30   19.60
  -8   8   1    2.80   23.40
  -8   8   1    3.90   13.40
   9  -8  -1   75.99   30.80
   9  -8  -1  154.08   26.80
   9  -8  -1  137.79   27.60
   9  -8  -1  118.69   31.60
   9  -8  -1  187.38   37.90
   9  -8  -1  156.78   37.30
  -9   8   1  120.09   44.10
  -9   8   1  105.29   37.80
  -9   8   1  156.18   30.20
  -9   8   1   76.29   35.60
  10  -8  -1  128.49   27.30
  10  -8  -1  115.99   32.90
  10  -8  -1  185.48   39.20
 -10   8   1  147.89   32.90
 -10   8   1  137.59   28.30
 -10   8   1   25.70   31.50
 -10   8   1  134.79   35.10
 -10  -7  -1  190.18   41.30
 -10  -7  -1  162.18   50.39
 -10  -7  -1  162.08   41.70
 -10  -7  -1   76.19   39.70
 -10  -7  -1  144.19   35.40
  10   7   1  223.38   48.00
  -9  -7  -1   65.39   37.50
  -9  -7  -1   33.20   23.30
  -9  -7  -1   22.20   22.40
  -9  -7  -1   12.30   27.70
  -9  -7  -1   52.49   27.90
   9   7   1   46.30   31.90
   9   7   1   63.59   40.40
   9   7   1  -15.60   26.20
  -8  -7  -1   27.20   15.30
  -8  -7  -1   -0.90   22.30
  -8  -7  -1   33.00   21.90
  -8  -7  -1   40.40   31.70
   8   7   1   60.39   30.10
   8   7   1   38.00   30.30
   8   7   1   -1.40   24.00
  -7  -7  -1   43.20   31.20
  -7  -7  -1   68.19   26.40
  -7  -7  -1   59.59   17.10
  -7  -7  -1   53.19   24.00
  -7  -7  -1   40.70   22.90
   7   7   1   79.59   27.90
   7   7   1   34.40   25.70
   7   7   1   75.89   30.10
  -6  -7  -1 1023.20  161.68
  -6  -7  -1 1015.80  155.38
  -6  -7  -1  846.22  156.38
   6   7   1 1086.19  157.68
   6   7   1  891.01  158.08
   6   7   1 1011.80  155.98
  -5  -7  -1  849.52  135.69
  -5  -7  -1  789.12  125.69
  -5  -7  -1  850.11  129.19
  -5  -7  -1  756.12  127.59
   5   7   1  881.91  130.89
   5   7   1  854.71  131.79
   5   7   1  547.25  141.49
  -4  -7  -1  138.69   27.40
  -4  -7  -1  139.69   28.10
  -4  -7  -1   92.69   23.40
  -4  -7  -1  101.19   20.50
  -4  -7  -1  104.69   34.80
   4   7   1   99.29   24.80
   4   7   1   73.89   28.40
   4   7   1  165.38   30.60
   4   7   1  108.89   26.00
   4   7   1  126.79   21.10
  -3  -7  -1   61.89   18.20
  -3  -7  -1   30.50   10.30
  -3  -7  -1   60.59   19.40
  -3  -7  -1   13.60   13.20
  -3  -7  -1   38.70   24.10
   3   7   1   47.40   20.60
   3   7   1   54.59   18.60
   3   7   1   37.60   16.30
   3   7   1   35.40   15.00
   3   7   1   33.30   10.60
  -2  -7  -1  614.04   76.49
  -2  -7  -1  557.04   84.19
  -2  -7  -1  386.66   74.09
  -2  -7  -1  488.95   75.09
  -2  -7  -1  414.76   71.49
   2   7   1  393.36   77.59
   2   7   1  448.96   71.59
   2   7   1  445.96   75.09
   2   7   1  439.86   74.29
   2   7   1  422.46   73.79
  -1  -7  -1  372.16   63.69
  -1  -7  -1  375.66   52.79
  -1  -7  -1  289.77   55.09
  -1  -7  -1  332.37   55.89
   1   7   1  260.77   53.89
   1   7   1  328.17   52.59
   1   7   1  329.47   52.89
   1   7   1  284.47   59.49
   1   7   1  375.66   56.79
   1   7   1  329.17   56.19
   0  -7  -1 4937.51  737.93
   0  -7  -1 4633.84  739.63
   0  -7  -1 4784.52  739.53
   0  -7  -1 5559.44  743.73
   0   7   1 4614.04  738.53
   0   7   1 4057.99  741.43
   0   7   1 4640.34  739.63
   0   7   1 4973.80  739.53
   1  -7  -1   50.49   18.20
   1  -7  -1   85.69   14.80
   1  -7  -1   81.49   18.80
  -1   7   1   51.29   20.70
  -1   7   1   70.99   14.80
  -1   7   1   63.69   14.40
  -1   7   1   73.29   18.70
  -1   7   1   87.69   19.20
   2  -7  -1 1507.45  237.88
   2  -7  -1 1445.26  235.88
   2  -7  -1 1654.93  240.88
   2  -7  -1 1455.65  237.68
  -2   7   1 1524.15  237.88
  -2   7   1 1547.75  235.98
  -2   7   1 1580.64  235.98
  -2   7   1 1359.86  239.88
  -2   7   1 1559.84  237.58
   3  -7  -1   24.20   14.40
   3  -7  -1   37.30   15.30
   3  -7  -1    8.90   10.30
   3  -7  -1   41.30   19.60
   3  -7  -1   36.80   10.20
  -3   7   1   24.70   15.30
  -3   7   1   36.60   11.40
  -3   7   1   22.00   13.60
  -3   7   1   44.10   10.90
  -3   7   1   24.10   18.10
   4  -7  -1    5.10   13.80
   4  -7  -1   24.10    9.30
   4  -7  -1   12.40   14.20
   4  -7  -1   22.10    9.60
   4  -7  -1   15.30   17.90
   4  -7  -1   47.30   15.60
   4  -7  -1   12.10   10.40
  -4   7   1    5.20    9.50
  -4   7   1   21.30   17.50
  -4   7   1   27.60   15.60
  -4   7   1   44.00   14.60
  -4   7   1   23.80   11.00
   5  -7  -1 2296.87  333.27
   5  -7  -1 2331.47  334.97
   5  -7  -1 2012.60  335.37
   5  -7  -1 2234.78  337.37
   5  -7  -1 2119.69  333.47
   5  -7  -1 2107.09  334.37
   5  -7  -1 2008.40  335.27
  -5   7   1 2154.88  333.47
  -5   7   1 2147.89  338.47
  -5   7   1 2156.28  335.57
  -5   7   1 2092.19  334.97
  -5   7   1 2103.99  333.67
   6  -7  -1 1153.88  193.08
   6  -7  -1 1228.38  192.98
   6  -7  -1 1191.08  195.38
   6  -7  -1 1160.48  196.88
   6  -7  -1 1334.67  195.28
   6  -7  -1 1122.69  193.98
   6  -7  -1 1112.79  195.38
  -6   7   1 1613.14  196.88
  -6   7   1 1093.29  198.58
  -6   7   1 1234.48  195.18
  -6   7   1 1478.05  193.58
   7  -7  -1  275.07   53.79
   7  -7  -1  338.97   54.39
   7  -7  -1  275.57   51.19
   7  -7  -1  287.17   49.40
   7  -7  -1  354.26   49.50
   7  -7  -1  369.26   57.49
   7  -7  -1  269.57   52.69
  -7   7   1  260.37   52.19
  -7   7   1  310.37   50.39
  -7   7   1  252.57   58.29
   8  -7  -1  186.58   39.90
   8  -7  -1  202.78   39.90
   8  -7  -1  139.89   36.10
   8  -7  -1  202.68   33.70
   8  -7  -1  194.28   34.10
   8  -7  -1  214.88   39.00
  -8   7   1  217.08   37.30
  -8   7   1  197.18   34.90
  -8   7   1  169.08   37.70
  -8   7   1  169.28   44.10
   9  -7  -1  122.89   31.20
   9  -7  -1  183.38   38.10
   9  -7  -1  226.58   40.40
   9  -7  -1  168.78   35.20
   9  -7  -1  184.78   30.40
   9  -7  -1  161.38   38.80
   9  -7  -1  165.28   48.10
  -9   7   1  158.58   36.10
  -9   7   1  167.88   31.90
  -9   7   1  110.09   38.30
  -9   7   1  152.18   36.40
  10  -7  -1   86.19   22.70
  10  -7  -1   85.39   31.50
  10  -7  -1   81.09   28.30
 -10   7   1   69.99   23.70
 -10   7   1   85.69   28.30
 -10   7   1   85.09   32.90
 -10   7   1   95.49   27.20
 -10  -6  -1   38.40   38.80
 -10  -6  -1   26.90   24.80
 -10  -6  -1   45.00   27.60
 -10  -6  -1   36.60   27.30
 -10  -6  -1   42.10   19.80
  -9  -6  -1   -0.80   21.60
  -9  -6  -1   46.90   35.70
  -9  -6  -1  -15.10   21.00
  -9  -6  -1  -15.20   20.10
  -9  -6  -1    7.80   15.60
   9   6   1  -19.20   25.00
   9   6   1   35.80   29.50
  -8  -6  -1   10.20   27.40
  -8  -6  -1   11.30   13.60
  -8  -6  -1    3.50   19.60
  -8  -6  -1  -13.80   18.70
  -8  -6  -1   13.40   19.10
   8   6   1  -28.10   24.30
   8   6   1    6.80   24.80
   8   6   1   -6.40   21.80
  -7  -6  -1  433.46   64.09
  -7  -6  -1  305.17   65.99
  -7  -6  -1  425.26   68.69
  -7  -6  -1  373.06   71.89
  -7  -6  -1  293.47   60.99
   7   6   1  570.74   71.59
   7   6   1  295.87   65.99
   7   6   1  380.06   65.19
  -6  -6  -1  268.57   53.49
  -6  -6  -1  262.37   44.50
  -6  -6  -1  238.58   46.90
   6   6   1  196.68   47.20
   6   6   1  299.57   49.50
   6   6   1  219.68   44.60
  -5  -6  -1  798.32  119.79
  -5  -6  -1  778.62  114.19
  -5  -6  -1  666.43  115.19
   5   6   1  666.13  115.89
   5   6   1  700.83  114.89
   5   6   1  679.13  113.99
  -4  -6  -1 1546.75  242.58
  -4  -6  -1 1768.22  249.78
  -4  -6  -1 1623.44  244.48
  -4  -6  -1 1552.64  244.08
  -4  -6  -1 1474.45  245.38
   4   6   1 1492.75  245.38
   4   6   1 1568.54  243.78
   4   6   1 1610.74  242.58
   4   6   1 1614.64  244.48
   4   6   1 1407.36  246.68
  -3  -6  -1    1.50    6.60
  -3  -6  -1   17.90   15.20
  -3  -6  -1   21.30   20.70
  -3  -6  -1   -1.00    9.80
  -3  -6  -1    4.00   14.60
   3   6   1   27.00   17.90
   3   6   1   -2.20    6.90
   3   6   1   24.80   11.30
   3   6   1    3.40   12.50
   3   6   1   19.90   13.40
  -2  -6  -1  605.34   86.19
  -2  -6  -1  613.64   90.59
  -2  -6  -1  531.65   85.29
  -2  -6  -1  491.75   82.49
  -2  -6  -1  545.95   84.49
   2   6   1  482.55   85.19
   2   6   1  534.75   82.59
   2   6   1  508.15   84.59
   2   6   1  471.55   87.39
   2   6   1  532.55   84.39
  -1  -6  -1 2676.23  471.45
  -1  -6  -1 3342.97  475.25
  -1  -6  -1 3056.19  471.35
  -1  -6  -1 3091.59  469.95
   1   6   1 3192.38  469.95
   1   6   1 2708.93  473.45
   1   6   1 2970.10  470.75
   1   6   1 3256.77  471.35
   0  -6  -1   60.09   16.10
   0  -6  -1   59.39   26.50
   0  -6  -1   58.89   15.60
   0  -6  -1   75.59   12.70
   0   6   1   58.69   12.40
   0   6   1   73.59   15.80
   0   6   1   35.60   14.70
   0   6   1   51.39   12.20
   0   6   1   31.60   18.70
   0   6   1   66.09   16.60
   1  -6  -1 1434.16  244.48
   1  -6  -1 1652.53  246.18
   1  -6  -1 1483.75  245.98
   1  -6  -1 1794.12  249.48
  -1   6   1 1569.94  245.88
  -1   6   1 1566.34  244.48
  -1   6   1 1554.34  246.08
  -1   6   1 1584.34  244.58
   2  -6  -1  472.25   78.59
   2  -6  -1  517.05   78.69
   2  -6  -1  448.46   76.59
   2  -6  -1  502.75   81.49
   2  -6  -1  436.86   76.39
  -2   6   1  498.25   77.89
  -2   6   1  480.15   81.29
  -2   6   1  493.55   78.89
  -2   6   1  492.05   76.49
  -2   6   1  499.55   76.59
   3  -6  -1   37.10   13.70
   3  -6  -1   32.20   14.10
   3  -6  -1   39.20   14.20
   3  -6  -1   45.50   18.80
   3  -6  -1   48.30   10.60
   3  -6  -1   35.10   11.00
   3  -6  -1   31.10   10.60
  -3   6   1   45.40   11.40
  -3   6   1   45.80   16.00
  -3   6   1   50.79   14.20
  -3   6   1   60.39   11.80
  -3   6   1   34.10   18.60
   4  -6  -1  155.08   29.40
   4  -6  -1  174.98   26.90
   4  -6  -1  167.08   30.30
   4  -6  -1  142.59   28.10
   4  -6  -1  155.58   32.90
   4  -6  -1  136.99   30.00
   4  -6  -1  141.69   26.90
  -4   6   1  171.68   30.30
  -4   6   1  180.18   27.60
  -4   6   1  118.59   33.20
  -4   6   1  184.98   31.90
  -4   6   1  157.88   27.70
   5  -6  -1   25.40   14.90
   5  -6  -1   37.60   10.80
   5  -6  -1   33.90   15.20
   5  -6  -1   44.00   11.00
   5  -6  -1   24.80   15.00
   5  -6  -1   39.50   16.60
   5  -6  -1   37.80   12.70
  -5   6   1   35.20   14.90
  -5   6   1   32.90   18.90
  -5   6   1   43.50   11.10
  -5   6   1   47.90   12.40
  -5   6   1   49.10   17.00
   6  -6  -1 1082.69  165.48
   6  -6  -1  989.10  167.28
   6  -6  -1 1016.80  166.48
   6  -6  -1  984.40  167.48
   6  -6  -1 1046.50  165.38
   6  -6  -1 1134.39  167.48
   6  -6  -1 1072.59  168.98
  -6   6   1 1067.09  165.38
  -6   6   1 1023.80  170.18
  -6   6   1 1140.89  166.08
  -6   6   1 1085.09  167.28
  -6   6   1 1057.29  167.58
   7  -6  -1  578.64  110.59
   7  -6  -1  750.32  112.99
   7  -6  -1  665.93  111.79
   7  -6  -1  674.73  109.19
   7  -6  -1  633.84  111.89
   7  -6  -1  813.22  109.89
  -7   6   1  702.43  115.79
  -7   6   1  743.03  111.79
  -7   6   1  702.33  110.19
   8  -6  -1   76.49   15.60
   8  -6  -1   80.39   23.70
   8  -6  -1   72.39   18.00
   8  -6  -1   63.59   23.40
   8  -6  -1   66.19   20.10
   8  -6  -1   64.59   24.50
  -8   6   1   70.69   25.70
  -8   6   1   82.09   18.70
  -8   6   1   49.00   20.00
  -8   6   1   46.80   19.80
   9  -6  -1   21.50   20.20
   9  -6  -1   14.30   20.40
   9  -6  -1    0.20   15.00
   9  -6  -1    1.50   23.90
   9  -6  -1   20.00   19.60
  -9   6   1    4.10   20.60
  -9   6   1   -0.50   13.30
  -9   6   1   -2.30   16.80
  -9   6   1   27.70   20.10
  10  -6  -1  100.99   24.00
  10  -6  -1  107.79   29.00
  10  -6  -1  108.99   29.50
  10  -6  -1   75.69   32.80
  10  -6  -1  121.19   32.50
 -10   6   1  107.19   25.70
 -10   6   1   74.89   34.30
 -10   6   1   90.29   31.40
 -10   6   1   96.39   31.80
  11  -6  -1   67.49   21.10
  11  -6  -1   58.89   33.00
 -11   6   1   15.80   26.70
 -11   6   1   46.70   20.80
 -11  -5  -1   73.79   23.70
 -11  -5  -1  104.49   34.40
 -11  -5  -1   60.69   28.50
  11   5   1  132.79   40.20
 -10  -5  -1  170.18   47.10
 -10  -5  -1  171.18   36.50
 -10  -5  -1   72.39   30.50
 -10  -5  -1   62.39   23.90
 -10  -5  -1  115.29   45.10
  10   5   1   62.69   33.00
  10   5   1  129.39   24.60
  10   5   1  157.08   46.30
  -9  -5  -1  101.69   36.80
  -9  -5  -1   25.20   22.60
  -9  -5  -1   51.59   18.80
  -9  -5  -1   82.39   24.80
  -9  -5  -1   83.89   26.60
   9   5   1   97.79   18.50
   9   5   1    9.40   23.80
   9   5   1  118.79   32.70
   9   5   1   61.59   30.60
  -8  -5  -1  -15.60   17.80
  -8  -5  -1    2.30   12.20
  -8  -5  -1   27.10   17.40
  -8  -5  -1   -1.70   22.30
  -8  -5  -1    6.70   17.40
   8   5   1   38.70   24.60
   8   5   1   36.50   20.50
   8   5   1   31.90   23.90
  -7  -5  -1   20.60   15.70
  -7  -5  -1    4.60   11.80
  -7  -5  -1  -21.80   16.10
  -7  -5  -1    1.90   21.10
   7   5   1    1.50   18.10
   7   5   1   11.70   19.10
   7   5   1    1.90   17.90
  -6  -5  -1  411.16   70.59
  -6  -5  -1  379.56   72.39
  -6  -5  -1  445.66   67.29
   6   5   1  425.36   70.49
   6   5   1  378.06   64.09
  -5  -5  -1  573.14   97.79
  -5  -5  -1  577.64  100.89
  -5  -5  -1  634.34   96.79
   5   5   1  610.94   99.19
   5   5   1  635.84   97.99
   5   5   1  604.84   97.19
   5   5   1  583.24   94.19
  -4  -5  -1  119.69   25.50
  -4  -5  -1  140.39   31.30
  -4  -5  -1   91.89   20.00
  -4  -5  -1  143.19   24.80
  -4  -5  -1  110.69   22.60
   4   5   1  124.39   20.30
   4   5   1  136.29   26.00
   4   5   1  127.49   24.20
   4   5   1  134.09   24.30
   4   5   1  119.09   28.10
   4   5   1  118.89   20.90
  -3  -5  -1  123.49   24.20
  -3  -5  -1  103.29   21.40
  -3  -5  -1  149.59   25.50
  -3  -5  -1  109.29   25.20
  -3  -5  -1  135.69   31.60
   3   5   1  168.58   27.30
   3   5   1  111.99   27.80
   3   5   1  143.69   21.90
   3   5   1  131.99   24.90
   3   5   1  125.59   24.30
  -2  -5  -1  556.64   90.59
  -2  -5  -1  581.54   86.99
  -2  -5  -1  537.35   84.39
  -2  -5  -1  565.94   85.99
  -2  -5  -1  484.35   86.39
   2   5   1  550.84   86.09
   2   5   1  556.14   85.89
   2   5   1  555.34   84.39
   2   5   1  542.25   89.09
   2   5   1  488.65   86.49
  -1  -5  -1 1727.63  267.37
  -1  -5  -1 1778.32  268.67
  -1  -5  -1 1932.61  268.87
   1   5   1 1710.53  267.37
   1   5   1 1563.34  270.57
   1   5   1 1668.63  268.17
   1   5   1 1621.34  268.87
   1   5   1 1800.52  268.67
   0  -5  -1 5388.26  831.92
   0   5   1 5330.57  831.82
   1  -5  -1 3170.18  497.35
   1  -5  -1 3114.79  497.35
   1  -5  -1 3593.64  499.75
  -1   5   1 3201.68  497.35
  -1   5   1 2948.10  498.95
   2  -5  -1  475.65   79.19
   2  -5  -1  485.95   77.29
   2  -5  -1  452.35   76.79
   2  -5  -1  481.15   75.59
   2  -5  -1  490.05   75.49
  -2   5   1  467.15   76.49
  -2   5   1  492.05   75.49
  -2   5   1  457.85   79.59
  -2   5   1  457.45   77.29
  -2   5   1  514.65   75.59
   3  -5  -1  596.24   96.99
   3  -5  -1  616.34  100.09
   3  -5  -1  618.14   97.99
   3  -5  -1  628.74   96.69
   3  -5  -1  616.34   97.39
   3  -5  -1  591.74   98.59
   3  -5  -1  590.74   98.19
  -3   5   1  630.34   97.19
  -3   5   1  658.13   98.29
  -3   5   1  609.04   98.79
  -3   5   1  641.44   97.09
  -3   5   1  595.94  100.59
   4  -5  -1   56.49   14.80
   4  -5  -1   42.40   11.00
   4  -5  -1   44.60   10.90
   4  -5  -1   51.89   16.10
   4  -5  -1   38.20   12.20
   4  -5  -1   52.79   14.50
   4  -5  -1   53.89   14.00
  -4   5   1   57.69   15.80
  -4   5   1   69.19   18.30
  -4   5   1   53.79   11.70
  -4   5   1   47.70   11.90
  -4   5   1   55.39   14.30
   5  -5  -1  155.88   27.40
   5  -5  -1  137.29   27.60
   5  -5  -1  149.49   24.40
   5  -5  -1  121.79   28.20
   5  -5  -1  136.39   25.80
   5  -5  -1  122.39   27.00
   5  -5  -1  132.19   24.10
  -5   5   1  149.59   28.30
  -5   5   1  108.29   29.60
  -5   5   1  147.79   24.60
  -5   5   1  175.18   27.80
  -5   5   1  158.68   25.40
   6  -5  -1   26.50   13.60
   6  -5  -1    3.80   12.30
   6  -5  -1   28.30   14.80
   6  -5  -1   10.50    7.80
   6  -5  -1   16.10    9.60
   6  -5  -1   26.80   11.40
  -6   5   1   14.80   12.60
  -6   5   1    7.60   12.60
  -6   5   1   14.20   10.40
  -6   5   1    9.90    8.10
  -6   5   1  -12.00   14.20
   7  -5  -1  563.84   74.19
   7  -5  -1  396.36   69.09
   7  -5  -1  406.06   77.19
   7  -5  -1  415.26   71.99
   7  -5  -1  448.06   72.49
   7  -5  -1  446.16   70.09
   7  -5  -1  452.75   71.39
  -7   5   1  404.46   70.29
  -7   5   1  487.05   77.29
   8  -5  -1  495.95   73.79
   8  -5  -1  392.16   73.69
   8  -5  -1  462.15   71.49
   8  -5  -1  442.56   75.29
   8  -5  -1  474.85   76.09
  -8   5   1  437.46   78.39
  -8   5   1  433.56   71.89
  -8   5   1  420.76   73.29
  -8   5   1  444.46   73.99
   9  -5  -1  294.27   51.89
   9  -5  -1  246.38   49.50
   9  -5  -1  271.77   50.89
   9  -5  -1  259.57   47.10
   9  -5  -1  310.37   53.49
  -9   5   1  240.08   48.70
  -9   5   1  294.77   55.29
  -9   5   1  291.17   51.29
  -9   5   1  295.67   47.80
  10  -5  -1  557.24   74.09
  10  -5  -1  406.06   71.79
  10  -5  -1  359.46   71.89
  10  -5  -1  360.26   66.69
 -10   5   1  287.17   72.99
 -10   5   1  454.15   72.59
 -10   5   1  435.36   68.09
 -10   5   1  370.06   69.89
  11  -5  -1  252.77   50.59
 -11   5   1  268.07   45.00
 -11   5   1  225.28   52.09
 -11   5   1  247.48   47.90
 -11   5   1  223.58   48.90
 -11  -4  -1   65.19   28.20
 -11  -4  -1    4.50   21.90
 -11  -4  -1   47.50   19.00
 -11  -4  -1   42.90   43.80
 -11  -4  -1   30.80   33.20
  11   4   1   93.39   34.80
  11   4   1   30.00   19.70
 -10  -4  -1  306.87   62.89
 -10  -4  -1  327.37   54.59
 -10  -4  -1  264.07   56.69
 -10  -4  -1  233.18   56.49
 -10  -4  -1  228.28   49.60
  10   4   1  362.96   60.29
  10   4   1  211.58   54.29
  10   4   1  440.46   64.69
  10   4   1  361.16   50.09
  -9  -4  -1    1.20   13.30
  -9  -4  -1   26.40   20.20
  -9  -4  -1   47.60   25.60
  -9  -4  -1   21.30   19.90
  -9  -4  -1   36.00   19.50
   9   4   1   33.00   26.80
   9   4   1   41.10   15.40
   9   4   1   30.90   21.50
  -8  -4  -1   -2.80   11.20
  -8  -4  -1   19.90   18.00
  -8  -4  -1  -18.10   14.70
  -8  -4  -1   26.50   17.00
  -8  -4  -1  -11.00   20.30
   8   4   1    1.90   20.20
   8   4   1   -1.10   20.50
   8   4   1   11.50   11.40
   8   4   1    7.20   17.90
  -7  -4  -1   33.60   21.20
  -7  -4  -1    9.90   13.30
  -7  -4  -1   29.80   28.90
  -7  -4  -1   27.10   16.70
  -7  -4  -1   34.60   33.90
   7   4   1   36.50   18.20
   7   4   1   45.50   19.30
   7   4   1   11.00   10.70
   7   4   1   47.90   18.70
  -6  -4  -1  737.03  125.99
  -6  -4  -1  704.63  123.09
  -6  -4  -1  944.61  128.49
  -6  -4  -1  798.42  124.09
   6   4   1  744.33  122.19
   6   4   1  740.73  125.59
   6   4   1  793.72  124.89
   6   4   1  852.61  125.79
  -5  -4  -1  468.45   72.59
  -5  -4  -1  456.95   68.79
  -5  -4  -1  381.66   69.59
   5   4   1  411.26   66.59
   5   4   1  426.36   69.49
   5   4   1  412.56   70.09
   5   4   1  420.96   70.29
  -4  -4  -1 1981.50  302.27
  -4  -4  -1 2042.90  304.97
  -4  -4  -1 1822.42  303.17
   4   4   1 1910.11  301.07
   4   4   1 1983.90  303.37
   4   4   1 1934.71  302.37
   4   4   1 1934.71  303.97
  -3  -4  -1 5416.26  793.12
  -3  -4  -1 5040.10  791.92
   3   4   1 5111.79  790.12
   3   4   1 5007.00  790.32
   3   4   1 4913.71  792.12
  -2  -4  -1 4833.82  684.33
  -2  -4  -1 4246.77  681.43
   2   4   1 4039.30  683.03
   2   4   1 4484.95  681.33
  -1  -4  -1   27.20   13.80
  -1  -4  -1   35.50   10.80
  -1  -4  -1   45.70   12.60
  -1  -4  -1   35.20    7.90
  -1  -4  -1   60.09   10.80
   1   4   1   28.30    7.70
   1   4   1   49.10   11.50
   1   4   1   37.70   14.30
   1   4   1   43.00   10.90
   1   4   1   37.90   10.40
   0  -4  -1  571.54   85.89
   0  -4  -1  537.45   88.19
   0  -4  -1  541.45   85.79
   0  -4  -1  545.45   84.59
   0   4   1  532.55   84.59
   0   4   1  537.05   85.79
   0   4   1  563.24   85.59
   0   4   1  551.54   85.89
   0   4   1  476.65   87.39
   1  -4  -1  543.05   89.29
   1  -4  -1  575.64   91.29
   1  -4  -1  598.24   89.29
   1  -4  -1  553.14   88.09
  -1   4   1  524.05   90.79
  -1   4   1  564.64   88.19
  -1   4   1  570.44   89.09
   2  -4  -1  182.08   29.90
   2  -4  -1  169.28   31.20
   2  -4  -1  183.68   33.40
   2  -4  -1  192.98   31.20
   2  -4  -1  157.48   29.30
  -2   4   1  204.78   32.10
  -2   4   1  201.08   29.90
  -2   4   1  139.69   32.90
  -2   4   1  179.08   30.70
  -2   4   1  199.78   29.60
   3  -4  -1  664.13  106.99
   3  -4  -1  689.93  106.79
   3  -4  -1  689.93  108.39
   3  -4  -1  724.03  105.89
   3  -4  -1  621.04  107.19
   3  -4  -1  649.93  105.99
   3  -4  -1  663.83  106.39
  -3   4   1  686.83  107.49
  -3   4   1  678.23  106.89
  -3   4   1  692.93  106.09
  -3   4   1  691.43  106.29
  -3   4   1  679.53  108.69
   4  -4  -1  644.24  102.19
   4  -4  -1  613.64  100.99
   4  -4  -1  710.63  102.29
   4  -4  -1  683.53  103.39
   4  -4  -1  625.24  100.89
   4  -4  -1  650.23  102.59
   4  -4  -1  627.84  101.59
  -4   4   1  663.93  101.09
  -4   4   1  660.23  102.09
  -4   4   1  641.24  101.49
  -4   4   1  635.54  102.59
  -4   4   1  613.44  103.89
   5  -4  -1  596.74  100.89
   5  -4  -1  565.74  100.99
   5  -4  -1  616.94  101.19
   5  -4  -1  644.04   99.59
   5  -4  -1  624.24  100.29
   5  -4  -1  626.74   99.59
  -5   4   1  632.44   99.49
  -5   4   1  720.53   99.59
  -5   4   1  729.03  100.89
  -5   4   1  594.54  100.99
  -5   4   1  615.04   99.99
  -5   4   1  634.34  102.89
  -5   4   1  653.73  100.99
   6  -4  -1  201.88   36.70
   6  -4  -1  236.08   37.00
   6  -4  -1  160.88   37.90
   6  -4  -1  188.48   33.60
   6  -4  -1  207.98   37.70
   6  -4  -1  167.88   35.30
   6  -4  -1  217.58   34.50
  -6   4   1  238.78   37.00
  -6   4   1  209.28   33.80
  -6   4   1  192.68   39.60
  -6   4   1  239.38   36.90
  -6   4   1  188.78   35.80
  -6   4   1  256.87   37.60
  -6   4   1  203.78   33.80
  -6   4   1  209.08   35.20
   7  -4  -1  608.94   89.19
   7  -4  -1  553.14   86.09
   7  -4  -1  499.15   88.19
   7  -4  -1  546.75   87.39
  -7   4   1  584.14   87.69
  -7   4   1  541.65   87.39
  -7   4   1  539.35   90.29
  -7   4   1  514.45   85.39
  -7   4   1  514.15   86.09
   8  -4  -1  889.51  128.69
   8  -4  -1  763.92  127.19
   8  -4  -1  864.91  129.29
   8  -4  -1  865.11  125.89
   8  -4  -1  673.03  126.29
  -8   4   1  788.82  127.09
  -8   4   1  750.62  129.99
  -8   4   1  818.22  125.69
  -8   4   1  787.92  127.49
   9  -4  -1   12.80   16.90
   9  -4  -1   22.40   16.60
   9  -4  -1  -22.00   14.50
   9  -4  -1    5.10   13.90
   9  -4  -1    7.70   22.10
  -9   4   1   -4.80   15.20
  -9   4   1   39.90   21.00
  -9   4   1   50.19   18.30
  -9   4   1   36.10   13.80
  10  -4  -1  187.28   36.20
  10  -4  -1  120.29   32.30
  10  -4  -1  254.97   46.90
  10  -4  -1  157.18   40.20
 -10   4   1  156.58   35.60
 -10   4   1  182.18   32.20
 -10   4   1  202.68   38.00
 -10   4   1  111.49   37.30
  11  -4  -1   36.50   23.40
  11  -4  -1   25.60   23.50
 -11   4   1   17.30   24.30
 -11   4   1   20.20   24.10
 -11   4   1   26.20   29.90
 -11   4   1   20.00   22.90
 -11  -3  -1   26.00   18.80
 -11  -3  -1   53.89   26.70
 -11  -3  -1   -5.70   14.10
 -11  -3  -1   -9.90   30.40
 -11  -3  -1   10.10   24.60
  11   3   1   -9.30   28.20
  11   3   1  -11.50   17.80
 -10  -3  -1   30.50   21.40
 -10  -3  -1   15.10   14.10
 -10  -3  -1   60.69   30.60
 -10  -3  -1    8.70   23.10
 -10  -3  -1   -0.50   18.70
  10   3   1   33.50   26.20
  10   3   1   73.79   36.50
  10   3   1   -5.70   16.30
  10   3   1   37.70   25.00
  -9  -3  -1  418.26  107.19
  -9  -3  -1  727.33  106.99
  -9  -3  -1  726.63  109.69
  -9  -3  -1  583.54  104.19
  -9  -3  -1  725.43  111.69
   9   3   1  703.33  104.19
   9   3   1  778.22  108.99
   9   3   1  607.84  107.09
  -8  -3  -1   29.90   17.10
  -8  -3  -1    7.40   11.90
  -8  -3  -1   28.40   18.00
  -8  -3  -1   29.50   22.40
  -8  -3  -1   42.50   19.60
   8   3   1    7.30   11.80
   8   3   1   24.80   30.80
   8   3   1   17.90   19.90
   8   3   1   23.60   17.00
  -7  -3  -1  491.35   92.29
  -7  -3  -1  521.15   87.29
  -7  -3  -1  595.04   88.79
  -7  -3  -1  519.25   90.19
  -7  -3  -1  632.24   92.39
   7   3   1  587.14   90.49
   7   3   1  521.15   86.59
   7   3   1  518.75   89.49
   7   3   1  541.85   89.59
  -6  -3  -1  109.79   24.80
  -6  -3  -1  128.99   28.50
  -6  -3  -1  154.68   31.20
  -6  -3  -1  143.39   27.70
  -6  -3  -1  160.18   27.00
  -6  -3  -1  144.49   24.10
  -6  -3  -1  102.19   28.60
   6   3   1  129.49   23.80
   6   3   1  114.49   27.30
   6   3   1  155.18   27.50
   6   3   1  178.58   30.00
  -5  -3  -1  135.99   26.40
  -5  -3  -1  134.29   24.70
  -5  -3  -1  144.59   28.50
   5   3   1  151.68   25.40
   5   3   1  118.39   22.00
   5   3   1  114.69   25.70
   5   3   1  116.69   25.80
  -4  -3  -1 1883.61  314.87
  -4  -3  -1 2335.47  316.47
  -4  -3  -1 2048.40  313.97
   4   3   1 2000.50  313.07
   4   3   1 1958.00  315.07
   4   3   1 1940.21  313.97
   4   3   1 2016.00  314.87
  -3  -3  -1   13.10   11.30
  -3  -3  -1   -2.30    8.10
  -3  -3  -1    9.10    4.40
  -3  -3  -1   20.50    8.50
   3   3   1   29.70    9.10
   3   3   1   17.60   10.50
   3   3   1   20.20    5.00
   3   3   1   17.70    5.70
   3   3   1   14.50    9.60
   2   3   1 9999.00 1553.04
  -1  -3  -1 7292.57 1060.79
  -1  -3  -1 7371.06 1060.19
   1   3   1 5850.01 1059.79
   0  -3  -1    9.70    9.50
   0  -3  -1   25.80    4.30
   0  -3  -1   -2.20    5.10
   0  -3  -1   28.10    6.70
   0   3   1    0.40    7.40
   0   3   1    4.60    6.70
   0   3   1    4.20    3.50
   0   3   1    1.60    5.40
   0   3   1    2.30    5.10
   3  -3  -1  149.79   27.10
   3  -3  -1  173.78   27.90
   3  -3  -1  153.88   26.40
   3  -3  -1  146.39   26.50
   3  -3  -1  183.58   28.40
   3  -3  -1  150.48   27.80
  -3   3   1  205.28   27.10
  -3   3   1  159.88   29.90
  -3   3   1  176.08   27.20
  -3   3   1  218.38   29.50
  -3   3   1  148.59   27.40
   4  -3  -1   75.09   15.30
   4  -3  -1   60.49   14.70
   4  -3  -1   59.79   12.90
   4  -3  -1   68.69   13.90
   4  -3  -1   68.09   12.80
   4  -3  -1   66.09   14.70
  -4   3   1   76.79   14.60
  -4   3   1   70.39   12.40
  -4   3   1   68.69   14.20
  -4   3   1   88.99   14.20
  -4   3   1   61.79   16.30
  -4   3   1   75.09   13.10
  -4   3   1   61.19   15.70
   5  -3  -1 1844.62  292.27
   5  -3  -1 1897.51  292.47
   5  -3  -1 1958.10  291.37
   5  -3  -1 1882.71  291.87
   5  -3  -1 1854.71  292.17
   5  -3  -1 1883.51  291.17
   5  -3  -1 1782.92  292.87
  -5   3   1 1882.21  292.07
  -5   3   1 1856.91  292.27
  -5   3   1 1942.21  293.67
  -5   3   1 1904.21  292.17
  -5   3   1 1866.61  291.67
  -5   3   1 1852.01  291.27
   6  -3  -1  798.22  137.89
   6  -3  -1  851.31  139.09
   6  -3  -1  949.31  139.19
   6  -3  -1  891.31  138.49
   6  -3  -1  892.71  137.49
  -6   3   1  904.31  138.39
  -6   3   1  885.11  138.49
  -6   3   1  829.42  137.59
  -6   3   1  783.62  137.19
  -6   3   1  837.52  140.09
  -6   3   1 1018.50  138.79
  -6   3   1  995.60  137.29
   7  -3  -1   42.70   12.80
   7  -3  -1   40.50   18.30
   7  -3  -1   38.90   13.80
   7  -3  -1   60.69   18.60
   7  -3  -1   32.30   13.80
  -7   3   1   35.00   12.20
  -7   3   1   52.69   15.00
  -7   3   1   38.80   10.60
  -7   3   1   29.30   16.30
  -7   3   1   46.80   14.70
   8  -3  -1  155.08   31.60
   8  -3  -1  187.18   33.10
   8  -3  -1  155.28   32.70
  -8   3   1  153.48   31.90
  -8   3   1  146.69   35.30
  -8   3   1  167.88   33.10
  -8   3   1  202.68   30.70
   9  -3  -1 1731.63  275.87
   9  -3  -1 1628.14  275.17
   9  -3  -1 1862.01  277.47
   9  -3  -1 1898.51  274.67
  -9   3   1 1807.52  276.47
  -9   3   1 1652.13  277.97
  -9   3   1 1771.62  275.67
  -9   3   1 1762.22  274.47
  10  -3  -1  452.25   69.99
  10  -3  -1  532.95   72.19
  10  -3  -1  475.15   74.19
 -10   3   1  313.07   66.49
 -10   3   1  456.45   70.49
 -10   3   1  307.17   71.79
 -10   3   1  383.76   70.69
  11  -3  -1   56.49   26.00
  11  -3  -1   57.09   24.80
  11  -3  -1   53.39   25.40
 -11   3   1   45.90   19.10
 -11   3   1   59.69   27.90
 -11   3   1   31.10   25.30
 -11   3   1   60.49   24.80
 -11  -2  -1   16.80   19.30
 -11  -2  -1   36.10   15.90
 -11  -2  -1   34.00   24.60
 -11  -2  -1   67.69   25.60
 -11  -2  -1   28.30   15.40
 -11  -2  -1   56.49   33.80
  11   2   1   20.60   19.70
  11   2   1   25.40   28.50
 -10  -2  -1  706.23   89.49
 -10  -2  -1  489.85   83.59
 -10  -2  -1  295.47   86.29
 -10  -2  -1  415.06   83.59
 -10  -2  -1  710.93   95.79
 -10  -2  -1  515.95   90.49
  10   2   1  554.14   85.39
  10   2   1  698.93   91.99
  -9  -2  -1   11.90   21.20
  -9  -2  -1    3.90   11.20
  -9  -2  -1   16.70   17.10
  -9  -2  -1   -2.20   11.10
  -9  -2  -1    5.80   17.10
  -9  -2  -1   13.50   17.20
   9   2   1    2.20   23.20
   9   2   1   -7.00   12.60
   9   2   1   38.30   23.60
   9   2   1   18.10   18.90
  -8  -2  -1   36.10   13.20
  -8  -2  -1   63.39   22.40
  -8  -2  -1   62.89   17.50
  -8  -2  -1   36.60   13.70
  -8  -2  -1   52.59   20.20
  -8  -2  -1   26.70   18.50
   8   2   1   61.39   20.90
   8   2   1   42.40   14.20
   8   2   1   69.59   19.30
  -7  -2  -1  303.87   51.79
  -7  -2  -1  262.77   56.19
  -7  -2  -1  320.47   57.39
  -7  -2  -1  334.97   53.89
  -7  -2  -1  337.47   57.29
  -7  -2  -1  310.57   52.49
   7   2   1  352.96   55.39
   7   2   1  326.57   52.29
   7   2   1  300.07   54.79
   7   2   1  359.96   57.69
  -6  -2  -1 1860.81  263.27
  -6  -2  -1 1489.75  265.47
  -6  -2  -1 1714.73  263.17
  -6  -2  -1 1886.01  264.77
  -6  -2  -1 1725.53  264.27
  -6  -2  -1 1684.63  265.57
  -6  -2  -1 1856.71  266.27
  -6  -2  -1 1604.74  263.57
   6   2   1 1666.83  263.27
   6   2   1 1513.95  264.87
   6   2   1 1670.93  265.27
   6   2   1 1677.83  264.47
  -5  -2  -1   26.40    8.90
  -5  -2  -1   30.50   10.20
  -5  -2  -1   40.90   11.80
  -5  -2  -1   33.60   14.30
  -5  -2  -1   33.20   14.50
  -5  -2  -1   14.10   12.50
  -5  -2  -1   30.80   12.50
  -5  -2  -1   59.09    9.60
   5   2   1   43.90   13.80
   5   2   1   49.50   13.20
   5   2   1   26.70   12.40
   5   2   1   38.10    9.70
  -4  -2  -1    7.80    6.50
  -4  -2  -1    2.00   10.00
  -4  -2  -1    0.50    9.10
  -4  -2  -1    4.20    6.50
  -4  -2  -1   -8.50    7.30
   4   2   1    7.90    6.00
   4   2   1    6.80    9.10
   4   2   1   -1.30    7.70
   4   2   1   -3.90    8.00
  -3  -2  -1 4437.16  679.53
  -3  -2  -1 4513.95  679.83
  -3  -2  -1 4190.98  677.83
  -3  -2  -1 4533.55  678.43
   3   2   1 4315.87  677.93
   3   2   1 4370.16  679.73
   3   2   1 4228.88  676.73
  -2  -2  -1 5510.25  863.01
   2   2   1 5589.94  863.01
  -1  -2  -1  164.58   25.90
  -1  -2  -1  150.58   23.70
  -1  -2  -1  124.49   22.90
  -1  -2  -1  190.08   24.30
  -1  -2  -1  127.59   24.00
   1   2   1  140.69   22.90
   1   2   1  140.99   25.30
   1   2   1  141.89   24.20
   1   2   1  175.28   24.10
   1   2   1  136.49   23.70
   0  -2  -1  308.57   45.40
   0  -2  -1  330.57   46.90
   0  -2  -1  261.97   44.60
   0  -2  -1  288.67   45.30
   0   2   1  268.57   44.60
   0   2   1  286.47   45.20
   0   2   1  274.97   46.40
   0   2   1  287.77   45.30
   0   2   1  285.87   45.30
   1  -2  -1   73.69   13.60
   1  -2  -1  102.69   16.90
   1  -2  -1   91.19   14.30
   1  -2  -1   70.39   14.40
   1  -2  -1   62.69   13.30
  -1   2   1   85.59   13.70
  -1   2   1   83.99   14.50
  -1   2   1   80.49   13.40
  -1   2   1   89.79   16.10
  -1   2   1   94.39   14.40
   2  -2  -1  165.48   23.90
   2  -2  -1  143.39   22.30
   2  -2  -1  179.38   23.50
   2  -2  -1  130.89   22.70
   2  -2  -1  124.49   22.30
   2  -2  -1  145.99   22.90
  -2   2   1  160.68   24.60
  -2   2   1  178.88   23.90
  -2   2   1  171.78   23.20
  -2   2   1  127.79   22.70
  -2   2   1  119.59   22.10
  -2   2   1  125.59   22.30
  -2   2   1  125.49   22.50
   3  -2  -1 1424.96  224.88
   3  -2  -1 1319.77  225.38
   3  -2  -1 1492.95  224.98
  -3   2   1 1560.44  225.68
  -3   2   1 1364.06  224.28
  -3   2   1 1429.16  224.78
  -3   2   1 1558.94  224.98
   4  -2  -1  586.34   92.59
   4  -2  -1  688.63   92.69
   4  -2  -1  593.74   91.99
   4  -2  -1  597.64   92.09
   4  -2  -1  692.43   91.49
   4  -2  -1  572.84   91.79
   4  -2  -1  563.54   91.19
  -4   2   1  601.84   92.09
  -4   2   1  517.95   91.19
  -4   2   1  553.74   92.99
  -4   2   1  569.14   91.59
  -4   2   1  591.54   91.19
  -4   2   1  517.05   91.99
   5  -2  -1  704.73  115.49
   5  -2  -1  726.13  114.69
   5  -2  -1  726.03  115.59
   5  -2  -1  786.82  114.39
   5  -2  -1  758.72  114.99
  -5   2   1  752.82  116.19
  -5   2   1  709.13  114.39
  -5   2   1  705.03  114.09
  -5   2   1  802.92  115.29
  -5   2   1  689.53  114.99
  -5   2   1  683.03  113.99
  -5   2   1  715.83  114.99
   6  -2  -1  176.68   29.40
   6  -2  -1  166.88   30.00
   6  -2  -1  175.18   30.60
   6  -2  -1  207.38   33.00
   6  -2  -1  113.79   30.20
  -6   2   1  192.78   29.20
  -6   2   1  218.68   30.40
  -6   2   1  169.18   32.00
  -6   2   1  190.18   31.30
  -6   2   1  164.18   32.70
  -6   2   1  196.28   31.10
   7  -2  -1   15.10   10.30
   7  -2  -1    8.90   10.60
   7  -2  -1   22.50   12.30
   7  -2  -1    1.50   10.20
   7  -2  -1   10.40   14.60
  -7   2   1   27.40    9.70
  -7   2   1    9.60   13.10
  -7   2   1   32.00   12.60
  -7   2   1   12.20   11.40
   8  -2  -1 1015.50  149.69
   8  -2  -1  884.41  147.89
   8  -2  -1  941.01  146.49
   8  -2  -1  877.21  147.19
  -8   2   1  955.00  147.99
  -8   2   1  927.11  149.09
  -8   2   1  949.21  147.39
  -8   2   1  964.80  146.29
   9  -2  -1   55.29   20.00
   9  -2  -1   21.20   16.00
   9  -2  -1   24.90   17.90
  -9   2   1   42.70   18.50
  -9   2   1   30.20   16.90
  -9   2   1   42.10   13.60
  -9   2   1   39.20   19.00
  10  -2  -1  558.94   79.89
  10  -2  -1  481.35   77.69
 -10   2   1  458.45   75.79
 -10   2   1  468.95   79.89
 -10   2   1  404.66   77.39
 -10   2   1  412.16   80.89
  11  -2  -1   93.89   30.20
  11  -2  -1  128.19   32.50
  11  -2  -1  137.19   33.70
 -11   2   1  128.59   35.80
 -11   2   1  135.49   31.80
 -11   2   1  108.79   25.70
 -11   2   1  140.09   36.20
  12  -2  -1   10.90   26.10
  12  -2  -1   -5.30   23.20
 -12   2   1   11.90   25.40
 -12   2   1   45.80   17.90
 -11  -1  -1   27.50   24.10
 -11  -1  -1   25.10   18.40
 -11  -1  -1   15.70   13.80
 -11  -1  -1   42.80   16.10
 -11  -1  -1    2.60   30.10
 -11  -1  -1   19.00   24.10
  11   1   1   35.60   20.60
  11   1   1   43.50   28.80
 -10  -1  -1   25.80   18.50
 -10  -1  -1   75.69   28.90
 -10  -1  -1   39.30   23.20
 -10  -1  -1   54.89   23.70
 -10  -1  -1   50.49   14.80
 -10  -1  -1   32.90   15.00
  10   1   1   28.10   18.70
  10   1   1   20.00   29.40
  10   1   1   62.29   24.90
  -9  -1  -1  352.56   63.79
  -9  -1  -1  272.17   61.39
  -9  -1  -1  373.66   57.49
  -9  -1  -1  326.67   59.59
  -9  -1  -1  403.96   64.79
  -9  -1  -1  310.67   57.69
   9   1   1  444.56   65.19
   9   1   1  378.26   58.39
   9   1   1  307.07   60.39
  -8  -1  -1   -2.60   14.90
  -8  -1  -1  -14.80    9.20
  -8  -1  -1   14.70   15.20
  -8  -1  -1   10.10   13.90
  -8  -1  -1   -4.90   17.30
  -8  -1  -1   10.50   10.40
   8   1   1   -5.20   15.00
   8   1   1    8.90   11.70
  -7  -1  -1  250.77   34.70
  -7  -1  -1  167.58   38.60
  -7  -1  -1  202.98   38.90
  -7  -1  -1  225.08   36.80
  -7  -1  -1  166.48   34.40
  -7  -1  -1  229.58   39.30
   7   1   1  180.28   34.60
  -6  -1  -1  323.07   54.59
  -6  -1  -1  364.56   53.09
  -6  -1  -1  268.97   51.39
  -6  -1  -1  347.97   55.59
  -6  -1  -1  383.66   51.29
  -6  -1  -1  343.77   55.09
  -6  -1  -1  302.87   51.19
  -6  -1  -1  381.96   54.09
   6   1   1  304.07   52.99
   6   1   1  280.57   51.49
   6   1   1  272.57   53.59
   6   1   1  327.67   53.29
  -5  -1  -1  205.28   39.00
  -5  -1  -1  188.68   35.80
  -5  -1  -1  204.08   36.30
  -5  -1  -1  188.18   38.90
  -5  -1  -1  245.38   36.20
  -5  -1  -1  253.27   37.70
  -5  -1  -1  256.47   39.70
  -5  -1  -1  242.08   38.20
   5   1   1  226.28   37.80
   5   1   1  233.48   39.30
   5   1   1  222.38   36.40
   5   1   1  209.68   38.00
  -4  -1  -1  555.94  102.09
  -4  -1  -1  699.23  103.19
  -4  -1  -1  636.94  101.69
  -4  -1  -1  577.24  101.29
  -4  -1  -1  677.43  102.19
  -4  -1  -1  693.23  101.49
  -4  -1  -1  648.34  103.09
  -4  -1  -1  647.04  103.29
   4   1   1  650.73  102.29
   4   1   1  625.04  102.99
   4   1   1  675.83  101.59
   4   1   1  692.33  102.79
  -3  -1  -1   15.80    7.70
  -3  -1  -1   13.70    4.40
  -3  -1  -1    4.80    4.60
  -3  -1  -1    4.60    5.70
  -3  -1  -1   19.80    7.60
  -3  -1  -1    7.30    5.70
  -3  -1  -1    3.90    4.00
  -3  -1  -1    5.50    5.90
   3   1   1   11.40    6.30
   3   1   1    0.00    6.00
   3   1   1    5.80    6.00
  -2  -1  -1 1576.64  239.88
   2   1   1 1511.35  239.68
  -1  -1  -1 1994.60  299.37
  -1  -1  -1 1926.01  299.97
   1   1   1 1917.01  299.27
   1   1   1 1853.21  299.97
   0  -1  -1  136.69   20.00
   0  -1  -1  116.99   19.90
   0  -1  -1  122.89   19.50
   0  -1  -1  117.29   19.90
   0  -1  -1  122.89   19.90
   0  -1  -1  118.19   19.50
   0  -1  -1  132.59   20.50
   0   1   1  125.39   19.50
   0   1   1  116.09   19.90
   0   1   1  123.79   20.40
   0   1   1  131.39   19.90
   0   1   1  131.29   20.00
   0   1   1  128.99   19.60
   0   1   1  131.09   20.00
  -1   1   1 1542.65  239.88
   2  -1  -1 1275.27  197.78
   2  -1  -1 1347.47  197.98
  -2   1   1 1236.78  197.78
  -2   1   1 1230.08  197.48
   3  -1  -1    3.30    4.40
   3  -1  -1    4.00    4.40
   3  -1  -1    0.20    3.80
   3  -1  -1   33.30    6.20
  -3   1   1   10.60    3.80
  -3   1   1    9.30    4.90
  -3   1   1    2.50    4.10
  -3   1   1    3.50    5.00
  -3   1   1    9.90    3.20
  -3   1   1    4.50    4.90
  -3   1   1    4.50    4.30
   4  -1  -1   53.79   12.70
   4  -1  -1   36.30   13.10
   4  -1  -1   60.09   11.80
   4  -1  -1   53.99   12.10
   4  -1  -1   46.20   11.20
  -4   1   1   81.09   12.90
  -4   1   1   47.70   12.10
  -4   1   1   68.59   11.90
  -4   1   1   72.59   13.00
  -4   1   1   66.49   11.00
  -4   1   1   76.99   11.50
  -4   1   1   54.39   13.10
   5  -1  -1  344.37   51.99
   5  -1  -1  338.47   51.49
   5  -1  -1  312.77   51.79
   5  -1  -1  322.47   52.49
   5  -1  -1  388.76   53.59
  -5   1   1  341.07   51.49
  -5   1   1  324.97   52.69
  -5   1   1  311.37   52.19
  -5   1   1  337.67   52.19
  -5   1   1  344.87   53.19
  -5   1   1  309.37   50.99
  -5   1   1  309.87   52.39
  -5   1   1  298.57   50.69
  -5   1   1  287.97   50.99
   6  -1  -1  354.36   48.80
   6  -1  -1  267.17   48.50
   6  -1  -1  325.67   47.90
   6  -1  -1  300.17   50.29
  -6   1   1  268.77   50.09
  -6   1   1  274.97   49.20
  -6   1   1  359.96   49.60
  -6   1   1  304.57   49.80
  -6   1   1  271.27   47.20
  -6   1   1  305.37   47.90
   7  -1  -1  155.28   34.70
   7  -1  -1  228.88   33.50
   7  -1  -1  197.18   36.60
   7  -1  -1  176.18   33.90
   7  -1  -1  217.28   34.00
  -7   1   1  166.18   31.90
  -7   1   1  222.38   34.80
  -7   1   1  162.38   34.20
  -7   1   1  233.98   33.40
  -7   1   1  228.48   35.60
  -7   1   1  200.28   36.70
   8  -1  -1   42.00   15.10
   8  -1  -1   37.40   15.90
   8  -1  -1   41.60   14.20
  -8   1   1   49.30   18.10
  -8   1   1   33.60   14.40
  -8   1   1   57.89   13.40
  -8   1   1   43.90   11.10
   9  -1  -1  447.96   73.59
   9  -1  -1  445.46   74.19
   9  -1  -1  537.45   76.99
  -9   1   1  309.37   73.39
  -9   1   1  480.75   73.09
  -9   1   1  459.85   74.29
  -9   1   1  530.35   76.29
  -9   1   1  464.45   77.09
  -9   1   1  402.06   71.39
  10  -1  -1  175.48   26.10
  10  -1  -1  128.29   27.80
 -10   1   1   51.89   20.90
 -10   1   1  101.89   20.50
 -10   1   1   71.79   26.20
 -10   1   1  109.79   25.60
 -10   1   1   70.79   18.00
 -10   1   1  125.49   28.10
  11  -1  -1   23.00   19.70
  11  -1  -1   25.00   23.50
  11  -1  -1   30.70   22.40
 -11   1   1    4.00   25.90
 -11   1   1  -11.30   21.80
 -11   1   1   25.10   13.90
 -11   1   1    8.50    9.90
  12  -1  -1   -7.20   25.30
  12  -1  -1   30.20   23.20
 -12   1   1   43.00   25.80
 -12   1   1    2.10   16.50
 -11   0  -1   22.10   23.20
 -11   0  -1  -28.50   19.80
 -11   0  -1  -19.40   26.40
 -11   0  -1   -5.70   14.50
 -11   0  -1    2.60   15.80
 -11   0  -1   -3.20   10.50
  11   0   1  -14.70   23.60
  11   0   1  -13.30   18.80
 -10   0  -1   -0.10   14.20
 -10   0  -1  -13.40   19.10
 -10   0  -1  -32.70   18.90
 -10   0  -1   -1.70   25.10
  10   0   1  -24.80   16.90
  10   0   1   28.60   38.20
  10   0   1   10.50   21.20
  -9   0  -1   -1.30   11.30
  -9   0  -1   -4.80   16.80
  -9   0  -1   -0.90   14.90
  -9   0  -1   -1.80   13.70
  -9   0  -1   17.40   19.10
  -9   0  -1   -0.40    9.30
   9   0   1    0.00   16.00
   9   0   1   13.00   14.00
   9   0   1  -15.60   18.20
  -8   0  -1    0.30   10.10
  -8   0  -1   -8.70   13.00
  -8   0  -1   -9.90   15.60
  -8   0  -1    1.30   13.50
  -8   0  -1   -8.20    8.80
  -8   0  -1    1.30   14.70
   8   0   1   -6.40   13.50
   8   0   1   -5.70   11.90
  -7   0  -1    2.80   11.60
  -7   0  -1    2.50    9.00
  -7   0  -1    8.30   12.70
  -7   0  -1   -8.50   11.40
  -7   0  -1    4.20    8.00
  -7   0  -1    8.90   13.20
   7   0   1    9.00   10.30
  -6   0  -1    4.10   10.70
  -6   0  -1   -1.00   10.30
  -6   0  -1   10.00   10.30
  -6   0  -1   14.30   11.10
  -6   0  -1    8.40    7.30
  -6   0  -1   -1.30    7.50
  -6   0  -1   11.80   11.30
  -6   0  -1  -18.20    6.40
   6   0   1    3.70   10.30
   6   0   1   -6.20    9.80
   6   0   1  -16.10    8.30
  -5   0  -1    8.40    6.70
  -5   0  -1    5.60    5.70
  -5   0  -1    0.10    8.20
  -5   0  -1   -4.20    4.90
  -5   0  -1   -8.60    8.60
  -5   0  -1   -3.30    8.70
  -5   0  -1  -11.30    7.10
  -5   0  -1  -14.70    8.30
   5   0   1    8.30    7.60
   5   0   1    4.10    9.10
   5   0   1   14.40    8.80
   5   0   1    8.40    9.40
  -4   0  -1   11.30    5.60
  -4   0  -1    6.70    7.80
  -4   0  -1   -0.30    7.20
  -4   0  -1    3.10    7.80
  -4   0  -1    6.60    7.10
  -4   0  -1   -3.90    4.50
  -4   0  -1  -10.50    6.90
  -4   0  -1   10.80    4.70
   4   0   1   -1.10    7.10
   4   0   1    3.30    7.70
   4   0   1  -10.30    5.70
  -3   0  -1    5.20    6.30
  -3   0  -1   -0.30    3.40
  -3   0  -1    8.70    6.50
  -3   0  -1    2.60    4.20
  -3   0  -1   -2.70    5.50
  -3   0  -1   11.80    5.50
  -3   0  -1   -1.30    3.30
  -3   0  -1    3.00    5.90
   3   0   1    2.80    5.70
   3   0   1    5.20    5.10
   3   0   1    4.00    5.50
   3   0   1    3.00    4.50
  -2   0  -1   -0.70    4.40
  -2   0  -1   -2.70    3.50
  -2   0  -1    4.20    3.70
  -2   0  -1    5.20    3.20
  -2   0  -1    3.90    2.40
  -2   0  -1    1.10    2.30
  -2   0  -1   -1.10    3.70
  -2   0  -1    6.00    3.90
   2   0   1    4.00    3.30
   2   0   1    0.10    3.50
   2   0   1    0.60    2.50
   2   0   1    0.70    4.20
   2   0   1   -0.10    3.90
   2   0   1   -2.60    3.50
  -1   0  -1   -0.80    1.50
  -1   0  -1    1.70    2.50
  -1   0  -1    0.10    2.50
  -1   0  -1    0.40    1.70
  -1   0  -1    0.00    2.20
  -1   0  -1    2.90    2.60
   1   0   1    2.30    1.50
   1   0   1    2.30    1.90
   1   0   1    1.70    2.40
   1   0   1    1.30    2.40
   1   0   1    4.30    2.20
   1   0   1   -2.90    2.40
   1   0  -1    2.50    1.40
   1   0  -1   -1.90    1.60
   1   0  -1    1.00    1.30
   1   0  -1    0.20    1.10
  -1   0   1   -0.10    1.00
  -1   0   1    1.80    1.40
  -1   0   1    3.20    1.60
  -1   0   1   -1.70    1.60
  -1   0   1    0.80    1.20
  -1   0   1    1.10    1.10
  -1   0   1   -0.10    1.20
   2   0  -1    2.90    3.20
   2   0  -1    2.50    2.50
   2   0  -1    3.30    3.60
   2   0  -1    2.50    2.40
   2   0  -1   -0.60    2.30
   2   0  -1   -0.10    2.30
  -2   0   1    1.60    2.70
  -2   0   1    0.30    3.20
  -2   0   1    0.50    2.00
  -2   0   1   -0.30    2.00
  -2   0   1   -1.40    2.80
  -2   0   1   -1.30    2.30
  -2   0   1   -1.50    2.60
   3   0  -1    7.80    4.00
   3   0  -1    1.10    4.30
   3   0  -1   -1.10    3.70
   3   0  -1    2.50    3.80
   3   0  -1    2.50    6.40
   3   0  -1    1.70    5.00
  -3   0   1   -0.80    3.40
  -3   0   1    3.70    4.50
  -3   0   1    0.30    4.40
  -3   0   1   -0.40    4.10
  -3   0   1    1.00    2.60
  -3   0   1   -1.50    3.80
  -3   0   1    1.00    2.90
   4   0  -1    9.00    6.10
   4   0  -1    3.10    5.70
   4   0  -1   -4.10    7.30
   4   0  -1    5.90    5.10
   4   0  -1   12.80    7.10
   4   0  -1    7.00    5.10
  -4   0   1    7.70    4.80
  -4   0   1    1.20    5.70
  -4   0   1   11.50    7.00
  -4   0   1    4.80    5.90
  -4   0   1    6.30    6.30
  -4   0   1    4.70    4.30
   5   0  -1   -1.90    6.90
   5   0  -1    2.00   10.10
   5   0  -1    1.00    6.60
   5   0  -1    0.70    6.70
   5   0  -1   15.40    6.60
  -5   0   1    1.20    7.30
  -5   0   1    3.20    4.70
  -5   0   1    2.60    7.20
  -5   0   1    7.50    8.10
  -5   0   1    1.10    7.70
  -5   0   1    1.10    5.60
   6   0  -1   -0.30    8.50
   6   0  -1    6.20    7.90
   6   0  -1    4.00    8.60
  -6   0   1    6.10    7.30
  -6   0   1   -3.50    7.40
  -6   0   1   -4.40    9.50
  -6   0   1    8.20    9.60
  -6   0   1    3.10    6.60
  -6   0   1   15.80   18.60
  -6   0   1   16.00   10.00
  -6   0   1    3.60    9.20
   7   0  -1   -7.80    9.40
   7   0  -1   -0.80   10.10
   7   0  -1    5.50   10.20
  -7   0   1   15.40    7.80
  -7   0   1   -8.00   10.70
  -7   0   1  -14.70   10.30
  -7   0   1   -0.80    8.10
  -7   0   1    3.50   12.10
  -7   0   1   -3.20   11.10
   8   0  -1    9.50   11.90
   8   0  -1   -1.30   12.50
   8   0  -1   12.10   11.10
  -8   0   1  -13.60   12.40
  -8   0   1   -2.20   12.20
  -8   0   1  -18.60   21.50
  -8   0   1   12.50    8.80
  -8   0   1  -11.30    8.70
   9   0  -1    9.80   14.70
   9   0  -1    1.60   16.60
   9   0  -1  -13.70   13.00
  -9   0   1    3.00   16.50
  -9   0   1   -0.60   14.40
  -9   0   1    6.30   10.50
  -9   0   1   -0.20   14.30
  -9   0   1    6.40   17.00
  -9   0   1  -21.00    8.70
  10   0  -1   26.30   20.00
  10   0  -1   38.50   41.90
  10   0  -1    6.90   16.10
 -10   0   1   14.20   11.20
 -10   0   1    7.20   11.90
 -10   0   1    0.00   17.60
 -10   0   1   -7.50   18.80
 -10   0   1   -5.20   14.40
 -10   0   1  -24.80   15.90
  11   0  -1   20.60   23.30
  11   0  -1  -18.10   18.10
  11   0  -1   -7.40   21.00
 -11   0   1   19.90   36.40
 -11   0   1   -5.60   21.50
 -11   0   1    9.80   13.10
  12   0  -1   -9.10   25.60
 -12   0   1   10.40   23.00
 -12   0   1    4.40   14.30
 -12   0   1   18.30   16.30
 -12   0   1   -1.80    9.80
 -11   1  -1    1.40   15.50
 -11   1  -1   15.40   22.80
 -11   1  -1   28.00   28.50
 -11   1  -1   40.80   23.70
  11  -1   1   21.50   25.00
 -10   1  -1   36.60   12.80
 -10   1  -1   33.50   22.30
 -10   1  -1   34.50   17.90
 -10   1  -1   62.09   16.30
 -10   1  -1   20.70   24.20
 -10   1  -1   33.20   22.80
  10  -1   1   76.69   32.50
  10  -1   1   62.59   24.40
  10  -1   1   37.60   20.00
  -9   1  -1  378.66   55.69
  -9   1  -1  310.57   57.19
  -9   1  -1  381.36   60.79
  -9   1  -1  418.16   63.19
  -9   1  -1  275.27   54.09
  -9   1  -1  259.07   57.39
   9  -1   1  343.37   56.59
   9  -1   1  274.67   57.49
   9  -1   1  524.25   64.59
  -8   1  -1    6.70   12.50
  -8   1  -1    1.10   14.70
  -8   1  -1   -6.40    7.50
  -8   1  -1    4.30   10.60
  -8   1  -1   -0.10   13.30
  -8   1  -1  -11.60   14.50
   8  -1   1   -0.90   12.50
   8  -1   1    1.50   12.80
  -7   1  -1  199.58   41.10
  -7   1  -1  193.08   40.30
  -7   1  -1  279.07   44.60
  -7   1  -1  265.87   38.90
  -7   1  -1  229.88   37.80
  -7   1  -1  234.38   40.30
   7  -1   1  216.38   39.20
  -6   1  -1  348.67   54.79
  -6   1  -1  325.17   55.09
  -6   1  -1  310.27   52.09
  -6   1  -1  299.77   52.59
  -6   1  -1  412.36   54.59
  -6   1  -1  305.07   55.69
   6  -1   1  281.87   53.99
   6  -1   1  376.56   53.49
  -5   1  -1  185.58   37.80
  -5   1  -1  220.18   36.40
  -5   1  -1  251.67   38.10
  -5   1  -1  228.28   39.00
  -5   1  -1  213.88   39.80
  -5   1  -1  250.37   39.30
  -5   1  -1  302.67   37.70
  -5   1  -1  232.28   36.70
   5  -1   1  191.48   38.70
   5  -1   1  233.18   37.40
   5  -1   1  169.28   37.80
   5  -1   1  260.27   37.00
   5  -1   1  247.98   39.30
  -4   1  -1  623.64  103.69
  -4   1  -1  629.44  103.69
  -4   1  -1  704.83  104.39
  -4   1  -1  692.33  103.39
  -4   1  -1  633.14  104.79
  -4   1  -1  607.04  102.89
  -4   1  -1  632.04  103.29
  -4   1  -1  698.93  105.19
   4  -1   1  677.03  104.69
   4  -1   1  673.93  103.09
   4  -1   1  666.73  103.49
   4  -1   1  683.83  104.19
   4  -1   1  664.63  104.09
  -3   1  -1    5.70    8.50
  -3   1  -1    5.00    5.40
  -3   1  -1    7.90    3.40
  -3   1  -1    8.30    5.10
  -3   1  -1    5.20    3.40
  -3   1  -1    4.90    6.00
  -3   1  -1   10.20    5.40
  -3   1  -1    1.40    5.80
   3  -1   1   -2.00    6.10
   3  -1   1    3.40    4.90
   3  -1   1    6.20    5.90
   3  -1   1   13.30    4.30
   3  -1   1    7.20    5.90
  -2   1  -1 1504.95  233.58
   2  -1   1 1504.35  233.78
  -1   1  -1 1890.51  291.57
   1  -1   1 1848.02  291.47
   1  -1   1 1974.30  292.07
   1  -1   1 1797.72  292.27
   0   1  -1  111.29   18.80
   0   1  -1  124.09   18.90
   0   1  -1  123.89   18.60
   0   1  -1  110.69   19.30
   0  -1   1  114.29   18.80
   0  -1   1  125.99   18.60
   0  -1   1  110.09   18.90
   0  -1   1  120.99   19.50
   0  -1   1  124.09   19.30
   1   1  -1 1339.77  208.38
   2   1  -1 1350.06  200.48
  -2  -1   1 1218.78  199.98
  -2  -1   1 1220.48  200.28
  -2  -1   1 1362.06  200.68
   3   1  -1    3.60    5.20
   3   1  -1    5.30    4.40
   3   1  -1    2.80    4.90
   3   1  -1   -3.70    3.20
  -3  -1   1    6.70    3.30
  -3  -1   1    4.00    5.80
  -3  -1   1    3.10    3.50
  -3  -1   1    6.40    4.90
  -3  -1   1   -2.80    3.80
  -3  -1   1    1.50    5.20
   4   1  -1   52.99   12.40
   4   1  -1   56.89   12.80
   4   1  -1   63.09   12.70
  -4  -1   1   69.19   13.80
  -4  -1   1   56.19   11.10
  -4  -1   1   54.59   12.50
  -4  -1   1   64.69   11.10
  -4  -1   1   65.69   13.20
  -4  -1   1   66.69   12.50
   5   1  -1  309.57   51.49
   5   1  -1  311.47   52.79
   5   1  -1  346.27   52.89
   5   1  -1  312.07   52.39
  -5  -1   1  343.07   51.19
  -5  -1   1  302.47   52.19
  -5  -1   1  361.96   53.49
  -5  -1   1  268.07   51.19
  -5  -1   1  365.16   53.29
  -5  -1   1  327.97   52.99
   6   1  -1  251.97   48.80
   6   1  -1  304.37   47.50
   6   1  -1  281.77   48.40
   6   1  -1  337.77   49.40
  -6  -1   1  278.17   47.00
  -6  -1   1  266.47   49.20
  -6  -1   1  334.37   50.09
  -6  -1   1  356.76   49.10
  -6  -1   1  328.87   47.30
  -6  -1   1  269.27   49.70
   7   1  -1  217.98   36.40
   7   1  -1  190.08   35.00
   7   1  -1  203.38   33.90
   7   1  -1  218.58   37.00
  -7  -1   1  205.68   33.20
  -7  -1   1  210.88   35.60
  -7  -1   1  165.48   33.40
  -7  -1   1  172.18   36.80
  -7  -1   1  248.38   38.30
  -7  -1   1  171.58   36.50
   8   1  -1   46.80   15.60
   8   1  -1   41.00   13.00
   8   1  -1   39.30   16.60
  -8  -1   1   10.20   11.10
  -8  -1   1   38.80   11.50
  -8  -1   1   37.70   17.00
  -8  -1   1   40.70   16.90
   9   1  -1  396.06   70.19
   9   1  -1  547.25   73.89
   9   1  -1  430.56   69.09
  -9  -1   1  455.25   73.29
  -9  -1   1  389.46   68.29
  -9  -1   1  433.86   70.19
  -9  -1   1  458.85   67.89
  -9  -1   1  425.36   72.89
  -9  -1   1  268.57   70.29
  10   1  -1   79.09   22.20
  10   1  -1   68.59   24.70
 -10  -1   1   96.09   20.70
 -10  -1   1   92.09   24.40
 -10  -1   1   81.69   26.50
 -10  -1   1  103.79   29.20
  11   1  -1   30.30   24.60
  11   1  -1   24.70   21.80
  11   1  -1   -5.80   18.70
 -11  -1   1   22.30   13.00
 -11  -1   1    7.40   13.40
 -11  -1   1   16.10   16.80
 -11  -1   1  -10.20   21.50
 -11  -1   1   86.89   41.70
  12   1  -1  -27.20   27.10
  12   1  -1   -8.80   20.30
 -12  -1   1   -4.10   13.30
 -12  -1   1   11.20   23.50
 -12  -1   1   15.00   16.80
 -12  -1   1    2.60   13.70
 -11   2  -1   46.70   29.10
 -11   2  -1   61.09   19.90
 -11   2  -1   42.50   24.50
 -11   2  -1   54.19   26.80
  11  -2   1   53.19   23.50
  11  -2   1   60.59   27.70
 -10   2  -1  491.25   97.89
 -10   2  -1  444.86   89.99
 -10   2  -1  744.83   98.59
 -10   2  -1  640.24   95.79
 -10   2  -1  495.25   91.79
  10  -2   1  654.63   96.29
  10  -2   1  644.24   98.09
  10  -2   1  658.23   94.49
  -9   2  -1   -7.20   14.90
  -9   2  -1    5.30   12.10
  -9   2  -1    8.00   18.00
  -9   2  -1    8.50    8.40
  -9   2  -1   -4.90   12.50
  -9   2  -1    9.00   17.10
   9  -2   1   -7.00   14.60
   9  -2   1    7.00   17.60
   9  -2   1    4.60   18.30
  -8   2  -1   58.69   20.70
  -8   2  -1   36.30   11.00
  -8   2  -1   67.49   18.40
  -8   2  -1   57.29   18.70
  -8   2  -1   64.99   17.30
  -8   2  -1   29.90   14.60
   8  -2   1   22.30   15.20
   8  -2   1   58.99   18.40
  -7   2  -1  306.87   53.29
  -7   2  -1  284.67   50.59
  -7   2  -1  374.66   57.99
  -7   2  -1  340.87   55.09
  -7   2  -1  326.37   53.19
  -7   2  -1  320.67   51.89
   7  -2   1  363.06   52.89
   7  -2   1  295.97   56.79
   7  -2   1  286.37   53.39
  -6   2  -1 1806.82  272.87
  -6   2  -1 1745.43  271.47
  -6   2  -1 1673.33  272.07
  -6   2  -1 1591.84  270.87
  -6   2  -1 1695.83  273.87
  -6   2  -1 1808.62  272.17
   6  -2   1 1836.32  271.17
   6  -2   1 1923.31  272.77
   6  -2   1 1760.52  272.57
   6  -2   1 1733.13  271.77
   6  -2   1 1703.43  273.27
  -5   2  -1   55.79   11.80
  -5   2  -1   40.20    8.70
  -5   2  -1   46.20   11.80
  -5   2  -1   35.70   11.10
  -5   2  -1   28.60   10.40
  -5   2  -1   31.80   13.90
  -5   2  -1   42.40    8.70
  -5   2  -1   47.00   12.90
   5  -2   1   41.70   13.60
   5  -2   1   44.60    9.90
   5  -2   1   41.20   12.10
   5  -2   1   40.70   11.00
   5  -2   1   37.60   12.50
  -4   2  -1   -3.00    5.80
  -4   2  -1    1.90    3.70
  -4   2  -1    5.50    6.20
  -4   2  -1    8.30    8.10
  -4   2  -1    4.40    4.00
  -4   2  -1   -5.60    8.00
  -4   2  -1   -1.20    6.20
  -4   2  -1   12.80    7.70
   4  -2   1    1.40    6.60
   4  -2   1   18.90    8.20
   4  -2   1   11.30    8.00
   4  -2   1   -2.40    7.70
   4  -2   1    4.70    5.30
  -3   2  -1 3993.40  619.24
  -1   2  -1  146.99   24.60
  -1   2  -1  168.08   24.10
  -1   2  -1  144.09   22.50
  -1   2  -1  139.39   22.50
  -1   2  -1  137.89   23.10
   1  -2   1  150.98   23.20
   1  -2   1  144.29   22.50
   1  -2   1  149.88   23.40
   1  -2   1  144.99   22.60
   1  -2   1  139.39   24.20
   1  -2   1  136.09   22.20
   1  -2   1  136.89   23.10
   1  -2   1  130.49   22.30
   1  -2   1  132.19   22.60
   0   2  -1  278.97   45.40
   0   2  -1  286.97   43.80
   0   2  -1  300.87   44.50
   0  -2   1  281.57   44.00
   0  -2   1  288.07   45.30
   0  -2   1  297.17   44.60
   0  -2   1  288.27   43.80
   0  -2   1  235.38   44.30
   1   2  -1   84.79   14.00
   1   2  -1   63.79   15.20
   1   2  -1   81.59   13.60
  -1  -2   1   65.19   12.70
  -1  -2   1   66.89   13.50
  -1  -2   1  101.79   13.90
  -1  -2   1  102.19   17.20
  -1  -2   1   86.09   14.00
   2   2  -1  153.88   25.20
   2   2  -1  152.28   23.30
  -2  -2   1  138.49   22.40
  -2  -2   1  121.79   23.00
  -2  -2   1  175.28   23.50
  -2  -2   1  115.49   23.40
  -2  -2   1  167.38   26.40
   3   2  -1 1363.66  223.38
   3   2  -1 1410.56  223.98
   3   2  -1 1557.04  224.88
   3   2  -1 1243.68  224.78
  -3  -2   1 1628.44  225.48
  -3  -2   1 1484.05  223.98
   4   2  -1  561.54   87.29
   4   2  -1  565.84   87.49
   4   2  -1  569.64   86.19
   4   2  -1  557.24   87.59
  -4  -2   1  517.75   87.39
  -4  -2   1  551.94   86.99
  -4  -2   1  541.25   85.99
  -4  -2   1  516.95   87.49
  -4  -2   1  528.05   86.29
  -4  -2   1  612.04   88.69
   5   2  -1  697.53  112.89
   5   2  -1  755.22  112.89
   5   2  -1  715.73  112.59
   5   2  -1  676.43  111.39
  -5  -2   1  843.52  114.29
  -5  -2   1  751.82  111.59
  -5  -2   1  684.83  112.29
  -5  -2   1  775.42  113.19
  -5  -2   1  630.44  111.49
  -5  -2   1  604.14  112.49
   6   2  -1  179.48   28.60
   6   2  -1  138.39   30.30
   6   2  -1  156.38   31.30
   6   2  -1  157.58   30.50
  -6  -2   1  194.58   29.00
  -6  -2   1  221.38   32.60
  -6  -2   1  196.68   32.20
  -6  -2   1  179.08   30.60
  -6  -2   1  164.18   32.60
  -6  -2   1  162.98   28.10
   7   2  -1   26.20   13.10
   7   2  -1   16.20   14.60
   7   2  -1    1.90    9.20
   7   2  -1   16.30   12.30
  -7  -2   1   14.70    8.20
  -7  -2   1    8.20   12.30
  -7  -2   1    0.00   14.50
  -7  -2   1   14.60   12.20
   8   2  -1  881.11  137.49
   8   2  -1  899.01  135.29
   8   2  -1  843.42  137.69
  -8  -2   1  687.53  137.69
  -8  -2   1  855.91  140.89
  -8  -2   1  896.31  134.69
  -8  -2   1  872.31  138.09
  -8  -2   1  734.63  135.19
  -8  -2   1 1060.39  140.09
   9   2  -1   44.60   17.80
   9   2  -1    4.90   12.60
   9   2  -1   45.20   21.20
  -9  -2   1   30.40   11.80
  -9  -2   1   25.10   21.40
  -9  -2   1   51.59   18.70
  -9  -2   1    2.40   16.20
  -9  -2   1   18.40   12.20
  -9  -2   1   32.00   17.00
  10   2  -1  493.95   82.89
  10   2  -1  463.65   71.69
  10   2  -1  436.16   74.89
 -10  -2   1  418.86   77.59
 -10  -2   1  428.36   70.19
 -10  -2   1  415.56   73.09
 -10  -2   1  409.86   70.89
 -10  -2   1  429.86   76.19
  11   2  -1  117.09   32.00
  11   2  -1   82.89   26.70
  11   2  -1  101.29   24.30
 -11  -2   1   99.09   18.50
 -11  -2   1   31.90   22.20
 -11  -2   1   95.09   29.00
 -11  -2   1   63.49   28.90
 -11  -2   1   75.69   35.80
 -11  -2   1   59.99   19.50
  12   2  -1   21.90   30.50
  12   2  -1  -12.40   20.00
 -12  -2   1   13.20   16.80
 -12  -2   1   32.50   26.30
 -12  -2   1   -1.20   14.20
 -12  -2   1   18.10   15.70
 -11   3  -1   -5.80   24.40
 -11   3  -1   13.90   25.40
 -11   3  -1   54.79   22.50
 -11   3  -1  -27.70   21.90
  11  -3   1   48.20   26.40
  11  -3   1   11.50   23.00
 -10   3  -1   32.70   16.80
 -10   3  -1   33.60   22.80
 -10   3  -1   41.70   24.70
 -10   3  -1   53.89   25.40
  10  -3   1   47.10   25.10
  10  -3   1   78.89   22.50
  10  -3   1   61.89   24.50
  -9   3  -1  719.23  114.29
  -9   3  -1  691.23  112.39
  -9   3  -1  719.93  115.49
  -9   3  -1  686.33  117.99
   9  -3   1  711.63  113.59
   9  -3   1  708.13  114.99
  -8   3  -1   47.30   19.80
  -8   3  -1   33.80   16.10
  -8   3  -1   37.00   13.60
  -8   3  -1   32.20   17.20
   8  -3   1   15.80   17.10
   8  -3   1   19.80   14.40
   8  -3   1   35.90   17.00
   8  -3   1   16.20   25.70
  -7   3  -1  570.84   94.39
  -7   3  -1  608.14   95.19
  -7   3  -1  563.04   93.29
  -7   3  -1  553.34   97.19
   7  -3   1  597.04   95.09
   7  -3   1  560.34   92.99
   7  -3   1  621.74   96.09
   7  -3   1  636.24   96.29
  -6   3  -1  139.19   27.20
  -6   3  -1  178.08   26.10
  -6   3  -1  177.38   30.10
  -6   3  -1  198.48   29.40
  -6   3  -1  122.19   27.70
  -6   3  -1  147.79   31.60
   6  -3   1  155.58   30.90
   6  -3   1  155.18   26.50
   6  -3   1  132.79   27.50
   6  -3   1  151.28   29.50
   6  -3   1  139.59   28.70
  -5   3  -1  153.28   24.80
  -5   3  -1  139.89   26.80
  -5   3  -1  113.99   29.10
  -5   3  -1  159.78   27.00
  -5   3  -1  149.69   28.00
  -5   3  -1  194.28   26.50
   5  -3   1  162.88   28.00
   5  -3   1  157.88   24.80
   5  -3   1  159.18   26.50
   5  -3   1  148.29   25.20
   5  -3   1  131.49   27.60
   5  -3   1  129.39   28.50
  -4   3  -1 2162.18  314.57
  -4   3  -1 1692.73  314.57
  -4   3  -1 1771.42  313.97
  -4   3  -1 2163.18  315.47
  -4   3  -1 2097.79  316.67
   4  -3   1 2047.50  316.27
   4  -3   1 2131.49  314.67
   4  -3   1 2129.69  314.97
   4  -3   1 2000.20  314.17
   4  -3   1 2059.99  315.37
   4  -3   1 2060.19  314.17
   4  -3   1 2029.90  315.07
  -3   3  -1   39.20    9.50
  -3   3  -1   16.00    7.00
  -3   3  -1   24.10   10.80
  -3   3  -1   32.00    7.80
  -3   3  -1   16.40    5.50
   3  -3   1   31.00    6.20
   3  -3   1   22.10    8.00
   3  -3   1   26.50    7.80
   3  -3   1   30.80    9.10
   3  -3   1   28.50   10.40
   3  -3   1   28.30    6.60
   3  -3   1   18.40    8.60
   0   3  -1    5.40    3.30
   0   3  -1   -0.60    7.10
   0   3  -1   17.80    3.90
   0   3  -1   10.30    5.50
   0   3  -1    2.00    4.90
   0  -3   1   14.80    3.90
   0  -3   1    5.40    3.10
   0  -3   1   14.80    5.90
   0  -3   1    1.70    4.80
   0  -3   1    3.50    7.30
   3   3  -1  193.18   28.60
   3   3  -1  157.18   30.30
  -3  -3   1  205.68   28.40
  -3  -3   1  189.98   29.80
  -3  -3   1  138.59   26.50
  -3  -3   1  139.49   27.40
  -3  -3   1  195.28   33.30
   4   3  -1   56.29   14.70
   4   3  -1   62.29   13.60
  -4  -3   1   62.19   14.40
  -4  -3   1   67.49   17.90
  -4  -3   1   43.90   12.90
   5   3  -1 1741.23  271.27
   5   3  -1 1821.72  272.07
   5   3  -1 1699.03  271.97
  -5  -3   1 1584.74  270.27
  -5  -3   1 1650.43  271.67
  -5  -3   1 1902.91  273.37
  -5  -3   1 1695.63  271.47
  -5  -3   1 1860.51  271.17
   6   3  -1  846.22  134.59
   6   3  -1  862.01  134.19
   6   3  -1  777.32  132.19
   6   3  -1  760.62  134.19
  -6  -3   1  964.00  136.59
  -6  -3   1  945.41  132.79
  -6  -3   1  865.81  134.49
  -6  -3   1  813.92  132.09
  -6  -3   1  904.31  133.69
   7   3  -1   27.60   19.30
   7   3  -1   56.89   12.00
   7   3  -1   51.79   17.40
   7   3  -1   38.90   17.60
  -7  -3   1   35.90   10.60
  -7  -3   1   46.70   15.70
  -7  -3   1   44.20   15.30
  -7  -3   1   22.80   18.10
   8   3  -1   99.99   28.50
   8   3  -1  167.38   31.80
   8   3  -1  186.78   32.30
   8   3  -1  143.09   25.90
  -8  -3   1  123.59   30.50
  -8  -3   1   99.39   26.40
  -8  -3   1  145.59   33.70
  -8  -3   1  175.08   25.30
  -8  -3   1  191.08   29.80
   9   3  -1 1751.62  258.07
   9   3  -1 1616.54  254.67
  -9  -3   1 1719.33  256.37
  -9  -3   1 1734.13  258.17
  -9  -3   1 1645.14  254.27
  -9  -3   1 1437.16  254.97
  -9  -3   1 1308.67  257.57
  -9  -3   1 1900.71  260.27
  10   3  -1  342.97   54.39
  10   3  -1  477.05   60.09
  10   3  -1  325.07   49.90
 -10  -3   1  283.57   54.89
 -10  -3   1  289.27   48.10
 -10  -3   1  229.88   49.10
 -10  -3   1  332.87   59.29
 -10  -3   1  350.06   53.49
 -10  -3   1  117.69   50.79
  11   3  -1   28.40   24.50
  11   3  -1   10.20   18.50
  11   3  -1   25.30   28.80
 -11  -3   1   41.80   31.20
 -11  -3   1   23.20   19.60
 -11  -3   1   41.50   24.20
 -11  -3   1   59.59   26.50
 -11  -3   1   27.60   15.50
 -11   4  -1   74.39   29.80
 -11   4  -1   13.70   30.20
 -11   4  -1   67.49   20.80
 -11   4  -1   44.60   37.30
  11  -4   1   67.09   28.70
 -10   4  -1  362.56   59.69
 -10   4  -1  241.28   61.99
 -10   4  -1  325.27   56.39
 -10   4  -1  362.26   63.49
  10  -4   1  311.27   61.49
  10  -4   1  376.96   62.19
  -9   4  -1   45.50   18.20
  -9   4  -1   38.80   23.10
  -9   4  -1   46.60   20.70
  -9   4  -1   29.70   15.70
   9  -4   1   37.40   24.50
   9  -4   1   13.30   17.40
   9  -4   1   42.00   20.40
   9  -4   1   39.70   16.10
  -8   4  -1    5.50   18.20
  -8   4  -1   -0.90   12.00
  -8   4  -1    0.10   14.50
  -8   4  -1    5.00   15.50
   8  -4   1   14.60   16.40
   8  -4   1   12.20   21.60
   8  -4   1  -11.10   12.90
   8  -4   1   -5.60   13.50
   8  -4   1   13.00   17.10
  -7   4  -1   45.40   19.50
  -7   4  -1   41.10   13.40
  -7   4  -1   51.49   19.90
  -7   4  -1   32.10   26.60
   7  -4   1   69.99   13.80
   7  -4   1   29.30   14.20
   7  -4   1   21.80   15.70
   7  -4   1   36.30   16.70
   7  -4   1   57.69   19.50
  -6   4  -1  810.72  134.39
  -6   4  -1  930.51  131.59
  -6   4  -1  922.81  129.99
  -6   4  -1  840.32  130.69
  -6   4  -1  879.81  132.29
  -6   4  -1  853.71  131.49
   6  -4   1  784.82  131.99
   6  -4   1  798.72  131.99
   6  -4   1  906.31  130.29
   6  -4   1  783.02  129.89
   6  -4   1  781.02  130.99
   6  -4   1  754.82  133.09
   6  -4   1  767.92  131.29
  -5   4  -1  433.06   71.79
  -5   4  -1  456.85   72.49
  -5   4  -1  477.65   75.89
  -5   4  -1  482.55   71.09
  -5   4  -1  469.45   73.39
   5  -4   1  474.45   72.19
   5  -4   1  440.16   73.09
   5  -4   1  462.95   71.39
   5  -4   1  447.86   74.59
   5  -4   1  420.66   73.09
   5  -4   1  405.76   71.09
   5  -4   1  458.85   73.09
  -4   4  -1 2033.30  306.97
  -4   4  -1 2096.89  305.47
  -4   4  -1 1977.30  304.27
   4  -4   1 1918.91  305.17
   4  -4   1 1890.81  306.27
   4  -4   1 1956.50  303.97
   4  -4   1 1890.21  303.77
   4  -4   1 1929.01  305.17
   4  -4   1 1969.60  304.37
   4  -4   1 1917.01  304.57
  -3   4  -1 5407.46  839.72
  -3   4  -1 5377.76  839.62
  -3   4  -1 5486.55  842.42
  -3   4  -1 6103.09  842.02
   3  -4   1 5269.67  841.02
   3  -4   1 5080.89  839.52
   3  -4   1 5442.96  842.02
   3  -4   1 5231.18  839.82
   2  -4   1 4508.75  708.03
   2  -4   1 4609.14  707.23
  -1   4  -1   33.60    8.90
  -1   4  -1   36.70   12.80
  -1   4  -1   40.00    8.70
  -1   4  -1   49.00   10.80
  -1   4  -1   54.09   12.60
   1  -4   1   44.50    8.60
   1  -4   1   39.00   10.80
   1  -4   1   33.70   12.50
   1  -4   1   48.80   11.30
   1  -4   1   48.10    9.00
   0   4  -1  606.24   86.99
   0   4  -1  593.14   85.69
   0   4  -1  549.35   85.29
   0   4  -1  484.75   88.09
   0   4  -1  534.55   86.39
   0  -4   1  542.65   85.29
   0  -4   1  543.45   88.29
   0  -4   1  580.44   86.69
   0  -4   1  564.94   85.49
   0  -4   1  491.15   86.39
   1   4  -1  476.15   83.69
   1   4  -1  528.95   81.59
   1   4  -1  546.85   80.79
   1   4  -1  506.85   81.79
   1   4  -1  445.86   81.79
  -1  -4   1  515.85   80.79
  -1  -4   1  560.74   81.99
  -1  -4   1  538.95   84.39
  -1  -4   1  516.95   81.99
  -1  -4   1  558.64   82.39
   2   4  -1  150.08   26.10
   2   4  -1  173.58   25.50
   2   4  -1  102.29   28.20
  -2  -4   1  199.18   28.10
  -2  -4   1  170.78   31.50
  -2  -4   1  121.99   23.30
  -2  -4   1  122.99   24.80
  -2  -4   1  166.88   26.60
   3   4  -1  636.74  100.59
   3   4  -1  639.94   99.89
   3   4  -1  547.65  101.89
  -3  -4   1  645.64   99.79
  -3  -4   1  627.84   99.99
  -3  -4   1  641.24   98.69
  -3  -4   1  613.74  100.39
  -3  -4   1  722.13  103.69
   4   4  -1  626.54   97.49
   4   4  -1  648.04   98.69
   4   4  -1  592.74   96.69
  -4  -4   1  579.04   96.49
  -4  -4   1  610.74   96.49
  -4  -4   1  587.64   95.19
  -4  -4   1  710.53  100.49
  -4  -4   1  571.64   97.19
   5   4  -1  610.04   95.69
   5   4  -1  592.84   96.79
  -5  -4   1  584.54   95.09
  -5  -4   1  660.03   99.19
  -5  -4   1  568.44   95.89
   6   4  -1  120.49   32.90
   6   4  -1  192.18   33.10
  -6  -4   1  225.48   37.80
  -6  -4   1  202.68   34.70
  -6  -4   1  181.78   40.30
  -6  -4   1  180.08   31.90
  -6  -4   1  147.99   33.00
   7   4  -1  507.35   87.49
   7   4  -1  520.65   94.69
   7   4  -1  463.15   86.89
  -7  -4   1  628.54   91.19
  -7  -4   1  572.24   86.39
   8   4  -1  853.71  124.49
   8   4  -1  702.53  123.29
   8   4  -1  700.93  122.69
  -8  -4   1  720.13  123.39
  -8  -4   1  807.72  122.39
  -8  -4   1  801.12  126.39
   9   4  -1   10.50   25.30
   9   4  -1   23.30   22.60
   9   4  -1   20.30   18.70
  -9  -4   1   58.99   26.10
  -9  -4   1   -8.30   17.30
  -9  -4   1   21.90   18.20
  -9  -4   1   24.10   18.40
  -9  -4   1  -13.80   12.40
  10   4  -1  126.19   33.70
  10   4  -1   81.49   32.10
 -10  -4   1   46.90   25.70
 -10  -4   1  132.19   28.10
 -10  -4   1   81.79   22.30
 -10  -4   1  140.79   40.30
 -10  -4   1  134.29   31.00
  11   4  -1   10.80   29.70
 -11  -4   1   14.00   34.00
 -11  -4   1    2.90   14.60
 -11  -4   1   13.40   22.50
 -11  -4   1   43.30   25.10
 -11  -4   1   -0.20   17.90
 -11   5  -1  106.59   26.20
 -11   5  -1   88.49   34.50
  11  -5   1  107.19   32.80
 -10   5  -1  166.48   39.10
 -10   5  -1  147.19   41.30
 -10   5  -1  182.88   33.20
 -10   5  -1  156.78   36.80
  10  -5   1  132.59   35.10
  10  -5   1  164.48   38.90
  10  -5   1  155.18   38.70
  -9   5  -1   82.19   25.90
  -9   5  -1   91.89   28.60
  -9   5  -1   65.19   23.40
  -9   5  -1   78.99   19.40
   9  -5   1   24.90   21.10
   9  -5   1   77.39   23.50
   9  -5   1    8.20   25.10
   9  -5   1   75.59   18.30
   9  -5   1   95.99   25.10
  -8   5  -1    7.80   16.40
  -8   5  -1  -15.90   18.30
  -8   5  -1   -0.30   12.70
  -8   5  -1   20.00   15.00
   8  -5   1   -0.10   17.00
   8  -5   1   19.60   20.40
   8  -5   1   12.20   16.80
   8  -5   1   22.00   14.50
   8  -5   1   -6.50   12.20
  -7   5  -1   11.30   18.30
  -7   5  -1   12.50   11.60
  -7   5  -1    5.70   13.90
  -7   5  -1   12.50   15.30
   7  -5   1   35.50   15.70
   7  -5   1    1.60   14.20
   7  -5   1   22.70   13.70
   7  -5   1   22.90    9.20
   7  -5   1    7.30   17.10
   7  -5   1    5.60   10.80
   7  -5   1    6.50   12.10
  -6   5  -1  483.75   74.29
  -6   5  -1  477.05   77.69
  -6   5  -1  422.76   73.19
  -6   5  -1  443.26   71.99
   6  -5   1  403.36   71.49
   6  -5   1  413.76   75.49
   6  -5   1  552.94   74.89
   6  -5   1  471.45   74.49
   6  -5   1  424.46   71.19
   6  -5   1  476.95   82.19
  -5   5  -1  641.04  104.59
  -5   5  -1  705.93  106.29
  -5   5  -1  604.64  108.49
   5  -5   1  705.63  104.09
   5  -5   1  644.44  104.09
   5  -5   1  640.54  107.59
   5  -5   1  635.74  106.09
   5  -5   1  701.93  105.79
   5  -5   1  648.74  106.09
   5  -5   1  688.83  104.99
  -4   5  -1  133.29   23.20
  -4   5  -1  104.59   27.40
  -4   5  -1  162.68   26.50
   4  -5   1  124.29   21.90
   4  -5   1  123.79   22.60
   4  -5   1  152.68   25.80
   4  -5   1  116.49   23.10
   4  -5   1  117.49   24.10
   4  -5   1  104.39   26.70
   4  -5   1  157.38   26.80
  -3   5  -1  151.68   30.80
  -3   5  -1  140.19   24.60
  -3   5  -1  170.68   27.60
   3  -5   1  154.98   23.70
   3  -5   1  113.79   24.30
   3  -5   1  149.29   29.70
   3  -5   1  155.48   25.60
   3  -5   1  114.79   26.30
   3  -5   1  147.89   24.30
   3  -5   1  134.79   27.40
  -2   5  -1  521.15   94.89
  -2   5  -1  550.84   91.49
  -2   5  -1  542.45   93.09
  -2   5  -1  610.84   91.59
  -2   5  -1  552.14   92.79
   2  -5   1  572.34   91.29
   2  -5   1  614.94   93.49
   2  -5   1  595.34   95.09
   2  -5   1  605.04   91.59
   2  -5   1  621.94   91.59
   2  -5   1  592.94   93.09
   2  -5   1  618.04   92.99
  -1   5  -1 1791.52  268.57
  -1   5  -1 1472.65  269.37
  -1   5  -1 1739.73  267.07
  -1   5  -1 1777.72  267.27
   1  -5   1 1739.13  267.27
   1  -5   1 1774.52  270.07
   1  -5   1 1807.42  267.17
   1  -5   1 1652.03  268.37
   1  -5   1 1708.63  268.57
   0   5  -1 5190.78  768.92
   0   5  -1 4714.63  770.42
   1   5  -1 2643.94  472.25
   1   5  -1 3002.00  470.25
   1   5  -1 3207.18  470.85
  -1  -5   1 3245.98  473.25
  -1  -5   1 3225.48  469.65
  -1  -5   1 2753.52  470.85
  -1  -5   1 3153.78  470.85
   2   5  -1  364.56   73.69
   2   5  -1  438.56   69.79
   2   5  -1  432.36   70.19
  -2  -5   1  427.46   68.29
  -2  -5   1  418.96   69.79
  -2  -5   1  452.55   70.49
  -2  -5   1  441.06   74.29
  -2  -5   1  481.95   70.79
   3   5  -1  588.94   94.79
   3   5  -1  597.74   97.09
   3   5  -1  583.04   93.99
  -3  -5   1  574.24   92.49
  -3  -5   1  601.74   94.49
  -3  -5   1  596.24   94.79
  -3  -5   1  620.94   98.19
  -3  -5   1  583.64   93.89
   4   5  -1   64.99   14.30
   4   5  -1   41.50   15.20
   4   5  -1   47.10   18.00
  -4  -5   1   44.20   14.50
  -4  -5   1   23.40    8.70
  -4  -5   1   30.20   11.70
  -4  -5   1   57.99   21.40
  -4  -5   1   65.79   15.00
   5   5  -1  161.38   28.60
   5   5  -1  112.59   28.90
   5   5  -1  147.99   26.70
  -5  -5   1  116.99   31.30
  -5  -5   1  132.49   27.60
  -5  -5   1  119.99   25.60
   6   5  -1   46.40   18.10
   6   5  -1   26.80   16.10
  -6  -5   1    2.20   13.60
  -6  -5   1   26.70   13.90
  -6  -5   1   15.50   20.30
   7   5  -1  400.06   72.19
   7   5  -1  428.26   71.79
  -7  -5   1  419.86   73.89
  -7  -5   1  463.35   70.69
   8   5  -1  520.55   69.39
   8   5  -1  368.26   65.39
   8   5  -1  276.57   64.59
  -8  -5   1  345.77   63.19
  -8  -5   1  430.46   67.49
  -8  -5   1  376.36   71.09
   9   5  -1  241.08   43.80
   9   5  -1  143.59   39.80
   9   5  -1  372.56   47.60
  -9  -5   1  113.69   35.00
  -9  -5   1  209.78   48.30
  -9  -5   1  246.68   43.70
  -9  -5   1  246.78   39.30
  -9  -5   1  188.28   42.10
  10   5  -1  461.05   59.49
  10   5  -1  222.88   51.59
  10   5  -1  446.96   62.59
 -10  -5   1  128.29   49.00
 -10  -5   1  192.68   45.90
 -10  -5   1  276.27   53.49
 -10  -5   1  408.96   65.09
 -10  -5   1  338.17   51.29
  11   5  -1  324.47   57.39
 -11  -5   1  220.38   39.30
 -11  -5   1  203.58   45.80
 -11  -5   1  246.78   44.70
 -11  -5   1  123.59   42.70
 -11  -5   1  151.18   51.99
 -10   6  -1   68.89   25.60
 -10   6  -1   66.29   27.60
 -10   6  -1   66.49   29.10
 -10   6  -1   94.99   23.20
  10  -6   1   46.70   20.80
  10  -6   1   65.89   30.20
  10  -6   1   93.39   30.80
  -9   6  -1  -11.40   20.80
  -9   6  -1  -25.80   18.40
  -9   6  -1   24.60   22.20
  -9   6  -1    5.90   14.30
   9  -6   1  -52.59   23.20
   9  -6   1  -12.60   18.30
   9  -6   1  -14.60   22.30
   9  -6   1   -6.60   13.80
  -8   6  -1   29.20   13.80
  -8   6  -1   25.30   22.10
  -8   6  -1   -4.50   15.80
  -8   6  -1   -7.60   16.40
   8  -6   1    5.00   18.70
   8  -6   1    9.50   13.30
   8  -6   1   -2.20   14.70
   8  -6   1   13.90   21.40
   8  -6   1    3.10   11.00
   8  -6   1   -0.30   16.20
   8  -6   1   46.40   20.30
  -7   6  -1  408.06   70.39
  -7   6  -1  396.96   67.69
  -7   6  -1  414.26   69.29
  -7   6  -1  457.25   76.09
   7  -6   1  528.45   75.39
   7  -6   1  388.86   68.89
   7  -6   1  450.25   67.29
   7  -6   1  409.56   69.99
   7  -6   1  379.26   70.59
   7  -6   1  475.55   71.29
   7  -6   1  363.76   66.79
  -6   6  -1  311.47   46.90
  -6   6  -1  275.87   49.50
  -6   6  -1  287.67   53.99
   6  -6   1  322.57   49.70
   6  -6   1  189.18   49.60
   6  -6   1  269.27   47.20
   6  -6   1  274.07   49.60
   6  -6   1  316.87   46.00
   6  -6   1  254.77   48.90
   6  -6   1  291.17   45.60
  -5   6  -1  829.62  123.99
  -5   6  -1  755.82  126.79
  -5   6  -1  867.91  122.29
   5  -6   1  727.83  123.79
   5  -6   1  705.13  123.79
   5  -6   1  786.42  122.39
   5  -6   1  743.53  121.39
   5  -6   1  856.21  123.29
   5  -6   1  717.13  121.59
   5  -6   1  780.12  125.89
  -4   6  -1 1606.14  267.77
  -4   6  -1 1692.03  264.07
  -4   6  -1 1740.03  265.47
   4  -6   1 1785.82  264.77
   4  -6   1 1662.13  265.57
   4  -6   1 1733.53  264.27
   4  -6   1 1740.73  263.87
   4  -6   1 1688.63  263.47
   4  -6   1 1664.03  267.07
   4  -6   1 1612.94  265.57
  -3   6  -1   12.10    8.70
  -3   6  -1   14.90   12.20
  -3   6  -1   15.90   15.90
   3  -6   1    9.40   14.90
   3  -6   1   12.60    7.00
   3  -6   1   11.20   11.40
   3  -6   1   10.80   12.10
   3  -6   1   18.40    8.30
   3  -6   1   11.90   10.70
   3  -6   1    4.40    7.70
  -2   6  -1  518.25   84.79
  -2   6  -1  499.75   89.49
  -2   6  -1  579.64   84.89
  -2   6  -1  564.94   86.69
  -2   6  -1  548.95   87.09
   2  -6   1  512.15   87.09
   2  -6   1  507.35   84.79
   2  -6   1  564.44   84.99
   2  -6   1  489.85   86.49
   2  -6   1  583.34   89.59
   2  -6   1  548.95   87.19
   2  -6   1  548.55   84.89
  -1   6  -1 3287.27  489.05
  -1   6  -1 2746.33  492.25
  -1   6  -1 3214.38  490.55
  -1   6  -1 3265.07  489.25
   1  -6   1 3377.76  494.75
   1  -6   1 2924.41  490.45
   1  -6   1 3191.88  490.75
   1  -6   1 3240.28  489.25
   1  -6   1 3140.89  489.15
   0   6  -1   77.49   17.40
   0   6  -1   53.79   22.20
   0   6  -1   26.50   17.90
   0   6  -1   66.89   12.50
   0   6  -1   52.39   15.20
   0   6  -1   61.79   15.20
   0  -6   1   96.99   23.20
   0  -6   1   51.29   15.80
   0  -6   1   72.69   12.80
   0  -6   1   47.10   14.90
   1   6  -1 1411.56  231.18
   1   6  -1 1580.24  230.08
   1   6  -1 1476.65  231.88
   1   6  -1 1218.08  233.78
   1   6  -1 1494.95  230.48
   1   6  -1 1482.75  232.08
  -1  -6   1 1540.95  235.18
  -1  -6   1 1469.05  230.48
  -1  -6   1 1532.75  232.08
  -1  -6   1 1568.34  233.98
   2   6  -1  367.96   80.79
   2   6  -1  467.55   76.79
   2   6  -1  465.15   77.39
  -2  -6   1  510.95   77.79
  -2  -6   1  489.35   75.09
  -2  -6   1  505.05   82.39
  -2  -6   1  469.05   77.09
  -2  -6   1  510.25   78.69
   3   6  -1   37.80   14.80
   3   6  -1   23.00   16.60
   3   6  -1   52.09   14.00
  -3  -6   1   49.00   15.10
  -3  -6   1   28.40   12.20
  -3  -6   1   63.19   17.60
  -3  -6   1   20.50    8.70
  -3  -6   1   32.50   21.00
   4   6  -1   84.09   28.20
   4   6  -1  158.08   27.90
   4   6  -1  123.89   25.10
  -4  -6   1  160.38   26.30
  -4  -6   1  139.59   32.60
  -4  -6   1  119.29   24.50
  -4  -6   1  133.29   27.30
  -4  -6   1  110.19   21.50
   5   6  -1   37.70   20.10
   5   6  -1   61.59   16.90
   5   6  -1   59.19   18.40
  -5  -6   1   30.40   13.50
  -5  -6   1   39.10   10.00
  -5  -6   1   57.29   17.20
  -5  -6   1   18.30   21.90
  -5  -6   1   36.80   16.90
   6   6  -1  865.31  157.88
   6   6  -1 1035.00  157.28
   6   6  -1  997.80  156.48
  -6  -6   1  914.71  157.08
  -6  -6   1 1039.50  156.08
  -6  -6   1 1100.69  161.88
   7   6  -1  587.14  107.19
   7   6  -1  604.54  109.79
   7   6  -1  686.93  106.59
  -7  -6   1  670.43  106.19
  -7  -6   1  756.72  111.99
  -7  -6   1  618.64  106.19
   8   6  -1   44.80   24.80
   8   6  -1    4.70   21.50
  -8  -6   1   55.19   20.80
  -8  -6   1   39.70   21.60
  -8  -6   1   79.89   30.20
   9   6  -1   -6.60   26.10
   9   6  -1   60.19   33.00
   9   6  -1    2.90   22.00
  -9  -6   1    3.90   14.10
  -9  -6   1   12.90   26.30
  -9  -6   1  -12.50   20.10
  -9  -6   1   25.10   22.30
  -9  -6   1    0.60   18.10
  10   6  -1   63.89   32.60
  10   6  -1   44.50   41.30
  10   6  -1   28.70   27.00
 -10  -6   1   96.09   46.60
 -10  -6   1   83.29   30.00
 -10  -6   1   36.30   20.80
 -10  -6   1   44.30   31.10
 -10  -6   1   49.50   25.00
 -11  -6   1   33.80   24.10
 -11  -6   1   -4.70   34.70
 -11  -6   1   38.60   27.30
 -11  -6   1   29.20   18.80
 -10   7  -1  150.98   40.70
 -10   7  -1  197.98   49.40
 -10   7  -1  218.18   39.10
 -10   7  -1  212.78   44.30
  10  -7   1  188.48   45.20
  10  -7   1  208.28   37.30
  -9   7  -1   18.20   23.50
  -9   7  -1   15.40   21.40
  -9   7  -1   34.20   25.30
  -9   7  -1   50.19   19.90
   9  -7   1   19.60   13.70
   9  -7   1   38.90   16.30
   9  -7   1   18.10   21.70
   9  -7   1    6.30   24.70
   9  -7   1   28.00   23.10
   9  -7   1   54.39   26.40
  -8   7  -1   38.40   19.90
  -8   7  -1   23.70   15.50
  -8   7  -1   22.20   23.50
  -8   7  -1   17.40   18.50
   8  -7   1   61.79   14.10
   8  -7   1    5.50   14.30
   8  -7   1    6.80   19.60
   8  -7   1    7.80   16.30
   8  -7   1   43.70   22.30
   8  -7   1   24.30   22.50
   8  -7   1   29.40   22.30
  -7   7  -1  108.19   19.40
  -7   7  -1   79.89   24.00
  -7   7  -1   58.09   27.70
  -7   7  -1   63.39   21.40
   7  -7   1  121.39   29.10
   7  -7   1   91.79   18.20
   7  -7   1   81.59   23.10
   7  -7   1   51.49   23.80
   7  -7   1   59.39   20.40
  -6   7  -1 1009.50  158.88
  -6   7  -1 1014.40  160.88
  -6   7  -1 1046.20  164.88
   6  -7   1 1049.00  163.38
   6  -7   1 1078.09  158.18
   6  -7   1  887.91  160.58
   6  -7   1 1124.99  160.58
   6  -7   1  952.20  158.18
   6  -7   1  980.10  161.08
   6  -7   1  989.80  159.18
  -5   7  -1  882.71  136.09
  -5   7  -1  964.30  134.49
   5  -7   1  834.72  135.39
   5  -7   1  860.51  133.89
   5  -7   1  863.91  134.49
   5  -7   1  857.41  138.59
   5  -7   1  802.52  136.49
   5  -7   1  831.92  133.39
   5  -7   1  710.33  138.89
  -4   7  -1  172.48   26.50
  -4   7  -1  124.79   33.80
  -4   7  -1  144.79   29.50
   4  -7   1  147.49   30.30
   4  -7   1  145.99   26.20
   4  -7   1  147.29   29.60
   4  -7   1  138.79   25.50
   4  -7   1  128.69   24.80
   4  -7   1  127.19   27.70
   4  -7   1  151.08   33.20
  -3   7  -1   63.39   13.00
  -3   7  -1   38.10   20.10
  -3   7  -1   52.89   17.00
   3  -7   1   42.70   14.90
   3  -7   1   42.00   12.40
   3  -7   1   47.40   12.60
   3  -7   1   44.20   16.70
   3  -7   1   36.70   10.70
   3  -7   1   52.39   17.60
   3  -7   1   39.80   20.90
   3  -7   1   66.09   11.70
  -2   7  -1  526.05   75.79
  -2   7  -1  478.45   75.79
  -2   7  -1  506.85   79.79
  -2   7  -1  476.15   77.89
  -2   7  -1  494.65   82.09
   2  -7   1  474.75   75.79
   2  -7   1  455.85   79.09
   2  -7   1  487.35   82.69
   2  -7   1  464.25   75.89
   2  -7   1  411.86   77.79
   2  -7   1  546.05   82.19
   2  -7   1  438.16   76.89
  -1   7  -1  296.77   52.99
  -1   7  -1  319.47   50.59
  -1   7  -1  255.57   55.99
  -1   7  -1  316.07   50.89
  -1   7  -1  343.47   54.79
   1  -7   1  323.57   50.89
   1  -7   1  291.77   53.49
   1  -7   1  334.67   54.29
   1  -7   1  409.06   59.79
   1  -7   1  303.97   50.49
   0   7  -1 5181.58  755.52
   0   7  -1 4346.06  757.52
   0   7  -1 4935.21  753.82
   0   7  -1 4279.47  754.12
   0  -7   1 4878.71  755.52
   0  -7   1 5569.44  758.62
   0  -7   1 4966.40  753.82
   1   7  -1   58.79   16.90
   1   7  -1   75.89   14.20
   1   7  -1  101.89   20.20
   1   7  -1   36.00   20.90
   1   7  -1   54.19   13.80
  -1  -7   1   57.09   13.10
  -1  -7   1   90.69   20.10
  -1  -7   1   66.29   17.80
  -1  -7   1   73.49   25.00
   2   7  -1 1369.36  219.18
   2   7  -1 1213.48  222.78
   2   7  -1 1506.85  220.38
  -2  -7   1 1568.34  224.78
  -2  -7   1 1404.16  218.08
  -2  -7   1 1430.56  219.88
  -2  -7   1 1329.67  220.08
   3   7  -1   10.20   14.50
   3   7  -1    8.90   17.90
   3   7  -1    1.10   13.00
  -3  -7   1    6.70   19.90
  -3  -7   1   54.29   20.30
  -3  -7   1   40.00    9.10
  -3  -7   1    9.50   13.60
  -3  -7   1   31.80   13.10
   4   7  -1   16.60   14.80
   4   7  -1   28.20   17.40
   4   7  -1   19.70   18.90
  -4  -7   1   13.30   15.20
  -4  -7   1   16.20    8.30
  -4  -7   1    5.20   13.00
  -4  -7   1   27.80   22.70
  -4  -7   1   -1.90   17.30
   5   7  -1 1639.24  299.77
   5   7  -1 1939.51  297.17
   5   7  -1 2044.30  298.67
  -5  -7   1 1860.91  295.17
  -5  -7   1 1792.12  298.07
  -5  -7   1 1878.31  296.87
  -5  -7   1 2046.30  302.67
  -5  -7   1 2053.09  297.47
   6   7  -1 1051.89  170.28
   6   7  -1 1170.78  171.58
   6   7  -1  968.70  172.98
  -6  -7   1 1023.00  171.18
  -6  -7   1 1133.09  170.28
   7   7  -1  271.07   51.59
   7   7  -1  397.16   56.89
   7   7  -1  194.08   52.69
  -7  -7   1  282.87   50.79
  -7  -7   1  290.87   54.39
  -7  -7   1  276.07   58.09
   8   7  -1  114.69   36.90
   8   7  -1  201.28   39.70
  -8  -7   1  156.28   42.80
  -8  -7   1  155.28   38.40
  -8  -7   1  172.58   34.80
   9   7  -1  186.88   45.60
   9   7  -1   76.19   36.20
   9   7  -1  182.38   41.50
  -9  -7   1  117.59   42.50
  -9  -7   1  107.59   31.00
  10   7  -1  125.99   37.20
  10   7  -1  121.39   50.59
 -10  -7   1   32.60   29.10
 -10  -7   1  101.69   42.00
 -10  -7   1   46.30   27.50
 -10  -7   1   69.29   30.50
 -10  -7   1   60.89   22.90
 -10   8  -1  217.18   64.09
  10  -8   1  316.87   60.99
  10  -8   1  330.97   52.89
  10  -8   1  370.26   61.59
  -9   8  -1  178.28   31.50
  -9   8  -1  124.99   39.00
  -9   8  -1  100.99   35.50
  -9   8  -1  144.89   34.10
   9  -8   1  138.69   33.90
   9  -8   1  192.78   45.70
   9  -8   1  127.09   28.40
   9  -8   1  169.38   28.20
   9  -8   1  110.89   35.10
   9  -8   1  108.49   36.20
   9  -8   1  129.39   36.40
  -8   8  -1   28.20   23.50
  -8   8  -1   -8.60   16.80
  -8   8  -1   13.10   24.40
  -8   8  -1  -15.00   20.10
   8  -8   1   -3.70   21.60
   8  -8   1   -1.80   38.90
   8  -8   1   28.00   14.30
   8  -8   1   49.20   33.70
   8  -8   1   31.70   22.50
   8  -8   1   29.10   15.00
   8  -8   1   62.39   24.80
  -7   8  -1  708.03  123.49
  -7   8  -1  822.22  126.89
   7  -8   1  872.81  127.39
   7  -8   1  940.71  131.29
   7  -8   1  675.23  124.49
   7  -8   1  719.93  126.89
   7  -8   1  814.42  123.39
  -6   8  -1 1367.66  215.08
  -6   8  -1 1312.17  217.28
  -6   8  -1 1297.87  221.28
   6  -8   1 1354.46  217.38
   6  -8   1 1376.76  215.58
   6  -8   1 1216.98  217.18
   6  -8   1 1418.26  216.58
   6  -8   1 1301.07  214.68
   6  -8   1 1457.05  214.38
   6  -8   1 1682.93  221.78
  -5   8  -1   15.30   20.80
  -5   8  -1   15.30   18.50
  -5   8  -1   34.60   17.60
   5  -8   1   28.60   11.80
   5  -8   1   22.50   13.60
   5  -8   1   65.79   18.60
   5  -8   1   32.70   12.70
   5  -8   1   56.99   20.80
   5  -8   1   -9.40   17.40
   5  -8   1   32.60   21.10
  -4   8  -1   70.99   27.60
  -4   8  -1   89.49   18.10
  -4   8  -1   76.49   22.00
   4  -8   1   62.59   21.50
   4  -8   1   51.39   28.00
   4  -8   1   88.79   24.70
   4  -8   1   86.79   18.80
   4  -8   1   76.39   23.00
   4  -8   1   85.59   18.00
   4  -8   1   89.79   17.30
  -3   8  -1  670.63  105.29
  -3   8  -1  635.74  102.59
  -3   8  -1  623.04  109.49
   3  -8   1  752.22  102.39
   3  -8   1  620.44  102.79
   3  -8   1  690.53  109.89
   3  -8   1  629.84  105.89
   3  -8   1  576.34  102.69
   3  -8   1  710.03  104.69
   3  -8   1  641.94  103.39
   3  -8   1  616.34  105.19
   3  -8   1  633.54  108.79
  -2   8  -1  195.38   33.50
  -2   8  -1  232.88   39.30
  -2   8  -1  178.28   33.50
  -2   8  -1  253.37   38.90
  -2   8  -1  168.48   41.40
   2  -8   1  196.38   42.50
   2  -8   1  191.78   33.80
   2  -8   1  220.88   40.50
   2  -8   1  194.98   37.80
   2  -8   1  197.18   34.40
   2  -8   1  170.08   33.20
   2  -8   1  183.58   38.10
  -1   8  -1  192.68   49.50
  -1   8  -1  315.37   49.00
  -1   8  -1  329.37   48.20
  -1   8  -1  315.87   44.30
  -1   8  -1  309.97   43.80
   1  -8   1  331.17   54.89
   1  -8   1  216.18   43.20
   1  -8   1  205.88   46.60
   1  -8   1  213.68   43.40
   1  -8   1  280.97   48.20
   0   8  -1  482.35   78.39
   0   8  -1  380.66   85.09
   0   8  -1  495.25   80.39
   0   8  -1  520.25   77.99
   0   8  -1  506.75   81.19
   0   8  -1  505.55   81.39
   0  -8   1  550.04   86.99
   0  -8   1  476.45   82.19
   0  -8   1  494.45   78.49
   0  -8   1  480.95   81.29
   1   8  -1 1928.61  283.37
   1   8  -1 1756.12  284.27
   1   8  -1 1871.71  282.77
   1   8  -1 1809.82  285.27
   1   8  -1 1510.45  287.77
   1   8  -1 1873.61  285.47
  -1  -8   1 1761.02  285.57
  -1  -8   1 1753.72  283.37
  -1  -8   1 1817.32  285.47
  -1  -8   1 2159.68  290.67
   2   8  -1  574.04   95.49
   2   8  -1  588.74   94.59
   2   8  -1  390.16   98.59
  -2  -8   1  584.94   95.69
  -2  -8   1  607.54   95.39
  -2  -8   1  712.83  102.69
  -2  -8   1  641.84   92.69
   3   8  -1  131.49   36.30
   3   8  -1  119.29   30.80
   3   8  -1  206.08   35.50
  -3  -8   1  203.68   35.20
  -3  -8   1  181.38   35.00
  -3  -8   1  160.98   31.90
  -3  -8   1  131.89   27.30
  -3  -8   1  179.78   41.50
   4   8  -1  687.03  114.69
   4   8  -1  590.44  117.19
   4   8  -1  666.93  113.59
  -4  -8   1  719.63  113.79
  -4  -8   1  810.22  115.69
  -4  -8   1  721.33  111.19
  -4  -8   1  797.82  122.29
   5   8  -1   63.29   23.20
   5   8  -1    8.70   21.70
   5   8  -1   33.20   20.40
  -5  -8   1   50.79   11.60
  -5  -8   1   86.59   24.00
  -5  -8   1   40.50   16.30
  -5  -8   1   17.10   18.10
  -5  -8   1   14.50   26.10
   6   8  -1  621.24   77.19
   6   8  -1  399.46   70.49
   6   8  -1  240.08   72.89
  -6  -8   1  462.65   71.59
  -6  -8   1  387.46   69.39
  -6  -8   1  397.26   66.49
  -6  -8   1  472.15   81.39
  -6  -8   1  456.45   74.99
   7   8  -1  107.89   38.90
   7   8  -1  220.98   42.60
   7   8  -1  153.08   37.80
  -7  -8   1  137.09   35.60
  -7  -8   1  160.28   45.90
  -7  -8   1  229.48   41.20
   8   8  -1   16.80   27.00
   8   8  -1   28.10   28.80
   8   8  -1  -10.70   31.50
  -8  -8   1   31.00   36.20
  -8  -8   1    5.80   23.40
  -8  -8   1    6.00   24.20
   9   8  -1   43.50   34.70
   9   8  -1  103.39   43.40
  -9  -8   1   84.99   32.30
  -9  -8   1  159.68   53.89
  -9  -8   1  127.99   34.30
  10   8  -1  184.78   43.20
 -10  -8   1   81.59   34.10
 -10  -8   1  135.19   50.29
 -10  -8   1   98.99   37.50
  -9   9  -1   38.20   24.80
  -9   9  -1    3.30   29.90
  -9   9  -1   51.19   21.00
  -9   9  -1  -20.10   22.50
   9  -9   1  -25.70   24.60
   9  -9   1    0.30   22.80
   9  -9   1    8.80   16.80
   9  -9   1   -6.40   25.00
   9  -9   1   23.30   15.60
  -8   9  -1   19.60   18.50
  -8   9  -1   31.40   26.60
  -8   9  -1   38.40   25.70
  -8   9  -1   32.90   22.80
   8  -9   1   -0.70   24.50
   8  -9   1   -1.30   15.20
   8  -9   1   31.50   26.80
   8  -9   1   38.10   30.20
   8  -9   1   38.90   16.60
   8  -9   1   27.40   20.40
   8  -9   1  -11.30   23.10
  -7   9  -1   19.90   24.30
  -7   9  -1   30.50   16.90
  -7   9  -1    2.50   24.70
   7  -9   1   38.60   24.30
   7  -9   1   23.10   14.50
   7  -9   1   -2.10   21.40
   7  -9   1   16.90   15.80
   7  -9   1   21.50   25.60
   7  -9   1   10.50   15.90
   7  -9   1    6.50   23.50
  -6   9  -1   97.19   20.20
  -6   9  -1   53.49   29.70
  -6   9  -1   40.60   24.00
   6  -9   1   93.49   19.30
   6  -9   1   72.69   25.20
   6  -9   1   82.09   21.70
   6  -9   1  108.29   26.60
   6  -9   1   87.89   27.80
   6  -9   1   83.29   18.70
  -5   9  -1  768.42  117.39
  -5   9  -1  775.42  120.29
  -5   9  -1  712.63  125.69
   5  -9   1  830.32  119.99
   5  -9   1  666.53  117.39
   5  -9   1  912.01  125.69
   5  -9   1  646.84  121.09
   5  -9   1  678.83  119.89
   5  -9   1  771.52  116.59
   5  -9   1  669.53  116.89
  -4   9  -1  495.15   76.89
  -4   9  -1  404.86   81.99
  -4   9  -1  459.85   73.69
   4  -9   1  440.56   75.89
   4  -9   1  489.85   73.19
   4  -9   1  476.25   82.69
   4  -9   1  396.56   73.59
   4  -9   1  426.06   73.49
   4  -9   1  465.45   77.69
   4  -9   1  462.85   78.89
  -3   9  -1  -10.80   16.80
  -3   9  -1   -5.10   11.00
  -3   9  -1    4.70   20.40
   3  -9   1   -6.00   10.60
   3  -9   1    9.70   17.50
   3  -9   1   -1.10   10.40
   3  -9   1   37.00   24.20
   3  -9   1   19.40   17.80
  -2   9  -1  107.39   20.70
  -2   9  -1   41.90   26.90
  -2   9  -1  133.09   26.50
   2  -9   1  113.29   22.00
   2  -9   1   61.89   24.30
   2  -9   1   94.89   19.80
   2  -9   1  112.39   26.70
   2  -9   1   79.49   19.60
   2  -9   1  108.39   29.80
   2  -9   1  153.28   35.20
  -1   9  -1  151.58   31.30
  -1   9  -1  197.18   26.30
  -1   9  -1   56.79   32.10
   1  -9   1   93.89   30.10
   1  -9   1  148.89   26.10
   1  -9   1  150.68   31.90
   1  -9   1  158.68   38.90
   0   9  -1  -27.10   14.10
   0   9  -1   -3.70   15.50
   0   9  -1  -27.70   16.30
   0   9  -1   13.50    9.50
   0  -9   1  -22.10   20.70
   0  -9   1   -0.30   16.50
   0  -9   1    6.60    9.60
   0  -9   1   13.10   15.60
   1   9  -1   98.19   26.20
   1   9  -1   48.30   27.90
   1   9  -1   93.09   23.10
   1   9  -1  113.89   19.00
  -1  -9   1   80.69   19.20
  -1  -9   1   97.79   24.30
  -1  -9   1  106.59   26.50
  -1  -9   1  199.48   39.20
   2   9  -1  584.34   96.19
   2   9  -1  563.94   95.09
   2   9  -1  394.36   98.59
  -2  -9   1  544.65   96.49
  -2  -9   1  689.03   96.69
  -2  -9   1  713.63  105.29
  -2  -9   1  651.03   92.79
   3   9  -1  563.64   80.19
   3   9  -1  437.06   76.69
   3   9  -1  300.77   80.29
  -3  -9   1  620.54   91.69
  -3  -9   1  490.35   74.89
  -3  -9   1  450.35   79.19
  -3  -9   1  480.85   79.29
   4   9  -1  254.17   74.89
   4   9  -1  383.66   72.09
   4   9  -1  592.34   80.39
  -4  -9   1  438.36   69.59
  -4  -9   1  520.35   75.29
  -4  -9   1  488.45   77.09
  -4  -9   1  396.26   72.99
  -4  -9   1  508.45   85.69
   5   9  -1 1637.14  251.37
   5   9  -1 1473.85  249.68
  -5  -9   1 1439.76  249.48
  -5  -9   1 1846.82  258.47
  -5  -9   1 1804.82  252.67
  -5  -9   1 1532.45  251.57
  -5  -9   1 1550.94  247.28
   6   9  -1  717.73  111.19
   6   9  -1  908.81  114.79
   6   9  -1  404.16  111.69
  -6  -9   1  590.44  108.59
  -6  -9   1  771.72  119.59
  -6  -9   1  859.61  113.49
  -6  -9   1  609.94  113.19
  -6  -9   1  679.53  105.79
   7   9  -1   62.99   30.70
   7   9  -1   69.59   29.50
   7   9  -1  129.79   33.90
  -7  -9   1   54.89   36.10
  -7  -9   1   46.50   15.50
  -7  -9   1   75.49   21.90
  -7  -9   1   92.09   29.50
  -7  -9   1   97.09   29.50
   8   9  -1  127.49   44.20
   8   9  -1   10.30   32.00
   8   9  -1   88.19   33.70
  -8  -9   1   97.19   45.10
  -8  -9   1   76.39   31.20
  -8  -9   1   41.80   29.10
   9   9  -1  158.38   42.30
   9   9  -1  267.37   52.79
  -9  -9   1  151.28   52.59
  -9  -9   1  142.99   47.40
  -9  -9   1   99.79   40.20
  10   9  -1  -51.69   39.10
 -10  -9   1  -22.00   27.00
  -9  10  -1  269.57   65.09
   9 -10   1  194.98   54.59
   9 -10   1  248.58   54.79
   9 -10   1  346.37   49.99
   9 -10   1  263.87   48.70
   9 -10   1  291.17   60.89
  -8  10  -1  197.48   62.79
  -8  10  -1  279.07   59.59
  -8  10  -1  289.97   54.69
   8 -10   1  406.76   54.49
   8 -10   1  339.87   60.59
   8 -10   1  312.57   53.29
   8 -10   1  365.56   67.09
   8 -10   1  317.57   60.89
  -7  10  -1   69.79   21.40
  -7  10  -1   34.50   29.70
  -7  10  -1   58.69   29.00
   7 -10   1   45.00   32.80
   7 -10   1   27.70   30.20
   7 -10   1   66.19   22.90
   7 -10   1   63.69   18.80
   7 -10   1   68.19   29.10
   7 -10   1   77.09   28.20
   7 -10   1   69.79   20.20
  -6  10  -1  252.67   48.20
  -6  10  -1  254.67   54.69
  -6  10  -1  268.57   42.10
   6 -10   1  264.37   45.70
   6 -10   1  166.28   40.60
   6 -10   1  150.48   44.00
   6 -10   1  233.38   39.50
   6 -10   1  242.48   52.59
   6 -10   1  208.18   47.70
   6 -10   1  244.38   40.60
  -5  10  -1  329.47   74.09
  -5  10  -1  335.27   67.29
  -5  10  -1  399.06   63.79
   5 -10   1  410.56   63.89
   5 -10   1  355.46   64.09
   5 -10   1  393.76   67.49
   5 -10   1  350.56   68.89
   5 -10   1  547.05   78.89
   5 -10   1  392.66   62.69
   5 -10   1  388.26   69.39
  -4  10  -1  187.98   58.89
  -4  10  -1  329.17   55.39
  -4  10  -1  298.47   50.59
   4 -10   1  311.77   54.69
   4 -10   1  318.27   50.99
   4 -10   1  324.47   56.89
   4 -10   1  324.57   62.09
   4 -10   1  227.48   50.29
   4 -10   1  328.87   57.19
   4 -10   1  354.06   50.19
  -3  10  -1   -3.90   12.30
  -3  10  -1  -23.00   20.20
  -3  10  -1   -1.80   18.10
   3 -10   1   -1.30   25.40
   3 -10   1  -16.60   11.50
   3 -10   1  -31.20   19.20
   3 -10   1    5.60   12.90
   3 -10   1   -4.60   19.40
   3 -10   1   -0.40   18.10
   3 -10   1    5.30   12.60
  -2  10  -1  166.38   26.70
  -2  10  -1  106.29   36.20
  -2  10  -1  153.58   33.00
   2 -10   1  165.98   37.00
   2 -10   1  161.38   41.40
   2 -10   1  119.49   31.30
   2 -10   1  140.99   28.10
   2 -10   1  111.29   32.30
   2 -10   1  111.39   25.80
  -1  10  -1  605.44   86.09
  -1  10  -1  544.05   89.99
  -1  10  -1  364.56   92.99
   1 -10   1  665.43   99.89
   1 -10   1  530.65   90.89
   1 -10   1  568.54   86.59
   1 -10   1  460.55   90.49
   0  10  -1  548.55   66.99
   0  10  -1  428.56   71.99
   0  10  -1  224.98   72.69
   0  10  -1  377.76   68.69
   0 -10   1  434.76   73.19
   0 -10   1  386.26   71.69
   0 -10   1  462.75   79.99
   0 -10   1  398.26   67.29
   1  10  -1   -6.20   21.40
   1  10  -1   36.90   19.50
   1  10  -1   48.30   21.10
   1  10  -1   28.50   11.40
  -1 -10   1   24.60   21.20
  -1 -10   1   87.19   32.60
  -1 -10   1    4.30   12.10
  -1 -10   1   14.30   19.30
   2  10  -1  299.77   47.10
   2  10  -1  233.38   46.10
   2  10  -1  111.59   45.10
  -2 -10   1  305.87   55.99
  -2 -10   1  204.38   38.20
  -2 -10   1  240.88   45.50
  -2 -10   1  218.28   43.80
   3  10  -1  355.56   92.69
   3  10  -1  590.74   90.69
   3  10  -1  535.45   91.69
  -3 -10   1  595.74   92.09
  -3 -10   1  597.44   91.09
  -3 -10   1  644.24  104.69
  -3 -10   1  598.04  101.59
   4  10  -1    4.70   19.90
   4  10  -1    5.50   25.10
   4  10  -1   15.20   22.80
  -4 -10   1   26.90   22.60
  -4 -10   1   52.19   32.90
  -4 -10   1   25.10   20.00
  -4 -10   1   83.49   39.30
  -4 -10   1   43.70   30.40
   5  10  -1   65.69   33.60
   5  10  -1  108.89   30.40
   5  10  -1  239.68   43.00
  -5 -10   1   97.29   27.80
  -5 -10   1  129.69   34.90
  -5 -10   1  119.09   22.60
  -5 -10   1   99.09   41.20
  -5 -10   1  109.29   32.70
   6  10  -1   26.40   26.60
   6  10  -1   37.40   30.10
   6  10  -1    5.90   26.20
  -6 -10   1   -2.00   12.00
  -6 -10   1    8.90   32.90
  -6 -10   1   25.00   19.40
  -6 -10   1   36.00   26.00
  -6 -10   1   28.30   27.50
   7  10  -1   -8.30   28.90
   7  10  -1  -25.50   33.40
   7  10  -1  -12.10   43.70
  -7 -10   1   15.20   17.90
  -7 -10   1   62.69   42.20
  -7 -10   1   12.80   11.00
  -7 -10   1   28.90   30.90
  -7 -10   1   -7.40   26.20
   8  10  -1  129.39   46.20
   8  10  -1  123.89   40.30
   8  10  -1   77.89   40.10
  -8 -10   1  160.98   41.60
  -8 -10   1  103.99   35.90
  -8 -10   1   49.70   73.09
   9  10  -1  161.38   44.70
  -9 -10   1  108.79   61.49
  -9 -10   1  187.58   43.60
  -9 -10   1   70.19   38.70
  -8  11  -1   10.30   28.70
  -8  11  -1   50.89   33.90
   8 -11   1   35.20   30.70
   8 -11   1   71.59   35.50
   8 -11   1   59.39   29.00
   8 -11   1   81.79   22.30
   8 -11   1   60.09   20.90
  -7  11  -1  373.06   61.19
  -7  11  -1  293.97   71.89
   7 -11   1  341.77   61.99
   7 -11   1  418.56   70.79
   7 -11   1  311.57   58.89
   7 -11   1  293.67   66.89
   7 -11   1  457.35   75.19
   7 -11   1  335.97   64.69
   7 -11   1  359.56   60.79
  -6  11  -1    9.60   18.80
  -6  11  -1   39.30   30.40
  -6  11  -1  -10.70   26.40
   6 -11   1  -13.90   23.50
   6 -11   1  -23.30   29.20
   6 -11   1   41.80   16.50
   6 -11   1   21.40   30.00
   6 -11   1  -45.60   23.90
   6 -11   1   -3.80   17.40
  -5  11  -1   10.60   24.00
  -5  11  -1  -22.30   25.40
  -5  11  -1   -0.60   17.90
   5 -11   1   11.90   16.00
   5 -11   1   35.10   25.10
   5 -11   1    0.30   15.10
   5 -11   1  -12.40   23.70
   5 -11   1  -15.40   15.60
   5 -11   1   36.70   24.80
   5 -11   1   33.70   35.60
  -4  11  -1 1000.80  160.48
  -4  11  -1  918.11  169.88
  -4  11  -1 1037.20  164.48
   4 -11   1 1223.88  164.78
   4 -11   1 1009.70  165.08
   4 -11   1  949.21  164.88
   4 -11   1  908.71  160.68
   4 -11   1 1268.47  160.68
   4 -11   1  912.61  160.58
  -3  11  -1  514.95   89.19
  -3  11  -1  549.95   93.39
  -3  11  -1  342.57   96.49
   3 -11   1  505.35   94.39
   3 -11   1  522.05   94.69
   3 -11   1  528.85   89.49
   3 -11   1  636.64  103.79
   3 -11   1  752.62   98.09
   3 -11   1  722.13   90.79
  -2  11  -1   50.89   30.40
  -2  11  -1   42.90   23.30
  -2  11  -1   36.50   14.70
   2 -11   1   48.30   30.40
   2 -11   1   35.70   22.50
   2 -11   1   42.70   15.50
   2 -11   1   40.70   33.10
   2 -11   1   24.20   23.20
   2 -11   1   45.70   19.10
  -1  11  -1   62.79   24.70
  -1  11  -1   96.39   26.70
  -1  11  -1   84.79   18.40
  -1  11  -1   48.00   28.10
   1 -11   1   67.39   27.00
   1 -11   1   57.59   25.50
   1 -11   1   82.19   19.50
   1 -11   1   60.39   34.20
   0  11  -1 1122.69  165.48
   0  11  -1 1025.80  168.18
   0  11  -1  912.71  173.48
   0  11  -1 1041.20  169.58
   0 -11   1  983.50  169.78
   0 -11   1 1017.80  170.28
   0 -11   1 1290.47  178.18
   0 -11   1 1062.09  166.18
   1  11  -1   93.19   28.40
   1  11  -1   47.30   28.00
   1  11  -1   35.00   21.70
  -1 -11   1   66.69   17.10
  -1 -11   1   60.59   27.10
  -1 -11   1   96.09   37.70
  -1 -11   1   50.69   24.10
   2  11  -1   -9.10   22.70
   2  11  -1   23.60   21.40
   2  11  -1   37.10   24.70
  -2 -11   1  -12.60   22.10
  -2 -11   1   11.30   31.60
  -2 -11   1   25.60   13.30
  -2 -11   1   30.60   20.70
   3  11  -1  652.83   94.89
   3  11  -1  431.36   88.29
  -3 -11   1  619.24  103.99
  -3 -11   1  642.84   96.09
  -3 -11   1  413.96   90.29
  -3 -11   1  526.25   86.69
   4  11  -1  658.83   75.69
   4  11  -1  164.48   66.49
   4  11  -1  402.86   65.79
  -4 -11   1  328.67   65.99
  -4 -11   1  544.25   74.09
  -4 -11   1  358.56   61.59
  -4 -11   1  372.26   77.69
   5  11  -1  -24.50   24.40
   5  11  -1  -20.50   26.90
   5  11  -1   -3.70   25.20
  -5 -11   1   36.10   32.30
  -5 -11   1  -25.40   23.20
  -5 -11   1   16.30   18.60
  -5 -11   1   -5.30   31.60
  -5 -11   1   -1.70   12.10
   6  11  -1  -18.20   25.00
   6  11  -1  -11.60   31.80
   6  11  -1  -67.39   31.80
  -6 -11   1   21.30   20.40
  -6 -11   1   27.50   41.20
  -6 -11   1   28.00   26.70
  -6 -11   1    8.90   30.00
  -6 -11   1  -15.40   12.20
   7  11  -1  796.02   94.19
   7  11  -1  298.77   90.49
   7  11  -1  794.12  100.09
  -7 -11   1  670.43   92.09
  -7 -11   1  533.05   82.49
  -7 -11   1  487.55   92.99
  -7 -11   1  493.15  101.39
  -7 -11   1  355.36   84.69
   8  11  -1  225.38   54.89
  -8 -11   1  233.28   54.89
  -8 -11   1  185.38   60.99
  -8 -11   1  200.38   52.29
  -7  12  -1   -1.30   19.50
  -7  12  -1    5.20   29.50
  -7  12  -1   18.30   33.50
   7 -12   1    5.40   34.50
   7 -12   1   15.40   29.40
   7 -12   1   -0.40   28.20
   7 -12   1  -11.90   17.70
   7 -12   1    3.70   20.10
  -6  12  -1   77.89   39.90
  -6  12  -1   64.79   35.30
  -6  12  -1  147.99   40.50
   6 -12   1  131.09   29.10
   6 -12   1  118.19   43.90
   6 -12   1  151.38   40.30
   6 -12   1   90.09   34.40
   6 -12   1   92.19   25.30
  -5  12  -1   97.49   42.20
  -5  12  -1  250.37   34.40
  -5  12  -1   89.09   38.40
   5 -12   1  179.88   33.40
   5 -12   1  172.58   39.60
   5 -12   1  175.08   31.70
   5 -12   1  133.29   40.10
   5 -12   1  129.69   40.20
   5 -12   1  176.18   51.09
  -4  12  -1  339.57  104.89
  -4  12  -1  724.93   99.49
  -4  12  -1  710.13  105.79
   4 -12   1  731.83   98.99
   4 -12   1  633.84   99.29
   4 -12   1  553.14  103.99
   4 -12   1  552.64  104.59
   4 -12   1  616.34  113.39
   4 -12   1  574.54  102.19
  -3  12  -1    4.80   29.50
  -3  12  -1   -3.30   16.90
  -3  12  -1   61.59   29.00
   3 -12   1   26.40   19.80
   3 -12   1   -1.70   15.60
   3 -12   1   18.10   31.00
   3 -12   1   15.80   23.90
   3 -12   1   12.80   25.80
   3 -12   1   -3.50   38.50
  -2  12  -1   -2.90   14.00
  -2  12  -1   25.80   26.00
  -2  12  -1  -31.80   24.50
  -2  12  -1    7.20   22.60
   2 -12   1    2.90   38.90
   2 -12   1   -2.20   14.40
   2 -12   1  -10.30   24.50
   2 -12   1  -25.30   32.30
   2 -12   1  -22.80   20.60
   2 -12   1   17.70   23.20
  -1  12  -1  691.33   93.09
  -1  12  -1  750.42   99.69
  -1  12  -1  309.07  100.19
  -1  12  -1  535.55   95.69
   1 -12   1  683.83  109.39
   1 -12   1  568.34   93.99
   1 -12   1  480.25   98.09
   1 -12   1  565.34   99.69
   0  12  -1   85.59   40.30
   0  12  -1  179.58   39.00
   0  12  -1  204.38   29.30
   0  12  -1  102.79   34.10
   0 -12   1  123.89   29.70
   0 -12   1  160.58   48.40
   0 -12   1  137.19   38.50
   0 -12   1  187.58   38.50
   1  12  -1   79.09   28.40
   1  12  -1   58.59   35.10
   1  12  -1  149.39   23.60
   1  12  -1  178.48   38.60
  -1 -12   1  102.89   31.20
  -1 -12   1  125.09   44.10
  -1 -12   1   84.39   33.30
  -1 -12   1   87.89   24.10
   2  12  -1  -13.20   23.80
   2  12  -1   51.99   29.80
   2  12  -1   21.70   29.10
  -2 -12   1   32.20   24.40
  -2 -12   1   54.79   37.90
  -2 -12   1   27.40   16.40
  -2 -12   1   57.19   28.50
   3  12  -1  114.19   43.70
   3  12  -1  173.58   40.60
   3  12  -1  283.97   50.79
  -3 -12   1  156.78   39.60
  -3 -12   1  194.68   55.09
  -3 -12   1  201.18   45.90
  -3 -12   1  193.98   34.50
   4  12  -1   58.79   30.00
   4  12  -1  187.48   40.60
   4  12  -1   11.90   29.80
  -4 -12   1   62.09   20.80
  -4 -12   1   98.19   28.40
  -4 -12   1  143.59   36.70
  -4 -12   1  152.28   51.29
   5  12  -1    7.90   28.50
   5  12  -1   36.80   33.80
   5  12  -1   55.19   34.10
  -5 -12   1   38.90   44.60
  -5 -12   1   53.99   31.20
  -5 -12   1   49.30   25.00
  -5 -12   1   37.60   16.90
   6  12  -1  506.35   71.19
   6  12  -1  138.29   61.69
   6  12  -1  363.86   65.29
  -6 -12   1  407.66   67.49
  -6 -12   1  404.26   81.19
  -6 -12   1  287.57   52.99
  -6 -12   1  271.47   58.99
  -6 -12   1  349.17   66.69
   7  12  -1  -44.70   49.20
   7  12  -1   55.19   37.80
  -7 -12   1  142.19   41.90
  -7 -12   1  137.19   54.29
  -7 -12   1   39.30   18.20
  -7 -12   1   29.50   25.20
  -7 -12   1   34.30   33.40
   8  12  -1   88.89   66.59
  -8 -12   1   64.89   41.40
  -8 -12   1   59.29   17.80
  -6  13  -1   34.70   34.40
  -6  13  -1    4.30   31.70
  -6  13  -1    2.20   22.30
   6 -13   1   43.00   22.90
   6 -13   1   14.90   20.10
   6 -13   1  -11.50   28.60
   6 -13   1  -18.70   36.40
   6 -13   1   14.50   30.60
  -5  13  -1   37.60   32.80
  -5  13  -1   51.89   37.80
  -5  13  -1  109.49   25.30
   5 -13   1   30.40   37.20
   5 -13   1   10.70   30.30
   5 -13   1   41.70   23.50
   5 -13   1  103.79   26.10
   5 -13   1   82.39   34.30
   5 -13   1  150.28   49.10
  -4  13  -1   21.30   31.00
  -4  13  -1   25.40   34.00
  -4  13  -1  105.69   23.10
   4 -13   1  -21.50   30.20
   4 -13   1   84.49   22.10
   4 -13   1   44.60   22.60
   4 -13   1   33.70   30.80
   4 -13   1   26.30   32.40
   4 -13   1   34.40   43.60
  -3  13  -1  171.68   41.60
  -3  13  -1   44.60   33.40
  -3  13  -1   74.39   35.50
  -3  13  -1   66.39   23.60
   3 -13   1  113.89   25.90
   3 -13   1  136.59   50.99
   3 -13   1   54.89   35.40
   3 -13   1   45.30   42.50
   3 -13   1   58.89   35.40
  -2  13  -1   23.80   29.30
  -2  13  -1   33.80   34.40
  -2  13  -1   50.79   34.10
  -2  13  -1   -7.30   17.80
   2 -13   1  -16.90   27.90
   2 -13   1   75.79   24.80
   2 -13   1   19.90   39.50
   2 -13   1   38.10   28.20
   2 -13   1   21.50   43.40
   2 -13   1    2.00   18.20
  -1  13  -1   41.10   33.20
  -1  13  -1   10.10   27.70
  -1  13  -1   31.80   24.20
  -1  13  -1   64.99   30.90
   1 -13   1   33.30   44.70
   1 -13   1   44.30   30.80
   1 -13   1   40.20   24.70
   1 -13   1   24.00   17.40
   0  13  -1  263.37   54.79
   0  13  -1  138.79   57.19
   0  13  -1  382.26   60.09
   0  13  -1  392.76   49.90
   0 -13   1  158.38   53.59
   0 -13   1  407.56   76.99
   0 -13   1  270.17   49.70
   0 -13   1  304.87   59.69
   1  13  -1   38.30   15.60
   1  13  -1    2.10   25.70
   1  13  -1  -18.50   27.40
   1  13  -1   30.70   30.50
  -1 -13   1    3.90   16.80
  -1 -13   1  -11.40   41.30
  -1 -13   1   34.40   35.50
  -1 -13   1    7.70   23.90
   2  13  -1   58.49   34.00
   2  13  -1    2.10   30.10
   2  13  -1   10.20   29.40
  -2 -13   1   12.90   24.90
  -2 -13   1   81.99   48.80
  -2 -13   1   10.50   31.20
  -2 -13   1   23.40   17.50
   3  13  -1  -20.90   26.50
   3  13  -1  -13.40   32.20
   3  13  -1  -73.59   30.00
  -3 -13   1   25.60   30.60
  -3 -13   1    3.00   43.40
  -3 -13   1   26.40   16.60
  -3 -13   1  -33.00   20.00
   4  13  -1   29.50   36.20
   4  13  -1   -8.80   37.20
   4  13  -1    5.50   28.40
  -4 -13   1   -4.80   16.30
  -4 -13   1   35.00   47.60
  -4 -13   1  -21.30   30.10
  -4 -13   1   -3.80   22.60
   5  13  -1   33.30   37.00
   5  13  -1   16.90   31.70
   5  13  -1   19.40   39.40
  -5 -13   1   56.99   27.00
  -5 -13   1   53.89   19.50
  -5 -13   1  139.39   57.49
  -5 -13   1   77.09   35.60
   6  13  -1   59.19   40.10
   6  13  -1   40.90   51.19
  -6 -13   1   34.30   32.80
  -6 -13   1    8.60   17.10
  -6 -13   1   19.50   22.80
  -6 -13   1    5.90   47.90
   7  13  -1   87.19   42.80
  -7 -13   1   24.90   27.00
  -7 -13   1   55.09   40.70
  -7 -13   1   94.59   60.89
  -7 -13   1   71.39   21.00
  -5  14  -1    9.50   34.60
  -5  14  -1   19.30   24.10
  -5  14  -1   40.50   35.40
   5 -14   1    5.90   32.70
   5 -14   1  -16.60   44.10
   5 -14   1   12.60   22.60
  -4  14  -1    0.80   38.10
  -4  14  -1  -31.50   31.30
  -4  14  -1  -20.30   20.70
   4 -14   1   32.10   34.70
   4 -14   1    0.30   45.10
   4 -14   1   34.10   23.10
   4 -14   1    8.50   36.00
  -3  14  -1   72.09   39.60
  -3  14  -1  105.49   42.50
  -3  14  -1   92.99   25.20
  -3  14  -1   73.49   37.30
   3 -14   1   72.89   27.00
   3 -14   1   46.70   51.39
   3 -14   1   55.59   44.40
   3 -14   1  -22.10   36.30
   3 -14   1   62.69   26.20
   3 -14   1   67.69   34.90
   3 -14   1   47.90   41.10
  -2  14  -1   37.90   38.30
  -2  14  -1   -3.50   30.30
  -2  14  -1   15.00   19.60
  -2  14  -1   17.80   31.60
   2 -14   1   38.20   22.30
   2 -14   1    6.20   30.10
   2 -14   1   40.40   27.60
   2 -14   1   12.90   35.20
   2 -14   1   40.50   46.50
   2 -14   1   27.90   56.89
  -1  14  -1   28.60   35.20
  -1  14  -1   19.00   18.20
  -1  14  -1   89.69   36.10
  -1  14  -1   12.40   60.19
   1 -14   1   15.30   34.60
   1 -14   1  -25.50   20.10
   1 -14   1   -5.50   47.00
   1 -14   1  -21.60   27.60
   0  14  -1   -0.80   32.40
   0  14  -1  117.79   55.49
   0  14  -1    5.80   32.90
   0 -14   1   41.70   48.30
   0 -14   1   46.20   30.30
   0 -14   1   27.10   34.30
   0 -14   1   18.70   21.80
   1  14  -1   50.29   17.80
   1  14  -1   10.60   31.40
   1  14  -1  -83.59   61.99
   1  14  -1   36.00   38.90
  -1 -14   1   50.79   51.69
  -1 -14   1   54.29   22.20
  -1 -14   1   29.20   28.50
  -1 -14   1   17.70   32.60
   2  14  -1   42.00   34.50
   2  14  -1   10.00   30.40
   2  14  -1   40.50   45.90
  -2 -14   1   -1.30   27.00
  -2 -14   1   17.70   20.90
  -2 -14   1    1.80   47.90
  -2 -14   1   -0.40   35.60
   3  14  -1   70.09   39.70
   3  14  -1   15.40   37.90
  -3 -14   1   26.30   41.40
  -3 -14   1   87.59   24.10
  -3 -14   1   69.69   30.40
  -3 -14   1   31.40   49.99
   4  14  -1    5.40   37.00
   4  14  -1   22.80   36.50
   4  14  -1  -16.80   37.00
  -4 -14   1  -14.50   26.20
  -4 -14   1   43.00   51.19
  -4 -14   1  -16.80   33.80
  -4 -14   1   18.00   21.10
   5  14  -1   83.09   39.20
  -5 -14   1   16.20   50.69
  -5 -14   1   17.40   21.80
  -5 -14   1   -0.30   34.20
  -5 -14   1    8.00   29.30
  -3  15  -1   41.70   52.09
  -3  15  -1   61.19   27.20
  -3  15  -1   84.99   42.50
   3 -15   1   50.89   43.80
   3 -15   1  106.49   31.10
   3 -15   1  105.09   59.09
   3 -15   1   72.29   43.50
   3 -15   1  118.89   31.40
  -2  15  -1   -0.60   21.00
  -2  15  -1  -12.30   32.70
  -2  15  -1   -1.60   34.80
   2 -15   1   79.39   58.29
   2 -15   1   41.40   43.60
   2 -15   1  -64.69   27.30
   2 -15   1    6.90   46.70
  -1  15  -1    2.20   20.10
  -1  15  -1    5.30   37.70
  -1  15  -1   92.39   54.39
  -1  15  -1    4.10   36.30
   1 -15   1  -33.60   38.00
   1 -15   1   51.29   30.80
   1 -15   1   53.19   54.09
   1 -15   1   81.59   48.80
   0  15  -1   12.20   18.30
   0  15  -1    1.50   35.20
   0  15  -1   -3.60   32.10
   0  15  -1   19.20   39.50
   0 -15   1   57.49   39.70
   0 -15   1    4.40   53.29
   1  15  -1   -2.30   32.70
   1  15  -1  -14.30   40.20
   1  15  -1   36.80   34.90
  -1 -15   1  -12.40   49.60
  -1 -15   1  -28.10   35.80
   2  15  -1   60.49   61.49
   2  15  -1   72.39   37.50
   2  15  -1   -7.50   33.60
  -2 -15   1  -16.60   49.70
  -2 -15   1    2.10   39.10
   3  15  -1   29.30   41.50
   3  15  -1  221.58   58.99
  -3 -15   1  255.77   54.79
   4  15  -1  419.86   74.89
  -4 -15   1  298.87   85.19
  -4 -15   1  290.37   74.49
  -3 -15  -2  119.89   66.89
  -3 -15  -2  120.89   50.09
   3  15   2  177.18   47.00
   3  15   2   58.29   40.10
  -2 -15  -2   61.89   25.30
  -2 -15  -2  180.28   47.30
  -2 -15  -2   87.59   57.89
  -2 -15  -2    9.20   41.40
   2  15   2  -44.70   46.90
   2  15   2   95.79   39.70
  -1 -15  -2   84.69   56.59
  -1 -15  -2    2.80   56.49
  -1 -15  -2   -7.60   36.20
  -1 -15  -2   27.00   35.60
   1  15   2   42.30   38.10
   1  15   2  -18.00   20.00
   1  15   2   20.10   32.20
   0 -15  -2  134.49   46.20
   0 -15  -2   59.59   58.99
   0 -15  -2  130.39   30.20
   0 -15  -2  140.19   48.10
   0  15   2   61.49   43.70
   0  15   2  130.09   30.00
   0  15   2  166.28   43.90
   1 -15  -2  991.90  161.88
   1 -15  -2  858.21  137.39
   1 -15  -2  729.73  161.88
   1 -15  -2  870.71  145.09
  -1  15   2  756.62  144.49
  -1  15   2  919.91  137.49
   2 -15  -2   48.70   45.10
   2 -15  -2  124.39   40.30
   2 -15  -2  104.79   25.80
   2 -15  -2   85.99   60.99
  -2  15   2  146.19   29.40
  -2  15   2  119.99   40.00
  -2  15   2   61.89   41.40
   3 -15  -2   32.30   21.30
   3 -15  -2   40.50   59.59
   3 -15  -2   69.59   29.20
   3 -15  -2    8.20   48.40
  -3  15   2    1.70   22.60
  -3  15   2   36.60   41.70
  -3  15   2   19.40   34.10
   4 -15  -2  345.67   63.49
   4 -15  -2  439.26   93.49
   4 -15  -2  450.05   74.99
  -4  15   2  384.26   63.29
  -4  15   2  237.28   74.99
  -5 -14  -2  157.68   41.30
  -5 -14  -2  209.28   68.99
  -5 -14  -2  152.28   33.70
  -5 -14  -2  151.08   53.29
   5  14   2  206.88   53.29
  -4 -14  -2    4.20   21.60
  -4 -14  -2   41.80   28.90
  -4 -14  -2   19.20   37.70
  -4 -14  -2   65.49   55.49
   4  14   2   18.80   42.50
   4  14   2   17.50   32.40
  -3 -14  -2   -7.60   36.00
  -3 -14  -2  -50.19   23.70
  -3 -14  -2   12.70   20.80
  -3 -14  -2  -25.70   36.00
  -3 -14  -2    9.00   51.79
  -3 -14  -2  -12.60   20.40
   3  14   2   12.00   48.10
   3  14   2   14.20   35.50
   3  14   2  -17.60   29.30
  -2 -14  -2   -2.00   34.90
  -2 -14  -2   60.99   39.50
  -2 -14  -2   52.19   55.39
  -2 -14  -2  -20.00   27.00
  -2 -14  -2   87.29   22.10
  -2 -14  -2   47.50   22.10
   2  14   2   91.19   21.30
   2  14   2   43.90   38.00
   2  14   2   42.10   35.50
   2  14   2   17.20   36.60
  -1 -14  -2  -20.00   19.10
  -1 -14  -2  -41.60   45.30
  -1 -14  -2  -76.19   30.10
  -1 -14  -2  -36.10   31.60
  -1 -14  -2  -13.70   26.20
  -1 -14  -2   -8.40   19.30
   1  14   2   -7.30   36.40
   1  14   2  -13.00   20.30
   1  14   2   25.40   31.70
   1  14   2    8.00   32.00
   1  14   2  -19.50   19.20
   1  14   2    0.30   34.20
   0 -14  -2  398.56   82.69
   0 -14  -2  195.48   62.99
   0 -14  -2  339.87   56.19
   0 -14  -2  352.86   55.29
   0 -14  -2  266.17   61.99
   0 -14  -2  428.66   68.09
   0  14   2  296.07   61.69
   0  14   2  143.99   63.19
   0  14   2  329.37   55.79
   0  14   2  363.56   55.19
   0  14   2  333.77   65.99
   0  14   2  424.56   68.69
   1 -14  -2   34.20   22.60
   1 -14  -2   34.80   20.10
   1 -14  -2   58.39   35.30
   1 -14  -2   45.40   30.90
   1 -14  -2   63.59   54.79
   1 -14  -2   37.40   33.50
  -1  14   2   22.90   36.50
  -1  14   2  -11.80   30.60
  -1  14   2   65.99   22.80
  -1  14   2   65.99   37.70
  -1  14   2   53.99   33.40
  -1  14   2   51.29   21.90
   2 -14  -2  297.27   82.69
   2 -14  -2  407.36   61.29
   2 -14  -2  289.27   66.49
   2 -14  -2  391.66   57.49
   2 -14  -2  482.45   68.69
   2 -14  -2  316.37   70.39
  -2  14   2  296.87   66.29
  -2  14   2  295.47   67.19
  -2  14   2  198.08   70.69
  -2  14   2  312.87   66.39
  -2  14   2  291.17   81.69
  -2  14   2  376.66   59.29
   3 -14  -2   -2.90   27.00
   3 -14  -2   26.50   15.10
   3 -14  -2    5.00   36.50
   3 -14  -2   -5.00   20.70
   3 -14  -2  -25.00   49.40
  -3  14   2    1.40   20.90
  -3  14   2   58.49   39.00
  -3  14   2  -13.90   20.20
  -3  14   2  -11.70   32.60
  -3  14   2    2.10   33.10
  -3  14   2   10.60   33.20
   4 -14  -2   -6.70   35.40
   4 -14  -2  -20.10   37.00
   4 -14  -2   49.60   51.29
   4 -14  -2  -29.10   23.20
  -4  14   2   15.70   21.60
  -4  14   2   -7.60   33.80
  -4  14   2   44.70   34.90
   5 -14  -2  369.86   65.69
   5 -14  -2  601.74   96.99
   5 -14  -2  364.66   73.89
  -5  14   2  189.78   72.49
  -5  14   2  515.05   66.89
   6 -14  -2  261.57   49.70
  -6 -13  -2  211.98   52.89
  -6 -13  -2  221.78   45.40
  -6 -13  -2  191.18   67.19
  -6 -13  -2  128.29   34.80
   6  13   2  297.77   57.09
  -5 -13  -2   11.00   38.60
  -5 -13  -2  -62.39   46.50
  -5 -13  -2    3.50   14.90
  -5 -13  -2    5.30   22.10
   5  13   2   20.60   36.90
   5  13   2  -25.70   30.20
  -4 -13  -2   67.19   23.00
  -4 -13  -2   11.30   48.90
  -4 -13  -2   27.60   37.70
  -4 -13  -2   61.69   26.70
  -4 -13  -2   36.80   18.80
   4  13   2   65.69   36.10
   4  13   2   70.69   39.20
   4  13   2  -20.90   32.50
  -3 -13  -2  210.68   51.99
  -3 -13  -2  244.28   41.80
  -3 -13  -2  317.07   69.79
  -3 -13  -2  151.48   43.50
  -3 -13  -2  215.68   38.70
  -3 -13  -2  238.78   54.49
   3  13   2  310.37   56.29
   3  13   2   78.59   47.00
   3  13   2  310.67   52.59
  -2 -13  -2  115.69   54.99
  -2 -13  -2   63.99   36.00
  -2 -13  -2   73.19   29.10
  -2 -13  -2   97.59   21.80
   2  13   2   82.69   35.90
   2  13   2   84.89   37.00
   2  13   2   89.89   21.90
   2  13   2  119.29   36.40
   2  13   2   95.19   24.30
   2  13   2    9.20   30.90
  -1 -13  -2   -8.60   15.30
  -1 -13  -2    3.70   23.10
  -1 -13  -2  -11.80   28.40
  -1 -13  -2   68.19   50.49
   1  13   2   23.10   29.30
   1  13   2   16.00   18.40
   1  13   2   -5.50   27.90
   1  13   2  -15.60   16.10
   1  13   2  -29.70   31.20
   0 -13  -2  413.76   78.69
   0 -13  -2  859.21  110.39
   0 -13  -2  466.45   87.39
   0 -13  -2  354.66   83.79
   0  13   2  584.64   82.19
   0  13   2  640.84   89.59
   0  13   2  621.64   81.19
   0  13   2  400.86   81.99
   0  13   2  216.18   85.39
   0  13   2  667.33   92.29
   1 -13  -2 1633.54  334.87
   1 -13  -2 2333.67  330.77
   1 -13  -2 2842.72  348.27
   1 -13  -2 2300.77  334.97
   1 -13  -2 1475.25  333.87
  -1  13   2 2387.56  335.87
  -1  13   2 1896.01  335.07
  -1  13   2 2039.40  331.17
  -1  13   2 1913.21  333.77
  -1  13   2 2486.85  331.17
   2 -13  -2 1158.58  152.48
   2 -13  -2  962.10  133.49
   2 -13  -2  893.71  127.39
   2 -13  -2  628.14  128.09
   2 -13  -2  467.45  131.29
   2 -13  -2  614.04  133.49
  -2  13   2  710.63  135.89
  -2  13   2  760.02  131.49
  -2  13   2 1105.69  129.39
  -2  13   2  761.82  128.49
  -2  13   2  894.71  134.39
   3 -13  -2  148.99   26.30
   3 -13  -2  181.08   57.69
   3 -13  -2  205.18   36.00
   3 -13  -2  125.59   39.30
  -3  13   2   77.29   41.30
  -3  13   2  143.99   39.70
  -3  13   2   59.39   37.40
  -3  13   2   97.59   28.90
  -3  13   2  167.28   30.90
   4 -13  -2  419.76   84.09
   4 -13  -2  425.46   80.89
   4 -13  -2  449.66   81.59
   4 -13  -2  506.05   75.19
   4 -13  -2  536.05   95.99
   4 -13  -2  465.05   73.79
  -4  13   2  448.86   83.89
  -4  13   2  227.78   80.09
  -4  13   2  515.65   74.89
  -4  13   2  510.95   74.29
  -4  13   2  391.86   79.79
   5 -13  -2  390.26   73.89
   5 -13  -2  299.17   69.69
   5 -13  -2  339.77   70.89
   5 -13  -2  411.56   64.99
   5 -13  -2  472.15   87.99
   5 -13  -2  369.76   63.59
  -5  13   2  228.48   73.49
  -5  13   2  465.35   64.89
  -5  13   2  352.26   70.89
   6 -13  -2   33.10   43.00
   6 -13  -2   23.40   34.40
   6 -13  -2   31.80   31.00
   6 -13  -2   16.10   22.20
   6 -13  -2   -9.60   21.50
  -6  13   2   43.50   22.30
  -6  13   2   27.90   30.60
  -6  13   2   10.00   31.20
   7 -13  -2   71.49   38.00
   7 -13  -2   95.49   46.30
   7 -13  -2  105.19   26.40
  -7  13   2   38.30   38.40
  -7 -12  -2    6.60   35.60
  -7 -12  -2    4.80   15.70
  -7 -12  -2   79.29   52.29
  -7 -12  -2   10.40   23.60
   7  12   2   21.50   38.30
  -6 -12  -2   70.89   26.60
  -6 -12  -2   61.89   36.90
  -6 -12  -2   87.49   53.79
  -6 -12  -2   71.79   19.00
  -6 -12  -2  104.29   40.60
   6  12   2   69.59   37.50
   6  12   2  192.58   76.69
   6  12   2   -8.40   32.50
  -5 -12  -2   59.59   34.80
  -5 -12  -2   27.40   25.60
  -5 -12  -2   95.79   50.69
  -5 -12  -2   48.40   18.30
  -5 -12  -2   38.80   21.70
  -5 -12  -2   82.79   36.90
   5  12   2   32.40   31.30
   5  12   2   81.29   39.90
   5  12   2   97.79   38.30
  -4 -12  -2  -31.10   19.40
  -4 -12  -2    6.30   42.50
  -4 -12  -2   12.70   31.40
  -4 -12  -2    1.20   26.20
  -4 -12  -2   20.00   18.10
  -4 -12  -2  -17.90   13.70
   4  12   2   43.20   35.20
   4  12   2   -2.70   26.40
   4  12   2  -30.10   33.20
  -3 -12  -2    7.20   20.50
  -3 -12  -2   -8.50   45.00
  -3 -12  -2   27.00   29.20
  -3 -12  -2   36.10   15.30
   3  12   2   78.19   33.80
   3  12   2   91.89   29.40
   3  12   2   37.90   18.00
   3  12   2   33.20   29.00
   3  12   2   -1.00   27.80
  -2 -12  -2  106.69   35.40
  -2 -12  -2  108.29   25.60
  -2 -12  -2   80.19   31.10
  -2 -12  -2  201.28   61.49
   2  12   2   41.10   33.90
   2  12   2  128.69   33.60
   2  12   2  203.58   27.80
   2  12   2  116.99   35.10
   2  12   2  148.39   27.60
   2  12   2  155.78   40.20
  -1 -12  -2  174.78   42.90
  -1 -12  -2  282.67   62.39
  -1 -12  -2  184.78   36.70
  -1 -12  -2  192.38   61.79
   1  12   2  255.27   47.70
   1  12   2  165.68   41.40
   1  12   2  113.49   44.70
   1  12   2  181.98   36.50
   1  12   2  166.78   43.20
   1  12   2  307.97   38.20
   0 -12  -2  346.77   49.99
   0 -12  -2  401.56   71.99
   0 -12  -2  228.18   53.49
   0 -12  -2  290.17   57.39
   0  12   2  315.27   48.70
   0  12   2  277.17   55.99
   0  12   2  299.87   49.90
   0  12   2  333.47   57.19
   0  12   2  214.98   51.39
   0  12   2  166.68   55.99
   1 -12  -2   10.20   20.80
   1 -12  -2   20.10   14.30
   1 -12  -2   19.20   25.00
   1 -12  -2   -4.70   42.10
  -1  12   2   15.00   14.60
  -1  12   2   29.20   23.10
  -1  12   2   -4.70   14.30
  -1  12   2   12.90   22.50
  -1  12   2   15.60   26.40
  -1  12   2   14.10   40.60
   2 -12  -2   24.70   25.20
   2 -12  -2   -5.00   21.70
   2 -12  -2   43.80   44.40
   2 -12  -2   73.89   23.00
   2 -12  -2   28.20   13.80
   2 -12  -2   27.60   16.10
  -2  12   2   13.50   27.10
  -2  12   2   38.20   26.10
  -2  12   2   36.30   17.00
  -2  12   2   20.70   24.90
  -2  12   2   30.80   24.40
  -2  12   2   58.59   17.40
   3 -12  -2  122.39   36.20
   3 -12  -2  136.79   30.00
   3 -12  -2  215.28   56.09
   3 -12  -2  167.78   27.50
   3 -12  -2  198.38   41.50
  -3  12   2  139.09   38.00
  -3  12   2  109.69   41.00
  -3  12   2  118.79   30.50
  -3  12   2  148.49   30.40
  -3  12   2  149.69   36.20
  -3  12   2  127.69   37.40
   4 -12  -2   98.69   33.40
   4 -12  -2   77.69   33.60
   4 -12  -2   71.49   23.30
   4 -12  -2   81.79   32.90
   4 -12  -2  107.29   24.90
   4 -12  -2  108.69   48.80
  -4  12   2  120.59   33.10
  -4  12   2  132.39   25.90
  -4  12   2  110.89   33.90
  -4  12   2   30.70   31.60
  -4  12   2   90.09   23.00
   5 -12  -2  263.57   47.60
   5 -12  -2  288.07   55.19
   5 -12  -2  245.58   54.99
   5 -12  -2  237.88   66.49
   5 -12  -2  307.47   49.00
   5 -12  -2  231.58   55.29
  -5  12   2  236.68   47.10
  -5  12   2  425.16   50.59
  -5  12   2  251.87   55.39
  -5  12   2  279.87   55.19
  -5  12   2  186.98   56.79
   6 -12  -2  411.46   61.79
   6 -12  -2  381.06   59.89
   6 -12  -2  374.16   76.79
   6 -12  -2  277.07   65.59
   6 -12  -2  374.96   70.49
   6 -12  -2  430.76   71.09
  -6  12   2  303.07   64.99
  -6  12   2  188.98   67.09
  -6  12   2  423.56   61.09
   7 -12  -2   63.49   40.80
   7 -12  -2   52.19   23.10
   7 -12  -2   71.39   34.50
   7 -12  -2   81.99   24.90
   7 -12  -2   39.40   32.80
  -7  12   2  102.79   33.00
  -7  12   2   42.30   35.80
  -7  12   2  112.49   25.50
   8 -12  -2   12.40   33.60
   8 -12  -2   45.50   36.30
   8 -12  -2   26.80   20.60
   8 -12  -2   41.70   29.90
   8 -12  -2   73.69   22.90
  -8  12   2   -1.90   36.60
  -8 -11  -2  245.98   61.09
   8  11   2  206.68   58.59
  -7 -11  -2  134.89   39.60
  -7 -11  -2   47.50   17.50
  -7 -11  -2  128.99   61.39
  -7 -11  -2   66.79   36.80
  -7 -11  -2   43.40   24.40
   7  11   2  107.89   40.90
   7  11   2   78.19   38.30
  -6 -11  -2   51.59   22.10
  -6 -11  -2   26.70   35.10
  -6 -11  -2   24.60   19.50
  -6 -11  -2    3.00   29.60
  -6 -11  -2    4.10   13.30
  -6 -11  -2   64.59   48.40
  -6 -11  -2    2.80   29.90
   6  11   2   -5.40   38.20
   6  11   2   17.50   32.30
  -5 -11  -2   97.09   35.40
  -5 -11  -2   35.40   30.90
  -5 -11  -2   90.79   20.60
  -5 -11  -2   79.69   34.30
  -5 -11  -2  145.29   50.99
  -5 -11  -2   74.59   23.70
  -5 -11  -2  106.29   28.30
   5  11   2   66.39   33.60
   5  11   2  134.49   39.00
   5  11   2  136.49   37.40
  -4 -11  -2   35.30   14.90
  -4 -11  -2   51.09   28.20
  -4 -11  -2   90.69   41.10
  -4 -11  -2   31.10   20.50
   4  11   2  -20.40   24.70
   4  11   2    3.90   25.40
   4  11   2   35.30   22.80
   4  11   2   51.99   15.60
   4  11   2   92.09   34.10
  -3 -11  -2  111.79   37.00
  -3 -11  -2  192.38   59.59
  -3 -11  -2  132.89   28.20
  -3 -11  -2  126.09   33.40
   3  11   2  201.38   30.40
   3  11   2  152.68   36.20
   3  11   2  125.39   39.50
   3  11   2  221.18   44.10
   3  11   2  157.88   29.20
   3  11   2  143.39   36.10
  -2 -11  -2    4.60   19.70
  -2 -11  -2   11.10   13.10
  -2 -11  -2   17.30   23.40
  -2 -11  -2   23.20   35.60
   2  11   2   54.39   23.90
   2  11   2   12.60   25.90
   2  11   2   15.70   23.00
   2  11   2   19.10   14.10
   2  11   2   -8.60   12.70
   2  11   2   27.50   23.60
  -1 -11  -2  434.56   64.99
  -1 -11  -2  417.76   76.79
  -1 -11  -2  312.57   60.29
  -1 -11  -2  319.87   54.99
   1  11   2  276.97   63.69
   1  11   2  395.86   64.09
   1  11   2  387.06   55.29
   1  11   2  203.28   56.79
   1  11   2  301.07   54.99
   1  11   2  325.37   61.69
   0 -11  -2   83.19   41.00
   0 -11  -2   84.29   27.50
   0 -11  -2   85.09   29.40
   0 -11  -2   63.19   20.60
   0  11   2   64.69   28.20
   0  11   2   85.39   33.40
   0  11   2  120.09   30.00
   0  11   2   88.29   26.60
   0  11   2  134.79   23.10
   0  11   2  120.89   21.60
   1 -11  -2  150.78   32.20
   1 -11  -2  223.98   52.89
   1 -11  -2  174.48   38.40
   1 -11  -2  143.29   44.30
  -1  11   2  127.69   42.40
  -1  11   2  183.28   32.30
  -1  11   2  213.08   39.90
  -1  11   2  190.08   39.70
  -1  11   2  128.89   34.90
  -1  11   2  205.18   32.20
   2 -11  -2 1113.79  180.98
   2 -11  -2 1028.90  184.38
   2 -11  -2 1029.20  184.28
   2 -11  -2 1513.25  194.38
  -2  11   2 1198.88  180.98
  -2  11   2 1206.68  184.48
  -2  11   2 1014.90  188.38
  -2  11   2 1281.27  180.88
  -2  11   2 1145.19  184.78
  -2  11   2 1040.80  182.88
   3 -11  -2  760.02  124.79
   3 -11  -2  687.03  131.09
   3 -11  -2  757.62  126.79
   3 -11  -2  833.52  127.59
   3 -11  -2  773.92  130.89
   3 -11  -2 1279.97  145.59
  -3  11   2  777.92  129.69
  -3  11   2  836.12  131.19
  -3  11   2  765.02  126.59
  -3  11   2  833.12  126.79
  -3  11   2  745.73  135.39
   4 -11  -2    0.60   24.20
   4 -11  -2    0.50   35.80
   4 -11  -2   21.40   15.10
   4 -11  -2   -9.80   22.10
   4 -11  -2   43.00   24.70
   4 -11  -2   15.10   16.60
  -4  11   2    8.70   20.60
  -4  11   2   -4.50   13.70
  -4  11   2    8.20   14.70
  -4  11   2   11.20   25.60
  -4  11   2    5.60   20.80
   5 -11  -2   27.20   17.30
   5 -11  -2   11.00   37.00
   5 -11  -2   36.20   15.90
   5 -11  -2   36.90   23.70
   5 -11  -2   37.50   25.70
   5 -11  -2   35.10   26.30
  -5  11   2   24.40   16.70
  -5  11   2   12.90   26.20
  -5  11   2   16.80   14.90
  -5  11   2   37.30   23.20
  -5  11   2   25.60   24.00
   6 -11  -2  -31.20   26.40
   6 -11  -2   -9.10   31.70
   6 -11  -2  -12.60   24.20
   6 -11  -2   -3.90   23.20
   6 -11  -2  -17.00   15.90
   6 -11  -2    6.00   17.70
  -6  11   2   15.90   18.40
  -6  11   2    4.30   27.40
  -6  11   2   -1.90   24.50
  -6  11   2   18.80   14.90
  -6  11   2    2.30   22.40
   7 -11  -2  112.29   26.70
   7 -11  -2  111.49   41.00
   7 -11  -2   81.19   25.10
   7 -11  -2  129.19   38.30
   7 -11  -2  114.69   35.50
   7 -11  -2   94.09   34.30
  -7  11   2   56.19   32.00
  -7  11   2  147.69   28.00
  -7  11   2  104.49   40.50
   8 -11  -2   99.19   38.20
   8 -11  -2   78.69   36.30
   8 -11  -2  109.69   25.50
   8 -11  -2  139.09   25.90
   8 -11  -2  117.89   34.10
  -8  11   2   62.29   35.40
  -8  11   2   88.99   26.30
  -8  11   2   55.69   30.80
  -8 -10  -2  -18.70   28.50
  -8 -10  -2   48.00   45.00
  -8 -10  -2   30.20   34.90
   8  10   2   11.80   35.10
  -7 -10  -2  421.36   92.19
  -7 -10  -2  595.44   91.09
  -7 -10  -2  588.74  105.39
  -7 -10  -2  497.45   93.99
   7  10   2  803.82   99.09
   7  10   2  650.63   94.19
   7  10   2  270.07   89.79
  -6 -10  -2   18.70   27.70
  -6 -10  -2   18.50   28.40
  -6 -10  -2   30.80   16.90
  -6 -10  -2   22.10   40.10
  -6 -10  -2   36.30   21.90
  -6 -10  -2   39.80   27.50
  -6 -10  -2   31.00   13.50
   6  10   2   93.89   34.40
   6  10   2    6.60   31.00
   6  10   2   30.80   28.10
  -5 -10  -2   -5.50   11.10
  -5 -10  -2  -24.50   31.70
  -5 -10  -2  -11.50   22.90
  -5 -10  -2    8.00   18.40
  -5 -10  -2   14.50   23.00
  -5 -10  -2   13.70   14.70
  -5 -10  -2  -33.20   25.40
   5  10   2   10.20   27.10
   5  10   2    1.80   25.60
   5  10   2   -3.20   28.10
  -4 -10  -2  560.24   89.09
  -4 -10  -2  567.44   91.49
  -4 -10  -2  577.64  101.09
   4  10   2  543.25   83.49
   4  10   2  489.55   88.49
   4  10   2  622.44   92.19
   4  10   2  501.75   87.29
   4  10   2  336.37   89.89
  -3 -10  -2  259.97   42.40
  -3 -10  -2  190.48   49.00
  -3 -10  -2  307.17   51.29
  -3 -10  -2  279.47   59.39
   3  10   2  125.09   48.00
   3  10   2  275.37   47.90
   3  10   2  233.08   41.50
   3  10   2  239.58   45.90
   3  10   2  306.97   50.79
  -2 -10  -2  711.83  107.59
  -2 -10  -2  678.83  122.19
  -2 -10  -2  650.23  111.19
  -2 -10  -2  707.33  112.59
   2  10   2  673.63  112.39
   2  10   2  732.03  111.49
   2  10   2  694.13  107.49
   2  10   2  433.46  113.09
   2  10   2  662.03  110.99
   2  10   2  767.52  107.49
  -1 -10  -2  256.57   55.59
  -1 -10  -2  367.36   59.09
  -1 -10  -2  418.66   71.79
  -1 -10  -2  312.37   51.39
   1  10   2  229.98   52.89
   1  10   2  348.97   57.99
   1  10   2  336.57   51.89
   1  10   2  187.98   57.39
   1  10   2  345.27   51.69
   1  10   2  362.86   59.59
   0 -10  -2   -2.80   18.40
   0 -10  -2    0.50   10.50
   0 -10  -2   15.80   17.10
   0 -10  -2   16.80   31.80
   0  10   2   37.80   18.50
   0  10   2   12.10   12.00
   0  10   2   17.60   18.80
   0  10   2    3.40   22.30
   0  10   2  -19.20   18.30
   0  10   2   12.30   12.30
   1 -10  -2   98.09   35.90
   1 -10  -2   51.89   24.60
   1 -10  -2   78.59   23.60
   1 -10  -2   76.49   18.70
  -1  10   2   91.79   19.20
  -1  10   2   97.79   23.90
  -1  10   2   65.79   29.00
  -1  10   2   61.19   18.50
  -1  10   2  109.09   27.80
  -1  10   2  106.19   27.10
   2 -10  -2  294.27   63.99
   2 -10  -2  250.27   48.60
   2 -10  -2  302.47   54.89
   2 -10  -2  243.28   52.99
  -2  10   2  356.66   55.59
  -2  10   2  356.76   49.80
  -2  10   2  297.47   65.19
  -2  10   2  285.67   53.49
  -2  10   2  347.97   53.29
  -2  10   2  184.98   55.49
   3 -10  -2  704.73  118.49
   3 -10  -2  709.63  121.79
   3 -10  -2  690.23  118.09
   3 -10  -2  900.81  130.79
   3 -10  -2  766.52  122.39
  -3  10   2  770.72  122.49
  -3  10   2  525.25  124.69
  -3  10   2  778.72  118.19
  -3  10   2  819.02  118.19
  -3  10   2  784.92  121.09
   4 -10  -2 1222.68  167.48
   4 -10  -2 1061.29  167.48
   4 -10  -2  950.10  170.28
   4 -10  -2 1258.97  171.08
   4 -10  -2 1172.58  178.68
   4 -10  -2 1009.30  171.08
  -4  10   2 1051.89  167.48
  -4  10   2  855.41  174.28
  -4  10   2 1057.69  167.48
  -4  10   2 1119.49  170.48
  -4  10   2 1001.40  170.98
   5 -10  -2   91.69   25.20
   5 -10  -2   35.70   15.80
   5 -10  -2   77.39   18.10
   5 -10  -2   78.19   25.40
   5 -10  -2  101.09   26.50
   5 -10  -2   39.40   34.00
  -5  10   2   25.40   16.30
  -5  10   2   16.50   20.60
  -5  10   2   55.19   23.50
  -5  10   2   52.09   16.50
  -5  10   2   25.00   26.50
   6 -10  -2    5.40   22.20
   6 -10  -2   22.70   15.90
   6 -10  -2  -16.60   27.90
   6 -10  -2  -36.10   22.80
   6 -10  -2   -5.10   18.70
   6 -10  -2   23.30   13.70
  -6  10   2   26.80   20.20
  -6  10   2   -4.50   14.40
  -6  10   2  -11.50   21.10
  -6  10   2   36.40   14.10
  -6  10   2   30.50   30.10
   7 -10  -2  281.47   57.29
   7 -10  -2  313.67   54.89
   7 -10  -2  306.47   58.59
   7 -10  -2  214.18   45.80
   7 -10  -2  314.37   47.70
   7 -10  -2  265.77   52.99
  -7  10   2  257.57   52.09
  -7  10   2  266.37   47.60
  -7  10   2  221.18   58.09
   8 -10  -2    6.90   27.60
   8 -10  -2   24.50   24.80
   8 -10  -2   19.60   17.90
   8 -10  -2   17.60   28.70
   8 -10  -2   16.40   28.60
   8 -10  -2    5.10   17.00
  -8  10   2   22.90   26.90
   9 -10  -2  246.78   64.99
   9 -10  -2  316.47   58.29
   9 -10  -2  462.45   66.59
   9 -10  -2  405.96   59.09
  -9  10   2  303.07   63.19
  -9  10   2  232.88   67.69
  -9  10   2  431.56   60.99
  -9  -9  -2   39.80   39.90
  -9  -9  -2   25.90   44.50
  -9  -9  -2   84.89   34.20
   9   9   2   30.40   38.00
  -8  -9  -2  165.58   45.40
  -8  -9  -2  134.19   36.60
  -8  -9  -2  264.87   68.79
  -8  -9  -2  194.68   48.80
   8   9   2  286.87   56.39
   8   9   2  296.97   58.49
   8   9   2  156.98   48.30
  -7  -9  -2   19.60   27.00
  -7  -9  -2   -7.50   22.60
  -7  -9  -2   22.50   27.10
  -7  -9  -2   38.90   38.10
  -7  -9  -2    5.00   15.20
   7   9   2   79.69   34.30
   7   9   2    6.20   35.40
   7   9   2  -15.30   23.80
  -6  -9  -2  213.78   49.10
  -6  -9  -2  366.76   55.79
  -6  -9  -2  310.87   52.29
  -6  -9  -2  250.17   47.50
  -6  -9  -2  339.07   67.79
  -6  -9  -2  362.56   60.39
  -6  -9  -2  173.58   54.09
   6   9   2  542.55   65.39
   6   9   2  258.37   58.29
   6   9   2  351.56   56.59
  -5  -9  -2    7.60   31.30
  -5  -9  -2    9.80   10.10
  -5  -9  -2   35.30   24.30
  -5  -9  -2   16.90   22.30
  -5  -9  -2   18.60   16.40
   5   9   2    4.70   24.40
   5   9   2    1.50   17.00
   5   9   2   22.90   23.20
   5   9   2    3.30   10.80
   5   9   2   16.20   26.40
  -4  -9  -2  -14.00   23.30
  -4  -9  -2  -10.00   15.40
  -4  -9  -2  -10.00   27.30
  -4  -9  -2    5.60   19.90
  -4  -9  -2   15.30   10.40
   4   9   2   24.50   20.80
   4   9   2    3.50   21.10
   4   9   2  -17.50   20.00
   4   9   2    7.60   16.90
   4   9   2    0.10   10.50
  -3  -9  -2 1607.14  255.97
  -3  -9  -2 1569.04  259.67
  -3  -9  -2 1835.62  266.77
  -3  -9  -2 1704.93  258.67
  -3  -9  -2 1862.71  259.57
   3   9   2 1259.57  260.97
   3   9   2 1741.23  260.07
   3   9   2 1645.24  258.37
   3   9   2 1620.34  258.17
   3   9   2 1687.83  255.97
  -2  -9  -2 1104.09  172.58
  -2  -9  -2 1181.18  179.58
  -2  -9  -2 1013.80  168.78
  -2  -9  -2 1082.49  171.58
   2   9   2 1156.08  168.78
   2   9   2 1166.78  171.58
   2   9   2 1042.50  168.68
   2   9   2  904.91  174.48
   2   9   2 1081.49  172.38
  -1  -9  -2  121.59   32.40
  -1  -9  -2  200.88   45.40
  -1  -9  -2  138.59   30.90
  -1  -9  -2  138.29   26.30
   1   9   2  249.18   36.60
   1   9   2  163.68   32.10
   1   9   2  120.89   35.60
   1   9   2  136.29   26.80
   1   9   2  176.68   27.50
   1   9   2   83.89   28.90
   0  -9  -2   14.80   17.60
   0  -9  -2   20.30   16.20
   0  -9  -2   19.40   28.00
   0  -9  -2   35.40   11.80
   0   9   2   45.50   17.40
   0   9   2   22.50   18.70
   0   9   2   18.70   12.40
   0   9   2   31.50   12.30
   0   9   2   24.70   21.20
   0   9   2   21.70   19.00
   1  -9  -2  677.53  115.29
   1  -9  -2  677.83  112.09
   1  -9  -2  928.61  124.19
   1  -9  -2  652.13  114.99
  -1   9   2  609.54  118.49
  -1   9   2  742.73  112.29
  -1   9   2  672.33  113.99
  -1   9   2  707.53  115.19
  -1   9   2  763.32  112.29
  -1   9   2  719.43  115.49
   2  -9  -2  135.79   35.40
   2  -9  -2  177.28   36.70
   2  -9  -2  242.38   47.70
   2  -9  -2  149.69   31.10
  -2   9   2  210.28   36.90
  -2   9   2  179.18   31.80
  -2   9   2  190.78   38.50
  -2   9   2  119.79   38.00
  -2   9   2  206.98   32.00
   3  -9  -2  969.00  127.39
   3  -9  -2  753.12  127.59
   3  -9  -2 1192.28  159.08
   3  -9  -2  976.50  134.29
  -3   9   2  806.42  127.29
  -3   9   2  633.54  130.59
  -3   9   2  721.83  124.59
  -3   9   2  808.12  124.59
  -3   9   2  701.93  127.79
   4  -9  -2  309.77   50.09
   4  -9  -2  302.37   55.49
   4  -9  -2  303.87   55.69
   4  -9  -2  296.07   50.49
   4  -9  -2  410.56   63.69
   4  -9  -2  303.77   53.79
  -4   9   2  358.06   57.39
  -4   9   2  306.17   50.59
  -4   9   2  346.27   51.29
  -4   9   2  182.98   57.19
  -4   9   2  277.27   53.59
   5  -9  -2 1759.72  281.97
   5  -9  -2 1711.03  284.87
   5  -9  -2 1906.11  284.37
   5  -9  -2 1868.91  289.67
   5  -9  -2 1667.03  284.47
   5  -9  -2 2282.87  289.67
  -5   9   2 1839.12  282.17
  -5   9   2 1795.02  281.97
  -5   9   2 1831.92  284.17
  -5   9   2 1816.72  284.87
  -5   9   2 1570.74  287.77
   6  -9  -2   -4.70   13.70
   6  -9  -2    8.90   14.70
   6  -9  -2   -5.40   11.50
   6  -9  -2    4.60   21.60
   6  -9  -2   14.80   26.40
   6  -9  -2   27.40   18.80
   6  -9  -2    5.70   19.60
  -6   9   2    7.90   16.80
  -6   9   2   -0.80   23.10
  -6   9   2   10.40   13.00
   7  -9  -2   87.69   27.80
   7  -9  -2   82.19   26.40
   7  -9  -2   45.20   19.70
   7  -9  -2   71.99   28.60
   7  -9  -2   47.20   18.20
   7  -9  -2   57.19   17.30
   7  -9  -2   45.00   23.70
  -7   9   2   59.09   18.40
  -7   9   2   74.99   17.50
  -7   9   2   88.49   30.70
  -7   9   2   54.29   22.70
  -7   9   2   53.89   24.70
   8  -9  -2  616.34   97.39
   8  -9  -2  600.74  101.69
   8  -9  -2  635.54  102.99
   8  -9  -2  646.24  102.59
   8  -9  -2  732.43  100.19
   8  -9  -2  537.45  103.09
   8  -9  -2  603.24   97.29
  -8   9   2  615.94   97.99
  -8   9   2  449.95  104.79
  -8   9   2  585.84  100.49
   9  -9  -2  240.38   43.10
   9  -9  -2  267.37   42.90
   9  -9  -2  231.28   50.89
   9  -9  -2  237.28   48.20
   9  -9  -2  228.68   50.39
  -9   9   2  225.28   46.60
  -9   9   2  228.88   43.60
  -9   9   2  215.58   54.29
  -9   9   2  239.18   48.50
  10  -9  -2   34.40   27.70
  10  -9  -2   69.99   20.00
  10  -9  -2   49.80   32.30
  10  -9  -2   -4.80   20.00
  10  -9  -2   60.39   26.90
 -10   9   2   26.70   32.00
  -9  -8  -2   63.09   32.50
  -9  -8  -2   52.59   22.30
  -9  -8  -2   78.99   32.50
  -9  -8  -2   31.20   29.20
  -9  -8  -2   59.19   43.60
   9   8   2  103.19   38.90
  -8  -8  -2  154.18   44.30
  -8  -8  -2  122.19   32.50
  -8  -8  -2   34.10   44.50
  -8  -8  -2  107.49   34.10
  -8  -8  -2   70.39   31.90
   8   8   2  137.39   43.20
   8   8   2   -9.40   30.50
   8   8   2   68.99   36.00
  -7  -8  -2  279.97   62.19
  -7  -8  -2  412.96   66.79
  -7  -8  -2  362.26   58.99
  -7  -8  -2  251.97   54.69
  -7  -8  -2  439.76   72.69
   7   8   2  254.27   62.19
   7   8   2  403.36   61.99
  -6  -8  -2   -1.20   20.90
  -6  -8  -2    0.30   19.10
  -6  -8  -2  -17.90   20.30
  -6  -8  -2  -24.80   11.90
  -6  -8  -2  -21.80   25.70
  -6  -8  -2   -6.80    8.80
   6   8   2   -6.80   22.40
   6   8   2   26.40   24.00
   6   8   2  -20.80   24.70
  -5  -8  -2   26.80   16.10
  -5  -8  -2   35.60   22.20
  -5  -8  -2   28.40   11.10
  -5  -8  -2   49.10   22.30
  -5  -8  -2   35.50   31.30
   5   8   2   14.30   20.80
   5   8   2   29.90   22.80
   5   8   2   41.80   18.00
   5   8   2   30.70   11.50
   5   8   2   32.60   21.80
  -4  -8  -2  372.26   72.99
  -4  -8  -2  484.35   74.99
  -4  -8  -2  553.64   87.29
  -4  -8  -2  411.16   70.19
  -4  -8  -2  412.26   77.19
   4   8   2  421.56   73.69
   4   8   2  530.05   78.79
   4   8   2  507.65   75.09
   4   8   2  310.57   76.19
   4   8   2  481.95   70.29
  -3  -8  -2  170.08   34.90
  -3  -8  -2  217.98   36.20
  -3  -8  -2  185.48   44.30
  -3  -8  -2  149.59   32.10
  -3  -8  -2  144.79   27.90
   3   8   2  175.48   28.70
   3   8   2  178.18   33.00
   3   8   2  180.48   36.40
   3   8   2   97.89   35.00
   3   8   2  159.48   32.70
  -2  -8  -2  509.35   99.09
  -2  -8  -2  860.31  102.09
  -2  -8  -2  591.84   98.59
  -2  -8  -2  698.33  107.69
  -2  -8  -2  589.94   95.89
   2   8   2  655.03   96.09
   2   8   2  610.74   99.89
   2   8   2  510.35   98.59
   2   8   2  693.73   98.99
   2   8   2  511.25  101.89
  -1  -8  -2  864.81  133.89
  -1  -8  -2 1014.20  143.99
  -1  -8  -2  769.22  136.29
  -1  -8  -2  772.42  136.09
   1   8   2  886.71  136.29
   1   8   2  966.50  133.89
   1   8   2  801.12  135.49
   1   8   2  894.01  133.89
   1   8   2  924.41  137.19
   1   8   2  633.84  138.39
   0  -8  -2  150.18   31.30
   0  -8  -2  162.48   32.30
   0  -8  -2  138.09   27.40
   0  -8  -2  161.98   41.00
   0   8   2  177.98   33.20
   0   8   2   96.49   34.50
   0   8   2  170.28   28.00
   0   8   2  145.69   29.70
   0   8   2  211.68   33.80
   0   8   2  149.99   27.80
   1  -8  -2  366.56   62.59
   1  -8  -2  306.37   53.59
   1  -8  -2  298.77   49.40
   1  -8  -2  274.37   52.59
  -1   8   2  270.17   49.40
  -1   8   2  342.27   54.69
  -1   8   2  333.17   51.69
  -1   8   2  340.87   53.39
  -1   8   2  165.68   53.79
  -1   8   2  348.77   49.70
   2  -8  -2  666.43  115.69
   2  -8  -2  822.62  121.29
   2  -8  -2  669.53  115.59
   2  -8  -2  698.13  113.09
  -2   8   2  708.23  115.99
  -2   8   2  592.84  118.19
  -2   8   2  750.22  113.19
  -2   8   2  764.72  113.19
  -2   8   2  767.52  115.49
   3  -8  -2   72.29   15.30
   3  -8  -2   35.30   18.90
   3  -8  -2   80.69   20.30
   3  -8  -2   62.39   25.50
  -3   8   2   68.89   15.40
  -3   8   2   73.69   21.30
  -3   8   2   54.49   15.10
  -3   8   2   61.09   42.70
  -3   8   2   56.39   18.90
   4  -8  -2  122.19   25.50
   4  -8  -2   59.09   24.30
   4  -8  -2  121.89   20.00
   4  -8  -2  119.89   31.50
   4  -8  -2   93.09   24.70
   4  -8  -2   74.69   19.10
  -4   8   2  121.39   26.90
  -4   8   2   46.70   26.30
  -4   8   2  118.69   24.50
  -4   8   2   94.39   20.60
  -4   8   2  115.09   20.40
   5  -8  -2  145.49   35.90
   5  -8  -2  194.98   32.00
   5  -8  -2  197.38   31.60
   5  -8  -2  192.18   33.70
   5  -8  -2  216.48   36.40
   5  -8  -2  180.38   36.70
   5  -8  -2  183.18   40.40
  -5   8   2  179.28   37.10
  -5   8   2  120.79   39.00
  -5   8   2  162.28   35.00
  -5   8   2  200.08   32.10
  -5   8   2  190.48   32.40
   6  -8  -2  154.58   30.90
   6  -8  -2  173.18   34.30
   6  -8  -2  153.68   29.00
   6  -8  -2  179.38   30.50
   6  -8  -2  167.88   37.40
   6  -8  -2  150.88   34.30
   6  -8  -2  125.19   35.50
  -6   8   2  240.78   36.80
  -6   8   2  147.99   39.50
  -6   8   2  146.19   32.60
  -6   8   2  162.98   30.00
  -6   8   2  154.38   29.20
   7  -8  -2    8.60   14.80
   7  -8  -2   -0.50   19.00
   7  -8  -2   -7.10   20.80
   7  -8  -2  -14.80   13.00
   7  -8  -2   -5.50   20.70
  -7   8   2   -7.70   15.00
  -7   8   2   -1.30   21.40
  -7   8   2   16.60   13.50
  -7   8   2   -8.90   16.90
  -7   8   2    2.90   11.00
   8  -8  -2   61.29   17.90
   8  -8  -2   88.09   26.60
   8  -8  -2   60.69   18.40
   8  -8  -2   37.60   26.10
   8  -8  -2   69.29   24.70
   8  -8  -2   42.70   20.30
  -8   8   2   38.30   27.00
  -8   8   2   53.29   18.40
  -8   8   2   64.49   22.30
   9  -8  -2  756.72  136.79
   9  -8  -2  862.51  140.29
   9  -8  -2  805.12  139.39
   9  -8  -2  848.22  142.19
   9  -8  -2  832.32  141.49
   9  -8  -2  925.41  141.99
   9  -8  -2  903.61  136.69
  -9   8   2  915.71  137.49
  -9   8   2  949.40  140.19
  -9   8   2  674.23  144.69
  -9   8   2  956.70  140.09
  10  -8  -2  193.08   37.70
  10  -8  -2  132.19   32.40
  10  -8  -2  206.18   39.90
  10  -8  -2   79.69   40.20
 -10   8   2  172.58   38.40
 -10   8   2  178.98   38.30
 -10   8   2   90.99   40.20
 -10   8   2  197.48   33.40
 -10  -7  -2  113.89   37.10
  10   7   2   69.79   39.00
  -9  -7  -2   30.50   67.69
  -9  -7  -2   -9.80   16.60
  -9  -7  -2   -4.20   22.70
  -9  -7  -2   43.80   25.90
   9   7   2   21.10   31.30
   9   7   2   20.00   41.80
   9   7   2    8.20   29.40
  -8  -7  -2  111.39   28.80
  -8  -7  -2   54.99   26.00
  -8  -7  -2  161.08   44.40
  -8  -7  -2   72.29   20.40
   8   7   2   31.90   28.30
   8   7   2   98.89   33.50
   8   7   2   85.39   34.00
  -7  -7  -2  149.99   41.80
  -7  -7  -2  129.49   26.10
  -7  -7  -2  140.89   34.30
  -7  -7  -2  113.79   30.00
  -7  -7  -2   70.49   30.60
   7   7   2   72.49   33.20
   7   7   2  190.68   38.80
   7   7   2  120.59   34.70
  -6  -7  -2  259.97   60.19
  -6  -7  -2  386.36   59.79
  -6  -7  -2  337.27   56.59
  -6  -7  -2  413.36   65.19
  -6  -7  -2  420.56   70.79
   6   7   2  439.36   64.79
   6   7   2  234.38   61.39
   6   7   2  289.37   59.29
  -5  -7  -2  706.43  110.49
  -5  -7  -2  680.63  112.79
  -5  -7  -2  639.34  115.69
  -5  -7  -2  671.63  111.89
  -5  -7  -2  753.92  116.39
  -5  -7  -2  807.62  122.29
  -5  -7  -2  761.62  114.49
   5   7   2  696.63  115.59
   5   7   2  543.15  120.09
   5   7   2  728.93  112.49
   5   7   2  712.13  110.39
   5   7   2  717.43  114.89
  -4  -7  -2 1264.47  177.08
  -4  -7  -2 1160.78  170.48
  -4  -7  -2 1011.00  169.08
  -4  -7  -2  987.40  170.78
  -4  -7  -2  968.40  167.18
   4   7   2 1315.77  174.78
   4   7   2  960.50  172.68
   4   7   2 1079.49  169.98
   4   7   2 1054.29  167.18
   4   7   2 1142.09  169.08
  -3  -7  -2 1382.66  226.18
  -3  -7  -2 1400.46  227.28
  -3  -7  -2 1567.14  226.88
  -3  -7  -2 1359.66  224.28
  -3  -7  -2 1470.25  231.88
   3   7   2 1495.55  226.08
   3   7   2 1576.44  224.38
   3   7   2 1261.37  228.88
   3   7   2 1466.65  226.28
   3   7   2 1426.46  227.38
  -2  -7  -2 1896.51  284.27
  -2  -7  -2 1888.31  290.97
  -2  -7  -2 1715.13  286.57
  -2  -7  -2 2077.19  286.57
  -2  -7  -2 1783.42  285.97
   2   7   2 1904.41  284.27
   2   7   2 1794.12  285.77
   2   7   2 1784.82  286.87
   2   7   2 1568.14  288.27
   2   7   2 1867.01  285.67
  -1  -7  -2 1466.15  235.28
  -1  -7  -2 1487.25  233.38
  -1  -7  -2 1846.92  241.48
  -1  -7  -2 1360.96  235.38
   1   7   2 1292.37  237.38
   1   7   2 1509.25  235.28
   1   7   2 1642.44  233.48
   1   7   2 1425.46  234.58
   1   7   2 1560.94  235.88
   0  -7  -2  657.13  117.19
   0  -7  -2  772.82  119.69
   0  -7  -2  897.51  125.89
   0  -7  -2  767.82  119.89
   0   7   2  675.93  122.49
   0   7   2  833.82  120.09
   0   7   2  802.72  117.49
   0   7   2  760.22  117.39
   0   7   2  718.23  118.69
   0   7   2  697.23  119.59
   1  -7  -2  508.35   87.59
   1  -7  -2  541.55   85.29
   1  -7  -2  652.03   94.19
   1  -7  -2  494.75   87.49
  -1   7   2  537.55   90.99
  -1   7   2  586.84   85.59
  -1   7   2  485.65   87.59
  -1   7   2  526.05   88.09
  -1   7   2  517.45   85.39
  -1   7   2  562.34   87.69
   2  -7  -2  336.97   58.89
   2  -7  -2  288.97   52.79
   2  -7  -2  296.57   50.09
   2  -7  -2  343.87   54.09
  -2   7   2  300.17   52.39
  -2   7   2  223.48   54.79
  -2   7   2  339.37   54.59
  -2   7   2  308.57   50.39
  -2   7   2  344.37   50.49
   3  -7  -2  389.36   71.09
   3  -7  -2  416.36   70.49
   3  -7  -2  486.45   75.49
   3  -7  -2  436.86   68.19
  -3   7   2  495.05   72.99
  -3   7   2  332.17   73.59
  -3   7   2  440.46   68.39
  -3   7   2  418.36   68.29
  -3   7   2  431.56   69.79
   4  -7  -2  139.89   27.70
   4  -7  -2  109.89   27.00
   4  -7  -2  112.99   23.20
   4  -7  -2  132.19   25.10
   4  -7  -2  188.98   27.60
   4  -7  -2  117.79   31.60
   4  -7  -2  139.69   23.20
  -4   7   2   92.39   29.80
  -4   7   2  127.89   23.60
  -4   7   2  143.79   27.00
  -4   7   2  132.09   24.10
  -4   7   2  132.89   28.80
   5  -7  -2 1092.39  178.08
   5  -7  -2 1046.70  175.58
   5  -7  -2 1284.87  177.88
   5  -7  -2 1107.29  178.08
   5  -7  -2 1099.29  176.48
   5  -7  -2 1060.89  179.48
   5  -7  -2 1177.18  175.58
  -5   7   2 1160.18  175.78
  -5   7   2 1147.29  176.08
  -5   7   2 1124.19  177.38
  -5   7   2 1133.29  178.18
  -5   7   2 1085.99  181.08
   6  -7  -2  389.76   64.19
   6  -7  -2  373.66   65.79
   6  -7  -2  450.05   66.09
   6  -7  -2  410.76   62.39
   6  -7  -2  404.06   68.29
   6  -7  -2  434.46   67.09
   6  -7  -2  361.56   62.59
  -6   7   2  327.57   69.59
  -6   7   2  370.16   62.79
  -6   7   2  372.16   67.09
   7  -7  -2  238.38   42.20
   7  -7  -2  223.38   43.70
   7  -7  -2  240.18   39.60
   7  -7  -2  248.18   44.70
   7  -7  -2  223.08   44.20
   7  -7  -2  203.88   39.40
  -7   7   2  258.17   44.50
  -7   7   2  181.08   47.60
  -7   7   2  223.18   42.80
  -7   7   2  256.77   39.60
  -7   7   2  259.37   40.90
   8  -7  -2   29.20   18.10
   8  -7  -2   50.29   22.60
   8  -7  -2   51.29   15.10
   8  -7  -2   39.70   21.70
   8  -7  -2   64.49   25.60
   8  -7  -2   76.49   22.00
   8  -7  -2   68.59   17.40
  -8   7   2   78.29   20.80
  -8   7   2   61.89   26.80
  -8   7   2   20.00   16.30
   9  -7  -2  306.67   56.39
   9  -7  -2  266.67   54.79
   9  -7  -2  318.17   54.29
   9  -7  -2  257.97   55.59
   9  -7  -2  212.88   49.00
   9  -7  -2  353.46   49.50
  -9   7   2  294.57   52.89
  -9   7   2  328.67   53.99
  -9   7   2  261.77   58.19
  -9   7   2  276.27   49.70
  10  -7  -2   -5.30   21.50
  10  -7  -2   -6.00   17.20
  10  -7  -2    0.80   29.70
  10  -7  -2   18.60   20.90
  10  -7  -2  -14.00   27.30
 -10   7   2   -2.40   16.10
 -10   7   2  -20.60   20.80
 -10   7   2    8.20   21.70
 -10   7   2   -2.90   23.90
  11  -7  -2  -13.30   18.40
  11  -7  -2   -7.50   29.30
  11  -7  -2   13.90   22.60
 -11   7   2   40.60   31.70
 -10  -6  -2   -4.70   26.70
 -10  -6  -2    5.00   23.60
 -10  -6  -2   17.00   25.10
 -10  -6  -2  -20.50   16.60
 -10  -6  -2   17.60   38.70
  10   6   2    0.90   15.20
  10   6   2   14.80   30.30
  -9  -6  -2  285.57   60.89
  -9  -6  -2  208.08   42.90
  -9  -6  -2  327.67   49.10
  -9  -6  -2  169.58   47.80
  -9  -6  -2  233.98   50.39
   9   6   2  391.16   58.89
   9   6   2  143.29   48.60
   9   6   2  269.07   53.29
   9   6   2  269.47   41.50
  -8  -6  -2  149.29   33.10
  -8  -6  -2  125.19   29.10
  -8  -6  -2  168.38   37.50
  -8  -6  -2  173.28   43.80
  -8  -6  -2  119.19   34.70
   8   6   2   84.09   35.10
   8   6   2  277.47   43.80
   8   6   2  189.88   28.60
   8   6   2  117.89   37.40
  -7  -6  -2  116.59   26.20
  -7  -6  -2  169.08   34.90
  -7  -6  -2  165.28   30.60
  -7  -6  -2  181.88   40.60
  -7  -6  -2   89.39   31.50
   7   6   2  248.78   40.20
   7   6   2  136.79   33.00
   7   6   2  122.69   24.10
   7   6   2   74.49   31.10
  -6  -6  -2   61.39   24.20
  -6  -6  -2   80.19   32.40
  -6  -6  -2   70.39   18.20
  -6  -6  -2   88.99   27.10
  -6  -6  -2   74.89   29.60
   6   6   2   68.29   15.30
   6   6   2   35.80   22.80
   6   6   2   60.19   25.10
   6   6   2   88.19   25.70
  -5  -6  -2  965.20  138.29
  -5  -6  -2  804.22  134.19
  -5  -6  -2  789.12  129.49
  -5  -6  -2  821.72  131.19
  -5  -6  -2  864.11  132.59
  -5  -6  -2  765.52  136.09
  -5  -6  -2  797.82  130.79
   5   6   2  879.01  132.99
   5   6   2  808.82  129.39
   5   6   2  898.91  134.29
   5   6   2  812.52  134.79
   5   6   2  827.62  129.49
  -4  -6  -2    2.90   14.40
  -4  -6  -2  -18.10   19.50
  -4  -6  -2   15.00   14.60
  -4  -6  -2    0.80   10.80
  -4  -6  -2   -4.90    6.60
   4   6   2    4.10    8.20
   4   6   2   17.70   18.10
   4   6   2  -15.40   10.80
   4   6   2   -6.80    6.90
   4   6   2   -4.30   14.30
   4   6   2   -2.10   13.90
  -3  -6  -2  377.26   71.19
  -3  -6  -2  437.56   69.99
  -3  -6  -2  536.45   80.79
  -3  -6  -2  401.96   67.79
  -3  -6  -2  494.65   71.39
   3   6   2  442.86   71.09
   3   6   2  429.86   70.09
   3   6   2  450.45   67.99
   3   6   2  432.86   71.89
   3   6   2  375.36   73.49
  -2  -6  -2  260.07   36.80
  -2  -6  -2  193.38   31.80
  -2  -6  -2  154.08   34.10
  -2  -6  -2  212.08   42.10
  -2  -6  -2  218.68   36.20
   2   6   2  144.29   37.10
   2   6   2  207.48   35.90
   2   6   2  194.38   32.10
   2   6   2  171.08   34.30
  -1  -6  -2   56.29   22.60
  -1  -6  -2   55.79   11.10
  -1  -6  -2   43.50   15.50
  -1  -6  -2   48.60   15.00
   1   6   2   42.70   11.40
   1   6   2   74.59   17.20
   1   6   2   22.10   17.40
   1   6   2   53.99   14.90
   1   6   2   63.19   16.10
   0  -6  -2 1193.18  189.88
   0  -6  -2 1362.56  194.08
   0  -6  -2 1165.48  187.98
   0  -6  -2 1123.29  189.48
   0   6   2 1099.19  188.78
   0   6   2 1270.47  187.98
   0   6   2 1229.28  189.78
   0   6   2 1266.67  189.78
   0   6   2 1291.57  188.08
   0   6   2 1076.29  191.88
   1  -6  -2  132.69   22.10
   1  -6  -2  129.59   25.10
   1  -6  -2  126.49   30.80
   1  -6  -2  121.19   24.90
  -1   6   2  138.49   25.50
  -1   6   2  112.59   21.90
  -1   6   2  122.79   25.60
  -1   6   2  148.49   22.90
  -1   6   2   94.69   27.60
   2  -6  -2  102.19   22.00
   2  -6  -2  137.29   28.20
   2  -6  -2  119.49   22.50
   2  -6  -2   89.89   18.70
  -2   6   2  116.79   27.00
  -2   6   2  107.79   22.00
  -2   6   2  103.79   23.20
  -2   6   2   91.39   19.30
  -2   6   2   97.39   19.00
   3  -6  -2  898.21  147.79
   3  -6  -2  953.80  148.19
   3  -6  -2  930.31  146.29
   3  -6  -2  944.81  150.28
  -3   6   2  980.60  147.59
  -3   6   2  950.30  146.49
  -3   6   2  887.81  150.08
  -3   6   2  913.21  146.29
  -3   6   2  962.50  148.49
   4  -6  -2 1383.56  225.38
   4  -6  -2 1582.04  225.18
   4  -6  -2 1359.66  224.38
   4  -6  -2 1383.56  225.68
   4  -6  -2 1518.65  223.68
   4  -6  -2 1354.76  223.88
   4  -6  -2 1444.56  227.18
  -4   6   2 1440.36  227.98
  -4   6   2 1412.06  224.08
  -4   6   2 1558.04  226.08
  -4   6   2 1564.24  224.08
  -4   6   2 1337.97  224.88
   5  -6  -2    4.60   13.50
   5  -6  -2  -14.60    9.30
   5  -6  -2   12.20   13.00
   5  -6  -2   16.00    7.70
   5  -6  -2   -7.20    9.00
   5  -6  -2    0.50   11.90
   5  -6  -2   -7.30   13.60
  -5   6   2   -7.60   14.30
  -5   6   2   -7.20   13.50
  -5   6   2    0.90    9.20
  -5   6   2    0.00   11.40
  -5   6   2   -2.80    8.30
   6  -6  -2   60.79   18.40
   6  -6  -2   37.00   16.50
   6  -6  -2   43.60   16.60
   6  -6  -2   35.10   12.00
   6  -6  -2   34.80   12.50
   6  -6  -2   39.30   17.30
  -6   6   2   53.89   16.50
  -6   6   2   33.50   11.80
  -6   6   2   28.20   20.20
  -6   6   2   53.89   13.90
  -6   6   2   50.89   17.60
   7  -6  -2  979.50  160.28
   7  -6  -2 1054.69  164.28
   7  -6  -2  958.00  160.98
   7  -6  -2  997.30  159.38
   7  -6  -2 1005.70  157.98
   7  -6  -2 1096.19  159.78
   7  -6  -2  939.01  160.08
  -7   6   2 1065.89  159.98
  -7   6   2  987.40  163.38
  -7   6   2 1066.49  157.98
  -7   6   2 1035.70  160.28
  -7   6   2  966.70  158.58
   8  -6  -2  379.96   54.79
   8  -6  -2  342.17   58.49
   8  -6  -2  303.77   56.99
   8  -6  -2  344.57   59.59
   8  -6  -2  331.47   56.89
   8  -6  -2  325.97   53.69
   8  -6  -2  353.16   59.59
  -8   6   2  301.27   56.29
  -8   6   2  296.87   57.09
  -8   6   2  318.57   61.79
  -8   6   2  333.87   55.09
   9  -6  -2   12.50   14.70
   9  -6  -2    2.10   18.30
   9  -6  -2   25.70   23.40
   9  -6  -2   12.60   17.40
   9  -6  -2    5.70   18.30
  -9   6   2    7.70   18.50
  -9   6   2  -16.70   19.50
  -9   6   2  -17.10   13.00
  -9   6   2  -14.00   16.00
  10  -6  -2   62.99   30.80
  10  -6  -2  107.19   30.50
  10  -6  -2   71.99   21.80
  10  -6  -2   66.39   41.40
  10  -6  -2   74.09   26.30
 -10   6   2   81.49   21.80
 -10   6   2   96.99   30.60
 -10   6   2   62.89   29.00
  11  -6  -2  130.49   44.30
  11  -6  -2  185.98   36.60
 -11   6   2  158.18   45.60
 -11   6   2  213.68   37.50
 -11   6   2  214.48   45.00
 -10  -5  -2  -34.30   22.60
 -10  -5  -2    4.70   23.20
 -10  -5  -2    5.30   24.30
 -10  -5  -2  -12.30   32.00
 -10  -5  -2   17.50   21.70
  10   5   2   46.50   31.50
  10   5   2   14.90   16.00
  -9  -5  -2  262.67   37.60
  -9  -5  -2  157.18   43.50
  -9  -5  -2  107.89   35.40
  -9  -5  -2  137.49   30.10
  -9  -5  -2  113.39   36.40
   9   5   2  139.39   30.00
   9   5   2  224.38   42.70
  -8  -5  -2  852.91  132.79
  -8  -5  -2  691.33  125.29
  -8  -5  -2  764.52  129.99
  -8  -5  -2  856.71  127.29
   8   5   2  850.81  129.99
   8   5   2  737.03  124.09
   8   5   2  650.53  128.49
   8   5   2 1067.69  131.79
  -7  -5  -2   24.60   18.30
  -7  -5  -2   17.70   22.20
  -7  -5  -2    7.80   17.60
  -7  -5  -2   12.40   12.50
  -7  -5  -2   40.90   17.40
   7   5   2   15.50   11.00
   7   5   2   51.29   23.90
   7   5   2    8.20   20.20
   7   5   2    8.10   20.30
  -6  -5  -2   33.40   18.80
  -6  -5  -2   39.70   21.70
  -6  -5  -2   19.40   16.40
   6   5   2   33.10   19.50
   6   5   2   27.40   11.50
   6   5   2   52.89   19.60
   6   5   2   48.40   19.20
  -5  -5  -2 1431.16  213.38
  -5  -5  -2 1305.77  210.98
  -5  -5  -2 1290.07  208.38
  -5  -5  -2 1364.06  209.28
  -5  -5  -2 1185.78  210.78
   5   5   2 1330.77  207.48
   5   5   2 1345.27  209.68
   5   5   2 1331.27  211.58
   5   5   2 1407.26  210.98
  -4  -5  -2 2427.16  408.66
  -4  -5  -2 2567.44  406.16
  -4  -5  -2 2819.32  407.66
  -4  -5  -2 2573.74  407.26
  -4  -5  -2 2855.41  411.26
   4   5   2 2629.54  406.16
   4   5   2 2517.85  408.66
   4   5   2 2628.74  407.66
   4   5   2 2492.05  409.56
   4   5   2 2680.73  407.06
   4   5   2 2654.23  406.06
  -3  -5  -2   77.19   17.20
  -3  -5  -2   47.00   17.10
  -3  -5  -2   38.00   14.20
  -3  -5  -2   39.90   20.80
  -3  -5  -2   73.69   12.00
   3   5   2   57.49   15.90
   3   5   2   42.60   18.90
   3   5   2   79.09   18.50
   3   5   2   84.39   15.80
   3   5   2   40.50   11.40
  -2  -5  -2   12.10    6.30
  -2  -5  -2   24.00   16.90
  -2  -5  -2    2.40    9.30
  -2  -5  -2   11.20   10.60
  -2  -5  -2   20.70   13.60
   2   5   2    7.40   11.60
   2   5   2   13.90   10.20
   2   5   2   27.10   11.90
   2   5   2    7.00    6.20
   2   5   2    1.00   14.00
  -1  -5  -2 5165.38  717.23
  -1  -5  -2 4617.44  707.13
  -1  -5  -2 4802.12  706.93
   1   5   2 3963.20  708.53
   1   5   2 4576.64  707.03
   1   5   2 4446.96  706.63
   0  -5  -2 1335.47  210.08
   0  -5  -2 1518.25  214.98
   0  -5  -2 1231.78  211.38
   0  -5  -2 1304.07  211.38
   0   5   2 1238.88  213.38
   0   5   2 1517.65  211.68
   0   5   2 1439.06  210.18
   0   5   2 1304.97  210.78
   0   5   2 1337.17  211.88
   1  -5  -2  151.68   28.70
   1  -5  -2  195.88   35.90
   1  -5  -2  156.38   26.50
   1  -5  -2  150.08   29.10
  -1   5   2  182.58   29.30
  -1   5   2  165.68   29.40
  -1   5   2  146.89   26.60
  -1   5   2  171.88   27.00
  -1   5   2  118.79   31.30
   2  -5  -2  762.22  120.79
   2  -5  -2  750.22  118.49
   2  -5  -2  769.02  120.39
   2  -5  -2  723.73  119.09
   2  -5  -2  828.22  123.09
  -2   5   2  777.12  120.29
  -2   5   2  795.82  119.29
  -2   5   2  682.83  122.49
  -2   5   2  750.62  120.79
  -2   5   2  780.82  119.19
   3  -5  -2 3545.35  544.95
   3  -5  -2 3359.26  543.75
   3  -5  -2 3498.15  542.45
   3  -5  -2 3529.05  542.85
   3  -5  -2 3543.65  543.05
   3  -5  -2 3398.66  543.55
  -3   5   2 3676.73  543.95
  -3   5   2 3504.15  543.35
  -3   5   2 3451.25  545.35
  -3   5   2 3482.75  542.55
   4  -5  -2   -8.30    9.40
   4  -5  -2    6.70    6.60
   4  -5  -2   -3.70    7.40
   4  -5  -2    8.20   11.80
   4  -5  -2    3.00    6.80
   4  -5  -2   -3.70    9.70
   4  -5  -2   -2.20   10.20
  -4   5   2   32.80   14.50
  -4   5   2   -4.00    9.20
  -4   5   2   15.10    8.50
  -4   5   2   19.60   12.00
  -4   5   2    0.60    7.00
   5  -5  -2   77.29   14.40
   5  -5  -2   60.69   16.80
   5  -5  -2   67.49   17.50
   5  -5  -2   64.89   17.70
   5  -5  -2   66.99   13.80
   5  -5  -2   68.19   15.50
  -5   5   2   69.79   16.90
  -5   5   2   64.29   14.10
  -5   5   2   61.29   20.10
  -5   5   2   75.49   15.50
  -5   5   2   86.59   19.00
   6  -5  -2  780.12  127.09
   6  -5  -2  811.92  127.79
   6  -5  -2  881.11  127.59
   6  -5  -2  799.92  126.29
   6  -5  -2  784.72  125.09
   6  -5  -2  844.82  125.39
   6  -5  -2  754.52  126.79
  -6   5   2  826.82  126.59
  -6   5   2  796.02  125.09
  -6   5   2  784.42  125.79
  -6   5   2  757.62  129.29
  -6   5   2  785.92  126.99
   7  -5  -2  486.55   83.29
   7  -5  -2  519.35   82.89
   7  -5  -2  492.65   80.89
   7  -5  -2  611.04   85.49
   7  -5  -2  524.25   81.79
   7  -5  -2  599.04   84.89
   7  -5  -2  464.05   83.09
  -7   5   2  506.25   86.59
  -7   5   2  543.05   81.49
  -7   5   2  557.34   84.39
  -7   5   2  456.95   80.59
  -7   5   2  507.75   81.79
  -7   5   2  486.35   83.19
   8  -5  -2  509.75   70.89
   8  -5  -2  424.46   66.09
   8  -5  -2  358.26   68.19
   8  -5  -2  340.97   67.49
   8  -5  -2  449.76   70.49
  -8   5   2  431.26   73.39
  -8   5   2  471.35   67.09
  -8   5   2  424.76   68.39
  -8   5   2  354.16   67.69
   9  -5  -2   19.40   16.30
   9  -5  -2  -10.20   22.70
   9  -5  -2    5.90   17.60
   9  -5  -2  -14.20   14.80
   9  -5  -2   -6.40   14.20
  -9   5   2    1.40   15.30
  -9   5   2  -16.80   14.20
  -9   5   2    6.40   19.40
  -9   5   2  -21.10   11.90
  10  -5  -2  223.88   54.39
  10  -5  -2  220.88   48.70
  10  -5  -2  328.27   54.39
  10  -5  -2  370.16   55.89
  10  -5  -2  309.17   54.09
 -10   5   2  373.76   54.49
 -10   5   2  217.08   48.80
 -10   5   2  214.58   54.59
 -10   5   2  331.27   53.09
  11  -5  -2    5.90   22.60
  11  -5  -2   44.40   31.90
  11  -5  -2   35.50   20.10
  11  -5  -2   48.00   24.60
 -11   5   2   43.60   18.60
 -11   5   2  -16.20   21.60
 -11   5   2   16.90   22.20
 -11  -4  -2   76.49   32.00
 -11  -4  -2   16.80   23.10
 -11  -4  -2   94.79   23.50
  11   4   2  122.29   47.90
  11   4   2   60.49   21.50
 -10  -4  -2   87.69   21.60
 -10  -4  -2   54.79   27.70
 -10  -4  -2  135.39   33.10
 -10  -4  -2   32.20   38.60
 -10  -4  -2   55.19   27.60
  10   4   2  111.39   33.00
  10   4   2   71.49   21.10
  10   4   2  112.09   42.60
  10   4   2   56.99   29.70
  -9  -4  -2  496.45   81.79
  -9  -4  -2  457.55   76.09
  -9  -4  -2  326.87   78.39
  -9  -4  -2  358.56   73.59
  -9  -4  -2  624.14   87.39
   9   4   2  491.55   79.79
   9   4   2  511.05   74.69
   9   4   2  568.44   82.29
   9   4   2  359.56   77.89
  -8  -4  -2  -13.10   16.40
  -8  -4  -2  -11.20   17.40
  -8  -4  -2  -16.30   11.40
  -8  -4  -2    7.00   16.20
  -8  -4  -2    4.40   21.10
   8   4   2   24.50   12.00
   8   4   2    8.60   21.70
   8   4   2  -12.90   20.40
   8   4   2   -2.00   18.70
  -7  -4  -2  714.83  139.19
  -7  -4  -2  752.82  136.09
  -7  -4  -2  942.31  137.49
  -7  -4  -2  881.11  139.79
  -7  -4  -2  957.30  141.89
   7   4   2  933.71  139.09
   7   4   2  813.12  135.29
   7   4   2  962.00  139.59
   7   4   2  854.21  139.09
  -6  -4  -2    3.50   15.00
  -6  -4  -2   29.10   14.50
  -6  -4  -2    0.40   13.60
  -6  -4  -2   18.20   10.70
  -6  -4  -2   13.10   18.90
   6   4   2   11.20   16.80
   6   4   2   12.20   16.00
   6   4   2   33.50   10.20
   6   4   2   20.70   16.20
  -5  -4  -2  165.88   28.10
  -5  -4  -2  119.19   30.50
  -5  -4  -2  122.79   26.30
  -5  -4  -2  152.88   30.50
  -5  -4  -2  157.98   33.20
   5   4   2  149.09   25.50
   5   4   2  146.09   31.10
   5   4   2  180.88   29.40
   5   4   2  152.78   31.00
  -4  -4  -2 1218.88  185.58
  -4  -4  -2 1121.09  186.78
  -4  -4  -2 1339.97  188.98
  -4  -4  -2 1240.48  184.98
  -4  -4  -2 1111.79  186.88
   4   4   2 1171.68  187.28
   4   4   2 1108.19  184.18
   4   4   2 1194.68  185.78
   4   4   2 1200.18  186.68
  -3  -4  -2   84.69   20.30
  -3  -4  -2   52.29   12.70
  -3  -4  -2   39.70    9.90
  -3  -4  -2   41.60   14.80
  -3  -4  -2   85.39   15.10
   3   4   2   55.39   10.20
   3   4   2   43.00   12.60
   3   4   2   44.80   16.50
   3   4   2   83.29   14.70
   3   4   2   56.59   15.20
   3   4   2   33.50   10.80
  -2  -4  -2 1002.90  159.98
  -2  -4  -2 1057.09  155.98
  -2  -4  -2 1033.60  157.18
  -2  -4  -2  969.40  157.78
  -2  -4  -2 1014.80  157.08
   2   4   2  954.80  157.78
   2   4   2  952.70  158.78
   2   4   2  986.00  155.98
   2   4   2 1009.60  157.08
   2   4   2 1037.30  157.18
  -1  -4  -2  313.57   50.49
  -1  -4  -2  344.27   56.49
  -1  -4  -2  297.97   49.10
  -1  -4  -2  268.27   50.79
  -1  -4  -2  337.07   51.49
   1   4   2  332.47   51.19
   1   4   2  314.97   49.10
   1   4   2  287.17   54.79
   1   4   2  330.27   50.79
   1   4   2  308.97   50.79
   0  -4  -2  492.95   77.59
   0  -4  -2  518.65   74.99
   0  -4  -2  446.56   73.29
   0  -4  -2  473.55   74.69
   0   4   2  416.56   76.29
   0   4   2  415.76   74.29
   0   4   2  502.35   74.89
   1  -4  -2 1243.08  205.68
   1  -4  -2 1237.48  204.78
   1  -4  -2 1282.57  205.88
   1  -4  -2 1374.56  207.88
  -1   4   2 1212.98  207.08
  -1   4   2 1338.97  204.78
  -1   4   2 1395.16  205.08
  -1   4   2 1384.36  206.08
  -1   4   2 1408.86  206.08
   2  -4  -2  861.21  137.49
   2  -4  -2  831.72  138.59
   2  -4  -2  766.22  138.19
   2  -4  -2  865.91  139.99
  -2   4   2  995.60  139.09
  -2   4   2 1042.70  137.69
  -2   4   2  874.31  137.59
  -2   4   2  891.41  138.29
  -2   4   2  853.61  139.99
   3  -4  -2 1856.31  291.07
   3  -4  -2 1889.81  291.97
   3  -4  -2 1855.61  292.27
   3  -4  -2 1905.11  291.67
   3  -4  -2 1815.52  291.37
   3  -4  -2 1831.42  293.17
  -3   4   2 1846.32  293.37
  -3   4   2 1986.90  291.37
  -3   4   2 1818.92  292.27
  -3   4   2 1914.51  291.77
  -3   4   2 1872.01  291.17
   4  -4  -2 1927.51  289.47
   4  -4  -2 1853.21  288.67
   4  -4  -2 1875.21  287.97
   4  -4  -2 1779.02  288.97
   4  -4  -2 1830.22  288.87
   4  -4  -2 1796.02  288.07
  -4   4   2 1889.21  288.17
  -4   4   2 1919.71  288.87
  -4   4   2 1913.71  289.47
  -4   4   2 1800.52  290.47
  -4   4   2 1837.42  288.37
   5  -4  -2    8.10    9.50
   5  -4  -2   30.40   12.30
   5  -4  -2   27.60    8.50
   5  -4  -2   10.70   10.30
   5  -4  -2   18.30    7.90
   5  -4  -2   13.50   11.10
   5  -4  -2   30.50   11.10
  -5   4   2   16.40   13.10
  -5   4   2   35.60   10.60
  -5   4   2   24.20    8.20
  -5   4   2   26.00    7.80
  -5   4   2   15.10   11.30
  -5   4   2   21.50    8.90
  -5   4   2   28.10   10.80
   6  -4  -2   -3.00    9.90
   6  -4  -2    9.10    6.70
   6  -4  -2   10.10   10.60
   6  -4  -2   13.40    9.30
   6  -4  -2    0.40   14.50
   6  -4  -2   -0.50   10.10
   6  -4  -2    2.00   10.20
  -6   4   2    0.90   12.40
  -6   4   2    8.60    9.00
  -6   4   2   -6.80    8.00
  -6   4   2   20.70   10.80
  -6   4   2   10.10   10.60
  -6   4   2   15.40    7.00
  -6   4   2   -0.70    6.80
  -6   4   2   12.90   10.90
   7  -4  -2  478.25   85.09
   7  -4  -2  522.35   86.19
   7  -4  -2  513.25   85.29
   7  -4  -2  554.84   85.99
   7  -4  -2  573.84   84.39
   7  -4  -2  640.74   87.99
  -7   4   2  566.04   84.39
  -7   4   2  507.35   85.29
  -7   4   2  522.75   85.09
  -7   4   2  451.65   87.59
   8  -4  -2   84.29   28.90
   8  -4  -2   76.69   25.30
   8  -4  -2  134.39   24.50
   8  -4  -2  117.09   25.90
   8  -4  -2  130.69   26.80
  -8   4   2  160.68   27.40
  -8   4   2  119.89   24.00
  -8   4   2  165.78   23.20
  -8   4   2  115.19   29.70
  -8   4   2  113.39   26.00
   9  -4  -2  232.68   40.30
   9  -4  -2  230.68   42.60
   9  -4  -2  248.08   40.50
   9  -4  -2  243.88   39.70
   9  -4  -2  169.98   36.20
  -9   4   2  142.39   37.40
  -9   4   2  224.78   39.80
  -9   4   2  199.38   36.30
  -9   4   2  172.78   41.80
  10  -4  -2   19.60   21.00
  10  -4  -2   29.10   28.00
  10  -4  -2   18.80   21.00
  10  -4  -2   -5.50   16.30
 -10   4   2   11.60   17.60
 -10   4   2   -1.50   18.90
 -10   4   2   29.70   14.50
 -10   4   2   16.00   20.30
  11  -4  -2  171.58   31.80
  11  -4  -2   74.49   29.30
  11  -4  -2  116.89   30.80
 -11   4   2   87.19   31.60
 -11   4   2  118.99   29.50
 -11   4   2  103.89   31.00
 -11   4   2   80.89   24.40
 -11  -3  -2   62.79   27.50
 -11  -3  -2  -19.60   20.70
 -11  -3  -2   47.40   20.50
  11   3   2   66.29   33.10
  11   3   2   39.70   19.60
 -10  -3  -2   45.00   28.90
 -10  -3  -2   34.40   21.00
 -10  -3  -2   85.29   37.90
 -10  -3  -2   17.60   15.20
 -10  -3  -2   14.80   21.40
  10   3   2   75.49   38.80
  10   3   2   11.70   17.80
  10   3   2    5.40   26.60
  -9  -3  -2   31.00   26.20
  -9  -3  -2   50.79   21.40
  -9  -3  -2   43.70   22.90
  -9  -3  -2   32.20   15.50
  -9  -3  -2   52.49   21.30
   9   3   2   48.20   16.80
   9   3   2   70.89   28.30
   9   3   2   56.09   25.80
   9   3   2   17.90   21.00
  -8  -3  -2  133.69   34.20
  -8  -3  -2  130.89   28.40
  -8  -3  -2  130.89   34.50
  -8  -3  -2  194.08   38.50
  -8  -3  -2  163.88   31.70
   8   3   2  202.58   35.20
   8   3   2  115.19   32.80
   8   3   2  224.98   37.60
   8   3   2  153.08   28.10
  -7  -3  -2  173.08   35.90
  -7  -3  -2  134.09   30.10
  -7  -3  -2  116.59   30.20
  -7  -3  -2   97.39   24.60
   7   3   2  143.39   24.30
   7   3   2  157.58   28.70
   7   3   2  117.59   29.40
   7   3   2  138.99   30.10
  -6  -3  -2   81.69   16.00
  -6  -3  -2   40.40   19.90
  -6  -3  -2  100.29   24.50
  -6  -3  -2  116.39   22.40
  -6  -3  -2   56.49   20.20
  -6  -3  -2   73.49   18.60
  -6  -3  -2   74.19   16.30
   6   3   2   76.59   21.10
   6   3   2   60.19   19.70
   6   3   2   86.59   20.00
   6   3   2   75.19   15.60
  -5  -3  -2   57.09   19.70
  -5  -3  -2   63.89   19.00
  -5  -3  -2   71.19   16.70
  -5  -3  -2   67.69   18.20
  -5  -3  -2   65.79   14.60
   5   3   2   63.99   17.00
   5   3   2   67.69   14.00
   5   3   2   59.99   18.70
   5   3   2   85.49   18.40
  -4  -3  -2  298.37   45.10
  -4  -3  -2  253.17   47.50
  -4  -3  -2  291.67   47.40
  -4  -3  -2  307.67   48.60
  -4  -3  -2  213.18   43.90
   4   3   2  297.57   47.60
   4   3   2  281.67   47.00
   4   3   2  242.68   43.50
   4   3   2  299.57   45.60
  -3  -3  -2 2610.84  402.66
  -3  -3  -2 2400.36  402.46
  -3  -3  -2 2537.35  401.16
  -3  -3  -2 2736.03  403.56
  -3  -3  -2 2662.63  401.46
   3   3   2 2477.05  402.36
   3   3   2 2676.13  403.06
   3   3   2 2578.94  400.76
   3   3   2 2608.94  401.66
   3   3   2 2587.34  401.26
  -2  -3  -2  933.41  151.58
  -2  -3  -2 1067.09  152.58
  -2  -3  -2  923.21  152.28
  -2  -3  -2 1092.09  153.88
  -2  -3  -2  951.90  151.58
  -2  -3  -2  948.91  150.68
  -2  -3  -2  925.71  150.98
   2   3   2  951.30  152.98
   2   3   2 1028.00  151.58
   2   3   2  964.60  151.68
   2   3   2  955.60  150.68
   2   3   2  971.40  152.28
  -1  -3  -2  125.89   24.00
  -1  -3  -2  134.99   23.90
  -1  -3  -2  172.18   26.50
  -1  -3  -2  125.19   25.70
  -1  -3  -2  134.19   25.20
  -1  -3  -2  164.58   28.50
  -1  -3  -2  198.28   26.20
   1   3   2  143.19   26.20
   1   3   2  144.69   27.50
   1   3   2  143.39   23.90
   1   3   2  179.38   25.70
   1   3   2  148.99   25.50
   0  -3  -2    6.90    5.70
   0  -3  -2   10.90    4.00
   0  -3  -2   14.80    6.50
   0  -3  -2   12.40    4.40
   0  -3  -2   22.40    6.90
   0  -3  -2   13.00   10.10
   0   3   2   16.40    4.50
   0   3   2   10.70    6.60
   0   3   2   11.20    8.40
   0   3   2    3.30    8.10
   0   3   2   15.90    6.90
   1  -3  -2   23.30    8.20
   1  -3  -2   11.20    3.80
   1  -3  -2    6.80    9.70
   1  -3  -2   14.10    5.30
  -1   3   2   15.00    4.70
  -1   3   2   12.60    6.80
  -1   3   2   26.80    7.10
  -1   3   2   15.80    8.80
   2  -3  -2  229.98   39.10
   2  -3  -2  231.68   38.60
   2  -3  -2  230.08   37.80
   2  -3  -2  237.58   38.60
  -2   3   2  244.38   38.60
  -2   3   2  232.28   38.10
  -2   3   2  255.97   40.40
  -2   3   2  248.88   39.40
  -2   3   2  238.68   37.90
   3  -3  -2 1806.32  292.87
   3  -3  -2 1914.01  292.87
   3  -3  -2 1883.11  294.47
   3  -3  -2 1887.51  292.67
   3  -3  -2 1914.61  293.37
   3  -3  -2 1847.02  292.27
   3  -3  -2 1922.61  292.37
  -3   3   2 1885.61  294.07
  -3   3   2 1879.61  292.37
  -3   3   2 1923.41  293.37
   4  -3  -2   -1.40    5.30
   4  -3  -2    4.40    7.10
   4  -3  -2   -2.40    4.70
   4  -3  -2   13.40    8.30
   4  -3  -2    1.20    7.80
   4  -3  -2    7.80    7.00
   4  -3  -2   11.10    7.70
  -4   3   2    3.40    6.30
  -4   3   2   10.80    6.50
  -4   3   2   11.10    5.70
  -4   3   2   -7.10    8.20
  -4   3   2    3.50    9.30
  -4   3   2    1.60    4.20
  -4   3   2    3.70    6.70
   5  -3  -2  521.65   85.09
   5  -3  -2  544.95   85.79
   5  -3  -2  517.35   85.69
   5  -3  -2  563.34   86.29
   5  -3  -2  510.45   86.49
   5  -3  -2  546.05   86.49
   5  -3  -2  551.24   84.89
  -5   3   2  567.14   87.49
  -5   3   2  851.71   96.99
  -5   3   2  512.75   84.79
  -5   3   2  612.24   85.99
  -5   3   2  498.35   85.89
  -5   3   2  495.55   86.39
  -5   3   2  547.15   85.49
  -5   3   2  489.65   85.09
   6  -3  -2  118.89   25.40
   6  -3  -2  130.19   23.50
   6  -3  -2   99.09   23.70
   6  -3  -2  127.69   22.40
   6  -3  -2  124.79   23.70
  -6   3   2  118.59   26.20
  -6   3   2  138.19   23.90
  -6   3   2  140.99   22.00
  -6   3   2  135.89   24.20
  -6   3   2  109.49   21.80
  -6   3   2  107.59   24.20
  -6   3   2  149.09   23.30
   7  -3  -2   60.39   15.70
   7  -3  -2   41.90   14.70
   7  -3  -2   68.49   15.30
   7  -3  -2   56.89   14.00
   7  -3  -2   47.90   19.20
  -7   3   2   45.00   15.70
  -7   3   2   59.89   15.80
  -7   3   2   41.60   12.10
  -7   3   2   67.89   14.20
  -7   3   2   61.09   19.10
   8  -3  -2  450.95   73.79
   8  -3  -2  455.75   73.49
   8  -3  -2  438.66   74.09
  -8   3   2  471.95   74.29
  -8   3   2  406.46   76.49
  -8   3   2  438.26   72.49
  -8   3   2  482.15   74.29
   9  -3  -2   18.10   15.30
   9  -3  -2   10.40   15.30
   9  -3  -2   12.90   13.30
   9  -3  -2   -3.00   19.80
  -9   3   2   -1.20   17.40
  -9   3   2   -5.40   14.20
  -9   3   2    6.00   14.80
  -9   3   2   23.10   11.90
  10  -3  -2   82.09   25.00
  10  -3  -2   58.19   22.70
  10  -3  -2   76.89   23.70
  10  -3  -2  122.09   26.50
  10  -3  -2   87.99   31.30
 -10   3   2   81.69   24.10
 -10   3   2   69.69   23.70
 -10   3   2   78.19   19.70
 -10   3   2   57.29   25.10
  11  -3  -2   42.50   22.90
  11  -3  -2   30.40   22.20
  11  -3  -2   51.99   30.60
 -11   3   2   35.50   16.00
 -11   3   2  -12.20   22.30
 -11   3   2   49.10   23.50
  12  -3  -2  -12.00   23.60
 -12   3   2   25.80   23.70
 -12   3   2   -2.20   16.20
 -11  -2  -2   57.89   22.10
 -11  -2  -2  160.38   42.40
 -11  -2  -2  133.49   33.70
 -11  -2  -2   28.90   25.60
 -11  -2  -2  124.29   35.10
  11   2   2  140.39   35.90
  11   2   2  161.58   27.20
 -10  -2  -2   38.00   29.50
 -10  -2  -2   65.99   23.20
 -10  -2  -2   27.90   16.10
 -10  -2  -2   10.90   21.40
 -10  -2  -2   31.10   23.20
  10   2   2   27.50   18.70
  10   2   2   65.99   25.90
  -9  -2  -2   20.70   21.30
  -9  -2  -2   15.40   16.70
  -9  -2  -2    3.00   17.00
  -9  -2  -2  -11.00   20.90
  -9  -2  -2    5.80   19.30
  -9  -2  -2    3.70   12.00
   9   2   2   18.70   13.80
   9   2   2   19.40   25.10
   9   2   2   -2.50   19.00
   9   2   2    2.40   20.50
  -8  -2  -2   -3.40   17.80
  -8  -2  -2   53.29   16.90
  -8  -2  -2   17.80   13.50
  -8  -2  -2    4.60   10.90
  -8  -2  -2   33.60   18.60
  -8  -2  -2   12.20   19.20
   8   2   2   -3.00   18.50
   8   2   2   18.60   20.40
   8   2   2   24.00   17.80
   8   2   2   14.00   12.80
  -7  -2  -2  -10.70   13.10
  -7  -2  -2    9.30   16.00
  -7  -2  -2   -8.30   16.10
  -7  -2  -2    7.30   14.50
  -7  -2  -2   -9.00    9.40
  -7  -2  -2   -3.40    9.30
   7   2   2   -1.50   15.20
   7   2   2   -1.20   14.30
   7   2   2    4.60   14.60
   7   2   2   14.10   10.60
  -6  -2  -2  997.30  151.98
  -6  -2  -2  944.71  151.38
  -6  -2  -2  999.20  149.79
  -6  -2  -2  976.80  151.38
  -6  -2  -2  918.81  148.79
  -6  -2  -2 1003.90  148.39
  -6  -2  -2  966.60  148.39
  -6  -2  -2  951.50  149.99
   6   2   2  878.21  150.58
   6   2   2  896.21  148.49
   6   2   2  957.40  150.98
   6   2   2  913.21  149.99
  -5  -2  -2  982.80  143.79
  -5  -2  -2  838.82  142.49
  -5  -2  -2  917.51  144.79
  -5  -2  -2  940.81  145.19
  -5  -2  -2 1008.30  142.29
  -5  -2  -2  933.31  143.29
  -5  -2  -2  910.21  142.19
  -5  -2  -2  873.41  144.69
   5   2   2  869.71  144.19
   5   2   2  883.31  142.29
   5   2   2  868.21  143.49
   5   2   2  928.01  144.49
  -4  -2  -2  256.77   44.50
  -4  -2  -2  279.57   47.30
  -4  -2  -2  245.78   46.90
  -4  -2  -2  259.27   45.30
  -4  -2  -2  282.27   44.00
  -4  -2  -2  286.87   48.00
   4   2   2  336.57   45.90
   4   2   2  271.17   46.60
   4   2   2  262.27   44.20
   4   2   2  276.77   46.70
  -3  -2  -2  461.65   74.29
  -3  -2  -2  444.96   73.59
  -3  -2  -2  462.05   72.09
  -3  -2  -2  473.05   73.89
  -3  -2  -2  465.55   72.59
   3   2   2  478.75   73.59
   3   2   2  454.95   73.59
   3   2   2  433.16   71.79
   3   2   2  458.95   72.69
  -2  -2  -2  291.37   45.10
  -2  -2  -2  267.27   44.60
  -2  -2  -2  282.27   46.60
  -2  -2  -2  301.87   47.10
  -2  -2  -2  276.57   45.40
  -2  -2  -2  261.17   46.40
  -2  -2  -2  283.77   45.60
   2   2   2  305.17   46.90
   2   2   2  293.37   45.80
   2   2   2  276.67   46.30
   2   2   2  308.37   45.00
   2   2   2  277.97   44.60
   2   2   2  288.07   45.40
  -1  -2  -2 1731.03  242.68
  -1  -2  -2 1663.03  243.18
  -1  -2  -2 1582.54  241.98
  -1  -2  -2 1410.36  242.38
  -1  -2  -2 1548.25  242.18
   1   2   2 1507.95  241.98
   1   2   2 1542.65  242.98
   1   2   2 1517.15  242.08
   0  -2  -2  375.96   61.29
   0  -2  -2  421.56   62.69
   0  -2  -2  352.06   61.39
   0  -2  -2  410.76   61.39
   0  -2  -2  381.96   60.59
   0  -2  -2  412.96   60.69
   0  -2  -2  372.76   61.39
   0   2   2  380.66   60.69
   0   2   2  426.16   61.39
   0   2   2  390.66   61.49
   0   2   2  421.16   61.49
   0   2   2  391.36   62.29
   0   2   2  362.76   61.29
   0   2   2  373.76   60.59
   2  -2  -2  922.61  138.19
   2  -2  -2  925.01  137.69
   2  -2  -2  835.82  138.09
   2  -2  -2  877.11  137.89
   2  -2  -2  887.31  138.19
   2  -2  -2  883.51  138.59
   2  -2  -2  887.91  138.69
  -2   2   2  902.81  137.89
  -2   2   2  911.41  138.09
  -2   2   2  860.81  138.59
  -2   2   2  853.21  138.99
  -2   2   2  878.61  137.99
   3  -2  -2   71.69   14.20
   3  -2  -2   92.99   14.30
   3  -2  -2   84.89   15.30
   3  -2  -2   62.29   13.90
   3  -2  -2   74.19   12.90
   3  -2  -2   67.09   13.60
   3  -2  -2   72.99   13.10
  -3   2   2   80.89   13.00
  -3   2   2   59.19   14.40
  -3   2   2   96.79   14.70
  -3   2   2   78.59   14.20
  -3   2   2   78.19   15.10
  -3   2   2   79.89   12.80
   4  -2  -2   36.80    8.50
   4  -2  -2   36.50    9.00
   4  -2  -2   40.20   10.40
   4  -2  -2   35.20    9.90
   4  -2  -2   26.10   11.00
   4  -2  -2   56.89   10.30
   4  -2  -2   50.09   10.90
  -4   2   2   59.99   10.00
  -4   2   2   36.40   10.40
  -4   2   2   51.79    9.00
  -4   2   2   45.00   10.00
  -4   2   2   38.30    9.40
  -4   2   2   38.00    8.60
  -4   2   2   62.19   12.10
  -4   2   2   49.40   12.40
   5  -2  -2    7.20    7.70
   5  -2  -2    1.60    6.90
   5  -2  -2    0.50    7.10
   5  -2  -2   16.80   10.20
   5  -2  -2    2.30    4.70
   5  -2  -2    8.00    6.30
  -5   2   2   -8.50    7.30
  -5   2   2   -4.90    7.10
  -5   2   2    0.60    6.90
  -5   2   2    8.50    9.10
  -5   2   2    2.70    4.40
  -5   2   2    0.60    4.90
  -5   2   2    8.90    6.10
  -5   2   2   -9.20    6.60
   6  -2  -2    5.00    9.30
   6  -2  -2    8.10    8.40
   6  -2  -2   21.10   12.80
   6  -2  -2   14.60    9.00
   6  -2  -2   11.50    8.30
  -6   2   2   30.90   11.10
  -6   2   2   22.90    9.10
  -6   2   2   22.60   11.60
  -6   2   2   15.40   10.00
  -6   2   2   19.80    7.00
  -6   2   2   12.70    6.50
  -6   2   2   -1.10    8.80
   7  -2  -2  398.06   62.59
   7  -2  -2  353.16   62.99
   7  -2  -2  428.56   65.09
   7  -2  -2  436.56   62.89
   7  -2  -2  369.16   62.19
  -7   2   2  382.86   63.09
  -7   2   2  409.36   65.09
  -7   2   2  412.16   62.99
  -7   2   2  331.87   60.79
  -7   2   2  382.26   61.89
   8  -2  -2  467.45   79.49
   8  -2  -2  552.14   79.89
   8  -2  -2  465.45   79.49
   8  -2  -2  440.56   79.99
   8  -2  -2  608.64   84.59
  -8   2   2  483.85   78.49
  -8   2   2  583.24   82.09
  -8   2   2  461.95   81.89
   9  -2  -2  204.58   36.60
   9  -2  -2  136.19   28.70
   9  -2  -2  182.78   36.30
   9  -2  -2  120.19   29.40
   9  -2  -2  157.78   30.20
  -9   2   2  119.39   27.70
  -9   2   2  148.19   32.90
  -9   2   2  155.68   31.30
  -9   2   2  167.78   30.70
  10  -2  -2  295.87   47.70
  10  -2  -2  238.58   45.50
  10  -2  -2  285.37   45.60
 -10   2   2  285.57   47.40
 -10   2   2  247.88   45.50
 -10   2   2  207.18   42.20
 -10   2   2  195.68   47.10
  11  -2  -2  323.07   54.19
  11  -2  -2  364.96   54.89
  11  -2  -2  309.37   55.69
 -11   2   2  305.07   57.09
 -11   2   2  246.48   49.80
 -11   2   2  241.08   55.59
  12  -2  -2   23.10   25.30
  12  -2  -2   47.10   25.70
 -12   2   2   48.20   29.80
 -12   2   2   21.80   23.80
 -12   2   2    7.10   36.90
 -11  -1  -2   63.29   21.10
 -11  -1  -2  106.19   34.30
 -11  -1  -2  114.79   37.70
 -11  -1  -2  103.19   23.80
 -11  -1  -2  180.68   32.70
 -11  -1  -2   37.90   25.00
  11   1   2  164.38   36.70
  11   1   2  111.59   26.60
 -10  -1  -2   65.99   25.60
 -10  -1  -2  135.79   29.10
 -10  -1  -2  111.39   23.30
 -10  -1  -2   97.39   30.40
 -10  -1  -2   81.09   20.80
 -10  -1  -2   95.79   33.10
  10   1   2   96.29   24.70
  10   1   2  110.89   30.40
  -9  -1  -2   19.80   17.00
  -9  -1  -2   17.70   17.20
  -9  -1  -2    7.20   18.20
  -9  -1  -2   18.20   21.80
  -9  -1  -2    1.50   11.00
  -9  -1  -2   12.60   12.30
   9   1   2  -13.70   18.50
   9   1   2   -2.80   13.70
   9   1   2   17.90   18.70
  -8  -1  -2   82.89   17.60
  -8  -1  -2   85.39   21.40
  -8  -1  -2   72.39   23.90
  -8  -1  -2   95.09   25.30
  -8  -1  -2   52.99   22.30
  -8  -1  -2   79.69   17.60
   8   1   2   74.19   22.40
   8   1   2   74.39   22.20
   8   1   2   91.19   25.00
  -7  -1  -2    5.90   13.70
  -7  -1  -2    5.50   14.10
  -7  -1  -2   -1.40   12.60
  -7  -1  -2  -13.70   14.70
  -7  -1  -2    0.30    9.60
  -7  -1  -2  -10.30    8.70
   7   1   2   -7.60   14.50
   7   1   2    4.60   13.90
   7   1   2   10.50   10.90
   7   1   2   -6.50   13.00
  -6  -1  -2   15.70   13.20
  -6  -1  -2   22.90   11.90
  -6  -1  -2    7.90   10.80
  -6  -1  -2   11.70   12.20
  -6  -1  -2   10.10    8.50
  -6  -1  -2    9.20    7.50
  -6  -1  -2   10.70   13.40
  -6  -1  -2   22.60    9.10
   6   1   2   20.40    9.90
   6   1   2   18.90   12.60
   6   1   2   21.80   12.90
   6   1   2   -4.10   11.50
  -5  -1  -2 2941.51  490.65
  -5  -1  -2 3259.57  491.55
  -5  -1  -2 3303.17  490.85
  -5  -1  -2 2866.61  491.45
  -5  -1  -2 3067.19  492.65
  -5  -1  -2 3155.78  492.95
  -5  -1  -2 3086.39  491.05
  -5  -1  -2 3497.15  492.95
   5   1   2 3177.68  491.65
   5   1   2 3256.67  492.75
   5   1   2 3200.38  492.45
   5   1   2 3145.19  490.95
  -4  -1  -2 5850.51  907.31
  -3  -1  -2 2268.87  349.87
  -3  -1  -2 2326.27  350.86
  -3  -1  -2 2259.67  350.86
   3   1   2 2237.98  349.57
   3   1   2 2276.67  350.56
   3   1   2 2152.58  349.87
  -2  -1  -2 3588.74  562.74
  -2  -1  -2 3509.75  561.54
  -2  -1  -2 3538.15  562.54
   2   1   2 3574.44  561.64
   2   1   2 3885.81  564.34
   0  -1  -2   79.69   12.90
   0  -1  -2   84.89   12.30
   0  -1  -2   63.29   12.00
   0  -1  -2   70.09   12.90
   0  -1  -2   78.69   13.30
   0  -1  -2   75.19   13.50
   0   1   2   74.59   12.10
   0   1   2   96.79   12.90
   0   1   2   75.19   13.00
   0   1   2   71.29   13.10
   0   1   2   66.29   12.00
   0   1   2   71.19   12.10
   0   1   2   72.89   12.80
   0   1   2   84.89   13.30
   2  -1  -2  407.16   63.09
   2  -1  -2  401.06   62.49
   2  -1  -2  407.06   62.59
   2  -1  -2  421.06   62.79
   2  -1  -2  393.96   62.79
  -2   1   2  401.26   62.49
  -2   1   2  403.36   62.49
  -2   1   2  385.66   62.39
  -2   1   2  416.56   63.09
  -2   1   2  403.16   62.69
  -2   1   2  428.26   63.09
  -2   1   2  382.46   62.49
  -2   1   2  356.96   62.79
   3  -1  -2 2577.04  384.16
  -3   1   2 2376.26  384.06
   4  -1  -2   52.39   10.80
   4  -1  -2   52.29   10.70
   4  -1  -2   43.60   10.90
   4  -1  -2   72.29   13.20
   4  -1  -2   62.59   11.60
  -4   1   2   42.90   10.10
  -4   1   2   66.59   11.20
  -4   1   2   51.89   11.80
  -4   1   2   83.09   11.60
  -4   1   2   63.39   12.00
  -4   1   2   48.80   10.30
  -4   1   2   52.09   11.80
   5  -1  -2   15.00    7.60
   5  -1  -2   20.60    7.70
   5  -1  -2   40.70   11.60
   5  -1  -2   17.40    8.00
   5  -1  -2   19.90    7.80
  -5   1   2   21.20    6.20
  -5   1   2   17.90    8.80
  -5   1   2   17.10    8.60
  -5   1   2   25.30    7.70
  -5   1   2   13.40    8.50
  -5   1   2   30.70    6.50
  -5   1   2   22.10    8.10
   6  -1  -2 4894.81  755.22
   6  -1  -2 4787.32  754.52
  -6   1   2 5360.96  754.72
  -6   1   2 5016.00  756.32
  -6   1   2 4404.96  753.92
   7  -1  -2 3027.60  438.86
   7  -1  -2 2862.91  437.86
   7  -1  -2 2886.81  437.36
   7  -1  -2 2721.13  437.66
   7  -1  -2 2723.53  438.26
  -7   1   2 2899.11  438.96
  -7   1   2 2977.20  438.36
  -7   1   2 2665.03  436.96
  -7   1   2 2516.45  438.06
  -7   1   2 2890.91  438.06
  -7   1   2 2872.21  437.26
   8  -1  -2  412.36   61.69
   8  -1  -2  350.16   62.49
   8  -1  -2  379.16   61.59
  -8   1   2  436.16   62.99
  -8   1   2  355.96   63.79
  -8   1   2  481.65   63.29
  -8   1   2  305.97   61.69
  -8   1   2  318.47   59.59
  -8   1   2  383.86   60.49
   9  -1  -2  402.86   52.59
   9  -1  -2  252.17   48.10
   9  -1  -2  291.77   49.20
  -9   1   2  248.98   45.80
  -9   1   2  167.68   47.50
  -9   1   2  335.37   49.80
  -9   1   2  285.27   47.10
  -9   1   2  308.07   51.89
  -9   1   2  324.27   51.19
  10  -1  -2  103.49   25.60
  10  -1  -2  146.69   28.90
  10  -1  -2   83.09   24.20
 -10   1   2  102.39   20.00
 -10   1   2   74.69   27.50
 -10   1   2   92.19   27.80
 -10   1   2  114.39   26.10
 -10   1   2  120.19   22.20
  11  -1  -2   92.39   24.90
  11  -1  -2   73.09   25.90
  11  -1  -2   72.09   24.00
 -11   1   2   51.99   25.00
 -11   1   2   58.79   17.80
 -11   1   2   54.79   27.40
 -11   1   2   69.39   29.90
  12  -1  -2  209.38   44.10
  12  -1  -2  245.08   45.90
 -12   1   2  199.08   38.40
 -12   1   2  223.18   48.50
 -12   1   2  176.68   45.10
 -11   0  -2  519.95   84.69
 -11   0  -2  286.07   76.79
 -11   0  -2  508.25   78.69
 -11   0  -2  468.75   83.99
 -11   0  -2  342.17   73.29
 -11   0  -2  550.44   76.09
  11   0   2  493.15   80.49
  11   0   2  659.13   85.79
 -10   0  -2   19.30   16.40
 -10   0  -2    3.10   11.10
 -10   0  -2   -5.80   19.50
 -10   0  -2   11.40   26.20
 -10   0  -2  -13.00   20.70
 -10   0  -2    0.50   14.50
  10   0   2   -9.10   21.70
  10   0   2   -1.30   17.50
  -9   0  -2  336.47   59.09
  -9   0  -2  285.47   50.59
  -9   0  -2  324.57   57.19
  -9   0  -2  324.77   50.99
  -9   0  -2  266.57   54.99
  -9   0  -2  304.07   52.99
   9   0   2  411.86   60.69
   9   0   2  298.97   51.99
   9   0   2  248.48   53.79
  -8   0  -2   23.10   17.20
  -8   0  -2  -14.00   13.70
  -8   0  -2    0.80   10.30
  -8   0  -2    0.60    9.40
  -8   0  -2    2.40   13.90
  -8   0  -2    4.20   16.80
   8   0   2    9.80   14.90
   8   0   2   -4.70   16.90
   8   0   2    5.30   12.40
  -7   0  -2  171.38   33.50
  -7   0  -2  167.28   30.90
  -7   0  -2  146.69   33.60
  -7   0  -2  181.18   29.00
  -7   0  -2  181.48   28.90
  -7   0  -2  153.68   33.10
   7   0   2  150.48   31.80
   7   0   2  179.38   33.40
   7   0   2  137.79   29.20
  -6   0  -2 3636.64  508.15
  -6   0  -2 3095.79  509.95
  -6   0  -2 3235.38  508.95
  -6   0  -2 3576.44  509.25
  -6   0  -2 3160.48  508.25
  -6   0  -2 3272.37  510.85
  -6   0  -2 3416.16  510.35
  -6   0  -2 3331.87  508.35
   6   0   2 3168.58  510.25
   6   0   2 3175.98  508.45
   6   0   2 3034.20  509.65
   6   0   2 3223.88  509.15
  -5   0  -2 4217.98  647.74
  -5   0  -2 4325.47  646.24
  -5   0  -2 4072.69  647.14
  -5   0  -2 4416.16  647.24
  -5   0  -2 3957.30  646.14
  -5   0  -2 3963.20  645.44
   5   0   2 4210.38  646.94
   5   0   2 4126.29  645.84
   5   0   2 4177.38  646.34
  -4   0  -2  180.78   26.80
  -4   0  -2  182.28   27.90
  -4   0  -2  156.28   29.50
  -4   0  -2  165.98   26.70
  -4   0  -2  162.08   29.10
  -4   0  -2  145.79   25.90
  -4   0  -2  125.89   28.70
  -4   0  -2  159.38   27.40
   4   0   2  155.38   27.60
   4   0   2  172.38   28.60
   4   0   2  148.79   26.70
  -3   0  -2   32.30    6.30
  -3   0  -2   30.50    7.40
  -3   0  -2   29.30    9.60
  -3   0  -2   20.30    7.70
  -3   0  -2   28.20    6.70
  -3   0  -2   41.30   10.80
  -3   0  -2   28.90    8.00
  -3   0  -2   23.70    8.80
   3   0   2   26.30    6.70
   3   0   2   28.30    8.00
   3   0   2   22.40    8.70
   3   0   2   35.80    9.40
   3   0   2   31.10    7.60
   3   0   2   30.10    9.50
  -2   0  -2 2826.02  464.75
  -2   0  -2 3013.20  463.95
  -2   0  -2 2947.31  464.85
   2   0   2 2907.31  464.95
   2   0   2 2944.61  464.85
   2   0   2 3258.77  464.05
  -1   0  -2  699.43  101.59
  -1   0  -2  630.74  101.19
  -1   0  -2  608.54  100.69
  -1   0  -2  726.73  101.49
  -1   0  -2  670.13  100.69
   1   0   2  621.94  101.39
   1   0   2  603.74  100.69
   1   0   2  622.74  101.19
   1   0   2  632.94  100.69
   1   0   2  693.73  101.29
   1   0  -2  410.96   63.19
   1   0  -2  384.46   62.29
   1   0  -2  417.46   62.59
   1   0  -2  413.46   62.39
   1   0  -2  383.26   62.49
   1   0  -2  382.46   62.39
  -1   0   2  371.06   62.29
  -1   0   2  406.96   62.39
  -1   0   2  371.56   62.49
  -1   0   2  453.45   63.19
  -1   0   2  381.06   62.39
  -1   0   2  451.35   62.59
  -1   0   2  418.86   62.39
   3   0  -2 2125.39  309.57
   3   0  -2 2068.49  309.97
  -3   0   2 1914.01  309.37
  -3   0   2 1871.61  309.77
   4   0  -2  132.29   23.70
   4   0  -2  129.39   23.50
   4   0  -2  144.19   23.90
   4   0  -2  135.09   23.80
   4   0  -2  124.79   24.90
   4   0  -2  146.39   24.40
  -4   0   2  155.48   24.40
  -4   0   2  169.68   23.80
  -4   0   2  128.09   24.40
  -4   0   2  235.88   25.40
  -4   0   2  123.39   24.60
  -4   0   2  138.39   23.40
   5   0  -2  512.05   77.39
   5   0  -2  472.95   77.89
   5   0  -2  502.85   77.39
   5   0  -2  492.75   78.89
   5   0  -2  510.95   77.59
  -5   0   2  528.95   77.99
  -5   0   2  557.84   78.09
  -5   0   2  508.85   77.19
  -5   0   2  405.66   77.89
  -5   0   2  442.66   76.79
  -5   0   2  522.75   78.29
  -5   0   2  429.16   76.99
   6   0  -2  167.68   30.40
   6   0  -2  172.88   30.30
   6   0  -2  182.38   31.70
   6   0  -2  156.88   30.00
   6   0  -2  153.78   32.40
  -6   0   2  157.88   29.70
  -6   0   2  212.38   35.80
  -6   0   2  224.98   31.50
  -6   0   2  214.98   32.50
  -6   0   2  183.08   31.40
  -6   0   2  187.58   32.10
   7   0  -2 1575.84  258.77
   7   0  -2 1622.24  259.57
  -7   0   2 1588.04  259.27
  -7   0   2 1681.73  258.47
  -7   0   2 1702.03  260.07
  -7   0   2 1788.52  259.97
   8   0  -2  789.62  130.99
   8   0  -2  819.32  130.09
  -8   0   2  944.31  129.59
  -8   0   2  740.53  129.29
  -8   0   2  952.80  132.09
  -8   0   2  846.82  132.09
  -8   0   2  671.53  131.19
  -8   0   2  818.52  130.79
   9   0  -2   12.50   14.20
   9   0  -2   66.59   20.20
   9   0  -2   42.30   16.30
  -9   0   2   32.40   12.00
  -9   0   2    9.60   14.70
  -9   0   2   41.30   16.80
  -9   0   2   62.99   13.20
  -9   0   2   67.79   20.00
  -9   0   2   34.50   17.80
  10   0  -2  640.34  110.79
  10   0  -2  656.93  111.09
  10   0  -2  833.12  113.69
 -10   0   2  548.05  111.59
 -10   0   2  736.43  109.49
 -10   0   2  634.04  111.79
 -10   0   2  780.92  113.99
 -10   0   2  677.53  109.29
 -10   0   2  687.83  114.79
  11   0  -2  615.34  100.09
  11   0  -2  626.14  100.79
  11   0  -2  698.13  103.29
 -11   0   2  546.55   97.59
 -11   0   2  733.63  102.89
 -11   0   2  767.52  105.89
 -11   0   2  509.85   97.19
 -11   0   2  553.64  102.89
  12   0  -2   -6.60   24.60
  12   0  -2   24.10   22.10
 -12   0   2    2.50   28.50
 -12   0   2   11.80   13.80
 -12   0   2   -8.20   10.00
 -12   0   2   31.30   16.10
 -12   0   2   33.00   25.00
 -11   1  -2  166.78   40.50
 -11   1  -2  199.08   31.00
 -11   1  -2  153.58   35.50
 -11   1  -2  104.69   40.00
 -11   1  -2  119.59   27.00
 -11   1  -2  120.69   32.40
  11  -1   2  156.28   39.10
  11  -1   2  169.48   33.60
 -10   1  -2  104.59   29.20
 -10   1  -2   90.19   21.00
 -10   1  -2  140.09   32.70
 -10   1  -2   65.09   24.70
 -10   1  -2  136.29   24.60
 -10   1  -2  144.59   34.10
  10  -1   2  170.58   28.70
  10  -1   2   73.09   29.80
  -9   1  -2   11.40   12.80
  -9   1  -2    9.20   10.00
  -9   1  -2   11.70   15.10
  -9   1  -2    4.20   18.70
  -9   1  -2  -18.20   17.30
  -9   1  -2   10.30   16.00
   9  -1   2   -4.60   18.50
   9  -1   2   10.00   17.90
   9  -1   2   -7.30   14.20
  -8   1  -2   75.29   20.80
  -8   1  -2   97.19   22.40
  -8   1  -2   95.49   24.00
  -8   1  -2  128.59   26.00
  -8   1  -2   87.29   25.30
  -8   1  -2   62.89   16.60
   8  -1   2   84.79   21.60
   8  -1   2   99.29   25.60
   8  -1   2   69.19   19.80
  -7   1  -2   -1.70   13.90
  -7   1  -2   -2.40    9.80
  -7   1  -2   -0.90   12.90
  -7   1  -2   11.40   12.00
  -7   1  -2   15.70    7.80
   7  -1   2    7.00   12.50
   7  -1   2    9.20   13.80
   7  -1   2   39.40   12.10
  -6   1  -2   15.20   11.40
  -6   1  -2    5.80    8.90
  -6   1  -2    3.90   13.10
  -6   1  -2   14.40   10.70
  -6   1  -2   13.00   12.90
  -6   1  -2   12.10    7.30
   6  -1   2   26.20   12.50
   6  -1   2   13.70   10.10
  -5   1  -2 3082.59  502.95
  -5   1  -2 3437.96  504.75
  -5   1  -2 3319.07  503.35
  -5   1  -2 3175.78  504.45
  -5   1  -2 3091.19  503.65
  -5   1  -2 3275.67  505.55
  -5   1  -2 3416.66  503.85
   5  -1   2 3192.18  504.55
   5  -1   2 3304.17  503.55
   5  -1   2 3142.49  505.05
  -4   1  -2 5555.64  861.41
  -3   1  -2 2285.57  345.77
  -3   1  -2 1996.30  344.97
  -3   1  -2 2263.17  345.67
   3  -1   2 2376.86  345.87
   3  -1   2 2270.47  345.17
   3  -1   2 2140.09  345.57
   2  -1   2 3522.85  547.15
   0   1  -2   79.09   13.20
   0   1  -2   91.99   14.50
   0   1  -2   79.89   12.50
   0   1  -2   62.19   12.30
   0   1  -2   63.59   11.80
   0  -1   2   76.49   12.50
   0  -1   2   79.09   13.40
   0  -1   2   74.19   11.90
   0  -1   2   87.49   14.00
   0  -1   2   80.09   12.30
   2   1  -2  388.46   59.69
   2   1  -2  359.26   59.09
   2   1  -2  382.96   59.29
   2   1  -2  376.86   59.19
  -2  -1   2  374.96   59.49
  -2  -1   2  372.36   59.09
  -2  -1   2  365.66   58.99
  -2  -1   2  414.66   59.29
  -2  -1   2  388.46   59.29
  -2  -1   2  360.06   59.79
  -3  -1   2 2322.07  357.36
  -3  -1   2 2284.77  357.86
   4   1  -2   45.30   10.20
   4   1  -2   38.70    9.60
   4   1  -2   43.10   10.70
   4   1  -2   50.79    9.60
   4   1  -2   45.30   11.10
  -4  -1   2   58.79   12.10
  -4  -1   2   25.70   10.80
  -4  -1   2   45.70    9.50
  -4  -1   2   98.69   12.20
  -4  -1   2   49.50   10.20
  -4  -1   2   61.29    9.40
   5   1  -2   17.60    7.70
   5   1  -2   36.20   10.10
   5   1  -2    8.50    6.50
   5   1  -2    4.60    7.50
   5   1  -2   16.40    7.50
  -5  -1   2   28.20    9.90
  -5  -1   2   24.10    6.60
  -5  -1   2   23.40    8.60
  -5  -1   2   17.80    7.80
  -5  -1   2    7.30    8.80
   6   1  -2 4764.22  809.52
   6   1  -2 4739.13  808.92
  -6  -1   2 5604.84  810.02
  -6  -1   2 5660.93  808.92
  -6  -1   2 5390.16  810.32
   7   1  -2 2749.23  440.46
   7   1  -2 2832.02  441.36
  -7  -1   2 2700.43  440.96
  -7  -1   2 2853.61  440.16
  -7  -1   2 3025.30  442.16
  -7  -1   2 2857.11  441.76
   8   1  -2  404.16   67.89
   8   1  -2  370.26   66.69
   8   1  -2  376.46   65.89
  -8  -1   2  418.26   65.19
  -8  -1   2  472.75   67.89
  -8  -1   2  383.26   68.59
  -8  -1   2  467.55   69.49
   9   1  -2  278.37   48.00
   9   1  -2  245.08   48.60
   9   1  -2  409.36   53.99
  -9  -1   2  244.78   47.10
  -9  -1   2  215.18   50.29
  -9  -1   2  332.37   47.40
  -9  -1   2  326.67   53.29
  -9  -1   2  304.37   49.99
  -9  -1   2  266.87   51.29
  10   1  -2   83.39   24.30
  10   1  -2  141.69   29.00
  10   1  -2  155.28   24.80
 -10  -1   2   70.99   20.30
 -10  -1   2   88.09   29.10
 -10  -1   2  103.99   25.50
 -10  -1   2  129.79   21.60
 -10  -1   2  118.39   29.30
 -10  -1   2   61.49   23.90
  11   1  -2   56.09   23.10
  11   1  -2   37.80   21.60
  11   1  -2   74.69   28.00
 -11  -1   2  104.49   27.40
 -11  -1   2   37.50   23.20
 -11  -1   2   68.29   29.90
 -11  -1   2   98.79   17.60
 -11  -1   2   38.10   15.50
 -11  -1   2   37.60   20.00
  12   1  -2  166.88   42.30
  12   1  -2  233.28   39.10
 -12  -1   2  195.58   33.40
 -12  -1   2  234.48   46.40
 -12  -1   2  126.59   36.40
 -12  -1   2  222.08   42.50
 -12  -1   2  140.29   32.80
 -11   2  -2   80.19   33.20
 -11   2  -2   96.79   37.70
 -11   2  -2  128.19   37.90
 -11   2  -2  138.39   33.90
  11  -2   2  161.78   33.50
  11  -2   2  199.18   39.70
 -10   2  -2   45.80   13.20
 -10   2  -2   52.39   24.90
 -10   2  -2   42.10   23.30
 -10   2  -2   67.79   19.70
 -10   2  -2   23.70   17.10
 -10   2  -2   42.70   25.50
  10  -2   2   49.10   21.90
  10  -2   2   83.19   27.70
  -9   2  -2   16.40   16.50
  -9   2  -2    2.30   12.70
  -9   2  -2   11.20   17.50
  -9   2  -2   -1.60   13.20
  -9   2  -2  -22.30    7.90
  -9   2  -2    6.90   19.60
   9  -2   2    2.80   17.40
   9  -2   2    2.60   18.60
   9  -2   2  -24.20   14.20
  -8   2  -2   17.60   16.30
  -8   2  -2   24.10   18.60
  -8   2  -2   16.70   11.80
  -8   2  -2    1.70   14.60
  -8   2  -2   13.60   13.10
  -8   2  -2    3.50    7.90
   8  -2   2   10.30   13.70
   8  -2   2    6.20   15.60
  -7   2  -2   -8.20    9.70
  -7   2  -2    1.90   12.60
  -7   2  -2    2.90    7.00
  -7   2  -2    1.10   13.70
  -7   2  -2   -0.60   11.30
  -7   2  -2   -1.10   14.30
   7  -2   2    3.80   13.90
   7  -2   2    5.40   18.70
   7  -2   2   13.40   12.20
  -6   2  -2  996.60  150.98
  -6   2  -2 1007.80  152.48
  -6   2  -2  887.71  150.08
  -6   2  -2 1013.40  149.99
  -6   2  -2 1001.40  149.29
  -6   2  -2  911.61  148.49
   6  -2   2  910.41  150.48
   6  -2   2  904.31  151.38
   6  -2   2 1042.60  150.78
   6  -2   2  913.21  149.39
  -5   2  -2  841.32  140.89
  -5   2  -2  961.60  140.19
  -5   2  -2  932.71  142.79
  -5   2  -2  898.01  139.49
  -5   2  -2  846.52  139.39
  -5   2  -2  811.12  140.29
  -5   2  -2  935.81  141.59
  -5   2  -2  904.21  140.59
   5  -2   2  900.41  142.19
   5  -2   2  926.71  139.69
   5  -2   2  893.21  140.29
   5  -2   2  923.41  140.99
   5  -2   2  875.11  141.29
  -4   2  -2  303.77   46.90
  -4   2  -2  262.27   44.30
  -4   2  -2  346.27   46.20
  -4   2  -2  219.58   44.10
  -4   2  -2  277.07   45.70
  -4   2  -2  285.67   46.10
  -4   2  -2  312.77   45.20
  -4   2  -2  284.87   48.00
   4  -2   2  315.47   46.90
   4  -2   2  400.26   47.00
   4  -2   2  277.37   46.40
   4  -2   2  249.48   44.60
   4  -2   2  267.37   47.10
   4  -2   2  284.97   45.30
   4  -2   2  286.47   44.30
   4  -2   2  269.97   44.30
   4  -2   2  273.27   45.60
  -3   2  -2  449.26   72.19
  -3   2  -2  424.66   72.59
  -3   2  -2  419.56   71.99
  -3   2  -2  446.76   72.79
  -3   2  -2  479.05   73.59
  -3   2  -2  495.55   73.29
  -3   2  -2  474.85   74.69
  -3   2  -2  501.55   72.69
   3  -2   2  490.65   73.19
   3  -2   2  440.96   72.09
   3  -2   2  444.86   73.09
   3  -2   2  468.95   72.79
   3  -2   2  457.85   72.19
   3  -2   2  482.25   72.69
   3  -2   2  461.65   72.09
   3  -2   2  491.15   74.39
   3  -2   2  467.25   73.49
  -2   2  -2  272.77   45.30
  -2   2  -2  300.97   46.30
  -2   2  -2  298.17   46.20
  -2   2  -2  298.17   45.50
  -2   2  -2  258.37   44.90
  -2   2  -2  278.77   47.20
  -2   2  -2  286.57   45.20
   2  -2   2  293.67   46.20
   2  -2   2  292.97   45.40
   2  -2   2  291.77   45.50
   2  -2   2  291.97   47.10
   2  -2   2  307.47   44.90
   2  -2   2  283.97   45.10
   2  -2   2  275.87   45.90
  -1   2  -2 1519.05  238.08
  -1   2  -2 1505.65  238.28
   1  -2   2 1532.75  238.68
   1  -2   2 1517.05  238.18
   1  -2   2 1571.84  237.48
   0   2  -2  395.26   58.99
   0   2  -2  387.36   58.29
   0   2  -2  350.06   59.59
   0  -2   2  342.27   59.79
   0  -2   2  345.87   58.89
   0  -2   2  401.46   58.29
   0  -2   2  386.26   59.79
   0  -2   2  358.76   58.69
   2   2  -2  821.32  128.49
   2   2  -2  815.32  128.69
   2   2  -2  854.61  129.99
  -2  -2   2  816.12  128.79
  -2  -2   2  858.61  129.79
  -2  -2   2  803.52  128.49
   3   2  -2   67.29   11.70
   3   2  -2   80.89   12.90
   3   2  -2   61.99   12.90
   3   2  -2   64.79   14.00
  -3  -2   2   61.89   13.30
  -3  -2   2   83.39   17.80
  -3  -2   2   62.79   11.70
  -3  -2   2   58.69   12.70
  -3  -2   2   75.19   12.60
   4   2  -2   41.20   10.60
   4   2  -2   37.40   10.30
   4   2  -2   44.70   10.80
   4   2  -2   33.40    8.60
  -4  -2   2   56.59   10.50
  -4  -2   2   34.50    9.90
  -4  -2   2   32.20    8.20
  -4  -2   2   31.20   10.10
  -4  -2   2   50.49   13.00
   5   2  -2   -1.50    8.70
   5   2  -2    9.10    8.30
   5   2  -2    5.60    8.60
   5   2  -2   -3.70    5.90
  -5  -2   2    3.40    8.30
  -5  -2   2   12.30    5.80
  -5  -2   2   -7.70    7.80
  -5  -2   2   -2.70    4.80
  -5  -2   2   13.50   11.20
   6   2  -2   15.50   10.50
   6   2  -2    8.40    7.30
   6   2  -2    1.20   10.80
   6   2  -2   10.70    9.60
  -6  -2   2   20.00    9.70
  -6  -2   2    8.10   12.30
  -6  -2   2   15.10   12.10
  -6  -2   2   18.10   10.20
  -6  -2   2   11.50    7.70
  -6  -2   2    6.40    6.40
   7   2  -2  448.26   63.89
   7   2  -2  355.06   63.29
   7   2  -2  376.46   61.39
   7   2  -2  352.26   62.49
  -7  -2   2  437.76   65.39
  -7  -2   2  386.06   60.79
  -7  -2   2  389.96   62.99
  -7  -2   2  365.16   63.49
   8   2  -2  451.15   79.39
   8   2  -2  441.86   80.39
   8   2  -2  536.85   82.19
   8   2  -2  577.14   82.69
  -8  -2   2  457.25   81.99
  -8  -2   2  518.15   78.79
  -8  -2   2  545.05   86.79
  -8  -2   2  535.05   81.69
   9   2  -2  115.99   22.10
   9   2  -2   96.29   23.80
  -9  -2   2   67.89   20.60
  -9  -2   2  151.18   30.40
  -9  -2   2   92.59   25.60
  -9  -2   2  109.59   24.90
  -9  -2   2   82.49   25.60
  -9  -2   2  126.99   20.30
  10   2  -2  260.37   45.30
  10   2  -2  273.57   40.30
  10   2  -2  170.68   40.30
 -10  -2   2  267.17   42.40
 -10  -2   2  251.97   46.80
 -10  -2   2  177.68   38.40
 -10  -2   2  226.28   37.50
 -10  -2   2  168.18   42.40
 -10  -2   2  244.98   44.10
  11   2  -2  386.56   50.29
  11   2  -2  236.38   44.00
  11   2  -2  323.17   43.10
 -11  -2   2  162.58   39.20
 -11  -2   2  318.17   49.50
 -11  -2   2  207.08   45.80
 -11  -2   2  299.97   51.79
 -11  -2   2   98.79   41.20
 -11  -2   2  220.88   38.80
  12   2  -2   28.50   21.60
  12   2  -2   67.29   30.60
 -12  -2   2  -18.80   13.60
 -12  -2   2   16.50   22.60
 -12  -2   2   -7.70   39.60
 -12  -2   2   24.30   17.50
 -12  -2   2   31.50   13.90
 -11   3  -2   46.10   20.80
 -11   3  -2   39.20   27.60
  11  -3   2   80.49   29.70
 -10   3  -2   46.00   17.10
 -10   3  -2   34.40   23.90
 -10   3  -2   21.50   23.20
 -10   3  -2   46.60   30.50
  10  -3   2   52.99   26.20
  -9   3  -2   42.20   19.30
  -9   3  -2   53.89   22.60
  -9   3  -2   63.29   16.50
  -9   3  -2   57.79   24.80
   9  -3   2   34.20   22.00
   9  -3   2   44.60   19.60
  -8   3  -2  176.08   36.90
  -8   3  -2  228.28   43.30
  -8   3  -2  201.68   39.00
  -8   3  -2  154.18   35.60
  -8   3  -2  213.38   35.10
  -8   3  -2  180.88   32.70
   8  -3   2  206.88   36.30
   8  -3   2  206.68   38.80
   8  -3   2  238.48   41.20
  -7   3  -2  150.58   31.50
  -7   3  -2  114.29   26.90
  -7   3  -2  162.38   28.80
  -7   3  -2  120.19   24.00
  -7   3  -2  144.69   32.50
  -7   3  -2  160.38   26.70
   7  -3   2  161.98   31.90
   7  -3   2  171.18   27.70
   7  -3   2  139.59   29.20
   7  -3   2  165.28   26.20
   7  -3   2  125.49   30.10
  -6   3  -2   73.29   17.40
  -6   3  -2   57.29   18.20
  -6   3  -2   93.79   23.20
  -6   3  -2   89.59   20.80
  -6   3  -2  120.99   21.00
  -6   3  -2   86.09   15.40
  -6   3  -2   99.69   16.60
   6  -3   2   87.69   21.80
   6  -3   2  119.39   21.60
   6  -3   2   82.89   16.50
   6  -3   2   70.99   19.60
   6  -3   2   76.09   18.00
  -5   3  -2   65.19   19.40
  -5   3  -2   75.99   13.10
  -5   3  -2   82.69   15.40
  -5   3  -2   66.09   13.00
  -5   3  -2   69.29   17.80
  -5   3  -2   66.59   15.70
  -5   3  -2   77.39   16.40
  -5   3  -2   75.69   15.40
   5  -3   2   86.29   14.20
   5  -3   2   43.10   16.90
   5  -3   2   54.19   16.90
   5  -3   2   87.09   17.80
   5  -3   2   67.69   15.20
   5  -3   2   58.89   16.00
   5  -3   2   80.49   13.50
  -4   3  -2  256.77   44.40
  -4   3  -2  310.97   45.50
  -4   3  -2  279.97   44.30
  -4   3  -2  215.98   42.60
  -4   3  -2  328.47   48.60
  -4   3  -2  241.48   45.30
  -4   3  -2  302.47   44.10
  -4   3  -2  253.07   42.70
   4  -3   2  241.28   45.00
   4  -3   2  255.87   42.60
   4  -3   2  276.87   46.20
   4  -3   2  329.57   45.10
   4  -3   2  281.97   44.60
   4  -3   2  267.37   43.00
   4  -3   2  328.27   45.80
   4  -3   2  258.37   43.10
   4  -3   2  330.87   44.50
  -3   3  -2 2644.34  402.36
  -3   3  -2 2412.86  401.36
  -3   3  -2 2534.95  401.96
   3  -3   2 2631.84  401.46
   3  -3   2 2516.55  401.66
   3  -3   2 2678.43  401.56
   3  -3   2 2648.03  402.06
   3  -3   2 2636.14  403.16
  -2   3  -2 1030.80  153.38
  -2   3  -2  998.80  155.28
  -2   3  -2  955.30  154.18
  -2   3  -2 1011.00  154.28
  -2   3  -2  971.30  153.18
   2  -3   2 1009.30  155.08
   2  -3   2  948.31  153.78
   2  -3   2  949.90  153.28
   2  -3   2  957.10  152.88
   2  -3   2  981.30  154.08
   2  -3   2  954.20  152.98
   2  -3   2 1031.20  153.28
   2  -3   2 1042.90  154.18
   2  -3   2  975.80  153.38
  -1   3  -2  159.78   27.50
  -1   3  -2  156.08   25.90
  -1   3  -2  142.99   24.50
   1  -3   2  136.59   25.50
   1  -3   2  140.89   24.60
   1  -3   2  172.48   28.10
   1  -3   2  160.98   26.50
   1  -3   2  146.29   24.60
   1  -3   2  192.58   27.40
   0   3  -2   15.10    4.00
   0   3  -2   14.20    6.20
   0   3  -2   15.90    7.80
   0  -3   2   10.60    7.60
   0  -3   2    8.70    5.70
   0  -3   2   12.50    4.00
   1   3  -2   12.80    9.50
   1   3  -2   14.90    6.60
   1   3  -2   16.90    6.60
  -1  -3   2   36.30    8.60
  -1  -3   2   14.40    9.00
  -1  -3   2   24.90    7.40
   2   3  -2  218.68   35.80
   2   3  -2  194.68   38.30
  -2  -3   2  229.18   36.20
  -2  -3   2  215.38   39.00
  -2  -3   2  234.98   36.30
   3   3  -2 1733.43  277.67
   3   3  -2 1778.72  276.17
  -3  -3   2 1801.72  277.97
  -3  -3   2 1776.32  275.57
  -3  -3   2 1769.62  276.67
  -3  -3   2 1798.82  276.27
   4   3  -2    4.20    8.80
   4   3  -2    9.30   10.40
   4   3  -2    3.70    8.10
   4   3  -2    3.30    6.30
  -4  -3   2    5.70    7.70
  -4  -3   2   -6.80    7.40
  -4  -3   2   12.80   11.90
   5   3  -2  565.74   83.89
   5   3  -2  494.95   84.09
   5   3  -2  528.65   83.99
  -5  -3   2  471.25   82.29
  -5  -3   2  515.65   83.89
  -5  -3   2  570.24   83.49
  -5  -3   2  489.75   83.99
  -5  -3   2  578.24   86.29
   6   3  -2  114.09   23.00
   6   3  -2  102.99   22.30
   6   3  -2   87.29   21.80
  -6  -3   2   95.29   19.50
  -6  -3   2  124.99   25.70
  -6  -3   2  101.29   22.90
  -6  -3   2  106.49   22.20
  -6  -3   2  124.79   21.60
   7   3  -2   39.10   16.80
   7   3  -2   63.49   16.70
   7   3  -2   62.09   17.90
   7   3  -2   61.39   12.50
  -7  -3   2   47.60   15.90
  -7  -3   2   55.29   15.70
  -7  -3   2   38.50   19.10
   8   3  -2  431.76   72.39
   8   3  -2  471.85   73.79
   8   3  -2  425.76   73.59
   8   3  -2  452.55   70.39
  -8  -3   2  439.56   69.59
  -8  -3   2  471.45   76.29
  -8  -3   2  399.86   73.39
   9   3  -2   10.20   12.00
   9   3  -2    0.70   21.30
   9   3  -2    5.00   15.50
   9   3  -2   67.19   23.30
  -9  -3   2    0.60   15.10
  -9  -3   2   29.40   16.40
  -9  -3   2    6.50   20.30
  10   3  -2   59.89   22.80
  10   3  -2   68.89   19.00
  10   3  -2  114.19   28.50
 -10  -3   2   53.49   21.50
 -10  -3   2   46.20   21.30
 -10  -3   2   27.20   16.20
 -10  -3   2   61.29   14.90
 -10  -3   2   60.99   27.60
 -10  -3   2   49.90   21.80
  11   3  -2   45.70   27.90
  11   3  -2   52.49   18.70
  11   3  -2    5.00   21.50
 -11  -3   2  -38.20   46.80
 -11  -3   2   26.00   12.30
 -11  -3   2   21.60   18.40
 -11  -3   2  -17.50   13.20
 -11  -3   2   24.90   21.40
  12   3  -2    0.70   20.30
  12   3  -2  -31.20   28.00
 -12  -3   2   13.70   15.10
 -12  -3   2    0.40   17.50
 -12  -3   2    3.00   22.90
 -11   4  -2   95.49   34.80
 -11   4  -2   93.69   25.30
  11  -4   2   90.69   33.60
 -10   4  -2   53.19   30.00
 -10   4  -2  119.89   34.00
 -10   4  -2  126.59   25.70
 -10   4  -2   67.79   40.70
  10  -4   2   77.19   27.20
  10  -4   2  127.69   32.70
  -9   4  -2  682.13   98.99
  -9   4  -2  522.55  100.69
  -9   4  -2  592.84   93.69
  -9   4  -2  666.23   96.99
   9  -4   2  649.14   98.99
   9  -4   2  556.04   94.69
   9  -4   2  446.76   95.99
  -8   4  -2   15.10   12.70
  -8   4  -2    4.60   18.70
  -8   4  -2    3.10   16.60
  -8   4  -2   -2.60   14.40
   8  -4   2  -12.60   13.80
   8  -4   2   -1.70   16.70
   8  -4   2  -10.60   16.20
  -7   4  -2  941.21  147.69
  -7   4  -2  938.21  145.79
  -7   4  -2  915.41  150.18
  -7   4  -2  982.20  147.19
   7  -4   2  899.21  145.99
   7  -4   2  951.20  147.39
   7  -4   2  960.90  144.99
   7  -4   2  897.91  147.49
   7  -4   2  852.61  148.49
  -6   4  -2   16.40   12.40
  -6   4  -2   28.00   11.00
  -6   4  -2    5.80   15.50
  -6   4  -2   13.30   10.80
  -6   4  -2    6.50   13.20
  -6   4  -2   26.10    7.70
   6  -4   2   10.10    9.40
   6  -4   2   19.60   14.50
   6  -4   2   24.90   14.30
   6  -4   2    5.90   12.30
   6  -4   2   14.20   11.10
   6  -4   2   13.20   14.70
  -5   4  -2  203.28   32.30
  -5   4  -2  181.28   34.50
  -5   4  -2  178.38   32.90
  -5   4  -2  190.98   37.60
  -5   4  -2  164.68   32.60
  -5   4  -2  215.38   31.10
   5  -4   2  159.58   35.50
   5  -4   2  164.98   31.00
   5  -4   2  195.38   32.70
   5  -4   2  206.18   31.30
   5  -4   2  204.28   34.70
   5  -4   2  175.48   33.50
   5  -4   2  187.38   33.90
  -4   4  -2 1245.28  198.88
  -4   4  -2 1338.97  197.48
  -4   4  -2 1290.97  196.08
   4  -4   2 1220.38  197.28
   4  -4   2 1243.38  197.18
   4  -4   2 1225.28  195.48
   4  -4   2 1312.67  196.48
   4  -4   2 1173.88  196.18
   4  -4   2 1260.47  198.48
   4  -4   2 1277.37  195.78
  -3   4  -2   60.59   16.70
  -3   4  -2   56.29   12.40
  -3   4  -2   72.29   14.80
  -3   4  -2   66.79   14.70
  -3   4  -2   75.09   11.80
   3  -4   2   54.29   11.80
   3  -4   2   48.80   15.30
   3  -4   2   55.09   10.90
   3  -4   2   55.79   12.50
   3  -4   2   67.99   13.00
   3  -4   2   54.89   14.40
   3  -4   2   37.40   15.80
   3  -4   2   54.59   10.60
   3  -4   2   71.69   13.20
  -2   4  -2 1050.59  162.08
  -2   4  -2 1068.79  163.08
  -2   4  -2  971.90  164.38
   2  -4   2 1049.79  161.78
   2  -4   2 1036.10  162.08
   2  -4   2 1045.00  162.88
   2  -4   2 1083.59  163.28
   2  -4   2 1022.10  162.18
   2  -4   2 1046.40  163.08
   2  -4   2 1030.60  161.58
   2  -4   2 1048.80  164.38
   2  -4   2 1032.70  162.08
  -1   4  -2  336.77   50.29
  -1   4  -2  268.07   51.49
  -1   4  -2  296.57   48.80
   1  -4   2  332.77   51.29
   1  -4   2  321.87   50.69
   1  -4   2  309.87   49.20
   1  -4   2  321.37   49.00
   1  -4   2  284.37   48.80
   1  -4   2  333.87   50.69
   1  -4   2  298.97   51.89
   0   4  -2  436.96   72.69
   0   4  -2  463.05   71.49
   0   4  -2  450.25   74.59
   0  -4   2  512.95   73.19
   0  -4   2  457.65   71.49
   0  -4   2  423.16   72.69
   0  -4   2  488.75   71.79
   0  -4   2  448.66   74.39
   1   4  -2 1061.69  191.48
   1   4  -2 1088.99  189.98
  -1  -4   2 1368.96  192.38
  -1  -4   2 1217.78  190.18
  -1  -4   2 1301.47  189.28
  -1  -4   2 1287.67  190.28
   2   4  -2  731.13  127.59
   2   4  -2  844.52  128.29
   2   4  -2  715.83  129.89
  -2  -4   2  831.62  130.39
  -2  -4   2  803.92  128.29
  -2  -4   2  818.62  126.99
  -2  -4   2  913.71  128.29
  -2  -4   2  877.11  128.09
   3   4  -2 1656.33  271.77
   3   4  -2 1860.31  272.57
   3   4  -2 1720.03  274.07
  -3  -4   2 1769.32  271.17
  -3  -4   2 1794.02  274.57
  -3  -4   2 1716.13  271.97
  -3  -4   2 1731.43  271.97
  -3  -4   2 1724.43  272.47
   4   4  -2 1755.02  275.07
   4   4  -2 1691.73  273.07
  -4  -4   2 1819.72  273.07
  -4  -4   2 1783.82  273.07
  -4  -4   2 1691.83  273.67
  -4  -4   2 1729.43  272.17
  -4  -4   2 1832.22  275.87
   5   4  -2    3.00   12.40
   5   4  -2   29.00    9.10
   5   4  -2   24.70   12.10
   5   4  -2   13.30   12.00
  -5  -4   2   12.80   11.30
  -5  -4   2   41.30   12.20
  -5  -4   2   32.60   16.30
   6   4  -2   22.80   13.40
   6   4  -2   17.70   13.60
   6   4  -2   25.20   13.70
  -6  -4   2   11.30    9.10
  -6  -4   2  -11.00   12.80
  -6  -4   2   -2.90   10.90
  -6  -4   2    9.10   16.60
  -6  -4   2   15.30   12.00
   7   4  -2  446.56   74.89
   7   4  -2  413.86   74.69
   7   4  -2  497.35   74.99
  -7  -4   2  465.75   74.19
   8   4  -2   69.79   22.50
   8   4  -2  104.49   25.40
   8   4  -2  110.59   25.80
  -8  -4   2  121.49   23.30
  -8  -4   2  121.69   31.10
  -8  -4   2   67.69   22.60
   9   4  -2  258.87   40.40
   9   4  -2  122.79   33.30
   9   4  -2  157.28   38.10
  -9  -4   2  183.58   36.40
  -9  -4   2  161.18   34.00
  -9  -4   2  168.08   40.90
  10   4  -2   46.20   22.10
  10   4  -2   18.20   32.80
  10   4  -2   -5.60   25.00
 -10  -4   2   -7.30   13.00
 -10  -4   2    8.40   25.60
 -10  -4   2   15.40   19.30
 -10  -4   2    4.90   19.00
 -10  -4   2   41.70   23.30
  11   4  -2   46.10   25.40
  11   4  -2   95.19   32.30
 -11  -4   2   60.19   27.90
 -11  -4   2   94.89   28.90
 -11  -4   2   59.09   19.10
 -11  -4   2  106.19   37.00
 -11  -4   2   14.90   21.10
 -10   5  -2   56.69   27.00
 -10   5  -2   -6.30   21.60
 -10   5  -2   28.20   18.20
 -10   5  -2   32.40   25.70
  10  -5   2   20.70   22.80
  10  -5   2   18.70   21.80
  -9   5  -2  202.78   37.60
  -9   5  -2  314.67   46.30
  -9   5  -2  152.38   44.50
  -9   5  -2  192.88   40.70
   9  -5   2  169.68   43.00
   9  -5   2  174.68   39.10
   9  -5   2  225.48   37.30
   9  -5   2  203.28   43.70
  -8   5  -2  894.11  142.89
  -8   5  -2  859.01  144.09
  -8   5  -2  854.81  141.69
  -8   5  -2  931.81  148.39
   8  -5   2  838.02  142.39
   8  -5   2 1006.60  146.49
   8  -5   2  936.31  141.09
   8  -5   2  973.00  144.39
   8  -5   2  841.32  143.99
  -7   5  -2   14.30   14.40
  -7   5  -2   30.40   13.40
  -7   5  -2   38.40   18.60
  -7   5  -2   10.40   19.00
   7  -5   2   31.80   11.90
   7  -5   2   13.50   13.30
   7  -5   2    6.00   13.70
   7  -5   2   27.60   18.00
   7  -5   2   55.59   19.40
   7  -5   2    1.60   17.80
  -6   5  -2   44.20   15.20
  -6   5  -2   26.30   13.20
  -6   5  -2   30.90   18.90
  -6   5  -2   60.09   17.50
   6  -5   2   49.30   17.70
   6  -5   2   31.40   16.20
   6  -5   2   56.19   11.60
   6  -5   2   19.70   16.60
   6  -5   2   35.00   12.30
   6  -5   2   15.10   16.30
   6  -5   2   83.69   15.60
  -5   5  -2 1477.15  225.68
  -5   5  -2 1393.06  229.28
  -5   5  -2 1512.45  227.38
   5  -5   2 1383.26  226.88
   5  -5   2 1387.96  225.88
   5  -5   2 1402.46  225.28
   5  -5   2 1433.56  228.48
   5  -5   2 1540.85  226.38
   5  -5   2 1504.85  225.08
   5  -5   2 1423.96  227.18
  -4   5  -2 2769.22  438.06
  -4   5  -2 2875.41  435.06
  -4   5  -2 2996.10  436.46
   4  -5   2 2687.33  435.06
   4  -5   2 2641.54  436.06
   4  -5   2 2843.82  435.26
   4  -5   2 2684.53  436.16
   4  -5   2 2865.31  434.76
   4  -5   2 2846.12  437.66
   4  -5   2 2788.02  434.36
  -3   5  -2   60.09   11.90
  -3   5  -2   76.99   16.00
  -3   5  -2   29.60   16.10
   3  -5   2   49.30   11.80
   3  -5   2   41.40    9.80
   3  -5   2   45.00   10.20
   3  -5   2   54.59   11.60
   3  -5   2   58.59   16.90
   3  -5   2   48.60   14.10
   3  -5   2   88.29   17.20
   3  -5   2   58.39   13.20
  -2   5  -2   12.70   10.10
  -2   5  -2   -0.50   11.90
  -2   5  -2    9.70    6.80
   2  -5   2   21.40   11.70
   2  -5   2   13.50   12.90
   2  -5   2   19.90    7.10
   2  -5   2   -0.10    7.70
   2  -5   2    6.40    9.50
   2  -5   2   10.60    6.10
   2  -5   2   16.40    5.70
   2  -5   2   20.70   10.10
   2  -5   2   12.50    6.80
  -1   5  -2 4366.76  685.73
   1  -5   2 4467.65  684.33
   1  -5   2 4382.56  684.93
   0   5  -2 1447.46  221.78
   0   5  -2 1322.27  223.58
   0   5  -2 1451.85  220.38
   0  -5   2 1411.26  221.88
   0  -5   2 1429.26  220.48
   0  -5   2 1424.76  221.98
   0  -5   2 1417.66  220.68
   0  -5   2 1411.96  225.28
   1   5  -2  175.98   26.40
   1   5  -2  145.59   24.50
   1   5  -2   87.59   27.40
  -1  -5   2  144.99   25.50
  -1  -5   2  133.49   24.90
  -1  -5   2  115.39   22.60
  -1  -5   2  170.78   30.70
   2   5  -2  731.23  111.09
   2   5  -2  570.14  112.79
   2   5  -2  629.64  110.19
  -2  -5   2  687.03  110.99
  -2  -5   2  761.92  110.99
  -2  -5   2  726.43  109.49
  -2  -5   2  812.42  111.49
  -2  -5   2  695.03  113.69
   3   5  -2 3084.09  485.75
   3   5  -2 2938.71  486.35
   3   5  -2 2783.82  488.15
  -3  -5   2 3227.88  485.05
  -3  -5   2 3095.79  486.05
  -3  -5   2 3364.76  486.05
  -3  -5   2 3151.38  486.65
  -3  -5   2 3389.46  489.15
   4   5  -2    8.60   10.70
   4   5  -2    4.70   14.30
   4   5  -2   11.60   11.80
  -4  -5   2    9.00    5.70
  -4  -5   2   -4.70   10.00
  -4  -5   2   -1.00    8.90
  -4  -5   2   19.80   12.40
  -4  -5   2  -13.80   14.60
   5   5  -2   59.59   19.70
   5   5  -2   82.09   17.30
   5   5  -2   50.09   14.00
  -5  -5   2   59.29   21.50
  -5  -5   2   63.59   15.20
  -5  -5   2   60.39   12.00
  -5  -5   2   67.99   17.60
  -5  -5   2   66.29   17.90
   6   5  -2  759.02  117.59
   6   5  -2  682.83  118.19
   6   5  -2  701.43  116.99
  -6  -5   2  772.92  116.49
  -6  -5   2  695.83  117.39
  -6  -5   2  788.52  121.19
   7   5  -2  535.05   80.29
   7   5  -2  464.95   79.79
   7   5  -2  405.66   79.19
  -7  -5   2  488.05   84.59
  -7  -5   2  486.35   79.49
  -7  -5   2  469.75   77.99
   8   5  -2  331.77   63.09
   8   5  -2  274.97   63.19
   8   5  -2  462.55   66.69
  -8  -5   2  365.66   68.69
  -8  -5   2  434.06   62.69
   9   5  -2  -17.30   23.30
   9   5  -2  -12.40   17.50
   9   5  -2   19.30   23.60
  -9  -5   2   15.00   18.20
  -9  -5   2  -17.40   22.80
  -9  -5   2    2.80   17.20
  10   5  -2  367.86   70.59
  10   5  -2  144.89   38.30
 -10  -5   2  280.77   49.10
 -10  -5   2  224.58   37.00
 -10  -5   2  131.49   32.10
 -10  -5   2  190.28   39.10
 -10  -5   2   97.19   36.00
  11   5  -2    3.70   30.30
 -11  -5   2   69.79   29.10
 -11  -5   2   26.70   31.10
 -11  -5   2    0.50   24.60
 -10   6  -2   14.30   18.40
 -10   6  -2   -8.60   23.70
 -10   6  -2  -23.10   21.30
 -10   6  -2   26.70   24.40
  10  -6   2   15.70   22.20
  -9   6  -2  365.36   55.09
  -9   6  -2  217.68   60.29
  -9   6  -2  355.26   60.09
  -9   6  -2  276.97   56.49
   9  -6   2  293.37   52.89
   9  -6   2  332.97   56.39
   9  -6   2  408.66   61.69
   9  -6   2  273.77   57.99
   9  -6   2  292.17   59.69
  -8   6  -2  179.88   40.10
  -8   6  -2  184.68   47.10
  -8   6  -2  220.28   39.20
  -8   6  -2  245.88   43.90
   8  -6   2  223.28   40.10
   8  -6   2  276.97   42.20
   8  -6   2  218.18   43.40
   8  -6   2  186.08   43.30
   8  -6   2  235.08   37.80
   8  -6   2  204.68   44.80
  -7   6  -2  188.28   39.50
  -7   6  -2  203.38   36.40
  -7   6  -2  235.28   38.20
  -7   6  -2  198.48   44.60
   7  -6   2  246.78   44.20
   7  -6   2  211.48   34.80
   7  -6   2  158.98   38.00
   7  -6   2  202.28   35.20
   7  -6   2  198.38   36.90
   7  -6   2  193.98   40.50
   7  -6   2  198.78   39.50
  -6   6  -2   72.39   19.50
  -6   6  -2   95.99   19.30
  -6   6  -2   59.19   25.30
  -6   6  -2   75.29   21.50
   6  -6   2   66.79   16.20
   6  -6   2   66.29   17.70
   6  -6   2   51.29   21.10
   6  -6   2   70.19   16.00
   6  -6   2   86.09   23.70
   6  -6   2  119.39   22.60
   6  -6   2   80.69   21.70
  -5   6  -2  924.01  141.69
  -5   6  -2  968.60  143.59
   5  -6   2  865.71  142.49
   5  -6   2  877.11  145.29
   5  -6   2  955.00  140.89
   5  -6   2  875.61  143.49
   5  -6   2  834.12  141.29
   5  -6   2  881.51  141.89
   5  -6   2  900.21  143.39
  -4   6  -2  -12.30   14.30
  -4   6  -2   -0.70   12.30
  -4   6  -2   11.80    9.10
   4  -6   2  -10.30    8.40
   4  -6   2    9.60    7.30
   4  -6   2   13.50    8.60
   4  -6   2    1.20   12.30
   4  -6   2   -9.00   11.20
   4  -6   2    5.70   13.00
   4  -6   2   18.70   15.00
  -3   6  -2  434.06   71.29
  -3   6  -2  432.96   72.89
  -3   6  -2  423.86   76.39
   3  -6   2  452.05   71.29
   3  -6   2  411.66   75.49
   3  -6   2  484.25   70.49
   3  -6   2  499.25   75.39
   3  -6   2  480.65   72.39
   3  -6   2  394.96   71.19
   3  -6   2  505.55   72.19
   3  -6   2  449.26   70.59
   3  -6   2  421.46   73.19
  -2   6  -2  242.58   37.30
  -2   6  -2  149.39   39.10
  -2   6  -2  197.08   33.60
   2  -6   2  168.18   33.40
   2  -6   2  212.88   37.40
   2  -6   2  204.28   36.70
   2  -6   2  233.38   51.89
   2  -6   2  199.38   33.80
   2  -6   2  253.57   38.30
   2  -6   2  225.28   34.00
  -1   6  -2   28.30   17.20
  -1   6  -2   52.49   11.30
  -1   6  -2   81.99   16.60
   1  -6   2   48.70   15.90
   1  -6   2   62.39   19.80
   1  -6   2   47.00   11.30
   1  -6   2   58.19   13.00
   1  -6   2   48.40   14.90
   1  -6   2   48.20   11.90
   0   6  -2 1189.38  180.68
   0   6  -2 1035.80  182.98
   0   6  -2 1314.17  179.38
   0  -6   2 1324.67  183.58
   0  -6   2  996.90  180.58
   0  -6   2 1097.29  179.28
   0  -6   2 1129.99  178.98
   0  -6   2 1146.79  180.98
   1   6  -2   97.79   27.60
   1   6  -2  126.09   22.60
   1   6  -2  128.89   24.10
  -1  -6   2  102.19   19.90
  -1  -6   2  131.39   28.30
  -1  -6   2  111.49   23.00
  -1  -6   2  121.19   24.00
   2   6  -2   57.19   23.20
   2   6  -2  105.29   21.60
   2   6  -2   92.09   20.00
  -2  -6   2  118.69   27.00
  -2  -6   2  112.09   22.10
  -2  -6   2   92.19   20.60
  -2  -6   2   84.99   17.30
  -2  -6   2  144.39   25.20
   3   6  -2  720.53  134.79
   3   6  -2  883.21  132.79
   3   6  -2  848.32  131.69
  -3  -6   2  825.72  130.39
  -3  -6   2  784.02  135.59
  -3  -6   2  846.52  132.59
  -3  -6   2  951.50  132.99
  -3  -6   2  802.52  132.09
   4   6  -2 1224.48  201.88
   4   6  -2 1092.79  203.88
   4   6  -2 1259.97  201.08
  -4  -6   2 1273.27  199.78
  -4  -6   2 1612.94  202.08
  -4  -6   2 1259.27  202.08
  -4  -6   2 1389.36  205.78
  -4  -6   2 1236.28  201.18
   5   6  -2    9.90   13.90
   5   6  -2   13.40   14.00
   5   6  -2   -8.00   16.70
  -5  -6   2   11.40   14.80
  -5  -6   2   -3.00   12.30
  -5  -6   2    2.70    6.80
  -5  -6   2    1.40   10.50
  -5  -6   2  -14.10   18.60
   6   6  -2   44.90   20.60
   6   6  -2   54.19   18.00
   6   6  -2   45.80   13.60
  -6  -6   2   26.10   16.60
  -6  -6   2   18.70    9.00
  -6  -6   2   26.90   23.80
  -6  -6   2   49.90   17.40
   7   6  -2  853.51  151.38
   7   6  -2  952.20  150.48
   7   6  -2 1018.00  151.28
  -7  -6   2  946.61  149.69
  -7  -6   2  893.21  150.98
  -7  -6   2 1006.40  155.48
   8   6  -2  282.07   51.39
   8   6  -2  401.76   55.69
   8   6  -2  210.88   50.59
  -8  -6   2  254.07   52.09
  -8  -6   2  313.27   49.70
  -8  -6   2  223.48   55.69
   9   6  -2   -5.60   20.00
   9   6  -2   26.20   26.90
   9   6  -2   -8.30   28.10
  -9  -6   2   -7.20   20.30
  -9  -6   2    9.00   28.60
  -9  -6   2   -8.70   17.50
  10   6  -2   22.00   26.60
  10   6  -2  103.99   35.10
  10   6  -2   13.30   40.90
 -10  -6   2   93.29   29.00
 -10  -6   2   22.00   24.20
 -10  -6   2   93.19   40.30
 -10  -6   2   65.89   25.00
 -10  -6   2   33.60   18.40
  11   6  -2  155.58   41.20
 -11  -6   2  141.99   46.40
 -11  -6   2  166.08   37.40
 -11  -6   2   58.59   31.30
 -11  -6   2  101.19   27.20
 -11  -6   2  126.49   36.00
 -10   7  -2  107.19   36.70
 -10   7  -2  125.89   37.20
  10  -7   2   98.99   25.60
  10  -7   2  147.89   36.20
  10  -7   2   96.09   32.70
  -9   7  -2   30.50   25.30
  -9   7  -2   26.50   27.70
   9  -7   2  -34.90   21.70
   9  -7   2   20.60   21.00
   9  -7   2   28.80   15.30
   9  -7   2   12.50   25.90
   9  -7   2    9.40   23.10
  -8   7  -2   64.99   28.90
  -8   7  -2  118.99   24.80
  -8   7  -2   83.99   27.00
  -8   7  -2   83.29   36.50
   8  -7   2   30.20   27.50
   8  -7   2   86.69   27.70
   8  -7   2  115.79   22.70
   8  -7   2  160.38   34.40
   8  -7   2  127.89   22.50
   8  -7   2  119.19   30.70
   8  -7   2  133.79   26.60
  -7   7  -2  160.28   30.80
  -7   7  -2  134.59   38.70
  -7   7  -2  220.58   34.00
  -7   7  -2  153.98   34.70
   7  -7   2  164.38   35.80
   7  -7   2  174.48   35.90
   7  -7   2  153.38   32.00
   7  -7   2  177.68   29.50
   7  -7   2  164.28   38.50
   7  -7   2  128.19   33.30
   7  -7   2  149.59   30.60
  -6   7  -2  401.46   75.29
  -6   7  -2  388.26   70.59
  -6   7  -2  410.56   67.39
   6  -7   2  503.65   70.19
   6  -7   2  416.96   70.79
   6  -7   2  457.65   66.69
   6  -7   2  379.16   72.89
   6  -7   2  395.76   66.89
   6  -7   2  446.86   71.79
   6  -7   2  367.26   67.59
  -5   7  -2  796.72  127.89
  -5   7  -2  723.83  131.19
  -5   7  -2  789.02  125.49
   5  -7   2  795.22  130.89
   5  -7   2  759.02  125.69
   5  -7   2  798.92  126.59
   5  -7   2  814.42  130.49
   5  -7   2  774.92  125.19
   5  -7   2  913.21  124.69
   5  -7   2  716.43  127.79
  -4   7  -2 1199.08  179.88
  -4   7  -2 1093.39  182.88
  -4   7  -2 1204.18  177.88
   4  -7   2 1114.79  179.68
   4  -7   2 1064.89  177.88
   4  -7   2 1073.59  177.68
   4  -7   2 1197.78  177.18
   4  -7   2 1167.48  178.68
   4  -7   2 1073.49  179.88
  -3   7  -2 1543.55  236.28
  -3   7  -2 1540.65  238.08
  -3   7  -2 1545.75  240.88
   3  -7   2 1559.94  236.98
   3  -7   2 1402.26  238.18
   3  -7   2 1492.75  238.18
   3  -7   2 1493.75  240.18
   3  -7   2 1497.15  236.28
   3  -7   2 1499.25  236.38
   3  -7   2 1549.74  235.68
  -2   7  -2 1756.62  302.77
  -2   7  -2 1914.71  300.37
  -2   7  -2 1931.31  298.57
   2  -7   2 1932.41  298.77
   2  -7   2 1915.81  300.87
   2  -7   2 2016.40  302.97
   2  -7   2 1886.51  300.37
   2  -7   2 1875.31  298.57
   2  -7   2 1826.02  300.57
   2  -7   2 2093.29  298.77
  -1   7  -2 1413.86  247.88
  -1   7  -2 1649.23  243.58
  -1   7  -2 1615.44  245.48
   1  -7   2 1491.65  243.78
   1  -7   2 1749.32  248.58
   1  -7   2 1523.45  245.58
   1  -7   2 1542.65  245.88
   1  -7   2 1541.75  243.68
   0   7  -2  640.04  120.49
   0   7  -2  824.82  115.49
   0   7  -2  676.73  116.79
   0   7  -2  800.72  117.99
   0  -7   2  699.93  117.79
   0  -7   2  701.73  115.79
   0  -7   2  704.23  115.39
   0  -7   2  757.82  118.19
   0  -7   2  824.52  121.69
   1   7  -2  446.56   85.99
   1   7  -2  479.95   82.09
   1   7  -2  533.55   82.89
  -1  -7   2  505.25   83.19
  -1  -7   2  504.15   80.59
  -1  -7   2  516.25   83.09
  -1  -7   2  587.44   87.89
   2   7  -2  188.68   51.59
   2   7  -2  323.97   50.39
   2   7  -2  293.37   47.90
  -2  -7   2  323.37   56.09
  -2  -7   2  265.77   46.00
  -2  -7   2  299.97   49.70
  -2  -7   2  309.97   51.69
   3   7  -2  347.57   61.99
   3   7  -2  354.56   63.59
   3   7  -2  265.37   66.19
  -3  -7   2  438.56   70.19
  -3  -7   2  577.94   65.79
  -3  -7   2  405.46   60.59
  -3  -7   2  398.16   64.19
  -3  -7   2  323.07   62.79
   4   7  -2   83.39   23.30
   4   7  -2   79.19   28.50
   4   7  -2  129.59   26.50
  -4  -7   2  109.09   20.30
  -4  -7   2  150.38   27.80
  -4  -7   2  160.48   35.10
  -4  -7   2  166.88   28.40
  -4  -7   2   79.69   23.10
   5   7  -2 1051.29  162.68
   5   7  -2 1061.09  161.78
   5   7  -2  889.01  164.88
  -5  -7   2  991.50  162.68
  -5  -7   2 1133.09  162.38
  -5  -7   2  940.11  161.18
  -5  -7   2 1157.88  167.98
  -5  -7   2 1002.20  159.38
   6   7  -2  375.16   53.69
   6   7  -2  430.46   60.09
   6   7  -2  336.57   61.19
   6   7  -2  196.18   58.19
  -6  -7   2  357.46   59.49
  -6  -7   2  403.96   56.99
  -6  -7   2  260.57   52.19
  -6  -7   2  493.85   87.39
   7   7  -2  229.78   38.00
   7   7  -2  104.79   37.30
  -7  -7   2  180.18   37.70
  -7  -7   2  240.68   46.80
  -7  -7   2  176.48   35.80
   8   7  -2    5.80   22.10
   8   7  -2   30.90   26.90
   8   7  -2   40.10   27.00
  -8  -7   2   39.90   22.30
  -8  -7   2   65.69   23.80
  -8  -7   2   61.49   30.80
   9   7  -2  310.07   63.79
   9   7  -2  398.66   64.09
  -9  -7   2  297.97   68.79
  -9  -7   2  269.67   57.69
  10   7  -2   -9.00   30.60
  10   7  -2   19.40   41.10
  10   7  -2  105.59   42.30
 -10  -7   2  -24.60   20.40
 -10  -7   2    0.80   17.20
 -10  -7   2   -2.70   34.50
  11   7  -2   32.30   34.00
 -11  -7   2   20.70   27.70
  -9   8  -2  111.79   38.20
  -9   8  -2  118.99   27.90
  -9   8  -2  109.29   31.60
  -9   8  -2  114.89   34.20
   9  -8   2  111.59   35.10
   9  -8   2  115.99   25.70
   9  -8   2  116.49   34.10
   9  -8   2  127.39   24.70
  -8   8  -2  131.09   25.80
  -8   8  -2   81.19   27.60
  -8   8  -2  107.69   30.60
  -8   8  -2  105.29   34.00
   8  -8   2   88.99   28.50
   8  -8   2  117.19   27.40
   8  -8   2   89.79   21.90
   8  -8   2   83.89   33.30
   8  -8   2   77.99   31.80
   8  -8   2  109.39   30.00
   8  -8   2   76.49   21.60
  -7   8  -2  402.86   77.69
  -7   8  -2  413.16   80.09
  -7   8  -2  511.65   77.29
  -7   8  -2  346.77   84.09
   7  -8   2  446.26   77.49
   7  -8   2  521.65   75.99
   7  -8   2  525.95   86.29
   7  -8   2  531.45   76.49
   7  -8   2  434.26   80.99
   7  -8   2  511.05   82.49
   7  -8   2  511.15   80.09
  -6   8  -2   26.30   18.10
  -6   8  -2   15.10   22.10
  -6   8  -2    6.10   12.40
   6  -8   2   -2.10   13.90
   6  -8   2   13.70   21.00
   6  -8   2    2.70   11.00
   6  -8   2   36.00   18.20
   6  -8   2    2.00   42.50
   6  -8   2   16.90   20.40
   6  -8   2   17.40   13.30
  -5   8  -2   33.00   13.00
  -5   8  -2   19.30   19.00
  -5   8  -2   29.90   22.50
   5  -8   2    9.40   18.20
   5  -8   2   38.30   16.90
   5  -8   2   10.40   12.60
   5  -8   2   16.30   19.00
   5  -8   2    9.20   19.60
   5  -8   2   23.20   11.00
   5  -8   2   14.70   12.10
  -4   8  -2  491.85   82.89
  -4   8  -2  503.65   88.89
  -4   8  -2  479.25   79.89
   4  -8   2  473.45   79.99
   4  -8   2  470.65   83.69
   4  -8   2  468.35   82.59
   4  -8   2  508.55   86.39
   4  -8   2  601.44   82.39
   4  -8   2  518.05   79.19
  -3   8  -2  170.98   35.20
  -3   8  -2  136.39   39.00
  -3   8  -2  190.98   31.70
   3  -8   2  207.98   31.90
   3  -8   2  164.18   33.60
   3  -8   2  181.38   34.90
   3  -8   2  161.18   36.10
   3  -8   2  140.09   37.90
   3  -8   2  186.58   30.70
   3  -8   2  182.28   31.70
   3  -8   2  183.08   30.40
   3  -8   2  205.48   36.40
  -2   8  -2  692.23   96.49
  -2   8  -2  651.73   99.09
  -2   8  -2  597.34  103.49
   2  -8   2  578.44   99.69
   2  -8   2  518.15   98.89
   2  -8   2  662.63  101.19
   2  -8   2  544.25   96.49
   2  -8   2  598.64   96.49
   2  -8   2  628.04   96.99
   2  -8   2  640.64  103.49
  -1   8  -2  943.21  131.69
  -1   8  -2  829.52  133.89
  -1   8  -2  770.12  137.49
   1  -8   2  963.00  138.59
   1  -8   2  742.13  134.19
   1  -8   2  808.12  131.89
   1  -8   2  834.12  131.69
   1  -8   2  836.92  134.59
   0   8  -2  156.38   27.60
   0   8  -2  145.79   24.30
   0   8  -2  199.18   31.00
   0   8  -2   94.29   31.10
   0  -8   2  112.19   24.60
   0  -8   2  126.69   28.40
   0  -8   2  134.79   34.50
   0  -8   2  155.98   30.50
   1   8  -2  177.08   48.90
   1   8  -2  340.87   48.60
   1   8  -2  216.98   44.20
   1   8  -2  260.27   42.20
  -1  -8   2  276.87   53.29
  -1  -8   2  277.47   47.20
  -1  -8   2  303.07   48.10
  -1  -8   2  251.17   43.00
   2   8  -2  387.36  101.79
   2   8  -2  660.83   99.89
   2   8  -2  568.64   98.49
  -2  -8   2  739.13  106.29
  -2  -8   2  690.93   97.09
  -2  -8   2  589.94   99.79
  -2  -8   2  676.03   99.89
   3   8  -2   73.09   21.30
   3   8  -2   25.50   22.20
   3   8  -2   23.70   17.20
  -3  -8   2   86.39   24.80
  -3  -8   2   45.90   12.50
  -3  -8   2   80.69   28.60
  -3  -8   2   50.89   22.60
  -3  -8   2   58.59   18.10
   4   8  -2   46.00   26.10
   4   8  -2   78.99   24.60
   4   8  -2   65.69   21.10
  -4  -8   2   84.29   16.80
  -4  -8   2   92.89   22.00
  -4  -8   2   86.29   23.90
  -4  -8   2   80.09   25.70
  -4  -8   2  123.59   34.20
   5   8  -2  190.18   34.70
   5   8  -2  122.99   30.70
   5   8  -2  102.49   34.90
  -5  -8   2  136.79   40.30
  -5  -8   2  128.99   25.70
  -5  -8   2  170.98   34.50
  -5  -8   2  137.19   29.90
  -5  -8   2  210.78   34.70
   6   8  -2   91.59   29.90
   6   8  -2  181.38   35.10
   6   8  -2   75.59   33.60
  -6  -8   2  144.49   28.90
  -6  -8   2  164.68   41.60
  -6  -8   2  168.98   34.10
  -6  -8   2  126.39   23.90
   7   8  -2    5.80   24.00
   7   8  -2   12.60   22.70
   7   8  -2  -30.40   22.10
   7   8  -2    4.60   16.80
  -7  -8   2  -11.30   26.40
  -7  -8   2   19.90   21.50
  -7  -8   2   -5.30    8.90
  -7  -8   2   29.90   21.20
   8   8  -2   50.89   29.80
   8   8  -2   17.10   24.80
  -8  -8   2   63.99   34.40
  -8  -8   2   49.40   24.70
  -8  -8   2   40.90   25.20
   9   8  -2  454.25  110.69
   9   8  -2  835.82  113.39
  -9  -8   2  621.14  112.99
  -9  -8   2  764.22  110.39
  -9  -8   2  694.33  120.39
  10   8  -2  144.99   39.40
 -10  -8   2  113.19   37.00
 -10  -8   2   80.09   33.20
 -10  -8   2  125.09   46.10
  -9   9  -2   38.00   27.60
  -9   9  -2   14.80   24.20
  -9   9  -2   20.30   30.90
   9  -9   2   45.80   30.20
   9  -9   2   17.50   22.90
   9  -9   2   -4.20   16.70
   9  -9   2   34.60   16.40
   9  -9   2   -9.10   25.40
  -8   9  -2  240.28   47.70
  -8   9  -2  253.27   47.80
  -8   9  -2  165.88   52.39
  -8   9  -2  290.77   54.99
   8  -9   2  228.68   51.79
   8  -9   2  197.48   48.20
   8  -9   2  240.08   42.70
   8  -9   2  269.37   74.79
   8  -9   2  192.38   47.00
   8  -9   2  274.67   42.40
   8  -9   2  284.07   46.70
  -7   9  -2    8.50   25.40
  -7   9  -2   33.20   18.50
  -7   9  -2   11.60   24.60
   7  -9   2   14.90   14.00
   7  -9   2   39.50   22.30
   7  -9   2   22.50   23.50
   7  -9   2   36.00   18.80
   7  -9   2   31.20   24.10
   7  -9   2   15.70   16.20
   7  -9   2    8.60   26.10
  -6   9  -2  453.05   75.19
  -6   9  -2  407.06   69.79
  -6   9  -2  404.06   80.49
   6  -9   2  329.37   70.09
   6  -9   2  435.56   75.59
   6  -9   2  530.95   81.79
   6  -9   2  429.56   69.89
   6  -9   2  471.95   75.99
  -5   9  -2    8.90   23.30
  -5   9  -2    3.10   12.60
  -5   9  -2   13.00   19.70
   5  -9   2    7.70   12.90
   5  -9   2   -9.30   18.90
   5  -9   2  -15.80   23.60
   5  -9   2   -1.70   11.40
   5  -9   2   -4.70   17.70
   5  -9   2   22.80   14.10
   5  -9   2   23.40   21.50
  -4   9  -2   20.00   23.70
  -4   9  -2    8.50   17.60
  -4   9  -2    9.40   15.80
   4  -9   2   -5.30   17.10
   4  -9   2    0.20   11.90
   4  -9   2  -16.40   11.00
   4  -9   2  -18.30   20.00
   4  -9   2   31.10   18.30
   4  -9   2   -8.50   11.60
   4  -9   2   -8.10   19.10
  -3   9  -2 1674.83  284.37
  -3   9  -2 1735.53  277.87
  -3   9  -2 1797.42  280.37
   3  -9   2 1612.94  278.27
   3  -9   2 1670.23  277.97
   3  -9   2 1903.41  277.67
   3  -9   2 2035.90  279.57
   3  -9   2 1907.21  280.37
   3  -9   2 1963.90  277.57
   3  -9   2 1648.44  280.37
   3  -9   2 1897.21  284.07
   3  -9   2 1522.15  281.07
  -2   9  -2 1165.58  183.08
  -2   9  -2 1081.49  187.28
  -2   9  -2 1211.58  180.58
   2  -9   2 1079.79  180.58
   2  -9   2 1084.29  184.18
   2  -9   2 1057.99  183.48
   2  -9   2 1389.56  188.48
   2  -9   2 1068.59  181.08
   2  -9   2 1251.87  181.28
   2  -9   2 1208.28  185.18
  -1   9  -2  116.29   35.70
  -1   9  -2  190.88   27.30
  -1   9  -2  168.18   32.60
   1  -9   2  156.88   33.30
   1  -9   2  136.19   26.70
   1  -9   2  170.28   32.90
   1  -9   2  108.49   26.40
   1  -9   2  187.18   40.40
   0   9  -2    6.30   20.60
   0   9  -2   12.50    9.50
   0   9  -2   41.40   17.80
   0   9  -2   -0.30   16.40
   0  -9   2   26.50   17.20
   0  -9   2   12.90   23.60
   0  -9   2    7.30    9.60
   0  -9   2   37.20   16.00
   1   9  -2  643.54  115.89
   1   9  -2  743.13  112.09
   1   9  -2  642.04  110.89
  -1  -9   2  649.04  112.19
  -1  -9   2  792.22  118.59
  -1  -9   2  661.33  109.09
  -1  -9   2  744.03  112.49
   2   9  -2  128.29   28.80
   2   9  -2  169.78   32.80
   2   9  -2   83.59   33.60
  -2  -9   2  181.68   33.30
  -2  -9   2  159.18   30.90
  -2  -9   2  117.29   25.70
  -2  -9   2  228.78   44.10
   3   9  -2  423.06  107.69
   3   9  -2  610.34  104.29
  -3  -9   2  995.30  116.69
  -3  -9   2  674.83  105.99
  -3  -9   2  682.83  101.99
  -3  -9   2  615.04  104.89
   4   9  -2  203.68   44.40
   4   9  -2  143.89   47.20
   4   9  -2  285.67   48.10
  -4  -9   2  241.08   40.50
  -4  -9   2  335.17   58.29
  -4  -9   2  335.67   48.50
  -4  -9   2  258.17   48.40
  -4  -9   2  214.18   44.40
   5   9  -2 1756.22  257.77
   5   9  -2 1564.44  255.67
  -5  -9   2 1585.74  257.37
  -5  -9   2 1872.01  263.97
  -5  -9   2 1577.44  253.57
  -5  -9   2 1724.73  257.57
  -5  -9   2 1424.06  255.67
   6   9  -2  -11.50   23.20
   6   9  -2    8.80   25.30
   6   9  -2   -6.00   21.70
  -6  -9   2   -0.30   17.20
  -6  -9   2    7.80   27.90
  -6  -9   2  -23.60   19.10
  -6  -9   2    6.20   10.20
  -6  -9   2   13.20   24.40
   7   9  -2   96.59   28.90
   7   9  -2  101.39   31.00
   7   9  -2    2.00   26.90
  -7  -9   2   48.40   14.70
  -7  -9   2   56.19   26.50
  -7  -9   2   51.79   33.70
  -7  -9   2  106.49   28.70
   8   9  -2  307.47   87.29
   8   9  -2  631.14   89.19
   8   9  -2  710.93   90.99
  -8  -9   2  451.35   87.69
  -8  -9   2  435.26   84.69
  -8  -9   2  575.54   98.19
   9   9  -2  321.27   57.79
  -9  -9   2  209.78   49.60
  -9  -9   2  150.18   47.00
  -9  -9   2  289.57   61.69
  10   9  -2   35.70   35.10
 -10  -9   2   53.99   34.00
  -8  10  -2   22.70   20.90
  -8  10  -2    0.50   26.80
  -8  10  -2   -8.80   23.30
  -8  10  -2    4.40   27.60
   8 -10   2   -4.60   29.10
   8 -10   2   15.80   15.90
   8 -10   2    9.80   17.00
   8 -10   2    7.20   26.20
   8 -10   2  -28.60   22.60
  -7  10  -2  667.93  104.99
  -7  10  -2  780.72  100.19
  -7  10  -2  448.76  108.09
   7 -10   2  537.25  106.79
   7 -10   2  680.23  105.29
   7 -10   2  602.14   98.89
   7 -10   2  569.34  101.19
   7 -10   2  535.15   99.29
   7 -10   2  644.74  105.69
   7 -10   2  588.64   97.59
  -6  10  -2   44.80   28.10
  -6  10  -2   45.60   32.30
  -6  10  -2   76.99   20.50
   6 -10   2   63.89   28.50
   6 -10   2   47.60   28.90
   6 -10   2   82.69   20.70
   6 -10   2   71.09   25.00
   6 -10   2   39.10   31.40
   6 -10   2   79.89   17.60
   6 -10   2   33.80   19.20
  -5  10  -2   24.40   26.80
  -5  10  -2   12.90   20.50
  -5  10  -2    9.00   14.50
   5 -10   2    8.50   14.30
   5 -10   2  -26.20   21.50
   5 -10   2   -5.10   14.30
   5 -10   2   20.80   29.90
   5 -10   2    8.80   23.20
  -4  10  -2  608.14   98.59
  -4  10  -2  533.25   94.69
  -4  10  -2  508.25  104.19
   4 -10   2  640.04   94.59
   4 -10   2  527.95   94.89
   4 -10   2  614.54   99.99
   4 -10   2  557.74   94.99
   4 -10   2  599.14  100.59
   4 -10   2  637.34   97.69
   4 -10   2  755.12  107.39
  -3  10  -2  160.28   54.99
  -3  10  -2  299.67   53.19
  -3  10  -2  295.47   48.20
   3 -10   2  285.87   47.40
   3 -10   2  292.27   60.19
   3 -10   2  342.17   54.29
   3 -10   2  327.87   48.90
   3 -10   2  296.17   54.89
   3 -10   2  286.57   53.99
   3 -10   2  243.58   47.60
   3 -10   2  296.87   47.80
   3 -10   2  301.27   51.49
  -2  10  -2  734.63  108.29
  -2  10  -2  717.33  112.29
  -2  10  -2  469.25  115.69
   2 -10   2  668.43  108.69
   2 -10   2  726.53  118.39
   2 -10   2  646.84  108.29
   2 -10   2  647.94  112.39
   2 -10   2  825.42  115.99
   2 -10   2  590.74  112.49
   2 -10   2  791.72  109.69
  -1  10  -2  363.86   52.29
  -1  10  -2  291.47   55.59
  -1  10  -2  233.58   60.29
  -1  10  -2  376.36   58.59
   1 -10   2  383.66   59.69
   1 -10   2  252.07   52.19
   1 -10   2  255.17   56.49
   1 -10   2  383.46   66.19
   0  10  -2  -17.90   20.10
   0  10  -2   18.60   18.50
   0  10  -2  -24.60   15.90
   0  10  -2   11.50   10.10
   0 -10   2  -11.00   18.90
   0 -10   2   10.90   11.70
   0 -10   2  -14.20   17.30
   0 -10   2   10.00   26.10
   1  10  -2  108.69   27.00
   1  10  -2  105.69   17.20
   1  10  -2   22.90   27.10
   1  10  -2   53.89   21.80
  -1 -10   2  100.49   27.00
  -1 -10   2   78.19   18.70
  -1 -10   2   73.29   23.80
  -1 -10   2   87.89   34.40
   2  10  -2  238.68   47.90
   2  10  -2  122.19   51.09
   2  10  -2  408.26   54.09
  -2 -10   2  341.57   53.49
  -2 -10   2  273.97   58.79
  -2 -10   2  274.47   45.60
  -2 -10   2  275.57   51.09
   3  10  -2  600.84  100.59
   3  10  -2  742.33  102.69
   3  10  -2  379.46  103.59
  -3 -10   2  499.75  100.59
  -3 -10   2  806.62  113.39
  -3 -10   2  668.13  103.19
  -3 -10   2  637.94   97.69
   4  10  -2  809.32  158.38
   4  10  -2 1027.00  161.18
  -4 -10   2  926.61  161.98
  -4 -10   2 1282.37  170.28
  -4 -10   2 1011.50  157.68
  -4 -10   2 1028.40  161.48
   5  10  -2   16.50   22.60
   5  10  -2   63.09   28.00
   5  10  -2    2.40   23.20
  -5 -10   2   37.30   24.20
  -5 -10   2    8.30   28.20
  -5 -10   2   66.19   35.20
   6  10  -2    3.30   26.80
   6  10  -2    6.40   27.70
   6  10  -2   -2.50   24.90
  -6 -10   2   -1.60   31.70
  -6 -10   2   26.60   19.70
  -6 -10   2   25.70   12.80
  -6 -10   2  -18.10   26.00
  -6 -10   2   -6.00   34.10
   7  10  -2  281.57   47.90
   7  10  -2  358.16   51.79
   7  10  -2  260.07   48.40
   7  10  -2   98.99   46.90
  -7 -10   2  203.98   45.40
  -7 -10   2  296.27   59.49
  -7 -10   2  105.09   37.20
  -7 -10   2  164.38   33.80
  -7 -10   2  254.47   45.40
   8  10  -2   14.40   30.80
   8  10  -2  -27.60   31.40
   8  10  -2  -28.20   38.50
  -8 -10   2   46.70   33.60
  -8 -10   2   13.30   25.80
   9  10  -2  274.07   65.29
  -9 -10   2  382.36   65.29
  -9 -10   2  325.17   73.59
  -9 -10   2  287.87   64.89
  -8  11  -2  139.09   49.00
  -8  11  -2  167.98   52.69
   8 -11   2  264.37   40.40
   8 -11   2  182.28   51.99
   8 -11   2  257.27   50.89
   8 -11   2  202.08   36.20
   8 -11   2  121.79   41.60
  -7  11  -2  113.49   42.30
  -7  11  -2  129.29   41.40
  -7  11  -2  168.08   30.40
   7 -11   2  102.99   25.60
   7 -11   2  129.89   28.80
   7 -11   2  109.29   41.40
   7 -11   2   43.90   32.10
   7 -11   2   96.29   39.90
   7 -11   2  176.88   38.60
  -6  11  -2   11.50   18.80
  -6  11  -2   40.40   31.80
  -6  11  -2    0.30   27.20
   6 -11   2   23.90   32.00
   6 -11   2   13.50   27.80
   6 -11   2   34.40   19.80
   6 -11   2   42.80   19.40
   6 -11   2    5.40   15.40
   6 -11   2  -28.70   22.90
  -5  11  -2  126.39   33.90
  -5  11  -2   62.59   36.50
  -5  11  -2  146.79   27.80
   5 -11   2  102.59   25.70
   5 -11   2  137.19   32.10
   5 -11   2  195.18   45.40
   5 -11   2   82.09   24.70
   5 -11   2  105.49   24.40
   5 -11   2   85.89   33.50
   5 -11   2  144.69   35.20
  -4  11  -2   31.50   23.40
  -4  11  -2   19.00   29.00
  -4  11  -2   43.80   16.80
   4 -11   2   40.60   16.60
   4 -11   2   24.00   16.10
   4 -11   2   32.80   25.60
   4 -11   2   81.09   26.00
   4 -11   2   19.00   33.50
   4 -11   2   57.79   25.50
   4 -11   2    8.90   15.20
  -3  11  -2  123.99   42.40
  -3  11  -2  188.28   32.40
  -3  11  -2  168.78   39.30
   3 -11   2  144.29   39.40
   3 -11   2  175.58   32.20
   3 -11   2  286.97   34.80
   3 -11   2  155.08   32.70
   3 -11   2  214.68   51.29
   3 -11   2  111.89   37.80
   3 -11   2  126.69   31.40
   3 -11   2  193.68   38.90
   3 -11   2  223.48   43.00
  -2  11  -2   43.80   27.10
  -2  11  -2   17.80   13.20
  -2  11  -2   12.90   20.30
   2 -11   2   -8.10   22.70
   2 -11   2   44.70   21.70
   2 -11   2   13.50   29.20
   2 -11   2   16.90   13.60
   2 -11   2  -14.90   16.00
   2 -11   2   10.90   26.80
  -1  11  -2  339.17   57.19
  -1  11  -2  288.97   54.39
  -1  11  -2  345.67   50.89
  -1  11  -2  203.58   59.29
   1 -11   2  305.77   57.69
   1 -11   2  303.57   51.29
   1 -11   2  233.98   55.69
   1 -11   2  387.16   67.89
   0  11  -2   80.99   19.70
   0  11  -2   85.49   25.70
   0  11  -2   25.00   28.40
   0  11  -2  116.89   29.40
   0 -11   2   63.99   26.20
   0 -11   2  114.39   31.10
   0 -11   2  113.89   21.50
   0 -11   2  177.28   42.00
   1  11  -2  265.47   41.30
   1  11  -2   78.29   56.49
   1  11  -2  137.19   33.70
   1  11  -2  184.38   29.40
  -1 -11   2  205.48   48.40
  -1 -11   2  144.09   30.40
  -1 -11   2  157.18   38.80
  -1 -11   2  116.59   35.30
   2  11  -2 1049.59  175.78
   2  11  -2 1292.37  178.38
   2  11  -2  880.11  180.98
  -2 -11   2 1324.47  185.68
  -2 -11   2 1068.49  173.68
  -2 -11   2 1047.60  177.48
  -2 -11   2 1099.79  177.88
   3  11  -2  528.05  104.29
  -3 -11   2  684.73  117.29
  -3 -11   2  588.74  107.49
  -3 -11   2  670.03  102.89
  -3 -11   2  763.02  109.69
   4  11  -2   19.40   25.60
   4  11  -2   -7.80   22.50
   4  11  -2   26.90   29.20
  -4 -11   2   22.10   34.00
  -4 -11   2   -3.20   19.10
  -4 -11   2   37.30   26.00
  -4 -11   2    6.50   12.90
   5  11  -2   12.40   26.60
   5  11  -2   98.89   33.40
   5  11  -2   21.90   25.70
  -5 -11   2   36.00   21.40
  -5 -11   2   53.39   34.90
  -5 -11   2   30.00   36.70
  -5 -11   2   25.70   14.40
  -5 -11   2   32.50   26.30
   6  11  -2   -8.90   29.70
   6  11  -2   18.20   32.50
   6  11  -2  -13.20   24.80
  -6 -11   2   -0.70   12.50
  -6 -11   2   -4.50   18.20
  -6 -11   2   -4.20   30.70
  -6 -11   2   -2.30   38.40
  -6 -11   2   14.80   24.30
   7  11  -2   35.80   37.30
   7  11  -2  118.99   38.10
  -7 -11   2  104.49   27.60
  -7 -11   2   99.29   47.60
  -7 -11   2  132.99   37.20
  -7 -11   2   98.99   34.50
  -7 -11   2   47.40   19.40
   8  11  -2  178.28   47.50
   8  11  -2   98.29   41.70
  -8 -11   2   91.79   37.40
  -8 -11   2  107.69   52.29
  -8 -11   2  112.69   50.09
  -7  12  -2   -9.70   30.80
  -7  12  -2   37.40   22.60
  -7  12  -2   18.40   34.40
   7 -12   2    0.80   17.20
   7 -12   2   -5.20   29.20
   7 -12   2   23.20   20.40
   7 -12   2   12.10   27.60
   7 -12   2  -35.40   31.90
  -6  12  -2  115.89   40.70
  -6  12  -2  139.79   43.20
  -6  12  -2  101.79   30.80
   6 -12   2  104.09   33.20
   6 -12   2   92.49   39.60
   6 -12   2   77.59   23.60
   6 -12   2  125.29   44.10
   6 -12   2   81.69   27.10
   6 -12   2   56.59   35.10
   6 -12   2   97.99   28.60
  -5  12  -2   68.39   34.90
  -5  12  -2   49.60   29.30
  -5  12  -2   20.50   21.40
   5 -12   2   51.29   22.30
   5 -12   2   66.39   39.20
   5 -12   2   25.50   30.80
   5 -12   2   17.60   31.30
   5 -12   2   57.09   19.50
   5 -12   2   40.50   28.10
  -4  12  -2   10.90   30.00
  -4  12  -2   -0.40   18.50
  -4  12  -2  -15.70   25.80
   4 -12   2    7.60   28.40
   4 -12   2   14.90   16.10
   4 -12   2    4.00   27.30
   4 -12   2  -13.70   16.60
   4 -12   2   -9.60   34.60
   4 -12   2  -12.80   18.00
   4 -12   2   -1.70   25.30
  -3  12  -2   22.30   19.10
  -3  12  -2   28.90   30.80
  -3  12  -2   42.20   31.90
   3 -12   2   38.80   19.00
   3 -12   2   77.29   30.20
   3 -12   2   57.59   29.00
   3 -12   2   85.79   33.20
   3 -12   2   25.10   37.70
   3 -12   2   60.79   20.10
   3 -12   2   31.40   19.60
   3 -12   2   25.10   28.10
  -2  12  -2  119.99   36.40
  -2  12  -2  113.79   36.00
  -2  12  -2  139.89   28.70
  -2  12  -2   82.99   40.30
   2 -12   2  193.78   47.70
   2 -12   2  236.78   34.90
   2 -12   2  154.98   39.90
   2 -12   2   94.89   34.70
   2 -12   2  151.78   29.70
   2 -12   2  212.48   52.89
  -1  12  -2  111.19   61.09
  -1  12  -2  214.08   35.30
  -1  12  -2  258.57   46.60
  -1  12  -2  226.18   41.80
   1 -12   2  176.08   44.80
   1 -12   2  149.59   35.50
   1 -12   2  109.19   40.10
   1 -12   2  189.48   53.49
   1 -12   2  322.27   43.30
   0  12  -2  188.08   59.89
   0  12  -2  271.07   54.89
   0  12  -2  352.36   50.29
   0  12  -2  349.07   58.29
   0 -12   2  293.97   51.29
   0 -12   2  312.97   66.49
   0 -12   2  278.87   58.89
   0 -12   2  280.57   58.59
   1  12  -2  -46.50   21.60
   1  12  -2   -2.60   13.50
   1  12  -2   50.49   28.10
   1  12  -2  -17.50   21.00
  -1 -12   2   10.70   22.80
  -1 -12   2   19.20   25.50
  -1 -12   2    9.60   14.10
   2  12  -2   44.00   29.40
   2  12  -2    2.10   23.90
   2  12  -2   28.60   28.70
  -2 -12   2   25.30   15.30
  -2 -12   2   23.60   33.50
  -2 -12   2   11.20   25.30
  -2 -12   2  -17.10   20.70
   3  12  -2  196.98   40.50
   3  12  -2  102.19   39.30
   3  12  -2  110.49   33.50
  -3 -12   2  137.39   39.10
  -3 -12   2  116.09   46.40
  -3 -12   2  125.39   33.90
  -3 -12   2  123.09   27.00
   4  12  -2  145.69   39.70
   4  12  -2   78.49   34.90
   4  12  -2  124.89   31.50
  -4 -12   2  110.99   35.50
  -4 -12   2   91.89   22.70
  -4 -12   2   56.59   28.30
  -4 -12   2   88.79   47.10
   5  12  -2  291.77   48.80
   5  12  -2  333.87   52.99
   5  12  -2   95.39   45.30
  -5 -12   2  277.47   65.79
  -5 -12   2  214.08   49.10
  -5 -12   2  204.88   37.40
  -5 -12   2  134.59   42.00
   6  12  -2  185.98   58.39
   6  12  -2  400.96   62.99
  -6 -12   2  257.27   46.70
  -6 -12   2  184.48   50.49
  -6 -12   2  300.57   59.29
  -6 -12   2  406.06   75.39
   7  12  -2   99.19   43.80
   7  12  -2  154.68   71.09
  -7 -12   2   23.00   27.90
  -7 -12   2   99.39   21.70
  -7 -12   2   44.80   35.30
  -7 -12   2  148.89   54.19
   8  12  -2   57.29   38.80
   8  12  -2   41.70   27.70
  -8 -12   2   71.79   38.70
  -8 -12   2    9.40   16.10
  -8 -12   2   41.90   24.60
  -8 -12   2   60.79   41.10
  -6  13  -2   99.19   52.49
  -6  13  -2  235.08   41.70
  -6  13  -2  234.58   50.39
   6 -13   2  198.58   47.00
   6 -13   2  297.17   61.69
   6 -13   2  197.08   38.80
  -5  13  -2   12.40   24.90
  -5  13  -2    9.30   35.10
  -5  13  -2  -14.90   31.30
   5 -13   2  -20.90   20.80
   5 -13   2  -23.50   28.90
   5 -13   2   -7.90   33.30
   5 -13   2  -28.70   36.80
   5 -13   2    4.20   19.30
   5 -13   2   18.90   32.80
  -4  13  -2   73.29   23.30
  -4  13  -2   40.40   38.90
  -4  13  -2   79.19   34.00
   4 -13   2  -10.40   40.90
   4 -13   2   42.00   31.90
   4 -13   2   72.99   24.10
   4 -13   2   49.60   36.10
   4 -13   2   36.20   31.40
   4 -13   2   64.69   22.10
  -3  13  -2  144.59   61.09
  -3  13  -2  237.48   58.89
  -3  13  -2  359.96   52.09
   3 -13   2  361.36   53.99
   3 -13   2  317.17   62.39
   3 -13   2  297.47   60.49
   3 -13   2  221.28   58.59
   3 -13   2  207.98   57.29
   3 -13   2  379.66   74.59
   3 -13   2  309.47   51.39
   3 -13   2  377.96   53.19
  -2  13  -2  139.09   26.70
  -2  13  -2   89.19   35.30
  -2  13  -2   64.29   37.20
  -2  13  -2  129.39   39.90
   2 -13   2   99.79   38.30
   2 -13   2  168.88   53.59
   2 -13   2  100.79   31.20
   2 -13   2   88.59   45.90
   2 -13   2  118.69   32.00
   2 -13   2  128.39   45.70
  -1  13  -2   29.50   29.20
  -1  13  -2   -8.70   30.50
  -1  13  -2  -28.20   26.20
  -1  13  -2   22.30   27.60
   1 -13   2   -7.20   28.80
   1 -13   2  -21.50   24.50
   1 -13   2   79.49   65.79
   1 -13   2    6.10   23.50
   1 -13   2    6.80   16.30
   1 -13   2  -51.79   38.60
   0  13  -2  239.78   86.09
   0  13  -2  435.46   83.49
   0  13  -2  745.33   90.89
   0  13  -2  653.33   80.19
   0 -13   2  368.86   85.19
   0 -13   2  700.93  103.99
   0 -13   2  428.06   79.89
   0 -13   2  448.36   87.39
   1  13  -2 2236.68  273.17
   1  13  -2 1554.44  269.17
  -1 -13   2 1408.16  270.57
  -1 -13   2 1573.24  267.07
  -1 -13   2 1743.63  275.77
   2  13  -2  388.76  115.19
   2  13  -2  824.52  115.29
   2  13  -2  777.32  111.59
  -2 -13   2  607.04  107.29
  -2 -13   2  674.93  115.89
  -2 -13   2 1162.08  134.99
  -2 -13   2  526.45  111.99
   3  13  -2  143.09   38.40
   3  13  -2  134.69   41.60
   3  13  -2   60.39   36.10
  -3 -13   2  190.68   54.99
  -3 -13   2   97.89   25.10
  -3 -13   2  121.69   39.30
  -3 -13   2   76.09   31.90
   4  13  -2  449.56   73.29
   4  13  -2  598.74   81.49
  -4 -13   2  338.27   66.49
  -4 -13   2  424.76   78.19
  -4 -13   2  218.88   69.49
  -4 -13   2  550.24   92.19
   5  13  -2  101.79   56.79
   5  13  -2  382.76   63.49
   5  13  -2  472.25   65.99
  -5 -13   2  233.68   48.60
  -5 -13   2  358.36   62.89
  -5 -13   2  229.58   54.89
  -5 -13   2  481.65   80.19
   6  13  -2  -41.00   38.10
   6  13  -2   26.30   37.40
  -6 -13   2   -5.80   20.90
  -6 -13   2  -15.10   28.50
  -6 -13   2   11.90   16.70
  -6 -13   2   -0.70   47.30
   7  13  -2  110.69   41.80
  -7 -13   2   77.79   40.30
  -7 -13   2   25.20   29.00
  -7 -13   2   61.09   20.70
  -5  14  -2  159.78   49.99
  -5  14  -2  260.17   42.70
  -5  14  -2  204.48   57.69
   5 -14   2  168.68   49.30
   5 -14   2  221.08   64.19
   5 -14   2  225.68   41.00
  -4  14  -2   30.80   40.90
  -4  14  -2  -11.20   21.50
  -4  14  -2   27.90   34.70
   4 -14   2   -1.70   32.10
   4 -14   2   10.10   46.00
   4 -14   2   44.90   22.60
   4 -14   2   35.00   37.00
  -3  14  -2  -22.10   33.70
  -3  14  -2  -23.90   20.30
  -3  14  -2  -20.80   38.60
  -3  14  -2  -29.20   32.60
   3 -14   2    0.90   36.70
   3 -14   2  -26.20   22.40
   3 -14   2  -19.70   22.60
   3 -14   2  -50.99   42.30
   3 -14   2  -57.89   45.60
   3 -14   2   -6.20   36.30
   3 -14   2  -36.60   33.30
  -2  14  -2   57.49   41.70
  -2  14  -2   78.89   35.50
  -2  14  -2   31.80   34.70
  -2  14  -2   83.89   22.90
   2 -14   2   -1.90   34.00
   2 -14   2   41.90   31.90
   2 -14   2   -7.80   48.80
   2 -14   2   50.79   48.80
   2 -14   2   36.80   23.70
   2 -14   2   88.69   33.10
  -1  14  -2  -23.20   29.60
  -1  14  -2   13.50   31.50
  -1  14  -2  -14.20   18.10
   1 -14   2   10.90   29.10
   1 -14   2  -20.70   19.90
   1 -14   2   25.80   34.00
   1 -14   2  -16.90   44.90
   1 -14   2  -29.30   45.70
   1 -14   2  -22.70   26.90
   0  14  -2  369.96   63.69
   0  14  -2  112.39   58.99
   0  14  -2  315.87   61.49
   0  14  -2  353.36   51.89
   0 -14   2  289.57   63.39
   0 -14   2  327.77   53.69
   0 -14   2  434.46   81.89
   0 -14   2  262.07   59.99
   1  14  -2   -7.80   30.70
   1  14  -2    2.70   35.80
   1  14  -2   16.00   36.60
  -1 -14   2   43.90   36.40
  -1 -14   2   33.50   21.60
  -1 -14   2   50.99   48.90
  -1 -14   2   11.40   28.20
   2  14  -2  343.57   81.29
   2  14  -2  424.66   71.19
  -2 -14   2  296.87   59.29
  -2 -14   2  360.96   71.49
  -2 -14   2  223.58   64.19
  -2 -14   2  412.26   83.49
   3  14  -2  -20.70   32.30
   3  14  -2  -53.79   36.10
   3  14  -2  -20.90   33.60
  -3 -14   2  -46.70   25.40
  -3 -14   2  -36.20   19.80
  -3 -14   2   13.60   47.90
  -3 -14   2  -20.10   32.90
   4  14  -2   43.50   34.60
   4  14  -2   28.70   36.00
   4  14  -2  -51.19   36.40
  -4 -14   2   47.70   50.29
  -4 -14   2  -30.00   34.10
  -4 -14   2   29.30   20.30
  -4 -14   2  -42.30   25.40
   5  14  -2  475.45   89.59
   5  14  -2  539.95   85.59
  -5 -14   2  555.44   99.09
  -5 -14   2  394.46   71.09
  -5 -14   2  347.17   80.39
  -5 -14   2  330.97   76.09
  -3  15  -2   80.49   47.40
  -3  15  -2  195.38   35.40
  -3  15  -2  119.69   49.90
   3 -15   2  132.89   46.70
   3 -15   2  106.99   50.79
   3 -15   2  236.68   65.59
   3 -15   2  160.88   36.20
   3 -15   2  200.68   39.30
   3 -15   2  171.48   54.29
  -2  15  -2   84.59   40.20
  -2  15  -2   62.69   39.20
  -2  15  -2  110.29   27.90
   2 -15   2  140.09   34.40
   2 -15   2   62.39   48.90
   2 -15   2  138.89   51.19
   2 -15   2   78.59   57.59
  -1  15  -2    0.50   20.80
  -1  15  -2    1.00   36.10
  -1  15  -2   20.00   44.30
  -1  15  -2   25.20   38.50
   1 -15   2  -17.30   48.60
   1 -15   2   -7.30   29.10
   1 -15   2   51.49   50.29
   1 -15   2   -4.70   33.60
   0  15  -2   24.70   46.40
   0  15  -2  238.98   49.40
   0  15  -2  152.48   30.20
   0  15  -2  194.58   46.70
   0 -15   2   37.50   46.90
   0 -15   2  241.98   66.99
   1  15  -2 1012.40  140.09
   1  15  -2  847.32  140.79
  -1 -15   2  640.44  141.39
  -1 -15   2  890.71  155.18
   2  15  -2   35.60   39.80
   2  15  -2  171.88   45.30
   2  15  -2   36.90   38.70
  -2 -15   2  150.18   47.10
  -2 -15   2  195.38   63.29
   3  15  -2   21.50   35.50
   3  15  -2   -1.90   36.90
  -3 -15   2  -16.80   38.40
  -3 -15   2   96.49   66.09
   4  15  -2  496.95   79.59
  -4 -15   2  269.77   74.79
  -4 -15   2  324.77   87.59
  -3 -15  -3   76.09   42.00
  -3 -15  -3   63.69   68.59
   3  15   3  101.09   45.70
   3  15   3   91.49   41.50
  -2 -15  -3  395.36   67.99
  -2 -15  -3  412.36   96.49
  -2 -15  -3  426.46   81.49
  -2 -15  -3  352.86   81.69
   2  15   3  385.96   79.79
   2  15   3  457.35   67.39
   2  15   3  172.68  100.69
  -1 -15  -3  266.07   45.50
  -1 -15  -3  354.96   80.19
  -1 -15  -3  181.78   55.59
  -1 -15  -3  251.57   62.49
   1  15   3  151.38   54.89
   1  15   3  184.58   42.90
   1  15   3  192.68   53.99
   1  15   3  243.08   42.50
   1  15   3  231.38   58.09
   0 -15  -3   40.00   48.90
   0 -15  -3   -7.60   20.10
   0 -15  -3   -4.40   53.29
   0 -15  -3   18.00   37.60
   0  15   3  -16.30   34.60
   0  15   3   55.39   21.80
   0  15   3  -13.10   32.90
   0  15   3   85.09   37.40
   0  15   3  -11.70   21.90
   1 -15  -3   45.90   43.00
   1 -15  -3   15.10   21.00
   1 -15  -3  158.88   43.20
   1 -15  -3   33.00   57.09
  -1  15   3   74.09   38.20
  -1  15   3   -1.10   23.00
  -1  15   3   14.10   22.90
  -1  15   3   83.69   37.40
  -1  15   3   49.50   35.20
   2 -15  -3   69.19   43.50
   2 -15  -3  124.59   25.40
   2 -15  -3   69.69   34.90
  -2  15   3  112.79   29.10
  -2  15   3   63.29   42.70
  -2  15   3   77.69   38.40
  -2  15   3  131.09   44.80
  -2  15   3  134.29   30.00
   3 -15  -3   66.19   60.69
   3 -15  -3   26.50   27.90
  -3  15   3  -55.39   33.80
  -3  15   3   17.40   34.90
  -3  15   3   31.80   33.50
   4 -15  -3  292.27   75.39
   4 -15  -3  232.48   56.49
   4 -15  -3  193.38   42.90
  -4  15   3  113.09   69.39
  -4  15   3  185.08   51.09
  -4  15   3  218.38   42.70
  -4 -14  -3    6.20   50.99
  -4 -14  -3   36.00   41.50
  -4 -14  -3   -3.20   17.00
  -4 -14  -3    2.00   26.50
   4  14   3   20.40   33.90
   4  14   3  -43.30   37.30
  -3 -14  -3  -13.90   50.99
  -3 -14  -3   25.20   28.30
  -3 -14  -3   -4.60   35.20
  -3 -14  -3   32.60   41.60
  -3 -14  -3  -14.10   21.20
  -3 -14  -3   30.70   18.70
   3  14   3   23.70   33.70
   3  14   3   12.70   20.00
   3  14   3   33.20   38.10
  -2 -14  -3   42.40   37.00
  -2 -14  -3   60.59   23.50
  -2 -14  -3   30.80   53.49
  -2 -14  -3   46.10   29.70
   2  14   3   40.10   36.20
   2  14   3   -2.50   32.80
   2  14   3   49.00   21.80
   2  14   3   60.29   40.60
   2  14   3   27.90   32.90
  -1 -14  -3   63.79   38.40
  -1 -14  -3  -25.00   19.40
  -1 -14  -3    8.20   32.60
  -1 -14  -3   44.30   55.39
  -1 -14  -3   39.10   28.40
  -1 -14  -3   45.30   22.40
   1  14   3  -17.00   37.20
   1  14   3   13.80   34.70
   1  14   3   62.09   32.80
   1  14   3   25.80   19.80
   1  14   3   -0.30   19.40
   1  14   3   26.90   33.00
   0 -14  -3  200.48   53.69
   0 -14  -3  152.38   47.80
   0 -14  -3  245.18   41.60
   0 -14  -3  200.38   42.40
   0 -14  -3  219.78   54.29
   0 -14  -3  266.77   71.29
   0  14   3  214.98   42.60
   0  14   3  309.37   54.29
   0  14   3  100.19   47.90
   0  14   3  188.98   49.40
   0  14   3  272.87   42.40
   0  14   3  299.07   55.39
   1 -14  -3  252.37   41.70
   1 -14  -3  254.87   44.30
   1 -14  -3  440.46   78.69
   1 -14  -3  225.58   54.99
   1 -14  -3  280.37   54.49
   1 -14  -3  116.19   48.20
  -1  14   3  212.98   56.39
  -1  14   3  206.38   44.40
  -1  14   3  258.27   52.89
  -1  14   3   92.59   50.79
  -1  14   3  168.58   52.69
  -1  14   3  340.17   44.50
   2 -14  -3  130.49   35.40
   2 -14  -3   17.20   54.59
   2 -14  -3   61.39   33.00
   2 -14  -3   89.49   26.80
   2 -14  -3   62.69   41.70
   2 -14  -3  100.89   22.50
  -2  14   3   84.29   72.09
  -2  14   3   84.29   38.60
  -2  14   3   76.29   37.90
  -2  14   3  108.19   26.90
  -2  14   3   40.50   44.60
   3 -14  -3  142.09   62.39
   3 -14  -3  120.49   43.60
   3 -14  -3  100.89   31.20
   3 -14  -3  168.18   31.40
   3 -14  -3  113.29   37.60
   3 -14  -3  120.59   23.90
  -3  14   3   75.49   39.50
  -3  14   3   94.19   38.10
  -3  14   3   86.99   40.20
  -3  14   3   99.89   29.10
  -3  14   3  123.19   44.90
  -3  14   3  114.49   30.00
   4 -14  -3   62.99   41.00
   4 -14  -3   75.69   28.50
   4 -14  -3   69.99   40.10
   4 -14  -3  125.49   59.09
  -4  14   3   58.59   25.90
  -4  14   3   47.20   36.30
  -4  14   3  106.09   27.10
  -4  14   3   83.09   38.60
   5 -14  -3   34.40   38.40
   5 -14  -3    1.30   24.40
   5 -14  -3   21.50   52.79
  -5  14   3   -7.30   34.30
  -5  14   3   19.20   35.90
  -5  14   3   -5.50   21.50
  -5  14   3  -28.90   20.10
  -5  14   3   13.20   31.60
   6 -14  -3  -13.90   24.30
   6 -14  -3   30.90   39.10
  -6 -13  -3   13.40   19.00
  -6 -13  -3   66.49   56.49
  -6 -13  -3   60.99   28.20
  -6 -13  -3  131.59   47.10
   6  13   3   72.59   43.40
  -5 -13  -3  164.28   43.40
  -5 -13  -3  196.58   36.60
  -5 -13  -3  273.07   58.39
  -5 -13  -3  354.76   75.99
   5  13   3   47.50   46.80
   5  13   3  385.36   59.79
  -4 -13  -3   -1.80   21.10
  -4 -13  -3    4.20   49.70
  -4 -13  -3   -9.90   14.70
  -4 -13  -3   17.70   24.80
  -4 -13  -3   -9.30   36.10
  -4 -13  -3   40.80   33.90
   4  13   3  -16.20   27.40
   4  13   3   11.30   34.60
   4  13   3   32.90   41.00
  -3 -13  -3   78.59   28.60
  -3 -13  -3   31.10   19.40
  -3 -13  -3   83.19   54.89
  -3 -13  -3  110.39   43.30
  -3 -13  -3   78.79   36.70
  -3 -13  -3   86.89   25.90
   3  13   3   98.09   22.30
   3  13   3   31.10   31.60
   3  13   3   45.40   39.00
   3  13   3  179.98   41.20
   3  13   3  134.89   36.00
   3  13   3   89.29   24.00
  -2 -13  -3   73.59   52.69
  -2 -13  -3    6.50   17.20
  -2 -13  -3  -11.00   32.70
  -2 -13  -3   25.90   19.20
  -2 -13  -3   45.80   32.20
  -2 -13  -3   20.40   23.80
   2  13   3   18.90   28.40
   2  13   3   12.60   18.70
   2  13   3    5.70   27.80
   2  13   3   52.99   19.30
   2  13   3  -27.70   59.99
  -1 -13  -3  -20.20   17.00
  -1 -13  -3   63.59   53.89
  -1 -13  -3  -11.80   28.60
  -1 -13  -3   -4.80   15.50
  -1 -13  -3   13.50   22.50
  -1 -13  -3  -31.40   30.60
   1  13   3   40.20   19.50
   1  13   3   -8.10   29.20
   1  13   3   16.20   18.50
   1  13   3   15.90   33.20
   1  13   3  -28.50   25.70
   1  13   3   -2.10   32.20
   0 -13  -3  313.77   71.09
   0 -13  -3   96.19   40.20
   0 -13  -3  155.28   36.60
   0 -13  -3  278.47   37.90
   0 -13  -3  289.27   49.99
   0 -13  -3  127.29   46.30
   0  13   3  251.17   39.20
   0  13   3   91.89   40.30
   0  13   3   98.39   45.30
   0  13   3  190.18   47.20
   0  13   3  308.57   39.30
   0  13   3  285.67   50.29
   1 -13  -3   -3.50   28.80
   1 -13  -3   13.30   29.00
   1 -13  -3   55.59   48.90
   1 -13  -3   18.50   16.70
   1 -13  -3   -6.10   22.80
   1 -13  -3    8.10   16.40
  -1  13   3   -7.70   28.60
  -1  13   3   -9.30   18.70
  -1  13   3   17.00   27.00
  -1  13   3   -9.70   29.60
  -1  13   3   -4.90   18.70
  -1  13   3    8.60   29.60
   2 -13  -3   95.89   27.40
   2 -13  -3  164.48   26.40
   2 -13  -3   76.89   36.50
   2 -13  -3  157.48   36.10
   2 -13  -3   55.49   33.20
   2 -13  -3  136.09   56.69
  -2  13   3  120.19   29.10
  -2  13   3  222.48   31.60
  -2  13   3  100.79   38.80
  -2  13   3  144.89   39.10
  -2  13   3   79.99   39.80
  -2  13   3  121.99   35.50
   3 -13  -3    4.00   13.10
   3 -13  -3   11.90   31.10
   3 -13  -3  -15.80   45.80
   3 -13  -3  -12.30   28.60
  -3  13   3   31.40   53.69
  -3  13   3   27.20   20.00
  -3  13   3   13.00   29.90
  -3  13   3   17.20   30.30
  -3  13   3   21.80   30.00
  -3  13   3   23.40   20.80
   4 -13  -3  -36.00   17.80
   4 -13  -3   39.60   49.30
   4 -13  -3   -1.00   56.39
   4 -13  -3   -0.10   21.60
   4 -13  -3   -9.50   26.20
   4 -13  -3   69.29   34.80
  -4  13   3   14.50   19.20
  -4  13   3   -7.70   28.40
  -4  13   3    1.50   29.40
  -4  13   3   -9.10   31.20
  -4  13   3   -7.10   19.60
  -4  13   3  -11.90   36.70
   5 -13  -3  260.47   56.59
   5 -13  -3  323.07   55.39
   5 -13  -3  243.18   44.70
   5 -13  -3  210.48   52.99
   5 -13  -3  238.28   45.40
   5 -13  -3  260.47   68.99
  -5  13   3  121.59   51.69
  -5  13   3  295.27   45.70
  -5  13   3  281.27   46.20
  -5  13   3  199.38   50.99
  -5  13   3  251.67   55.49
   6 -13  -3   79.99   25.70
   6 -13  -3   56.39   24.20
   6 -13  -3   73.39   46.90
   6 -13  -3   83.59   37.70
   6 -13  -3   91.59   35.40
  -6  13   3   74.69   25.30
  -6  13   3    6.70   34.90
  -6  13   3    3.50   30.20
  -6  13   3   71.49   33.50
  -6  13   3   49.20   23.30
   7 -13  -3   22.90   36.50
   7 -13  -3   49.99   24.70
   7 -13  -3  140.09   89.29
  -7  13   3   41.30   38.30
  -7 -12  -3    1.00   15.00
  -7 -12  -3  -28.30   35.50
  -7 -12  -3   30.30   23.70
  -7 -12  -3   26.60   50.69
   7  12   3  -31.80   34.90
  -6 -12  -3   55.69   37.90
  -6 -12  -3   20.10   35.60
  -6 -12  -3   13.20   23.90
  -6 -12  -3   -1.40   15.00
  -6 -12  -3  -30.50   65.89
   6  12   3    2.10   31.80
   6  12   3  102.19   39.80
  -5 -12  -3  333.27   73.19
  -5 -12  -3  178.18   40.40
  -5 -12  -3  165.98   46.60
  -5 -12  -3  348.87   72.59
  -5 -12  -3  239.38   56.39
  -5 -12  -3  321.37   59.49
  -5 -12  -3  298.97   45.40
   5  12   3  302.87   58.59
   5  12   3  382.96   59.89
   5  12   3   76.19   52.99
  -4 -12  -3  261.07   58.09
  -4 -12  -3  184.68   51.89
  -4 -12  -3  367.36   67.49
  -4 -12  -3  292.67   55.49
  -4 -12  -3  463.05   85.39
  -4 -12  -3  379.56   67.19
   4  12   3  430.56   55.69
   4  12   3  345.27   63.09
   4  12   3  413.96   68.39
   4  12   3  328.57   85.79
  -3 -12  -3    7.50   15.00
  -3 -12  -3   54.99   29.50
  -3 -12  -3  -21.90   41.10
  -3 -12  -3   19.00   17.20
  -3 -12  -3    3.90   27.80
  -3 -12  -3   68.79   25.80
   3  12   3   53.39   33.70
   3  12   3   69.59   18.40
   3  12   3  -30.70   24.80
   3  12   3  -15.00   28.40
   3  12   3   11.20   27.30
  -2 -12  -3  -19.00   32.20
  -2 -12  -3   20.40   25.40
  -2 -12  -3   -2.50   14.40
  -2 -12  -3   16.40   15.90
  -2 -12  -3   16.90   62.09
  -2 -12  -3   34.40   23.20
   2  12   3   16.70   27.30
   2  12   3   18.60   17.30
   2  12   3   -0.70   24.20
   2  12   3   24.30   15.20
   2  12   3   65.99   31.80
   2  12   3   11.60   24.90
  -1 -12  -3  824.42  143.09
  -1 -12  -3  755.12  148.49
  -1 -12  -3 1317.47  168.68
  -1 -12  -3  907.51  143.39
  -1 -12  -3  891.51  148.69
  -1 -12  -3  814.02  147.29
   1  12   3  869.61  143.19
   1  12   3  885.51  147.89
   1  12   3 1203.08  150.98
   1  12   3  878.71  147.09
   0 -12  -3    4.70   14.20
   0 -12  -3    2.70   25.30
   0 -12  -3   22.10   23.90
   0 -12  -3   71.49   24.20
   0 -12  -3   32.50   14.80
   0 -12  -3   51.99   46.80
   0  12   3   57.99   16.40
   0  12   3   -1.00   21.20
   0  12   3   11.30   25.20
   0  12   3    3.30   25.90
   0  12   3   25.90   16.60
   0  12   3   60.89   28.70
   1 -12  -3   89.69   35.10
   1 -12  -3  167.08   27.60
   1 -12  -3  296.57   59.09
   1 -12  -3  146.09   25.60
   1 -12  -3   80.69   32.10
   1 -12  -3  148.09   34.00
  -1  12   3  113.89   32.50
  -1  12   3  134.99   35.70
  -1  12   3  115.59   27.20
  -1  12   3  114.89   35.90
  -1  12   3  103.79   39.30
   2 -12  -3  278.87   38.50
   2 -12  -3  241.28   40.00
   2 -12  -3  363.06   67.69
   2 -12  -3  111.89   43.30
   2 -12  -3  365.66   47.30
   2 -12  -3  200.38   47.60
  -2  12   3  197.78   39.20
  -2  12   3  246.78   47.50
  -2  12   3  122.39   48.80
  -2  12   3  163.88   45.20
  -2  12   3  155.38   43.60
  -2  12   3  227.88   39.90
   3 -12  -3 1117.29  142.79
   3 -12  -3  579.74  122.69
   3 -12  -3  746.63  123.99
   3 -12  -3  738.13  118.49
  -3  12   3  779.62  118.69
  -3  12   3  491.25  126.29
  -3  12   3  798.32  122.89
  -3  12   3  787.32  118.69
  -3  12   3  734.93  125.79
  -3  12   3  747.33  121.39
   4 -12  -3   84.19   47.60
   4 -12  -3    9.00   20.10
   4 -12  -3    2.70   17.10
   4 -12  -3  -24.60   28.30
   4 -12  -3  -20.80   24.50
   4 -12  -3    0.70   22.50
  -4  12   3   11.60   28.30
  -4  12   3    7.10   24.60
  -4  12   3   12.90   15.50
  -4  12   3   -9.00   27.00
  -4  12   3    0.40   18.80
   5 -12  -3   73.79   44.40
   5 -12  -3  -21.50   25.80
   5 -12  -3  -28.80   17.70
   5 -12  -3    7.60   18.90
   5 -12  -3   27.50   30.20
   5 -12  -3  -12.30   26.00
  -5  12   3    5.70   16.80
  -5  12   3    6.90   27.30
  -5  12   3    1.20   26.60
  -5  12   3  -20.10   18.60
  -5  12   3   20.70   28.00
   6 -12  -3  620.14  100.29
   6 -12  -3  673.13   99.69
   6 -12  -3  515.25   96.69
   6 -12  -3  557.34   90.89
   6 -12  -3  469.65  113.79
  -6  12   3  384.06   99.99
  -6  12   3  767.72   93.89
  -6  12   3  490.75   90.79
  -6  12   3  533.35   98.39
   7 -12  -3  261.47   51.69
   7 -12  -3  256.27   58.79
   7 -12  -3  226.88   41.90
   7 -12  -3  270.57   42.80
   7 -12  -3  185.18   48.40
  -7  12   3  198.08   50.79
  -7  12   3  193.28   48.30
  -7  12   3  246.68   43.10
  -7  12   3  141.99   53.39
  -7  12   3  231.88   41.80
   8 -12  -3   14.70   21.70
   8 -12  -3   12.80   34.10
   8 -12  -3   52.99   35.40
   8 -12  -3   14.90   28.30
   8 -12  -3   18.80   20.50
  -8  12   3   12.60   32.50
  -7 -11  -3   -2.00   22.30
  -7 -11  -3   40.50   15.90
  -7 -11  -3   16.10   33.90
  -7 -11  -3   -4.60   45.60
  -7 -11  -3    6.10   35.90
   7  11   3   -2.60   35.60
  -6 -11  -3  264.17   51.29
  -6 -11  -3  148.49   33.50
  -6 -11  -3  218.08   62.49
  -6 -11  -3  116.29   38.20
  -6 -11  -3  179.08   37.70
  -6 -11  -3  198.68   49.40
  -6 -11  -3  239.88   50.29
   6  11   3   94.39   48.10
   6  11   3  294.17   53.39
   6  11   3  421.36   56.19
  -5 -11  -3  546.55  102.79
  -5 -11  -3  561.84  121.29
  -5 -11  -3  722.83  109.79
  -5 -11  -3  452.15  110.99
  -5 -11  -3  677.03  114.49
  -5 -11  -3  462.45  106.19
  -5 -11  -3  753.82  106.79
   5  11   3  719.43  121.99
   5  11   3  788.72  111.39
   5  11   3  717.73  103.49
   5  11   3  796.12  116.19
  -4 -11  -3   -0.30   18.60
  -4 -11  -3    1.50   26.10
  -4 -11  -3  -24.60   23.20
  -4 -11  -3   16.20   13.20
  -4 -11  -3   -1.90   33.30
  -4 -11  -3   21.00   39.90
  -4 -11  -3    1.90   15.00
   4  11   3   36.10   30.50
   4  11   3  -37.80   21.40
   4  11   3  -10.10   22.10
   4  11   3  -12.80   26.70
   4  11   3   11.40   15.00
  -3 -11  -3  -10.50   13.20
  -3 -11  -3  -31.80   21.50
  -3 -11  -3   -3.40   19.50
  -3 -11  -3    1.10   13.20
  -3 -11  -3   -0.70   23.50
  -3 -11  -3   17.00   37.90
   3  11   3   -7.00   24.50
   3  11   3  -10.80   20.30
   3  11   3    3.30   13.10
   3  11   3   -9.30   24.00
   3  11   3   40.50   17.00
   3  11   3   13.50   29.20
  -2 -11  -3  574.54   97.49
  -2 -11  -3  585.54  108.29
  -2 -11  -3  556.14   90.69
  -2 -11  -3  561.64   91.39
  -2 -11  -3  470.75   94.69
  -2 -11  -3  571.24   96.99
   2  11   3  626.54   98.49
   2  11   3  661.93   91.09
   2  11   3  571.74   90.69
   2  11   3  628.04   98.79
   2  11   3  401.16   92.59
  -1 -11  -3  343.47   65.89
  -1 -11  -3  217.18   42.60
  -1 -11  -3  288.87   52.39
  -1 -11  -3  215.78   48.70
  -1 -11  -3  242.18   48.60
  -1 -11  -3  254.47   43.30
   1  11   3  275.27   43.40
   1  11   3  191.38   51.69
   1  11   3  179.88   46.10
   1  11   3  267.87   51.09
   1  11   3  302.87   44.20
   1  11   3  263.77   50.89
   0 -11  -3  150.98   34.60
   0 -11  -3  160.28   47.90
   0 -11  -3   86.39   30.80
   0 -11  -3  121.29   26.80
   0 -11  -3  175.08   40.60
   0 -11  -3  151.58   27.10
   0  11   3  164.48   28.30
   0  11   3   60.49   29.80
   0  11   3  144.49   34.90
   0  11   3   97.49   36.50
   0  11   3  227.98   29.20
   0  11   3  180.08   37.30
   1 -11  -3   13.70   11.80
   1 -11  -3   -5.10   11.60
   1 -11  -3   14.70   17.80
   1 -11  -3    4.30   18.30
   1 -11  -3  -25.70   30.80
   1 -11  -3   -0.70   21.20
  -1  11   3   32.80   23.00
  -1  11   3   26.10   14.60
  -1  11   3   12.60   13.70
  -1  11   3    3.90   20.40
  -1  11   3   -5.00   19.00
  -1  11   3  -12.80   22.30
   2 -11  -3  550.44   76.49
   2 -11  -3  483.05   71.59
   2 -11  -3  359.06   71.99
   2 -11  -3  471.95   79.59
   2 -11  -3  707.83   95.69
   2 -11  -3  294.27   75.49
  -2  11   3  545.05   82.39
  -2  11   3  484.65   74.09
  -2  11   3  503.85   73.49
  -2  11   3  401.56   74.99
  -2  11   3  288.67   79.49
   3 -11  -3   10.10   15.50
   3 -11  -3  -29.50   36.70
   3 -11  -3   21.10   14.20
   3 -11  -3    9.90   21.10
   3 -11  -3   22.60    9.60
   3 -11  -3   22.20   23.50
  -3  11   3   34.50   22.00
  -3  11   3    1.00   14.40
  -3  11   3   15.40   14.40
  -3  11   3    9.90   24.30
  -3  11   3   20.80   21.70
   4 -11  -3  287.57   46.20
   4 -11  -3  271.37   52.19
   4 -11  -3  447.86   70.39
   4 -11  -3  233.48   45.60
   4 -11  -3  343.57   52.89
   4 -11  -3  221.88   51.89
  -4  11   3  237.38   52.69
  -4  11   3  170.38   53.49
  -4  11   3  276.37   51.39
  -4  11   3  270.67   46.40
  -4  11   3  294.67   46.60
   5 -11  -3   98.39   31.80
   5 -11  -3  139.39   32.30
   5 -11  -3  103.59   22.60
   5 -11  -3   85.49   29.30
   5 -11  -3  123.29   23.50
   5 -11  -3  142.79   47.40
  -5  11   3  127.29   31.60
  -5  11   3   93.09   22.90
  -5  11   3   50.99   27.40
  -5  11   3   32.60   30.50
  -5  11   3   99.69   22.60
   6 -11  -3  -24.40   17.30
   6 -11  -3   37.20   18.50
   6 -11  -3    7.60   24.90
   6 -11  -3    2.40   34.00
[truncated: 1,755,998 more chars]
