# Supplementary material for: Triggering and Preventing Cyclization of o‐Amino‐Guanidinobenzenes to 2‐Amino‐Benzimidazoles
Source: Chemistry. 2025 Dec 12;32(2):e03147. doi: 10.1002/chem.202503147 (PMC12790309; doi:10.1002/chem.202503147)
Supplement: Supplementary file 2 — Supporting Information File 2: chem70511‐sup‐0002‐SuppMat.zip. [file CHEM-32-e03147-s001.zip › mo_2024_ch141_0ma.cif]

data_mo_2024_ch141_0ma

# 1. SUBMISSION DETAILS
 
_publ_contact_author
;
       Prof. Dr. Dr. Hans-Joerg Himmel
       Anorganisch-Chemisches Institut
       Ruprecht-Karls Universitaet Heidelberg
       Im Neuenheimer Feld 270
       69120 Heidelberg
       Germany
;
_publ_contact_author_phone        '049 6221 54-8446'
_publ_contact_author_fax          '049 6221 54-5707'
_publ_contact_author_email        'hans-jorg.himmel@aci.uni-heidelberg.de'
_publ_requested_journal           'Chem. Eur. J.'
_publ_requested_coeditor_name     
;
'Henel Carmen, Michel Edwin, Zeitler Devin, Huebner Olaf, Kaifer Elisabeth'
;    
#==============================================================================
 
# 2. TITLE AND AUTHOR LIST

_publ_section_title
;
   'Why, How and under which Circumstances do Redox-Active o-Guanidino-Amino-Benzenes 
Rearrange to 2-Amino-Benzimidazole Derivatives?'
;
_publ_section_abstract
;   
   'Why, How and under which Circumstances do Redox-Active o-Guanidino-Amino-Benzenes 
Rearrange to 2-Amino-Benzimidazole Derivatives?'
;

loop_
 _publ_author_name
     'Henel, Carmen'
     'Michel, Edwin'
     'Zeitler, Devin'
     'Huebner, Olaf'
     'Kaifer, Elisabeth'    
     'Himmel, Hans-Joerg' 

 _publ_author_address
;     Anorganisch-Chemisches Institut
      Ruprecht-Karls Universitaet Heidelberg
      Im Neuenheimer Feld 270
      69120 Heidelberg
      Bundesrepublik Deutschland
;
#==============================================================================

_audit_creation_date               2024-07-23
_audit_creation_method
;
Olex2 1.5
(compiled 2024.02.16 svn.r378c4104 for OlexSys, GUI svn.r6928)
;
_shelx_SHELXL_version_number       '2018/3'
_audit_contact_author_address      ?
_audit_contact_author_email        ?
_audit_contact_author_name         ''
_audit_contact_author_phone        ?
_publ_contact_author_id_orcid      ?
_publ_section_references
;
Dolomanov, O.V., Bourhis, L.J., Gildea, R.J, Howard, J.A.K. & Puschmann, H.
 (2009), J. Appl. Cryst. 42, 339-341.

Sheldrick, G.M. (2008). Acta Cryst. A64, 112-122.

Sheldrick, G.M. (2015). Acta Cryst. A71, 3-8.
;
_chemical_name_common              ?
_chemical_name_systematic          ?
_chemical_formula_moiety           'C16 H26 Br2 Co N6'
_chemical_formula_sum              'C16 H26 Br2 Co N6'
_chemical_formula_weight           521.18
_chemical_melting_point            ?
loop_
  _atom_type_symbol
  _atom_type_description
  _atom_type_scat_dispersion_real
  _atom_type_scat_dispersion_imag
  _atom_type_scat_source
 'C' 'C' 0.0033 0.0016 'International Tables Vol C Tables 4.2.6.8 and 6.1.1.4'
 'H' 'H' 0.0000 0.0000 'International Tables Vol C Tables 4.2.6.8 and 6.1.1.4'
 'N' 'N' 0.0061 0.0033 'International Tables Vol C Tables 4.2.6.8 and 6.1.1.4'
 'Co' 'Co' 0.3494 0.9721 'International Tables Vol C Tables 4.2.6.8 and 6.1.1.4'
 'Br' 'Br' -0.2901 2.4595
 'International Tables Vol C Tables 4.2.6.8 and 6.1.1.4'

_shelx_space_group_comment
;
The symmetry employed for this shelxl refinement is uniquely defined
by the following loop, which should always be used as a source of
symmetry information in preference to the above space-group names.
They are only intended as comments.
;
_space_group_crystal_system        'monoclinic'
_space_group_IT_number             14
_space_group_name_H-M_alt          'P 1 21/c 1'
_space_group_name_Hall             '-P 2ybc'
loop_
  _space_group_symop_operation_xyz
 'x, y, z'
 '-x, y+1/2, -z+1/2'
 '-x, -y, -z'
 'x, -y-1/2, z-1/2'

_cell_length_a                     11.9513(7)
_cell_length_b                     10.6770(6)
_cell_length_c                     16.3518(9)
_cell_angle_alpha                  90
_cell_angle_beta                   103.587(2)
_cell_angle_gamma                  90
_cell_volume                       2028.2(2)
_cell_formula_units_Z              4
_cell_measurement_reflns_used      9256
_cell_measurement_temperature      100.00
_cell_measurement_theta_max        28.32
_cell_measurement_theta_min        2.30
_shelx_estimated_absorpt_T_max     0.418
_shelx_estimated_absorpt_T_min     0.263
_exptl_absorpt_coefficient_mu      4.798
_exptl_absorpt_correction_T_max    0.7457
_exptl_absorpt_correction_T_min    0.5104
_exptl_absorpt_correction_type     multi-scan
_exptl_absorpt_process_details
;
SADABS-2016/2 (Bruker,2016/2) was used for absorption correction.
wR2(int) was 0.1127 before and 0.0935 after correction.
The Ratio of minimum to maximum transmission is 0.6845.
The \l/2 correction factor is Not present.
;
_exptl_absorpt_special_details     ?
_exptl_crystal_colour              blue
_exptl_crystal_colour_primary      blue
_exptl_crystal_density_diffrn      1.707
_exptl_crystal_density_meas        ?
_exptl_crystal_density_method      ?
_exptl_crystal_description         block
_exptl_crystal_F_000               1044
_exptl_crystal_size_max            0.38
_exptl_crystal_size_mid            0.27
_exptl_crystal_size_min            0.22
_exptl_transmission_factor_max     ?
_exptl_transmission_factor_min     ?
_diffrn_reflns_av_R_equivalents    0.0821
_diffrn_reflns_av_unetI/netI       0.0407
_diffrn_reflns_Laue_measured_fraction_full  1.000
_diffrn_reflns_Laue_measured_fraction_max  0.998
_diffrn_reflns_limit_h_max         15
_diffrn_reflns_limit_h_min         -15
_diffrn_reflns_limit_k_max         14
_diffrn_reflns_limit_k_min         -14
_diffrn_reflns_limit_l_max         21
_diffrn_reflns_limit_l_min         -21
_diffrn_reflns_number              65456
_diffrn_reflns_point_group_measured_fraction_full  1.000
_diffrn_reflns_point_group_measured_fraction_max  0.998
_diffrn_reflns_theta_full          25.242
_diffrn_reflns_theta_max           28.356
_diffrn_reflns_theta_min           2.298
_diffrn_ambient_temperature        100.00
_diffrn_detector                   'Bruker Photon III detector'
_diffrn_detector_type              'CPAD detector'
_diffrn_measured_fraction_theta_full  1.000
_diffrn_measured_fraction_theta_max  0.998
_diffrn_measurement_device         'three-circle diffractometer'
_diffrn_measurement_device_type    'Bruker D8-Venture Dual Source'
_diffrn_measurement_method         '\w and \f scans'
_diffrn_radiation_monochromator    'mirror optics'
_diffrn_radiation_probe            x-ray
_diffrn_radiation_type             MoK\a
_diffrn_radiation_wavelength       0.71073
_diffrn_source                     'microfocus sealed X-ray tube'
_diffrn_source_current             1.4
_diffrn_source_power               0.07
_diffrn_source_type                'Incoatec I\ms'
_diffrn_source_voltage             50.0
_diffrn_standards_number           0
_reflns_Friedel_coverage           0.000
_reflns_Friedel_fraction_full      .
_reflns_Friedel_fraction_max       .
_reflns_number_gt                  4615
_reflns_number_total               5050
_reflns_special_details
;
 Reflections were merged by SHELXL according to the crystal
 class for the calculation of statistics and refinement.
 
 _reflns_Friedel_fraction is defined as the number of unique
 Friedel pairs measured divided by the number that would be
 possible theoretically, ignoring centric projections and
 systematic absences.
;
_reflns_threshold_expression       'I > 2\s(I)'
_computing_cell_refinement         'SAINT V8.40B (Bruker, 2019)'
_computing_data_collection         'APEX 4 V2021.11-0 (Bruker, 2021)'
_computing_data_reduction          'SAINT V8.40B (Bruker, 2019)'
_computing_molecular_graphics      'Olex2 1.5 (Dolomanov et al., 2009)'
_computing_publication_material    'Olex2 1.5 (Dolomanov et al., 2009)'
_computing_structure_refinement    'XL  (Sheldrick, 2008)'
_computing_structure_solution      'SHELXT 2018/2 (Sheldrick, 2018)'
_refine_diff_density_max           1.111
_refine_diff_density_min           -0.515
_refine_diff_density_rms           0.106
_refine_ls_extinction_coef         .
_refine_ls_extinction_method       none
_refine_ls_goodness_of_fit_ref     1.041
_refine_ls_hydrogen_treatment      constr
_refine_ls_matrix_type             full
_refine_ls_number_parameters       241
_refine_ls_number_reflns           5050
_refine_ls_number_restraints       7
_refine_ls_R_factor_all            0.0360
_refine_ls_R_factor_gt             0.0324
_refine_ls_restrained_S_all        1.043
_refine_ls_shift/su_max            0.001
_refine_ls_shift/su_mean           0.000
_refine_ls_structure_factor_coef   Fsqd
_refine_ls_weighting_details      
 'w=1/[\s^2^(Fo^2^)+(0.0392P)^2^+2.5553P] where P=(Fo^2^+2Fc^2^)/3'
_refine_ls_weighting_scheme        calc
_refine_ls_wR_factor_gt            0.0824
_refine_ls_wR_factor_ref           0.0844
_refine_special_details            ?
_olex2_refinement_description
;
1. Fixed Uiso
 At 1.2 times of:
  All C(H) groups, All C(H,H) groups
 At 1.5 times of:
  All C(H,H,H) groups
2. Restrained distances
 Br3-Co1 \\sim Br1-Co1
 with sigma of 0.02
3. Uiso/Uaniso restraints and constraints
Br1 \\sim Br3: within 1.7A with sigma of 0.04 and sigma for terminal atoms of
0.08 within 1.7A
4. Rigid body (RIGU) restrains
 Br1, Br3
 with sigma for 1-2 distances of 0.004 and sigma for 1-3 distances of 0.004
5. Others
 Fixed Sof: Br1(0.9) Br3(0.1)
6.a Secondary CH2 refined with riding coordinates:
 C13(H13A,H13B), C14(H14A,H14B)
6.b Aromatic/amide H refined with riding coordinates:
 C3(H3), C4(H4), C5(H5), C6(H6)
6.c Idealised Me refined as rotating group:
 C8(H8A,H8B,H8C), C9(H9A,H9B,H9C), C10(H10A,H10B,H10C), C11(H11A,H11B,H11C),
 C15(H15A,H15B,H15C), C16(H16A,H16B,H16C)
;
_atom_sites_solution_hydrogens     geom
_atom_sites_solution_primary       dual
_atom_sites_solution_secondary     ?
loop_
  _atom_site_label
  _atom_site_type_symbol
  _atom_site_fract_x
  _atom_site_fract_y
  _atom_site_fract_z
  _atom_site_U_iso_or_equiv
  _atom_site_adp_type
  _atom_site_occupancy
  _atom_site_site_symmetry_order
  _atom_site_calc_flag
  _atom_site_refinement_flags_posn
  _atom_site_refinement_flags_adp
  _atom_site_refinement_flags_occupancy
  _atom_site_disorder_assembly
  _atom_site_disorder_group
 Br2 Br 0.35134(2) 0.78661(2) 0.47732(2) 0.01959(8) Uani 1 1 d . . . . .
 Co1 Co 0.24926(3) 0.63144(3) 0.38350(2) 0.00864(8) Uani 1 1 d D . . . .
 N1 N 0.31504(16) 0.45712(17) 0.38917(12) 0.0094(3) Uani 1 1 d . . . . .
 N2 N 0.30180(17) 0.37495(17) 0.51786(12) 0.0113(4) Uani 1 1 d . . . . .
 N3 N 0.25149(18) 0.24829(18) 0.40077(13) 0.0145(4) Uani 1 1 d . . . . .
 N4 N 0.26703(16) 0.62578(17) 0.26445(12) 0.0088(3) Uani 1 1 d . . . . .
 N5 N 0.14114(18) 0.60944(19) 0.12683(13) 0.0147(4) Uani 1 1 d . . . . .
 N6 N 0.15778(18) 0.79283(18) 0.19327(13) 0.0146(4) Uani 1 1 d . . . . .
 C1 C 0.36310(18) 0.4349(2) 0.31900(13) 0.0095(4) Uani 1 1 d . . . . .
 C2 C 0.33792(18) 0.5232(2) 0.25361(14) 0.0094(4) Uani 1 1 d . . . . .
 C3 C 0.3905(2) 0.5135(2) 0.18584(14) 0.0134(4) Uani 1 1 d . . . . .
 H3 H 0.375261 0.574639 0.142436 0.016 Uiso 1 1 calc R U . . .
 C4 C 0.4651(2) 0.4144(2) 0.18171(15) 0.0164(5) Uani 1 1 d . . . . .
 H4 H 0.499415 0.407109 0.135064 0.020 Uiso 1 1 calc R U . . .
 C5 C 0.4891(2) 0.3266(2) 0.24615(16) 0.0161(5) Uani 1 1 d . . . . .
 H5 H 0.539787 0.259026 0.243294 0.019 Uiso 1 1 calc R U . . .
 C6 C 0.4395(2) 0.3367(2) 0.31491(15) 0.0127(4) Uani 1 1 d . . . . .
 H6 H 0.457455 0.276974 0.359115 0.015 Uiso 1 1 calc R U . . .
 C7 C 0.29156(19) 0.3610(2) 0.43461(14) 0.0100(4) Uani 1 1 d . . . . .
 C8 C 0.3787(2) 0.4668(2) 0.56783(15) 0.0178(5) Uani 1 1 d . . . . .
 H8A H 0.431844 0.498643 0.535332 0.027 Uiso 1 1 calc R U . . .
 H8B H 0.422572 0.427273 0.619550 0.027 Uiso 1 1 calc R U . . .
 H8C H 0.333306 0.536348 0.582222 0.027 Uiso 1 1 calc R U . . .
 C9 C 0.2295(2) 0.3088(3) 0.56437(17) 0.0212(5) Uani 1 1 d . . . . .
 H9A H 0.169720 0.261920 0.524931 0.032 Uiso 1 1 calc R U . . .
 H9B H 0.193321 0.369451 0.595069 0.032 Uiso 1 1 calc R U . . .
 H9C H 0.276959 0.250607 0.604331 0.032 Uiso 1 1 calc R U . . .
 C10 C 0.2939(3) 0.1295(2) 0.43914(19) 0.0245(6) Uani 1 1 d . . . . .
 H10A H 0.337413 0.086467 0.403647 0.037 Uiso 1 1 calc R U . . .
 H10B H 0.228690 0.077243 0.444779 0.037 Uiso 1 1 calc R U . . .
 H10C H 0.344139 0.144599 0.494884 0.037 Uiso 1 1 calc R U . . .
 C11 C 0.1861(3) 0.2392(3) 0.31325(17) 0.0244(6) Uani 1 1 d . . . . .
 H11A H 0.154440 0.321582 0.293878 0.037 Uiso 1 1 calc R U . . .
 H11B H 0.122964 0.179198 0.309323 0.037 Uiso 1 1 calc R U . . .
 H11C H 0.236954 0.210761 0.277950 0.037 Uiso 1 1 calc R U . . .
 C12 C 0.19294(19) 0.6725(2) 0.19816(14) 0.0102(4) Uani 1 1 d . . . . .
 C13 C 0.0599(2) 0.6923(3) 0.07062(17) 0.0220(5) Uani 1 1 d . . . . .
 H13A H -0.020627 0.668737 0.069133 0.026 Uiso 1 1 calc R U . . .
 H13B H 0.071795 0.689466 0.012727 0.026 Uiso 1 1 calc R U . . .
 C14 C 0.0880(3) 0.8216(3) 0.10936(18) 0.0258(6) Uani 1 1 d . . . . .
 H14A H 0.131920 0.872045 0.076795 0.031 Uiso 1 1 calc R U . . .
 H14B H 0.017109 0.867434 0.112508 0.031 Uiso 1 1 calc R U . . .
 C15 C 0.1118(2) 0.4779(2) 0.12673(18) 0.0232(6) Uani 1 1 d . . . . .
 H15A H 0.172915 0.432707 0.166141 0.035 Uiso 1 1 calc R U . . .
 H15B H 0.103434 0.443642 0.070004 0.035 Uiso 1 1 calc R U . . .
 H15C H 0.039066 0.468148 0.143988 0.035 Uiso 1 1 calc R U . . .
 C16 C 0.2095(2) 0.8919(2) 0.24987(16) 0.0187(5) Uani 1 1 d . . . . .
 H16A H 0.258673 0.855308 0.300772 0.028 Uiso 1 1 calc R U . . .
 H16B H 0.148916 0.942167 0.265142 0.028 Uiso 1 1 calc R U . . .
 H16C H 0.256095 0.945314 0.222092 0.028 Uiso 1 1 calc R U . . .
 Br1 Br 0.04450(10) 0.63752(13) 0.37170(8) 0.01641(17) Uani 0.9 1 d D U P A 1
 Br3 Br 0.0560(10) 0.6605(13) 0.3789(9) 0.031(3) Uani 0.1 1 d D U P A 2

loop_
  _atom_site_aniso_label
  _atom_site_aniso_U_11
  _atom_site_aniso_U_22
  _atom_site_aniso_U_33
  _atom_site_aniso_U_23
  _atom_site_aniso_U_13
  _atom_site_aniso_U_12
 Br2 0.03233(15) 0.01011(12) 0.01228(12) -0.00289(8) -0.00291(10) -0.00411(9)
 Co1 0.01136(15) 0.00625(15) 0.00785(14) -0.00107(10) 0.00133(11) 0.00046(10)
 N1 0.0103(8) 0.0071(8) 0.0098(8) 0.0000(7) 0.0005(7) 0.0006(6)
 N2 0.0105(9) 0.0109(9) 0.0117(9) 0.0012(7) 0.0014(7) -0.0035(7)
 N3 0.0199(10) 0.0072(9) 0.0152(9) -0.0003(7) 0.0016(8) -0.0014(7)
 N4 0.0093(8) 0.0074(8) 0.0094(8) -0.0005(6) 0.0015(7) 0.0014(6)
 N5 0.0173(10) 0.0100(9) 0.0126(9) -0.0015(7) -0.0051(8) 0.0023(7)
 N6 0.0209(10) 0.0081(9) 0.0122(9) 0.0002(7) -0.0011(8) 0.0042(7)
 C1 0.0097(9) 0.0088(9) 0.0091(10) -0.0029(8) 0.0000(8) -0.0014(8)
 C2 0.0077(9) 0.0082(9) 0.0115(10) -0.0031(8) 0.0010(8) -0.0003(7)
 C3 0.0142(10) 0.0147(11) 0.0110(10) -0.0005(8) 0.0022(8) -0.0011(8)
 C4 0.0146(11) 0.0211(12) 0.0145(11) -0.0042(9) 0.0055(9) 0.0009(9)
 C5 0.0125(11) 0.0153(11) 0.0197(12) -0.0046(9) 0.0023(9) 0.0047(8)
 C6 0.0116(10) 0.0100(10) 0.0150(11) -0.0008(8) 0.0003(8) 0.0029(8)
 C7 0.0068(9) 0.0098(10) 0.0119(10) -0.0003(8) -0.0006(8) 0.0018(7)
 C8 0.0225(12) 0.0188(12) 0.0109(10) -0.0017(9) 0.0015(9) -0.0101(9)
 C9 0.0201(12) 0.0236(13) 0.0196(12) 0.0036(10) 0.0043(10) -0.0087(10)
 C10 0.0310(15) 0.0107(11) 0.0303(15) 0.0032(10) 0.0038(12) -0.0011(10)
 C11 0.0323(15) 0.0215(13) 0.0168(12) -0.0052(10) 0.0007(11) -0.0151(11)
 C12 0.0121(10) 0.0089(10) 0.0098(10) -0.0007(8) 0.0033(8) -0.0001(8)
 C13 0.0228(13) 0.0208(13) 0.0184(12) 0.0022(10) -0.0036(10) 0.0027(10)
 C14 0.0311(15) 0.0180(12) 0.0224(13) 0.0028(11) -0.0055(11) 0.0052(11)
 C15 0.0210(12) 0.0113(11) 0.0310(14) -0.0068(10) -0.0068(11) 0.0002(9)
 C16 0.0283(13) 0.0077(10) 0.0177(12) -0.0030(9) 0.0006(10) 0.0008(9)
 Br1 0.0108(2) 0.0204(4) 0.0186(3) -0.0039(3) 0.0045(2) -0.0014(2)
 Br3 0.018(3) 0.042(6) 0.030(3) -0.025(3) 0.0033(19) -0.002(3)

_geom_special_details
;
 All esds (except the esd in the dihedral angle between two l.s. planes)
 are estimated using the full covariance matrix.  The cell esds are taken
 into account individually in the estimation of esds in distances, angles
 and torsion angles; correlations between esds in cell parameters are only
 used when they are defined by crystal symmetry.  An approximate (isotropic)
 treatment of cell esds is used for estimating esds involving l.s. planes.
;
loop_
  _geom_bond_atom_site_label_1
  _geom_bond_atom_site_label_2
  _geom_bond_distance
  _geom_bond_site_symmetry_2
  _geom_bond_publ_flag
 Br2 Co1 2.3890(4) . ?
 Co1 N1 2.0141(18) . ?
 Co1 N4 2.0082(19) . ?
 Co1 Br1 2.4100(12) . ?
 Co1 Br3 2.314(12) . ?
 N1 C1 1.419(3) . ?
 N1 C7 1.335(3) . ?
 N2 C7 1.346(3) . ?
 N2 C8 1.456(3) . ?
 N2 C9 1.460(3) . ?
 N3 C7 1.363(3) . ?
 N3 C10 1.453(3) . ?
 N3 C11 1.464(3) . ?
 N4 C2 1.421(3) . ?
 N4 C12 1.325(3) . ?
 N5 C12 1.363(3) . ?
 N5 C13 1.466(3) . ?
 N5 C15 1.448(3) . ?
 N6 C12 1.348(3) . ?
 N6 C14 1.461(3) . ?
 N6 C16 1.445(3) . ?
 C1 C2 1.404(3) . ?
 C1 C6 1.402(3) . ?
 C2 C3 1.400(3) . ?
 C3 H3 0.9500 . ?
 C3 C4 1.395(3) . ?
 C4 H4 0.9500 . ?
 C4 C5 1.389(4) . ?
 C5 H5 0.9500 . ?
 C5 C6 1.393(3) . ?
 C6 H6 0.9500 . ?
 C8 H8A 0.9800 . ?
 C8 H8B 0.9800 . ?
 C8 H8C 0.9800 . ?
 C9 H9A 0.9800 . ?
 C9 H9B 0.9800 . ?
 C9 H9C 0.9800 . ?
 C10 H10A 0.9800 . ?
 C10 H10B 0.9800 . ?
 C10 H10C 0.9800 . ?
 C11 H11A 0.9800 . ?
 C11 H11B 0.9800 . ?
 C11 H11C 0.9800 . ?
 C13 H13A 0.9900 . ?
 C13 H13B 0.9900 . ?
 C13 C14 1.523(4) . ?
 C14 H14A 0.9900 . ?
 C14 H14B 0.9900 . ?
 C15 H15A 0.9800 . ?
 C15 H15B 0.9800 . ?
 C15 H15C 0.9800 . ?
 C16 H16A 0.9800 . ?
 C16 H16B 0.9800 . ?
 C16 H16C 0.9800 . ?

loop_
  _geom_angle_atom_site_label_1
  _geom_angle_atom_site_label_2
  _geom_angle_atom_site_label_3
  _geom_angle
  _geom_angle_site_symmetry_1
  _geom_angle_site_symmetry_3
  _geom_angle_publ_flag
 Br2 Co1 Br1 112.86(4) . . ?
 N1 Co1 Br2 118.45(5) . . ?
 N1 Co1 Br1 113.99(6) . . ?
 N1 Co1 Br3 120.1(3) . . ?
 N4 Co1 Br2 119.28(5) . . ?
 N4 Co1 N1 83.56(7) . . ?
 N4 Co1 Br1 105.06(6) . . ?
 N4 Co1 Br3 107.7(4) . . ?
 Br3 Co1 Br2 106.4(3) . . ?
 C1 N1 Co1 110.18(14) . . ?
 C7 N1 Co1 127.25(15) . . ?
 C7 N1 C1 119.98(18) . . ?
 C7 N2 C8 122.51(19) . . ?
 C7 N2 C9 123.3(2) . . ?
 C8 N2 C9 113.95(19) . . ?
 C7 N3 C10 122.8(2) . . ?
 C7 N3 C11 120.7(2) . . ?
 C10 N3 C11 114.6(2) . . ?
 C2 N4 Co1 110.24(14) . . ?
 C12 N4 Co1 125.38(15) . . ?
 C12 N4 C2 119.42(19) . . ?
 C12 N5 C13 109.82(19) . . ?
 C12 N5 C15 122.8(2) . . ?
 C15 N5 C13 117.4(2) . . ?
 C12 N6 C14 110.9(2) . . ?
 C12 N6 C16 125.4(2) . . ?
 C16 N6 C14 120.8(2) . . ?
 C2 C1 N1 116.67(19) . . ?
 C6 C1 N1 123.7(2) . . ?
 C6 C1 C2 119.4(2) . . ?
 C1 C2 N4 116.73(19) . . ?
 C3 C2 N4 123.2(2) . . ?
 C3 C2 C1 119.8(2) . . ?
 C2 C3 H3 119.8 . . ?
 C4 C3 C2 120.3(2) . . ?
 C4 C3 H3 119.8 . . ?
 C3 C4 H4 120.2 . . ?
 C5 C4 C3 119.7(2) . . ?
 C5 C4 H4 120.2 . . ?
 C4 C5 H5 119.7 . . ?
 C4 C5 C6 120.6(2) . . ?
 C6 C5 H5 119.7 . . ?
 C1 C6 H6 119.9 . . ?
 C5 C6 C1 120.1(2) . . ?
 C5 C6 H6 119.9 . . ?
 N1 C7 N2 119.78(19) . . ?
 N1 C7 N3 123.5(2) . . ?
 N2 C7 N3 116.6(2) . . ?
 N2 C8 H8A 109.5 . . ?
 N2 C8 H8B 109.5 . . ?
 N2 C8 H8C 109.5 . . ?
 H8A C8 H8B 109.5 . . ?
 H8A C8 H8C 109.5 . . ?
 H8B C8 H8C 109.5 . . ?
 N2 C9 H9A 109.5 . . ?
 N2 C9 H9B 109.5 . . ?
 N2 C9 H9C 109.5 . . ?
 H9A C9 H9B 109.5 . . ?
 H9A C9 H9C 109.5 . . ?
 H9B C9 H9C 109.5 . . ?
 N3 C10 H10A 109.5 . . ?
 N3 C10 H10B 109.5 . . ?
 N3 C10 H10C 109.5 . . ?
 H10A C10 H10B 109.5 . . ?
 H10A C10 H10C 109.5 . . ?
 H10B C10 H10C 109.5 . . ?
 N3 C11 H11A 109.5 . . ?
 N3 C11 H11B 109.5 . . ?
 N3 C11 H11C 109.5 . . ?
 H11A C11 H11B 109.5 . . ?
 H11A C11 H11C 109.5 . . ?
 H11B C11 H11C 109.5 . . ?
 N4 C12 N5 126.6(2) . . ?
 N4 C12 N6 123.1(2) . . ?
 N6 C12 N5 110.32(19) . . ?
 N5 C13 H13A 111.0 . . ?
 N5 C13 H13B 111.0 . . ?
 N5 C13 C14 103.7(2) . . ?
 H13A C13 H13B 109.0 . . ?
 C14 C13 H13A 111.0 . . ?
 C14 C13 H13B 111.0 . . ?
 N6 C14 C13 102.8(2) . . ?
 N6 C14 H14A 111.2 . . ?
 N6 C14 H14B 111.2 . . ?
 C13 C14 H14A 111.2 . . ?
 C13 C14 H14B 111.2 . . ?
 H14A C14 H14B 109.1 . . ?
 N5 C15 H15A 109.5 . . ?
 N5 C15 H15B 109.5 . . ?
 N5 C15 H15C 109.5 . . ?
 H15A C15 H15B 109.5 . . ?
 H15A C15 H15C 109.5 . . ?
 H15B C15 H15C 109.5 . . ?
 N6 C16 H16A 109.5 . . ?
 N6 C16 H16B 109.5 . . ?
 N6 C16 H16C 109.5 . . ?
 H16A C16 H16B 109.5 . . ?
 H16A C16 H16C 109.5 . . ?
 H16B C16 H16C 109.5 . . ?

loop_
  _geom_torsion_atom_site_label_1
  _geom_torsion_atom_site_label_2
  _geom_torsion_atom_site_label_3
  _geom_torsion_atom_site_label_4
  _geom_torsion
  _geom_torsion_site_symmetry_1
  _geom_torsion_site_symmetry_2
  _geom_torsion_site_symmetry_3
  _geom_torsion_site_symmetry_4
  _geom_torsion_publ_flag
 Co1 N1 C1 C2 -11.6(2) . . . . ?
 Co1 N1 C1 C6 163.58(18) . . . . ?
 Co1 N1 C7 N2 -53.1(3) . . . . ?
 Co1 N1 C7 N3 123.5(2) . . . . ?
 Co1 N4 C2 C1 11.5(2) . . . . ?
 Co1 N4 C2 C3 -162.61(17) . . . . ?
 Co1 N4 C12 N5 -124.3(2) . . . . ?
 Co1 N4 C12 N6 55.2(3) . . . . ?
 N1 C1 C2 N4 0.1(3) . . . . ?
 N1 C1 C2 C3 174.37(19) . . . . ?
 N1 C1 C6 C5 -175.5(2) . . . . ?
 N4 C2 C3 C4 175.8(2) . . . . ?
 N5 C13 C14 N6 -14.8(3) . . . . ?
 C1 N1 C7 N2 147.0(2) . . . . ?
 C1 N1 C7 N3 -36.4(3) . . . . ?
 C1 C2 C3 C4 1.9(3) . . . . ?
 C2 N4 C12 N5 28.3(3) . . . . ?
 C2 N4 C12 N6 -152.2(2) . . . . ?
 C2 C1 C6 C5 -0.5(3) . . . . ?
 C2 C3 C4 C5 -1.3(4) . . . . ?
 C3 C4 C5 C6 -0.2(4) . . . . ?
 C4 C5 C6 C1 1.1(4) . . . . ?
 C6 C1 C2 N4 -175.27(19) . . . . ?
 C6 C1 C2 C3 -1.0(3) . . . . ?
 C7 N1 C1 C2 151.5(2) . . . . ?
 C7 N1 C1 C6 -33.4(3) . . . . ?
 C8 N2 C7 N1 -25.6(3) . . . . ?
 C8 N2 C7 N3 157.5(2) . . . . ?
 C9 N2 C7 N1 148.2(2) . . . . ?
 C9 N2 C7 N3 -28.7(3) . . . . ?
 C10 N3 C7 N1 137.3(3) . . . . ?
 C10 N3 C7 N2 -46.0(3) . . . . ?
 C11 N3 C7 N1 -26.4(3) . . . . ?
 C11 N3 C7 N2 150.3(2) . . . . ?
 C12 N4 C2 C1 -145.0(2) . . . . ?
 C12 N4 C2 C3 41.0(3) . . . . ?
 C12 N5 C13 C14 11.5(3) . . . . ?
 C12 N6 C14 C13 14.2(3) . . . . ?
 C13 N5 C12 N4 176.6(2) . . . . ?
 C13 N5 C12 N6 -2.9(3) . . . . ?
 C14 N6 C12 N4 172.8(2) . . . . ?
 C14 N6 C12 N5 -7.6(3) . . . . ?
 C15 N5 C12 N4 32.2(4) . . . . ?
 C15 N5 C12 N6 -147.4(2) . . . . ?
 C15 N5 C13 C14 158.1(2) . . . . ?
 C16 N6 C12 N4 12.2(4) . . . . ?
 C16 N6 C12 N5 -168.2(2) . . . . ?
 C16 N6 C14 C13 175.8(2) . . . . ?

_shelx_res_file
;
TITL mo_2024_ch141_0ma_a.res in P2(1)/c
    mo_2024_ch141_0ma.res
    created by SHELXL-2018/3 at 17:12:50 on 23-Jul-2024
REM Old TITL mo_2024_ch141_0ma in P2(1)/c
REM SHELXT solution in P2(1)/c: R1 0.105, Rweak 0.005, Alpha 0.032
REM <I/s> 0.760 for 238 systematic absences, Orientation as input
REM Formula found by SHELXT: C19 N3 Co Br2
CELL 0.71073 11.9513 10.677 16.3518 90 103.587 90
ZERR 4 0.0007 0.0006 0.0009 0 0.002 0
LATT 1
SYMM -X,0.5+Y,0.5-Z
SFAC C H N Co Br
UNIT 64 104 24 4 8
SADI Br3 Co1 Br1 Co1
SIMU 0.04 0.08 1.7 Br1 Br3
RIGU Br1 Br3

L.S. 10
PLAN  20
SIZE 0.22 0.27 0.38
TEMP -173.15
CONF
BOND
list 4
MORE -1
BOND $H
fmap 2
acta
REM <olex2.extras>
REM <HklSrc "%.\\mo_2024_ch141_0ma.hkl">
REM </olex2.extras>

WGHT    0.039200    2.555300
FVAR       0.31309
BR2   5    0.351335    0.786613    0.477325    11.00000    0.03233    0.01011 =
         0.01228   -0.00289   -0.00291   -0.00411
CO1   4    0.249263    0.631443    0.383503    11.00000    0.01136    0.00625 =
         0.00785   -0.00107    0.00133    0.00046
N1    3    0.315035    0.457119    0.389173    11.00000    0.01034    0.00707 =
         0.00983    0.00004    0.00051    0.00060
N2    3    0.301795    0.374948    0.517859    11.00000    0.01051    0.01095 =
         0.01169    0.00122    0.00137   -0.00353
N3    3    0.251487    0.248286    0.400774    11.00000    0.01991    0.00724 =
         0.01517   -0.00033    0.00164   -0.00135
N4    3    0.267033    0.625782    0.264450    11.00000    0.00926    0.00739 =
         0.00940   -0.00046    0.00147    0.00139
N5    3    0.141136    0.609437    0.126830    11.00000    0.01733    0.01003 =
         0.01259   -0.00148   -0.00508    0.00234
N6    3    0.157776    0.792829    0.193268    11.00000    0.02094    0.00810 =
         0.01222    0.00020   -0.00112    0.00419
C1    1    0.363105    0.434921    0.319003    11.00000    0.00967    0.00876 =
         0.00908   -0.00286    0.00001   -0.00137
C2    1    0.337924    0.523190    0.253610    11.00000    0.00770    0.00824 =
         0.01151   -0.00312    0.00101   -0.00028
C3    1    0.390498    0.513477    0.185835    11.00000    0.01418    0.01468 =
         0.01103   -0.00049    0.00222   -0.00114
AFIX  43
H3    2    0.375261    0.574639    0.142436    11.00000   -1.20000
AFIX   0
C4    1    0.465146    0.414435    0.181712    11.00000    0.01465    0.02112 =
         0.01452   -0.00416    0.00555    0.00087
AFIX  43
H4    2    0.499415    0.407109    0.135064    11.00000   -1.20000
AFIX   0
C5    1    0.489119    0.326588    0.246147    11.00000    0.01246    0.01529 =
         0.01972   -0.00456    0.00226    0.00473
AFIX  43
H5    2    0.539787    0.259026    0.243294    11.00000   -1.20000
AFIX   0
C6    1    0.439498    0.336717    0.314912    11.00000    0.01164    0.01004 =
         0.01501   -0.00079    0.00030    0.00286
AFIX  43
H6    2    0.457455    0.276974    0.359115    11.00000   -1.20000
AFIX   0
C7    1    0.291558    0.360992    0.434610    11.00000    0.00679    0.00977 =
         0.01192   -0.00034   -0.00063    0.00178
C8    1    0.378665    0.466815    0.567827    11.00000    0.02252    0.01879 =
         0.01090   -0.00166    0.00153   -0.01014
AFIX 137
H8A   2    0.431844    0.498643    0.535332    11.00000   -1.50000
H8B   2    0.422572    0.427273    0.619550    11.00000   -1.50000
H8C   2    0.333306    0.536348    0.582222    11.00000   -1.50000
AFIX   0
C9    1    0.229504    0.308791    0.564372    11.00000    0.02013    0.02363 =
         0.01963    0.00359    0.00433   -0.00875
AFIX 137
H9A   2    0.169720    0.261920    0.524931    11.00000   -1.50000
H9B   2    0.193321    0.369451    0.595069    11.00000   -1.50000
H9C   2    0.276959    0.250607    0.604331    11.00000   -1.50000
AFIX   0
C10   1    0.293880    0.129487    0.439141    11.00000    0.03098    0.01069 =
         0.03029    0.00324    0.00385   -0.00106
AFIX 137
H10A  2    0.337413    0.086467    0.403647    11.00000   -1.50000
H10B  2    0.228690    0.077243    0.444779    11.00000   -1.50000
H10C  2    0.344139    0.144599    0.494884    11.00000   -1.50000
AFIX   0
C11   1    0.186052    0.239206    0.313246    11.00000    0.03233    0.02155 =
         0.01680   -0.00518    0.00074   -0.01512
AFIX 137
H11A  2    0.154440    0.321582    0.293878    11.00000   -1.50000
H11B  2    0.122964    0.179198    0.309323    11.00000   -1.50000
H11C  2    0.236954    0.210761    0.277950    11.00000   -1.50000
AFIX   0
C12   1    0.192943    0.672482    0.198158    11.00000    0.01212    0.00893 =
         0.00978   -0.00072    0.00326   -0.00007
C13   1    0.059939    0.692314    0.070618    11.00000    0.02277    0.02080 =
         0.01837    0.00219   -0.00355    0.00268
AFIX  23
H13A  2   -0.020627    0.668737    0.069133    11.00000   -1.20000
H13B  2    0.071795    0.689466    0.012727    11.00000   -1.20000
AFIX   0
C14   1    0.088003    0.821635    0.109363    11.00000    0.03107    0.01802 =
         0.02237    0.00280   -0.00554    0.00521
AFIX  23
H14A  2    0.131920    0.872045    0.076795    11.00000   -1.20000
H14B  2    0.017109    0.867434    0.112508    11.00000   -1.20000
AFIX   0
C15   1    0.111764    0.477850    0.126733    11.00000    0.02105    0.01126 =
         0.03097   -0.00681   -0.00675    0.00017
AFIX 137
H15A  2    0.172915    0.432707    0.166141    11.00000   -1.50000
H15B  2    0.103434    0.443642    0.070004    11.00000   -1.50000
H15C  2    0.039066    0.468148    0.143988    11.00000   -1.50000
AFIX   0
C16   1    0.209530    0.891875    0.249874    11.00000    0.02831    0.00771 =
         0.01774   -0.00305    0.00064    0.00082
AFIX 137
H16A  2    0.258673    0.855308    0.300772    11.00000   -1.50000
H16B  2    0.148916    0.942167    0.265142    11.00000   -1.50000
H16C  2    0.256095    0.945314    0.222092    11.00000   -1.50000
AFIX   0
PART 1
BR1   5    0.044500    0.637516    0.371699    10.90000    0.01075    0.02039 =
         0.01859   -0.00393    0.00448   -0.00136
PART 2
BR3   5    0.055993    0.660533    0.378901    10.10000    0.01814    0.04189 =
         0.03043   -0.02477    0.00331   -0.00193
HKLF 4


REM  mo_2024_ch141_0ma_a.res in P2(1)/c
REM wR2 = 0.084413, GooF = S = 1.04093, Restrained GooF = 1.04255 for all data
REM R1 = 0.032352 for 4615 Fo > 4sig(Fo) and 0.035991 for all 5050 data
REM 241 parameters refined using 7 restraints

END

WGHT      0.0393      2.5457

REM Highest difference peak  1.111,  deepest hole -0.515,  1-sigma level  0.106
Q1    1   0.4064  0.7779  0.4621  11.00000  0.05    1.11
Q2    1   0.0388  0.8366  0.1462  11.00000  0.05    0.86
Q3    1   0.1015  0.6399  0.0454  11.00000  0.05    0.85
Q4    1  -0.0178  0.6474  0.3811  11.00000  0.05    0.79
Q5    1   0.1018  0.6550  0.3563  11.00000  0.05    0.75
Q6    1   0.1875  0.6395  0.3507  11.00000  0.05    0.73
Q7    1   0.2686  0.1650  0.4846  11.00000  0.05    0.70
Q8    1   0.2773  0.2555  0.5534  11.00000  0.05    0.68
Q9    1   0.2024  0.5885  0.3976  11.00000  0.05    0.57
Q10   1   0.3001  0.6255  0.4274  11.00000  0.05    0.57
Q11   1   0.2385  0.1948  0.3317  11.00000  0.05    0.57
Q12   1   0.3016  0.7973  0.4359  11.00000  0.05    0.56
Q13   1   0.0238  0.6063  0.3274  11.00000  0.05    0.56
Q14   1   0.1964  0.6660  0.4029  11.00000  0.05    0.54
Q15   1   0.1003  0.4651  0.1728  11.00000  0.05    0.52
Q16   1   0.3612  0.4905  0.2935  11.00000  0.05    0.52
Q17   1   0.4232  0.4547  0.1830  11.00000  0.05    0.51
Q18   1   0.3186  0.7303  0.4888  11.00000  0.05    0.50
Q19   1   0.3006  0.5759  0.2573  11.00000  0.05    0.49
Q20   1   0.3180  0.6602  0.3783  11.00000  0.05    0.48
;
_shelx_res_checksum                84930
_shelx_hkl_file
;
   0  -1   0   -0.10    0.40
   0  -1   0    3.60    0.80
   0   1   0    0.40    0.80
   0  -2   0 2690.63  309.37
   0  -2   0 2739.53  309.87
   0  -2   0 2701.53  309.77
   0  -2   0 2687.23  309.67
   0  -2   0 2756.32  309.67
   0  -2   0 2588.44  309.47
   0  -2   0 2686.13  309.77
   0   2   0 2564.34  309.67
   0   2   0 2785.72  309.37
   0   2   0 2749.23  309.37
   0   2   0 2687.73  309.07
   0   2   0 2572.94  309.67
   0   2   0 2639.34  309.77
   0   2   0 2900.61  309.77
   0   2   0 2829.32  309.57
   0  -3   0    1.40    1.10
   0  -3   0    2.60    1.60
   0  -3   0    2.10    1.30
   0  -3   0    4.10    1.90
   0   3   0    2.30    0.80
   0   3   0    1.30    1.20
   0   3   0    3.90    1.90
   0   3   0    0.60    1.50
   0   3   0    1.30    1.00
   0   3   0    1.30    1.20
   0  -4   0 2202.58  252.77
   0  -4   0 2165.48  252.77
   0  -4   0 2214.98  252.97
   0  -4   0 2194.08  252.57
   0  -4   0 2417.06  252.17
   0   4   0 2070.59  252.67
   0   4   0 2169.98  252.07
   0   4   0 2280.77  253.07
   0   4   0 2234.48  252.47
   0   4   0 2207.58  251.47
   0   4   0 1995.20  252.77
   0   4   0 2241.18  252.87
   0  -5   0    3.60    2.40
   0  -5   0    0.20    2.40
   0  -5   0    3.20    2.00
   0  -5   0    2.60    3.10
   0   5   0    2.50    2.80
   0   5   0    0.50    2.10
   0   5   0    0.80    2.50
   0   5   0    0.70    1.70
   0   5   0    0.70    2.10
   0  -6   0  505.35   53.29
   0  -6   0  432.06   54.09
   0  -6   0  439.76   52.79
   0  -6   0  486.05   55.09
   0   6   0  435.06   52.79
   0   6   0  447.46   53.09
   0   6   0  450.55   54.49
   0   6   0  451.95   54.19
   0   6   0  437.46   53.29
   0  -7   0   -0.20    3.90
   0  -7   0    0.70    2.10
   0  -7   0    4.40    3.70
   0  -7   0    0.40    3.00
   0   7   0   -0.60    3.50
   0   7   0    1.50    4.00
   0   7   0    1.50    2.40
   0   7   0   -0.70    2.50
   0   7   0    3.50    3.30
   0  -8   0  924.21  114.69
   0  -8   0 1011.10  116.69
   0   8   0 1124.09  117.69
   0   8   0  930.01  114.99
   0   8   0  924.01  116.39
   0   8   0 1067.99  115.69
   0   8   0  981.20  114.79
   0  -9   0    0.30    3.10
   0  -9   0   -2.60    4.00
   0   9   0   18.30    4.90
   0   9   0    0.00    4.40
   0   9   0    1.00    5.00
   0 -10   0   27.60    6.50
   0 -10   0   26.80    9.00
   0  10   0   34.50    7.90
   0  10   0   41.30    7.40
   0  10   0   26.90    8.80
   0  10   0   30.40    9.50
   0 -11   0   -2.60    5.60
   0 -11   0    3.60    3.90
   0  11   0    1.80    6.00
   0  11   0    2.30    6.10
   0 -12   0 1375.66  151.48
   0 -12   0 1334.97  148.39
   0  12   0 1070.99  147.79
   0  12   0 1338.97  152.28
   0 -13   0   -5.60    4.60
   0 -13   0    3.50    8.20
   0 -13   0    0.10    7.90
   0  13   0   -4.50    4.80
   0  13   0    4.60   10.20
   0  13   0   -1.50    6.60
   0 -14   0  357.46   44.20
   0 -14   0  321.07   40.00
   0  14   0  349.47   46.20
   0  14   0  264.17   42.80
   0  14   0  310.07   40.10
  -1  14   0    3.00    8.30
  -1  14   0   16.60   11.80
  -1  14   0   10.30    6.50
   1 -14   0   17.30   10.30
   1 -14   0    6.40    6.00
  -1  13   0  341.47   54.99
  -1  13   0  561.04   62.89
  -1  13   0  397.46   52.19
   1 -13   0  443.86   59.69
   1 -13   0  483.15   56.39
   1 -13   0  444.26   52.49
  -1  12   0    0.70    4.30
  -1  12   0   10.00    6.20
  -1  12   0   10.00    9.10
  -1  12   0    5.90    7.50
   1 -12   0   -0.60    4.50
  -1  11   0  567.14   58.59
  -1  11   0  459.95   60.99
  -1  11   0  448.56   58.59
  -1  11   0  571.14   62.89
   1 -11   0  473.55   61.09
   1 -11   0  444.36   58.09
  -1  10   0  162.48   23.90
  -1  10   0  162.58   24.80
  -1  10   0  163.08   22.50
  -1  10   0  176.58   21.50
   1 -10   0  230.08   26.00
   1 -10   0  148.49   24.70
   1 -10   0  128.39   21.20
  -1   9   0    8.90    4.30
  -1   9   0    9.70    4.20
  -1   9   0    8.10    5.80
  -1   9   0   10.20    6.20
   1  -9   0    3.10    3.00
   1  -9   0    6.40    5.50
   1  -9   0    9.30    6.10
  -1   8   0  271.77   37.50
  -1   8   0  330.97   35.70
  -1   8   0  257.87   35.80
  -1   8   0  308.07   36.60
  -1   8   0  328.97   38.50
   1  -8   0  292.27   35.50
   1  -8   0  297.27   37.60
   1  -8   0  299.87   37.90
  -1   7   0   85.79   11.80
  -1   7   0   90.19   11.30
  -1   7   0   60.69   12.50
  -1   7   0  109.49   14.00
  -1   7   0   77.69   12.40
   1  -7   0   77.29   11.00
   1  -7   0   66.99   12.60
   1  -7   0   77.79   13.40
  -1   6   0  223.38   32.20
  -1   6   0  291.27   33.80
  -1   6   0  252.87   31.90
  -1   6   0  268.37   33.40
  -1   6   0  282.87   31.80
   1  -6   0  284.87   33.40
   1  -6   0  268.37   31.70
   1  -6   0  272.07   33.50
  -1   5   0 1016.90  119.79
   1  -5   0 1056.39  119.29
  -1   4   0 1700.43  200.28
  -1   4   0 1731.83  201.58
  -1   4   0 1797.92  200.48
  -1   4   0 1696.53  201.18
  -1   4   0 1627.24  201.08
  -1   4   0 1668.23  200.88
  -1   4   0 1941.41  200.58
   1  -4   0 1776.62  200.58
   1  -4   0 1764.62  201.18
   1  -4   0 1703.23  200.28
   1  -4   0 1809.92  200.38
   1  -4   0 1735.73  201.48
   1  -4   0 1735.73  201.28
  -1   3   0   18.00    3.80
  -1   3   0   14.70    3.60
  -1   3   0   15.20    2.80
  -1   3   0   19.90    2.60
   1  -3   0   12.90    3.30
   1  -3   0   12.50    3.30
   1  -3   0   12.40    2.30
  -1   2   0   99.09   11.50
  -1   2   0   98.29   11.40
  -1   2   0  103.19   12.40
   1  -2   0   99.69   12.30
   1  -2   0   94.29   11.50
   1  -2   0  106.39   12.30
   1  -2   0   90.69   11.40
  -1   1   0 2591.84  292.87
  -1   1   0 2719.73  293.27
  -1   1   0 2543.45  293.27
  -1   1   0 2584.84  292.97
  -1   1   0 2656.23  293.27
  -1   1   0 2459.35  292.77
   1  -1   0 2567.14  293.27
   1  -1   0 2506.85  292.87
   1  -1   0 2526.35  292.97
   1  -1   0 2557.94  293.17
   1  -1   0 2474.55  292.77
  -1  -1   0 2511.05  272.07
  -1  -1   0 2317.57  271.97
  -1  -1   0 2285.67  271.77
  -1  -1   0 2448.16  272.07
  -1  -1   0 2332.97  272.07
  -1  -1   0 2352.56  271.77
   1   1   0 2325.47  272.07
   1   1   0 2337.87  271.77
   1   1   0 2360.86  271.77
   1   1   0 2457.55  271.97
   1   1   0 2381.06  271.97
   1   1   0 2366.96  272.07
   1   1   0 2429.16  271.77
  -1  -2   0   81.89   10.90
  -1  -2   0   83.19   11.00
  -1  -2   0   95.09   11.20
  -1  -2   0  100.09   11.30
  -1  -2   0   87.19   11.50
   1   2   0   94.29   11.10
   1   2   0  106.39   11.70
   1   2   0   93.19   10.90
   1   2   0   97.09   11.20
   1   2   0   96.59   11.60
  -1  -3   0   15.20    3.00
  -1  -3   0   13.40    3.00
  -1  -3   0   13.60    2.70
  -1  -3   0    8.80    2.40
  -1  -3   0   14.00    2.20
   1   3   0   12.50    2.40
   1   3   0   13.60    3.40
   1   3   0   15.70    3.40
   1   3   0   13.40    2.10
   1   3   0   14.40    2.70
   1   3   0   15.30    3.00
  -1  -4   0 1738.43  198.78
  -1  -4   0 1729.33  197.88
  -1  -4   0 1766.72  198.68
  -1  -4   0 1836.82  198.78
  -1  -4   0 1626.34  197.28
  -1  -4   0 1659.73  198.38
  -1  -4   0 1854.01  198.88
   1   4   0 1762.72  198.48
   1   4   0 1589.84  198.48
   1   4   0 1637.74  198.58
   1   4   0 1789.52  199.08
   1   4   0 1631.34  198.48
   1   4   0 1796.92  199.38
   1   4   0 1635.24  197.78
   1   4   0 1828.22  197.98
   1   4   0 1734.43  197.48
   1   5   0 1029.70  113.79
   1   5   0  925.91  112.99
  -1  -6   0  293.77   32.30
  -1  -6   0  280.97   33.30
  -1  -6   0  250.47   31.80
  -1  -6   0  274.17   32.70
   1   6   0  283.37   33.60
   1   6   0  265.57   33.10
   1   6   0  256.67   32.20
   1   6   0  255.67   31.20
   1   6   0  270.87   32.10
   1   6   0  257.67   31.80
  -1  -7   0   96.99   14.00
  -1  -7   0  110.49   13.60
  -1  -7   0   80.59   13.70
  -1  -7   0   57.29   11.20
   1   7   0  107.99   13.40
   1   7   0   76.39   13.50
   1   7   0  105.79   15.30
   1   7   0   96.29   13.20
   1   7   0   87.69   11.90
  -1  -8   0  262.97   36.00
  -1  -8   0  281.07   36.50
  -1  -8   0  329.27   38.10
   1   8   0  296.87   35.10
   1   8   0  307.17   36.20
   1   8   0  274.87   36.30
   1   8   0  335.07   38.80
   1   8   0  341.37   37.00
   1   8   0  285.17   37.70
  -1  -9   0    6.00    3.80
  -1  -9   0    2.40    4.50
  -1  -9   0    9.10    5.20
   1   9   0    9.10    5.70
   1   9   0    6.10    6.00
   1   9   0    6.10    3.80
  -1 -10   0  165.48   23.50
  -1 -10   0  159.18   22.70
  -1 -10   0  176.58   22.40
   1  10   0  185.08   21.40
   1  10   0  164.68   24.50
   1  10   0  133.19   23.70
  -1 -11   0  492.85   61.09
  -1 -11   0  450.75   58.49
   1  11   0  452.05   60.69
   1  11   0  521.05   58.79
   1  11   0  551.74   62.49
  -1 -12   0    2.80    4.80
  -1 -12   0    6.00    8.00
   1  12   0    8.60    7.10
   1  12   0    2.00    4.90
   1  12   0    1.40    7.30
  -1 -13   0  451.95   53.69
  -1 -13   0  436.06   57.49
  -1 -13   0  537.95   57.89
   1  13   0  428.96   53.49
   1  13   0  557.74   61.39
   1  13   0  315.47   55.09
  -1 -14   0    7.80    9.60
  -1 -14   0    1.10    5.60
   1  14   0   10.40   10.50
   1  14   0   15.80    9.40
   1  14   0    7.00    6.70
  -2  14   0   -4.60   11.20
  -2  14   0   -2.60    7.40
   2 -14   0   -0.10    8.10
  -2  13   0   22.40    7.00
  -2  13   0   16.70    7.70
  -2  13   0   24.20   10.20
   2 -13   0    4.40    5.30
  -2  12   0  318.27   38.40
  -2  12   0  297.67   37.40
  -2  12   0  234.08   39.90
  -2  12   0  362.36   43.40
   2 -12   0  346.47   43.60
   2 -12   0  341.57   37.60
   2 -12   0  254.27   42.60
  -2  11   0  226.38   32.00
  -2  11   0  195.58   28.10
  -2  11   0  192.28   30.60
  -2  11   0  217.48   27.50
   2 -11   0  215.98   27.40
   2 -11   0  305.87   32.50
   2 -11   0  195.68   30.70
  -2  10   0   10.90    5.10
  -2  10   0   19.60    8.10
  -2  10   0   15.00    5.20
  -2  10   0   15.10    8.00
   2 -10   0   23.20    8.70
   2 -10   0   12.20    4.50
   2 -10   0   14.50    7.80
  -2   9   0  173.78   21.40
  -2   9   0  175.58   24.20
  -2   9   0  169.38   23.60
  -2   9   0  147.09   20.20
   2  -9   0  164.78   20.30
   2  -9   0  155.58   23.00
   2  -9   0  141.29   23.10
  -2   8   0  269.67   34.60
  -2   8   0  271.27   31.90
  -2   8   0  280.07   34.10
  -2   8   0  279.17   35.00
  -2   8   0  252.37   32.30
   2  -8   0  294.17   34.60
   2  -8   0  242.98   34.30
   2  -8   0  239.58   31.80
  -2   7   0    4.20    4.40
  -2   7   0   11.50    5.40
  -2   7   0    4.20    3.70
  -2   7   0    5.80    4.30
  -2   7   0    8.10    3.20
   2  -7   0    0.10    3.90
   2  -7   0    6.90    4.60
   2  -7   0    5.00    2.70
  -2   6   0  198.98   25.90
  -2   6   0  204.88   26.40
  -2   6   0  221.48   27.70
  -2   6   0  248.58   28.20
  -2   6   0  230.78   25.60
   2  -6   0  206.38   27.40
   2  -6   0  218.48   25.60
   2  -6   0  188.18   27.30
  -2   5   0 1588.94  176.78
  -2   5   0 1626.24  177.08
  -2   5   0 1453.15  175.88
  -2   5   0 1523.75  175.38
  -2   5   0 1573.84  176.68
  -2   5   0 1621.94  175.38
   2  -5   0 1560.24  176.38
   2  -5   0 1485.75  175.38
   2  -5   0 1445.46  176.58
   2  -5   0 1453.85  175.18
   2  -5   0 1453.75  176.38
   2  -5   0 1494.95  175.08
  -2   4   0    5.10    3.00
  -2   4   0    4.90    1.70
  -2   4   0    8.30    1.60
  -2   4   0    4.50    2.90
   2  -4   0    5.90    2.00
   2  -4   0    6.00    3.20
   2  -4   0    2.50    2.50
  -2   3   0 3280.97  351.46
  -2   3   0 3335.27  350.56
  -2   3   0 2982.90  351.16
  -2   3   0 3329.27  351.36
  -2   3   0 2946.01  349.87
  -2   3   0 2864.01  350.26
   2  -3   0 3176.48  350.46
   2  -3   0 2986.40  350.36
   2  -3   0 3032.90  351.06
   2  -3   0 3032.00  351.36
   2  -3   0 2882.91  349.87
   2  -3   0 2898.31  350.36
   2  -3   0 3076.49  351.36
  -2   2   0  255.27   27.00
  -2   2   0  206.88   26.60
  -2   2   0  207.28   25.80
   2  -2   0  237.28   26.90
   2  -2   0  225.18   26.70
   2  -2   0  211.88   25.80
  -2   1   0  246.98   29.60
  -2   1   0  257.07   30.30
  -2   1   0  268.57   30.20
   2  -1   0  253.77   29.60
   2  -1   0  248.78   30.10
  -2   0   0 2879.31  313.27
  -2   0   0 2639.94  313.77
  -2   0   0 2819.22  313.27
  -2   0   0 2808.52  313.97
  -2   0   0 2759.42  313.37
  -2   0   0 2489.65  313.27
   2   0   0 2649.24  313.27
   2   0   0 2647.44  313.27
   2   0   0 2739.13  313.77
   2   0   0 2749.43  313.37
   2   0   0 2721.63  313.27
   2   0   0 2971.10  314.07
  -2  -1   0  284.17   31.10
  -2  -1   0  290.97   30.30
  -2  -1   0  250.47   30.30
   2   1   0  273.77   31.00
   2   1   0  243.68   30.20
   2   1   0  239.98   30.30
   2   1   0  248.78   30.20
  -2  -2   0  231.68   25.90
  -2  -2   0  192.58   25.10
  -2  -2   0  223.88   25.20
  -2  -2   0  222.58   25.40
   2   2   0  199.78   25.30
   2   2   0  210.58   25.70
   2   2   0  195.98   25.10
   2   2   0  250.67   26.10
   2   2   0  219.18   25.20
  -2  -3   0 3004.10  332.87
  -2  -3   0 2773.22  331.97
  -2  -3   0 2801.62  332.57
  -2  -3   0 2847.11  332.07
  -2  -3   0 2727.63  332.67
  -2  -3   0 3060.99  332.87
  -2  -3   0 3109.79  332.57
   2   3   0 2978.40  332.87
   2   3   0 2991.80  332.07
   2   3   0 2673.53  332.47
   2   3   0 2846.12  332.67
   2   3   0 2822.72  331.97
   2   3   0 2978.70  332.67
   2   3   0 3017.30  331.97
  -2  -4   0    6.60    2.80
  -2  -4   0   11.00    2.60
  -2  -4   0    8.30    3.00
  -2  -4   0    6.00    1.70
   2   4   0    3.70    1.60
   2   4   0    5.00    2.70
   2   4   0    4.80    1.90
   2   4   0    3.10    1.80
   2   4   0    5.10    2.90
   2   5   0 1301.37  149.88
  -2  -6   0  218.28   26.90
  -2  -6   0  202.88   25.20
  -2  -6   0  222.58   27.30
  -2  -6   0  220.98   26.00
  -2  -6   0  222.98   26.40
   2   6   0  215.38   25.50
   2   6   0  206.08   27.10
   2   6   0  215.28   26.00
   2   6   0  239.58   27.90
   2   6   0  200.38   26.20
  -2  -7   0    8.30    4.20
  -2  -7   0    6.40    2.10
  -2  -7   0    2.20    3.30
  -2  -7   0    1.70    2.70
  -2  -7   0    9.20    5.00
   2   7   0    7.30    3.30
   2   7   0    5.40    4.20
   2   7   0    3.00    3.80
   2   7   0    1.60    3.10
   2   7   0   10.30    2.80
  -2  -8   0  274.37   32.60
  -2  -8   0  261.67   31.20
  -2  -8   0  263.67   31.70
  -2  -8   0  248.08   32.70
   2   8   0  255.87   31.10
   2   8   0  254.07   32.70
   2   8   0  250.97   31.60
   2   8   0  280.87   33.70
   2   8   0  233.78   30.10
  -2  -9   0  186.58   22.60
  -2  -9   0  159.88   22.10
  -2  -9   0  130.19   21.20
   2   9   0  142.39   21.80
   2   9   0  144.39   18.90
   2   9   0  170.68   20.30
   2   9   0  182.08   23.60
  -2 -10   0   25.90    9.10
  -2 -10   0   10.00    4.80
  -2 -10   0   13.60    5.80
  -2 -10   0   16.00    7.00
   2  10   0   20.10    4.10
   2  10   0   21.90    8.40
   2  10   0    9.00    4.80
   2  10   0   12.80    6.60
  -2 -11   0  197.78   29.10
  -2 -11   0  242.78   28.40
  -2 -11   0  298.97   31.70
  -2 -11   0  158.88   26.50
   2  11   0  185.08   28.90
   2  11   0  196.58   27.20
   2  11   0  219.38   30.60
  -2 -12   0  394.26   43.30
  -2 -12   0  340.67   39.50
  -2 -12   0  311.67   44.80
   2  12   0  250.57   40.60
   2  12   0  332.67   43.20
   2  12   0  290.17   38.90
  -2 -13   0   23.20    7.60
  -2 -13   0   20.40   10.40
   2  13   0   14.70    8.50
   2  13   0   23.90    7.70
  -2 -14   0   -3.80    8.50
   2  14   0    6.70   12.40
   2  14   0   -5.60    7.50
  -3  13   0   -0.90    6.30
  -3  13   0    8.90    7.70
  -3  13   0   -0.30    9.60
   3 -13   0    0.90    7.30
   3 -13   0   -0.50    4.60
  -3  12   0  638.84   74.69
  -3  12   0  464.05   76.19
  -3  12   0  775.12   79.89
   3 -12   0  655.73   78.29
   3 -12   0  686.13   77.69
   3 -12   0  591.14   73.49
  -3  11   0    4.90    7.20
  -3  11   0   -3.10    5.70
  -3  11   0    4.70    5.50
   3 -11   0    2.70    7.00
   3 -11   0    6.40    7.20
   3 -11   0   -0.20    3.30
  -3  10   0    5.90    4.70
  -3  10   0   12.40    7.70
  -3  10   0    5.40    6.60
   3 -10   0   13.30    7.80
   3 -10   0    2.90    6.60
   3 -10   0    9.80    4.30
  -3   9   0   17.60    7.70
  -3   9   0   13.60    7.50
   3  -9   0   11.50    6.80
   3  -9   0   10.60    4.00
   3  -9   0   13.00    6.60
  -3   8   0   92.89   15.20
  -3   8   0   60.49   11.20
  -3   8   0   74.39   14.20
   3  -8   0   92.09   14.90
   3  -8   0   75.99   11.10
   3  -8   0   76.09   15.50
  -3   7   0    9.20    5.30
  -3   7   0   11.60    5.70
  -3   7   0   10.10    3.90
  -3   7   0   10.90    5.10
   3  -7   0    7.60    3.00
   3  -7   0   10.70    5.40
   3  -7   0   11.80    5.50
  -3   6   0   48.50   10.20
  -3   6   0   52.19   10.30
  -3   6   0   54.09    8.60
   3  -6   0   67.69   11.40
   3  -6   0   52.99    7.80
   3  -6   0   52.69    9.80
  -3   5   0   35.40    7.80
  -3   5   0   23.00    6.90
  -3   5   0   41.60    5.50
   3  -5   0   46.60    6.20
   3  -5   0   39.50    7.90
   3  -5   0   47.10    5.60
   3  -5   0   33.90    8.20
  -3   4   0    4.20    3.40
  -3   4   0   14.60    4.40
  -3   4   0    4.50    1.70
   3  -4   0    3.20    3.10
   3  -4   0    1.90    1.50
   3  -4   0    3.90    3.30
   3  -4   0    8.70    2.10
  -3   3   0 1046.60  123.79
  -3   3   0 1094.79  124.39
  -3   3   0 1151.58  125.89
  -3   3   0 1164.18  125.59
  -3   3   0 1053.89  124.19
  -3   3   0 1142.29  125.79
   3  -3   0 1073.79  124.29
   3  -3   0 1078.19  125.19
   3  -3   0 1050.69  124.39
   3  -3   0 1052.79  123.89
   3  -3   0 1062.09  125.59
   3  -3   0  951.90  125.39
   3  -3   0 1056.29  125.39
   3  -3   0 1117.29  124.29
  -3   2   0   35.30    6.40
  -3   2   0   25.80    4.20
  -3   2   0   29.50    5.40
   3  -2   0   34.90    5.80
   3  -2   0   25.10    6.10
   3  -2   0   23.30    4.00
  -3   1   0  976.00  113.69
  -3   1   0  992.30  114.29
  -3   1   0 1076.69  113.39
  -3   1   0 1008.90  113.69
  -3   1   0 1072.49  114.99
  -3   1   0  931.91  113.59
   3  -1   0  810.12  114.59
   3  -1   0  928.01  113.59
   3  -1   0 1110.99  115.69
   3  -1   0  962.10  114.29
  -3   0   0 3140.49  352.06
  -3   0   0 3028.40  352.76
  -3   0   0 3275.27  352.26
  -3   0   0 3014.10  352.06
  -3   0   0 3273.97  353.16
  -3   0   0 2910.71  352.06
   3   0   0 2937.91  352.06
   3   0   0 3033.80  352.06
   3   0   0 3204.28  352.06
   3   0   0 2904.01  352.96
   3   0   0 2834.82  352.16
   3   0   0 3334.37  353.16
   3   0   0 3110.89  352.76
  -3  -1   0  916.81  109.09
  -3  -1   0  982.80  110.19
  -3  -1   0 1011.80  112.69
  -3  -1   0  951.40  109.59
  -3  -1   0  941.11  109.39
  -3  -1   0 1014.50  109.79
  -3  -1   0  948.91  109.19
   3   1   0  950.80  109.09
   3   1   0  991.60  109.39
   3   1   0  983.00  109.89
   3   1   0  885.41  110.39
   3   1   0  914.41  110.19
   3   1   0  942.11  109.09
   3   1   0  919.51  109.29
   3   1   0  877.31  109.59
  -3  -2   0   23.20    4.80
  -3  -2   0   17.20    3.90
  -3  -2   0   34.40    4.30
  -3  -2   0   37.60    5.90
  -3  -2   0   19.70    4.20
   3   2   0   24.30    5.10
   3   2   0   27.60    3.90
   3   2   0   24.60    4.00
   3   2   0   25.80    4.90
   3   3   0  894.41  109.59
   3   3   0 1006.10  110.59
  -3  -4   0    3.00    2.90
  -3  -4   0    8.90    3.20
  -3  -4   0    6.60    3.00
  -3  -4   0    3.90    2.70
  -3  -4   0    2.10    1.60
  -3  -4   0    3.40    2.10
   3   4   0    0.20    2.00
   3   4   0    4.80    2.40
   3   4   0    2.80    3.10
   3   4   0    2.90    1.80
   3   4   0    2.50    1.70
   3   4   0    2.70    2.60
  -3  -5   0   32.40    5.60
  -3  -5   0   40.50    8.90
  -3  -5   0   30.40    5.00
  -3  -5   0   29.10    6.60
  -3  -5   0   25.30    5.00
  -3  -5   0   29.60    6.10
   3   5   0   31.40    5.70
   3   5   0   35.80    6.90
   3   5   0   36.70    7.20
   3   5   0   30.00    5.40
   3   5   0   34.00    5.10
  -3  -6   0   66.09   10.60
  -3  -6   0   45.90    8.10
  -3  -6   0   45.30    8.00
  -3  -6   0   59.29    7.70
  -3  -6   0   49.40    8.70
   3   6   0   54.19    9.90
   3   6   0   54.99    9.70
   3   6   0   43.80    7.70
   3   6   0   63.79    9.50
  -3  -7   0   12.00    3.10
  -3  -7   0   11.50    5.10
  -3  -7   0   12.20    4.80
  -3  -7   0    6.00    4.20
  -3  -7   0    6.10    3.20
   3   7   0   13.70    4.40
   3   7   0    4.70    4.50
   3   7   0    7.80    3.00
   3   7   0   14.40    5.30
   3   7   0   20.80    5.30
  -3  -8   0   53.79    9.80
  -3  -8   0   88.49   13.60
  -3  -8   0   56.59   10.30
  -3  -8   0   68.69    9.00
   3   8   0   73.49   13.10
   3   8   0   91.39   11.30
   3   8   0   62.79   10.20
   3   8   0   76.39    9.80
   3   8   0   54.39   11.70
  -3  -9   0   15.30    6.80
  -3  -9   0   12.40    5.60
  -3  -9   0   12.90    4.80
  -3  -9   0    9.10    5.90
   3   9   0   16.80    5.20
   3   9   0    7.90    3.30
   3   9   0   17.70    7.30
   3   9   0    9.30    5.80
  -3 -10   0   26.80   11.90
  -3 -10   0    3.50    6.60
  -3 -10   0   18.30    8.60
  -3 -10   0    9.60    4.80
  -3 -10   0    7.80    6.10
   3  10   0    7.50    6.80
   3  10   0   13.40    5.20
   3  10   0    9.90    6.40
   3  10   0   11.00    3.60
  -3 -11   0    0.90    5.50
  -3 -11   0    0.10    4.00
  -3 -11   0    6.00    5.60
   3  11   0    1.80    3.00
   3  11   0    0.60    5.60
   3  11   0    0.30    6.20
   3  11   0   -0.50    4.40
  -3 -12   0  502.85   72.69
  -3 -12   0  644.64   74.99
  -3 -12   0  686.43   72.79
  -3 -12   0  722.03   76.09
   3  12   0  752.02   77.29
   3  12   0  535.25   71.89
   3  12   0  472.35   73.39
  -3 -13   0   -0.60    7.80
  -3 -13   0    1.30    7.00
  -3 -13   0    1.40    5.40
   3  13   0   -6.70    8.10
   3  13   0    6.40    6.30
   3  13   0   -4.30    6.50
  -4  13   0  106.99   21.50
  -4  13   0   51.39   15.40
  -4  13   0   65.69   13.50
   4 -13   0  119.19   20.20
   4 -13   0   89.89   13.20
  -4  12   0    3.00    6.10
  -4  12   0   -5.60    8.50
  -4  12   0    6.50    7.90
   4 -12   0    4.30    8.30
   4 -12   0   -2.70    4.00
   4 -12   0    0.40    8.40
  -4  11   0    2.40    5.90
  -4  11   0    2.10    7.30
  -4  11   0    4.20    7.60
   4 -11   0   -0.60    7.20
   4 -11   0   10.90    4.60
   4 -11   0    4.40    7.50
  -4  10   0  398.86   52.19
  -4  10   0  464.15   55.79
  -4  10   0  497.85   56.59
   4 -10   0  409.96   55.29
   4 -10   0  416.36   51.39
  -4   9   0    9.60    4.80
  -4   9   0    3.70    6.10
   4  -9   0   22.00    4.70
   4  -9   0   16.00    7.60
   4  -9   0    5.50    6.00
  -4   8   0  837.82  105.69
  -4   8   0  819.82  103.29
  -4   8   0  982.50  106.59
   4  -8   0  831.82  102.79
   4  -8   0 1001.70  105.99
   4  -8   0  877.21  106.09
  -4   7   0    4.10    5.00
  -4   7   0   12.80    4.60
  -4   7   0   16.50    6.80
   4  -7   0   13.10    5.90
   4  -7   0   17.30    3.80
   4  -7   0    5.40    5.20
  -4   6   0  113.29   17.30
  -4   6   0  124.69   17.60
   4  -6   0   94.09   13.10
   4  -6   0   78.99   15.70
   4  -6   0   88.89   15.50
   4  -6   0  107.59   12.50
  -4   5   0  208.88   26.50
  -4   5   0  215.18   26.90
  -4   5   0  206.88   23.90
   4  -5   0  178.78   23.80
   4  -5   0  203.28   24.10
   4  -5   0  184.68   26.40
   4  -5   0  225.28   26.50
  -4   4   0 3923.91  466.85
  -4   4   0 3876.21  468.05
  -4   4   0 4431.26  467.05
  -4   4   0 4351.46  468.55
  -4   4   0 3983.90  466.25
   4  -4   0 4014.10  466.25
   4  -4   0 3854.31  466.95
   4  -4   0 4075.79  468.55
   4  -4   0 3971.10  468.35
   4  -4   0 3954.50  466.75
   4  -4   0 4215.48  466.85
   4  -4   0 4264.47  468.25
  -4   3   0  189.58   24.30
  -4   3   0  195.18   22.80
   4  -3   0  192.78   24.30
   4  -3   0  198.08   24.70
   4  -3   0  179.88   22.70
  -4   2   0   66.39    8.70
  -4   2   0   51.59    9.70
   4  -2   0   61.19    8.50
   4  -2   0   54.09   10.00
   4  -2   0   64.29    9.80
  -4   1   0 1882.11  203.28
  -4   1   0 1692.23  203.08
  -4   1   0 1692.83  203.08
  -4   1   0 1709.53  204.08
  -4   1   0 1882.51  202.78
  -4   1   0 1938.21  204.48
  -4   1   0 1868.31  204.08
   4  -1   0 1762.52  203.08
   4  -1   0 1631.04  203.98
   4  -1   0 1750.22  204.58
   4  -1   0 1680.23  204.68
   4  -1   0 1804.12  204.08
   4  -1   0 1683.33  203.28
   4  -1   0 1755.22  203.08
  -4   0   0  186.68   22.40
  -4   0   0  189.98   21.80
   4   0   0  176.68   21.80
   4   0   0  189.28   22.00
   4   0   0  186.88   23.90
   4   0   0  186.28   22.40
   4   0   0  193.78   23.30
  -4  -1   0 1647.14  201.88
  -4  -1   0 1872.11  203.28
  -4  -1   0 1767.12  201.78
  -4  -1   0 1963.40  203.08
  -4  -1   0 1936.91  202.08
   4   1   0 1659.23  202.28
   4   1   0 1636.54  201.98
   4   1   0 1690.23  201.78
   4   1   0 1804.02  201.78
   4   1   0 1657.23  203.78
   4   1   0 1811.82  201.98
   4   1   0 1631.44  203.28
   4   1   0 1751.12  202.68
  -4  -2   0   47.70    8.40
  -4  -2   0   57.59    7.60
  -4  -2   0   63.99    9.80
  -4  -2   0   45.40    7.30
   4   2   0   61.29    8.10
   4   2   0   51.29    9.10
   4   2   0   48.00    7.30
   4   2   0   54.59    7.70
  -4  -3   0  219.58   24.20
  -4  -3   0  197.48   25.10
  -4  -3   0  183.38   24.60
  -4  -3   0  165.08   23.40
  -4  -3   0  202.28   23.50
   4   3   0  210.98   24.20
   4   3   0  197.08   23.60
   4   3   0  194.18   25.00
   4   3   0  205.98   24.80
  -4  -4   0 3888.71  454.15
  -4  -4   0 4235.18  454.35
  -4  -4   0 3766.12  452.95
  -4  -4   0 4005.90  453.85
  -4  -4   0 4029.10  453.05
  -4  -4   0 3840.52  452.95
  -4  -4   0 4034.60  454.35
   4   4   0 3988.80  452.95
   4   4   0 4221.88  454.45
   4   4   0 4158.48  453.05
   4   4   0 3817.52  452.95
   4   4   0 3796.82  454.15
   4   4   0 3638.24  454.85
  -4  -5   0  177.78   22.90
  -4  -5   0  221.68   25.40
  -4  -5   0  170.68   24.20
  -4  -5   0  199.18   24.00
   4   5   0  165.98   23.20
   4   5   0  180.68   23.00
   4   5   0  188.98   24.60
   4   5   0  210.18   24.80
   4   5   0  210.88   23.00
   4   5   0  168.88   23.20
  -4  -6   0  110.09   16.00
  -4  -6   0   98.79   15.70
  -4  -6   0  149.79   16.30
  -4  -6   0  120.79   15.00
  -4  -6   0   84.59   13.20
  -4  -6   0   98.09   15.00
   4   6   0  106.19   14.20
   4   6   0  132.89   15.10
   4   6   0  102.49   15.60
   4   6   0  108.89   15.20
   4   6   0   93.39   15.90
   4   6   0  101.89   13.40
  -4  -7   0   12.20    5.20
  -4  -7   0   11.70    3.50
  -4  -7   0   11.00    5.10
  -4  -7   0    9.90    3.70
  -4  -7   0    4.00    4.30
   4   7   0   16.40    4.20
   4   7   0    9.90    5.50
   4   7   0    6.00    4.80
   4   7   0   11.10    4.20
  -4  -8   0  789.12  101.09
  -4  -8   0  925.01  100.99
  -4  -8   0  846.12   98.89
  -4  -8   0  948.21  101.09
   4   8   0  929.21   99.89
   4   8   0  927.11  102.19
   4   8   0  843.72  101.39
   4   8   0  722.43   98.89
  -4  -9   0    8.00    4.30
  -4  -9   0   11.10    5.50
  -4  -9   0   10.30    6.70
  -4  -9   0    8.30    3.40
  -4  -9   0   10.40    5.90
   4   9   0    2.80    4.20
   4   9   0   14.60    7.40
   4   9   0   13.20    3.90
   4   9   0   -2.40    4.80
  -4 -10   0  443.96   57.59
  -4 -10   0  433.46   55.69
  -4 -10   0  487.45   57.89
  -4 -10   0  474.25   56.59
   4  10   0  494.45   54.99
   4  10   0  512.85   55.99
   4  10   0  424.16   57.49
   4  10   0  465.05   58.59
  -4 -11   0    5.80    7.10
  -4 -11   0    7.40    6.90
  -4 -11   0   -0.30    4.30
  -4 -11   0    4.00    8.30
  -4 -11   0   13.40    8.20
   4  11   0   13.90    8.10
   4  11   0    4.30    5.10
   4  11   0    2.30    6.20
   4  11   0    8.80    4.50
  -4 -12   0    3.40    7.40
  -4 -12   0    0.90    8.30
   4  12   0    3.90    6.00
   4  12   0    8.60    9.20
   4  12   0    1.80    6.80
   4  12   0   -0.70    3.60
  -4 -13   0   93.09   18.30
  -4 -13   0   57.39   14.40
  -4 -13   0  104.19   15.30
   4  13   0   65.69   13.20
   4  13   0   76.69   17.70
   4  13   0   52.89   14.90
  -5  13   0  137.59   23.70
  -5  13   0   70.79   18.70
  -5  13   0   82.99   15.40
   5 -13   0   86.99   19.30
   5 -13   0  105.29   14.50
  -5  12   0   17.30    7.60
  -5  12   0   19.80   12.30
  -5  12   0   24.00   12.50
   5 -12   0   14.00    5.50
   5 -12   0   11.50   10.90
   5 -12   0   18.20   11.00
  -5  11   0   88.09   24.00
  -5  11   0   98.79   21.10
  -5  11   0  117.79   17.20
   5 -11   0  130.49   16.30
   5 -11   0   98.19   20.90
   5 -11   0  133.39   21.80
  -5  10   0    2.20    7.30
  -5  10   0    3.80    4.80
   5 -10   0    1.50    7.30
   5 -10   0    6.80    3.80
   5 -10   0    3.80    6.90
  -5   9   0 1525.45  157.38
  -5   9   0 1248.58  153.08
   5  -9   0 1285.17  152.48
   5  -9   0 1256.37  156.28
  -5   8   0    2.20    3.70
  -5   8   0    0.30    5.50
  -5   8   0    1.20   10.10
   5  -8   0    0.70    5.50
   5  -8   0    3.10    5.60
   5  -8   0    3.90    3.00
  -5   7   0  109.49   14.00
  -5   7   0  152.08   21.10
   5  -7   0   95.79   17.60
   5  -7   0  128.99   19.60
   5  -7   0  112.79   14.90
   5  -7   0  103.19   13.80
  -5   6   0    5.00    2.70
  -5   6   0   10.20    6.00
   5  -6   0    9.50    3.10
   5  -6   0   10.00    3.20
   5  -6   0    8.20    5.20
   5  -6   0   12.80    5.80
   5  -5   0 2253.77  261.17
  -5   4   0  120.09   15.90
  -5   4   0   67.49   13.20
  -5   4   0   86.09   11.20
   5  -4   0   86.49   11.10
   5  -4   0   66.79   12.70
   5  -4   0  107.59   15.90
  -5   3   0 2926.61  354.76
  -5   3   0 3620.64  356.56
  -5   3   0 3334.37  356.66
  -5   3   0 3334.57  354.96
  -5   3   0 3026.00  354.56
  -5   3   0 2981.20  356.16
   5  -3   0 2711.13  356.66
   5  -3   0 2869.61  356.16
   5  -3   0 2940.61  354.96
   5  -3   0 3042.00  354.46
   5  -3   0 3111.49  356.16
   5  -3   0 3192.08  354.76
  -5   2   0   38.40    5.80
  -5   2   0   19.00    5.70
  -5   2   0   25.40    9.20
  -5   2   0   33.20    4.20
   5  -2   0   26.50    5.00
   5  -2   0   29.60    7.20
   5  -2   0   25.50    6.00
  -5   1   0    4.10    3.90
  -5   1   0    6.70    1.80
  -5   1   0   12.30    4.40
  -5   1   0    6.50    2.60
   5  -1   0    7.70    2.70
   5  -1   0   12.90    4.10
   5  -1   0    7.30    4.30
  -5   0   0   63.79    6.40
  -5   0   0   43.70    8.90
  -5   0   0   37.30    7.70
  -5   0   0   36.80    6.60
   5   0   0   46.00    8.10
   5   0   0   47.30    8.90
   5   0   0   39.40    6.00
   5   0   0   48.70    6.10
   5   0   0   32.50    6.10
  -5  -1   0    7.30    2.50
  -5  -1   0   14.40    5.30
  -5  -1   0    4.10    2.20
  -5  -1   0    6.20    3.70
   5   1   0    5.50    3.20
   5   1   0    8.00    2.20
   5   1   0    5.20    2.60
   5   1   0    7.90    4.70
   5   1   0    7.90    2.30
  -5  -2   0   34.70    7.80
  -5  -2   0   27.60    6.10
  -5  -2   0   27.40    5.00
  -5  -2   0   23.30    4.40
   5   2   0   35.40    6.70
   5   2   0   29.00    4.60
   5   2   0   32.50    4.70
   5   2   0   24.40    6.90
   5   2   0   17.10    4.40
  -5  -3   0 3188.68  356.06
  -5  -3   0 3280.47  356.66
  -5  -3   0 3069.19  356.26
  -5  -3   0 2969.60  354.96
  -5  -3   0 2994.70  355.46
  -5  -3   0 2881.01  354.76
  -5  -3   0 3261.77  355.06
   5   3   0 3221.78  354.86
   5   3   0 3217.58  354.96
   5   3   0 3284.47  355.16
   5   3   0 3173.58  355.46
   5   3   0 3178.58  356.16
   5   3   0 2743.53  356.16
   5   3   0 2865.61  356.36
  -5  -4   0   88.09   12.30
  -5  -4   0   93.29   14.10
  -5  -4   0  100.29   12.70
  -5  -4   0  115.59   16.20
  -5  -4   0   93.89   12.80
   5   4   0  103.19   13.80
   5   4   0  101.09   11.80
   5   4   0   55.59   11.20
   5   4   0   74.79   11.60
   5   4   0   82.59   14.20
   5   5   0 2486.05  285.57
  -5  -6   0   12.50    5.20
  -5  -6   0    6.90    3.30
  -5  -6   0    8.50    5.70
  -5  -6   0   13.40    5.30
  -5  -6   0    3.50    5.00
  -5  -6   0    7.50    3.40
   5   6   0    8.70    5.20
   5   6   0    7.50    3.70
   5   6   0   26.90    6.20
   5   6   0   10.60    5.50
   5   6   0   10.60    3.90
  -5  -7   0  120.59   18.20
  -5  -7   0   86.39   14.40
  -5  -7   0   90.69   13.40
  -5  -7   0   96.79   16.10
  -5  -7   0  105.29   16.20
  -5  -7   0   67.09   13.00
   5   7   0  143.29   15.40
   5   7   0  123.09   17.70
   5   7   0   98.69   16.30
  -5  -8   0    3.10    3.90
  -5  -8   0    0.60    2.90
  -5  -8   0   -1.10    4.20
  -5  -8   0    0.80    4.40
  -5  -8   0   -0.60    4.90
   5   8   0    0.10    4.80
   5   8   0    2.70    5.20
   5   8   0   -0.20    4.00
  -5  -9   0 1566.84  158.68
  -5  -9   0 1295.37  159.88
  -5  -9   0 1255.17  157.18
  -5  -9   0 1469.35  159.98
   5   9   0 1423.36  158.28
   5   9   0 1371.96  160.68
   5   9   0 1205.88  159.68
   5   9   0 1433.76  157.58
  -5 -10   0   -3.30    7.00
  -5 -10   0    7.00    8.10
  -5 -10   0    1.50    3.70
  -5 -10   0    1.10    5.20
  -5 -10   0    7.30    6.20
  -5 -10   0    1.30    4.60
   5  10   0   -4.00    5.60
   5  10   0   -1.60    5.80
   5  10   0    8.60    4.10
   5  10   0   -9.50    3.60
  -5 -11   0  132.99   21.10
  -5 -11   0  141.09   21.80
  -5 -11   0  109.09   16.50
  -5 -11   0   77.19   16.60
  -5 -11   0  101.59   19.40
   5  11   0  110.49   16.90
   5  11   0   88.39   18.30
   5  11   0   98.19   19.60
  -5 -12   0   25.70    9.00
  -5 -12   0   17.20   10.40
  -5 -12   0   24.10   12.50
  -5 -12   0   15.80    9.20
  -5 -12   0   22.50    8.00
   5  12   0   10.60    8.20
   5  12   0   18.70    7.50
   5  12   0   12.70    9.90
  -5 -13   0  101.49   20.40
   5  13   0   92.89   19.90
   5  13   0   96.29   16.70
   5  13   0  111.09   21.40
  -6  13   0  135.79   27.20
  -6  13   0  175.18   30.30
  -6  13   0  127.39   21.60
   6 -13   0  179.18   28.50
   6 -13   0  156.98   20.70
  -6  12   0    3.30    8.20
  -6  12   0   -1.80    6.20
   6 -12   0   11.00    4.80
   6 -12   0   -6.30    8.50
  -6  11   0   52.19   15.60
  -6  11   0   38.00   12.90
  -6  11   0   43.10   10.50
   6 -11   0   59.89   14.60
   6 -11   0   59.59    9.30
   6 -11   0   41.90   14.30
  -6  10   0  170.38   30.10
  -6  10   0  222.48   27.00
  -6  10   0  191.78   30.60
   6 -10   0  201.48   24.30
   6 -10   0  174.78   30.10
  -6   9   0  213.28   25.40
  -6   9   0  237.18   30.60
   6  -9   0  172.08   29.40
   6  -9   0  168.58   23.70
  -6   8   0  474.25   59.69
  -6   8   0  558.14   60.99
  -6   8   0  447.86   55.29
   6  -8   0  434.96   55.59
   6  -8   0  448.06   59.89
   6  -8   0  533.55   59.89
   6  -8   0  473.15   55.29
  -6   7   0    2.70    2.90
  -6   7   0    4.20    5.80
  -6   7   0   10.90    6.90
   6  -7   0    0.40    2.70
   6  -7   0   -1.00    4.90
   6  -7   0    2.20    6.80
   6  -7   0   -0.50    2.50
  -6   6   0  106.29   17.60
  -6   6   0  101.49   13.30
  -6   6   0   94.29   17.20
   6  -6   0   86.49   17.10
   6  -6   0  112.39   13.70
   6  -6   0   99.69   16.70
   6  -6   0   96.99   13.10
  -6   5   0  670.83   69.89
  -6   5   0  544.75   68.69
  -6   5   0  531.95   66.09
   6  -5   0  627.44   68.99
   6  -5   0  500.05   68.89
   6  -5   0  561.44   66.09
   6  -5   0  562.44   65.99
  -6   4   0 1192.68  124.09
  -6   4   0  993.90  121.09
  -6   4   0  992.60  123.09
   6  -4   0  967.50  123.49
   6  -4   0 1106.19  123.29
   6  -4   0 1054.49  121.09
  -6   3   0  105.49   16.00
  -6   3   0   63.59   12.70
  -6   3   0   75.79   11.20
   6  -3   0   79.09   13.10
   6  -3   0   74.69   14.00
   6  -3   0   86.19   11.70
  -6   2   0   47.00   11.70
  -6   2   0  100.89   12.40
  -6   2   0   86.49    9.70
  -6   2   0   89.09   14.40
   6  -2   0   87.29   14.60
   6  -2   0   79.99   11.30
  -6   1   0 2196.58  260.77
  -6   1   0 2085.69  262.07
  -6   1   0 2301.47  260.77
  -6   1   0 2338.17  262.77
  -6   1   0 2411.66  260.37
  -6   1   0 2420.86  261.07
  -6   1   0 2613.34  263.77
   6  -1   0 2492.05  260.77
   6  -1   0 2102.09  261.07
   6  -1   0 1984.20  262.67
   6  -1   0 1952.10  262.87
   6  -1   0 2414.56  262.37
   6  -1   0 2105.19  262.07
   6  -1   0 2332.47  260.67
  -6   0   0   10.00    2.60
  -6   0   0    2.80    4.50
  -6   0   0    0.90    2.50
  -6   0   0    9.50    4.50
   6   0   0    3.50    2.10
   6   0   0    6.70    3.90
   6   0   0    4.10    4.50
   6   0   0    3.80    2.70
   6   0   0    7.50    2.40
  -6  -1   0 2487.55  260.37
  -6  -1   0 2188.88  260.17
  -6  -1   0 2161.48  261.47
  -6  -1   0 2452.95  262.27
  -6  -1   0 2603.64  263.07
  -6  -1   0 2328.47  260.37
  -6  -1   0 2120.29  259.87
   6   1   0 2378.16  260.17
   6   1   0 2383.26  259.97
   6   1   0 2367.56  261.37
   6   1   0 1950.20  260.37
   6   1   0 2432.56  260.07
   6   1   0 1987.90  261.87
   6   1   0 2062.69  260.37
   6   1   0 2060.59  262.37
  -6  -2   0   55.69    9.60
  -6  -2   0   64.69   11.60
  -6  -2   0   81.79   12.80
   6   2   0   65.59   11.30
   6   2   0   56.09    9.20
   6   2   0   67.69    9.30
   6   2   0  106.79   14.70
   6   2   0   72.69    9.90
  -6  -3   0   85.79   13.40
  -6  -3   0   77.29   10.60
  -6  -3   0   58.99    9.40
  -6  -3   0   71.89   11.90
  -6  -3   0   47.50    8.70
   6   3   0   77.49   11.80
   6   3   0   51.99    8.90
   6   3   0   71.69    9.40
   6   3   0   60.09   12.20
   6   3   0   67.09    9.50
  -6  -4   0 1007.20  123.19
  -6  -4   0  958.00  121.49
  -6  -4   0  965.50  121.69
  -6  -4   0 1098.49  122.39
  -6  -4   0 1153.08  124.09
   6   4   0 1161.38  121.79
   6   4   0 1064.19  121.49
   6   4   0 1024.60  121.49
   6   4   0  953.50  123.39
   6   4   0 1134.99  123.49
  -6  -5   0  570.34   66.39
  -6  -5   0  530.55   67.09
  -6  -5   0  505.65   65.39
  -6  -5   0  547.45   65.39
  -6  -5   0  585.14   67.89
   6   5   0  578.64   65.39
   6   5   0  493.75   67.29
   6   5   0  548.25   65.29
   6   5   0  639.84   67.79
   6   5   0  590.64   65.59
  -6  -6   0  102.29   16.70
  -6  -6   0   88.99   14.60
  -6  -6   0  114.79   15.40
  -6  -6   0  108.69   14.40
  -6  -6   0  101.69   15.70
  -6  -6   0  118.39   18.70
   6   6   0  125.29   18.00
   6   6   0   79.29   16.30
   6   6   0  124.49   15.30
   6   6   0   87.59   13.80
   6   6   0  125.19   17.20
  -6  -7   0    1.90    5.50
  -6  -7   0    2.60    5.30
  -6  -7   0   -0.80    5.80
  -6  -7   0    4.30    3.40
  -6  -7   0    1.90    4.70
  -6  -7   0    7.70    3.60
   6   7   0    4.40    5.50
   6   7   0    3.70    3.40
   6   7   0    3.20    3.80
   6   7   0    3.50    5.50
  -6  -8   0  408.46   53.19
  -6  -8   0  494.15   55.69
  -6  -8   0  479.25   54.79
  -6  -8   0  416.66   53.79
  -6  -8   0  484.45   57.09
  -6  -8   0  435.66   55.79
   6   8   0  422.36   55.89
   6   8   0  431.56   54.89
   6   8   0  519.75   58.49
  -6  -9   0  221.28   29.70
  -6  -9   0  187.68   24.00
  -6  -9   0  179.98   25.60
  -6  -9   0  157.18   25.30
  -6  -9   0  189.58   27.30
   6   9   0  216.08   28.20
   6   9   0  214.68   25.20
   6   9   0  175.08   27.30
  -6 -10   0  244.98   24.80
  -6 -10   0  218.98   32.20
  -6 -10   0  171.88   26.50
  -6 -10   0  173.38   25.70
  -6 -10   0  221.28   29.90
  -6 -10   0  171.38   28.40
   6  10   0  143.59   24.70
   6  10   0  203.78   28.80
   6  10   0  182.38   28.10
  -6 -11   0   54.79   14.50
  -6 -11   0   50.79   12.70
  -6 -11   0   25.90    9.40
  -6 -11   0   61.99    8.80
  -6 -11   0   70.79   15.20
  -6 -11   0   50.19   14.70
   6  11   0   55.49   14.00
   6  11   0   24.90    8.10
   6  11   0   27.90   10.90
  -6 -12   0    3.80    9.30
  -6 -12   0   12.90    4.70
  -6 -12   0    1.30    4.60
  -6 -12   0   -8.20    8.10
  -6 -12   0    6.90    9.90
   6  12   0    4.70   11.80
   6  12   0    5.80    8.00
   6  12   0    5.20    6.60
  -6 -13   0  104.79   21.90
  -6 -13   0  174.98   27.50
  -6 -13   0  149.69   26.60
   6  13   0  120.69   24.40
   6  13   0  189.78   23.40
   6  13   0  148.29   29.00
  -7  12   0   36.80   14.00
  -7  12   0   51.59   17.00
  -7  12   0   31.20    9.80
   7 -12   0   45.00   15.10
   7 -12   0   56.39    9.00
  -7  11   0    2.60    8.20
  -7  11   0   -6.60    5.50
  -7  11   0  -12.00    8.90
   7 -11   0    3.80    4.20
   7 -11   0   -7.30    7.50
   7 -11   0   -3.60    8.30
  -7  10   0   50.49   14.60
  -7  10   0   71.29   12.20
  -7  10   0  105.09   20.10
   7 -10   0   39.80   14.60
   7 -10   0   61.89   15.90
   7 -10   0   71.79   10.50
  -7   9   0   10.40    4.10
  -7   9   0   18.40    9.00
  -7   9   0    8.70    8.70
  -7   9   0   14.40    5.90
   7  -9   0   18.20    9.20
   7  -9   0    6.40    4.40
   7  -9   0   17.30   12.60
  -7   8   0   76.79   17.00
  -7   8   0   93.49   12.90
  -7   8   0   75.79   17.70
   7  -8   0  107.69   13.00
   7  -8   0   96.59   12.90
   7  -8   0   81.79   17.80
  -7   7   0  119.49   20.00
  -7   7   0  113.49   20.00
  -7   7   0  104.19   14.40
   7  -7   0   71.49   17.90
   7  -7   0  108.29   14.40
   7  -7   0  106.49   14.60
   7  -7   0  119.19   21.00
  -7   6   0   10.60    7.00
  -7   6   0   10.10    4.00
  -7   6   0   11.40    6.80
   7  -6   0   12.80    3.90
   7  -6   0    2.40    5.90
   7  -6   0   11.20    6.60
   7  -6   0   12.10    3.80
  -7   5   0    9.20    6.20
  -7   5   0   11.30    4.40
  -7   5   0   13.90    7.20
   7  -5   0    8.70    6.00
   7  -5   0   14.30    7.40
   7  -5   0    8.40    3.70
  -7   4   0  180.48   23.60
  -7   4   0  203.98   24.70
  -7   4   0  156.78   20.60
   7  -4   0  154.58   23.00
   7  -4   0  122.29   23.40
   7  -4   0  165.38   20.50
  -7   3   0  232.78   29.90
  -7   3   0  212.48   29.00
  -7   3   0  212.88   26.70
   7  -3   0  219.58   26.60
   7  -3   0  195.48   29.60
   7  -3   0  226.28   28.90
  -7   2   0  372.06   48.30
  -7   2   0  405.66   45.40
  -7   2   0  379.16   46.50
  -7   2   0  425.06   49.30
   7  -2   0  412.46   48.40
   7  -2   0  329.57   48.70
   7  -2   0  399.46   46.40
  -7   1   0   59.89    9.50
  -7   1   0   70.99    7.40
  -7   1   0   41.30    9.90
  -7   1   0   43.80   10.60
   7  -1   0   36.90    7.00
   7  -1   0   49.30   11.20
   7  -1   0   56.79   10.60
   7  -1   0   50.49    8.40
  -7   0   0 1007.10  123.39
  -7   0   0 1188.18  120.79
  -7   0   0 1184.28  124.39
  -7   0   0 1037.10  121.89
   7   0   0  907.51  120.59
   7   0   0 1066.09  123.29
   7   0   0 1069.19  121.69
   7   0   0 1085.89  121.09
   7   0   0  925.41  123.89
  -7  -1   0   47.30   10.20
  -7  -1   0   53.39   11.20
  -7  -1   0   49.99    8.70
   7   1   0   54.89    8.70
   7   1   0   52.69   10.30
   7   1   0   43.20    7.20
   7   1   0   46.80    7.20
   7   1   0   47.70   11.30
  -7  -2   0  376.06   48.70
  -7  -2   0  390.36   47.20
  -7  -2   0  448.76   50.09
   7   2   0  429.06   49.00
   7   2   0  385.36   46.40
   7   2   0  355.46   46.20
   7   2   0  400.16   47.00
  -7  -3   0  191.68   26.00
  -7  -3   0  242.98   29.50
  -7  -3   0  195.88   27.70
   7   3   0  215.98   25.50
   7   3   0  187.98   25.30
   7   3   0  238.78   28.20
   7   3   0  217.58   26.00
   7   3   0  193.28   28.50
  -7  -4   0  168.28   22.50
  -7  -4   0  159.38   23.50
  -7  -4   0  208.38   26.40
  -7  -4   0  159.18   22.00
  -7  -4   0  172.98   24.40
   7   4   0  184.18   24.50
   7   4   0  171.18   22.00
   7   4   0  189.78   22.50
   7   4   0  168.98   26.70
   7   4   0  182.88   22.20
  -7  -5   0   18.80    7.70
  -7  -5   0   11.50    5.90
  -7  -5   0   12.60    5.60
  -7  -5   0    8.70    4.20
  -7  -5   0   11.40    4.30
   7   5   0    9.80    5.70
   7   5   0    8.20    4.00
   7   5   0   12.80    4.50
   7   5   0   11.80    6.80
   7   5   0   13.10    4.10
  -7  -6   0    5.80    6.50
  -7  -6   0    4.50    3.90
  -7  -6   0    9.40    6.50
  -7  -6   0    6.70    4.00
  -7  -6   0    6.30    5.40
   7   6   0    3.40    6.10
   7   6   0   10.50    4.50
   7   6   0    7.40    3.90
   7   6   0    7.90    5.80
  -7  -7   0  111.49   16.70
  -7  -7   0   64.49   13.40
  -7  -7   0  135.99   21.00
  -7  -7   0  123.19   17.40
  -7  -7   0   97.59   17.40
  -7  -7   0  110.79   15.10
   7   7   0  120.99   15.20
   7   7   0   72.29   13.60
   7   7   0  128.69   18.90
   7   7   0   84.29   17.20
  -7  -8   0   77.29   13.50
  -7  -8   0   82.99   13.30
  -7  -8   0   64.39   19.30
  -7  -8   0  136.79   20.00
  -7  -8   0   86.99   15.70
  -7  -8   0   66.59   12.20
   7   8   0   67.79   15.40
   7   8   0   90.19   12.90
   7   8   0   70.09   15.20
  -7  -9   0   10.30    4.90
  -7  -9   0   11.10    7.10
  -7  -9   0    4.20    7.80
  -7  -9   0   17.90    7.10
  -7  -9   0   10.30    5.60
   7   9   0    9.80    7.70
   7   9   0    9.00    7.20
   7   9   0   14.30    6.00
  -7 -10   0   63.19   11.50
  -7 -10   0   46.20   12.70
  -7 -10   0   69.99   13.00
  -7 -10   0   69.39   10.60
  -7 -10   0   40.80   12.90
   7  10   0   56.99   13.90
   7  10   0   51.89   10.90
   7  10   0   54.69   13.90
  -7 -11   0    2.40    4.70
  -7 -11   0    9.40    7.20
  -7 -11   0   -2.30    9.20
  -7 -11   0    0.20    9.20
  -7 -11   0    0.50    7.00
  -7 -11   0   -7.30    5.10
   7  11   0    1.70    7.30
   7  11   0    5.50    6.40
   7  11   0   -4.40    7.80
  -7 -12   0   21.90   13.10
  -7 -12   0   52.79    9.20
  -7 -12   0   50.09   15.10
   7  12   0   44.30   14.20
   7  12   0   54.69   11.70
   7  12   0   46.10   14.10
  -8  12   0   34.20   14.50
  -8  12   0   57.39   18.30
  -8  12   0   64.09   12.40
   8 -12   0   58.39    9.70
   8 -12   0   57.69   16.30
  -8  11   0   92.29   22.00
  -8  11   0   64.59   18.50
  -8  11   0  111.19   16.40
   8 -11   0  101.69   29.40
   8 -11   0  118.29   21.90
   8 -11   0   81.39   13.10
  -8  10   0   24.20   13.10
  -8  10   0   16.70    7.50
   8 -10   0   26.00    6.10
   8 -10   0   18.40   11.20
   8 -10   0   47.20   15.10
  -8   9   0   95.59   21.00
  -8   9   0   91.99   21.00
  -8   9   0  111.89   15.90
   8  -9   0   95.39   21.90
   8  -9   0  163.48   24.00
   8  -9   0  141.99   16.30
  -8   8   0   42.90   13.30
  -8   8   0   40.40    8.20
  -8   8   0   47.30   13.40
   8  -8   0   30.50   12.10
   8  -8   0   58.79   14.10
   8  -8   0   49.50    8.00
   8  -8   0   59.19    8.70
  -8   7   0    4.70    7.50
  -8   7   0    4.20    6.70
  -8   7   0    2.10    3.90
   8  -7   0    0.60    6.80
   8  -7   0    9.00    3.70
   8  -7   0   -3.70    6.10
   8  -7   0    5.80    3.90
  -8   6   0   69.39   10.80
  -8   6   0   57.29   14.00
  -8   6   0   71.99   16.20
   8  -6   0   56.49   10.10
   8  -6   0   73.39   14.70
   8  -6   0   73.59   10.40
   8  -6   0   70.19   15.90
  -8   5   0  269.87   33.30
  -8   5   0  247.58   36.20
  -8   5   0  302.07   37.60
   8  -5   0  259.57   33.00
   8  -5   0  292.77   36.50
   8  -5   0  264.57   37.40
  -8   4   0   52.79   12.50
  -8   4   0   39.60   11.10
  -8   4   0   61.79    9.90
  -8   4   0   56.09    7.00
   8  -4   0   33.80   11.30
   8  -4   0   44.70   10.80
   8  -4   0   53.99    9.00
  -8   3   0  457.75   62.19
  -8   3   0  489.05   59.99
  -8   3   0  616.34   63.89
  -8   3   0  511.05   58.49
   8  -3   0  437.66   62.89
   8  -3   0  547.45   62.59
   8  -3   0  504.55   59.89
  -8   2   0    4.60    4.00
  -8   2   0    0.50    5.50
  -8   2   0   -0.30    4.60
  -8   2   0    1.40    2.10
   8  -2   0    1.70    3.90
   8  -2   0    0.80    4.80
   8  -2   0    4.30    5.60
  -8   1   0    9.30    4.20
  -8   1   0    6.00    5.30
  -8   1   0   12.00    7.20
  -8   1   0    5.30    2.50
   8  -1   0    6.80    3.50
   8  -1   0    3.20    2.60
   8  -1   0    4.00    4.80
   8  -1   0    2.90    5.70
  -8   0   0   83.79   14.70
  -8   0   0   93.59   15.80
  -8   0   0   66.29    9.80
   8   0   0   82.59   10.50
   8   0   0   67.49    9.60
   8   0   0   55.19   13.30
   8   0   0   70.09   12.80
  -8  -1   0    4.40    3.50
  -8  -1   0    3.80    6.10
  -8  -1   0    5.00    5.20
   8   1   0    5.70    3.00
   8   1   0   -0.60    2.90
   8   1   0    6.90    6.40
   8   1   0    3.80    2.40
   8   1   0    6.80    5.20
  -8  -2   0    2.60    4.50
  -8  -2   0    1.60    3.40
  -8  -2   0    2.90    5.80
   8   2   0    0.20    2.50
   8   2   0    6.20    2.90
   8   2   0    5.30    5.20
   8   2   0   -1.90    3.10
   8   2   0    3.00    5.50
  -8  -3   0  482.95   62.99
  -8  -3   0  581.64   64.49
  -8  -3   0  493.05   61.19
   8   3   0  505.75   60.39
   8   3   0  461.75   63.89
   8   3   0  527.55   60.49
   8   3   0  566.14   63.39
   8   3   0  507.85   60.99
  -8  -4   0   38.00    8.00
  -8  -4   0   37.30    9.30
  -8  -4   0   53.09   11.50
  -8  -4   0   54.59   13.20
   8   4   0   34.40   10.70
   8   4   0   52.99    8.20
   8   4   0   44.10    7.90
   8   4   0   57.39    8.50
   8   4   0   46.20   10.50
  -8  -5   0  256.77   33.60
  -8  -5   0  327.97   37.80
  -8  -5   0  246.38   35.50
  -8  -5   0  287.67   35.30
  -8  -5   0  244.58   33.10
   8   5   0  283.07   33.20
   8   5   0  227.38   36.40
   8   5   0  294.37   36.30
   8   5   0  289.07   33.50
   8   5   0  265.67   34.10
  -8  -6   0   79.39   13.80
  -8  -6   0   69.39   11.00
  -8  -6   0   69.69   13.80
  -8  -6   0   80.29   16.00
  -8  -6   0   45.30   10.00
   8   6   0   47.90   13.00
   8   6   0   72.29   14.00
   8   6   0   75.29   10.80
   8   6   0   58.39   10.30
  -8  -7   0   14.90    5.40
  -8  -7   0    6.70    8.70
  -8  -7   0    6.30    4.50
  -8  -7   0    1.30    5.40
  -8  -7   0    1.80    5.80
   8   7   0   -2.00    3.80
   8   7   0   10.70    7.30
   8   7   0   -0.70    6.10
   8   7   0    3.60    4.40
  -8  -8   0   65.49   15.30
  -8  -8   0   43.10   11.60
  -8  -8   0   46.90    9.90
  -8  -8   0   57.09   10.10
  -8  -8   0   46.50   11.70
   8   8   0   35.60   11.60
   8   8   0   41.70   12.10
   8   8   0   30.00    8.60
  -8  -9   0  143.99   17.10
  -8  -9   0  120.39   17.50
  -8  -9   0   85.99   18.30
  -8  -9   0   94.69   18.00
  -8  -9   0  127.39   22.00
  -8  -9   0   88.39   16.80
   8   9   0  111.59   16.40
   8   9   0  106.49   19.70
   8   9   0   92.99   19.50
  -8 -10   0   16.50    6.50
  -8 -10   0   15.90    7.10
  -8 -10   0   15.60    9.50
  -8 -10   0   16.00   10.60
  -8 -10   0    6.90    7.70
   8  10   0   26.40   11.10
   8  10   0   19.20    9.90
   8  10   0   19.30    7.40
  -8 -11   0   63.39   15.70
  -8 -11   0   99.89   20.20
  -8 -11   0   83.79   13.00
  -8 -11   0   70.59   14.90
   8  11   0   87.49   22.20
   8  11   0   82.99   19.40
   8  11   0   47.30   15.40
  -8 -12   0   45.70   14.30
  -8 -12   0   45.10    9.50
  -8 -12   0   45.10   12.50
  -8 -12   0   69.09   17.90
   8  12   0   56.69   12.20
   8  12   0   62.89   16.90
   8  12   0   28.40   12.30
  -9  11   0  327.87   41.00
  -9  11   0  211.28   29.80
  -9  11   0  127.29   32.40
   9 -11   0  215.28   27.30
   9 -11   0  305.77   37.40
  -9  10   0  109.99   23.90
  -9  10   0  222.18   31.60
  -9  10   0  122.09   19.50
  -9  10   0   96.59   16.30
   9 -10   0  165.58   26.20
   9 -10   0  102.29   24.60
   9 -10   0  132.19   17.80
  -9   9   0  335.97   48.50
  -9   9   0  328.27   42.60
   9  -9   0  316.37   49.00
   9  -9   0  425.16   42.80
  -9   8   0  236.28   34.20
  -9   8   0  126.79   28.00
  -9   8   0  150.18   23.60
   9  -8   0  239.48   24.30
   9  -8   0  213.68   23.70
   9  -8   0  122.99   28.40
   9  -8   0  249.28   31.20
  -9   7   0  174.88   22.90
  -9   7   0  233.58   32.70
  -9   7   0  157.68   28.20
   9  -7   0  156.08   21.90
   9  -7   0  143.59   28.20
   9  -7   0  163.48   22.40
   9  -7   0  250.27   29.70
  -9   6   0   68.19   10.40
  -9   6   0   54.19   14.00
  -9   6   0   52.49   14.60
  -9   6   0   59.89    8.00
   9  -6   0   73.29   14.90
   9  -6   0   40.80   14.10
   9  -6   0   45.30    9.20
   9  -6   0   48.60    8.80
  -9   5   0  311.57   46.80
  -9   5   0  383.96   48.20
  -9   5   0  343.27   43.70
  -9   5   0  365.36   41.90
   9  -5   0  376.46   47.00
   9  -5   0  376.16   43.50
  -9   4   0  508.55   57.59
  -9   4   0  435.46   53.39
  -9   4   0  381.46   55.89
  -9   4   0  466.65   51.39
   9  -4   0  444.66   52.99
   9  -4   0  399.66   56.79
   9  -4   0  457.25   56.19
  -9   3   0   82.89   10.70
  -9   3   0   74.69   16.00
  -9   3   0   98.09   14.30
  -9   3   0  113.69   19.70
   9  -3   0   79.69   15.70
   9  -3   0   65.99   16.10
   9  -3   0   90.49   13.20
  -9   2   0   13.50    5.00
  -9   2   0    3.40    7.00
  -9   2   0    4.20    5.90
  -9   2   0    4.40    2.60
   9  -2   0    1.60    4.00
   9  -2   0    4.20    7.00
   9  -2   0    1.90    5.60
   9  -2   0    1.20    2.70
  -9   1   0 1181.88  146.59
  -9   1   0 1212.28  144.39
  -9   1   0 1249.47  142.69
  -9   1   0 1314.07  147.39
   9  -1   0 1292.57  143.29
   9  -1   0 1311.77  146.59
   9  -1   0 1053.69  147.09
   9  -1   0 1304.57  144.19
  -9   0   0  180.28   23.10
  -9   0   0  184.48   26.60
  -9   0   0  162.38   25.20
   9   0   0  183.48   22.70
   9   0   0  130.49   26.30
   9   0   0  188.98   25.30
   9   0   0  178.38   21.60
  -9  -1   0 1092.79  141.79
  -9  -1   0 1215.38  139.99
  -9  -1   0 1308.87  142.99
   9   1   0 1220.18  138.79
   9   1   0 1241.38  141.79
   9   1   0 1248.28  139.69
   9   1   0 1007.70  142.39
   9   1   0 1270.37  138.49
  -9  -2   0    4.40    5.50
  -9  -2   0   12.20    6.80
   9   2   0    7.90    4.50
   9   2   0    6.50    3.60
   9   2   0    3.40    3.30
   9   2   0    3.80    6.60
   9   2   0    3.20    5.30
  -9  -3   0   74.59   12.70
  -9  -3   0   87.69   16.50
  -9  -3   0   52.19   13.40
   9   3   0   86.89   12.30
   9   3   0   85.99   11.50
   9   3   0   58.49   10.70
   9   3   0   92.79   15.40
   9   3   0   69.59   16.00
  -9  -4   0  439.46   55.59
  -9  -4   0  417.46   57.59
  -9  -4   0  533.45   59.99
  -9  -4   0  490.85   56.99
   9   4   0  396.66   58.49
   9   4   0  446.76   55.19
   9   4   0  469.55   54.69
   9   4   0  487.05   54.79
   9   4   0  491.95   57.99
  -9  -5   0  354.76   46.10
  -9  -5   0  294.27   43.20
   9   5   0  346.37   43.10
   9   5   0  382.86   43.10
   9   5   0  402.46   46.50
  -9  -6   0   59.29   12.90
  -9  -6   0   84.69   17.20
  -9  -6   0   55.29   10.20
  -9  -6   0   56.29   12.40
  -9  -6   0   56.89   10.00
   9   6   0   42.30   13.20
   9   6   0   37.80    8.70
   9   6   0   51.19   12.60
   9   6   0   42.10    8.80
  -9  -7   0  212.78   25.50
  -9  -7   0  138.49   24.00
  -9  -7   0  201.28   30.50
  -9  -7   0  180.88   23.90
  -9  -7   0  165.68   26.30
  -9  -7   0  153.68   27.00
   9   7   0  192.18   24.50
   9   7   0  164.68   28.60
   9   7   0  197.18   27.60
   9   7   0  187.78   23.60
  -9  -8   0  182.58   24.90
  -9  -8   0  228.08   31.90
  -9  -8   0  147.99   26.40
  -9  -8   0  222.58   29.50
  -9  -8   0  147.99   23.40
  -9  -8   0  126.39   22.50
   9   8   0  184.18   28.10
   9   8   0  146.19   27.00
   9   8   0  223.38   23.70
  -9  -9   0  427.66   55.29
  -9  -9   0  385.16   56.59
  -9  -9   0  476.35   55.99
  -9  -9   0  486.05   59.29
  -9  -9   0  506.75   61.49
  -9  -9   0  338.97   57.29
   9   9   0  494.05   55.79
   9   9   0  525.65   60.29
  -9 -10   0  158.48   22.40
  -9 -10   0  166.98   26.30
  -9 -10   0  161.58   26.50
  -9 -10   0  134.79   20.20
   9  10   0   95.39   23.00
   9  10   0  151.38   21.00
   9  10   0  147.19   25.70
  -9 -11   0  213.78   32.00
  -9 -11   0  244.78   37.50
  -9 -11   0  266.37   37.20
  -9 -11   0  220.68   30.00
   9  11   0  264.47   36.00
   9  11   0  230.18   30.50
   9  11   0  157.48   33.00
 -10  10   0    0.60   19.30
 -10  10   0    3.40    4.80
 -10  10   0    4.20    9.30
  10 -10   0    0.00    4.30
  10 -10   0    3.60   10.20
 -10   9   0   15.80   11.60
 -10   9   0   16.50   13.70
  10  -9   0   30.10   13.60
  10  -9   0   50.19    7.70
  10  -9   0   36.20   14.90
 -10   8   0  256.97   36.60
 -10   8   0  130.79   30.40
 -10   8   0  178.68   26.70
  10  -8   0  217.08   25.50
  10  -8   0  275.77   33.80
  10  -8   0  202.38   26.00
  10  -8   0  190.18   34.10
 -10   7   0   20.10   11.60
 -10   7   0   40.90    6.40
 -10   7   0   36.70    8.50
 -10   7   0   36.50   13.70
  10  -7   0   45.90   13.60
  10  -7   0   48.10    8.00
  10  -7   0   42.10    9.00
  10  -7   0   37.60   13.60
 -10   6   0    7.90    3.10
 -10   6   0    4.80    8.30
 -10   6   0   14.80    9.30
 -10   6   0   -0.90    4.80
  10  -6   0   24.30   11.10
  10  -6   0   10.40    4.70
  10  -6   0    9.70    5.40
  10  -6   0   15.70   10.50
 -10   5   0    7.70    2.80
 -10   5   0   13.50    8.40
 -10   5   0    7.50    8.80
 -10   5   0    1.00    4.60
  10  -5   0    3.30    7.50
  10  -5   0   11.40    9.10
  10  -5   0    3.50    4.40
 -10   4   0  314.37   40.90
 -10   4   0  265.37   39.00
 -10   4   0  256.17   35.40
 -10   4   0  277.47   33.00
  10  -4   0  280.17   47.20
  10  -4   0  297.77   35.10
  10  -4   0  300.07   39.10
 -10   3   0   61.49   14.80
 -10   3   0   62.09   11.20
 -10   3   0   66.49    9.00
 -10   3   0   69.29   16.40
  10  -3   0   71.19   14.80
  10  -3   0   64.49    9.80
  10  -3   0   51.59   16.10
  10  -3   0   93.79   13.00
 -10   2   0  419.06   52.39
 -10   2   0  448.66   50.29
 -10   2   0  485.65   56.79
 -10   2   0  405.16   55.39
  10  -2   0  438.56   54.99
  10  -2   0  332.57   55.39
  10  -2   0  460.75   52.19
  10  -2   0  449.56   50.99
 -10   1   0    2.50    4.80
 -10   1   0   -2.10    5.50
 -10   1   0    5.90    3.30
 -10   1   0    0.30    6.90
  10  -1   0    3.30    8.00
  10  -1   0    5.40    3.50
  10  -1   0    8.20    6.80
  10  -1   0    5.10    4.50
 -10   0   0 2155.98  259.57
 -10   0   0 2110.99  261.87
 -10   0   0 2525.15  263.07
  10   0   0 1922.61  262.57
  10   0   0 2369.46  259.37
  10   0   0 2391.66  261.87
  10   0   0 2260.87  258.27
 -10  -1   0   16.10    9.30
 -10  -1   0    2.80    6.60
 -10  -1   0    5.20    4.80
  10   1   0    1.30    7.30
  10   1   0    1.30    5.80
  10   1   0    5.80    3.70
  10   1   0    5.90    3.50
  10   1   0    0.70    4.20
 -10  -2   0  429.16   51.59
 -10  -2   0  492.65   55.69
 -10  -2   0  373.06   53.39
  10   2   0  434.56   53.39
  10   2   0  456.25   50.09
  10   2   0  443.76   50.89
  10   2   0  421.46   49.60
  10   2   0  321.17   53.99
 -10  -3   0   50.99   11.00
 -10  -3   0   68.69   15.80
 -10  -3   0   60.69   14.00
  10   3   0   55.29   14.40
  10   3   0   63.79    9.70
  10   3   0   53.29   12.80
  10   3   0   55.69    9.80
  10   3   0   51.79    9.10
 -10  -4   0  255.47   36.70
 -10  -4   0  308.97   39.20
 -10  -4   0  254.97   34.30
 -10  -4   0  317.57   36.80
  10   4   0  265.97   34.70
  10   4   0  231.48   37.40
 -10  -5   0   12.70    7.80
 -10  -5   0    3.40   10.10
 -10  -5   0    7.40    5.20
 -10  -5   0    8.30    7.50
  10   5   0    6.70    7.00
  10   5   0    7.00    4.20
  10   5   0    4.70    8.00
  10   5   0    6.20    5.10
 -10  -6   0    7.60   10.40
 -10  -6   0    1.70    5.10
 -10  -6   0    0.80    8.00
 -10  -6   0   17.00    8.70
  10   6   0    6.40    6.00
  10   6   0   13.30    8.30
  10   6   0    5.00    4.90
  10   6   0    1.20    8.20
 -10  -7   0   35.40    9.80
 -10  -7   0   63.89   16.70
 -10  -7   0   31.30   11.20
 -10  -7   0   43.10   10.00
 -10  -7   0   42.20   12.70
  10   7   0   17.50    7.60
  10   7   0   34.70   13.20
  10   7   0   30.80   11.20
  10   7   0   32.00    7.80
 -10  -8   0  200.28   28.00
 -10  -8   0  160.18   29.60
 -10  -8   0  205.68   32.70
 -10  -8   0  243.78   36.10
  10   8   0  256.87   28.40
  10   8   0  148.39   31.10
  10   8   0  258.37   33.40
 -10  -9   0   20.30    8.70
 -10  -9   0   18.80    8.00
 -10  -9   0   23.70   10.50
 -10  -9   0   13.80   10.30
 -10  -9   0   27.10   14.50
 -10  -9   0   31.30   12.80
  10   9   0   22.20   11.30
  10   9   0   17.70    7.60
  10   9   0   31.10   12.40
 -10 -10   0   -3.50    5.80
 -10 -10   0  -11.30    8.70
 -10 -10   0    6.60   10.80
 -10 -10   0    4.40    9.80
  10  10   0   -8.40    7.40
  10  10   0    1.80    9.50
  10  10   0   15.10    8.00
 -11  10   0   82.69   21.00
 -11  10   0   33.70    9.10
 -11  10   0   46.50   17.10
  11 -10   0   55.79   16.90
  11 -10   0   43.30    8.40
 -11   9   0   30.10    8.10
 -11   9   0   43.50   17.10
 -11   9   0   33.10   14.20
 -11   9   0   32.70    6.10
  11  -9   0   29.20   16.50
  11  -9   0   42.00   15.00
  11  -9   0   31.00    8.60
 -11   8   0  102.89   23.10
 -11   8   0   78.39   20.50
 -11   8   0   93.59   12.20
 -11   8   0   74.99   14.50
  11  -8   0   99.59   13.70
  11  -8   0   90.49   14.50
  11  -8   0   90.69   22.70
  11  -8   0  119.19   22.50
 -11   7   0    9.10    6.20
 -11   7   0   -0.40    9.00
 -11   7   0    5.40   11.60
  11  -7   0    0.90    4.70
  11  -7   0   11.80   11.20
  11  -7   0   -8.20    8.40
  11  -7   0   10.40    5.90
 -11   6   0  111.19   18.50
 -11   6   0  107.59   23.70
 -11   6   0  169.98   29.30
  11  -6   0  133.49   18.70
  11  -6   0   97.49   24.10
  11  -6   0  175.48   25.70
 -11   5   0   55.89   14.70
 -11   5   0   54.79   10.70
 -11   5   0   29.90   22.30
  11  -5   0   71.49   16.00
  11  -5   0   34.80   14.70
  11  -5   0   66.79   11.70
 -11   4   0  363.06   49.30
 -11   4   0  401.96   54.09
 -11   4   0  372.06   53.19
  11  -4   0  432.36   49.20
  11  -4   0  448.86   47.90
  11  -4   0  448.86   53.59
  11  -4   0  328.87   53.59
 -11   3   0   26.30   11.00
 -11   3   0   30.10    8.30
 -11   3   0   37.80    5.80
 -11   3   0   52.49   14.80
  11  -3   0   35.70    6.90
  11  -3   0   33.10   11.60
  11  -3   0   40.40    8.60
  11  -3   0   40.00   17.40
 -11   2   0   25.80    8.10
 -11   2   0   33.20   12.20
 -11   2   0   43.00   13.30
  11  -2   0   33.90   12.70
  11  -2   0   37.30   11.30
  11  -2   0   35.00    7.60
  11  -2   0   43.20    7.30
 -11   1   0  459.75   68.79
 -11   1   0  497.05   65.09
 -11   1   0  621.04   69.79
  11  -1   0  575.74   63.69
  11  -1   0  615.64   65.09
  11  -1   0  452.15   69.09
  11  -1   0  557.44   67.89
 -11   0   0   62.49   14.70
 -11   0   0   94.09   18.50
 -11   0   0   51.89   10.30
  11   0   0   73.29   17.60
  11   0   0   67.89    9.90
  11   0   0   68.19   14.50
  11   0   0   49.10   10.00
 -11  -1   0  619.24   69.49
 -11  -1   0  548.85   65.29
 -11  -1   0  478.05   67.69
  11   1   0  568.94   67.69
  11   1   0  586.54   64.89
  11   1   0  481.95   68.99
  11   1   0  532.15   63.59
  11   1   0  520.45   62.99
 -11  -2   0   30.50    8.50
 -11  -2   0   45.80   13.50
 -11  -2   0   37.00   11.70
  11   2   0   22.40   11.60
  11   2   0   33.10    8.40
  11   2   0   36.90    7.30
  11   2   0   44.90   12.20
 -11  -3   0   40.00   10.10
 -11  -3   0   23.40   10.30
 -11  -3   0   38.70   13.70
  11   3   0   33.00    6.50
  11   3   0   14.80   10.70
  11   3   0   26.90    6.90
  11   3   0   19.80    9.20
  11   3   0   32.90    6.60
 -11  -4   0  375.16   48.90
 -11  -4   0  378.96   51.49
 -11  -4   0  419.46   50.79
  11   4   0  413.66   48.40
  11   4   0  430.86   51.79
  11   4   0  293.67   51.69
  11   4   0  447.66   47.70
 -11  -5   0   56.89   14.20
 -11  -5   0   78.19   18.10
 -11  -5   0   63.29   12.50
 -11  -5   0   34.50   12.30
  11   5   0   47.90   12.90
  11   5   0   46.80   14.90
  11   5   0   46.50    9.10
  11   5   0   55.99   11.50
 -11  -6   0   95.49   20.10
 -11  -6   0  152.78   25.10
 -11  -6   0  100.89   16.80
 -11  -6   0  118.19   20.80
  11   6   0  126.89   22.00
  11   6   0   99.79   15.90
  11   6   0   76.09   20.60
  11   6   0  142.19   19.00
 -11  -7   0   15.50    8.10
 -11  -7   0   -4.10   10.80
 -11  -7   0    3.90    8.30
 -11  -7   0   -5.00    9.30
  11   7   0   -1.20    8.20
  11   7   0    1.70    5.40
  11   7   0   -1.70    8.40
  11   7   0    0.20    5.60
 -11  -8   0  113.39   20.00
 -11  -8   0   72.09   19.40
 -11  -8   0   80.39   19.60
 -11  -8   0  114.49   18.30
 -11  -8   0  109.29   24.30
  11   8   0  120.79   22.20
  11   8   0  115.39   16.50
 -11  -9   0   60.99   18.60
 -11  -9   0   34.70   13.40
 -11  -9   0   24.60    9.40
 -11  -9   0   30.70   14.30
  11   9   0   59.49   11.50
  11   9   0   30.90   13.30
  11   9   0   25.90   12.50
 -11 -10   0   67.09   19.20
 -11 -10   0   46.90   15.00
 -11 -10   0   52.39   16.30
  11  10   0   38.60   15.10
 -12   9   0   38.40   18.20
 -12   9   0   33.50    9.20
 -12   9   0   28.50   14.70
  12  -9   0   25.10   15.20
  12  -9   0   34.60    7.40
 -12   8   0    3.50   11.90
 -12   8   0   10.70   14.00
 -12   8   0   18.10    8.10
  12  -8   0   16.80   14.20
  12  -8   0    3.90    6.80
  12  -8   0    5.50    5.10
  12  -8   0    9.10   12.30
 -12   7   0    4.40    6.60
 -12   7   0   14.30   14.10
 -12   7   0    0.60   10.20
  12  -7   0   14.30   12.50
  12  -7   0   12.70    6.30
  12  -7   0   13.50    6.80
 -12   6   0   15.80   12.90
 -12   6   0    3.60   10.10
 -12   6   0    9.00    6.80
  12  -6   0   11.70   11.70
  12  -6   0   12.90    6.50
  12  -6   0   12.10   11.80
 -12   5   0   10.20   10.30
 -12   5   0   25.80    8.30
 -12   5   0   35.00   14.60
  12  -5   0    9.10   10.90
  12  -5   0   12.10    6.50
  12  -5   0   13.90   12.40
  12  -5   0   27.90    6.30
 -12   4   0   96.69   22.30
 -12   4   0   97.39   18.00
  12  -4   0   87.39   23.10
  12  -4   0  159.18   24.80
  12  -4   0  137.19   16.50
  12  -4   0  129.89   18.10
 -12   3   0   70.89   18.20
 -12   3   0   57.89   16.50
 -12   3   0   58.89   12.60
  12  -3   0   81.09   17.30
  12  -3   0   52.99   17.10
  12  -3   0   77.09   10.60
  12  -3   0   44.90   10.50
 -12   2   0   24.10   11.40
 -12   2   0   27.10    9.30
 -12   2   0   59.69   16.40
  12  -2   0    9.80   18.50
  12  -2   0   24.10    6.10
  12  -2   0   24.80    7.30
  12  -2   0   24.60   11.10
 -12   1   0   41.70   13.10
 -12   1   0   50.99   16.00
 -12   1   0   44.90   10.60
  12  -1   0   52.99   11.30
  12  -1   0   48.80    8.60
  12  -1   0   44.90   13.00
  12  -1   0   33.60   14.10
 -12   0   0   32.00   12.20
 -12   0   0   43.70   15.20
 -12   0   0   30.40    8.90
  12   0   0   27.00   12.90
  12   0   0   29.40    6.80
  12   0   0   37.10    8.60
 -12  -1   0   61.19   12.60
 -12  -1   0   36.70   12.60
 -12  -1   0   66.49   17.40
  12   1   0   41.40    8.30
  12   1   0   52.39   13.30
  12   1   0   38.10   15.00
  12   1   0   36.10    8.80
 -12  -2   0   19.50   10.10
 -12  -2   0    8.40   12.00
 -12  -2   0   12.80    6.10
  12   2   0   30.70    5.90
  12   2   0   29.60   10.60
  12   2   0   24.20    6.30
  12   2   0   25.50    7.60
  12   2   0   15.30   11.20
 -12  -3   0   77.29   17.90
 -12  -3   0   44.10   11.00
 -12  -3   0   42.70   13.80
  12   3   0   42.10    9.60
  12   3   0   57.79   14.00
  12   3   0   35.00   14.60
  12   3   0   54.49    9.80
 -12  -4   0  125.29   20.80
 -12  -4   0  128.09   24.70
 -12  -4   0  118.19   18.90
 -12  -4   0   77.09   19.70
  12   4   0  111.49   23.70
  12   4   0  119.09   16.50
  12   4   0   92.59   17.00
  12   4   0  118.19   21.30
 -12  -5   0   30.40    8.70
 -12  -5   0   34.80   15.10
 -12  -5   0   11.00    9.60
 -12  -5   0    6.70    9.40
  12   5   0   18.20   11.70
  12   5   0   25.60    7.80
  12   5   0   15.90   10.80
  12   5   0   27.00    7.50
 -12  -6   0    5.40   13.00
 -12  -6   0   11.80    8.70
 -12  -6   0   -1.00    9.80
 -12  -6   0   10.20   10.00
  12   6   0   11.20   10.10
  12   6   0   14.70    6.70
  12   6   0   11.30   10.10
  12   6   0    7.00    6.60
 -12  -7   0   17.10   10.20
 -12  -7   0   13.10   11.00
 -12  -7   0    5.00   12.60
 -12  -7   0   16.70   11.20
  12   7   0   12.60   10.30
  12   7   0    7.10    6.20
  12   7   0    5.90    6.60
  12   7   0    5.30    9.90
 -12  -8   0   28.60   11.50
 -12  -8   0    0.00   11.70
 -12  -8   0    7.40   13.30
 -12  -8   0    4.60    8.90
  12   8   0   10.10    7.50
  12   8   0   28.40   14.50
  12   8   0   20.10   12.30
 -12  -9   0   42.70   11.20
 -12  -9   0   42.20   17.40
 -12  -9   0   33.40   13.50
 -12  -9   0   30.90   16.20
  12   9   0   39.60   16.50
 -13   7   0   -9.20   12.80
 -13   7   0    5.70    8.40
 -13   7   0   -8.30   10.80
  13  -7   0   -2.50    4.50
  13  -7   0   -0.60    6.40
  13  -7   0   -2.70    5.10
  13  -7   0    2.50   13.50
 -13   6   0   46.60   16.30
 -13   6   0   33.90   16.90
 -13   6   0   31.60   10.00
  13  -6   0    8.60   18.30
  13  -6   0   48.80   11.40
  13  -6   0   47.00    8.50
 -13   5   0   83.19   21.40
 -13   5   0   57.19   17.60
 -13   5   0   41.80   11.50
  13  -5   0   62.49   10.20
  13  -5   0   75.59   12.80
  13  -5   0   32.20   17.20
 -13   4   0   21.50    8.80
 -13   4   0   30.90   16.00
 -13   4   0   15.30   11.70
  13  -4   0   38.00   14.90
  13  -4   0   23.60    7.90
  13  -4   0   27.60   14.70
  13  -4   0   43.30    7.80
 -13   3   0   69.79   18.50
 -13   3   0  100.79   24.30
 -13   3   0   74.19   15.30
  13  -3   0   59.89   12.30
  13  -3   0   72.69   18.40
  13  -3   0   52.89   18.70
  13  -3   0   99.29   12.60
 -13   2   0  166.78   28.90
 -13   2   0   94.69   22.60
 -13   2   0   97.39   18.30
  13  -2   0   89.79   24.40
  13  -2   0  145.59   21.60
  13  -2   0  123.09   23.20
  13  -2   0  154.58   19.60
 -13   1   0   13.30   12.50
 -13   1   0    7.90    9.70
 -13   1   0    3.00    6.80
  13  -1   0   -1.50   10.00
  13  -1   0    6.60    5.30
  13  -1   0   18.30   11.70
  13  -1   0    2.40    7.00
 -13   0   0  314.17   43.20
 -13   0   0  396.86   49.80
 -13   0   0  267.47   45.90
  13   0   0  218.18   47.00
  13   0   0  378.16   47.30
  13   0   0  344.67   42.30
  13   0   0  421.36   41.30
 -13  -1   0    9.30   11.90
 -13  -1   0   -0.50    8.30
 -13  -1   0   10.20   12.40
  13   1   0    6.10    7.40
  13   1   0    8.60    5.70
  13   1   0    9.10    9.90
  13   1   0   13.50   11.80
 -13  -2   0  131.39   25.20
 -13  -2   0  103.99   19.60
 -13  -2   0   90.39   21.20
  13   2   0   75.59   14.00
  13   2   0  145.49   16.60
  13   2   0  103.79   17.10
  13   2   0  140.39   22.30
  13   2   0   90.39   22.80
 -13  -3   0   77.79   18.10
 -13  -3   0   72.79   14.70
 -13  -3   0  106.69   21.90
  13   3   0   37.20   16.60
  13   3   0   76.49   17.70
  13   3   0  110.99   17.00
  13   3   0   88.89   13.20
 -13  -4   0   33.60   16.40
 -13  -4   0   35.30   13.80
 -13  -4   0   27.90   11.50
 -13  -4   0   28.30    9.90
  13   4   0   37.70   13.50
  13   4   0   33.10   10.20
  13   4   0   32.70   14.50
  13   4   0   37.70    8.80
 -13  -5   0   78.69   16.20
 -13  -5   0   60.89   19.90
 -13  -5   0   62.89   16.80
 -13  -5   0   43.40   16.80
  13   5   0   47.70   11.10
  13   5   0   55.09   17.30
  13   5   0   53.79   10.80
  13   5   0   71.69   17.30
 -13  -6   0   41.80   11.50
 -13  -6   0   29.10   15.90
 -13  -6   0   15.60   12.40
  13   6   0   34.30   10.10
  13   6   0   25.90   13.20
  13   6   0   66.19   12.80
 -13  -7   0   12.10   10.10
 -13  -7   0    5.80   11.20
  13   7   0    1.60    9.80
  13   7   0    5.50   10.70
  13   7   0  -11.10    5.70
 -14   6   0   28.90   15.70
 -14   6   0   39.40   18.80
 -14   6   0   31.20   11.00
  14  -6   0   38.20   19.30
  14  -6   0   23.00    9.40
  14  -6   0   41.30    8.30
  14  -6   0   46.00   17.20
 -14   5   0  109.39   18.30
 -14   5   0   59.99   20.90
 -14   5   0  110.49   25.80
  14  -5   0  101.39   23.30
  14  -5   0  102.29   14.50
  14  -5   0   84.79   27.20
  14  -5   0  113.59   18.30
 -14   4   0  101.89   27.10
 -14   4   0  248.68   36.80
 -14   4   0  153.68   24.40
  14  -4   0  120.19   30.60
  14  -4   0  141.09   22.80
  14  -4   0  198.18   21.90
  14  -4   0  188.38   30.80
 -14   3   0   53.29   19.70
 -14   3   0   31.80   15.30
 -14   3   0   74.19   14.20
  14  -3   0   54.09   18.80
  14  -3   0   69.99   18.30
  14  -3   0   73.09   10.90
  14  -3   0   44.80   10.90
 -14   2   0   25.10   13.80
 -14   2   0   71.39   21.30
 -14   2   0   42.20   12.30
  14  -2   0   38.90   17.50
  14  -2   0   58.19    9.80
  14  -2   0   55.39   11.50
  14  -2   0   35.70   14.80
 -14   1   0  303.47   41.20
 -14   1   0  215.28   43.60
 -14   1   0  291.57   46.40
  14  -1   0  326.87   44.30
  14  -1   0  346.47   39.30
  14  -1   0  208.88   45.00
  14  -1   0  359.26   37.20
 -14   0   0  106.89   25.60
 -14   0   0  165.88   24.80
 -14   0   0  156.08   29.20
  14   0   0   93.09   26.10
  14   0   0  116.79   24.80
  14   0   0  167.88   20.20
  14   0   0  175.08   23.80
 -14  -1   0  250.37   44.90
 -14  -1   0  308.77   41.60
  14   1   0  311.77   37.00
  14   1   0  285.47   42.70
  14   1   0  309.27   38.80
 -14  -2   0   51.99   13.90
 -14  -2   0   42.90   17.20
 -14  -2   0   39.30   15.90
  14   2   0   43.40   17.90
  14   2   0   42.60   10.90
  14   2   0   46.20   14.90
  14   2   0   56.39   10.50
 -14  -3   0   53.09   17.20
 -14  -3   0   59.39   19.40
  14   3   0   51.39   10.40
  14   3   0   43.60   17.00
  14   3   0   52.29   16.30
  14   3   0   47.10   18.20
 -14  -4   0  190.88   31.50
 -14  -4   0  206.68   35.90
  14   4   0  188.18   25.10
  14   4   0  132.69   30.80
  14   4   0  212.88   28.10
  14   4   0  160.68   29.60
 -14  -5   0  123.09   26.30
 -14  -5   0   83.69   19.30
  14   5   0   63.19   20.10
  14   5   0   70.29   19.10
  14   5   0   92.29   14.90
  14   5   0   88.59   15.60
 -14  -6   0   15.50   12.30
 -14  -6   0   38.10   17.90
  14   6   0   28.20    9.70
  14   6   0   26.30    9.10
  14   6   0   17.70   12.50
  14   6   0   46.30   16.80
 -15   3   0  258.77   41.30
 -15   3   0  183.48   36.90
  15  -3   0  169.48   37.10
  15  -3   0  200.18   27.10
  15  -3   0  243.98   37.40
 -15   2   0   16.50   13.40
 -15   2   0    9.20   15.70
  15  -2   0   17.50   15.50
  15  -2   0   15.00   13.10
  15  -2   0    7.80    8.30
  15  -2   0   10.10    6.40
 -15   1   0   60.09   20.00
 -15   1   0   51.79   17.80
  15  -1   0   82.99   11.90
  15  -1   0   49.10   12.70
  15  -1   0   30.40   17.90
  15  -1   0   48.60   17.10
 -15   0   0   42.80   29.90
 -15   0   0   71.39   20.10
  15   0   0   62.29   11.30
  15   0   0   47.80   16.50
  15   0   0   30.10   17.70
  15   0   0   72.59   15.20
 -15  -1   0   61.89   20.90
 -15  -1   0   34.00   16.90
  15   1   0   51.39   10.50
  15   1   0   30.70   14.70
  15   1   0   60.99   21.10
  15   1   0   49.50   12.20
 -15  -2   0   19.60   15.70
  15   2   0   11.30    9.90
  15   2   0    2.80   12.20
  15   2   0    8.50    6.90
 -15  -3   0  163.18   31.80
 -15  -3   0  230.78   39.40
  15   3   0  177.38   32.30
  15   3   0  261.37   33.10
  15   3   0  226.38   35.60
  15   2   1  283.87   41.50
  15   2   1  168.38   41.30
  15   2   1  331.17   37.50
 -15  -2  -1  251.37   41.70
  15   1   1  395.16   41.90
  15   1   1  197.48   46.10
  15   1   1  305.47   39.10
 -15  -1  -1  364.76   50.19
  15   0   1   -6.50   10.20
  15   0   1    9.00    6.50
  15   0   1   -1.40    7.40
  15   0   1   11.40   15.00
 -15   0  -1   12.70   16.60
 -15   0  -1   12.90   15.30
  15  -1   1  314.67   36.60
  15  -1   1  241.08   47.40
  15  -1   1  311.07   38.70
  15  -1   1  319.27   44.80
 -15   1  -1  309.47   47.80
 -15   1  -1  223.98   43.50
  15  -2   1  201.78   42.20
  15  -2   1  279.87   32.00
  15  -2   1  237.78   38.80
 -15   2  -1  204.98   40.00
 -15   2  -1  307.37   45.00
  14   5   1    1.40   10.20
  14   5   1   -2.40    7.00
  14   5   1    6.50   11.60
  14   5   1   -7.00    5.80
 -14  -5  -1   -2.40   11.00
 -14  -5  -1    9.90   14.20
  14   4   1   74.19   14.00
  14   4   1   54.69   21.50
  14   4   1   94.29   15.30
  14   4   1   45.90   18.20
 -14  -4  -1   52.89   16.40
 -14  -4  -1  105.99   23.90
  14   3   1  589.44   67.59
  14   3   1  538.55   61.49
  14   3   1  580.14   63.09
  14   3   1  339.97   68.69
 -14  -3  -1  461.95   68.69
 -14  -3  -1  492.55   65.79
 -14  -3  -1  529.55   69.69
  14   2   1   68.29   11.70
  14   2   1   52.19   16.00
  14   2   1   46.10   17.80
  14   2   1   50.59   17.30
 -14  -2  -1   48.50   16.70
 -14  -2  -1   55.19   18.70
  14   1   1  318.37   35.90
  14   1   1  205.18   43.70
  14   1   1  347.67   43.20
  14   1   1  299.57   42.10
 -14  -1  -1  338.77   47.70
 -14  -1  -1  249.97   43.20
 -14  -1  -1  222.48   41.80
  14   0   1   -5.50    5.30
  14   0   1    3.40   11.80
  14   0   1   11.10   11.20
  14   0   1   -2.80    8.30
 -14   0  -1   -1.10   13.20
 -14   0  -1   -2.70   11.60
 -14   0  -1  -10.80    7.60
  14  -1   1  238.38   44.40
  14  -1   1  289.67   35.20
  14  -1   1  328.47   42.70
  14  -1   1  291.47   37.10
 -14   1  -1  187.18   41.20
 -14   1  -1  323.07   40.60
 -14   1  -1  328.57   47.70
  14  -2   1   56.99   17.10
  14  -2   1   77.09   14.60
  14  -2   1   70.39   11.50
  14  -2   1   39.90   17.50
 -14   2  -1   54.49   17.40
 -14   2  -1   70.39   14.90
 -14   2  -1   51.39   26.20
  14  -3   1  591.94   61.19
  14  -3   1  645.54   63.59
  14  -3   1  555.34   68.39
  14  -3   1  398.76   69.39
 -14   3  -1  353.96   66.19
 -14   3  -1  498.45   64.09
 -14   3  -1  523.55   70.09
  14  -4   1   83.99   20.10
  14  -4   1   86.49   16.20
  14  -4   1   78.09   12.40
  14  -4   1   49.80   19.30
 -14   4  -1   73.49   16.30
 -14   4  -1  105.19   24.20
 -14   4  -1   50.39   18.10
  14  -5   1   -2.10   19.40
  14  -5   1    0.40   12.30
  14  -5   1    0.60    6.90
  14  -5   1   -3.60    5.40
 -14   5  -1   -4.80    8.50
 -14   5  -1    2.70   14.40
 -14   5  -1    7.30   12.20
  13   7   1  111.59   17.30
  13   7   1  114.59   22.00
  13   7   1  104.29   17.40
  13   7   1   84.29   22.60
 -13  -7  -1   86.19   18.80
 -13  -7  -1   88.49   22.50
 -13  -7  -1  134.09   26.90
  13   6   1   27.50    9.50
  13   6   1   46.50   16.30
  13   6   1   52.09   10.10
  13   6   1   64.89   16.40
 -13  -6  -1   29.60   15.30
 -13  -6  -1   36.30   17.40
 -13  -6  -1   42.80   13.80
  13   5   1  157.18   20.40
  13   5   1  153.38   21.30
  13   5   1  115.09   23.60
  13   5   1   81.09   24.00
 -13  -5  -1  113.79   24.80
 -13  -5  -1  160.58   27.80
 -13  -5  -1  149.88   23.40
 -13  -5  -1  169.58   29.30
  13   4   1   28.00   14.00
  13   4   1   20.80    7.80
  13   4   1   14.00    8.00
  13   4   1   33.30   13.40
 -13  -4  -1   45.30   14.50
 -13  -4  -1   40.20   16.30
 -13  -4  -1   32.10   10.80
 -13  -4  -1   54.99   15.60
  13   3   1    3.50    6.30
  13   3   1   14.90    6.60
  13   3   1    6.10    9.60
  13   3   1    6.90   11.30
 -13  -3  -1    7.30    7.80
 -13  -3  -1    4.20   12.40
 -13  -3  -1   28.30   21.00
  13   2   1  367.06   47.40
  13   2   1  369.16   43.40
  13   2   1  366.66   42.00
  13   2   1  265.97   49.80
 -13  -2  -1  271.67   46.50
 -13  -2  -1  419.76   50.99
 -13  -2  -1  326.87   44.50
  13   1   1   -4.10    9.70
  13   1   1    6.10    5.90
  13   1   1    5.40    7.00
  13   1   1   17.90   11.40
 -13  -1  -1    6.30    9.00
 -13  -1  -1    3.30   11.90
 -13  -1  -1   23.00    9.00
  13   0   1    4.20    9.60
  13   0   1    6.70    5.50
  13   0   1   -3.70    9.90
  13   0   1    9.20    7.20
 -13   0  -1  -10.50   10.40
 -13   0  -1    3.30   10.70
 -13   0  -1    1.50    8.90
  13  -1   1    2.70    6.50
  13  -1   1   15.10   22.40
  13  -1   1    6.60    5.80
  13  -1   1   17.60   11.30
 -13   1  -1    7.50   13.00
 -13   1  -1   -1.40    8.30
  13  -2   1  422.26   45.40
  13  -2   1  377.06   51.39
  13  -2   1  403.96   47.00
 -13   2  -1  252.57   50.89
 -13   2  -1  324.27   52.79
 -13   2  -1  438.76   54.59
  13  -3   1    7.20    7.30
  13  -3   1    3.40   10.50
  13  -3   1   -2.00    9.80
  13  -3   1    3.50    5.30
 -13   3  -1   23.90   16.70
 -13   3  -1    6.80   12.90
 -13   3  -1    4.20    9.60
  13  -4   1   40.30   15.30
  13  -4   1   47.30    8.40
  13  -4   1   28.50   15.50
  13  -4   1   34.70    9.60
 -13   4  -1   30.70   16.40
 -13   4  -1   31.60   16.60
 -13   4  -1   44.10   15.90
  13  -5   1   89.89   26.70
  13  -5   1  197.78   19.90
  13  -5   1  154.48   27.30
  13  -5   1  115.69   19.90
 -13   5  -1  178.48   31.90
 -13   5  -1  112.29   26.50
  13  -6   1   68.99   19.10
  13  -6   1   66.89   13.30
  13  -6   1   50.39    9.80
 -13   6  -1   43.10   15.10
 -13   6  -1   87.99   23.40
 -13   6  -1   30.70   16.30
  13  -7   1  104.89   16.40
  13  -7   1  106.39   26.80
  13  -7   1  105.49   23.80
  13  -7   1  116.89   16.40
 -13   7  -1   73.19   22.10
 -13   7  -1   82.39   17.50
 -13   7  -1  148.69   29.60
  12   8   1  136.99   18.40
  12   8   1  113.69   22.80
  12   8   1   71.99   22.20
  12   8   1  113.09   17.00
 -12  -8  -1  102.19   24.20
 -12  -8  -1  102.89   18.80
 -12  -8  -1  101.89   22.00
 -12  -8  -1   94.89   19.20
  12   7   1   -4.60    7.70
  12   7   1    5.00    6.30
  12   7   1   -2.80    9.60
 -12  -7  -1   -1.20    9.90
 -12  -7  -1   -1.00   11.90
 -12  -7  -1   -1.70    7.70
 -12  -7  -1    0.40    8.00
  12   6   1    7.90   10.20
  12   6   1   30.30   12.40
  12   6   1   12.60    7.00
  12   6   1   14.40    6.70
 -12  -6  -1   14.90   11.30
 -12  -6  -1   22.80   11.30
 -12  -6  -1   22.10   13.40
  12   5   1    2.80    7.10
  12   5   1    2.90    5.90
  12   5   1   -4.10    9.00
  12   5   1    4.40    8.80
 -12  -5  -1   12.70    7.40
 -12  -5  -1   11.00   12.00
 -12  -5  -1   -2.20   10.80
 -12  -5  -1  -10.30    8.80
  12   4   1   -2.30    5.80
  12   4   1    9.00   10.20
  12   4   1    3.10    8.90
  12   4   1    1.40    5.70
 -12  -4  -1   -4.40    7.50
 -12  -4  -1   15.60   12.10
 -12  -4  -1   -4.30    7.10
 -12  -4  -1   12.10   11.60
  12   3   1   24.80    8.10
  12   3   1    9.90   10.60
  12   3   1   19.30    9.40
  12   3   1   22.90    6.10
 -12  -3  -1   16.00   10.00
 -12  -3  -1   50.59   15.10
 -12  -3  -1   25.20    9.70
  12   2   1    3.70    4.80
  12   2   1    3.70    5.30
  12   2   1    2.50    4.10
  12   2   1    3.10    7.40
  12   2   1    6.70   10.40
 -12  -2  -1    1.90    6.00
 -12  -2  -1    7.10   11.70
 -12  -2  -1   -1.80    7.00
  12   1   1   12.30    9.00
  12   1   1    8.30    5.50
  12   1   1    5.30   10.40
  12   1   1    1.40    4.30
 -12  -1  -1   12.70    6.70
 -12  -1  -1   14.10   11.90
 -12  -1  -1   12.30    9.10
  12   0   1    1.90    8.80
  12   0   1    1.10    5.40
  12   0   1    1.30    4.20
  12   0   1    5.80    7.30
 -12   0  -1    1.00   10.40
 -12   0  -1    3.40    5.80
 -12   0  -1    3.90    7.90
  12  -1   1   18.90   11.60
  12  -1   1   15.70    6.40
  12  -1   1   13.30    9.30
  12  -1   1    8.80    6.50
 -12   1  -1   19.50   12.70
 -12   1  -1   10.50    6.30
 -12   1  -1   22.50   10.90
  12  -2   1    7.20   15.10
  12  -2   1    5.00   10.00
  12  -2   1    0.40    5.30
  12  -2   1    0.30    4.40
 -12   2  -1   10.70    4.20
 -12   2  -1    8.70   11.60
 -12   2  -1    3.20    5.60
 -12   2  -1    7.10    8.60
  12  -3   1   22.00    7.50
  12  -3   1   40.90    7.70
  12  -3   1   17.10   12.10
  12  -3   1   40.80   13.50
 -12   3  -1   22.80   12.00
 -12   3  -1   43.70   15.90
 -12   3  -1   31.70    9.70
 -12   3  -1   32.10    5.80
  12  -4   1    6.10    6.40
  12  -4   1   11.30   10.60
  12  -4   1    6.70    5.00
  12  -4   1    7.80   10.70
 -12   4  -1    3.10   12.30
 -12   4  -1    7.40    3.40
 -12   4  -1    5.10    5.80
 -12   4  -1   -1.50    8.10
  12  -5   1    1.10   10.00
  12  -5   1    4.80    6.90
  12  -5   1   22.70   12.30
 -12   5  -1    4.90    6.70
 -12   5  -1    2.10    9.70
 -12   5  -1    4.60   11.90
  12  -6   1   30.20   13.50
  12  -6   1   15.30   12.40
  12  -6   1   13.00    7.20
 -12   6  -1    6.50   10.20
 -12   6  -1    2.90    6.30
 -12   6  -1   31.20   15.80
  12  -7   1    0.80   11.30
  12  -7   1    7.90    6.40
  12  -7   1    0.60    5.20
 -12   7  -1    5.60   11.00
 -12   7  -1   -0.30    6.80
 -12   7  -1    1.20    2.90
 -12   7  -1   -8.00   11.70
  12  -8   1  110.29   17.00
  12  -8   1  135.29   29.00
  12  -8   1  139.69   18.50
  12  -8   1  115.89   24.60
 -12   8  -1  107.79   19.00
 -12   8  -1  106.69   25.70
 -12   8  -1  121.79   26.70
  11   9   1  102.49   19.70
  11   9   1   58.39   17.30
  11   9   1   54.89   13.10
 -11  -9  -1   64.39   13.70
 -11  -9  -1   95.39   18.20
 -11  -9  -1   72.79   20.50
 -11  -9  -1   71.99   18.20
  11   8   1   80.29   12.70
  11   8   1   91.99   18.20
  11   8   1   41.30   10.80
  11   8   1   53.49   16.40
 -11  -8  -1   69.09   18.40
 -11  -8  -1   57.29   13.90
 -11  -8  -1   53.59   18.10
 -11  -8  -1   48.60   11.90
 -11  -8  -1   50.19   15.40
  11   7   1   83.09   15.10
  11   7   1  100.09   20.50
  11   7   1  135.29   17.00
  11   7   1  115.29   22.90
 -11  -7  -1  109.99   20.60
 -11  -7  -1  132.49   24.40
 -11  -7  -1   75.99   17.40
 -11  -7  -1   86.09   16.10
 -11  -7  -1  106.89   21.50
  11   6   1   63.09   18.50
  11   6   1   75.69   14.70
  11   6   1   98.19   14.60
  11   6   1  101.89   19.70
 -11  -6  -1  107.89   20.20
 -11  -6  -1  106.29   17.70
 -11  -6  -1   92.69   19.20
 -11  -6  -1  155.98   25.50
  11   5   1   25.90   12.10
  11   5   1   39.50    8.40
  11   5   1   28.10    8.20
  11   5   1   25.00   10.20
 -11  -5  -1   46.60   15.20
 -11  -5  -1   30.60   12.30
 -11  -5  -1   34.30    9.10
 -11  -5  -1   27.20   11.10
  11   4   1   94.99   17.70
  11   4   1   75.59   13.70
  11   4   1   75.49   19.50
  11   4   1   85.29   13.30
 -11  -4  -1  100.49   16.80
 -11  -4  -1  150.98   23.70
 -11  -4  -1   78.09   17.70
 -11  -4  -1  102.99   18.50
  11   3   1  397.96   46.50
  11   3   1  296.57   51.09
  11   3   1  401.06   50.19
  11   3   1  407.56   47.40
 -11  -3  -1  442.06   48.70
 -11  -3  -1  369.16   50.69
  11   2   1   47.90    8.50
  11   2   1   47.70    9.10
  11   2   1   33.30   13.00
  11   2   1   60.29   10.40
  11   2   1   50.09   12.90
 -11  -2  -1   42.60   12.70
 -11  -2  -1   51.59   10.20
 -11  -2  -1   85.49   17.80
  11   1   1  219.48   27.80
  11   1   1  188.78   34.90
  11   1   1  259.87   29.30
  11   1   1  248.78   32.40
 -11  -1  -1  177.78   32.20
 -11  -1  -1  224.88   35.10
 -11  -1  -1  237.28   31.80
  11   0   1    3.20    5.20
  11   0   1    0.70    3.70
  11   0   1   -1.30    7.40
  11   0   1   -1.30    6.00
 -11   0  -1    4.90    8.50
 -11   0  -1   -1.20    4.50
 -11   0  -1    0.10    6.70
  11  -1   1  224.38   26.90
  11  -1   1  219.78   35.90
  11  -1   1  227.88   28.20
  11  -1   1  242.58   31.90
 -11   1  -1  254.97   33.70
 -11   1  -1  228.48   26.40
 -11   1  -1  146.19   30.70
 -11   1  -1  188.58   28.60
  11  -2   1   49.60    8.20
  11  -2   1   57.39    9.80
  11  -2   1   49.80   12.90
  11  -2   1   30.40   13.00
 -11   2  -1   49.20   14.10
 -11   2  -1   47.20    7.40
 -11   2  -1   36.20    9.00
 -11   2  -1   26.70   11.10
  11  -3   1  313.57   53.89
  11  -3   1  429.76   48.70
  11  -3   1  438.96   49.99
  11  -3   1  503.75   54.79
 -11   3  -1  407.26   47.80
 -11   3  -1  409.36   50.59
 -11   3  -1  358.36   53.69
  11  -4   1   85.49   18.30
  11  -4   1   83.89   15.00
  11  -4   1  105.09   22.40
 -11   4  -1   93.09   27.30
 -11   4  -1   95.09   20.60
 -11   4  -1   84.09   15.10
 -11   4  -1  103.49   12.50
  11  -5   1   31.20    8.30
  11  -5   1   23.60   12.50
  11  -5   1   12.70   12.00
 -11   5  -1   45.00    6.10
 -11   5  -1   48.40   21.70
 -11   5  -1   34.20    9.00
  11  -6   1  129.19   23.40
  11  -6   1   72.39   21.00
  11  -6   1  126.59   17.30
 -11   6  -1   88.59   16.70
 -11   6  -1  113.59   14.10
 -11   6  -1  127.69   24.60
  11  -7   1  137.69   24.00
  11  -7   1  113.89   16.40
  11  -7   1  143.49   18.40
  11  -7   1   88.59   23.10
 -11   7  -1  101.99   14.20
 -11   7  -1  107.89   23.70
 -11   7  -1   94.29   16.80
  11  -8   1   84.19   12.60
  11  -8   1   65.79   17.80
  11  -8   1   62.09   21.60
  11  -8   1   50.39   11.00
 -11   8  -1   83.49   10.20
 -11   8  -1   49.00   12.20
 -11   8  -1   85.39   23.40
 -11   8  -1   67.39   19.80
  11  -9   1   86.59   20.00
  11  -9   1   77.49   11.90
  11  -9   1   54.19   20.40
  11  -9   1   62.79   10.70
 -11   9  -1   32.90   15.90
 -11   9  -1   51.39   11.50
 -11   9  -1   63.49    9.60
 -11   9  -1  107.09   23.90
  10  10   1  339.67   36.00
  10  10   1  180.58   38.20
  10  10   1  325.77   40.70
 -10 -10  -1  298.47   41.80
 -10 -10  -1  235.78   39.30
 -10 -10  -1  258.77   37.10
 -10 -10  -1  269.17   35.20
  10   9   1   44.20   14.00
  10   9   1   54.49   11.20
  10   9   1   27.10   12.00
 -10  -9  -1   39.70   12.50
 -10  -9  -1   45.40   14.20
 -10  -9  -1   44.60   10.70
 -10  -9  -1   24.20   12.90
  10   8   1  172.18   23.10
  10   8   1  108.59   25.90
  10   8   1  201.58   28.90
  10   8   1  131.19   22.30
 -10  -8  -1  194.68   25.90
 -10  -8  -1  181.48   24.30
 -10  -8  -1  192.48   28.40
 -10  -8  -1  176.68   28.90
 -10  -8  -1  190.58   30.60
  10   7   1  571.94   67.69
  10   7   1  559.44   64.19
  10   7   1  410.66   67.29
  10   7   1  532.15   63.89
 -10  -7  -1  688.53   70.89
 -10  -7  -1  536.45   67.19
 -10  -7  -1  521.65   64.69
 -10  -7  -1  501.65   67.19
  10   6   1  401.96   64.89
  10   6   1  549.65   64.79
  10   6   1  549.15   61.59
  10   6   1  491.85   61.09
 -10  -6  -1  497.35   62.19
 -10  -6  -1  630.24   67.69
 -10  -6  -1  468.55   64.29
 -10  -6  -1  549.25   64.49
  10   5   1  412.46   45.20
  10   5   1  404.86   44.50
  10   5   1  264.47   53.59
  10   5   1  388.56   47.80
 -10  -5  -1  360.26   45.50
 -10  -5  -1  314.57   47.20
 -10  -5  -1  382.26   47.50
  10   4   1    8.70    7.50
  10   4   1   13.90    5.80
  10   4   1    9.40    4.60
  10   4   1    8.00    8.40
 -10  -4  -1   13.30   10.60
 -10  -4  -1    6.10    5.70
 -10  -4  -1   10.90    7.50
 -10  -4  -1   14.30    9.10
  10   3   1   51.39    9.30
  10   3   1   30.10   12.40
  10   3   1   64.09    9.90
  10   3   1   58.09   12.80
  10   3   1   57.09   11.10
 -10  -3  -1   48.00   13.70
 -10  -3  -1   76.39   12.20
 -10  -3  -1   56.29   13.10
  10   2   1  505.75   74.39
  10   2   1  638.94   73.79
  10   2   1  634.44   72.89
  10   2   1  629.34   70.29
 -10  -2  -1  673.73   75.49
 -10  -2  -1  521.75   73.49
  10   1   1   81.59   10.60
  10   1   1   65.19   10.50
  10   1   1   53.89   15.20
  10   1   1   83.39   13.10
  10   1   1   64.19   13.80
 -10  -1  -1   59.79   14.30
 -10  -1  -1   82.99   13.90
 -10  -1  -1   88.89   18.00
  10   0   1    2.30    4.10
  10   0   1    4.70    7.90
  10   0   1    3.50    3.40
  10   0   1   -4.00    5.20
 -10   0  -1   -0.80    6.80
 -10   0  -1    5.20    3.90
 -10   0  -1    3.50    7.90
 -10   0  -1   -1.60    3.70
  10  -1   1   68.39   14.90
  10  -1   1   81.79   13.10
  10  -1   1   42.70   15.00
  10  -1   1   76.79   11.10
 -10   1  -1   82.99   17.00
 -10   1  -1   99.29   14.40
 -10   1  -1   80.89   10.80
 -10   1  -1   73.59   16.40
  10  -2   1  511.55   76.99
  10  -2   1  648.04   72.29
  10  -2   1  647.04   76.29
  10  -2   1  649.43   73.29
 -10   2  -1  656.83   77.19
 -10   2  -1  620.64   71.59
 -10   2  -1  600.14   76.49
 -10   2  -1  590.54   73.69
  10  -3   1   42.90    9.40
  10  -3   1   37.90   13.40
  10  -3   1   71.09   14.70
 -10   3  -1   42.80   12.20
 -10   3  -1   54.19   10.50
 -10   3  -1   57.09   14.60
 -10   3  -1   62.09    8.10
  10  -4   1    3.70    8.00
  10  -4   1   13.30    8.50
  10  -4   1    5.80    4.60
 -10   4  -1    9.10    8.10
 -10   4  -1   11.10    5.60
 -10   4  -1    5.50    3.20
 -10   4  -1   16.20    9.90
  10  -5   1  337.77   51.19
  10  -5   1  414.66   50.49
  10  -5   1  362.76   46.10
 -10   5  -1  324.77   50.29
 -10   5  -1  437.26   51.89
 -10   5  -1  357.76   46.60
 -10   5  -1  410.26   44.60
  10  -6   1  505.15   58.89
  10  -6   1  459.75   64.69
 -10   6  -1  498.15   57.19
 -10   6  -1  478.95   63.99
 -10   6  -1  457.95   59.09
 -10   6  -1  580.14   69.39
  10  -7   1  703.43   72.69
  10  -7   1  465.35   77.19
  10  -7   1  688.43   72.29
  10  -7   1  768.22   78.49
 -10   7  -1  776.92   80.39
 -10   7  -1  534.25   76.79
 -10   7  -1  560.14   70.89
 -10   7  -1  507.95   72.29
  10  -8   1  201.98   29.40
  10  -8   1  202.18   22.30
  10  -8   1  124.79   28.20
 -10   8  -1  212.28   32.30
 -10   8  -1  107.89   26.30
 -10   8  -1  148.69   22.60
  10  -9   1   42.20    8.30
  10  -9   1   57.19    9.50
  10  -9   1   51.99   15.60
  10  -9   1   23.60   14.70
 -10   9  -1   31.50   14.40
 -10   9  -1   42.40    9.20
 -10   9  -1   40.40   16.40
  10 -10   1  352.16   42.80
  10 -10   1  271.17   33.50
 -10  10  -1  202.28   40.30
 -10  10  -1  280.17   49.70
 -10  10  -1  266.97   35.30
   9  11   1    4.40    9.50
   9  11   1    8.30    7.50
   9  11   1    8.60    8.70
  -9 -11  -1   -1.00    8.40
  -9 -11  -1   -3.00   10.00
  -9 -11  -1   -1.20    5.60
  -9 -11  -1   -4.50   10.00
   9  10   1   65.99   17.90
   9  10   1  130.79   19.10
  -9 -10  -1   90.69   20.00
  -9 -10  -1   70.99   18.90
  -9 -10  -1  100.39   15.40
  -9 -10  -1  117.49   21.80
  -9 -10  -1   72.49   17.30
   9   9   1    5.20    6.20
   9   9   1   10.40    9.50
   9   9   1    4.30    8.40
  -9  -9  -1    8.40    8.50
  -9  -9  -1   11.80    8.40
  -9  -9  -1   -0.60    5.80
  -9  -9  -1    3.70    5.20
  -9  -9  -1    3.90    9.90
   9   8   1  463.15   66.59
   9   8   1  526.25   62.99
   9   8   1  553.44   66.49
   9   8   1  510.65   63.19
  -9  -8  -1  540.75   64.49
  -9  -8  -1  559.84   63.49
  -9  -8  -1  560.24   66.29
  -9  -8  -1  509.35   65.99
   9   7   1  108.59   17.00
   9   7   1  106.89   21.70
   9   7   1  117.89   17.40
   9   7   1  138.09   21.70
  -9  -7  -1   96.59   18.20
  -9  -7  -1  108.79   18.20
  -9  -7  -1  196.48   26.00
  -9  -7  -1  148.99   22.20
  -9  -7  -1  130.49   21.50
   9   6   1 1493.65  162.18
   9   6   1 1461.65  159.08
   9   6   1 1445.86  159.28
   9   6   1 1118.69  161.78
  -9  -6  -1 1373.96  161.98
  -9  -6  -1 1423.56  160.98
  -9  -6  -1 1301.47  159.48
   9   5   1  321.67   38.10
   9   5   1  278.67   41.70
   9   5   1  319.37   37.80
   9   5   1  324.37   42.90
  -9  -5  -1  294.07   38.40
  -9  -5  -1  268.97   40.30
  -9  -5  -1  376.26   43.30
   9   4   1   33.40    7.30
   9   4   1   15.50    7.70
   9   4   1   16.20    4.80
   9   4   1   18.20    5.10
   9   4   1   13.60    9.30
  -9  -4  -1   31.50   10.70
  -9  -4  -1   19.40    7.90
  -9  -4  -1   21.10    7.10
  -9  -4  -1   23.40    8.30
   9   3   1    0.10    6.20
   9   3   1   10.10    6.10
   9   3   1    6.70    3.50
   9   3   1    2.20    3.90
   9   3   1    4.70    3.70
  -9  -3  -1   11.20    5.20
  -9  -3  -1    6.40    7.80
  -9  -3  -1    6.40    6.00
   9   2   1 1122.49  119.99
   9   2   1 1058.49  122.99
   9   2   1 1111.39  120.99
   9   2   1  853.31  123.49
   9   2   1 1015.50  120.09
  -9  -2  -1 1127.79  124.29
  -9  -2  -1  966.50  123.09
   9   1   1   53.09    7.80
   9   1   1   39.30    8.30
   9   1   1   42.20    7.40
   9   1   1   50.49   10.80
   9   1   1   32.50   11.20
  -9  -1  -1   43.60   11.10
  -9  -1  -1   57.39   13.40
  -9  -1  -1   46.60    7.90
   9   0   1    8.60    6.20
   9   0   1    0.20    4.30
   9   0   1    1.70    3.00
   9   0   1    3.10    7.00
  -9   0  -1    3.80    6.50
  -9   0  -1   -2.20    3.10
  -9   0  -1    0.80    3.90
  -9   0  -1    6.70    6.00
   9  -1   1   53.89    7.90
   9  -1   1   56.39   12.00
   9  -1   1   31.80   11.30
   9  -1   1   55.89    9.40
  -9   1  -1   61.29   13.40
  -9   1  -1   40.50    9.00
  -9   1  -1   46.40    7.20
  -9   1  -1   30.00   10.30
   9  -2   1  878.21  123.29
   9  -2   1 1074.69  120.19
   9  -2   1 1131.69  122.99
  -9   2  -1  896.51  122.49
  -9   2  -1 1173.18  123.99
  -9   2  -1 1076.09  118.69
  -9   2  -1  985.40  120.39
   9  -3   1   -5.30    5.40
   9  -3   1    3.70    6.10
   9  -3   1    1.90    3.70
  -9   3  -1    1.60    5.80
  -9   3  -1    1.60    7.10
  -9   3  -1    6.20    2.90
  -9   3  -1    6.10    4.10
   9  -4   1   19.00    6.00
   9  -4   1   19.40    9.40
   9  -4   1   16.80    8.20
  -9   4  -1   13.20    6.00
  -9   4  -1   26.10    9.40
  -9   4  -1   32.70    4.80
  -9   4  -1   23.30    9.40
   9  -5   1  316.77   37.80
   9  -5   1  196.28   44.10
   9  -5   1  329.17   41.50
  -9   5  -1  339.17   36.40
  -9   5  -1  286.97   38.00
  -9   5  -1  284.67   41.70
  -9   5  -1  357.66   43.10
   9  -6   1 1336.17  166.58
   9  -6   1 1634.24  171.18
   9  -6   1 1230.38  171.08
   9  -6   1 1454.25  166.98
  -9   6  -1 1688.13  172.48
  -9   6  -1 1338.67  167.08
  -9   6  -1 1568.74  165.88
  -9   6  -1 1310.47  170.78
   9  -7   1  126.99   18.20
   9  -7   1  127.09   25.20
   9  -7   1  147.29   19.20
   9  -7   1  153.58   24.70
  -9   7  -1  147.29   25.40
  -9   7  -1  126.89   24.70
  -9   7  -1  127.99   19.00
   9  -8   1  701.43   73.69
   9  -8   1  702.63   73.59
  -9   8  -1  563.24   78.89
  -9   8  -1  535.95   77.99
  -9   8  -1  591.14   73.69
   9  -9   1    3.30   10.00
   9  -9   1    2.70    4.70
   9  -9   1   10.60   10.50
  -9   9  -1   -1.10    8.20
  -9   9  -1    3.40    4.70
  -9   9  -1    8.00   10.90
   9 -10   1  103.99   23.50
   9 -10   1   99.19   21.70
   9 -10   1  110.99   15.00
  -9  10  -1  113.19   17.10
  -9  10  -1   63.99   19.40
  -9  10  -1  155.28   27.10
   9 -11   1    7.10   11.30
   9 -11   1    9.50    5.20
  -9  11  -1   11.00   12.60
  -9  11  -1  -12.50    6.10
  -9  11  -1   14.40   11.40
   8  12   1   49.60   16.10
   8  12   1   88.39   23.30
   8  12   1  141.59   17.50
  -8 -12  -1  104.99   14.40
  -8 -12  -1   55.89   28.00
  -8 -12  -1   79.39   19.00
  -8 -12  -1   88.79   16.70
   8  11   1   17.20   10.50
   8  11   1   26.30    9.40
   8  11   1    6.50    9.00
  -8 -11  -1   23.00   11.50
  -8 -11  -1   15.40   11.60
  -8 -11  -1   10.90    6.10
  -8 -11  -1    9.50   10.40
   8  10   1   17.40    9.60
   8  10   1   22.60    7.80
   8  10   1   17.90   10.30
  -8 -10  -1   23.20    7.10
  -8 -10  -1   15.50    9.50
  -8 -10  -1   28.20   11.60
  -8 -10  -1   22.70    7.80
  -8 -10  -1   26.10    9.50
  -8 -10  -1   23.60   11.30
   8   9   1    5.50    7.40
   8   9   1    6.60    5.60
   8   9   1   10.00    8.20
  -8  -9  -1    3.80    6.80
  -8  -9  -1    4.50    5.10
  -8  -9  -1    1.70    9.10
  -8  -9  -1   -3.00    8.30
  -8  -9  -1   12.00    5.90
  -8  -9  -1    2.70    6.70
   8   8   1   90.89   11.90
   8   8   1   44.50    9.40
   8   8   1   57.09   14.20
   8   8   1   70.59   13.90
  -8  -8  -1   39.00    9.30
  -8  -8  -1   47.60   12.50
  -8  -8  -1   77.89   13.50
  -8  -8  -1   55.39   10.60
  -8  -8  -1   63.59   13.90
   8   7   1  206.78   28.80
   8   7   1  207.48   25.80
   8   7   1  187.58   25.40
   8   7   1  160.98   29.40
  -8  -7  -1  218.88   29.60
  -8  -7  -1  198.38   25.90
  -8  -7  -1  173.38   28.00
  -8  -7  -1  273.07   32.00
  -8  -7  -1  216.68   28.70
   8   6   1  254.17   29.50
   8   6   1  197.38   32.50
  -8  -6  -1  283.57   32.50
  -8  -6  -1  216.08   31.70
  -8  -6  -1  264.57   33.50
  -8  -6  -1  229.08   29.70
  -8  -6  -1  216.18   29.40
   8   5   1  159.08   18.60
   8   5   1  150.28   20.50
   8   5   1  116.19   17.20
   8   5   1   86.19   20.20
  -8  -5  -1  189.18   25.00
  -8  -5  -1  104.29   19.50
  -8  -5  -1  139.09   19.20
  -8  -5  -1  122.49   20.50
   8   4   1  605.04   72.59
   8   4   1  634.54   75.19
   8   4   1  536.05   75.69
   8   4   1  651.33   72.69
   8   4   1  630.84   72.99
  -8  -4  -1  577.14   73.19
  -8  -4  -1  721.23   76.79
  -8  -4  -1  678.93   74.59
  -8  -4  -1  560.24   76.19
   8   3   1  122.59   24.20
   8   3   1  174.38   21.30
   8   3   1  160.88   20.60
   8   3   1  168.28   20.50
   8   3   1  161.98   23.10
  -8  -3  -1  170.48   21.60
  -8  -3  -1  156.28   23.20
  -8  -3  -1  181.68   25.10
   8   2   1  190.88   24.90
   8   2   1  159.48   21.80
   8   2   1  182.68   21.80
   8   2   1  189.38   22.70
   8   2   1  145.49   26.10
  -8  -2  -1  202.78   26.50
  -8  -2  -1  183.98   23.00
  -8  -2  -1  157.48   24.50
   8   1   1    4.60    6.30
   8   1   1   15.90    3.80
   8   1   1   11.30    4.40
   8   1   1   11.30    3.70
   8   1   1   12.20    5.90
  -8  -1  -1    9.40    4.20
  -8  -1  -1    7.80    6.10
  -8  -1  -1    6.20    3.80
  -8  -1  -1   14.40    7.70
   8   0   1   -0.20    5.30
   8   0   1    6.20    5.10
   8   0   1    3.30    2.70
   8   0   1    2.00    3.10
  -8   0  -1   -0.60    2.60
  -8   0  -1    0.00    4.50
  -8   0  -1    2.50    3.70
  -8   0  -1    2.90    5.70
   8  -1   1   10.20    7.00
   8  -1   1    8.40    3.10
   8  -1   1    8.20    3.80
   8  -1   1    7.10    5.30
  -8   1  -1    4.90    5.70
  -8   1  -1   13.60    3.30
  -8   1  -1   10.70    6.90
  -8   1  -1   12.60    4.70
   8  -2   1  197.58   23.40
   8  -2   1  170.98   28.50
   8  -2   1  174.78   25.70
  -8   2  -1  160.78   25.70
  -8   2  -1  172.78   23.60
  -8   2  -1  189.18   22.00
  -8   2  -1  220.98   27.80
   8  -3   1  181.58   23.80
   8  -3   1  159.58   20.60
   8  -3   1  130.99   24.20
  -8   3  -1  129.49   23.40
  -8   3  -1  171.08   24.60
  -8   3  -1  156.28   21.00
  -8   3  -1  175.08   19.30
   8  -4   1  676.83   75.59
   8  -4   1  525.15   75.69
   8  -4   1  640.04   72.59
  -8   4  -1  668.03   76.39
  -8   4  -1  607.34   72.79
  -8   4  -1  635.74   71.29
  -8   4  -1  560.34   75.09
   8  -5   1  153.38   23.00
   8  -5   1  141.69   18.00
   8  -5   1  109.09   22.40
  -8   5  -1  127.79   18.50
  -8   5  -1  154.18   24.20
  -8   5  -1  126.49   22.80
   8  -6   1  254.57   30.00
   8  -6   1  254.97   33.90
   8  -6   1  201.08   34.10
   8  -6   1  247.18   29.70
  -8   6  -1  247.08   30.20
  -8   6  -1  230.98   33.90
  -8   6  -1  252.97   34.70
   8  -7   1  181.18   23.90
   8  -7   1  182.38   24.00
   8  -7   1  229.88   29.30
   8  -7   1  177.98   31.00
  -8   7  -1  190.88   30.40
  -8   7  -1  204.58   29.90
  -8   7  -1  183.08   24.20
   8  -8   1   78.29   16.60
   8  -8   1   73.09   11.20
   8  -8   1   82.29   11.40
   8  -8   1   81.89   18.20
  -8   8  -1   71.09   11.40
  -8   8  -1   39.80   14.30
  -8   8  -1   71.59   16.80
   8  -9   1    5.80    9.00
   8  -9   1   13.20    4.70
   8  -9   1    5.00    4.50
   8  -9   1    6.70   10.00
  -8   9  -1    0.90    3.90
  -8   9  -1    4.20    8.20
  -8   9  -1    7.90    5.90
  -8   9  -1    9.60   10.00
   8 -10   1   29.90   13.60
   8 -10   1   15.70   11.20
   8 -10   1   22.90    6.30
  -8  10  -1   36.90   14.00
  -8  10  -1   20.20    8.20
   8 -11   1   11.20    5.30
   8 -11   1   12.90   11.50
  -8  11  -1   31.00   14.50
  -8  11  -1    0.80    8.00
  -8  11  -1   11.50    7.20
   8 -12   1  131.59   24.00
   8 -12   1   80.69   14.00
  -8  12  -1  106.39   17.30
  -8  12  -1   62.99   20.00
  -8  12  -1  149.59   27.20
   7  12   1    8.30    8.90
   7  12   1    8.70    9.70
   7  12   1    5.20    6.40
  -7 -12  -1   11.40    5.40
  -7 -12  -1   15.10   10.20
  -7 -12  -1   17.60   14.10
  -7 -12  -1   -3.90    9.60
   7  11   1   10.20    8.50
   7  11   1   13.30    7.60
   7  11   1   20.20   10.10
  -7 -11  -1    8.30    8.40
  -7 -11  -1   20.30    6.30
  -7 -11  -1   13.30   10.70
  -7 -11  -1   25.30    8.30
  -7 -11  -1   10.30    9.90
  -7 -11  -1   16.20    9.70
   7  10   1   13.90    6.40
   7  10   1    6.60    7.50
   7  10   1    4.80    7.50
  -7 -10  -1    6.00    6.80
  -7 -10  -1    1.70    4.70
  -7 -10  -1   14.70   14.30
  -7 -10  -1    7.00    8.30
  -7 -10  -1    9.50    5.50
  -7 -10  -1   16.20   10.00
   7   9   1    5.70    7.10
   7   9   1    3.30    4.90
   7   9   1    5.60    6.70
  -7  -9  -1   11.40    5.10
  -7  -9  -1   -0.60    6.40
  -7  -9  -1   13.90    7.80
  -7  -9  -1    7.70    6.50
  -7  -9  -1   16.60    9.90
  -7  -9  -1   22.40    6.60
   7   8   1  130.39   19.40
   7   8   1  151.88   23.40
   7   8   1  137.39   19.00
   7   8   1  131.69   23.00
  -7  -8  -1  172.28   24.20
  -7  -8  -1  143.19   23.00
  -7  -8  -1  138.69   19.90
  -7  -8  -1  163.68   21.10
  -7  -8  -1  154.18   21.70
   7   7   1  374.86   42.70
   7   7   1  301.07   45.10
  -7  -7  -1  377.36   43.90
  -7  -7  -1  337.57   42.80
  -7  -7  -1  347.87   43.10
  -7  -7  -1  398.86   45.30
  -7  -7  -1  358.66   45.10
   7   6   1   10.50    4.40
   7   6   1    7.90    6.50
   7   6   1   13.10    6.30
   7   6   1   13.10    4.60
  -7  -6  -1   17.10    7.60
  -7  -6  -1   19.80    5.50
  -7  -6  -1   10.80    6.00
  -7  -6  -1   12.90    7.20
  -7  -6  -1   11.60    6.40
  -7  -6  -1   22.70    5.70
   7   5   1  474.55   64.69
   7   5   1  568.54   64.49
   7   5   1  546.65   62.29
   7   5   1  536.85   62.19
   7   5   1  547.05   62.09
  -7  -5  -1  487.55   62.29
  -7  -5  -1  480.35   62.09
  -7  -5  -1  507.25   64.09
  -7  -5  -1  611.04   64.09
  -7  -5  -1  531.35   64.89
   7   4   1    9.10    6.10
   7   4   1    6.30    3.50
   7   4   1    8.30    4.20
   7   4   1    6.60    4.90
  -7  -4  -1    9.50    5.40
  -7  -4  -1    9.80    4.00
  -7  -4  -1    8.20    6.60
  -7  -4  -1    8.30    6.70
   7   3   1  252.37   31.70
   7   3   1  266.87   32.20
   7   3   1  281.97   31.90
   7   3   1  248.78   35.00
   7   3   1  298.67   34.20
  -7  -3  -1  231.98   33.70
  -7  -3  -1  281.07   35.00
  -7  -3  -1  252.97   32.40
   7   2   1    9.60    3.20
   7   2   1   11.40    4.10
   7   2   1    4.20    4.20
   7   2   1    3.30    5.40
   7   2   1    5.00    2.70
  -7  -2  -1    9.00    3.80
  -7  -2  -1   10.20    6.30
  -7  -2  -1    6.50    3.70
  -7  -2  -1    8.80    5.20
   7   1   1   13.10    5.70
   7   1   1   20.40    3.90
   7   1   1   10.70    3.70
   7   1   1   18.50    4.00
   7   1   1   17.40    7.30
  -7  -1  -1   16.50    7.10
  -7  -1  -1   19.00    5.30
  -7  -1  -1   16.50    6.10
  -7  -1  -1   15.00    4.00
   7   0   1   10.50    5.90
   7   0   1   -3.10    2.50
   7   0   1   -0.50    2.00
   7   0   1   -0.60    3.80
   7   0   1    1.30    1.90
  -7   0  -1   -0.60    2.70
  -7   0  -1    0.30    2.40
  -7   0  -1    0.50    5.10
  -7   0  -1    0.50    3.60
   7  -1   1   17.00    4.70
   7  -1   1    9.10    6.10
   7  -1   1   14.10    5.70
  -7   1  -1   18.10    6.20
  -7   1  -1   16.70    3.70
  -7   1  -1   21.60    7.30
  -7   1  -1   19.90    5.40
   7  -2   1    7.60    5.00
   7  -2   1    7.90    3.70
   7  -2   1    5.10    5.10
  -7   2  -1   11.80    3.70
  -7   2  -1    9.00    2.50
  -7   2  -1    4.90    4.70
  -7   2  -1    6.80    5.60
   7  -3   1  248.38   35.90
   7  -3   1  294.67   35.60
   7  -3   1  291.87   33.20
  -7   3  -1  264.77   33.30
  -7   3  -1  231.78   35.20
  -7   3  -1  276.27   32.00
  -7   3  -1  311.47   36.60
   7  -4   1   13.90    6.40
   7  -4   1   18.70    7.80
   7  -4   1   10.40    4.30
  -7   4  -1   10.50    6.90
  -7   4  -1   10.30    5.90
  -7   4  -1    6.70    3.70
   7  -5   1  573.54   65.49
   7  -5   1  537.15   62.29
   7  -5   1  490.85   65.79
  -7   5  -1  533.25   65.69
  -7   5  -1  538.95   62.49
  -7   5  -1  503.75   65.29
   7  -6   1   10.20    4.20
   7  -6   1    6.50    3.70
   7  -6   1    7.40    6.40
   7  -6   1    6.60    7.10
  -7   6  -1   15.20    4.50
  -7   6  -1   25.50    9.40
  -7   6  -1   10.60    6.80
   7  -7   1  453.05   47.70
   7  -7   1  301.37   46.70
   7  -7   1  366.56   42.80
   7  -7   1  339.37   42.80
  -7   7  -1  419.56   48.40
  -7   7  -1  340.77   42.90
  -7   7  -1  329.37   46.70
   7  -8   1  138.79   24.10
   7  -8   1  148.29   18.70
   7  -8   1  176.28   24.80
   7  -8   1  136.59   17.70
  -7   8  -1  125.69   17.90
  -7   8  -1  110.69   22.40
  -7   8  -1  159.28   25.60
   7  -9   1   26.60   11.00
   7  -9   1   12.80    4.50
   7  -9   1   11.60    4.80
   7  -9   1    6.40    7.90
  -7   9  -1    5.80    5.00
  -7   9  -1    4.80    7.70
  -7   9  -1    9.30    8.50
  -7   9  -1    1.90    3.50
   7 -10   1    6.90    5.00
   7 -10   1   14.60   10.00
   7 -10   1   17.20   10.40
  -7  10  -1   20.40   12.10
  -7  10  -1   21.80    7.30
  -7  10  -1   13.30    9.60
   7 -11   1   23.20   12.40
   7 -11   1    6.80   10.20
   7 -11   1   16.10    5.60
  -7  11  -1   21.80   12.80
  -7  11  -1    9.20    9.10
  -7  11  -1   11.80    7.40
   7 -12   1    9.60    5.20
   7 -12   1   12.20   11.20
  -7  12  -1   13.60   12.90
  -7  12  -1   17.40    8.30
  -7  12  -1   -0.60    9.60
   6  13   1    5.00    7.30
   6  13   1    1.50    8.10
  -6 -13  -1   33.90   12.20
  -6 -13  -1   10.20   11.20
   6  12   1  144.79   20.30
   6  12   1  155.98   24.70
   6  12   1   85.29   20.60
  -6 -12  -1  149.88   25.00
  -6 -12  -1  156.58   22.70
  -6 -12  -1  127.79   24.30
   6  11   1   24.90    7.70
   6  11   1   24.60   10.00
   6  11   1   40.70   12.00
  -6 -11  -1   50.99   10.10
  -6 -11  -1   21.30    8.20
  -6 -11  -1   28.10   10.50
  -6 -11  -1   11.30    9.30
  -6 -11  -1   34.80   12.10
  -6 -11  -1   33.90    7.20
   6  10   1   97.09   17.60
   6  10   1  100.49   15.10
   6  10   1   75.79   16.50
  -6 -10  -1   78.89   16.00
  -6 -10  -1   66.39   13.30
  -6 -10  -1   83.99   16.70
  -6 -10  -1   99.39   13.70
  -6 -10  -1  121.59   18.20
  -6 -10  -1  127.29   20.00
   6   9   1  296.67   38.70
   6   9   1  282.87   36.10
   6   9   1  264.27   38.40
  -6  -9  -1  263.27   35.20
  -6  -9  -1  309.87   38.80
  -6  -9  -1  400.96   40.60
  -6  -9  -1  292.37   36.40
  -6  -9  -1  265.87   38.00
  -6  -9  -1  283.37   37.20
   6   8   1  279.37   35.10
   6   8   1  260.77   32.60
   6   8   1  236.98   34.70
   6   8   1  270.57   32.10
  -6  -8  -1  267.47   32.80
  -6  -8  -1  292.07   34.00
  -6  -8  -1  282.77   35.60
  -6  -8  -1  250.97   32.10
  -6  -8  -1  241.68   34.30
  -6  -8  -1  256.37   34.60
   6   7   1  255.27   28.90
   6   7   1  268.67   31.40
   6   7   1  231.48   28.40
   6   7   1  211.08   30.90
  -6  -7  -1  214.38   28.80
  -6  -7  -1  195.58   28.30
  -6  -7  -1  225.88   30.60
  -6  -7  -1  252.97   31.10
  -6  -7  -1  252.77   30.00
   6   6   1 1649.44  190.88
   6   6   1 1761.92  193.08
   6   6   1 1440.86  192.68
   6   6   1 1765.92  191.08
  -6  -6  -1 1737.33  191.68
  -6  -6  -1 1630.34  192.78
  -6  -6  -1 1548.35  190.88
  -6  -6  -1 1921.31  192.58
  -6  -6  -1 1537.15  191.08
  -6  -6  -1 1630.14  196.48
   6   5   1   42.40    7.20
   6   5   1   50.99    7.90
   6   5   1   38.70    7.60
   6   5   1   46.10    9.80
   6   5   1   41.50   10.10
  -6  -5  -1   45.80    9.20
  -6  -5  -1   47.20    9.80
  -6  -5  -1   60.79   11.60
  -6  -5  -1   45.00    7.90
  -6  -5  -1   55.49    8.50
   6   4   1   -0.90    3.50
   6   4   1    1.30    2.80
   6   4   1   -1.00    3.20
   6   4   1    3.20    2.70
   6   4   1    3.10    4.90
  -6  -4  -1    2.30    3.80
  -6  -4  -1   -1.00    4.40
  -6  -4  -1    4.60    4.70
  -6  -4  -1   -0.40    2.40
  -6  -4  -1    0.10    2.40
   6   3   1  490.25   56.79
   6   3   1  486.05   54.99
   6   3   1  423.76   57.19
   6   3   1  418.46   54.89
   6   3   1  454.25   55.19
  -6  -3  -1  558.64   57.89
  -6  -3  -1  511.75   56.29
  -6  -3  -1  463.35   55.49
  -6  -3  -1  439.86   56.69
   6   2   1 1180.78  156.58
   6   2   1 1513.45  159.78
   6   2   1 1409.06  156.78
   6   2   1 1308.07  157.08
  -6  -2  -1 1266.07  158.38
  -6  -2  -1 1281.67  157.28
  -6  -2  -1 1493.75  159.38
  -6  -2  -1 1488.15  156.78
   6   1   1  101.79   14.40
   6   1   1  104.19   13.90
   6   1   1   86.59   16.80
   6   1   1  104.89   13.70
   6   1   1  113.19   15.90
  -6  -1  -1  108.79   16.20
  -6  -1  -1  121.69   14.90
  -6  -1  -1  120.59   14.10
  -6  -1  -1  139.79   17.60
   6   0   1    0.00    4.00
   6   0   1    0.50    1.80
   6   0   1    4.20    4.00
   6   0   1    3.00    2.00
   6   0   1   -3.10    2.10
  -6   0  -1    5.60    4.40
  -6   0  -1   -0.10    1.90
  -6   0  -1   -2.80    2.60
  -6   0  -1   -1.70    2.20
   6  -1   1  107.69   18.00
   6  -1   1  126.89   16.40
   6  -1   1  112.59   14.50
  -6   1  -1   80.79   15.80
  -6   1  -1  124.39   17.30
  -6   1  -1  117.69   13.60
  -6   1  -1  107.69   14.60
   6  -2   1 1262.27  158.58
   6  -2   1 1421.36  158.08
  -6   2  -1 1274.67  158.08
  -6   2  -1 1474.05  158.78
   6  -3   1  536.75   57.59
   6  -3   1  456.25   55.09
   6  -3   1  428.26   57.39
  -6   3  -1  442.96   55.19
  -6   3  -1  444.56   57.09
  -6   3  -1  523.55   57.99
   6  -4   1    1.30    2.60
   6  -4   1   -1.80    3.60
   6  -4   1    0.20    4.70
  -6   4  -1    2.50    4.40
  -6   4  -1    1.60    3.00
  -6   4  -1    7.40    5.30
   6  -5   1   38.80    7.30
   6  -5   1   53.19   10.90
   6  -5   1   49.30    7.70
   6  -5   1   41.20   10.40
  -6   5  -1   48.90    7.70
  -6   5  -1   57.69   12.10
  -6   5  -1   50.39   10.80
   6  -6   1 1503.75  195.78
   6  -6   1 1715.43  197.68
   6  -6   1 1675.83  192.78
  -6   6  -1 1916.01  196.88
  -6   6  -1 1595.64  195.68
   6  -7   1  246.88   34.10
   6  -7   1  246.58   28.10
   6  -7   1  216.58   28.30
  -6   7  -1  280.27   33.60
  -6   7  -1  218.58   28.10
  -6   7  -1  205.08   31.80
   6  -8   1  236.68   36.40
   6  -8   1  277.57   31.60
   6  -8   1  252.57   32.00
  -6   8  -1  278.37   37.10
  -6   8  -1  282.47   36.90
  -6   8  -1  252.17   32.70
  -6   8  -1  265.07   31.70
   6  -9   1  396.26   38.30
   6  -9   1  282.67   38.50
   6  -9   1  288.27   43.00
  -6   9  -1  267.37   39.10
  -6   9  -1  337.67   44.00
   6 -10   1  115.19   20.60
  -6  10  -1   68.19   17.30
  -6  10  -1  104.19   14.90
  -6  10  -1   92.49   19.40
   6 -11   1   42.60   14.10
   6 -11   1   35.90    7.40
   6 -11   1   40.30   15.00
  -6  11  -1   26.20    8.50
  -6  11  -1   20.10   10.90
  -6  11  -1   40.70   14.30
   6 -12   1  109.69   16.20
   6 -12   1  177.78   25.40
  -6  12  -1   91.79   17.10
  -6  12  -1  198.38   42.40
  -6  12  -1   78.29   20.50
   6 -13   1   21.90   12.70
   6 -13   1   35.30    7.80
  -6  13  -1   36.80   14.00
  -6  13  -1   20.80   14.20
  -6  13  -1    8.20    7.00
   5  13   1    1.80    7.90
   5  13   1    9.30    7.70
   5  13   1   -1.40    8.30
  -5 -13  -1    3.30    8.50
  -5 -13  -1    5.90   10.10
   5  12   1  274.77   33.50
   5  12   1  282.07   37.30
  -5 -12  -1  296.97   35.60
  -5 -12  -1  229.68   36.20
  -5 -12  -1  251.17   36.30
  -5 -12  -1  234.28   35.30
  -5 -12  -1  225.08   35.30
   5  11   1  179.18   32.70
   5  11   1  249.97   34.70
   5  11   1  253.87   31.50
  -5 -11  -1  275.97   32.10
  -5 -11  -1  232.48   33.80
  -5 -11  -1  262.37   29.70
  -5 -11  -1  233.38   35.70
  -5 -11  -1  235.38   35.80
  -5 -11  -1  280.97   35.20
   5  10   1  686.23   96.39
   5  10   1  918.01   95.39
   5  10   1  877.91   98.09
  -5 -10  -1  745.03   96.69
  -5 -10  -1  900.81   96.39
  -5 -10  -1  773.82   95.19
  -5 -10  -1  841.32   97.19
   5   9   1   42.30    7.10
   5   9   1   34.30    9.20
   5   9   1   34.10    7.10
   5   9   1   35.10    9.60
  -5  -9  -1   34.60    8.80
  -5  -9  -1   22.00    8.10
  -5  -9  -1   35.00   10.00
  -5  -9  -1   40.50   10.90
  -5  -9  -1   20.10    6.10
  -5  -9  -1   31.00    6.30
   5   8   1  212.08   26.40
   5   8   1  214.88   25.60
   5   8   1  217.68   26.00
   5   8   1  244.18   29.00
   5   8   1  178.28   27.90
  -5  -8  -1  203.78   26.30
  -5  -8  -1  189.28   27.80
  -5  -8  -1  190.28   25.60
  -5  -8  -1  220.68   28.30
  -5  -8  -1  216.98   28.90
  -5  -8  -1  229.38   27.60
   5   7   1  430.46   54.09
   5   7   1  406.56   53.89
   5   7   1  470.65   52.49
   5   7   1  443.66   51.89
  -5  -7  -1  429.36   51.99
  -5  -7  -1  431.96   53.59
  -5  -7  -1  434.96   52.59
  -5  -7  -1  454.35   54.69
  -5  -7  -1  484.55   53.29
   5   6   1  203.28   25.70
   5   6   1  212.48   25.40
   5   6   1  195.08   23.40
   5   6   1  172.28   23.70
   5   6   1  206.38   23.20
  -5  -6  -1  209.58   25.10
  -5  -6  -1  164.48   24.70
  -5  -6  -1  184.58   24.00
  -5  -6  -1  173.18   23.40
  -5  -6  -1  164.28   23.10
   5   5   1  100.79   14.70
   5   5   1   87.89   11.20
   5   5   1   62.69   10.50
   5   5   1   78.49   12.90
  -5  -5  -1   81.39   11.60
  -5  -5  -1   76.99   13.00
  -5  -5  -1   74.89   11.40
  -5  -5  -1   78.79   12.60
   5   4   1  204.08   27.50
   5   4   1  168.18   25.40
   5   4   1  211.38   25.60
   5   4   1  240.68   25.70
   5   4   1  218.28   27.00
  -5  -4  -1  221.98   27.10
  -5  -4  -1  237.18   27.80
  -5  -4  -1  203.58   26.50
  -5  -4  -1  207.08   25.60
  -5  -4  -1  193.48   25.60
   5   3   1 1657.83  187.98
   5   3   1 1585.04  185.98
  -5  -3  -1 1613.04  186.28
   5   2   1 2202.68  243.48
   5   2   1 1942.41  244.68
   5   2   1 2169.48  243.58
   5   2   1 1972.50  245.58
   5   2   1 1880.81  245.18
   5   2   1 2182.88  244.68
   5   2   1 2148.69  243.98
   5   2   1 1896.51  243.68
  -5  -2  -1 2291.37  243.78
  -5  -2  -1 2029.70  244.78
  -5  -2  -1 2393.86  245.58
  -5  -2  -1 2431.66  246.18
  -5  -2  -1 2147.49  244.58
  -5  -2  -1 2034.60  243.48
   5   1   1  478.15   57.99
   5   1   1  539.85   58.49
   5   1   1  446.76   59.99
   5   1   1  489.45   58.09
   5   1   1  538.45   59.69
  -5  -1  -1  483.05   59.59
  -5  -1  -1  504.15   57.99
  -5  -1  -1  526.85   60.19
   5   0   1    2.60    2.80
   5   0   1    2.20    2.00
   5   0   1    3.90    3.60
  -5   0  -1   -3.70    1.90
  -5   0  -1   -0.60    1.60
  -5   0  -1    0.00    2.60
  -5   0  -1    1.60    3.40
   5  -1   1  523.45   59.29
   5  -1   1  484.35   61.09
  -5   1  -1  570.44   61.19
  -5   1  -1  477.85   60.59
  -5   1  -1  487.75   59.29
   5  -2   1 2031.90  240.08
   5  -2   1 2037.00  242.08
   5  -2   1 2135.89  239.68
   5  -2   1 1874.61  241.18
   5  -2   1 2232.58  239.78
   5  -2   1 2164.68  241.18
   5  -2   1 1843.72  241.38
  -5   2  -1 2072.29  239.78
  -5   2  -1 2194.38  239.98
  -5   2  -1 1976.60  241.08
  -5   2  -1 2123.59  239.78
  -5   2  -1 2334.17  241.38
   5  -3   1 1887.41  204.68
   5  -3   1 1636.94  203.18
   5  -3   1 1647.14  204.88
   5  -3   1 1574.84  204.88
   5  -3   1 1950.20  203.08
   5  -3   1 1621.34  204.48
   5  -3   1 1816.42  202.68
  -5   3  -1 1704.53  202.98
  -5   3  -1 1934.51  204.68
  -5   3  -1 1732.23  202.78
  -5   3  -1 1962.60  203.38
  -5   3  -1 1711.83  204.98
  -5   3  -1 1684.83  204.48
   5  -4   1  199.58   29.20
   5  -4   1  265.87   29.50
   5  -4   1  232.48   26.90
  -5   4  -1  231.18   29.60
  -5   4  -1  217.78   29.20
  -5   4  -1  202.88   26.80
   5  -5   1   77.49   11.40
   5  -5   1   90.89   15.50
   5  -5   1   94.79   15.00
   5  -5   1   88.69   11.80
  -5   5  -1   76.69   14.40
  -5   5  -1   87.59   11.70
  -5   5  -1   85.49   14.70
   5  -6   1  175.88   22.80
   5  -6   1  179.18   26.20
   5  -6   1  205.58   26.20
   5  -6   1  188.68   23.10
  -5   6  -1  174.78   26.00
  -5   6  -1  181.98   22.90
  -5   6  -1  238.38   27.30
   5  -7   1  422.16   51.49
   5  -7   1  408.86   54.89
   5  -7   1  481.25   54.89
  -5   7  -1  449.66   55.19
  -5   7  -1  438.86   51.19
  -5   7  -1  430.26   54.89
   5  -8   1  195.18   25.40
   5  -8   1  219.78   30.50
   5  -8   1  245.08   30.40
   5  -8   1  207.68   26.30
  -5   8  -1  256.67   31.50
  -5   8  -1  202.68   26.90
   5  -9   1   54.39   12.40
   5  -9   1   36.20   10.90
   5  -9   1   32.10    6.60
  -5   9  -1   20.30    9.30
  -5   9  -1   33.90    7.90
  -5   9  -1   43.90   11.80
   5 -10   1  769.42   94.39
   5 -10   1  821.22   99.09
  -5  10  -1  777.52   94.99
  -5  10  -1  721.73   98.09
  -5  10  -1 1010.20  100.59
   5 -11   1  201.48   36.80
   5 -11   1  254.17   31.10
   5 -11   1  304.47   37.20
  -5  11  -1  323.27   39.40
  -5  11  -1  255.27   32.20
  -5  11  -1  186.78   35.50
   5 -12   1  220.78   29.20
   5 -12   1  266.27   38.50
   5 -12   1  267.57   35.70
  -5  12  -1  145.69   33.30
  -5  12  -1  234.58   31.40
  -5  12  -1  324.87   39.00
   5 -13   1    5.20    5.00
   5 -13   1   -1.70    8.80
  -5  13  -1    2.50    8.80
  -5  13  -1    9.80    6.80
  -5  13  -1   -0.30   11.00
   4  13   1    4.00    9.10
   4  13   1   10.60    8.80
   4  13   1   15.70    5.70
   4  13   1    0.70    6.40
  -4 -13  -1    6.60    8.70
  -4 -13  -1    9.40    8.80
  -4 -13  -1    8.90    6.90
   4  12   1  154.68   21.90
   4  12   1   92.29   13.90
   4  12   1  118.59   16.70
   4  12   1   69.99   17.10
  -4 -12  -1  100.69   20.20
  -4 -12  -1   99.39   19.00
  -4 -12  -1   96.39   18.20
  -4 -12  -1  114.59   18.30
   4  11   1  971.50  109.99
   4  11   1  967.30  111.09
   4  11   1 1024.90  114.19
   4  11   1  836.22  112.49
  -4 -11  -1  985.20  113.19
  -4 -11  -1 1006.90  112.19
  -4 -11  -1  935.11  111.29
  -4 -11  -1  900.71  112.79
   4  10   1  229.28   33.80
   4  10   1  260.47   34.80
   4  10   1  250.37   32.00
   4  10   1  253.47   30.90
  -4 -10  -1  219.18   31.80
  -4 -10  -1  322.57   35.80
  -4 -10  -1  256.77   33.10
  -4 -10  -1  255.77   33.90
  -4 -10  -1  256.67   34.50
   4   9   1  694.03   79.59
   4   9   1  606.54   78.49
   4   9   1  736.73   77.29
  -4  -9  -1  732.33   79.09
  -4  -9  -1  638.54   77.19
  -4  -9  -1  683.03   77.99
  -4  -9  -1  661.13   79.09
  -4  -9  -1  596.14   78.39
  -4  -9  -1  618.34   75.99
   4   8   1  243.78   32.50
   4   8   1  249.28   30.90
   4   8   1  240.08   30.30
   4   8   1  279.07   33.30
  -4  -8  -1  233.88   30.00
  -4  -8  -1  233.28   31.50
  -4  -8  -1  243.48   32.40
  -4  -8  -1  266.17   32.00
  -4  -8  -1  261.37   33.10
  -4  -8  -1  285.47   33.00
   4   7   1  213.38   26.40
   4   7   1  204.48   25.00
   4   7   1  175.58   23.90
   4   7   1  206.88   24.50
   4   7   1  193.98   23.80
   4   7   1  192.28   26.00
  -4  -7  -1  188.78   26.00
  -4  -7  -1  221.28   26.10
  -4  -7  -1  199.98   25.20
  -4  -7  -1  201.18   23.90
  -4  -7  -1  178.48   25.50
  -4  -7  -1  189.38   24.50
   4   6   1  222.88   24.20
   4   6   1  181.38   23.40
   4   6   1  172.48   22.40
   4   6   1  173.98   21.40
   4   6   1  150.08   23.00
   4   6   1  199.38   22.00
  -4  -6  -1  163.38   21.40
  -4  -6  -1  187.88   23.20
  -4  -6  -1  174.08   23.70
  -4  -6  -1  191.18   22.70
  -4  -6  -1  167.28   21.90
  -4  -6  -1  164.18   22.90
   4   5   1    4.40    3.50
   4   5   1    8.50    2.90
   4   5   1    6.10    3.40
   4   5   1    9.20    4.60
   4   5   1    3.40    2.50
   4   5   1    6.30    3.10
  -4  -5  -1   13.60    4.50
  -4  -5  -1    5.40    4.20
  -4  -5  -1    7.90    3.20
  -4  -5  -1    7.00    3.30
  -4  -5  -1    2.90    3.00
   4   4   1  237.08   31.70
   4   4   1  236.68   30.60
   4   4   1  253.17   30.40
   4   4   1  276.67   31.80
   4   4   1  256.57   30.50
  -4  -4  -1  252.27   30.60
  -4  -4  -1  280.37   31.40
  -4  -4  -1  252.67   30.60
  -4  -4  -1  258.67   31.70
   4   3   1 2000.00  252.27
   4   3   1 2325.77  251.77
   4   3   1 2277.47  250.57
   4   3   1 1974.50  251.87
   4   3   1 2221.88  251.27
   4   3   1 2188.38  250.67
   4   3   1 1955.30  250.67
  -4  -3  -1 2166.78  251.67
  -4  -3  -1 2246.78  250.67
  -4  -3  -1 2153.28  250.57
  -4  -3  -1 2149.98  251.37
  -4  -3  -1 2180.18  250.87
  -4  -3  -1 2258.67  251.87
  -4  -3  -1 2479.45  252.07
   4   2   1  304.67   38.90
   4   2   1  323.37   37.60
   4   2   1  329.97   37.30
   4   2   1  276.47   37.20
   4   2   1  349.57   38.60
  -4  -2  -1  351.86   39.10
  -4  -2  -1  300.57   37.50
  -4  -2  -1  310.77   38.40
  -4  -2  -1  325.37   37.40
   4   1   1 2181.08  249.18
   4   1   1 1958.90  250.17
   4   1   1 1988.00  249.08
   4   1   1 2119.99  248.78
  -4  -1  -1 2492.05  250.97
  -4  -1  -1 2189.98  248.88
  -4  -1  -1 2306.17  249.18
  -4  -1  -1 2280.37  250.27
  -4  -1  -1 2091.79  249.08
  -4  -1  -1 2239.28  249.58
  -4  -1  -1 2080.19  249.88
   4   0   1    1.80    2.50
   4   0   1    0.80    1.20
   4   0   1    1.90    1.60
   4   0   1    1.40    2.20
  -4   0  -1   -0.30    1.60
  -4   0  -1   -0.20    1.20
  -4   0  -1    0.30    2.50
  -4   0  -1   -0.30    1.90
   4  -1   1 2261.57  244.68
   4  -1   1 2140.29  244.68
   4  -1   1 2197.78  245.68
   4  -1   1 1955.70  245.58
   4  -1   1 2085.79  244.88
   4  -1   1 1989.50  245.98
  -4   1  -1 2209.48  244.78
  -4   1  -1 2097.59  245.68
  -4   1  -1 2259.57  244.68
  -4   1  -1 2092.39  244.68
  -4   1  -1 2246.68  245.98
  -4   1  -1 2033.80  244.68
   4  -2   1  312.97   37.50
   4  -2   1  301.97   39.10
   4  -2   1  317.97   38.80
  -4   2  -1  329.07   37.60
  -4   2  -1  338.07   39.30
   4  -3   1 2144.19  263.87
   4  -3   1 2305.67  263.67
   4  -3   1 2239.68  263.37
   4  -3   1 2288.07  265.17
   4  -3   1 2694.93  266.97
   4  -3   1 2140.09  264.87
   4  -3   1 2171.88  265.57
  -4   3  -1 2250.27  264.97
  -4   3  -1 2218.68  263.37
  -4   3  -1 2272.27  264.47
  -4   3  -1 2437.46  265.07
  -4   3  -1 2432.16  265.37
  -4   3  -1 2297.47  264.37
   4  -4   1  274.67   32.60
   4  -4   1  267.57   32.50
   4  -4   1  288.67   34.60
  -4   4  -1  256.27   32.50
  -4   4  -1  305.67   35.10
   4  -5   1    2.40    2.20
   4  -5   1   -0.50    3.70
   4  -5   1    4.70    3.90
   4  -5   1    5.10    2.30
  -4   5  -1    3.30    4.20
  -4   5  -1    8.30    2.60
   4  -6   1  180.18   22.10
   4  -6   1  171.78   24.80
   4  -6   1  183.58   22.60
   4  -6   1  196.48   25.80
  -4   6  -1  206.58   25.90
  -4   6  -1  182.08   22.10
   4  -7   1  189.58   23.50
   4  -7   1  187.78   27.40
   4  -7   1  216.58   27.30
   4  -7   1  198.38   24.40
  -4   7  -1  237.58   28.20
  -4   7  -1  180.88   24.50
   4  -8   1  241.88   34.90
   4  -8   1  235.88   31.40
   4  -8   1  282.87   34.80
  -4   8  -1  271.37   37.00
  -4   8  -1  249.48   31.90
  -4   8  -1  299.67   35.80
   4  -9   1  655.63   83.39
   4  -9   1  654.83   79.79
   4  -9   1  851.91   83.99
  -4   9  -1  650.23   83.59
  -4   9  -1  627.74   80.19
   4 -10   1  348.87   37.10
   4 -10   1  239.28   35.60
   4 -10   1  226.38   31.40
  -4  10  -1  224.98   35.50
  -4  10  -1  249.88   32.20
  -4  10  -1  284.37   36.80
   4 -11   1  897.41  129.59
   4 -11   1 1274.57  130.69
   4 -11   1 1178.68  126.39
  -4  11  -1 1107.39  126.89
  -4  11  -1 1069.59  130.69
  -4  11  -1 1005.50  130.09
   4 -12   1  142.79   23.90
   4 -12   1  114.59   20.80
   4 -12   1   84.59   15.10
  -4  12  -1  127.29   23.50
  -4  12  -1  128.89   18.00
  -4  12  -1   80.69   19.60
   4 -13   1   10.70    5.70
   4 -13   1    6.90    9.80
  -4  13  -1    3.70   10.10
  -4  13  -1    3.10    7.50
  -4  13  -1    3.60    8.70
   3  13   1   -0.70    5.10
   3  13   1    6.20    9.00
   3  13   1    5.60    7.80
  -3 -13  -1    2.50    6.30
  -3 -13  -1    6.40    9.20
   3  12   1   -1.00    5.90
   3  12   1    5.80    8.20
   3  12   1    6.70    5.90
   3  12   1    6.30    3.60
  -3 -12  -1    3.90    7.80
  -3 -12  -1   -0.40    5.30
  -3 -12  -1    4.00    6.70
  -3 -12  -1    8.80    8.20
   3  11   1   35.60    6.30
   3  11   1   31.00   10.10
   3  11   1   29.40    7.30
   3  11   1   23.50    8.80
  -3 -11  -1   22.30    8.20
  -3 -11  -1   32.80   10.30
  -3 -11  -1   31.20    7.60
  -3 -11  -1   20.80    8.00
   3  10   1  254.87   33.10
   3  10   1  234.08   28.90
   3  10   1  236.28   30.00
   3  10   1  213.68   31.60
  -3 -10  -1  274.77   31.60
  -3 -10  -1  256.37   32.60
  -3 -10  -1  243.38   30.10
  -3 -10  -1  231.88   31.70
   3   9   1  306.67   40.40
   3   9   1  376.16   41.60
   3   9   1  329.27   42.80
   3   9   1  390.86   44.40
  -3  -9  -1  393.76   43.70
  -3  -9  -1  306.87   41.30
  -3  -9  -1  337.27   42.80
  -3  -9  -1  340.37   42.20
  -3  -9  -1  343.27   43.40
   3   8   1    3.10    4.80
   3   8   1    8.60    3.10
   3   8   1    5.30    3.70
   3   8   1    4.60    4.50
  -3  -8  -1    2.60    4.80
  -3  -8  -1    8.80    2.80
  -3  -8  -1    0.70    4.10
  -3  -8  -1    7.30    3.70
  -3  -8  -1   10.30    6.10
   3   7   1 1085.49  125.89
   3   7   1  978.00  126.19
   3   7   1 1025.00  124.89
   3   7   1 1202.78  125.99
   3   7   1 1079.69  125.29
   3   7   1 1119.89  126.99
  -3  -7  -1 1040.60  126.39
  -3  -7  -1 1136.19  125.89
  -3  -7  -1 1181.68  126.49
  -3  -7  -1 1151.98  126.89
  -3  -7  -1 1035.40  124.59
  -3  -7  -1 1018.60  125.29
   3   6   1   32.20    7.30
   3   6   1   28.00    5.00
   3   6   1   44.20    6.30
   3   6   1   32.90    5.80
   3   6   1   39.50    7.30
   3   6   1   20.60    6.20
  -3  -6  -1   28.30    6.60
  -3  -6  -1   32.10    7.10
  -3  -6  -1   31.30    7.30
  -3  -6  -1   20.20    5.60
  -3  -6  -1   36.30    6.10
  -3  -6  -1   34.10    5.30
   3   5   1  914.41  115.99
   3   5   1  999.90  116.79
   3   5   1 1082.59  115.89
   3   5   1 1137.59  116.89
  -3  -5  -1 1024.30  116.19
  -3  -5  -1  964.40  116.69
  -3  -5  -1  994.10  116.89
  -3  -5  -1  962.60  115.79
   3   4   1   48.80    7.60
   3   4   1   78.29    9.60
   3   4   1   64.29    9.20
   3   4   1   52.79    7.60
   3   4   1   62.59    9.60
   3   4   1   59.79    8.50
  -3  -4  -1   60.09    9.10
  -3  -4  -1   55.39    7.80
  -3  -4  -1   54.49    8.70
  -3  -4  -1   32.50    7.10
   3   3   1  273.07   31.30
   3   3   1  278.27   32.40
   3   3   1  234.98   31.40
   3   3   1  260.27   32.00
   3   3   1  282.77   31.30
  -3  -3  -1  276.37   32.10
  -3  -3  -1  274.17   31.80
  -3  -3  -1  246.08   31.20
   3   2   1  690.93   91.69
   3   2   1  811.42   91.79
  -3  -2  -1  846.32   92.99
  -3  -2  -1  856.61   91.89
  -3  -2  -1  786.52   91.79
   3   1   1 1116.39  130.79
   3   1   1 1084.99  131.79
   3   1   1 1119.69  131.39
   3   1   1 1089.89  130.79
   3   1   1  971.50  131.69
   3   1   1 1189.98  130.69
   3   1   1 1156.68  131.39
   3   1   1 1140.89  130.99
  -3  -1  -1 1153.28  131.39
  -3  -1  -1 1191.98  130.69
  -3  -1  -1 1233.28  131.59
  -3  -1  -1 1155.38  131.79
  -3  -1  -1 1095.19  130.79
  -3  -1  -1 1217.48  130.89
  -3  -1  -1 1096.39  131.89
   3   0   1    4.00    1.20
   3   0   1    1.70    1.60
   3   0   1   -0.70    1.00
   3   0   1    4.70    2.50
  -3   0  -1    1.10    2.00
  -3   0  -1    1.40    1.60
  -3   0  -1    0.30    1.20
  -3   0  -1    0.90    1.00
   3  -1   1 1065.99  131.39
   3  -1   1 1162.48  131.49
   3  -1   1 1104.09  130.59
   3  -1   1 1082.59  131.89
   3  -1   1 1115.39  131.79
   3  -1   1 1056.59  130.79
   3  -1   1 1173.98  130.69
  -3   1  -1 1139.69  130.79
  -3   1  -1 1249.47  131.69
  -3   1  -1 1203.58  130.79
  -3   1  -1 1130.09  130.69
  -3   2  -1  801.22   93.29
   3  -3   1  281.17   31.50
   3  -3   1  276.47   32.90
   3  -3   1  267.47   33.20
  -3   3  -1  263.87   33.00
  -3   3  -1  256.07   31.50
   3  -4   1   52.19    7.20
   3  -4   1   48.60    9.70
   3  -4   1   63.59    9.90
   3  -4   1   54.69    6.90
  -3   4  -1   49.10    9.50
  -3   4  -1   52.09    7.00
  -3   4  -1   44.80    8.70
   3  -5   1 1058.79  120.29
   3  -5   1 1028.70  120.59
   3  -5   1 1047.80  118.49
  -3   5  -1  976.20  120.29
   3  -6   1   27.40    7.20
   3  -6   1   24.20    4.10
   3  -6   1   31.60    5.20
   3  -6   1   28.50    7.10
  -3   6  -1   25.30    5.20
  -3   6  -1   31.50    8.30
   3  -7   1 1081.29  129.99
   3  -7   1 1104.79  132.59
   3  -7   1 1238.38  132.59
  -3   7  -1 1173.88  132.99
  -3   7  -1 1105.19  132.49
  -3   7  -1 1068.49  130.19
   3  -8   1    7.80    5.70
   3  -8   1    8.90    3.50
   3  -8   1    3.60    5.30
  -3   8  -1    1.50    4.70
  -3   8  -1    2.60    5.50
  -3   8  -1    8.20    4.00
   3  -9   1  346.87   43.20
   3  -9   1  350.46   46.60
   3  -9   1  363.16   46.20
  -3   9  -1  372.46   43.70
  -3   9  -1  368.06   47.00
  -3   9  -1  373.16   46.80
   3 -10   1  327.47   36.00
   3 -10   1  221.78   34.50
   3 -10   1  238.88   30.90
  -3  10  -1  289.87   35.90
  -3  10  -1  226.18   31.40
  -3  10  -1  226.28   34.50
   3 -11   1   38.10   11.10
   3 -11   1   19.20    9.70
   3 -11   1   20.60    5.90
  -3  11  -1   32.50   11.10
  -3  11  -1   29.90    7.80
  -3  11  -1   26.40   10.00
   3 -12   1   -0.80    8.10
   3 -12   1    0.80    4.50
   3 -12   1    1.80    7.80
  -3  12  -1   -4.00    7.90
  -3  12  -1   -0.40    7.20
  -3  12  -1   -1.30    5.30
   3 -13   1    3.30    5.20
   3 -13   1    9.20    9.40
  -3  13  -1    1.00    9.90
  -3  13  -1    4.60    7.90
  -3  13  -1   14.30   11.80
   2  14   1    9.10   12.30
   2  14   1    7.10   10.70
   2  14   1    2.50    7.50
  -2 -14  -1    8.90    8.90
  -2 -14  -1   -1.60    7.30
   2  13   1   29.70    8.20
   2  13   1   29.50   10.30
   2  12   1   53.19   13.30
   2  12   1   42.40    9.50
   2  12   1   41.10   11.40
  -2 -12  -1   55.39   12.90
  -2 -12  -1   72.29   10.80
  -2 -12  -1   42.80   14.00
   2  11   1   33.20    7.90
   2  11   1   35.30    6.00
   2  11   1   38.30   11.00
   2  11   1   24.30    8.60
  -2 -11  -1   38.20   10.80
  -2 -11  -1   37.40    9.80
  -2 -11  -1   31.60    7.60
  -2 -11  -1   41.30   10.00
   2  10   1  428.96   50.09
   2  10   1  364.56   48.50
   2  10   1  388.36   47.00
   2  10   1  406.26   45.90
  -2 -10  -1  375.06   48.60
  -2 -10  -1  479.75   50.29
  -2 -10  -1  340.27   46.80
   2   9   1    3.50    4.50
   2   9   1   16.20    5.00
   2   9   1   16.30    3.70
   2   9   1    7.10    5.90
  -2  -9  -1   11.60    5.60
  -2  -9  -1    7.90    5.70
  -2  -9  -1    9.10    5.20
  -2  -9  -1    5.50    4.50
   2   8   1  105.99   15.10
   2   8   1   63.79   12.70
   2   8   1  101.39   11.50
   2   8   1   74.39   11.50
   2   8   1   88.29   14.30
  -2  -8  -1   85.49   13.00
  -2  -8  -1   88.39   13.70
  -2  -8  -1   63.09   11.20
  -2  -8  -1   74.89   13.60
  -2  -8  -1  123.59   16.40
   2   7   1   -0.70    3.00
   2   7   1    2.30    4.00
   2   7   1    3.90    3.20
   2   7   1    1.80    3.20
   2   7   1    5.90    3.90
   2   7   1    4.70    2.50
  -2  -7  -1    4.80    2.90
  -2  -7  -1    4.20    3.80
  -2  -7  -1    5.30    4.20
  -2  -7  -1    5.50    4.30
  -2  -7  -1    4.10    1.90
  -2  -7  -1    6.70    3.90
   2   6   1  394.26   48.60
   2   6   1  410.96   48.40
   2   6   1  382.76   49.40
   2   6   1  472.95   49.20
   2   6   1  405.26   49.90
   2   6   1  345.07   49.30
   2   6   1  431.86   50.49
  -2  -6  -1  437.56   49.99
  -2  -6  -1  430.36   49.20
  -2  -6  -1  421.56   49.50
  -2  -6  -1  470.45   50.49
  -2  -6  -1  415.56   48.40
  -2  -6  -1  426.46   50.09
   2   5   1   15.10    4.40
   2   5   1    8.90    2.80
   2   5   1   14.40    2.90
   2   5   1   17.50    4.40
   2   5   1   11.00    4.10
   2   5   1   10.80    3.70
   2   5   1   14.70    3.30
  -2  -5  -1   12.10    4.20
  -2  -5  -1   17.60    3.70
  -2  -5  -1   21.30    5.30
  -2  -5  -1   17.30    4.30
  -2  -5  -1   17.70    4.30
  -2  -5  -1   16.30    3.00
   2   4   1  651.73   78.49
   2   4   1  623.54   78.49
  -2  -4  -1  753.92   78.89
  -2  -4  -1  682.53   78.29
   2   3   1  340.57   40.70
   2   3   1  307.77   40.30
   2   3   1  350.26   40.10
   2   3   1  326.67   40.40
   2   3   1  376.66   40.20
   2   3   1  353.36   40.80
  -2  -3  -1  348.07   40.60
  -2  -3  -1  326.07   40.00
  -2  -3  -1  359.16   40.80
  -2  -3  -1  344.87   40.20
  -2  -3  -1  360.66   40.80
   2   2   1 2834.02  322.87
   2   2   1 2788.42  323.07
   2   2   1 2798.62  322.47
   2   2   1 2820.72  322.47
   2   2   1 2782.62  322.47
   2   2   1 2951.70  322.97
   2   2   1 2757.92  323.07
   2   2   1 2606.94  323.47
  -2  -2  -1 2973.40  323.07
  -2  -2  -1 2957.90  323.17
  -2  -2  -1 2904.71  324.27
  -2  -2  -1 2744.23  322.97
  -2  -2  -1 2722.33  322.57
   2   1   1  248.68   30.10
   2   1   1  257.07   30.80
   2   1   1  265.87   30.10
   2   1   1  241.48   30.10
   2   1   1  273.77   30.60
  -2  -1  -1  261.07   30.10
  -2  -1  -1  280.67   30.70
  -2  -1  -1  243.28   30.20
   2   0   1    0.20    0.70
   2   0   1    0.80    1.40
   2   0   1    2.50    1.10
   2   0   1    0.10    1.10
  -2   0  -1    1.50    0.80
  -2   0  -1    0.60    0.90
  -2   0  -1    1.30    1.30
  -2   0  -1    0.80    1.20
   2  -1   1  274.67   30.80
   2  -1   1  244.68   31.50
   2  -1   1  279.27   31.50
  -2   1  -1  264.77   31.50
  -2   1  -1  262.07   30.80
   2  -2   1 3000.30  345.57
   2  -2   1 3122.89  346.47
   2  -2   1 2987.10  346.77
   2  -2   1 2990.70  345.77
   2  -2   1 3216.08  347.27
   2  -2   1 2961.10  345.87
  -2   2  -1 3025.60  346.67
  -2   2  -1 2945.51  345.77
  -2   2  -1 3118.69  346.47
  -2   2  -1 2904.81  345.47
  -2   2  -1 3016.90  345.87
  -2   2  -1 2975.80  346.47
   2  -3   1  380.26   44.50
   2  -3   1  376.06   43.10
   2  -3   1  385.06   43.60
   2  -3   1  405.76   44.80
  -2   3  -1  362.96   43.10
  -2   3  -1  360.46   44.60
  -2   3  -1  348.47   44.40
   2  -4   1  761.32   89.99
  -2   4  -1  772.22   89.99
   2  -5   1   12.60    3.30
   2  -5   1   10.60    4.70
   2  -5   1   16.80    5.10
  -2   5  -1   11.30    4.60
  -2   5  -1   11.90    3.00
  -2   5  -1   16.60    5.10
  -2   5  -1   16.40    3.60
   2  -6   1  437.06   51.89
   2  -6   1  476.75   54.09
   2  -6   1  403.86   53.79
  -2   6  -1  470.55   54.39
  -2   6  -1  446.76   53.99
  -2   6  -1  434.76   52.69
  -2   6  -1  433.26   51.99
  -2   6  -1  454.55   51.89
   2  -7   1    1.10    2.30
   2  -7   1    3.20    4.70
   2  -7   1    4.90    4.40
  -2   7  -1    3.60    4.70
  -2   7  -1    2.50    2.60
  -2   7  -1    5.00    4.60
  -2   7  -1    1.90    2.80
  -2   7  -1    4.30    3.70
   2  -8   1   83.09   15.30
   2  -8   1   95.69   15.70
   2  -8   1  103.19   13.30
  -2   8  -1  115.39   15.70
  -2   8  -1   87.89   15.90
  -2   8  -1   79.09   15.50
  -2   8  -1  111.39   13.20
  -2   8  -1   75.49   12.70
   2  -9   1   13.60    4.20
   2  -9   1   10.80    6.60
   2  -9   1   15.10    7.20
  -2   9  -1   11.90    7.20
  -2   9  -1   10.00    5.00
  -2   9  -1   11.40    4.10
  -2   9  -1    8.00    6.20
   2 -10   1  389.26   54.49
   2 -10   1  554.54   55.89
  -2  10  -1  397.26   51.39
  -2  10  -1  424.06   54.79
  -2  10  -1  391.96   51.79
  -2  10  -1  462.95   55.59
   2 -11   1   25.30   10.10
   2 -11   1   38.70    7.30
   2 -11   1   37.50   11.10
  -2  11  -1   23.20    9.70
  -2  11  -1   40.10    7.80
  -2  11  -1   20.50    6.80
  -2  11  -1   36.30   11.50
   2 -12   1   63.29   15.70
   2 -12   1   64.59   14.90
   2 -12   1   66.39   11.10
  -2  12  -1   58.39   10.90
  -2  12  -1   41.20   13.00
  -2  12  -1   55.79   11.20
  -2  12  -1   73.79   16.80
   2 -13   1   33.00   12.20
   2 -13   1   48.00    9.20
  -2  13  -1   24.40   13.50
  -2  13  -1   27.70   11.30
   2 -14   1   -3.20    8.20
   2 -14   1    6.40    5.90
  -2  14  -1    3.00    8.40
  -2  14  -1    5.60   17.00
   1  14   1   -6.90    5.90
   1  14   1    9.30   10.30
   1  14   1    5.00    7.50
  -1 -14  -1   16.50    6.60
  -1 -14  -1    0.20    8.60
   1  13   1   13.70    8.00
   1  13   1   25.90   13.20
   1  13   1   15.40    6.70
  -1 -13  -1   17.60    7.00
  -1 -13  -1   25.50   10.10
  -1 -13  -1   29.10   10.50
   1  12   1   71.29   15.30
   1  12   1   47.40   10.40
   1  12   1   42.70   12.30
  -1 -12  -1   78.49   15.20
  -1 -12  -1   77.89   11.70
   1  11   1  481.35   54.29
   1  11   1  451.35   56.39
   1  11   1  500.35   57.59
  -1 -11  -1  431.76   56.19
  -1 -11  -1  407.66   54.09
   1  10   1    1.90    4.90
   1  10   1    3.60    5.70
   1  10   1    7.50    2.70
   1  10   1    5.20    4.10
  -1 -10  -1    4.00    5.80
  -1 -10  -1    1.50    3.40
  -1 -10  -1    7.10    4.80
  -1 -10  -1   -0.40    4.40
   1   9   1  105.19   16.20
   1   9   1  114.79   17.20
   1   9   1   68.89   13.20
   1   9   1   99.49   12.40
   1   9   1   88.99   13.40
  -1  -9  -1  111.59   16.60
  -1  -9  -1   80.09   13.10
  -1  -9  -1  107.29   16.00
  -1  -9  -1  102.59   14.90
   1   8   1  270.17   33.60
   1   8   1  274.17   33.10
   1   8   1  283.87   33.90
   1   8   1  313.87   35.60
   1   8   1  262.57   34.60
   1   8   1  266.77   32.20
  -1  -8  -1  259.57   34.60
  -1  -8  -1  294.37   34.90
  -1  -8  -1  273.37   33.70
  -1  -8  -1  280.97   33.20
  -1  -8  -1  259.47   34.40
   1   7   1  731.83   82.89
   1   7   1  658.03   80.39
   1   7   1  652.23   82.09
   1   7   1  763.32   82.69
   1   7   1  641.14   81.19
   1   7   1  804.82   81.19
  -1  -7  -1  764.62   82.29
  -1  -7  -1  669.83   82.09
  -1  -7  -1  652.73   80.99
  -1  -7  -1  690.43   81.49
   1   6   1  579.94   74.89
   1   6   1  616.04   73.99
   1   6   1  699.23   75.99
   1   6   1  627.94   75.49
   1   6   1  640.64   74.79
   1   6   1  669.83   74.59
  -1  -6  -1  676.63   74.99
  -1  -6  -1  653.23   74.59
  -1  -6  -1  654.83   75.59
  -1  -6  -1  624.84   75.49
  -1  -6  -1  636.04   75.39
   1   5   1   62.19    9.80
   1   5   1   86.09   10.80
   1   5   1   65.69   10.30
   1   5   1   83.19    9.50
   1   5   1   58.79    9.50
  -1  -5  -1   86.89   11.30
  -1  -5  -1   82.39   10.40
  -1  -5  -1   55.39    9.10
  -1  -5  -1   62.89   10.20
  -1  -4  -1  950.00  109.79
   1   3   1 2183.18  249.18
   1   3   1 2133.69  249.68
   1   3   1 2196.98  250.37
   1   3   1 2170.78  249.78
   1   3   1 2074.69  250.67
   1   3   1 2287.97  249.88
   1   3   1 2187.38  249.18
   1   3   1 2183.18  250.07
   1   3   1 2285.57  249.28
   1   3   1 2159.38  250.07
   1   3   1 2184.58  249.08
  -1  -3  -1 2198.48  249.18
  -1  -3  -1 2139.69  249.18
  -1  -3  -1 2174.38  249.78
  -1  -3  -1 2180.18  250.27
  -1  -3  -1 2113.59  249.68
  -1  -3  -1 2131.19  249.08
  -1  -3  -1 2206.58  250.17
   1   2   1 1837.32  212.08
   1   2   1 1816.92  212.08
   1   2   1 1930.01  211.48
   1   2   1 1867.01  211.88
   1   2   1 1854.11  211.78
   1   2   1 1898.51  211.88
   1   2   1 1861.91  211.48
   1   2   1 1821.52  211.48
  -1  -2  -1 1770.82  211.48
  -1  -2  -1 1907.51  211.48
  -1  -2  -1 1807.82  211.98
  -1  -2  -1 1854.31  211.78
  -1  -2  -1 1852.71  211.48
  -1  -2  -1 1781.22  211.78
  -1  -2  -1 1849.21  212.18
  -1  -2  -1 1864.11  212.18
   1   1   1 2554.14  288.57
   1   1   1 2423.76  288.67
   1   1   1 2432.86  289.17
   1   1   1 2601.04  288.57
   1   1   1 2501.65  288.77
   1   1   1 2774.32  288.97
   1   1   1 2266.17  288.87
  -1  -1  -1 2604.04  289.17
  -1  -1  -1 2527.35  288.97
  -1  -1  -1 2424.36  288.57
  -1  -1  -1 2683.13  288.97
  -1  -1  -1 2506.85  288.67
  -1  -1  -1 2610.04  288.77
  -1  -1  -1 2431.16  288.87
   1   0   1    0.50    0.60
   1   0   1    1.10    0.60
   1   0   1    0.20    0.50
   1   0   1    0.90    0.80
  -1   0  -1    0.20    0.60
  -1   0  -1    0.10    0.50
  -1   0  -1    0.30    0.60
  -1   0  -1    1.20    0.90
   1  -1   1 2689.83  305.47
   1  -1   1 2629.94  305.37
   1  -1   1 2677.63  305.77
   1  -1   1 2684.63  305.57
  -1   1  -1 2774.02  305.87
  -1   1  -1 2614.04  305.87
  -1   1  -1 2760.72  305.57
  -1   1  -1 2630.34  305.37
  -1   1  -1 2604.24  305.97
  -1   1  -1 2650.03  305.47
   1  -2   1 1915.11  224.48
   1  -2   1 1903.31  224.98
   1  -2   1 1998.00  225.08
   1  -2   1 1933.61  224.18
   1  -2   1 1957.10  225.18
   1  -2   1 2004.60  224.48
   1  -2   1 1987.40  224.68
  -1   2  -1 1882.41  225.08
  -1   2  -1 2016.40  225.28
  -1   2  -1 1934.91  224.48
  -1   2  -1 2026.40  224.98
  -1   2  -1 2047.30  224.58
  -1   2  -1 1881.81  224.18
   1  -3   1 2335.57  265.57
   1  -3   1 2304.17  265.47
   1  -3   1 2072.39  265.47
   1  -3   1 2338.87  264.97
   1  -3   1 2288.67  264.77
   1  -3   1 2356.66  264.17
   1  -3   1 2316.17  264.77
  -1   3  -1 2221.58  264.87
  -1   3  -1 2417.86  264.87
  -1   3  -1 2421.36  265.77
  -1   3  -1 2313.17  265.47
  -1   3  -1 2292.77  264.77
  -1   3  -1 2389.46  264.97
  -1   3  -1 2284.37  265.47
   1  -4   1  901.11  105.19
   1  -4   1  929.21  105.59
   1  -4   1  878.41  105.99
   1  -4   1  962.80  106.59
   1  -4   1  900.71  106.29
   1  -4   1  848.62  106.29
   1  -4   1  890.61  105.29
  -1   4  -1  851.51  106.59
  -1   4  -1  987.30  106.89
  -1   4  -1  924.71  106.39
  -1   4  -1  903.61  105.19
  -1   4  -1  977.20  105.59
  -1   4  -1  981.80  106.69
  -1   4  -1  929.31  106.59
  -1   4  -1  868.11  106.29
  -1   4  -1  874.31  105.59
   1  -5   1   82.99   10.30
   1  -5   1   66.69   11.80
   1  -5   1   93.79   12.30
  -1   5  -1   87.39   12.30
  -1   5  -1   89.79   11.70
  -1   5  -1   81.29   10.20
  -1   5  -1   58.69   10.10
  -1   5  -1   78.69   11.90
   1  -6   1  641.54   77.09
   1  -6   1  665.33   76.99
   1  -6   1  629.34   75.29
  -1   6  -1  637.34   75.39
  -1   6  -1  690.53   75.39
  -1   6  -1  629.04   75.79
  -1   6  -1  685.13   77.39
  -1   6  -1  619.24   76.99
   1  -7   1  703.63   84.69
   1  -7   1  662.93   82.69
   1  -7   1  694.93   84.89
  -1   7  -1  660.33   82.89
  -1   7  -1  687.63   84.79
  -1   7  -1  792.82   83.69
  -1   7  -1  762.52   85.39
  -1   7  -1  754.52   82.89
   1  -8   1  284.97   36.20
   1  -8   1  263.67   35.70
   1  -8   1  262.07   33.60
  -1   8  -1  282.37   34.00
  -1   8  -1  294.87   36.70
  -1   8  -1  298.27   33.80
  -1   8  -1  315.77   34.70
  -1   8  -1  245.68   35.70
   1  -9   1   94.09   17.10
   1  -9   1  108.69   17.90
   1  -9   1  104.59   14.70
  -1   9  -1  120.99   19.20
  -1   9  -1   89.49   15.10
  -1   9  -1  144.99   15.70
  -1   9  -1   85.09   16.60
   1 -10   1    2.30    5.60
   1 -10   1   -0.40    3.40
   1 -10   1    1.70    6.80
  -1  10  -1    5.10    4.00
  -1  10  -1    1.10    3.80
  -1  10  -1    3.20    6.40
  -1  10  -1    0.50    5.50
   1 -11   1  429.26   55.89
   1 -11   1  432.06   52.59
  -1  11  -1  398.16   55.39
  -1  11  -1  523.55   57.69
  -1  11  -1  434.76   53.09
   1 -12   1   45.40   10.30
   1 -12   1   68.29   15.60
  -1  12  -1   53.39   14.20
  -1  12  -1   60.99   11.40
  -1  12  -1  102.89   18.50
   1 -13   1   23.40    7.30
   1 -13   1   21.50   10.40
   1 -13   1   23.90   16.10
  -1  13  -1   15.10    9.20
  -1  13  -1   18.10   13.00
  -1  13  -1   15.70    6.70
   1 -14   1    2.30    5.80
  -1  14  -1    3.70   10.30
  -1  14  -1    0.00    6.20
  -1  14  -1   10.40    9.80
   0  14   1   50.69   14.10
   0  14   1   50.29   15.90
   0  14   1   68.89   12.00
   0 -14  -1   80.69   12.60
   0  13   1   34.10   12.40
   0  13   1   19.00    6.40
   0  13   1   15.20    8.50
   0 -13  -1   11.70    8.90
   0 -13  -1   27.10   10.00
   0 -13  -1   12.10    6.50
   0  12   1   55.09   10.30
   0  12   1   54.99   13.70
   0  12   1   37.20   11.70
   0 -12  -1   89.49   22.00
   0 -12  -1   73.19   14.10
   0 -12  -1   48.20    9.80
   0  11   1  169.38   25.40
   0  11   1  124.49   22.80
   0  11   1  174.88   22.80
   0  11   1  146.09   20.60
   0 -11  -1  149.69   22.70
   0 -11  -1  190.08   24.30
   0 -11  -1  122.19   20.40
   0  10   1  459.55   55.59
   0  10   1  409.76   55.89
   0  10   1  588.04   59.49
   0  10   1  445.96   57.69
   0 -10  -1  484.05   57.99
   0 -10  -1  445.76   57.59
   0   9   1  388.36   42.80
   0   9   1  337.17   41.80
   0   9   1  298.07   40.10
   0   9   1  312.87   39.70
   0  -9  -1  346.77   41.80
   0  -9  -1  321.37   41.70
   0  -9  -1  321.37   39.80
   0   8   1  305.27   39.20
   0   8   1  290.17   38.60
   0   8   1  316.57   37.10
   0   8   1  311.67   37.60
   0   8   1  324.77   38.00
   0  -8  -1  310.47   37.10
   0  -8  -1  306.57   38.70
   0  -8  -1  322.07   38.90
   0   7   1 3054.99  345.07
   0   7   1 3050.59  343.37
   0   7   1 3305.77  342.87
   0   7   1 3037.60  341.97
   0   7   1 2728.63  343.57
   0   7   1 2804.72  342.37
   0   7   1 2892.71  344.07
   0  -7  -1 3014.30  343.77
   0  -7  -1 2791.62  343.27
   0  -7  -1 3104.79  342.57
   0  -7  -1 2934.51  343.87
   0  -7  -1 3113.99  344.37
   0  -7  -1 3005.00  342.47
   0   6   1 1580.84  182.18
   0   5   1 1709.43  203.48
   0   5   1 1603.14  203.58
   0   5   1 1804.72  204.28
   0   5   1 1692.83  203.18
   0   5   1 1732.03  201.88
   0   5   1 1734.03  202.98
   0   5   1 1818.82  202.48
   0   5   1 2053.19  203.78
   0   5   1 1657.53  202.28
   0  -5  -1 1662.53  203.88
   0  -5  -1 1713.53  202.38
   0  -5  -1 1676.83  202.38
   0  -5  -1 1754.02  203.38
   0  -5  -1 1676.13  202.98
   0  -5  -1 2005.70  203.88
   0  -5  -1 1955.50  204.18
   0   4   1  100.69   13.60
   0   4   1  127.69   15.00
   0   4   1  111.99   13.20
   0   4   1  106.39   13.90
   0   4   1  107.79   12.90
   0   4   1  107.99   13.50
   0  -4  -1  113.39   14.00
   0  -4  -1  108.59   13.90
   0  -4  -1  106.09   13.90
   0  -4  -1   99.19   13.50
   0  -4  -1  107.59   13.20
   0   3   1  412.26   47.00
   0   3   1  399.36   46.70
   0  -3  -1  386.46   46.70
   0  -3  -1  410.16   46.50
   0   2   1 1284.27  143.49
   0   2   1 1180.68  143.39
   0   2   1 1242.08  143.39
   0   2   1 1218.18  143.99
   0   2   1 1279.97  144.19
   0   2   1 1246.78  143.69
   0   2   1 1342.97  144.09
   0   2   1 1322.17  143.79
   0   2   1 1249.38  143.69
   0  -2  -1 1189.58  143.99
   0  -2  -1 1206.78  143.69
   0  -2  -1 1268.67  143.39
   0  -2  -1 1223.28  143.39
   0  -2  -1 1212.88  144.09
   0  -2  -1 1292.37  144.09
   0  -2  -1 1295.27  143.79
   0   1   1 1243.68  136.59
   0   1   1 1221.78  137.09
   0   1   1 1127.39  136.59
   0   1   1 1155.38  136.99
   0   1   1 1147.99  136.69
   0   1   1 1167.98  136.99
   0   1   1 1221.68  137.19
   0   1   1 1165.88  136.69
   0   1   1 1190.28  136.69
   0   1   1 1243.68  136.69
   0   1   1 1179.88  136.79
   0  -1  -1 1200.88  137.09
   0  -1  -1 1263.57  137.19
   0  -1  -1 1148.69  136.99
   0  -1  -1 1245.28  136.59
   0  -1  -1 1252.77  136.79
   0  -1  -1 1179.38  136.99
   0  -1  -1 1163.88  136.79
   0  -1   1 1123.39  137.09
   0  -1   1 1128.19  137.39
   0  -1   1 1141.99  137.19
   0  -1   1 1228.78  137.09
   0  -1   1 1216.18  136.99
   0  -1   1 1256.37  137.39
   0   1  -1 1185.28  137.29
   0   1  -1 1207.78  136.99
   0   1  -1 1230.58  136.79
   0   1  -1 1160.18  137.39
   0   1  -1 1204.38  137.09
   0   1  -1 1204.58  137.09
   0   1  -1 1278.27  137.29
   0  -2   1 1401.76  148.09
   0  -2   1 1294.87  148.09
   0  -2   1 1267.27  148.09
   0  -2   1 1322.17  147.59
   0  -2   1 1243.18  147.69
   0  -2   1 1300.07  147.69
   0  -2   1 1288.67  147.59
   0   2  -1 1282.67  148.09
   0   2  -1 1296.17  147.59
   0   2  -1 1245.68  147.59
   0   2  -1 1299.07  147.79
   0   2  -1 1301.87  147.99
   0   2  -1 1265.57  147.99
   0   2  -1 1227.48  147.59
   0   2  -1 1272.77  147.69
   0  -3   1  414.36   48.70
   0  -3   1  438.06   49.60
   0  -3   1  414.96   48.80
   0   3  -1  439.66   49.70
   0   3  -1  432.46   48.80
   0   3  -1  408.16   48.90
   0   3  -1  405.86   48.70
   0  -4   1  113.19   14.80
   0  -4   1  113.29   14.80
   0  -4   1  104.59   13.50
   0  -4   1  132.99   13.80
   0   4  -1  108.89   13.50
   0   4  -1  109.19   13.60
   0   4  -1  106.59   14.70
   0   4  -1  100.99   13.70
   0   5  -1 1545.15  177.68
   0  -6   1 1835.52  208.58
   0  -6   1 1830.02  209.28
   0  -6   1 1775.02  207.78
   0  -6   1 1790.82  207.78
   0  -6   1 1846.72  208.68
   0  -6   1 1762.02  209.38
   0   6  -1 2000.80  210.08
   0   6  -1 1862.11  209.58
   0   6  -1 1742.43  208.48
   0   6  -1 1762.42  209.38
   0   6  -1 1639.54  208.68
   0   6  -1 1738.73  209.08
   0   6  -1 1904.91  207.98
   0   6  -1 1726.93  207.68
   0   6  -1 1900.81  208.48
   0  -7   1 2959.10  361.56
   0  -7   1 2968.70  359.76
   0  -7   1 3171.78  359.86
   0  -7   1 3147.59  361.46
   0  -7   1 3145.09  360.96
   0  -7   1 3149.08  361.56
   0  -7   1 3030.70  360.56
   0   7  -1 2891.71  359.66
   0   7  -1 3237.38  361.96
   0   7  -1 3678.33  360.96
   0   7  -1 3651.53  361.76
   0   7  -1 3295.67  360.16
   0   7  -1 3075.19  361.96
   0   7  -1 2898.91  360.66
   0   7  -1 2783.72  360.96
   0  -8   1  312.97   40.00
   0  -8   1  356.96   40.40
   0  -8   1  310.37   37.80
   0   8  -1  335.27   38.50
   0   8  -1  292.07   37.90
   0   8  -1  336.77   40.80
   0   8  -1  279.67   39.50
   0   8  -1  311.77   37.80
   0  -9   1  316.27   42.40
   0  -9   1  316.37   40.10
   0  -9   1  340.97   42.80
   0   9  -1  326.47   40.40
   0   9  -1  389.16   44.00
   0   9  -1  336.67   40.30
   0   9  -1  325.47   42.60
   0 -10   1  462.55   58.49
   0 -10   1  429.06   55.69
   0  10  -1  452.55   56.09
   0  10  -1  519.35   59.59
   0  10  -1  531.45   56.19
   0  10  -1  439.16   58.29
   0 -11   1  157.68   21.60
   0 -11   1  160.78   25.20
   0 -11   1  210.38   25.70
   0  11  -1  130.39   20.40
   0  11  -1  151.78   25.90
   0  11  -1  137.89   24.20
   0 -12   1   74.09   15.40
   0 -12   1   59.79   10.70
   0  12  -1   50.29   10.90
   0  12  -1   42.60   13.20
   0  12  -1   72.69   16.50
   0 -13   1   26.70   12.10
   0 -13   1    8.50    6.20
   0  13  -1   19.30    6.70
   0  13  -1   29.80   12.90
   0  13  -1   10.70    8.70
   0 -14   1   45.10   10.50
   0  14  -1   86.59   18.30
   0  14  -1   31.90   12.80
   0  14  -1   70.49   11.70
  -1  14   1   33.10    8.50
  -1  14   1   34.90   12.20
  -1  14   1   49.60   14.30
   1 -14  -1   21.10   11.00
  -1  13   1   37.30    9.10
  -1  13   1   59.59   11.70
  -1  13   1   80.89   19.10
  -1  13   1   46.80   13.20
   1 -13  -1   57.39   13.60
   1 -13  -1   43.20   14.00
   1 -13  -1   54.39   10.00
  -1  12   1  146.89   21.10
  -1  12   1  135.09   24.40
  -1  12   1  146.89   25.60
  -1  12   1  181.18   23.60
   1 -12  -1  170.98   25.20
   1 -12  -1  171.48   22.10
  -1  11   1   13.80    4.80
  -1  11   1    8.60    4.90
  -1  11   1   10.60    7.40
  -1  11   1    3.70    6.00
   1 -11  -1   11.80    4.80
   1 -11  -1    7.20    6.60
   1 -11  -1    5.30    6.90
  -1  10   1    5.00    3.80
  -1  10   1    0.30    3.90
  -1  10   1    3.90    6.00
  -1  10   1    2.00    5.10
   1 -10  -1   13.00    6.30
   1 -10  -1    4.90    6.40
   1 -10  -1    4.00    3.50
  -1   9   1  200.18   25.10
  -1   9   1  166.98   26.90
  -1   9   1  197.58   25.70
  -1   9   1  227.48   28.30
   1  -9  -1  225.28   27.70
   1  -9  -1  214.88   27.60
   1  -9  -1  193.58   25.00
  -1   8   1  852.51   87.09
  -1   8   1  745.73   87.59
  -1   8   1  763.02   88.09
  -1   8   1  749.82   85.69
  -1   8   1  693.63   86.09
   1  -8  -1  710.93   87.49
   1  -8  -1  690.63   85.59
   1  -8  -1  700.03   91.59
  -1   7   1  837.12   98.39
  -1   7   1  821.62   98.89
  -1   7   1  850.01  100.09
  -1   7   1  873.01  100.49
  -1   7   1  997.10   99.69
   1  -7  -1  763.62   98.39
   1  -7  -1  843.42  100.09
  -1   6   1 3934.51  403.26
  -1   6   1 3374.66  404.26
  -1   6   1 3114.69  404.26
  -1   6   1 3257.97  402.86
  -1   6   1 3475.25  404.06
  -1   6   1 3720.03  405.16
  -1   6   1 3464.05  403.36
  -1   6   1 3850.21  404.76
   1  -6  -1 3534.15  404.06
   1  -6  -1 3436.36  404.86
   1  -6  -1 3393.06  403.46
   1  -6  -1 3581.74  404.26
   1  -6  -1 3601.34  403.06
  -1   5   1  519.15   64.69
  -1   5   1  530.75   65.19
  -1   5   1  613.54   65.69
  -1   5   1  559.04   64.09
  -1   5   1  560.54   64.49
   1  -5  -1  519.35   64.09
   1  -5  -1  580.64   65.39
  -1   4   1    6.10    2.60
  -1   4   1    3.60    2.60
  -1   4   1    4.80    2.30
  -1   4   1    6.60    1.90
  -1   4   1    5.80    2.30
  -1   4   1    7.60    1.50
   1  -4  -1    3.50    2.50
   1  -4  -1    4.20    1.30
  -1   3   1  888.21  104.09
  -1   3   1  926.91  104.19
  -1   3   1  898.11  104.99
  -1   3   1  829.82  104.69
  -1   3   1  864.41  104.89
  -1   3   1  985.30  104.19
  -1   3   1  965.10  104.89
   1  -3  -1  829.02  104.79
   1  -3  -1  893.11  103.69
   1  -3  -1 1010.90  104.19
   1  -3  -1  901.31  104.59
   1  -3  -1  904.01  105.09
   1  -3  -1  858.21  104.19
  -1   2   1 1949.90  214.68
  -1   2   1 1862.01  215.28
  -1   2   1 1995.10  214.68
  -1   2   1 1821.72  215.08
  -1   2   1 1953.50  215.18
  -1   2   1 1915.41  214.68
   1  -2  -1 1781.82  214.48
   1  -2  -1 1809.92  214.68
   1  -2  -1 1770.62  214.98
   1  -2  -1 1840.02  215.28
   1  -2  -1 1896.01  214.68
   1  -2  -1 1920.51  215.18
  -1   1   1 1239.48  135.59
  -1   1   1 1259.77  135.89
  -1   1   1 1190.78  135.79
  -1   1   1 1116.19  135.49
  -1   1   1 1241.28  135.89
  -1   1   1 1201.98  135.69
   1  -1  -1 1198.48  135.89
   1  -1  -1 1166.08  135.79
   1  -1  -1 1105.49  135.69
   1  -1  -1 1133.19  135.49
   1  -1  -1 1179.08  135.39
  -1   0   1    0.90    0.70
  -1  -1   1 1218.88  132.29
  -1  -1   1 1119.59  132.29
  -1  -1   1 1128.29  132.39
  -1  -1   1 1115.19  132.59
  -1  -1   1 1220.98  132.29
   1   1  -1 1143.79  132.29
   1   1  -1 1140.49  132.59
   1   1  -1 1137.69  132.69
   1   1  -1 1166.38  132.39
   1   1  -1 1178.18  132.29
   1   1  -1 1132.19  132.19
  -1  -2   1 1960.70  217.78
  -1  -2   1 1909.61  218.18
  -1  -2   1 1994.60  217.88
  -1  -2   1 1883.11  217.98
  -1  -2   1 1855.01  218.18
   1   2  -1 1872.11  217.98
   1   2  -1 1871.91  217.68
   1   2  -1 1810.22  217.78
   1   2  -1 1999.00  218.28
   1   2  -1 1903.01  217.68
   1   2  -1 1853.41  218.28
  -1  -3   1  926.91  104.49
  -1  -3   1  918.71  104.89
  -1  -3   1  951.90  104.89
  -1  -3   1  919.21  105.19
  -1  -3   1  935.91  104.49
  -1  -3   1  900.91  104.89
  -1  -3   1  885.81  103.99
  -1  -3   1  926.91  105.19
   1   3  -1  884.61  104.49
   1   3  -1  945.21  104.79
   1   3  -1  892.71  104.39
   1   3  -1  881.91  105.29
   1   3  -1  894.41  105.09
   1   3  -1  820.92  105.19
  -1  -4   1    6.10    2.50
  -1  -4   1    8.00    3.20
  -1  -4   1    4.30    1.90
  -1  -4   1    3.60    2.50
  -1  -4   1    3.50    1.70
  -1  -4   1    8.40    1.60
   1   4  -1    5.30    2.10
   1   4  -1    3.40    1.90
   1   4  -1   10.10    3.90
   1   4  -1    4.90    2.80
  -1  -5   1  587.04   64.99
  -1  -5   1  520.15   63.49
  -1  -5   1  592.04   63.99
  -1  -5   1  543.25   64.79
  -1  -5   1  581.34   63.69
   1   5  -1  492.25   63.59
   1   5  -1  518.25   63.59
   1   5  -1  537.65   64.69
   1   5  -1  543.85   63.49
   1   5  -1  567.14   65.09
  -1  -6   1 3495.45  399.56
  -1  -6   1 3865.11  400.26
  -1  -6   1 3544.75  398.76
  -1  -6   1 3467.35  398.76
  -1  -6   1 3428.76  400.06
  -1  -6   1 3574.34  399.86
  -1  -6   1 3402.26  400.06
   1   6  -1 3597.84  400.46
   1   6  -1 3097.69  399.46
   1   6  -1 3723.03  398.96
   1   6  -1 3704.73  400.76
   1   6  -1 3444.56  399.36
   1   6  -1 3344.07  399.56
   1   6  -1 3419.26  397.76
   1   6  -1 3333.47  398.66
   1   6  -1 3259.67  399.86
  -1  -7   1  747.53   96.29
  -1  -7   1  771.42   97.99
  -1  -7   1 1000.00   96.99
  -1  -7   1  848.92   98.19
   1   7  -1  843.12   98.59
   1   7  -1  735.83   97.69
   1   7  -1  907.51   96.89
  -1  -8   1  708.43   82.59
  -1  -8   1  632.34   83.89
  -1  -8   1  663.03   82.19
   1   8  -1  689.63   84.09
   1   8  -1  802.82   82.99
   1   8  -1  723.53   82.29
   1   8  -1  732.63   84.89
  -1  -9   1  227.38   29.00
  -1  -9   1  197.78   26.60
  -1  -9   1  186.78   25.90
  -1  -9   1  199.98   28.20
   1   9  -1  238.38   29.60
   1   9  -1  237.58   26.30
   1   9  -1  184.88   28.10
  -1 -10   1    7.80    6.00
  -1 -10   1    7.10    7.00
  -1 -10   1    3.20    4.90
  -1 -10   1    4.20    3.90
   1  10  -1    4.90    6.30
   1  10  -1    1.20    3.90
   1  10  -1    8.20    6.40
  -1 -11   1   13.10    7.20
  -1 -11   1   15.10    8.40
  -1 -11   1    1.10    4.20
   1  11  -1    4.10    6.80
   1  11  -1    7.40    6.90
   1  11  -1   22.20    6.30
  -1 -12   1  152.18   21.80
   1  12  -1  212.18   23.90
   1  12  -1  145.59   26.50
   1  12  -1  142.69   25.30
  -1 -13   1   59.79   16.70
  -1 -13   1   80.29   16.50
   1  13  -1   35.50   12.20
   1  13  -1   70.39   19.60
   1  13  -1   47.80   10.50
  -1 -14   1   23.70    7.90
  -1 -14   1   29.90   12.50
   1  14  -1   29.50    8.60
   1  14  -1   41.10   14.50
   1  14  -1   18.90    9.90
  -2  14   1   -3.00    7.60
  -2  14   1    7.60   13.50
  -2  14   1    0.80    5.10
   2 -14  -1   -5.20    7.70
   2 -14  -1    6.80    5.50
  -2  13   1   39.40   12.90
  -2  13   1   50.79    9.50
  -2  13   1   61.89   11.20
   2 -13  -1   45.60    9.50
   2 -13  -1   42.40   12.60
  -2  12   1  117.19   24.40
  -2  12   1  175.68   22.60
  -2  12   1  146.19   26.00
  -2  12   1  211.28   25.00
   2 -12  -1  177.78   22.50
   2 -12  -1  179.88   25.80
   2 -12  -1  185.08   28.50
  -2  11   1   38.90    8.20
  -2  11   1   21.90    8.90
  -2  11   1   32.30   10.40
  -2  11   1   25.50    6.70
   2 -11  -1   31.10    6.70
   2 -11  -1   50.39   11.40
   2 -11  -1   29.10    9.80
  -2  10   1  450.45   49.70
  -2  10   1  357.96   46.30
  -2  10   1  358.36   48.20
  -2  10   1  399.66   45.60
   2 -10  -1  379.26   48.50
   2 -10  -1  357.66   45.40
  -2   9   1    7.10    5.60
  -2   9   1    4.50    5.70
  -2   9   1   -1.20    3.90
  -2   9   1   19.00    4.70
   2  -9  -1   13.20    3.60
   2  -9  -1    8.70    6.00
  -2   8   1   87.69   12.40
  -2   8   1   68.99   12.60
  -2   8   1  105.09   16.00
  -2   8   1   93.69   15.60
   2  -8  -1  113.59   13.00
   2  -8  -1   82.89   14.80
  -2   7   1  209.08   29.20
  -2   7   1  236.28   27.20
  -2   7   1  233.28   27.90
  -2   7   1  236.28   29.40
  -2   7   1  232.48   28.50
   2  -7  -1  215.58   29.10
   2  -7  -1  222.98   27.10
  -2   6   1  855.81  109.39
  -2   6   1  917.21  108.99
  -2   6   1  982.90  110.49
  -2   6   1  943.91  110.19
   2  -6  -1  941.61  110.29
   2  -6  -1  969.00  108.59
   2  -6  -1  983.30  111.19
  -2   5   1  336.37   38.00
  -2   5   1  351.76   39.40
  -2   5   1  322.57   37.50
  -2   5   1  304.57   38.40
  -2   5   1  315.67   39.00
   2  -5  -1  326.17   39.10
   2  -5  -1  300.87   38.80
   2  -5  -1  315.27   37.50
  -2   4   1  289.07   32.80
  -2   4   1  286.97   31.40
  -2   4   1  270.17   32.80
   2  -4  -1  242.48   31.10
   2  -4  -1  286.57   32.70
   2  -4  -1  267.47   32.80
   2  -4  -1  256.47   31.40
  -2   3   1   99.69   12.90
  -2   3   1   99.49   11.60
  -2   3   1   99.09   13.00
  -2   3   1  102.99   11.70
   2  -3  -1   99.59   12.80
   2  -3  -1   96.49   11.70
   2  -3  -1   95.19   12.90
   2  -3  -1   93.89   11.60
  -2   2   1  537.55   58.29
  -2   2   1  462.45   58.49
  -2   2   1  470.85   57.89
  -2   2   1  531.75   58.99
  -2   2   1  553.54   59.19
  -2   2   1  471.45   58.59
  -2   2   1  501.95   58.89
  -2   2   1  555.94   58.19
  -2   2   1  518.15   58.79
   2  -2  -1  485.15   58.69
   2  -2  -1  475.05   58.09
   2  -2  -1  484.15   57.89
   2  -2  -1  500.25   57.89
   2  -2  -1  531.25   58.99
   2  -2  -1  526.05   59.09
   2  -2  -1  474.45   58.19
  -2   1   1   11.80    2.50
  -2   1   1   13.20    2.90
  -2   1   1   15.20    2.40
   2  -1  -1   13.10    2.70
   2  -1  -1   14.90    2.40
   2  -1  -1   15.00    3.00
  -2   0   1    5.10    2.00
  -2   0   1    2.30    1.30
  -2   0   1    0.80    0.80
  -2   0   1    0.80    0.50
   2   0  -1    0.80    1.20
   2   0  -1    3.00    1.60
   2   0  -1    1.40    0.70
   2   0  -1    0.90    0.60
  -2  -1   1   12.20    2.20
  -2  -1   1    9.30    2.50
  -2  -1   1   15.10    3.30
   2   1  -1   12.00    2.70
   2   1  -1   13.00    2.10
   2   1  -1   12.80    2.30
   2   1  -1   28.60    4.10
  -2  -2   1  479.45   55.99
  -2  -2   1  478.75   55.99
   2   2  -1  498.65   56.79
  -2  -3   1  104.99   13.60
  -2  -3   1   96.39   13.30
  -2  -3   1  104.39   12.80
  -2  -3   1   94.59   12.30
   2   3  -1  100.99   12.50
   2   3  -1  123.79   12.70
   2   3  -1   94.59   13.30
   2   3  -1  101.09   13.50
  -2  -4   1  241.48   30.20
  -2  -4   1  265.37   31.70
  -2  -4   1  278.07   30.80
  -2  -4   1  275.07   30.90
  -2  -4   1  257.37   30.50
  -2  -4   1  270.47   31.70
   2   4  -1  266.07   31.60
   2   4  -1  268.87   30.60
   2   4  -1  243.38   31.70
   2   4  -1  237.58   30.60
  -2  -5   1  277.07   36.20
  -2  -5   1  273.47   37.70
  -2  -5   1  318.37   36.70
  -2  -5   1  359.66   37.10
  -2  -5   1  323.27   38.20
  -2  -5   1  337.57   37.30
   2   5  -1  330.07   38.40
   2   5  -1  317.37   38.00
   2   5  -1  325.97   36.80
   2   5  -1  287.97   36.80
  -2  -6   1 1055.59  108.49
  -2  -6   1  884.41  106.99
  -2  -6   1  976.80  109.39
  -2  -6   1  926.71  107.69
  -2  -6   1  857.31  108.89
  -2  -6   1  949.11  107.89
   2   6  -1 1015.40  109.69
   2   6  -1  935.11  109.09
   2   6  -1  937.31  107.69
   2   6  -1  824.12  107.69
  -2  -7   1  216.18   28.20
  -2  -7   1  210.38   26.50
  -2  -7   1  243.38   28.80
  -2  -7   1  218.08   27.50
  -2  -7   1  199.78   25.50
   2   7  -1  243.88   27.10
   2   7  -1  220.38   26.60
   2   7  -1  215.78   25.70
   2   7  -1  194.18   28.00
   2   7  -1  241.48   29.00
  -2  -8   1   88.39   14.30
  -2  -8   1  100.99   14.50
  -2  -8   1   81.89   14.50
  -2  -8   1   71.39   11.90
  -2  -8   1   73.19   11.60
   2   8  -1   74.79   11.50
   2   8  -1   69.59   13.40
   2   8  -1   87.89   15.10
   2   8  -1   83.39   10.60
   2   8  -1  104.79   12.90
  -2  -9   1   15.20    5.80
  -2  -9   1   15.10    6.60
  -2  -9   1    5.10    3.80
  -2  -9   1   14.40    6.80
   2   9  -1    8.10    5.80
   2   9  -1    9.40    6.60
   2   9  -1    7.20    4.20
  -2 -10   1  356.96   45.30
  -2 -10   1  391.56   45.90
  -2 -10   1  363.16   47.50
   2  10  -1  380.36   46.00
   2  10  -1  414.76   49.00
   2  10  -1  353.06   47.30
  -2 -11   1   38.30   12.40
  -2 -11   1   32.20    8.60
  -2 -11   1   41.20   10.60
  -2 -11   1   32.30    7.30
   2  11  -1   21.70    8.90
   2  11  -1   32.00   10.80
   2  11  -1   26.50    6.80
  -2 -12   1  159.28   26.80
  -2 -12   1  158.78   22.30
   2  12  -1  123.29   24.60
   2  12  -1  218.08   24.10
   2  12  -1  184.08   28.00
  -2 -13   1   56.59   11.00
  -2 -13   1   54.99   17.20
   2  13  -1   52.69   10.20
   2  13  -1   32.60   11.60
  -2 -14   1    5.50    9.60
   2  14  -1   11.40    7.50
   2  14  -1   -1.00   11.80
   2  14  -1    8.20    8.50
  -3  13   1   24.50   10.50
  -3  13   1   50.69   14.60
  -3  13   1   33.60    9.00
   3 -13  -1   36.80    8.00
   3 -13  -1   37.80   12.00
  -3  12   1   27.80    7.80
  -3  12   1   30.00   12.00
  -3  12   1   12.50    8.60
   3 -12  -1   27.90    6.70
   3 -12  -1   25.70   10.60
  -3  11   1   28.10    7.60
  -3  11   1   37.80   10.80
  -3  11   1   30.70   11.00
   3 -11  -1   35.20   11.00
   3 -11  -1   39.40    8.30
  -3  10   1   33.60    7.90
  -3  10   1   21.20    5.60
  -3  10   1   21.20    9.00
  -3  10   1   24.20    9.00
   3 -10  -1   28.20    9.70
   3 -10  -1   18.70    5.20
   3 -10  -1   42.40   10.40
  -3   9   1  184.48   24.70
  -3   9   1  192.28   22.90
  -3   9   1  176.78   26.00
  -3   9   1  212.28   26.60
   3  -9  -1  193.28   25.70
   3  -9  -1  164.48   25.60
   3  -9  -1  168.58   22.60
  -3   8   1  402.06   50.29
  -3   8   1  405.46   50.39
  -3   8   1  417.46   47.60
  -3   8   1  379.56   48.20
   3  -8  -1  431.36   50.09
   3  -8  -1  396.86   51.89
   3  -8  -1  393.86   47.60
  -3   7   1 1127.89  139.79
  -3   7   1 1138.09  138.29
  -3   7   1 1258.57  140.19
  -3   7   1 1341.17  139.29
   3  -7  -1 1234.58  139.79
   3  -7  -1 1181.88  140.09
   3  -7  -1 1116.99  137.59
  -3   6   1  285.97   33.00
  -3   6   1  249.78   32.60
  -3   6   1  282.07   30.50
  -3   6   1  242.08   31.00
   3  -6  -1  237.68   32.20
   3  -6  -1  267.07   32.90
   3  -6  -1  243.88   30.40
  -3   5   1 1682.23  193.78
  -3   5   1 1799.82  194.18
  -3   5   1 1575.34  192.08
  -3   5   1 1611.84  194.48
  -3   5   1 1863.21  192.48
  -3   5   1 1764.52  193.88
   3  -5  -1 1628.14  192.08
   3  -5  -1 1564.44  193.48
   3  -5  -1 1714.73  192.18
   3  -5  -1 1578.64  192.28
   3  -5  -1 1721.73  193.38
   3  -5  -1 1598.24  193.98
   3  -5  -1 1640.74  191.28
  -3   4   1   14.50    4.40
  -3   4   1   13.00    4.30
  -3   4   1   14.80    2.60
   3  -4  -1   15.00    2.70
   3  -4  -1   14.60    4.90
   3  -4  -1   14.90    4.10
   3  -4  -1   17.40    2.90
  -3   3   1   94.59   11.80
  -3   3   1  118.49   13.90
  -3   3   1   96.39   13.10
   3  -3  -1   93.29   11.70
   3  -3  -1   93.09   11.80
   3  -3  -1   99.99   13.40
  -3   2   1  431.26   47.20
  -3   2   1  392.56   46.00
  -3   2   1  397.36   46.90
   3  -2  -1  393.46   47.10
   3  -2  -1  380.46   45.90
   3  -2  -1  389.96   46.80
  -3   1   1   65.19    8.60
  -3   1   1   55.79    7.20
   3  -1  -1   51.89    7.20
   3  -1  -1   54.29    8.00
  -3   0   1    2.20    1.80
  -3   0   1    0.50    1.20
  -3   0   1   -0.60    1.80
   3   0  -1    1.00    1.60
   3   0  -1   -0.40    1.80
   3   0  -1    0.30    1.00
   3   0  -1    9.30    1.30
   3   0  -1    1.60    0.80
  -3  -1   1   49.00    6.90
  -3  -1   1   63.29    6.70
  -3  -1   1   46.10    8.00
   3   1  -1   54.89    8.60
   3   1  -1   62.79    7.90
   3   1  -1   50.79    6.90
   3   1  -1   45.10    6.60
   3   1  -1   49.20    6.60
  -3  -2   1  369.16   47.90
  -3  -2   1  436.56   48.70
  -3  -2   1  412.16   49.00
  -3  -2   1  425.46   49.20
   3   2  -1  420.06   48.10
   3   2  -1  406.26   49.10
   3   2  -1  425.46   48.00
   3   2  -1  424.56   49.00
  -3  -3   1   96.69   12.10
  -3  -3   1   92.49   11.80
  -3  -3   1   91.49   12.80
  -3  -3   1   96.79   11.80
  -3  -3   1   99.59   13.30
   3   3  -1   88.09   12.90
   3   3  -1  100.09   13.10
   3   3  -1   92.59   11.80
  -3  -4   1   14.70    3.80
  -3  -4   1   15.50    3.20
  -3  -4   1   13.90    4.40
  -3  -4   1   16.60    4.90
  -3  -4   1   11.00    3.00
   3   4  -1   17.10    3.60
   3   4  -1   12.80    4.10
   3   4  -1   16.30    3.20
   3   4  -1   12.10    3.20
   3   4  -1   20.30    4.80
  -3  -5   1 1651.03  185.18
  -3  -5   1 1560.54  183.58
  -3  -5   1 1492.55  184.28
  -3  -5   1 1607.34  184.88
  -3  -5   1 1551.04  184.88
  -3  -5   1 1498.15  183.18
  -3  -5   1 1836.02  185.98
  -3  -5   1 1668.33  183.88
  -3  -5   1 1861.21  185.18
   3   5  -1 1467.25  184.28
   3   5  -1 1565.24  184.78
   3   5  -1 1648.94  185.18
   3   5  -1 1683.23  184.58
   3   5  -1 1444.66  183.38
   3   5  -1 1681.53  183.78
   3   5  -1 1381.96  184.58
  -3  -6   1  233.88   31.30
  -3  -6   1  294.07   31.00
  -3  -6   1  230.58   29.40
  -3  -6   1  259.57   30.10
  -3  -6   1  278.47   30.50
  -3  -6   1  265.87   32.00
   3   6  -1  259.27   30.10
   3   6  -1  258.87   32.00
   3   6  -1  232.58   30.10
   3   6  -1  217.88   31.20
  -3  -7   1 1118.59  138.59
  -3  -7   1 1050.29  136.39
  -3  -7   1 1116.79  137.19
  -3  -7   1 1231.28  139.29
  -3  -7   1 1232.28  137.99
  -3  -7   1 1278.27  137.69
   3   7  -1 1190.48  137.19
   3   7  -1 1278.37  139.49
   3   7  -1 1307.17  137.59
   3   7  -1 1126.39  138.49
  -3  -8   1  417.86   50.09
  -3  -8   1  379.36   50.59
  -3  -8   1  408.46   48.10
  -3  -8   1  354.56   46.50
  -3  -8   1  443.36   49.00
  -3  -8   1  466.05   48.00
   3   8  -1  429.96   50.29
   3   8  -1  366.26   49.00
   3   8  -1  430.66   48.00
   3   8  -1  365.66   46.70
   3   8  -1  412.36   47.70
  -3  -9   1  194.28   24.10
  -3  -9   1  187.58   24.30
  -3  -9   1  195.88   26.30
  -3  -9   1  205.78   26.50
  -3  -9   1  161.68   24.90
   3   9  -1  206.68   22.20
   3   9  -1  166.98   26.00
   3   9  -1  149.69   24.80
   3   9  -1  177.78   23.20
  -3 -10   1   21.60    7.50
  -3 -10   1   28.80    8.60
  -3 -10   1   23.90    6.40
  -3 -10   1   29.20   10.00
   3  10  -1   16.30    7.60
   3  10  -1    7.20    7.30
   3  10  -1   27.50    5.00
   3  10  -1   33.50    7.20
  -3 -11   1   33.80    8.70
  -3 -11   1   29.90    9.70
  -3 -11   1   34.50    8.20
   3  11  -1   29.80    9.60
   3  11  -1   39.20    6.10
   3  11  -1   31.10   10.70
   3  11  -1   29.90    7.90
  -3 -12   1   10.90    8.50
  -3 -12   1    8.60    7.10
  -3 -12   1   22.10    7.00
   3  12  -1   11.60    7.70
   3  12  -1   15.50    6.80
   3  12  -1   25.30   11.20
  -3 -13   1   23.80    8.80
  -3 -13   1   54.19   14.10
  -3 -13   1   61.09   13.20
   3  13  -1   42.30   10.20
   3  13  -1   45.70   14.80
   3  13  -1   30.20   11.40
  -4  13   1    0.20    7.30
  -4  13   1   -0.60    9.60
  -4  13   1    1.40    6.70
   4 -13  -1   10.50    5.30
  -4  12   1  138.09   19.60
  -4  12   1  181.68   26.70
  -4  12   1  127.99   23.00
   4 -12  -1   78.59   22.50
   4 -12  -1  135.29   24.20
   4 -12  -1  145.39   18.50
  -4  11   1   50.69   10.00
  -4  11   1   34.10   11.50
  -4  11   1   58.19   13.90
   4 -11  -1   44.60   12.30
   4 -11  -1   52.19   13.10
   4 -11  -1   43.10    8.30
  -4  10   1   59.69   12.00
  -4  10   1   80.29   15.90
  -4  10   1   85.29   16.60
   4 -10  -1  118.19   17.60
   4 -10  -1   60.69   11.00
   4 -10  -1   83.29   16.10
  -4   9   1  314.07   39.90
  -4   9   1  330.97   42.50
   4  -9  -1  350.96   42.30
   4  -9  -1  354.56   42.90
   4  -9  -1  294.57   38.80
  -4   8   1  504.95   61.29
  -4   8   1  576.84   64.09
  -4   8   1  498.05   63.29
   4  -8  -1  506.25   60.39
   4  -8  -1  534.35   63.19
   4  -8  -1  490.55   63.39
  -4   7   1   69.39   12.50
  -4   7   1   71.59   12.80
  -4   7   1   55.09    9.70
   4  -7  -1   58.39    8.90
   4  -7  -1   78.69   13.10
   4  -7  -1   56.39   11.90
  -4   6   1 1557.24  181.98
   4  -6  -1 1574.44  182.28
  -4   5   1  139.29   19.60
  -4   5   1  121.09   18.40
  -4   5   1  177.08   20.60
   4  -5  -1  136.89   17.30
   4  -5  -1  142.79   17.30
   4  -5  -1  156.28   19.80
   4  -5  -1  139.79   19.90
  -4   4   1  126.69   16.20
  -4   4   1  114.29   16.20
  -4   4   1  127.89   14.00
   4  -4  -1   99.29   14.00
   4  -4  -1   85.49   15.80
   4  -4  -1  112.49   13.90
   4  -4  -1  124.99   15.90
   4  -3  -1 1115.29  129.79
  -4   2   1 1444.56  161.78
  -4   2   1 1508.95  160.28
  -4   2   1 1336.47  159.98
  -4   2   1 1355.06  159.98
  -4   2   1 1340.57  161.08
  -4   2   1 1469.85  161.68
   4  -2  -1 1384.36  160.28
   4  -2  -1 1402.46  161.58
   4  -2  -1 1334.47  161.08
   4  -2  -1 1323.57  159.88
   4  -2  -1 1441.36  161.18
   4  -2  -1 1425.76  160.08
   4  -2  -1 1324.27  161.58
  -4   1   1   63.49    9.60
  -4   1   1   75.99    8.80
  -4   1   1   79.09   10.90
   4  -1  -1   73.69   12.10
   4  -1  -1   80.29    9.70
   4  -1  -1   77.39   10.80
  -4   0   1    0.00    1.40
  -4   0   1    1.40    2.00
  -4   0   1    1.10    2.60
   4   0  -1    0.30    1.00
   4   0  -1   -0.50    2.90
   4   0  -1    2.00    2.30
   4   0  -1   -0.20    1.40
   4   0  -1    0.80    1.00
  -4  -1   1   94.49   11.80
  -4  -1   1   84.69   11.00
  -4  -1   1   77.49    9.30
   4   1  -1   61.99    9.10
   4   1  -1   56.29   11.20
   4   1  -1   79.89   10.80
   4   1  -1   82.29    9.30
   4   1  -1   66.19    9.60
  -4  -2   1 1302.37  157.18
  -4  -2   1 1360.56  158.28
  -4  -2   1 1352.36  157.38
  -4  -2   1 1377.16  157.58
  -4  -2   1 1512.65  159.28
  -4  -2   1 1497.65  157.58
  -4  -2   1 1478.35  158.78
   4   2  -1 1369.66  157.58
   4   2  -1 1247.68  157.98
   4   2  -1 1367.76  157.28
   4   2  -1 1263.37  158.78
   4   2  -1 1488.55  157.38
   4   2  -1 1244.18  157.28
   4   2  -1 1471.85  158.68
   4   2  -1 1176.38  159.38
  -4  -3   1 1073.49  123.69
  -4  -4   1  117.79   14.70
  -4  -4   1  113.39   15.50
  -4  -4   1   94.29   13.80
  -4  -4   1  119.39   14.10
  -4  -4   1  109.89   15.90
   4   4  -1  103.19   13.90
   4   4  -1  109.89   15.50
   4   4  -1  102.49   13.90
   4   4  -1  129.99   16.10
  -4  -5   1  169.78   19.10
  -4  -5   1  159.28   20.60
  -4  -5   1  126.79   19.40
  -4  -5   1  143.19   18.00
  -4  -5   1  155.78   18.70
  -4  -5   1  144.79   18.10
   4   5  -1  155.28   20.00
   4   5  -1  126.59   18.20
   4   5  -1  140.09   17.90
   4   5  -1  166.38   18.30
   4   5  -1  130.89   19.60
  -4  -6   1 1650.43  186.28
  -4  -6   1 1385.36  183.88
  -4  -6   1 1618.44  184.88
  -4  -6   1 1543.65  184.28
   4   6  -1 1546.25  185.78
   4   6  -1 1694.53  184.38
   4   6  -1 1799.22  184.68
  -4  -7   1   72.99    9.60
  -4  -7   1   43.80    9.10
  -4  -7   1   78.29   11.60
  -4  -7   1   73.79   13.20
  -4  -7   1   89.99   12.80
  -4  -7   1   68.89   12.40
   4   7  -1   56.59    9.60
   4   7  -1   69.99   10.50
   4   7  -1   68.69   12.60
   4   7  -1   56.89   11.50
  -4  -8   1  536.15   62.19
  -4  -8   1  525.05   60.79
  -4  -8   1  458.65   61.09
  -4  -8   1  585.04   60.49
  -4  -8   1  523.85   59.89
  -4  -8   1  464.65   58.59
   4   8  -1  547.25   59.79
   4   8  -1  522.75   62.19
   4   8  -1  436.66   60.89
   4   8  -1  507.25   59.89
  -4  -9   1  361.66   39.80
  -4  -9   1  331.37   41.00
  -4  -9   1  295.37   37.50
  -4  -9   1  358.96   42.10
  -4  -9   1  372.96   40.90
  -4  -9   1  312.27   38.80
   4   9  -1  308.77   44.90
   4   9  -1  349.57   39.00
   4   9  -1  283.47   37.70
   4   9  -1  275.27   40.30
  -4 -10   1   74.29   14.00
  -4 -10   1   87.79   15.30
  -4 -10   1   91.59   16.60
  -4 -10   1   98.79   17.80
  -4 -10   1   95.49   17.80
  -4 -10   1  111.79   12.60
   4  10  -1   76.79   13.80
   4  10  -1   99.79   13.00
   4  10  -1   75.29   16.00
   4  10  -1   91.39   17.40
  -4 -11   1   43.20    9.00
  -4 -11   1   41.80   11.30
  -4 -11   1   47.30   10.10
  -4 -11   1   51.79   13.50
   4  11  -1   48.40   12.80
   4  11  -1   40.30    8.70
   4  11  -1   56.79    7.90
   4  11  -1   28.70   10.40
  -4 -12   1  131.59   20.30
  -4 -12   1   74.19   19.40
  -4 -12   1  174.48   24.10
   4  12  -1  144.09   23.90
   4  12  -1   98.89   20.60
   4  12  -1  121.89   16.10
   4  12  -1  136.79   18.90
  -4 -13   1   12.30    7.10
  -4 -13   1   10.70    8.80
  -4 -13   1    7.60    9.70
   4  13  -1    2.00    6.70
   4  13  -1    4.20    9.40
   4  13  -1    6.30    8.50
  -5  13   1    8.40   11.50
  -5  13   1    4.60    8.50
  -5  13   1    5.10    7.20
   5 -13  -1   10.00    5.10
   5 -13  -1   13.60    9.30
  -5  12   1  307.77   37.40
  -5  12   1  215.58   31.10
  -5  12   1  203.38   34.80
   5 -12  -1  205.98   34.90
   5 -12  -1  272.07   34.60
   5 -12  -1  206.18   28.50
  -5  11   1  294.07   43.60
  -5  11   1  327.87   40.60
  -5  11   1  302.07   43.30
   5 -11  -1  387.46   39.10
   5 -11  -1  286.47   43.50
  -5  10   1  710.23   80.19
  -5  10   1  641.94   79.39
  -5  10   1  609.94   76.29
   5 -10  -1  601.24   75.19
   5 -10  -1  680.03   79.89
  -5   9   1   42.60    8.70
  -5   9   1   51.99   12.30
  -5   9   1   40.30   11.30
   5  -9  -1   69.79   13.00
   5  -9  -1   32.40   10.70
   5  -9  -1   40.50    7.30
  -5   8   1    5.70    4.90
  -5   8   1   13.30    6.90
  -5   8   1    9.00    6.70
   5  -8  -1    5.60    2.90
   5  -8  -1    5.00    6.00
   5  -8  -1    7.90    6.00
  -5   7   1  363.76   48.70
  -5   7   1  476.55   50.19
  -5   7   1  400.66   45.60
   5  -7  -1  442.36   49.20
   5  -7  -1  374.36   45.50
   5  -7  -1  343.57   45.80
   5  -7  -1  376.96   49.30
  -5   6   1    3.90    2.40
  -5   6   1    0.70    4.20
  -5   6   1    2.90    4.60
   5  -6  -1    0.00    2.10
   5  -6  -1   -0.10    2.10
   5  -6  -1    6.30    5.10
   5  -6  -1    3.30    4.60
  -5   5   1   66.39   13.20
  -5   5   1   74.09   10.90
  -5   5   1  117.39   16.00
   5  -5  -1   85.99   10.80
   5  -5  -1   94.49   15.10
   5  -5  -1   68.39   10.60
   5  -5  -1   89.89   14.40
  -5   4   1  507.55   61.69
  -5   4   1  505.65   59.79
  -5   4   1  552.44   62.29
   5  -4  -1  478.35   61.89
   5  -4  -1  560.14   61.89
   5  -4  -1  492.25   59.49
  -5   3   1 2292.67  248.68
  -5   3   1 2391.86  247.18
  -5   3   1 2159.28  246.88
  -5   3   1 2117.49  246.68
  -5   3   1 2183.68  248.28
  -5   3   1 2317.87  248.28
   5  -3  -1 2026.50  247.08
   5  -3  -1 2124.39  246.58
   5  -3  -1 1888.01  248.68
   5  -3  -1 1969.80  248.58
   5  -3  -1 2060.79  248.38
   5  -3  -1 2210.08  246.88
  -5   2   1 3907.81  414.66
  -5   2   1 3971.60  413.26
  -5   2   1 3825.62  414.16
  -5   2   1 3547.75  412.96
  -5   2   1 3592.64  414.26
  -5   2   1 3535.15  412.96
   5  -2  -1 3577.04  412.86
   5  -2  -1 3331.17  414.06
   5  -2  -1 3762.42  413.06
   5  -2  -1 3230.28  414.56
   5  -2  -1 3369.86  413.16
  -5   1   1  502.55   54.89
  -5   1   1  460.25   54.29
  -5   1   1  464.25   51.99
   5  -1  -1  462.45   52.29
   5  -1  -1  433.76   53.99
   5  -1  -1  433.56   52.89
   5  -1  -1  408.76   54.49
  -5   0   1   -2.60    2.80
  -5   0   1    1.90    1.80
  -5   0   1    4.30    3.20
   5   0  -1    1.60    2.80
   5   0  -1    0.40    3.10
   5   0  -1    0.30    1.80
   5   0  -1   -0.40    1.10
   5   0  -1    2.10    1.30
  -5  -1   1  439.66   52.39
  -5  -1   1  441.56   50.69
  -5  -1   1  460.05   52.99
   5   1  -1  423.86   50.99
   5   1  -1  478.65   52.69
   5   1  -1  484.05   51.09
   5   1  -1  386.66   52.59
   5   1  -1  394.96   50.39
  -5  -2   1 3597.54  411.56
  -5  -2   1 3903.81  410.46
  -5  -2   1 3497.55  410.46
  -5  -2   1 3612.04  410.26
  -5  -2   1 4081.89  412.26
  -5  -2   1 3517.35  410.36
   5   2  -1 3698.33  410.26
   5   2  -1 3798.12  411.56
   5   2  -1 3259.87  411.66
   5   2  -1 3813.82  410.56
   5   2  -1 3257.47  410.26
   5   2  -1 3797.52  410.26
   5   2  -1 3040.60  411.86
   5   2  -1 3210.58  410.76
   5   3  -1 1865.41  214.08
  -5  -4   1  570.14   63.29
  -5  -4   1  515.45   60.99
  -5  -4   1  537.15   61.59
  -5  -4   1  476.95   60.99
  -5  -4   1  495.55   62.49
   5   4  -1  571.84   63.19
   5   4  -1  576.34   62.99
   5   4  -1  535.15   61.09
   5   4  -1  536.65   60.99
   5   4  -1  427.46   60.79
  -5  -5   1   68.19   12.70
  -5  -5   1   83.49   10.80
  -5  -5   1   46.80    9.10
  -5  -5   1   64.49   11.60
  -5  -5   1   65.79   10.90
   5   5  -1   59.39   12.00
   5   5  -1   97.69   13.40
   5   5  -1   67.89   10.10
   5   5  -1   80.09   10.10
   5   5  -1   75.69   10.10
  -5  -6   1   -0.50    2.10
  -5  -6   1   -2.80    3.80
  -5  -6   1   -1.30    3.60
  -5  -6   1    0.70    2.70
  -5  -6   1   -0.30    4.60
  -5  -6   1    3.10    4.10
   5   6  -1    2.60    4.30
   5   6  -1    2.90    4.40
   5   6  -1    3.60    3.10
   5   6  -1   -1.10    3.00
  -5  -7   1  352.46   46.70
  -5  -7   1  447.16   48.50
  -5  -7   1  458.15   48.20
  -5  -7   1  373.76   49.00
  -5  -7   1  414.86   49.99
  -5  -7   1  379.36   47.20
   5   7  -1  423.36   49.80
   5   7  -1  355.66   49.00
   5   7  -1  406.96   47.30
  -5  -8   1   11.00    5.90
  -5  -8   1    9.70    6.10
  -5  -8   1    8.70    5.80
  -5  -8   1    4.90    3.80
  -5  -8   1    4.00    3.20
  -5  -8   1    5.50    6.00
   5   8  -1    7.80    4.60
   5   8  -1    5.80    5.70
   5   8  -1   -1.20    4.70
  -5  -9   1   49.30   12.90
  -5  -9   1   34.70   10.20
  -5  -9   1   47.00    8.90
  -5  -9   1   47.70   10.40
  -5  -9   1   64.99   12.90
  -5  -9   1   40.60    7.50
   5   9  -1   71.49   10.30
   5   9  -1   43.40   10.80
   5   9  -1   43.90    8.00
   5   9  -1   44.90   11.30
  -5 -10   1  611.54   84.59
  -5 -10   1  709.03   83.59
  -5 -10   1  799.52   81.79
  -5 -10   1  771.82   84.89
  -5 -10   1  638.14   82.69
   5  10  -1  745.83   82.99
   5  10  -1  709.23   85.99
   5  10  -1  696.63   81.79
   5  10  -1  634.74   84.69
  -5 -11   1  393.06   39.60
  -5 -11   1  304.77   43.60
  -5 -11   1  327.57   43.40
  -5 -11   1  297.47   41.90
  -5 -11   1  417.56   42.10
   5  11  -1  314.37   44.70
   5  11  -1  324.27   39.60
   5  11  -1  267.17   43.00
   5  11  -1  329.57   41.20
  -5 -12   1  206.78   30.10
  -5 -12   1  198.18   28.30
  -5 -12   1  220.88   31.20
  -5 -12   1  222.88   28.00
   5  12  -1  255.37   32.60
   5  12  -1  149.09   28.90
   5  12  -1  189.38   24.50
   5  12  -1  178.68   26.50
  -5 -13   1   11.70    9.10
   5  13  -1    7.50    9.70
   5  13  -1   15.20    8.00
   5  13  -1    7.00    8.80
  -6  13   1    3.90    8.50
  -6  13   1   10.20   11.60
  -6  13   1    2.00    7.40
   6 -13  -1    1.60    9.20
   6 -13  -1    6.50    4.80
  -6  12   1   -2.60    6.90
  -6  12   1   -6.40    6.80
   6 -12  -1   -1.30    3.70
   6 -12  -1   -3.40    8.10
  -6  11   1  449.16   48.70
  -6  11   1  294.37   41.90
  -6  11   1  249.68   44.20
   6 -11  -1  336.17   40.30
   6 -11  -1  336.67   46.50
   6 -11  -1  403.26   46.20
  -6  10   1   49.00   12.00
  -6  10   1   69.89   16.00
  -6  10   1   64.19   15.10
   6 -10  -1   85.09   11.10
   6 -10  -1   94.99   16.80
   6 -10  -1   59.99   15.40
  -6   9   1  119.69   20.20
  -6   9   1   66.39   14.50
   6  -9  -1  103.59   13.80
   6  -9  -1  106.09   19.70
   6  -9  -1  122.69   19.10
  -6   8   1  317.67   38.20
  -6   8   1  354.36   43.60
  -6   8   1  289.87   39.50
  -6   8   1  274.37   44.10
   6  -8  -1  342.27   43.30
   6  -8  -1  293.57   38.40
   6  -8  -1  437.36   43.60
  -6   7   1  124.49   16.40
  -6   7   1  145.39   22.30
   6  -7  -1  114.29   16.60
   6  -7  -1  159.68   20.70
   6  -7  -1  130.49   16.40
   6  -7  -1  126.39   21.90
  -6   6   1  764.22   81.49
  -6   6   1  652.33   77.49
   6  -6  -1  603.84   80.49
   6  -6  -1  649.14   77.29
   6  -6  -1  640.14   77.39
   6  -6  -1  729.03   80.59
  -6   5   1   28.00    5.00
  -6   5   1   13.10    6.40
  -6   5   1   22.60    7.00
   6  -5  -1   14.80    3.80
   6  -5  -1   20.70    7.40
   6  -5  -1   18.50    4.20
   6  -5  -1   27.10    7.30
  -6   4   1  134.79   17.40
  -6   4   1  147.59   19.90
  -6   4   1  173.48   21.20
   6  -4  -1  117.29   17.10
   6  -4  -1  124.99   20.00
   6  -4  -1  146.79   19.70
  -6   3   1 1984.80  209.88
  -6   3   1 1715.83  209.78
  -6   3   1 1730.03  208.18
  -6   3   1 2120.89  211.38
  -6   3   1 1833.72  210.28
  -6   3   1 1925.51  210.38
  -6   3   1 1755.32  207.98
  -6   3   1 1938.61  208.48
  -6   3   1 1788.02  209.68
   6  -3  -1 1609.94  208.38
   6  -3  -1 1688.13  210.78
   6  -3  -1 1719.23  210.68
   6  -3  -1 1659.93  210.38
   6  -3  -1 1843.62  207.98
   6  -3  -1 1919.61  210.08
   6  -3  -1 1755.02  210.18
   6  -3  -1 1683.83  209.98
   6  -3  -1 1898.71  208.18
  -6   2   1   99.49   14.50
  -6   2   1  108.19   13.30
  -6   2   1  126.69   16.70
  -6   2   1  123.49   17.50
   6  -2  -1  113.29   14.60
   6  -2  -1  108.49   18.30
   6  -2  -1  122.49   16.50
  -6   1   1  466.45   51.59
  -6   1   1  409.76   52.69
  -6   1   1  447.56   54.29
  -6   1   1  512.65   55.39
   6  -1  -1  454.65   52.69
   6  -1  -1  400.56   54.59
   6  -1  -1  458.95   51.99
   6  -1  -1  431.66   53.99
  -6   0   1    0.90    3.10
  -6   0   1   -0.50    3.90
  -6   0   1    3.90    2.70
   6   0  -1    0.10    2.00
   6   0  -1    1.30    1.40
   6   0  -1    2.90    1.80
   6   0  -1    0.10    3.70
   6   0  -1    2.60    3.30
  -6  -1   1  401.56   53.39
  -6  -1   1  517.95   55.99
  -6  -1   1  475.35   55.19
   6   1  -1  494.35   55.19
   6   1  -1  488.95   53.59
   6   1  -1  404.86   52.59
   6   1  -1  465.35   52.89
   6   1  -1  416.86   55.49
  -6  -2   1  118.39   16.00
  -6  -2   1  108.29   13.00
  -6  -2   1   96.39   14.40
  -6  -2   1   98.69   12.40
   6   2  -1   87.69   12.00
   6   2  -1  118.39   14.90
   6   2  -1   90.59   15.80
   6   2  -1   66.49   12.10
   6   2  -1   95.29   12.20
   6   3  -1 1609.44  182.18
   6   3  -1 1519.75  179.58
  -6  -4   1  151.48   19.00
  -6  -4   1  156.28   21.10
  -6  -4   1  126.19   18.00
  -6  -4   1  143.29   19.90
   6   4  -1  137.89   17.80
   6   4  -1  145.19   18.10
   6   4  -1  124.49   17.80
   6   4  -1  153.28   20.20
   6   4  -1  132.19   20.30
  -6  -5   1   26.20    8.10
  -6  -5   1   22.10    5.10
  -6  -5   1   22.20    7.10
  -6  -5   1   18.40    4.30
  -6  -5   1   28.40    6.90
   6   5  -1   16.00    6.10
   6   5  -1   15.70    4.30
   6   5  -1   19.10    4.70
   6   5  -1   26.40    7.70
  -6  -6   1  759.32   79.49
  -6  -6   1  610.04   77.89
  -6  -6   1  603.64   75.89
  -6  -6   1  600.84   75.99
  -6  -6   1  684.43   77.09
   6   6  -1  643.34   76.19
   6   6  -1  720.53   76.19
   6   6  -1  682.33   75.99
   6   6  -1  682.73   78.39
   6   6  -1  546.85   77.59
  -6  -7   1  161.88   23.20
  -6  -7   1  165.98   20.30
  -6  -7   1  104.89   17.80
  -6  -7   1   95.59   17.30
  -6  -7   1  131.09   20.70
  -6  -7   1  125.49   17.20
   6   7  -1  152.28   21.00
   6   7  -1  122.49   20.70
   6   7  -1  158.28   18.80
  -6  -8   1  333.07   38.90
  -6  -8   1  349.07   42.30
  -6  -8   1  332.67   41.20
  -6  -8   1  306.87   38.20
  -6  -8   1  318.07   40.30
  -6  -8   1  322.27   39.80
   6   8  -1  298.67   41.00
   6   8  -1  254.17   41.10
  -6  -9   1  117.39   19.90
  -6  -9   1  128.59   16.40
  -6  -9   1  106.59   17.10
  -6  -9   1   94.89   17.80
  -6  -9   1  108.59   14.80
   6   9  -1  108.49   19.00
   6   9  -1   75.69   17.20
   6   9  -1   98.19   15.40
  -6 -10   1   92.99   17.30
  -6 -10   1   55.99   12.00
  -6 -10   1   80.49   12.70
  -6 -10   1   57.79   13.50
  -6 -10   1   55.89   13.60
  -6 -10   1   87.89   11.40
   6  10  -1   71.49   15.50
   6  10  -1   51.49   13.70
   6  10  -1   70.29   12.40
  -6 -11   1  337.67   38.70
  -6 -11   1  267.27   43.90
  -6 -11   1  325.37   42.90
  -6 -11   1  326.47   43.10
  -6 -11   1  317.17   41.60
   6  11  -1  417.16   45.70
   6  11  -1  248.08   41.80
   6  11  -1  322.67   40.30
  -6 -12   1    2.10    6.40
  -6 -12   1    1.20    7.70
  -6 -12   1   -1.80    8.20
   6  12  -1    5.60    7.30
   6  12  -1    3.40    7.70
  -6 -13   1   18.50   11.60
  -6 -13   1   15.80   11.90
   6  13  -1   14.80   11.70
   6  13  -1    1.70    7.30
   6  13  -1    1.90    8.20
  -7  12   1   -6.90    8.30
  -7  12   1   11.30   12.00
  -7  12   1   -1.40    7.00
   7 -12  -1   -3.90    3.50
   7 -12  -1   -2.80    8.70
  -7  11   1   81.69   13.90
  -7  11   1   61.59   16.20
  -7  11   1   86.79   19.90
   7 -11  -1   95.09   18.30
   7 -11  -1   67.59   18.00
   7 -11  -1   66.39   11.00
  -7  10   1   45.30   10.40
  -7  10   1   50.69   14.60
   7 -10  -1   52.79   14.00
   7 -10  -1   57.29    8.70
   7 -10  -1   37.00   13.00
  -7   9   1  541.45   63.19
  -7   9   1  471.35   61.99
  -7   9   1  476.95   58.59
   7  -9  -1  465.85   62.29
  -7   8   1   25.80    5.60
  -7   8   1   47.60   12.30
  -7   8   1   17.70    8.70
   7  -8  -1   44.70   11.70
   7  -8  -1   22.90    5.50
   7  -8  -1   28.40    5.40
   7  -8  -1   26.10   10.00
  -7   7   1  505.05   57.69
  -7   7   1  393.96   56.19
  -7   7   1  420.56   52.89
   7  -7  -1  407.66   56.79
   7  -7  -1  495.95   56.79
   7  -7  -1  475.95   52.99
   7  -7  -1  462.45   52.79
  -7   6   1   22.00    8.80
  -7   6   1   19.40    8.00
  -7   6   1   11.70    4.20
   7  -6  -1   11.30    6.70
   7  -6  -1   15.10    7.40
   7  -6  -1   10.80    3.60
   7  -6  -1   15.60    4.20
  -7   5   1  275.97   33.70
  -7   5   1  242.28   36.10
  -7   5   1  346.07   38.30
   7  -5  -1  295.17   33.70
   7  -5  -1  231.88   36.60
   7  -5  -1  288.57   33.30
   7  -5  -1  291.47   36.60
  -7   4   1  111.59   17.10
  -7   4   1   78.69   14.80
  -7   4   1   67.19   11.50
   7  -4  -1  109.69   15.80
   7  -4  -1   74.59   11.60
   7  -4  -1   82.09   15.60
  -7   3   1   19.80    7.20
  -7   3   1   16.60    6.50
  -7   3   1   13.30    4.70
  -7   3   1   23.80    3.40
   7  -3  -1   20.90    7.50
   7  -3  -1   24.70    8.40
   7  -3  -1   31.80    5.80
  -7   2   1   49.50    6.10
  -7   2   1   56.59   11.30
  -7   2   1   27.70    8.80
  -7   2   1   40.50    7.80
   7  -2  -1   58.79   12.20
   7  -2  -1   46.70    8.10
   7  -2  -1   53.09   10.30
  -7   1   1   23.40    3.30
  -7   1   1   20.70    7.10
  -7   1   1    9.50    5.30
  -7   1   1   13.30    3.80
   7  -1  -1   18.00    6.70
   7  -1  -1   17.00    5.80
   7  -1  -1    9.30    3.60
   7  -1  -1   18.40    3.60
  -7   0   1    2.90    3.90
  -7   0   1    0.70    4.80
  -7   0   1    0.00    2.00
   7   0  -1    1.80    1.70
   7   0  -1    5.10    2.30
   7   0  -1    3.20    3.00
   7   0  -1   -1.80    3.50
   7   0  -1   -0.40    4.40
  -7  -1   1   16.40    4.70
  -7  -1   1   34.70    8.70
  -7  -1   1    9.80    5.20
   7   1  -1   27.00    4.40
   7   1  -1   13.70    3.40
   7   1  -1   23.30    7.60
   7   1  -1   15.90    4.30
   7   1  -1   17.40    5.80
  -7  -2   1   42.20   10.30
  -7  -2   1   52.59   10.50
   7   2  -1   27.10    9.30
   7   2  -1   48.80    7.40
   7   2  -1   46.60    9.50
   7   2  -1   47.00    8.00
   7   2  -1   60.69    7.70
  -7  -3   1   24.50    7.50
  -7  -3   1   17.20    4.80
  -7  -3   1   18.90    4.70
  -7  -3   1   20.90    8.00
   7   3  -1   21.20    4.70
   7   3  -1   16.70    8.70
   7   3  -1   19.60    4.60
   7   3  -1   25.90    4.60
   7   3  -1   20.90    6.80
  -7  -4   1   86.69   12.40
  -7  -4   1   67.19   13.00
  -7  -4   1   81.69   11.40
  -7  -4   1   84.79   15.10
  -7  -4   1   68.09   11.40
   7   4  -1   94.79   11.50
   7   4  -1   70.09   10.70
   7   4  -1   67.99   14.10
   7   4  -1   87.79   14.40
   7   4  -1   63.49   10.80
  -7  -5   1  264.97   38.00
  -7  -5   1  294.77   35.90
  -7  -5   1  270.77   36.00
  -7  -5   1  297.47   37.20
  -7  -5   1  326.07   39.60
   7   5  -1  325.37   38.70
   7   5  -1  251.97   38.30
   7   5  -1  339.67   36.00
   7   5  -1  303.37   36.10
   7   5  -1  309.27   36.00
  -7  -6   1   14.40    6.80
  -7  -6   1   10.90    6.00
  -7  -6   1   15.30    8.20
  -7  -6   1    6.70    4.00
  -7  -6   1   15.70    4.60
   7   6  -1   13.10    4.20
   7   6  -1    7.40    6.30
   7   6  -1   19.20    7.80
   7   6  -1   11.10    4.80
  -7  -7   1  470.75   54.79
  -7  -7   1  473.35   55.49
  -7  -7   1  433.96   56.19
  -7  -7   1  406.86   53.59
  -7  -7   1  435.26   53.89
  -7  -7   1  493.85   57.99
   7   7  -1  507.15   54.09
   7   7  -1  389.86   56.19
   7   7  -1  487.45   56.99
  -7  -8   1   25.80    6.60
  -7  -8   1   46.80   10.80
  -7  -8   1   29.80    9.40
  -7  -8   1   35.10    8.20
  -7  -8   1   34.50    7.50
  -7  -8   1   22.70   11.00
   7   8  -1   27.50    6.40
   7   8  -1   16.20    8.70
   7   8  -1   27.40   10.00
  -7  -9   1  542.05   62.59
  -7  -9   1  472.05   60.49
  -7  -9   1  460.15   62.79
  -7  -9   1  541.25   61.69
  -7  -9   1  500.35   59.89
   7   9  -1  510.35   60.49
   7   9  -1  583.94   64.39
   7   9  -1  456.45   62.99
  -7 -10   1   32.10   12.80
  -7 -10   1   44.70   10.10
  -7 -10   1   47.80    8.60
  -7 -10   1   32.70   11.40
  -7 -10   1   40.60    9.60
  -7 -10   1   37.80   11.20
   7  10  -1   50.39   12.90
   7  10  -1   30.90    8.30
   7  10  -1   28.70   10.80
  -7 -11   1   71.09   16.10
  -7 -11   1   20.20   17.30
  -7 -11   1  118.99   15.60
  -7 -11   1   62.19   13.80
  -7 -11   1   89.09   17.20
  -7 -11   1   78.49   11.90
   7  11  -1   88.69   18.40
   7  11  -1   47.00   14.40
   7  11  -1  102.29   14.90
  -7 -12   1   12.10    8.60
  -7 -12   1    1.30    4.60
  -7 -12   1    2.10    9.70
   7  12  -1   -0.50    8.50
   7  12  -1    1.70    7.80
   7  12  -1   -6.30    6.10
  -8  12   1   39.60   14.70
  -8  12   1   44.40   16.00
  -8  12   1   49.10   11.50
   8 -12  -1   36.70    7.70
   8 -12  -1   43.10   15.10
  -8  11   1  123.89   23.70
  -8  11   1   55.09   16.80
  -8  11   1   78.89   19.10
   8 -11  -1   80.79   12.20
   8 -11  -1  102.29   20.30
   8 -11  -1  108.79   29.90
  -8  10   1  403.76   47.40
  -8  10   1  316.07   40.70
  -8  10   1  256.37   43.70
   8 -10  -1  308.37   45.70
   8 -10  -1  400.66   45.90
   8 -10  -1  299.37   38.40
  -8   9   1   48.50    8.50
  -8   9   1   55.39   14.60
  -8   9   1   56.39   15.00
   8  -9  -1   56.29    8.50
   8  -9  -1   44.70   14.30
  -8   8   1   85.89   12.80
  -8   8   1   62.59   16.60
  -8   8   1   81.29   18.60
   8  -8  -1   90.59   18.10
   8  -8  -1  141.29   22.80
   8  -8  -1   92.09   12.30
  -8   7   1   46.00   12.60
  -8   7   1   56.69    9.50
  -8   7   1   66.39   17.40
   8  -7  -1   53.39    8.80
   8  -7  -1   48.90   13.40
   8  -7  -1   53.19   12.70
   8  -7  -1   49.80    8.20
  -8   6   1    7.30    7.10
  -8   6   1    5.50    4.40
  -8   6   1    7.80    7.60
   8  -6  -1   14.20    4.30
   8  -6  -1   12.10    3.80
   8  -6  -1   18.50    7.70
   8  -6  -1   22.50    9.10
  -8   5   1    3.80    6.60
  -8   5   1    4.50    3.80
  -8   5   1   -0.20    5.40
   8  -5  -1   -0.30    3.10
   8  -5  -1    4.20    6.20
   8  -5  -1   -3.30    4.80
  -8   4   1  197.58   28.70
  -8   4   1  196.68   29.30
  -8   4   1  188.68   25.70
  -8   4   1  223.88   24.10
   8  -4  -1  186.58   29.30
   8  -4  -1  212.88   28.70
   8  -4  -1  205.68   25.70
  -8   3   1  290.87   39.40
  -8   3   1  326.97   40.60
  -8   3   1  278.97   36.80
   8  -3  -1  313.47   36.80
   8  -3  -1  314.87   39.40
  -8   2   1  345.27   47.20
  -8   2   1  456.15   50.79
  -8   2   1  406.76   45.70
   8  -2  -1  394.76   47.20
   8  -2  -1  412.46   46.30
   8  -2  -1  408.66   49.60
   8  -2  -1  339.77   50.09
  -8   1   1   93.09   14.50
  -8   1   1   94.69   17.70
  -8   1   1   91.99   16.90
   8  -1  -1  130.89   17.40
   8  -1  -1   99.09   14.60
   8  -1  -1   84.99   17.60
   8  -1  -1  128.39   13.60
  -8   0   1   -1.10    2.50
  -8   0   1   -1.10    4.20
  -8   0   1    3.40    5.60
   8   0  -1    0.00    2.70
   8   0  -1   -0.90    1.60
   8   0  -1    2.10    4.50
   8   0  -1   -0.50    5.30
   8   0  -1   -1.40    2.10
  -8  -1   1  107.99   15.20
  -8  -1   1   96.09   16.90
  -8  -1   1  133.69   19.70
   8   1  -1   86.69   12.60
   8   1  -1   97.49   13.30
   8   1  -1  126.29   14.40
   8   1  -1   74.89   16.80
   8   1  -1  109.59   16.90
  -8  -2   1  375.56   45.50
  -8  -2   1  331.67   47.00
  -8  -2   1  429.46   48.90
   8   2  -1  399.06   45.30
   8   2  -1  397.76   44.60
   8   2  -1  331.47   44.20
   8   2  -1  347.97   48.30
   8   2  -1  429.56   47.80
  -8  -3   1  408.26   43.20
  -8  -3   1  283.27   40.70
  -8  -3   1  301.87   39.00
   8   3  -1  271.57   41.50
   8   3  -1  328.27   38.20
   8   3  -1  369.66   41.60
   8   3  -1  308.67   38.20
   8   3  -1  314.07   38.80
  -8  -4   1  232.08   27.00
  -8  -4   1  192.38   26.00
  -8  -4   1  253.77   31.30
  -8  -4   1  194.08   28.70
  -8  -4   1  214.78   27.90
   8   4  -1  182.78   29.60
   8   4  -1  196.38   25.90
   8   4  -1  234.88   29.20
   8   4  -1  207.48   26.50
  -8  -5   1    3.10    3.60
  -8  -5   1    6.50    7.40
  -8  -5   1   -1.60    5.20
  -8  -5   1    1.60    7.00
  -8  -5   1    5.70    3.70
   8   5  -1    6.10    3.70
   8   5  -1    2.60    5.60
   8   5  -1    7.20    3.80
   8   5  -1   -0.90    3.40
  -8  -6   1   17.90    7.60
  -8  -6   1   11.60    8.10
  -8  -6   1   22.20    7.90
  -8  -6   1    6.50    4.30
  -8  -6   1    6.90    4.30
   8   6  -1   15.20    5.20
   8   6  -1   10.60    7.30
   8   6  -1    6.20    6.50
   8   6  -1   15.30    5.30
  -8  -7   1   52.99   12.40
  -8  -7   1   66.99   15.50
  -8  -7   1   47.60    9.70
  -8  -7   1   52.19   10.70
  -8  -7   1   62.29   10.20
  -8  -7   1   42.40   11.50
   8   7  -1   50.39   12.50
   8   7  -1   41.30    8.40
   8   7  -1   43.00   12.10
  -8  -8   1   71.99   13.30
  -8  -8   1   60.09   11.80
  -8  -8   1   78.79   15.80
  -8  -8   1  132.39   21.80
  -8  -8   1  111.39   17.70
   8   8  -1   86.59   13.40
   8   8  -1   80.79   16.00
   8   8  -1   59.69   15.10
  -8  -9   1   45.40    9.20
  -8  -9   1   40.30    9.10
  -8  -9   1   33.10   10.10
  -8  -9   1   43.30   12.00
  -8  -9   1   50.49   12.70
  -8  -9   1   59.49   15.10
   8   9  -1   47.50   13.30
   8   9  -1   51.39    9.90
   8   9  -1   52.19   13.30
  -8 -10   1  334.77   40.00
  -8 -10   1  306.57   43.20
  -8 -10   1  324.67   40.90
  -8 -10   1  253.07   41.70
  -8 -10   1  292.77   43.30
  -8 -10   1  330.67   45.80
   8  10  -1  337.27   41.00
   8  10  -1  395.36   45.90
  -8 -11   1   63.09   17.50
  -8 -11   1   68.79   16.00
  -8 -11   1   64.39   14.20
  -8 -11   1   82.59   12.60
   8  11  -1   62.99   16.20
  -8 -12   1   34.20    8.70
  -8 -12   1   55.99   16.80
  -8 -12   1   35.40   11.50
   8  12  -1   19.70   11.30
   8  12  -1   51.89   15.40
   8  12  -1   44.50   10.30
  -9  11   1  278.07   44.30
  -9  11   1  421.96   52.59
   9 -11  -1  398.46   49.50
   9 -11  -1  328.57   41.50
  -9  10   1   14.00   12.40
  -9  10   1   20.20    7.80
  -9  10   1    7.70    4.30
  -9  10   1    2.10    8.20
   9 -10  -1   14.20   11.30
   9 -10  -1   -0.30    9.60
   9 -10  -1   14.00    4.70
  -9   9   1  115.39   18.40
  -9   9   1  232.78   31.30
  -9   9   1   73.09   21.30
   9  -9  -1  128.39   25.50
   9  -9  -1  155.98   25.20
   9  -9  -1  155.48   18.40
   9  -9  -1  162.98   17.90
  -9   8   1  169.68   22.60
  -9   8   1  107.89   25.60
  -9   8   1  220.18   32.20
   9  -8  -1  220.08   29.00
   9  -8  -1  124.49   27.00
   9  -8  -1  200.48   21.50
  -9   7   1  266.17   36.30
  -9   7   1  249.18   30.30
  -9   7   1  220.08   34.70
   9  -7  -1  248.58   29.40
   9  -7  -1  239.28   29.90
   9  -7  -1  222.18   36.80
  -9   6   1  338.07   45.10
  -9   6   1  378.06   46.20
  -9   6   1  315.97   41.00
  -9   6   1  332.37   39.40
   9  -6  -1  412.46   45.60
   9  -6  -1  287.97   45.30
   9  -6  -1  349.87   41.00
   9  -6  -1  321.57   40.20
  -9   5   1  232.58   26.80
  -9   5   1  188.58   29.70
  -9   5   1  236.18   31.10
   9  -5  -1  216.98   26.30
   9  -5  -1  144.59   30.00
   9  -5  -1  225.18   30.20
  -9   4   1   71.09   14.90
  -9   4   1   72.29   16.20
  -9   4   1   68.39   12.00
   9  -4  -1   55.29   14.80
   9  -4  -1   70.39   11.60
   9  -4  -1   77.29   15.10
  -9   3   1  886.71   99.19
  -9   3   1  774.22   98.09
  -9   3   1  786.72   95.49
   9  -3  -1  872.61   94.29
   9  -3  -1  841.92   95.29
   9  -3  -1  682.43   98.39
   9  -3  -1  844.22   97.99
  -9   2   1   -1.40    4.80
  -9   2   1    5.00    2.40
  -9   2   1    5.80    7.10
  -9   2   1   -0.30    3.30
   9  -2  -1    1.90    6.50
   9  -2  -1   -4.20    4.50
   9  -2  -1   15.00    5.10
   9  -2  -1    0.50    2.60
  -9   1   1  734.43   90.89
  -9   1   1  710.73   93.09
  -9   1   1  872.31   94.19
   9  -1  -1  844.52   90.89
   9  -1  -1  768.52   92.99
   9  -1  -1  854.51   89.89
   9  -1  -1  627.14   93.79
  -9   0   1   -0.40    6.10
  -9   0   1    5.50    5.90
  -9   0   1   -0.20    3.30
   9   0  -1   -1.10    3.70
   9   0  -1    5.20    5.40
   9   0  -1   -5.10    5.50
   9   0  -1    1.90    2.70
   9   0  -1   -2.10    1.70
  -9  -1   1  751.42   91.19
  -9  -1   1  851.81   94.49
  -9  -1   1  700.33   92.99
   9   1  -1  641.54   93.69
   9   1  -1  801.52   93.29
   9   1  -1  798.92   89.69
   9   1  -1  810.62   91.09
   9   1  -1  842.82   90.19
  -9  -2   1   -1.60    3.40
  -9  -2   1    4.70    5.80
  -9  -2   1    1.30    6.50
   9   2  -1    5.10    3.30
   9   2  -1   -1.60    3.20
   9   2  -1    2.90    5.40
   9   2  -1   -3.20    2.60
   9   2  -1   -2.40    5.50
  -9  -3   1  953.00  109.79
  -9  -3   1  756.72   99.49
   9   3  -1  726.93  100.29
   9   3  -1  858.11   97.39
   9   3  -1  864.21   96.49
   9   3  -1  864.71   96.69
   9   3  -1  848.92   99.69
  -9  -4   1   94.99   15.70
  -9  -4   1   60.29   13.90
  -9  -4   1   67.79   11.30
  -9  -4   1  100.09   18.00
   9   4  -1   74.79   12.50
   9   4  -1   74.19   11.20
   9   4  -1   62.09   13.70
   9   4  -1   51.59   10.20
   9   4  -1   85.19   16.80
  -9  -5   1  236.08   32.20
  -9  -5   1  202.38   27.30
  -9  -5   1  202.58   29.90
  -9  -5   1  226.08   29.30
  -9  -5   1  186.08   26.60
   9   5  -1  231.48   30.40
   9   5  -1  212.08   27.10
   9   5  -1  197.28   32.20
   9   5  -1  216.88   26.60
  -9  -6   1  319.17   43.60
  -9  -6   1  335.97   41.00
  -9  -6   1  332.97   42.90
  -9  -6   1  322.17   40.70
   9   6  -1  283.67   43.90
   9   6  -1  320.07   40.70
   9   6  -1  359.86   44.20
   9   6  -1  390.46   40.90
  -9  -7   1  408.36   43.10
  -9  -7   1  275.47   38.40
  -9  -7   1  261.77   34.90
  -9  -7   1  227.28   37.20
  -9  -7   1  283.87   35.10
   9   7  -1  281.97   38.50
   9   7  -1  271.97   34.60
  -9  -8   1  129.29   23.00
  -9  -8   1  124.19   19.70
  -9  -8   1  218.58   29.60
  -9  -8   1  170.88   24.70
  -9  -8   1  103.39   19.00
   9   8  -1  163.18   21.10
   9   8  -1  149.69   24.40
   9   8  -1  132.49   24.40
  -9  -9   1  146.09   26.90
  -9  -9   1   99.39   20.00
  -9  -9   1  150.88   28.40
  -9  -9   1  145.39   20.30
  -9  -9   1  125.99   22.50
  -9  -9   1  143.79   19.80
   9   9  -1  205.88   27.70
   9   9  -1   88.09   22.10
   9   9  -1  154.68   20.20
  -9 -10   1    6.10    9.90
  -9 -10   1    7.80    8.60
  -9 -10   1   12.80   11.80
  -9 -10   1    6.80    6.30
  -9 -10   1    6.80   10.00
  -9 -10   1   15.10    6.90
   9  10  -1   12.60   10.30
   9  10  -1   14.30    7.60
   9  10  -1    1.00    7.70
  -9 -11   1  351.86   50.59
  -9 -11   1  302.17   48.50
  -9 -11   1  345.47   48.10
  -9 -11   1  309.77   43.70
   9  11  -1  404.06   45.30
   9  11  -1  426.66   50.89
 -10  11   1  117.39   25.70
 -10  11   1   87.19   17.70
  10 -11  -1   97.39   13.90
  10 -11  -1  107.39   22.30
 -10  10   1   43.10   11.50
 -10  10   1   44.80    9.10
 -10  10   1   45.20   15.70
  10 -10  -1   73.69   17.40
  10 -10  -1   61.19    8.80
 -10   9   1   18.90   11.70
 -10   9   1   43.50   16.10
 -10   9   1   24.50    7.00
  10  -9  -1   48.60   14.30
  10  -9  -1   30.60    6.20
  10  -9  -1   21.60   13.20
 -10   8   1   84.79   20.70
 -10   8   1   79.29   14.40
 -10   8   1   73.59   17.60
  10  -8  -1   62.59   10.40
  10  -8  -1   46.90   16.60
  10  -8  -1   98.79   18.60
 -10   7   1  966.50  109.69
 -10   7   1  990.10  106.59
 -10   7   1 1037.60  114.09
 -10   7   1  843.22  112.69
  10  -7  -1  760.72  112.79
 -10   6   1  340.77   48.70
 -10   6   1  401.56   49.99
 -10   6   1  353.26   44.60
  10  -6  -1  391.86   44.50
  10  -6  -1  348.07   49.80
  10  -6  -1  356.66   43.40
 -10   5   1  232.88   31.10
 -10   5   1  312.57   37.40
 -10   5   1  231.98   34.70
  10  -5  -1  195.48   36.10
  10  -5  -1  272.17   35.30
  10  -5  -1  239.88   30.70
 -10   4   1    8.40    8.50
 -10   4   1    9.20    5.10
 -10   4   1   -2.20    6.00
  10  -4  -1    0.80    3.80
  10  -4  -1   -1.80    8.00
  10  -4  -1    7.10    7.40
 -10   3   1   47.60    9.40
 -10   3   1   41.20   12.10
 -10   3   1   38.90   12.60
  10  -3  -1   33.30   12.80
  10  -3  -1   53.49    7.70
  10  -3  -1   43.10   11.60
  10  -3  -1   52.69    9.60
 -10   2   1  486.75   54.49
 -10   2   1  353.16   52.19
 -10   2   1  405.36   49.70
  10  -2  -1  417.76   49.40
  10  -2  -1  369.56   53.59
  10  -2  -1  406.26   48.10
  10  -2  -1  430.96   52.49
 -10   1   1  172.98   25.80
 -10   1   1  136.19   23.20
 -10   1   1  106.09   18.40
  10  -1  -1  139.49   17.20
  10  -1  -1  106.19   22.80
  10  -1  -1  144.19   19.20
  10  -1  -1  145.69   22.20
 -10   0   1    0.20    7.50
 -10   0   1    0.30    4.80
 -10   0   1   -4.90    5.10
  10   0  -1    2.10    7.30
  10   0  -1    0.30    3.10
  10   0  -1    0.50    3.90
  10   0  -1    4.30    6.30
 -10  -1   1  156.38   24.90
 -10  -1   1  113.19   22.30
 -10  -1   1  140.49   20.20
  10   1  -1  135.59   17.60
  10   1  -1  159.18   20.60
  10   1  -1  157.18   18.40
  10   1  -1  160.08   23.80
  10   1  -1  112.79   23.50
 -10  -2   1  460.75   54.59
 -10  -2   1  392.06   50.39
 -10  -2   1  371.66   56.29
  10   2  -1  415.16   50.19
  10   2  -1  416.46   52.69
  10   2  -1  426.26   49.20
  10   2  -1  356.66   53.69
  10   2  -1  447.36   48.90
 -10  -3   1   39.00   12.80
 -10  -3   1   42.50   11.50
 -10  -3   1   46.20    9.00
  10   3  -1   35.80    7.10
  10   3  -1   46.60   11.40
  10   3  -1   34.40    8.80
  10   3  -1   37.80   12.60
 -10  -4   1    9.50    6.10
 -10  -4   1    2.00    6.50
 -10  -4   1    5.10    6.80
 -10  -4   1   10.90    9.80
  10   4  -1    7.30    4.00
  10   4  -1   -4.20    6.60
  10   4  -1   -1.30    5.70
  10   4  -1   -0.20    3.60
  10   4  -1    4.30    7.60
 -10  -5   1  229.38   31.70
 -10  -5   1  282.07   34.20
 -10  -5   1  239.08   34.70
  10   5  -1  239.58   31.40
  10   5  -1  273.97   35.20
  10   5  -1  218.58   35.50
  10   5  -1  251.07   30.80
 -10  -6   1  404.06   48.80
 -10  -6   1  324.87   48.70
 -10  -6   1  439.06   47.10
  10   6  -1  311.27   49.40
  10   6  -1  382.16   45.70
  10   6  -1  407.26   49.80
  10   6  -1  385.16   46.10
 -10  -7   1  925.61  110.19
 -10  -7   1  836.72  110.19
 -10  -7   1 1048.20  112.79
 -10  -7   1  901.41  113.39
  10   7  -1  998.50  110.09
  10   7  -1 1124.59  114.79
  10   7  -1  789.22  113.59
 -10  -8   1   62.89   11.90
 -10  -8   1   95.79   20.70
 -10  -8   1   60.09   12.70
 -10  -8   1   75.39   16.30
 -10  -8   1  106.19   21.20
  10   8  -1   42.00   15.10
  10   8  -1   66.59   12.50
  10   8  -1   81.99   17.50
 -10  -9   1   64.09   14.40
 -10  -9   1   36.70   13.00
 -10  -9   1   38.40    9.90
 -10  -9   1   23.30   14.40
 -10  -9   1   28.10   11.90
 -10  -9   1   42.20    9.70
  10   9  -1   25.50   12.50
  10   9  -1   23.70   15.40
  10   9  -1   26.60    9.30
 -10 -10   1   69.49   18.70
 -10 -10   1   47.00   15.90
 -10 -10   1   53.29   11.50
  10  10  -1   46.70   15.00
  10  10  -1   56.89   12.10
  10  10  -1   63.29   17.20
 -10 -11   1  102.99   16.80
 -10 -11   1  121.99   25.10
 -10 -11   1   89.99   21.00
 -10 -11   1   96.89   18.60
 -11  10   1   24.90   14.20
 -11  10   1   27.70    8.10
 -11  10   1   40.20   17.00
  11 -10  -1   45.20   16.00
  11 -10  -1   50.39    8.60
  11 -10  -1   40.20    7.30
 -11   9   1    4.70   12.10
 -11   9   1   -1.40    5.00
 -11   9   1    6.30   10.10
  11  -9  -1   10.00   11.90
  11  -9  -1   12.00    4.60
  11  -9  -1    7.70   12.70
 -11   8   1  296.27   40.60
 -11   8   1  180.08   27.90
  11  -8  -1  206.68   26.20
  11  -8  -1  179.58   35.40
  11  -8  -1  246.18   35.90
 -11   7   1   32.30    9.80
 -11   7   1   77.49   20.00
 -11   7   1   41.20   14.50
  11  -7  -1   87.69   18.20
  11  -7  -1   60.59    9.10
  11  -7  -1   31.60   14.70
 -11   6   1  571.44   72.59
 -11   6   1  690.03   74.79
 -11   6   1  529.35   67.39
  11  -6  -1  492.35   72.79
 -11   5   1  115.99   23.40
 -11   5   1  171.18   27.50
 -11   5   1  130.89   19.20
  11  -5  -1  193.38   26.00
  11  -5  -1   84.19   22.50
  11  -5  -1  138.69   21.10
 -11   4   1   14.80   10.40
 -11   4   1    4.40    8.10
 -11   4   1   12.10    5.80
  11  -4  -1   11.40    8.90
  11  -4  -1   23.40    5.00
  11  -4  -1   11.00    5.80
  11  -4  -1   15.00   10.70
 -11   3   1   70.29   12.80
 -11   3   1   93.39   20.10
 -11   3   1   96.79   19.30
  11  -3  -1   95.29   12.10
  11  -3  -1   75.59   16.60
  11  -3  -1   85.09   14.40
  11  -3  -1   67.79   18.60
 -11   2   1  406.06   51.59
 -11   2   1  471.45   55.89
 -11   2   1  374.16   54.49
  11  -2  -1  431.86   54.49
  11  -2  -1  447.66   51.39
  11  -2  -1  467.45   49.99
  11  -2  -1  337.57   55.29
 -11   1   1   18.20    9.30
 -11   1   1   32.50   11.70
 -11   1   1   23.40    6.90
  11  -1  -1   25.00    5.60
  11  -1  -1   21.60   11.20
  11  -1  -1   28.80    7.40
  11  -1  -1   18.20    8.90
 -11   0   1   -0.60    4.10
 -11   0   1    1.60    8.10
  11   0  -1   -5.90    7.10
  11   0  -1   -3.80    5.80
  11   0  -1   -3.30    3.50
  11   0  -1    3.10    3.50
 -11  -1   1   18.70    9.40
 -11  -1   1   16.70    7.00
 -11  -1   1   22.70   10.90
  11   1  -1   25.70    9.30
  11   1  -1   26.20   11.10
  11   1  -1   19.40    5.50
  11   1  -1   31.90    5.50
  11   1  -1   22.70    6.80
 -11  -2   1  378.96   52.99
 -11  -2   1  468.85   54.89
 -11  -2   1  400.26   50.39
  11   2  -1  313.37   53.49
  11   2  -1  425.36   52.69
  11   2  -1  433.76   48.90
  11   2  -1  429.76   48.30
 -11  -3   1  104.79   20.30
 -11  -3   1   97.29   15.20
 -11  -3   1   66.39   15.80
  11   3  -1   95.59   12.60
  11   3  -1   62.69   17.00
  11   3  -1   70.49   13.10
 -11  -4   1   11.00    9.10
 -11  -4   1   20.20    9.70
 -11  -4   1   10.50    6.30
 -11  -4   1    7.30   11.30
  11   4  -1    8.30    5.10
  11   4  -1   14.80   10.30
  11   4  -1   19.90    9.10
  11   4  -1   10.00    5.20
 -11  -5   1  147.39   24.70
 -11  -5   1  143.49   22.00
 -11  -5   1  207.98   29.90
 -11  -5   1  131.49   21.70
  11   5  -1  147.19   24.90
  11   5  -1  107.19   24.30
  11   5  -1  124.69   20.10
  11   5  -1  169.08   20.60
 -11  -6   1  633.44   71.99
 -11  -6   1  508.25   69.29
 -11  -6   1  543.75   72.59
  11   6  -1  646.04   73.39
  11   6  -1  496.65   72.99
  11   6  -1  618.34   68.69
  11   6  -1  601.34   69.19
 -11  -7   1   49.10   10.60
 -11  -7   1   47.70   16.70
 -11  -7   1   50.19   14.70
  11   7  -1   39.00    9.70
  11   7  -1   59.09   15.50
  11   7  -1   30.30   13.50
 -11  -8   1  158.08   29.50
 -11  -8   1  225.18   35.90
 -11  -8   1  273.87   32.20
 -11  -8   1  229.08   28.30
 -11  -8   1  191.78   31.50
  11   8  -1  220.88   27.50
  11   8  -1  127.19   30.10
  11   8  -1  207.88   32.70
 -11  -9   1    8.90   13.50
 -11  -9   1   11.70    8.20
 -11  -9   1    2.60   12.30
  11   9  -1   11.50    7.20
  11   9  -1   11.60   10.80
  11   9  -1    4.60    9.60
 -11 -10   1   47.10   17.80
 -11 -10   1   35.40   12.80
 -11 -10   1   21.00   13.10
 -11 -10   1   42.80   11.10
  11  10  -1   23.20   14.20
  11  10  -1   24.00   20.00
  11  10  -1   52.49   11.40
 -12   9   1   23.20    7.80
 -12   9   1   16.90   16.50
 -12   9   1    2.10   13.60
  12  -9  -1   12.50   13.00
  12  -9  -1   10.70    4.90
 -12   8   1   15.20    7.60
 -12   8   1   15.90   12.70
 -12   8   1   22.40   15.90
  12  -8  -1   16.60   13.20
  12  -8  -1   27.50   15.50
  12  -8  -1   20.30    6.00
 -12   7   1   -1.50    6.10
 -12   7   1    5.70   11.10
 -12   7   1   21.00   14.40
  12  -7  -1   11.00    6.90
  12  -7  -1   13.50   12.10
  12  -7  -1    6.20   12.30
  12  -7  -1   -3.70    4.10
 -12   6   1   19.70    8.80
 -12   6   1   17.90   12.30
 -12   6   1   14.70   13.60
  12  -6  -1   43.40   14.50
  12  -6  -1   52.29    7.60
  12  -6  -1   33.10   15.40
  12  -6  -1   43.50    9.30
 -12   5   1    4.70   11.80
 -12   5   1   14.70   12.70
 -12   5   1    2.30    5.60
  12  -5  -1    1.10    5.40
  12  -5  -1    7.10   10.50
  12  -5  -1    2.90    4.40
  12  -5  -1    2.60   10.60
 -12   4   1  375.16   49.90
 -12   4   1  247.38   41.80
  12  -4  -1  389.36   40.60
  12  -4  -1  296.67   41.70
  12  -4  -1  400.16   47.90
 -12   3   1    8.10    6.30
 -12   3   1   24.10   12.70
 -12   3   1    8.70    9.00
  12  -3  -1    9.90   10.70
  12  -3  -1   12.50    6.50
  12  -3  -1   23.60    5.60
  12  -3  -1    8.80   10.00
 -12   2   1   63.09   16.20
 -12   2   1   55.69   16.70
 -12   2   1   45.10   10.90
  12  -2  -1   90.79   13.60
  12  -2  -1   72.19   10.30
  12  -2  -1   68.29   15.40
  12  -2  -1   38.10   15.20
 -12   1   1    2.90    7.40
 -12   1   1    3.00    9.70
 -12   1   1    6.70    6.00
  12  -1  -1    5.50    9.50
  12  -1  -1    2.20    4.00
  12  -1  -1   -4.30    4.10
  12  -1  -1    6.30    7.90
 -12   0   1    6.90   10.00
 -12   0   1    3.50    5.40
 -12   0   1   -2.80    6.90
  12   0  -1    1.90    8.60
  12   0  -1   -1.40    3.70
  12   0  -1    6.70    7.80
  12   0  -1   -0.10    4.60
 -12  -1   1    0.40    4.40
 -12  -1   1    0.30   10.40
 -12  -1   1   -2.20    7.00
  12   1  -1    2.80    8.70
  12   1  -1    3.40    4.80
  12   1  -1    4.70    4.10
 -12  -2   1   75.29   18.20
 -12  -2   1   50.59   11.50
 -12  -2   1   51.89   14.40
  12   2  -1   61.29   14.00
  12   2  -1   26.30    8.80
  12   2  -1   59.69    9.50
  12   2  -1   41.00   14.80
 -12  -3   1    5.60    5.60
 -12  -3   1   13.00    9.30
 -12  -3   1   24.10   13.10
  12   3  -1   13.30    9.10
  12   3  -1   16.60    5.80
  12   3  -1   10.30    6.60
  12   3  -1   16.80   11.00
  12   3  -1    5.90    4.30
 -12  -4   1  317.37   38.50
 -12  -4   1  235.58   38.10
 -12  -4   1  318.37   36.40
  12   4  -1  247.78   33.50
  12   4  -1  274.17   38.40
  12   4  -1  292.57   35.00
  12   4  -1  225.98   40.70
 -12  -5   1   -0.60    7.70
 -12  -5   1    4.00   10.70
 -12  -5   1    1.70    6.60
 -12  -5   1   15.60   12.50
  12   5  -1   10.50    6.10
  12   5  -1   -3.40    5.30
  12   5  -1    1.10    9.20
  12   5  -1    5.70    9.60
 -12  -6   1   37.50   10.20
 -12  -6   1   29.80   12.10
 -12  -6   1   27.50   12.30
 -12  -6   1   41.50   15.90
  12   6  -1   23.70    8.30
  12   6  -1   22.70   12.60
  12   6  -1   29.80   12.70
  12   6  -1   34.00    8.50
 -12  -7   1   -3.40   14.70
 -12  -7   1    6.80   10.60
 -12  -7   1    7.40    9.70
  12   7  -1    1.20    9.70
  12   7  -1    0.40    6.20
  12   7  -1   14.20   10.80
 -12  -8   1    6.60   11.70
 -12  -8   1   31.60   11.20
 -12  -8   1   25.70   13.60
 -12  -8   1   22.30   15.60
  12   8  -1   34.00    9.10
  12   8  -1   26.30   13.10
  12   8  -1   21.80   12.20
 -12  -9   1   14.90   11.20
 -12  -9   1   18.00    8.70
 -12  -9   1   35.50   16.60
 -12  -9   1   31.70   13.90
  12   9  -1   18.40   12.50
  12   9  -1   18.50    8.60
  12   9  -1   16.00   11.60
 -13   7   1  249.28   42.20
 -13   7   1  283.07   44.20
 -13   7   1  180.58   33.70
  13  -7  -1  310.07   42.10
  13  -7  -1  240.48   32.60
  13  -7  -1  292.67   31.80
  13  -7  -1  240.68   44.40
  13  -7  -1  274.07   33.80
 -13   6   1   37.40   15.80
 -13   6   1   56.39   12.00
 -13   6   1   64.29   19.30
  13  -6  -1   27.20   14.80
  13  -6  -1   36.10   20.60
  13  -6  -1   43.60   10.30
  13  -6  -1   39.70    7.90
 -13   5   1  154.78   31.70
 -13   5   1  270.67   39.20
 -13   5   1  140.89   25.80
  13  -5  -1  273.97   35.80
  13  -5  -1  161.28   33.60
  13  -5  -1  167.08   25.40
  13  -5  -1  208.48   24.00
 -13   4   1    5.00    9.40
 -13   4   1   -0.30    5.70
 -13   4   1   -1.30   11.50
  13  -4  -1    5.50    5.00
  13  -4  -1   10.50   11.20
  13  -4  -1    3.50    6.00
  13  -4  -1    1.20   10.10
 -13   3   1    0.80    6.60
 -13   3   1    5.50    9.30
 -13   3   1    1.10   12.00
  13  -3  -1   -0.30    4.50
  13  -3  -1    4.50    6.30
  13  -3  -1   -6.40    8.80
  13  -3  -1    2.80   10.20
 -13   2   1   10.10    9.90
 -13   2   1    8.20   12.30
 -13   2   1    8.20    6.70
  13  -2  -1    7.30    6.90
  13  -2  -1    9.90    5.30
  13  -2  -1   -1.90    9.50
 -13   1   1    4.50   12.10
 -13   1   1    4.60    9.00
 -13   1   1    5.70    7.60
  13  -1  -1    4.70    9.50
  13  -1  -1   12.90   11.60
  13  -1  -1    4.20    4.80
  13  -1  -1    3.20    6.30
 -13   0   1   -3.90   10.80
 -13   0   1    0.60    6.50
 -13   0   1    6.20    9.20
  13   0  -1    1.50    6.40
  13   0  -1    5.50   17.40
  13   0  -1    6.30    5.10
  13   0  -1    1.70    9.40
 -13  -1   1    3.00    8.80
 -13  -1   1   16.80    8.20
 -13  -1   1    4.10   11.40
  13   1  -1    5.00    6.50
  13   1  -1    6.60   11.00
  13   1  -1   14.20    6.00
  13   1  -1   16.60   10.50
 -13  -2   1    9.70    9.50
 -13  -2   1   15.10   12.40
 -13  -2   1   10.20    7.60
  13   2  -1    4.50    9.90
  13   2  -1   17.60   10.90
  13   2  -1    8.90    5.80
  13   2  -1    8.80    4.20
  13   2  -1   14.60    6.20
 -13  -3   1   15.20    8.70
 -13  -3   1   16.00   12.80
 -13  -3   1   -2.00    8.20
  13   3  -1    4.10    5.30
  13   3  -1    4.20    5.90
  13   3  -1    9.30   10.20
  13   3  -1    8.80   10.90
 -13  -4   1    4.10    9.50
 -13  -4   1   -0.30    6.90
 -13  -4   1    3.80   12.20
  13   4  -1   -1.10    5.40
  13   4  -1    3.00    5.70
  13   4  -1   -3.50    8.40
  13   4  -1   -0.50    9.60
 -13  -5   1  213.78   34.50
 -13  -5   1  156.48   29.50
 -13  -5   1  172.38   25.70
 -13  -5   1  161.08   28.90
  13   5  -1  215.18   31.40
  13   5  -1  160.88   24.10
  13   5  -1  138.69   30.50
  13   5  -1  223.18   27.60
 -13  -6   1   38.50   17.00
 -13  -6   1   23.40   13.90
 -13  -6   1   56.39   12.70
 -13  -6   1   47.50   15.90
  13   6  -1   54.59   10.40
  13   6  -1   41.30   14.60
  13   6  -1   26.00   13.80
  13   6  -1   35.40   10.70
 -13  -7   1  231.18   34.80
 -13  -7   1  318.57   45.00
 -13  -7   1  198.28   35.30
  13   7  -1  298.17   33.50
  13   7  -1  193.18   38.90
  13   7  -1  288.07   39.60
 -13  -8   1   66.39   17.70
 -14   6   1  220.28   45.80
 -14   6   1  282.07   41.60
  14  -6  -1  366.66   47.80
  14  -6  -1  345.37   37.70
  14  -6  -1  230.18   48.40
  14  -6  -1  361.06   40.30
 -14   5   1    8.50   12.10
 -14   5   1    9.50    9.30
 -14   5   1    0.70   13.60
  14  -5  -1   -3.40    4.90
  14  -5  -1   -9.80   10.80
  14  -5  -1    9.70   14.60
  14  -5  -1   -6.00    7.00
 -14   4   1    9.30   14.30
 -14   4   1   13.70    9.50
 -14   4   1    2.80   11.00
  14  -4  -1   28.90   10.30
  14  -4  -1   12.20   13.00
  14  -4  -1    9.00   12.20
  14  -4  -1    0.10    5.80
 -14   3   1   44.00   18.50
 -14   3   1   38.30   12.70
 -14   3   1   31.30   14.70
  14  -3  -1   54.69    9.30
  14  -3  -1   48.10   16.20
  14  -3  -1   39.10   16.80
  14  -3  -1   56.89   13.40
 -14   2   1  508.05   66.89
 -14   2   1  350.76   63.09
 -14   2   1  492.45   60.99
  14  -2  -1  570.04   57.99
  14  -2  -1  576.64   60.39
  14  -2  -1  537.35   65.09
  14  -2  -1  350.16   65.39
 -14   1   1    1.80    9.70
 -14   1   1   13.90   16.20
 -14   1   1   18.50    9.70
  14  -1  -1    4.60   10.20
  14  -1  -1   -1.10    5.10
  14  -1  -1    4.30   11.20
  14  -1  -1    9.80    8.30
 -14   0   1    7.70    7.40
 -14   0   1  -10.50    7.10
 -14   0   1   -2.40   12.70
  14   0  -1   15.00   11.60
  14   0  -1    1.40    5.30
  14   0  -1   -8.80    5.80
  14   0  -1    7.60   12.20
 -14  -1   1   12.50   12.60
 -14  -1   1   19.50   14.30
 -14  -1   1   13.90    8.40
  14   1  -1    9.80    6.10
  14   1  -1    7.10   10.60
  14   1  -1   -6.50    7.10
  14   1  -1   -6.20   11.40
 -14  -2   1  523.15   66.99
 -14  -2   1  521.25   61.49
  14   2  -1  506.25   58.49
  14   2  -1  501.15   64.29
  14   2  -1  357.16   67.29
 -14  -3   1   33.70   14.70
 -14  -3   1   36.00   17.30
 -14  -3   1   52.69   13.80
  14   3  -1   17.80   13.40
  14   3  -1   48.50   12.40
  14   3  -1   45.20    9.70
  14   3  -1   36.40   14.40
 -14  -4   1    9.80   15.30
 -14  -4   1   10.80   11.80
 -14  -4   1    5.70   10.40
  14   4  -1   19.40   11.80
  14   4  -1    3.50    6.50
  14   4  -1   19.60   13.40
  14   4  -1   -0.80    8.90
 -14  -5   1   26.30   14.10
 -14  -5   1   23.40   15.60
  14   5  -1    3.60   11.40
  14   5  -1    6.20    7.90
  14   5  -1    4.30    7.40
 -14  -6   1  308.87   47.50
 -14  -6   1  249.18   42.10
  14   6  -1  223.78   44.00
  14   6  -1  301.87   37.30
  14   6  -1  342.77   44.60
 -15   4   1   89.49   23.90
 -15   4   1   48.20   17.30
  15  -4  -1   35.50   19.40
  15  -4  -1   56.89    9.80
  15  -4  -1   61.39   12.60
  15  -4  -1   32.50   16.90
 -15   3   1   18.50   14.80
 -15   3   1   27.90   18.40
  15  -3  -1   18.20    9.80
  15  -3  -1   34.90   15.80
  15  -3  -1   17.40   17.20
  15  -3  -1   33.10    7.60
 -15   2   1  303.17   46.00
 -15   2   1  220.78   51.99
  15  -2  -1  206.08   43.60
  15  -2  -1  307.67   36.50
  15  -2  -1  261.17   42.10
  15  -2  -1  268.97   33.40
 -15   1   1    5.20   13.70
 -15   1   1   21.00   16.10
  15  -1  -1   24.60    7.50
  15  -1  -1   19.00    9.60
  15  -1  -1   19.70   13.20
  15  -1  -1   29.50   17.00
 -15   0   1   -0.60   11.60
 -15   0   1   10.40   14.30
  15   0  -1   -4.70   11.90
  15   0  -1   -7.70    5.30
  15   0  -1   -3.40    7.80
  15   0  -1  -11.00    9.20
 -15  -1   1    9.40   14.90
 -15  -1   1   17.50   13.10
  15   1  -1   27.30    8.00
  15   1  -1    4.20   12.30
  15   1  -1   13.60   12.30
  15   1  -1   29.10    9.80
 -15  -2   1  291.67   43.70
 -15  -2   1  192.08   38.70
  15   2  -1  260.27   34.40
  15   2  -1  256.27   31.20
  15   2  -1  235.68   38.10
  15   2  -1  198.98   40.60
 -15  -3   1   10.40   14.90
  15   3  -1   39.20   11.50
  15   3  -1   25.50    8.70
  15   3  -1   27.80   16.10
 -15  -4   1   90.49   24.30
 -15  -4   1   47.50   14.60
  15   4  -1   58.89   12.00
  15   4  -1   50.59   16.90
  15   4  -1   62.29   14.20
  15   1   2   69.69   19.20
  15   1   2   50.89   20.10
 -15  -1  -2   80.49   22.90
  15   0   2  722.13   71.79
  15   0   2  374.06   75.09
  15   0   2  539.75   78.09
  15   0   2  576.34   66.19
 -15   0  -2  565.44   75.29
  15  -1   2   26.50   17.90
  15  -1   2   58.39   13.30
  15  -1   2   64.39   23.30
  15  -1   2   62.49   11.40
 -15   1  -2   92.59   27.60
  14   5   2  286.27   51.09
  14   5   2  347.67   46.80
  14   5   2  326.07   42.60
  14   5   2  348.27   41.70
 -14  -5  -2  276.07   47.70
 -14  -5  -2  352.96   52.29
  14   4   2   85.29   23.60
  14   4   2  119.39   18.90
  14   4   2  120.59   23.60
  14   4   2  100.29   16.80
 -14  -4  -2  102.19   25.30
 -14  -4  -2   95.89   22.80
  14   3   2  479.35   51.29
  14   3   2  275.27   55.79
  14   3   2  409.86   49.30
 -14  -3  -2  498.25   59.19
 -14  -3  -2  342.27   54.09
  14   2   2   -1.30    7.60
  14   2   2   -2.80    9.70
  14   2   2    2.70    6.00
  14   2   2    4.40   10.00
 -14  -2  -2   -1.80   10.50
 -14  -2  -2   10.90   13.90
  14   1   2   64.79   13.40
  14   1   2   14.80   14.60
  14   1   2   71.79   11.50
  14   1   2   50.99   16.20
 -14  -1  -2   54.09   17.00
 -14  -1  -2   83.09   21.10
  14   0   2    6.60    8.70
  14   0   2   -2.00    9.90
  14   0   2    6.10    6.50
  14   0   2    9.80   16.90
 -14   0  -2    7.50   14.10
 -14   0  -2   13.90   12.20
  14  -1   2   78.99   18.90
  14  -1   2   21.50   16.10
  14  -1   2   88.39   12.40
 -14   1  -2   53.09   17.60
 -14   1  -2   65.69   20.20
  14  -2   2   -3.70   11.60
  14  -2   2    7.00    6.30
  14  -2   2    5.90   10.80
 -14   2  -2   -6.10   13.90
 -14   2  -2  -12.50   10.90
  14  -3   2  433.56   58.29
  14  -3   2  283.37   59.49
  14  -3   2  464.95   50.99
 -14   3  -2  475.95   60.99
  14  -4   2   92.69   27.30
  14  -4   2  152.48   28.90
  14  -4   2  117.09   25.30
  14  -4   2  105.59   17.00
 -14   4  -2  143.09   29.70
  14  -5   2  399.96   53.29
  14  -5   2  374.16   44.00
  14  -5   2  302.97   76.29
  14  -5   2  332.97   46.80
 -14   5  -2  329.07   55.19
  13   7   2   12.10    7.60
  13   7   2   25.60   13.30
  13   7   2   13.80   13.00
  13   7   2   14.00    7.60
 -13  -7  -2    5.80   11.70
 -13  -7  -2    8.10    8.90
 -13  -7  -2   31.10   15.60
  13   6   2    6.40    6.60
  13   6   2   -2.80    7.30
  13   6   2   -2.90    9.90
  13   6   2    2.40    9.90
 -13  -6  -2    2.40   12.90
 -13  -6  -2   -2.00   12.20
  13   5   2  155.88   23.30
  13   5   2  126.39   28.60
  13   5   2  183.68   23.00
 -13  -5  -2  118.89   25.90
 -13  -5  -2  174.58   24.90
 -13  -5  -2  220.48   34.90
  13   4   2   74.39   14.00
  13   4   2   70.19   20.70
  13   4   2   79.99   18.30
  13   4   2   89.79   15.40
 -13  -4  -2  131.79   20.40
 -13  -4  -2   95.29   20.40
 -13  -4  -2   89.69   22.30
 -13  -4  -2   65.59   16.30
  13   3   2  113.69   21.50
  13   3   2  106.79   17.00
  13   3   2   66.39   21.10
  13   3   2   99.19   15.60
 -13  -3  -2  103.89   22.50
 -13  -3  -2   75.39   20.40
 -13  -3  -2  118.99   23.80
 -13  -3  -2  101.89   19.20
  13   2   2   51.39   14.70
  13   2   2   33.40   15.20
  13   2   2   55.49   10.50
  13   2   2   42.00   11.10
 -13  -2  -2   44.00   13.60
 -13  -2  -2   72.79   19.60
  13   1   2  103.59   14.70
  13   1   2   90.49   15.50
  13   1   2  130.59   22.80
  13   1   2   62.79   20.40
 -13  -1  -2   68.19   19.00
 -13  -1  -2  118.89   23.50
 -13  -1  -2  103.19   17.40
  13   0   2    2.80    9.10
  13   0   2    6.50   10.50
  13   0   2    4.30    6.70
  13   0   2   -1.40    5.50
 -13   0  -2   13.20   10.20
 -13   0  -2   -7.10   11.40
 -13   0  -2   13.10    8.90
  13  -1   2  116.99   15.60
  13  -1   2  110.19   22.10
  13  -1   2  127.49   18.10
  13  -1   2   74.79   22.50
 -13   1  -2  105.39   18.30
 -13   1  -2  107.79   23.50
 -13   1  -2   60.49   18.70
  13  -2   2   62.79   11.40
  13  -2   2   52.39    9.40
  13  -2   2   34.30   14.30
  13  -2   2   30.70   15.40
 -13   2  -2   29.10   13.80
 -13   2  -2   43.10    8.00
 -13   2  -2   77.89   19.20
 -13   2  -2   35.30   11.50
  13  -3   2  113.89   14.20
  13  -3   2   61.09   13.90
  13  -3   2   49.70   19.20
  13  -3   2   99.59   21.10
 -13   3  -2   85.99   12.10
 -13   3  -2  111.19   23.60
 -13   3  -2  102.89   17.20
 -13   3  -2   71.79   19.40
  13  -4   2  114.99   22.10
  13  -4   2  101.69   13.40
  13  -4   2  115.39   16.00
  13  -4   2   70.39   21.70
 -13   4  -2   69.59   15.70
 -13   4  -2   50.39   17.70
 -13   4  -2   95.09   23.50
 -13   4  -2   66.69   11.10
  13  -5   2  216.28   23.00
  13  -5   2  181.08   24.50
  13  -5   2  106.19   29.50
  13  -5   2  198.38   31.50
 -13   5  -2  182.58   33.10
 -13   5  -2  128.89   28.90
 -13   5  -2  150.28   20.40
 -13   5  -2  206.88   26.80
  13  -6   2   -9.40   11.00
  13  -6   2    4.00    7.10
 -13   6  -2    5.00    7.70
 -13   6  -2   -8.50   12.20
 -13   6  -2    6.10   11.70
 -13   6  -2    2.10    3.30
  13  -7   2   33.10   17.00
  13  -7   2   -5.60   12.30
  13  -7   2   -0.10    5.90
  13  -7   2    4.30    6.60
 -13   7  -2    1.60    7.20
 -13   7  -2   15.40   15.20
 -13   7  -2    9.60   11.80
  12   8   2   13.50    7.60
  12   8   2   12.60    7.80
  12   8   2   39.70   13.60
  12   8   2    2.00    9.50
 -12  -8  -2   15.50    9.50
 -12  -8  -2   11.20   11.60
 -12  -8  -2   15.80   13.70
 -12  -8  -2   24.50   14.60
  12   7   2    3.80    5.70
  12   7   2    1.00    8.80
  12   7   2    2.20    6.40
  12   7   2    4.20    9.10
 -12  -7  -2    2.00    7.60
 -12  -7  -2   11.10   12.10
 -12  -7  -2    9.90   12.40
 -12  -7  -2   13.00    9.30
  12   6   2   29.80    9.10
  12   6   2   33.90   10.10
  12   6   2   41.10   13.50
  12   6   2   41.60   14.70
 -12  -6  -2   78.79   19.10
 -12  -6  -2   38.20   14.20
 -12  -6  -2   61.89   15.80
 -12  -6  -2   41.10   12.70
  12   5   2   65.19   11.10
  12   5   2   53.99   10.80
  12   5   2   27.60   14.20
  12   5   2   67.19   15.90
 -12  -5  -2   64.69   17.60
 -12  -5  -2   44.20   15.00
 -12  -5  -2   66.79   18.80
  12   4   2   26.10    7.70
  12   4   2   16.10   10.20
  12   4   2    5.40    6.20
  12   4   2   13.90   10.70
 -12  -4  -2   17.80   11.10
 -12  -4  -2    5.50    8.10
 -12  -4  -2   34.70   15.30
 -12  -4  -2   29.50   11.30
  12   3   2   57.69   17.70
  12   3   2  101.59   13.40
  12   3   2   65.79   13.00
  12   3   2   73.39   16.30
 -12  -3  -2  116.99   22.30
 -12  -3  -2   60.39   16.50
 -12  -3  -2   93.59   16.20
  12   2   2   47.60    8.90
  12   2   2   26.90   13.50
  12   2   2   40.60   12.30
  12   2   2   53.69   10.90
 -12  -2  -2   38.80   13.20
 -12  -2  -2   61.09   16.70
 -12  -2  -2   40.10   11.50
  12   1   2  210.98   26.70
  12   1   2  132.89   30.20
  12   1   2  192.78   24.60
  12   1   2  189.38   29.60
 -12  -1  -2  155.88   25.70
 -12  -1  -2  165.28   29.80
 -12  -1  -2  265.87   35.40
  12   0   2   17.50    5.40
  12   0   2   10.50   11.00
  12   0   2    7.10    8.40
  12   0   2   15.30    6.60
 -12   0  -2   -1.50    7.30
 -12   0  -2   19.90   13.10
 -12   0  -2    3.20    6.60
  12  -1   2  179.78   32.80
  12  -1   2  205.68   30.30
  12  -1   2  183.28   23.40
  12  -1   2  164.68   24.80
 -12   1  -2  155.28   29.40
 -12   1  -2  205.68   32.00
 -12   1  -2  170.18   22.80
 -12   1  -2  185.18   27.00
  12  -2   2   58.59    9.20
  12  -2   2   22.00   12.70
  12  -2   2   39.10    9.20
  12  -2   2   39.20   14.20
 -12   2  -2   49.60    8.00
 -12   2  -2   57.39   17.50
 -12   2  -2   33.90   13.10
 -12   2  -2   46.70   11.00
  12  -3   2  118.69   21.80
  12  -3   2  124.59   14.80
  12  -3   2   78.89   21.40
  12  -3   2   99.19   15.40
 -12   3  -2  106.99   22.80
 -12   3  -2   92.39   13.00
 -12   3  -2   61.89   18.90
 -12   3  -2   73.89   15.60
  12  -4   2   25.40    7.00
  12  -4   2    8.50   11.80
  12  -4   2   24.60   12.60
  12  -4   2   25.10    8.30
 -12   4  -2   16.40    8.00
 -12   4  -2   22.30    5.20
 -12   4  -2   30.50   14.60
 -12   4  -2   17.40   11.30
  12  -5   2   71.19   13.40
  12  -5   2   45.00   17.80
  12  -5   2   54.09   17.20
 -12   5  -2   71.59   20.00
 -12   5  -2   50.69   12.50
 -12   5  -2   57.99    8.60
 -12   5  -2   39.70   15.60
  12  -6   2   52.79   10.40
  12  -6   2   40.10   16.80
  12  -6   2   63.79   18.50
 -12   6  -2   42.90   10.80
 -12   6  -2   31.70   14.80
 -12   6  -2   60.99   19.40
 -12   6  -2   43.00    7.50
  12  -7   2    0.80    6.50
  12  -7   2   14.80    6.80
  12  -7   2   -3.40   10.90
 -12   7  -2    9.50    7.30
 -12   7  -2   -8.60   10.30
 -12   7  -2    6.70    3.70
 -12   7  -2    0.30   10.50
  12  -8   2   42.80   15.40
  12  -8   2   33.30   16.80
  12  -8   2   31.90    8.10
  12  -8   2   23.10    8.60
 -12   8  -2   32.30   17.30
 -12   8  -2   27.00    5.90
 -12   8  -2   16.40    8.40
 -12   8  -2   13.70   13.30
  11   9   2  120.29   22.40
  11   9   2   77.59   20.90
  11   9   2  127.69   17.80
  11   9   2  113.79   17.50
 -11  -9  -2   83.49   21.00
 -11  -9  -2  129.39   20.80
 -11  -9  -2  102.19   23.80
  11   8   2   49.10   16.40
  11   8   2   75.19   13.80
  11   8   2   69.09   18.40
 -11  -8  -2  103.59   17.30
 -11  -8  -2   57.29   18.10
 -11  -8  -2   97.49   16.60
 -11  -8  -2   74.49   17.60
  11   7   2    3.00    5.20
  11   7   2   -0.40    5.80
  11   7   2    9.90    9.20
  11   7   2    4.60    8.80
 -11  -7  -2   -6.00    7.50
 -11  -7  -2   -0.90   10.90
 -11  -7  -2    9.20    9.40
 -11  -7  -2    3.70   10.30
 -11  -7  -2   -1.30    7.30
  11   6   2   17.60    6.90
  11   6   2   20.00   10.20
  11   6   2    3.10    8.60
  11   6   2    7.30    6.20
 -11  -6  -2    8.40    7.20
 -11  -6  -2    6.90   11.40
 -11  -6  -2   18.70   12.60
  11   5   2  211.78   29.90
  11   5   2  216.08   26.70
  11   5   2  180.88   26.10
  11   5   2  195.58   33.10
 -11  -5  -2  193.78   31.40
 -11  -5  -2  187.88   28.00
 -11  -5  -2  122.59   27.30
 -11  -5  -2  328.97   36.40
  11   4   2  132.69   20.20
  11   4   2  157.18   21.70
  11   4   2  117.49   26.30
  11   4   2  218.08   26.80
 -11  -4  -2  232.98   31.40
 -11  -4  -2  122.19   22.50
 -11  -4  -2  137.89   21.80
 -11  -4  -2  160.88   26.70
  11   3   2   69.79   12.20
  11   3   2  107.79   14.90
  11   3   2   82.99   16.80
  11   3   2   69.89   18.30
 -11  -3  -2   64.89   16.00
 -11  -3  -2  147.49   23.30
 -11  -3  -2   65.79   13.30
  11   2   2   24.30   12.70
  11   2   2   35.20   10.70
  11   2   2   37.10    7.20
  11   2   2   41.00    9.20
  11   2   2   40.00    8.00
 -11  -2  -2   22.80    8.00
 -11  -2  -2   53.19   15.60
 -11  -2  -2   37.00   11.40
  11   1   2    5.40    5.10
  11   1   2    0.80    4.20
  11   1   2   -1.50    7.60
  11   1   2   -2.00    5.90
 -11  -1  -2    2.80    6.90
 -11  -1  -2    5.30    9.90
 -11  -1  -2    2.10    5.80
  11   0   2  205.08   33.90
  11   0   2  185.28   25.10
  11   0   2  222.58   26.70
  11   0   2  211.18   36.00
 -11   0  -2  218.58   25.10
 -11   0  -2  160.98   30.30
 -11   0  -2  237.38   32.60
 -11   0  -2  163.28   26.90
  11  -1   2    0.90    4.00
  11  -1   2   -0.30    6.80
  11  -1   2    4.50    8.90
  11  -1   2   -3.10    4.30
 -11   1  -2   -1.30    8.10
 -11   1  -2   -1.40    3.80
 -11   1  -2    4.40    5.20
 -11   1  -2    0.10    7.00
  11  -2   2   25.70    7.30
  11  -2   2   35.90   13.50
  11  -2   2   31.10    6.70
  11  -2   2   35.50   11.50
 -11   2  -2   34.70    6.70
 -11   2  -2   38.50   12.40
 -11   2  -2   36.20   12.70
 -11   2  -2   28.20    8.40
  11  -3   2   81.89   17.00
  11  -3   2   77.19   19.80
  11  -3   2   61.29   12.40
 -11   3  -2   86.59   19.30
 -11   3  -2   59.59   16.60
 -11   3  -2   76.69   14.20
 -11   3  -2  111.89   12.00
  11  -4   2  114.59   27.40
  11  -4   2  155.28   23.10
  11  -4   2  210.78   29.60
 -11   4  -2  164.68   20.80
 -11   4  -2  239.18   33.10
 -11   4  -2  169.08   24.70
 -11   4  -2  169.38   28.90
  11  -5   2  215.68   39.00
  11  -5   2  322.07   37.70
  11  -5   2  292.17   31.10
 -11   5  -2  162.68   34.50
 -11   5  -2  216.88   28.20
 -11   5  -2  338.87   40.40
 -11   5  -2  185.88   31.10
  11  -6   2   20.20   12.00
  11  -6   2   14.30    7.40
  11  -6   2    5.30   10.40
 -11   6  -2   11.40    4.30
 -11   6  -2    3.60   10.30
 -11   6  -2    4.70    5.40
 -11   6  -2    3.50    9.30
  11  -7   2    3.80   10.30
  11  -7   2    3.20    5.20
  11  -7   2    7.80    6.20
  11  -7   2    6.80    9.80
 -11   7  -2   -0.90    5.80
 -11   7  -2   -3.50   10.60
 -11   7  -2    0.80    3.60
 -11   7  -2   -7.30    8.50
  11  -8   2  128.99   28.60
  11  -8   2  102.09   22.10
  11  -8   2  100.39   14.90
  11  -8   2  100.49   15.80
 -11   8  -2   79.69   20.50
 -11   8  -2   92.49   16.10
 -11   8  -2  127.09   25.60
 -11   8  -2   80.09   13.10
  11  -9   2  111.79   16.30
  11  -9   2  142.29   25.40
  11  -9   2  111.09   15.90
  11  -9   2  140.39   31.20
 -11   9  -2   77.59   22.50
 -11   9  -2   90.99   14.30
 -11   9  -2   88.59   16.40
 -11   9  -2  135.69   27.20
  10  10   2  119.39   17.40
  10  10   2   53.69   17.50
  10  10   2  108.99   20.50
 -10 -10  -2   77.39   18.90
 -10 -10  -2  118.49   22.10
 -10 -10  -2  101.79   15.90
 -10 -10  -2   80.19   16.80
  10   9   2  330.07   55.49
  10   9   2  397.66   51.59
 -10  -9  -2  530.55   58.99
 -10  -9  -2  423.96   52.59
 -10  -9  -2  518.15   55.09
 -10  -9  -2  412.66   56.39
  10   8   2   20.60    7.90
  10   8   2   16.50   10.60
  10   8   2   21.70   10.60
  10   8   2   20.00    7.30
 -10  -8  -2   11.40    6.60
 -10  -8  -2   22.30   12.30
 -10  -8  -2   27.70   11.10
 -10  -8  -2    7.30    9.10
  10   7   2   32.30    8.20
  10   7   2   33.60   12.20
  10   7   2   17.00    6.30
  10   7   2   26.90   10.00
 -10  -7  -2   18.90    9.20
 -10  -7  -2   12.40    7.80
 -10  -7  -2   30.80   12.60
 -10  -7  -2   35.70   13.30
 -10  -7  -2   25.50    8.70
  10   6   2   34.00    8.00
  10   6   2   28.10   11.50
  10   6   2   30.60   10.50
  10   6   2   32.60    7.40
 -10  -6  -2   37.40   11.50
 -10  -6  -2   56.29   15.00
 -10  -6  -2   25.10   10.30
 -10  -6  -2   35.40    8.80
  10   5   2  848.42   96.39
  10   5   2  848.82   99.59
  10   5   2  686.43  100.09
  10   5   2  884.01   96.99
 -10  -5  -2  801.62   97.49
 -10  -5  -2  794.42   99.59
 -10  -5  -2  912.01   99.29
  10   4   2  221.98   30.00
  10   4   2  207.48   27.10
  10   4   2  229.08   26.50
  10   4   2  156.98   36.00
 -10  -4  -2  173.68   28.30
 -10  -4  -2  202.28   30.20
 -10  -4  -2  239.78   31.70
  10   3   2  227.48   38.20
  10   3   2  276.37   35.00
  10   3   2  225.58   32.20
  10   3   2  259.67   32.20
 -10  -3  -2  266.97   33.30
 -10  -3  -2  289.47   37.30
 -10  -3  -2  224.98   34.90
  10   2   2  177.18   34.00
  10   2   2  248.48   30.40
  10   2   2  238.58   32.80
  10   2   2  271.57   29.70
  10   2   2  235.98   29.20
 -10  -2  -2  202.98   32.80
 -10  -2  -2  307.67   35.70
 -10  -2  -2  229.18   31.10
  10   1   2  589.74   68.79
  10   1   2  515.35   73.59
  10   1   2  588.24   72.09
  10   1   2  641.54   71.29
  10   1   2  517.85   68.69
 -10  -1  -2  693.33   74.29
 -10  -1  -2  622.94   68.69
 -10  -1  -2  544.65   72.49
  10   0   2    5.30    4.00
  10   0   2   12.90    9.00
  10   0   2   20.80   10.30
  10   0   2   22.00    8.40
 -10   0  -2    5.50    6.80
 -10   0  -2   20.70    9.80
 -10   0  -2    8.70    5.80
 -10   0  -2   12.60    4.80
  10  -1   2  604.44   69.99
  10  -1   2  628.24   73.79
  10  -1   2  672.23   71.59
  10  -1   2  514.35   74.79
 -10   1  -2  555.04   71.29
 -10   1  -2  623.24   69.49
 -10   1  -2  623.74   74.99
 -10   1  -2  515.05   76.49
  10  -2   2  241.18   33.00
  10  -2   2  165.38   33.80
  10  -2   2  262.37   29.90
 -10   2  -2  176.48   29.60
 -10   2  -2  218.28   34.10
 -10   2  -2  275.77   28.30
 -10   2  -2  269.97   35.30
  10  -3   2  268.07   36.80
  10  -3   2  292.57   33.40
  10  -3   2  208.98   38.00
 -10   3  -2  228.18   36.50
 -10   3  -2  271.77   31.50
 -10   3  -2  277.57   34.00
 -10   3  -2  289.67   38.50
  10  -4   2  249.48   28.60
  10  -4   2  162.28   32.90
  10  -4   2  237.78   32.60
 -10   4  -2  244.38   26.70
 -10   4  -2  171.78   32.10
 -10   4  -2  224.28   33.70
 -10   4  -2  227.48   29.20
  10  -5   2  673.83  103.99
  10  -5   2  920.21   99.99
  10  -5   2  945.41  103.99
 -10   5  -2  902.41  104.79
 -10   5  -2  893.71   98.39
 -10   5  -2  760.92   99.99
 -10   5  -2  841.82  104.29
  10  -6   2   29.50   13.10
  10  -6   2   70.29   15.60
  10  -6   2   54.69    9.80
 -10   6  -2   38.50    8.80
 -10   6  -2   40.60    7.20
 -10   6  -2   27.00   12.20
  10  -7   2   34.20    8.40
  10  -7   2   28.90   12.90
  10  -7   2   21.70   12.90
  10  -7   2   35.30    7.80
 -10   7  -2   46.10   16.10
 -10   7  -2   32.10    8.70
 -10   7  -2   38.50    6.80
 -10   7  -2   42.40   14.50
  10  -8   2   16.50    7.00
  10  -8   2   20.30    6.60
  10  -8   2   30.70   12.80
  10  -8   2   11.10   11.10
 -10   8  -2   29.20   14.20
 -10   8  -2   16.30    6.90
 -10   8  -2   25.00   13.00
  10  -9   2  442.36   54.09
  10  -9   2  375.56   61.59
  10  -9   2  559.74   62.19
  10  -9   2  512.35   54.39
 -10   9  -2  346.27   53.99
 -10   9  -2  546.55   64.29
  10 -10   2  121.29   17.60
  10 -10   2  120.49   25.10
  10 -10   2  135.69   17.80
 -10  10  -2   96.09   18.20
 -10  10  -2  134.19   34.20
 -10  10  -2  124.09   26.80
   9  11   2    1.20    9.30
   9  11   2    1.50    7.00
   9  11   2    6.00    9.20
  -9 -11  -2    5.50    8.40
  -9 -11  -2    3.00    6.20
  -9 -11  -2   13.00   11.70
   9  10   2   14.20    9.40
   9  10   2    2.50    9.70
   9  10   2    5.90    7.50
  -9 -10  -2   28.00   14.00
  -9 -10  -2   14.40   10.80
  -9 -10  -2    2.80    6.00
  -9 -10  -2   24.60   11.90
   9   9   2   47.00   10.20
   9   9   2   53.99    9.40
   9   9   2   25.30   11.30
   9   9   2   31.80   11.90
  -9  -9  -2   30.30    8.80
  -9  -9  -2   44.70   13.90
  -9  -9  -2   38.00   13.90
  -9  -9  -2   48.50   13.00
  -9  -9  -2   46.50   11.40
   9   8   2  122.49   16.50
   9   8   2   96.99   19.90
   9   8   2   88.19   18.30
   9   8   2   81.49   14.50
  -9  -8  -2  110.39   24.70
  -9  -8  -2  157.18   23.40
  -9  -8  -2   89.39   16.60
  -9  -8  -2   91.39   18.40
  -9  -8  -2   95.59   16.00
   9   7   2   14.70    9.20
   9   7   2   19.10    6.40
   9   7   2   15.30    5.40
   9   7   2    4.50    6.70
  -9  -7  -2    6.50    6.80
  -9  -7  -2    2.50    5.50
  -9  -7  -2    6.80    6.50
  -9  -7  -2    9.90    9.00
  -9  -7  -2    5.40   11.20
   9   6   2   65.69   10.60
   9   6   2   70.19   10.50
   9   6   2   58.49   15.40
   9   6   2   47.90   12.10
  -9  -6  -2   74.79   16.30
  -9  -6  -2   50.19   10.60
  -9  -6  -2   59.79   11.70
  -9  -6  -2   39.30   11.80
  -9  -6  -2   66.79   14.90
   9   5   2  179.28   23.40
   9   5   2  191.28   26.50
   9   5   2  149.19   27.90
   9   5   2  168.18   23.60
  -9  -5  -2  160.38   26.80
  -9  -5  -2  175.28   25.20
  -9  -5  -2  181.08   27.40
  -9  -5  -2  270.87   31.00
   9   4   2  187.68   24.10
   9   4   2  209.98   24.80
   9   4   2  185.18   26.90
   9   4   2  154.48   28.80
  -9  -4  -2  276.17   33.60
  -9  -4  -2  167.58   26.80
  -9  -4  -2  179.68   26.30
  -9  -4  -2  208.28   29.10
   9   3   2   70.79   11.20
   9   3   2   60.49   12.50
   9   3   2   72.09   10.30
   9   3   2   64.39   10.20
   9   3   2   44.30   19.50
  -9  -3  -2   81.29   15.60
  -9  -3  -2   59.39   11.90
  -9  -3  -2   41.50   11.90
   9   2   2  454.35   53.09
   9   2   2  390.16   56.79
   9   2   2  459.95   53.79
   9   2   2  465.45   55.99
  -9  -2  -2  483.95   53.19
  -9  -2  -2  426.06   54.29
  -9  -2  -2  481.25   57.39
  -9  -2  -2  415.26   56.99
   9   1   2  590.74   67.89
   9   1   2  595.54   68.69
   9   1   2  476.65   71.69
   9   1   2  617.64   70.89
   9   1   2  593.34   67.69
  -9  -1  -2  605.84   71.99
  -9  -1  -2  636.84   67.79
  -9  -1  -2  553.94   69.09
  -9  -1  -2  520.35   70.89
   9   0   2 1280.37  149.09
   9   0   2 1340.07  152.18
   9   0   2 1398.56  149.99
   9   0   2 1072.19  152.68
  -9   0  -2 1393.86  148.89
  -9   0  -2 1158.78  152.18
  -9   0  -2 1453.35  153.38
  -9   0  -2 1222.68  150.28
   9  -1   2  625.84   68.39
   9  -1   2  623.44   71.79
   9  -1   2  561.54   68.99
   9  -1   2  488.05   72.19
  -9   1  -2  602.14   67.89
  -9   1  -2  551.34   71.79
  -9   1  -2  623.74   72.69
   9  -2   2  494.45   57.99
   9  -2   2  390.86   58.59
   9  -2   2  462.55   54.99
  -9   2  -2  551.14   59.59
  -9   2  -2  499.45   57.79
  -9   2  -2  457.65   53.69
  -9   2  -2  398.36   57.49
   9  -3   2   61.49   13.80
   9  -3   2   50.79   10.60
   9  -3   2   52.29   14.30
  -9   3  -2   67.19   15.00
  -9   3  -2   89.99   17.10
  -9   3  -2   94.09   10.20
   9  -4   2  237.28   29.40
   9  -4   2  199.88   25.40
   9  -4   2  168.18   30.80
  -9   4  -2  210.18   30.00
  -9   4  -2  166.78   29.50
  -9   4  -2  197.78   23.90
   9  -5   2  170.48   23.00
   9  -5   2  171.08   29.60
   9  -5   2  176.98   26.80
  -9   5  -2  153.68   28.20
  -9   5  -2  173.08   28.60
  -9   5  -2  197.18   21.80
   9  -6   2   71.29   16.10
   9  -6   2   59.29   16.40
   9  -6   2   74.69   11.70
  -9   6  -2   67.49   14.20
  -9   6  -2   79.29   18.20
  -9   6  -2   74.29   16.80
  -9   6  -2   61.69    9.90
   9  -7   2    3.00    9.20
   9  -7   2   11.60    6.20
   9  -7   2    7.50    8.60
   9  -7   2    8.90    4.60
  -9   7  -2   13.70   10.10
  -9   7  -2    5.20    8.80
  -9   7  -2    9.20    5.50
   9  -8   2  132.49   16.30
   9  -8   2   77.89   20.70
   9  -8   2  145.99   17.00
   9  -8   2  132.39   23.20
  -9   8  -2   91.29   15.90
  -9   8  -2  120.59   24.30
  -9   8  -2   76.89   20.20
   9  -9   2   39.00   15.00
   9  -9   2   56.69   15.80
   9  -9   2   61.49    9.60
   9  -9   2   44.20    9.00
  -9   9  -2   84.09   19.20
  -9   9  -2   36.10    8.80
  -9   9  -2   35.70   14.10
   9 -10   2   15.00   12.50
   9 -10   2    9.70   11.30
   9 -10   2    8.10    5.30
   9 -10   2    9.30    5.50
  -9  10  -2   12.00   12.60
  -9  10  -2    4.80    6.30
   9 -11   2   13.20    5.90
   9 -11   2    6.10   11.30
  -9  11  -2   -3.00   10.90
  -9  11  -2    5.40    6.80
  -9  11  -2    0.70    9.60
   8  11   2  171.88   26.80
   8  11   2  242.18   32.30
   8  11   2  174.48   30.70
  -8 -11  -2  151.68   29.00
  -8 -11  -2  223.88   26.80
  -8 -11  -2  279.07   42.80
   8  10   2   91.89   15.50
   8  10   2   91.69   18.00
   8  10   2   61.29   17.10
  -8 -10  -2   90.99   14.30
  -8 -10  -2   88.89   15.30
  -8 -10  -2   80.29   18.90
  -8 -10  -2   81.39   17.20
  -8 -10  -2  104.59   19.50
  -8 -10  -2  132.99   20.40
   8   9   2    1.40    7.00
   8   9   2   -7.00    4.30
   8   9   2    2.00    6.80
   8   9   2   -0.70    4.40
  -8  -9  -2    9.60    8.80
  -8  -9  -2   -0.70    5.20
  -8  -9  -2   -0.40    6.20
  -8  -9  -2    4.50    7.00
  -8  -9  -2    0.30    4.60
  -8  -9  -2    9.90    9.30
   8   8   2   43.40   13.80
   8   8   2   68.89   11.80
   8   8   2   96.19   13.00
   8   8   2   74.19   14.90
  -8  -8  -2  105.09   18.50
  -8  -8  -2   88.39   14.10
  -8  -8  -2   80.19   16.60
  -8  -8  -2   72.39   14.80
  -8  -8  -2   59.09   11.50
   8   7   2    8.90    6.80
   8   7   2    3.10    4.20
   8   7   2    1.50    6.60
   8   7   2   10.30    5.00
  -8  -7  -2    5.10    6.40
  -8  -7  -2   13.60    7.30
  -8  -7  -2    8.30    5.30
  -8  -7  -2    5.70    8.20
   8   6   2   81.19   11.70
   8   6   2   74.39   13.60
   8   6   2   49.99   13.60
   8   6   2   72.39   11.10
  -8  -6  -2   51.09   12.60
  -8  -6  -2   61.09   12.60
  -8  -6  -2   64.99   14.30
  -8  -6  -2   55.09   13.70
   8   5   2    7.50    4.40
   8   5   2   -2.70    6.00
   8   5   2    2.30    3.70
   8   5   2    3.00    5.20
  -8  -5  -2    5.00    4.50
  -8  -5  -2    7.00    7.00
  -8  -5  -2   -0.80    4.80
  -8  -5  -2    5.20    7.20
   8   4   2   95.59   16.50
   8   4   2  144.99   20.80
   8   4   2  139.29   17.80
   8   4   2  144.49   17.60
   8   4   2  118.39   21.30
  -8  -4  -2  171.78   21.80
  -8  -4  -2  117.69   17.30
  -8  -4  -2  115.19   20.80
  -8  -4  -2  125.19   20.30
   8   3   2   69.99   14.60
   8   3   2   56.89    9.90
   8   3   2   61.19   10.40
   8   3   2   74.79   13.00
   8   3   2   75.59   10.70
  -8  -3  -2   81.99   12.10
  -8  -3  -2   70.99   14.40
  -8  -3  -2   46.20   11.70
   8   2   2  103.89   16.20
   8   2   2  115.29   13.60
   8   2   2   63.99   15.90
   8   2   2   86.29   12.70
   8   2   2   91.59   13.60
  -8  -2  -2   75.29   15.20
  -8  -2  -2  102.39   17.80
  -8  -2  -2  100.09   14.90
  -8  -2  -2  105.99   13.50
   8   1   2  869.91  119.99
   8   1   2  995.40  119.09
   8   1   2 1127.59  116.79
   8   1   2 1046.90  117.59
   8   1   2  990.10  116.79
  -8  -1  -2  903.41  119.29
  -8  -1  -2 1040.50  116.69
  -8  -1  -2 1016.70  117.99
  -8  -1  -2 1092.59  120.29
   8   0   2  307.57   48.40
   8   0   2  401.06   47.90
   8   0   2  399.16   45.90
   8   0   2  411.26   45.30
  -8   0  -2  409.26   49.30
  -8   0  -2  375.66   46.30
  -8   0  -2  339.27   47.90
  -8   0  -2  406.16   45.00
   8  -1   2 1117.39  120.99
   8  -1   2  879.31  121.19
   8  -1   2 1012.80  118.59
  -8   1  -2  962.40  118.89
  -8   1  -2 1063.99  117.59
  -8   1  -2 1129.49  121.79
  -8   1  -2  971.20  120.99
   8  -2   2   81.39   12.90
   8  -2   2   87.69   15.60
   8  -2   2   79.29   16.90
  -8   2  -2   98.39   17.60
  -8   2  -2   93.19   11.70
  -8   2  -2   96.99   16.90
  -8   2  -2   90.99   14.30
   8  -3   2   66.89   14.00
   8  -3   2   71.49   11.70
   8  -3   2   60.39   14.70
  -8   3  -2   78.19   10.40
  -8   3  -2  104.59   17.50
  -8   3  -2   96.99   13.30
  -8   3  -2   67.39   14.70
   8  -4   2  148.59   22.90
   8  -4   2  136.69   18.60
   8  -4   2  143.59   24.60
  -8   4  -2  138.39   17.40
  -8   4  -2  123.09   22.20
  -8   4  -2  129.69   19.00
  -8   4  -2  188.98   26.20
   8  -5   2    4.70    6.40
   8  -5   2    2.10    3.60
   8  -5   2    9.10    7.40
  -8   5  -2   -1.90    5.70
  -8   5  -2   -0.90    4.00
  -8   5  -2   -0.50    6.20
   8  -6   2   48.40   16.80
   8  -6   2   68.39   10.30
   8  -6   2   51.19    9.30
   8  -6   2   75.69   14.90
  -8   6  -2   63.99   10.70
  -8   6  -2   48.00   13.50
  -8   6  -2   52.39   13.30
   8  -7   2    8.30    8.40
   8  -7   2   10.50    8.70
   8  -7   2   14.70    4.90
   8  -7   2   17.10    5.10
  -8   7  -2    8.40    8.20
  -8   7  -2    9.50    4.80
  -8   7  -2   12.10    8.80
   8  -8   2  103.29   13.50
   8  -8   2  116.69   20.30
   8  -8   2   70.69   12.70
   8  -8   2   88.59   19.90
  -8   8  -2   87.69   13.40
  -8   8  -2   66.79   17.50
  -8   8  -2   92.19   19.50
   8  -9   2    1.50    4.60
   8  -9   2   10.00    4.80
   8  -9   2    5.50    9.00
   8  -9   2   -5.80    8.60
  -8   9  -2    2.00   10.00
  -8   9  -2    5.40    8.30
  -8   9  -2   -0.70    4.00
  -8   9  -2    4.60    5.40
   8 -10   2   98.29   20.10
   8 -10   2  101.39   13.10
   8 -10   2   75.29   13.30
   8 -10   2   76.69   20.60
  -8  10  -2  105.49   22.30
  -8  10  -2   77.29   19.30
  -8  10  -2   83.19   14.60
   8 -11   2  244.48   37.50
   8 -11   2  224.28   29.10
  -8  11  -2  270.37   40.60
  -8  11  -2  185.98   36.10
  -8  11  -2  235.98   31.10
   7  12   2  139.29   18.90
   7  12   2   78.89   19.70
   7  12   2  124.19   21.90
  -7 -12  -2  123.19   17.20
  -7 -12  -2  115.59   24.00
  -7 -12  -2  136.89   23.00
   7  11   2   48.50   13.40
   7  11   2   53.49   10.80
   7  11   2   28.00   11.00
  -7 -11  -2   28.60   13.40
  -7 -11  -2   31.00   10.90
  -7 -11  -2   44.40   12.10
  -7 -11  -2   29.50    8.20
  -7 -11  -2   46.70   10.50
   7  10   2  217.98   29.70
   7  10   2  224.78   32.00
   7  10   2  172.08   31.90
  -7 -10  -2  226.28   28.40
  -7 -10  -2  405.56   47.00
  -7 -10  -2  235.88   35.00
  -7 -10  -2  225.58   32.20
  -7 -10  -2  235.28   32.90
   7   9   2    6.70    7.10
   7   9   2    2.30    6.30
   7   9   2    3.50    5.10
   7   9   2    7.00    4.60
  -7  -9  -2   10.30    5.50
  -7  -9  -2    7.80    4.90
  -7  -9  -2    3.20    7.70
  -7  -9  -2    6.70    6.60
  -7  -9  -2    5.50    8.40
  -7  -9  -2    3.20    6.20
   7   8   2   22.00    9.50
   7   8   2   28.60    6.60
   7   8   2   30.20    9.30
   7   8   2   22.10    6.80
  -7  -8  -2   25.70    7.40
  -7  -8  -2   26.80   10.30
  -7  -8  -2   25.50    8.70
  -7  -8  -2   32.50    8.60
  -7  -8  -2   40.10   11.70
  -7  -8  -2   27.70    6.70
   7   7   2    5.60    4.30
   7   7   2    8.20    4.70
   7   7   2    5.20    6.50
   7   7   2    5.90    5.90
  -7  -7  -2    8.30    7.30
  -7  -7  -2    5.00    5.90
  -7  -7  -2   12.90    4.90
  -7  -7  -2    6.70    4.00
  -7  -7  -2    5.20    5.20
   7   6   2  195.88   22.70
   7   6   2  154.18   26.50
   7   6   2  202.68   22.70
   7   6   2  175.58   24.80
  -7  -6  -2  173.68   22.70
  -7  -6  -2  161.48   23.60
  -7  -6  -2  231.68   27.50
  -7  -6  -2  160.18   22.70
  -7  -6  -2  152.98   24.30
   7   5   2   26.00    5.80
   7   5   2   17.80    5.50
   7   5   2   23.30    7.20
   7   5   2   20.00    8.10
  -7  -5  -2   20.10    8.20
  -7  -5  -2   19.00    6.30
  -7  -5  -2   28.90    9.00
   7   4   2  170.68   20.00
   7   4   2  120.59   23.00
   7   4   2  168.98   20.20
   7   4   2  168.58   22.30
   7   4   2  162.28   20.20
  -7  -4  -2  145.29   21.90
  -7  -4  -2  154.18   20.50
  -7  -4  -2  164.18   23.40
  -7  -4  -2  144.09   21.80
   7   3   2   10.40    5.50
   7   3   2    7.20    5.80
   7   3   2    3.40    3.00
   7   3   2   11.30    4.40
   7   3   2    7.10    3.70
  -7  -3  -2    2.20    4.60
  -7  -3  -2    3.00    4.50
  -7  -3  -2   10.50    4.90
  -7  -3  -2    8.40    6.30
   7   2   2  813.42   87.39
   7   2   2  647.14   84.89
   7   2   2  758.72   85.19
   7   2   2  649.64   87.79
  -7  -2  -2  818.92   88.29
  -7  -2  -2  810.62   85.19
  -7  -2  -2  679.93   87.19
  -7  -2  -2  697.23   85.79
   7   1   2  448.46   62.69
   7   1   2  429.66   59.59
   7   1   2  555.04   60.59
   7   1   2  526.25   59.99
   7   1   2  511.55   61.99
  -7  -1  -2  603.14   63.29
  -7  -1  -2  508.65   60.79
  -7  -1  -2  577.54   59.99
  -7  -1  -2  484.35   62.19
   7   0   2   21.40    6.50
   7   0   2   12.60    6.60
   7   0   2   22.20    4.30
   7   0   2   20.20    4.80
  -7   0  -2    7.40    3.40
  -7   0  -2   18.90    6.90
  -7   0  -2   18.40    6.40
  -7   0  -2   15.90    4.60
   7  -1   2  558.64   66.09
   7  -1   2  561.44   64.29
   7  -1   2  461.15   66.49
  -7   1  -2  489.05   64.29
  -7   1  -2  611.14   63.49
  -7   1  -2  610.94   69.09
  -7   1  -2  530.05   66.29
   7  -2   2  767.12   87.69
   7  -2   2  629.24   89.99
   7  -2   2  791.42   89.69
  -7   2  -2  730.93   87.89
  -7   2  -2  797.12   86.79
  -7   2  -2  819.92   90.49
  -7   2  -2  713.73   89.79
   7  -3   2    7.00    5.90
   7  -3   2    5.30    3.30
   7  -3   2   10.90    5.90
  -7   3  -2    4.00    5.00
  -7   3  -2    5.70    5.70
  -7   3  -2    8.40    3.10
  -7   3  -2    8.20    3.80
   7  -4   2  163.48   25.00
   7  -4   2  180.68   24.20
   7  -4   2  146.79   20.90
  -7   4  -2  179.98   24.90
  -7   4  -2  152.98   24.10
  -7   4  -2  179.88   21.50
   7  -5   2   36.20    9.80
   7  -5   2   17.00    8.10
   7  -5   2   30.20    5.80
  -7   5  -2   29.00    9.90
  -7   5  -2   12.70    7.60
  -7   5  -2   26.90    6.10
   7  -6   2  160.58   27.30
   7  -6   2  176.48   21.90
   7  -6   2  205.28   26.10
   7  -6   2  172.58   21.90
  -7   6  -2  185.58   26.40
  -7   6  -2  154.48   21.90
  -7   6  -2  163.28   27.00
   7  -7   2    3.60    3.60
   7  -7   2   10.00    4.30
   7  -7   2   13.40    8.50
   7  -7   2   12.00    7.60
  -7   7  -2    6.90    7.80
  -7   7  -2    5.20    6.80
  -7   7  -2    8.60    4.20
   7  -8   2   13.00    9.30
   7  -8   2   30.60    6.30
   7  -8   2   30.30   10.70
   7  -8   2   29.30    5.90
  -7   8  -2   25.30    6.10
  -7   8  -2   33.40   12.20
  -7   8  -2   21.50    9.80
   7  -9   2    3.00    8.60
   7  -9   2    1.80    3.70
   7  -9   2    3.50    7.90
  -7   9  -2    7.00    5.10
  -7   9  -2    3.20    7.90
   7 -10   2  222.08   27.70
   7 -10   2  162.58   33.10
   7 -10   2  284.07   35.00
  -7  10  -2  219.98   28.70
  -7  10  -2  179.88   33.40
  -7  10  -2  271.17   38.00
   7 -11   2   60.29   15.70
   7 -11   2   57.39    9.70
   7 -11   2   56.79   16.60
  -7  11  -2   37.60   13.30
  -7  11  -2   38.40   15.50
  -7  11  -2   37.90    9.80
   7 -12   2  112.29   23.00
   7 -12   2  116.79   16.50
  -7  12  -2  146.69   26.80
  -7  12  -2  107.69   17.40
  -7  12  -2   81.39   21.40
   6  12   2  240.88   32.20
   6  12   2  184.08   34.10
   6  12   2  283.67   36.00
  -6 -12  -2  212.38   33.40
  -6 -12  -2  258.87   35.10
  -6 -12  -2  236.78   37.40
  -6 -12  -2  288.47   36.70
   6  11   2  154.68   23.90
   6  11   2  153.38   20.70
   6  11   2   90.29   21.10
  -6 -11  -2  138.29   26.50
  -6 -11  -2  151.48   18.80
  -6 -11  -2  120.59   19.40
  -6 -11  -2  136.39   23.40
  -6 -11  -2  135.49   22.20
  -6 -11  -2  150.68   23.00
   6  10   2   12.50    7.40
   6  10   2    8.90    5.70
   6  10   2    5.10    7.20
  -6 -10  -2    8.20    8.40
  -6 -10  -2    4.20    8.40
  -6 -10  -2    7.90    6.50
  -6 -10  -2   14.20    6.40
  -6 -10  -2   15.00    5.40
  -6 -10  -2    8.90    7.30
   6   9   2  172.38   29.40
   6   9   2  222.68   29.80
   6   9   2  257.07   27.90
   6   9   2  193.48   26.30
  -6  -9  -2  161.48   26.90
  -6  -9  -2  220.78   30.90
  -6  -9  -2  218.58   26.80
  -6  -9  -2  246.48   30.90
  -6  -9  -2  301.37   31.90
  -6  -9  -2  203.28   29.30
   6   8   2  196.88   21.60
   6   8   2  148.09   25.00
   6   8   2  164.98   22.30
   6   8   2  186.38   24.50
  -6  -8  -2  176.38   24.80
  -6  -8  -2  155.38   22.20
  -6  -8  -2  138.59   24.90
  -6  -8  -2  190.68   26.40
  -6  -8  -2  156.18   23.70
  -6  -8  -2  152.28   21.50
   6   7   2  202.98   25.20
   6   7   2  145.99   24.90
   6   7   2  176.08   22.80
   6   7   2  168.48   22.40
  -6  -7  -2  184.68   25.90
  -6  -7  -2  160.78   22.60
  -6  -7  -2  194.08   24.20
  -6  -7  -2  265.57   28.70
  -6  -7  -2  185.68   24.50
  -6  -7  -2  168.18   24.50
   6   6   2   20.60    7.50
   6   6   2   10.10    3.70
   6   6   2   11.90    4.70
   6   6   2   16.80    6.10
  -6  -6  -2   17.70    7.30
  -6  -6  -2   11.80    4.60
  -6  -6  -2    7.70    4.60
  -6  -6  -2   15.70    6.20
  -6  -6  -2   18.30    7.30
   6   5   2  130.59   16.80
   6   5   2  141.29   18.80
   6   5   2  136.69   16.80
   6   5   2  112.89   19.70
  -6  -5  -2  127.09   17.50
  -6  -5  -2  126.69   17.00
  -6  -5  -2  145.19   19.10
  -6  -5  -2  109.49   18.10
   6   4   2  216.78   33.60
   6   4   2  281.87   31.90
   6   4   2  287.57   32.00
   6   4   2  272.27   31.60
   6   4   2  255.67   33.20
  -6  -4  -2  313.27   34.60
  -6  -4  -2  278.37   33.10
  -6  -4  -2  218.18   32.90
  -6  -4  -2  258.47   32.00
   6   3   2  124.99   21.30
   6   3   2  138.79   18.10
   6   3   2  156.08   18.00
   6   3   2  121.59   17.80
   6   3   2  172.58   20.10
  -6  -3  -2  147.69   20.70
  -6  -3  -2  121.29   19.30
  -6  -3  -2  127.99   18.30
  -6  -3  -2  140.99   20.30
  -6  -3  -2  178.88   18.60
   6   2   2  255.47   36.70
   6   2   2  285.27   34.70
   6   2   2  252.17   34.20
   6   2   2  284.87   34.40
   6   2   2  310.87   36.20
  -6  -2  -2  331.87   34.60
  -6  -2  -2  248.98   35.90
  -6  -2  -2  298.67   35.10
  -6  -2  -2  360.66   37.60
   6   1   2  806.32  112.59
   6   1   2 1032.10  112.99
   6   1   2 1015.80  113.39
   6   1   2  996.70  114.59
   6   1   2  990.60  115.49
  -6  -1  -2 1010.20  115.19
  -6  -1  -2 1074.19  112.89
  -6  -1  -2  920.31  114.69
  -6  -1  -2  985.10  113.59
   6   0   2 1029.90  135.29
   6   0   2 1245.78  137.59
   6   0   2 1058.99  137.99
   6   0   2 1224.68  136.19
  -6   0  -2 1328.47  138.39
  -6   0  -2 1267.47  135.49
  -6   0  -2 1098.49  137.49
  -6   0  -2 1195.88  136.39
   6  -1   2 1002.80  116.19
   6  -1   2  863.71  116.59
   6  -1   2 1080.59  114.89
  -6   1  -2  983.50  113.99
  -6   1  -2 1019.80  114.99
  -6   1  -2  988.80  116.59
  -6   1  -2 1000.50  116.59
   6  -2   2  283.37   41.40
   6  -2   2  334.37   39.30
   6  -2   2  330.17   41.10
  -6   2  -2  298.77   41.00
  -6   2  -2  389.06   38.60
  -6   2  -2  358.26   42.20
  -6   2  -2  299.77   39.40
   6  -3   2  130.69   19.50
   6  -3   2  130.39   17.40
   6  -3   2  139.89   20.50
  -6   3  -2  123.49   17.50
  -6   3  -2  126.89   19.70
  -6   3  -2  183.48   21.00
   6  -4   2  276.97   31.90
   6  -4   2  238.98   34.60
   6  -4   2  282.97   34.50
  -6   4  -2  302.57   35.40
  -6   4  -2  244.28   34.30
  -6   4  -2  244.28   31.90
   6  -5   2  135.59   17.30
   6  -5   2  114.49   21.40
   6  -5   2  134.39   20.30
  -6   5  -2  163.68   23.10
  -6   5  -2  129.09   21.50
  -6   5  -2  139.19   17.50
   6  -6   2   18.10    4.50
   6  -6   2   12.40    6.80
   6  -6   2   22.50    8.50
   6  -6   2   16.00    4.50
  -6   6  -2   29.30    9.10
  -6   6  -2   11.50    4.50
  -6   6  -2   14.00    7.10
   6  -7   2  170.08   22.10
   6  -7   2  155.68   34.20
   6  -7   2  177.48   22.60
   6  -7   2  203.38   26.80
  -6   7  -2  178.68   26.60
  -6   7  -2  167.68   22.30
  -6   7  -2  209.58   27.80
   6  -8   2  172.08   20.70
   6  -8   2  177.18   28.00
   6  -8   2  169.38   21.30
   6  -8   2  191.68   26.00
  -6   8  -2  157.28   22.00
  -6   8  -2  146.09   20.70
  -6   8  -2  142.19   26.00
  -6   8  -2  194.28   27.10
   6  -9   2  305.97   33.30
   6  -9   2  212.48   26.60
   6  -9   2  190.78   32.20
  -6   9  -2  182.88   32.00
  -6   9  -2  186.68   26.90
  -6   9  -2  216.28   32.10
   6 -10   2   12.20    5.00
   6 -10   2    6.10    9.40
   6 -10   2    1.00    7.60
  -6  10  -2   10.90    8.70
  -6  10  -2    1.60    8.20
  -6  10  -2    0.30    5.20
   6 -11   2  113.39   18.30
   6 -11   2  154.78   25.70
   6 -11   2  159.28   27.50
  -6  11  -2  146.19   20.00
  -6  11  -2  111.99   23.80
  -6  11  -2  140.29   26.60
   6 -12   2  337.17   40.20
   6 -12   2  267.37   32.40
  -6  12  -2  238.58   33.20
  -6  12  -2  195.98   38.20
   5  13   2  353.36   41.70
   5  13   2  241.28   42.90
   5  13   2  359.46   45.40
  -5 -13  -2  362.26   44.40
  -5 -13  -2  283.87   45.40
  -5 -13  -2  394.36   44.30
   5  12   2   75.99   16.70
   5  12   2  103.89   19.10
   5  12   2  100.79   14.90
  -5 -12  -2   53.19   12.90
  -5 -12  -2  131.79   20.10
  -5 -12  -2   91.99   20.10
  -5 -12  -2   98.29   17.40
   5  11   2  114.69   15.60
   5  11   2   67.69   15.90
   5  11   2  102.69   18.40
  -5 -11  -2   90.89   19.60
  -5 -11  -2   90.09   19.50
  -5 -11  -2   75.99   14.90
  -5 -11  -2   78.99   15.60
  -5 -11  -2   93.29   22.80
  -5 -11  -2   91.79   12.50
   5  10   2  342.87   38.40
   5  10   2  258.17   39.80
   5  10   2  320.47   40.70
  -5 -10  -2  398.66   41.80
  -5 -10  -2  320.47   41.00
  -5 -10  -2  266.77   39.40
  -5 -10  -2  278.27   38.20
  -5 -10  -2  320.77   39.50
   5   9   2   18.40    5.40
   5   9   2   10.20    6.60
   5   9   2    9.50    6.40
  -5  -9  -2   16.10    4.70
  -5  -9  -2   19.60    7.00
  -5  -9  -2   13.60    7.90
  -5  -9  -2   11.40    6.50
  -5  -9  -2   21.40    8.70
  -5  -9  -2   11.40    5.20
   5   8   2 1080.89  117.89
   5   8   2 1098.89  115.79
   5   8   2  858.51  117.19
   5   8   2  975.00  115.19
   5   8   2 1068.59  115.99
  -5  -8  -2 1076.59  116.79
  -5  -8  -2  967.70  117.29
  -5  -8  -2  939.21  117.29
  -5  -8  -2  985.20  116.09
  -5  -8  -2 1091.39  117.69
  -5  -8  -2  908.71  115.19
   5   7   2   22.90    5.70
   5   7   2   38.10    7.20
   5   7   2   32.50    6.00
   5   7   2   29.00    8.20
   5   7   2   30.30    7.90
  -5  -7  -2   36.30    9.00
  -5  -7  -2   28.20    5.90
  -5  -7  -2   31.30    8.30
  -5  -7  -2   29.70    8.30
  -5  -7  -2   34.70    7.80
   5   6   2  255.07   31.40
   5   6   2  245.88   29.80
   5   6   2  255.67   30.40
   5   6   2  225.68   31.50
   5   6   2  232.08   29.50
  -5  -6  -2  276.87   30.80
  -5  -6  -2  224.58   29.60
  -5  -6  -2  237.68   31.20
  -5  -6  -2  206.58   29.70
  -5  -6  -2  294.07   31.90
  -5  -6  -2  264.07   32.00
   5   5   2   13.20    3.80
   5   5   2   12.20    4.90
   5   5   2    5.80    3.00
   5   5   2    9.30    5.50
   5   5   2    7.00    3.30
  -5  -5  -2   13.70    4.80
  -5  -5  -2   17.60    6.10
  -5  -5  -2   11.30    4.10
  -5  -5  -2   17.10    4.10
  -5  -5  -2   14.70    5.50
  -5  -5  -2   11.00    3.90
   5   4   2 1628.04  198.18
   5   4   2 1931.91  198.58
  -5  -4  -2 1629.54  198.28
   5   3   2  159.38   23.30
   5   3   2  177.78   21.60
   5   3   2  178.98   21.40
   5   3   2  196.48   23.00
   5   3   2  161.08   21.40
  -5  -3  -2  167.48   22.80
  -5  -3  -2  178.58   23.40
  -5  -3  -2  173.28   21.80
  -5  -3  -2  180.38   21.80
  -5  -3  -2  175.38   22.50
   5   2   2   16.00    3.40
   5   2   2    6.20    4.40
   5   2   2   14.10    3.70
   5   2   2   15.60    4.80
   5   2   2   16.50    3.50
  -5  -2  -2    7.80    3.00
  -5  -2  -2   19.70    5.90
  -5  -2  -2    8.20    3.30
  -5  -2  -2   11.20    4.50
   5   1   2  895.61  103.39
   5   1   2  847.02  105.39
   5   1   2  777.52  103.19
   5   1   2  927.11  103.79
  -5  -1  -2 1034.80  105.69
  -5  -1  -2  850.71  103.79
  -5  -1  -2  976.70  103.39
  -5  -1  -2  882.11  104.89
   5   0   2 1451.65  185.98
   5   0   2 1733.63  185.68
   5   0   2 1473.65  185.68
   5   0   2 1460.75  187.48
   5   0   2 1736.53  185.48
   5   0   2 1765.42  186.88
   5   0   2 1483.25  186.68
   5   0   2 1467.95  187.28
  -5   0  -2 1574.44  186.88
  -5   0  -2 1809.22  187.88
  -5   0  -2 1573.34  185.48
  -5   0  -2 1663.63  185.68
  -5   0  -2 1656.83  185.98
  -5   0  -2 1638.24  185.78
  -5   0  -2 1692.93  187.28
   5  -1   2  890.91  102.19
   5  -1   2  822.22  108.19
   5  -1   2  855.51  103.39
  -5   1  -2  862.51  102.29
  -5   1  -2  964.90  103.89
   5  -2   2   17.10    5.30
   5  -2   2    9.40    4.90
   5  -2   2   11.60    3.30
  -5   2  -2   15.00    5.00
  -5   2  -2   11.10    5.00
  -5   2  -2   13.50    3.70
  -5   2  -2   13.10    3.00
   5  -3   2  161.58   23.50
   5  -3   2  177.18   21.10
   5  -3   2  166.78   23.00
  -5   3  -2  173.88   21.30
  -5   3  -2  176.08   23.40
  -5   3  -2  178.28   23.70
  -5   4  -2 1657.53  190.58
   5  -5   2    6.00    5.70
   5  -5   2    6.70    3.00
   5  -5   2    9.90    5.90
   5  -5   2   11.30    3.20
  -5   5  -2   15.30    6.60
  -5   5  -2   13.80    3.90
  -5   5  -2   11.20    5.70
   5  -6   2  245.18   31.00
   5  -6   2  252.17   30.70
   5  -6   2  274.97   36.00
   5  -6   2  229.78   34.00
  -5   6  -2  269.77   30.90
  -5   6  -2  271.67   34.60
  -5   6  -2  261.87   34.30
   5  -7   2   29.20    5.60
   5  -7   2   32.70    6.20
   5  -7   2   24.80    9.20
   5  -7   2   28.00   10.10
  -5   7  -2   32.00    6.40
  -5   7  -2   35.70    5.90
  -5   7  -2   33.60    9.90
  -5   7  -2   35.00    9.70
   5  -8   2  927.51  121.29
   5  -8   2 1107.19  121.69
   5  -8   2  988.60  117.89
   5  -8   2 1002.40  117.19
  -5   8  -2 1020.30  121.49
  -5   8  -2 1177.08  122.49
  -5   8  -2  939.61  117.89
   5  -9   2   20.20    9.20
   5  -9   2   17.50    4.90
   5  -9   2   13.80    8.60
  -5   9  -2    0.20    6.50
  -5   9  -2   19.10    5.50
  -5   9  -2   10.10    8.00
   5 -10   2  287.87   36.60
   5 -10   2  292.97   41.60
  -5  10  -2  316.67   42.20
  -5  10  -2  290.47   37.10
  -5  10  -2  322.97   41.90
   5 -11   2  104.19   19.00
   5 -11   2   88.99   19.60
   5 -11   2   67.39   12.30
  -5  11  -2   55.39   16.60
  -5  11  -2   84.79   19.30
  -5  11  -2   89.19   13.90
   5 -12   2  125.89   25.70
   5 -12   2   83.39   22.10
   5 -12   2  112.79   16.20
  -5  12  -2  180.88   28.20
  -5  12  -2  107.29   17.00
  -5  12  -2   93.89   21.30
   5 -13   2  353.56   44.40
  -5  13  -2  304.27   49.30
  -5  13  -2  421.76   53.19
  -5  13  -2  466.55   56.29
   4  13   2   41.40   12.20
   4  13   2   60.89   14.70
   4  13   2   42.20   10.30
  -4 -13  -2   20.30    8.10
  -4 -13  -2   67.69   14.10
  -4 -13  -2   44.20   20.00
   4  12   2   -1.20    7.70
   4  12   2    5.70    5.80
   4  12   2    5.70    7.30
  -4 -12  -2   -9.30    6.10
  -4 -12  -2   -7.00    8.20
  -4 -12  -2   -2.70    7.40
  -4 -12  -2    4.00    9.20
  -4 -12  -2    2.00    6.30
   4  11   2   36.40    8.00
   4  11   2   42.70   11.50
   4  11   2   38.60   10.80
  -4 -11  -2   44.80    9.90
  -4 -11  -2   37.60   12.50
  -4 -11  -2   22.00    7.10
  -4 -11  -2   53.39   11.20
   4  10   2  262.27   35.00
   4  10   2  269.17   31.80
   4  10   2  246.68   32.50
   4  10   2  221.08   34.00
  -4 -10  -2  248.78   33.60
  -4 -10  -2  249.97   33.90
  -4 -10  -2  257.67   35.30
  -4 -10  -2  241.38   32.60
  -4 -10  -2  357.06   36.20
   4   9   2  824.82   95.09
   4   9   2  792.62   97.49
   4   9   2  837.12   95.69
   4   9   2  754.32   96.99
  -4  -9  -2  829.02   95.89
  -4  -9  -2  887.11   97.99
  -4  -9  -2  785.02   94.69
  -4  -9  -2  871.01   97.49
  -4  -9  -2  826.52   96.99
  -4  -9  -2  821.22   98.49
   4   8   2  245.88   30.20
   4   8   2  257.67   31.80
   4   8   2  255.77   30.30
   4   8   2  242.08   29.20
   4   8   2  263.47   32.10
  -4  -8  -2  222.48   30.10
  -4  -8  -2  241.88   31.80
  -4  -8  -2  232.88   31.30
  -4  -8  -2  286.37   32.60
  -4  -8  -2  244.28   31.00
  -4  -8  -2  218.48   29.20
   4   7   2  266.77   30.30
   4   7   2  225.68   29.90
   4   7   2  255.67   29.70
   4   7   2  266.77   32.00
   4   7   2  222.88   31.50
  -4  -7  -2  237.38   31.60
  -4  -7  -2  246.38   31.80
  -4  -7  -2  247.88   31.50
  -4  -7  -2  277.87   30.70
  -4  -7  -2  264.67   31.20
  -4  -7  -2  235.08   29.70
   4   6   2  132.99   16.70
   4   6   2  118.19   17.60
   4   6   2  142.09   18.60
   4   6   2  121.69   17.40
   4   6   2  122.39   18.50
   4   6   2  131.49   18.20
  -4  -6  -2  171.08   20.40
  -4  -6  -2  152.68   18.10
  -4  -6  -2  108.69   17.20
  -4  -6  -2  125.49   18.20
  -4  -6  -2  163.78   19.20
  -4  -6  -2  131.69   16.80
   4   5   2 1690.73  201.98
   4   5   2 1813.22  202.18
   4   4   2 1038.80  114.49
   4   4   2  931.91  114.69
   4   4   2  935.91  115.69
  -4  -4  -2  988.20  115.19
  -4  -4  -2 1079.39  114.89
  -4  -4  -2 1037.20  115.69
  -4  -4  -2  966.00  114.59
  -4  -4  -2  964.40  114.59
   4   3   2 3038.90  343.87
   4   3   2 2648.83  345.17
   4   3   2 2692.13  343.97
   4   3   2 3140.29  344.77
   4   3   2 2816.02  345.87
   4   3   2 2844.62  345.57
   4   3   2 3086.89  344.87
   4   3   2 3088.99  344.07
  -4  -3  -2 3199.18  345.17
  -4  -3  -2 2999.90  344.97
  -4  -3  -2 2870.81  344.17
  -4  -3  -2 3524.85  346.17
  -4  -3  -2 2998.30  343.97
  -4  -3  -2 3076.09  345.37
   4   2   2  567.74   66.59
   4   2   2  591.84   67.59
   4   2   2  515.45   66.59
   4   2   2  515.95   67.99
   4   2   2  688.23   66.99
  -4  -2  -2  548.85   67.49
  -4  -2  -2  576.84   66.69
  -4  -2  -2  540.05   66.89
  -4  -2  -2  640.54   68.29
   4   1   2  267.47   33.30
   4   1   2  267.57   32.70
   4   1   2  274.67   31.60
   4   1   2  243.98   31.50
  -4  -1  -2  289.47   33.40
  -4  -1  -2  272.37   31.60
  -4  -1  -2  272.77   32.00
  -4  -1  -2  267.17   32.70
   4   0   2  556.54   63.99
   4   0   2  501.65   63.49
   4   0   2  546.35   62.29
   4   0   2  522.15   62.09
  -4   0  -2  530.85   63.19
  -4   0  -2  520.35   62.29
  -4   0  -2  572.14   63.49
   4  -1   2  288.37   33.70
   4  -1   2  291.17   32.50
   4  -1   2  265.57   34.00
  -4   1  -2  292.27   34.00
  -4   1  -2  269.47   32.00
  -4   1  -2  263.57   33.60
  -4   1  -2  254.87   32.50
   4  -2   2  532.35   65.99
   4  -2   2  568.64   65.79
   4  -2   2  565.44   64.59
  -4   2  -2  514.35   65.69
  -4   2  -2  621.64   66.39
  -4   2  -2  536.35   64.49
   4  -3   2 2873.81  365.16
   4  -3   2 2870.81  363.76
   4  -3   2 3218.08  363.86
   4  -3   2 3052.59  364.86
   4  -3   2 3174.18  363.66
   4  -3   2 3202.48  364.96
  -4   3  -2 2992.00  363.36
  -4   3  -2 3395.66  365.56
  -4   3  -2 3446.46  365.06
  -4   3  -2 3627.64  364.86
  -4   3  -2 3252.37  365.26
  -4   3  -2 3012.50  363.66
   4  -4   2  984.70  121.79
   4  -4   2 1096.39  121.59
  -4   4  -2 1041.40  119.69
  -4   4  -2  958.60  121.49
  -4   4  -2 1113.99  122.09
   4  -5   2 1863.01  213.98
   4  -6   2  156.58   22.40
   4  -6   2  137.79   19.50
   4  -6   2  119.29   16.80
   4  -6   2  129.79   16.30
  -4   6  -2  116.09   20.00
  -4   6  -2  133.89   20.00
  -4   6  -2  138.39   16.50
   4  -7   2  265.97   34.60
   4  -7   2  261.37   30.60
   4  -7   2  261.17   31.40
   4  -7   2  253.57   34.00
  -4   7  -2  239.18   31.30
  -4   7  -2  279.07   34.90
   4  -8   2  289.47   33.80
   4  -8   2  238.48   33.60
   4  -8   2  234.18   30.00
  -4   8  -2  205.48   33.00
  -4   8  -2  219.58   30.00
  -4   8  -2  317.87   34.90
   4  -9   2  739.23   90.89
   4  -9   2  749.42   94.59
   4  -9   2  827.62   94.29
  -4   9  -2  874.31  103.39
  -4   9  -2  768.42   91.09
  -4   9  -2  770.22   94.49
   4 -10   2  232.78   30.00
   4 -10   2  203.68   33.90
  -4  10  -2  290.57   35.70
  -4  10  -2  229.28   30.40
  -4  10  -2  273.37   35.50
   4 -11   2   50.29    9.30
   4 -11   2   40.60   13.30
   4 -11   2   57.49   13.90
  -4  11  -2   39.50   13.40
  -4  11  -2   57.89   14.80
  -4  11  -2   49.30    9.80
   4 -12   2    2.70    9.80
   4 -12   2    4.60    5.00
   4 -12   2   -2.20    8.10
  -4  12  -2   11.10    6.40
  -4  12  -2   -6.60    7.20
  -4  12  -2    5.00   10.10
   4 -13   2   41.10    9.10
   4 -13   2   56.19   15.40
  -4  13  -2   45.40   10.00
  -4  13  -2   40.50   14.40
  -4  13  -2   31.40   15.40
   3  13   2   12.40    4.40
   3  13   2   20.20    7.10
   3  13   2    8.00    8.00
   3  13   2   14.60    9.60
  -3 -13  -2   21.90    9.50
  -3 -13  -2    6.80    6.30
   3  12   2   51.09   12.80
   3  12   2   59.69   11.10
   3  12   2   69.59    9.50
   3  12   2   53.79   13.40
  -3 -12  -2   56.29   13.10
  -3 -12  -2   58.49   13.20
  -3 -12  -2   50.89   12.10
  -3 -12  -2   55.09   11.50
   3  11   2    3.50    3.40
   3  11   2   -0.70    4.30
   3  11   2    0.00    5.60
   3  11   2    1.40    6.20
  -3 -11  -2    1.90    7.70
  -3 -11  -2    5.10    4.90
  -3 -11  -2    4.50    5.70
  -3 -11  -2    6.40    6.00
   3  10   2   90.59   16.90
   3  10   2   95.79   14.40
   3  10   2   94.59   16.70
  -3 -10  -2  109.29   16.90
  -3 -10  -2  109.79   17.00
  -3 -10  -2   93.69   17.40
  -3 -10  -2  100.39   15.00
   3   9   2  122.09   15.30
   3   9   2  134.19   21.30
   3   9   2  119.49   16.10
   3   9   2   99.19   17.90
  -3  -9  -2  103.29   16.70
  -3  -9  -2  101.49   16.20
  -3  -9  -2  123.79   19.30
  -3  -9  -2  141.19   18.40
  -3  -9  -2  113.69   17.80
   3   8   2  262.97   35.30
   3   8   2  313.87   36.10
   3   8   2  261.77   33.50
   3   8   2  291.27   34.10
  -3  -8  -2  247.78   34.00
  -3  -8  -2  329.67   35.20
  -3  -8  -2  307.27   36.10
  -3  -8  -2  273.27   37.50
  -3  -8  -2  282.77   35.50
  -3  -8  -2  269.37   33.10
   3   7   2   16.50    5.60
   3   7   2   15.00    6.20
   3   7   2   15.40    3.50
   3   7   2   13.00    5.10
   3   7   2   24.50    4.90
   3   7   2   21.20    5.70
   3   7   2   15.60    4.00
  -3  -7  -2   12.10    4.50
  -3  -7  -2   22.90    7.40
  -3  -7  -2   12.70    4.80
  -3  -7  -2    6.20    4.80
  -3  -7  -2   12.40    4.10
  -3  -7  -2    9.10    3.10
   3   6   2    4.70    2.60
   3   6   2    4.90    2.80
   3   6   2    5.10    3.60
   3   6   2   12.20    2.90
   3   6   2    9.70    4.40
   3   6   2    5.00    3.30
  -3  -6  -2    6.50    4.00
  -3  -6  -2    6.30    2.60
  -3  -6  -2    4.90    2.80
  -3  -6  -2    5.30    4.10
  -3  -6  -2    7.30    3.70
  -3  -6  -2    1.20    3.00
   3   5   2  136.19   19.20
   3   5   2  147.49   18.60
   3   5   2  138.39   18.80
   3   5   2  157.68   18.90
   3   5   2  161.78   20.00
   3   5   2  161.08   19.90
   3   5   2  132.39   19.10
  -3  -5  -2  157.98   20.00
  -3  -5  -2  170.88   20.10
  -3  -5  -2  161.68   19.80
  -3  -5  -2  165.58   19.10
  -3  -5  -2  141.69   18.60
   3   4   2   26.30    5.10
   3   4   2   24.20    4.00
   3   4   2   15.30    4.00
   3   4   2   20.30    5.10
   3   4   2   18.30    4.00
   3   4   2   24.90    5.00
  -3  -4  -2   31.40    4.70
  -3  -4  -2   22.80    5.20
  -3  -4  -2   22.10    5.10
  -3  -4  -2   20.60    4.10
  -3  -4  -2   27.90    5.30
  -3  -4  -2   23.40    4.70
   3   3   2  117.19   14.00
   3   3   2  125.49   15.30
   3   3   2   96.69   14.10
   3   3   2  115.19   14.60
  -3  -3  -2  114.29   14.40
  -3  -3  -2  112.89   14.70
  -3  -3  -2  103.69   14.00
  -3  -3  -2  107.69   14.00
  -3  -3  -2  107.49   14.60
  -3  -3  -2  127.99   15.20
  -3  -3  -2  110.39   14.30
   3   2   2 3019.70  347.17
   3   2   2 3120.39  347.67
   3   2   2 3036.80  348.07
   3   2   2 3126.99  347.67
   3   2   2 2869.01  347.07
   3   2   2 3185.78  347.07
   3   2   2 2817.52  348.27
  -3  -2  -2 2974.00  347.87
  -3  -2  -2 2948.61  346.97
  -3  -2  -2 3334.07  348.07
  -3  -2  -2 2977.30  347.67
  -3  -2  -2 2866.51  347.17
  -3  -2  -2 3125.79  348.37
   3   1   2   35.10    5.70
   3   1   2   29.40    4.70
   3   1   2   29.70    5.70
  -3  -1  -2   39.60    6.10
  -3  -1  -2   26.30    4.30
  -3  -1  -2   22.60    4.20
  -3  -1  -2   30.20    5.70
   3   0   2  991.90  117.09
   3   0   2  915.01  117.39
   3   0   2 1166.58  117.29
   3   0   2  962.90  116.29
   3   0   2  977.50  117.59
   3   0   2  969.70  117.19
   3   0   2 1083.49  116.59
   3   0   2  959.30  116.49
   3   0   2  947.51  117.29
  -3   0  -2 1006.10  116.49
  -3   0  -2 1073.79  117.79
  -3   0  -2 1087.49  116.49
  -3   0  -2  981.90  117.19
  -3   0  -2 1044.90  117.59
  -3   0  -2 1035.30  117.39
  -3   0  -2  987.30  116.59
   3  -1   2   22.30    5.40
   3  -1   2   33.20    5.90
   3  -1   2   25.90    4.40
  -3   1  -2   39.70    4.60
  -3   1  -2   30.80    6.00
  -3   1  -2   34.90    4.90
  -3   1  -2   23.70    5.20
   3  -2   2 3124.19  365.06
   3  -2   2 2989.30  365.36
   3  -2   2 2962.70  364.26
   3  -2   2 3142.09  365.06
   3  -2   2 3163.88  364.16
   3  -2   2 3187.88  363.96
  -3   2  -2 3454.65  365.16
  -3   2  -2 3221.38  364.06
  -3   2  -2 3518.15  366.36
  -3   2  -2 3160.78  364.26
  -3   2  -2 3041.30  365.16
  -3   2  -2 3249.18  365.36
   3  -3   2  119.29   16.10
   3  -3   2  110.09   16.40
   3  -3   2  122.99   14.60
  -3   3  -2  125.69   16.50
  -3   3  -2  116.59   14.60
   3  -4   2   21.30    3.80
   3  -4   2   18.80    6.00
   3  -4   2   32.10    4.60
   3  -4   2   16.40    5.20
  -3   4  -2   21.00    5.80
  -3   4  -2   31.20    4.50
   3  -5   2  150.38   19.90
   3  -5   2  158.78   22.40
   3  -5   2  161.08   19.50
   3  -5   2  168.18   22.00
  -3   5  -2  192.88   24.30
  -3   5  -2  154.78   22.20
  -3   5  -2  165.28   19.60
   3  -6   2    7.10    4.50
   3  -6   2    3.20    4.60
   3  -6   2    2.20    2.40
   3  -6   2    4.80    2.10
  -3   6  -2    7.00    4.90
  -3   6  -2    7.40    5.00
  -3   6  -2   10.10    3.30
   3  -7   2   12.60    4.20
   3  -7   2    9.60    5.90
   3  -7   2   19.90    3.30
   3  -7   2   17.30    7.00
  -3   7  -2   20.60    4.90
  -3   7  -2   18.40    7.10
  -3   7  -2    9.40    5.90
   3  -8   2  240.38   33.20
   3  -8   2  303.97   36.60
   3  -8   2  251.27   36.60
  -3   8  -2  269.07   33.50
  -3   8  -2  290.27   36.80
  -3   8  -2  315.77   37.50
   3  -9   2  105.49   20.50
   3  -9   2  150.08   17.70
   3  -9   2  120.59   20.70
  -3   9  -2  105.89   17.20
  -3   9  -2  156.18   23.20
  -3   9  -2  123.89   21.60
   3 -10   2  102.49   15.50
   3 -10   2  108.19   20.20
   3 -10   2  121.39   20.20
  -3  10  -2  118.19   21.10
  -3  10  -2  107.29   16.10
  -3  10  -2  107.99   20.40
   3 -11   2    0.70    3.60
   3 -11   2    0.80    7.90
   3 -11   2   -1.80    6.80
  -3  11  -2    2.10    5.20
  -3  11  -2   -0.80    7.70
  -3  11  -2    0.10    7.20
   3 -12   2   73.89   16.50
   3 -12   2   49.10   10.30
   3 -12   2   80.99   17.70
  -3  12  -2   48.80   14.50
  -3  12  -2   81.89   18.20
  -3  12  -2   58.69   11.70
   3 -13   2   -2.40    4.80
   3 -13   2    8.40    9.70
  -3  13  -2    6.00    6.40
  -3  13  -2   10.60    9.30
  -3  13  -2    6.90   10.90
   2  14   2   15.80    8.10
   2  14   2   29.70   15.70
  -2 -14  -2   18.70   10.20
  -2 -14  -2   26.30    7.70
   2  13   2   75.89   13.20
   2  13   2   69.59   15.40
  -2 -13  -2   89.49   22.30
  -2 -13  -2   86.39   16.70
   2  12   2   33.40   11.00
   2  12   2   34.30    8.10
   2  12   2   32.30   10.20
  -2 -12  -2   46.10   11.10
  -2 -12  -2   51.69    9.90
  -2 -12  -2   50.09   15.50
   2  11   2    1.10    6.10
   2  11   2    0.60    4.10
   2  11   2    3.50    3.20
   2  11   2    3.00    5.70
  -2 -11  -2    3.90    5.50
  -2 -11  -2    2.80    6.50
  -2 -11  -2    4.10    4.50
  -2 -11  -2   -4.60    6.70
   2  10   2   96.39   16.80
   2  10   2  122.39   15.00
   2  10   2   71.79   14.90
   2  10   2   91.59   12.80
  -2 -10  -2   81.29   16.40
  -2 -10  -2  133.99   17.80
  -2 -10  -2  115.09   15.10
  -2 -10  -2   70.59   14.00
  -2 -10  -2   94.89   15.90
   2   9   2  128.69   19.40
   2   9   2  156.58   18.90
   2   9   2  141.89   20.30
   2   9   2  141.19   17.10
  -2  -9  -2  156.38   19.50
  -2  -9  -2  114.09   18.90
  -2  -9  -2  194.18   23.00
  -2  -9  -2  143.29   19.80
  -2  -9  -2  101.19   17.50
   2   8   2  223.08   26.80
   2   8   2  209.68   24.90
   2   8   2  202.68   24.20
   2   8   2  193.58   26.00
  -2  -8  -2  209.08   26.10
  -2  -8  -2  188.78   24.80
  -2  -8  -2  183.58   26.10
  -2  -8  -2  191.38   25.70
   2   7   2   -0.70    3.20
   2   7   2   -0.70    3.20
   2   7   2   -2.00    2.60
   2   7   2    2.00    3.40
   2   7   2    2.10    1.90
   2   7   2    3.70    3.10
   2   7   2    4.50    2.50
  -2  -7  -2    0.10    3.40
  -2  -7  -2    5.40    4.00
  -2  -7  -2    3.90    3.50
  -2  -7  -2    0.90    2.60
  -2  -7  -2    3.70    2.00
  -2  -7  -2    7.30    5.30
   2   6   2    3.40    2.00
   2   6   2    5.90    2.70
   2   6   2    2.80    3.10
   2   6   2    4.60    2.60
   2   6   2   10.90    4.40
   2   6   2    4.70    2.90
   2   6   2    6.90    3.40
  -2  -6  -2   10.90    3.30
  -2  -6  -2    5.80    2.20
  -2  -6  -2    9.10    3.90
  -2  -6  -2   10.30    3.70
  -2  -6  -2    7.70    3.90
  -2  -6  -2    9.30    3.90
   2   5   2  365.46   41.50
   2   5   2  386.36   42.50
   2   5   2  321.77   42.00
   2   5   2  352.56   41.20
   2   5   2  333.57   42.10
   2   5   2  371.56   41.60
   2   5   2  331.87   41.90
  -2  -5  -2  344.47   42.10
  -2  -5  -2  352.76   41.70
  -2  -5  -2  351.96   41.30
  -2  -5  -2  368.16   42.30
  -2  -5  -2  370.16   42.50
   2   4   2   82.69   11.70
   2   4   2   82.49   11.00
   2   4   2   78.29   11.80
   2   4   2   87.19   11.70
   2   4   2  108.19   11.30
   2   4   2   81.09   10.80
   2   4   2   83.29   11.50
  -2  -4  -2   96.19   12.00
  -2  -4  -2   79.29   11.40
  -2  -4  -2   90.79   10.90
  -2  -4  -2   92.79   11.80
  -2  -4  -2   87.59   11.60
   2   3   2  542.55   62.59
   2   3   2  481.35   62.79
   2   3   2  579.74   62.69
   2   3   2  555.24   63.19
   2   3   2  546.85   62.99
   2   3   2  513.25   62.59
   2   3   2  519.45   62.89
  -2  -3  -2  565.04   63.19
  -2  -3  -2  546.85   62.69
  -2  -3  -2  552.44   62.89
  -2  -3  -2  552.54   62.59
   2   2   2  513.75   61.69
   2   2   2  533.95   61.89
   2   2   2  504.45   61.99
  -2  -2  -2  558.44   62.29
  -2  -2  -2  546.45   61.89
  -2  -2  -2  586.44   61.99
  -2  -2  -2  508.85   61.79
   2   1   2 1643.14  193.18
   2   1   2 1705.23  192.18
   2   1   2 1663.93  192.68
   2   1   2 1523.65  192.78
   2   1   2 1636.44  192.28
   2   1   2 1694.03  192.48
  -2  -1  -2 1737.83  192.58
  -2  -1  -2 1794.12  192.98
  -2  -1  -2 1768.92  193.28
  -2  -1  -2 1552.14  192.68
  -2  -1  -2 1755.12  192.28
   2   0   2 1778.12  205.28
   2   0   2 1761.32  204.98
   2   0   2 1840.22  204.88
   2   0   2 1773.12  204.78
   2   0   2 1661.83  205.28
   2   0   2 1731.03  205.48
  -2   0  -2 1792.52  204.88
  -2   0  -2 1825.62  204.78
  -2   0  -2 1958.70  205.48
  -2   0  -2 1737.53  204.98
  -2   0  -2 1831.22  205.38
  -2   0  -2 1767.42  205.38
   2  -1   2 1619.94  202.48
   2  -1   2 1662.83  201.88
   2  -1   2 1766.12  201.78
   2  -1   2 1826.52  202.38
   2  -1   2 1755.42  202.38
   2  -1   2 1803.82  201.78
  -2   1  -2 1746.43  201.88
  -2   1  -2 1717.93  202.48
  -2   1  -2 1780.92  201.78
  -2   1  -2 1754.92  201.78
  -2   1  -2 1832.82  202.28
  -2   1  -2 1857.21  202.68
   2  -2   2  531.75   63.29
   2  -2   2  544.35   63.09
   2  -3   2  615.34   66.79
   2  -3   2  539.05   66.69
   2  -3   2  556.34   65.29
  -2   3  -2  548.25   65.19
  -2   3  -2  571.94   66.69
   2  -4   2   90.09   13.40
   2  -4   2   88.99   11.70
   2  -4   2  105.99   13.90
   2  -4   2   99.19   11.40
  -2   4  -2   82.69   11.50
  -2   4  -2   90.19   11.40
  -2   4  -2   93.99   13.50
   2  -5   2  388.16   46.00
   2  -5   2  377.96   45.70
   2  -5   2  388.56   43.40
   2  -5   2  369.66   43.90
  -2   5  -2  349.96   45.60
  -2   5  -2  369.96   43.70
  -2   5  -2  366.86   45.90
   2  -6   2    3.20    4.10
   2  -6   2    8.30    4.90
   2  -6   2    6.10    2.00
   2  -6   2   11.20    3.20
  -2   6  -2    8.80    3.00
  -2   6  -2   10.50    5.20
  -2   6  -2    6.20    4.90
   2  -7   2    0.00    4.20
   2  -7   2    2.60    2.60
   2  -7   2    4.60    4.80
  -2   7  -2    3.20    2.80
  -2   7  -2    4.40    2.70
  -2   7  -2    3.50    4.80
  -2   7  -2    1.50    4.50
   2  -8   2  210.68   26.80
   2  -8   2  207.98   29.70
   2  -8   2  224.68   29.80
  -2   8  -2  246.98   27.00
  -2   8  -2  241.08   27.90
  -2   8  -2  225.68   30.20
  -2   8  -2  194.88   29.40
  -2   8  -2  198.88   26.80
   2  -9   2  154.48   23.90
   2  -9   2  150.88   20.50
   2  -9   2  158.68   25.20
  -2   9  -2  150.68   25.30
  -2   9  -2  167.58   27.90
  -2   9  -2  173.08   21.60
  -2   9  -2  174.58   22.00
   2 -10   2  152.38   21.40
   2 -10   2  119.19   20.40
   2 -10   2   78.99   14.60
  -2  10  -2   95.59   15.60
  -2  10  -2   94.39   19.70
  -2  10  -2  132.69   16.40
   2 -11   2   -2.10    7.10
   2 -11   2    4.60    4.10
   2 -11   2    2.30    6.80
  -2  11  -2    2.70    7.80
  -2  11  -2    4.20    7.40
  -2  11  -2    0.70    4.10
   2 -12   2   56.59   10.10
   2 -12   2   50.69   14.40
   2 -12   2   49.70   13.70
  -2  12  -2   33.40   12.80
  -2  12  -2   52.89   15.30
  -2  12  -2   47.70   10.10
   2 -13   2  133.09   21.60
   2 -13   2   88.39   14.10
  -2  13  -2   53.69   16.70
   2 -14   2   13.70   10.80
   2 -14   2    8.60    6.30
  -2  14  -2   19.20   15.00
   1  14   2   17.80    7.70
   1  14   2   10.40   10.00
   1  14   2   16.20    9.20
  -1 -14  -2   15.50    9.10
  -1 -14  -2   12.30    6.80
   1  13   2   11.20    6.20
   1  13   2   15.20    8.60
   1  13   2   16.50   13.50
  -1 -13  -2   34.40    7.90
  -1 -13  -2   23.80    9.80
  -1 -13  -2   15.00    9.00
   1  12   2    4.80    6.50
   1  12   2   10.30    8.30
   1  12   2    3.20    4.60
  -1 -12  -2    4.80    7.40
  -1 -12  -2    6.10    5.10
   1  11   2   87.09   13.00
   1  11   2   73.09   15.20
   1  11   2   79.39   14.80
   1  11   2   88.89   11.20
  -1 -11  -2   63.29   12.00
  -1 -11  -2  117.49   16.80
  -1 -11  -2   68.39   14.20
   1  10   2  413.06   52.99
   1  10   2  497.35   54.49
   1  10   2  415.46   50.39
   1  10   2  408.36   52.19
   1  10   2  469.45   51.69
  -1 -10  -2  437.06   51.59
  -1 -10  -2  406.16   52.89
   1   9   2 1474.65  164.28
   1   9   2 1339.07  165.48
   1   9   2 1426.26  163.48
   1   9   2 1420.66  164.88
   1   9   2 1587.04  166.68
  -1  -9  -2 1485.65  165.08
  -1  -9  -2 1390.96  165.58
  -1  -9  -2 1394.96  165.58
  -1  -9  -2 1314.47  164.28
   1   8   2  508.15   61.09
   1   8   2  509.15   60.49
   1   8   2  509.55   62.29
   1   8   2  601.74   61.99
   1   8   2  546.65   62.99
  -1  -8  -2  488.45   62.19
  -1  -8  -2  518.65   61.79
  -1  -8  -2  557.14   62.79
  -1  -8  -2  529.55   61.29
  -1  -8  -2  486.05   62.09
   1   7   2   11.20    4.80
   1   7   2    7.30    3.00
   1   7   2    7.00    4.00
   1   7   2    4.60    3.00
   1   7   2    5.40    3.70
   1   7   2    8.60    4.60
   1   7   2    4.20    2.40
  -1  -7  -2    8.60    4.10
  -1  -7  -2    4.30    4.10
  -1  -7  -2    2.50    3.20
  -1  -7  -2    6.10    2.80
   1   6   2   37.20    5.70
   1   6   2   39.60    7.90
   1   6   2   30.20    6.20
   1   6   2   19.70    5.70
   1   6   2   46.40    7.60
   1   6   2   59.09    7.90
   1   6   2   40.70    6.00
  -1  -6  -2   34.10    6.80
  -1  -6  -2   35.10    6.80
  -1  -6  -2   31.30    7.00
  -1  -6  -2   40.50    7.40
  -1  -6  -2   48.10    6.60
   1   5   2 1374.76  161.08
   1   5   2 1420.46  161.18
   1   4   2 1565.94  177.78
   1   4   2 1498.45  178.18
   1   4   2 1663.13  178.48
   1   4   2 1553.94  179.28
   1   4   2 1539.35  177.48
   1   4   2 1578.84  179.08
   1   4   2 1598.84  178.48
   1   4   2 1578.34  177.68
   1   4   2 1616.24  177.68
   1   4   2 1430.26  178.98
   1   4   2 1440.26  179.98
  -1  -4  -2 1527.65  178.18
  -1  -4  -2 1510.15  178.58
  -1  -4  -2 1644.14  179.28
  -1  -4  -2 1486.45  177.58
  -1  -4  -2 1601.04  179.48
  -1  -4  -2 1557.64  177.68
  -1  -4  -2 1521.15  178.28
  -1  -4  -2 1535.15  177.58
   1   3   2 3755.02  437.26
   1   3   2 3815.32  438.36
   1   3   2 3753.72  437.66
   1   3   2 4090.19  437.36
   1   3   2 3921.71  437.36
   1   3   2 3906.21  437.76
   1   3   2 3911.91  438.06
   1   3   2 3757.32  438.36
   1   3   2 3801.52  437.46
   1   3   2 3820.12  439.06
  -1  -3  -2 3917.21  438.46
  -1  -3  -2 3817.82  438.46
  -1  -3  -2 3800.82  437.46
  -1  -3  -2 3792.92  437.26
  -1  -3  -2 3756.42  437.66
  -1  -3  -2 3674.03  438.06
  -1  -3  -2 3744.23  437.26
   1   2   2    7.20    2.10
   1   2   2   16.60    2.90
   1   2   2   12.30    2.30
   1   2   2   12.00    2.10
   1   2   2   12.40    2.00
   1   2   2    9.40    2.00
   1   2   2   10.00    2.00
  -1  -2  -2   12.60    2.20
  -1  -2  -2   10.40    2.10
  -1  -2  -2   12.50    2.10
  -1  -2  -2    9.90    2.00
  -1  -2  -2   12.70    2.50
   1   1   2   49.50    6.70
   1   1   2   51.99    6.70
   1   1   2   55.69    6.60
   1   1   2   53.39    6.60
   1   1   2   47.50    6.60
  -1  -1  -2   49.70    6.60
  -1  -1  -2   55.49    6.80
  -1  -1  -2   57.59    6.60
  -1  -1  -2   53.99    6.60
  -1  -1  -2   51.69    6.60
   1   0   2 1670.83  168.88
   1   0   2 1471.35  168.68
   1   0   2 1476.35  168.38
   1   0   2 1455.55  168.38
   1   0   2 1428.56  168.48
   1   0   2 1391.86  168.38
  -1   0  -2 1429.06  168.78
  -1   0  -2 1559.74  168.98
  -1   0  -2 1429.96  168.48
  -1   0  -2 1397.16  168.68
  -1   0  -2 1472.95  168.38
   1  -1   2   48.30    7.20
   1  -1   2   48.90    6.40
   1  -1   2   54.09    6.60
   1  -1   2   61.69    7.30
  -1   1  -2   52.69    7.30
  -1   1  -2   54.09    6.60
   1  -2   2   11.20    1.60
   1  -2   2    8.20    2.60
   1  -2   2    8.90    1.80
   1  -2   2   11.10    2.00
   1  -2   2   10.60    3.00
  -1   2  -2   11.30    2.10
  -1   2  -2    9.60    3.00
  -1   2  -2    8.30    2.80
   1  -3   2 3771.72  460.75
   1  -3   2 3942.61  460.05
   1  -3   2 3981.00  460.55
   1  -3   2 4110.69  459.45
   1  -3   2 4022.50  459.85
   1  -3   2 4109.79  460.75
   1  -3   2 4018.00  460.25
  -1   3  -2 3889.71  460.85
  -1   3  -2 4269.47  460.65
  -1   3  -2 3962.30  459.75
  -1   3  -2 3983.80  459.95
  -1   3  -2 4081.89  460.95
  -1   3  -2 4099.99  460.05
   1  -4   2 1574.44  182.38
   1  -4   2 1559.64  182.28
   1  -4   2 1659.83  180.58
   1  -4   2 1687.63  182.68
   1  -4   2 1532.15  181.38
   1  -4   2 1494.45  181.58
   1  -4   2 1632.64  181.38
  -1   4  -2 1641.84  182.48
  -1   4  -2 1513.45  182.38
  -1   4  -2 1389.76  182.48
  -1   4  -2 1648.64  182.78
  -1   4  -2 1518.25  181.28
  -1   4  -2 1639.64  182.38
  -1   4  -2 1553.64  181.38
   1  -5   2 1533.45  175.28
  -1   5  -2 1489.25  173.88
   1  -6   2   41.70    8.70
   1  -6   2   35.30    7.90
   1  -6   2   34.70    6.20
  -1   6  -2   45.20    7.70
  -1   6  -2   36.30    6.20
  -1   6  -2   43.00    6.40
  -1   6  -2   39.30    8.30
  -1   6  -2   35.20    8.60
   1  -7   2    8.70    3.20
   1  -7   2   10.80    5.30
   1  -7   2    2.30    4.20
  -1   7  -2   11.30    3.80
  -1   7  -2   11.70    3.80
  -1   7  -2    5.90    3.80
  -1   7  -2   12.30    5.90
  -1   7  -2    6.60    4.90
   1  -8   2  517.55   66.09
   1  -8   2  586.44   66.39
   1  -8   2  493.85   63.49
  -1   8  -2  511.85   65.99
  -1   8  -2  491.85   63.59
  -1   8  -2  584.14   66.89
  -1   8  -2  593.04   64.49
  -1   8  -2  577.24   63.79
   1  -9   2 1411.96  168.08
   1  -9   2 1345.17  165.28
   1  -9   2 1468.25  167.98
  -1   9  -2 1589.14  169.08
  -1   9  -2 1326.67  165.28
  -1   9  -2 1429.86  167.98
  -1   9  -2 1474.15  165.38
   1 -10   2  453.95   56.79
   1 -10   2  445.46   53.69
  -1  10  -2  490.85   53.89
  -1  10  -2  471.25   57.69
  -1  10  -2  413.76   53.59
  -1  10  -2  433.86   56.49
   1 -11   2   81.49   17.00
   1 -11   2   86.29   13.50
   1 -11   2  110.29   18.70
  -1  11  -2   73.79   12.60
  -1  11  -2   70.19   16.00
  -1  11  -2  100.29   14.60
  -1  11  -2   72.99   17.20
   1 -12   2   14.10    5.80
   1 -12   2    6.00    8.80
   1 -12   2    9.90   12.00
  -1  12  -2    5.70    5.20
  -1  12  -2    2.40    7.10
  -1  12  -2    9.40    9.70
   1 -13   2    3.40    5.70
   1 -13   2   14.70   10.60
  -1  13  -2    6.60    8.20
  -1  13  -2   20.20   15.40
  -1  13  -2    6.00    5.40
   1 -14   2   20.40   11.50
   1 -14   2   21.40    7.50
  -1  14  -2   13.10   12.90
  -1  14  -2   14.80   10.70
   0  14   2  199.78   26.20
   0  14   2  153.58   28.30
   0  14   2  222.88   32.00
   0 -14  -2  181.08   26.00
   0 -14  -2  207.58   29.00
   0  13   2  472.95   61.79
   0  13   2  397.36   63.49
   0  13   2  686.13   68.99
   0 -13  -2  541.85   64.89
   0 -13  -2  572.44   64.89
   0 -13  -2  513.55   62.09
   0  12   2  377.66   50.09
   0  12   2  456.35   51.89
   0  12   2  496.05   54.69
   0  12   2  310.97   51.69
   0 -12  -2  468.25   53.79
   0 -12  -2  437.36   50.49
   0 -12  -2  443.66   58.49
   0  11   2  105.69   17.80
   0  11   2  117.19   16.30
   0  11   2  100.09   18.60
   0  11   2  135.19   20.70
   0 -11  -2  114.99   18.90
   0 -11  -2  118.59   16.80
   0 -11  -2  121.69   19.50
   0  10   2   87.89   13.10
   0  10   2   86.59   16.10
   0  10   2  102.49   15.00
   0  10   2   89.19   15.80
   0 -10  -2  101.29   16.10
   0 -10  -2   71.99   12.80
   0 -10  -2   89.39   15.70
   0   9   2  770.42   83.69
   0   9   2  702.03   81.89
   0   9   2  746.03   81.29
   0   9   2  677.43   80.29
   0   9   2  652.73   82.59
   0  -9  -2  681.03   82.69
   0  -9  -2  684.83   82.69
   0  -9  -2  674.83   81.19
   0   8   2    6.30    2.50
   0   8   2    4.80    4.40
   0   8   2   -0.60    2.60
   0   8   2    7.80    4.20
   0   8   2    6.50    4.30
   0   8   2    7.60    3.90
   0  -8  -2    5.20    4.20
   0  -8  -2    3.40    3.80
   0  -8  -2    3.80    3.00
   0   7   2  188.38   20.20
   0   7   2  136.49   20.50
   0   7   2  203.38   22.30
   0   7   2  151.38   21.20
   0   7   2  194.38   21.40
   0   7   2  166.58   19.50
   0  -7  -2  160.08   20.10
   0  -7  -2  159.78   20.90
   0  -7  -2  135.69   21.00
   0  -7  -2  156.48   21.30
   0   6   2   48.30    7.90
   0   6   2   56.49    8.70
   0   6   2   56.29    8.40
   0   6   2   43.70    7.30
   0   6   2   39.20    6.20
   0   6   2   44.40    5.90
   0   6   2   38.80    7.60
   0  -6  -2   64.59    9.70
   0  -6  -2   39.20    7.40
   0  -6  -2   22.20    5.60
   0  -6  -2   44.10    7.50
   0  -6  -2   30.20    6.40
   0   5   2 1604.74  184.48
   0   4   2  214.98   27.40
   0   4   2  239.58   27.60
   0   4   2  225.48   27.50
   0   4   2  237.78   27.10
   0   4   2  228.28   27.60
   0   4   2  226.88   26.90
   0   4   2  250.27   27.90
   0  -4  -2  232.58   27.50
   0  -4  -2  238.28   27.60
   0  -4  -2  229.38   27.60
   0  -4  -2  224.98   27.10
   0  -4  -2  201.68   27.70
   0  -4  -2  240.38   27.20
   0   3   2 1062.79  130.69
   0   3   2 1051.99  130.99
   0   3   2 1201.98  131.19
   0   3   2 1132.19  130.59
   0   3   2 1210.98  130.69
   0   3   2 1184.08  131.19
   0   3   2 1111.59  130.79
   0   3   2 1180.58  131.99
   0   3   2 1046.00  131.69
   0  -3  -2 1105.99  131.19
   0  -3  -2 1107.19  131.79
   0  -3  -2 1095.29  130.69
   0  -3  -2 1157.18  130.69
   0  -3  -2 1352.66  132.19
   0  -3  -2 1113.19  130.79
   0  -3  -2 1166.28  131.09
   0   2   2 1503.15  171.58
   0   2   2 1424.76  170.68
   0   2   2 1415.76  171.18
   0   2   2 1552.14  170.88
   0   2   2 1400.66  171.18
   0   2   2 1500.45  170.58
   0   2   2 1508.95  170.38
   0   2   2 1479.75  170.58
   0   2   2 1553.94  170.38
   0   2   2 1476.25  171.28
   0   2   2 1570.54  170.58
   0  -2  -2 1435.86  170.88
   0  -2  -2 1484.65  170.68
   0  -2  -2 1474.35  171.58
   0  -2  -2 1492.75  170.38
   0  -2  -2 1429.86  170.38
   0  -2  -2 1473.05  171.28
   0  -2  -2 1651.23  171.48
   0   1   2  584.04   69.79
   0   1   2  695.53   69.89
   0   1   2  608.54   69.99
   0   1   2  589.44   69.49
   0  -1  -2  564.44   69.39
   0  -1  -2  595.54   69.99
   0  -1  -2  608.74   69.79
   0  -1  -2  596.64   69.79
   0   0   2  230.88   26.60
   0  -1   2  623.84   70.09
   0  -1   2  584.54   69.59
   0  -1   2  576.44   70.29
   0  -1   2  615.04   69.89
   0  -1   2  610.14   69.89
   0  -1   2  603.44   69.89
   0   1  -2  605.94   70.39
   0   1  -2  599.34   70.29
   0   1  -2  617.74   69.59
   0   1  -2  644.44   69.89
   0   1  -2  588.94   69.89
   0   1  -2  621.54   69.99
   0  -2   2 1753.12  175.68
   0  -2   2 1449.65  175.38
   0  -2   2 1572.04  175.38
   0  -2   2 1675.13  175.18
   0  -2   2 1453.45  175.58
   0  -2   2 1499.65  175.88
   0   2  -2 1451.55  175.28
   0   2  -2 1531.35  175.58
   0   2  -2 1492.65  175.88
   0   2  -2 1507.75  174.78
   0   2  -2 1520.05  175.38
   0   2  -2 1495.35  175.68
   0   2  -2 1482.45  175.08
   0  -3   2 1036.70  133.79
   0  -3   2 1159.38  133.79
   0  -3   2 1167.58  133.19
   0  -3   2 1308.57  132.99
   0  -3   2 1139.89  133.69
   0  -3   2 1137.09  132.89
   0  -3   2 1134.39  133.49
   0   3  -2 1129.89  133.69
   0   3  -2 1021.50  133.79
   0   3  -2 1077.49  132.79
   0   3  -2 1207.58  133.59
   0   3  -2 1175.98  133.89
   0   3  -2 1219.88  133.29
   0   3  -2 1262.07  133.19
   0   3  -2 1104.29  132.89
   0  -4   2  231.28   29.10
   0  -4   2  224.58   27.80
   0  -4   2  247.58   27.80
   0  -4   2  243.58   29.30
   0   4  -2  228.48   27.70
   0   4  -2  242.88   30.40
   0   4  -2  237.78   29.10
   0   4  -2  230.78   27.90
   0  -5   2 1634.34  201.58
   0  -5   2 1716.03  201.88
   0  -5   2 1737.63  200.58
   0  -5   2 1796.22  200.98
   0  -5   2 1773.52  201.18
   0  -5   2 1755.02  201.88
   0   5  -2 1877.11  200.88
   0   5  -2 1762.02  201.88
   0   5  -2 1850.41  201.18
   0   5  -2 1682.83  200.58
   0   5  -2 1658.23  201.78
   0   5  -2 1599.54  201.08
   0   5  -2 1872.61  202.38
   0   5  -2 1724.83  202.18
   0   5  -2 1725.73  200.88
   0  -6   2   42.40    6.50
   0  -6   2   33.40    5.80
   0  -6   2   37.40    8.10
   0  -6   2   40.80    8.40
   0   6  -2   37.00    6.10
   0   6  -2   52.49    6.90
   0   6  -2   36.90    7.90
   0   6  -2   27.10    5.90
   0   6  -2   44.60    9.00
   0  -7   2  171.48   23.50
   0  -7   2  163.28   21.50
   0  -7   2  152.48   23.40
   0  -7   2  156.58   21.20
   0   7  -2  203.58   24.60
   0   7  -2  156.28   21.20
   0   7  -2  150.38   23.10
   0   7  -2  187.48   22.00
   0   7  -2  239.98   22.00
   0  -8   2    3.10    5.00
   0  -8   2    9.70    5.60
   0  -8   2    6.40    3.40
   0   8  -2    3.60    3.30
   0   8  -2    3.90    5.20
   0   8  -2    3.50    4.70
   0   8  -2    6.50    3.50
   0   8  -2   13.90    4.90
   0  -9   2  787.82   87.19
   0  -9   2  704.73   86.79
   0  -9   2  649.64   84.09
   0   9  -2  716.23   86.69
   0   9  -2  641.74   84.19
   0   9  -2  808.42   87.99
   0   9  -2  760.02   84.39
   0 -10   2  127.79   17.60
   0 -10   2   55.49   13.80
   0 -10   2   67.69   11.30
   0  10  -2   67.79   11.20
   0  10  -2   59.99   14.00
   0  10  -2  109.69   18.20
   0 -11   2  125.99   21.50
   0 -11   2  146.69   18.10
   0 -11   2  139.49   22.40
   0  11  -2   89.19   19.90
   0  11  -2  123.99   17.90
   0  11  -2  117.49   21.60
   0 -12   2  448.16   51.49
   0 -12   2  519.25   56.49
   0  12  -2  475.05   56.99
   0  12  -2  359.16   50.89
   0  12  -2  351.56   53.99
   0 -13   2  590.94   68.99
   0 -13   2  555.54   64.49
   0 -13   2  603.54   76.39
   0  13  -2  482.65   63.99
   0  13  -2  681.93   74.19
   0  13  -2  410.06   66.79
   0 -14   2  174.48   25.60
   0 -14   2  208.18   31.70
   0  14  -2  228.38   34.60
   0  14  -2  147.19   29.20
   0  14  -2  194.48   26.20
  -1  14   2  436.26   50.39
  -1  14   2  330.37   44.40
  -1  14   2  302.67   47.20
   1 -14  -2  347.37   44.60
   1 -14  -2  410.56   48.20
  -1  13   2  290.77   38.40
  -1  13   2  372.66   40.70
  -1  13   2  246.38   40.90
  -1  13   2  394.96   47.50
   1 -13  -2  319.87   42.30
   1 -13  -2  313.27   38.60
  -1  12   2  657.63   93.89
  -1  12   2  714.73   91.69
  -1  12   2  813.82   95.49
  -1  12   2  886.81   93.29
   1 -12  -2  888.71   94.79
   1 -12  -2  781.12   91.89
  -1  11   2   10.20    6.00
  -1  11   2    8.50    6.70
  -1  11   2    5.90    4.40
  -1  11   2    5.60    6.90
   1 -11  -2    8.20    4.60
   1 -11  -2    6.40    6.50
   1 -11  -2   15.60    7.30
  -1  10   2  140.19   20.70
  -1  10   2   99.99   16.80
  -1  10   2  118.69   16.40
  -1  10   2  101.39   18.40
   1 -10  -2  125.09   16.70
   1 -10  -2  132.39   19.70
   1 -10  -2  129.59   19.20
  -1   9   2  116.09   14.40
  -1   9   2  136.99   18.40
  -1   9   2   60.19   13.60
  -1   9   2  102.99   16.70
   1  -9  -2   92.49   15.90
   1  -9  -2  112.79   14.40
   1  -9  -2  117.19   17.00
  -1   8   2  728.73   78.49
  -1   8   2  610.34   78.99
  -1   8   2  768.82   80.89
  -1   8   2  638.14   79.89
  -1   8   2  620.04   78.99
   1  -8  -2  671.23   79.99
   1  -8  -2  686.33   78.49
   1  -8  -2  667.33   79.99
  -1   7   2    7.50    2.30
  -1   7   2    8.00    3.80
  -1   7   2    8.60    4.30
  -1   7   2    6.10    4.10
  -1   7   2    6.30    4.30
  -1   7   2   13.50    3.40
   1  -7  -2   10.00    4.30
   1  -7  -2    6.00    4.00
   1  -7  -2    7.20    2.90
  -1   6   2  102.89   12.10
  -1   6   2  104.69   13.80
  -1   6   2   94.79   11.90
  -1   6   2   78.69   13.20
  -1   6   2  110.79   14.70
  -1   6   2   97.19   13.50
   1  -6  -2  110.19   13.70
   1  -6  -2   89.19   11.60
   1  -6  -2   83.49   13.20
   1  -6  -2   91.89   12.00
  -1   5   2   49.70    6.70
  -1   5   2   44.20    7.90
  -1   5   2   51.39    8.60
  -1   5   2   47.10    8.10
  -1   5   2   55.89    8.00
  -1   5   2   47.30    6.40
   1  -5  -2   47.90    7.00
   1  -5  -2   52.99    8.00
   1  -5  -2   49.30    6.80
   1  -5  -2   41.40    7.70
  -1   4   2  308.77   37.00
  -1   4   2  310.37   37.30
  -1   4   2  345.87   37.50
  -1   4   2  285.27   37.10
  -1   4   2  335.87   36.50
  -1   4   2  296.37   36.90
  -1   4   2  311.07   36.40
   1  -4  -2  289.67   36.40
   1  -4  -2  338.37   37.40
   1  -4  -2  325.07   37.30
   1  -4  -2  306.77   36.50
  -1   3   2  153.08   19.00
  -1   3   2  146.19   18.40
  -1   3   2  163.08   18.40
  -1   3   2  151.58   18.70
  -1   3   2  159.08   19.00
  -1   3   2  167.18   19.10
  -1   3   2  161.98   18.90
   1  -3  -2  150.88   18.40
   1  -3  -2  157.38   19.00
   1  -3  -2  158.58   18.90
   1  -3  -2  158.68   18.40
  -1   2   2 1606.04  179.48
  -1   2   2 1700.43  179.48
  -1   2   2 1598.94  179.78
  -1   2   2 1591.14  180.18
  -1   2   2 1515.85  180.18
  -1   2   2 1587.44  180.18
  -1   2   2 1560.24  179.38
  -1   2   2 1563.24  179.48
  -1   2   2 1578.74  179.68
   1  -2  -2 1586.64  179.48
   1  -2  -2 1537.55  179.78
   1  -2  -2 1559.14  180.18
   1  -2  -2 1514.75  179.38
   1  -2  -2 1533.25  179.48
   1  -2  -2 1516.25  180.18
   1  -2  -2 1535.15  179.48
  -1   1   2  146.29   17.30
  -1   1   2  167.68   17.70
   1  -1  -2  149.69   17.30
   1  -1  -2  139.89   17.40
   1  -1  -2  141.19   17.50
   1  -1  -2  151.78   17.60
  -1   0   2 3428.16  395.66
  -1   0   2 3478.75  395.66
  -1   0   2 3510.45  395.36
  -1   0   2 3421.06  395.36
  -1   0   2 3294.37  395.36
   1   0  -2 3376.06  395.66
   1   0  -2 3364.46  395.36
   1   0  -2 3215.78  395.56
   1   0  -2 3566.94  395.36
   1   0  -2 3929.91  395.26
  -1  -1   2  137.79   16.50
  -1  -1   2  154.68   17.30
   1   1  -2  141.49   16.60
   1   1  -2  136.09   16.30
   1   1  -2  144.19   17.20
  -1  -2   2 1541.05  182.78
  -1  -2   2 1538.45  183.38
  -1  -2   2 1678.43  182.78
  -1  -2   2 1698.43  182.68
   1   2  -2 1582.44  182.98
   1   2  -2 1617.64  182.58
   1   2  -2 1530.65  182.98
   1   2  -2 1581.24  183.48
   1   2  -2 1565.94  183.28
   1   2  -2 1601.04  182.78
   1   2  -2 1590.84  182.78
  -1  -3   2  164.78   19.50
  -1  -3   2  167.48   20.60
  -1  -3   2  156.78   20.40
  -1  -3   2  164.48   19.50
  -1  -3   2  180.68   19.40
   1   3  -2  175.48   19.50
   1   3  -2  146.49   19.30
   1   3  -2  161.68   20.40
  -1  -4   2  327.47   38.60
  -1  -4   2  313.17   37.30
  -1  -4   2  326.37   37.30
  -1  -4   2  343.67   38.80
  -1  -4   2  318.97   37.50
   1   4  -2  333.17   37.40
   1   4  -2  304.67   38.40
   1   4  -2  291.17   37.20
  -1  -5   2   37.80    5.80
  -1  -5   2   40.70    8.00
  -1  -5   2   72.49    8.30
  -1  -5   2   39.30    7.60
   1   5  -2   36.50    7.40
   1   5  -2   34.50    5.80
   1   5  -2   33.10    5.90
   1   5  -2   35.70    7.60
  -1  -6   2  126.09   12.90
  -1  -6   2   92.99   14.40
  -1  -6   2   78.89   11.70
  -1  -6   2   86.69   10.60
  -1  -6   2   85.29   13.80
   1   6  -2   86.59   14.00
   1   6  -2   95.89   12.10
   1   6  -2   72.49   11.50
   1   6  -2   81.89   14.10
  -1  -7   2   15.80    5.90
  -1  -7   2    3.90    2.80
  -1  -7   2    3.80    4.10
  -1  -7   2    4.80    3.40
   1   7  -2    7.30    4.80
   1   7  -2    6.20    5.00
   1   7  -2   11.30    3.70
   1   7  -2    3.60    2.70
  -1  -8   2  707.13   81.29
  -1  -8   2  724.73   83.39
  -1  -8   2  631.84   80.99
   1   8  -2  712.23   83.99
   1   8  -2  724.83   81.49
   1   8  -2  719.73   81.19
   1   8  -2  648.24   82.99
  -1  -9   2   84.99   19.00
  -1  -9   2  110.89   18.70
  -1  -9   2  137.19   16.80
  -1  -9   2   97.19   17.40
   1   9  -2  107.69   15.60
   1   9  -2  111.89   19.00
   1   9  -2   99.09   17.90
  -1 -10   2  116.19   20.00
  -1 -10   2  181.18   23.50
  -1 -10   2  103.89   16.40
  -1 -10   2   97.49   16.70
   1  10  -2  104.59   19.60
   1  10  -2  124.49   21.50
   1  10  -2  124.19   16.90
  -1 -11   2    7.20    4.70
  -1 -11   2   10.00    8.60
  -1 -11   2    4.50    6.50
   1  11  -2    0.50    6.70
   1  11  -2    2.60    4.60
   1  11  -2   11.00    7.60
  -1 -12   2  923.61  107.89
  -1 -12   2  849.12  104.19
  -1 -12   2  894.71  115.69
   1  12  -2  763.32  103.89
   1  12  -2 1034.00  109.49
  -1 -13   2  351.46   47.10
  -1 -13   2  395.66   51.29
   1  13  -2  346.57   46.90
   1  13  -2  471.25   59.09
  -1 -14   2  415.06   50.59
   1  14  -2  287.67   47.90
   1  14  -2  419.76   52.59
  -2  14   2   54.89   10.90
  -2  14   2   67.19   19.50
  -2  14   2   47.60   14.30
   2 -14  -2   70.59   15.80
   2 -14  -2   72.99   11.80
  -2  13   2  293.87   37.10
  -2  13   2  258.17   35.00
  -2  13   2  233.58   38.10
   2 -13  -2  289.27   35.30
   2 -13  -2  358.26   39.70
  -2  12   2    4.80    6.60
  -2  12   2    4.30    7.60
  -2  12   2   13.70    7.90
   2 -12  -2    9.40    9.60
   2 -12  -2    4.00    6.60
   2 -12  -2    4.00    4.40
  -2  11   2  278.07   39.00
  -2  11   2  280.47   35.60
  -2  11   2  248.48   36.60
  -2  11   2  280.17   38.40
   2 -11  -2  305.87   39.00
   2 -11  -2  286.67   36.50
   2 -11  -2  372.86   39.40
  -2  10   2  129.99   16.50
  -2  10   2  110.89   19.40
  -2  10   2  111.49   19.20
  -2  10   2  119.19   18.00
   2 -10  -2  113.29   16.10
   2 -10  -2  103.99   19.00
   2 -10  -2  141.59   19.30
  -2   9   2  540.95   72.89
  -2   9   2  633.94   70.99
  -2   9   2  677.03   73.99
  -2   9   2  560.74   71.59
   2  -9  -2  674.73   73.29
   2  -9  -2  611.64   73.29
   2  -9  -2  560.64   70.79
  -2   8   2  246.58   28.30
  -2   8   2  217.28   25.20
  -2   8   2  200.68   26.10
  -2   8   2  180.78   27.20
   2  -8  -2  219.28   27.70
   2  -8  -2  216.08   27.20
   2  -8  -2  182.88   25.10
  -2   7   2   -0.40    3.10
  -2   7   2    0.00    2.20
  -2   7   2    0.80    3.50
  -2   7   2    1.50    3.60
  -2   7   2    2.00    3.60
   2  -7  -2    3.00    3.60
   2  -7  -2    1.20    3.50
   2  -7  -2    1.60    1.70
   2  -7  -2    1.60    2.00
  -2   6   2   31.60    7.20
  -2   6   2   44.00    8.10
  -2   6   2   36.30    7.50
  -2   6   2   36.30    5.90
  -2   6   2   30.10    6.20
   2  -6  -2   32.50    6.90
   2  -6  -2   36.30    7.30
   2  -6  -2   37.80    5.60
   2  -6  -2   42.40    5.70
  -2   5   2   13.50    3.60
  -2   5   2    9.80    3.70
  -2   5   2    6.40    2.70
  -2   5   2    7.60    3.40
  -2   5   2    9.90    2.40
   2  -5  -2    9.10    2.20
   2  -5  -2    6.20    3.20
   2  -5  -2   12.00    4.00
   2  -5  -2    7.70    2.40
  -2   4   2  219.98   23.80
  -2   4   2  209.78   25.00
  -2   4   2  213.38   25.10
   2  -4  -2  220.78   25.20
   2  -4  -2  174.18   25.20
   2  -4  -2  181.28   23.70
   2  -4  -2  204.68   23.80
  -2   3   2 1156.38  143.29
  -2   3   2 1202.88  142.59
  -2   3   2 1274.47  143.79
  -2   3   2 1299.37  142.89
  -2   3   2 1195.98  142.79
  -2   3   2 1218.28  142.49
  -2   3   2 1315.67  143.69
   2  -3  -2 1254.57  142.59
   2  -3  -2 1253.27  142.89
   2  -3  -2 1238.68  142.69
   2  -3  -2 1282.37  143.99
   2  -3  -2 1233.98  143.39
   2  -3  -2 1262.17  143.59
  -2   2   2   16.70    2.60
  -2   2   2   19.00    3.70
  -2   2   2   23.70    2.80
  -2   2   2   13.30    3.20
   2  -2  -2   17.70    3.90
   2  -2  -2   16.60    2.20
  -2   1   2  629.04   73.09
  -2   1   2  674.33   73.19
  -2   1   2  670.83   73.89
  -2   1   2  654.23   73.49
  -2   1   2  632.64   72.79
  -2   1   2  613.64   73.99
  -2   1   2  615.34   73.59
   2  -1  -2  670.43   73.69
   2  -1  -2  635.74   73.59
   2  -1  -2  645.14   73.09
   2  -1  -2  617.84   73.79
   2  -1  -2  606.84   72.89
   2  -1  -2  593.84   73.19
  -2   0   2   18.70    3.40
  -2   0   2   12.20    1.80
  -2   0   2   12.60    2.60
   2   0  -2   13.30    1.90
   2   0  -2    9.30    2.70
   2   0  -2   11.60    2.60
  -2  -1   2  572.44   70.19
  -2  -1   2  635.34   70.39
  -2  -1   2  624.74   69.69
  -2  -1   2  596.54   69.69
  -2  -1   2  583.34   69.69
  -2  -1   2  713.23   70.79
   2   1  -2  601.54   70.49
   2   1  -2  597.84   69.69
   2   1  -2  563.54   70.19
   2   1  -2  587.84   69.79
   2   1  -2  601.74   69.69
  -2  -2   2   22.50    4.30
  -2  -2   2   15.40    3.90
  -2  -2   2   17.00    2.70
  -2  -2   2   12.70    2.50
   2   2  -2   21.90    3.00
   2   2  -2   10.80    3.20
   2   2  -2   18.70    3.90
   2   2  -2   13.00    2.50
  -2  -3   2 1288.17  143.09
  -2  -3   2 1192.28  143.29
  -2  -3   2 1300.87  145.49
  -2  -3   2 1378.46  143.29
  -2  -3   2 1314.87  144.09
  -2  -3   2 1206.78  142.69
  -2  -3   2 1195.28  143.89
  -2  -3   2 1235.88  142.99
   2   3  -2 1251.87  144.09
   2   3  -2 1215.68  142.99
   2   3  -2 1253.87  143.39
   2   3  -2 1159.78  143.89
   2   3  -2 1248.68  143.09
   2   3  -2 1172.78  142.99
  -2  -4   2  213.68   24.30
  -2  -4   2  225.28   25.70
  -2  -4   2  207.18   23.90
  -2  -4   2  193.18   24.10
  -2  -4   2  220.98   24.20
  -2  -4   2  190.88   25.20
   2   4  -2  180.08   24.00
   2   4  -2  204.08   25.60
   2   4  -2  194.08   25.30
  -2  -5   2    7.80    2.80
  -2  -5   2   14.80    4.80
  -2  -5   2    6.20    2.10
  -2  -5   2   13.90    4.30
  -2  -5   2    8.00    2.60
  -2  -5   2    7.50    3.70
   2   5  -2    7.90    2.70
   2   5  -2    6.30    2.50
   2   5  -2    9.20    4.40
   2   5  -2    8.30    4.30
  -2  -6   2   32.70    6.50
  -2  -6   2   40.80    8.70
  -2  -6   2   49.60    9.70
  -2  -6   2   65.09    7.90
  -2  -6   2   40.60    6.30
  -2  -6   2   47.50    7.90
   2   6  -2   56.59    7.60
   2   6  -2   35.90    7.00
   2   6  -2   37.80    9.00
   2   6  -2   48.70    9.30
  -2  -7   2    0.80    1.80
  -2  -7   2   -0.90    3.80
  -2  -7   2   -1.30    4.10
  -2  -7   2   -6.00    2.90
  -2  -7   2    0.90    2.50
  -2  -7   2    2.00    3.90
   2   7  -2    0.70    4.10
   2   7  -2    2.40    4.40
   2   7  -2   -0.10    2.80
   2   7  -2   -2.40    2.50
  -2  -8   2  186.18   25.20
  -2  -8   2  204.78   27.50
  -2  -8   2  226.88   28.30
  -2  -8   2  182.98   24.00
  -2  -8   2  243.48   26.10
   2   8  -2  218.28   28.50
   2   8  -2  223.58   25.60
   2   8  -2  200.18   24.10
   2   8  -2  202.08   27.50
   2   8  -2  200.88   25.50
  -2  -9   2  568.44   70.99
  -2  -9   2  527.45   68.69
  -2  -9   2  619.14   69.39
  -2  -9   2  593.84   71.59
   2   9  -2  579.84   71.09
   2   9  -2  584.74   68.89
   2   9  -2  627.14   72.39
  -2 -10   2  102.29   15.90
  -2 -10   2   91.79   17.00
  -2 -10   2  108.39   15.40
   2  10  -2   96.69   17.50
   2  10  -2   82.69   15.40
   2  10  -2  112.19   19.30
  -2 -11   2  420.86   43.40
  -2 -11   2  323.77   38.50
  -2 -11   2  255.77   40.00
  -2 -11   2  277.57   37.50
   2  11  -2  287.07   37.80
   2  11  -2  345.67   42.40
   2  11  -2  273.07   40.10
  -2 -12   2   -1.20    6.90
  -2 -12   2   -6.10    7.70
  -2 -12   2    1.40    5.10
   2  12  -2    1.70    5.00
   2  12  -2    1.90    8.70
   2  12  -2   -0.10    6.70
  -2 -13   2  377.86   42.20
  -2 -13   2  284.07   36.40
   2  13  -2  223.38   38.50
   2  13  -2  285.47   36.50
   2  14  -2   50.19   11.10
   2  14  -2   57.59   15.30
   2  14  -2   61.29   20.80
  -3  13   2  161.08   25.70
  -3  13   2  102.59   19.10
  -3  13   2   91.49   21.10
   3 -13  -2  146.59   22.90
   3 -13  -2  162.78   18.90
  -3  12   2  347.57   43.50
  -3  12   2  444.86   49.50
  -3  12   2  385.56   45.20
  -3  12   2  269.97   45.80
   3 -12  -2  343.47   47.40
   3 -12  -2  413.76   47.60
   3 -12  -2  363.26   43.50
  -3  11   2   48.30   12.40
  -3  11   2   54.89   13.60
  -3  11   2   37.70    9.60
  -3  11   2   56.19    9.70
   3 -11  -2   69.59   13.60
   3 -11  -2   62.39   13.40
   3 -11  -2   76.89   10.30
  -3  10   2  153.48   24.90
  -3  10   2  169.68   20.90
  -3  10   2  171.28   24.90
  -3  10   2  151.68   22.70
   3 -10  -2  205.48   24.90
   3 -10  -2  139.59   20.50
   3 -10  -2  167.28   24.50
  -3   9   2    2.90    3.00
  -3   9   2   11.00    6.50
  -3   9   2    2.80    5.10
  -3   9   2   11.70    5.00
   3  -9  -2    7.10    3.20
   3  -9  -2    6.60    5.60
   3  -9  -2    7.80    6.00
  -3   8   2   37.60    7.90
  -3   8   2   47.80   10.30
  -3   8   2   57.79    7.70
  -3   8   2   39.40    9.60
   3  -8  -2   42.40    6.90
  -3   7   2   98.39   13.00
  -3   7   2  105.49   14.20
  -3   7   2   88.19   14.40
  -3   7   2   80.69   14.00
  -3   7   2   89.19   11.30
   3  -7  -2   71.79   10.40
   3  -7  -2   84.79   11.20
   3  -7  -2   77.29   13.70
  -3   6   2   83.49   12.70
  -3   6   2   55.39    9.70
  -3   6   2   64.09   11.70
  -3   6   2   98.89   13.10
  -3   6   2   73.79    9.00
   3  -6  -2   64.19    8.80
   3  -6  -2   58.19   11.20
   3  -6  -2   73.09    9.00
  -3   5   2  745.83   81.09
  -3   5   2  696.13   80.69
  -3   5   2  678.13   78.99
   3  -5  -2  646.14   78.99
   3  -5  -2  676.33   80.79
   3  -5  -2  687.13   79.49
  -3   4   2   73.39   10.00
  -3   4   2   54.79    7.60
  -3   4   2   46.50    9.20
   3  -4  -2   61.79    9.90
   3  -4  -2   64.29    7.60
   3  -4  -2   71.49   10.30
  -3   3   2  117.39   15.10
  -3   3   2  125.89   16.40
  -3   3   2  106.69   13.90
   3  -3  -2  119.59   15.30
   3  -3  -2  116.99   13.60
   3  -3  -2  116.39   15.10
  -3   2   2 1229.68  135.79
  -3   2   2 1127.39  135.59
  -3   2   2 1134.09  134.89
  -3   2   2 1178.58  134.89
  -3   2   2 1179.78  134.69
  -3   2   2 1215.88  135.99
  -3   2   2 1237.78  136.29
  -3   2   2 1256.77  135.09
   3  -2  -2 1145.09  135.89
   3  -2  -2 1151.18  134.89
   3  -2  -2 1143.29  135.09
   3  -2  -2 1124.09  135.69
   3  -2  -2 1155.98  135.99
  -3   1   2 4709.93  548.65
  -3   1   2 4554.24  548.95
  -3   1   2 4725.13  548.55
  -3   1   2 4561.04  549.25
  -3   1   2 5262.77  549.74
  -3   1   2 5178.28  548.85
   3  -1  -2 4951.60  548.25
   3  -1  -2 4791.92  550.34
   3  -1  -2 4691.23  548.75
   3  -1  -2 4393.56  549.15
   3  -1  -2 4883.01  548.65
   3  -1  -2 4868.61  548.65
   3  -1  -2 4804.52  549.35
  -3   0   2 9130.79 1046.60
  -3   0   2 9109.09 1046.40
  -3   0   2 9157.78 1046.60
  -3   0   2 9999.00 1047.60
  -3   0   2 9686.53 1046.70
   3   0  -2 9596.04 1047.40
   3   0  -2 7983.80 1046.80
   3   0  -2 9274.17 1046.40
   3   0  -2 8791.32 1046.70
   3   0  -2 9629.64 1046.60
   3   0  -2 9183.18 1046.60
   3   0  -2 8375.36 1047.40
  -3  -1   2 4985.20  548.35
  -3  -1   2 4581.64  548.05
  -3  -1   2 5079.29  547.55
  -3  -1   2 4672.03  547.35
  -3  -1   2 4498.65  547.35
   3   1  -2 4671.23  547.45
   3   1  -2 4912.31  547.35
   3   1  -2 4987.90  547.45
   3   1  -2 4597.44  548.05
   3   1  -2 4878.91  548.25
  -3  -2   2 1169.68  133.59
  -3  -2   2 1094.69  133.69
  -3  -2   2 1220.88  133.69
  -3  -2   2 1197.68  134.69
  -3  -2   2 1119.89  134.39
  -3  -2   2 1252.07  133.89
   3   2  -2 1268.57  133.99
   3   2  -2 1088.09  134.29
   3   2  -2 1146.99  133.59
   3   2  -2 1202.58  134.59
   3   2  -2 1060.79  134.59
   3   2  -2 1092.29  133.49
  -3  -3   2  118.69   15.70
  -3  -3   2  108.99   14.40
  -3  -3   2  127.09   16.20
  -3  -3   2  116.19   14.60
  -3  -3   2  134.79   14.60
   3   3  -2  131.29   15.10
   3   3  -2  100.79   15.50
  -3  -4   2   49.50    7.70
  -3  -4   2   53.29    8.00
  -3  -4   2   43.00    9.20
  -3  -4   2   40.90    8.80
  -3  -4   2   54.19    7.60
   3   4  -2   70.99    8.60
   3   4  -2   79.39   11.30
   3   4  -2   64.29    9.80
   3   4  -2   51.49    7.60
  -3  -5   2  732.43   80.19
  -3  -5   2  708.33   78.49
  -3  -5   2  690.13   79.79
  -3  -5   2  636.34   78.19
  -3  -5   2  639.24   77.99
  -3  -5   2  715.93   78.59
   3   5  -2  588.34   78.09
   3   5  -2  709.93   79.79
   3   5  -2  666.53   79.99
   3   5  -2  684.93   78.29
  -3  -6   2   63.19   11.50
  -3  -6   2   67.09   10.10
  -3  -6   2   49.70    9.20
  -3  -6   2   87.99   13.50
  -3  -6   2   83.19   11.70
  -3  -6   2   62.69    9.40
   3   6  -2   60.99   11.70
   3   6  -2   67.29   12.20
   3   6  -2   95.89   11.40
   3   6  -2   90.59   10.80
  -3  -7   2   69.99   11.50
  -3  -7   2   59.59   10.10
  -3  -7   2   85.09   14.00
  -3  -7   2   70.59   10.10
  -3  -7   2   81.79   11.60
  -3  -7   2   70.39   13.40
   3   7  -2   95.89   11.90
   3   7  -2   68.39   12.80
   3   7  -2   68.59   12.90
   3   7  -2  102.29   12.50
  -3  -8   2   48.80   11.00
  -3  -8   2   53.09   11.40
  -3  -8   2   49.20    8.20
  -3  -8   2   55.79    9.80
  -3  -8   2   41.70    6.60
  -3  -8   2   48.90    8.50
   3   8  -2   39.60    7.60
   3   8  -2   29.10    9.20
   3   8  -2   41.60    9.60
   3   8  -2   48.20    8.20
  -3  -9   2    8.10    6.40
  -3  -9   2    4.70    5.50
  -3  -9   2    5.90    5.30
  -3  -9   2    4.10    2.60
  -3  -9   2    8.00    6.50
  -3  -9   2    2.60    3.70
   3   9  -2    2.60    4.00
   3   9  -2    7.10    6.30
   3   9  -2    7.40    3.00
   3   9  -2    4.40    5.60
  -3 -10   2  175.48   25.30
  -3 -10   2  130.59   20.40
  -3 -10   2  198.98   25.50
  -3 -10   2  158.58   22.20
   3  10  -2  139.09   18.70
   3  10  -2  149.09   24.90
   3  10  -2  151.28   24.00
   3  10  -2  150.88   20.90
  -3 -11   2   41.70   11.60
  -3 -11   2   51.59   10.40
  -3 -11   2   52.89    9.70
   3  11  -2   43.70   11.70
   3  11  -2   53.79   13.90
   3  11  -2   45.20    9.50
  -3 -12   2  406.86   52.39
  -3 -12   2  401.76   48.30
  -3 -12   2  384.46   51.09
  -3 -12   2  350.96   48.50
   3  12  -2  340.67   47.80
   3  12  -2  475.15   53.79
  -3 -13   2  126.89   18.10
  -3 -13   2  100.09   18.10
  -3 -13   2  132.09   22.70
   3  13  -2  144.29   25.20
   3  13  -2   72.89   19.10
   3  13  -2  146.59   18.70
  -4  13   2  301.27   39.00
  -4  13   2  370.76   44.40
  -4  13   2  230.98   40.40
   4 -13  -2  345.37   42.00
   4 -13  -2  289.37   36.80
  -4  12   2  409.26   57.29
  -4  12   2  534.65   61.69
   4 -12  -2  504.75   59.89
   4 -12  -2  418.56   55.49
   4 -12  -2  492.35   60.89
  -4  11   2  114.39   21.40
  -4  11   2  135.79   22.80
  -4  11   2   98.79   18.30
   4 -11  -2  151.58   26.40
   4 -11  -2  144.39   17.30
   4 -11  -2  115.79   21.50
  -4  10   2    0.60    4.50
  -4  10   2   -1.20    5.40
  -4  10   2    2.30    6.60
   4 -10  -2    7.50    6.40
   4 -10  -2    5.30    3.30
  -4   9   2   -0.90    4.40
  -4   9   2    3.70    5.60
  -4   9   2   -3.30    5.60
   4  -9  -2    4.40    2.90
   4  -9  -2    2.50    5.40
  -4   8   2   38.60    9.50
  -4   8   2   24.90    6.50
   4  -8  -2   49.30   10.30
   4  -8  -2   31.00    5.70
   4  -8  -2   28.90    8.20
  -4   7   2   24.80    6.40
  -4   7   2   27.20    7.90
  -4   7   2   37.30    9.00
   4  -7  -2   32.40    5.20
   4  -7  -2   26.80    7.40
   4  -7  -2   40.60    9.10
   4  -7  -2   45.40    5.90
  -4   6   2   17.50    5.70
  -4   6   2   10.70    5.50
   4  -6  -2   13.20    3.20
   4  -6  -2   11.00    5.30
   4  -6  -2   16.10    3.30
   4  -6  -2   19.90    5.90
  -4   5   2  606.24   73.69
  -4   5   2  660.73   74.09
  -4   5   2  574.14   71.69
   4  -5  -2  597.84   73.79
   4  -5  -2  686.53   73.79
  -4   4   2  414.86   50.79
  -4   4   2  434.36   52.29
  -4   4   2  488.75   52.99
   4  -4  -2  414.56   52.59
   4  -4  -2  447.96   52.39
   4  -4  -2  437.26   50.49
  -4   3   2  190.08   23.60
  -4   3   2  217.78   25.60
  -4   3   2  194.38   24.90
   4  -3  -2  201.18   23.20
   4  -3  -2  192.88   23.70
   4  -3  -2  188.98   25.20
   4  -3  -2  211.88   25.00
  -4   2   2  475.15   55.19
  -4   2   2  475.65   56.29
  -4   2   2  493.35   56.89
   4  -2  -2  476.65   55.29
   4  -2  -2  459.35   56.19
  -4   1   2 1880.51  192.48
  -4   1   2 1697.43  190.88
  -4   1   2 1737.23  191.58
  -4   1   2 1746.03  191.08
  -4   1   2 1569.44  190.78
   4  -1  -2 1459.35  192.28
   4  -1  -2 1677.93  190.78
   4  -1  -2 1567.44  192.08
   4  -1  -2 1694.83  190.38
   4  -1  -2 1588.84  190.98
   4  -1  -2 1548.84  191.48
   4  -1  -2 1718.03  191.78
   4  -1  -2 1680.53  190.88
  -4   0   2 4921.51  570.74
  -4   0   2 5423.66  571.14
  -4   0   2 4973.60  570.94
  -4   0   2 4929.01  571.94
  -4   0   2 4801.32  570.94
   4   0  -2 5207.88  570.94
   4   0  -2 5127.49  570.74
   4   0  -2 4546.25  570.44
   4   0  -2 5051.39  571.74
   4   0  -2 5080.89  570.94
   4   0  -2 5270.27  571.94
   4   0  -2 4579.14  572.14
  -4  -1   2 1604.24  193.18
  -4  -1   2 1737.43  193.38
  -4  -1   2 1760.22  193.18
  -4  -1   2 1903.81  194.88
   4   1  -2 1566.64  193.28
   4   1  -2 1717.23  194.18
   4   1  -2 1747.93  193.18
   4   1  -2 1658.33  193.18
   4   1  -2 1504.55  194.58
   4   1  -2 1689.93  193.08
   4   1  -2 1575.94  194.38
  -4  -2   2  469.75   55.79
  -4  -2   2  555.94   57.79
  -4  -2   2  453.35   55.49
  -4  -2   2  482.95   56.99
   4   2  -2  521.65   57.09
   4   2  -2  464.25   55.89
   4   2  -2  440.56   56.99
   4   2  -2  462.95   55.49
  -4  -3   2  217.38   24.20
  -4  -3   2  220.78   25.90
  -4  -3   2  189.08   23.90
  -4  -3   2  202.28   25.30
  -4  -3   2  173.28   23.60
   4   3  -2  196.48   23.80
   4   3  -2  193.58   25.20
   4   3  -2  201.88   25.40
  -4  -4   2  422.86   51.89
  -4  -4   2  414.76   51.89
  -4  -4   2  481.55   54.09
  -4  -4   2  425.46   53.29
  -4  -4   2  490.25   52.39
   4   4  -2  438.86   53.49
   4   4  -2  421.26   53.39
   4   4  -2  470.15   51.99
  -4  -5   2  699.83   75.19
  -4  -5   2  620.34   73.09
  -4  -5   2  610.94   74.29
  -4  -5   2  632.84   72.79
  -4  -5   2  557.44   72.49
   4   5  -2  720.03   75.09
   4   5  -2  624.44   74.39
   4   5  -2  538.75   72.59
   4   5  -2  672.83   72.79
  -4  -6   2   14.30    5.50
  -4  -6   2   12.00    6.00
  -4  -6   2   17.50    5.40
  -4  -6   2   24.60    4.90
  -4  -6   2   12.50    4.30
  -4  -6   2   14.40    3.70
   4   6  -2   25.20    5.10
   4   6  -2   15.90    4.40
   4   6  -2   11.50    5.60
   4   6  -2   16.30    6.10
  -4  -7   2   29.70    5.60
  -4  -7   2   36.70    9.50
  -4  -7   2   37.40    7.60
  -4  -7   2   36.50    8.60
  -4  -7   2   24.40    6.80
  -4  -7   2   39.30    6.70
   4   7  -2   26.00    5.70
   4   7  -2   25.30    7.50
   4   7  -2   40.00    7.40
   4   7  -2   44.70    9.60
  -4  -8   2   32.20    5.80
  -4  -8   2   28.90    9.20
  -4  -8   2   35.30    6.60
  -4  -8   2   31.00    7.10
  -4  -8   2   25.30    8.30
  -4  -8   2   34.20    8.10
   4   8  -2   40.00    7.80
   4   8  -2   38.40    9.30
   4   8  -2   42.60    7.20
   4   8  -2   47.20   10.80
  -4  -9   2    6.40    5.80
  -4  -9   2    6.00    2.90
  -4  -9   2    1.80    6.30
  -4  -9   2    6.40    6.40
  -4  -9   2    2.90    3.50
  -4  -9   2    1.90    4.80
   4   9  -2    2.00    3.00
   4   9  -2    2.10    5.50
   4   9  -2    1.80    4.40
  -4 -10   2   -0.70    3.00
  -4 -10   2    1.20    5.60
  -4 -10   2    0.20    9.30
  -4 -10   2    6.60    7.90
  -4 -10   2   -2.90    3.60
  -4 -10   2   -1.50    6.10
   4  10  -2    0.10    5.70
   4  10  -2    5.60    3.30
   4  10  -2    0.50    4.30
   4  10  -2   -1.70    6.10
  -4 -11   2  126.59   20.90
  -4 -11   2   94.29   18.40
  -4 -11   2   95.49   15.60
  -4 -11   2   87.19   15.40
   4  11  -2  101.49   13.40
   4  11  -2   78.09   17.40
   4  11  -2  111.09   19.90
   4  11  -2  111.49   16.10
  -4 -12   2  388.16   50.69
  -4 -12   2  370.96   48.60
  -4 -12   2  393.56   48.20
   4  12  -2  522.65   54.49
   4  12  -2  293.07   49.40
   4  12  -2  421.46   48.00
  -4 -13   2  189.98   34.40
  -4 -13   2  383.26   38.60
  -4 -13   2  210.38   31.50
   4  13  -2  218.28   34.90
   4  13  -2  339.47   39.20
  -5  13   2   45.80   15.40
  -5  13   2   75.29   18.60
  -5  13   2   77.69   16.40
   5 -13  -2   83.99   11.90
   5 -13  -2   93.39   17.90
  -5  12   2  114.69   25.80
  -5  12   2  266.97   31.60
  -5  12   2  183.08   27.60
   5 -12  -2  156.68   21.70
   5 -12  -2  202.48   30.00
  -5  11   2   60.99   11.60
  -5  11   2   45.40   13.00
  -5  11   2   70.49   15.60
   5 -11  -2   69.29    9.50
   5 -11  -2   45.40   13.70
   5 -11  -2   47.70   13.30
  -5  10   2  326.27   42.90
  -5  10   2  374.46   44.10
  -5  10   2  285.87   40.00
   5 -10  -2  298.57   42.80
   5 -10  -2  335.37   38.70
  -5   9   2  104.19   19.20
  -5   9   2  110.59   17.00
  -5   9   2  145.19   22.20
   5  -9  -2   94.39   19.10
   5  -9  -2  162.18   20.50
   5  -9  -2  106.29   15.20
  -5   8   2 1736.63  210.58
  -5   8   2 1725.23  208.58
  -5   8   2 2115.19  211.78
   5  -8  -2 1895.71  210.58
   5  -8  -2 1632.44  207.48
   5  -8  -2 1793.32  210.98
  -5   7   2   57.59   11.90
  -5   7   2   47.90   11.40
  -5   7   2   57.49    8.10
   5  -7  -2   67.99    8.60
   5  -7  -2   68.69   12.90
   5  -7  -2   65.49    8.50
   5  -7  -2   50.29   11.00
  -5   6   2  304.37   36.50
  -5   6   2  348.67   40.20
  -5   6   2  321.77   39.30
   5  -6  -2  325.47   39.20
   5  -6  -2  270.57   39.10
   5  -6  -2  306.97   36.40
  -5   5   2  314.07   34.20
  -5   5   2  252.87   33.10
  -5   5   2  250.47   30.90
   5  -5  -2  272.07   33.20
   5  -5  -2  258.97   33.50
   5  -5  -2  242.68   30.60
  -5   4   2 3314.77  385.46
  -5   4   2 3537.25  387.66
  -5   4   2 3523.75  387.36
  -5   4   2 3175.08  387.06
  -5   4   2 3742.73  385.96
  -5   4   2 3753.52  386.16
   5  -4  -2 3422.96  385.86
   5  -4  -2 3452.65  387.26
   5  -4  -2 3292.67  385.26
   5  -4  -2 2886.01  387.26
   5  -4  -2 3220.38  385.96
   5  -4  -2 3217.48  387.56
   5  -4  -2 3225.58  385.96
  -5   3   2  615.44   75.29
  -5   3   2  737.13   76.19
  -5   3   2  629.24   73.89
   5  -3  -2  614.04   74.29
   5  -3  -2  635.04   75.19
   5  -3  -2  599.44   75.59
  -5   2   2   32.70    7.20
  -5   2   2   36.10    6.20
  -5   2   2   45.50    8.90
   5  -2  -2   42.90    8.90
   5  -2  -2   48.40    7.10
   5  -2  -2   45.80    7.90
  -5   1   2  339.37   40.00
  -5   1   2  333.87   41.20
  -5   1   2  410.26   42.40
   5  -1  -2  321.17   39.20
   5  -1  -2  334.07   39.90
   5  -1  -2  330.37   41.10
   5  -1  -2  328.17   41.80
  -5   0   2 4859.71  546.45
  -5   0   2 4775.52  546.35
  -5   0   2 5356.06  546.75
   5   0  -2 4183.18  546.95
   5   0  -2 4680.33  545.85
   5   0  -2 4426.96  546.55
   5   0  -2 5039.50  546.35
   5   0  -2 4927.11  546.15
   5   0  -2 4720.03  548.15
  -5  -1   2  330.17   40.30
  -5  -1   2  315.87   38.50
  -5  -1   2  389.66   41.30
  -5  -1   2  328.27   39.00
   5   1  -2  360.36   40.40
   5   1  -2  288.77   38.20
   5   1  -2  297.57   40.80
   5   1  -2  353.26   38.50
  -5  -2   2   35.40    5.70
  -5  -2   2   40.00    6.50
  -5  -2   2   31.00    7.30
  -5  -2   2   55.49    9.60
   5   2  -2   41.20    7.90
   5   2  -2   38.50    8.30
   5   2  -2   36.90    5.70
   5   2  -2   38.90    5.90
   5   2  -2   38.00    6.40
  -5  -3   2  600.54   75.79
  -5  -3   2  688.63   76.59
  -5  -3   2  568.84   74.09
  -5  -3   2  672.23   74.69
  -5  -3   2  624.64   74.39
   5   3  -2  676.73   76.09
   5   3  -2  645.24   74.49
   5   3  -2  691.03   74.29
   5   3  -2  602.04   75.99
  -5  -4   2 3168.28  382.06
  -5  -4   2 3070.29  381.36
  -5  -4   2 3529.35  382.56
  -5  -4   2 3517.05  381.76
  -5  -4   2 3619.24  383.96
  -5  -4   2 3097.99  382.86
  -5  -4   2 3323.27  381.46
   5   4  -2 3046.90  381.36
   5   4  -2 3562.84  381.66
   5   4  -2 3531.15  382.26
   5   4  -2 3445.96  383.26
   5   4  -2 3034.20  382.76
  -5  -5   2  222.88   29.70
  -5  -5   2  252.27   29.90
  -5  -5   2  254.97   30.60
  -5  -5   2  253.67   31.80
  -5  -5   2  261.27   32.70
   5   5  -2  249.28   32.00
   5   5  -2  243.28   31.90
  -5  -6   2  303.97   41.10
  -5  -6   2  357.46   40.00
  -5  -6   2  367.86   42.60
  -5  -6   2  317.87   39.30
  -5  -6   2  339.37   40.20
  -5  -6   2  307.07   39.10
   5   6  -2  297.67   41.10
   5   6  -2  353.56   42.00
   5   6  -2  338.87   39.40
  -5  -7   2   64.89   13.10
  -5  -7   2   46.80    8.90
  -5  -7   2   55.69   11.80
  -5  -7   2   66.39    9.90
  -5  -7   2   68.79   11.20
  -5  -7   2   53.29   10.30
   5   7  -2   62.89   12.40
   5   7  -2   80.49   10.90
   5   7  -2   71.29   13.50
  -5  -8   2 1901.61  210.68
  -5  -8   2 1679.93  209.68
  -5  -8   2 1878.71  212.58
  -5  -8   2 1600.74  208.98
  -5  -8   2 1907.71  210.28
  -5  -8   2 1756.92  211.78
   5   8  -2 1939.11  210.88
   5   8  -2 1703.23  211.58
   5   8  -2 1897.21  209.88
   5   8  -2 2000.00  212.98
  -5  -9   2   98.79   17.40
  -5  -9   2  115.79   19.00
  -5  -9   2   93.59   14.80
  -5  -9   2  115.29   17.50
  -5  -9   2  144.09   21.50
  -5  -9   2  102.99   14.20
   5   9  -2   74.19   14.30
   5   9  -2  101.79   18.30
   5   9  -2  121.49   19.90
  -5 -10   2  318.37   45.90
  -5 -10   2  335.27   44.40
  -5 -10   2  482.45   49.50
  -5 -10   2  272.37   43.30
  -5 -10   2  344.97   45.90
  -5 -10   2  429.16   42.70
   5  10  -2  363.56   46.70
   5  10  -2  337.47   42.90
   5  10  -2  349.17   43.80
   5  10  -2  341.27   47.00
  -5 -11   2   66.69   14.40
  -5 -11   2   46.40   11.30
  -5 -11   2   61.79    9.30
  -5 -11   2   69.99   16.20
  -5 -11   2   80.69   12.50
  -5 -11   2   71.39   14.60
   5  11  -2   51.39   13.50
   5  11  -2   49.30   14.10
   5  11  -2   39.10   10.00
   5  11  -2   54.49    9.10
  -5 -12   2  163.88   24.40
  -5 -12   2  174.38   28.40
  -5 -12   2  177.38   27.30
  -5 -12   2  206.28   24.20
   5  12  -2  151.08   27.00
   5  12  -2  144.99   21.90
   5  12  -2  166.58   20.00
   5  12  -2  106.39   24.10
  -5 -13   2   67.29   14.80
   5  13  -2   45.20   14.00
   5  13  -2   56.99   16.30
   5  13  -2   63.79   11.90
  -6  13   2   13.40   12.80
  -6  13   2   18.40   10.40
   6 -13  -2   16.50    5.30
  -6  12   2   43.10    9.90
  -6  12   2   17.20    9.90
   6 -12  -2   17.80   10.70
  -6  11   2    6.00    7.00
  -6  11   2    7.00    7.90
  -6  11   2   14.70   10.60
   6 -11  -2    6.80    4.20
   6 -11  -2    9.60    9.40
   6 -11  -2   10.80    8.90
  -6  10   2  132.89   21.70
  -6  10   2  159.18   25.90
  -6  10   2  142.59   25.60
   6 -10  -2  154.48   26.20
   6 -10  -2  194.68   25.80
   6 -10  -2  154.08   19.70
  -6   9   2  299.87   37.70
  -6   9   2  277.97   33.90
  -6   9   2  269.77   36.60
   6  -9  -2  244.98   36.60
   6  -9  -2  258.27   32.00
  -6   8   2  157.88   20.00
  -6   8   2  214.28   28.50
  -6   8   2  144.39   24.80
   6  -8  -2  168.48   20.30
   6  -8  -2  153.68   20.20
   6  -8  -2  171.08   25.30
   6  -8  -2  187.28   24.80
  -6   7   2   -2.70    4.80
  -6   7   2    1.70    5.10
  -6   7   2    2.70    2.60
   6  -7  -2    3.70    5.20
   6  -7  -2    8.30    5.50
   6  -7  -2    0.00    2.20
   6  -7  -2    0.50    2.70
  -6   6   2   20.80    7.90
  -6   6   2   23.20    7.50
  -6   6   2   19.20    4.30
   6  -6  -2   18.80    3.70
   6  -6  -2   21.30    7.10
   6  -6  -2   12.20    6.50
  -6   5   2  502.25   61.59
  -6   5   2  495.95   63.79
  -6   5   2  641.04   65.39
   6  -5  -2  529.35   61.69
   6  -5  -2  495.95   64.29
   6  -5  -2  504.45   61.09
   6  -5  -2  567.14   64.19
  -6   4   2  734.03   75.79
  -6   4   2  612.54   74.69
  -6   4   2  598.54   72.69
   6  -4  -2  578.24   74.99
   6  -4  -2  625.94   74.59
   6  -4  -2  620.34   72.69
  -6   3   2 1435.06  159.18
  -6   3   2 1298.27  155.78
   6  -3  -2 1246.98  157.78
   6  -3  -2 1440.66  157.58
  -6   2   2    8.60    3.40
  -6   2   2   20.20    5.80
  -6   2   2   24.50    7.00
   6  -2  -2   20.50    6.90
   6  -2  -2   14.50    2.80
   6  -2  -2   12.50    3.40
   6  -2  -2   16.80    5.40
  -6   1   2    5.90    3.70
  -6   1   2    7.80    4.90
  -6   1   2   10.30    3.10
   6  -1  -2    9.40    2.30
   6  -1  -2    9.40    4.40
   6  -1  -2   11.50    5.40
   6  -1  -2    5.30    2.50
  -6   0   2  465.45   57.99
  -6   0   2  510.65   60.29
   6   0  -2  503.95   58.09
   6   0  -2  482.45   56.59
   6   0  -2  495.55   55.89
   6   0  -2  455.65   55.49
  -6  -1   2    8.20    4.00
  -6  -1   2    7.60    5.00
  -6  -1   2    8.00    3.50
  -6  -1   2    8.30    2.40
   6   1  -2    3.70    2.00
   6   1  -2    6.40    3.30
   6   1  -2    5.70    2.40
   6   1  -2    6.00    4.70
   6   1  -2   11.00    4.50
  -6  -2   2   12.90    5.00
  -6  -2   2    9.40    2.90
  -6  -2   2   13.70    4.30
  -6  -2   2   20.00    6.90
   6   2  -2   16.70    4.20
   6   2  -2   15.20    3.50
   6   2  -2   15.60    3.30
   6   2  -2   16.00    5.40
   6   2  -2   11.70    6.00
  -6  -3   2 1289.17  156.88
  -6  -3   2 1297.47  154.88
  -6  -3   2 1304.37  155.28
   6   3  -2 1413.96  155.38
   6   3  -2 1471.75  157.28
   6   3  -2 1173.28  154.68
   6   3  -2 1496.45  155.08
  -6  -4   2  628.14   73.89
  -6  -4   2  625.84   75.89
  -6  -4   2  675.53   74.59
  -6  -4   2  723.33   76.99
  -6  -4   2  594.44   73.99
   6   4  -2  688.43   76.19
   6   4  -2  519.85   73.59
   6   4  -2  554.34   75.79
   6   4  -2  710.43   74.29
   6   4  -2  651.23   73.89
  -6  -5   2  568.14   63.39
  -6  -5   2  542.05   62.59
  -6  -5   2  559.14   65.59
  -6  -5   2  509.85   64.59
  -6  -5   2  472.25   62.59
   6   5  -2  477.25   64.49
   6   5  -2  558.14   65.09
   6   5  -2  554.74   62.69
   6   5  -2  594.24   63.59
  -6  -6   2   24.40    6.70
  -6  -6   2   26.80    5.50
  -6  -6   2   25.50    7.40
  -6  -6   2   11.90    4.40
  -6  -6   2   28.10    9.40
   6   6  -2   12.90    6.60
   6   6  -2   14.40    6.60
   6   6  -2   18.80    5.00
   6   6  -2   15.10    5.10
  -6  -7   2    0.90    6.30
  -6  -7   2   -3.40    2.90
  -6  -7   2    0.50    4.70
  -6  -7   2    2.10    4.20
  -6  -7   2    4.20    3.70
  -6  -7   2    1.50    5.20
   6   7  -2    2.60    5.20
   6   7  -2   -1.30    3.30
   6   7  -2    1.90    5.80
  -6  -8   2  208.08   25.30
  -6  -8   2  158.38   23.10
  -6  -8   2  185.18   28.00
  -6  -8   2  164.18   25.30
  -6  -8   2  199.88   24.70
  -6  -8   2  153.28   22.10
   6   8  -2  166.38   26.60
   6   8  -2  209.48   27.50
  -6  -9   2  308.77   34.90
  -6  -9   2  272.87   33.60
  -6  -9   2  234.48   32.30
  -6  -9   2  236.78   31.50
  -6  -9   2  236.98   34.70
   6   9  -2  259.87   35.40
   6   9  -2  302.57   36.70
   6   9  -2  253.47   32.50
  -6 -10   2  111.69   21.70
  -6 -10   2  166.18   22.70
  -6 -10   2  156.98   20.60
  -6 -10   2  154.78   25.30
  -6 -10   2  223.28   29.70
  -6 -10   2  196.98   27.00
   6  10  -2  190.68   23.20
   6  10  -2  167.68   27.00
   6  10  -2  127.09   24.50
  -6 -11   2   11.90   10.90
  -6 -11   2   12.10    9.10
  -6 -11   2   16.50    8.40
  -6 -11   2   -3.10    6.30
  -6 -11   2    9.60    8.50
  -6 -11   2    4.50    4.30
   6  11  -2    9.70    8.40
   6  11  -2    7.40    9.30
   6  11  -2    8.80    6.00
  -6 -12   2   31.90   12.70
  -6 -12   2   15.70    7.10
  -6 -12   2    7.00   10.60
  -6 -12   2   16.80    9.30
   6  12  -2   23.90    8.70
   6  12  -2   14.30    9.20
  -6 -13   2   13.90   11.20
   6  13  -2   13.40   11.40
   6  13  -2   13.20   10.10
   6  13  -2    2.80    7.00
  -7  12   2   63.19   18.00
  -7  12   2   52.49   14.70
  -7  12   2  154.08   24.50
   7 -12  -2  119.09   20.80
   7 -12  -2  107.49   13.40
  -7  11   2   30.00    8.80
  -7  11   2   16.60    9.50
  -7  11   2   10.50   11.20
   7 -11  -2   19.40    5.20
   7 -11  -2   18.00   10.30
   7 -11  -2   22.60   11.40
  -7  10   2   42.10    8.30
  -7  10   2   37.40    9.50
  -7  10   2   23.70   11.40
   7 -10  -2   35.60   12.30
   7 -10  -2   42.00    7.00
   7 -10  -2   49.40   13.00
  -7   9   2  164.68   25.80
  -7   9   2  120.39   17.60
  -7   9   2  156.78   21.40
  -7   9   2   95.69   22.20
   7  -9  -2  171.38   26.00
   7  -9  -2  154.78   18.00
   7  -9  -2  192.08   24.60
  -7   8   2   82.89   23.80
  -7   8   2  115.39   20.20
  -7   8   2  103.49   13.20
   7  -8  -2   72.39   17.10
   7  -8  -2  157.88   20.90
   7  -8  -2   97.19   12.90
   7  -8  -2   82.49   13.10
  -7   7   2   22.10    9.00
  -7   7   2   13.70    4.30
  -7   7   2   12.80    8.00
   7  -7  -2   20.10    7.80
   7  -7  -2   13.10    3.70
   7  -7  -2   15.80    8.00
  -7   6   2   54.89    9.40
  -7   6   2   64.79   13.30
  -7   6   2   61.69   13.90
   7  -6  -2   44.70   12.70
   7  -6  -2   70.99    9.00
   7  -6  -2   77.29   13.80
   7  -6  -2   72.49    9.90
  -7   5   2  284.77   37.00
  -7   5   2  290.07   34.30
  -7   5   2  329.77   38.20
   7  -5  -2  275.47   34.20
   7  -5  -2  284.27   36.70
   7  -5  -2  281.37   33.50
   7  -5  -2  257.07   37.30
  -7   4   2  382.76   47.20
  -7   4   2  387.26   49.50
  -7   4   2  440.46   50.39
   7  -4  -2  426.26   49.70
   7  -4  -2  381.56   47.10
   7  -4  -2  383.96   50.19
  -7   3   2  111.29   15.70
  -7   3   2  117.09   18.50
  -7   3   2  117.99   18.30
   7  -3  -2  117.89   15.60
   7  -3  -2  114.39   19.30
   7  -3  -2   95.29   16.90
  -7   2   2  307.97   38.40
   7  -2  -2  327.57   40.30
   7  -2  -2  353.76   37.50
   7  -2  -2  305.07   41.30
   7  -2  -2  295.37   38.30
  -7   1   2  219.98   26.40
  -7   1   2  214.28   28.30
  -7   1   2  209.48   28.70
   7  -1  -2  217.28   26.30
   7  -1  -2  216.18   28.10
   7  -1  -2  176.88   28.60
   7  -1  -2  227.58   25.30
  -7   0   2  771.12   77.49
  -7   0   2  621.84   75.99
  -7   0   2  599.84   74.29
   7   0  -2  644.34   74.29
   7   0  -2  550.04   72.99
   7   0  -2  559.34   76.49
   7   0  -2  695.33   73.49
   7   0  -2  698.03   76.19
  -7  -1   2  203.58   26.00
  -7  -1   2  244.68   33.60
  -7  -1   2  199.18   27.70
   7   1  -2  225.28   25.20
   7   1  -2  202.48   28.70
   7   1  -2  181.28   24.70
   7   1  -2  238.78   28.20
   7   1  -2  218.58   25.90
  -7  -2   2  309.27   38.50
  -7  -2   2  402.26   42.70
  -7  -2   2  341.07   41.20
   7   2  -2  284.07   41.50
   7   2  -2  266.87   38.10
   7   2  -2  347.67   41.20
   7   2  -2  336.97   39.20
   7   2  -2  361.96   38.60
  -7  -3   2   96.99   17.20
  -7  -3   2  108.69   13.90
  -7  -3   2   92.69   16.20
   7   3  -2  115.19   17.20
   7   3  -2   70.09   15.70
   7   3  -2  107.19   14.60
   7   3  -2  114.39   13.40
   7   3  -2  103.09   13.80
  -7  -4   2  412.76   50.89
  -7  -4   2  369.06   49.80
  -7  -4   2  418.76   50.39
  -7  -4   2  439.46   53.29
  -7  -4   2  396.26   52.19
   7   4  -2  427.06   49.90
   7   4  -2  456.25   52.79
   7   4  -2  378.76   52.39
   7   4  -2  491.85   50.59
   7   4  -2  447.76   49.99
  -7  -5   2  241.38   33.60
  -7  -5   2  299.17   37.40
  -7  -5   2  306.37   35.00
  -7  -5   2  273.37   36.00
   7   5  -2  300.17   33.60
   7   5  -2  292.07   33.70
   7   5  -2  276.67   33.70
   7   5  -2  227.88   36.20
   7   5  -2  283.57   36.20
  -7  -6   2   76.29   12.60
  -7  -6   2   44.10    9.10
  -7  -6   2   45.10   16.20
  -7  -6   2   61.29   10.40
  -7  -6   2   89.79   16.10
   7   6  -2   72.19   10.40
   7   6  -2   74.09   13.80
   7   6  -2   57.49   14.30
  -7  -7   2   15.30    7.50
  -7  -7   2   29.20   10.00
  -7  -7   2   13.20    4.80
  -7  -7   2   17.10    5.30
  -7  -7   2   15.10    6.20
  -7  -7   2   18.40    7.70
   7   7  -2   10.60    7.00
   7   7  -2   21.10    8.20
   7   7  -2   24.40    5.70
  -7  -8   2   73.09   14.50
  -7  -8   2  100.69   16.90
  -7  -8   2  119.69   21.60
  -7  -8   2  155.88   22.60
  -7  -8   2  111.59   15.00
  -7  -8   2   90.89   17.60
   7   8  -2  117.79   15.90
   7   8  -2   93.69   18.10
   7   8  -2   78.99   17.60
  -7  -9   2  142.69   21.30
  -7  -9   2  116.39   18.80
  -7  -9   2  146.29   23.40
  -7  -9   2  131.49   18.30
  -7  -9   2   96.19   19.70
  -7  -9   2  131.19   17.70
   7   9  -2  149.79   23.00
   7   9  -2  118.89   21.40
   7   9  -2   94.09   16.90
  -7 -10   2   46.30   14.60
  -7 -10   2   44.90    8.00
  -7 -10   2   34.00    9.30
  -7 -10   2   22.40    9.70
  -7 -10   2   12.10    9.20
  -7 -10   2   42.40    9.30
   7  10  -2   20.20   10.10
   7  10  -2   42.50   12.40
   7  10  -2   46.60    9.50
  -7 -11   2   12.30    9.80
  -7 -11   2   14.50    9.80
  -7 -11   2   26.00    8.00
  -7 -11   2   20.20   12.60
  -7 -11   2   19.10    6.20
  -7 -11   2   20.60    9.90
   7  11  -2    8.90    8.60
   7  11  -2   24.30   12.00
   7  11  -2   35.50    9.00
  -7 -12   2   78.89   18.30
  -7 -12   2   86.69   18.80
  -7 -12   2  111.29   15.00
  -7 -12   2   89.29   21.20
   7  12  -2   78.89   18.90
   7  12  -2  140.39   18.60
   7  12  -2  121.09   22.70
  -8  12   2    0.20    8.90
  -8  12   2   12.40   12.50
  -8  12   2    2.60   10.40
   8 -12  -2   -4.10    9.20
   8 -12  -2    4.50    4.00
  -8  11   2    0.30    7.90
  -8  11   2   -7.90   10.00
  -8  11   2   13.60    8.60
   8 -11  -2    2.80    9.50
   8 -11  -2    6.10    3.80
  -8  10   2  118.79   17.20
  -8  10   2   99.29   21.80
  -8  10   2  135.49   20.00
  -8  10   2  127.79   24.80
   8 -10  -2  129.09   24.60
   8 -10  -2  160.48   24.20
   8 -10  -2  110.29   15.90
  -8   9   2   78.29   11.30
  -8   9   2   85.59   18.60
  -8   9   2   59.69   15.40
  -8   9   2   70.79   11.50
   8  -9  -2   96.19   17.90
   8  -9  -2   85.99   11.60
   8  -9  -2   81.19   11.00
   8  -9  -2   64.69   16.80
  -8   8   2  107.59   20.70
  -8   8   2  123.49   16.30
  -8   8   2  138.09   23.50
   8  -8  -2  111.29   15.00
   8  -8  -2  146.09   21.70
   8  -8  -2   87.29   20.30
  -8   7   2   23.30    5.70
  -8   7   2   11.80    8.00
   8  -7  -2   21.40    4.50
   8  -7  -2   29.50    9.90
   8  -7  -2   25.60    9.30
  -8   6   2  171.88   26.00
  -8   6   2  148.59   20.60
  -8   6   2  154.88   25.50
   8  -6  -2  175.38   24.40
   8  -6  -2  138.89   25.30
   8  -6  -2  164.08   19.80
   8  -6  -2  172.88   20.60
  -8   5   2   21.00    8.20
  -8   5   2   21.60    5.90
  -8   5   2   29.00    9.60
   8  -5  -2   25.60    4.60
   8  -5  -2   20.80    8.20
   8  -5  -2   19.10    5.50
   8  -5  -2   19.60    8.70
  -8   4   2  778.92   96.79
  -8   4   2  961.40   98.49
  -8   4   2  762.62   94.29
   8  -4  -2  884.41   97.39
   8  -4  -2  785.32   94.19
   8  -4  -2  716.73   97.29
  -8   3   2  125.69   22.00
  -8   3   2  120.19   18.70
  -8   3   2  148.79   21.20
   8  -3  -2  136.89   18.20
   8  -3  -2  145.19   17.10
   8  -3  -2  139.59   23.50
   8  -3  -2  157.38   21.30
  -8   2   2   92.19   13.30
  -8   2   2   76.99   14.80
  -8   2   2  110.29   17.50
   8  -2  -2   90.49   15.10
   8  -2  -2   64.59   15.50
   8  -2  -2   80.59   12.50
   8  -2  -2   84.09   10.90
  -8   1   2  266.47   39.10
  -8   1   2  301.67   37.40
  -8   1   2  374.76   40.90
   8  -1  -2  285.47   39.00
   8  -1  -2  322.37   36.30
  -8   0   2   42.50   11.30
  -8   0   2   52.19   10.00
  -8   0   2   78.99   14.90
   8   0  -2   93.09   11.60
   8   0  -2   76.89    9.40
   8   0  -2   82.99   15.50
   8   0  -2   62.79    8.60
   8   0  -2   72.49   13.20
  -8  -1   2  360.76   40.70
  -8  -1   2  280.67   38.70
  -8  -1   2  298.17   36.90
   8   1  -2  290.47   39.80
   8   1  -2  332.57   39.10
   8   1  -2  309.97   36.80
   8   1  -2  259.67   35.40
   8   1  -2  329.67   36.00
  -8  -2   2   88.19   16.20
  -8  -2   2   76.29   15.20
  -8  -2   2   92.49   14.00
   8   2  -2   83.89   13.00
   8   2  -2  102.49   16.20
   8   2  -2   89.59   17.20
   8   2  -2   79.29   11.90
   8   2  -2   98.39   12.60
  -8  -3   2  148.89   23.70
  -8  -3   2  128.19   18.00
  -8  -3   2  141.19   21.10
  -8  -3   2  132.39   19.70
   8   3  -2  109.99   22.30
   8   3  -2  148.29   18.80
   8   3  -2  153.08   18.00
   8   3  -2  151.48   21.20
   8   3  -2  148.09   18.10
  -8  -4   2  751.82   96.29
  -8  -4   2  748.73   98.19
  -8  -4   2  885.91   97.09
  -8  -4   2  954.60  100.19
  -8  -4   2  785.32   95.79
   8   4  -2  882.91   95.89
   8   4  -2  669.33   98.19
   8   4  -2  884.01   98.79
   8   4  -2  867.41   95.79
   8   4  -2  843.32   96.29
  -8  -5   2   30.10    8.50
  -8  -5   2   20.80    9.00
  -8  -5   2   25.20    5.60
  -8  -5   2   16.20    7.40
   8   5  -2   18.90    8.30
   8   5  -2   27.10    6.20
   8   5  -2   16.80    5.50
   8   5  -2   20.40    6.10
   8   5  -2   19.70    7.90
  -8  -6   2  165.48   21.60
  -8  -6   2  208.68   25.30
  -8  -6   2  208.78   27.40
  -8  -6   2  140.99   24.60
  -8  -6   2  108.79   20.50
   8   6  -2  189.48   21.60
   8   6  -2  143.99   25.10
   8   6  -2  189.58   25.40
  -8  -7   2   15.80    8.00
  -8  -7   2   36.90    7.70
  -8  -7   2   26.80    9.00
  -8  -7   2   27.10   12.00
  -8  -7   2   30.40    6.90
   8   7  -2   17.80    8.60
   8   7  -2   22.60    8.70
   8   7  -2   19.40    6.10
  -8  -8   2  130.69   20.10
  -8  -8   2   96.39   19.60
  -8  -8   2  123.99   17.90
  -8  -8   2   88.59   17.40
  -8  -8   2  174.58   26.30
   8   8  -2  128.79   22.00
   8   8  -2  123.59   17.80
  -8  -9   2   70.99   15.80
  -8  -9   2  102.39   20.60
  -8  -9   2   68.19   14.90
  -8  -9   2  105.39   14.00
  -8  -9   2   82.19   13.30
  -8  -9   2   82.49   15.40
   8   9  -2   76.99   16.60
   8   9  -2   60.29   12.20
   8   9  -2   63.09   16.10
  -8 -10   2  115.29   21.60
  -8 -10   2  158.98   20.00
  -8 -10   2  141.09   25.50
  -8 -10   2  134.99   20.20
  -8 -10   2  128.99   23.30
  -8 -10   2  146.99   22.80
   8  10  -2  144.09   20.30
   8  10  -2  156.68   25.10
   8  10  -2   91.89   21.70
  -8 -11   2    8.30   10.70
  -8 -11   2    2.70    9.20
  -8 -11   2   10.70   11.70
  -8 -11   2    0.70    5.20
  -8 -11   2   -0.60    7.10
   8  11  -2   23.70   18.60
   8  11  -2    3.60    8.10
  -8 -12   2   -1.90   10.50
  -8 -12   2   -0.60    4.90
  -8 -12   2    5.00    9.60
  -8 -12   2    4.80   11.50
   8  12  -2   -3.60    6.30
   8  12  -2    3.40   10.40
   8  12  -2    2.20    8.50
  -9  11   2  184.78   30.70
  -9  11   2  119.09   21.10
   9 -11  -2  156.88   26.20
   9 -11  -2  133.39   18.00
  -9  10   2  134.19   28.50
  -9  10   2  180.18   24.10
  -9  10   2  199.28   26.70
  -9  10   2  242.28   34.80
   9 -10  -2  156.88   30.50
   9 -10  -2  170.58   21.90
   9 -10  -2  199.48   29.90
  -9   9   2  356.26   40.50
  -9   9   2  207.68   30.10
  -9   9   2  182.08   35.50
  -9   9   2  238.38   29.90
   9  -9  -2  283.27   29.80
   9  -9  -2  200.78   37.40
   9  -9  -2  288.07   30.60
  -9   8   2  315.27   40.10
  -9   8   2  333.27   46.00
  -9   8   2  272.37   44.20
  -9   8   2  340.17   39.20
   9  -8  -2  246.18   44.30
   9  -8  -2  432.86   46.30
   9  -8  -2  378.26   39.40
  -9   7   2    2.30    3.80
  -9   7   2    1.40    7.50
  -9   7   2   -2.10    6.50
   9  -7  -2    9.40    8.30
   9  -7  -2   -0.20    3.10
   9  -7  -2    3.50    8.10
  -9   6   2   71.99   11.60
  -9   6   2   53.79   14.70
  -9   6   2   58.99   14.40
   9  -6  -2   65.79    9.50
   9  -6  -2   77.19   11.60
   9  -6  -2   74.89   15.20
   9  -6  -2   65.09   16.10
  -9   5   2  231.68   31.60
  -9   5   2  230.18   27.00
  -9   5   2  201.08   30.10
   9  -5  -2  193.58   26.40
   9  -5  -2  234.78   30.70
   9  -5  -2  177.98   31.30
  -9   4   2  697.93   78.29
  -9   4   2  559.34   76.59
  -9   4   2  601.24   74.09
   9  -4  -2  545.75   77.59
   9  -4  -2  707.43   77.39
   9  -4  -2  673.03   74.19
  -9   3   2  241.18   30.40
  -9   3   2  176.98   25.80
  -9   3   2  179.98   28.50
   9  -3  -2  216.18   28.90
   9  -3  -2  215.58   24.60
   9  -3  -2  220.68   26.00
   9  -3  -2  173.18   30.60
  -9   2   2    2.80    5.40
  -9   2   2    2.50    3.30
  -9   2   2    2.30    6.50
   9  -2  -2    4.60    3.50
   9  -2  -2   -2.90    5.60
   9  -2  -2    3.10    5.40
   9  -2  -2    0.50    2.40
  -9   1   2   91.29   16.40
  -9   1   2   88.39   16.80
  -9   1   2   86.69   13.70
   9  -1  -2   76.89   14.90
   9  -1  -2   69.19   16.10
   9  -1  -2  100.89   11.70
   9  -1  -2   70.89   12.40
  -9   0   2  422.16   49.40
  -9   0   2  489.65   53.49
  -9   0   2  370.86   51.39
   9   0  -2  450.95   48.20
   9   0  -2  371.26   47.60
   9   0  -2  436.16   51.59
   9   0  -2  330.37   51.99
   9   0  -2  435.86   49.30
  -9  -1   2   77.69   12.20
  -9  -1   2  102.19   18.10
  -9  -1   2   93.59   15.90
   9   1  -2   69.49   10.80
   9   1  -2   93.49   16.00
   9   1  -2   74.19   11.90
   9   1  -2  103.49   12.00
   9   1  -2   57.79   15.00
  -9  -2   2    8.90    6.00
  -9  -2   2   -2.90    3.70
  -9  -2   2    8.80    7.50
   9   2  -2    1.90    2.80
   9   2  -2    6.80    3.50
   9   2  -2    3.30    5.30
   9   2  -2    4.40    3.40
   9   2  -2    7.30    7.20
  -9  -3   2  270.87   29.40
  -9  -3   2  242.18   32.20
  -9  -3   2  174.58   29.40
   9   3  -2  208.28   27.20
   9   3  -2  204.98   29.80
   9   3  -2  207.48   26.50
   9   3  -2  221.38   26.30
   9   3  -2  222.38   33.50
  -9  -4   2  688.53   77.09
  -9  -4   2  589.94   76.69
  -9  -4   2  718.43   83.59
  -9  -4   2  611.64   81.49
   9   4  -2  651.23   75.09
   9   4  -2  693.83   78.79
   9   4  -2  625.04   75.79
   9   4  -2  548.15   78.69
   9   4  -2  668.53   75.29
  -9  -5   2  244.58   30.60
  -9  -5   2  206.88   28.30
  -9  -5   2  218.18   31.60
  -9  -5   2  254.97   34.00
  -9  -5   2  220.68   28.90
   9   5  -2  242.98   28.90
   9   5  -2  188.68   31.90
   9   5  -2  252.07   28.50
   9   5  -2  214.18   31.60
  -9  -6   2   66.49   14.10
  -9  -6   2   73.69   13.60
  -9  -6   2   58.49   10.70
  -9  -6   2   68.79   16.20
  -9  -6   2   69.29   11.70
   9   6  -2   60.29   10.10
   9   6  -2   48.60   13.60
   9   6  -2   42.80   13.50
  -9  -7   2    3.60    4.60
  -9  -7   2    0.20   13.60
  -9  -7   2   -0.10    6.00
  -9  -7   2   -1.80    4.10
  -9  -7   2   -0.70    9.50
   9   7  -2    1.50    6.90
   9   7  -2   -2.60    4.20
   9   7  -2    5.00    7.30
  -9  -8   2  389.66   42.10
  -9  -8   2  322.77   38.60
  -9  -8   2  266.87   38.00
  -9  -8   2  282.87   41.40
  -9  -8   2  287.97   39.50
   9   8  -2  243.98   41.50
   9   8  -2  340.87   38.60
   9   8  -2  385.96   43.70
  -9  -9   2  258.67   38.80
  -9  -9   2  317.87   43.70
  -9  -9   2  269.37   36.60
  -9  -9   2  344.97   43.00
  -9  -9   2  254.57   39.60
   9   9  -2  320.07   37.40
   9   9  -2  297.87   41.70
  -9 -10   2  192.78   27.60
  -9 -10   2  212.68   26.50
  -9 -10   2  202.68   31.60
  -9 -10   2  173.18   27.90
  -9 -10   2  152.78   29.90
  -9 -10   2  186.18   33.50
   9  10  -2  250.27   33.40
   9  10  -2  200.38   26.90
  -9 -11   2  102.99   29.60
  -9 -11   2  143.29   19.70
  -9 -11   2  111.99   23.50
  -9 -11   2  159.88   28.50
   9  11  -2   96.09   22.80
   9  11  -2  135.79   19.60
   9  11  -2  141.49   25.80
 -10  11   2   27.10   12.80
 -10  11   2   10.70   13.60
  10 -11  -2   15.50   11.90
  10 -11  -2   10.20    4.20
 -10  10   2   36.90   13.90
 -10  10   2   36.50    6.80
 -10  10   2   33.50    7.40
  10 -10  -2   49.90   15.30
  10 -10  -2   34.80    6.50
  10 -10  -2   30.80    7.60
 -10   9   2  371.56   45.20
 -10   9   2  250.67   42.70
 -10   9   2  245.18   35.20
 -10   9   2  256.47   34.10
  10  -9  -2  269.87   44.10
  10  -9  -2  365.36   42.80
  10  -9  -2  321.27   34.40
 -10   8   2   27.30    7.40
 -10   8   2   15.30   10.30
 -10   8   2   24.80   13.30
  10  -8  -2   32.70    5.80
  10  -8  -2   50.89   14.20
  10  -8  -2   24.90   12.00
 -10   7   2   41.00   13.40
 -10   7   2   53.09   15.10
 -10   7   2   27.40    9.50
  10  -7  -2   49.99    7.40
  10  -7  -2   41.20   13.70
  10  -7  -2   31.20   13.10
 -10   6   2    5.00    9.20
 -10   6   2   10.80    8.40
  10  -6  -2   24.40   10.70
  10  -6  -2    6.50    4.70
  10  -6  -2    6.90    4.00
  10  -6  -2    3.70    8.50
 -10   5   2  519.15   67.39
 -10   5   2  503.85   66.49
 -10   5   2  482.95   63.79
  10  -5  -2  447.76   66.89
  10  -5  -2  577.44   62.89
  10  -5  -2  626.54   67.19
 -10   4   2   71.09   15.90
 -10   4   2   49.60   10.50
 -10   4   2   44.30   13.10
  10  -4  -2   67.49   14.60
  10  -4  -2   66.89   16.20
  10  -4  -2   68.29    8.80
  10  -4  -2   51.89    9.60
 -10   3   2  186.78   31.10
 -10   3   2  244.28   33.70
 -10   3   2  209.08   28.30
  10  -3  -2  222.88   28.10
  10  -3  -2  242.08   26.80
  10  -3  -2  212.48   31.40
  10  -3  -2  228.58   35.20
 -10   2   2  204.88   31.20
 -10   2   2  210.68   28.20
 -10   2   2  251.97   32.60
  10  -2  -2  228.68   31.00
  10  -2  -2  179.58   32.80
  10  -2  -2  222.18   28.00
  10  -2  -2  228.48   26.60
 -10   1   2  896.71  105.59
 -10   1   2  866.81  108.19
 -10   1   2  978.40  109.19
  10  -1  -2  722.13  108.39
  10  -1  -2  979.80  108.29
  10  -1  -2  947.01  104.19
 -10   0   2  333.57   42.80
 -10   0   2  305.97   45.20
 -10   0   2  439.16   47.80
  10   0  -2  366.76   41.40
  10   0  -2  279.47   45.90
  10   0  -2  377.36   45.60
  10   0  -2  349.77   42.60
 -10  -1   2 1000.20  110.39
 -10  -1   2  892.61  106.69
 -10  -1   2  811.92  108.69
  10   1  -2 1000.40  106.59
  10   1  -2  944.71  105.39
  10   1  -2  953.90  108.99
  10   1  -2  942.51  104.79
  10   1  -2  714.83  109.19
 -10  -2   2  216.08   27.80
 -10  -2   2  203.38   30.30
 -10  -2   2  225.08   32.30
  10   2  -2  220.28   27.50
  10   2  -2  252.07   31.00
  10   2  -2  202.48   25.80
  10   2  -2  221.88   26.40
  10   2  -2  163.88   31.30
 -10  -3   2  293.27   35.70
 -10  -3   2  205.08   32.00
 -10  -3   2  210.98   29.60
  10   3  -2  248.08   32.70
  10   3  -2  234.18   28.60
  10   3  -2  190.68   34.30
  10   3  -2  234.98   29.60
  10   3  -2  237.78   28.20
 -10  -4   2   42.30   12.10
 -10  -4   2   78.09   17.00
 -10  -4   2   45.00    9.30
 -10  -4   2   95.39   15.10
  10   4  -2   39.10    8.20
  10   4  -2   40.20   13.10
  10   4  -2   62.79    9.10
  10   4  -2   58.19   12.80
  10   4  -2   47.90    9.60
 -10  -5   2  536.15   63.79
 -10  -5   2  559.84   65.09
 -10  -5   2  676.83   69.69
 -10  -5   2  468.45   65.99
 -10  -5   2  499.35   62.89
  10   5  -2  442.66   66.59
  10   5  -2  564.74   67.09
  10   5  -2  544.25   63.89
  10   5  -2  523.85   62.79
 -10  -6   2    0.80    4.50
 -10  -6   2   13.20    6.10
 -10  -6   2    6.40    7.60
 -10  -6   2    5.00    8.80
  10   6  -2    9.20    5.40
  10   6  -2   19.00   10.40
  10   6  -2    8.00    7.70
 -10  -7   2   30.40    8.40
 -10  -7   2   44.40   16.00
 -10  -7   2   37.70   11.70
 -10  -7   2   38.40   12.00
 -10  -7   2   41.00    9.20
  10   7  -2   43.10    9.20
  10   7  -2   68.29   15.00
  10   7  -2   50.29   13.80
 -10  -8   2   21.80    9.80
 -10  -8   2   13.00    9.50
 -10  -8   2   24.00   10.70
 -10  -8   2   14.60    7.70
 -10  -8   2   44.80   16.10
 -10  -8   2   36.00    8.50
  10   8  -2   33.60   12.70
  10   8  -2   17.90   10.20
  10   8  -2   30.50    9.00
 -10  -9   2  226.58   38.20
 -10  -9   2  301.97   42.30
 -10  -9   2  335.77   46.10
 -10  -9   2  258.27   41.20
 -10  -9   2  283.47   37.70
 -10  -9   2  304.57   38.00
  10   9  -2  376.76   44.50
  10   9  -2  230.98   42.20
  10   9  -2  387.76   38.70
 -10 -10   2   22.80    8.40
 -10 -10   2   41.60   15.00
 -10 -10   2   47.30   16.60
 -10 -10   2   29.70   12.10
  10  10  -2   34.80   13.60
  10  10  -2   30.50    9.30
  10  10  -2   32.80   13.10
 -10 -11   2    0.50    6.10
 -10 -11   2   22.30   10.50
 -10 -11   2    4.40   11.50
 -10 -11   2   21.20   14.00
  10  11  -2   21.20   15.20
  10  11  -2    7.90   10.90
 -11  10   2    0.50    9.70
 -11  10   2    2.60   12.60
 -11  10   2   -9.90    4.00
  11 -10  -2   -1.90   10.80
  11 -10  -2   -3.20    3.10
  11 -10  -2   -2.10    5.30
 -11   9   2   69.69   19.50
 -11   9   2   82.59   14.20
 -11   9   2  111.29   23.90
  11  -9  -2  102.19   21.30
  11  -9  -2   98.79   26.80
  11  -9  -2   90.19   12.30
 -11   8   2  148.09   26.00
 -11   8   2   81.49   19.20
 -11   8   2   50.19   12.80
  11  -8  -2   91.69   20.40
  11  -8  -2   95.49   22.40
  11  -8  -2  100.09   12.10
 -11   7   2    1.20    8.60
 -11   7   2    1.20   11.30
 -11   7   2   -4.40    4.50
  11  -7  -2   -6.30    8.60
  11  -7  -2   -0.50    9.70
  11  -7  -2    2.40    3.80
 -11   6   2   12.10    9.30
 -11   6   2    5.80    9.80
 -11   6   2    7.20    5.60
  11  -6  -2   16.40    4.40
  11  -6  -2   10.50    4.60
  11  -6  -2   10.60   10.10
  11  -6  -2   10.90   10.60
  11  -6  -2    5.70    5.60
 -11   5   2  371.36   53.19
 -11   5   2  420.96   49.60
 -11   5   2  442.46   55.09
  11  -5  -2  411.46   50.09
  11  -5  -2  376.56   54.69
 -11   4   2    5.70    7.60
 -11   4   2    6.70    9.10
 -11   4   2    1.10    4.50
  11  -4  -2    2.90    8.70
  11  -4  -2    1.20    3.50
  11  -4  -2    3.90    7.40
  11  -4  -2   -0.50    5.00
 -11   3   2   36.90   11.70
 -11   3   2   26.60   11.70
 -11   3   2   10.40    5.70
  11  -3  -2   19.10    9.10
  11  -3  -2   13.00   10.20
  11  -3  -2   19.00    4.70
 -11   2   2   49.40   13.20
 -11   2   2   45.40   13.70
 -11   2   2   32.20    8.10
  11  -2  -2   24.60    8.50
  11  -2  -2   53.89   13.00
  11  -2  -2   59.99    7.70
  11  -2  -2   28.50   12.50
 -11   1   2  639.14   87.29
 -11   1   2  702.83   84.69
 -11   1   2  820.12   89.39
  11  -1  -2  736.33   84.49
  11  -1  -2  736.33   82.99
  11  -1  -2  738.63   87.29
  11  -1  -2  618.54   88.59
 -11   0   2  402.36   60.49
 -11   0   2  490.45   58.29
 -11   0   2  535.45   62.89
  11   0  -2  543.95   56.69
  11   0  -2  507.45   57.89
  11   0  -2  376.66   61.29
  11   0  -2  494.35   60.79
 -11  -1   2  579.14   90.19
 -11  -1   2  682.53   84.49
 -11  -1   2  774.82   88.49
  11   1  -2  791.42   84.49
  11   1  -2  720.63   86.89
  11   1  -2  752.82   83.09
  11   1  -2  718.33   82.29
  11   1  -2  621.44   88.09
 -11  -2   2   34.40   11.70
 -11  -2   2   61.69   11.20
 -11  -2   2   58.29   15.10
  11   2  -2   54.19   15.00
  11   2  -2   44.30    7.60
  11   2  -2   33.90    7.50
  11   2  -2   33.80   11.10
  11   2  -2   42.60    9.40
 -11  -3   2   27.40   11.90
 -11  -3   2   25.10    7.40
 -11  -3   2   12.20    8.60
  11   3  -2   24.10    9.70
  11   3  -2   33.90    6.80
  11   3  -2   22.10   10.70
  11   3  -2   10.90    6.20
  11   3  -2   14.40    4.80
 -11  -4   2   -0.80    4.40
 -11  -4   2    1.80   10.70
 -11  -4   2   -0.50    6.80
 -11  -4   2    5.60    8.10
  11   4  -2   -9.30    7.00
  11   4  -2    2.60    5.00
  11   4  -2   13.90    5.10
  11   4  -2    6.10    7.30
 -11  -5   2  412.16   53.29
 -11  -5   2  422.36   56.49
 -11  -5   2  489.15   55.39
  11   5  -2  464.05   56.89
  11   5  -2  484.95   53.39
  11   5  -2  335.27   56.39
  11   5  -2  451.95   52.39
 -11  -6   2    9.20    9.30
 -11  -6   2   15.60    9.40
 -11  -6   2   10.30   12.30
 -11  -6   2   10.80    6.20
  11   6  -2    9.40    5.80
  11   6  -2   10.90    8.70
  11   6  -2    1.10    8.50
 -11  -7   2    3.50    9.60
 -11  -7   2    5.50    6.60
 -11  -7   2    4.70   12.70
 -11  -7   2   11.60    7.00
 -11  -7   2    3.50    8.40
  11   7  -2    1.10    5.90
  11   7  -2   15.00   10.60
  11   7  -2   -0.70    8.80
 -11  -8   2  128.69   20.80
 -11  -8   2  125.39   20.60
 -11  -8   2   94.89   23.60
 -11  -8   2  106.89   16.20
 -11  -8   2   65.39   18.20
 -11  -8   2  102.09   17.00
  11   8  -2   96.59   20.30
  11   8  -2   72.69   19.30
  11   8  -2   80.29   14.60
 -11  -9   2   85.89   14.90
 -11  -9   2  105.39   18.70
 -11  -9   2   91.69   23.00
 -11  -9   2   82.69   18.00
  11   9  -2   80.49   14.80
  11   9  -2   71.59   19.50
  11   9  -2   93.19   24.70
 -11 -10   2   -1.90   10.70
 -11 -10   2    1.70    6.30
 -11 -10   2  -12.00   11.40
 -11 -10   2  -13.60   10.50
  11  10  -2   -3.10    9.80
  11  10  -2    5.50    7.50
  11  10  -2   -1.80    9.00
 -12   9   2   16.40   15.50
 -12   9   2   20.60   13.20
 -12   9   2   22.60    7.90
  12  -9  -2   27.40   14.10
  12  -9  -2   15.30    4.70
 -12   8   2    1.70   10.10
 -12   8   2    1.90   12.80
 -12   8   2   -0.10    5.90
  12  -8  -2   -0.20    3.70
  12  -8  -2   -2.30   11.70
  12  -8  -2   -2.20   10.20
  12  -8  -2    6.30    3.80
 -12   7   2   15.20   13.20
 -12   7   2   12.70   11.20
 -12   7   2    7.80    6.10
  12  -7  -2    0.50   10.80
  12  -7  -2   13.90    4.60
  12  -7  -2    6.40    4.40
  12  -7  -2    2.80   11.70
 -12   6   2    3.90    8.80
 -12   6   2    4.80   11.80
 -12   6   2    0.60    5.30
  12  -6  -2    0.80    5.90
  12  -6  -2    1.30    9.70
  12  -6  -2    3.00    3.90
  12  -6  -2   -1.40    9.90
  12  -6  -2    2.30    4.20
 -12   5   2   47.10   16.60
 -12   5   2   32.70   10.10
 -12   5   2   33.10   13.20
  12  -5  -2   23.50   13.50
  12  -5  -2   46.30   14.30
  12  -5  -2   63.39    8.30
  12  -5  -2   53.59   10.80
 -12   4   2   25.90   11.30
 -12   4   2   38.00   14.40
 -12   4   2    9.20    5.90
  12  -4  -2   19.30    6.70
  12  -4  -2   19.00   11.20
  12  -4  -2   19.00    5.20
  12  -4  -2    6.20   10.20
 -12   3   2   25.90   12.10
 -12   3   2   45.40   10.50
 -12   3   2   61.69   16.80
  12  -3  -2   61.39    8.60
  12  -3  -2   43.50   10.00
  12  -3  -2   40.60   15.70
  12  -3  -2   55.79   14.70
 -12   2   2    3.80    6.00
 -12   2   2   -3.10    8.40
  12  -2  -2    6.40    9.80
  12  -2  -2    4.60    4.20
  12  -2  -2   -0.10    5.00
  12  -2  -2    6.20    8.00
 -12   1   2   34.50   12.20
 -12   1   2   45.10   14.90
 -12   1   2   37.80    8.80
  12  -1  -2   46.70    7.50
  12  -1  -2   28.40   18.10
  12  -1  -2   40.00    9.30
  12  -1  -2   23.60   10.70
 -12   0   2   -0.70    9.10
 -12   0   2    8.60    8.50
 -12   0   2    5.30    4.90
  12   0  -2    2.00    3.80
  12   0  -2    5.80    5.40
  12   0  -2   -1.00    6.90
  12   0  -2    2.10    8.90
 -12  -1   2   34.60   12.20
 -12  -1   2   26.80    8.20
 -12  -1   2   51.89   15.10
  12   1  -2   29.70    6.70
  12   1  -2   36.00    6.00
  12   1  -2   38.00   11.80
  12   1  -2   20.10   11.70
  12   1  -2   31.70    8.70
 -12  -2   2   -3.90    6.90
 -12  -2   2    2.60   10.10
 -12  -2   2    7.80    6.50
  12   2  -2    5.90    8.10
  12   2  -2   -4.10    8.00
  12   2  -2   11.60    3.80
  12   2  -2    3.30    5.60
 -12  -3   2   26.80    8.70
 -12  -3   2   36.60   12.50
 -12  -3   2   54.29   16.40
  12   3  -2   34.40    7.30
  12   3  -2   50.29    9.90
  12   3  -2   34.40   12.20
  12   3  -2   48.50    8.10
  12   3  -2   29.40   13.10
 -12  -4   2   21.60   14.40
 -12  -4   2   15.20    7.10
 -12  -4   2   23.50   10.50
 -12  -4   2   27.60   10.80
  12   4  -2   16.80    9.70
  12   4  -2   24.50    7.90
  12   4  -2   21.10    6.50
  12   4  -2   22.00   11.50
 -12  -5   2   24.80   10.90
 -12  -5   2   39.60   13.30
 -12  -5   2   61.09   12.20
 -12  -5   2   62.99   18.60
  12   5  -2   42.30   14.00
  12   5  -2   44.70    9.80
  12   5  -2   41.50   14.60
  12   5  -2   49.80   10.80
 -12  -6   2   -6.90   11.70
 -12  -6   2    5.60    9.80
 -12  -6   2   -0.30    5.90
  12   6  -2    5.60   10.20
  12   6  -2    7.60    6.30
  12   6  -2    7.00    9.80
 -12  -7   2   10.20   10.70
 -12  -7   2    9.80   10.50
 -12  -7   2    2.70   10.40
 -12  -7   2   14.50   14.30
  12   7  -2    3.70    6.50
  12   7  -2    2.10    9.10
  12   7  -2    2.20   10.40
 -12  -8   2  -12.30   11.90
 -12  -8   2    4.20   13.00
 -12  -8   2    0.40    7.20
  12   8  -2    3.70    7.00
  12   8  -2   -1.80    8.60
 -12  -9   2   21.10   13.80
 -12  -9   2   18.00    9.30
 -12  -9   2   30.20   11.40
  12   9  -2   17.50   11.70
  12   9  -2   24.40   13.20
  12   9  -2   45.10   10.60
 -13   8   2   -6.50    6.20
 -13   8   2    8.90   11.80
 -13   8   2   12.30   14.10
  13  -8  -2    6.70    4.30
  13  -8  -2   -7.80   11.10
  13  -8  -2    7.40    4.40
 -13   7   2   15.50   13.30
 -13   7   2    9.20   13.70
 -13   7   2   11.70    7.00
  13  -7  -2    5.20    4.40
  13  -7  -2   -0.30    4.30
  13  -7  -2    8.40   11.60
  13  -7  -2    5.70   13.00
 -13   6   2   38.30   16.40
 -13   6   2   49.70   13.70
 -13   6   2  103.49   24.30
  13  -6  -2   56.29   19.90
  13  -6  -2   66.49   10.40
  13  -6  -2   97.79   20.70
  13  -6  -2  103.89   12.10
 -13   5   2    7.80    6.70
 -13   5   2    6.60   10.50
 -13   5   2    5.90   12.60
  13  -5  -2    4.90    7.10
  13  -5  -2   -0.50   10.50
  13  -5  -2    6.00   11.40
  13  -5  -2    8.50    4.80
 -13   4   2   42.40   10.60
 -13   4   2   80.59   19.90
 -13   4   2   34.10   14.50
  13  -4  -2   51.09   17.70
  13  -4  -2   54.39   12.00
  13  -4  -2   67.09   17.10
  13  -4  -2   51.99    8.80
 -13   3   2   -2.90    5.50
 -13   3   2    1.30    9.00
 -13   3   2    6.50   11.90
  13  -3  -2    0.30    4.20
  13  -3  -2   -1.30    6.80
  13  -3  -2   -2.90    9.40
  13  -3  -2    2.00    9.30
 -13   2   2   30.70   13.60
 -13   2   2   71.49   20.80
 -13   2   2   38.90   10.50
  13  -2  -2   31.90   15.00
  13  -2  -2   35.70    9.50
  13  -2  -2   43.90   14.20
  13  -2  -2   52.69    8.40
 -13   1   2  133.29   26.90
 -13   1   2  164.38   24.80
 -13   1   2  212.88   32.50
  13  -1  -2  187.48   21.30
  13  -1  -2  164.88   29.80
  13  -1  -2   99.79   27.20
  13  -1  -2  173.98   24.30
 -13   0   2    3.00    5.80
 -13   0   2   -1.20    8.20
 -13   0   2   10.70   12.70
  13   0  -2    4.50    9.50
  13   0  -2    3.40    4.80
  13   0  -2    4.90   10.60
  13   0  -2    9.80    7.50
 -13  -1   2  144.29   24.60
 -13  -1   2  175.88   30.00
 -13  -1   2  174.68   30.20
  13   1  -2  104.89   27.30
  13   1  -2  208.88   22.50
  13   1  -2  188.48   25.20
  13   1  -2  166.98   27.90
 -13  -2   2   38.10   13.60
 -13  -2   2   40.30   11.10
 -13  -2   2   51.19   16.90
  13   2  -2   45.70    8.80
  13   2  -2   38.50   13.50
  13   2  -2   35.50    9.70
  13   2  -2   42.40   15.50
 -13  -3   2   -7.70   11.10
 -13  -3   2  -11.80   10.80
 -13  -3   2   -4.30    8.10
  13   3  -2    2.90    4.20
  13   3  -2   -4.20    6.00
  13   3  -2    4.90   10.60
  13   3  -2    5.20    9.60
  13   3  -2    2.20    5.20
 -13  -4   2   67.79   19.80
 -13  -4   2   74.79   15.20
 -13  -4   2   45.20   13.70
 -13  -4   2   64.49   16.60
  13   4  -2   60.09   10.90
  13   4  -2   43.50   11.00
  13   4  -2   42.30   16.00
  13   4  -2   44.30   14.40
 -13  -5   2    8.10    9.20
 -13  -5   2   15.90   14.40
 -13  -5   2    7.30   10.10
 -13  -5   2    4.20    7.40
  13   5  -2    9.90    6.70
  13   5  -2    9.90   10.80
  13   5  -2   -5.40    8.70
 -13  -6   2  121.89   18.40
 -13  -6   2   42.20   16.00
[truncated: 1,583,071 more chars]
