# Supplementary material for: Triggering and Preventing Cyclization of o‐Amino‐Guanidinobenzenes to 2‐Amino‐Benzimidazoles
Source: Chemistry. 2025 Dec 12;32(2):e03147. doi: 10.1002/chem.202503147 (PMC12790309; doi:10.1002/chem.202503147)
Supplement: Supplementary file 2 — Supporting Information File 2: chem70511‐sup‐0002‐SuppMat.zip. [file CHEM-32-e03147-s001.zip › mo_2024_ch143_1_0m.cif]

data_mo_2024_ch143_1_0m

# 1. SUBMISSION DETAILS
 
_publ_contact_author
;
       Prof. Dr. Dr. Hans-Joerg Himmel
       Anorganisch-Chemisches Institut
       Ruprecht-Karls Universitaet Heidelberg
       Im Neuenheimer Feld 270
       69120 Heidelberg
       Germany
;
_publ_contact_author_phone        '049 6221 54-8446'
_publ_contact_author_fax          '049 6221 54-5707'
_publ_contact_author_email        'hans-jorg.himmel@aci.uni-heidelberg.de'
_publ_requested_journal           'Chem. Eur. J.'
_publ_requested_coeditor_name     
;
'Henel Carmen, Michel Edwin, Zeitler Devin, Huebner Olaf, Kaifer Elisabeth'
;    
#==============================================================================
 
# 2. TITLE AND AUTHOR LIST

_publ_section_title
;
   'Why, How and under which Circumstances do Redox-Active o-Guanidino-Amino-Benzenes 
Rearrange to 2-Amino-Benzimidazole Derivatives?'
;
_publ_section_abstract
;   
   'Why, How and under which Circumstances do Redox-Active o-Guanidino-Amino-Benzenes 
Rearrange to 2-Amino-Benzimidazole Derivatives?'
;

loop_
 _publ_author_name
     'Henel, Carmen'
     'Michel, Edwin'
     'Zeitler, Devin'
     'Huebner, Olaf'
     'Kaifer, Elisabeth'    
     'Himmel, Hans-Joerg' 

 _publ_author_address
;     Anorganisch-Chemisches Institut
      Ruprecht-Karls Universitaet Heidelberg
      Im Neuenheimer Feld 270
      69120 Heidelberg
      Bundesrepublik Deutschland
;
#==============================================================================

_audit_creation_date               2024-08-12
_audit_creation_method
;
Olex2 1.5
(compiled 2024.02.16 svn.r378c4104 for OlexSys, GUI svn.r6928)
;
_shelx_SHELXL_version_number       '2018/3'
_audit_contact_author_address      ?
_audit_contact_author_email        ?
_audit_contact_author_name         ''
_audit_contact_author_phone        ?
_publ_contact_author_id_orcid      ?
_publ_section_references
;
Dolomanov, O.V., Bourhis, L.J., Gildea, R.J, Howard, J.A.K. & Puschmann, H.
 (2009), J. Appl. Cryst. 42, 339-341.

Sheldrick, G.M. (2008). Acta Cryst. A64, 112-122.

Sheldrick, G.M. (2015). Acta Cryst. A71, 3-8.
;
_chemical_name_common              ?
_chemical_name_systematic          ?
_chemical_formula_moiety           'C11 H16 Br2 Co N4'
_chemical_formula_sum              'C11 H16 Br2 Co N4'
_chemical_formula_weight           423.03
_chemical_melting_point            ?
loop_
  _atom_type_symbol
  _atom_type_description
  _atom_type_scat_dispersion_real
  _atom_type_scat_dispersion_imag
  _atom_type_scat_source
 'C' 'C' 0.0033 0.0016 'International Tables Vol C Tables 4.2.6.8 and 6.1.1.4'
 'H' 'H' 0.0000 0.0000 'International Tables Vol C Tables 4.2.6.8 and 6.1.1.4'
 'N' 'N' 0.0061 0.0033 'International Tables Vol C Tables 4.2.6.8 and 6.1.1.4'
 'Co' 'Co' 0.3494 0.9721 'International Tables Vol C Tables 4.2.6.8 and 6.1.1.4'
 'Br' 'Br' -0.2901 2.4595
 'International Tables Vol C Tables 4.2.6.8 and 6.1.1.4'

_shelx_space_group_comment
;
The symmetry employed for this shelxl refinement is uniquely defined
by the following loop, which should always be used as a source of
symmetry information in preference to the above space-group names.
They are only intended as comments.
;
_space_group_crystal_system        'triclinic'
_space_group_IT_number             2
_space_group_name_H-M_alt          'P -1'
_space_group_name_Hall             '-P 1'
loop_
  _space_group_symop_operation_xyz
 'x, y, z'
 '-x, -y, -z'

_cell_length_a                     8.5727(9)
_cell_length_b                     9.0033(10)
_cell_length_c                     11.0190(11)
_cell_angle_alpha                  90.826(4)
_cell_angle_beta                   110.447(4)
_cell_angle_gamma                  113.736(4)
_cell_volume                       717.47(13)
_cell_formula_units_Z              2
_cell_measurement_reflns_used      4499
_cell_measurement_temperature      100.00
_cell_measurement_theta_max        25.94
_cell_measurement_theta_min        2.51
_shelx_estimated_absorpt_T_max     ?
_shelx_estimated_absorpt_T_min     ?
_exptl_absorpt_coefficient_mu      6.753
_exptl_absorpt_correction_T_max    0.7455
_exptl_absorpt_correction_T_min    0.6468
_exptl_absorpt_correction_type     multi-scan
_exptl_absorpt_process_details
;
SADABS-2016/2 (Bruker,2016/2) was used for absorption correction.
wR2(int) was 0.1453 before and 0.0773 after correction.
The Ratio of minimum to maximum transmission is 0.8676.
The \l/2 correction factor is Not present.
;
_exptl_absorpt_special_details     ?
_exptl_crystal_colour              blue
_exptl_crystal_colour_primary      blue
_exptl_crystal_density_diffrn      1.958
_exptl_crystal_density_meas        ?
_exptl_crystal_density_method      ?
_exptl_crystal_description         block
_exptl_crystal_F_000               414
_exptl_crystal_size_max            0.17
_exptl_crystal_size_mid            0.09
_exptl_crystal_size_min            0.05
_exptl_transmission_factor_max     ?
_exptl_transmission_factor_min     ?
_diffrn_reflns_av_R_equivalents    0.0990
_diffrn_reflns_av_unetI/netI       0.0550
_diffrn_reflns_Laue_measured_fraction_full  0.999
_diffrn_reflns_Laue_measured_fraction_max  0.999
_diffrn_reflns_limit_h_max         10
_diffrn_reflns_limit_h_min         -10
_diffrn_reflns_limit_k_max         11
_diffrn_reflns_limit_k_min         -11
_diffrn_reflns_limit_l_max         13
_diffrn_reflns_limit_l_min         -13
_diffrn_reflns_number              30632
_diffrn_reflns_point_group_measured_fraction_full  0.999
_diffrn_reflns_point_group_measured_fraction_max  0.999
_diffrn_reflns_theta_full          25.242
_diffrn_reflns_theta_max           26.498
_diffrn_reflns_theta_min           2.005
_diffrn_ambient_temperature        100.00
_diffrn_detector                   'Bruker Photon III detector'
_diffrn_detector_area_resol_mean   7.9
_diffrn_detector_type              'CPAD detector'
_diffrn_measured_fraction_theta_full  0.999
_diffrn_measured_fraction_theta_max  0.999
_diffrn_measurement_device         'three-circle diffractometer'
_diffrn_measurement_device_type    'Bruker D8-Venture Dual Source'
_diffrn_measurement_method         '\w and \f scans'
_diffrn_radiation_monochromator    'mirror optics'
_diffrn_radiation_probe            x-ray
_diffrn_radiation_type             MoK\a
_diffrn_radiation_wavelength       0.71073
_diffrn_source                     'microfocus sealed X-ray tube'
_diffrn_source_current             1.4
_diffrn_source_power               0.07
_diffrn_source_type                'Incoatec I\ms'
_diffrn_source_voltage             50.0
_diffrn_standards_number           0
_reflns_Friedel_coverage           0.000
_reflns_Friedel_fraction_full      .
_reflns_Friedel_fraction_max       .
_reflns_number_gt                  2489
_reflns_number_total               2972
_reflns_special_details
;
 Reflections were merged by SHELXL according to the crystal
 class for the calculation of statistics and refinement.
 
 _reflns_Friedel_fraction is defined as the number of unique
 Friedel pairs measured divided by the number that would be
 possible theoretically, ignoring centric projections and
 systematic absences.
;
_reflns_threshold_expression       'I > 2\s(I)'
_computing_cell_refinement         'SAINT V8.40B (Bruker, 2019)'
_computing_data_collection         'APEX 4 V2021.11-0 (Bruker, 2021)'
_computing_data_reduction          'SAINT V8.40B (Bruker, 2019)'
_computing_molecular_graphics      'Olex2 1.5 (Dolomanov et al., 2009)'
_computing_publication_material    'Olex2 1.5 (Dolomanov et al., 2009)'
_computing_structure_refinement    'XL  (Sheldrick, 2008)'
_computing_structure_solution      'SHELXT 2018/2 (Sheldrick, 2018)'
_refine_diff_density_max           0.631
_refine_diff_density_min           -1.064
_refine_diff_density_rms           0.147
_refine_ls_extinction_coef         .
_refine_ls_extinction_method       none
_refine_ls_goodness_of_fit_ref     1.068
_refine_ls_hydrogen_treatment      mixed
_refine_ls_matrix_type             full
_refine_ls_number_parameters       169
_refine_ls_number_reflns           2972
_refine_ls_number_restraints       0
_refine_ls_R_factor_all            0.0479
_refine_ls_R_factor_gt             0.0377
_refine_ls_restrained_S_all        1.068
_refine_ls_shift/su_max            0.001
_refine_ls_shift/su_mean           0.000
_refine_ls_structure_factor_coef   Fsqd
_refine_ls_weighting_details      
 'w=1/[\s^2^(Fo^2^)+(0.0245P)^2^+2.1588P] where P=(Fo^2^+2Fc^2^)/3'
_refine_ls_weighting_scheme        calc
_refine_ls_wR_factor_gt            0.0831
_refine_ls_wR_factor_ref           0.0880
_refine_special_details            ?
_olex2_refinement_description
;
1. Fixed Uiso
 At 1.2 times of:
  All C(H) groups, All C(H,H) groups, All N(H) groups
 At 1.5 times of:
  All C(H,H,H) groups
2.a Secondary CH2 refined with riding coordinates:
 C1(H1A,H1B), C2(H2A,H2B)
2.b Aromatic/amide H refined with riding coordinates:
 N4(H4), C7(H7), C8(H8), C9(H9), C10(H10)
2.c Idealised Me refined as rotating group:
 C3(H3A,H3B,H3C), C4(H4A,H4B,H4C)
;
_atom_sites_solution_hydrogens     mixed
_atom_sites_solution_primary       dual
_atom_sites_solution_secondary     ?
loop_
  _atom_site_label
  _atom_site_type_symbol
  _atom_site_fract_x
  _atom_site_fract_y
  _atom_site_fract_z
  _atom_site_U_iso_or_equiv
  _atom_site_adp_type
  _atom_site_occupancy
  _atom_site_site_symmetry_order
  _atom_site_calc_flag
  _atom_site_refinement_flags_posn
  _atom_site_refinement_flags_adp
  _atom_site_refinement_flags_occupancy
  _atom_site_disorder_assembly
  _atom_site_disorder_group
 Br1 Br 1.08439(6) 0.75401(5) 0.89818(5) 0.01444(13) Uani 1 1 d . . . . .
 Br2 Br 0.72198(6) 0.35868(5) 0.61852(5) 0.01710(13) Uani 1 1 d . . . . .
 Co1 Co 0.77986(8) 0.61776(7) 0.73099(6) 0.01168(15) Uani 1 1 d . . . . .
 N1 N 0.7416(5) 0.7614(5) 0.5896(4) 0.0142(8) Uani 1 1 d . . . . .
 H1 H 0.618(7) 0.697(6) 0.529(5) 0.014(13) Uiso 1 1 d . . . . .
 N2 N 0.5337(5) 0.8324(5) 0.7274(4) 0.0127(8) Uani 1 1 d . . . . .
 N3 N 0.5715(5) 0.5906(4) 0.7829(4) 0.0119(8) Uani 1 1 d . . . . .
 N4 N 0.3144(5) 0.6055(5) 0.7749(4) 0.0132(8) Uani 1 1 d . . . . .
 H4 H 0.227934 0.640301 0.757959 0.016 Uiso 1 1 calc R U . . .
 C1 C 0.7881(6) 0.9318(5) 0.6441(5) 0.0161(10) Uani 1 1 d . . . . .
 H1A H 0.724235 0.979801 0.574623 0.019 Uiso 1 1 calc R U . . .
 H1B H 0.922969 1.000283 0.673504 0.019 Uiso 1 1 calc R U . . .
 C2 C 0.7308(6) 0.9339(5) 0.7591(5) 0.0138(9) Uani 1 1 d . . . . .
 H2A H 0.803521 0.894643 0.830918 0.017 Uiso 1 1 calc R U . . .
 H2B H 0.762050 1.049233 0.792358 0.017 Uiso 1 1 calc R U . . .
 C3 C 0.8327(7) 0.7617(6) 0.4965(5) 0.0217(11) Uani 1 1 d . . . . .
 H3A H 0.967226 0.817237 0.543917 0.033 Uiso 1 1 calc R U . . .
 H3B H 0.795132 0.820389 0.425999 0.033 Uiso 1 1 calc R U . . .
 H3C H 0.795602 0.647859 0.458481 0.033 Uiso 1 1 calc R U . . .
 C4 C 0.4075(6) 0.9098(6) 0.6898(5) 0.0186(10) Uani 1 1 d . . . . .
 H4A H 0.381173 0.933194 0.765746 0.028 Uiso 1 1 calc R U . . .
 H4B H 0.292038 0.835063 0.617990 0.028 Uiso 1 1 calc R U . . .
 H4C H 0.464651 1.012998 0.660569 0.028 Uiso 1 1 calc R U . . .
 C5 C 0.4773(6) 0.6821(5) 0.7607(4) 0.0116(9) Uani 1 1 d . . . . .
 C6 C 0.3090(6) 0.4619(5) 0.8210(4) 0.0124(9) Uani 1 1 d . . . . .
 C7 C 0.1798(6) 0.3430(6) 0.8593(5) 0.0147(9) Uani 1 1 d . . . . .
 H7 H 0.070339 0.349617 0.855407 0.018 Uiso 1 1 calc R U . . .
 C8 C 0.2204(6) 0.2143(6) 0.9033(5) 0.0169(10) Uani 1 1 d . . . . .
 H8 H 0.135816 0.129679 0.929951 0.020 Uiso 1 1 calc R U . . .
 C9 C 0.3814(6) 0.2055(5) 0.9097(5) 0.0154(9) Uani 1 1 d . . . . .
 H9 H 0.404414 0.115840 0.941612 0.018 Uiso 1 1 calc R U . . .
 C10 C 0.5086(6) 0.3235(5) 0.8710(4) 0.0142(9) Uani 1 1 d . . . . .
 H10 H 0.617787 0.316328 0.874972 0.017 Uiso 1 1 calc R U . . .
 C11 C 0.4700(6) 0.4534(5) 0.8260(4) 0.0116(9) Uani 1 1 d . . . . .

loop_
  _atom_site_aniso_label
  _atom_site_aniso_U_11
  _atom_site_aniso_U_22
  _atom_site_aniso_U_33
  _atom_site_aniso_U_23
  _atom_site_aniso_U_13
  _atom_site_aniso_U_12
 Br1 0.0111(2) 0.0156(2) 0.0145(3) -0.00094(17) 0.00422(17) 0.00448(17)
 Br2 0.0181(2) 0.0153(2) 0.0162(3) -0.00245(17) 0.00485(18) 0.00743(18)
 Co1 0.0113(3) 0.0126(3) 0.0110(3) 0.0014(2) 0.0052(2) 0.0044(2)
 N1 0.0148(19) 0.0142(19) 0.010(2) 0.0011(15) 0.0037(16) 0.0039(16)
 N2 0.0145(18) 0.0145(18) 0.013(2) 0.0041(15) 0.0062(15) 0.0087(15)
 N3 0.0121(17) 0.0097(17) 0.013(2) -0.0010(14) 0.0050(15) 0.0040(14)
 N4 0.0127(17) 0.0173(19) 0.011(2) -0.0001(15) 0.0052(15) 0.0076(15)
 C1 0.020(2) 0.013(2) 0.018(3) 0.0063(18) 0.0127(19) 0.0055(19)
 C2 0.015(2) 0.010(2) 0.013(2) 0.0009(17) 0.0060(18) 0.0017(17)
 C3 0.025(3) 0.030(3) 0.017(3) 0.007(2) 0.016(2) 0.012(2)
 C4 0.022(2) 0.014(2) 0.026(3) 0.0044(19) 0.011(2) 0.0117(19)
 C5 0.012(2) 0.015(2) 0.006(2) 0.0002(16) 0.0019(16) 0.0056(17)
 C6 0.016(2) 0.011(2) 0.006(2) -0.0009(16) 0.0026(17) 0.0042(17)
 C7 0.013(2) 0.017(2) 0.010(2) -0.0016(17) 0.0076(17) 0.0004(18)
 C8 0.016(2) 0.014(2) 0.010(2) -0.0010(17) 0.0032(18) -0.0017(18)
 C9 0.021(2) 0.010(2) 0.013(2) 0.0013(17) 0.0066(19) 0.0060(18)
 C10 0.017(2) 0.013(2) 0.011(2) -0.0023(17) 0.0034(18) 0.0076(18)
 C11 0.015(2) 0.011(2) 0.005(2) -0.0013(16) 0.0039(16) 0.0014(17)

_geom_special_details
;
 All esds (except the esd in the dihedral angle between two l.s. planes)
 are estimated using the full covariance matrix.  The cell esds are taken
 into account individually in the estimation of esds in distances, angles
 and torsion angles; correlations between esds in cell parameters are only
 used when they are defined by crystal symmetry.  An approximate (isotropic)
 treatment of cell esds is used for estimating esds involving l.s. planes.
;
loop_
  _geom_bond_atom_site_label_1
  _geom_bond_atom_site_label_2
  _geom_bond_distance
  _geom_bond_site_symmetry_2
  _geom_bond_publ_flag
 Br1 Co1 2.3897(7) . ?
 Br2 Co1 2.4038(8) . ?
 Co1 N1 2.061(4) . ?
 Co1 N3 1.986(4) . ?
 N1 H1 0.95(5) . ?
 N1 C1 1.479(6) . ?
 N1 C3 1.489(6) . ?
 N2 C2 1.466(5) . ?
 N2 C4 1.459(5) . ?
 N2 C5 1.345(6) . ?
 N3 C5 1.340(5) . ?
 N3 C11 1.395(6) . ?
 N4 H4 0.8800 . ?
 N4 C5 1.354(6) . ?
 N4 C6 1.385(6) . ?
 C1 H1A 0.9900 . ?
 C1 H1B 0.9900 . ?
 C1 C2 1.513(6) . ?
 C2 H2A 0.9900 . ?
 C2 H2B 0.9900 . ?
 C3 H3A 0.9800 . ?
 C3 H3B 0.9800 . ?
 C3 H3C 0.9800 . ?
 C4 H4A 0.9800 . ?
 C4 H4B 0.9800 . ?
 C4 H4C 0.9800 . ?
 C6 C7 1.391(6) . ?
 C6 C11 1.395(6) . ?
 C7 H7 0.9500 . ?
 C7 C8 1.386(7) . ?
 C8 H8 0.9500 . ?
 C8 C9 1.392(7) . ?
 C9 H9 0.9500 . ?
 C9 C10 1.380(7) . ?
 C10 H10 0.9500 . ?
 C10 C11 1.392(6) . ?

loop_
  _geom_angle_atom_site_label_1
  _geom_angle_atom_site_label_2
  _geom_angle_atom_site_label_3
  _geom_angle
  _geom_angle_site_symmetry_1
  _geom_angle_site_symmetry_3
  _geom_angle_publ_flag
 Br1 Co1 Br2 112.63(3) . . ?
 N1 Co1 Br1 110.33(11) . . ?
 N1 Co1 Br2 106.57(11) . . ?
 N3 Co1 Br1 116.88(11) . . ?
 N3 Co1 Br2 110.05(10) . . ?
 N3 Co1 N1 99.11(15) . . ?
 Co1 N1 H1 103(3) . . ?
 C1 N1 Co1 113.6(3) . . ?
 C1 N1 H1 117(3) . . ?
 C1 N1 C3 110.8(4) . . ?
 C3 N1 Co1 114.4(3) . . ?
 C3 N1 H1 97(3) . . ?
 C4 N2 C2 118.9(4) . . ?
 C5 N2 C2 119.9(4) . . ?
 C5 N2 C4 119.6(4) . . ?
 C5 N3 Co1 127.3(3) . . ?
 C5 N3 C11 105.4(4) . . ?
 C11 N3 Co1 126.2(3) . . ?
 C5 N4 H4 126.4 . . ?
 C5 N4 C6 107.2(4) . . ?
 C6 N4 H4 126.4 . . ?
 N1 C1 H1A 109.5 . . ?
 N1 C1 H1B 109.5 . . ?
 N1 C1 C2 110.8(4) . . ?
 H1A C1 H1B 108.1 . . ?
 C2 C1 H1A 109.5 . . ?
 C2 C1 H1B 109.5 . . ?
 N2 C2 C1 114.1(4) . . ?
 N2 C2 H2A 108.7 . . ?
 N2 C2 H2B 108.7 . . ?
 C1 C2 H2A 108.7 . . ?
 C1 C2 H2B 108.7 . . ?
 H2A C2 H2B 107.6 . . ?
 N1 C3 H3A 109.5 . . ?
 N1 C3 H3B 109.5 . . ?
 N1 C3 H3C 109.5 . . ?
 H3A C3 H3B 109.5 . . ?
 H3A C3 H3C 109.5 . . ?
 H3B C3 H3C 109.5 . . ?
 N2 C4 H4A 109.5 . . ?
 N2 C4 H4B 109.5 . . ?
 N2 C4 H4C 109.5 . . ?
 H4A C4 H4B 109.5 . . ?
 H4A C4 H4C 109.5 . . ?
 H4B C4 H4C 109.5 . . ?
 N2 C5 N4 122.7(4) . . ?
 N3 C5 N2 125.3(4) . . ?
 N3 C5 N4 112.0(4) . . ?
 N4 C6 C7 131.3(4) . . ?
 N4 C6 C11 106.1(4) . . ?
 C7 C6 C11 122.6(4) . . ?
 C6 C7 H7 122.0 . . ?
 C8 C7 C6 115.9(4) . . ?
 C8 C7 H7 122.0 . . ?
 C7 C8 H8 119.0 . . ?
 C7 C8 C9 121.9(4) . . ?
 C9 C8 H8 119.0 . . ?
 C8 C9 H9 119.1 . . ?
 C10 C9 C8 121.8(4) . . ?
 C10 C9 H9 119.1 . . ?
 C9 C10 H10 121.4 . . ?
 C9 C10 C11 117.1(4) . . ?
 C11 C10 H10 121.4 . . ?
 C6 C11 N3 109.0(4) . . ?
 C10 C11 N3 130.4(4) . . ?
 C10 C11 C6 120.6(4) . . ?

loop_
  _geom_torsion_atom_site_label_1
  _geom_torsion_atom_site_label_2
  _geom_torsion_atom_site_label_3
  _geom_torsion_atom_site_label_4
  _geom_torsion
  _geom_torsion_site_symmetry_1
  _geom_torsion_site_symmetry_2
  _geom_torsion_site_symmetry_3
  _geom_torsion_site_symmetry_4
  _geom_torsion_publ_flag
 Co1 N1 C1 C2 -37.5(4) . . . . ?
 Co1 N3 C5 N2 -17.0(6) . . . . ?
 Co1 N3 C5 N4 162.7(3) . . . . ?
 Co1 N3 C11 C6 -165.1(3) . . . . ?
 Co1 N3 C11 C10 16.0(7) . . . . ?
 N1 C1 C2 N2 -57.6(5) . . . . ?
 N4 C6 C7 C8 -178.9(4) . . . . ?
 N4 C6 C11 N3 -0.1(5) . . . . ?
 N4 C6 C11 C10 178.9(4) . . . . ?
 C2 N2 C5 N3 -22.6(7) . . . . ?
 C2 N2 C5 N4 157.8(4) . . . . ?
 C3 N1 C1 C2 -167.9(4) . . . . ?
 C4 N2 C2 C1 -94.1(5) . . . . ?
 C4 N2 C5 N3 172.3(4) . . . . ?
 C4 N2 C5 N4 -7.4(6) . . . . ?
 C5 N2 C2 C1 100.7(5) . . . . ?
 C5 N3 C11 C6 3.5(5) . . . . ?
 C5 N3 C11 C10 -175.4(4) . . . . ?
 C5 N4 C6 C7 175.9(5) . . . . ?
 C5 N4 C6 C11 -3.2(5) . . . . ?
 C6 N4 C5 N2 -174.5(4) . . . . ?
 C6 N4 C5 N3 5.8(5) . . . . ?
 C6 C7 C8 C9 0.4(7) . . . . ?
 C7 C6 C11 N3 -179.4(4) . . . . ?
 C7 C6 C11 C10 -0.4(7) . . . . ?
 C7 C8 C9 C10 -0.8(7) . . . . ?
 C8 C9 C10 C11 0.5(7) . . . . ?
 C9 C10 C11 N3 178.8(4) . . . . ?
 C9 C10 C11 C6 0.0(6) . . . . ?
 C11 N3 C5 N2 174.6(4) . . . . ?
 C11 N3 C5 N4 -5.7(5) . . . . ?
 C11 C6 C7 C8 0.1(7) . . . . ?

_shelx_res_file
;
TITL mo_2024_ch143_1_0m_a.res in P-1
    mo_2024_ch143_1_0m.res
    created by SHELXL-2018/3 at 09:31:32 on 12-Aug-2024
REM Old TITL mo_2024_ch143_1_0m in P-1
REM SHELXT solution in P-1: R1 0.074, Rweak 0.007, Alpha 0.033
REM <I/s> 0.000 for 0 systematic absences, Orientation as input
REM Formula found by SHELXT: C12 N4 Co Br2
CELL 0.71073 8.5727 9.0033 11.019 90.826 110.447 113.736
ZERR 2 0.0009 0.001 0.0011 0.004 0.004 0.004
LATT 1
SFAC C H N Co Br
UNIT 22 32 8 2 4

L.S. 10
PLAN  20
TEMP -173.15
CONF
BOND
list 4
MORE -1
BOND $H
fmap 2
acta
OMIT -3 53
REM <olex2.extras>
REM <HklSrc "%.\\mo_2024_ch143_1_0m.hkl">
REM </olex2.extras>

WGHT    0.024500    2.158800
FVAR       0.49738
BR1   5    1.084390    0.754013    0.898177    11.00000    0.01106    0.01561 =
         0.01447   -0.00094    0.00422    0.00448
BR2   5    0.721984    0.358678    0.618523    11.00000    0.01815    0.01530 =
         0.01622   -0.00245    0.00485    0.00743
CO1   4    0.779860    0.617764    0.730986    11.00000    0.01129    0.01262 =
         0.01100    0.00141    0.00521    0.00435
N1    3    0.741625    0.761378    0.589575    11.00000    0.01476    0.01418 =
         0.01016    0.00106    0.00370    0.00392
H1    2    0.617949    0.696562    0.529277    11.00000    0.01377
N2    3    0.533689    0.832384    0.727414    11.00000    0.01447    0.01454 =
         0.01253    0.00411    0.00621    0.00869
N3    3    0.571488    0.590569    0.782923    11.00000    0.01213    0.00969 =
         0.01312   -0.00097    0.00504    0.00400
N4    3    0.314355    0.605452    0.774875    11.00000    0.01272    0.01728 =
         0.01116   -0.00014    0.00517    0.00765
AFIX  43
H4    2    0.227934    0.640301    0.757959    11.00000   -1.20000
AFIX   0
C1    1    0.788133    0.931795    0.644101    11.00000    0.02045    0.01313 =
         0.01755    0.00629    0.01266    0.00550
AFIX  23
H1A   2    0.724235    0.979801    0.574623    11.00000   -1.20000
H1B   2    0.922969    1.000283    0.673504    11.00000   -1.20000
AFIX   0
C2    1    0.730839    0.933937    0.759144    11.00000    0.01456    0.01043 =
         0.01310    0.00093    0.00605    0.00171
AFIX  23
H2A   2    0.803521    0.894643    0.830918    11.00000   -1.20000
H2B   2    0.762050    1.049233    0.792358    11.00000   -1.20000
AFIX   0
C3    1    0.832678    0.761747    0.496542    11.00000    0.02546    0.02997 =
         0.01683    0.00726    0.01610    0.01204
AFIX 137
H3A   2    0.967226    0.817237    0.543917    11.00000   -1.50000
H3B   2    0.795132    0.820389    0.425999    11.00000   -1.50000
H3C   2    0.795602    0.647859    0.458481    11.00000   -1.50000
AFIX   0
C4    1    0.407536    0.909759    0.689847    11.00000    0.02171    0.01437 =
         0.02567    0.00443    0.01110    0.01170
AFIX 137
H4A   2    0.381173    0.933194    0.765746    11.00000   -1.50000
H4B   2    0.292038    0.835063    0.617990    11.00000   -1.50000
H4C   2    0.464651    1.012998    0.660569    11.00000   -1.50000
AFIX   0
C5    1    0.477319    0.682150    0.760662    11.00000    0.01210    0.01487 =
         0.00596    0.00017    0.00187    0.00555
C6    1    0.308994    0.461871    0.821014    11.00000    0.01636    0.01120 =
         0.00618   -0.00087    0.00261    0.00423
C7    1    0.179767    0.343017    0.859256    11.00000    0.01327    0.01713 =
         0.00979   -0.00155    0.00756    0.00041
AFIX  43
H7    2    0.070339    0.349617    0.855407    11.00000   -1.20000
AFIX   0
C8    1    0.220372    0.214326    0.903335    11.00000    0.01598    0.01412 =
         0.01002   -0.00102    0.00322   -0.00166
AFIX  43
H8    2    0.135816    0.129679    0.929951    11.00000   -1.20000
AFIX   0
C9    1    0.381423    0.205543    0.909726    11.00000    0.02136    0.01037 =
         0.01329    0.00126    0.00663    0.00598
AFIX  43
H9    2    0.404414    0.115840    0.941612    11.00000   -1.20000
AFIX   0
C10   1    0.508599    0.323484    0.871041    11.00000    0.01744    0.01321 =
         0.01098   -0.00228    0.00337    0.00765
AFIX  43
H10   2    0.617787    0.316328    0.874972    11.00000   -1.20000
AFIX   0
C11   1    0.470006    0.453426    0.825999    11.00000    0.01453    0.01139 =
         0.00455   -0.00132    0.00394    0.00141
HKLF 4


REM  mo_2024_ch143_1_0m_a.res in P-1
REM wR2 = 0.088028, GooF = S = 1.06796, Restrained GooF = 1.06796 for all data
REM R1 = 0.037729 for 2489 Fo > 4sig(Fo) and 0.047890 for all 2972 data
REM 169 parameters refined using 0 restraints

END

WGHT      0.0245      2.1591

REM Highest difference peak  0.631,  deepest hole -1.064,  1-sigma level  0.147
Q1    1   1.1745  0.8578  0.9111  11.00000  0.05    0.63
Q2    1   0.8128  0.4595  0.6317  11.00000  0.05    0.59
Q3    1   1.0959  0.7400  1.0618  11.00000  0.05    0.56
Q4    1   0.9083  0.7217  0.7559  11.00000  0.05    0.56
Q5    1   0.6749  0.5225  0.6990  11.00000  0.05    0.55
Q6    1   0.1679  0.2604  0.8160  11.00000  0.05    0.55
Q7    1   0.7094  0.5545  0.7867  11.00000  0.05    0.54
Q8    1   1.1442  0.8803  1.0178  11.00000  0.05    0.53
Q9    1   1.0032  0.5399  0.8505  11.00000  0.05    0.51
Q10   1   0.4522  0.3604  0.7021  11.00000  0.05    0.51
Q11   1   0.4817  0.6101  0.7235  11.00000  0.05    0.50
Q12   1   0.0426  0.5019  0.7233  11.00000  0.05    0.50
Q13   1   0.5000  0.5000  0.5000  10.50000  0.05    0.49
Q14   1   0.4963  0.7404  0.7015  11.00000  0.05    0.48
Q15   1   0.2790  0.6894  0.9197  11.00000  0.05    0.47
Q16   1   0.3996  0.8047  0.5237  11.00000  0.05    0.47
Q17   1   0.0788  0.5838  0.7415  11.00000  0.05    0.46
Q18   1   1.1649  0.8243  0.8381  11.00000  0.05    0.45
Q19   1   0.2597  0.4184  0.8580  11.00000  0.05    0.45
Q20   1   0.8721  0.7872  0.8808  11.00000  0.05    0.45
;
_shelx_res_checksum                12523
_shelx_hkl_file
;
  -1   0   0   72.99   11.50
  -1   0   0   87.19   11.30
  -1   0   0   79.59    9.60
  -1   0   0   74.39   12.70
  -1   0   0   68.09   12.20
  -1   0   0   75.59   10.90
   1   0   0   72.59   11.60
   1   0   0   84.39   11.20
   1   0   0   80.19    9.50
   1   0   0   73.59   12.10
   1   0   0   66.99   12.70
   1   0   0   74.99   12.00
   1   0   0   65.99   10.50
   1   0   0   62.69    9.30
  -2   0   0 1904.51  194.88
  -2   0   0 1907.01  191.08
  -2   0   0 1894.51  193.38
  -2   0   0 1804.12  192.48
  -2   0   0 1838.22  195.08
  -2   0   0 1851.21  192.58
   2   0   0 1897.51  195.38
   2   0   0 1895.71  195.78
   2   0   0 1959.70  193.28
   2   0   0 1978.60  191.28
   2   0   0 1831.32  190.78
   2   0   0 1942.91  196.78
   2   0   0 1890.51  193.78
   2   0   0 1942.31  192.68
  -3   0   0  140.09   25.00
  -3   0   0  156.38   27.80
  -3   0   0  125.79   22.60
  -3   0   0  115.79   26.90
  -3   0   0  138.99   19.80
  -3   0   0  112.19   21.70
   3   0   0  144.59   23.80
   3   0   0  139.19   29.30
   3   0   0  110.49   18.90
   3   0   0  155.58   28.40
   3   0   0  156.38   23.90
   3   0   0  137.69   20.20
   3   0   0  150.68   26.80
   3   0   0  135.29   25.10
  -4   0   0  784.62   96.39
  -4   0   0  788.52   91.89
  -4   0   0  929.31   94.59
  -4   0   0  851.31   89.29
  -4   0   0  795.12   92.19
  -4   0   0  817.62   96.29
   4   0   0  844.62   89.49
   4   0   0  872.91   88.89
   4   0   0  860.51   97.99
   4   0   0  837.12   93.09
   4   0   0  858.81  100.29
   4   0   0  832.52   92.49
   4   0   0  841.82   94.39
   4   0   0  793.82   94.99
  -5   0   0  511.35   70.89
  -5   0   0  405.76   52.79
  -5   0   0  497.35   63.09
  -5   0   0  445.66   59.89
  -5   0   0  345.87   49.10
  -5   0   0  501.75   71.09
   5   0   0  406.66   58.19
   5   0   0  532.65   68.39
   5   0   0  427.16   49.80
   5   0   0  432.66   50.39
   5   0   0  473.55   63.49
   5   0   0  390.66   68.79
   5   0   0  361.16   63.29
   5   0   0  436.56   59.39
  -6   0   0  778.82  100.39
  -6   0   0  919.41  104.79
  -6   0   0  870.21   97.49
  -6   0   0  874.21   98.79
  -6   0   0  786.72   92.09
  -6   0   0  765.52   95.09
   6   0   0  863.51   91.79
   6   0   0  780.32   94.29
   6   0   0  850.11   97.39
   6   0   0 1017.70  126.09
   6   0   0  826.72   92.59
   6   0   0  888.91  103.09
  -7   0   0  152.48   34.00
  -7   0   0  100.19   23.40
  -7   0   0  115.69   30.90
  -7   0   0  122.79   31.90
  -7   0   0  147.89   40.40
  -7   0   0  117.09   35.20
   7   0   0  161.48   49.20
   7   0   0  133.19   40.50
   7   0   0  118.09   25.60
   7   0   0  104.79   35.40
   7   0   0  118.99   28.70
   7   0   0  161.88   27.70
   7   0   0   74.39   25.60
   7   0   0  104.99   30.30
   7   0   0   76.49   29.00
  -8   0   0   30.80   18.70
  -8   0   0   39.90   23.30
  -8   0   0   37.70   25.20
  -8   0   0   21.00   23.40
  -8   0   0   72.89   38.90
  -8   0   0   17.60   22.30
   8   0   0   10.00   18.90
   8   0   0   24.90   22.60
   8   0   0   10.60   33.60
   8   0   0   35.20   43.20
   8   0   0    7.00   16.80
   8   0   0   55.19   30.10
   8   0   0   13.60   13.30
   8   0   0    8.40   18.80
  -9   0   0   26.80   32.30
  -9   0   0   14.50   28.10
  -9   0   0   12.70   20.80
  -9   0   0  -11.80   15.50
  -9   0   0    7.40   22.40
  -9   0   0   47.50   30.40
   9   0   0  -31.80   26.30
   9   0   0   22.30   21.10
   9   0   0  -25.50   30.20
   9   0   0   29.00   23.90
   9   0   0    6.90   23.20
   9   0   0   19.00   28.40
   9   0   0   19.90   31.50
   9  -1   0   87.09   35.10
   9  -1   0  146.79   52.29
   9  -1   0   61.49   49.20
   9  -1   0   89.29   34.80
   9  -1   0  181.48   50.09
   9  -1   0  102.59   34.10
   9  -1   0  110.99   31.70
   9  -1   0  129.69   29.60
   9  -1   0  140.29   34.50
  -9   1   0  148.89   48.70
  -9   1   0   96.39   41.50
  -9   1   0  207.78   36.90
  -9   1   0  152.68   42.00
  -9   1   0   84.19   34.30
  -9   1   0   76.09   39.40
   8  -1   0   11.60   20.20
   8  -1   0    3.20   16.50
   8  -1   0  -20.40   19.90
   8  -1   0    7.70   20.80
   8  -1   0   -5.40   13.30
   8  -1   0    8.40   15.60
   8  -1   0   -4.50    9.80
   8  -1   0   -2.90   18.20
   8  -1   0    9.50   17.20
  -8   1   0  -14.40   13.90
  -8   1   0   -8.70   11.10
  -8   1   0   -8.70   19.10
  -8   1   0    1.60   16.40
  -8   1   0  -19.20   11.60
  -8   1   0   -0.20   12.20
   7  -1   0   27.30   18.60
   7  -1   0   49.10   19.80
   7  -1   0   22.90   19.80
   7  -1   0   61.19   19.70
   7  -1   0   67.39   28.20
   7  -1   0   43.30   20.00
   7  -1   0   21.80   15.00
   7  -1   0   24.20   26.20
   7  -1   0   37.30   23.40
  -7   1   0   17.40   22.10
  -7   1   0   80.49   30.40
  -7   1   0   61.19   17.90
  -7   1   0   42.90   20.50
  -7   1   0   61.19   22.80
  -7   1   0   51.19   21.80
   6  -1   0  730.53   85.39
   6  -1   0  637.94   79.39
   6  -1   0  617.94   73.09
   6  -1   0  658.43   93.59
   6  -1   0  634.34   77.29
   6  -1   0  658.83   72.79
   6  -1   0  573.84   95.39
   6  -1   0  672.03   79.19
   6  -1   0  597.74   74.09
  -6   1   0  677.23   78.49
  -6   1   0  673.13   76.99
  -6   1   0  603.94   90.79
  -6   1   0  591.64   89.69
  -6   1   0  669.63   73.79
  -6   1   0  652.03   79.49
   5  -1   0   31.60   14.90
   5  -1   0   40.30   24.20
   5  -1   0  -12.10   11.30
   5  -1   0   16.40   13.30
   5  -1   0   23.40   18.40
   5  -1   0   12.50    9.60
   5  -1   0   25.30   13.40
   5  -1   0   25.50   15.00
   5  -1   0   17.20   11.70
  -5   1   0   12.80   12.70
  -5   1   0   37.30   12.30
  -5   1   0  -17.30   12.10
  -5   1   0   13.50   13.80
  -5   1   0   11.30   16.50
  -5   1   0   17.00   15.00
   4  -1   0 4899.11  505.55
   4  -1   0 5001.70  502.75
   4  -1   0 5158.28  505.95
   4  -1   0 4848.42  512.15
   4  -1   0 5058.89  509.75
   4  -1   0 5075.89  502.35
   4  -1   0 4887.61  506.95
   4  -1   0 5158.68  508.65
   4  -1   0 5082.89  502.75
  -4   1   0 5103.59  510.85
  -4   1   0 4936.81  504.65
  -4   1   0 4942.21  506.85
  -4   1   0 4886.41  502.55
  -4   1   0 4966.10  505.75
  -4   1   0 4916.91  508.25
  -4   1   0 5090.49  502.05
   3  -1   0  698.83   78.19
   3  -1   0  668.33   72.79
   3  -1   0  701.23   81.49
   3  -1   0  732.23   75.59
   3  -1   0  687.93   75.49
   3  -1   0  699.63   73.29
   3  -1   0  779.12   79.39
   3  -1   0  686.23   72.99
  -3   1   0  670.93   74.09
  -3   1   0  710.63   77.39
  -3   1   0  701.43   77.79
  -3   1   0  674.03   75.39
  -3   1   0  698.53   80.09
  -3   1   0  659.83   72.89
  -3   1   0  659.13   74.69
   2  -1   0  390.96   48.80
   2  -1   0  416.16   46.30
   2  -1   0  479.25   47.40
   2  -1   0  402.76   45.10
   2  -1   0  427.86   45.10
   2  -1   0  398.06   51.19
   2  -1   0  452.45   45.30
   2  -1   0  383.56   47.90
  -2   1   0  400.16   48.40
  -2   1   0  439.56   48.30
  -2   1   0  435.96   45.00
  -2   1   0  431.86   47.00
  -2   1   0  424.26   46.20
  -2   1   0  413.86   45.10
  -2   1   0  431.16   50.89
  -2   1   0  406.26   44.30
   1  -1   0  171.68   21.10
   1  -1   0  167.78   20.30
   1  -1   0  173.88   20.20
   1  -1   0  208.48   27.20
   1  -1   0  192.58   22.40
   1  -1   0  172.28   20.90
   1  -1   0  171.58   19.90
  -1   1   0  169.68   20.00
  -1   1   0  191.18   20.10
  -1   1   0  178.08   22.40
  -1   1   0  192.08   21.10
  -1   1   0  170.08   21.00
  -1   1   0  177.18   25.00
  -1   1   0  187.38   20.30
   0  -1   0 1709.93  172.68
   0  -1   0 1721.13  171.48
   0  -1   0 1687.63  171.38
   0  -1   0 1674.13  170.58
   0  -1   0 1680.63  170.78
   0   1   0 1682.33  170.58
   0   1   0 1718.83  170.78
   0   1   0 1686.33  172.68
   0   1   0 1737.63  171.58
   0   1   0 1702.53  171.38
  -1  -1   0   84.69   15.80
  -1  -1   0   86.79   13.20
  -1  -1   0   76.99   15.80
  -1  -1   0   98.69   14.40
  -1  -1   0   68.39   14.80
  -1  -1   0   73.19   11.30
  -1  -1   0   67.49   13.50
   1   1   0   67.09   16.30
   1   1   0   99.59   17.30
   1   1   0   99.49   15.90
   1   1   0   63.09   13.90
   1   1   0  104.79   15.50
  -2  -1   0  958.30   99.59
  -2  -1   0  861.11   96.79
  -2  -1   0  943.41   94.69
  -2  -1   0  878.71   98.49
  -2  -1   0  908.11   99.69
  -2  -1   0  952.30   97.29
  -2  -1   0  890.51   96.19
   2   1   0  882.01   98.29
   2   1   0  936.21  100.39
   2   1   0  926.21   96.19
   2   1   0  969.00   98.19
   2   1   0  927.21  100.89
   2   1   0  925.41   97.69
   2   1   0  894.91   98.09
  -3  -1   0  486.65   57.49
  -3  -1   0  449.56   64.69
  -3  -1   0  524.85   61.09
  -3  -1   0  464.75   56.89
  -3  -1   0  460.05   55.79
  -3  -1   0  440.46   53.39
  -3  -1   0  504.15   60.19
   3   1   0  511.25   58.99
   3   1   0  505.35   58.09
   3   1   0  512.15   59.19
   3   1   0  535.45   68.89
   3   1   0  494.95   62.09
   3   1   0  516.75   56.89
   3   1   0  506.75   54.09
  -4  -1   0  641.24   74.99
  -4  -1   0  628.74   75.19
  -4  -1   0  653.23   78.79
  -4  -1   0  646.64   74.49
  -4  -1   0  687.03   80.09
  -4  -1   0  610.84   70.79
   4   1   0  681.03   78.19
   4   1   0  617.34   80.49
   4   1   0  625.54   71.19
   4   1   0  680.93   71.19
   4   1   0  642.74   76.79
   4   1   0  625.24   75.89
   4   1   0  730.43   75.59
   4   1   0  698.63   91.29
  -5  -1   0  235.28   39.30
  -5  -1   0  238.58   34.30
  -5  -1   0  253.57   45.20
  -5  -1   0  228.38   40.40
  -5  -1   0  183.68   36.10
  -5  -1   0  204.48   43.30
  -5  -1   0  258.77   40.40
   5   1   0  260.77   50.49
   5   1   0  218.28   32.50
   5   1   0  228.78   41.90
   5   1   0  159.88   33.70
   5   1   0  260.77   35.40
   5   1   0  187.98   38.00
   5   1   0  238.08   48.10
   5   1   0  196.08   41.90
  -6  -1   0  361.86   46.60
  -6  -1   0  298.87   57.09
  -6  -1   0  323.47   53.59
  -6  -1   0  397.56   56.99
  -6  -1   0  305.47   51.79
  -6  -1   0  225.98   54.79
  -6  -1   0  280.67   51.19
   6   1   0  348.47   59.89
   6   1   0  320.37   54.89
   6   1   0  261.77   48.30
   6   1   0  272.37   43.30
   6   1   0  397.96   57.39
   6   1   0  317.07   65.59
   6   1   0  426.86   49.40
   6   1   0  351.36   63.69
  -7  -1   0  147.09   36.80
  -7  -1   0   98.59   30.20
  -7  -1   0  145.29   42.50
  -7  -1   0   77.19   26.30
  -7  -1   0  139.19   38.00
  -7  -1   0   70.89   31.90
   7   1   0   62.29   19.70
   7   1   0  165.78   44.60
   7   1   0   56.69   27.70
   7   1   0  105.09   32.60
   7   1   0   51.69   32.10
   7   1   0  108.69   29.60
   7   1   0   72.49   25.30
   7   1   0  108.39   35.60
   7   1   0  184.38   31.20
  -8  -1   0    5.70   17.80
  -8  -1   0   21.60   20.60
  -8  -1   0   16.50   20.40
  -8  -1   0   23.00   17.70
  -8  -1   0   46.80   34.10
  -8  -1   0    8.10   21.50
   8   1   0   35.00   36.20
   8   1   0   13.80   26.20
   8   1   0    9.00   21.40
   8   1   0   27.60   15.50
   8   1   0   -7.80   29.80
   8   1   0   -6.30   25.20
   8   1   0   34.00   24.90
   8   1   0   33.60   20.30
   8   1   0   18.40   39.00
   9  -2   0   42.20   20.80
   9  -2   0  103.59   35.20
   9  -2   0  185.38   36.70
   9  -2   0  237.78   72.79
   9  -2   0   95.89   47.50
   9  -2   0  101.49   31.60
   9  -2   0  158.18   77.99
  -9   2   0   65.89   29.40
  -9   2   0  133.09   44.40
  -9   2   0  127.59   31.40
  -9   2   0   83.89   35.10
  -9   2   0   70.39   34.20
  -9   2   0   81.39   36.60
   8  -2   0  398.96   74.79
   8  -2   0  316.37   67.49
   8  -2   0  419.16   82.79
   8  -2   0  392.06   56.49
   8  -2   0  321.57   60.59
   8  -2   0  624.04   59.19
   8  -2   0  336.97   63.09
   8  -2   0  474.85   68.69
  -8   2   0  348.37   59.79
  -8   2   0  421.36   73.29
  -8   2   0  355.16   71.89
  -8   2   0  375.46   64.59
  -8   2   0  426.66   59.39
  -8   2   0  404.16   67.09
   7  -2   0  148.89   39.40
   7  -2   0  173.78   36.10
   7  -2   0  166.58   37.10
   7  -2   0  209.38   46.70
   7  -2   0  170.18   30.20
   7  -2   0  152.68   40.20
   7  -2   0   85.69   42.20
   7  -2   0  192.18   32.50
   7  -2   0  209.68   36.00
  -7   2   0  193.48   40.70
  -7   2   0  152.28   33.00
  -7   2   0  193.78   45.00
  -7   2   0  200.18   34.40
  -7   2   0  170.28   42.10
  -7   2   0  145.99   36.50
   6  -2   0  136.29   39.60
   6  -2   0  104.59   27.60
   6  -2   0  123.89   33.10
   6  -2   0  139.79   26.80
   6  -2   0  140.99   27.10
   6  -2   0  187.88   35.50
   6  -2   0   95.49   26.60
   6  -2   0  126.69   23.90
   6  -2   0  161.48   37.80
  -6   2   0  161.18   37.70
  -6   2   0  114.09   24.50
  -6   2   0  125.99   30.00
  -6   2   0  116.19   30.10
  -6   2   0  125.99   28.20
  -6   2   0  136.59   34.90
   5  -2   0  546.25   79.99
   5  -2   0  612.64   66.99
   5  -2   0  583.14   66.49
   5  -2   0  537.65   69.39
   5  -2   0  704.03   93.69
   5  -2   0  645.34   76.39
   5  -2   0  612.74   71.09
  -5   2   0  607.44   69.19
  -5   2   0  573.94   66.69
  -5   2   0  518.95   70.89
  -5   2   0  661.43   71.69
  -5   2   0  631.04   74.39
  -5   2   0  527.95   80.59
  -5   2   0  626.64   66.09
   4  -2   0 1449.35  150.38
   4  -2   0 1545.55  154.38
   4  -2   0 1482.55  156.48
   4  -2   0 1532.95  161.48
   4  -2   0 1433.46  150.68
   4  -2   0 1419.56  152.08
   4  -2   0 1519.35  156.28
  -4   2   0 1399.76  154.38
  -4   2   0 1491.95  152.28
  -4   2   0 1440.16  155.58
  -4   2   0 1470.05  159.08
  -4   2   0 1475.25  153.78
  -4   2   0 1393.16  150.28
  -4   2   0 1402.56  149.79
   3  -2   0   79.99   17.70
   3  -2   0   62.99   15.30
   3  -2   0  116.09   23.20
   3  -2   0   64.59   14.30
   3  -2   0   79.99   16.70
   3  -2   0   69.79   23.20
   3  -2   0   99.49   20.20
  -3   2   0   82.29   14.00
  -3   2   0  117.09   22.40
  -3   2   0   85.49   23.80
  -3   2   0   88.59   21.20
  -3   2   0   90.79   18.30
  -3   2   0   83.89   16.10
   2  -2   0  863.51   98.29
   2  -2   0  868.41   93.09
   2  -2   0  909.21   94.89
   2  -2   0  899.11   93.49
   2  -2   0  869.81   95.69
   2  -2   0  902.01   96.09
   2  -2   0  886.61   92.89
  -2   2   0  914.71   98.59
  -2   2   0  899.41   92.49
  -2   2   0  938.51   92.79
  -2   2   0  809.82   93.79
  -2   2   0  860.91   92.49
  -2   2   0  938.11   94.69
  -2   2   0  930.01   95.89
   1  -2   0  171.68   24.20
   1  -2   0  152.48   21.40
   1  -2   0  176.38   25.40
   1  -2   0  161.48   20.90
   1  -2   0  170.18   28.50
   1  -2   0  174.18   25.50
  -1   2   0  151.58   21.30
  -1   2   0  178.48   24.00
  -1   2   0  229.78   26.30
  -1   2   0  166.28   21.80
   0  -2   0 1868.51  190.88
   0  -2   0 1901.11  191.38
   0  -2   0 1933.51  195.18
   0  -2   0 1843.12  192.28
   0  -2   0 1860.11  192.48
   0   2   0 1953.50  195.68
   0   2   0 1886.21  191.28
   0   2   0 1840.92  192.38
   0   2   0 1873.41  190.98
   0   2   0 1931.61  192.88
  -1  -2   0 1376.06  143.19
  -1  -2   0 1341.07  138.49
  -1  -2   0 1425.46  140.89
  -1  -2   0 1314.67  139.59
  -1  -2   0 1274.87  139.49
   1   2   0 1337.77  138.89
   1   2   0 1287.57  139.99
   1   2   0 1342.67  139.39
   1   2   0 1410.26  143.59
   1   2   0 1362.06  141.09
  -2  -2   0   68.19   16.20
  -2  -2   0   46.50   16.90
  -2  -2   0   66.09   15.10
  -2  -2   0   65.49   12.50
  -2  -2   0   66.89   16.80
  -2  -2   0   74.89   19.30
  -2  -2   0   75.29   20.80
   2   2   0   79.89   19.80
   2   2   0   53.69   20.10
   2   2   0   62.19   16.30
   2   2   0   55.49   16.30
   2   2   0   34.90   16.50
  -3  -2   0  219.78   37.00
  -3  -2   0  243.88   41.80
  -3  -2   0  249.58   33.10
  -3  -2   0  226.78   42.30
  -3  -2   0  322.97   46.70
  -3  -2   0  289.17   39.70
  -3  -2   0  232.08   36.40
   3   2   0  247.28   39.40
   3   2   0  238.38   38.70
   3   2   0  274.67   41.70
   3   2   0  295.57   47.30
   3   2   0  239.88   45.40
  -4  -2   0  277.17   42.80
  -4  -2   0  271.27   48.60
  -4  -2   0  335.17   45.60
  -4  -2   0  304.07   46.30
  -4  -2   0  338.37   56.29
  -4  -2   0  242.28   46.00
  -4  -2   0  302.47   39.40
   4   2   0  306.17   54.09
   4   2   0  252.57   38.60
   4   2   0  297.37   48.10
   4   2   0  283.87   43.40
   4   2   0  260.37   52.09
   4   2   0  249.78   43.90
   4   2   0  358.16   50.69
  -5  -2   0  296.07   40.00
  -5  -2   0  207.18   37.70
  -5  -2   0  268.07   51.69
  -5  -2   0  163.28   39.70
  -5  -2   0  186.28   29.70
  -5  -2   0  153.88   34.00
  -5  -2   0  186.68   35.90
   5   2   0  241.18   44.20
   5   2   0  153.78   43.70
   5   2   0  208.28   41.90
   5   2   0  166.38   30.90
   5   2   0  136.09   32.10
  -6  -2   0 1206.88  139.19
  -6  -2   0 1121.89  138.99
  -6  -2   0 1207.38  148.09
  -6  -2   0 1307.97  139.49
  -6  -2   0 1252.97  141.19
  -6  -2   0 1199.48  145.49
  -6  -2   0 1221.98  134.29
   6   2   0 1174.48  142.99
   6   2   0 1269.07  140.99
   6   2   0 1367.06  134.69
   6   2   0 1219.48  143.09
   6   2   0 1202.08  145.99
   6   2   0 1316.17  136.39
   6   2   0 1394.16  155.68
   6   2   0 1318.47  154.38
  -7  -2   0   47.80   25.30
  -7  -2   0  134.89   36.70
  -7  -2   0  150.68   36.80
  -7  -2   0   39.90   25.80
  -7  -2   0  163.18   39.00
  -7  -2   0  139.59   28.80
  -7  -2   0   88.59   35.90
   7   2   0  166.68   56.99
   7   2   0  136.19   35.60
   7   2   0  206.58   35.40
   7   2   0  108.39   40.70
   7   2   0  218.98   53.59
   7   2   0  104.09   32.60
  -8  -2   0  152.18   48.50
  -8  -2   0  149.88   47.60
  -8  -2   0  142.29   38.90
  -8  -2   0  150.18   31.40
  -8  -2   0   89.39   33.10
  -8  -2   0  183.28   44.60
   8   2   0  177.78   51.89
   8   2   0   73.09   30.40
   8   2   0  216.68   75.49
   8   2   0   45.00   36.50
   8   2   0   47.10   31.60
   8   2   0   81.99   34.00
  10  -3   0   32.20   21.80
  10  -3   0    7.50   39.00
  10  -3   0   52.29   28.60
  10  -3   0   36.50   38.70
  10  -3   0   20.50   26.40
  10  -3   0    9.00   25.00
 -10   3   0   12.10   24.90
 -10   3   0    9.90   25.70
 -10   3   0   79.09   57.59
 -10   3   0  -18.10   21.70
 -10   3   0  -26.90   16.50
   9  -3   0  434.76   79.29
   9  -3   0  328.07   53.69
   9  -3   0  344.17   62.79
   9  -3   0  320.77   61.69
   9  -3   0  272.37   56.79
   9  -3   0  425.16   91.69
   9  -3   0  222.28   64.09
   9  -3   0  521.25   62.69
  -9   3   0  417.46   70.19
  -9   3   0  289.87   69.09
  -9   3   0  468.75   66.99
  -9   3   0  349.57   69.89
  -9   3   0  425.86   60.19
  -9   3   0  378.36   66.79
   8  -3   0  460.05  120.69
   8  -3   0  563.74   83.59
   8  -3   0  627.04   95.79
   8  -3   0  813.62   96.09
   8  -3   0  737.33   76.79
   8  -3   0  801.12  157.28
   8  -3   0  659.43   75.09
   8  -3   0  574.24   87.29
  -8   3   0  610.94   96.19
  -8   3   0  601.74   92.99
  -8   3   0  565.44   73.89
  -8   3   0  646.24   90.59
  -8   3   0  566.14   82.89
  -8   3   0  549.95   86.29
   7  -3   0  -30.30   18.10
   7  -3   0    1.10   16.90
   7  -3   0    1.60   13.50
   7  -3   0   16.20   20.70
   7  -3   0    9.60   11.30
   7  -3   0   10.80   15.50
   7  -3   0    3.40   19.70
   7  -3   0   13.60   15.30
  -7   3   0  -15.10    9.50
  -7   3   0   -6.00    9.10
  -7   3   0   -9.80   10.60
  -7   3   0   -4.60   12.60
  -7   3   0   -0.30   11.00
   6  -3   0   -1.20   20.70
   6  -3   0   45.40   24.20
   6  -3   0   22.40   15.30
   6  -3   0   16.30   15.50
   6  -3   0   37.40   17.00
   6  -3   0   11.90   18.60
   6  -3   0   36.40   13.90
  -6   3   0    6.60   18.80
  -6   3   0   19.10   12.80
  -6   3   0   32.40   21.30
  -6   3   0   21.90   15.20
  -6   3   0   13.30   16.80
  -6   3   0   30.20   17.50
  -6   3   0   29.90   13.60
   5  -3   0   84.99   27.10
   5  -3   0  113.09   22.20
   5  -3   0  122.29   35.40
   5  -3   0  128.99   27.60
   5  -3   0  147.39   33.40
   5  -3   0   97.59   23.30
   5  -3   0  136.89   24.90
  -5   3   0   93.89   24.70
  -5   3   0  147.39   24.60
  -5   3   0  125.99   22.20
  -5   3   0  112.79   31.40
  -5   3   0  133.99   27.10
  -5   3   0  132.69   29.90
  -5   3   0  130.09   31.20
   4  -3   0  669.13   80.19
   4  -3   0  713.83   73.79
   4  -3   0  684.53   77.09
   4  -3   0  654.23   78.19
   4  -3   0  671.73   74.29
   4  -3   0  640.04   74.59
   4  -3   0  784.92   87.79
  -4   3   0  649.64   76.29
  -4   3   0  683.63   83.49
  -4   3   0  639.04   77.69
  -4   3   0  676.93   73.59
  -4   3   0  662.03   74.49
  -4   3   0  681.13   73.39
  -4   3   0  633.04   78.99
   3  -3   0  642.24   72.49
   3  -3   0  629.54   69.69
   3  -3   0  625.04   71.49
   3  -3   0  707.03   69.19
  -3   3   0  586.34   68.99
  -3   3   0  621.64   69.89
  -3   3   0  577.14   76.79
  -3   3   0  620.64   71.89
  -3   3   0  639.34   73.69
  -3   3   0  630.14   71.59
  -3   3   0  626.44   69.09
  -3   3   0  698.63   69.89
   2  -3   0   -1.80    6.40
   2  -3   0    3.80    7.90
   2  -3   0    0.50    9.00
   2  -3   0  -14.20   12.50
   2  -3   0   -6.90    6.60
   2  -3   0   -5.70   10.70
   2  -3   0    7.00    8.40
   2  -3   0    7.70   11.80
  -2   3   0   -9.40   11.80
  -2   3   0  -10.00    7.90
  -2   3   0  -13.60   14.30
  -2   3   0    5.70    9.20
  -2   3   0   -4.90    7.00
   1  -3   0  136.29   21.20
   1  -3   0  168.88   31.00
   1  -3   0  142.89   26.50
   1  -3   0  126.59   25.00
   1  -3   0  161.38   21.70
   1  -3   0  126.49   22.20
  -1   3   0  115.89   23.70
  -1   3   0  126.69   22.90
  -1   3   0  114.09   20.00
  -1   3   0  126.29   27.60
  -1   3   0  140.99   21.00
  -1   3   0  174.18   26.80
   0  -3   0 1261.67  128.19
   0  -3   0 1306.27  133.79
   0  -3   0 1215.18  129.69
   0  -3   0 1206.28  129.29
   0  -3   0 1201.68  127.19
   0   3   0 1220.88  127.49
   0   3   0 1240.48  127.89
   0   3   0 1244.88  130.29
   0   3   0 1188.68  129.39
   0   3   0 1243.58  130.59
   0   3   0 1190.18  134.09
  -1  -3   0  215.88   38.00
  -1  -3   0  239.98   33.60
  -1  -3   0  179.48   28.50
  -1  -3   0  195.88   31.80
  -1  -3   0  233.48   34.10
   1   3   0  159.68   28.70
   1   3   0  208.08   33.10
   1   3   0  185.18   33.00
   1   3   0  169.28   30.30
   1   3   0  221.88   38.60
  -2  -3   0 2978.60  324.37
  -2  -3   0 3119.39  315.47
  -2  -3   0 3100.69  321.57
  -2  -3   0 3096.49  320.77
  -2  -3   0 3204.48  318.57
  -2  -3   0 3246.28  318.37
  -2  -3   0 3039.60  319.77
   2   3   0 3067.39  320.97
   2   3   0 3136.19  326.07
   2   3   0 3118.99  319.47
   2   3   0 3221.38  323.57
   2   3   0 3122.29  320.07
  -3  -3   0  305.67   44.30
  -3  -3   0  291.57   55.59
  -3  -3   0  408.26   58.09
  -3  -3   0  387.36   58.19
  -3  -3   0  396.26   53.89
  -3  -3   0  364.26   50.59
  -3  -3   0  375.16   50.79
   3   3   0  324.97   52.89
   3   3   0  402.86   56.59
   3   3   0  377.96   60.09
   3   3   0  437.36   64.09
   3   3   0  402.46   54.79
  -4  -3   0  312.07   48.90
  -4  -3   0  313.97   54.79
  -4  -3   0  306.07   42.70
  -4  -3   0  320.87   48.80
  -4  -3   0  433.06   65.99
  -4  -3   0  337.57   55.29
  -4  -3   0  434.56   56.09
   4   3   0  356.56   54.59
   4   3   0  247.58   54.09
   4   3   0  276.37   50.49
   4   3   0  279.37   56.89
   4   3   0  397.36   64.99
  -5  -3   0  198.18   45.30
  -5  -3   0  245.78   42.30
  -5  -3   0  225.08   41.60
  -5  -3   0  271.27   37.20
  -5  -3   0  247.88   45.10
  -5  -3   0  235.28   51.09
   5   3   0  256.37   48.30
   5   3   0  293.77   58.99
   5   3   0  199.88   51.69
   5   3   0  201.68   44.00
   5   3   0  183.78   43.00
  -6  -3   0  167.98   31.10
  -6  -3   0  136.49   38.20
  -6  -3   0  142.29   34.40
  -6  -3   0  151.28   40.90
  -6  -3   0  161.58   47.10
  -6  -3   0  161.48   35.90
   6   3   0   98.99   42.00
   6   3   0  112.49   35.30
   6   3   0  223.48   46.10
   6   3   0  241.78   59.19
   6   3   0  345.87   43.70
   6   3   0  141.49   38.90
  -7  -3   0  104.39   37.50
  -7  -3   0  178.08   55.49
  -7  -3   0  106.79   31.00
  -7  -3   0   84.39   31.50
  -7  -3   0   15.60   18.60
  -7  -3   0  100.89   25.80
   7   3   0  184.28   52.89
   7   3   0   57.79   29.60
   7   3   0   40.80   34.90
   7   3   0   78.19   37.60
   7   3   0   34.80   28.80
   7   3   0   58.69   26.70
  10  -4   0   85.09   33.40
  10  -4   0   -1.70   14.30
  10  -4   0   27.70   31.90
  10  -4   0   67.89   47.10
  10  -4   0   24.40   30.00
  10  -4   0   16.10   34.90
  10  -4   0    2.50   21.30
  10  -4   0   53.39   42.40
 -10   4   0  -17.40   19.80
 -10   4   0    6.30   23.60
 -10   4   0   -5.20   23.40
 -10   4   0   32.10   24.70
 -10   4   0   -2.50   19.00
 -10   4   0   -0.30   22.40
   9  -4   0   33.40   34.10
   9  -4   0    3.10   16.10
   9  -4   0   12.20   19.40
   9  -4   0   40.00   24.20
   9  -4   0   32.90   17.70
   9  -4   0  -32.40   37.20
   9  -4   0    5.60   24.10
   9  -4   0    1.90   25.40
  -9   4   0   -5.70   17.40
  -9   4   0   -4.00   22.60
  -9   4   0   -7.00   18.60
  -9   4   0    9.50   22.80
  -9   4   0   24.50   28.30
  -9   4   0   14.30   21.80
   8  -4   0   18.50   15.80
   8  -4   0   65.09   22.80
   8  -4   0   58.79   22.80
   8  -4   0   76.09   24.60
   8  -4   0    9.80   17.70
   8  -4   0  101.19   29.70
  -8   4   0   54.69   28.00
  -8   4   0   95.99   31.20
  -8   4   0   62.69   19.00
  -8   4   0   59.69   22.50
  -8   4   0   57.09   20.90
  -8   4   0   60.89   27.80
  -8   4   0   17.90   19.60
   7  -4   0  217.48   59.79
   7  -4   0  352.86   49.20
   7  -4   0  235.08   52.39
   7  -4   0  235.28   42.30
   7  -4   0  344.37   50.79
   7  -4   0  321.37   54.39
   7  -4   0  329.67   61.19
  -7   4   0  318.27   56.29
  -7   4   0  307.67   43.50
  -7   4   0  327.97   49.70
  -7   4   0  308.87   52.69
  -7   4   0  266.97   44.60
   6  -4   0   16.40   16.20
   6  -4   0  -10.90    9.10
   6  -4   0    8.30   10.30
   6  -4   0    5.10   13.50
   6  -4   0    2.90   21.60
   6  -4   0  -13.10   10.60
   6  -4   0  -24.20   17.30
  -6   4   0   13.80   17.80
  -6   4   0   -1.70   11.90
  -6   4   0    7.40   15.40
  -6   4   0   13.50   12.40
  -6   4   0    5.80   12.00
  -6   4   0   -4.90   18.10
  -6   4   0   -1.00   12.20
   5  -4   0  824.72   96.99
   5  -4   0  840.22   90.29
   5  -4   0  699.03  110.49
   5  -4   0  770.12   87.89
   5  -4   0  800.22   94.39
   5  -4   0  846.32   92.69
   5  -4   0  786.42   89.69
  -5   4   0  766.22   92.09
  -5   4   0  852.21   88.99
  -5   4   0  777.22   87.79
  -5   4   0  766.22   94.39
  -5   4   0  769.92   99.09
  -5   4   0  841.42   93.99
  -5   4   0  806.52   89.09
   4  -4   0  889.51  102.99
   4  -4   0  750.52   89.89
   4  -4   0  810.32   92.69
   4  -4   0  822.72   89.49
   4  -4   0  819.72   94.09
   4  -4   0  837.92   96.59
   4  -4   0  816.52   91.89
  -4   4   0  845.82   93.79
  -4   4   0  912.01  101.59
  -4   4   0  800.52   90.09
  -4   4   0  826.52   94.29
  -4   4   0  778.02   92.69
  -4   4   0  868.21   95.99
  -4   4   0  907.41   90.89
  -4   4   0  832.32   90.59
   3  -4   0    4.60   10.30
   3  -4   0   -0.20    9.40
   3  -4   0   -4.40    9.30
   3  -4   0   -0.50    8.70
   3  -4   0    5.50   14.00
   3  -4   0   12.90    9.40
  -3   4   0   14.20   12.00
  -3   4   0   13.50   10.60
  -3   4   0  -11.20   15.70
  -3   4   0    8.10   10.50
  -3   4   0    9.90   14.60
   2  -4   0 3592.64  370.66
   2  -4   0 3676.73  375.56
   2  -4   0 3689.83  373.06
   2  -4   0 3783.42  371.26
   2  -4   0 3622.94  373.86
   2  -4   0 3494.75  370.26
   2  -4   0 3783.12  374.96
   2  -4   0 3734.73  380.56
  -2   4   0 3603.04  372.76
  -2   4   0 3849.81  381.36
  -2   4   0 3888.41  376.06
  -2   4   0 3619.44  371.06
  -2   4   0 3550.94  373.56
   1  -4   0  153.18   29.10
   1  -4   0  164.78   27.70
   1  -4   0  154.68   23.90
   1  -4   0  165.38   25.60
   1  -4   0  162.18   34.50
  -1   4   0  147.39   27.50
  -1   4   0  125.19   27.60
  -1   4   0  179.98   28.40
  -1   4   0  109.89   22.60
  -1   4   0  123.09   23.10
  -1   4   0  159.28   35.10
   0  -4   0  390.86   49.90
   0  -4   0  361.76   56.49
   0  -4   0  368.06   51.09
   0  -4   0  398.36   53.19
   0  -4   0  340.77   44.00
   0   4   0  401.66   54.59
   0   4   0  399.76   61.09
   0   4   0  385.26   54.59
   0   4   0  333.47   44.60
   0   4   0  373.56   42.10
   0   4   0  366.86   45.30
   0   4   0  361.76   51.29
  -1  -4   0 1374.76  143.49
  -1  -4   0 1319.67  144.49
  -1  -4   0 1283.07  141.09
  -1  -4   0 1343.87  149.19
  -1  -4   0 1296.37  143.59
   1   4   0 1311.57  142.59
   1   4   0 1372.26  142.39
   1   4   0 1344.27  146.09
   1   4   0 1360.46  145.29
   1   4   0 1428.06  152.08
  -2  -4   0  556.74   67.19
  -2  -4   0  541.35   66.39
  -2  -4   0  538.55   70.09
  -2  -4   0  582.94   69.79
  -2  -4   0  551.14   63.59
  -2  -4   0  570.74   70.89
  -2  -4   0  609.44   83.69
   2   4   0  586.04   69.59
   2   4   0  619.34   72.29
   2   4   0  578.84   69.49
   2   4   0  700.43   89.89
   2   4   0  585.44   81.19
  -3  -4   0   13.10   12.10
  -3  -4   0   23.60   13.10
  -3  -4   0   -9.90    9.10
  -3  -4   0    2.20    8.90
  -3  -4   0   13.30   18.50
  -3  -4   0   23.10   16.30
  -3  -4   0    5.20   15.50
   3   4   0   23.20   19.90
   3   4   0   -1.00   15.10
   3   4   0   -6.30   14.60
   3   4   0    2.10   12.50
   3   4   0    8.70   13.80
  -4  -4   0  843.72  114.19
  -4  -4   0  821.12   99.49
  -4  -4   0  803.62   90.79
  -4  -4   0  788.02   86.29
  -4  -4   0  714.23  104.09
  -4  -4   0  806.82   94.19
  -4  -4   0  756.62   92.29
   4   4   0  722.03   95.39
   4   4   0  863.51   98.09
   4   4   0  891.41  120.69
   4   4   0  647.84  106.99
   4   4   0  759.62   94.39
  -5  -4   0   35.20   16.70
  -5  -4   0   18.50   23.10
  -5  -4   0   27.70   18.10
  -5  -4   0   30.40   18.80
  -5  -4   0   24.10   20.60
  -5  -4   0   33.30   14.20
   5   4   0   34.60   25.90
   5   4   0   -5.10   20.00
   5   4   0    4.90   16.50
   5   4   0   21.80   29.40
   5   4   0    3.10   14.80
  -6  -4   0  151.98   41.80
  -6  -4   0   86.39   25.90
  -6  -4   0  139.19   39.60
  -6  -4   0  163.28   36.50
  -6  -4   0   99.59   41.00
  -6  -4   0   45.50   23.20
   6   4   0  147.79   46.30
   6   4   0   56.19   28.40
   6   4   0  106.79   49.60
   6   4   0   61.99   32.50
   6   4   0   88.59   36.00
  -7  -4   0  201.68   65.59
  -7  -4   0   89.89   35.40
  -7  -4   0  108.59   43.70
  -7  -4   0  153.48   41.40
  -7  -4   0  113.69   44.90
  -7  -4   0  114.59   30.40
   7   4   0   78.39   50.39
   7   4   0  160.08   35.70
   7   4   0  173.08   55.99
  10  -5   0   -3.60   21.20
  10  -5   0   26.80   38.60
  10  -5   0  -13.20   30.10
  10  -5   0   14.60   29.20
  10  -5   0   67.99   57.49
  10  -5   0   10.60   20.50
  10  -5   0   10.10   23.30
  10  -5   0  -12.50   25.80
 -10   5   0   -6.80   23.30
 -10   5   0   21.00   26.60
 -10   5   0   -6.40   21.40
 -10   5   0    8.50   23.40
 -10   5   0   -5.70   26.60
 -10   5   0    2.40   24.50
   9  -5   0  365.06   63.09
   9  -5   0  508.85   86.19
   9  -5   0  284.37   52.19
   9  -5   0  308.07   64.09
   9  -5   0  282.57   55.29
   9  -5   0  285.17   61.09
   9  -5   0  366.46   88.19
  -9   5   0  501.75   79.79
  -9   5   0  281.37   57.99
  -9   5   0  664.83   78.59
  -9   5   0  304.87   68.69
  -9   5   0  550.94   81.59
  -9   5   0  564.84   67.99
  -9   5   0  340.67   51.49
   8  -5   0  800.82   91.59
   8  -5   0  870.41  143.39
   8  -5   0  783.72   90.09
   8  -5   0  562.64   97.69
   8  -5   0  674.93  106.69
   8  -5   0  681.53  113.39
   8  -5   0  696.63   86.09
  -8   5   0  571.94  103.19
  -8   5   0  755.02   85.29
  -8   5   0  760.72   88.09
  -8   5   0  790.22   89.39
  -8   5   0  701.53  101.39
  -8   5   0  755.82  106.49
  -8   5   0  849.72  110.69
   7  -5   0  -14.20    9.00
   7  -5   0   15.60   23.10
   7  -5   0   -1.20   12.30
   7  -5   0   32.40   16.90
   7  -5   0  -11.70   12.70
   7  -5   0   14.40   19.00
   7  -5   0  -21.40   19.50
  -7   5   0    4.20   15.60
  -7   5   0  -34.70   13.90
  -7   5   0   23.60   13.80
  -7   5   0   -6.50   14.90
  -7   5   0  -12.60   12.10
  -7   5   0   16.50   23.90
  -7   5   0    2.80   14.00
  -7   5   0   -2.90   12.20
   6  -5   0 1056.39  125.79
   6  -5   0 1203.08  121.49
   6  -5   0 1005.50  119.89
   6  -5   0 1085.19  120.29
   6  -5   0 1050.09  125.29
   6  -5   0 1056.19  127.89
   6  -5   0 1142.09  137.29
  -6   5   0 1053.99  117.79
  -6   5   0 1005.80  122.69
  -6   5   0 1086.69  119.49
  -6   5   0 1103.69  124.79
  -6   5   0 1141.39  133.29
  -6   5   0 1050.09  125.69
  -6   5   0 1117.79  119.09
  -6   5   0 1086.99  114.89
   5  -5   0   89.09   28.80
   5  -5   0   78.49   18.90
   5  -5   0   77.69   20.50
   5  -5   0   87.99   34.60
   5  -5   0   65.99   20.90
   5  -5   0   54.99   21.20
   5  -5   0   83.09   25.50
  -5   5   0   65.09   24.60
  -5   5   0   59.89   19.60
  -5   5   0   58.99   25.30
  -5   5   0   71.29   19.00
  -5   5   0   87.09   25.90
   4  -5   0  142.09   27.90
   4  -5   0  193.08   35.50
   4  -5   0  193.38   37.30
   4  -5   0  163.38   34.20
   4  -5   0  204.08   32.20
   4  -5   0  214.98   32.00
  -4   5   0  206.28   44.40
  -4   5   0  136.59   29.80
  -4   5   0  303.67   42.50
  -4   5   0  192.28   37.70
  -4   5   0  200.08   32.80
   3  -5   0 1453.35  161.58
   3  -5   0 1538.05  157.78
   3  -5   0 1576.64  162.98
   3  -5   0 1511.15  158.18
   3  -5   0 1544.35  157.68
   3  -5   0 1412.36  160.38
   3  -5   0 1472.35  163.68
   3  -5   0 1474.75  169.48
  -3   5   0 1513.45  159.88
  -3   5   0 1592.24  162.28
  -3   5   0 1602.14  158.78
  -3   5   0 1484.55  163.88
  -3   5   0 1378.66  168.38
   2  -5   0 2914.01  294.07
   2  -5   0 2944.51  301.57
   2  -5   0 2723.73  290.07
   2  -5   0 2882.41  295.67
   2  -5   0 2828.62  295.37
   2  -5   0 2881.81  290.17
  -2   5   0 2858.61  290.57
  -2   5   0 2818.42  292.67
  -2   5   0 2804.22  293.87
   1  -5   0  278.17   37.80
   1  -5   0  270.67   41.70
   1  -5   0  214.28   39.80
   1  -5   0  311.37   40.60
   1  -5   0  241.28   47.40
  -1   5   0  198.48   41.30
  -1   5   0  290.37   54.19
  -1   5   0  272.67   43.60
  -1   5   0  218.08   36.40
  -1   5   0  281.37   43.20
  -1   5   0  258.67   37.40
   0  -5   0  647.44   77.49
   0  -5   0  650.63   90.89
   0  -5   0  606.24   76.49
   0  -5   0  605.24   73.19
   0  -5   0  601.94   74.79
   0   5   0  627.14   74.29
   0   5   0  711.23   95.79
   0   5   0  764.22   71.99
   0   5   0  649.14   77.99
   0   5   0  686.63   80.09
   0   5   0  626.34   77.39
   0   5   0  618.34   74.39
  -1  -5   0   14.40   18.60
  -1  -5   0   23.90   14.70
  -1  -5   0   58.39   20.10
  -1  -5   0   33.20   17.10
  -1  -5   0   43.30   20.30
   1   5   0    8.50   18.30
   1   5   0   49.10   21.00
   1   5   0   37.90   20.90
   1   5   0   54.79   22.10
   1   5   0   43.80   17.10
   1   5   0   66.89   18.90
  -2  -5   0  106.69   27.70
  -2  -5   0   84.89   22.80
  -2  -5   0  145.89   33.20
  -2  -5   0   91.89   30.90
  -2  -5   0  107.79   24.70
  -2  -5   0  104.29   27.70
  -2  -5   0  133.09   22.10
   2   5   0  104.89   28.20
   2   5   0  105.49   32.10
   2   5   0   41.50   22.90
   2   5   0  109.49   35.50
   2   5   0   94.99   26.00
  -3  -5   0  670.23   76.49
  -3  -5   0  710.03   97.89
  -3  -5   0  643.54   91.59
  -3  -5   0  681.03   80.59
  -3  -5   0  669.73   83.59
  -3  -5   0  830.62  106.29
  -3  -5   0  616.14   93.59
   3   5   0  625.34   96.29
   3   5   0  694.93   84.19
   3   5   0  688.63  106.39
   3   5   0  665.13   93.99
   3   5   0  735.03   85.69
  -4  -5   0   40.90   24.00
  -4  -5   0   43.70   15.50
  -4  -5   0   44.30   21.40
  -4  -5   0   44.90   19.40
  -4  -5   0   53.39   27.70
  -4  -5   0   18.60   17.70
  -4  -5   0   31.10   18.40
   4   5   0    0.70   17.10
   4   5   0   50.59   30.30
   4   5   0   34.00   22.00
  -5  -5   0   -2.00   19.10
  -5  -5   0   20.10   28.70
  -5  -5   0   13.60   17.80
  -5  -5   0  -17.90   11.60
  -5  -5   0   18.20   18.80
  -5  -5   0  -16.80   15.10
   5   5   0   20.20   28.90
   5   5   0   14.30   33.70
   5   5   0   22.40   21.20
   5   5   0  -10.50   17.60
   5   5   0   26.70   21.50
  -6  -5   0   71.49   32.50
  -6  -5   0   13.80   32.60
  -6  -5   0   33.70   24.80
  -6  -5   0   19.40   17.00
  -6  -5   0   24.20   24.70
  -6  -5   0   65.59   26.60
   6   5   0  143.99   51.39
   6   5   0   45.30   31.90
   6   5   0   34.60   36.50
   6   5   0   56.99   40.20
  10  -6   0  167.98   52.99
  10  -6   0   -7.20   34.30
  10  -6   0   49.70   37.00
  10  -6   0   78.79   32.30
 -10   6   0  142.59   39.20
 -10   6   0   51.39   23.60
 -10   6   0  247.58   63.19
 -10   6   0   33.50   24.80
 -10   6   0   61.99   45.80
 -10   6   0   88.99   25.10
 -10   6   0   38.50   28.60
 -10   6   0   86.99   40.90
   9  -6   0   64.59   29.10
   9  -6   0   83.89   35.10
   9  -6   0   26.60   37.00
   9  -6   0   96.59   50.99
   9  -6   0   19.20   18.50
  -9   6   0   74.99   26.10
  -9   6   0   44.30   19.70
  -9   6   0  158.48   47.00
  -9   6   0   35.30   19.50
  -9   6   0   74.79   33.60
  -9   6   0   49.80   36.30
  -9   6   0   18.10   22.50
  -9   6   0   94.69   31.60
   8  -6   0   60.39   20.30
   8  -6   0  104.09   38.70
   8  -6   0   40.40   22.10
   8  -6   0   48.00   22.50
   8  -6   0   91.79   31.70
   8  -6   0   54.49   27.00
   8  -6   0   46.50   36.00
  -8   6   0  122.89   38.40
  -8   6   0   88.99   32.50
  -8   6   0   92.49   33.00
  -8   6   0   60.89   23.80
  -8   6   0   60.39   21.70
  -8   6   0   68.29   34.00
  -8   6   0   81.99   25.70
   7  -6   0  318.67   47.70
   7  -6   0  315.17   71.29
   7  -6   0  195.68   47.90
   7  -6   0  200.88   49.70
   7  -6   0  254.07   49.40
   7  -6   0  313.57   43.20
   7  -6   0  245.78   46.40
  -7   6   0  203.68   38.00
  -7   6   0  203.18   42.80
  -7   6   0  215.38   54.79
  -7   6   0  322.47   54.99
  -7   6   0  260.97   52.79
  -7   6   0  287.97   53.29
  -7   6   0  246.98   43.40
   6  -6   0 2191.38  232.98
   6  -6   0 2267.07  243.88
   6  -6   0 2079.19  251.37
   6  -6   0 2083.99  238.08
   6  -6   0 2173.48  237.38
  -6   6   0 2280.37  235.08
  -6   6   0 2748.23  235.78
  -6   6   0 2181.68  241.88
  -6   6   0 2249.07  249.68
  -6   6   0 2223.58  234.28
  -6   6   0 1988.10  239.08
   5  -6   0    3.60   12.80
   5  -6   0   -6.20   16.00
   5  -6   0   16.00   12.40
   5  -6   0  -14.70   10.20
   5  -6   0   -5.80   13.40
   5  -6   0   32.10   16.50
  -5   6   0   13.10   21.80
  -5   6   0   -1.00   12.70
  -5   6   0    9.20   12.90
  -5   6   0   17.80   18.60
  -5   6   0   26.40   17.30
  -5   6   0    6.70   17.60
   4  -6   0  133.39   26.00
   4  -6   0  161.98   30.70
   4  -6   0  135.09   33.80
   4  -6   0  164.08   37.50
   4  -6   0  137.39   30.10
   4  -6   0  102.19   36.10
   4  -6   0   97.39   22.50
   4  -6   0  114.49   24.40
  -4   6   0  138.09   40.80
  -4   6   0   71.79   23.00
  -4   6   0  183.58   30.10
  -4   6   0  147.39   33.80
  -4   6   0   84.99   26.80
   3  -6   0  -14.20   14.40
   3  -6   0  -13.70    8.10
   3  -6   0    5.20    9.60
   3  -6   0    2.20   15.30
   3  -6   0   -5.40   10.60
   3  -6   0   -0.90   11.30
   3  -6   0    1.50    9.00
   3  -6   0   -7.80   15.40
  -3   6   0   10.30   16.00
  -3   6   0    2.50   20.30
  -3   6   0   13.30   16.50
  -3   6   0    9.30   14.30
  -3   6   0   25.20   13.40
   2  -6   0   29.60   14.70
   2  -6   0   23.10   12.60
   2  -6   0   49.90   23.50
   2  -6   0   21.30   16.40
   2  -6   0    9.20   13.30
   2  -6   0   29.00   14.80
  -2   6   0   15.70   11.90
  -2   6   0   43.10   15.80
  -2   6   0   13.40   22.60
  -2   6   0   33.50   17.60
  -2   6   0   21.20   18.10
  -2   6   0   37.50   16.40
   1  -6   0  378.26   52.09
   1  -6   0  304.37   51.79
   1  -6   0  316.77   47.70
   1  -6   0  369.56   63.89
   1  -6   0  394.26   56.69
  -1   6   0  361.06   56.59
  -1   6   0  313.87   48.40
  -1   6   0  357.86   54.79
  -1   6   0  410.66   59.69
  -1   6   0  453.05   71.59
  -1   6   0  346.37   50.59
   0  -6   0  285.87   46.40
   0  -6   0  234.98   38.50
   0  -6   0  257.97   53.39
   0  -6   0  285.77   47.60
   0  -6   0  252.97   44.10
   0   6   0  299.67   49.90
   0   6   0  217.18   34.60
   0   6   0  267.37   41.60
   0   6   0  256.97   46.90
   0   6   0  255.67   41.80
   0   6   0  214.68   44.90
   0   6   0  176.98   48.80
  -1  -6   0  456.15   74.09
  -1  -6   0  403.46   60.89
  -1  -6   0  440.06   57.79
  -1  -6   0  348.67   58.49
  -1  -6   0  359.96   60.19
   1   6   0  327.27   55.09
   1   6   0  419.96   65.29
   1   6   0  380.16   62.79
   1   6   0  384.46   73.49
   1   6   0  364.36   61.79
   1   6   0  409.06   58.79
  -2  -6   0  252.27   45.40
  -2  -6   0  202.98   38.60
  -2  -6   0  217.58   39.10
  -2  -6   0  200.48   42.90
  -2  -6   0  192.98   32.70
  -2  -6   0  171.68   47.50
  -2  -6   0  224.68   44.50
   2   6   0  183.58   49.70
   2   6   0  323.77   51.49
   2   6   0  218.38   49.99
   2   6   0  216.68   41.30
   2   6   0  190.28   45.80
   2   6   0  154.58   37.10
  -3  -6   0    7.30   15.30
  -3  -6   0   12.70   13.80
  -3  -6   0   18.20   21.90
  -3  -6   0   22.50   13.60
  -3  -6   0   10.30   12.80
  -3  -6   0   -4.00   15.80
  -3  -6   0   34.90   25.10
   3   6   0   17.10   21.20
   3   6   0    1.70   17.70
   3   6   0   -2.40   21.00
   3   6   0    6.40   25.60
   3   6   0   30.20   36.10
   3   6   0   22.00   19.40
  -4  -6   0  635.74  100.69
  -4  -6   0  865.31   91.99
  -4  -6   0  786.22  115.79
  -4  -6   0  639.84  106.99
  -4  -6   0  963.90  130.39
  -4  -6   0  965.30   99.09
  -4  -6   0  966.20  104.09
   4   6   0  564.94  117.09
   4   6   0 1143.79  111.69
   4   6   0  933.31  128.79
   4   6   0  641.54  107.79
   4   6   0  595.54  103.59
  -5  -6   0    4.60   16.70
  -5  -6   0    4.10   15.30
  -5  -6   0  -17.30   16.90
  -5  -6   0   12.80   28.10
  -5  -6   0    3.40   19.20
  -5  -6   0    6.60   23.90
   5   6   0    8.30   22.60
   5   6   0  -23.40   16.90
   5   6   0   -2.30   29.30
   5   6   0   30.70   39.50
   5   6   0   25.70   32.10
  10  -7   0  289.87   60.69
  10  -7   0  362.26   62.59
  10  -7   0  337.27   78.99
  10  -7   0  416.36  103.59
 -10   7   0  349.37   77.09
 -10   7   0  248.98   58.49
 -10   7   0  283.77   49.99
   9  -7   0    9.30   39.20
   9  -7   0   83.99   49.70
   9  -7   0   24.80   46.20
   9  -7   0   77.99   36.80
   9  -7   0    3.60   17.80
   9  -7   0   -8.20   25.00
   9  -7   0   -2.00   21.30
  -9   7   0   10.70   16.10
  -9   7   0   24.70   23.50
  -9   7   0  -14.70   18.60
  -9   7   0  -17.50   22.00
  -9   7   0   45.30   28.90
   8  -7   0   21.40   17.40
   8  -7   0   24.00   30.10
   8  -7   0   70.49   42.70
   8  -7   0   51.09   23.70
   8  -7   0   42.30   22.90
   8  -7   0   41.50   21.00
   8  -7   0   62.09   28.10
  -8   7   0   38.20   18.40
  -8   7   0   21.40   26.30
  -8   7   0   56.59   24.10
  -8   7   0   58.09   27.70
  -8   7   0   92.99   37.80
   7  -7   0   33.50   21.10
   7  -7   0    2.00   12.60
   7  -7   0   71.19   27.20
   7  -7   0   49.10   20.60
  -7   7   0   59.89   23.70
  -7   7   0  111.59   33.80
  -7   7   0   37.30   29.70
  -7   7   0   43.50   18.30
  -7   7   0   50.39   27.60
   6  -7   0    9.50   13.80
   6  -7   0  -12.40   12.60
   6  -7   0  -17.90   21.60
   6  -7   0   -1.80   19.50
   6  -7   0   21.60   16.30
   6  -7   0  -20.10   12.90
   6  -7   0   10.50   18.20
   6  -7   0   22.60   16.70
  -6   7   0   14.70   19.90
  -6   7   0   23.20   21.00
  -6   7   0   24.20   17.40
  -6   7   0    2.20   15.80
  -6   7   0  -13.60   13.40
  -6   7   0    3.60   20.10
   5  -7   0   31.10   24.40
   5  -7   0   14.70   18.10
   5  -7   0   48.90   24.00
   5  -7   0   33.60   17.40
   5  -7   0   27.20   26.40
   5  -7   0   49.20   16.90
  -5   7   0   38.90   28.40
  -5   7   0   32.30   17.00
  -5   7   0   71.59   27.20
  -5   7   0   42.70   18.20
  -5   7   0   -5.50   15.60
   4  -7   0  122.69   35.40
   4  -7   0  113.19   35.00
   4  -7   0   94.89   27.60
   4  -7   0   79.89   24.40
   4  -7   0   48.90   19.90
   4  -7   0  120.79   24.80
   4  -7   0   79.29   36.20
   4  -7   0  116.99   25.00
  -4   7   0   92.39   31.40
  -4   7   0   71.59   31.50
  -4   7   0   92.09   23.60
  -4   7   0  110.59   29.60
   3  -7   0  486.05   60.99
   3  -7   0  478.85   56.49
   3  -7   0  490.75   56.89
   3  -7   0  426.46   68.29
   3  -7   0  445.56   80.19
   3  -7   0  422.86   65.09
   3  -7   0  519.85   68.29
  -3   7   0  408.26   76.39
  -3   7   0  383.96   64.79
  -3   7   0  411.16   60.29
  -3   7   0  506.35   71.59
  -3   7   0  379.46   61.59
   2  -7   0 1251.97  132.49
   2  -7   0 1187.18  135.89
   2  -7   0 1185.58  145.49
   2  -7   0 1063.29  135.99
   2  -7   0 1417.66  135.89
   2  -7   0 1148.19  130.89
  -2   7   0 1212.38  148.69
  -2   7   0 1084.39  138.69
  -2   7   0 1275.67  133.29
  -2   7   0 1162.98  134.59
  -2   7   0 1341.37  133.09
  -2   7   0 1131.09  136.69
   1  -7   0   -7.50   11.20
   1  -7   0   -2.90   11.40
   1  -7   0   10.30   18.30
   1  -7   0   15.70   17.30
   1  -7   0   28.80   18.80
  -1   7   0   19.90   14.80
  -1   7   0    7.20   17.40
  -1   7   0   24.50   16.00
  -1   7   0  -14.30   15.20
  -1   7   0   -0.50   17.30
   0  -7   0  819.02  101.89
   0  -7   0 1242.98  168.38
   0  -7   0 1036.00  137.59
   0  -7   0  890.01  124.09
   0  -7   0  861.31  100.19
   0   7   0  786.02  101.19
   0   7   0  868.81   99.39
   0   7   0  789.82   98.39
   0   7   0  961.20  132.39
   0   7   0  855.41  104.59
   0   7   0  775.22  112.59
  -1  -7   0    6.90   16.70
  -1  -7   0   30.80   21.50
  -1  -7   0   18.00   16.70
  -1  -7   0   18.30   18.90
  -1  -7   0    9.30   20.80
   1   7   0  -21.60   13.40
   1   7   0  -13.90   15.60
   1   7   0   31.80   29.40
   1   7   0   -7.30   13.70
   1   7   0   37.70   25.20
   1   7   0    5.70   16.80
  -2  -7   0  211.58   42.50
  -2  -7   0  252.17   39.60
  -2  -7   0  276.57   52.49
  -2  -7   0  296.47   53.99
  -2  -7   0  199.98   52.19
  -2  -7   0  308.97   48.20
  -2  -7   0  294.27   52.19
   2   7   0  241.28   47.40
   2   7   0  300.27   52.49
   2   7   0  223.28   49.90
   2   7   0  273.67   53.99
   2   7   0  272.57   58.29
   2   7   0  160.28   50.89
  -3  -7   0  472.45   83.09
  -3  -7   0  370.46   64.99
  -3  -7   0  446.26   76.09
  -3  -7   0  590.84   83.09
  -3  -7   0  426.76   85.29
  -3  -7   0  515.75   59.89
  -3  -7   0  426.86   68.89
   3   7   0  441.06   77.39
   3   7   0  407.76   72.59
   3   7   0  605.94   84.99
   3   7   0  339.07   81.59
   3   7   0  567.94   80.29
   3   7   0  639.44   96.59
  -4  -7   0  595.34   89.59
  -4  -7   0  725.33  100.69
  -4  -7   0  891.71  123.59
  -4  -7   0  739.33  109.79
  -4  -7   0  625.74  105.59
  -4  -7   0  769.12  113.39
  -4  -7   0  750.12   81.39
   4   7   0  699.93  101.99
   4   7   0  643.74  117.09
   4   7   0  414.06   88.19
   4   7   0  832.42  120.19
   4   7   0  659.63  101.19
   4   7   0  704.33  105.89
   9  -8   0    8.10   16.60
   9  -8   0    1.40   20.60
   9  -8   0   44.70   38.30
   9  -8   0   -7.10   15.90
   9  -8   0   39.00   27.40
  -9   8   0   14.60   40.80
  -9   8   0    8.60   35.80
  -9   8   0   13.10   22.90
  -9   8   0   -3.40   16.80
  -9   8   0    6.50   26.00
   8  -8   0  -21.20   21.40
   8  -8   0    7.10   17.10
   8  -8   0    1.80   14.60
   8  -8   0    5.10   18.20
   8  -8   0   10.50   18.20
   8  -8   0  -28.20   27.70
  -8   8   0  -14.80   16.80
  -8   8   0    8.70   23.70
  -8   8   0   -4.10   15.40
  -8   8   0   17.10   25.20
  -8   8   0   -4.80   21.00
   7  -8   0  255.97   51.59
   7  -8   0  205.28   41.30
   7  -8   0  169.58   58.19
   7  -8   0  240.38   49.20
   7  -8   0  260.67   43.20
   7  -8   0  159.98   51.39
   7  -8   0  412.56   53.59
   7  -8   0  188.48   44.40
  -7   8   0  181.38   38.80
  -7   8   0  245.58   51.09
  -7   8   0  227.28   42.80
  -7   8   0  145.39   43.80
  -7   8   0  241.58   59.79
   6  -8   0  845.92  102.79
   6  -8   0  914.81  101.59
   6  -8   0  947.21  101.29
   6  -8   0  986.30  111.19
   6  -8   0  658.03  108.79
   6  -8   0  887.41  110.89
  -6   8   0 1029.30  115.19
  -6   8   0  830.42  102.59
  -6   8   0  864.81  103.19
  -6   8   0  929.61  110.39
  -6   8   0  793.32  128.29
   5  -8   0   21.60   17.70
   5  -8   0   -6.70   20.10
   5  -8   0   -2.00   19.50
   5  -8   0    4.20   15.80
   5  -8   0   15.10   15.30
   5  -8   0    0.30   12.30
   5  -8   0   10.30   14.90
   5  -8   0    6.30   22.60
  -5   8   0   20.80   20.50
  -5   8   0   40.80   34.20
  -5   8   0   31.70   22.00
  -5   8   0   15.80   17.10
  -5   8   0   12.10   16.60
   4  -8   0   90.49   22.20
   4  -8   0   44.30   23.20
   4  -8   0   30.40   27.00
   4  -8   0   42.50   17.60
   4  -8   0   95.49   35.60
   4  -8   0   84.99   27.40
   4  -8   0   81.89   23.60
  -4   8   0   21.00   22.70
  -4   8   0   34.80   29.70
  -4   8   0  115.09   26.70
  -4   8   0   61.99   25.70
  -4   8   0  101.39   26.20
   3  -8   0   -0.20   16.90
   3  -8   0    5.60   14.50
   3  -8   0   31.20   26.10
   3  -8   0   -2.30   12.70
   3  -8   0    3.50   11.80
   3  -8   0   11.20   11.90
   3  -8   0    4.40   13.90
  -3   8   0   17.30   28.00
  -3   8   0    4.50   18.00
  -3   8   0   -1.30   13.30
  -3   8   0   31.10   21.60
  -3   8   0   -9.10   15.90
   2  -8   0  319.37   48.00
   2  -8   0  344.47   58.49
   2  -8   0  275.47   52.39
   2  -8   0  387.76   56.69
   2  -8   0  333.17   66.69
   2  -8   0  304.27   50.49
  -2   8   0  199.68   50.49
  -2   8   0  322.67   50.89
  -2   8   0  289.57   51.69
  -2   8   0  415.06   62.49
  -2   8   0  363.06   71.49
  -2   8   0  270.67   47.30
   1  -8   0  687.13   86.49
   1  -8   0  702.43   98.99
   1  -8   0  591.74  104.69
   1  -8   0  581.94   92.69
   1  -8   0  625.24   82.09
  -1   8   0  790.02  103.39
  -1   8   0  695.63   85.09
  -1   8   0  683.83  110.69
  -1   8   0  726.83   88.89
  -1   8   0  773.42   81.99
  -1   8   0  719.43  101.49
  -1   8   0  790.42   87.59
   0  -8   0  641.84  101.89
   0  -8   0  660.53   76.99
   0  -8   0  545.15  110.69
   0  -8   0  618.24   90.79
   0  -8   0  678.03   93.19
   0   8   0  715.33  115.19
   0   8   0  756.72  112.39
   0   8   0  571.54   87.79
   0   8   0  623.24   97.09
   0   8   0  589.84   92.99
   0   8   0  521.75   81.29
  -1  -8   0  106.79   25.50
  -1  -8   0   47.20   23.10
  -1  -8   0   15.90   21.90
  -1  -8   0  103.09   39.30
  -1  -8   0   73.59   28.90
   1   8   0   64.69   28.70
   1   8   0   54.09   25.00
   1   8   0   54.39   26.90
   1   8   0   69.09   31.00
   1   8   0   26.10   25.00
   1   8   0   78.89   35.50
  -2  -8   0   98.29   37.60
  -2  -8   0   81.29   26.20
  -2  -8   0  161.38   46.30
  -2  -8   0   73.69   30.60
  -2  -8   0  117.99   46.90
   2   8   0  173.18   51.89
   2   8   0   85.79   34.00
   2   8   0  115.49   37.60
   2   8   0   83.79   28.00
   2   8   0   67.19   36.50
   2   8   0   38.40   31.00
  -3  -8   0  -17.70   28.80
  -3  -8   0   58.69   31.10
  -3  -8   0   47.30   27.80
  -3  -8   0   22.70   21.70
  -3  -8   0   46.30   32.60
  -3  -8   0    0.60   14.70
  -3  -8   0   -7.20   18.40
   3   8   0   19.60   25.30
   3   8   0   21.40   28.70
   3   8   0   24.90   31.70
   3   8   0   16.20   27.60
   3   8   0   65.69   36.10
   3   8   0   52.29   38.40
   9  -9   0    6.40   28.30
   9  -9   0    9.90   25.40
   9  -9   0  -20.60   23.50
   9  -9   0   -0.90   34.40
   9  -9   0  -26.30   34.30
   9  -9   0    9.30   33.10
  -9   9   0  -34.90   15.10
  -9   9   0   44.50   37.90
  -9   9   0   -3.40   30.60
  -9   9   0  -43.40   20.30
  -9   9   0  -26.40   20.00
   8  -9   0   -6.20   17.60
   8  -9   0  -45.40   29.00
   8  -9   0    1.30   41.00
   8  -9   0   -9.80   28.50
   8  -9   0  -26.00   14.90
   8  -9   0  -20.60   21.90
   8  -9   0   30.40   20.30
  -8   9   0  -10.10   22.10
  -8   9   0   13.50   34.80
  -8   9   0   23.10   21.90
  -8   9   0   -9.50   23.40
  -8   9   0   13.90   20.70
   7  -9   0  389.36   55.19
   7  -9   0  301.57   66.69
   7  -9   0  194.78   51.69
   7  -9   0  476.35   57.29
   7  -9   0  259.27   54.99
   7  -9   0  377.46   75.59
   7  -9   0  236.58   72.49
   7  -9   0  252.57   48.60
  -7   9   0  316.57   62.49
  -7   9   0  176.98   57.99
  -7   9   0  168.18   51.99
  -7   9   0  249.88   47.40
  -7   9   0  387.26   58.19
  -7   9   0  281.27   59.39
   6  -9   0  233.88   68.49
   6  -9   0  286.17   44.20
   6  -9   0  148.69   48.00
   6  -9   0  167.38   34.50
   6  -9   0  183.48   41.70
   6  -9   0  129.89   38.60
   6  -9   0  138.69   32.20
   6  -9   0  214.08   50.49
  -6   9   0  166.38   38.80
  -6   9   0  127.39   41.90
  -6   9   0  103.79   42.90
  -6   9   0  263.37   54.39
  -6   9   0  102.69   31.50
   5  -9   0  487.95   65.79
   5  -9   0  407.26   86.09
   5  -9   0  391.66   66.89
   5  -9   0  500.85   64.59
   5  -9   0  396.66   77.79
   5  -9   0  446.06   73.19
   5  -9   0  646.44   65.19
  -5   9   0  398.56   81.29
  -5   9   0  486.15   68.39
  -5   9   0  410.56   73.79
  -5   9   0  470.15   75.39
  -5   9   0  290.67   59.19
   4  -9   0  665.03   83.79
   4  -9   0  766.72   85.19
   4  -9   0  629.04   96.19
   4  -9   0  671.73  114.49
   4  -9   0  640.44  100.69
   4  -9   0  762.72   83.49
   4  -9   0  734.43   96.99
  -4   9   0  663.63   99.19
  -4   9   0  762.12   88.79
  -4   9   0  689.83   85.49
  -4   9   0  632.04  111.79
  -4   9   0  586.14   97.89
   3  -9   0   -5.10   10.30
   3  -9   0  -14.80   12.70
   3  -9   0  -10.20   12.70
   3  -9   0   36.10   21.40
   3  -9   0   14.00   16.10
   3  -9   0   -8.90   19.40
   3  -9   0   30.20   23.70
  -3   9   0    2.50   20.20
  -3   9   0   -8.70   14.60
  -3   9   0    3.80   14.60
   2  -9   0  -10.60   12.90
   2  -9   0    1.80   19.30
   2  -9   0   38.90   23.10
   2  -9   0   19.70   18.60
   2  -9   0   16.20   14.40
   2  -9   0   32.20   26.90
  -2   9   0   21.80   22.00
  -2   9   0    1.50   20.90
  -2   9   0   11.20   19.20
  -2   9   0   33.00   19.00
  -2   9   0   12.80   16.50
  -2   9   0   21.80   33.40
   1  -9   0  183.68   43.90
   1  -9   0  193.18   45.00
   1  -9   0  222.98   45.20
   1  -9   0  203.58   55.69
   1  -9   0  165.78   36.00
  -1   9   0  216.38   48.20
  -1   9   0  188.88   43.30
  -1   9   0  191.68   41.30
  -1   9   0  187.08   35.20
  -1   9   0  204.28   50.19
  -1   9   0  170.68   52.09
  -1   9   0  140.79   34.70
   0  -9   0  -13.20    9.30
   0  -9   0   -4.90   12.30
   0  -9   0    6.60   31.90
   0  -9   0   15.00   23.60
   0  -9   0  -11.90   22.50
   0   9   0    4.70   14.70
   0   9   0  -14.70   22.30
   0   9   0   -2.20   23.70
   0   9   0   21.70   25.20
   0   9   0    7.50   24.20
   0   9   0   -9.60   26.10
  -1  -9   0  140.09   52.29
  -1  -9   0   69.69   25.70
  -1  -9   0   91.79   38.90
  -1  -9   0  160.08   38.90
  -1  -9   0  139.89   29.80
  -1  -9   0  115.69   35.70
  -1  -9   0  124.69   37.80
   1   9   0  148.79   49.00
   1   9   0  127.09   52.59
   1   9   0  119.99   46.10
   1   9   0  118.89   42.90
   1   9   0   71.89   29.10
   1   9   0  217.98   46.80
  -2  -9   0   84.29   34.70
  -2  -9   0  134.29   44.50
  -2  -9   0   70.89   40.00
  -2  -9   0   89.79   40.00
  -2  -9   0  106.39   26.10
  -2  -9   0   68.19   28.40
  -2  -9   0  102.69   30.10
   2   9   0   27.80   33.60
   2   9   0  162.48   72.39
   2   9   0  178.48   61.09
   2   9   0  109.49   40.20
   2   9   0   51.89   28.30
   2   9   0  128.49   42.10
   8 -10   0  317.17   90.29
   8 -10   0  363.86   77.69
   8 -10   0  367.06   75.79
   8 -10   0  400.96   66.79
   8 -10   0  448.66   88.49
  -8  10   0  389.46   83.59
  -8  10   0  349.57   72.89
  -8  10   0  485.75   71.09
  -8  10   0  461.55   81.09
  -8  10   0  309.17   59.89
   7 -10   0   76.59   31.40
   7 -10   0   66.99   33.90
   7 -10   0   42.70   36.90
   7 -10   0   26.00   44.40
   7 -10   0   37.50   23.30
   7 -10   0   48.50   23.50
   7 -10   0   14.50   23.90
  -7  10   0   16.30   27.00
  -7  10   0   21.90   24.00
  -7  10   0   27.30   25.80
   6 -10   0   -5.00   12.80
   6 -10   0   24.60   38.00
   6 -10   0   41.40   20.00
   6 -10   0    9.60   19.60
   6 -10   0   38.80   34.50
   6 -10   0   41.30   27.40
   6 -10   0    7.00   17.20
  -6  10   0   -7.40   19.60
  -6  10   0   18.00   25.60
  -6  10   0   32.10   24.60
  -6  10   0   10.00   22.80
  -6  10   0    9.00   21.70
   5 -10   0  472.55   60.29
   5 -10   0  385.66   85.19
   5 -10   0  254.07   54.89
   5 -10   0  303.87   50.79
   5 -10   0  446.76   58.49
   5 -10   0  329.07   56.59
   5 -10   0  211.68   60.39
  -5  10   0  132.59   50.59
  -5  10   0  312.37   64.69
  -5  10   0  447.96   63.89
  -5  10   0  244.18   59.39
  -5  10   0  306.27   73.19
   4 -10   0    8.40   20.30
   4 -10   0   -7.20   13.90
   4 -10   0   14.10   23.20
   4 -10   0   51.09   37.80
   4 -10   0    3.50   13.60
   4 -10   0   15.60   26.10
   4 -10   0   -3.30   19.50
  -4  10   0   40.50   23.80
  -4  10   0   21.40   22.70
  -4  10   0   15.80   28.60
  -4  10   0   15.50   24.80
  -4  10   0   23.30   29.20
   3 -10   0    5.60   14.90
   3 -10   0   37.30   24.20
   3 -10   0   30.70   31.20
   3 -10   0   22.10   22.10
   3 -10   0   53.29   25.80
   3 -10   0   11.90   25.60
   3 -10   0   32.40   28.90
  -3  10   0   75.39   30.90
  -3  10   0   31.90   29.40
  -3  10   0   19.40   23.10
  -3  10   0   62.79   34.70
  -3  10   0   46.20   33.30
   2 -10   0    9.40   15.10
   2 -10   0   57.19   33.00
   2 -10   0   29.70   36.00
   2 -10   0   -0.10   14.30
   2 -10   0  -11.70   20.90
  -2  10   0    4.00   22.50
  -2  10   0   40.40   32.90
  -2  10   0  -13.60   14.30
  -2  10   0  -26.70   18.70
  -2  10   0    9.20   15.40
  -2  10   0   21.00   25.10
   1 -10   0  110.09   50.29
   1 -10   0  130.99   40.10
   1 -10   0  116.29   41.80
   1 -10   0  120.99   50.49
  -1  10   0   66.99   41.40
  -1  10   0  125.89   39.50
  -1  10   0   30.60   43.80
  -1  10   0   93.29   27.90
  -1  10   0  215.88   47.80
  -1  10   0  200.38   53.59
   0 -10   0  181.18   41.50
   0 -10   0  239.18   53.99
   0 -10   0  430.46   73.79
   0 -10   0  285.57   58.19
   0 -10   0  295.17   76.69
   0  10   0  325.57   66.29
   0  10   0  181.88   47.50
   0  10   0  191.48   67.69
   0  10   0  286.97   65.79
   0  10   0  201.08   50.89
   0  10   0  229.78   52.29
   7 -11   0   -8.40   26.80
   7 -11   0   31.60   36.60
  -7  11   0    6.30   28.60
  -7  11   0   -5.60   25.80
   6 -11   0   -5.40   14.90
   6 -11   0  -15.60   18.60
   6 -11   0   24.70   20.70
   6 -11   0   24.90   35.20
   6 -11   0   -7.70   23.40
   6 -11   0   12.00   18.70
   6 -11   0   24.30   30.70
  -6  11   0   -5.20   29.80
  -6  11   0  -25.50   20.40
  -6  11   0   12.60   38.80
  -6  11   0  -11.40   21.40
   5 -11   0   41.90   23.30
   5 -11   0   95.99   34.30
   5 -11   0   40.00   21.80
   5 -11   0   77.29   31.50
   5 -11   0   31.00   30.00
   5 -11   0  123.79   56.09
   5 -11   0   -3.20   27.90
  -5  11   0   52.39   26.90
  -5  11   0   27.90   33.90
  -5  11   0   -7.20   22.20
  -5  11   0   35.70   39.90
   4 -11   0  206.18   63.89
   4 -11   0  258.27   50.49
   4 -11   0  168.98   47.30
   4 -11   0  155.88   37.90
   4 -11   0  245.48   57.39
  -4  11   0  241.68   69.49
  -4  11   0  236.58   59.99
  -4  11   0  250.57   48.60
  -4  11   0  182.18   50.09
  -4  11   0  117.79   46.30
   3 -11   0  101.29   30.20
   3 -11   0   66.69   43.50
   3 -11   0  109.39   36.40
   3 -11   0   76.79   34.00
   3 -11   0   83.29   32.50
   3 -11   0   93.59   36.00
   3 -11   0  100.49   42.20
  -3  11   0   73.09   38.30
  -3  11   0  115.49   47.20
  -3  11   0   47.10   40.50
  -3  11   0   76.39   33.70
  -3  11   0   83.09   31.80
   2 -11   0   63.99   35.00
   2 -11   0    9.50   19.10
   2 -11   0  -34.10   24.30
   2 -11   0    1.40   16.10
   2 -11   0  -22.50   23.80
   2 -11   0   18.50   22.90
   2 -11   0  -16.70   17.80
  -2  11   0   -1.50   31.80
  -2  11   0  -18.20   15.20
  -2  11   0   -2.90   25.60
  -2  11   0    8.90   17.50
  -2  11  -1   -4.20   14.30
  -2  11  -1    8.00   27.80
  -2  11  -1   60.49   37.40
   2 -11   1  -24.30   23.80
   2 -11   1   11.30   30.00
   2 -11   1  -15.50   21.40
   2 -11   1    6.30   20.30
   2 -11   1   -8.30   18.90
   2 -11   1  -25.60   23.10
   2 -11   1   -1.00   23.10
  -3  11  -1   99.69   55.89
  -3  11  -1  224.48   56.99
  -3  11  -1  194.68   46.10
  -3  11  -1   80.99   36.30
   3 -11   1  121.79   32.70
   3 -11   1   67.49   37.40
   3 -11   1   66.59   31.60
   3 -11   1  148.09   56.89
   3 -11   1  190.48   38.20
   3 -11   1   71.89   29.80
   3 -11   1  125.59   39.30
  -4  11  -1   27.10   32.60
  -4  11  -1   39.30   32.50
  -4  11  -1  -17.40   27.90
  -4  11  -1   31.00   26.90
   4 -11   1    5.20   18.30
   4 -11   1  -17.90   21.50
   4 -11   1   -9.20   32.00
   4 -11   1  -17.10   15.80
   4 -11   1  -12.10   18.20
   4 -11   1   -5.40   28.50
   4 -11   1    4.80   18.00
  -5  11  -1   41.00   40.70
  -5  11  -1   69.69   36.00
  -5  11  -1  170.98   52.89
  -5  11  -1  215.08   44.20
   5 -11   1   41.80   25.70
   5 -11   1   70.69   30.20
   5 -11   1  109.69   29.20
   5 -11   1   84.39   50.69
   5 -11   1  128.69   34.40
   5 -11   1  103.99   42.90
  -6  11  -1  262.07   52.39
  -6  11  -1  189.18   54.99
  -6  11  -1  160.98   52.99
  -6  11  -1  169.98   63.29
   6 -11   1  208.38   64.29
   6 -11   1  251.37   46.50
   6 -11   1  211.18   61.69
   6 -11   1  183.98   44.00
   1  10  -1   -4.40   20.90
  -1 -10   1    9.10   15.00
  -1 -10   1   16.10   31.20
  -1 -10   1   31.10   28.00
  -1 -10   1   56.49   37.70
  -1 -10   1   17.50   18.10
   0  10  -1   20.70   35.60
   0  10  -1    1.90   27.50
   0  10  -1   19.40   30.80
   0  10  -1  -17.50   24.50
   0  10  -1   48.40   24.20
   0  10  -1   34.40   30.10
   0 -10   1   72.19   31.20
   0 -10   1   38.80   36.30
   0 -10   1  -10.50   16.80
   0 -10   1    4.10   24.70
   0 -10   1   25.10   29.50
  -1  10  -1   55.39   35.90
  -1  10  -1  129.59   37.80
  -1  10  -1  136.99   44.40
  -1  10  -1   89.89   39.40
  -1  10  -1   75.19   25.20
  -1  10  -1   53.39   31.80
   1 -10   1  134.69   49.80
   1 -10   1  101.29   36.00
   1 -10   1  196.38   49.00
  -2  10  -1  281.07   60.79
  -2  10  -1  350.76   58.19
  -2  10  -1  203.98   42.70
  -2  10  -1  250.97   57.29
  -2  10  -1  248.18   71.29
   2 -10   1  437.26   82.49
   2 -10   1  294.57   51.59
   2 -10   1  369.06   51.69
   2 -10   1  295.07   55.09
   2 -10   1  269.17   54.29
   2 -10   1  144.59   39.10
   2 -10   1  245.58   56.09
  -3  10  -1   -9.60   21.10
  -3  10  -1  -24.60   21.70
  -3  10  -1  -17.10   18.40
  -3  10  -1    3.50   21.90
  -3  10  -1    7.50   20.60
   3 -10   1   -8.70   25.50
   3 -10   1   -5.30   23.20
   3 -10   1   27.20   24.50
   3 -10   1  -12.10   16.00
   3 -10   1   -2.90   16.40
   3 -10   1  -14.40   13.00
   3 -10   1   -0.10   13.30
  -4  10  -1    4.70   19.80
  -4  10  -1  -16.80   19.20
  -4  10  -1   17.80   21.80
  -4  10  -1    3.60   17.20
  -4  10  -1    7.20   23.50
   4 -10   1   44.90   23.80
   4 -10   1   11.30   16.00
   4 -10   1    7.30   16.80
   4 -10   1   -7.20   23.30
   4 -10   1   22.00   35.20
   4 -10   1   16.70   21.80
   4 -10   1   31.60   18.70
  -5  10  -1  206.78   52.49
  -5  10  -1   80.99   39.40
  -5  10  -1   65.79   35.30
  -5  10  -1  213.28   42.60
  -5  10  -1   97.19   39.90
   5 -10   1  161.48   42.90
   5 -10   1  163.08   34.90
   5 -10   1  122.59   31.00
   5 -10   1  129.49   37.00
   5 -10   1  184.08   60.09
   5 -10   1  241.78   56.79
  -6  10  -1  -19.10   22.00
  -6  10  -1  -17.20   16.90
  -6  10  -1   29.80   30.70
  -6  10  -1   17.70   27.20
  -6  10  -1   25.30   29.50
   6 -10   1   57.59   30.60
   6 -10   1    1.00   30.50
   6 -10   1    3.70   25.60
   6 -10   1   10.40   19.50
   6 -10   1  -11.30   14.60
   6 -10   1    9.50   20.40
  -7  10  -1  390.96   97.49
  -7  10  -1  629.64   92.69
  -7  10  -1  590.04  135.39
  -7  10  -1  589.94   81.49
  -7  10  -1  427.66   72.19
   7 -10   1  563.54  111.89
   7 -10   1  532.85   85.49
   7 -10   1  533.45   78.79
   7 -10   1  478.75   93.09
   7 -10   1  661.43   83.39
   7 -10   1  487.65   85.49
  -8  10  -1  184.08   63.79
  -8  10  -1  192.68   54.89
  -8  10  -1  134.39   37.80
   8 -10   1  301.77   85.89
   8 -10   1  229.88   63.59
   2   9  -1   97.29   36.60
   2   9  -1  116.09   44.60
   2   9  -1  175.58   45.70
   2   9  -1  188.78   60.39
   2   9  -1  230.88   66.79
   2   9  -1  109.39   40.80
  -2  -9   1  201.68   33.90
  -2  -9   1  173.98   37.40
  -2  -9   1  175.88   53.99
  -2  -9   1   99.99   39.20
  -2  -9   1  252.07   53.19
  -2  -9   1  164.58   39.60
  -2  -9   1  149.59   54.79
   1   9  -1    3.50   21.50
   1   9  -1   -8.60   17.60
   1   9  -1   10.80   17.30
   1   9  -1   45.00   35.10
   1   9  -1   12.20   25.10
   1   9  -1  -32.30   16.80
  -1  -9   1   35.40   29.80
  -1  -9   1   17.80   27.40
  -1  -9   1    3.90   25.50
  -1  -9   1   27.00   25.90
  -1  -9   1   -6.40   14.50
   0   9  -1    4.00   23.60
   0   9  -1   18.00   23.70
   0   9  -1  -18.30   22.30
   0   9  -1  -13.40   19.80
   0   9  -1    2.60   14.30
   0   9  -1  -15.40   22.40
   0  -9   1   -9.40   19.20
   0  -9   1    3.70   28.50
   0  -9   1   11.40   15.60
   0  -9   1   -5.70   12.80
   0  -9   1  -18.50   19.30
  -1   9  -1  750.52   75.39
  -1   9  -1  593.04  108.39
  -1   9  -1  469.75   82.89
  -1   9  -1  689.03   80.29
  -1   9  -1  581.84   92.39
  -1   9  -1  407.36   75.79
  -1   9  -1  574.44   93.19
   1  -9   1  688.03  107.99
   1  -9   1  676.43   89.99
   1  -9   1  646.44   77.29
   1  -9   1  556.24   88.29
   1  -9   1  689.23   94.89
  -2   9  -1    3.40   25.40
  -2   9  -1    1.00   19.70
  -2   9  -1    0.90   19.00
  -2   9  -1   27.20   19.40
  -2   9  -1    6.80   18.40
   2  -9   1   11.20   12.90
   2  -9   1    4.70   12.70
   2  -9   1   -7.30   13.00
   2  -9   1    5.50   19.30
   2  -9   1   19.00   17.50
   2  -9   1   18.50   25.10
   2  -9   1   11.20   16.40
  -3   9  -1  893.51  108.99
  -3   9  -1  870.01  102.19
  -3   9  -1  805.72  129.69
  -3   9  -1  803.92  117.99
  -3   9  -1  831.42  104.19
   3  -9   1  792.52  101.89
   3  -9   1  883.11  107.19
   3  -9   1 1055.09  102.39
   3  -9   1  817.32   97.49
   3  -9   1  808.52   99.59
  -4   9  -1  367.36   57.09
  -4   9  -1  307.37   65.49
  -4   9  -1  377.96   78.09
  -4   9  -1  253.97   52.09
  -4   9  -1  388.56   67.39
   4  -9   1  373.06   55.19
   4  -9   1  349.96   92.39
   4  -9   1  404.46   68.19
   4  -9   1  413.16   58.09
   4  -9   1  607.84   64.69
   4  -9   1  375.06   60.19
   4  -9   1  248.28   95.89
  -5   9  -1  164.98   42.20
  -5   9  -1  178.78   35.50
  -5   9  -1   78.09   32.70
  -5   9  -1   74.69   27.10
  -5   9  -1  167.78   50.59
   5  -9   1  170.48   44.10
   5  -9   1  177.98   53.59
   5  -9   1  134.99   30.10
   5  -9   1  100.29   31.40
   5  -9   1  125.39   29.00
   5  -9   1  105.29   29.90
  -6   9  -1   39.10   21.60
  -6   9  -1   27.60   19.40
  -6   9  -1   39.30   28.70
  -6   9  -1   32.90   25.30
  -6   9  -1   39.90   35.00
   6  -9   1   31.00   20.60
   6  -9   1   -6.00   13.90
   6  -9   1   21.80   25.50
   6  -9   1   64.29   41.00
   6  -9   1   19.30   16.80
   6  -9   1   30.40   16.00
  -7   9  -1  259.47   70.69
  -7   9  -1  484.55   67.49
  -7   9  -1  257.37   62.29
  -7   9  -1  283.87   52.29
  -7   9  -1  439.86   73.59
   7  -9   1  424.76   81.09
   7  -9   1  354.26   59.89
   7  -9   1  511.35   65.09
   7  -9   1  504.95   83.79
   7  -9   1  327.77   63.09
   7  -9   1  359.36   68.49
   7  -9   1  495.95   96.79
  -8   9  -1   69.19   42.00
  -8   9  -1  -19.30   17.50
  -8   9  -1   -2.50   18.20
  -8   9  -1   35.10   30.30
  -8   9  -1   95.19   43.10
   8  -9   1   -6.00   16.70
   8  -9   1   31.60   24.10
   8  -9   1   -4.90   17.20
   8  -9   1   19.50   38.00
   8  -9   1  -18.50   32.20
   8  -9   1  -13.20   16.70
   8  -9   1   -5.30   32.30
  -9   9  -1  348.27   70.69
  -9   9  -1  251.27   46.60
  -9   9  -1  370.46   63.59
  -9   9  -1  112.49   45.80
  -9   9  -1  185.18   59.59
   9  -9   1  299.77   72.49
   9  -9   1  278.87   80.39
   9  -9   1  311.17   66.09
   3   8  -1  482.25   99.19
   3   8  -1  508.25   81.89
   3   8  -1  610.14  100.99
   3   8  -1  386.96   80.69
   3   8  -1  460.65   78.39
   3   8  -1  407.46   83.19
  -3  -8   1  771.72  102.99
  -3  -8   1  529.95   80.39
  -3  -8   1  533.45   98.29
  -3  -8   1  578.44   88.49
  -3  -8   1  636.24   88.39
  -3  -8   1  583.24   72.89
  -3  -8   1  464.75   75.89
   2   8  -1   15.40   20.20
   2   8  -1   38.60   27.50
   2   8  -1   53.19   32.80
   2   8  -1   65.79   39.40
   2   8  -1  100.39   36.60
   2   8  -1   82.19   40.80
  -2  -8   1  121.89   43.40
  -2  -8   1   68.09   29.70
  -2  -8   1   92.49   36.40
  -2  -8   1   73.79   38.80
  -2  -8   1   60.39   26.20
  -2  -8   1   78.69   20.70
  -2  -8   1   63.89   24.10
   1   8  -1  305.97   68.29
   1   8  -1  553.14   74.89
   1   8  -1  442.46   73.19
   1   8  -1  470.65   70.09
   1   8  -1  529.35   84.89
   1   8  -1  400.26   86.49
  -1  -8   1  467.75   74.09
  -1  -8   1  457.45   85.59
  -1  -8   1  650.83   84.99
  -1  -8   1  522.05   68.99
  -1  -8   1  404.56   72.09
   0   8  -1  106.39   44.70
   0   8  -1  192.28   44.20
   0   8  -1  188.08   36.40
   0   8  -1  153.28   35.80
   0   8  -1  245.68   50.19
   0   8  -1  211.08   47.90
   0  -8   1  186.28   42.90
   0  -8   1  241.08   44.10
   0  -8   1  175.78   51.89
   0  -8   1  192.78   42.80
   0  -8   1  182.08   35.50
  -1   8  -1  153.08   31.80
  -1   8  -1  155.28   38.60
  -1   8  -1  157.48   34.30
  -1   8  -1  147.49   37.60
  -1   8  -1   85.39   42.00
  -1   8  -1  129.69   39.00
   1  -8   1  171.08   46.10
   1  -8   1  159.48   36.50
   1  -8   1  160.88   34.90
   1  -8   1  201.08   35.10
   1  -8   1  129.59   37.40
  -2   8  -1  279.77   51.99
  -2   8  -1  205.18   39.40
  -2   8  -1  211.98   49.80
  -2   8  -1  286.07   49.50
  -2   8  -1  275.07   44.90
  -2   8  -1  281.27   64.59
   2  -8   1  317.17   53.29
   2  -8   1  192.78   43.70
   2  -8   1  271.97   40.80
   2  -8   1  285.77   47.50
   2  -8   1  284.67   46.50
   2  -8   1  236.88   40.60
   2  -8   1  239.38   57.99
  -3   8  -1  828.12   92.09
  -3   8  -1  824.62   97.19
  -3   8  -1  766.82  128.09
  -3   8  -1  892.91  120.09
  -3   8  -1  814.72   94.39
   3  -8   1  820.42  120.29
   3  -8   1  721.53   94.79
   3  -8   1  716.73   88.89
   3  -8   1  809.62   89.49
   3  -8   1  708.83  104.39
   3  -8   1  720.83  107.89
   3  -8   1  713.83   92.59
  -4   8  -1   15.80   18.40
  -4   8  -1   10.60   14.60
  -4   8  -1   -7.40   13.90
  -4   8  -1   27.90   23.70
  -4   8  -1   47.50   30.70
   4  -8   1   27.60   21.10
   4  -8   1   16.60   14.80
   4  -8   1   38.20   17.10
   4  -8   1    4.00   14.50
   4  -8   1   16.10   14.30
   4  -8   1   20.50   23.00
  -5   8  -1  196.68   47.60
  -5   8  -1  252.27   46.20
  -5   8  -1  264.47   52.89
  -5   8  -1  181.08   52.39
  -5   8  -1  278.47   46.40
   5  -8   1  254.17   63.39
   5  -8   1  274.27   43.40
   5  -8   1  271.87   40.30
   5  -8   1  244.88   47.90
   5  -8   1  203.98   50.49
   5  -8   1  229.38   43.60
  -6   8  -1   33.60   26.70
  -6   8  -1   11.50   17.50
  -6   8  -1   47.40   29.60
  -6   8  -1   25.00   19.10
  -6   8  -1    5.30   16.20
  -6   8  -1   61.39   31.20
   6  -8   1   28.20   25.60
   6  -8   1   30.20   30.30
   6  -8   1   49.90   19.00
   6  -8   1   34.30   18.30
   6  -8   1   59.99   26.10
   6  -8   1   22.80   22.50
   6  -8   1   46.50   33.50
  -7   8  -1   76.29   27.70
  -7   8  -1   56.19   29.00
  -7   8  -1   46.30   31.00
  -7   8  -1   95.79   29.20
  -7   8  -1   23.30   27.70
  -7   8  -1   84.79   25.20
   7  -8   1   12.50   27.50
   7  -8   1   61.99   27.00
   7  -8   1   19.10   17.60
   7  -8   1   65.69   38.60
   7  -8   1   83.89   34.10
   7  -8   1   39.00   19.40
   7  -8   1   33.20   19.00
  -8   8  -1  431.66   64.09
  -8   8  -1  267.97   59.39
  -8   8  -1  234.38   46.30
  -8   8  -1  325.87   67.49
  -8   8  -1  220.38   63.29
   8  -8   1  298.77   61.99
   8  -8   1  451.15   66.49
   8  -8   1  411.16   68.29
  -9   8  -1   25.50   25.20
  -9   8  -1  -11.90   29.30
  -9   8  -1   12.70   28.00
  -9   8  -1   32.00   42.70
  -9   8  -1    5.30   16.70
   9  -8   1    1.40   19.10
   9  -8   1  -19.30   34.50
   9  -8   1   10.60   22.40
   4   7  -1   67.89   34.40
   4   7  -1   29.90   30.00
   4   7  -1   89.79   44.30
   4   7  -1   40.20   26.20
  -4  -7   1   -6.10   21.00
  -4  -7   1    6.90   23.30
  -4  -7   1   11.90   26.70
  -4  -7   1   43.10   32.50
  -4  -7   1   23.00   16.20
  -4  -7   1   50.79   34.50
  -4  -7   1   14.80   18.50
   3   7  -1  151.48   39.60
   3   7  -1  266.07   60.79
   3   7  -1  155.28   46.80
   3   7  -1  244.28   48.40
   3   7  -1  192.58   51.19
   3   7  -1  194.08   49.90
  -3  -7   1  128.49   48.20
  -3  -7   1  210.68   33.20
  -3  -7   1  187.38   38.50
  -3  -7   1  250.07   53.29
  -3  -7   1  147.49   35.40
  -3  -7   1  182.78   45.50
  -3  -7   1  157.58   42.00
   2   7  -1  162.68   37.90
   2   7  -1  112.69   44.60
   2   7  -1  221.68   47.40
   2   7  -1  163.18   42.10
   2   7  -1  180.38   39.40
   2   7  -1  204.98   48.30
  -2  -7   1  150.48   38.70
  -2  -7   1  173.88   53.09
  -2  -7   1  182.68   41.40
  -2  -7   1  194.28   31.20
  -2  -7   1  197.78   35.90
  -2  -7   1  220.08   47.10
  -2  -7   1  135.29   33.20
   1   7  -1 1035.60  116.79
   1   7  -1 1056.19  123.89
   1   7  -1  858.61  118.99
   1   7  -1  975.40  115.19
   1   7  -1 1001.60  122.19
   1   7  -1 1025.10  144.69
  -1  -7   1 1130.99  119.79
  -1  -7   1 1032.40  118.99
  -1  -7   1  955.30  118.99
  -1  -7   1 1140.79  130.19
  -1  -7   1  998.40  114.09
   0   7  -1  275.97   50.89
   0   7  -1  255.17   46.90
   0   7  -1  293.77   63.39
   0   7  -1  241.48   43.50
   0   7  -1  225.78   50.39
   0   7  -1  260.67   44.00
   0  -7   1  209.28   39.40
   0  -7   1  225.68   46.60
   0  -7   1  241.48   45.80
   0  -7   1  301.77   59.69
   0  -7   1  287.97   48.20
  -1   7  -1  262.97   63.69
  -1   7  -1  214.68   36.30
  -1   7  -1  265.97   46.50
  -1   7  -1  226.58   46.20
  -1   7  -1  221.08   55.09
  -1   7  -1  261.57   40.90
   1  -7   1  170.28   38.40
   1  -7   1  188.78   41.50
   1  -7   1  201.58   35.30
   1  -7   1  233.98   40.20
   1  -7   1  142.99   43.20
  -2   7  -1    7.00   17.70
  -2   7  -1    4.30   24.20
  -2   7  -1   25.50   13.70
  -2   7  -1  -16.60   17.50
  -2   7  -1   47.60   18.30
  -2   7  -1   29.40   18.90
   2  -7   1   47.60   16.40
   2  -7   1   49.60   15.90
   2  -7   1   42.20   18.30
   2  -7   1    8.10   14.00
   2  -7   1   29.70   20.90
   2  -7   1   11.50   20.30
   2  -7   1   46.40   17.80
  -3   7  -1    6.20   14.00
  -3   7  -1   17.10   21.30
  -3   7  -1  -10.80   13.00
  -3   7  -1    8.20   15.70
  -3   7  -1   35.90   29.30
   3  -7   1  -12.70   15.60
   3  -7   1   -1.80   10.00
   3  -7   1    7.40   15.30
   3  -7   1   17.00   10.90
   3  -7   1   23.70   13.50
   3  -7   1   27.90   15.00
   3  -7   1   -9.60   17.20
  -4   7  -1  761.72   91.79
  -4   7  -1  720.83   82.19
  -4   7  -1  675.83  105.59
  -4   7  -1  687.33   86.29
  -4   7  -1  607.24   99.59
   4  -7   1  723.43   80.19
   4  -7   1  792.42   90.99
   4  -7   1  691.63   84.89
   4  -7   1  710.13   98.69
   4  -7   1  571.04   99.69
   4  -7   1  635.54  105.79
  -5   7  -1   44.10   20.50
  -5   7  -1   59.99   26.40
  -5   7  -1   68.39   34.00
  -5   7  -1   69.39   26.70
  -5   7  -1   65.49   21.30
  -5   7  -1   64.09   27.50
   5  -7   1   93.69   35.30
   5  -7   1   71.49   24.50
   5  -7   1   77.49   30.70
   5  -7   1   48.90   28.00
   5  -7   1   23.30   17.90
   5  -7   1   58.19   19.40
   5  -7   1   24.10   15.60
  -6   7  -1   14.20   20.00
  -6   7  -1  -17.80   17.90
  -6   7  -1   17.60   22.10
  -6   7  -1   12.90   15.30
   6  -7   1   22.80   15.90
   6  -7   1   17.40   16.30
   6  -7   1   29.40   31.00
   6  -7   1    3.90   13.60
   6  -7   1   19.10   21.50
   6  -7   1   35.40   17.10
   6  -7   1    8.30   17.50
   6  -7   1   -4.00   22.30
  -7   7  -1  290.17   48.80
  -7   7  -1  264.37   59.09
  -7   7  -1  371.36   63.79
  -7   7  -1  227.88   41.40
  -7   7  -1  319.57   49.10
  -7   7  -1  263.07   52.69
   7  -7   1  259.27   53.49
   7  -7   1  195.08   42.70
   7  -7   1  243.68   42.70
   7  -7   1  284.97   52.59
   7  -7   1  238.38   48.70
  -8   7  -1    6.90   15.70
  -8   7  -1   10.30   18.00
  -8   7  -1    3.30   24.80
  -8   7  -1    7.00   21.50
  -8   7  -1   -3.60   21.90
   8  -7   1   -0.10   29.40
   8  -7   1    3.20   40.20
   8  -7   1   29.70   38.10
   8  -7   1    5.50   14.90
   8  -7   1   19.60   16.90
   8  -7   1   -5.80   13.10
   8  -7   1    0.40   13.10
  -9   7  -1  534.65   72.79
  -9   7  -1  437.76   87.29
  -9   7  -1  483.05   81.69
  -9   7  -1  501.55   72.79
  -9   7  -1  507.55   86.79
  -9   7  -1  325.77   68.29
  -9   7  -1  302.87   54.39
   9  -7   1  479.15   71.19
   9  -7   1  471.15   73.09
   9  -7   1  334.57   69.29
   9  -7   1  399.86   65.09
   9  -7   1  329.37   75.99
   9  -7   1  431.86   65.79
   9  -7   1  347.07   95.29
   9  -7   1  262.97   65.89
   5   6  -1  350.46   69.79
   5   6  -1  514.55   80.39
   5   6  -1  401.56   86.29
   5   6  -1  401.86  115.19
   5   6  -1  344.97  126.89
  -5  -6   1  474.35   83.79
  -5  -6   1  386.26   86.29
  -5  -6   1  358.36   61.89
  -5  -6   1  559.94   80.99
  -5  -6   1  488.35   59.79
  -5  -6   1  436.46   90.99
   4   6  -1  149.29   50.49
   4   6  -1  242.08   49.80
   4   6  -1  357.16   67.69
   4   6  -1  187.78   47.00
   4   6  -1  179.28   43.90
  -4  -6   1  180.78   44.90
  -4  -6   1  224.98   47.10
  -4  -6   1  185.68   52.69
  -4  -6   1  219.48   42.90
  -4  -6   1  272.47   44.40
  -4  -6   1  318.17   40.10
  -4  -6   1  239.98   55.49
   3   6  -1    7.00   19.80
   3   6  -1    7.30   15.80
   3   6  -1  -31.90   13.60
   3   6  -1   35.00   19.30
   3   6  -1   17.40   24.70
  -3  -6   1   11.60   14.60
  -3  -6   1   -6.10   16.50
  -3  -6   1  -21.10   11.40
  -3  -6   1   -4.90    9.20
  -3  -6   1    1.40   18.90
  -3  -6   1   10.50   17.90
  -3  -6   1   -1.30    9.20
   2   6  -1   -7.00   13.50
   2   6  -1   15.70   22.60
   2   6  -1   11.40   18.80
   2   6  -1   -3.50   12.70
   2   6  -1  -13.40   15.60
  -2  -6   1   14.80   10.00
  -2  -6   1   27.70   15.80
  -2  -6   1  -11.50    9.80
  -2  -6   1   11.10   17.60
  -2  -6   1   17.20   12.20
  -2  -6   1    9.70   14.60
  -2  -6   1   22.50   21.00
   1   6  -1   61.29   27.20
   1   6  -1  110.39   32.10
   1   6  -1  104.29   29.40
   1   6  -1   91.39   24.20
   1   6  -1  115.79   37.10
   1   6  -1  112.49   26.20
  -1  -6   1   69.99   28.20
  -1  -6   1   96.99   29.10
  -1  -6   1   77.59   26.10
  -1  -6   1   89.89   26.20
  -1  -6   1   63.89   20.20
   0   6  -1  106.19   27.90
   0   6  -1   78.19   26.10
   0   6  -1   71.49   31.30
   0   6  -1   50.89   18.10
   0   6  -1   39.60   22.70
   0   6  -1   73.29   21.10
   0  -6   1   65.29   21.00
   0  -6   1   41.90   16.40
   0  -6   1   39.40   18.20
   0  -6   1   65.89   24.00
   0  -6   1   73.49   27.50
  -1   6  -1   38.10   14.30
  -1   6  -1   36.00   21.70
  -1   6  -1   36.90   14.60
  -1   6  -1   52.29   20.40
  -1   6  -1   11.00   19.60
  -1   6  -1   27.70   17.40
   1  -6   1   48.90   14.90
   1  -6   1   23.30   16.00
   1  -6   1   43.50   19.20
   1  -6   1   54.59   17.90
   1  -6   1    4.90   17.60
  -2   6  -1  329.27   45.80
  -2   6  -1  361.06   41.40
  -2   6  -1  242.88   45.80
  -2   6  -1  352.36   51.99
   2  -6   1  358.16   44.50
   2  -6   1  291.17   47.00
   2  -6   1  287.07   43.90
   2  -6   1  333.97   45.10
   2  -6   1  316.77   49.50
   2  -6   1  245.98   54.49
   2  -6   1  357.06   54.49
  -3   6  -1 1374.46  153.88
  -3   6  -1 1520.65  157.18
  -3   6  -1 1436.16  158.28
  -3   6  -1 1524.85  168.88
  -3   6  -1 1486.55  161.38
   3  -6   1 1472.65  158.68
   3  -6   1 1459.55  156.08
   3  -6   1 1480.15  152.78
   3  -6   1 1504.15  161.48
   3  -6   1 1342.57  153.48
   3  -6   1 1540.25  169.68
  -4   6  -1   45.70   19.20
  -4   6  -1   31.70   25.40
  -4   6  -1   60.89   18.10
  -4   6  -1   30.70   16.50
  -4   6  -1   58.59   23.00
   4  -6   1   71.59   27.00
   4  -6   1    1.20   17.70
   4  -6   1   65.89   17.80
   4  -6   1   17.90   16.20
   4  -6   1   91.99   23.20
   4  -6   1   44.50   15.80
   4  -6   1   75.19   28.70
  -5   6  -1  792.12  100.79
  -5   6  -1  775.22  117.09
  -5   6  -1 1014.50  102.79
  -5   6  -1  871.91  103.89
  -5   6  -1  838.22   96.49
  -5   6  -1  823.92   96.79
   5  -6   1  920.01  102.49
   5  -6   1  905.01  102.79
   5  -6   1  804.12   94.59
   5  -6   1  846.62   99.79
   5  -6   1  834.52   96.59
  -6   6  -1  363.26   51.29
  -6   6  -1  288.17   47.20
  -6   6  -1  335.77   50.49
  -6   6  -1  258.17   52.69
  -6   6  -1  353.36   59.29
  -6   6  -1  471.05   58.99
  -6   6  -1  327.07   65.19
  -6   6  -1  265.77   54.79
   6  -6   1  306.17   70.49
   6  -6   1  390.96   60.39
   6  -6   1  372.56   65.79
   6  -6   1  273.57   50.39
   6  -6   1  345.37   51.79
   6  -6   1  370.56   57.59
   6  -6   1  316.77   47.20
  -7   6  -1  118.99   37.40
  -7   6  -1  134.49   29.60
  -7   6  -1  106.59   28.00
  -7   6  -1   77.79   32.90
  -7   6  -1  199.38   34.20
  -7   6  -1   57.39   31.70
  -7   6  -1  147.09   37.50
  -7   6  -1  148.49   33.10
   7  -6   1  111.09   26.40
   7  -6   1  135.79   41.10
   7  -6   1  118.19   34.30
   7  -6   1  129.99   36.00
   7  -6   1  160.38   33.60
   7  -6   1  174.68   38.70
   7  -6   1   88.59   42.80
  -8   6  -1  220.38   40.40
  -8   6  -1  227.28   50.39
  -8   6  -1   81.69   32.50
  -8   6  -1   75.29   34.40
  -8   6  -1  120.79   38.00
  -8   6  -1   93.69   26.60
  -8   6  -1  207.28   41.30
   8  -6   1  124.49   29.30
   8  -6   1  129.09   51.49
   8  -6   1  121.59   31.10
   8  -6   1  213.18   46.00
   8  -6   1  102.99   34.40
   8  -6   1  116.19   44.50
   8  -6   1  167.48   41.30
  -9   6  -1  644.04   83.19
  -9   6  -1  556.24   68.19
  -9   6  -1  504.35   94.49
  -9   6  -1  724.33   91.79
  -9   6  -1  723.43  100.39
  -9   6  -1  741.73  104.39
  -9   6  -1  364.06   78.79
   9  -6   1  488.15   96.79
   9  -6   1  540.85   81.99
   9  -6   1  591.24  119.69
   9  -6   1  517.95   77.19
   9  -6   1  493.25   76.19
   9  -6   1  384.96   85.59
   9  -6   1  638.34   84.59
   9  -6   1  501.35   84.69
   6   5  -1  195.28   57.89
   6   5  -1  152.08   48.00
   6   5  -1  272.97   55.59
   6   5  -1  112.19   45.40
   6   5  -1  203.58   52.09
  -6  -5   1  134.99   41.70
  -6  -5   1  209.28   59.29
  -6  -5   1  223.98   52.29
  -6  -5   1  287.67   55.79
  -6  -5   1  221.78   36.70
  -6  -5   1  203.48   44.80
   5   5  -1   32.10   21.20
   5   5  -1   28.50   25.80
   5   5  -1   68.19   27.40
   5   5  -1   22.10   22.30
   5   5  -1   12.10   21.90
  -5  -5   1   -5.40   11.70
  -5  -5   1   17.70   18.50
  -5  -5   1   44.40   23.90
  -5  -5   1   20.00   19.70
  -5  -5   1   16.50   13.60
  -5  -5   1   36.30   18.50
   4   5  -1    7.90   39.80
   4   5  -1   -2.20   16.80
   4   5  -1   -3.50   15.30
   4   5  -1    8.60   19.70
  -4  -5   1   -6.00   16.40
  -4  -5   1   12.10   15.80
  -4  -5   1   -5.80    9.20
  -4  -5   1  -22.00   14.90
  -4  -5   1  -18.70   11.30
  -4  -5   1   -6.70   17.70
  -4  -5   1   -7.90    7.60
   3   5  -1    0.80   15.40
   3   5  -1   53.09   48.70
   3   5  -1    0.80   14.70
   3   5  -1    1.90   21.30
  -3  -5   1   24.10   24.10
  -3  -5   1   24.80   10.90
  -3  -5   1   -5.80   18.10
  -3  -5   1    6.10   14.50
  -3  -5   1   20.10   16.80
  -3  -5   1   29.80   15.80
  -3  -5   1    3.20   10.60
   2   5  -1  204.78   35.60
   2   5  -1  158.18   38.30
   2   5  -1  158.68   35.30
   2   5  -1  116.39   28.70
   2   5  -1  145.29   41.00
  -2  -5   1  144.19   33.50
  -2  -5   1  123.29   26.00
  -2  -5   1  174.08   25.70
  -2  -5   1  198.68   32.10
  -2  -5   1  180.48   35.70
  -2  -5   1  116.59   34.90
  -2  -5   1  116.69   31.50
   1   5  -1 2132.59  232.98
   1   5  -1 2372.36  238.68
   1   5  -1 2252.17  237.78
   1   5  -1 2198.58  244.18
   1   5  -1 2312.67  233.88
  -1  -5   1 2229.58  236.28
  -1  -5   1 2233.88  232.58
  -1  -5   1 2155.48  241.18
  -1  -5   1 2250.87  234.68
  -1  -5   1 2287.67  235.88
   0   5  -1  268.17   44.10
   0   5  -1  216.08   35.20
   0   5  -1  230.98   41.50
   0   5  -1  244.98   37.10
   0   5  -1  263.57   42.90
   0   5  -1  189.38   45.30
   0  -5   1  222.18   38.10
   0  -5   1  203.38   33.80
   0  -5   1  308.97   41.50
   0  -5   1  184.88   43.30
   0  -5   1  226.68   40.20
  -1   5  -1  780.42   88.09
  -1   5  -1  806.92   88.29
  -1   5  -1  720.33   83.09
  -1   5  -1  789.22   96.39
  -1   5  -1  806.72   84.89
  -1   5  -1  805.62   90.29
   1  -5   1  767.82   88.49
   1  -5   1  702.03   93.09
   1  -5   1  766.82   83.59
   1  -5   1  748.03   83.49
   1  -5   1  718.03   86.29
  -2   5  -1  202.08   31.00
  -2   5  -1  259.97   40.20
  -2   5  -1  184.38   33.20
  -2   5  -1  277.67   41.80
   2  -5   1  197.88   45.10
   2  -5   1  229.28   33.80
   2  -5   1  243.38   42.00
   2  -5   1  251.27   33.10
   2  -5   1  279.77   38.70
   2  -5   1  228.28   37.60
   2  -5   1  238.78   33.30
  -3   5  -1  373.56   56.59
  -3   5  -1  399.96   49.30
  -3   5  -1  452.55   68.59
  -3   5  -1  364.36   53.69
  -3   5  -1  423.86   59.69
   3  -5   1  693.03   74.09
   3  -5   1  384.86   55.49
   3  -5   1  370.36   66.09
   3  -5   1  386.06   58.89
   3  -5   1  398.16   47.90
   3  -5   1  375.76   55.69
   3  -5   1  421.56   49.30
  -4   5  -1  358.26   55.49
  -4   5  -1  307.87   61.89
  -4   5  -1  396.86   59.29
  -4   5  -1  368.06   51.69
  -4   5  -1  406.86   51.29
  -4   5  -1  396.66   57.49
  -4   5  -1  384.66   47.50
  -4   5  -1  307.47   54.49
   4  -5   1  372.26   49.30
   4  -5   1  361.56   55.89
   4  -5   1  418.36   56.69
   4  -5   1  386.26   51.79
   4  -5   1  391.06   56.49
  -5   5  -1 1667.03  184.38
  -5   5  -1 1735.03  180.98
  -5   5  -1 1695.03  179.68
  -5   5  -1 1624.94  186.18
  -5   5  -1 1713.33  185.58
  -5   5  -1 1740.43  180.38
  -5   5  -1 1662.93  181.18
  -5   5  -1 1829.12  194.18
   5  -5   1 1767.72  184.68
   5  -5   1 1910.51  189.98
   5  -5   1 1685.83  179.48
   5  -5   1 1608.54  182.18
   5  -5   1 1737.83  186.78
   5  -5   1 1716.03  181.28
   5  -5   1 1738.03  195.98
  -6   5  -1  226.68   50.69
  -6   5  -1  150.08   35.70
  -6   5  -1  143.59   29.90
  -6   5  -1  125.69   27.80
  -6   5  -1  176.38   38.10
  -6   5  -1  141.49   36.80
  -6   5  -1  229.08   34.90
  -6   5  -1  165.28   32.60
   6  -5   1  160.78   29.90
   6  -5   1  202.48   50.49
   6  -5   1  117.59   30.70
   6  -5   1  178.18   41.50
   6  -5   1  215.88   44.00
   6  -5   1  122.79   32.40
   6  -5   1  153.98   35.00
  -7   5  -1  273.07   50.89
  -7   5  -1  236.48   54.39
  -7   5  -1  195.98   44.00
  -7   5  -1  276.97   41.70
  -7   5  -1  186.78   34.80
   7  -5   1  157.28   40.30
   7  -5   1  241.08   61.19
   7  -5   1  219.78   51.09
   7  -5   1  307.37   55.39
   7  -5   1  238.18   41.50
   7  -5   1  244.38   40.20
   7  -5   1  317.17   46.90
  -8   5  -1   39.10   25.50
  -8   5  -1    1.40   11.40
  -8   5  -1    6.80   16.70
  -8   5  -1   -8.80   12.90
  -8   5  -1  -16.60   11.00
  -8   5  -1   12.20   20.10
   8  -5   1   48.50   54.19
   8  -5   1  -27.80   24.00
   8  -5   1   -8.30    9.90
   8  -5   1   -0.30   15.60
   8  -5   1   34.20   20.30
   8  -5   1   -3.50   11.30
   8  -5   1    4.80   18.00
   8  -5   1   34.60   25.30
  -9   5  -1  -21.40   15.40
  -9   5  -1  -10.80   20.10
  -9   5  -1  -22.40   16.50
  -9   5  -1    9.00   22.20
  -9   5  -1   32.80   27.90
  -9   5  -1    6.80   20.10
  -9   5  -1   14.40   13.70
   9  -5   1  -10.00   15.10
   9  -5   1  -51.39   29.60
   9  -5   1   48.10   28.70
   9  -5   1  -31.80   30.10
   9  -5   1   30.20   24.00
   9  -5   1   -8.90   19.80
   9  -5   1   12.10   20.90
   9  -5   1   -3.70   16.70
 -10   5  -1  303.67   52.69
 -10   5  -1  128.49   44.90
 -10   5  -1  186.88   50.99
 -10   5  -1  229.28   49.30
 -10   5  -1  254.87   61.19
 -10   5  -1  268.77   67.69
  10  -5   1  224.18   69.39
  10  -5   1  238.48   49.80
  10  -5   1   92.09   36.80
  10  -5   1  136.79   67.29
   7   4  -1   -5.30   25.30
   7   4  -1  -27.60   29.20
   7   4  -1   -0.30   22.20
   7   4  -1   19.10   23.40
   7   4  -1   -5.20   33.00
  -7  -4   1    9.60   19.80
  -7  -4   1    4.20   24.80
  -7  -4   1   -1.90   21.40
  -7  -4   1   63.99   38.80
  -7  -4   1   15.90   17.70
  -7  -4   1   60.29   35.60
   6   4  -1  115.49   43.10
   6   4  -1  108.29   41.60
   6   4  -1  135.79   35.90
   6   4  -1   58.19   27.40
   6   4  -1  183.38   58.79
  -6  -4   1  189.88   52.89
  -6  -4   1  145.09   38.80
  -6  -4   1  129.59   25.70
  -6  -4   1  167.78   34.40
  -6  -4   1   58.29   25.20
  -6  -4   1   85.29   32.20
   5   4  -1  911.01  113.69
   5   4  -1  952.50  138.09
   5   4  -1  980.30  134.29
   5   4  -1  952.30  115.59
   5   4  -1  950.00  115.79
  -5  -4   1  891.41  107.39
  -5  -4   1 1010.70  103.99
  -5  -4   1  879.51  115.59
  -5  -4   1 1377.96  166.18
  -5  -4   1 1248.38  186.18
  -5  -4   1  904.91  110.09
   4   4  -1   92.49   26.30
   4   4  -1   73.99   26.90
   4   4  -1  123.19   36.50
  -4  -4   1  119.59   20.70
  -4  -4   1   84.39   21.90
  -4  -4   1   58.09   22.30
  -4  -4   1   83.99   27.80
  -4  -4   1   82.59   29.30
  -4  -4   1  113.59   25.90
  -4  -4   1   69.79   30.70
   3   4  -1  387.06   54.59
   3   4  -1  343.87   54.69
   3   4  -1  360.46   59.69
   3   4  -1  338.87   61.89
   3   4  -1  360.26   57.19
  -3  -4   1  315.67   49.00
  -3  -4   1  463.85   62.89
  -3  -4   1  334.57   41.20
  -3  -4   1  314.37   47.50
  -3  -4   1  360.86   55.89
  -3  -4   1  298.17   58.29
  -3  -4   1  378.66   54.29
   2   4  -1  271.87   40.60
   2   4  -1  230.18   47.70
   2   4  -1  229.18   41.90
   2   4  -1  219.18   43.90
   2   4  -1  196.98   37.60
  -2  -4   1  234.78   37.20
  -2  -4   1  256.27   36.50
  -2  -4   1  262.07   33.20
  -2  -4   1  281.87   43.90
  -2  -4   1  260.57   42.70
  -2  -4   1  220.18   40.80
  -2  -4   1  236.08   47.70
   1   4  -1  793.42   94.79
   1   4  -1  679.73   84.99
   1   4  -1  858.61   90.29
   1   4  -1  787.52   86.09
   1   4  -1  785.22   88.99
  -1  -4   1  673.13   90.89
  -1  -4   1  782.32   87.79
  -1  -4   1  806.52   87.19
  -1  -4   1  803.62   88.59
  -1  -4   1  785.82   85.09
   0   4  -1  629.64   71.29
   0   4  -1  711.03   81.99
   0   4  -1  631.44   74.29
   0   4  -1  704.73   77.19
   0   4  -1  608.04   71.49
   0  -4   1  633.24   79.09
   0  -4   1  648.44   72.69
   0  -4   1  656.73   74.39
   0  -4   1  695.33   75.59
   0  -4   1  629.54   71.19
  -1   4  -1 2646.14  279.47
  -1   4  -1 2707.23  270.77
  -1   4  -1 2706.73  269.57
  -1   4  -1 2679.03  273.67
  -1   4  -1 2618.24  274.57
  -1   4  -1 2690.33  273.37
   1  -4   1 2529.55  272.57
   1  -4   1 2670.93  269.67
   1  -4   1 2660.13  270.37
  -2   4  -1  212.28   35.00
  -2   4  -1  188.68   30.20
  -2   4  -1  218.28   35.00
  -2   4  -1  218.08   43.50
  -2   4  -1  197.48   36.40
   2  -4   1  263.17   39.90
   2  -4   1  201.08   32.60
   2  -4   1  232.08   29.80
   2  -4   1  201.18   29.60
   2  -4   1  215.98   33.90
  -3   4  -1   30.00   13.30
  -3   4  -1    0.00   13.50
  -3   4  -1   17.10   12.80
  -3   4  -1   11.80   11.40
  -3   4  -1   13.90   10.30
  -3   4  -1   29.80   14.90
  -3   4  -1   43.60   20.40
   3  -4   1   16.60   15.40
   3  -4   1   18.30    9.80
   3  -4   1   -1.00    9.90
   3  -4   1    9.10    9.70
   3  -4   1   11.70   12.50
  -4   4  -1   98.29   21.80
  -4   4  -1   97.79   23.10
  -4   4  -1   67.99   28.00
  -4   4  -1   67.99   23.80
  -4   4  -1  113.69   24.20
  -4   4  -1   73.99   18.40
  -4   4  -1   88.49   19.80
  -4   4  -1   66.89   17.10
   4  -4   1   82.09   25.80
   4  -4   1   79.09   20.90
   4  -4   1   65.99   21.70
   4  -4   1   80.89   31.00
   4  -4   1   82.99   19.30
   4  -4   1   75.29   17.20
   4  -4   1   76.49   22.30
  -5   4  -1  116.79   28.70
  -5   4  -1   99.69   31.60
  -5   4  -1   87.79   19.90
  -5   4  -1   58.89   21.50
  -5   4  -1   93.59   21.10
  -5   4  -1  101.49   27.50
  -5   4  -1   97.69   21.00
  -5   4  -1   87.59   21.00
   5  -4   1  102.89   21.40
   5  -4   1  145.99   29.60
   5  -4   1   91.29   24.10
   5  -4   1  141.09   39.80
   5  -4   1   89.79   27.40
   5  -4   1   62.29   20.20
   5  -4   1  110.19   27.20
  -6   4  -1  637.24   62.49
  -6   4  -1  507.25   73.59
  -6   4  -1  497.75   74.89
  -6   4  -1  524.85   65.09
  -6   4  -1  498.95   76.79
  -6   4  -1  481.55   62.79
  -6   4  -1  469.25   81.29
  -6   4  -1  550.34   61.89
   6  -4   1  598.54   66.79
   6  -4   1  544.75   64.59
   6  -4   1  565.14   86.89
   6  -4   1  423.36   90.99
   6  -4   1  477.55   79.49
   6  -4   1  433.16   86.49
   6  -4   1  423.36   73.99
  -7   4  -1  286.57   56.19
  -7   4  -1  307.57   54.49
  -7   4  -1  422.06   84.59
  -7   4  -1  290.57   42.90
  -7   4  -1  301.37   61.69
   7  -4   1  324.07   63.89
   7  -4   1  282.77   46.70
   7  -4   1  345.77   57.59
   7  -4   1  301.97   68.99
   7  -4   1  369.76   52.99
   7  -4   1  349.27   51.29
   7  -4   1  256.17   55.39
   7  -4   1  325.17   52.59
  -8   4  -1   83.69   20.00
  -8   4  -1   20.00   20.70
  -8   4  -1   79.69   25.00
  -8   4  -1   56.19   25.70
  -8   4  -1   49.70   23.40
  -8   4  -1   13.00   16.80
  -8   4  -1   55.19   30.00
   8  -4   1   49.40   22.00
   8  -4   1   38.30   21.20
   8  -4   1   58.09   24.20
   8  -4   1   44.60   26.70
   8  -4   1   55.79   19.80
   8  -4   1   74.39   29.50
  -9   4  -1  134.19   40.20
  -9   4  -1  158.68   46.00
  -9   4  -1  160.48   41.00
  -9   4  -1  196.58   39.00
  -9   4  -1   79.09   37.20
  -9   4  -1   86.59   32.80
   9  -4   1  207.98   52.39
   9  -4   1  220.18   42.30
   9  -4   1  195.58   70.59
   9  -4   1   58.79   31.70
   9  -4   1   95.29   31.90
   9  -4   1  224.28   62.19
   9  -4   1  176.58   42.60
   8   3  -1  -48.60   30.20
   8   3  -1   52.69   27.90
   8   3  -1   20.00   41.10
  -8  -3   1   31.40   30.30
  -8  -3   1  -10.20   13.70
  -8  -3   1   33.50   24.00
  -8  -3   1   73.59   40.20
   7   3  -1   -6.60   15.10
   7   3  -1   86.59   27.60
   7   3  -1   74.89   47.10
   7   3  -1   86.49   40.60
   7   3  -1   26.80   26.20
   7   3  -1   61.59   28.50
  -7  -3   1   57.19   26.70
  -7  -3   1  110.69   45.50
  -7  -3   1   62.39   33.70
  -7  -3   1   65.39   25.10
  -7  -3   1   89.09   31.90
  -7  -3   1   54.59   26.70
   6   3  -1  430.66   55.09
   6   3  -1  282.57   57.79
   6   3  -1  374.86   65.59
   6   3  -1  346.27   60.69
   6   3  -1  268.67   64.39
   6   3  -1  504.25   84.39
  -6  -3   1  343.87   59.19
  -6  -3   1  366.86   70.19
  -6  -3   1  354.06   55.99
  -6  -3   1  370.96   49.20
  -6  -3   1  288.07   60.59
  -6  -3   1  348.37   55.19
   5   3  -1  807.72  118.59
   5   3  -1  797.92  102.19
   5   3  -1  924.81  104.69
   5   3  -1  801.12  102.49
   5   3  -1  843.82  121.99
  -5  -3   1  889.41  121.19
  -5  -3   1  855.11  100.69
  -5  -3   1  824.62   99.09
  -5  -3   1  773.62  104.09
  -5  -3   1  863.41   97.49
  -5  -3   1  968.10   94.19
   4   3  -1  161.78   32.60
   4   3  -1  157.78   40.00
   4   3  -1  126.19   35.10
   4   3  -1  143.79   33.00
   4   3  -1  132.19   32.60
  -4  -3   1  133.59   23.00
  -4  -3   1  170.78   38.70
  -4  -3   1  140.29   33.80
  -4  -3   1  129.59   28.00
  -4  -3   1  202.98   34.90
  -4  -3   1  186.28   30.50
   3   3  -1 2164.28  229.78
   3   3  -1 2164.88  225.28
   3   3  -1 2186.88  226.38
   3   3  -1 2249.68  232.58
   3   3  -1 2248.88  227.08
  -3  -3   1 1997.70  226.88
  -3  -3   1 2166.68  219.38
  -3  -3   1 2220.38  222.18
  -3  -3   1 2046.20  223.28
  -3  -3   1 2140.49  225.18
  -3  -3   1 2180.28  227.98
  -3  -3   1 2126.69  230.08
   2   3  -1  250.67   39.40
   2   3  -1  265.57   38.60
   2   3  -1  292.17   41.00
   2   3  -1  211.88   42.50
   2   3  -1  219.48   40.00
  -2  -3   1  302.27   43.00
  -2  -3   1  223.68   34.50
  -2  -3   1  219.48   33.10
  -2  -3   1  222.78   28.80
  -2  -3   1  239.08   38.90
  -2  -3   1  280.47   45.10
  -2  -3   1  287.47   39.50
   1   3  -1    6.50   11.10
   1   3  -1    8.30    9.40
   1   3  -1    4.20    9.90
   1   3  -1    5.40   11.70
   1   3  -1   10.70   14.20
  -1  -3   1    4.00    8.30
  -1  -3   1   11.30   12.10
  -1  -3   1   -3.70    8.30
  -1  -3   1   -2.80    9.10
  -1  -3   1    8.50   13.20
   0   3  -1  238.38   34.40
   0   3  -1  225.68   38.80
   0   3  -1  208.68   31.10
   0   3  -1  234.48   29.20
   0  -3   1  198.28   30.40
   0  -3   1  252.27   31.40
   0  -3   1  168.98   27.30
   0  -3   1  248.58   37.50
   0  -3   1  195.28   31.40
  -1   3  -1  520.15   57.09
  -1   3  -1  475.85   55.69
  -1   3  -1  496.45   53.79
   1  -3   1  513.55   57.79
   1  -3   1  488.25   53.59
   1  -3   1  460.75   55.29
   1  -3   1  511.15   54.29
   1  -3   1  460.45   56.19
   1  -3   1  478.95   60.89
  -2   3  -1  307.77   37.70
  -2   3  -1  357.76   49.20
  -2   3  -1  276.57   37.20
  -2   3  -1  335.77   38.20
  -2   3  -1  302.97   43.10
   2  -3   1  278.37   35.20
   2  -3   1  317.37   37.90
   2  -3   1  392.46   45.40
   2  -3   1  311.47   41.10
   2  -3   1  276.37   35.90
  -3   3  -1  405.86   45.90
  -3   3  -1  430.86   49.90
  -3   3  -1  346.47   56.99
  -3   3  -1  350.66   46.90
  -3   3  -1  372.76   52.89
  -3   3  -1  394.76   45.80
  -3   3  -1  396.06   46.30
  -3   3  -1  434.76   49.10
   3  -3   1  407.96   45.70
   3  -3   1  405.06   46.80
   3  -3   1  408.36   48.10
   3  -3   1  393.76   60.09
   3  -3   1  352.36   50.59
   3  -3   1  430.86   50.19
   3  -3   1  374.66   54.19
  -4   3  -1  172.28   33.50
  -4   3  -1  145.09   32.50
  -4   3  -1  178.68   34.80
  -4   3  -1  195.88   31.40
  -4   3  -1  209.48   30.90
  -4   3  -1  177.28   29.30
  -4   3  -1  235.08   42.60
  -4   3  -1  186.38   28.10
   4  -3   1  220.38   32.80
   4  -3   1  199.28   29.80
   4  -3   1  203.98   35.20
   4  -3   1  199.58   31.20
   4  -3   1  225.38   38.90
   4  -3   1  209.98   35.50
   4  -3   1  212.08   44.50
  -5   3  -1 1420.96  152.08
  -5   3  -1 1331.07  152.08
  -5   3  -1 1416.96  149.29
  -5   3  -1 1448.56  158.28
  -5   3  -1 1400.16  145.79
  -5   3  -1 1407.46  145.89
  -5   3  -1 1408.06  147.49
  -5   3  -1 1295.67  152.58
   5  -3   1 1469.75  149.88
   5  -3   1 1338.97  146.99
   5  -3   1 1266.67  149.69
   5  -3   1 1493.45  152.58
   5  -3   1 1408.66  147.69
   5  -3   1 1547.95  163.68
   5  -3   1 1390.36  153.98
   5  -3   1 1508.65  156.18
  -6   3  -1   27.40   13.50
  -6   3  -1   25.40   16.40
  -6   3  -1   21.70   13.20
  -6   3  -1   17.60   15.90
  -6   3  -1    1.10   21.30
  -6   3  -1   -1.60   14.50
  -6   3  -1   -6.70   13.60
   6  -3   1    4.70   16.60
   6  -3   1  -19.50   18.00
   6  -3   1   -3.20   14.80
   6  -3   1    0.50   18.70
   6  -3   1    5.30   14.30
   6  -3   1   11.00   15.10
   6  -3   1   11.50   15.30
   6  -3   1   11.50   15.40
   6  -3   1   22.30   11.90
  -7   3  -1   85.99   33.20
  -7   3  -1  114.39   37.90
  -7   3  -1   74.29   26.30
  -7   3  -1   54.79   17.30
  -7   3  -1  103.89   28.30
   7  -3   1   38.40   21.90
   7  -3   1   87.39   23.50
   7  -3   1   36.70   28.10
   7  -3   1   54.59   20.10
   7  -3   1  103.59   30.10
   7  -3   1   62.99   21.70
   7  -3   1  113.29   24.10
   7  -3   1   90.29   30.20
   7  -3   1   97.39   39.60
  -8   3  -1   29.50   24.40
  -8   3  -1   15.80   21.80
  -8   3  -1   42.10   18.10
  -8   3  -1   10.10   22.10
  -8   3  -1   18.50   17.10
  -8   3  -1   17.00   19.10
   8  -3   1   37.30   23.30
   8  -3   1    4.10   18.40
   8  -3   1    3.80   13.10
   8  -3   1   20.90   21.30
   8  -3   1    5.10   15.30
   8  -3   1   26.80   20.40
   8  -3   1  -15.40   19.80
  -9   3  -1   82.99   28.10
  -9   3  -1   84.99   34.10
  -9   3  -1   71.49   33.90
  -9   3  -1   49.20   26.70
  -9   3  -1  131.69   43.40
  -9   3  -1   37.30   28.00
   9  -3   1   42.30   29.00
   9  -3   1   62.19   43.50
   9  -3   1   78.09   33.50
   9  -3   1   45.00   29.70
   9  -3   1   75.29   29.80
   9  -3   1   39.60   22.80
   9  -3   1   27.20   41.80
   8   2  -1   27.50   26.90
   8   2  -1   83.69   31.70
   8   2  -1   17.40   21.30
   8   2  -1   32.60   32.00
   8   2  -1   -7.60   33.00
   8   2  -1   16.60   37.10
  -8  -2   1  -11.80   19.30
  -8  -2   1   23.90   18.80
  -8  -2   1    7.90   22.00
  -8  -2   1    0.60   21.50
  -8  -2   1   52.89   31.80
  -8  -2   1    0.30   20.80
   7   2  -1  379.56   81.79
   7   2  -1  323.37   66.79
   7   2  -1  619.14   64.09
   7   2  -1  406.76   71.89
   7   2  -1  449.86   84.39
   7   2  -1  465.45   79.59
  -7  -2   1  342.47   65.39
  -7  -2   1  404.26   70.39
  -7  -2   1  710.23   78.39
  -7  -2   1  434.76   76.89
  -7  -2   1  593.54   61.39
  -7  -2   1  522.65   86.89
   6   2  -1   72.49   25.80
   6   2  -1   30.80   19.70
   6   2  -1   75.69   34.90
   6   2  -1   66.99   29.80
   6   2  -1   51.49   19.40
   6   2  -1   83.29   19.50
   6   2  -1   54.99   27.00
   6   2  -1   68.89   21.40
  -6  -2   1   26.90   20.50
  -6  -2   1   90.89   25.10
  -6  -2   1   47.70   20.20
  -6  -2   1   62.09   17.00
  -6  -2   1   56.99   29.10
  -6  -2   1   44.00   21.90
   5   2  -1   24.80   21.10
   5   2  -1    1.50    8.90
   5   2  -1  -14.50    9.70
   5   2  -1   -7.20   15.40
   5   2  -1  -12.00   16.20
   5   2  -1    2.60   11.50
  -5  -2   1    1.00    9.30
  -5  -2   1   15.10   16.60
  -5  -2   1   -5.80    9.50
  -5  -2   1   -5.70   11.40
  -5  -2   1   -1.80   14.80
  -5  -2   1    2.30   11.30
   4   2  -1  699.93   85.59
   4   2  -1  748.63   91.99
   4   2  -1  748.13   82.99
   4   2  -1  710.03   79.69
   4   2  -1  786.52   87.69
   4   2  -1  736.63   91.59
   4   2  -1  707.53   86.29
  -4  -2   1  692.53   87.29
  -4  -2   1  746.83   84.39
  -4  -2   1  804.02   82.89
  -4  -2   1  757.02   79.49
  -4  -2   1  748.83   85.19
  -4  -2   1  724.63   89.79
   3   2  -1  140.49   29.00
   3   2  -1  191.38   33.00
   3   2  -1  162.98   34.40
   3   2  -1  248.88   37.10
   3   2  -1  178.28   37.10
  -3  -2   1  196.28   30.70
  -3  -2   1  188.98   27.90
  -3  -2   1  131.29   31.50
  -3  -2   1  139.79   31.80
  -3  -2   1  217.38   36.80
  -3  -2   1  174.28   30.00
  -3  -2   1  187.68   25.00
   2   2  -1   48.20   16.30
   2   2  -1   50.59   16.20
   2   2  -1   42.20   17.00
   2   2  -1   31.10   13.20
   2   2  -1   48.80   17.00
  -2  -2   1   30.80   15.20
  -2  -2   1   53.59   18.80
  -2  -2   1   49.40   10.00
  -2  -2   1   50.89   14.90
  -2  -2   1   55.59   18.00
  -2  -2   1   53.59   14.00
  -2  -2   1   35.10   10.90
   1   2  -1  -14.00    9.80
   1   2  -1    9.00   10.30
   1   2  -1   -0.20    8.00
   1   2  -1   14.50   10.70
   1   2  -1    4.30    8.80
  -1  -2   1   12.90    9.40
  -1  -2   1    9.10    8.40
  -1  -2   1   20.20   13.50
  -1  -2   1   13.50    9.80
  -1  -2   1    8.70    9.60
   0   2  -1   96.99   19.60
   0   2  -1  107.79   18.40
   0   2  -1  117.79   17.20
   0   2  -1  127.79   23.80
   0   2  -1  138.79   17.70
   0  -2   1  160.58   19.70
   0  -2   1  134.89   20.50
   0  -2   1  115.29   17.60
   0  -2   1  107.19   21.70
   0  -2   1  135.89   20.10
  -1   2  -1 3357.26  337.27
  -1   2  -1 3508.45  340.87
  -1   2  -1 3254.87  337.97
  -1   2  -1 3298.37  336.67
  -1   2  -1 3541.45  337.47
  -1   2  -1 3230.68  335.27
  -1   2  -1 3254.37  335.77
   1  -2   1 3279.57  336.67
   1  -2   1 3464.55  335.87
   1  -2   1 3471.95  337.27
   1  -2   1 3136.79  340.27
   1  -2   1 3332.57  335.27
   1  -2   1 3409.56  338.47
  -2   2  -1 1400.36  140.39
  -2   2  -1 1341.37  141.99
  -2   2  -1 1326.67  139.89
  -2   2  -1 1306.37  142.79
  -2   2  -1 1467.25  146.39
  -2   2  -1 1394.06  140.19
  -2   2  -1 1232.08  141.69
  -2   2  -1 1389.06  142.39
   2  -2   1 1404.96  143.79
   2  -2   1 1404.76  142.19
   2  -2   1 1366.86  140.99
   2  -2   1 1370.26  140.09
   2  -2   1 1380.26  146.69
   2  -2   1 1403.86  140.69
   2  -2   1 1413.76  142.69
  -3   2  -1  309.47   41.30
  -3   2  -1  246.08   33.80
  -3   2  -1  316.37   41.20
  -3   2  -1  273.67   36.20
  -3   2  -1  266.67   35.00
  -3   2  -1  261.07   37.00
  -3   2  -1  254.17   31.50
  -3   2  -1  248.58   42.50
   3  -2   1  265.57   39.50
   3  -2   1  175.08   35.40
   3  -2   1  304.57   42.30
   3  -2   1  256.07   37.30
   3  -2   1  277.77   46.30
   3  -2   1  255.27   35.00
   3  -2   1  249.68   32.90
   3  -2   1  253.17   31.60
  -4   2  -1   -4.20    7.60
  -4   2  -1   -2.70   13.20
  -4   2  -1    6.30   13.90
  -4   2  -1    0.80    9.30
  -4   2  -1    0.70    7.70
  -4   2  -1   -1.20   10.50
  -4   2  -1    0.50    7.80
  -4   2  -1   -3.10   12.20
   4  -2   1   -8.40   10.20
   4  -2   1    6.70    8.10
   4  -2   1   -5.40    9.00
   4  -2   1   -9.70   10.40
   4  -2   1   -5.60    8.90
   4  -2   1   -7.60   16.60
   4  -2   1    9.30   14.60
   4  -2   1    6.60   11.30
   4  -2   1    3.60    9.70
  -5   2  -1  668.43   86.39
  -5   2  -1  690.33   79.39
  -5   2  -1  629.24   76.69
  -5   2  -1  690.93   82.69
  -5   2  -1  723.43   84.79
  -5   2  -1  657.63   81.19
  -5   2  -1  681.23   75.19
   5  -2   1  766.32   82.69
   5  -2   1  765.62   86.69
   5  -2   1  848.42  105.29
   5  -2   1  647.44   80.89
   5  -2   1  748.23   87.09
   5  -2   1  693.83   80.49
   5  -2   1  693.63   80.59
   5  -2   1  718.63   76.39
   5  -2   1  701.63   77.89
  -6   2  -1  409.16   58.79
  -6   2  -1  266.17   57.59
  -6   2  -1  373.66   57.89
  -6   2  -1  366.26   51.69
  -6   2  -1  431.76   66.59
  -6   2  -1  468.35   61.99
   6  -2   1  375.56   47.10
   6  -2   1  347.67   54.89
   6  -2   1  443.36   59.69
   6  -2   1  361.66   52.29
   6  -2   1  399.06   74.29
   6  -2   1  444.26   62.99
   6  -2   1  377.86   63.89
   6  -2   1  410.36   57.39
   6  -2   1  338.17   61.09
  -7   2  -1 1754.42  191.58
  -7   2  -1 1532.45  182.98
  -7   2  -1 1605.64  183.98
  -7   2  -1 1824.12  204.78
  -7   2  -1 1752.62  192.78
  -7   2  -1 1519.75  188.38
   7  -2   1 1759.92  198.28
   7  -2   1 1701.13  181.18
   7  -2   1 1766.72  191.38
   7  -2   1 1707.23  177.78
   7  -2   1 1779.12  183.28
   7  -2   1 1477.35  181.38
   7  -2   1 1639.14  174.78
   7  -2   1 1705.23  183.58
   7  -2   1 1723.23  189.28
  -8   2  -1   27.30   19.60
  -8   2  -1   51.99   25.90
  -8   2  -1   28.70   24.00
  -8   2  -1   35.20   17.40
  -8   2  -1   56.69   32.40
  -8   2  -1   78.89   28.00
   8  -2   1   26.30   18.70
   8  -2   1   55.19   25.90
   8  -2   1   -4.10   15.60
   8  -2   1   44.10   35.70
   8  -2   1   -4.00   13.90
   8  -2   1   41.70   26.60
   8  -2   1   54.09   19.90
   8  -2   1   22.80   21.70
  -9   2  -1   99.59   42.00
  -9   2  -1  139.99   44.90
  -9   2  -1  145.79   32.80
  -9   2  -1   74.39   31.00
  -9   2  -1  105.89   37.10
  -9   2  -1  114.49   36.20
   9  -2   1   88.39   40.30
   9  -2   1   86.89   51.49
   9  -2   1   95.19   47.90
   9  -2   1  116.89   38.70
   9  -2   1  129.89   38.40
   9  -2   1   98.29   31.80
   9  -2   1  103.99   29.30
   9  -2   1   73.59   32.50
   9   1  -1   12.70   15.50
   9   1  -1   12.80   32.80
   9   1  -1  -11.50   19.70
   9   1  -1  -19.90   32.50
   9   1  -1  -24.60   20.10
   9   1  -1   22.70   21.00
   9   1  -1  133.09   59.99
   9   1  -1   33.50   37.40
  -9  -1   1  -10.70   23.50
  -9  -1   1   21.20   19.30
  -9  -1   1   25.70   26.20
  -9  -1   1   30.40   24.80
  -9  -1   1    9.90   24.80
  -9  -1   1   -7.00   22.50
   8   1  -1  390.66   53.49
   8   1  -1  276.87   45.80
   8   1  -1  239.88   47.00
   8   1  -1  259.07   62.99
   8   1  -1  470.25   76.39
   8   1  -1  336.67   66.89
   8   1  -1  332.07   75.59
   8   1  -1  289.47   53.19
   8   1  -1  190.48   49.30
  -8  -1   1  217.98   56.29
  -8  -1   1  356.46   49.30
  -8  -1   1  287.77   59.69
  -8  -1   1  316.67   55.39
  -8  -1   1  467.45   79.69
  -8  -1   1  430.66   62.79
  -8  -1   1  320.47   60.79
   7   1  -1   74.59   36.80
   7   1  -1   56.69   25.40
   7   1  -1   70.49   23.60
   7   1  -1   42.40   24.00
   7   1  -1   27.50   26.00
   7   1  -1   74.19   31.00
   7   1  -1   46.10   16.60
   7   1  -1   32.90   18.40
  -7  -1   1   92.09   24.80
  -7  -1   1   82.19   25.60
  -7  -1   1   68.89   24.20
  -7  -1   1  101.39   33.60
  -7  -1   1   70.89   31.10
  -7  -1   1  115.39   22.00
   6   1  -1  263.57   42.40
   6   1  -1  342.77   59.29
   6   1  -1  369.46   68.59
   6   1  -1  284.17   52.39
   6   1  -1  320.07   49.30
   6   1  -1  346.17   47.40
  -6  -1   1  326.57   51.79
  -6  -1   1  404.46   47.20
  -6  -1   1  234.18   53.49
  -6  -1   1  346.37   54.09
  -6  -1   1  391.86   53.39
  -6  -1   1  412.56   66.59
   5   1  -1  105.19   26.70
   5   1  -1  109.19   22.80
   5   1  -1   94.29   19.40
   5   1  -1  142.89   34.40
   5   1  -1  127.99   25.60
   5   1  -1   75.09   30.60
   5   1  -1   86.29   28.00
   5   1  -1  105.49   28.50
  -5  -1   1   81.59   26.90
  -5  -1   1  113.19   31.40
  -5  -1   1  106.19   20.50
  -5  -1   1  131.39   26.60
  -5  -1   1  155.28   29.50
  -5  -1   1  130.09   27.70
   4   1  -1  306.37   46.60
   4   1  -1  354.76   51.59
   4   1  -1  365.46   57.19
   4   1  -1  367.76   56.89
   4   1  -1  357.16   50.29
   4   1  -1  294.97   38.70
   4   1  -1  341.97   45.50
  -4  -1   1  314.17   47.20
  -4  -1   1  324.17   52.19
  -4  -1   1  355.76   54.89
  -4  -1   1  332.07   39.00
  -4  -1   1  376.16   49.30
  -4  -1   1  343.77   45.80
   3   1  -1  929.71   99.69
   3   1  -1  887.71  105.19
   3   1  -1  933.11   97.79
   3   1  -1  961.80  102.89
   3   1  -1 1013.70  102.59
   3   1  -1 1043.20  106.89
   3   1  -1  975.10  103.29
  -3  -1   1  939.81   99.79
  -3  -1   1  946.41  101.39
  -3  -1   1  921.71  101.39
  -3  -1   1  901.01  104.39
  -3  -1   1  895.51  103.79
  -3  -1   1  942.31   97.69
   2   1  -1  721.03   72.19
   2   1  -1  730.93   78.19
   2   1  -1  737.03   78.09
   2   1  -1  695.73   76.49
   2   1  -1  653.53   75.49
   2   1  -1  705.43   73.49
   2   1  -1  758.52   82.59
  -2  -1   1  669.33   74.99
  -2  -1   1  697.13   72.09
  -2  -1   1  660.83   73.09
  -2  -1   1  678.93   74.99
  -2  -1   1  700.53   77.69
  -2  -1   1  771.62   77.89
   1   1  -1    7.20    6.20
   1   1  -1   -0.50    7.30
   1   1  -1   10.30    7.50
   1   1  -1    9.00    8.90
   1   1  -1   -0.30    6.50
  -1  -1   1    5.00    6.70
  -1  -1   1    5.00    8.40
  -1  -1   1    6.20    6.30
  -1  -1   1    4.50    7.80
  -1  -1   1    4.80    7.00
   0   1  -1 1269.47  129.89
   0   1  -1 1340.07  132.19
   0   1  -1 1313.27  129.69
   0   1  -1 1387.16  131.09
   0   1  -1 1275.37  130.49
   0  -1   1 1281.87  129.79
   0  -1   1 1264.07  129.19
   0  -1   1 1258.97  130.49
   0  -1   1 1251.87  130.69
   0  -1   1 1293.57  131.99
  -1   1  -1 1013.00  102.29
  -1   1  -1  902.01   98.89
  -1   1  -1  908.51   99.99
  -1   1  -1 1021.70   99.09
  -1   1  -1 1003.10  101.09
  -1   1  -1  976.40  100.19
  -1   1  -1  964.10   99.09
  -1   1  -1 1034.20  100.79
   1  -1   1 1011.80  102.69
   1  -1   1  960.30  100.89
   1  -1   1  945.11  101.49
   1  -1   1  981.20  100.39
   1  -1   1  985.30   99.49
   1  -1   1 1002.40   99.29
   1  -1   1  981.20  100.39
   1  -1   1  931.31   98.99
  -2   1  -1 1218.58  125.49
  -2   1  -1 1214.98  125.49
  -2   1  -1 1191.58  127.29
  -2   1  -1 1154.68  124.69
  -2   1  -1 1204.58  127.49
  -2   1  -1 1172.88  126.59
  -2   1  -1 1254.87  129.79
   2  -1   1 1246.68  124.99
   2  -1   1 1295.97  130.99
   2  -1   1 1179.48  127.59
   2  -1   1 1270.17  128.39
   2  -1   1 1196.58  125.89
   2  -1   1 1208.68  125.59
   2  -1   1 1295.77  126.99
   2  -1   1 1253.67  127.09
  -3   1  -1 1747.23  184.68
  -3   1  -1 1776.82  183.08
  -3   1  -1 1760.32  186.68
  -3   1  -1 1698.13  181.48
  -3   1  -1 1765.92  180.38
  -3   1  -1 1765.92  183.78
   3  -1   1 1717.73  182.58
   3  -1   1 1760.62  181.98
   3  -1   1 1842.72  180.78
   3  -1   1 1771.62  182.28
   3  -1   1 1824.12  185.88
   3  -1   1 1800.22  184.98
   3  -1   1 1732.43  188.18
   3  -1   1 1765.52  183.18
  -4   1  -1  126.89   27.40
  -4   1  -1  126.19   30.80
  -4   1  -1  152.28   32.70
  -4   1  -1  126.59   23.00
  -4   1  -1  194.18   30.90
  -4   1  -1  171.48   27.80
   4  -1   1  122.69   24.70
   4  -1   1  196.98   26.60
   4  -1   1  118.49   30.60
   4  -1   1  135.79   26.90
   4  -1   1  195.98   32.20
   4  -1   1  125.09   30.50
   4  -1   1  163.98   37.20
   4  -1   1  145.39   27.10
   4  -1   1  154.28   22.70
  -5   1  -1    7.30   15.60
  -5   1  -1   21.50   14.30
  -5   1  -1   28.10   14.60
  -5   1  -1   31.50   12.60
  -5   1  -1   35.00   17.80
  -5   1  -1    6.90   16.00
   5  -1   1    7.90   12.30
   5  -1   1    9.40   12.40
   5  -1   1   -4.50    8.80
   5  -1   1   17.70   13.40
   5  -1   1   32.30   17.50
   5  -1   1   50.09   24.20
   5  -1   1    3.10   17.90
   5  -1   1   22.60   16.60
  -6   1  -1  381.56   60.49
  -6   1  -1  322.37   46.10
  -6   1  -1  342.07   52.99
  -6   1  -1  371.36   55.29
  -6   1  -1  380.06   53.19
  -6   1  -1  214.18   52.09
   6  -1   1  300.67   48.40
   6  -1   1  286.77   56.39
   6  -1   1  326.27   51.49
   6  -1   1  308.87   46.80
   6  -1   1  288.57   49.00
   6  -1   1  299.97   51.99
   6  -1   1  313.97   62.09
   6  -1   1  308.87   56.19
  -7   1  -1  325.37   55.59
  -7   1  -1  367.86   56.59
  -7   1  -1  390.26   65.79
  -7   1  -1  350.36   64.59
  -7   1  -1  250.07   55.59
  -7   1  -1  342.47   52.39
   7  -1   1  317.17   61.49
   7  -1   1  329.57   47.60
   7  -1   1  334.77   57.09
   7  -1   1  280.87   50.39
   7  -1   1  368.76   71.99
   7  -1   1  281.87   60.79
   7  -1   1  296.17   50.69
   7  -1   1  283.17   52.39
  -8   1  -1  242.48   45.30
  -8   1  -1  188.48   36.90
  -8   1  -1  135.89   38.40
  -8   1  -1  151.18   42.80
  -8   1  -1  198.08   40.40
  -8   1  -1  145.39   41.50
   8  -1   1  152.88   36.80
   8  -1   1  138.49   49.10
   8  -1   1  152.98   32.00
   8  -1   1  159.98   39.20
   8  -1   1  135.79   35.10
   8  -1   1  203.68   62.79
   8  -1   1  111.89   41.80
   8  -1   1  179.38   40.80
  -9   1  -1  146.59   35.40
  -9   1  -1  118.29   37.20
  -9   1  -1  209.78   46.30
  -9   1  -1  153.18   45.30
   9  -1   1   83.79   40.70
   9  -1   1  275.07   65.69
   9  -1   1  149.99   42.70
   9  -1   1   92.69   52.59
   9  -1   1  109.89   34.50
   9  -1   1   48.50   39.30
   9  -1   1  172.58   35.10
   9  -1   1  146.19   43.80
   9   0  -1  258.87   48.70
   9   0  -1  303.57   58.19
   9   0  -1  225.88   50.99
   9   0  -1  117.89   49.60
   9   0  -1  137.59   34.30
   9   0  -1  350.46   79.49
   9   0  -1  129.19   32.30
   9   0  -1  166.88   40.40
   9   0  -1  248.68   62.89
  -9   0   1  238.58   52.19
  -9   0   1  171.78   53.59
  -9   0   1  225.18   47.40
  -9   0   1  219.78   49.10
  -9   0   1  197.68   38.30
  -9   0   1  261.87   56.19
   8   0  -1   11.00   16.30
   8   0  -1   -1.10   14.40
   8   0  -1    2.00   20.90
   8   0  -1   26.90   18.40
   8   0  -1    1.60   17.80
   8   0  -1  -16.50   18.20
   8   0  -1   14.60   24.80
   8   0  -1   -3.00   19.20
   8   0  -1    0.50   10.80
  -8   0   1   37.40   21.80
  -8   0   1  -14.30   10.80
  -8   0   1   17.50   18.10
  -8   0   1  -17.20   14.10
  -8   0   1   -2.10   17.80
  -8   0   1    1.70   13.30
   7   0  -1  512.75   86.49
   7   0  -1  590.84   75.99
   7   0  -1  747.63   76.89
   7   0  -1  645.24   99.29
   7   0  -1  595.44   87.29
   7   0  -1  819.72  102.79
   7   0  -1  796.12  112.79
  -7   0   1  653.63   94.29
  -7   0   1  671.63   98.29
  -7   0   1  579.84   84.19
  -7   0   1  636.94   74.49
  -7   0   1  624.14   86.89
  -7   0   1  712.53   82.89
   6   0  -1   10.30   13.90
   6   0  -1  -10.50   21.50
   6   0  -1    9.90   14.20
   6   0  -1   42.00   22.20
   6   0  -1   34.10   20.10
   6   0  -1    3.50   10.00
   6   0  -1  -12.20   16.20
   6   0  -1    5.10   12.90
  -6   0   1    9.90   17.60
  -6   0   1    2.60   10.30
  -6   0   1   21.30   18.90
  -6   0   1   30.00   16.50
  -6   0   1   25.70   16.30
  -6   0   1   27.20   16.80
   5   0  -1  213.18   44.50
   5   0  -1  228.28   35.10
   5   0  -1  169.38   32.40
   5   0  -1  228.48   38.80
   5   0  -1  189.88   29.80
   5   0  -1  161.68   27.10
   5   0  -1  179.08   39.50
   5   0  -1  241.58   40.10
  -5   0   1  208.48   40.90
  -5   0   1  136.49   30.20
  -5   0   1  212.48   29.00
  -5   0   1  167.58   33.90
  -5   0   1  161.58   31.10
  -5   0   1  191.48   39.60
   4   0  -1 1942.71  192.18
   4   0  -1 1832.62  192.58
   4   0  -1 1848.92  197.88
   4   0  -1 1890.11  194.58
   4   0  -1 1915.01  198.08
   4   0  -1 1997.60  202.68
   4   0  -1 1963.60  196.28
   4   0  -1 1839.02  200.08
  -4   0   1 1865.11  199.08
  -4   0   1 1839.12  194.98
  -4   0   1 1756.02  199.08
  -4   0   1 1899.51  194.78
  -4   0   1 1960.90  192.18
  -4   0   1 1770.52  195.98
   3   0  -1 3580.34  359.36
   3   0  -1 3553.24  362.26
   3   0  -1 3579.34  361.16
   3   0  -1 3504.75  365.26
   3   0  -1 3593.44  360.36
  -3   0   1 3538.75  359.36
  -3   0   1 3640.04  365.56
  -3   0   1 3621.24  361.96
  -3   0   1 3608.74  361.36
  -3   0   1 3545.75  364.76
  -3   0   1 3634.64  362.96
   2   0  -1 1189.88  120.99
   2   0  -1 1193.38  121.89
   2   0  -1 1205.78  120.99
   2   0  -1 1154.48  124.29
   2   0  -1 1168.18  122.59
   2   0  -1 1204.38  123.89
   2   0  -1 1149.39  119.69
  -2   0   1 1224.68  124.19
  -2   0   1 1197.18  120.99
  -2   0   1 1116.59  121.49
  -2   0   1 1175.78  123.59
  -2   0   1 1190.58  119.79
  -2   0   1 1234.78  122.39
   1   0  -1 2030.20  206.98
   1   0  -1 2163.38  206.78
   1   0  -1 2114.69  207.58
   1   0  -1 2028.50  207.68
  -1   0   1 2012.50  207.58
  -1   0   1 2007.90  206.88
  -1   0   1 2135.99  206.68
  -1   0   1 1997.50  207.38
   0   0  -1   37.00    6.20
   0   0   1   21.50    5.80
   0   0   1   22.20    6.90
   0   0   1   36.30    6.90
   0   0   1   21.10    5.90
   0   0   1   21.00    6.30
   0   0   1   23.10    5.50
  -1   0  -1  234.68   24.20
  -1   0  -1  215.68   23.90
  -1   0  -1  196.18   25.60
  -1   0  -1  197.28   22.40
  -1   0  -1  229.18   27.60
  -1   0  -1  174.98   23.80
  -1   0  -1  172.98   22.90
   1   0   1  225.28   28.00
   1   0   1  190.08   23.50
   1   0   1  186.38   24.30
   1   0   1  239.38   27.60
   1   0   1  182.78   23.10
   1   0   1  185.58   22.40
   1   0   1  183.18   23.70
   1   0   1  214.68   26.30
  -2   0  -1 2215.68  232.48
  -2   0  -1 2246.38  234.28
  -2   0  -1 2354.76  234.18
  -2   0  -1 2180.68  232.18
  -2   0  -1 2361.26  231.78
  -2   0  -1 2220.08  232.18
  -2   0  -1 2236.28  230.38
   2   0   1 2284.47  235.28
   2   0   1 2325.47  231.98
   2   0   1 2291.27  232.28
   2   0   1 2217.88  232.88
   2   0   1 2369.76  230.68
   2   0   1 2388.86  234.58
   2   0   1 2258.87  231.78
  -3   0  -1 1484.95  159.38
  -3   0  -1 1495.95  158.38
  -3   0  -1 1587.84  159.78
  -3   0  -1 1525.95  162.58
  -3   0  -1 1530.45  162.08
  -3   0  -1 1522.25  156.68
   3   0   1 1554.34  159.98
   3   0   1 1421.16  163.48
   3   0   1 1477.65  162.38
   3   0   1 1503.15  158.88
   3   0   1 1608.24  158.78
   3   0   1 1482.35  160.68
   3   0   1 1581.84  159.98
   3   0   1 1533.75  156.78
  -4   0  -1   51.79   16.60
  -4   0  -1   53.79   17.80
  -4   0  -1   33.40   13.00
  -4   0  -1   45.20   19.30
  -4   0  -1  121.79   27.40
  -4   0  -1   54.29   18.50
   4   0   1   54.39   13.90
   4   0   1   51.89   18.90
   4   0   1   65.09   21.00
   4   0   1   68.29   18.80
   4   0   1   88.39   23.70
   4   0   1   49.00   17.10
   4   0   1   69.69   25.30
   4   0   1   66.69   17.10
  -5   0  -1  550.14   78.69
  -5   0  -1  557.04   73.89
  -5   0  -1  525.85   72.19
  -5   0  -1  606.14   81.69
  -5   0  -1  498.55   65.09
  -5   0  -1  525.35   62.69
   5   0   1  556.34   63.59
   5   0   1  531.75   67.19
   5   0   1  564.54   81.29
   5   0   1  544.35   68.59
   5   0   1  707.73   92.99
   5   0   1  534.75   66.29
   5   0   1  629.24   79.99
   5   0   1  508.65   70.79
  -6   0  -1   51.69   23.70
  -6   0  -1   37.90   15.10
  -6   0  -1   14.80   16.90
  -6   0  -1   40.50   20.00
  -6   0  -1   54.99   22.10
  -6   0  -1   46.60   19.30
   6   0   1   56.09   21.80
   6   0   1   55.69   21.00
   6   0   1   36.50   19.60
   6   0   1   49.80   30.90
   6   0   1   68.99   27.10
   6   0   1   91.99   30.50
   6   0   1   57.49   18.00
   6   0   1   62.09   23.40
  -7   0  -1  182.28   37.60
  -7   0  -1  231.68   49.30
  -7   0  -1  239.08   44.60
  -7   0  -1  148.19   43.40
  -7   0  -1  198.28   34.80
  -7   0  -1  234.88   44.20
   7   0   1  157.58   36.60
   7   0   1  184.58   38.30
   7   0   1  120.09   40.60
   7   0   1  168.18   32.10
   7   0   1  241.08   57.39
   7   0   1  145.29   38.00
   7   0   1  214.58   49.90
   7   0   1  176.38   37.40
  -8   0  -1  137.69   40.20
  -8   0  -1   81.09   31.40
  -8   0  -1  186.28   40.20
  -8   0  -1   76.49   30.80
  -8   0  -1  177.48   49.80
  -8   0  -1  190.28   35.40
   8   0   1  105.69   28.00
   8   0   1  238.98   66.99
   8   0   1   91.89   38.20
   8   0   1  181.68   45.60
   8   0   1   92.79   30.30
   8   0   1  119.79   33.10
   8   0   1   80.49   47.80
   8   0   1  142.49   47.20
   9   0   1   23.30   25.50
   9   0   1  -10.90   31.80
   9   0   1  -40.10   32.80
   9  -1  -1   47.20   25.40
   9  -1  -1    6.10   13.20
   9  -1  -1  113.59   48.10
   9  -1  -1    0.50   16.40
   9  -1  -1    0.10   19.70
   9  -1  -1   36.60   22.30
   9  -1  -1   50.79   37.50
   9  -1  -1   34.30   36.50
  -9   1   1   92.49   33.90
  -9   1   1   -2.70   18.40
  -9   1   1   27.00   20.90
  -9   1   1   10.30   25.20
  -9   1   1   -0.40   20.10
  -9   1   1   52.19   21.80
   8  -1  -1  578.34   63.19
   8  -1  -1  634.54   90.99
   8  -1  -1  318.47   66.29
   8  -1  -1  623.04   65.89
   8  -1  -1  455.35   72.89
   8  -1  -1  508.15   62.99
   8  -1  -1  392.16   84.39
   8  -1  -1  496.55   74.79
   8  -1  -1  420.26   81.09
  -8   1   1  461.05   69.99
  -8   1   1  514.75   76.39
  -8   1   1  620.94   82.39
  -8   1   1  489.35   81.09
  -8   1   1  566.74   86.29
  -8   1   1  462.35   81.59
   7  -1  -1 1450.95  169.68
   7  -1  -1 1388.96  158.18
   7  -1  -1 1368.66  149.88
   7  -1  -1 1432.66  150.88
   7  -1  -1 1331.97  150.08
   7  -1  -1 1312.37  154.58
   7  -1  -1 1364.46  156.18
   7  -1  -1 1568.14  163.48
   7  -1  -1 1580.04  166.68
  -7   1   1 1460.65  154.78
  -7   1   1 1371.16  156.78
  -7   1   1 1423.56  150.28
  -7   1   1 1464.85  163.48
  -7   1   1 1423.66  155.38
  -7   1   1 1392.56  160.28
   6  -1  -1   42.70   14.40
   6  -1  -1    0.20   13.40
   6  -1  -1   50.19   15.20
   6  -1  -1   52.49   29.80
   6  -1  -1   26.20   25.60
   6  -1  -1   58.69   20.90
   6  -1  -1   92.99   29.40
   6  -1  -1   19.40   17.50
   6  -1  -1   34.00   16.20
  -6   1   1   55.19   16.10
  -6   1   1   71.89   22.40
  -6   1   1   63.39   25.10
  -6   1   1   63.89   19.60
  -6   1   1   56.79   18.30
  -6   1   1   38.10   22.40
   5  -1  -1  462.45   64.79
   5  -1  -1  444.16   55.09
   5  -1  -1  502.95   61.69
   5  -1  -1  390.86   49.90
   5  -1  -1  463.25   65.19
   5  -1  -1  454.35   63.59
   5  -1  -1  450.25   51.59
   5  -1  -1  459.65   71.19
  -5   1   1  514.25   67.49
  -5   1   1  455.05   50.89
  -5   1   1  382.06   52.89
  -5   1   1  506.15   60.99
  -5   1   1  378.96   62.29
  -5   1   1  431.36   59.89
   4  -1  -1   69.69   18.40
   4  -1  -1   65.69   18.80
   4  -1  -1  106.69   24.70
   4  -1  -1   46.40   20.70
   4  -1  -1   72.39   26.00
   4  -1  -1   97.49   18.60
   4  -1  -1  104.49   16.90
  -4   1   1   87.49   18.60
  -4   1   1   97.49   16.60
  -4   1   1   93.29   24.60
  -4   1   1   69.69   17.90
  -4   1   1   77.49   19.80
  -4   1   1   90.19   18.20
  -4   1   1   55.69   19.40
   3  -1  -1   -7.40    6.80
   3  -1  -1    8.10    8.50
   3  -1  -1   -0.10   10.30
   3  -1  -1   15.90    9.50
   3  -1  -1    9.70    6.90
   3  -1  -1    1.80   14.40
   3  -1  -1   12.00   13.50
  -3   1   1   12.10   14.10
  -3   1   1   -5.10    7.60
  -3   1   1    3.50    8.00
  -3   1   1    4.10    6.70
  -3   1   1   -6.90   10.10
  -3   1   1    0.30    8.40
  -3   1   1   17.90   11.10
   2  -1  -1 3669.43  371.86
   2  -1  -1 3658.23  370.16
   2  -1  -1 3644.74  371.96
   2  -1  -1 3661.93  370.26
   2  -1  -1 3833.72  374.16
   2  -1  -1 3718.83  370.96
  -2   1   1 3831.62  371.86
  -2   1   1 3702.73  371.06
  -2   1   1 3585.04  370.06
  -2   1   1 3681.53  369.66
  -2   1   1 3663.13  370.26
  -2   1   1 3560.04  371.66
  -2   1   1 3863.41  373.86
   1  -1  -1  444.76   51.79
   1  -1  -1  471.05   50.69
   1  -1  -1  475.45   49.20
   1  -1  -1  481.95   49.80
   1  -1  -1  468.95   50.19
   1  -1  -1  483.15   50.09
  -1   1   1  518.35   50.29
  -1   1   1  491.75   50.69
  -1   1   1  478.65   49.70
  -1   1   1  442.36   50.59
  -1   1   1  450.15   51.89
  -1   1   1  486.85   49.20
   0  -1  -1  772.32   79.39
   0  -1  -1  773.62   79.69
   0  -1  -1  765.72   79.89
   0  -1  -1  750.82   79.99
   0  -1  -1  770.72   81.29
   0  -1  -1  765.02   79.89
   0  -1  -1  769.52   79.09
   0   1   1  774.82   80.09
   0   1   1  770.92   81.49
   0   1   1  771.72   79.19
   0   1   1  778.22   79.09
   0   1   1  745.73   79.99
   0   1   1  816.72   80.19
   0   1   1  814.92   80.29
  -1  -1  -1   49.40   10.90
  -1  -1  -1   52.09   12.80
  -1  -1  -1   62.59   13.50
  -1  -1  -1   54.19   11.50
  -1  -1  -1   46.50   13.80
  -1  -1  -1   57.09   13.80
  -1  -1  -1   55.99   13.40
  -1  -1  -1   60.99   13.00
   1   1   1   49.00   11.80
   1   1   1   44.50   13.90
   1   1   1   44.10   13.10
   1   1   1   36.10   12.30
  -2  -1  -1   12.70    9.50
  -2  -1  -1   15.80   11.00
  -2  -1  -1   26.20   13.40
  -2  -1  -1   30.30    8.70
  -2  -1  -1   22.10   12.80
  -2  -1  -1   17.00    9.90
  -2  -1  -1   38.30   14.10
   2   1   1   31.80    9.70
   2   1   1   23.40   10.70
   2   1   1   11.70   10.30
   2   1   1   16.40   12.90
   2   1   1   17.60   11.80
   2   1   1   22.40   12.30
   2   1   1   22.70   13.30
  -3  -1  -1 1133.69  117.99
  -3  -1  -1 1070.59  113.59
  -3  -1  -1  886.71  113.59
  -3  -1  -1 1050.29  113.39
  -3  -1  -1  973.80  115.99
  -3  -1  -1 1115.69  116.39
  -3  -1  -1 1054.69  110.69
  -3  -1  -1 1108.89  113.89
   3   1   1 1048.20  114.19
   3   1   1 1003.80  118.29
   3   1   1 1104.49  111.39
   3   1   1 1092.19  115.09
   3   1   1 1076.39  114.19
   3   1   1 1075.49  118.99
   3   1   1 1075.99  115.29
  -4  -1  -1  102.09   25.00
  -4  -1  -1   84.09   23.20
  -4  -1  -1   84.79   22.10
  -4  -1  -1   89.19   23.20
  -4  -1  -1   83.79   22.10
  -4  -1  -1   72.59   25.60
  -4  -1  -1   88.99   18.20
  -4  -1  -1   96.19   26.50
   4   1   1   76.29   28.70
   4   1   1  115.69   25.20
   4   1   1  106.09   26.20
   4   1   1  104.79   28.50
   4   1   1   97.49   24.70
   4   1   1   69.89   20.60
   4   1   1  128.39   20.90
  -5  -1  -1   26.10   20.10
  -5  -1  -1   24.10   16.00
  -5  -1  -1   67.59   24.20
  -5  -1  -1   30.70   16.90
  -5  -1  -1   40.00   14.60
  -5  -1  -1   44.40   18.50
  -5  -1  -1   19.30   17.30
   5   1   1   43.00   13.50
   5   1   1   57.59   28.10
   5   1   1   19.20   18.50
   5   1   1   26.20   16.20
   5   1   1   28.80   24.30
   5   1   1   41.10   22.70
   5   1   1   49.90   20.30
  -6  -1  -1  232.88   54.59
  -6  -1  -1  303.17   42.20
  -6  -1  -1  248.18   50.79
  -6  -1  -1  256.17   46.80
  -6  -1  -1  237.38   44.10
  -6  -1  -1  337.07   53.89
  -6  -1  -1  313.97   49.60
   6   1   1  201.48   44.80
   6   1   1  272.87   41.00
   6   1   1  212.78   49.20
   6   1   1  298.87   59.59
   6   1   1  253.07   54.09
   6   1   1  297.87   49.70
   6   1   1  166.98   39.40
   6   1   1  236.98   43.40
  -7  -1  -1   80.79   33.80
  -7  -1  -1   59.79   26.90
  -7  -1  -1   72.19   27.00
  -7  -1  -1  105.99   30.50
  -7  -1  -1  130.59   40.20
  -7  -1  -1   82.19   22.90
   7   1   1   57.29   30.30
   7   1   1   33.60   30.00
   7   1   1   72.69   27.90
   7   1   1   89.59   29.00
   7   1   1   98.39   25.40
   7   1   1   96.19   27.90
   7   1   1   77.89   38.80
   7   1   1   78.99   31.60
  -8  -1  -1   87.39   40.60
  -8  -1  -1   70.89   29.90
  -8  -1  -1   85.99   28.60
  -8  -1  -1    8.00   19.70
  -8  -1  -1   30.10   25.10
  -8  -1  -1  112.79   32.50
   8   1   1   32.90   24.00
   8   1   1   60.99   41.70
   8   1   1   47.20   23.10
   8   1   1   45.10   27.10
   8   1   1   30.60   26.10
   8   1   1   24.50   35.40
   8   1   1   55.59   28.80
   8   1   1   54.39   35.00
  10  -2  -1  -15.90   16.60
  10  -2  -1   39.30   47.00
  10  -2  -1  -18.00   33.90
  10  -2  -1   32.50   33.90
  10  -2  -1   42.00   21.40
  10  -2  -1    1.60   25.50
  10  -2  -1   11.80   27.90
  10  -2  -1   13.70   23.70
 -10   2   1   -2.20   27.80
 -10   2   1   22.40   24.00
 -10   2   1    9.00   18.80
 -10   2   1   33.60   31.60
 -10   2   1   -9.10   21.60
 -10   2   1   12.90   25.20
   9  -2  -1   59.49   37.70
   9  -2  -1  119.59   30.60
   9  -2  -1  120.49   36.40
   9  -2  -1   25.60   25.00
   9  -2  -1  154.48   61.19
   9  -2  -1   39.20   21.50
   9  -2  -1   29.70   16.10
   9  -2  -1   28.50   22.00
  -9   2   1   56.39   24.60
  -9   2   1  138.49   45.20
  -9   2   1   78.39   34.50
  -9   2   1  101.69   35.60
  -9   2   1   82.99   34.60
  -9   2   1   87.69   33.80
   8  -2  -1  264.87   42.00
   8  -2  -1  253.67   48.10
   8  -2  -1  246.58   46.90
   8  -2  -1  226.08   52.89
   8  -2  -1  239.68   51.29
   8  -2  -1  300.77   60.99
   8  -2  -1  301.87   45.60
   8  -2  -1  317.97   73.09
  -8   2   1  259.37   59.49
  -8   2   1  309.47   59.09
  -8   2   1  253.27   61.69
  -8   2   1  217.98   47.80
  -8   2   1  278.67   48.60
  -8   2   1  292.87   59.59
   7  -2  -1   38.50   16.50
   7  -2  -1   25.40   26.80
   7  -2  -1  103.99   26.40
   7  -2  -1  118.29   25.10
   7  -2  -1   42.70   27.10
  -7   2   1   97.49   27.80
  -7   2   1   76.79   20.00
  -7   2   1   29.20   21.90
  -7   2   1   64.29   29.00
  -7   2   1   41.60   24.70
  -7   2   1   53.89   21.10
   6  -2  -1 1223.18  131.49
   6  -2  -1 1218.68  141.79
   6  -2  -1 1139.19  135.09
   6  -2  -1 1213.38  140.69
   6  -2  -1 1365.66  137.29
   6  -2  -1 1378.06  132.99
   6  -2  -1 1204.78  146.89
  -6   2   1 1228.88  139.49
  -6   2   1 1205.68  136.09
  -6   2   1 1249.88  131.99
  -6   2   1 1175.68  136.99
  -6   2   1 1253.27  131.69
  -6   2   1 1199.08  142.19
  -6   2   1 1236.98  134.29
   5  -2  -1  757.62   87.69
   5  -2  -1  785.12   97.29
   5  -2  -1  748.33   91.79
   5  -2  -1  794.82   85.09
   5  -2  -1  753.82   92.29
   5  -2  -1  798.12   84.39
   5  -2  -1  758.22   87.39
  -5   2   1  793.22   88.49
  -5   2   1  797.92   86.79
  -5   2   1  731.63   84.09
  -5   2   1  839.22   84.99
  -5   2   1  779.32   91.09
  -5   2   1  796.22   94.59
  -5   2   1  752.02   89.79
   4  -2  -1   46.40   14.90
   4  -2  -1   43.50   22.90
   4  -2  -1   19.80   12.10
   4  -2  -1   12.60   15.60
   4  -2  -1   20.00    9.60
   4  -2  -1   38.60   14.40
   4  -2  -1   14.30   14.50
  -4   2   1   36.80   13.40
  -4   2   1   16.20   15.50
  -4   2   1   28.10   10.80
  -4   2   1   36.20   16.10
  -4   2   1   16.70   10.60
  -4   2   1   20.70   17.60
  -4   2   1   42.60   14.10
   3  -2  -1  507.85   50.89
   3  -2  -1  452.45   55.49
   3  -2  -1  473.75   52.99
   3  -2  -1  424.96   51.29
   3  -2  -1  431.96   53.79
   3  -2  -1  512.65   64.59
   3  -2  -1  427.56   51.19
  -3   2   1  449.86   53.59
  -3   2   1  447.86   52.89
  -3   2   1  440.56   55.19
  -3   2   1  448.36   51.29
  -3   2   1  516.95   59.49
  -3   2   1  482.55   51.19
  -3   2   1  476.05   51.09
   2  -2  -1   21.20    8.60
   2  -2  -1   12.80   13.00
   2  -2  -1   17.70    6.80
   2  -2  -1   17.80    8.00
   2  -2  -1   26.30   10.50
   2  -2  -1   16.90   12.60
  -2   2   1    6.10    7.00
  -2   2   1   11.60    7.40
  -2   2   1   20.10    9.10
   1  -2  -1  432.76   48.50
   1  -2  -1  435.56   52.39
   1  -2  -1  441.36   49.90
   1  -2  -1  460.65   47.30
   1  -2  -1  427.86   48.40
   1  -2  -1  457.15   50.09
   1  -2  -1  435.96   48.50
  -1   2   1  412.36   52.29
  -1   2   1  441.76   50.29
  -1   2   1  428.36   48.50
  -1   2   1  425.16   48.50
  -1   2   1  479.75   48.60
  -1   2   1  428.06   47.20
   0  -2  -1  620.84   69.89
   0  -2  -1  591.44   72.09
   0  -2  -1  620.84   67.99
   0  -2  -1  658.03   69.49
   0  -2  -1  630.74   69.59
   0   2   1  665.03   73.49
   0   2   1  625.14   68.19
   0   2   1  657.63   69.39
   0   2   1  649.34   71.29
   0   2   1  771.82   71.39
   0   2   1  629.24   69.79
   0   2   1  652.53   68.29
  -1  -2  -1    9.00   10.20
  -1  -2  -1   10.20    7.50
  -1  -2  -1    3.50   13.70
  -1  -2  -1    0.60    7.20
  -1  -2  -1   30.50   24.00
  -1  -2  -1    4.40    6.70
  -1  -2  -1    1.00    7.70
   1   2   1    7.10    8.20
   1   2   1   10.60    9.20
   1   2   1    1.80    9.20
   1   2   1  -10.80    8.70
   1   2   1   -1.10    8.40
   1   2   1  -12.90    9.20
  -2  -2  -1 1450.45  151.68
  -2  -2  -1 1425.06  150.68
  -2  -2  -1 1528.65  152.68
  -2  -2  -1 1441.36  152.28
  -2  -2  -1 1417.46  153.58
  -2  -2  -1 1474.55  156.18
  -2  -2  -1 1483.85  149.88
  -2  -2  -1 1519.15  154.88
   2   2   1 1413.66  157.38
   2   2   1 1423.96  153.18
   2   2   1 1385.26  152.78
   2   2   1 1496.05  164.28
  -3  -2  -1  920.71  107.89
  -3  -2  -1  955.70  105.49
  -3  -2  -1  891.61  103.49
  -3  -2  -1 1022.60  105.79
  -3  -2  -1  916.31  101.69
  -3  -2  -1 1065.29  109.29
  -3  -2  -1 1006.40  110.69
  -3  -2  -1  976.80  105.19
   3   2   1  966.20  106.99
   3   2   1  985.70  106.89
   3   2   1  924.21  110.29
   3   2   1  894.31  111.29
   3   2   1 1000.10  107.49
  -4  -2  -1  199.78   39.90
  -4  -2  -1  212.48   36.70
  -4  -2  -1  269.47   38.80
  -4  -2  -1  144.69   36.10
  -4  -2  -1  176.98   41.10
  -4  -2  -1  187.68   35.60
  -4  -2  -1  216.38   35.70
  -4  -2  -1  221.58   31.60
   4   2   1  170.28   42.00
   4   2   1  172.78   37.50
   4   2   1  197.58   44.70
   4   2   1  194.08   37.20
   4   2   1  179.38   36.80
  -5  -2  -1  701.13   87.19
  -5  -2  -1  767.82  101.99
  -5  -2  -1  790.22  106.89
  -5  -2  -1  790.12   88.19
  -5  -2  -1  729.73   86.69
  -5  -2  -1  737.73   86.89
  -5  -2  -1  737.63   82.29
   5   2   1  669.63  103.79
   5   2   1  600.54  101.99
   5   2   1  648.24   87.99
   5   2   1  732.33   89.49
   5   2   1  765.52   88.59
   5   2   1  788.72   92.89
  -6  -2  -1    1.30   18.80
  -6  -2  -1   21.90   20.20
  -6  -2  -1   23.70   21.70
  -6  -2  -1   16.70   16.30
  -6  -2  -1   -1.90   15.70
  -6  -2  -1   36.40   19.60
  -6  -2  -1   29.70   20.90
   6   2   1   18.70   16.40
   6   2   1   -0.50   22.90
   6   2   1  -10.40   11.30
   6   2   1   -3.70   15.50
   6   2   1   27.70   29.20
  -7  -2  -1   16.60   28.50
  -7  -2  -1   13.70   24.80
  -7  -2  -1   14.20   19.20
  -7  -2  -1   34.80   20.60
  -7  -2  -1   35.60   26.40
  -7  -2  -1   13.20   19.90
   7   2   1  -10.50   27.00
   7   2   1  -16.60   16.50
   7   2   1   51.09   34.60
   7   2   1   11.70   26.50
  -8  -2  -1  256.67   57.39
  -8  -2  -1  252.47   44.80
  -8  -2  -1  245.48   62.49
  -8  -2  -1  276.47   63.09
  -8  -2  -1  274.97   59.39
  -8  -2  -1  236.88   53.89
   8   2   1  259.47   62.99
   8   2   1  328.47   90.89
   8   2   1  234.48   51.89
  10  -3  -1  233.48   50.09
  10  -3  -1  162.38   62.09
  10  -3  -1  241.08   60.59
  10  -3  -1  156.18   43.50
  10  -3  -1  249.78   47.90
  10  -3  -1  112.39   46.00
  10  -3  -1  166.18   36.50
  10  -3  -1  116.09   40.50
 -10   3   1  236.58   43.70
 -10   3   1  159.78   52.99
 -10   3   1  214.78   51.99
 -10   3   1  120.49   43.40
 -10   3   1  198.48   45.00
 -10   3   1  220.88   50.89
   9  -3  -1  261.47   53.69
   9  -3  -1  315.77   61.89
   9  -3  -1  317.77   61.09
   9  -3  -1  305.77   50.99
   9  -3  -1  384.56   85.89
   9  -3  -1  472.95   61.79
   9  -3  -1  283.77   65.19
   9  -3  -1  340.17   72.99
  -9   3   1  383.46   62.99
  -9   3   1  283.27   61.99
  -9   3   1  472.65   58.59
  -9   3   1  272.17   56.99
  -9   3   1  444.16   64.19
  -9   3   1  272.57   63.39
   8  -3  -1    7.90   29.50
   8  -3  -1   -3.00   18.10
   8  -3  -1   74.89   43.70
   8  -3  -1   -0.70   14.40
   8  -3  -1   12.10   12.90
   8  -3  -1   -8.60   14.20
   8  -3  -1   31.00   22.00
   8  -3  -1   -6.30   11.40
  -8   3   1   -0.40   11.40
  -8   3   1   24.80   18.70
  -8   3   1  -17.90   12.50
  -8   3   1  -13.00   17.70
   7  -3  -1  418.66   81.09
   7  -3  -1  369.46   66.39
   7  -3  -1  463.45   59.69
   7  -3  -1  456.85   72.09
   7  -3  -1  333.17   57.49
  -7   3   1  504.55   67.59
  -7   3   1  454.65  109.69
  -7   3   1  467.75   53.49
  -7   3   1  408.86   61.09
  -7   3   1  565.44   80.29
  -7   3   1  385.96   56.69
   6  -3  -1   38.20   14.00
   6  -3  -1   43.90   16.70
   6  -3  -1   53.49   17.60
   6  -3  -1   16.30   25.20
   6  -3  -1   57.69   24.30
   6  -3  -1   23.80   19.30
   6  -3  -1   47.70   17.60
  -6   3   1   61.09   25.00
  -6   3   1   68.49   20.70
  -6   3   1   45.20   20.90
  -6   3   1   37.60   15.10
  -6   3   1   24.00   18.40
  -6   3   1   59.39   16.00
  -6   3   1   25.00   16.60
   5  -3  -1    9.00   12.80
   5  -3  -1   -0.90   11.00
   5  -3  -1    7.90    9.40
   5  -3  -1   -2.10   10.20
   5  -3  -1    6.30   18.40
   5  -3  -1    1.90   10.50
   5  -3  -1   27.20   23.50
  -5   3   1   11.80   13.50
  -5   3   1    9.80   10.30
  -5   3   1    2.80   10.90
  -5   3   1   25.80   18.80
  -5   3   1    5.40   14.60
  -5   3   1    1.40   12.00
  -5   3   1    6.90   10.20
   4  -3  -1  121.49   19.40
   4  -3  -1   85.49   18.80
   4  -3  -1  110.49   23.20
   4  -3  -1   64.19   22.80
   4  -3  -1  133.19   25.50
   4  -3  -1   94.79   20.60
   4  -3  -1   94.29   29.10
  -4   3   1   92.69   19.70
  -4   3   1   78.79   26.20
  -4   3   1   82.89   23.10
  -4   3   1  104.49   23.20
  -4   3   1  101.79   20.80
  -4   3   1  134.39   21.60
  -4   3   1   58.99   19.80
  -4   3   1   68.29   15.50
   3  -3  -1  164.48   30.30
   3  -3  -1  162.58   27.30
   3  -3  -1  139.79   24.10
   3  -3  -1  189.78   27.90
   3  -3  -1  167.48   28.40
   3  -3  -1  163.58   34.00
   3  -3  -1  136.49   23.50
  -3   3   1  172.18   36.50
  -3   3   1  158.18   30.40
  -3   3   1  160.38   23.40
  -3   3   1  179.98   27.20
  -3   3   1  154.38   27.90
  -3   3   1  185.28   26.20
   2  -3  -1 2924.91  285.97
   2  -3  -1 2709.03  285.47
   2  -3  -1 2832.92  293.07
   2  -3  -1 2802.02  286.47
   2  -3  -1 2904.61  289.57
   2  -3  -1 2929.71  287.37
  -2   3   1 2815.52  285.67
  -2   3   1 2780.82  292.57
  -2   3   1 2914.31  286.77
  -2   3   1 2728.23  288.97
  -2   3   1 2928.71  287.97
  -2   3   1 2673.23  286.97
   1  -3  -1 5128.89  522.15
   1  -3  -1 5193.78  525.65
   1  -3  -1 5361.86  521.85
   1  -3  -1 4961.60  520.25
  -1   3   1 5152.98  521.45
  -1   3   1 5329.67  526.55
  -1   3   1 5021.70  519.35
  -1   3   1 5083.09  520.55
  -1   3   1 5343.67  522.75
  -1   3   1 5295.27  520.65
   0  -3  -1  558.34   70.69
   0  -3  -1  604.64   67.39
   0  -3  -1  587.14   66.69
   0  -3  -1  539.35   67.09
   0  -3  -1  602.94   64.99
   0   3   1  655.73   69.19
   0   3   1  597.14   67.09
   0   3   1  574.74   65.19
   0   3   1  614.94   66.69
   0   3   1  576.44   67.39
   0   3   1  668.23   73.59
   0   3   1  599.64   64.59
  -1  -3  -1 1067.99  105.89
  -1  -3  -1  979.60  107.89
  -1  -3  -1 1032.50  109.99
  -1  -3  -1 1000.50  110.39
  -1  -3  -1  999.00  109.99
  -1  -3  -1 1023.80  114.49
   1   3   1 1055.99  111.09
   1   3   1 1039.20  108.39
   1   3   1 1004.50  114.99
   1   3   1  989.40  114.89
   1   3   1  982.50  111.19
   1   3   1  962.70  109.39
  -2  -3  -1  433.46   59.19
  -2  -3  -1  422.86   60.29
  -2  -3  -1  389.66   48.60
  -2  -3  -1  494.55   68.09
  -2  -3  -1  397.26   57.09
  -2  -3  -1  418.76   48.30
  -2  -3  -1  384.56   50.69
  -2  -3  -1  365.76   54.49
   2   3   1  439.96   62.39
   2   3   1  410.76   53.09
   2   3   1  529.15   55.69
   2   3   1  479.35   67.69
   2   3   1  467.05   61.29
   2   3   1  437.16   53.29
  -3  -3  -1    2.20    8.80
  -3  -3  -1   23.70   10.80
  -3  -3  -1   22.70   16.30
  -3  -3  -1   27.20   15.20
  -3  -3  -1    7.80   11.90
  -3  -3  -1    4.70   13.10
  -3  -3  -1   25.10   19.50
  -3  -3  -1    1.00   11.10
   3   3   1   34.20   15.50
   3   3   1   41.30   18.30
   3   3   1   21.90   14.30
   3   3   1   37.70   21.40
   3   3   1   44.40   21.70
  -4  -3  -1 1030.20  119.59
  -4  -3  -1 1017.60  115.49
  -4  -3  -1 1065.59  127.29
  -4  -3  -1 1039.80  120.69
  -4  -3  -1  969.90  124.09
  -4  -3  -1  963.60  118.79
  -4  -3  -1 1115.29  125.59
  -4  -3  -1 1360.16  119.19
   4   3   1 1160.38  123.89
   4   3   1 1122.99  129.79
   4   3   1  956.60  128.29
   4   3   1 1108.49  123.39
   4   3   1 1032.20  123.09
  -5  -3  -1 1026.30  114.69
  -5  -3  -1 1164.08  128.19
  -5  -3  -1 1114.29  127.59
  -5  -3  -1 1293.17  119.19
  -5  -3  -1  964.00  126.49
  -5  -3  -1 1033.80  120.99
  -5  -3  -1 1010.30  119.29
  -5  -3  -1  933.81  118.69
   5   3   1  950.80  121.89
   5   3   1 1038.10  132.09
   5   3   1 1091.69  125.39
   5   3   1  978.90  141.19
   5   3   1 1049.99  123.79
  -6  -3  -1  116.39   33.10
  -6  -3  -1   87.09   28.80
  -6  -3  -1  127.59   42.70
  -6  -3  -1   74.49   28.20
  -6  -3  -1  104.69   35.40
  -6  -3  -1  124.39   27.00
   6   3   1    6.40   34.20
   6   3   1   82.69   28.90
   6   3   1   17.70   19.20
   6   3   1   66.99   33.80
   6   3   1   68.19   39.80
  -7  -3  -1  169.68   41.60
  -7  -3  -1  118.59   38.50
  -7  -3  -1   25.40   23.00
  -7  -3  -1  188.68   58.19
  -7  -3  -1   55.09   24.40
  -7  -3  -1   79.59   33.60
   7   3   1   82.39   44.70
   7   3   1    4.20   22.40
   7   3   1   46.00   29.70
   7   3   1   59.39   30.40
   7   3   1  115.89   41.00
   7   3   1   35.80   28.40
  10  -4  -1   66.79   34.90
  10  -4  -1   56.29   30.40
  10  -4  -1    1.90   23.00
  10  -4  -1   89.99   32.40
  10  -4  -1   44.00   41.00
  10  -4  -1   20.10   43.10
  10  -4  -1   50.79   22.60
  10  -4  -1  115.09   42.20
 -10   4   1  128.79   38.70
 -10   4   1   24.90   34.80
 -10   4   1   76.39   40.50
 -10   4   1  155.88   51.99
 -10   4   1   30.50   26.50
 -10   4   1   72.59   35.50
   9  -4  -1  -13.90    9.30
   9  -4  -1   11.00   18.10
   9  -4  -1   67.59   42.80
   9  -4  -1  -16.80   29.90
   9  -4  -1   -4.80   16.80
   9  -4  -1  -16.40   19.50
   9  -4  -1   -6.20   17.90
   9  -4  -1   -9.30   11.40
  -9   4   1   17.90   15.70
  -9   4   1  -22.40   18.40
  -9   4   1    0.70   15.10
  -9   4   1    3.20   18.50
  -9   4   1   -2.00   16.80
  -9   4   1   36.60   23.40
   8  -4  -1  110.79   24.80
   8  -4  -1  149.29   34.00
   8  -4  -1  106.99   34.80
   8  -4  -1  149.99   66.29
   8  -4  -1  122.69   33.70
   8  -4  -1  103.29   29.30
   8  -4  -1  177.68   67.99
  -8   4   1  174.78   56.19
  -8   4   1  134.19   34.70
  -8   4   1  103.99   36.00
  -8   4   1  122.09   35.60
  -8   4   1   93.49   27.80
  -8   4   1  104.89   54.19
  -8   4   1  199.78   34.30
   7  -4  -1   53.39   21.50
   7  -4  -1   39.50   28.80
   7  -4  -1   50.09   16.30
   7  -4  -1   35.30   20.20
   7  -4  -1   69.09   23.80
   7  -4  -1   51.29   27.30
   7  -4  -1   32.30   22.20
  -7   4   1   30.80   17.50
  -7   4   1   25.90   18.00
  -7   4   1   55.99   17.80
  -7   4   1   50.99   23.10
  -7   4   1   52.19   33.60
  -7   4   1   24.90   15.10
  -7   4   1   44.00   31.50
   6  -4  -1  898.11  108.39
   6  -4  -1 1027.90  108.19
   6  -4  -1 1034.90  115.99
   6  -4  -1  973.40  106.49
   6  -4  -1  970.20  104.89
   6  -4  -1  926.81  112.19
   6  -4  -1  999.10  135.79
  -6   4   1  913.81  105.99
  -6   4   1  981.30  112.39
  -6   4   1  911.11  104.69
  -6   4   1  881.81  104.19
  -6   4   1 1038.20  112.59
  -6   4   1 1027.50  106.39
  -6   4   1 1000.80  110.89
  -6   4   1  943.11  116.99
   5  -4  -1 2291.17  246.68
   5  -4  -1 2348.67  246.98
   5  -4  -1 2498.35  260.57
   5  -4  -1 2380.26  249.18
   5  -4  -1 2325.47  251.17
   5  -4  -1 2468.45  245.58
   5  -4  -1 2405.46  253.17
  -5   4   1 2341.37  246.08
  -5   4   1 2413.66  250.87
  -5   4   1 2472.25  250.77
  -5   4   1 2559.54  245.08
  -5   4   1 2250.97  250.97
  -5   4   1 2397.16  246.28
  -5   4   1 2225.78  255.87
  -5   4   1 2437.16  246.68
   4  -4  -1  151.08   35.50
   4  -4  -1  111.49   20.40
   4  -4  -1   95.49   24.00
   4  -4  -1  130.39   25.50
   4  -4  -1   74.29   22.60
   4  -4  -1  112.99   21.80
   4  -4  -1  128.29   29.10
  -4   4   1  119.29   22.40
  -4   4   1   55.99   25.40
  -4   4   1  150.18   29.00
  -4   4   1  104.99   24.50
  -4   4   1  118.09   23.00
  -4   4   1  100.69   19.40
   3  -4  -1  251.47   38.10
   3  -4  -1  238.88   33.70
   3  -4  -1  207.48   41.40
   3  -4  -1  229.58   30.90
   3  -4  -1  230.28   34.40
   3  -4  -1  191.78   33.20
   3  -4  -1  197.58   25.90
   3  -4  -1  220.08   30.70
   3  -4  -1  166.38   34.30
  -3   4   1  205.38   37.30
  -3   4   1  193.38   32.30
  -3   4   1  180.88   40.50
  -3   4   1  206.48   30.60
  -3   4   1  211.98   33.10
  -3   4   1  176.88   32.80
   2  -4  -1  241.58   40.30
   2  -4  -1  231.38   38.80
   2  -4  -1  303.87   44.00
   2  -4  -1  292.37   39.50
   2  -4  -1  214.38   43.90
   2  -4  -1  288.27   40.90
   2  -4  -1  293.97   34.60
  -2   4   1  247.98   37.10
  -2   4   1  327.37   42.00
   1  -4  -1  352.26   60.29
   1  -4  -1  430.66   54.39
   1  -4  -1  495.55   50.89
   1  -4  -1  380.56   51.29
   1  -4  -1  468.85   53.39
   1  -4  -1  473.55   61.39
  -1   4   1  469.15   66.79
  -1   4   1  508.65   68.19
  -1   4   1  425.66   51.89
  -1   4   1  419.96   52.79
  -1   4   1  460.25   60.49
  -1   4   1  419.86   64.59
   0  -4  -1 1567.14  177.78
   0  -4  -1 1544.35  171.68
   0  -4  -1 1613.54  173.48
   0  -4  -1 1763.72  173.98
   0  -4  -1 1765.02  170.98
   0   4   1 1587.74  172.48
   0   4   1 1695.43  175.08
   0   4   1 1559.14  179.38
   0   4   1 1620.94  172.18
   0   4   1 1600.74  173.88
   0   4   1 1698.43  169.88
   0   4   1 1635.44  170.88
  -1  -4  -1 1910.51  199.98
  -1  -4  -1 1971.30  197.68
  -1  -4  -1 1823.42  199.58
  -1  -4  -1 1980.00  201.28
  -1  -4  -1 1878.11  205.48
   1   4   1 1749.62  206.18
   1   4   1 2088.79  203.48
   1   4   1 2094.99  199.38
   1   4   1 1732.33  198.98
   1   4   1 1803.12  200.68
   1   4   1 1858.31  199.28
  -2  -4  -1   77.29   21.90
  -2  -4  -1   91.29   27.00
   2   4   1   76.49   24.80
   2   4   1   15.40   16.50
   2   4   1   38.70   16.30
   2   4   1   59.59   18.70
  -3  -4  -1   -0.40   14.50
  -3  -4  -1   20.40   14.90
  -3  -4  -1   -7.80    6.50
  -3  -4  -1   17.10   13.20
  -3  -4  -1   -8.30    9.30
  -3  -4  -1    7.10   17.40
  -3  -4  -1   -2.50   13.10
  -3  -4  -1    5.30   10.40
   3   4   1   33.10   21.20
   3   4   1   19.30   18.10
   3   4   1    3.60   14.30
  -4  -4  -1    4.80   13.00
  -4  -4  -1   31.70   21.20
  -4  -4  -1   21.40   12.20
  -4  -4  -1    2.90   13.60
  -4  -4  -1    0.50   14.10
   4   4   1   -1.50   13.20
   4   4   1   23.10   19.60
   4   4   1    4.50   17.10
   4   4   1  -21.00   16.50
   4   4   1   26.80   19.10
  -5  -4  -1   15.20   21.30
  -5  -4  -1   13.80   17.20
  -5  -4  -1   16.80   16.20
  -5  -4  -1   25.50   21.10
  -5  -4  -1   15.30   22.80
   5   4   1  -15.70   19.10
   5   4   1    4.00   23.00
   5   4   1   19.80   24.30
   5   4   1    8.40   15.30
   5   4   1   38.10   22.50
  -6  -4  -1  114.69   36.70
  -6  -4  -1  104.19   32.40
  -6  -4  -1   73.09   35.40
  -6  -4  -1  147.19   31.30
  -6  -4  -1  162.38   41.60
  -6  -4  -1  155.68   51.29
   6   4   1  169.98   49.10
   6   4   1  131.69   39.20
   6   4   1   98.29   36.50
   6   4   1  135.19   52.69
   6   4   1   85.99   45.50
   6   4   1  170.58   32.60
  10  -5  -1  254.47   47.70
  10  -5  -1  313.97   67.09
  10  -5  -1  206.18   52.99
  10  -5  -1  262.37   68.69
  10  -5  -1  256.47   80.59
  10  -5  -1  381.26   65.29
  10  -5  -1  217.08   51.69
  10  -5  -1  454.85   63.59
 -10   5   1  326.67   62.19
 -10   5   1  196.48   47.10
 -10   5   1  326.47   58.39
 -10   5   1  359.76   70.09
 -10   5   1  216.38   52.49
 -10   5   1  214.78   59.89
 -10   5   1  317.27   54.89
   9  -5  -1 1062.19  101.99
   9  -5  -1  691.73  107.39
   9  -5  -1  752.12   92.19
   9  -5  -1  941.61  129.19
   9  -5  -1  595.84  105.79
   9  -5  -1  934.71  144.59
  -9   5   1 1003.50   99.99
  -9   5   1  856.81  121.89
  -9   5   1  493.85  104.49
  -9   5   1  710.43   90.39
  -9   5   1  787.82  112.79
  -9   5   1  767.62   94.59
  -9   5   1  791.42   94.09
   8  -5  -1   13.40   19.60
   8  -5  -1    4.10   21.90
   8  -5  -1   26.00   15.30
   8  -5  -1   39.40   20.40
   8  -5  -1   61.99   37.50
   8  -5  -1   22.90   17.40
   8  -5  -1    5.50   19.00
  -8   5   1   20.60   17.50
  -8   5   1   40.00   31.50
  -8   5   1    7.00   14.40
  -8   5   1   15.70   20.50
  -8   5   1   38.20   20.00
  -8   5   1   88.09   46.40
  -8   5   1   65.79   31.50
  -8   5   1   53.69   24.60
   7  -5  -1  -13.30   19.40
   7  -5  -1    3.10   13.60
   7  -5  -1   22.20   16.10
   7  -5  -1   54.29   33.50
   7  -5  -1  -14.30   10.00
   7  -5  -1   -4.50   16.90
   7  -5  -1   14.60   18.20
  -7   5   1   11.50   16.20
  -7   5   1   16.10   22.20
  -7   5   1    0.40   12.80
  -7   5   1   16.00   18.00
  -7   5   1    5.90   17.60
  -7   5   1   -2.70   15.00
  -7   5   1   24.00   17.70
  -7   5   1   26.10   15.50
   6  -5  -1  912.51  102.19
   6  -5  -1  917.71  107.89
   6  -5  -1  963.80  100.29
   6  -5  -1  680.63  120.09
   6  -5  -1  907.31   97.29
   6  -5  -1  970.60  101.49
   6  -5  -1  860.11  104.59
  -6   5   1  866.51  105.09
  -6   5   1  797.72  118.09
  -6   5   1  872.71   98.99
  -6   5   1  804.42   97.59
  -6   5   1  904.01   96.79
  -6   5   1  800.12  103.29
   5  -5  -1  625.44   75.29
   5  -5  -1  570.14   72.89
   5  -5  -1  532.35   91.19
   5  -5  -1  645.64   86.99
   5  -5  -1  597.14   69.19
   5  -5  -1  639.84   71.09
   5  -5  -1  626.04   72.69
  -5   5   1  580.14   70.49
  -5   5   1  629.84   68.89
  -5   5   1  680.63   91.69
  -5   5   1  621.54   75.09
  -5   5   1  661.33   77.59
  -5   5   1  519.95   69.39
   4  -5  -1 1741.33  194.28
   4  -5  -1 1699.33  181.18
   4  -5  -1 1785.82  188.68
   4  -5  -1 1680.23  180.48
   4  -5  -1 1750.12  181.78
   4  -5  -1 1839.52  184.78
   4  -5  -1 1745.43  184.58
   4  -5  -1 1673.33  184.98
  -4   5   1 1796.02  181.88
  -4   5   1 1704.83  187.28
  -4   5   1 1724.63  182.28
  -4   5   1 1684.23  185.08
  -4   5   1 1838.52  194.58
   3  -5  -1  360.66   56.39
   3  -5  -1  340.17   44.60
   3  -5  -1  390.76   65.19
   3  -5  -1  410.56   47.00
   3  -5  -1  381.06   55.89
   3  -5  -1  334.67   51.19
   3  -5  -1  322.27   42.70
  -3   5   1  329.67   60.09
  -3   5   1  460.55   59.39
  -3   5   1  422.56   55.09
  -3   5   1  354.06   45.10
  -3   5   1  474.15   55.49
   2  -5  -1   23.00   15.90
   2  -5  -1   22.10   12.10
   2  -5  -1   25.80   13.30
   2  -5  -1   13.60   12.00
   2  -5  -1   24.80   20.80
   2  -5  -1   10.30   17.30
   2  -5  -1   11.40   10.60
  -2   5   1   15.50   11.70
  -2   5   1   18.70   15.80
  -2   5   1   37.00   13.80
  -2   5   1   23.60   15.10
  -2   5   1    0.90   15.10
  -2   5   1   24.20   15.20
   1  -5  -1  506.15   60.69
   1  -5  -1  503.55   65.29
   1  -5  -1  550.64   63.39
   1  -5  -1  512.65   64.09
   1  -5  -1  570.14   79.19
  -1   5   1  516.85   62.69
  -1   5   1  517.35   65.19
  -1   5   1  520.75   64.39
  -1   5   1  578.34   62.69
  -1   5   1  595.04   86.39
  -1   5   1  542.15   67.39
   0  -5  -1  386.36   65.49
   0  -5  -1  402.46   56.89
   0  -5  -1  389.26   58.29
   0  -5  -1  381.56   53.19
   0  -5  -1  404.86   58.29
   0   5   1  361.96   65.59
   0   5   1  391.96   59.79
   0   5   1  549.65   64.89
   0   5   1  442.76   61.89
   0   5   1  372.26   48.50
   0   5   1  421.06   51.79
   0   5   1  443.76   58.49
  -1  -5  -1   -3.10   11.00
  -1  -5  -1   21.60   17.20
  -1  -5  -1    2.20   11.30
  -1  -5  -1   12.00   14.80
  -1  -5  -1  -11.30   11.00
   1   5   1   11.50   16.50
   1   5   1    7.40   12.90
   1   5   1    7.70   12.60
   1   5   1   13.70   16.70
   1   5   1  -19.20   13.30
   1   5   1  -24.90   10.30
  -2  -5  -1  419.16   62.39
  -2  -5  -1  310.17   55.09
  -2  -5  -1  306.07   46.80
  -2  -5  -1  320.17   54.99
  -2  -5  -1  342.87   53.29
  -2  -5  -1  361.86   52.49
  -2  -5  -1  320.07   62.19
   2   5   1  393.66   59.89
   2   5   1  382.56   63.99
   2   5   1  456.85   73.49
   2   5   1  439.76   59.59
  -3  -5  -1   19.60   13.90
  -3  -5  -1   -6.30   17.00
  -3  -5  -1   -6.40   18.30
  -3  -5  -1    1.20   24.40
  -3  -5  -1   11.80   25.40
  -3  -5  -1   22.70   19.80
  -3  -5  -1  -15.20    7.80
   3   5   1   15.40   17.60
   3   5   1   -2.50   17.50
   3   5   1  -20.40   14.80
   3   5   1   13.00   19.70
   3   5   1  -19.30   13.70
   3   5   1   -5.00   11.50
  -4  -5  -1  397.86   64.09
  -4  -5  -1  472.35   76.09
  -4  -5  -1  419.26   76.89
  -4  -5  -1  445.36   64.39
  -4  -5  -1  435.36   56.59
  -4  -5  -1  406.76   68.89
  -4  -5  -1  318.57   57.49
   4   5   1  356.36   63.59
   4   5   1  464.65  111.39
   4   5   1  275.17   67.99
   4   5   1  394.86   79.99
   4   5   1  392.46   67.59
  -5  -5  -1  304.17   52.89
  -5  -5  -1  332.87   58.89
  -5  -5  -1  241.68   54.29
  -5  -5  -1  379.96   75.59
  -5  -5  -1  215.28   48.40
  -5  -5  -1  232.88   60.09
  -5  -5  -1  332.57   47.20
   5   5   1  263.97   58.09
   5   5   1  242.48   54.59
   5   5   1  313.07   73.19
  -6  -5  -1  -10.70   21.70
  -6  -5  -1   14.40   26.00
  -6  -5  -1   -1.30   17.40
  -6  -5  -1   -3.40   16.70
  -6  -5  -1   38.90   30.70
  -6  -5  -1  -23.40   19.00
   6   5   1    3.50   26.40
   6   5   1   -2.70   32.50
   6   5   1  -13.30   29.60
  10  -6  -1  449.16   68.59
  10  -6  -1  509.55   96.79
  10  -6  -1  599.64  116.69
  10  -6  -1  437.96   79.99
  10  -6  -1  584.34   80.69
  10  -6  -1  412.06   76.69
 -10   6   1  612.34   83.59
 -10   6   1  441.96   85.89
 -10   6   1  638.14   99.49
 -10   6   1  478.85   71.79
 -10   6   1  404.46   65.09
   9  -6  -1  333.47   84.99
   9  -6  -1  443.76   82.19
   9  -6  -1  260.67   54.39
   9  -6  -1  314.27   55.69
   9  -6  -1  235.48   44.70
   9  -6  -1  281.17   60.59
   9  -6  -1  389.06   61.19
  -9   6   1  279.77   66.39
  -9   6   1  290.57   48.80
  -9   6   1  492.45   77.49
  -9   6   1  296.67   58.29
  -9   6   1  348.17   57.99
  -9   6   1  284.97   47.60
   8  -6  -1  254.27   45.60
   8  -6  -1  295.27   55.59
   8  -6  -1  255.27   55.79
   8  -6  -1  213.38   46.10
   8  -6  -1  256.97   41.70
   8  -6  -1  262.67   68.19
  -8   6   1  247.88   56.69
  -8   6   1  265.87   46.90
  -8   6   1  288.67   56.19
  -8   6   1  216.98   39.90
  -8   6   1  246.68   41.30
  -8   6   1  250.87   51.99
   7  -6  -1  161.08   37.60
   7  -6  -1  173.28   40.20
   7  -6  -1  132.89   40.10
   7  -6  -1  149.29   30.40
   7  -6  -1   86.59   28.80
   7  -6  -1  108.29   47.30
   7  -6  -1  118.89   26.80
  -7   6   1  174.18   38.30
  -7   6   1  131.59   28.10
  -7   6   1   73.09   31.10
  -7   6   1  180.58   44.10
  -7   6   1  158.68   33.60
   6  -6  -1   25.70   29.80
   6  -6  -1    0.10   13.20
   6  -6  -1   22.20   13.80
   6  -6  -1    9.80   20.00
   6  -6  -1    1.10   11.00
   6  -6  -1   15.10   17.70
   6  -6  -1    7.40   13.30
  -6   6   1   -1.10   20.10
  -6   6   1  -10.20   11.30
  -6   6   1  -11.70   12.40
  -6   6   1   -1.00   13.70
  -6   6   1    5.40   24.60
   5  -6  -1  307.57   52.49
   5  -6  -1  323.67   46.30
   5  -6  -1  323.47   53.39
   5  -6  -1  284.67   46.10
   5  -6  -1  373.36   50.99
   5  -6  -1  336.47   58.09
   5  -6  -1  341.07   55.09
   5  -6  -1  374.56   68.19
  -5   6   1  358.26   56.69
  -5   6   1  398.26   52.09
  -5   6   1  302.37   54.49
  -5   6   1  265.77   58.19
  -5   6   1  306.07   48.40
   4  -6  -1  528.15   74.69
   4  -6  -1  581.94   80.69
   4  -6  -1  606.44   91.69
   4  -6  -1  574.64   67.59
   4  -6  -1  570.54   66.79
   4  -6  -1  632.54   73.09
   4  -6  -1  530.75   65.69
   4  -6  -1  493.85   74.79
  -4   6   1  585.94   68.69
  -4   6   1  570.34   67.29
  -4   6   1  640.14   90.79
  -4   6   1  583.24   79.89
  -4   6   1  571.14   71.59
   3  -6  -1   60.19   22.70
   3  -6  -1   57.29   24.00
   3  -6  -1   30.40   13.00
   3  -6  -1   53.69   17.50
   3  -6  -1   40.70   24.80
   3  -6  -1   48.50   18.20
   3  -6  -1   50.79   16.10
  -3   6   1   46.50   20.40
  -3   6   1    8.10   19.80
  -3   6   1   49.10   17.20
  -3   6   1   28.10   25.20
  -3   6   1   57.49   19.20
   2  -6  -1   32.90   18.70
   2  -6  -1   15.30   10.70
   2  -6  -1   17.00   15.00
   2  -6  -1    1.60   11.40
   2  -6  -1   11.10   13.10
   2  -6  -1   11.90   19.00
  -2   6   1    2.30   11.10
  -2   6   1   21.90   16.90
  -2   6   1   12.50   13.90
  -2   6   1   19.60   20.60
  -2   6   1   12.00   14.10
  -2   6   1   23.90   15.60
   1  -6  -1   -2.40   11.30
   1  -6  -1   -1.00    9.40
   1  -6  -1  -11.30   14.60
   1  -6  -1    3.40   12.60
   1  -6  -1   -3.00   13.00
  -1   6   1   -4.90    9.90
  -1   6   1   18.00   17.70
  -1   6   1    7.00   15.00
  -1   6   1   18.30   13.60
  -1   6   1   11.50   14.10
  -1   6   1   11.70   11.80
  -1   6   1  -11.00   17.20
   0  -6  -1  536.95   87.29
   0  -6  -1  557.74   73.19
   0  -6  -1  610.24   75.29
   0  -6  -1  623.74   70.49
   0  -6  -1  591.34   74.59
   0   6   1  574.34   72.69
   0   6   1  668.93   72.99
   0   6   1  570.94   69.19
   0   6   1  606.74   94.19
   0   6   1  638.24   74.59
   0   6   1  505.45   81.19
   0   6   1  627.74   84.89
  -1  -6  -1  757.22   92.89
  -1  -6  -1  564.54   74.39
  -1  -6  -1  626.14   86.49
  -1  -6  -1  577.84   94.39
  -1  -6  -1  660.33   87.09
   1   6   1  653.83   87.19
   1   6   1  578.84   89.89
   1   6   1  607.74   86.19
   1   6   1  701.43   78.79
   1   6   1  734.93   92.49
   1   6   1  534.05   94.99
  -2  -6  -1   18.50   17.80
  -2  -6  -1    7.50   13.10
  -2  -6  -1    1.70   15.80
  -2  -6  -1    0.20   12.80
  -2  -6  -1   -1.80    9.40
   2   6   1  -22.60   13.90
   2   6   1   40.70   20.80
   2   6   1   -2.90   20.00
   2   6   1    8.70   18.30
   2   6   1   -3.30   16.70
   2   6   1  -15.40   14.10
  -3  -6  -1  -12.40   12.70
  -3  -6  -1  -26.60   13.10
  -3  -6  -1   20.30   20.20
  -3  -6  -1    8.40   10.90
  -3  -6  -1   24.00   21.70
  -3  -6  -1   -7.10   12.80
  -3  -6  -1   24.00   16.00
   3   6   1  -12.70   17.10
   3   6   1   -2.20   16.50
   3   6   1   -2.10   25.00
   3   6   1   22.40   25.90
   3   6   1    5.90   20.10
  -4  -6  -1  266.37   41.20
  -4  -6  -1  199.58   48.40
  -4  -6  -1  219.38   44.90
  -4  -6  -1  325.27   63.79
  -4  -6  -1  270.67   55.29
  -4  -6  -1  175.68   41.60
  -4  -6  -1  223.68   56.39
   4   6   1  292.17   65.69
   4   6   1  238.48   53.99
   4   6   1  256.97   58.49
   4   6   1  207.28   69.79
   4   6   1  195.98   58.09
  -5  -6  -1  -11.30   18.40
  -5  -6  -1   -9.00   18.60
  -5  -6  -1   16.40   15.00
  -5  -6  -1   25.10   29.50
  -5  -6  -1  -11.00   17.30
  -5  -6  -1   23.40   27.00
  -5  -6  -1   39.60   39.00
   5   6   1   -3.00   31.20
   5   6   1   32.50   31.20
   5   6   1   20.10   26.90
  10  -7  -1    8.90   30.40
  10  -7  -1   -1.50   36.50
  10  -7  -1   20.60   22.70
  10  -7  -1  120.79   63.89
  10  -7  -1   52.79   32.80
 -10   7   1   34.00   36.50
 -10   7   1   20.50   23.10
 -10   7   1  -17.90   26.60
 -10   7   1   62.39   31.30
 -10   7   1   37.00   26.70
   9  -7  -1  152.98   37.40
   9  -7  -1  145.59   52.89
   9  -7  -1  171.08   43.80
   9  -7  -1   94.19   32.10
   9  -7  -1  132.29   45.50
   9  -7  -1  305.47   82.69
   9  -7  -1  125.79   41.90
  -9   7   1   92.39   36.00
  -9   7   1   84.49   42.00
  -9   7   1  133.79   40.00
  -9   7   1   29.80   27.90
  -9   7   1   95.69   28.90
   8  -7  -1  296.07   47.50
   8  -7  -1  361.06   68.29
   8  -7  -1  188.08   48.70
   8  -7  -1  326.77   58.79
   8  -7  -1  232.78   68.99
   8  -7  -1  351.16   54.69
   8  -7  -1  344.77   63.59
  -8   7   1  408.76   60.79
  -8   7   1  243.08   46.10
  -8   7   1  260.17   57.09
  -8   7   1  307.97   66.89
  -8   7   1  481.85   73.99
   7  -7  -1   -1.90   19.40
   7  -7  -1   25.80   15.30
   7  -7  -1   17.50   18.60
   7  -7  -1   63.69   27.70
   7  -7  -1   29.80   18.90
   7  -7  -1   16.70   17.30
  -7   7   1   14.30   28.20
  -7   7   1   28.40   23.40
  -7   7   1   18.20   18.70
  -7   7   1    7.30   20.20
  -7   7   1    6.70   15.50
   6  -7  -1   41.60   29.70
   6  -7  -1   69.79   22.50
   6  -7  -1   84.09   40.00
   6  -7  -1   80.39   27.80
   6  -7  -1   91.89   32.30
   6  -7  -1  107.69   31.20
   6  -7  -1   92.79   23.40
   6  -7  -1  143.99   30.00
  -6   7   1  163.88   32.00
  -6   7   1  116.39   40.30
  -6   7   1   80.99   26.70
  -6   7   1  192.28   36.00
  -6   7   1  114.89   32.70
  -6   7   1  134.09   36.00
   5  -7  -1  131.19   36.50
   5  -7  -1  138.59   28.40
   5  -7  -1  137.19   34.00
   5  -7  -1  120.79   32.60
   5  -7  -1  133.79   42.70
   5  -7  -1  175.88   40.60
   5  -7  -1  202.58   34.70
   5  -7  -1  113.59   28.20
  -5   7   1  134.49   55.99
  -5   7   1  191.38   34.30
  -5   7   1  128.09   34.80
  -5   7   1  231.28   86.79
  -5   7   1  147.79   31.40
   4  -7  -1  336.57   55.79
   4  -7  -1  376.56   62.79
   4  -7  -1  307.67   47.20
   4  -7  -1  342.17   55.59
   4  -7  -1  288.37   66.89
   4  -7  -1  384.46   50.79
   4  -7  -1  367.36   51.39
   4  -7  -1  310.97   58.19
  -4   7   1  250.97   51.79
  -4   7   1  353.46   51.29
  -4   7   1  312.07   56.99
  -4   7   1  445.56   73.59
   3  -7  -1 1378.06  131.49
   3  -7  -1 1197.58  130.99
   3  -7  -1 1213.38  130.39
   3  -7  -1 1085.99  142.89
   3  -7  -1 1119.49  134.09
   3  -7  -1 1215.88  137.59
  -3   7   1 1206.58  131.09
  -3   7   1 1049.99  144.29
  -3   7   1 1185.08  132.59
  -3   7   1 1176.88  135.49
  -3   7   1 1183.38  137.99
   2  -7  -1   64.29   23.60
   2  -7  -1   31.20   19.40
   2  -7  -1   28.10   22.40
   2  -7  -1   31.20   26.10
   2  -7  -1   47.30   20.80
   2  -7  -1   57.89   18.20
  -2   7   1   41.40   21.90
  -2   7   1   40.60   26.90
  -2   7   1   63.19   26.20
  -2   7   1   37.30   17.60
  -2   7   1   75.29   24.30
  -2   7   1   45.70   19.80
   1  -7  -1    2.70   16.30
   1  -7  -1    4.60   12.00
   1  -7  -1   -1.10   10.40
   1  -7  -1   14.10   16.80
   1  -7  -1   25.60   21.10
  -1   7   1    1.40   19.60
  -1   7   1   -5.30   12.40
  -1   7   1   -0.70   10.70
  -1   7   1    0.00   10.90
  -1   7   1   -4.90   15.30
  -1   7   1   18.30   19.50
  -1   7   1    4.60   18.40
   0  -7  -1 1177.08  129.39
   0  -7  -1 1081.39  128.69
   0  -7  -1 1143.59  125.89
   0  -7  -1 1095.99  132.79
   0  -7  -1 1090.49  135.99
   0   7   1 1160.08  142.49
   0   7   1 1259.67  124.59
   0   7   1 1130.79  131.99
   0   7   1 1111.19  126.79
   0   7   1 1022.90  131.89
   0   7   1 1144.89  132.49
   0   7   1 1009.80  125.19
  -1  -7  -1   46.10   24.10
  -1  -7  -1   63.79   30.90
  -1  -7  -1   34.00   22.30
  -1  -7  -1   62.29   27.10
  -1  -7  -1   62.99   21.20
   1   7   1   45.60   26.00
   1   7   1   84.49   26.50
   1   7   1   40.80   23.80
   1   7   1   56.99   22.90
   1   7   1   83.69   31.90
   1   7   1  123.39   40.60
  -2  -7  -1  697.73   98.49
  -2  -7  -1  693.63   82.89
  -2  -7  -1  597.44  103.89
  -2  -7  -1  691.43   98.49
  -2  -7  -1  635.84   93.09
  -2  -7  -1  647.14   89.69
  -2  -7  -1  658.33   77.59
   2   7   1  618.14   91.89
   2   7   1  726.33   95.59
   2   7   1  582.44  105.89
   2   7   1  695.63   99.59
   2   7   1  713.53  104.29
   2   7   1  660.63   94.49
  -3  -7  -1  563.84   87.69
  -3  -7  -1  590.64   98.29
  -3  -7  -1  525.55   75.09
  -3  -7  -1  472.05   64.59
  -3  -7  -1  303.87   69.19
  -3  -7  -1  382.46   67.19
  -3  -7  -1  542.85   79.99
   3   7   1  649.24   96.89
   3   7   1  380.76   73.39
   3   7   1  566.04   81.59
  -4  -7  -1   26.90   37.70
  -4  -7  -1   45.20   23.40
  -4  -7  -1    1.90   26.50
  -4  -7  -1   36.80   27.60
  -4  -7  -1  -21.50   19.00
  -4  -7  -1   13.80   22.40
  -4  -7  -1   30.60   18.90
   4   7   1  -13.60   30.40
   4   7   1   50.39   34.80
   4   7   1   19.70   30.70
  10  -8  -1  101.79   49.90
  10  -8  -1   88.89   44.70
  10  -8  -1   35.70   51.49
 -10   8   1   91.39   31.00
 -10   8   1  118.89   37.90
 -10   8   1  185.98   55.99
   9  -8  -1  177.68   47.70
   9  -8  -1  265.77   57.39
   9  -8  -1  173.58   39.40
  -9   8   1  158.58   38.70
  -9   8   1  309.37   62.89
  -9   8   1  294.27   54.89
  -9   8   1  161.88   51.69
  -9   8   1  191.08   62.39
   8  -8  -1  134.69   45.10
   8  -8  -1   57.49   21.00
   8  -8  -1   62.69   31.90
   8  -8  -1  103.49   35.40
   8  -8  -1   69.69   28.70
   8  -8  -1   82.79   25.90
  -8   8   1   18.20   26.30
  -8   8   1  158.28   36.70
  -8   8   1   96.89   41.30
  -8   8   1   56.29   22.40
  -8   8   1  105.39   40.30
   7  -8  -1  242.98   56.59
   7  -8  -1  277.57   44.90
   7  -8  -1  366.96   56.69
   7  -8  -1  272.67   47.70
   7  -8  -1  269.27   50.09
   7  -8  -1  398.86   64.49
   7  -8  -1  336.87   76.69
   7  -8  -1  350.46   61.09
  -7   8   1  348.27   61.19
  -7   8   1  304.47   51.39
  -7   8   1  199.58   44.10
  -7   8   1  310.17   58.39
  -7   8   1  182.08   57.89
   6  -8  -1  -11.30   19.90
   6  -8  -1   -3.60   11.90
   6  -8  -1  -10.10   10.80
   6  -8  -1   -1.20   13.40
   6  -8  -1   -2.10    9.70
   6  -8  -1   -2.20   13.50
   6  -8  -1  -11.20   20.00
   6  -8  -1   24.60   23.60
  -6   8   1    9.00   14.90
  -6   8   1   -5.80   18.50
  -6   8   1   16.70   17.90
  -6   8   1   -1.60   14.00
  -6   8   1   -6.50   19.00
   5  -8  -1  -10.70   11.40
   5  -8  -1   37.80   28.90
   5  -8  -1    6.60   12.50
   5  -8  -1  -10.20   11.70
   5  -8  -1  -15.60   21.70
   5  -8  -1    1.00   12.40
   5  -8  -1    3.60   20.60
   5  -8  -1  -13.70   11.20
  -5   8   1    0.00   17.80
  -5   8   1  -10.20   18.80
  -5   8   1    0.60   15.60
  -5   8   1    9.50   20.60
  -5   8   1    8.30   14.40
   4  -8  -1 1297.47  144.09
   4  -8  -1 1349.36  146.09
   4  -8  -1 1459.55  155.68
   4  -8  -1 1232.88  148.49
   4  -8  -1 1338.87  151.48
   4  -8  -1 1441.26  164.28
   4  -8  -1 1328.87  145.69
  -4   8   1 1370.86  146.89
  -4   8   1 1254.77  162.38
  -4   8   1 1362.46  155.58
  -4   8   1 1400.36  153.08
  -4   8   1 1236.68  146.99
   3  -8  -1  235.88   43.60
   3  -8  -1  315.47   46.50
   3  -8  -1  247.88   43.40
   3  -8  -1  239.68   49.70
   3  -8  -1  272.87   49.90
   3  -8  -1  286.57   62.59
  -3   8   1  330.57   55.59
  -3   8   1  337.07   49.10
  -3   8   1  151.78   38.70
   2  -8  -1  461.55   75.99
   2  -8  -1  529.35   81.89
   2  -8  -1  592.94   94.79
   2  -8  -1  668.03   81.39
   2  -8  -1  568.74   68.59
  -2   8   1  497.25   91.79
  -2   8   1  544.95   84.89
  -2   8   1  694.73   88.99
  -2   8   1  526.15   76.19
  -2   8   1  583.14   76.19
  -2   8   1  461.95   74.19
   1  -8  -1  368.46   69.99
   1  -8  -1  274.27   56.09
   1  -8  -1  496.35   66.59
   1  -8  -1  321.57   57.19
   1  -8  -1  347.77   52.49
  -1   8   1  373.86   64.49
  -1   8   1  329.67   61.69
  -1   8   1  354.76   54.99
  -1   8   1  364.46   51.89
  -1   8   1  260.27   50.99
  -1   8   1  419.66   79.29
  -1   8   1  383.26   60.09
   0  -8  -1  255.27   49.60
   0  -8  -1  214.08   46.90
   0  -8  -1  221.48   40.20
   0  -8  -1  162.98   41.90
   0  -8  -1  234.78   54.99
   0   8   1  270.17   49.80
   0   8   1  211.58   55.89
   0   8   1  183.68   40.00
   0   8   1  310.37   63.89
   0   8   1  214.88   49.70
   0   8   1  272.57   50.59
  -1  -8  -1  172.88   37.70
  -1  -8  -1  309.37   48.90
  -1  -8  -1  219.88   48.50
  -1  -8  -1  159.98   41.70
  -1  -8  -1  277.97   41.80
  -1  -8  -1  175.78   54.19
  -1  -8  -1  214.18   48.00
   1   8   1  138.89   42.80
   1   8   1  269.97   63.19
   1   8   1  301.97   58.99
   1   8   1  122.09   38.00
   1   8   1  209.38   45.50
   1   8   1  218.38   45.10
  -2  -8  -1  292.87   57.69
  -2  -8  -1  425.76   58.49
  -2  -8  -1  355.66   63.59
  -2  -8  -1  439.06   72.09
  -2  -8  -1  348.97   70.59
  -2  -8  -1  495.85   89.29
  -2  -8  -1  316.47   65.49
   2   8   1  471.05   72.79
   2   8   1  335.67   72.79
   2   8   1  473.75   95.59
   2   8   1  625.94   92.79
   2   8   1  366.86   67.99
   2   8   1  458.35   75.49
  -3  -8  -1   62.69   24.30
  -3  -8  -1   37.20   25.90
  -3  -8  -1   96.89   50.39
  -3  -8  -1    4.00   21.60
  -3  -8  -1   75.69   37.50
  -3  -8  -1   57.59   54.09
   3   8   1   49.70   31.80
   3   8   1   14.00   31.70
   3   8   1   45.00   32.30
   9  -9  -1   -0.50   21.10
   9  -9  -1  -43.20   27.40
   9  -9  -1   -7.80   19.30
   9  -9  -1   40.00   44.60
   9  -9  -1    4.40   28.10
   9  -9  -1   -7.50   23.00
  -9   9   1   54.59   33.20
  -9   9   1   -4.20   29.20
  -9   9   1   26.10   25.80
  -9   9   1   -3.90   30.70
  -9   9   1    5.20   20.90
   8  -9  -1  642.54  100.39
   8  -9  -1  955.90  117.79
   8  -9  -1  627.04  108.89
   8  -9  -1  624.14  123.99
   8  -9  -1  456.15   83.69
   8  -9  -1  638.74   87.59
   8  -9  -1  648.74   98.79
   8  -9  -1  504.55   93.09
  -8   9   1  870.41   89.89
  -8   9   1  704.93  107.29
   7  -9  -1  299.47   58.39
   7  -9  -1  594.44   82.29
   7  -9  -1  202.68   46.00
   7  -9  -1  291.47   50.09
   7  -9  -1  291.27   46.20
   7  -9  -1  428.66   87.89
   7  -9  -1  312.57   70.19
   7  -9  -1  484.15   63.09
  -7   9   1  263.37   59.29
  -7   9   1  175.28   43.50
  -7   9   1  314.37   53.79
  -7   9   1  190.18   61.19
  -7   9   1  380.76   65.49
   6  -9  -1  239.88   43.30
   6  -9  -1  175.98   39.10
   6  -9  -1   72.59   39.50
   6  -9  -1  157.98   34.00
   6  -9  -1  182.28   46.00
   6  -9  -1  112.99   36.60
   6  -9  -1  156.38   31.70
   6  -9  -1  172.58   46.50
  -6   9   1  157.88   34.80
  -6   9   1  124.19   32.50
  -6   9   1  157.28   48.60
  -6   9   1  132.59   38.70
  -6   9   1  192.18   45.60
   5  -9  -1  126.69   28.40
   5  -9  -1   83.99   25.50
   5  -9  -1  117.69   30.60
   5  -9  -1  122.89   30.70
   5  -9  -1  130.19   38.80
   5  -9  -1   99.19   33.10
   5  -9  -1   50.49   34.20
  -5   9   1  110.99   37.00
  -5   9   1   95.09   39.60
  -5   9   1   55.79   29.40
  -5   9   1   99.29   28.30
  -5   9   1  136.59   33.20
   4  -9  -1  336.77   49.20
   4  -9  -1  313.47   48.60
   4  -9  -1  291.57   53.19
   4  -9  -1  228.48   52.69
   4  -9  -1  223.58   48.60
   4  -9  -1  351.76   52.29
   4  -9  -1  339.67   72.69
  -4   9   1  368.96   76.39
  -4   9   1  192.18   44.00
  -4   9   1  342.17   72.09
  -4   9   1  260.47   56.09
  -4   9   1  328.27   70.29
   3  -9  -1  116.89   35.80
   3  -9  -1  214.08   39.00
   3  -9  -1  152.08   32.30
   3  -9  -1  197.98   41.90
   3  -9  -1   46.20   33.80
   3  -9  -1  211.08   44.90
  -3   9   1  180.68   43.60
  -3   9   1  159.68   33.90
  -3   9   1   80.09   39.20
  -3   9   1   88.39   30.10
   2  -9  -1  528.45   70.79
   2  -9  -1  416.36   58.19
   2  -9  -1  445.66   84.39
   2  -9  -1  423.96   66.49
   2  -9  -1  478.85   74.29
  -2   9   1  411.56   58.39
  -2   9   1  253.07   61.59
  -2   9   1  302.77   56.39
  -2   9   1  320.17   77.39
  -2   9   1  377.96   67.39
  -2   9   1  350.46   60.59
  -2   9   1  378.06   59.89
   1  -9  -1  298.87   49.50
   1  -9  -1  178.38   56.09
   1  -9  -1  401.46   63.49
   1  -9  -1  356.96   62.29
   1  -9  -1  249.08   52.49
  -1   9   1  292.37   46.80
  -1   9   1  216.18   55.29
  -1   9   1  414.56   62.49
  -1   9   1  437.76   61.59
  -1   9   1  225.78   47.00
  -1   9   1  424.16   70.19
  -1   9   1  332.37   75.19
   0  -9  -1   92.99   37.60
   0  -9  -1   36.50   26.30
   0  -9  -1  107.79   47.40
   0  -9  -1   41.90   22.90
   0  -9  -1   31.90   27.20
   0   9   1   40.40   23.80
   0   9   1   51.99   27.50
   0   9   1   65.99   35.60
   0   9   1   30.50   26.60
   0   9   1   22.60   30.00
   0   9   1    5.60   28.90
  -1  -9  -1   -3.10   22.60
  -1  -9  -1    9.90   22.60
  -1  -9  -1   -3.70   15.70
  -1  -9  -1   28.30   23.10
  -1  -9  -1    6.00   18.50
  -1  -9  -1   -0.10   23.70
  -1  -9  -1   17.40   23.60
   1   9   1   35.40   26.00
   1   9   1  -10.20   26.50
   1   9   1   -7.90   21.70
   1   9   1    5.60   25.80
   1   9   1   33.40   33.10
   1   9   1  -14.80   22.80
  -2  -9  -1  125.59   51.29
  -2  -9  -1   63.99   30.20
  -2  -9  -1   40.80   32.60
  -2  -9  -1  102.39   43.60
  -2  -9  -1   34.40   25.00
  -2  -9  -1   27.60   19.60
  -2  -9  -1   72.79   33.90
   2   9   1   89.79   48.90
   2   9   1   81.79   37.20
   2   9   1  106.39   52.39
   8 -10  -1   93.49   44.70
   8 -10  -1  128.99   36.00
   8 -10  -1  153.88   52.59
   8 -10  -1  123.59   59.89
   8 -10  -1  139.89   37.00
   8 -10  -1   93.79   39.30
  -8  10   1  191.08   63.39
  -8  10   1   44.80   34.00
  -8  10   1  133.69   36.50
  -8  10   1   32.60   26.90
  -8  10   1  134.49   46.70
   7 -10  -1  -10.60   18.20
   7 -10  -1   16.30   23.10
   7 -10  -1  -12.50   16.90
   7 -10  -1   53.99   32.50
   7 -10  -1   -9.80   33.50
   7 -10  -1   31.70   34.90
   7 -10  -1  -18.00   20.80
   7 -10  -1   61.69   39.70
  -7  10   1   29.90   30.90
  -7  10   1   -7.20   19.80
  -7  10   1   -4.30   25.50
  -7  10   1   81.49   30.30
  -7  10   1  103.49   47.80
   6 -10  -1  515.95   84.59
   6 -10  -1  327.77   62.69
   6 -10  -1  409.76   64.19
   6 -10  -1  366.76   86.69
   6 -10  -1  298.67   64.29
   6 -10  -1  265.37   52.89
   6 -10  -1  595.24   89.89
  -6  10   1  289.27   74.59
  -6  10   1  441.26   73.99
  -6  10   1  336.47   68.49
  -6  10   1  376.26   62.19
  -6  10   1  299.87   59.09
   5 -10  -1  105.99   35.10
   5 -10  -1  159.48   48.00
   5 -10  -1   67.29   24.90
   5 -10  -1  140.09   38.00
   5 -10  -1  168.38   56.39
   5 -10  -1   69.19   37.20
   5 -10  -1  168.88   35.90
  -5  10   1  100.59   33.60
  -5  10   1   68.39   37.30
  -5  10   1   69.29   33.50
  -5  10   1  166.18   45.30
  -5  10   1  108.69   48.70
   4 -10  -1   39.80   32.00
   4 -10  -1   22.80   16.60
   4 -10  -1   40.70   25.00
   4 -10  -1   93.19   30.50
   4 -10  -1   23.00   19.30
   4 -10  -1   91.79   27.10
   4 -10  -1   17.90   26.20
  -4  10   1   -7.00   20.30
  -4  10   1   20.10   25.90
  -4  10   1   11.50   22.10
  -4  10   1   21.50   28.20
  -4  10   1   35.30   26.90
   3 -10  -1  104.99   47.90
   3 -10  -1   48.80   30.10
   3 -10  -1   40.90   21.90
   3 -10  -1  110.99   34.10
   3 -10  -1   95.59   33.70
   3 -10  -1   83.59   32.00
  -3  10   1   39.10   31.60
  -3  10   1   65.19   32.10
  -3  10   1  100.59   32.80
  -3  10   1   34.20   26.30
   2 -10  -1   77.19   36.10
   2 -10  -1   33.60   34.20
   2 -10  -1    6.70   18.20
   2 -10  -1   74.69   31.40
   2 -10  -1   27.70   18.70
  -2  10   1   45.40   25.90
  -2  10   1   29.10   19.00
  -2  10   1    2.30   17.50
  -2  10   1   64.19   33.00
   1 -10  -1  182.18   41.90
   1 -10  -1  153.88   42.10
   1 -10  -1  236.48   53.49
   1 -10  -1  277.87   68.09
   1 -10  -1  256.47   55.79
  -1  10   1  197.08   46.90
  -1  10   1  128.69   45.70
  -1  10   1  140.39   47.50
  -1  10   1  214.88   46.80
  -1  10   1   72.69   33.90
  -1  10   1   81.79   48.00
   0 -10  -1    9.50   31.60
   0 -10  -1   20.50   20.50
   0 -10  -1   20.90   34.00
   0 -10  -1  -14.50   28.80
   0 -10  -1   44.20   27.50
   0  10   1    1.70   26.10
   0  10   1  -12.20   16.40
   0  10   1    5.70   26.70
   0  10   1  -21.00   23.60
   7 -11  -1   89.19   37.80
   7 -11  -1  157.48   38.70
   7 -11  -1   96.99   46.50
   7 -11  -1  113.49   35.70
   7 -11  -1   47.60   50.79
  -7  11   1   90.49   36.40
  -7  11   1   88.19   39.10
   6 -11  -1   29.20   26.20
   6 -11  -1    4.70   21.40
   6 -11  -1   -1.40   28.50
   6 -11  -1   33.00   36.00
   6 -11  -1   -4.90   16.30
   6 -11  -1    4.20   19.40
   6 -11  -1   21.30   20.40
  -6  11   1   29.70   37.50
  -6  11   1   27.40   25.40
  -6  11   1  -23.70   24.00
  -6  11   1  -11.60   21.50
   5 -11  -1   45.90   26.30
   5 -11  -1  -12.30   31.40
   5 -11  -1   22.60   21.40
   5 -11  -1   11.10   28.50
   5 -11  -1   17.20   23.50
   5 -11  -1    9.10   20.80
   5 -11  -1   70.69   27.30
  -5  11   1   48.00   27.90
  -5  11   1   11.90   36.90
  -5  11   1   22.30   32.70
  -5  11   1  -23.10   20.50
   4 -11  -1  -11.30   31.30
   4 -11  -1  -15.90   16.60
   4 -11  -1  -17.10   13.70
   4 -11  -1   23.50   23.80
   4 -11  -1  -13.70   21.80
   4 -11  -1    0.60   27.20
   4 -11  -1   -2.20   19.70
  -4  11   1   -9.40   28.80
  -4  11   1   97.69   48.50
  -4  11   1   -4.30   28.50
  -4  11   1   10.30   25.30
   3 -11  -1   -5.90   20.30
   3 -11  -1   27.70   33.80
   3 -11  -1   -4.70   17.10
   3 -11  -1   94.49   49.50
   3 -11  -1    9.80   18.20
   3 -11  -1   26.30   27.60
   3 -11  -1   -9.50   16.90
  -3  11   1   -7.70   22.20
  -3  11   1  -11.80   14.60
  -3  11   1   37.10   29.80
   2 -11  -1  353.96   62.69
   2 -11  -1  484.15   75.59
   2 -11  -1  405.66   74.79
  -2  11   1  367.16   77.19
  -2  11   1  294.57   61.19
  -2  11   1  512.75   76.29
  -2  11   1  425.46   63.29
  -2  11  -2    8.50   46.40
  -2  11  -2  162.18   48.90
  -2  11  -2   40.10   21.30
   2 -11   2    9.20   26.30
   2 -11   2   31.70   32.20
   2 -11   2    7.30   37.60
   2 -11   2   45.40   25.70
   2 -11   2   24.10   21.30
  -3  11  -2   33.80   27.40
  -3  11  -2  -25.40   39.00
  -3  11  -2  -23.40   17.60
  -3  11  -2   -7.50   37.50
   3 -11   2   37.30   21.80
   3 -11   2   10.60   22.60
   3 -11   2    3.00   25.70
   3 -11   2   11.40   20.20
   3 -11   2   -2.80   16.90
   3 -11   2    5.10   30.70
   3 -11   2  -14.30   26.30
  -4  11  -2   83.49   41.00
  -4  11  -2  139.79   39.10
   4 -11   2  133.99   34.60
   4 -11   2  239.38   57.89
   4 -11   2   83.29   46.10
   4 -11   2  186.68   51.59
   4 -11   2  207.98   44.10
   4 -11   2  167.48   40.90
  -5  11  -2   40.10   44.70
  -5  11  -2   92.69   50.29
  -5  11  -2  101.99   48.70
  -5  11  -2  110.29   42.80
   5 -11   2  112.99   35.40
   5 -11   2  146.79   45.40
   5 -11   2  137.09   40.70
   5 -11   2   95.79   50.99
  -6  11  -2  -15.10   32.90
  -6  11  -2    2.20   32.70
  -6  11  -2   37.80   26.80
  -6  11  -2   46.50   33.20
   6 -11   2   63.79   42.00
   6 -11   2   15.30   21.60
   6 -11   2   12.20   17.60
   6 -11   2   49.50   47.20
   1  10  -2   52.39   41.80
   1  10  -2   35.30   34.70
   1  10  -2   13.70   41.90
   1  10  -2    7.50   38.90
   1  10  -2  -12.60   19.20
  -1 -10   2   -1.80   31.30
  -1 -10   2   52.89   24.20
  -1 -10   2   35.20   35.60
  -1 -10   2   10.30   26.60
  -1 -10   2   50.89   18.90
   0  10  -2   97.39   34.70
   0  10  -2  125.89   45.30
   0  10  -2   62.09   27.20
   0  10  -2   82.89   37.90
   0 -10   2   73.29   29.20
   0 -10   2   48.00   24.30
   0 -10   2  115.39   37.50
   0 -10   2   74.59   32.60
   0 -10   2   84.59   35.40
   0 -10   2  184.58   57.39
  -1  10  -2   36.70   30.60
  -1  10  -2   -6.20   12.10
  -1  10  -2   15.60   23.90
  -1  10  -2    4.90   22.40
  -1  10  -2   32.80   30.00
  -1  10  -2   26.20   26.90
   1 -10   2   20.70   32.50
   1 -10   2   38.50   22.90
   1 -10   2   46.50   32.00
   1 -10   2   24.80   22.60
   1 -10   2   83.59   32.90
   1 -10   2   13.30   22.60
   1 -10   2   15.80   18.60
  -2  10  -2   -6.20   20.30
  -2  10  -2   24.90   16.60
  -2  10  -2   -6.20   23.70
  -2  10  -2   59.09   34.10
   2 -10   2  -38.60   22.70
   2 -10   2   41.20   29.40
   2 -10   2   21.10   34.10
   2 -10   2   48.40   27.90
   2 -10   2   27.80   20.10
   2 -10   2   37.80   22.90
   2 -10   2   -1.30   19.00
  -3  10  -2  123.59   53.59
  -3  10  -2  215.88   44.00
  -3  10  -2  221.48   52.59
  -3  10  -2  222.98   54.99
   3 -10   2  227.88   42.00
   3 -10   2  286.47   72.19
   3 -10   2  296.87   47.20
   3 -10   2  222.18   52.69
   3 -10   2  194.58   44.90
   3 -10   2  143.89   41.70
  -4  10  -2  631.14   94.09
  -4  10  -2  502.15   93.09
  -4  10  -2  376.16   93.09
  -4  10  -2  372.76   82.69
  -4  10  -2  734.53   81.99
   4 -10   2  619.04   91.79
   4 -10   2  570.24   84.79
   4 -10   2  676.03   99.69
   4 -10   2  735.03   76.29
   4 -10   2  665.23  112.49
   4 -10   2  542.25   79.99
  -5  10  -2    5.90   22.30
  -5  10  -2    8.60   27.70
  -5  10  -2   -4.90   22.00
  -5  10  -2   -8.40   21.80
   5 -10   2  -19.30   21.30
   5 -10   2   55.29   27.40
   5 -10   2  -24.70   21.80
   5 -10   2  -12.10   30.40
   5 -10   2   25.70   34.70
   5 -10   2   11.60   19.70
  -6  10  -2  240.68   48.20
  -6  10  -2  270.07   61.69
  -6  10  -2  176.58   59.59
  -6  10  -2  330.27   66.19
  -6  10  -2  421.66   61.49
   6 -10   2  241.18   73.99
   6 -10   2  299.87   54.09
   6 -10   2  299.27   62.89
   6 -10   2  460.75   79.29
   6 -10   2  314.67   75.49
   6 -10   2  349.27   69.79
  -7  10  -2  -16.00   21.30
  -7  10  -2   47.10   37.50
  -7  10  -2    6.30   22.40
  -7  10  -2   58.59   28.00
  -7  10  -2  -17.60   22.70
   7 -10   2    4.40   24.70
   7 -10   2   -3.90   17.10
   7 -10   2   -4.40   19.00
   7 -10   2   23.30   38.70
   7 -10   2   26.20   25.20
   7 -10   2   24.70   37.20
   2   9  -2   61.29   37.60
   2   9  -2   43.70   37.70
   2   9  -2  139.79   41.00
   2   9  -2  113.59   44.10
   2   9  -2   94.59   62.79
  -2  -9   2   95.99   36.50
  -2  -9   2   95.49   30.50
  -2  -9   2   82.79   34.30
  -2  -9   2  130.59   47.70
  -2  -9   2  101.39   45.90
   1   9  -2   49.40   30.70
   1   9  -2  112.39   49.10
   1   9  -2  126.39   38.70
   1   9  -2   69.49   25.90
   1   9  -2   60.39   39.00
   1   9  -2   94.79   42.80
  -1  -9   2  119.29   42.00
  -1  -9   2  140.39   51.19
  -1  -9   2  132.39   42.40
   0   9  -2 1010.80  162.58
   0   9  -2 1057.89  138.49
   0   9  -2 1286.57  139.39
   0   9  -2 1205.88  131.89
   0   9  -2  860.61  124.69
   0   9  -2 1143.79  138.79
   0  -9   2  990.10  131.49
   0  -9   2 1329.87  138.69
   0  -9   2 1253.27  167.98
   0  -9   2 1448.16  151.98
  -1   9  -2   53.29   26.50
  -1   9  -2   30.90   21.60
  -1   9  -2   41.20   30.10
  -1   9  -2   39.00   33.50
  -1   9  -2   21.60   23.00
  -1   9  -2   36.30   18.60
   1  -9   2  102.99   35.00
   1  -9   2   93.89   26.60
   1  -9   2   41.60   18.70
   1  -9   2   -0.20   15.60
   1  -9   2   42.50   19.30
   1  -9   2   10.10   19.20
   1  -9   2   64.69   34.00
  -2   9  -2  216.18   47.70
  -2   9  -2  168.08   35.40
  -2   9  -2  184.28   44.10
  -2   9  -2  223.38   43.90
   2  -9   2  270.87   46.20
   2  -9   2  183.68   48.40
   2  -9   2  204.88   39.90
   2  -9   2  225.18   46.00
   2  -9   2  249.38   39.80
   2  -9   2  381.96   51.19
   2  -9   2  252.07   60.29
  -3   9  -2    7.60   15.40
  -3   9  -2    3.50   17.00
  -3   9  -2  -26.90   16.90
  -3   9  -2    7.40   16.30
  -3   9  -2    8.00   21.10
   3  -9   2  -11.20   12.20
   3  -9   2   18.40   24.70
   3  -9   2  -12.20   17.40
   3  -9   2    6.60   13.80
   3  -9   2   18.70   19.70
   3  -9   2    7.50   13.20
  -4   9  -2  137.09   30.00
  -4   9  -2   64.99   28.10
  -4   9  -2  136.09   35.80
  -4   9  -2   17.00   26.10
  -4   9  -2   61.39   25.10
   4  -9   2  121.89   45.00
   4  -9   2   91.79   24.50
   4  -9   2   77.49   32.00
   4  -9   2  117.89   33.90
   4  -9   2   59.99   21.70
   4  -9   2  107.69   29.70
  -5   9  -2  127.79   32.50
  -5   9  -2  211.68   47.50
  -5   9  -2  107.19   34.70
  -5   9  -2  181.68   53.29
  -5   9  -2  145.89   33.80
   5  -9   2  143.59   33.20
   5  -9   2  143.49   37.70
   5  -9   2  178.88   39.30
   5  -9   2  151.38   31.90
  -6   9  -2  574.84   89.89
  -6   9  -2  577.24   80.79
  -6   9  -2  429.26   73.39
  -6   9  -2  519.55   90.09
  -6   9  -2  404.76   92.39
   6  -9   2  620.94   96.59
   6  -9   2  720.73  114.99
   6  -9   2  664.83   76.59
   6  -9   2  736.23   76.69
   6  -9   2  716.83   93.29
   6  -9   2  503.85   85.19
  -7   9  -2    6.70   15.90
  -7   9  -2   55.69   34.40
  -7   9  -2   49.30   34.80
  -7   9  -2   75.19   30.00
  -7   9  -2  102.59   40.20
   7  -9   2   50.59   37.20
   7  -9   2   64.59   29.40
   7  -9   2   62.89   48.60
   7  -9   2   49.40   29.00
  -8   9  -2   16.00   20.10
  -8   9  -2   47.10   31.40
  -8   9  -2   14.60   24.60
  -8   9  -2   44.60   36.20
  -8   9  -2   34.20   32.80
   8  -9   2   22.70   34.30
   8  -9   2   59.29   29.10
   8  -9   2   16.20   45.20
   8  -9   2   55.79   32.30
   4   8  -2  486.05   93.29
   4   8  -2  686.63  155.78
   4   8  -2  466.95   91.09
   4   8  -2  579.84  114.59
  -4  -8   2  739.93  116.09
  -4  -8   2  701.93  100.99
   3   8  -2   -5.40   26.90
   3   8  -2   39.20   27.50
   3   8  -2   15.90   24.10
   3   8  -2   54.59   33.60
   3   8  -2   49.00   35.30
   3   8  -2   48.80   40.40
  -3  -8   2   26.10   32.70
  -3  -8   2   19.30   26.10
  -3  -8   2   23.70   15.30
  -3  -8   2   46.70   31.80
  -3  -8   2   16.20   17.70
  -3  -8   2  -15.00   18.10
  -3  -8   2    6.00   17.20
   2   8  -2    2.00   27.70
   2   8  -2   37.90   28.60
   2   8  -2   21.10   23.00
   2   8  -2   72.99   25.40
   2   8  -2   11.70   28.80
   2   8  -2   63.09   36.50
  -2  -8   2   62.19   18.00
  -2  -8   2   60.59   23.60
  -2  -8   2   36.70   27.10
  -2  -8   2   23.70   20.80
  -2  -8   2   83.39   38.70
  -2  -8   2   25.10   29.30
  -2  -8   2   52.29   22.00
   1   8  -2  280.07   57.49
   1   8  -2  281.47   67.79
   1   8  -2  334.97   62.29
   1   8  -2  191.08   43.50
   1   8  -2  244.18   51.79
   1   8  -2  223.18   47.30
  -1  -8   2  251.57   63.19
  -1  -8   2  387.86   64.89
  -1  -8   2  307.17   87.09
  -1  -8   2  272.87   51.79
  -1  -8   2  299.27   47.20
   0   8  -2   31.60   20.20
   0   8  -2    5.70   20.60
   0   8  -2    7.70   15.90
   0   8  -2    3.00   17.20
   0   8  -2   20.80   25.40
   0   8  -2   42.60   25.30
   0  -8   2   45.50   18.30
   0  -8   2   36.70   25.10
   0  -8   2   52.59   24.90
   0  -8   2   22.50   18.50
   0  -8   2   36.40   20.60
  -1   8  -2  143.29   43.90
  -1   8  -2  109.39   35.70
  -1   8  -2  102.09   25.70
  -1   8  -2   81.99   30.80
  -1   8  -2   60.59   27.20
  -1   8  -2  108.19   34.10
   1  -8   2  113.39   23.80
   1  -8   2  125.19   28.30
   1  -8   2   86.99   24.60
   1  -8   2  147.79   36.00
   1  -8   2  176.18   47.60
   1  -8   2  107.69   29.10
   1  -8   2  110.29   29.50
  -2   8  -2  812.42   94.59
  -2   8  -2  901.81  104.29
  -2   8  -2  685.23  101.89
  -2   8  -2  764.92   89.09
   2  -8   2  704.83  115.89
   2  -8   2  752.02   91.99
   2  -8   2  767.52   97.59
   2  -8   2  800.82   90.79
   2  -8   2  873.41   98.39
   2  -8   2  773.22   91.19
   2  -8   2  788.22   88.39
  -3   8  -2  -11.30   12.30
  -3   8  -2    1.90   19.70
  -3   8  -2  -11.60   14.00
  -3   8  -2   35.40   28.40
  -3   8  -2   14.30   17.40
   3  -8   2   18.40   19.60
   3  -8   2    9.10   14.00
   3  -8   2   -3.50   10.60
   3  -8   2   -0.40   14.00
   3  -8   2   15.80   18.80
   3  -8   2    8.70   12.50
  -4   8  -2  488.15  117.29
  -4   8  -2  207.98   42.40
  -4   8  -2  288.47   46.70
  -4   8  -2  334.77   81.09
  -4   8  -2  235.88   50.69
   4  -8   2  262.37   39.40
   4  -8   2  236.78   48.10
   4  -8   2  232.78   50.09
   4  -8   2  245.18   43.90
   4  -8   2  219.08   56.69
   4  -8   2  187.18   37.50
  -5   8  -2   15.70   23.60
  -5   8  -2   52.89   21.50
  -5   8  -2   62.89   37.30
  -5   8  -2   69.49   22.70
  -5   8  -2   64.99   26.80
   5  -8   2   11.80   28.80
   5  -8   2   38.00   24.20
   5  -8   2   52.79   19.50
   5  -8   2   73.99   21.50
   5  -8   2   54.49   24.20
   5  -8   2   71.79   25.20
  -6   8  -2   24.10   17.80
  -6   8  -2   -5.40   16.50
  -6   8  -2   20.10   23.30
  -6   8  -2   29.70   22.60
  -6   8  -2   31.30   27.60
   6  -8   2   16.10   15.50
   6  -8   2    5.50   26.00
   6  -8   2   21.10   16.80
   6  -8   2   25.40   15.00
   6  -8   2   43.40   25.80
   6  -8   2   15.60   19.30
  -7   8  -2   97.59   42.40
  -7   8  -2  104.59   31.10
  -7   8  -2   39.80   21.20
  -7   8  -2   11.00   25.50
  -7   8  -2   68.79   28.80
   7  -8   2  176.38   55.59
   7  -8   2   71.59   30.90
   7  -8   2   65.19   47.40
   7  -8   2   85.19   30.00
   7  -8   2   76.39   25.50
   7  -8   2   82.89   27.20
  -8   8  -2   -6.70   20.40
  -8   8  -2   -6.80   13.80
  -8   8  -2    7.80   24.20
  -8   8  -2   47.30   30.60
  -8   8  -2   12.00   24.10
   8  -8   2   23.60   35.90
   8  -8   2   31.70   26.30
   8  -8   2    6.70   17.80
   8  -8   2   14.90   22.00
   8  -8   2  -12.70   14.80
  -9   8  -2  103.29   48.40
  -9   8  -2  140.39   45.70
  -9   8  -2  188.98   65.19
  -9   8  -2  256.67   49.70
  -9   8  -2   97.59   30.90
   9  -8   2  230.98   54.99
   5   7  -2  188.58   62.59
   5   7  -2  274.07   61.29
  -5  -7   2  266.97   57.09
  -5  -7   2  292.67   70.59
   4   7  -2  437.66   78.19
   4   7  -2  245.28   68.89
   4   7  -2  249.08   59.29
   4   7  -2  410.46   66.79
  -4  -7   2  275.57   63.19
  -4  -7   2  316.57   71.89
  -4  -7   2  255.27   55.59
  -4  -7   2  416.66   69.49
   3   7  -2   76.99   30.50
   3   7  -2  150.58   42.30
   3   7  -2  145.09   40.80
   3   7  -2    9.00   22.90
   3   7  -2   96.99   30.30
  -3  -7   2  134.19   36.30
  -3  -7   2   70.39   31.90
  -3  -7   2   66.39   23.70
  -3  -7   2  111.79   37.50
  -3  -7   2  145.19   38.50
  -3  -7   2  125.79   28.10
   2   7  -2  442.86   70.89
   2   7  -2  574.94   85.09
   2   7  -2  553.84   85.69
   2   7  -2  468.35   88.19
   2   7  -2  607.94   79.09
  -2  -7   2  486.05   77.09
  -2  -7   2  499.45   71.79
  -2  -7   2  492.65   77.39
  -2  -7   2  613.04   94.59
  -2  -7   2  505.35   69.39
  -2  -7   2  518.55   60.29
  -2  -7   2  580.64   84.59
   1   7  -2   42.00   19.80
   1   7  -2   11.40   22.10
   1   7  -2   20.70   18.10
   1   7  -2   23.60   37.00
   1   7  -2   49.70   25.30
   1   7  -2   42.40   41.40
  -1  -7   2   62.69   30.00
  -1  -7   2   70.29   23.90
  -1  -7   2   48.80   18.20
  -1  -7   2   37.60   22.30
  -1  -7   2   48.70   21.50
   0   7  -2  301.77   46.80
   0   7  -2  361.56   58.39
   0   7  -2  266.07   51.29
   0   7  -2  331.07   54.29
   0   7  -2  275.77   43.60
   0   7  -2  370.36   69.09
   0  -7   2  220.68   45.30
   0  -7   2  273.67   42.80
   0  -7   2  200.08   45.10
   0  -7   2  312.97   61.59
   0  -7   2  239.78   45.80
  -1   7  -2  473.65   84.99
  -1   7  -2  525.45   73.79
  -1   7  -2  425.96   62.09
  -1   7  -2  444.56   70.89
  -1   7  -2  430.06   56.19
  -1   7  -2  497.25   74.49
   1  -7   2  468.35   79.69
   1  -7   2  483.15   94.79
   1  -7   2  495.65   58.49
   1  -7   2  459.35   69.79
   1  -7   2  451.25   54.79
   1  -7   2  452.35   63.09
   1  -7   2  505.35   87.39
  -2   7  -2   68.99   18.50
  -2   7  -2   43.60   18.80
  -2   7  -2   64.19   23.00
   2  -7   2   55.99   19.20
   2  -7   2   73.49   27.10
   2  -7   2   45.60   27.40
   2  -7   2   48.40   19.80
   2  -7   2   54.19   25.30
   2  -7   2   47.30   16.60
  -3   7  -2  135.99   32.10
  -3   7  -2  109.19   25.20
  -3   7  -2  142.29   42.70
  -3   7  -2  111.59   32.90
  -3   7  -2  130.99   35.80
   3  -7   2  131.59   24.70
   3  -7   2  114.49   27.80
   3  -7   2  116.09   40.30
   3  -7   2  106.19   31.20
  -4   7  -2   14.00   13.60
  -4   7  -2   17.50   16.80
  -4   7  -2   11.40   24.00
  -4   7  -2   24.20   21.10
   4  -7   2    7.00   14.20
   4  -7   2   25.20   20.50
   4  -7   2   -3.30   10.10
   4  -7   2   29.00   16.30
   4  -7   2    7.10   11.60
   4  -7   2  -11.10   19.60
  -5   7  -2  378.26   57.89
  -5   7  -2  389.76   66.59
  -5   7  -2  415.96   67.59
  -5   7  -2  353.56   55.99
  -5   7  -2  471.55   73.79
  -5   7  -2  402.56   75.89
   5  -7   2  465.15   57.29
   5  -7   2  399.86   64.89
   5  -7   2  411.46   59.69
   5  -7   2  433.66   81.29
   5  -7   2  387.66   69.49
   5  -7   2  415.56   63.89
  -6   7  -2  666.73   70.89
  -6   7  -2  614.04   71.39
  -6   7  -2  316.77   80.69
  -6   7  -2  570.94   84.99
  -6   7  -2  706.03   89.49
  -6   7  -2  425.16   80.39
   6  -7   2  559.84   78.99
   6  -7   2  605.34   69.39
   6  -7   2  655.73   87.79
   6  -7   2  505.95   81.49
   6  -7   2  455.25   71.99
  -7   7  -2   18.10   19.90
  -7   7  -2   37.70   25.00
  -7   7  -2   17.70   26.60
  -7   7  -2   49.00   20.40
  -7   7  -2    9.00   21.10
  -7   7  -2   33.90   18.70
  -7   7  -2   27.40   26.10
  -7   7  -2   17.70   15.00
   7  -7   2   41.80   19.40
   7  -7   2   79.89   32.70
   7  -7   2   -2.30   16.90
   7  -7   2   -1.20   16.40
   7  -7   2   43.90   22.50
  -8   7  -2  140.89   36.70
  -8   7  -2  109.89   30.40
  -8   7  -2   77.39   34.90
  -8   7  -2  112.49   38.70
  -8   7  -2   93.89   25.60
  -8   7  -2  198.38   46.50
  -8   7  -2   95.49   31.10
  -8   7  -2  179.08   51.69
   8  -7   2  141.09   58.49
   8  -7   2  145.19   52.89
   8  -7   2  129.99   48.40
  -9   7  -2  -18.60   18.90
  -9   7  -2  -26.80   21.80
  -9   7  -2   17.90   24.90
  -9   7  -2   14.80   14.20
  -9   7  -2   20.10   27.20
   9  -7   2   23.60   46.20
   9  -7   2   87.09   38.40
   9  -7   2   10.10   38.10
   6   6  -2   73.39   35.00
   6   6  -2   65.99   42.30
  -6  -6   2   67.09   36.60
  -6  -6   2   17.60   27.10
   5   6  -2   25.50   24.60
   5   6  -2   19.80   27.40
   5   6  -2  -27.10   25.70
   5   6  -2   -2.70   23.90
   5   6  -2   28.80   24.60
  -5  -6   2  -11.60   21.40
  -5  -6   2   -1.80   22.30
  -5  -6   2   53.79   34.70
  -5  -6   2    0.00   20.20
   4   6  -2   59.89   28.10
   4   6  -2   41.60   30.90
   4   6  -2   31.00   19.20
   4   6  -2  127.89   38.70
   4   6  -2   39.30   24.70
  -4  -6   2   45.20   24.70
  -4  -6   2   32.90   19.40
  -4  -6   2   60.59   30.30
  -4  -6   2   97.79   23.50
  -4  -6   2  105.49   31.20
   3   6  -2  474.85   65.99
   3   6  -2  408.66   71.39
   3   6  -2  341.77   73.79
   3   6  -2  315.57   57.09
   3   6  -2  402.46   65.99
  -3  -6   2  304.27   59.29
  -3  -6   2  380.76   56.89
  -3  -6   2  355.36   62.29
  -3  -6   2  346.47   85.99
  -3  -6   2  445.26   56.09
  -3  -6   2  404.46   72.29
   2   6  -2   60.49   24.20
   2   6  -2  129.19   33.30
   2   6  -2   82.49   34.20
   2   6  -2  147.19   35.90
   2   6  -2  105.09   28.00
  -2  -6   2  109.19   26.10
  -2  -6   2  127.39   33.80
  -2  -6   2   91.49   28.20
  -2  -6   2  101.69   29.60
  -2  -6   2  129.99   24.20
  -2  -6   2   77.19   31.30
  -2  -6   2   78.19   18.20
   1   6  -2   28.80   22.80
   1   6  -2   17.80   16.10
   1   6  -2   24.20   19.70
   1   6  -2    2.20   15.10
   1   6  -2   24.90   14.10
  -1  -6   2   21.50   17.10
  -1  -6   2    0.00   11.10
  -1  -6   2    5.20   17.30
  -1  -6   2   28.00   17.80
  -1  -6   2   -2.40   12.90
   0   6  -2  167.28   31.30
   0   6  -2  196.08   40.00
   0   6  -2  129.49   33.00
   0   6  -2  129.09   34.20
   0   6  -2  144.19   30.00
   0   6  -2  180.58   45.70
   0  -6   2  183.78   30.40
   0  -6   2  207.98   44.00
   0  -6   2  152.88   31.80
   0  -6   2  164.38   34.80
   0  -6   2  182.08   35.20
  -1   6  -2  520.55   67.59
  -1   6  -2  456.95   65.99
  -1   6  -2  454.95   56.39
  -1   6  -2  422.26   53.59
  -1   6  -2  422.66   67.19
  -1   6  -2  409.86   74.49
   1  -6   2  467.15   64.79
   1  -6   2  497.05   76.09
   1  -6   2  446.96   55.59
   1  -6   2  449.16   53.19
   1  -6   2  481.75   55.69
   1  -6   2  503.45   55.79
   1  -6   2  410.86   63.49
  -2   6  -2 1629.64  175.78
  -2   6  -2 1613.54  176.38
  -2   6  -2 1671.13  172.58
   2  -6   2 1660.83  169.88
   2  -6   2 1570.74  171.48
   2  -6   2 1673.53  173.08
   2  -6   2 1617.44  177.78
   2  -6   2 1621.34  176.08
   2  -6   2 1669.93  184.98
  -3   6  -2   23.10   17.30
  -3   6  -2   33.90   15.70
  -3   6  -2    1.50   19.10
  -3   6  -2   33.30   20.80
  -3   6  -2   10.80   12.50
   3  -6   2   26.00   15.40
   3  -6   2   59.49   24.10
   3  -6   2    0.10   15.20
   3  -6   2   26.70   12.30
   3  -6   2   11.90   12.90
   3  -6   2   31.50   13.80
  -4   6  -2  110.59   25.00
  -4   6  -2  154.68   39.60
  -4   6  -2  128.09   30.90
  -4   6  -2   98.69   29.90
  -4   6  -2  151.78   36.80
  -4   6  -2  109.89   24.80
   4  -6   2  165.78   36.50
   4  -6   2   62.49   24.30
   4  -6   2  155.98   32.50
   4  -6   2  113.19   24.70
   4  -6   2  193.58   28.90
   4  -6   2   58.29   32.70
  -5   6  -2  623.74   75.59
  -5   6  -2  681.33   81.19
  -5   6  -2  636.54   97.29
  -5   6  -2  743.53   82.49
  -5   6  -2  674.43   75.49
  -5   6  -2  618.54   86.39
  -5   6  -2  609.74   74.39
  -5   6  -2  555.94   84.89
   5  -6   2  701.13   91.69
   5  -6   2  570.64   85.69
   5  -6   2  592.14   75.09
  -6   6  -2  381.96   59.79
  -6   6  -2  438.16   95.29
  -6   6  -2  566.14   94.09
  -6   6  -2  557.04   63.99
  -6   6  -2  492.65   75.09
  -6   6  -2  400.76   78.19
  -6   6  -2  527.65   77.29
  -6   6  -2  481.85   78.49
   6  -6   2  525.65   60.89
   6  -6   2  500.15   73.79
   6  -6   2  479.55   78.59
   6  -6   2  397.96   63.69
   6  -6   2  517.65   92.69
   6  -6   2  610.64   76.39
   6  -6   2  406.66   70.39
  -7   6  -2  687.83  110.59
  -7   6  -2  736.33   85.69
  -7   6  -2  647.84   98.09
  -7   6  -2  836.62   88.09
  -7   6  -2  728.33  103.09
  -7   6  -2  674.73   86.79
  -7   6  -2  610.64  100.99
  -7   6  -2  707.13   86.29
   7  -6   2  637.34   98.89
   7  -6   2  773.02   86.19
   7  -6   2  691.63  119.39
   7  -6   2  687.33   96.19
   7  -6   2  731.43   87.69
   7  -6   2  612.84   98.69
   7  -6   2  831.62  113.99
  -8   6  -2  633.94   97.69
  -8   6  -2  484.55   88.59
  -8   6  -2  454.25   94.49
  -8   6  -2  678.03   75.89
  -8   6  -2  648.04   86.49
  -8   6  -2  725.13   82.29
  -8   6  -2  657.73   97.79
   8  -6   2  484.05   87.39
   8  -6   2  747.73  126.59
   8  -6   2  553.24   84.69
   8  -6   2  454.35   78.49
   8  -6   2  671.63  105.09
   8  -6   2  736.03   93.29
   8  -6   2  651.03   99.29
   8  -6   2  944.01   86.59
  -9   6  -2   -3.50   18.30
  -9   6  -2   13.90   14.90
  -9   6  -2    8.00   22.90
  -9   6  -2   33.00   24.40
  -9   6  -2    4.80   20.90
  -9   6  -2    8.80   23.00
  -9   6  -2  -30.80   21.50
   9  -6   2   45.10   42.80
   9  -6   2   -5.60   16.10
   9  -6   2  -28.30   14.70
   9  -6   2   23.40   24.50
   9  -6   2   -3.70   34.20
   9  -6   2  -14.90   16.20
   9  -6   2   40.30   32.70
   6   5  -2   32.30   25.70
   6   5  -2   55.69   36.80
   6   5  -2   55.39   28.80
   6   5  -2   78.19   43.60
   6   5  -2   39.00   32.70
  -6  -5   2   47.50   29.80
  -6  -5   2  129.69   44.40
  -6  -5   2   71.39   25.40
  -6  -5   2   72.19   29.10
  -6  -5   2   71.09   20.10
  -6  -5   2   73.19   33.20
   5   5  -2  125.59   37.70
   5   5  -2   80.89   36.60
   5   5  -2  113.29   33.90
   5   5  -2  126.79   42.80
   5   5  -2  118.69   36.70
  -5  -5   2  133.19   33.50
  -5  -5   2  105.99   31.70
  -5  -5   2   67.79   34.20
  -5  -5   2  146.09   38.40
   4   5  -2  325.47   57.39
   4   5  -2  278.67   53.19
   4   5  -2  280.67   51.29
   4   5  -2  306.37   61.69
   4   5  -2  226.18   58.49
  -4  -5   2  293.57   59.69
  -4  -5   2  265.77   47.40
  -4  -5   2  285.97   39.10
  -4  -5   2  315.17   56.09
  -4  -5   2  365.06   46.80
  -4  -5   2  246.98   49.00
   3   5  -2   37.90   21.50
   3   5  -2   47.50   26.20
   3   5  -2   75.59   32.10
   3   5  -2   62.89   23.50
  -3  -5   2   38.10   12.50
  -3  -5   2   86.99   24.30
  -3  -5   2   52.99   24.10
  -3  -5   2   46.60   19.40
  -3  -5   2   67.69   24.10
  -3  -5   2   61.19   26.60
   2   5  -2 1188.38  135.19
   2   5  -2 1247.58  140.09
   2   5  -2 1152.98  145.19
   2   5  -2 1405.86  140.99
   2   5  -2 1198.58  134.89
  -2  -5   2 1250.07  136.89
  -2  -5   2 1239.48  133.89
  -2  -5   2 1261.27  143.79
  -2  -5   2 1226.88  138.19
  -2  -5   2 1229.28  137.59
   1   5  -2    7.50   13.30
   1   5  -2   11.60   14.30
   1   5  -2  -16.60   15.00
   1   5  -2    9.60   11.80
   1   5  -2   -3.20    9.50
  -1  -5   2   -5.90   13.20
  -1  -5   2   14.30   13.20
  -1  -5   2   25.80   12.80
  -1  -5   2    6.80   12.30
  -1  -5   2    5.70   13.20
   0   5  -2  199.08   43.90
   0   5  -2  185.68   37.00
   0   5  -2  181.08   30.90
   0   5  -2  193.28   35.70
   0   5  -2  155.58   28.70
   0  -5   2  207.98   31.40
   0  -5   2  200.38   41.50
   0  -5   2  219.98   33.70
   0  -5   2  166.48   33.60
   0  -5   2  186.28   33.90
  -1   5  -2 1716.53  174.88
  -1   5  -2 1634.74  179.68
  -1   5  -2 1758.62  172.78
  -1   5  -2 1639.64  179.08
  -1   5  -2 1700.63  177.88
  -1   5  -2 1879.51  187.78
   1  -5   2 1577.14  183.38
   1  -5   2 1593.74  178.28
   1  -5   2 1675.93  172.08
   1  -5   2 1651.23  177.28
   1  -5   2 1665.23  174.08
   1  -5   2 1620.54  174.58
  -2   5  -2 1798.92  177.68
  -2   5  -2 1591.84  187.88
  -2   5  -2 1713.03  180.88
  -2   5  -2 1730.83  180.48
  -2   5  -2 1656.73  182.48
   2  -5   2 1550.94  179.98
   2  -5   2 1733.53  183.08
   2  -5   2 1861.71  189.98
   2  -5   2 1696.93  175.48
   2  -5   2 1688.13  178.88
   2  -5   2 1734.83  177.28
  -3   5  -2  684.53   74.79
  -3   5  -2  637.54   75.89
  -3   5  -2  650.23   93.49
  -3   5  -2  671.63   78.29
  -3   5  -2  623.04   80.39
   3  -5   2  650.23   77.79
   3  -5   2  634.54   94.09
   3  -5   2  689.03   81.29
   3  -5   2  723.53   74.79
   3  -5   2  649.24   72.99
   3  -5   2  609.04   75.79
  -4   5  -2 1598.94  169.78
  -4   5  -2 1702.03  174.78
  -4   5  -2 1630.74  169.28
  -4   5  -2 1606.14  173.18
  -4   5  -2 1606.24  181.68
  -4   5  -2 1592.94  169.78
  -4   5  -2 1579.94  174.58
  -4   5  -2 1569.94  175.18
   4  -5   2 1545.05  173.88
   4  -5   2 1650.23  170.18
   4  -5   2 1533.85  173.88
   4  -5   2 1688.83  173.58
   4  -5   2 1678.03  169.18
  -5   5  -2   -8.00   13.30
  -5   5  -2   -0.80   15.90
  -5   5  -2   -1.00   11.80
  -5   5  -2   -1.60   17.70
  -5   5  -2   14.10   14.60
  -5   5  -2   -0.90   14.50
  -5   5  -2    2.10   12.70
  -5   5  -2    9.80   10.00
   5  -5   2  -24.40   19.10
   5  -5   2   -2.50   16.80
   5  -5   2    6.50   12.40
   5  -5   2    0.80   18.20
   5  -5   2  -13.70    8.90
   5  -5   2   21.70   16.40
   5  -5   2   12.70   12.10
  -6   5  -2    7.90   13.80
  -6   5  -2   34.20   14.80
  -6   5  -2   -3.70   13.00
  -6   5  -2    9.90   21.60
  -6   5  -2   21.70   19.80
  -6   5  -2    7.90   16.50
  -6   5  -2   38.80   17.00
  -6   5  -2   20.70   14.80
   6  -5   2   39.40   21.60
   6  -5   2  -15.10   16.70
   6  -5   2   16.00   13.80
   6  -5   2    7.10   17.70
   6  -5   2   33.60   16.90
   6  -5   2   34.50   15.40
   6  -5   2   11.20   28.20
  -7   5  -2  538.25   81.09
  -7   5  -2  592.24   83.49
  -7   5  -2  497.55   61.99
  -7   5  -2  540.15   81.29
  -7   5  -2  653.73   65.69
  -7   5  -2  575.74   66.49
  -7   5  -2  512.95   72.49
  -7   5  -2  564.54   92.29
   7  -5   2  485.05   81.39
   7  -5   2  574.94  101.69
   7  -5   2  453.55   68.89
   7  -5   2  444.76   68.29
   7  -5   2  539.15   82.69
   7  -5   2  568.64   87.99
   7  -5   2  396.16   69.09
   7  -5   2  482.05   72.49
  -8   5  -2   22.80   15.60
  -8   5  -2   35.80   23.50
  -8   5  -2   75.19   28.30
  -8   5  -2   59.49   19.90
  -8   5  -2  -11.20   18.20
  -8   5  -2   41.70   20.90
  -8   5  -2    0.60   18.60
   8  -5   2   26.90   28.50
   8  -5   2   35.00   23.20
   8  -5   2   20.30   15.80
   8  -5   2   -3.80   15.40
   8  -5   2   21.40   22.50
  -9   5  -2    4.40   23.10
  -9   5  -2   12.90   24.80
  -9   5  -2   -1.80   14.90
  -9   5  -2   10.50   26.40
  -9   5  -2    7.80   19.80
  -9   5  -2   30.00   25.30
  -9   5  -2   -1.30   19.50
   9  -5   2   -8.00   18.70
   9  -5   2   -9.10   19.10
   9  -5   2   24.30   39.60
   9  -5   2   15.40   36.30
   9  -5   2  -18.30   23.80
   9  -5   2    9.70   23.10
   9  -5   2  -14.20   19.90
   9  -5   2   22.90   18.80
   7   4  -2  -38.60   25.10
   7   4  -2  -17.90   32.40
   7   4  -2    9.80   21.70
   7   4  -2   38.60   24.90
   7   4  -2  -56.29   22.10
  -7  -4   2   23.90   20.50
  -7  -4   2    1.80   15.10
  -7  -4   2   46.00   29.30
  -7  -4   2   46.60   25.80
  -7  -4   2  -27.90   22.10
  -7  -4   2   10.80   20.80
   6   4  -2  174.88   50.19
   6   4  -2  190.88   45.20
   6   4  -2  195.88   54.09
   6   4  -2  123.29   36.40
   6   4  -2  199.88   45.70
  -6  -4   2  220.58   57.59
  -6  -4   2  147.99   38.20
  -6  -4   2  242.08   35.20
  -6  -4   2  257.17   51.39
  -6  -4   2  184.08   44.30
  -6  -4   2  254.27   43.10
   5   4  -2  -14.20   14.90
   5   4  -2    7.20   15.90
   5   4  -2   32.90   26.50
   5   4  -2   14.30   17.20
   5   4  -2   -2.30   16.10
  -5  -4   2   18.10   10.90
  -5  -4   2   -2.30   18.10
  -5  -4   2  -22.50   12.60
  -5  -4   2    3.20   12.00
  -5  -4   2    9.90   20.90
  -5  -4   2   26.70   18.40
   4   4  -2   99.89   35.70
   4   4  -2  187.88   45.00
   4   4  -2  101.29   30.30
   4   4  -2  144.39   32.50
   4   4  -2  110.29   30.30
  -4  -4   2  131.69   31.30
  -4  -4   2  141.99   37.60
  -4  -4   2  140.09   25.90
  -4  -4   2  140.99   28.90
  -4  -4   2  139.79   35.30
   3   4  -2 1539.05  172.98
   3   4  -2 1602.74  173.78
   3   4  -2 1664.53  178.78
   3   4  -2 1518.75  181.28
   3   4  -2 1546.05  175.48
  -3  -4   2 1688.03  172.38
  -3  -4   2 1618.04  175.58
  -3  -4   2 1566.24  176.18
  -3  -4   2 1773.42  174.48
  -3  -4   2 1491.75  178.38
  -3  -4   2 1716.83  168.78
   2   4  -2 1254.37  132.39
   2   4  -2 1168.18  131.59
   2   4  -2 1214.78  140.59
   2   4  -2 1248.68  135.99
   2   4  -2 1271.67  135.39
  -2  -4   2 1153.78  137.89
  -2  -4   2 1282.77  131.49
  -2  -4   2 1223.28  133.19
  -2  -4   2 1299.17  134.69
  -2  -4   2 1128.69  133.79
   1   4  -2   50.19   15.30
   1   4  -2   77.89   21.00
   1   4  -2   51.99   23.60
   1   4  -2   61.29   21.30
   1   4  -2  105.39   20.60
  -1  -4   2   65.09   19.50
  -1  -4   2   90.89   25.70
  -1  -4   2   46.00   15.00
  -1  -4   2   55.99   18.70
  -1  -4   2   57.89   19.20
   0   4  -2 1746.53  182.28
   0   4  -2 1755.62  183.58
   0   4  -2 1867.51  186.78
   0   4  -2 1771.32  187.58
   0   4  -2 1811.92  192.68
   0  -4   2 1774.42  186.08
   0  -4   2 1811.12  183.48
   0  -4   2 1791.12  186.58
   0  -4   2 1669.83  190.18
   0  -4   2 1781.82  183.08
  -1   4  -2   52.89   20.00
  -1   4  -2   71.99   15.70
  -1   4  -2   48.60   20.00
  -1   4  -2   67.59   18.80
  -1   4  -2   90.59   26.40
   1  -4   2   69.19   23.50
   1  -4   2   70.69   16.30
   1  -4   2   75.59   15.70
   1  -4   2   93.79   15.30
   1  -4   2   66.39   18.00
   1  -4   2   89.49   22.00
  -2   4  -2  133.49   21.80
  -2   4  -2  109.69   19.70
  -2   4  -2  103.69   26.00
  -2   4  -2  113.09   23.10
  -2   4  -2  139.79   32.10
  -2   4  -2  130.19   24.50
  -2   4  -2  119.59   23.90
   2  -4   2   88.09   28.80
   2  -4   2  129.79   25.20
   2  -4   2   95.89   20.80
   2  -4   2  127.39   21.20
   2  -4   2   86.39   17.70
   2  -4   2  122.79   27.00
  -3   4  -2 2171.58  228.28
  -3   4  -2 1988.80  222.28
  -3   4  -2 2041.60  216.98
  -3   4  -2 2114.59  218.38
  -3   4  -2 1996.50  219.88
  -3   4  -2 2248.38  221.78
  -3   4  -2 1964.60  222.28
  -3   4  -2 2142.29  217.88
   3  -4   2 2155.78  221.48
   3  -4   2 2192.68  217.38
   3  -4   2 2223.18  221.98
   3  -4   2 2083.19  217.88
   3  -4   2 2281.47  221.18
   3  -4   2 2117.59  229.38
  -4   4  -2  224.48   38.70
  -4   4  -2  257.07   40.40
  -4   4  -2  199.98   33.00
  -4   4  -2  217.38   40.00
  -4   4  -2  227.58   45.10
  -4   4  -2  215.88   31.70
  -4   4  -2  212.18   33.00
  -4   4  -2  237.78   38.40
   4  -4   2  178.58   35.50
   4  -4   2  277.57   39.20
   4  -4   2  143.69   33.50
   4  -4   2  207.98   41.00
   4  -4   2  180.48   32.00
   4  -4   2  244.78   34.00
   4  -4   2  195.28   44.80
  -5   4  -2  106.59   23.40
  -5   4  -2   49.60   21.70
  -5   4  -2   71.39   22.90
  -5   4  -2   30.60   23.90
  -5   4  -2   77.59   17.10
  -5   4  -2   66.79   18.10
  -5   4  -2   63.79   18.90
  -5   4  -2   43.40   20.70
   5  -4   2   62.69   23.30
   5  -4   2   73.39   27.40
   5  -4   2   33.00   16.90
   5  -4   2   76.69   23.80
   5  -4   2   72.39   18.80
   5  -4   2   52.29   20.50
   5  -4   2   87.99   36.10
  -6   4  -2    1.70   10.70
  -6   4  -2   13.90   14.50
  -6   4  -2    0.70   15.20
  -6   4  -2   36.10   16.90
  -6   4  -2   28.40   19.20
  -6   4  -2   26.70   12.20
  -6   4  -2   21.90   20.10
  -6   4  -2   60.09   28.40
   6  -4   2   49.30   18.40
   6  -4   2    6.00   16.00
   6  -4   2    5.00   20.50
   6  -4   2    2.70   13.30
   6  -4   2   18.80   13.70
   6  -4   2  -15.10   17.60
   6  -4   2   -3.60   15.90
   6  -4   2   33.20   18.90
  -7   4  -2   47.40   21.40
  -7   4  -2   78.49   28.50
  -7   4  -2  119.29   26.60
  -7   4  -2  122.19   33.80
  -7   4  -2   73.69   19.50
   7  -4   2  103.09   27.60
   7  -4   2   51.79   33.80
   7  -4   2   65.39   29.70
   7  -4   2   80.89   28.20
   7  -4   2   38.90   22.60
   7  -4   2  114.19   25.40
   7  -4   2  127.09   47.70
   7  -4   2  104.89   26.90
   7  -4   2   92.69   25.90
  -8   4  -2  457.65   79.69
  -8   4  -2  533.85   82.09
  -8   4  -2  525.55   72.29
  -8   4  -2  658.33   81.99
  -8   4  -2  468.15   84.69
  -8   4  -2  597.64   87.89
   8  -4   2  822.02  148.19
   8  -4   2  596.04   86.39
   8  -4   2  929.51  188.58
   8  -4   2  424.06   73.19
   8  -4   2  499.55   84.99
   8  -4   2  442.66   69.39
   8  -4   2  342.77   70.69
   8  -4   2  797.92   78.49
  -9   4  -2   12.30   17.80
  -9   4  -2  -17.20   18.10
  -9   4  -2   16.60   30.20
  -9   4  -2   -1.50   20.10
  -9   4  -2   77.49   29.30
  -9   4  -2   48.00   30.30
   9  -4   2   58.59   27.70
   9  -4   2   67.49   25.70
   9  -4   2   23.90   27.90
   9  -4   2    6.50   35.10
   9  -4   2   -8.90   18.20
   9  -4   2   -1.00   17.60
   9  -4   2   40.50   43.50
   8   3  -2   35.60   33.50
   8   3  -2   54.49   26.50
   8   3  -2    3.10   33.90
   8   3  -2   19.90   26.20
   8   3  -2   14.70   44.60
  -8  -3   2   48.10   26.40
  -8  -3   2   15.50   16.70
  -8  -3   2    6.70   26.20
  -8  -3   2   -6.80   25.40
  -8  -3   2   41.40   25.20
  -8  -3   2    5.20   22.00
   7   3  -2  565.84   94.69
   7   3  -2  505.75  108.09
   7   3  -2  942.11  130.69
   7   3  -2  950.50  115.49
   7   3  -2  486.35  101.39
   7   3  -2  745.73   86.09
  -7  -3   2  530.15   89.79
  -7  -3   2  513.75   95.69
  -7  -3   2  765.32   86.49
  -7  -3   2  755.72   80.89
  -7  -3   2  876.61   94.79
  -7  -3   2  866.31  123.59
   6   3  -2  543.25   95.89
   6   3  -2  662.23   90.99
   6   3  -2  521.35   82.79
   6   3  -2  601.04   98.29
   6   3  -2  586.14   86.99
  -6  -3   2  670.13   79.39
  -6  -3   2  548.65   93.99
  -6  -3   2  588.84   68.39
  -6  -3   2  611.14   73.09
  -6  -3   2  636.54   76.59
  -6  -3   2  594.04   90.49
   5   3  -2   15.10   16.30
   5   3  -2   24.90   18.80
   5   3  -2    7.60   17.80
   5   3  -2  -13.20   14.50
   5   3  -2    6.70   21.00
  -5  -3   2    6.40   19.20
  -5  -3   2   -1.60    8.30
  -5  -3   2   -7.20   13.40
  -5  -3   2   10.70   12.00
  -5  -3   2   -5.40   12.60
  -5  -3   2   -7.30   11.60
   4   3  -2  221.38   39.30
   4   3  -2  211.58   45.00
   4   3  -2  201.78   38.10
   4   3  -2  179.78   35.60
   4   3  -2  188.68   43.10
  -4  -3   2  172.68   37.30
  -4  -3   2  200.38   35.00
  -4  -3   2  218.68   38.50
  -4  -3   2  239.18   45.50
  -4  -3   2  191.68   27.40
   3   3  -2  278.17   44.80
   3   3  -2  293.07   46.30
   3   3  -2  208.68   44.40
   3   3  -2  270.27   42.80
   3   3  -2  336.47   54.89
  -3  -3   2  312.37   51.19
  -3  -3   2  329.17   46.60
  -3  -3   2  353.86   45.10
  -3  -3   2  264.87   46.10
   2   3  -2   62.59   19.40
   2   3  -2   58.89   19.50
   2   3  -2   83.79   21.30
   2   3  -2   71.29   22.70
   2   3  -2   46.30   15.50
  -2  -3   2   61.39   20.50
  -2  -3   2   87.59   18.70
  -2  -3   2   55.69   18.90
  -2  -3   2   65.29   22.10
  -2  -3   2   49.60   17.30
   1   3  -2  884.81   94.99
   1   3  -2  863.11   97.39
   1   3  -2  914.41  102.09
   1   3  -2  943.11   95.39
   1   3  -2  901.41   97.49
  -1  -3   2  874.21   94.49
  -1  -3   2  850.81   96.19
  -1  -3   2  939.21   97.49
  -1  -3   2  886.51  100.19
  -1  -3   2  864.21   95.99
   0   3  -2  921.31   95.59
   0   3  -2  951.40   99.09
   0   3  -2  860.51   96.49
   0   3  -2  961.60  103.89
   0   3  -2  920.81   99.89
   0  -3   2  920.21   96.49
   0  -3   2  916.11   98.49
   0  -3   2  894.71  102.19
   0  -3   2  942.91   99.09
   0  -3   2  949.60   96.29
   0  -3   2  908.31   94.49
   0  -3   2  929.01   95.89
  -1   3  -2  849.81   89.39
  -1   3  -2  864.31   87.09
  -1   3  -2  829.62   88.59
  -1   3  -2  759.32   90.89
  -1   3  -2  844.92   92.09
   1  -3   2  837.22   87.79
   1  -3   2  824.32   91.29
   1  -3   2  860.91   88.89
   1  -3   2  817.32   86.79
   1  -3   2  842.02   94.89
   1  -3   2  842.12   89.99
  -2   3  -2  143.79   27.60
  -2   3  -2  184.48   27.70
  -2   3  -2  146.99   24.30
  -2   3  -2  177.88   24.30
  -2   3  -2  144.89   25.30
  -2   3  -2  122.59   27.60
   2  -3   2  161.18   22.80
   2  -3   2  187.78   27.50
   2  -3   2  139.89   25.30
   2  -3   2  120.99   22.10
  -3   3  -2  141.99   31.50
  -3   3  -2  238.78   36.40
  -3   3  -2  243.98   32.00
  -3   3  -2  170.28   36.20
  -3   3  -2  183.18   28.40
  -3   3  -2  216.28   29.20
  -3   3  -2  184.48   33.20
  -3   3  -2  163.78   31.10
   3  -3   2  196.08   39.30
   3  -3   2  210.08   29.70
   3  -3   2  173.28   33.90
   3  -3   2  219.08   33.60
   3  -3   2  222.18   34.80
   3  -3   2  237.88   30.20
   3  -3   2  201.78   32.50
  -4   3  -2 1501.65  156.98
  -4   3  -2 1644.94  158.98
  -4   3  -2 1463.65  155.08
  -4   3  -2 1482.65  161.38
  -4   3  -2 1542.65  166.68
  -4   3  -2 1453.85  157.38
  -4   3  -2 1397.96  161.18
  -4   3  -2 1647.24  161.68
   4  -3   2 1514.65  163.78
   4  -3   2 1510.25  157.68
   4  -3   2 1644.54  162.18
   4  -3   2 1506.95  158.38
   4  -3   2 1502.05  157.18
   4  -3   2 1388.36  161.98
   4  -3   2 1399.66  168.38
   4  -3   2 1546.95  162.78
   4  -3   2 1502.75  157.88
  -5   3  -2    1.80   11.90
  -5   3  -2   -5.90    9.60
  -5   3  -2   -8.50   11.60
  -5   3  -2    3.30   10.10
  -5   3  -2   12.80   10.40
  -5   3  -2    1.80    9.00
  -5   3  -2   13.20   18.20
  -5   3  -2  -17.50   14.20
   5  -3   2   -6.80   10.90
   5  -3   2   31.50   18.80
   5  -3   2    0.30   10.20
   5  -3   2    3.20   12.30
   5  -3   2   -0.40   15.50
   5  -3   2    1.20   12.00
   5  -3   2    4.60   13.80
   5  -3   2   -3.30    8.40
   5  -3   2    4.70   17.10
  -6   3  -2   13.70   14.10
  -6   3  -2   18.00   13.10
  -6   3  -2   17.50   18.40
  -6   3  -2   -9.30   11.90
  -6   3  -2   10.80   20.10
  -6   3  -2  -12.60   13.60
   6  -3   2   13.30   20.60
   6  -3   2  -23.30   11.00
   6  -3   2   10.10   22.80
   6  -3   2   21.30   13.20
   6  -3   2    9.90   15.50
   6  -3   2  -10.10   10.60
   6  -3   2   -4.00   15.70
   6  -3   2   -2.50   13.80
  -7   3  -2  544.15   67.19
  -7   3  -2  462.75   67.99
  -7   3  -2  485.75   79.99
  -7   3  -2  489.15   77.49
   7  -3   2  497.95   81.99
   7  -3   2  695.43   90.79
   7  -3   2  607.64   83.49
   7  -3   2  398.46   71.79
   7  -3   2  418.16   69.09
   7  -3   2  704.63   68.99
   7  -3   2  656.43  101.79
   7  -3   2  517.65   73.49
  -8   3  -2  489.95   76.19
  -8   3  -2  440.26   65.79
  -8   3  -2  371.26   73.69
  -8   3  -2  486.85   73.79
  -8   3  -2  583.64   77.59
  -8   3  -2  442.16   60.49
   8  -3   2  276.47   59.29
   8  -3   2  411.86   68.39
   8  -3   2  359.06   62.89
   8  -3   2  408.66   74.79
   8  -3   2  426.26   65.09
   8  -3   2  334.97   57.49
  -9   3  -2  343.37   70.69
  -9   3  -2  312.77   57.39
  -9   3  -2  274.27   49.20
  -9   3  -2  283.27   55.79
  -9   3  -2  320.27   68.89
  -9   3  -2  258.57   58.69
   9  -3   2  316.97   65.49
   9  -3   2  311.97   54.69
   9  -3   2  231.98   52.69
   9  -3   2  251.87   55.69
   9  -3   2  160.68   43.40
   9  -3   2  323.57   84.09
   9  -3   2  233.08   65.99
   9  -3   2  290.77   49.50
   8   2  -2   -9.50   20.30
   8   2  -2   68.39   42.00
   8   2  -2   28.40   24.70
   8   2  -2   -8.70   27.70
   8   2  -2   12.30   21.70
   8   2  -2  -16.60   19.00
  -8  -2   2   24.50   19.30
  -8  -2   2    2.70   23.10
  -8  -2   2   12.60   30.20
  -8  -2   2   26.70   27.30
  -8  -2   2   56.39   27.40
  -8  -2   2   38.00   27.30
   7   2  -2  278.57   50.99
   7   2  -2  249.97   65.19
   7   2  -2  342.67   62.89
   7   2  -2  261.37   54.09
   7   2  -2  276.17   45.20
   7   2  -2  338.97   71.99
   7   2  -2  366.46   65.79
   7   2  -2  354.96   52.59
  -7  -2   2  293.17   52.49
  -7  -2   2  295.17   63.99
  -7  -2   2  351.16   59.89
  -7  -2   2  265.97   58.79
  -7  -2   2  477.15   47.70
  -7  -2   2  415.56   56.49
   6   2  -2    6.90   10.30
   6   2  -2   17.20   20.00
   6   2  -2    5.50   17.00
   6   2  -2   -4.30   17.60
   6   2  -2   11.40   18.00
   6   2  -2   19.10   19.90
   6   2  -2   -2.30   11.50
   6   2  -2   22.70   14.70
  -6  -2   2   13.80   20.40
  -6  -2   2   -2.90    8.60
  -6  -2   2   32.70   19.10
  -6  -2   2   15.00   16.00
  -6  -2   2   -0.30   15.40
  -6  -2   2    7.90   15.80
   5   2  -2  266.27   52.79
   5   2  -2  223.88   44.60
   5   2  -2  419.06   63.89
   5   2  -2  275.97   41.40
   5   2  -2  286.17   37.90
   5   2  -2  194.08   44.50
   5   2  -2  223.38   43.90
  -5  -2   2  306.07   35.20
  -5  -2   2  236.38   47.50
  -5  -2   2  300.47   47.20
  -5  -2   2  273.07   43.80
  -5  -2   2  412.96   60.99
  -5  -2   2  320.27   43.80
   4   2  -2  496.35   55.69
   4   2  -2  565.34   77.89
   4   2  -2  526.05   67.29
   4   2  -2  487.95   67.69
   4   2  -2  473.05   65.39
   4   2  -2  494.35   53.29
   4   2  -2  481.05   71.49
  -4  -2   2  470.05   58.09
  -4  -2   2  470.85   58.99
  -4  -2   2  448.76   55.09
  -4  -2   2  459.15   70.39
  -4  -2   2  457.55   66.69
  -4  -2   2  472.85   52.79
   3   2  -2   73.49   24.90
   3   2  -2  103.09   25.20
   3   2  -2  109.69   23.40
   3   2  -2  104.49   23.60
   3   2  -2   85.19   24.30
  -3  -2   2  106.49   25.10
  -3  -2   2   94.69   24.40
  -3  -2   2  111.29   22.10
  -3  -2   2   98.79   21.40
   2   2  -2 1807.62  194.28
   2   2  -2 1922.01  192.08
   2   2  -2 1815.92  192.58
   2   2  -2 1977.90  193.18
   2   2  -2 1907.31  196.48
  -2  -2   2 1889.41  191.38
  -2  -2   2 1772.82  195.18
  -2  -2   2 1840.32  193.58
  -2  -2   2 1846.92  192.18
   1   2  -2   36.60   11.50
   1   2  -2   32.90   12.90
   1   2  -2   28.80   10.40
   1   2  -2   35.10   11.70
   1   2  -2   26.60   13.80
  -1  -2   2   38.60   11.80
  -1  -2   2   31.70   10.10
  -1  -2   2   33.40   11.30
  -1  -2   2   28.30   13.40
   0   2  -2 3025.60  312.77
   0   2  -2 3008.20  311.47
   0   2  -2 3059.49  313.57
   0   2  -2 3039.50  315.87
   0  -2   2 3005.90  310.97
   0  -2   2 3167.68  315.57
   0  -2   2 3579.64  315.07
   0  -2   2 3030.70  313.07
  -1   2  -2    6.50   10.70
  -1   2  -2  -12.50    7.30
  -1   2  -2    0.40    6.20
  -1   2  -2  -12.20    9.50
  -1   2  -2   -1.40    9.30
  -1   2  -2    2.00    7.60
  -1   2  -2    3.30    6.90
  -1   2  -2   -1.70    5.30
   1  -2   2    4.70    7.60
   1  -2   2    3.60    6.80
   1  -2   2   -4.90    4.90
   1  -2   2   -5.70    5.60
  -2   2  -2  323.47   43.20
  -2   2  -2  371.16   40.10
  -2   2  -2  353.66   44.00
  -2   2  -2  324.67   39.80
  -2   2  -2  389.06   50.89
  -2   2  -2  334.67   42.30
   2  -2   2  382.36   40.80
   2  -2   2  352.86   52.09
   2  -2   2  343.57   42.80
   2  -2   2  356.46   42.20
   2  -2   2  376.56   48.00
   2  -2   2  365.46   42.90
   2  -2   2  396.36   40.60
   2  -2   2  283.77   46.10
  -3   2  -2 2358.06  244.28
  -3   2  -2 2440.86  246.48
  -3   2  -2 2371.56  240.78
  -3   2  -2 2474.25  243.58
  -3   2  -2 2331.47  242.68
  -3   2  -2 2373.46  245.58
  -3   2  -2 2203.38  248.88
  -3   2  -2 2364.96  246.18
   3  -2   2 2459.95  243.68
   3  -2   2 2418.86  247.18
   3  -2   2 2320.77  246.28
   3  -2   2 2417.26  243.28
   3  -2   2 2405.96  251.27
   3  -2   2 2431.96  243.08
   3  -2   2 2385.06  245.98
  -4   2  -2 1644.34  170.58
  -4   2  -2 1602.24  171.68
  -4   2  -2 1617.34  170.98
  -4   2  -2 1641.04  179.08
  -4   2  -2 1649.63  175.98
  -4   2  -2 1597.94  173.88
  -4   2  -2 1543.35  174.28
   4  -2   2 1654.63  181.48
   4  -2   2 1636.14  170.88
   4  -2   2 1671.33  171.88
   4  -2   2 1722.43  177.58
   4  -2   2 1733.63  172.88
   4  -2   2 1683.63  174.88
   4  -2   2 1614.74  175.38
   4  -2   2 1694.63  176.88
  -5   2  -2   94.79   24.80
  -5   2  -2   89.89   23.90
  -5   2  -2   77.89   19.80
  -5   2  -2   70.29   24.30
  -5   2  -2  102.79   28.80
  -5   2  -2   79.29   23.90
   5  -2   2   93.89   21.00
   5  -2   2  159.18   41.30
   5  -2   2  123.79   27.90
   5  -2   2  150.48   30.60
   5  -2   2   74.59   21.60
   5  -2   2  100.19   27.50
   5  -2   2   80.19   29.10
   5  -2   2   78.39   22.40
  -6   2  -2  952.70  110.59
  -6   2  -2  951.40  102.29
  -6   2  -2  939.81  104.19
  -6   2  -2  888.71  107.19
  -6   2  -2 1004.70  114.49
  -6   2  -2  794.82  105.59
   6  -2   2  886.91  105.29
   6  -2   2  843.52  104.69
   6  -2   2  960.00  112.59
   6  -2   2  916.71  107.69
   6  -2   2  993.70  108.79
   6  -2   2 1046.90  121.49
   6  -2   2  916.91  102.29
   6  -2   2  888.31  111.19
  -7   2  -2   93.29   21.40
  -7   2  -2   42.70   20.00
  -7   2  -2   56.79   27.50
  -7   2  -2   49.70   22.00
  -7   2  -2   73.49   27.40
  -7   2  -2   69.49   29.00
   7  -2   2   36.30   16.80
   7  -2   2   71.79   34.20
   7  -2   2   35.20   21.20
   7  -2   2   40.00   22.10
   7  -2   2   81.89   27.70
   7  -2   2   47.40   27.20
   7  -2   2   32.70   20.90
   7  -2   2  107.09   44.30
  -8   2  -2   18.30   20.60
  -8   2  -2   -6.60   19.80
  -8   2  -2   13.10   17.90
  -8   2  -2  -24.70   14.80
  -8   2  -2   42.40   22.70
  -8   2  -2    0.00   19.60
   8  -2   2   -1.90   17.40
   8  -2   2   -8.00    9.60
   8  -2   2   58.69   45.40
   8  -2   2   17.10   19.20
   8  -2   2   28.80   27.60
   8  -2   2   29.90   33.50
   8  -2   2  -20.80   10.60
   8  -2   2   21.60   17.30
  -9   2  -2  127.49   43.40
  -9   2  -2  259.07   44.70
  -9   2  -2  159.58   45.50
  -9   2  -2  254.37   53.29
   9  -2   2  202.88   48.60
   9  -2   2  268.47   68.19
   9  -2   2  241.08   70.39
   9  -2   2  173.68   58.79
   9  -2   2  225.08   42.90
   9   1  -2  -16.40   16.10
   9   1  -2   28.00   38.10
   9   1  -2   41.10   45.50
   9   1  -2  -14.10   10.50
   9   1  -2   39.50   31.20
   9   1  -2   16.30   19.00
   9   1  -2   43.80   26.00
   9   1  -2   13.40   23.70
  -9  -1   2    7.10   16.90
  -9  -1   2    8.00   22.00
  -9  -1   2   10.80   19.40
  -9  -1   2   90.59   33.20
  -9  -1   2   18.10   25.70
  -9  -1   2    2.50   27.50
   8   1  -2  168.18   55.29
   8   1  -2  200.48   52.69
   8   1  -2  152.28   32.60
   8   1  -2  222.28   39.90
   8   1  -2   80.89   35.20
   8   1  -2   92.39   22.70
   8   1  -2  113.99   34.60
   8   1  -2   67.89   32.30
  -8  -1   2  153.98   44.50
  -8  -1   2  198.88   40.00
  -8  -1   2  138.49   27.70
  -8  -1   2   30.70   21.30
  -8  -1   2  173.48   36.30
  -8  -1   2   54.09   30.90
   7   1  -2  146.59   36.40
   7   1  -2   58.09   30.80
   7   1  -2  117.09   28.10
   7   1  -2  158.68   47.10
   7   1  -2  104.59   25.90
   7   1  -2   65.69   18.70
   7   1  -2   51.29   32.10
   7   1  -2  165.48   38.80
  -7  -1   2   74.39   29.00
  -7  -1   2  106.99   22.60
  -7  -1   2   87.49   33.50
  -7  -1   2  100.59   29.40
  -7  -1   2  103.89   29.70
  -7  -1   2   80.99   24.00
   6   1  -2  683.33   77.69
   6   1  -2  727.33  103.79
   6   1  -2  656.63   85.29
   6   1  -2  755.82  108.59
   6   1  -2  511.55   86.79
   6   1  -2  786.22   90.49
   6   1  -2  732.03   80.49
   6   1  -2  699.03   81.59
  -6  -1   2  642.74   80.99
  -6  -1   2  803.82  103.99
  -6  -1   2  679.53   83.09
  -6  -1   2  795.02   91.49
  -6  -1   2  788.32   86.09
  -6  -1   2  702.43   77.49
   5   1  -2   44.00   14.70
   5   1  -2   18.90   16.30
   5   1  -2   63.09   22.70
   5   1  -2    8.90   16.00
   5   1  -2   31.50   10.50
   5   1  -2   38.80   17.00
   5   1  -2   21.90   18.60
   5   1  -2   40.50   16.30
  -5  -1   2   21.70   10.30
  -5  -1   2   28.30   15.40
  -5  -1   2   57.09   19.20
  -5  -1   2   39.30   14.60
  -5  -1   2   23.90   17.50
  -5  -1   2   10.40   15.30
   4   1  -2  107.19   25.70
   4   1  -2   53.29   20.90
   4   1  -2   61.79   19.60
   4   1  -2   67.29   13.50
   4   1  -2   50.99   22.60
   4   1  -2   75.09   15.90
   4   1  -2   74.79   20.30
  -4  -1   2   76.79   23.40
  -4  -1   2   84.99   20.60
  -4  -1   2   56.99   15.80
  -4  -1   2   92.99   24.40
  -4  -1   2   78.09   14.20
  -4  -1   2   77.49   19.50
   3   1  -2   88.39   22.30
   3   1  -2   95.29   25.00
   3   1  -2   80.99   20.20
   3   1  -2  100.69   22.70
   3   1  -2   95.19   20.80
   3   1  -2  103.09   17.50
  -3  -1   2  107.89   23.90
  -3  -1   2  128.69   21.90
  -3  -1   2  118.99   15.40
  -3  -1   2   89.29   19.30
  -3  -1   2  101.49   24.70
   2   1  -2   76.99   17.20
   2   1  -2   93.99   19.40
   2   1  -2   91.79   17.00
   2   1  -2   80.79   15.50
  -2  -1   2   62.79   13.90
  -2  -1   2   74.49   16.80
  -2  -1   2   66.49   14.70
  -2  -1   2   68.39   16.50
   1   1  -2 3763.62  374.56
   1   1  -2 3791.72  373.16
   1   1  -2 3785.12  373.66
  -1  -1   2 3830.32  374.46
  -1  -1   2 3579.84  373.26
  -1  -1   2 3607.54  372.36
   0   1  -2 1689.43  200.28
   0   1  -2 2085.99  202.78
   0   1  -2 1959.30  198.68
   0   1  -2 2010.30  198.38
   0   1  -2 2011.60  198.88
   0  -1   2 2084.69  199.28
  -1   1  -2  145.09   19.70
  -1   1  -2  138.39   20.70
  -1   1  -2  129.09   17.40
  -1   1  -2  108.19   21.60
  -1   1  -2  129.49   17.60
  -1   1  -2  105.69   20.90
  -1   1  -2  139.09   20.70
   1  -1   2  115.79   17.20
   1  -1   2  138.39   19.70
   1  -1   2  114.59   19.10
   1  -1   2  142.89   23.00
   1  -1   2  128.09   25.40
   1  -1   2  125.49   20.20
   1  -1   2  122.29   17.40
  -2   1  -2  166.18   26.50
  -2   1  -2  176.78   24.30
  -2   1  -2  139.29   22.40
  -2   1  -2  125.29   27.20
  -2   1  -2  174.38   25.70
  -2   1  -2  147.39   24.80
  -2   1  -2  162.28   23.90
  -2   1  -2  151.58   26.00
   2  -1   2  174.78   27.60
   2  -1   2  147.39   25.10
   2  -1   2  157.38   22.70
   2  -1   2  158.08   23.10
   2  -1   2  154.98   26.00
   2  -1   2  151.48   27.40
   2  -1   2  170.98   24.40
   2  -1   2  200.88   32.50
  -3   1  -2  658.53   82.39
  -3   1  -2  789.22   78.69
  -3   1  -2  746.83   77.39
  -3   1  -2  686.63   79.99
  -3   1  -2  660.93   80.79
  -3   1  -2  731.63   80.09
   3  -1   2  807.02   87.09
   3  -1   2  728.13   77.49
   3  -1   2  653.53   78.39
   3  -1   2  705.13   81.99
   3  -1   2  669.53   78.39
   3  -1   2  690.13   80.39
   3  -1   2  770.02   82.89
   3  -1   2  767.12   80.99
  -4   1  -2   25.70   13.10
  -4   1  -2   21.80   10.70
  -4   1  -2   38.40   19.80
  -4   1  -2   13.30   14.00
  -4   1  -2   17.10   12.90
  -4   1  -2    2.60   13.30
   4  -1   2   24.80   17.90
   4  -1   2    6.10   10.10
   4  -1   2   23.70   17.80
   4  -1   2   22.50   12.60
   4  -1   2   26.40   14.10
   4  -1   2    6.30   13.30
   4  -1   2   27.00   13.90
   4  -1   2    9.10   11.40
  -5   1  -2 1883.31  191.98
  -5   1  -2 1660.43  185.68
  -5   1  -2 1729.63  188.78
  -5   1  -2 1665.23  183.18
  -5   1  -2 1673.43  185.58
  -5   1  -2 1817.12  181.98
   5  -1   2 1685.13  184.78
   5  -1   2 1757.82  187.18
   5  -1   2 1728.03  185.88
   5  -1   2 1785.92  195.48
   5  -1   2 1771.92  182.28
   5  -1   2 1703.93  185.28
   5  -1   2 1692.03  190.28
   5  -1   2 1862.01  190.38
  -6   1  -2  216.28   48.20
  -6   1  -2  252.47   39.50
  -6   1  -2  332.47   60.39
  -6   1  -2  279.67   47.20
  -6   1  -2  256.67   47.40
  -6   1  -2  338.47   49.60
   6  -1   2  196.88   40.30
   6  -1   2  282.97   52.59
   6  -1   2  243.48   44.90
   6  -1   2  245.68   50.59
   6  -1   2  273.97   44.10
   6  -1   2  226.78   54.79
   6  -1   2  188.08   41.70
   6  -1   2  244.58   40.00
  -7   1  -2   -0.20   18.60
  -7   1  -2   -6.00    9.50
  -7   1  -2  -18.60   10.50
  -7   1  -2   -3.40   13.20
  -7   1  -2  -13.00   12.40
  -7   1  -2   10.80   17.40
   7  -1   2  -20.20   12.40
   7  -1   2   -4.80   10.00
   7  -1   2   10.40   14.80
   7  -1   2   10.00   18.00
   7  -1   2    1.40   24.00
   7  -1   2  -15.90   11.00
   7  -1   2  -10.40   10.10
   7  -1   2   19.50   26.10
  -8   1  -2   52.89   26.30
  -8   1  -2   41.40   23.80
  -8   1  -2   38.40   23.90
  -8   1  -2   66.79   30.20
  -8   1  -2   73.49   25.00
  -8   1  -2   75.29   30.80
   8  -1   2   63.69   24.40
   8  -1   2   22.70   24.00
   8  -1   2   43.40   43.60
   8  -1   2   17.40   20.70
   8  -1   2   27.60   16.20
   8  -1   2   28.10   31.50
   8  -1   2  -15.80   17.60
   8  -1   2    9.40   37.40
  -9   1  -2   23.60   21.90
  -9   1  -2   62.59   38.10
   9  -1   2   10.30   23.60
   9  -1   2   60.49   44.80
   9  -1   2   42.80   49.10
   9   0  -2    5.40   22.10
   9   0  -2    1.70   30.00
   9   0  -2   -2.20   31.00
   9   0  -2   -4.40   11.70
   9   0  -2  -14.40   13.40
   9   0  -2  -12.30   14.00
   9   0  -2  -21.40   18.60
   9   0  -2  -18.90   19.20
   9   0  -2  -21.30   21.70
  -9   0   2  -18.20   19.00
  -9   0   2   -4.90   18.90
  -9   0   2   -1.40   24.40
  -9   0   2    5.60   24.10
  -9   0   2    4.40   22.30
  -9   0   2   -5.80   17.80
   8   0  -2   50.79   23.30
   8   0  -2    8.00   18.70
   8   0  -2   57.69   32.60
   8   0  -2   25.40   16.10
   8   0  -2    5.60   18.20
   8   0  -2   36.10   18.80
   8   0  -2   37.90   33.10
   8   0  -2   71.19   35.30
   8   0  -2    6.10   11.60
  -8   0   2   14.40   17.70
  -8   0   2   51.49   18.70
  -8   0   2   33.30   25.90
  -8   0   2    6.40   15.70
  -8   0   2   12.20   18.70
  -8   0   2   29.50   18.00
   7   0  -2  237.98   39.70
   7   0  -2  279.77   51.89
   7   0  -2  295.07   46.70
   7   0  -2  283.07   63.49
   7   0  -2  254.87   48.20
   7   0  -2  272.87   56.09
   7   0  -2  312.87   46.60
   7   0  -2  341.07   58.89
  -7   0   2  319.87   49.20
  -7   0   2  326.17   42.90
  -7   0   2  240.68   51.39
  -7   0   2  303.87   50.39
  -7   0   2  277.47   47.70
  -7   0   2  322.87   59.99
   6   0  -2   88.49   19.90
   6   0  -2   76.59   28.50
   6   0  -2  120.19   37.70
   6   0  -2  129.59   26.40
   6   0  -2  129.19   25.90
   6   0  -2  115.59   31.00
   6   0  -2  108.89   29.00
   6   0  -2   91.89   26.10
  -6   0   2  103.79   30.70
  -6   0   2  120.99   26.40
  -6   0   2  135.39   22.80
  -6   0   2  166.68   29.40
  -6   0   2   56.99   24.40
  -6   0   2  114.29   32.70
   5   0  -2 1321.47  152.88
   5   0  -2 1332.77  142.69
   5   0  -2 1548.74  157.38
   5   0  -2 1315.37  150.08
   5   0  -2 1508.15  152.38
   5   0  -2 1464.75  145.49
   5   0  -2 1344.17  145.59
   5   0  -2 1356.56  147.89
  -5   0   2 1349.66  146.59
  -5   0   2 1432.06  152.88
  -5   0   2 1331.07  148.29
  -5   0   2 1381.36  142.89
  -5   0   2 1408.86  145.89
  -5   0   2 1307.67  150.98
   4   0  -2 2688.53  277.87
   4   0  -2 2589.34  267.77
   4   0  -2 2714.13  274.07
   4   0  -2 2575.54  269.97
   4   0  -2 2678.13  272.17
   4   0  -2 2645.74  270.17
   4   0  -2 2753.92  276.57
  -4   0   2 2601.64  274.97
  -4   0   2 2612.44  270.07
  -4   0   2 2585.54  271.07
  -4   0   2 2624.34  272.57
  -4   0   2 2786.12  268.17
  -4   0   2 2693.23  276.17
   3   0  -2  456.05   51.39
   3   0  -2  470.15   57.49
   3   0  -2  455.15   64.69
   3   0  -2  522.65   54.29
   3   0  -2  498.55   57.59
   3   0  -2  524.65   53.49
   3   0  -2  522.15   60.89
  -3   0   2  490.05   53.49
  -3   0   2  487.05   51.69
  -3   0   2  470.65   54.39
  -3   0   2  465.05   57.59
  -3   0   2  479.55   57.09
  -3   0   2  497.35   55.59
   2   0  -2   54.99   12.50
   2   0  -2   38.40   10.90
   2   0  -2   51.19   14.00
   2   0  -2   50.39   12.50
   2   0  -2   60.59   11.70
  -2   0   2   41.90   14.10
  -2   0   2   58.69   11.80
  -2   0   2   68.69   13.90
  -2   0   2   54.69   13.40
   1   0  -2 2156.48  225.48
   1   0  -2 2235.98  226.18
   1   0  -2 2358.46  224.78
   1   0  -2 2181.98  224.58
  -1   0   2 2232.58  226.48
  -1   0   2 2247.58  224.98
  -1   0   2 2231.18  225.88
   0   0  -2 1650.23  159.98
   0   0  -2 1587.74  161.28
   0   0  -2 1525.45  161.48
   0   0  -2 1554.74  160.78
   0   0  -2 1571.74  158.98
   0   0  -2 1649.73  158.88
   0   0   2 1589.04  162.28
   0   0   2 1608.04  161.38
   0   0   2 1439.16  161.48
   0   0   2 1611.64  158.88
   0   0   2 1541.05  159.78
   0   0   2 1567.04  159.08
  -1   0  -2 8663.53  932.21
  -1   0  -2 9999.00  951.80
  -1   0  -2 9277.77  933.51
   1   0   2 9435.66  952.70
  -2   0  -2  684.23   90.09
  -2   0  -2  780.12   87.39
  -2   0  -2  826.72   89.99
  -2   0  -2  853.91   87.89
  -2   0  -2  834.22   88.49
  -2   0  -2  799.32   89.49
  -2   0  -2  814.02   85.99
  -2   0  -2  810.92   86.89
   2   0   2  881.11   89.39
   2   0   2  893.41   89.39
   2   0   2  797.02   89.69
   2   0   2  786.32   86.89
   2   0   2  832.52   87.69
   2   0   2  846.02   88.89
   2   0   2  806.52   91.39
   2   0   2  837.22   86.49
  -3   0  -2    9.60    8.60
  -3   0  -2   24.00   12.70
  -3   0  -2   19.40   12.90
  -3   0  -2    9.40   12.70
  -3   0  -2   33.80   15.90
  -3   0  -2    7.60   12.50
  -3   0  -2    7.20   10.10
   3   0   2   18.30   11.60
   3   0   2   -4.40   11.10
   3   0   2    5.10   11.60
   3   0   2    4.60    8.30
   3   0   2    3.60   15.40
   3   0   2    1.50   10.30
   3   0   2   20.00   15.30
   3   0   2   -1.90   10.30
  -4   0  -2   48.50   18.50
  -4   0  -2   42.80   21.60
  -4   0  -2   87.19   23.40
  -4   0  -2   34.40   17.00
  -4   0  -2   43.50   14.60
  -4   0  -2   77.39   18.50
  -4   0  -2  112.59   30.10
   4   0   2   41.50   25.30
   4   0   2   67.49   23.70
   4   0   2   64.49   16.10
   4   0   2   67.49   20.20
   4   0   2   33.10   16.70
   4   0   2   62.49   18.60
   4   0   2   39.70   16.10
   4   0   2   42.50   21.20
  -5   0  -2  117.29   32.60
  -5   0  -2   78.79   26.20
  -5   0  -2  178.08   37.50
  -5   0  -2  141.49   28.40
  -5   0  -2  147.69   35.20
  -5   0  -2  115.89   24.40
  -5   0  -2  152.08   31.80
   5   0   2  139.29   32.50
   5   0   2  172.88   42.30
   5   0   2  112.59   24.80
   5   0   2  122.89   30.70
   5   0   2  211.68   47.20
   5   0   2  196.48   39.90
   5   0   2   90.19   27.80
   5   0   2  161.08   32.20
  -6   0  -2  115.89   28.20
  -6   0  -2   94.69   21.70
  -6   0  -2   99.29   32.70
  -6   0  -2   66.29   22.70
  -6   0  -2  102.49   31.80
  -6   0  -2   78.89   25.70
   6   0   2   94.29   27.50
   6   0   2   66.49   24.80
   6   0   2  100.49   32.70
   6   0   2  108.29   32.90
   6   0   2   84.49   34.90
   6   0   2   94.69   27.10
   6   0   2   73.89   20.10
   6   0   2   46.80   21.90
  -7   0  -2   10.00   18.60
  -7   0  -2   21.60   19.90
  -7   0  -2    1.60   17.00
  -7   0  -2   29.40   16.60
  -7   0  -2   31.60   19.00
  -7   0  -2   25.80   19.90
   7   0   2   20.40   18.60
   7   0   2   -1.40   14.70
   7   0   2   40.70   27.20
   7   0   2   36.70   19.90
   7   0   2   21.50   14.50
   7   0   2    7.30   27.60
   7   0   2   22.30   20.70
   7   0   2   69.89   40.00
  -8   0  -2   34.80   25.70
  -8   0  -2    9.50   19.40
  -8   0  -2    9.20   16.30
  -8   0  -2   -6.40   18.90
  -8   0  -2   12.50   20.60
  -8   0  -2   42.60   31.70
   8   0   2   -0.10   32.80
   8   0   2   48.50   27.00
   8   0   2   53.79   38.50
   8   0   2   43.80   25.40
   8   0   2    1.70   17.70
   8   0   2   -4.80   14.90
   8   0   2   -5.00   22.90
  10  -1  -2  131.99   53.99
  10  -1  -2  140.89   37.40
  10  -1  -2  121.29   38.90
  10  -1  -2  117.39   70.89
  10  -1  -2  210.48   75.49
 -10   1   2  110.39   30.90
 -10   1   2   56.29   39.20
 -10   1   2  132.89   41.20
 -10   1   2  100.99   36.40
   9  -1  -2  289.37   59.09
   9  -1  -2  285.57   47.10
   9  -1  -2  301.87   58.19
   9  -1  -2  222.98   50.19
   9  -1  -2  370.66   74.19
   9  -1  -2  415.56   60.79
   9  -1  -2  415.66   88.79
   9  -1  -2  280.27   64.69
  -9   1   2  245.58   58.69
  -9   1   2  414.86   78.19
  -9   1   2  411.46   62.19
  -9   1   2  438.76   55.19
  -9   1   2  241.78   52.79
  -9   1   2  442.76   64.49
   8  -1  -2  482.55   59.39
   8  -1  -2  577.94   63.99
   8  -1  -2  438.16   79.49
   8  -1  -2  425.56   72.69
   8  -1  -2  509.75   72.29
   8  -1  -2  387.46   79.29
   8  -1  -2  572.24   74.59
   8  -1  -2  494.95   79.89
  -8   1   2  499.15   64.49
  -8   1   2  513.75  116.19
  -8   1   2  426.56   71.49
  -8   1   2  451.75   78.99
  -8   1   2  389.96   91.29
  -8   1   2  477.55   71.99
   7  -1  -2   51.69   22.60
   7  -1  -2   58.49   17.50
   7  -1  -2   29.80   21.10
   7  -1  -2   46.50   26.50
   7  -1  -2   87.39   30.00
   7  -1  -2   92.99   23.40
   7  -1  -2   53.69   34.10
   7  -1  -2   48.30   19.10
  -7   1   2   23.20   22.50
  -7   1   2   53.39   25.10
  -7   1   2   64.69   22.30
  -7   1   2   46.70   20.30
  -7   1   2   97.49   27.00
  -7   1   2   67.89   18.60
   6  -1  -2   76.59   28.00
   6  -1  -2   68.69   22.10
   6  -1  -2   52.39   18.10
   6  -1  -2   94.79   32.40
   6  -1  -2   78.99   16.90
   6  -1  -2   70.89   20.40
   6  -1  -2   86.09   28.00
  -6   1   2   91.69   23.60
  -6   1   2   76.39   18.20
  -6   1   2   53.19   20.10
  -6   1   2   94.99   26.90
  -6   1   2   64.29   22.40
  -6   1   2   44.90   24.10
   5  -1  -2 1276.07  137.69
   5  -1  -2 1279.17  134.69
   5  -1  -2 1366.46  144.39
   5  -1  -2 1487.45  149.59
   5  -1  -2 1214.08  141.69
   5  -1  -2 1316.27  136.89
   5  -1  -2 1251.77  138.79
  -5   1   2 1284.77  134.99
  -5   1   2 1338.97  138.09
  -5   1   2 1352.36  144.89
  -5   1   2 1277.77  138.29
  -5   1   2 1328.37  142.49
  -5   1   2 1198.38  139.59
   4  -1  -2  618.34   73.19
   4  -1  -2  593.74   66.09
   4  -1  -2  609.74   72.69
   4  -1  -2  610.84   69.59
   4  -1  -2  609.84   68.49
   4  -1  -2  642.14   76.79
   4  -1  -2  682.03   68.89
  -4   1   2  639.84   74.39
  -4   1   2  586.24   67.79
  -4   1   2  611.44   71.99
  -4   1   2  579.94   68.39
  -4   1   2  687.63   72.09
   3  -1  -2 1685.33  165.88
   3  -1  -2 1629.24  165.88
   3  -1  -2 1624.94  166.78
   3  -1  -2 1588.54  163.08
   3  -1  -2 1601.34  168.08
   3  -1  -2 1624.14  165.68
   3  -1  -2 1589.24  163.08
  -3   1   2 1527.75  164.88
  -3   1   2 1569.14  162.78
  -3   1   2 1532.95  166.98
  -3   1   2 1526.25  163.28
  -3   1   2 1662.83  163.18
  -3   1   2 1519.55  164.38
  -3   1   2 1593.64  161.78
   2  -1  -2 1134.09  116.49
   2  -1  -2 1138.39  114.99
   2  -1  -2 1110.39  116.69
   2  -1  -2 1200.48  116.09
   2  -1  -2 1075.79  116.29
   2  -1  -2 1083.29  118.39
  -2   1   2 1067.79  114.79
  -2   1   2 1100.09  116.59
  -2   1   2 1153.78  115.99
  -2   1   2 1110.89  118.19
  -2   1   2 1206.28  117.29
  -2   1   2 1140.59  116.19
   1  -1  -2  231.68   30.20
   1  -1  -2  279.17   29.00
   1  -1  -2  264.97   30.30
   1  -1  -2  236.58   27.40
   1  -1  -2  247.48   29.50
   1  -1  -2  234.08   26.60
   1  -1  -2  240.58   27.90
  -1   1   2  237.48   28.30
  -1   1   2  273.97   34.40
  -1   1   2  248.18   26.60
  -1   1   2  248.38   27.30
  -1   1   2  277.57   30.30
  -1   1   2  234.48   27.70
  -1   1   2  255.37   29.10
   0  -1  -2   17.00    8.80
   0  -1  -2   18.00    8.60
   0  -1  -2   19.00    7.30
   0  -1  -2   12.50    7.30
   0  -1  -2   15.60    8.70
   0  -1  -2   17.30    6.70
   0   1   2   10.10    7.10
   0   1   2   13.00    6.70
   0   1   2   13.60    8.90
   0   1   2   18.30    9.00
   0   1   2    3.80    8.00
   0   1   2   12.40    7.60
  -1  -1  -2 1293.07  141.19
  -1  -1  -2 1394.96  139.19
  -1  -1  -2 1387.26  141.69
  -1  -1  -2 1423.06  139.09
  -1  -1  -2 1319.97  139.19
  -1  -1  -2 1334.27  140.79
  -1  -1  -2 1355.46  140.39
  -1  -1  -2 1398.56  141.29
   1   1   2 1230.58  142.59
   1   1   2 1292.97  142.09
   1   1   2 1358.66  139.69
   1   1   2 1371.86  141.39
   1   1   2 1437.16  140.79
   1   1   2 1350.56  139.59
  -2  -1  -2   20.50   14.70
  -2  -1  -2   35.30   10.20
  -2  -1  -2   25.10   13.70
  -2  -1  -2   45.00   13.40
  -2  -1  -2   55.09   14.40
  -2  -1  -2   21.90   13.60
  -2  -1  -2   38.40   12.90
  -2  -1  -2  100.29   21.10
   2   1   2   42.50   15.10
   2   1   2   34.80   13.20
   2   1   2   44.20   14.40
   2   1   2   32.00   14.30
   2   1   2   34.10   11.40
   2   1   2   25.40   15.30
   2   1   2   48.20   17.30
  -3  -1  -2   56.19   16.60
  -3  -1  -2   50.59   16.80
  -3  -1  -2   46.20   18.40
  -3  -1  -2   26.80   11.60
  -3  -1  -2   57.09   18.00
  -3  -1  -2   30.60   16.80
  -3  -1  -2   42.20   16.00
  -3  -1  -2   55.89   17.70
   3   1   2   55.59   14.70
   3   1   2   63.29   20.10
   3   1   2   41.90   15.50
   3   1   2   91.89   24.40
   3   1   2   58.19   21.60
   3   1   2   46.70   16.30
   3   1   2   46.60   17.80
  -4  -1  -2    1.30   11.20
  -4  -1  -2    7.60   12.70
  -4  -1  -2   14.90   14.40
  -4  -1  -2  -20.40   11.50
  -4  -1  -2    4.20   11.10
  -4  -1  -2   -7.00   11.30
  -4  -1  -2    7.50    9.80
  -4  -1  -2  -14.60   10.30
   4   1   2   -3.20   12.20
   4   1   2   13.60   15.10
   4   1   2   11.20   13.50
   4   1   2    1.40   12.40
   4   1   2   14.40   13.10
   4   1   2    0.80   16.60
   4   1   2   -4.70    8.20
   4   1   2  -20.20   13.70
  -5  -1  -2 1192.68  141.49
  -5  -1  -2 1157.58  139.39
  -5  -1  -2 1197.98  136.89
  -5  -1  -2 1279.27  136.59
  -5  -1  -2 1349.07  133.49
  -5  -1  -2 1197.08  142.09
  -5  -1  -2 1174.78  137.49
   5   1   2 1250.17  138.49
   5   1   2 1142.29  144.09
   5   1   2 1374.16  160.28
   5   1   2 1229.88  147.69
   5   1   2 1305.77  139.19
   5   1   2 1224.58  140.99
  -6  -1  -2  930.01  101.09
  -6  -1  -2  811.02   95.89
  -6  -1  -2  912.61  122.49
  -6  -1  -2  923.71  109.89
  -6  -1  -2  860.51  102.49
  -6  -1  -2  896.71  102.39
   6   1   2  759.62  102.09
   6   1   2  833.92  106.19
   6   1   2  842.02  103.09
   6   1   2  850.31   97.89
   6   1   2  779.62  102.39
   6   1   2  862.91  121.49
   6   1   2  936.61  130.89
   6   1   2  839.52  103.39
  -7  -1  -2   99.19   39.80
  -7  -1  -2  122.69   37.30
  -7  -1  -2   88.59   30.60
  -7  -1  -2  209.08   44.50
  -7  -1  -2  102.49   26.40
  -7  -1  -2  134.89   36.90
   7   1   2   97.39   46.70
   7   1   2  157.08   47.80
   7   1   2   83.09   30.90
   7   1   2   66.69   28.20
   7   1   2   67.59   24.00
   7   1   2   65.39   32.70
   7   1   2   95.09   31.60
   7   1   2   43.60   22.00
  -8  -1  -2   18.70   23.20
  -8  -1  -2   84.99   36.40
  -8  -1  -2   69.69   38.30
  -8  -1  -2  117.79   40.80
  -8  -1  -2   80.09   25.40
  -8  -1  -2   33.30   29.00
   8   1   2   46.90   25.80
   8   1   2  122.19   60.69
   8   1   2   83.39   35.20
   8   1   2   74.59   31.90
   8   1   2   74.39   27.60
   8   1   2  134.79   51.79
  10  -2  -2    3.30   27.20
  10  -2  -2   17.60   21.70
  10  -2  -2   -1.10   21.60
  10  -2  -2   11.00   23.50
  10  -2  -2    8.40   16.40
  10  -2  -2   34.00   27.70
  10  -2  -2  -17.00   31.60
  10  -2  -2   -0.40   35.20
 -10   2   2   35.90   30.80
 -10   2   2   26.30   25.90
 -10   2   2   51.49   28.90
 -10   2   2   22.70   19.80
 -10   2   2    8.70   22.00
 -10   2   2    9.70   25.40
   9  -2  -2  647.24   91.79
   9  -2  -2  624.94  112.59
   9  -2  -2  616.64  102.69
   9  -2  -2  728.83  105.69
   9  -2  -2  496.25   87.09
   9  -2  -2  622.54   77.09
   9  -2  -2  766.52  103.19
  -9   2   2  744.03  109.19
  -9   2   2  497.25   87.59
  -9   2   2  815.72   87.39
  -9   2   2  498.25   95.99
  -9   2   2  729.03   80.69
  -9   2   2  725.03   95.69
   8  -2  -2   96.99   22.30
   8  -2  -2   53.39   24.20
   8  -2  -2   90.99   27.80
   8  -2  -2  124.09   27.60
   8  -2  -2  106.49   35.20
   8  -2  -2   49.40   36.60
   8  -2  -2   24.50   25.40
   8  -2  -2   76.29   24.30
  -8   2   2   88.99   35.30
  -8   2   2   69.99   25.60
  -8   2   2   83.19   32.40
  -8   2   2   62.69   21.00
  -8   2   2  107.29   30.70
  -8   2   2   67.79   23.90
   7  -2  -2   -7.90   12.20
   7  -2  -2    6.20   12.10
   7  -2  -2   11.40   22.10
   7  -2  -2    2.80    8.70
   7  -2  -2  -21.30   18.20
   7  -2  -2    8.80   14.00
   7  -2  -2   -5.60   15.40
  -7   2   2   19.40   12.90
  -7   2   2   18.70   20.30
  -7   2   2   -0.90   12.60
  -7   2   2   -5.60   11.00
  -7   2   2   22.90   16.40
  -7   2   2   -8.80   13.90
   6  -2  -2  151.58   28.50
   6  -2  -2  123.49   23.00
   6  -2  -2  145.29   26.90
   6  -2  -2  129.09   34.10
   6  -2  -2  127.59   28.40
   6  -2  -2   94.19   29.60
   6  -2  -2   86.99   33.60
  -6   2   2  191.08   32.90
  -6   2   2  111.49   27.40
  -6   2   2  168.38   29.80
  -6   2   2  141.99   26.30
  -6   2   2  104.89   22.30
  -6   2   2  154.98   34.00
  -6   2   2  135.49   34.10
   5  -2  -2  158.38   33.20
   5  -2  -2  133.79   27.60
   5  -2  -2  231.58   39.40
   5  -2  -2  191.08   44.60
   5  -2  -2  168.38   28.90
   5  -2  -2  170.18   29.30
   5  -2  -2  177.28   26.50
  -5   2   2  192.08   27.90
  -5   2   2  164.18   32.90
  -5   2   2  138.09   34.60
  -5   2   2  168.78   30.80
  -5   2   2  169.78   28.00
  -5   2   2  157.48   28.40
  -5   2   2  127.69   29.10
   4  -2  -2  352.56   41.90
   4  -2  -2  298.77   47.30
   4  -2  -2  387.26   47.10
   4  -2  -2  373.46   40.00
   4  -2  -2  306.87   40.80
   4  -2  -2  350.66   50.09
   4  -2  -2  325.37   53.49
  -4   2   2  322.17   47.70
  -4   2   2  350.56   41.20
  -4   2   2  316.27   40.00
  -4   2   2  319.67   51.79
  -4   2   2  325.97   40.80
  -4   2   2  356.06   48.80
  -4   2   2  357.06   47.70
   3  -2  -2  779.02   86.79
   3  -2  -2  886.91   89.09
   3  -2  -2  774.02   89.09
   3  -2  -2 1095.59  135.39
   3  -2  -2  881.51   86.69
   3  -2  -2  835.22  101.19
   3  -2  -2  808.72   89.39
  -3   2   2  790.82   86.49
  -3   2   2  850.11   87.49
  -3   2   2  779.22   87.69
  -3   2   2  898.91   90.49
  -3   2   2  786.72   88.59
  -3   2   2  810.82   92.89
   2  -2  -2  155.38   25.20
   2  -2  -2  152.18   23.50
   2  -2  -2  170.78   21.60
   2  -2  -2  126.99   27.60
   2  -2  -2  188.18   24.90
   2  -2  -2  153.88   23.30
  -2   2   2  134.29   20.70
  -2   2   2  155.38   23.10
  -2   2   2  134.29   24.00
  -2   2   2  160.88   28.50
  -2   2   2  166.18   23.60
   1  -2  -2  951.10   96.69
   1  -2  -2  843.12   98.69
   1  -2  -2  875.31   95.19
   1  -2  -2  914.51   98.79
   1  -2  -2  919.51   94.19
   1  -2  -2  889.11   95.29
   1  -2  -2  864.11   96.29
  -1   2   2  940.11   94.49
  -1   2   2 1018.20   97.39
  -1   2   2  996.40   97.09
  -1   2   2  912.21   95.69
  -1   2   2 1030.40  100.39
  -1   2   2  880.71   95.89
  -1   2   2  857.41   94.89
   0  -2  -2    8.00    8.90
   0  -2  -2    4.10    8.30
   0  -2  -2   24.80    8.30
   0  -2  -2    5.00   10.80
   0  -2  -2    1.80   10.00
   0  -2  -2    7.40    8.90
   0  -2  -2    5.40    7.20
   0   2   2    4.70    9.20
   0   2   2    7.70    9.10
   0   2   2    2.40   10.50
   0   2   2    2.00    7.70
   0   2   2    1.00    8.90
   0   2   2    8.10    7.70
   0   2   2   12.70    9.40
  -1  -2  -2 3007.70  307.97
  -1  -2  -2 3041.60  303.47
  -1  -2  -2 2898.91  304.47
  -1  -2  -2 3010.80  304.47
  -1  -2  -2 3023.40  305.97
  -1  -2  -2 3082.19  305.77
   1   2   2 2933.31  306.57
   1   2   2 2874.51  306.67
   1   2   2 2910.01  308.47
   1   2   2 3133.29  305.67
   1   2   2 3095.99  305.77
   1   2   2 2962.70  304.17
  -2  -2  -2 1212.58  123.89
  -2  -2  -2 1156.48  126.49
  -2  -2  -2 1158.18  127.69
  -2  -2  -2 1088.79  124.99
  -2  -2  -2 1229.08  127.49
  -2  -2  -2 1189.28  125.69
  -2  -2  -2 1130.59  128.99
  -2  -2  -2 1161.18  124.89
   2   2   2 1235.88  131.79
   2   2   2 1262.47  130.79
   2   2   2 1216.08  127.39
   2   2   2 1155.08  133.99
   2   2   2 1162.68  126.49
  -3  -2  -2   73.69   19.80
  -3  -2  -2   30.90   18.80
  -3  -2  -2   59.29   15.10
  -3  -2  -2   47.00   16.40
  -3  -2  -2   40.10   16.90
  -3  -2  -2   67.49   21.80
  -3  -2  -2   64.39   18.40
  -3  -2  -2   47.50   19.40
   3   2   2   62.49   20.90
   3   2   2   42.40   17.40
   3   2   2   55.39   22.70
   3   2   2   71.39   20.40
   3   2   2   51.09   23.30
  -4  -2  -2   60.99   24.50
  -4  -2  -2   46.20   22.20
  -4  -2  -2   35.30   14.80
  -4  -2  -2   92.99   23.90
  -4  -2  -2   56.59   19.90
  -4  -2  -2   93.79   28.50
  -4  -2  -2   83.99   23.80
  -4  -2  -2   87.39   24.80
   4   2   2   42.30   23.50
   4   2   2   67.29   23.70
   4   2   2   48.80   29.40
   4   2   2   95.89   32.60
   4   2   2   67.89   23.60
  -5  -2  -2  548.15   76.09
  -5  -2  -2  506.15   62.99
  -5  -2  -2  605.54   77.99
  -5  -2  -2  626.04   79.19
  -5  -2  -2  452.25   75.39
  -5  -2  -2  603.94  112.29
  -5  -2  -2  609.84   89.39
  -5  -2  -2  531.55   72.39
   5   2   2  499.65   74.29
   5   2   2  584.34   89.69
   5   2   2  432.86   72.49
   5   2   2  518.35   78.79
   5   2   2  478.85   81.89
   5   2   2  522.65   75.09
  -6  -2  -2  200.18   46.70
  -6  -2  -2  100.59   24.80
  -6  -2  -2  119.99   36.00
  -6  -2  -2  185.98   35.90
  -6  -2  -2  111.39   32.40
  -6  -2  -2   95.79   29.90
   6   2   2  108.49   33.50
   6   2   2   65.09   27.10
   6   2   2  145.69   49.40
   6   2   2  100.49   31.00
   6   2   2  161.38   44.40
   6   2   2   36.10   25.80
  -7  -2  -2  570.74  100.09
  -7  -2  -2  524.55   91.29
  -7  -2  -2  942.61  123.39
  -7  -2  -2  910.51   88.99
  -7  -2  -2  834.62  107.89
  -7  -2  -2  909.71   95.39
   7   2   2  966.90  130.59
   7   2   2  524.05   95.19
   7   2   2  532.55   92.49
   7   2   2  528.85  108.29
   7   2   2  896.31  115.79
   7   2   2  718.13  103.29
  10  -3  -2   38.90   39.70
  10  -3  -2   26.40   26.70
  10  -3  -2   27.90   27.00
  10  -3  -2   28.50   36.50
  10  -3  -2    7.40   28.80
  10  -3  -2   52.89   33.60
  10  -3  -2   82.29   30.80
  10  -3  -2    5.20   16.10
 -10   3   2    0.90   22.30
 -10   3   2    5.20   22.00
 -10   3   2   83.79   37.70
 -10   3   2   41.20   27.40
 -10   3   2   47.10   23.60
 -10   3   2   59.49   36.10
   9  -3  -2    0.00   17.50
   9  -3  -2   10.30   12.10
   9  -3  -2   19.20   22.90
   9  -3  -2  -12.50   12.40
   9  -3  -2   -5.80   15.00
   9  -3  -2  -35.40   21.50
   9  -3  -2   17.40   28.50
  -9   3   2   -3.10   13.50
  -9   3   2    3.80   14.70
  -9   3   2    5.50   14.90
  -9   3   2  -11.80   18.00
  -9   3   2    0.60   16.70
  -9   3   2   20.30   25.40
   8  -3  -2  454.35   66.49
   8  -3  -2  531.95   84.59
   8  -3  -2  438.96   59.99
   8  -3  -2  347.07   59.89
   8  -3  -2  328.77   53.19
   8  -3  -2  382.96   68.99
   8  -3  -2  437.86   85.29
  -8   3   2  371.96   61.79
  -8   3   2  444.76   64.19
  -8   3   2  397.46   57.79
  -8   3   2  494.85   69.39
  -8   3   2  422.06   71.09
  -8   3   2  500.75   75.79
   7  -3  -2  146.59   30.20
   7  -3  -2  134.89   35.40
   7  -3  -2  141.29   36.10
   7  -3  -2  108.79   25.10
   7  -3  -2  112.29   29.40
   7  -3  -2   99.69   39.90
   7  -3  -2  130.69   29.30
  -7   3   2   99.29   30.50
  -7   3   2  129.49   41.00
  -7   3   2  218.48   43.30
  -7   3   2  184.78   33.70
  -7   3   2   82.29   30.40
  -7   3   2  121.99   26.60
  -7   3   2  158.88   28.80
   6  -3  -2   61.79   16.00
   6  -3  -2   75.19   21.50
   6  -3  -2   65.69   19.10
   6  -3  -2   73.79   24.00
   6  -3  -2   80.39   34.30
   6  -3  -2   52.59   19.20
   6  -3  -2   72.89   27.10
  -6   3   2   68.59   19.60
  -6   3   2   63.29   17.70
  -6   3   2   48.80   21.80
  -6   3   2   57.69   18.10
  -6   3   2   35.50   19.20
  -6   3   2   58.39   25.60
  -6   3   2   56.09   20.70
   5  -3  -2 1440.16  147.89
   5  -3  -2 1375.66  148.79
   5  -3  -2 1312.97  157.98
   5  -3  -2 1382.06  145.39
   5  -3  -2 1407.16  151.98
   5  -3  -2 1472.05  153.68
   5  -3  -2 1416.66  147.29
  -5   3   2 1297.67  154.78
  -5   3   2 1381.96  150.48
  -5   3   2 1393.66  147.19
  -5   3   2 1424.86  151.48
  -5   3   2 1415.06  146.99
  -5   3   2 1429.56  150.18
  -5   3   2 1391.46  146.39
  -5   3   2 1349.36  146.69
   4  -3  -2  208.38   30.90
   4  -3  -2  190.38   34.10
   4  -3  -2  188.78   40.40
   4  -3  -2  232.38   30.40
   4  -3  -2  192.88   32.00
   4  -3  -2  227.48   38.40
   4  -3  -2  217.98   34.00
  -4   3   2  238.08   41.30
  -4   3   2  274.57   43.70
  -4   3   2  219.18   35.50
  -4   3   2  220.48   31.90
  -4   3   2  243.38   36.40
  -4   3   2  127.09   27.30
   3  -3  -2 2072.79  212.18
   3  -3  -2 1901.41  203.88
   3  -3  -2 2058.49  203.98
   3  -3  -2 1991.50  204.98
   3  -3  -2 2081.89  206.68
   3  -3  -2 2053.89  207.98
  -3   3   2 1931.51  205.68
  -3   3   2 1996.10  207.78
  -3   3   2 1960.50  206.18
  -3   3   2 2003.00  204.78
  -3   3   2 1975.70  211.58
  -3   3   2 1989.40  203.78
   2  -3  -2 1400.56  151.88
   2  -3  -2 1334.17  143.79
   2  -3  -2 1516.75  146.99
   2  -3  -2 1420.06  147.39
   2  -3  -2 1346.97  141.49
   2  -3  -2 1304.67  143.39
  -2   3   2 1426.06  142.89
  -2   3   2 1331.07  141.49
  -2   3   2 1422.46  149.39
  -2   3   2 1396.26  145.39
  -2   3   2 1375.46  146.29
  -2   3   2 1341.97  143.49
   1  -3  -2  623.84   68.89
   1  -3  -2  592.74   65.49
   1  -3  -2  644.54   68.29
   1  -3  -2  628.64   68.09
   1  -3  -2  597.04   67.59
   1  -3  -2  572.84   70.89
   1  -3  -2  634.54   72.69
  -1   3   2  599.44   72.99
  -1   3   2  608.44   66.89
  -1   3   2  614.04   67.99
  -1   3   2  608.64   65.89
  -1   3   2  602.04   66.69
  -1   3   2  591.14   69.09
  -1   3   2  612.74   67.99
   0  -3  -2    1.20    6.10
   0  -3  -2    8.50   10.70
   0  -3  -2    4.40    9.60
   0  -3  -2  -10.60   11.80
   0  -3  -2   -0.10    7.70
   0  -3  -2   18.00   11.80
   0   3   2   -5.90   10.30
   0   3   2   -1.60    8.40
   0   3   2  -18.50   12.10
   0   3   2    9.10   10.20
   0   3   2   -7.10    9.70
   0   3   2   11.80   11.10
   0   3   2   -3.00    8.30
  -1  -3  -2 2797.72  297.17
  -1  -3  -2 3051.89  297.77
  -1  -3  -2 2882.71  296.47
  -1  -3  -2 2834.52  296.87
  -1  -3  -2 2953.10  294.27
  -1  -3  -2 2768.12  293.77
  -1  -3  -2 2968.00  301.37
  -1  -3  -2 2900.11  294.87
   1   3   2 2823.42  294.47
   1   3   2 3017.70  297.47
   1   3   2 2953.50  296.17
   1   3   2 2977.70  299.67
   1   3   2 2861.51  297.47
   1   3   2 2918.51  297.57
   1   3   2 2704.93  301.37
  -2  -3  -2  532.75   73.29
  -2  -3  -2  687.53   77.29
  -2  -3  -2  673.73   76.59
  -2  -3  -2  653.13   73.19
  -2  -3  -2  652.63   74.39
  -2  -3  -2  661.43   71.49
  -2  -3  -2  656.13   79.39
  -2  -3  -2  627.44   71.49
   2   3   2  525.25   75.19
   2   3   2  682.53   81.99
   2   3   2  659.33   76.09
   2   3   2  658.13   74.79
   2   3   2  642.04   75.99
   2   3   2  686.03   79.39
  -3  -3  -2 1480.45  136.89
  -3  -3  -2 1236.48  139.89
  -3  -3  -2 1170.38  137.59
  -3  -3  -2 1226.18  140.49
  -3  -3  -2 1149.48  142.09
  -3  -3  -2 1226.78  136.19
  -3  -3  -2 1268.07  134.09
  -3  -3  -2 1341.37  138.29
   3   3   2 1273.97  139.69
   3   3   2 1221.28  139.19
   3   3   2 1315.77  145.19
   3   3   2 1194.18  144.69
   3   3   2 1216.08  139.09
  -4  -3  -2  543.85   66.79
  -4  -3  -2  513.25   85.29
  -4  -3  -2  620.34   79.99
  -4  -3  -2  628.54   86.59
  -4  -3  -2  625.44   71.69
  -4  -3  -2  618.94   70.09
  -4  -3  -2  505.65   80.19
  -4  -3  -2  652.33   81.49
   4   3   2  458.15   75.99
   4   3   2  508.45   86.49
   4   3   2  512.15   77.99
   4   3   2  543.25   86.79
   4   3   2  695.43   85.09
  -5  -3  -2   -6.10    9.00
  -5  -3  -2    0.80   14.10
  -5  -3  -2   -2.70   20.00
  -5  -3  -2    9.90   17.60
  -5  -3  -2   17.30   21.50
  -5  -3  -2   12.70   17.00
  -5  -3  -2   10.60   16.70
  -5  -3  -2   11.50   19.00
   5   3   2   12.30   20.40
   5   3   2   18.50   16.60
   5   3   2   -3.10   15.70
   5   3   2  -15.30   15.90
   5   3   2   -8.30   21.10
  -6  -3  -2    5.40   16.70
  -6  -3  -2   64.39   30.80
  -6  -3  -2  182.58   40.10
  -6  -3  -2   31.90   18.40
  -6  -3  -2  111.19   43.30
  -6  -3  -2   60.49   27.80
   6   3   2   21.10   23.20
   6   3   2   59.49   34.80
   6   3   2   54.59   35.50
   6   3   2   37.50   28.20
  -7  -3  -2  194.48   36.30
  -7  -3  -2  160.78   41.30
  -7  -3  -2  101.19   40.10
  -7  -3  -2  131.39   47.10
   7   3   2   46.90   30.80
   7   3   2  144.29   52.19
   7   3   2  146.09   58.09
  10  -4  -2  139.19   50.49
  10  -4  -2  121.49   40.80
  10  -4  -2  101.79   37.30
  10  -4  -2   82.89   48.10
  10  -4  -2   71.89   35.80
  10  -4  -2  103.59   45.10
 -10   4   2   83.79   28.50
 -10   4   2   61.99   28.40
 -10   4   2   27.00   26.30
 -10   4   2   42.00   32.20
 -10   4   2   93.89   39.60
 -10   4   2   62.39   32.10
   9  -4  -2  642.94   75.99
   9  -4  -2  524.85   92.99
   9  -4  -2  549.65   91.49
   9  -4  -2  450.85   80.89
   9  -4  -2  610.74   71.89
   9  -4  -2  520.15  104.19
  -9   4   2  695.73   96.09
  -9   4   2  661.83   76.39
  -9   4   2  624.64   94.59
  -9   4   2  449.36   85.89
  -9   4   2  624.14   73.69
  -9   4   2  623.04   72.29
  -9   4   2  458.15   81.19
   8  -4  -2   76.69   32.50
   8  -4  -2  150.18   33.20
   8  -4  -2  156.68   33.40
   8  -4  -2  123.59   31.00
   8  -4  -2  122.19   51.09
   8  -4  -2  183.48   49.10
   8  -4  -2  136.29   28.00
  -8   4   2  140.49   50.79
  -8   4   2  158.68   31.40
  -8   4   2   82.49   28.60
  -8   4   2  141.79   39.20
  -8   4   2  124.99   40.50
  -8   4   2  160.88   42.20
  -8   4   2  159.58   33.20
   7  -4  -2  170.38   40.20
   7  -4  -2  224.68   44.10
   7  -4  -2  145.79   38.80
   7  -4  -2  161.38   49.70
   7  -4  -2  206.28   34.00
   7  -4  -2  110.79   44.10
   7  -4  -2  172.68   34.80
  -7   4   2  120.39   39.80
  -7   4   2  151.78   32.30
  -7   4   2  149.09   36.30
  -7   4   2  157.48   35.50
  -7   4   2  159.28   31.60
  -7   4   2  151.68   38.50
  -7   4   2  133.69   28.90
  -7   4   2  205.98   35.10
   6  -4  -2  453.55   55.59
   6  -4  -2  512.25   53.79
   6  -4  -2  453.95   66.49
   6  -4  -2  432.56   78.99
   6  -4  -2  469.35   61.59
   6  -4  -2  375.46   65.29
   6  -4  -2  515.85   64.89
  -6   4   2  460.25   65.99
  -6   4   2  379.06   55.89
  -6   4   2  386.36   62.09
  -6   4   2  400.36   53.69
  -6   4   2  460.65   72.69
  -6   4   2  389.06   57.39
   5  -4  -2  585.64   66.59
   5  -4  -2  540.65   68.09
   5  -4  -2  560.34   64.09
   5  -4  -2  580.84   70.29
   5  -4  -2  538.75   84.89
   5  -4  -2  547.15   65.29
   5  -4  -2  502.05   75.49
  -5   4   2  573.14   81.09
  -5   4   2  570.04   70.79
  -5   4   2  617.64   65.59
  -5   4   2  608.34   69.69
  -5   4   2  553.54   65.29
  -5   4   2  522.45   64.99
   4  -4  -2  433.56   64.69
   4  -4  -2  353.26   43.40
   4  -4  -2  338.07   50.19
   4  -4  -2  363.26   50.19
   4  -4  -2  350.26   43.00
   4  -4  -2  454.45   58.29
   4  -4  -2  321.47   47.90
  -4   4   2  348.27   44.80
  -4   4   2  408.86   53.49
  -4   4   2  355.86   48.30
  -4   4   2  361.06   52.29
  -4   4   2  268.17   53.89
  -4   4   2  339.47   43.20
   3  -4  -2 2963.40  302.27
   3  -4  -2 2986.30  304.37
   3  -4  -2 2897.71  309.07
   3  -4  -2 2964.60  301.17
   3  -4  -2 2863.61  301.07
   3  -4  -2 2872.91  299.57
   3  -4  -2 2857.01  299.07
  -3   4   2 2938.61  302.77
  -3   4   2 3167.18  309.67
  -3   4   2 2819.32  301.97
  -3   4   2 2975.80  300.67
  -3   4   2 3021.30  299.57
  -3   4   2 3078.29  304.37
   2  -4  -2  777.42   84.59
   2  -4  -2  774.32   87.59
   2  -4  -2  819.62   94.09
   2  -4  -2  844.62   87.59
   2  -4  -2  802.52   87.39
   2  -4  -2  798.42   89.39
   2  -4  -2  787.32   88.09
  -2   4   2  836.42   95.09
  -2   4   2  832.72   87.69
  -2   4   2  730.83   85.99
  -2   4   2  779.42   90.09
  -2   4   2  766.12   87.49
  -2   4   2  756.22   84.79
   1  -4  -2  414.26   53.39
   1  -4  -2  351.36   45.10
   1  -4  -2  380.96   51.99
   1  -4  -2  426.56   54.59
   1  -4  -2  402.96   60.99
   1  -4  -2  550.54   61.79
  -1   4   2  341.77   45.80
  -1   4   2  417.56   49.40
  -1   4   2  377.66   47.40
  -1   4   2  395.76   53.69
  -1   4   2  349.96   51.19
  -1   4   2  425.66   63.99
  -1   4   2  380.66   46.10
   0  -4  -2  586.54   70.49
   0  -4  -2  618.54   75.69
   0  -4  -2  592.04   70.79
   0  -4  -2  614.84   70.79
   0  -4  -2  610.84   67.99
   0   4   2  587.54   68.99
   0   4   2  574.64   69.09
   0   4   2  578.04   71.69
   0   4   2  726.43   89.39
   0   4   2  571.64   68.49
   0   4   2  705.93   73.89
   0   4   2  589.64   70.49
  -1  -4  -2   -4.30   10.20
  -1  -4  -2    9.10   10.80
  -1  -4  -2    5.10   14.10
  -1  -4  -2   -6.10   10.90
  -1  -4  -2    1.40    8.80
  -1  -4  -2    2.10    6.90
   1   4   2   11.60   15.50
   1   4   2    8.60   12.40
   1   4   2  -18.10   10.50
   1   4   2    4.70   12.40
   1   4   2    2.60   10.70
   1   4   2    0.00   11.80
   1   4   2    6.10   11.90
  -2  -4  -2  386.26   55.59
  -2  -4  -2  421.66   46.10
  -2  -4  -2  309.07   47.20
  -2  -4  -2  299.47   53.19
  -2  -4  -2  373.26   56.89
  -2  -4  -2  349.17   55.29
  -2  -4  -2  412.66   62.99
  -2  -4  -2  425.86   53.59
   2   4   2  375.66   54.29
   2   4   2  437.16   67.89
   2   4   2  360.16   59.69
   2   4   2  327.17   53.99
   2   4   2  259.57   51.39
   2   4   2  355.36   56.09
   2   4   2  404.56   54.99
  -3  -4  -2  143.39   28.10
  -3  -4  -2  169.38   32.00
  -3  -4  -2  101.39   29.30
  -3  -4  -2  192.68   31.00
  -3  -4  -2  133.89   31.80
  -3  -4  -2  211.48   41.90
  -3  -4  -2  173.18   40.80
  -3  -4  -2  184.38   38.90
   3   4   2  121.09   31.10
   3   4   2  173.08   37.30
   3   4   2  183.78   38.00
   3   4   2  129.89   33.80
   3   4   2  145.49   42.00
   3   4   2  160.48   42.10
  -4  -4  -2   34.10   22.30
  -4  -4  -2   66.69   23.70
  -4  -4  -2   92.99   28.20
  -4  -4  -2   87.99   28.70
  -4  -4  -2   51.39   21.70
  -4  -4  -2   89.59   24.20
  -4  -4  -2  102.29   33.20
  -4  -4  -2   86.19   21.50
   4   4   2   60.69   25.40
   4   4   2   63.99   31.90
   4   4   2   71.69   28.40
   4   4   2   67.39   28.20
   4   4   2   98.79   37.80
  -5  -4  -2    7.90   20.30
  -5  -4  -2   30.00   21.00
  -5  -4  -2    0.50   15.50
  -5  -4  -2    5.50   18.00
  -5  -4  -2   24.10   17.90
  -5  -4  -2    9.40   16.10
  -5  -4  -2   32.00   25.80
  -5  -4  -2   46.50   18.00
   5   4   2   13.20   20.30
   5   4   2   17.20   23.40
   5   4   2   20.40   20.10
   5   4   2   76.69   51.29
   5   4   2    2.40   30.30
  -6  -4  -2  -14.30   18.00
  -6  -4  -2   -5.10   27.00
  -6  -4  -2   36.80   27.50
  -6  -4  -2   15.20   17.90
  -6  -4  -2   -7.30   16.00
  -6  -4  -2  -15.50   17.70
   6   4   2    4.70   24.20
   6   4   2   32.40   30.40
   6   4   2   15.60   34.20
   6   4   2   49.50   35.00
   6   4   2   -3.60   20.30
  10  -5  -2   13.20   18.80
  10  -5  -2    6.00   23.20
  10  -5  -2  -11.80   34.10
  10  -5  -2   -5.50   16.70
  10  -5  -2  -42.30   26.40
  10  -5  -2   49.30   32.40
  10  -5  -2   15.90   19.30
 -10   5   2   28.40   30.40
 -10   5   2   -4.10   22.10
 -10   5   2   22.50   22.10
 -10   5   2  -25.60   18.60
 -10   5   2    1.70   12.50
 -10   5   2   18.70   27.10
 -10   5   2   -9.70   13.30
 -10   5   2  -12.00   20.10
   9  -5  -2  266.47   50.69
   9  -5  -2  267.47   43.40
   9  -5  -2  222.58   45.80
   9  -5  -2  368.86   70.79
   9  -5  -2  300.57   51.79
   9  -5  -2  259.07   57.59
   9  -5  -2  327.27   77.59
  -9   5   2  241.28   43.30
  -9   5   2  319.37   59.29
  -9   5   2  302.57   50.69
  -9   5   2  227.18   55.39
  -9   5   2  299.67   51.19
  -9   5   2  173.58   46.90
   8  -5  -2   87.59   23.30
   8  -5  -2  105.69   34.80
   8  -5  -2   46.70   38.00
   8  -5  -2  100.59   28.80
   8  -5  -2  124.59   31.50
   8  -5  -2  112.09   38.00
   8  -5  -2  121.19   31.30
  -8   5   2  105.09   26.90
  -8   5   2  130.29   42.70
  -8   5   2   89.99   30.90
  -8   5   2  119.39   29.80
  -8   5   2  191.68   43.20
  -8   5   2  170.38   34.70
   7  -5  -2 1795.82  193.78
   7  -5  -2 1702.73  181.28
   7  -5  -2 1843.82  191.88
   7  -5  -2 1625.94  186.48
   7  -5  -2 1690.93  184.18
   7  -5  -2 1727.53  201.78
   7  -5  -2 1719.73  184.18
  -7   5   2 1633.64  188.78
  -7   5   2 1610.94  188.18
  -7   5   2 1805.22  183.78
  -7   5   2 1828.02  183.28
  -7   5   2 1569.94  194.58
   6  -5  -2  247.68   50.59
   6  -5  -2  268.57   41.20
   6  -5  -2  256.97   47.50
   6  -5  -2  317.47   47.80
   6  -5  -2  239.38   44.60
   6  -5  -2  281.67   59.89
   6  -5  -2  294.87   44.10
  -6   5   2  324.87   58.79
  -6   5   2  286.87   50.59
  -6   5   2  279.17   44.00
  -6   5   2  283.87   42.60
  -6   5   2  284.47   49.80
  -6   5   2  267.17   41.80
   5  -5  -2  144.99   33.70
   5  -5  -2  242.78   38.70
   5  -5  -2  200.38   30.90
   5  -5  -2  193.48   32.70
   5  -5  -2  172.38   40.40
   5  -5  -2  192.38   35.70
   5  -5  -2  153.68   44.20
  -5   5   2  195.68   37.60
  -5   5   2  231.58   34.40
  -5   5   2  130.69   37.40
  -5   5   2  211.08   33.90
  -5   5   2  176.88   32.70
  -5   5   2  213.48   40.20
   4  -5  -2    2.50   15.80
   4  -5  -2   -6.00    9.70
   4  -5  -2    4.30   20.70
   4  -5  -2  -15.00    9.10
   4  -5  -2   16.30   10.10
   4  -5  -2    8.80   14.30
   4  -5  -2    0.70   10.20
   4  -5  -2    3.70    8.10
   4  -5  -2    7.20   13.10
  -4   5   2   10.40   19.10
  -4   5   2   29.90   18.40
  -4   5   2   17.70   14.60
  -4   5   2    6.30   13.10
  -4   5   2    5.60   12.30
  -4   5   2    1.90    9.90
   3  -5  -2  124.59   30.50
   3  -5  -2  123.09   24.30
   3  -5  -2  133.39   27.20
   3  -5  -2  152.68   29.40
   3  -5  -2  128.59   29.30
   3  -5  -2  129.09   23.60
   3  -5  -2  128.19   35.70
  -3   5   2  130.59   26.10
  -3   5   2  162.78   33.30
  -3   5   2  136.29   36.50
  -3   5   2  139.59   29.10
  -3   5   2  132.79   24.50
   2  -5  -2  472.75   63.09
   2  -5  -2  619.54   70.19
   2  -5  -2  476.45   64.59
   2  -5  -2  450.85   55.89
   2  -5  -2  409.86   52.59
   2  -5  -2  434.56   60.29
   2  -5  -2  475.35   71.89
  -2   5   2  511.25   65.69
  -2   5   2  476.35   57.29
  -2   5   2  449.06   73.19
  -2   5   2  428.66   55.49
  -2   5   2  445.86   55.69
  -2   5   2  424.36   53.49
   1  -5  -2  871.61  105.89
   1  -5  -2  909.81  100.59
   1  -5  -2  837.22   99.29
   1  -5  -2  841.42   95.89
   1  -5  -2  802.82   98.19
  -1   5   2  915.61   97.19
  -1   5   2  871.11   96.99
  -1   5   2  951.90  102.79
  -1   5   2  860.71  107.39
  -1   5   2  866.61   98.89
  -1   5   2  965.20   99.09
  -1   5   2  931.81  100.79
   0  -5  -2   35.10   16.70
   0  -5  -2   61.19   19.10
   0  -5  -2   57.79   23.00
   0  -5  -2   68.99   18.10
   0  -5  -2   48.20   19.10
   0   5   2   47.00   16.20
   0   5   2   60.19   23.20
   0   5   2   43.10   18.90
   0   5   2   41.80   22.00
   0   5   2   69.39   19.00
   0   5   2   62.89   22.00
   0   5   2   91.79   24.70
  -1  -5  -2  270.97   50.49
  -1  -5  -2  147.09   35.80
  -1  -5  -2  227.88   35.90
  -1  -5  -2  153.78   36.50
  -1  -5  -2  188.58   37.90
   1   5   2  200.08   41.70
   1   5   2  307.17   55.19
   1   5   2  212.28   38.10
   1   5   2  234.98   40.50
   1   5   2  209.68   38.80
   1   5   2  210.98   38.80
   1   5   2  233.98   41.40
  -2  -5  -2  284.67   49.90
  -2  -5  -2  311.77   50.69
  -2  -5  -2  257.77   41.00
  -2  -5  -2  275.77   55.59
  -2  -5  -2  283.47   48.00
  -2  -5  -2  268.37   49.99
  -2  -5  -2  307.07   46.40
   2   5   2  311.57   51.19
   2   5   2  320.97   50.19
   2   5   2  225.18   45.90
   2   5   2  335.77   63.09
   2   5   2  380.16   52.29
   2   5   2  293.67   55.39
   2   5   2  243.88   47.70
  -3  -5  -2  236.98   74.59
  -3  -5  -2  383.36   59.09
  -3  -5  -2  279.97   45.60
  -3  -5  -2  389.46   63.89
  -3  -5  -2  298.77   51.99
  -3  -5  -2  255.07   59.29
   3   5   2  302.87   65.59
   3   5   2  348.07   56.99
   3   5   2  378.46   58.79
   3   5   2  408.86   57.19
   3   5   2  288.17   60.59
   3   5   2  343.77   58.49
  -4  -5  -2  429.46   71.99
  -4  -5  -2  420.66   77.29
  -4  -5  -2  422.66   71.19
  -4  -5  -2  495.75   72.29
  -4  -5  -2  518.55   87.19
  -4  -5  -2  533.25   61.99
  -4  -5  -2  434.96   76.19
   4   5   2  505.55   77.69
   4   5   2  689.33   79.99
   4   5   2  592.84   94.09
   4   5   2  738.53  125.89
   4   5   2  391.36   71.69
   4   5   2  369.86   81.89
  -5  -5  -2   23.80   21.50
  -5  -5  -2   -0.60   13.20
  -5  -5  -2   -9.10   23.30
  -5  -5  -2    0.60   22.90
  -5  -5  -2    9.50   18.30
  -5  -5  -2   21.60   21.30
  -5  -5  -2    9.90   18.00
   5   5   2   75.09   44.20
   5   5   2   14.40   27.20
   5   5   2   -4.40   23.40
   5   5   2  -51.49   23.40
   5   5   2   10.80   22.30
  10  -6  -2   54.09   48.30
  10  -6  -2   63.99   36.10
  10  -6  -2  118.29   34.90
  10  -6  -2   43.50   40.30
  10  -6  -2   85.19   27.60
 -10   6   2   40.80   30.90
 -10   6   2   70.39   32.50
 -10   6   2   77.69   26.30
 -10   6   2   98.39   33.80
 -10   6   2   87.09   34.50
 -10   6   2    4.80   27.60
   9  -6  -2   24.90   15.30
   9  -6  -2   11.60   18.80
   9  -6  -2   52.99   32.20
   9  -6  -2   15.80   30.20
   9  -6  -2   29.40   19.50
   9  -6  -2   -0.10   27.90
   9  -6  -2   48.30   26.10
  -9   6   2   52.99   27.00
  -9   6   2   10.90   17.50
  -9   6   2   40.70   30.30
  -9   6   2   42.30   30.00
  -9   6   2   42.30   19.30
  -9   6   2   37.30   26.30
   8  -6  -2  134.69   37.40
   8  -6  -2  144.39   36.60
   8  -6  -2  110.39   47.70
   8  -6  -2  182.28   48.70
   8  -6  -2  128.59   31.60
   8  -6  -2  100.09   25.50
   8  -6  -2  144.29   33.80
  -8   6   2   90.99   26.40
  -8   6   2  137.99   39.40
  -8   6   2   99.49   33.60
  -8   6   2  114.09   41.30
  -8   6   2  187.68   37.00
  -8   6   2  133.09   31.30
   7  -6  -2  176.68   54.19
   7  -6  -2  174.98   37.30
   7  -6  -2  193.08   38.60
   7  -6  -2  124.19   27.10
   7  -6  -2   99.99   44.10
   7  -6  -2  111.79   37.40
  -7   6   2  162.88   43.80
  -7   6   2  100.19   26.60
  -7   6   2   78.09   30.40
  -7   6   2  115.59   29.80
  -7   6   2   96.59   25.20
  -7   6   2  119.89   34.40
   6  -6  -2   21.20   15.00
   6  -6  -2   19.10   20.10
   6  -6  -2   24.20   14.10
   6  -6  -2   -3.20   14.30
   6  -6  -2    0.20   12.50
  -6   6   2   40.80   20.50
  -6   6   2   13.60   15.10
  -6   6   2   -5.00   14.30
  -6   6   2    8.10   28.60
  -6   6   2  -35.90   17.40
   5  -6  -2  576.54   77.99
   5  -6  -2  597.74   70.99
   5  -6  -2  534.45   82.59
   5  -6  -2  648.74   69.99
   5  -6  -2  594.34   92.89
   5  -6  -2  505.45   65.99
   5  -6  -2  598.24   79.19
   5  -6  -2  510.65   65.39
  -5   6   2  516.65   76.89
  -5   6   2  555.74   69.19
  -5   6   2  515.65   67.59
  -5   6   2  620.44   67.79
  -5   6   2  572.04   89.19
  -5   6   2  541.45   79.39
   4  -6  -2  263.57   38.70
   4  -6  -2  242.28   43.00
   4  -6  -2  264.27   47.30
   4  -6  -2  289.27   46.20
   4  -6  -2  231.48   52.59
   4  -6  -2  298.57   44.60
   4  -6  -2  204.08   35.80
   4  -6  -2  228.48   35.40
   4  -6  -2  223.88   41.40
  -4   6   2  207.58   41.40
  -4   6   2  230.78   37.60
  -4   6   2  242.88   40.00
  -4   6   2  205.48   47.60
  -4   6   2  264.77   46.40
   3  -6  -2  585.54   92.79
   3  -6  -2  634.84   80.29
   3  -6  -2  647.04   75.09
   3  -6  -2  638.44   81.09
   3  -6  -2  639.14   78.89
   3  -6  -2  653.53   76.59
   3  -6  -2  646.04   77.39
  -3   6   2  700.63   80.59
  -3   6   2  704.23  100.59
  -3   6   2  730.83   78.49
  -3   6   2  650.53   82.29
  -3   6   2  673.93   76.09
   2  -6  -2  123.19   28.00
   2  -6  -2  152.88   30.50
   2  -6  -2  120.59   24.50
   2  -6  -2  115.99   34.20
   2  -6  -2  140.29   32.20
   2  -6  -2  106.99   35.30
   2  -6  -2  152.48   34.50
  -2   6   2  104.89   27.60
  -2   6   2  132.19   29.30
  -2   6   2  119.59   36.60
  -2   6   2  131.09   26.00
  -2   6   2  156.78   30.10
  -2   6   2  128.59   31.80
   1  -6  -2  145.09   32.00
   1  -6  -2  154.38   32.70
   1  -6  -2  194.28   30.10
   1  -6  -2  151.68   31.10
   1  -6  -2  151.28   40.70
  -1   6   2  109.49   33.00
  -1   6   2  122.89   26.80
  -1   6   2  165.28   30.40
  -1   6   2  118.29   29.50
  -1   6   2  148.49   32.60
  -1   6   2  118.99   28.30
  -1   6   2  127.69   38.10
   0  -6  -2  185.78   34.40
   0  -6  -2  202.68   41.20
   0  -6  -2  187.08   43.60
   0  -6  -2  217.78   41.40
   0  -6  -2  197.18   39.20
   0   6   2  170.68   37.70
   0   6   2  225.48   39.70
   0   6   2  224.18   38.80
   0   6   2  271.77   46.70
   0   6   2  208.08   36.20
  -1  -6  -2  115.19   29.90
  -1  -6  -2   97.99   25.30
  -1  -6  -2   54.99   28.60
  -1  -6  -2   75.79   25.30
  -1  -6  -2  118.59   31.20
   1   6   2   64.99   25.60
   1   6   2   96.69   30.20
   1   6   2   86.39   35.00
   1   6   2   72.59   25.30
   1   6   2   62.99   24.20
   1   6   2   81.99   26.20
   1   6   2  126.89   32.10
  -2  -6  -2  191.78   40.40
  -2  -6  -2  155.48   38.00
  -2  -6  -2  236.58   39.90
  -2  -6  -2  141.79   40.50
  -2  -6  -2  193.48   34.00
  -2  -6  -2  157.18   36.80
  -2  -6  -2  214.88   51.09
   2   6   2  197.28   40.40
   2   6   2  195.18   45.00
   2   6   2  191.38   51.09
   2   6   2  135.69   37.00
   2   6   2  149.69   37.00
   2   6   2  176.88   40.90
   2   6   2  249.78   43.00
  -3  -6  -2  652.43   90.99
  -3  -6  -2  602.04   79.89
  -3  -6  -2  538.25   90.19
  -3  -6  -2  717.93   99.99
  -3  -6  -2  704.73   93.69
  -3  -6  -2  684.73   77.79
  -3  -6  -2  660.73  103.89
   3   6   2  581.54   92.09
   3   6   2  812.02   98.09
   3   6   2  481.95   85.79
   3   6   2  862.81  107.29
   3   6   2 1246.78  179.28
   3   6   2  589.54  104.99
  -4  -6  -2  279.07   61.39
  -4  -6  -2  180.58   41.20
  -4  -6  -2  204.18   45.70
  -4  -6  -2  234.38   52.39
  -4  -6  -2  222.58   39.90
  -4  -6  -2  198.18   50.29
  -4  -6  -2  205.68   53.19
   4   6   2  189.18   47.20
   4   6   2  279.87   58.49
   4   6   2  126.79   45.90
   4   6   2  212.68   47.60
   4   6   2  125.19   54.39
   4   6   2  197.58   59.89
  10  -7  -2   68.99   53.99
  10  -7  -2   -1.90   33.50
  10  -7  -2   69.79   30.10
  10  -7  -2   -5.70   15.90
  10  -7  -2   -2.30   20.60
  10  -7  -2   39.70   26.90
  10  -7  -2   20.80   28.80
 -10   7   2   35.40   21.90
 -10   7   2   14.50   24.70
 -10   7   2   23.90   37.10
 -10   7   2   22.40   25.80
 -10   7   2   54.99   38.40
 -10   7   2    4.50   28.70
   9  -7  -2   26.20   20.10
   9  -7  -2   22.40   17.60
   9  -7  -2    3.10   14.60
   9  -7  -2   24.30   31.60
   9  -7  -2   69.99   31.50
   9  -7  -2    0.20   15.90
   9  -7  -2   -8.70   31.10
  -9   7   2    3.90   22.60
  -9   7   2   -7.60   16.90
  -9   7   2   35.60   31.40
  -9   7   2   16.50   17.80
  -9   7   2   -0.90   21.20
  -9   7   2   10.40   13.70
   8  -7  -2  113.19   31.50
   8  -7  -2   74.09   26.80
   8  -7  -2   55.59   32.40
   8  -7  -2   69.29   29.90
   8  -7  -2  136.29   51.49
   8  -7  -2  109.89   33.90
   8  -7  -2   66.29   21.50
  -8   7   2   88.19   39.60
  -8   7   2  109.59   29.80
  -8   7   2   98.09   35.90
  -8   7   2   83.79   24.40
  -8   7   2  117.19   32.90
  -8   7   2  139.09   39.70
   7  -7  -2  741.23   95.19
   7  -7  -2  800.42   93.69
   7  -7  -2  694.93  105.79
   7  -7  -2  840.52  103.99
   7  -7  -2  837.42  100.19
   7  -7  -2  852.31   97.89
  -7   7   2  735.03  118.69
  -7   7   2  861.41   96.89
  -7   7   2  853.81   97.09
  -7   7   2  861.11  105.29
  -7   7   2  829.12  102.39
   6  -7  -2   82.99   38.30
   6  -7  -2   85.29   21.30
   6  -7  -2  102.19   25.80
   6  -7  -2   76.89   32.50
   6  -7  -2   46.80   28.00
   6  -7  -2   81.89   26.30
   6  -7  -2  105.99   29.20
   6  -7  -2  104.79   31.10
  -6   7   2  133.19   29.70
  -6   7   2   90.39   30.20
  -6   7   2   74.59   26.80
  -6   7   2   66.89   32.50
  -6   7   2  105.09   26.10
   5  -7  -2   87.39   30.10
   5  -7  -2  110.79   21.50
   5  -7  -2  102.39   31.70
   5  -7  -2   99.79   25.80
   5  -7  -2  120.99   29.80
   5  -7  -2   64.99   19.50
   5  -7  -2   49.10   31.30
   5  -7  -2   91.39   23.10
   5  -7  -2   60.59   24.70
  -5   7   2   49.70   27.00
  -5   7   2   66.19   34.40
  -5   7   2   74.09   24.60
  -5   7   2  113.59   25.60
  -5   7   2   64.19   25.60
   4  -7  -2   48.70   24.90
   4  -7  -2   22.40   20.60
   4  -7  -2   -1.20   12.90
   4  -7  -2   -0.30   19.30
   4  -7  -2    3.60   10.90
   4  -7  -2  -13.80    9.60
   4  -7  -2    5.10   15.00
  -4   7   2   -8.60   12.40
  -4   7   2   22.80   15.00
  -4   7   2   33.80   20.60
   3  -7  -2  519.25   74.59
   3  -7  -2  295.67   58.39
   3  -7  -2  420.46   55.79
   3  -7  -2  325.97   68.09
   3  -7  -2  434.96   62.59
   3  -7  -2  425.76   59.19
   3  -7  -2  496.65   62.49
  -3   7   2  318.07   53.89
  -3   7   2  420.66   61.99
  -3   7   2  376.96   61.39
   2  -7  -2  128.49   27.50
   2  -7  -2  141.19   40.70
   2  -7  -2   97.89   28.40
   2  -7  -2  133.39   38.00
   2  -7  -2  120.59   31.60
   2  -7  -2  136.89   31.50
  -2   7   2  142.99   30.10
  -2   7   2  148.89   35.70
  -2   7   2  126.99   37.50
  -2   7   2  131.99   42.30
  -2   7   2  147.49   30.90
  -2   7   2  131.99   32.10
  -2   7   2  139.69   30.70
   1  -7  -2 1602.04  184.58
   1  -7  -2 1705.73  186.78
   1  -7  -2 1881.51  185.68
   1  -7  -2 1597.24  180.18
   1  -7  -2 1718.43  194.58
  -1   7   2 1640.14  183.98
  -1   7   2 1754.22  188.18
  -1   7   2 1692.73  189.58
  -1   7   2 1629.24  184.28
  -1   7   2 1742.23  181.88
  -1   7   2 1711.33  182.28
  -1   7   2 1809.52  200.48
   0  -7  -2  363.96   59.09
   0  -7  -2  350.76   63.99
   0  -7  -2  418.56   85.39
   0  -7  -2  398.26   82.59
   0  -7  -2  310.37   50.39
   0   7   2  536.05   63.89
   0   7   2  320.87   70.99
   0   7   2  342.57   57.29
   0   7   2  280.47   49.99
   0   7   2  374.86   85.39
   0   7   2  274.27   59.49
   0   7   2  592.14   77.49
  -1  -7  -2  318.37   57.59
  -1  -7  -2  248.38   49.90
  -1  -7  -2  248.08   48.30
  -1  -7  -2  255.17   43.30
  -1  -7  -2  281.37   59.59
  -1  -7  -2  299.07   47.70
  -1  -7  -2  331.37   57.29
   1   7   2  361.56   60.49
   1   7   2  291.37   49.99
   1   7   2  255.37   63.29
   1   7   2  193.18   51.09
   1   7   2  299.37   51.19
   1   7   2  261.87   49.30
   1   7   2  264.07   49.80
  -2  -7  -2   -7.70   13.20
  -2  -7  -2   -2.00   14.90
  -2  -7  -2   16.70   16.40
  -2  -7  -2   -6.10   15.40
  -2  -7  -2   15.80   15.30
  -2  -7  -2   11.60   19.40
  -2  -7  -2    9.80   17.30
   2   7   2   10.40   15.40
   2   7   2  -26.30   20.20
   2   7   2   30.30   28.70
   2   7   2  -15.80   25.80
   2   7   2    0.70   16.70
   2   7   2   23.00   24.00
  -3  -7  -2   52.09   26.50
  -3  -7  -2  115.39   45.50
  -3  -7  -2   95.79   39.90
  -3  -7  -2   70.99   31.90
  -3  -7  -2  166.98   42.00
  -3  -7  -2  125.19   27.90
  -3  -7  -2  144.49   38.00
   3   7   2   89.29   33.40
   3   7   2  140.49   38.70
   3   7   2  153.68   50.79
   3   7   2  166.38   43.70
   3   7   2   32.20   32.80
   3   7   2  117.59   48.00
  -4  -7  -2   30.60   27.90
   4   7   2   38.20   32.50
   4   7   2   34.80   41.90
  10  -8  -2   94.79   39.40
  10  -8  -2  147.09   66.19
  10  -8  -2   70.99   35.40
  10  -8  -2   59.19   28.40
 -10   8   2   88.29   30.00
 -10   8   2   34.30   29.00
 -10   8   2  206.38   54.69
   9  -8  -2   31.10   22.00
   9  -8  -2   37.60   31.60
   9  -8  -2  117.49   40.40
   9  -8  -2    1.90   15.80
   9  -8  -2   29.90   20.00
   9  -8  -2   12.40   17.70
  -9   8   2   14.90   34.70
  -9   8   2  -14.20   16.50
  -9   8   2   34.00   29.10
  -9   8   2   95.19   36.70
  -9   8   2   37.80   27.00
   8  -8  -2  -17.50   23.00
   8  -8  -2   13.50   21.30
   8  -8  -2   73.59   36.20
   8  -8  -2   49.70   32.50
   8  -8  -2   22.00   19.50
   8  -8  -2   24.30   27.90
   8  -8  -2   16.70   18.40
   8  -8  -2    4.30   14.00
  -8   8   2   26.10   30.10
  -8   8   2   50.39   26.70
  -8   8   2   60.49   31.20
  -8   8   2    9.90   16.70
  -8   8   2    9.90   25.00
   7  -8  -2  853.11   86.89
   7  -8  -2  629.84   81.59
   7  -8  -2  588.34   98.59
   7  -8  -2  595.14   91.59
   7  -8  -2  748.93  122.29
   7  -8  -2  620.54   78.89
   7  -8  -2  713.03   98.79
   7  -8  -2  725.43   99.79
  -7   8   2  554.94  104.89
  -7   8   2  511.95   91.09
  -7   8   2  758.62   84.59
   6  -8  -2   11.50   25.80
   6  -8  -2   41.00   22.80
   6  -8  -2   23.10   21.00
   6  -8  -2   24.60   22.90
   6  -8  -2  -12.90   19.20
   6  -8  -2   11.70   14.40
   6  -8  -2   36.30   16.30
   6  -8  -2   35.70   21.30
  -6   8   2    6.90   21.80
  -6   8   2   36.60   28.20
  -6   8   2   -7.50   16.10
  -6   8   2   35.70   18.40
  -6   8   2   28.90   20.00
   5  -8  -2 1917.21  207.68
   5  -8  -2 1783.72  208.78
   5  -8  -2 1908.91  204.38
   5  -8  -2 2145.49  199.18
   5  -8  -2 1738.33  207.68
   5  -8  -2 2047.20  204.48
   5  -8  -2 1855.11  226.48
   5  -8  -2 1389.76  245.18
   5  -8  -2 1963.90  202.18
  -5   8   2 1815.72  202.68
  -5   8   2 2021.70  223.78
  -5   8   2 1754.92  203.78
  -5   8   2 1961.10  209.78
  -5   8   2 1908.91  212.78
   4  -8  -2   20.10   29.10
   4  -8  -2   55.09   34.70
   4  -8  -2   11.80   21.20
   4  -8  -2   53.79   19.80
   4  -8  -2   27.20   18.10
   4  -8  -2   61.69   22.20
   4  -8  -2   58.19   24.30
  -4   8   2   11.40   25.70
  -4   8   2   62.19   21.60
  -4   8   2   17.60   18.00
  -4   8   2   32.20   22.90
  -4   8   2   19.30   22.70
   3  -8  -2   13.00   14.10
   3  -8  -2   24.50   18.80
   3  -8  -2   20.90   17.60
   3  -8  -2   63.89   41.20
  -3   8   2   38.10   18.80
  -3   8   2   33.70   17.00
  -3   8   2    7.40   15.50
  -3   8   2   36.50   21.80
   2  -8  -2   41.60   20.40
   2  -8  -2   67.99   24.60
   2  -8  -2   17.50   24.00
   2  -8  -2    9.60   20.40
   2  -8  -2   35.30   27.50
   2  -8  -2   72.69   38.40
  -2   8   2   40.10   21.20
  -2   8   2   79.89   28.60
  -2   8   2   33.20   30.60
  -2   8   2   39.20   19.50
  -2   8   2   25.20   22.50
  -2   8   2   61.29   23.30
  -2   8   2   90.19   24.80
   1  -8  -2  283.97   52.09
   1  -8  -2  256.77   45.60
   1  -8  -2  319.87   54.49
   1  -8  -2  340.97   67.29
   1  -8  -2  249.38   50.39
  -1   8   2  328.97   52.09
  -1   8   2  323.67   58.89
  -1   8   2  300.97   48.10
  -1   8   2  323.37   59.99
  -1   8   2  359.76   74.49
  -1   8   2  242.78   47.60
  -1   8   2  234.38   48.90
   0  -8  -2   62.39   31.00
   0  -8  -2   53.09   21.60
   0  -8  -2   38.60   20.50
   0  -8  -2   34.20   23.40
   0  -8  -2   58.39   26.50
   0   8   2   48.10   23.10
   0   8   2   25.60   23.60
   0   8   2   35.60   19.70
   0   8   2   28.60   29.30
   0   8   2   45.60   26.20
   0   8   2    6.30   20.30
   0   8   2   60.49   23.50
  -1  -8  -2  547.65   80.49
  -1  -8  -2  415.96   72.09
  -1  -8  -2  391.96   62.39
  -1  -8  -2  481.45   72.79
  -1  -8  -2  535.15   93.09
  -1  -8  -2  506.85   65.29
  -1  -8  -2  398.36   70.59
   1   8   2  566.34   78.49
   1   8   2  348.77   66.79
   1   8   2  723.03   94.69
   1   8   2  438.36   87.59
   1   8   2  306.57   68.79
   1   8   2  342.07   65.69
  -2  -8  -2  101.09   44.90
  -2  -8  -2  120.89   35.90
  -2  -8  -2  125.89   36.90
  -2  -8  -2   40.50   24.50
  -2  -8  -2  122.89   27.90
  -2  -8  -2   68.09   30.20
  -2  -8  -2  128.49   41.90
   2   8   2   91.19   43.80
   2   8   2   28.30   25.00
   2   8   2   91.89   38.50
   2   8   2   59.79   35.60
   2   8   2  133.39   53.99
   2   8   2  109.39   36.40
   9  -9  -2  395.26   80.79
   9  -9  -2  751.72   89.59
   9  -9  -2  454.25   72.99
   9  -9  -2  481.05   84.99
   9  -9  -2  592.94   99.39
   9  -9  -2  528.75  108.89
  -9   9   2  530.75   78.39
  -9   9   2  316.07   82.79
  -9   9   2  333.17   65.39
  -9   9   2  441.66   85.19
  -9   9   2  465.85   83.29
   8  -9  -2   15.20   25.20
   8  -9  -2   36.20   22.10
   8  -9  -2   34.80   22.90
   8  -9  -2   19.50   29.30
   8  -9  -2   81.49   47.30
   8  -9  -2   39.40   25.50
   8  -9  -2   38.50   34.20
   8  -9  -2    4.70   21.20
  -8   9   2   72.39   29.90
  -8   9   2    8.50   37.80
  -8   9   2   58.59   33.90
  -8   9   2    9.20   41.20
  -8   9   2    3.80   24.60
   7  -9  -2   37.40   20.70
   7  -9  -2  -10.80   23.30
   7  -9  -2   42.90   17.90
   7  -9  -2   -4.90   14.50
   7  -9  -2   38.70   26.60
   7  -9  -2   44.20   38.10
   7  -9  -2   35.90   29.50
   7  -9  -2   30.30   21.00
  -7   9   2  -11.00   18.40
  -7   9   2  -21.50   17.60
  -7   9   2   55.09   30.10
  -7   9   2   31.00   23.20
  -7   9   2   -1.30   17.90
   6  -9  -2  164.68   55.99
   6  -9  -2  244.48   55.39
   6  -9  -2  195.38   45.10
   6  -9  -2  183.08   37.00
   6  -9  -2  165.48   49.30
   6  -9  -2  203.38   37.90
   6  -9  -2  182.08   40.70
   6  -9  -2  182.88   40.10
  -6   9   2  186.28   44.60
  -6   9   2  210.78   50.19
  -6   9   2  192.08   55.59
  -6   9   2  225.98   42.90
  -6   9   2  119.09   33.50
   5  -9  -2  346.17   74.09
   5  -9  -2  288.37   49.10
   5  -9  -2  333.27   65.59
   5  -9  -2  322.27   59.89
   5  -9  -2  345.97   58.89
   5  -9  -2  359.36   64.99
   5  -9  -2  380.36   54.19
   5  -9  -2  346.67   56.19
  -5   9   2  240.98   50.99
  -5   9   2  495.85   77.29
  -5   9   2  253.87   65.19
  -5   9   2  329.57   58.59
  -5   9   2  332.27   62.89
   4  -9  -2   -2.00   18.70
   4  -9  -2   11.20   17.60
   4  -9  -2   29.00   25.80
   4  -9  -2   12.80   19.20
   4  -9  -2    4.00   14.00
  -4   9   2   -7.80   25.10
  -4   9   2   21.50   22.80
  -4   9   2  -15.60   13.10
  -4   9   2   13.20   16.00
  -4   9   2    6.10   17.30
   3  -9  -2  239.48   38.90
   3  -9  -2  250.27   48.20
   3  -9  -2  172.48   42.00
   3  -9  -2  157.08   38.50
   3  -9  -2  334.07   69.69
   3  -9  -2  207.78   48.40
  -3   9   2  216.98   42.70
  -3   9   2  130.49   36.40
  -3   9   2  174.68   38.20
  -3   9   2  103.69   36.90
  -3   9   2  155.88   37.20
   2  -9  -2   28.00   22.30
   2  -9  -2   65.49   28.30
   2  -9  -2   38.50   18.90
   2  -9  -2   75.29   28.00
   2  -9  -2   33.70   27.30
  -2   9   2   45.80   26.80
  -2   9   2   63.29   23.50
  -2   9   2  131.19   47.50
  -2   9   2   20.80   36.20
  -2   9   2   65.69   24.20
  -2   9   2   38.30   19.10
   1  -9  -2  211.28   44.90
   1  -9  -2  143.79   47.80
   1  -9  -2  233.68   50.19
   1  -9  -2  217.98   48.00
   1  -9  -2  185.08   36.80
  -1   9   2  280.07   49.10
  -1   9   2  113.09   41.90
  -1   9   2  259.17   57.69
  -1   9   2  133.49   46.30
  -1   9   2  352.06   55.19
  -1   9   2   74.59   28.50
  -1   9   2  158.48   35.20
   0  -9  -2   68.49   29.80
   0  -9  -2  100.29   38.10
   0  -9  -2  125.49   40.20
   0  -9  -2   91.19   45.30
   0  -9  -2   51.69   21.70
   0   9   2    8.90   32.50
   0   9   2  125.49   45.20
   0   9   2  118.39   37.50
   0   9   2   91.49   38.90
   0   9   2  103.39   36.80
   0   9   2   75.19   27.00
  -1  -9  -2   -4.10   27.10
  -1  -9  -2   33.20   27.90
  -1  -9  -2   63.59   29.00
  -1  -9  -2   10.40   16.90
  -1  -9  -2    4.90   16.50
  -1  -9  -2   23.30   29.80
  -1  -9  -2   48.60   27.80
   1   9   2   -0.30   22.00
   1   9   2   11.90   32.30
   1   9   2   24.00   26.20
   1   9   2   22.90   28.40
   8 -10  -2   18.30   22.70
   8 -10  -2  -23.70   32.80
   8 -10  -2   -5.80   24.00
   8 -10  -2    1.60   31.30
   8 -10  -2   -2.90   26.00
   8 -10  -2   23.20   27.90
  -8  10   2    2.00   25.20
  -8  10   2   -4.30   22.60
  -8  10   2   -3.50   19.50
  -8  10   2   43.30   38.10
  -8  10   2  -20.30   19.30
   7 -10  -2   -2.60   13.90
   7 -10  -2    3.10   17.10
   7 -10  -2   33.60   34.00
   7 -10  -2   56.69   41.90
   7 -10  -2    2.70   21.20
   7 -10  -2   12.20   18.40
   7 -10  -2   55.19   36.60
   7 -10  -2   13.60   25.30
  -7  10   2   55.89   39.50
  -7  10   2   43.50   26.20
  -7  10   2  -14.30   24.20
  -7  10   2   77.79   40.50
  -7  10   2   32.90   25.00
   6 -10  -2   -3.60   24.60
   6 -10  -2   -0.80   14.10
   6 -10  -2    2.20   15.70
   6 -10  -2   33.20   34.70
   6 -10  -2  -11.90   30.80
   6 -10  -2    3.00   28.30
  -6  10   2   46.10   24.20
  -6  10   2   36.40   29.60
  -6  10   2   11.80   21.50
   5 -10  -2  183.28   38.50
   5 -10  -2  156.58   41.60
   5 -10  -2  110.69   49.50
   5 -10  -2  219.48   55.49
   5 -10  -2  325.17   50.29
   5 -10  -2  256.97   50.39
   5 -10  -2  182.58   39.70
  -5  10   2  165.48   46.40
  -5  10   2  109.69   47.90
  -5  10   2  177.18   41.80
  -5  10   2  230.48   53.29
   4 -10  -2  289.07   50.29
   4 -10  -2  252.37   49.50
   4 -10  -2  144.49   37.80
   4 -10  -2  288.57   45.30
   4 -10  -2  145.69   34.80
   4 -10  -2  186.68   45.40
   4 -10  -2  159.98   44.10
   4 -10  -2  218.58   63.59
  -4  10   2  100.99   45.10
  -4  10   2  158.88   50.59
  -4  10   2  178.38   48.70
  -4  10   2  249.78   47.40
  -4  10   2  119.69   51.39
   3 -10  -2   31.70   37.20
   3 -10  -2   20.20   16.40
   3 -10  -2    4.50   17.80
   3 -10  -2  -17.00   21.40
   3 -10  -2   38.30   31.20
  -3  10   2    9.40   28.10
  -3  10   2   -4.10   19.70
  -3  10   2    8.20   18.20
  -3  10   2   40.00   29.80
  -3  10   2   10.00   15.70
   2 -10  -2   17.90   25.80
   2 -10  -2   18.70   18.60
   2 -10  -2   31.30   27.50
   2 -10  -2   16.10   21.10
   2 -10  -2   46.60   36.40
  -2  10   2  -17.30   23.40
  -2  10   2  -36.10   26.00
  -2  10   2   -4.60   15.20
  -2  10   2   -8.80   21.50
  -2  10   2   10.70   17.80
  -2  10   2    1.80   27.60
   1 -10  -2  264.07   59.79
   1 -10  -2  245.38   54.49
   1 -10  -2  180.98   43.20
   1 -10  -2  293.67   57.99
   1 -10  -2  481.05   90.89
  -1  10   2  267.97   55.49
  -1  10   2  374.16   71.09
  -1  10   2  243.68   74.69
  -1  10   2  269.87   61.79
  -1  10   2  241.68   52.09
  -1  10   2  201.68   47.10
   0 -10  -2   12.40   28.30
   0 -10  -2   36.70   39.10
   0  10   2    8.90   33.00
   0  10   2   -6.50   26.00
   0  10   2   51.69   32.50
   7 -11  -2    3.70   35.20
   7 -11  -2    5.20   24.40
   7 -11  -2    7.90   22.30
   7 -11  -2   37.70   37.30
   7 -11  -2   -7.20   19.30
  -7  11   2   40.80   24.40
  -7  11   2  -16.60   25.00
   6 -11  -2   90.59   37.40
   6 -11  -2   67.99   27.20
   6 -11  -2   79.39   49.70
   6 -11  -2   37.40   31.00
   6 -11  -2  106.19   36.40
   6 -11  -2  141.29   38.00
   6 -11  -2   44.10   44.10
  -6  11   2   61.89   30.90
  -6  11   2   77.79   39.90
   5 -11  -2  236.58   54.59
   5 -11  -2  259.07   67.29
   5 -11  -2  233.28   55.79
   5 -11  -2  271.97   53.29
   5 -11  -2  352.16   60.39
   5 -11  -2  346.47   83.39
   5 -11  -2  333.17   69.99
  -5  11   2  320.57   67.99
  -5  11   2  314.17   79.29
  -5  11   2  333.87  101.39
  -5  11   2  372.16   64.49
   4 -11  -2  -18.30   19.10
   4 -11  -2  -11.80   23.70
   4 -11  -2  -14.40   14.70
   4 -11  -2   12.60   22.10
   4 -11  -2  -48.30   22.60
   4 -11  -2    8.20   23.70
   4 -11  -2  -26.70   25.00
  -4  11   2   12.60   23.30
  -4  11   2   35.60   29.30
  -4  11   2   -8.90   24.70
   3 -11  -2  434.26   80.49
   3 -11  -2  590.74   85.29
   3 -11  -2  411.86   94.99
   3 -11  -2  489.45   72.19
   3 -11  -2  488.05  117.09
  -3  11   2  373.86   67.29
  -3  11   2  433.36   75.39
  -3  11   2  455.65   87.89
  -2  11  -3    7.60   30.50
  -2  11  -3    0.40   26.00
   2 -11   3    8.20   28.60
   2 -11   3   20.30   19.70
   2 -11   3   -6.30   34.00
   2 -11   3   43.20   21.80
  -3  11  -3   31.10   38.20
  -3  11  -3   11.20   31.90
   3 -11   3  -16.10   24.80
   3 -11   3   43.90   30.90
   3 -11   3   19.40   22.30
   3 -11   3   28.40   18.30
  -4  11  -3   -8.90   22.20
  -4  11  -3    7.60   26.80
   4 -11   3   39.30   27.30
   4 -11   3    1.70   29.20
   4 -11   3    9.80   18.10
   4 -11   3  -10.30   27.90
  -5  11  -3   46.30   30.00
  -5  11  -3   76.39   35.20
   5 -11   3   53.29   27.80
   5 -11   3   55.49   35.20
   5 -11   3   57.09   24.60
   5 -11   3   32.50   37.40
   1  10  -3   23.60   33.30
   1  10  -3    8.60   24.20
   1  10  -3  -21.80   27.50
   1  10  -3  -10.70   19.30
   1  10  -3   31.70   29.50
  -1 -10   3   59.19   42.00
  -1 -10   3   41.00   34.40
  -1 -10   3   40.60   28.80
   0  10  -3  310.97   76.59
   0  10  -3  136.79   34.50
   0  10  -3  246.98   48.90
   0  10  -3   67.69   41.80
   0  10  -3  256.07   59.59
   0  10  -3  108.49   45.20
   0 -10   3  157.28   39.40
   0 -10   3  240.58   54.39
   0 -10   3  247.98   57.39
   0 -10   3  175.78   58.19
   0 -10   3  227.98   39.30
   0 -10   3  185.78   40.20
   0 -10   3  190.08   49.20
  -1  10  -3   93.79   41.30
  -1  10  -3  132.49   31.80
  -1  10  -3  137.69   59.59
  -1  10  -3  193.98   44.20
  -1  10  -3  190.18   51.39
  -1  10  -3  225.98   49.20
   1 -10   3  199.18   40.00
   1 -10   3  210.38   48.20
   1 -10   3  199.38   39.80
   1 -10   3  199.38   61.99
   1 -10   3  185.88   36.00
   1 -10   3  179.18   46.40
   1 -10   3  243.28   49.99
  -2  10  -3  261.07   59.19
  -2  10  -3  326.57   55.29
  -2  10  -3  352.76   64.89
   2 -10   3  276.57   52.29
   2 -10   3  349.27   77.99
   2 -10   3  348.27   50.19
   2 -10   3  286.37   52.09
   2 -10   3  281.17   59.09
   2 -10   3  278.87   62.29
  -3  10  -3  505.05   79.79
  -3  10  -3  372.26   77.39
  -3  10  -3  499.45   70.29
  -3  10  -3  439.96   92.69
  -3  10  -3  364.76   74.19
   3 -10   3  540.65   64.99
   3 -10   3  441.06   86.89
   3 -10   3  355.86   73.79
   3 -10   3  446.46   90.59
   3 -10   3  301.17   61.89
   3 -10   3  426.36   76.19
  -4  10  -3   -8.90   18.50
  -4  10  -3   22.60   26.60
  -4  10  -3   19.90   24.10
  -4  10  -3    0.30   23.20
   4 -10   3    3.40   19.10
   4 -10   3   41.60   37.30
   4 -10   3  -32.10   20.90
   4 -10   3   27.20   22.40
   4 -10   3   20.50   18.50
   4 -10   3    9.00   20.00
  -5  10  -3   12.80   29.70
  -5  10  -3  -13.00   23.30
  -5  10  -3   24.50   23.90
  -5  10  -3   11.80   24.20
  -5  10  -3   33.20   26.60
   5 -10   3  -16.80   15.20
   5 -10   3   40.10   22.20
   5 -10   3  -13.40   27.40
   5 -10   3  -23.10   25.50
   5 -10   3   22.10   20.60
   5 -10   3    6.00   22.70
  -6  10  -3  105.39   49.99
  -6  10  -3  145.29   37.40
  -6  10  -3  296.77   52.09
  -6  10  -3  152.48   45.40
  -6  10  -3  198.08   54.69
   6 -10   3  303.17   65.29
   6 -10   3  201.38   41.40
   6 -10   3  170.58   55.49
   6 -10   3  168.08   61.49
   6 -10   3  328.57   57.09
   6 -10   3  116.29   40.60
  -7  10  -3  184.78   42.40
  -7  10  -3  127.49   46.00
  -7  10  -3   50.49   39.60
  -7  10  -3  115.99   36.60
  -7  10  -3  111.19   45.60
   7 -10   3  186.08   62.39
   7 -10   3  123.59   37.00
   7 -10   3  176.58   54.89
   7 -10   3  164.28   45.60
   2   9  -3   71.79   26.90
   2   9  -3   64.39   37.30
   2   9  -3  152.58   50.29
   2   9  -3   83.49   35.00
   2   9  -3  152.88   47.30
   2   9  -3   40.90   33.70
  -2  -9   3  199.78   52.09
  -2  -9   3   29.10   25.20
  -2  -9   3  111.19   49.60
  -2  -9   3  108.29   34.60
  -2  -9   3  121.99   34.50
   1   9  -3  165.48   51.69
   1   9  -3  296.47   73.39
   1   9  -3  355.16   70.29
   1   9  -3  370.26   62.39
   1   9  -3  251.47   93.89
   1   9  -3  258.47   51.19
  -1  -9   3  262.07   56.89
  -1  -9   3  353.36   77.89
  -1  -9   3  290.47   51.99
  -1  -9   3  281.67   59.99
  -1  -9   3  505.65   75.79
   0   9  -3  -12.20   14.40
   0   9  -3    3.20   14.70
   0   9  -3   10.70   20.00
   0   9  -3  -15.80   15.60
   0   9  -3    5.10   26.00
   0   9  -3   17.30   24.30
   0  -9   3   -9.60   27.00
   0  -9   3   44.40   29.80
   0  -9   3   65.49   34.20
   0  -9   3   -0.20   12.10
   0  -9   3    2.60   14.10
   0  -9   3  -14.70   15.10
  -1   9  -3   29.20   20.20
  -1   9  -3   57.49   27.60
  -1   9  -3   10.30   29.00
  -1   9  -3   63.39   32.90
  -1   9  -3   50.49   17.80
  -1   9  -3   46.20   24.60
   1  -9   3  100.79   33.20
   1  -9   3    6.10   23.60
   1  -9   3   48.00   30.80
   1  -9   3   40.60   21.80
   1  -9   3   76.59   26.00
   1  -9   3   64.29   22.00
   1  -9   3   31.30   17.70
  -2   9  -3  617.24   69.79
  -2   9  -3  362.56   72.09
  -2   9  -3  473.25   77.79
   2  -9   3  408.06   69.19
   2  -9   3  549.65   94.29
   2  -9   3  589.24   67.69
   2  -9   3  510.65   77.09
   2  -9   3  531.15   70.29
   2  -9   3  530.75   81.79
  -3   9  -3  435.06   74.99
  -3   9  -3  416.36   71.69
  -3   9  -3  629.04  103.99
  -3   9  -3  506.55   83.89
  -3   9  -3  506.65   71.19
   3  -9   3  481.75   79.39
   3  -9   3  464.95   75.89
   3  -9   3  550.24   66.29
   3  -9   3  549.85   62.99
   3  -9   3  525.05   75.09
   3  -9   3  561.34   97.99
  -4   9  -3   47.90   36.30
  -4   9  -3  114.39   35.40
  -4   9  -3   99.89   35.90
  -4   9  -3  113.69   29.50
  -4   9  -3   92.89   29.50
   4  -9   3  106.39   32.20
   4  -9   3  125.39   39.80
   4  -9   3   70.49   39.90
   4  -9   3  126.79   33.20
   4  -9   3  113.59   27.70
   4  -9   3  105.89   27.60
  -5   9  -3  110.29   31.60
  -5   9  -3  374.56   61.29
  -5   9  -3  313.77   48.50
  -5   9  -3  228.48   58.99
  -5   9  -3  230.78   52.09
   5  -9   3  123.09   37.80
   5  -9   3  278.27   58.69
   5  -9   3  171.08   36.40
   5  -9   3  307.97   43.10
   5  -9   3  221.38   43.20
   5  -9   3  238.48   68.49
  -6   9  -3   13.20   24.70
  -6   9  -3  -21.80   19.60
  -6   9  -3   -0.90   20.40
  -6   9  -3   -1.20   14.60
  -6   9  -3  -24.10   19.30
   6  -9   3   17.20   22.10
   6  -9   3   12.40   42.30
   6  -9   3   27.10   35.90
   6  -9   3   -3.80   16.90
  -7   9  -3  173.28   39.40
  -7   9  -3   48.80   22.20
  -7   9  -3    5.70   26.20
  -7   9  -3   45.40   33.10
  -7   9  -3  108.89   38.50
   7  -9   3   96.29   29.20
   7  -9   3   43.30   25.80
   7  -9   3    8.80   25.50
   7  -9   3   87.89   29.20
   7  -9   3   51.59   39.60
   7  -9   3   42.90   39.20
  -8   9  -3   26.00   31.80
  -8   9  -3   45.90   31.20
  -8   9  -3   53.09   26.80
  -8   9  -3   28.00   21.30
  -8   9  -3   42.90   31.90
   8  -9   3   90.99   51.29
   8  -9   3   46.70   41.20
   4   8  -3  183.38   49.30
   4   8  -3  152.38   53.79
   4   8  -3  181.78   52.79
   4   8  -3   82.09   46.50
   4   8  -3   76.19   33.40
  -4  -8   3  123.19   50.19
  -4  -8   3  118.39   41.20
   3   8  -3  -19.10   21.50
   3   8  -3    6.30   23.60
   3   8  -3    9.70   25.10
   3   8  -3   12.10   15.70
   3   8  -3  -27.50   26.90
  -3  -8   3   -6.20   21.60
  -3  -8   3    2.50   19.50
  -3  -8   3   77.29   39.70
  -3  -8   3    3.30   17.60
   2   8  -3  449.06   85.99
   2   8  -3  569.54   81.99
   2   8  -3  518.95   78.49
   2   8  -3  514.35   88.09
   2   8  -3  579.84   94.49
   2   8  -3  558.14  101.49
  -2  -8   3  785.22   95.09
  -2  -8   3  527.35   85.39
  -2  -8   3  850.91  117.69
  -2  -8   3  407.26   72.39
  -2  -8   3  987.70  110.19
   1   8  -3  428.56   69.59
   1   8  -3  571.54   77.99
   1   8  -3  553.54   87.39
   1   8  -3  476.15   84.29
   1   8  -3  522.95   85.59
   1   8  -3  526.25   95.59
  -1  -8   3  549.65   96.29
  -1  -8   3  484.95   69.89
  -1  -8   3  686.43   86.79
  -1  -8   3  509.75   79.69
  -1  -8   3  473.95   77.79
   0   8  -3   48.10   19.00
   0   8  -3    1.50   26.90
   0   8  -3   68.09   22.40
   0   8  -3   17.40   20.30
   0   8  -3   25.40   23.50
   0   8  -3   51.29   24.10
   0  -8   3   36.00   26.90
   0  -8   3   43.80   21.70
   0  -8   3   12.50   13.20
   0  -8   3   40.50   18.30
   0  -8   3   54.99   25.80
   0  -8   3   52.69   16.50
   0  -8   3   34.20   20.50
  -1   8  -3    0.90   20.90
  -1   8  -3   20.90   21.50
  -1   8  -3   20.40   15.60
  -1   8  -3    6.30   21.20
  -1   8  -3   25.90   14.10
  -1   8  -3   29.10   18.00
   1  -8   3   14.80   13.50
   1  -8   3   22.00   16.10
   1  -8   3   72.59   33.00
   1  -8   3   13.80   18.20
   1  -8   3   -1.10   13.40
   1  -8   3   33.00   19.10
   1  -8   3    7.70   12.00
  -2   8  -3   -5.70   12.20
  -2   8  -3   -5.70   16.50
  -2   8  -3   16.30   18.70
   2  -8   3   28.60   28.20
   2  -8   3   15.60   16.00
   2  -8   3    0.80   13.10
   2  -8   3    0.40   12.20
   2  -8   3   12.30   18.10
   2  -8   3    5.40   11.00
  -3   8  -3  112.69   35.90
  -3   8  -3  164.38   38.60
  -3   8  -3  135.29   44.40
  -3   8  -3  198.48   41.80
  -3   8  -3  215.18   36.50
   3  -8   3  188.78   31.30
   3  -8   3  159.58   31.30
   3  -8   3  130.29   43.20
   3  -8   3  179.48   34.80
   3  -8   3  164.58   36.90
   3  -8   3   93.79   36.20
  -4   8  -3  228.08   38.10
  -4   8  -3  169.18   43.70
  -4   8  -3  191.78   38.10
  -4   8  -3  172.98   50.69
  -4   8  -3  186.08   42.50
   4  -8   3  157.18   35.70
   4  -8   3  203.88   34.80
   4  -8   3  206.48   52.99
   4  -8   3  156.08   42.60
   4  -8   3  197.38   35.40
   4  -8   3  198.68   41.80
  -5   8  -3    5.80   23.90
  -5   8  -3   29.40   19.30
  -5   8  -3   67.19   26.00
  -5   8  -3    5.30   21.60
  -5   8  -3    1.40   14.90
   5  -8   3  -13.50   14.60
   5  -8   3    7.90   24.00
   5  -8   3  -12.20   15.90
   5  -8   3   38.60   18.80
   5  -8   3   14.30   19.10
   5  -8   3   40.60   18.40
  -6   8  -3   81.39   25.40
  -6   8  -3   58.19   31.10
  -6   8  -3   47.20   21.00
  -6   8  -3  103.29   33.70
  -6   8  -3   29.40   30.90
   6  -8   3   83.79   32.30
   6  -8   3  181.48   49.50
   6  -8   3   83.19   25.70
   6  -8   3  101.09   33.60
   6  -8   3  115.89   49.00
   6  -8   3   85.19   27.00
  -7   8  -3  135.79   35.10
  -7   8  -3   48.50   31.50
  -7   8  -3  163.38   48.10
  -7   8  -3   69.19   24.80
  -7   8  -3   78.69   35.70
   7  -8   3   86.99   28.90
   7  -8   3  191.88   55.09
   7  -8   3   73.29   32.40
   7  -8   3   33.00   41.80
  -8   8  -3   49.90   33.50
  -8   8  -3  190.58   50.29
  -8   8  -3   53.79   23.60
  -8   8  -3  122.09   34.70
  -8   8  -3  120.09   39.00
  -8   8  -3   17.70   28.90
  -8   8  -3   96.19   36.70
   8  -8   3   52.99   30.40
   8  -8   3   88.09   31.90
   8  -8   3   80.79   33.40
   8  -8   3   18.60   21.20
   5   7  -3  280.97   58.69
   5   7  -3  142.39   55.59
   5   7  -3   98.39   36.60
  -5  -7   3  271.47   53.59
  -5  -7   3  308.37   66.99
   4   7  -3   35.10   29.20
   4   7  -3   -0.10   18.20
   4   7  -3    8.10   17.80
   4   7  -3    8.90   31.10
   4   7  -3   18.00   22.30
  -4  -7   3   -7.60   18.90
  -4  -7   3  -20.90   16.30
  -4  -7   3    3.40   21.30
  -4  -7   3    2.70   17.50
   3   7  -3    6.60   17.20
   3   7  -3    2.70   16.70
   3   7  -3   13.80   23.60
   3   7  -3   31.70   25.00
   3   7  -3   -5.60   19.80
  -3  -7   3    1.50   14.90
  -3  -7   3   30.20   47.20
  -3  -7   3    9.60   14.90
  -3  -7   3   52.69   40.80
   2   7  -3   41.80   22.50
   2   7  -3   36.30   18.30
   2   7  -3   34.60   26.20
   2   7  -3   20.80   24.20
   2   7  -3   33.00   19.70
  -2  -7   3   12.80   20.00
  -2  -7   3   18.10   13.90
  -2  -7   3   51.59   24.10
  -2  -7   3    3.50   13.20
  -2  -7   3   29.30   24.80
   1   7  -3    7.20   21.60
   1   7  -3    2.40   15.90
   1   7  -3   15.40   15.20
  -1  -7   3   -7.90    9.60
  -1  -7   3  -11.00   15.10
  -1  -7   3    8.20   22.80
  -1  -7   3   -4.10   14.60
  -1  -7   3   12.20   13.40
   0   7  -3  246.48   62.29
   0   7  -3  313.67   47.80
   0   7  -3  301.07   54.59
   0   7  -3  233.88   42.00
   0   7  -3  286.57   54.39
   0   7  -3  258.27   50.29
   0  -7   3  292.27   39.90
   0  -7   3  253.27   57.09
   0  -7   3  323.37   54.69
   0  -7   3  251.37   42.20
   0  -7   3  234.38   46.80
   0  -7   3  475.25   56.09
  -1   7  -3   30.10   21.70
  -1   7  -3   67.79   27.20
  -1   7  -3   78.89   26.40
  -1   7  -3   61.09   20.70
  -1   7  -3   67.69   33.30
   1  -7   3   43.10   23.40
   1  -7   3   75.39   33.80
   1  -7   3   45.10   17.20
   1  -7   3   48.90   17.50
   1  -7   3   45.90   19.20
   1  -7   3   52.69   21.20
   1  -7   3   55.99   16.40
  -2   7  -3  577.64   76.79
  -2   7  -3  550.44   65.79
  -2   7  -3  559.34   77.29
   2  -7   3  503.65   63.49
   2  -7   3  484.15   68.99
   2  -7   3  630.14   80.99
   2  -7   3  499.45   73.89
   2  -7   3  519.65   61.29
   2  -7   3  488.85   84.19
  -3   7  -3  164.18   38.00
  -3   7  -3  152.48   29.50
  -3   7  -3  137.29   33.60
  -3   7  -3  206.48   49.00
   3  -7   3  127.29   39.50
   3  -7   3  182.98   29.30
   3  -7   3  139.79   30.70
   3  -7   3  113.19   31.00
   3  -7   3  101.39   25.30
   3  -7   3   88.79   31.50
  -4   7  -3   25.20   21.00
  -4   7  -3  -29.30   18.20
  -4   7  -3    9.40   13.40
  -4   7  -3   15.10   17.40
   4  -7   3    6.80   22.90
   4  -7   3   22.20   14.40
   4  -7   3    9.40   13.50
   4  -7   3    8.30   18.60
   4  -7   3   -0.20   12.30
   4  -7   3   20.20   14.80
  -5   7  -3  625.34   87.49
  -5   7  -3  680.53   90.59
  -5   7  -3  638.94   74.49
  -5   7  -3  615.04   98.09
  -5   7  -3  586.14   73.89
   5  -7   3  630.14   87.59
   5  -7   3  654.93   74.99
   5  -7   3  560.54   99.19
   5  -7   3  612.44   72.49
   5  -7   3  560.64   88.39
   5  -7   3  474.25   79.79
  -6   7  -3   -0.50   14.00
  -6   7  -3    5.10   15.80
  -6   7  -3    1.70   14.30
  -6   7  -3   -7.70   14.20
  -6   7  -3    5.90   21.60
   6  -7   3    4.70   17.00
   6  -7   3   -3.20   11.40
   6  -7   3   29.60   18.20
   6  -7   3   -9.30   11.40
  -7   7  -3  -10.50   12.50
  -7   7  -3  -11.10   10.80
  -7   7  -3   -5.50   17.20
  -7   7  -3  -14.00   22.20
  -7   7  -3    3.50   21.70
  -7   7  -3  -10.10   15.20
  -7   7  -3    3.20   15.80
   7  -7   3    8.70   14.80
   7  -7   3   10.70   21.00
   7  -7   3  -11.20   16.50
   7  -7   3   17.20   16.40
  -8   7  -3  493.75   69.49
  -8   7  -3  288.17   63.09
  -8   7  -3  269.77   68.29
  -8   7  -3  466.65   80.89
  -8   7  -3  531.65   69.49
  -8   7  -3  251.37   49.40
  -8   7  -3  355.96   70.29
   8  -7   3  459.65   74.89
   8  -7   3  379.76   63.09
   8  -7   3  446.26   66.59
   8  -7   3  411.06   75.19
   8  -7   3  451.65   85.39
   8  -7   3  390.16   91.09
  -9   7  -3  196.98   38.60
  -9   7  -3  221.08   49.80
  -9   7  -3  148.69   48.60
  -9   7  -3  295.77   54.99
  -9   7  -3  360.06   67.19
  -9   7  -3  192.58   61.19
  -9   7  -3  320.37   64.29
   9  -7   3  135.79   58.09
   9  -7   3  321.77   87.89
   6   6  -3   63.39   41.40
   6   6  -3   82.29   43.10
  -6  -6   3   58.99   40.50
  -6  -6   3   36.00   31.00
   5   6  -3    2.50   17.00
   5   6  -3    9.60   26.00
   5   6  -3   36.40   29.20
   5   6  -3  -40.80   21.50
   5   6  -3   13.90   19.40
  -5  -6   3  -20.40   18.10
  -5  -6   3  -14.70   21.00
  -5  -6   3   -9.70   19.70
  -5  -6   3    2.90   23.60
   4   6  -3   31.80   29.20
   4   6  -3   32.90   23.20
   4   6  -3   26.50   17.60
   4   6  -3  -17.50   16.00
   4   6  -3    1.80   15.30
  -4  -6   3   15.40   18.20
  -4  -6   3   56.99   28.40
  -4  -6   3   15.50   16.70
  -4  -6   3   39.50   22.90
   3   6  -3   27.60   18.80
   3   6  -3   32.00   26.60
   3   6  -3   31.00   32.60
   3   6  -3   16.00   15.70
   3   6  -3   56.29   25.50
  -3  -6   3   36.00   19.20
  -3  -6   3   37.20   27.80
  -3  -6   3    2.30   14.30
  -3  -6   3   43.50   24.00
   2   6  -3  920.31  109.99
   2   6  -3  884.41  103.19
   2   6  -3  924.51  105.29
   2   6  -3  947.41  110.59
   2   6  -3 1068.69  121.19
  -2  -6   3  995.00  115.29
  -2  -6   3  863.21  106.59
  -2  -6   3  843.62  105.29
  -2  -6   3  872.71  107.29
  -2  -6   3  876.71  102.09
   1   6  -3  523.85   89.79
   1   6  -3  619.94   85.19
   1   6  -3  561.54   70.59
   1   6  -3  628.04   84.69
   1   6  -3  501.95   68.09
  -1  -6   3  617.64   82.29
  -1  -6   3  704.83   83.69
  -1  -6   3  710.93   95.59
   0   6  -3  315.17   59.89
   0   6  -3  312.37   47.80
   0   6  -3  259.67   47.10
   0   6  -3  262.67   40.60
   0   6  -3  180.18   34.60
   0  -6   3  292.97   42.30
   0  -6   3  254.57   44.70
   0  -6   3  297.37   40.40
   0  -6   3  263.57   52.89
   0  -6   3  254.77   37.50
   0  -6   3  266.67   34.30
   0  -6   3  164.58   38.10
  -1   6  -3  185.08   43.50
  -1   6  -3  146.19   31.40
  -1   6  -3  131.79   27.60
  -1   6  -3  144.99   34.20
  -1   6  -3  156.68   36.90
   1  -6   3  108.79   28.20
   1  -6   3  166.88   34.10
   1  -6   3  170.58   24.90
   1  -6   3  162.98   27.80
   1  -6   3  161.88   27.70
   1  -6   3  168.28   40.30
  -2   6  -3  261.07   47.00
  -2   6  -3  283.07   41.10
  -2   6  -3  285.37   46.50
  -2   6  -3  292.57   59.29
  -2   6  -3  342.67   51.79
   2  -6   3  275.27   48.40
   2  -6   3  207.58   38.90
   2  -6   3  295.47   56.09
   2  -6   3  288.07   46.50
   2  -6   3  244.18   39.10
   2  -6   3  289.07   38.20
  -3   6  -3   52.39   24.40
  -3   6  -3   23.90   19.10
  -3   6  -3   -3.00   18.20
  -3   6  -3    3.80   15.10
  -3   6  -3   10.80   12.50
  -3   6  -3    4.10   11.10
   3  -6   3   26.00   15.90
   3  -6   3   -8.60   14.50
   3  -6   3    4.00   10.40
   3  -6   3   -0.40   11.70
   3  -6   3   16.70   12.20
   3  -6   3    3.50   18.30
  -4   6  -3 1310.37  146.89
  -4   6  -3 1628.34  158.88
  -4   6  -3 1389.26  145.89
  -4   6  -3 1376.96  151.08
  -4   6  -3 1279.77  152.98
  -4   6  -3 1388.86  146.59
  -4   6  -3 1297.87  149.69
  -4   6  -3 1271.97  159.48
   4  -6   3 1381.76  162.38
   4  -6   3 1408.76  155.08
   4  -6   3 1357.46  145.29
   4  -6   3 1318.97  149.99
  -5   6  -3  942.01  104.59
  -5   6  -3 1137.59  114.29
  -5   6  -3  873.01  109.19
  -5   6  -3  836.92  124.79
  -5   6  -3  928.81  112.79
  -5   6  -3  961.80  106.19
  -5   6  -3  891.41  104.69
  -5   6  -3 1003.30  112.19
   5  -6   3  891.91  104.29
   5  -6   3  904.71  111.39
   5  -6   3  967.00  106.59
   5  -6   3  944.71  110.69
  -6   6  -3  162.18   46.00
  -6   6  -3  141.79   28.70
  -6   6  -3  115.59   34.60
  -6   6  -3  122.09   30.70
  -6   6  -3  127.89   33.50
  -6   6  -3  151.68   37.50
  -6   6  -3  152.88   31.20
  -6   6  -3  121.19   35.80
   6  -6   3  176.88   44.30
   6  -6   3  158.08   30.70
   6  -6   3  150.48   37.40
   6  -6   3  113.59   29.20
   6  -6   3  120.69   44.80
   6  -6   3  128.39   35.10
  -7   6  -3  212.18   38.90
  -7   6  -3  100.99   27.10
  -7   6  -3  242.58   48.30
  -7   6  -3  297.97   46.50
  -7   6  -3  184.98   43.80
  -7   6  -3  251.27   48.50
  -7   6  -3  187.08   38.40
  -7   6  -3  147.79   48.60
   7  -6   3  154.38   41.10
   7  -6   3  263.87   68.79
   7  -6   3  155.38   35.90
   7  -6   3  206.98   46.30
   7  -6   3  195.48   53.09
   7  -6   3  177.48   44.10
   7  -6   3  177.38   35.40
  -8   6  -3   26.90   15.60
  -8   6  -3   18.10   20.90
  -8   6  -3   51.29   25.90
  -8   6  -3   22.40   28.00
  -8   6  -3   17.40   25.50
  -8   6  -3  104.89   36.80
  -8   6  -3   59.89   27.90
   8  -6   3  107.89   36.80
   8  -6   3  100.69   47.20
   8  -6   3   24.90   21.50
   8  -6   3   38.30   41.50
   8  -6   3   88.19   33.90
   8  -6   3   37.70   22.80
   8  -6   3   25.00   24.70
  -9   6  -3   13.10   25.00
  -9   6  -3   36.10   24.20
  -9   6  -3   33.80   32.10
  -9   6  -3    1.60   25.30
  -9   6  -3   18.00   14.20
  -9   6  -3   15.50   23.70
  -9   6  -3    7.50   24.20
   9  -6   3  115.19   38.80
   9  -6   3  -14.20   34.40
   9  -6   3   89.49   48.10
   7   5  -3   83.09   48.80
   7   5  -3    1.10   29.40
   7   5  -3   22.20   31.00
   7   5  -3  111.89   50.39
  -7  -5   3   16.30   31.70
  -7  -5   3   11.80   27.40
   6   5  -3  361.76   73.79
   6   5  -3  358.16   82.09
   6   5  -3  487.55   90.29
   6   5  -3  357.76   71.89
   6   5  -3  445.26   77.19
  -6  -5   3  476.25   73.99
  -6  -5   3  464.55   78.19
  -6  -5   3  484.85   71.39
  -6  -5   3  448.36   86.49
   5   5  -3  571.44   89.89
   5   5  -3  713.83   96.69
   5   5  -3  750.22  113.39
   5   5  -3  652.63  104.19
   5   5  -3  701.93   97.39
  -5  -5   3  518.55  110.79
  -5  -5   3  656.53   82.39
  -5  -5   3  719.53   98.29
  -5  -5   3  636.44  139.39
   4   5  -3  253.77   46.40
   4   5  -3  274.07   54.09
   4   5  -3  247.98   45.40
  -4  -5   3  169.68   37.30
  -4  -5   3  223.78   54.19
  -4  -5   3  234.18   46.00
  -4  -5   3  272.97   49.60
   3   5  -3   20.80   18.90
   3   5  -3   25.60   20.00
   3   5  -3    4.50   14.10
   3   5  -3  -11.50    9.70
   3   5  -3    1.40   16.00
  -3  -5   3    0.50   12.60
  -3  -5   3   17.10   16.20
  -3  -5   3   -5.60   13.60
  -3  -5   3  -14.60   14.10
   2   5  -3  575.54   77.29
   2   5  -3  542.75   66.39
   2   5  -3  636.54   90.59
   2   5  -3  451.65   63.89
   2   5  -3  554.84   78.09
  -2  -5   3  763.72   85.29
  -2  -5   3  515.15   74.29
  -2  -5   3  594.94   85.39
  -2  -5   3  585.44   68.49
  -2  -5   3  471.75   63.29
   1   5  -3  115.79   23.10
   1   5  -3   66.69   23.90
   1   5  -3  113.49   23.50
   1   5  -3   26.30   22.50
   1   5  -3   94.39   25.60
  -1  -5   3  108.29   26.00
  -1  -5   3  115.39   25.40
  -1  -5   3   60.29   21.80
  -1  -5   3   80.29   19.80
  -1  -5   3   66.39   26.90
   0   5  -3 2560.24  264.47
   0   5  -3 2572.04  257.07
   0   5  -3 2546.45  270.57
   0   5  -3 2544.15  259.17
   0   5  -3 2563.84  262.87
   0  -5   3 2496.15  258.27
   0  -5   3 2240.68  260.27
   0  -5   3 2524.95  255.17
   0  -5   3 2604.04  257.57
   0  -5   3 2519.35  262.47
   0  -5   3 2580.94  268.27
  -1   5  -3  989.60  118.29
  -1   5  -3 1081.09  116.89
  -1   5  -3  999.50  118.69
  -1   5  -3 1087.19  113.69
  -1   5  -3 1197.58  127.59
   1  -5   3 1042.00  117.39
   1  -5   3 1070.89  110.59
   1  -5   3 1063.79  116.39
   1  -5   3 1094.59  123.19
   1  -5   3 1042.20  113.29
   1  -5   3 1032.00  112.89
  -2   5  -3   27.40   18.60
  -2   5  -3   60.79   18.30
  -2   5  -3   45.70   23.00
  -2   5  -3   50.09   15.80
  -2   5  -3   49.60   19.50
   2  -5   3   26.50   12.60
   2  -5   3   54.99   14.20
   2  -5   3   36.80   14.70
   2  -5   3   15.40   16.70
   2  -5   3   68.39   24.70
   2  -5   3   53.69   17.70
  -3   5  -3   35.00   20.80
  -3   5  -3   55.39   19.10
  -3   5  -3   53.09   24.30
  -3   5  -3   41.10   16.40
  -3   5  -3   30.50   19.60
  -3   5  -3   49.60   15.00
  -3   5  -3   36.60   14.30
  -3   5  -3   22.40   15.50
   3  -5   3   39.30   21.30
   3  -5   3   22.20   24.60
   3  -5   3   29.70   12.80
   3  -5   3   58.69   16.10
   3  -5   3   32.80   15.60
   3  -5   3   23.70   16.20
  -4   5  -3  368.86   51.49
  -4   5  -3  283.27   41.10
  -4   5  -3  239.58   40.70
  -4   5  -3  380.66   60.19
  -4   5  -3  324.77   44.20
  -4   5  -3  271.47   48.00
  -4   5  -3  319.17   50.09
  -4   5  -3  253.77   49.99
   4  -5   3  290.67   43.50
   4  -5   3  260.87   45.30
   4  -5   3  312.87   42.10
   4  -5   3  260.77   47.50
  -5   5  -3  108.79   26.50
  -5   5  -3   74.99   25.70
  -5   5  -3  145.29   34.20
  -5   5  -3  179.48   36.70
  -5   5  -3   88.29   32.70
  -5   5  -3   99.49   23.60
  -5   5  -3   88.09   21.00
  -5   5  -3   89.49   21.60
   5  -5   3  106.99   29.10
   5  -5   3   81.09   22.70
   5  -5   3   47.60   28.20
   5  -5   3   89.99   37.50
   5  -5   3   99.99   28.70
  -6   5  -3  164.78   34.20
  -6   5  -3  104.39   32.30
  -6   5  -3  205.08   47.40
  -6   5  -3  168.98   32.80
  -6   5  -3  153.08   38.10
  -6   5  -3  107.19   23.50
  -6   5  -3  157.38   32.20
  -6   5  -3   58.39   30.20
   6  -5   3  142.39   27.80
   6  -5   3   84.39   40.90
   6  -5   3   67.69   29.00
   6  -5   3  146.49   30.40
   6  -5   3  108.59   31.30
   6  -5   3   86.99   31.10
   6  -5   3  128.99   34.10
  -7   5  -3  313.07   66.59
  -7   5  -3  412.66   56.19
  -7   5  -3  466.85   70.49
  -7   5  -3  211.88   52.99
  -7   5  -3  422.56   66.69
  -7   5  -3  332.07   52.89
  -7   5  -3  296.37   50.39
   7  -5   3  298.87   52.19
   7  -5   3  323.27   65.89
   7  -5   3  494.45   62.89
   7  -5   3  294.17   57.19
   7  -5   3  267.57   56.89
   7  -5   3  472.75   86.79
   7  -5   3  267.87   49.10
  -8   5  -3   57.19   31.40
  -8   5  -3   55.69   31.80
  -8   5  -3  112.49   40.10
  -8   5  -3  101.29   33.00
  -8   5  -3   41.30   24.10
  -8   5  -3   61.09   25.70
   8  -5   3   94.39   33.60
   8  -5   3   19.10   37.40
   8  -5   3   63.19   44.30
   8  -5   3   43.70   54.19
  -9   5  -3   80.19   36.80
  -9   5  -3   55.49   29.40
  -9   5  -3   16.60   25.10
  -9   5  -3   84.89   31.50
  -9   5  -3   62.19   32.10
  -9   5  -3  104.49   42.60
   9  -5   3   61.49   43.20
   9  -5   3   79.39   56.19
   7   4  -3   -8.50   17.60
   7   4  -3    5.00   21.40
   7   4  -3  -16.50   33.20
   7   4  -3   22.40   21.90
   7   4  -3   -9.10   28.40
   7   4  -3   -8.60   24.30
  -7  -4   3   44.00   30.40
  -7  -4   3  -18.50   21.30
  -7  -4   3   -5.50   18.40
  -7  -4   3   -2.70   20.10
   6   4  -3  523.05   85.79
   6   4  -3  330.17   66.29
   6   4  -3  458.65   73.19
   6   4  -3  496.15   86.19
   6   4  -3  440.26   73.29
  -6  -4   3  471.25   84.49
  -6  -4   3  471.55   76.29
  -6  -4   3  476.55   72.49
  -6  -4   3  467.65   68.39
   5   4  -3  112.29   34.60
   5   4  -3  168.98   46.50
   5   4  -3  288.17   47.00
   5   4  -3  156.78   38.60
   5   4  -3  168.78   46.70
  -5  -4   3  190.78   47.10
  -5  -4   3  154.28   38.60
  -5  -4   3  172.38   37.30
  -5  -4   3  146.99   32.30
   4   4  -3 1182.28  147.59
   4   4  -3 1275.17  141.99
   4   4  -3 1244.08  139.49
   4   4  -3 1219.68  144.59
  -4  -4   3 1255.67  141.69
  -4  -4   3 1362.26  139.59
  -4  -4   3 1148.59  136.19
  -4  -4   3 1374.06  147.09
   3   4  -3  636.84   76.09
   3   4  -3  547.25   72.29
   3   4  -3  708.23   88.49
   3   4  -3  661.43   91.79
   3   4  -3  613.54   73.19
  -3  -4   3  643.04   89.49
  -3  -4   3  585.04   72.59
  -3  -4   3  600.94   80.89
  -3  -4   3  592.64   70.99
   2   4  -3   60.39   22.50
   2   4  -3   76.19   22.40
   2   4  -3   93.59   22.10
   2   4  -3   83.19   20.80
   2   4  -3   99.39   30.50
  -2  -4   3   84.29   19.30
  -2  -4   3   97.89   23.80
  -2  -4   3  107.99   30.40
  -2  -4   3   75.49   22.50
   1   4  -3  123.69   33.70
   1   4  -3  123.69   28.00
   1   4  -3  133.79   24.30
   1   4  -3  166.28   26.70
   1   4  -3  111.79   26.00
  -1  -4   3  157.28   25.10
  -1  -4   3  104.69   24.40
  -1  -4   3  126.29   34.80
  -1  -4   3  120.29   28.50
  -1  -4   3  127.59   27.20
   0   4  -3 1036.60  109.99
   0   4  -3 1099.19  119.79
   0   4  -3 1009.90  112.49
   0   4  -3 1110.79  114.99
   0  -4   3  966.90  112.49
   0  -4   3 1016.40  109.39
   0  -4   3 1064.89  117.89
   0  -4   3 1051.99  112.19
  -1   4  -3   -0.30    9.50
  -1   4  -3   10.30    9.30
  -1   4  -3    3.40   13.80
   1  -4   3    1.90   12.30
   1  -4   3  -13.20    6.00
   1  -4   3    5.80    9.00
   1  -4   3   -2.20    8.00
   1  -4   3  -19.50    8.80
   1  -4   3   -0.90    8.10
  -2   4  -3  414.66   51.09
  -2   4  -3  473.25   69.49
  -2   4  -3  449.56   66.39
  -2   4  -3  409.06   51.99
  -2   4  -3  409.16   52.19
  -2   4  -3  445.86   49.80
  -2   4  -3  459.15   49.00
  -2   4  -3  409.76   58.59
   2  -4   3  399.76   51.99
   2  -4   3  451.05   59.09
   2  -4   3  466.55   66.39
   2  -4   3  420.96   49.10
   2  -4   3  399.06   48.40
   2  -4   3  404.56   51.29
  -3   4  -3  314.27   41.30
  -3   4  -3  352.66   53.79
  -3   4  -3  330.57   43.20
  -3   4  -3  354.66   44.40
  -3   4  -3  323.97   53.39
  -3   4  -3  286.17   45.20
  -3   4  -3  359.66   49.90
  -3   4  -3  247.48   45.50
   3  -4   3  261.67   44.10
   3  -4   3  292.47   48.50
   3  -4   3  304.07   46.70
   3  -4   3  296.97   42.20
   3  -4   3  335.37   39.10
   3  -4   3  284.47   55.19
  -4   4  -3  507.05   61.09
  -4   4  -3  300.27   52.79
  -4   4  -3  329.67   59.99
  -4   4  -3  356.56   44.70
  -4   4  -3  398.76   56.29
  -4   4  -3  342.27   49.50
  -4   4  -3  572.24   65.89
  -4   4  -3  367.06   49.30
   4  -4   3  356.46   49.90
   4  -4   3  392.56   46.80
   4  -4   3  394.66   57.29
   4  -4   3  346.77   56.29
   4  -4   3  335.77   54.39
   4  -4   3  435.76   68.79
  -5   4  -3  561.94   67.29
  -5   4  -3  513.95   82.59
  -5   4  -3  505.15   76.49
  -5   4  -3  629.64   81.69
  -5   4  -3  527.85   64.19
  -5   4  -3  625.34   73.79
  -5   4  -3  627.94   68.59
  -5   4  -3  635.34   70.39
   5  -4   3  515.65   79.59
   5  -4   3  565.04   70.09
   5  -4   3  623.94   85.39
   5  -4   3  566.54   79.69
   5  -4   3  596.24   70.69
   5  -4   3  630.64   95.59
   5  -4   3  544.75   67.29
  -6   4  -3   -0.40   22.90
  -6   4  -3   -6.00   13.80
  -6   4  -3   14.00   17.90
  -6   4  -3    2.40   16.00
  -6   4  -3   44.90   27.90
  -6   4  -3    6.80   14.60
  -6   4  -3  -11.70   12.80
   6  -4   3   48.60   26.10
   6  -4   3   17.00   14.90
   6  -4   3   24.40   18.80
   6  -4   3   17.00   18.00
   6  -4   3   18.10   26.40
   6  -4   3   12.50   19.50
   6  -4   3   27.50   14.50
  -7   4  -3   73.09   28.20
  -7   4  -3   68.39   23.90
  -7   4  -3   81.09   23.40
  -7   4  -3   36.40   27.20
   7  -4   3   46.20   26.50
   7  -4   3  103.39   38.00
   7  -4   3  115.69   31.50
   7  -4   3   95.09   31.60
   7  -4   3   78.79   23.80
   7  -4   3   67.59   22.90
   7  -4   3   70.49   38.70
  -8   4  -3    9.30   22.50
  -8   4  -3   20.00   24.80
  -8   4  -3   25.90   25.80
  -8   4  -3   51.79   22.00
  -8   4  -3   30.30   24.60
  -8   4  -3   19.70   22.80
   8  -4   3   -6.70   18.60
   8  -4   3    2.70   18.20
   8  -4   3  -23.30   37.30
  -9   4  -3   34.00   26.40
  -9   4  -3   -5.50   20.30
  -9   4  -3    3.50   18.60
  -9   4  -3   -4.50   19.30
  -9   4  -3    2.10   26.40
  -9   4  -3  -13.10   22.70
   9  -4   3   18.60   19.90
   9  -4   3   -0.10   22.60
   9  -4   3  120.99   60.69
   9  -4   3  -30.30   26.30
   8   3  -3  184.78   56.09
   8   3  -3  183.68   62.99
   8   3  -3  231.48   46.10
  -8  -3   3  218.68   41.50
  -8  -3   3  309.67   54.99
  -8  -3   3  145.19   39.10
  -8  -3   3  192.78   55.19
  -8  -3   3   69.09   34.50
  -8  -3   3  193.88   33.10
   7   3  -3   79.49   34.30
   7   3  -3   63.29   32.40
   7   3  -3   30.90   22.70
   7   3  -3   62.89   27.50
   7   3  -3   89.19   29.80
   7   3  -3   33.70   36.50
  -7  -3   3  110.89   32.40
  -7  -3   3  104.39   21.60
  -7  -3   3  119.49   45.30
  -7  -3   3   84.09   33.50
  -7  -3   3   62.69   24.70
   6   3  -3   -3.90   18.20
   6   3  -3   32.00   22.20
   6   3  -3   84.79   38.20
   6   3  -3   76.49   27.30
   6   3  -3   52.99   27.70
  -6  -3   3   42.00   24.20
  -6  -3   3   27.60   16.30
  -6  -3   3   27.50   21.30
  -6  -3   3   54.19   22.60
  -6  -3   3   37.10   23.20
   5   3  -3  385.06   59.49
   5   3  -3  476.95   71.59
   5   3  -3  401.46   63.49
   5   3  -3  435.36   62.29
   5   3  -3  287.37   61.99
  -5  -3   3  397.96   67.09
  -5  -3   3  302.77   56.19
  -5  -3   3  327.27   52.89
  -5  -3   3  347.67   56.29
   4   3  -3  659.23   94.29
   4   3  -3  682.33   84.39
   4   3  -3  664.23   79.69
   4   3  -3  615.34   79.19
   4   3  -3  680.33   80.09
  -4  -3   3  708.23   81.99
  -4  -3   3  666.63   78.39
  -4  -3   3  695.33   93.29
  -4  -3   3  629.94   76.49
   3   3  -3  362.36   58.69
   3   3  -3  358.86   53.79
   3   3  -3  332.57   47.80
   3   3  -3  280.67   47.60
   3   3  -3  359.06   51.49
  -3  -3   3  297.57   44.60
  -3  -3   3  388.96   57.19
  -3  -3   3  328.57   50.49
  -3  -3   3  372.46   49.90
   2   3  -3  363.66   48.40
   2   3  -3  454.15   62.59
   2   3  -3  409.06   56.59
   2   3  -3  430.26   55.89
   2   3  -3  430.86   50.09
  -2  -3   3  518.15   63.59
  -2  -3   3  386.86   49.70
  -2  -3   3  399.86   50.29
  -2  -3   3  389.76   47.90
   1   3  -3   -5.10    9.40
   1   3  -3    6.20    9.00
   1   3  -3    8.80    8.60
   1   3  -3    9.40   10.00
   1   3  -3    0.70   12.20
  -1  -3   3   21.70   13.40
  -1  -3   3   -4.50    8.20
  -1  -3   3   -9.40    8.50
  -1  -3   3   -0.40    9.10
   0   3  -3 1643.54  166.88
   0   3  -3 1604.84  169.98
   0   3  -3 1505.95  172.88
   0   3  -3 1647.54  168.88
   0  -3   3 1720.13  173.08
   0  -3   3 1681.73  169.18
   0  -3   3 1562.24  168.28
   0  -3   3 1660.53  166.58
  -1   3  -3  947.21  107.59
  -1   3  -3  965.70  112.19
  -1   3  -3 1032.30  106.39
  -1   3  -3  955.10  103.19
  -1   3  -3  962.80  111.09
  -1   3  -3  998.60  104.19
  -1   3  -3  954.80  105.09
   1  -3   3 1044.80  108.09
   1  -3   3 1029.20  103.49
   1  -3   3 1091.59  105.99
   1  -3   3 1036.30  106.49
   1  -3   3  973.70  111.09
   1  -3   3  991.30  104.09
  -2   3  -3  252.37   36.60
  -2   3  -3  255.47   36.60
  -2   3  -3  264.27   36.80
  -2   3  -3  215.68   37.20
  -2   3  -3  258.97   33.10
  -2   3  -3  242.78   32.80
  -2   3  -3  223.98   41.10
  -2   3  -3  245.88   42.50
   2  -3   3  225.38   32.00
   2  -3   3  200.78   40.50
   2  -3   3  227.68   35.90
   2  -3   3  260.57   33.10
   2  -3   3  276.87   37.50
  -3   3  -3   62.99   23.30
  -3   3  -3   48.10   12.90
  -3   3  -3   37.00   16.40
  -3   3  -3   46.10   12.90
  -3   3  -3   60.99   15.20
  -3   3  -3   51.09   18.80
  -3   3  -3   33.70   16.00
  -3   3  -3   35.10   14.90
   3  -3   3   14.40   17.00
   3  -3   3   41.70   13.60
   3  -3   3   66.49   19.50
   3  -3   3   66.39   21.20
   3  -3   3   36.20   16.00
   3  -3   3   47.30   21.70
   3  -3   3   61.99   14.60
  -4   3  -3  401.96   57.79
  -4   3  -3  397.86   47.40
  -4   3  -3  386.26   61.89
  -4   3  -3  419.56   57.59
  -4   3  -3  350.36   54.99
  -4   3  -3  414.96   45.00
  -4   3  -3  381.86   49.40
  -4   3  -3  370.16   47.70
   4  -3   3  289.47   57.49
   4  -3   3  389.16   60.19
   4  -3   3  398.26   48.80
   4  -3   3  396.96   48.30
   4  -3   3  450.35   70.69
   4  -3   3  466.15   60.29
   4  -3   3  386.96   58.59
  -5   3  -3   19.60   16.40
  -5   3  -3   39.90   15.40
  -5   3  -3   48.60   20.70
  -5   3  -3   23.00   15.30
  -5   3  -3   17.30   14.40
  -5   3  -3   37.80   22.10
  -5   3  -3   43.70   17.50
   5  -3   3   34.20   26.10
   5  -3   3   26.10   22.00
   5  -3   3   33.90   19.00
   5  -3   3   43.10   16.50
   5  -3   3   43.00   15.10
   5  -3   3   18.80   19.80
   5  -3   3   36.10   17.00
  -6   3  -3 1889.21  198.98
  -6   3  -3 1885.71  205.98
  -6   3  -3 1962.90  198.88
  -6   3  -3 1803.72  203.08
  -6   3  -3 1827.02  196.18
  -6   3  -3 1774.32  203.68
   6  -3   3 1909.71  194.38
   6  -3   3 1614.74  199.98
   6  -3   3 1725.93  195.48
   6  -3   3 1710.63  201.48
   6  -3   3 1841.82  210.88
   6  -3   3 1842.32  194.38
   6  -3   3 1816.72  199.48
   6  -3   3 2053.89  204.58
  -7   3  -3  262.57   52.59
  -7   3  -3  250.27   50.19
  -7   3  -3  273.77   46.10
  -7   3  -3  319.37   46.50
   7  -3   3  293.87   55.59
   7  -3   3  268.67   44.60
   7  -3   3  258.97   43.50
   7  -3   3  320.57   56.29
   7  -3   3  261.27   57.29
   7  -3   3  234.28   44.60
   7  -3   3  175.48   46.10
   7  -3   3  337.37   72.89
  -8   3  -3   -2.30   17.20
  -8   3  -3   66.79   25.00
  -8   3  -3   26.30   28.00
  -8   3  -3   36.30   25.40
  -8   3  -3   35.30   27.20
  -8   3  -3   25.30   23.20
   8  -3   3    9.20   23.30
   8  -3   3  -20.40   62.89
   8  -3   3   30.90   21.90
   8  -3   3    4.50   20.70
   8  -3   3   49.20   33.20
   8  -3   3   -2.90   20.30
   8  -3   3  -12.30   17.90
  -9   3  -3   32.90   23.40
  -9   3  -3    4.90   22.90
  -9   3  -3  -20.70   17.50
  -9   3  -3   12.80   23.90
  -9   3  -3    4.60   23.10
  -9   3  -3    4.60   24.80
   9  -3   3   45.30   44.10
   9  -3   3   73.59   42.50
   9  -3   3   -2.80   19.70
   9  -3   3    8.10   23.30
   9   2  -3  155.08   54.29
   9   2  -3  130.79   53.19
   8   2  -3  448.86   76.69
   8   2  -3  527.45   88.69
   8   2  -3  491.75   96.29
   8   2  -3  298.17   79.49
   8   2  -3  371.36   74.89
   8   2  -3  668.43   78.59
  -8  -2   3  571.14   73.99
  -8  -2   3  549.45   92.99
  -8  -2   3  411.46   81.59
  -8  -2   3  381.06   88.39
  -8  -2   3  560.74   62.09
  -8  -2   3  545.25   79.89
   7   2  -3  194.38   52.49
   7   2  -3  199.08   43.20
   7   2  -3  228.38   37.70
   7   2  -3  187.28   44.40
   7   2  -3  126.19   45.60
   7   2  -3  166.68   29.90
   7   2  -3  186.28   43.00
   7   2  -3  231.18   40.70
  -7  -2   3  199.68   36.80
  -7  -2   3  259.77   35.00
  -7  -2   3  203.48   44.40
  -7  -2   3  165.78   39.50
  -7  -2   3  149.69   44.00
  -7  -2   3  143.79   36.40
   6   2  -3    9.20   12.90
   6   2  -3   31.30   18.30
   6   2  -3    4.40    9.00
   6   2  -3   19.10   25.20
   6   2  -3   11.60   19.00
   6   2  -3  -11.00   12.30
   6   2  -3   20.10   18.70
   6   2  -3  -10.00   11.30
  -6  -2   3   16.30   14.80
  -6  -2   3   22.60    9.90
  -6  -2   3  -22.40   12.00
  -6  -2   3    3.00   15.20
  -6  -2   3   14.00   15.30
   5   2  -3    2.60   18.30
   5   2  -3   -9.00   16.60
   5   2  -3   11.70   16.30
   5   2  -3   38.20   19.10
   5   2  -3   26.40   22.10
  -5  -2   3   13.90   15.80
  -5  -2   3    5.60   13.80
  -5  -2   3   44.50   21.50
  -5  -2   3   17.40   15.30
   4   2  -3  480.25   59.99
   4   2  -3  517.65   71.99
   4   2  -3  460.25   64.29
   4   2  -3  501.25   73.99
   4   2  -3  536.75   69.79
  -4  -2   3  444.96   65.39
  -4  -2   3  535.75   72.19
  -4  -2   3  490.65   63.79
  -4  -2   3  422.36   56.69
   3   2  -3  505.35   68.79
   3   2  -3  610.04   67.49
   3   2  -3  574.74   71.39
   3   2  -3  596.44   68.69
   3   2  -3  547.35   66.39
  -3  -2   3  604.84   68.69
  -3  -2   3  605.04   70.09
  -3  -2   3  570.44   65.79
  -3  -2   3  588.94   65.39
   2   2  -3   36.00   13.40
   2   2  -3   28.30   13.70
   2   2  -3   17.40   12.80
   2   2  -3   29.30   11.70
   2   2  -3    3.00   11.40
  -2  -2   3   15.30    9.70
  -2  -2   3   23.10   11.20
  -2  -2   3   28.70   11.50
  -2  -2   3   35.80   14.60
   1   2  -3  144.59   22.80
   1   2  -3  146.69   26.40
   1   2  -3  140.19   20.40
   1   2  -3  139.69   22.40
   1   2  -3  156.88   22.90
  -1  -2   3  123.29   19.30
  -1  -2   3  184.48   24.60
  -1  -2   3  115.09   21.00
  -1  -2   3  150.78   26.90
   0   2  -3 2943.11  323.47
   0   2  -3 3148.28  315.47
   0   2  -3 3215.08  318.67
   0   2  -3 3317.77  321.27
   0   2  -3 3201.78  316.47
   0   2  -3 3250.17  317.87
   0   2  -3 3106.19  316.57
   0  -2   3 3128.69  320.27
   0  -2   3 3224.58  316.37
   0  -2   3 3076.69  317.47
   0  -2   3 3113.99  315.57
   0  -2   3 3104.09  318.07
   0  -2   3 3155.48  317.67
  -1   2  -3  289.67   36.90
  -1   2  -3  339.67   39.20
  -1   2  -3  327.77   35.70
  -1   2  -3  325.57   35.80
  -1   2  -3  325.97   36.00
  -1   2  -3  312.47   37.70
  -1   2  -3  335.67   44.80
  -1   2  -3  277.87   44.50
   1  -2   3  333.67   38.10
   1  -2   3  201.18   41.90
   1  -2   3  326.17   35.70
   1  -2   3  341.57   36.00
   1  -2   3  320.47   37.40
  -2   2  -3 2800.72  287.47
  -2   2  -3 2701.83  287.77
  -2   2  -3 2843.62  285.27
  -2   2  -3 2760.62  290.67
  -2   2  -3 2657.53  284.27
  -2   2  -3 3183.18  288.87
  -2   2  -3 3086.49  285.77
  -2   2  -3 3127.89  290.57
   2  -2   3 2476.05  291.57
   2  -2   3 2761.12  288.37
   2  -2   3 2906.01  292.27
   2  -2   3 2743.63  288.07
   2  -2   3 2743.93  285.57
   2  -2   3 2773.82  287.87
   2  -2   3 2837.52  285.57
  -3   2  -3 1677.73  177.48
  -3   2  -3 1686.03  177.48
  -3   2  -3 1710.43  180.88
  -3   2  -3 1703.43  177.28
  -3   2  -3 1549.84  176.18
  -3   2  -3 1655.63  174.48
  -3   2  -3 1606.14  173.88
   3  -2   3 1740.03  181.88
   3  -2   3 1756.92  183.58
   3  -2   3 1708.63  174.98
   3  -2   3 1755.72  178.98
   3  -2   3 1635.34  177.78
   3  -2   3 1759.52  178.98
   3  -2   3 1781.42  174.98
  -4   2  -3  131.89   24.60
  -4   2  -3  130.69   24.50
  -4   2  -3  115.09   29.20
  -4   2  -3  126.59   29.10
  -4   2  -3   86.39   23.50
  -4   2  -3   97.39   20.40
  -4   2  -3  110.79   26.70
   4  -2   3  101.09   25.70
   4  -2   3  105.69   21.70
   4  -2   3   86.39   26.50
   4  -2   3  110.89   25.70
   4  -2   3  116.99   22.10
   4  -2   3   89.19   29.30
   4  -2   3  105.69   28.70
   4  -2   3   87.59   21.00
  -5   2  -3    2.50   11.50
  -5   2  -3   11.80   15.20
  -5   2  -3    4.80   13.60
  -5   2  -3    3.50   10.90
  -5   2  -3  -18.20   12.80
  -5   2  -3    7.30   12.50
   5  -2   3   11.90   11.70
   5  -2   3  -11.30    8.30
   5  -2   3  -13.70   15.30
   5  -2   3   23.80   17.30
   5  -2   3   -8.30   17.80
   5  -2   3   16.00   14.10
   5  -2   3   31.00   20.10
   5  -2   3    6.80   11.90
  -6   2  -3  799.12  107.49
  -6   2  -3  830.32   93.79
  -6   2  -3  706.23  117.79
  -6   2  -3  861.71  100.09
   6  -2   3  702.43   94.29
   6  -2   3  746.53   90.99
   6  -2   3  768.12  114.09
   6  -2   3  781.32   94.49
   6  -2   3  827.02  109.99
   6  -2   3  826.72  108.89
   6  -2   3  693.93   87.29
   6  -2   3  737.43   89.59
  -7   2  -3   38.50   20.00
  -7   2  -3    1.50   12.30
  -7   2  -3  -10.10   13.50
  -7   2  -3  -16.60   15.40
  -7   2  -3   16.10   20.00
  -7   2  -3   -8.40   14.50
   7  -2   3  -14.10   12.90
   7  -2   3    4.80   18.80
   7  -2   3   -0.40   12.50
   7  -2   3    7.40   14.00
   7  -2   3   -3.90   28.30
   7  -2   3    3.20   12.70
   7  -2   3   10.80   30.80
   7  -2   3   13.40   16.50
  -8   2  -3  207.38   55.69
  -8   2  -3  346.27   57.69
  -8   2  -3  365.66   54.49
  -8   2  -3  341.27   68.89
  -8   2  -3  350.26   64.29
  -8   2  -3  337.07   60.99
   8  -2   3  333.67   80.49
   8  -2   3  308.87   64.89
   8  -2   3  259.57   55.19
   8  -2   3  265.57   48.50
   8  -2   3  253.97   50.59
   8  -2   3  246.48   51.19
   8  -2   3  445.96   76.69
   9   1  -3   31.70   35.70
   9   1  -3    7.60   13.90
   9   1  -3   -8.90   31.00
   9   1  -3   52.49   39.30
   9   1  -3   -1.70   12.80
   9   1  -3   53.39   37.00
   9   1  -3   74.39   36.10
   9   1  -3   16.20   24.90
  -9  -1   3   31.10   27.00
  -9  -1   3   21.20   17.50
  -9  -1   3   47.20   26.80
  -9  -1   3   62.09   25.80
  -9  -1   3   13.10   22.20
  -9  -1   3   29.00   26.30
   8   1  -3   -5.10   14.70
   8   1  -3   37.40   24.60
   8   1  -3   78.79   34.70
   8   1  -3   12.30   16.40
   8   1  -3   53.49   27.30
   8   1  -3   25.20   25.40
   8   1  -3   13.60   13.00
   8   1  -3  101.69   42.00
  -8  -1   3   13.60   17.60
  -8  -1   3   17.60   17.40
  -8  -1   3   22.10   17.40
  -8  -1   3   90.49   26.70
  -8  -1   3   39.90   23.50
  -8  -1   3   50.59   29.20
   7   1  -3  123.09   30.30
   7   1  -3  193.58   50.39
   7   1  -3  156.68   35.80
   7   1  -3  131.59   33.70
   7   1  -3  135.29   28.60
   7   1  -3  145.99   41.80
   7   1  -3  132.99   23.90
   7   1  -3  127.99   37.90
  -7  -1   3  149.29   25.70
  -7  -1   3  114.39   34.40
  -7  -1   3  119.79   31.60
  -7  -1   3  116.99   35.30
  -7  -1   3  136.19   30.40
  -7  -1   3  154.78   34.40
   6   1  -3    6.10   16.90
   6   1  -3   52.99   20.60
   6   1  -3   44.90   19.30
   6   1  -3   35.90   25.00
   6   1  -3   67.89   28.10
   6   1  -3   25.30   24.50
   6   1  -3   58.99   14.20
   6   1  -3   37.60   15.50
  -6  -1   3   43.40   18.00
  -6  -1   3   22.90   13.50
  -6  -1   3   23.80   19.30
  -6  -1   3   27.30   19.70
  -6  -1   3   47.40   20.40
  -6  -1   3   31.00   12.10
   5   1  -3  286.47   42.10
   5   1  -3  254.57   48.80
   5   1  -3  272.17   43.80
   5   1  -3  307.77   48.00
   5   1  -3  289.37   33.00
   5   1  -3  251.27   50.29
   5   1  -3  213.48   42.90
  -5  -1   3  289.87   39.50
  -5  -1   3  283.17   43.10
  -5  -1   3  331.17   52.29
  -5  -1   3  249.28   32.80
  -5  -1   3  348.47   46.10
  -5  -1   3  231.58   44.40
   4   1  -3 3416.16  338.87
   4   1  -3 3222.38  338.07
   4   1  -3 3280.97  333.87
   4   1  -3 3365.86  334.77
   4   1  -3 3218.28  336.47
  -4  -1   3 3259.57  333.07
  -4  -1   3 3119.79  336.37
  -4  -1   3 3313.07  336.67
  -4  -1   3 3215.58  332.87
   3   1  -3   99.29   24.00
   3   1  -3  133.59   24.90
   3   1  -3  122.49   22.60
   3   1  -3   96.09   26.60
  -3  -1   3   91.59   19.00
  -3  -1   3  105.19   19.60
  -3  -1   3  114.09   23.40
  -3  -1   3   79.89   20.20
   2   1  -3 2599.24  265.27
   2   1  -3 2705.33  263.97
   2   1  -3 2574.54  263.47
   2   1  -3 2632.34  266.27
  -2  -1   3 2557.84  263.27
  -2  -1   3 2655.33  263.27
  -2  -1   3 2587.04  264.67
  -2  -1   3 2552.04  265.27
   1   1  -3 1157.28  112.09
   1   1  -3 1108.69  112.39
  -1  -1   3  983.30  112.49
   0   1  -3  432.46   51.99
   0   1  -3  432.16   48.70
   0   1  -3  452.95   47.90
   0   1  -3  436.26   51.19
   0   1  -3  416.26   46.40
   0  -1   3  459.25   48.00
   0  -1   3  429.26   50.19
   0  -1   3  550.94   55.59
   0  -1   3  430.96   46.60
  -1   1  -3  415.36   48.60
  -1   1  -3  412.16   45.30
  -1   1  -3  427.26   46.80
  -1   1  -3  386.96   49.00
  -1   1  -3  391.06   51.39
  -1   1  -3  444.66   44.90
  -1   1  -3  406.06   49.30
  -1   1  -3  419.36   47.50
  -1   1  -3  406.76   46.10
   1  -1   3  417.96   51.59
   1  -1   3  410.16   44.80
   1  -1   3  397.46   47.50
   1  -1   3  406.96   46.50
   1  -1   3  439.06   47.40
   1  -1   3  411.56   45.50
   1  -1   3  422.96   49.50
  -2   1  -3 1888.71  206.48
  -2   1  -3 1951.10  209.38
  -2   1  -3 2153.68  209.48
  -2   1  -3 2169.48  206.98
  -2   1  -3 1985.10  208.28
  -2   1  -3 1950.40  210.68
  -2   1  -3 2413.06  210.88
  -2   1  -3 1945.21  206.58
   2  -1   3 1997.20  209.68
   2  -1   3 2008.00  209.88
   2  -1   3 2051.49  212.48
   2  -1   3 2013.40  207.08
   2  -1   3 1880.11  211.58
   2  -1   3 2112.89  209.58
   2  -1   3 1945.41  206.88
  -3   1  -3   82.79   20.40
  -3   1  -3  106.69   23.60
  -3   1  -3   80.19   19.30
  -3   1  -3  102.59   18.80
  -3   1  -3   91.19   22.00
  -3   1  -3  132.39   27.20
  -3   1  -3   86.09   18.70
  -3   1  -3   74.19   19.90
   3  -1   3   69.79   19.90
   3  -1   3  108.99   19.50
   3  -1   3   77.09   18.70
   3  -1   3   98.89   27.70
   3  -1   3  111.69   24.60
   3  -1   3  103.29   24.90
   3  -1   3   95.09   22.90
   3  -1   3   92.29   19.90
  -4   1  -3  260.37   42.40
  -4   1  -3  254.07   37.00
  -4   1  -3  272.97   43.50
  -4   1  -3  231.08   35.90
   4  -1   3  239.68   46.40
   4  -1   3  195.98   39.20
   4  -1   3  281.77   39.40
   4  -1   3  294.87   46.70
   4  -1   3  242.38   43.50
  -5   1  -3   88.19   23.90
  -5   1  -3  117.39   25.40
  -5   1  -3  156.58   35.00
  -5   1  -3   97.09   22.20
  -5   1  -3  114.49   28.40
   5  -1   3  156.98   39.80
   5  -1   3  123.39   31.00
   5  -1   3   99.19   30.40
   5  -1   3   89.09   24.50
   5  -1   3  164.88   42.60
   5  -1   3   69.89   23.20
   5  -1   3  102.39   43.20
   5  -1   3   71.99   27.50
  -6   1  -3  209.38   44.10
  -6   1  -3  187.88   38.10
  -6   1  -3  165.48   31.10
  -6   1  -3  222.98   42.00
  -6   1  -3  179.68   35.60
  -6   1  -3  172.08   43.40
   6  -1   3  166.18   34.90
   6  -1   3  186.08   43.50
   6  -1   3  158.58   50.09
   6  -1   3  140.69   39.10
   6  -1   3  198.18   41.90
   6  -1   3  112.39   33.90
   6  -1   3  164.78   32.40
  -7   1  -3  148.99   40.40
  -7   1  -3  106.59   32.20
  -7   1  -3  167.38   43.10
  -7   1  -3  170.58   41.50
  -7   1  -3  186.78   33.70
  -7   1  -3  156.78   33.40
   7  -1   3  214.98   53.29
   7  -1   3  162.28   31.30
   7  -1   3   78.79   31.40
   7  -1   3  157.18   42.00
   7  -1   3   67.19   27.70
   7  -1   3  112.89   30.40
   7  -1   3  204.78   61.39
   7  -1   3  115.19   32.20
  -8   1  -3  100.89   33.20
  -8   1  -3  147.89   48.20
  -8   1  -3  130.29   39.90
  -8   1  -3  120.89   30.70
  -8   1  -3   84.59   32.20
  -8   1  -3  189.18   41.10
   8  -1   3   96.49   40.00
   8  -1   3  186.68   53.29
   8  -1   3   84.69   31.80
   8  -1   3   86.69   35.90
   8  -1   3   99.49   29.40
   8  -1   3   51.79   31.40
   8  -1   3  109.19   56.29
   8  -1   3  130.69   36.30
   9   0  -3  159.68   38.50
   9   0  -3   62.99   29.70
   9   0  -3  111.09   27.70
   9   0  -3   66.69   44.00
   9   0  -3   86.89   22.80
   9   0  -3  139.59   43.70
   9   0  -3   50.09   31.70
   9   0  -3  199.08   54.79
  -9   0   3  185.78   38.50
  -9   0   3  155.88   38.60
  -9   0   3  175.58   31.70
  -9   0   3   98.69   39.20
  -9   0   3   40.70   29.30
  -9   0   3  108.29   33.10
   8   0  -3 1282.47  142.49
   8   0  -3 1127.59  129.39
   8   0  -3 1111.89  136.79
   8   0  -3 1212.88  164.68
   8   0  -3 1118.59  134.79
   8   0  -3 1143.49  143.99
  -8   0   3 1122.99  133.49
  -8   0   3 1214.78  131.89
  -8   0   3 1046.80  137.89
  -8   0   3 1167.28  132.39
  -8   0   3 1245.48  126.79
  -8   0   3 1200.58  141.09
   7   0  -3  323.87   63.69
   7   0  -3  264.57   43.30
   7   0  -3  246.98   44.90
   7   0  -3  204.28   46.60
   7   0  -3  312.57   45.70
   7   0  -3  257.47   53.29
   7   0  -3  266.07   53.49
   7   0  -3  225.58   36.50
  -7   0   3  266.57   51.19
  -7   0   3  249.28   37.70
  -7   0   3  222.48   42.90
  -7   0   3  330.17   55.89
  -7   0   3  274.57   46.50
  -7   0   3  281.27   45.30
   6   0  -3 1010.30  106.99
   6   0  -3 1035.10  113.89
   6   0  -3 1016.20  119.89
   6   0  -3 1015.10  116.99
   6   0  -3  987.30  122.39
   6   0  -3 1032.00  110.59
   6   0  -3 1029.50  117.59
   6   0  -3 1045.90  110.59
  -6   0   3 1065.39  107.49
  -6   0   3  982.50  110.59
  -6   0   3 1096.39  119.29
  -6   0   3 1004.20  113.09
  -6   0   3  915.51  115.29
  -6   0   3  892.71  110.49
   5   0  -3    5.30   17.90
   5   0  -3   25.10   17.20
   5   0  -3   33.10   12.10
   5   0  -3   12.00   12.90
   5   0  -3   16.20   14.60
   5   0  -3   12.30   12.30
   5   0  -3    3.30    6.90
  -5   0   3   20.40   14.20
  -5   0   3   25.60    9.80
  -5   0   3   44.50   16.50
  -5   0   3   -5.60    8.60
  -5   0   3   26.10   12.80
  -5   0   3   34.90   17.10
   4   0  -3  894.91  102.39
   4   0  -3  985.80  101.19
   4   0  -3  934.11   96.29
   4   0  -3  947.61  100.09
   4   0  -3  973.40   98.39
   4   0  -3  860.81  105.59
   4   0  -3  928.71  104.59
  -4   0   3  990.80  104.69
  -4   0   3  948.21  101.39
  -4   0   3  915.11   98.49
  -4   0   3  928.61   99.79
  -4   0   3  927.21   96.69
  -4   0   3  851.41  102.59
   3   0  -3  502.55   54.29
   3   0  -3  507.45   58.59
   3   0  -3  502.95   54.39
   3   0  -3  441.86   56.09
   3   0  -3  465.05   55.59
  -3   0   3  506.55   53.59
  -3   0   3  476.65   54.49
  -3   0   3  448.86   56.09
  -3   0   3  488.45   56.19
   2   0  -3 4350.96  433.06
   2   0  -3 4309.07  435.26
   2   0  -3 4383.46  434.46
   2   0  -3 4254.17  433.66
   2   0  -3 4266.67  432.26
   2   0  -3 4264.37  433.66
  -2   0   3 4180.48  433.16
  -2   0   3 4230.88  431.96
  -2   0   3 4238.08  433.06
  -2   0   3 4787.12  435.86
   1   0  -3  384.46   47.30
   1   0  -3  410.86   46.60
   1   0  -3  415.66   48.30
   1   0  -3  409.56   45.50
  -1   0   3  541.45   52.69
  -1   0   3  445.16   48.10
  -1   0   3  407.96   49.20
   0   0  -3   48.00   12.70
   0   0  -3   22.20   11.60
   0   0  -3   56.19   14.30
   0   0  -3   27.20    9.60
   0   0  -3   23.60    7.40
   0   0  -3   36.20    9.90
   0   0   3   19.30   12.70
   0   0   3   31.90    9.70
   0   0   3   26.00   12.00
   0   0   3   52.79   15.90
  -1   0  -3   94.69   17.60
  -1   0  -3  112.09   20.00
  -1   0  -3   94.69   17.20
  -1   0  -3   86.79   15.20
  -1   0  -3   67.79   19.20
  -1   0  -3   94.89   18.60
  -1   0  -3   80.29   14.70
  -1   0  -3   77.99   16.60
  -1   0  -3   89.19   15.20
   1   0   3   87.19   17.40
   1   0   3   64.59   14.70
   1   0   3   92.59   18.00
   1   0   3  119.09   18.90
   1   0   3   91.49   20.00
   1   0   3   52.99   16.80
   1   0   3   82.39   18.10
   1   0   3   76.59   14.10
  -2   0  -3  121.19   27.80
  -2   0  -3  158.78   27.50
  -2   0  -3  151.48   22.40
  -2   0  -3  136.59   26.90
  -2   0  -3  163.68   23.80
  -2   0  -3  112.99   24.00
  -2   0  -3  124.49   22.80
   2   0   3  139.49   29.40
   2   0   3  148.99   26.50
   2   0   3  166.58   27.80
   2   0   3  144.79   23.40
   2   0   3  138.29   26.90
   2   0   3  151.58   24.50
   2   0   3  135.69   26.30
   2   0   3  111.79   20.70
  -3   0  -3  876.71  111.89
  -3   0  -3  992.40  105.79
  -3   0  -3  958.10  108.29
  -3   0  -3  962.00  110.19
  -3   0  -3  984.40  110.29
  -3   0  -3  896.11  106.99
  -3   0  -3 1038.60  106.69
  -3   0  -3 1008.00  109.49
   3   0   3 1009.60  106.19
   3   0   3  982.80  107.69
   3   0   3 1048.70  114.59
   3   0   3  971.60  106.99
   3   0   3 1018.30  109.99
   3   0   3 1132.29  111.69
   3   0   3  934.21  110.59
   3   0   3 1072.59  110.59
  -4   0  -3   41.40   20.60
  -4   0  -3   57.09   20.80
  -4   0  -3   84.19   23.10
  -4   0  -3   51.39   17.60
  -4   0  -3   26.00   13.20
  -4   0  -3   21.70   18.70
  -4   0  -3   44.10   16.30
  -4   0  -3   -4.10   13.60
   4   0   3   28.90   18.50
   4   0   3   30.20   15.50
   4   0   3   62.79   22.30
   4   0   3   52.89   17.50
   4   0   3   26.80   16.40
   4   0   3   43.30   24.60
   4   0   3   72.49   22.00
   4   0   3   39.60   13.80
  -5   0  -3  140.69   29.60
  -5   0  -3  152.78   30.10
  -5   0  -3  123.59   30.80
  -5   0  -3  162.38   35.40
  -5   0  -3  117.99   34.60
  -5   0  -3  123.09   26.50
   5   0   3  188.88   47.00
   5   0   3   99.79   29.40
   5   0   3  147.99   37.30
   5   0   3   79.89   29.60
   5   0   3   99.69   27.30
   5   0   3  111.49   27.60
   5   0   3  111.59   24.10
   5   0   3  115.79   28.60
  -6   0  -3  206.28   40.10
  -6   0  -3  195.08   37.10
  -6   0  -3  167.78   40.60
  -6   0  -3  124.99   35.90
  -6   0  -3  242.08   37.20
  -6   0  -3  206.58   44.30
   6   0   3  197.28   42.30
   6   0   3  160.38   35.70
   6   0   3  184.88   34.40
   6   0   3  122.69   34.70
   6   0   3  182.68   46.30
   6   0   3  128.89   35.40
   6   0   3  254.97   49.70
   6   0   3  243.98   57.09
  -7   0  -3    8.60   17.20
  -7   0  -3   11.10   17.00
  -7   0  -3  -11.20   17.30
  -7   0  -3  -28.70   13.80
  -7   0  -3   11.20   16.80
  -7   0  -3    5.80   17.20
   7   0   3    0.70   12.10
   7   0   3   20.40   34.70
   7   0   3  -14.80   20.10
   7   0   3   -4.90   17.30
   7   0   3   -3.70   16.50
   7   0   3  -27.30   26.00
   7   0   3   11.90   18.80
   7   0   3   -0.80   18.60
  -8   0  -3  333.97   64.59
  -8   0  -3  314.17   52.49
  -8   0  -3  247.18   57.79
  -8   0  -3  329.97   65.79
  -8   0  -3  355.96   72.39
  -8   0  -3  290.77   60.29
   8   0   3  320.97   71.39
   8   0   3  194.08   53.39
   8   0   3  339.87   54.39
   8   0   3  270.37   61.19
   8   0   3  358.46   86.59
  10  -1  -3  112.29   31.20
  10  -1  -3  267.37   87.59
  10  -1  -3  161.28   44.70
  10  -1  -3  230.08   63.09
  10  -1  -3  328.27   51.79
  10  -1  -3  179.98   60.39
  10  -1  -3  146.29   39.20
 -10   1   3  171.78   44.70
 -10   1   3  314.77   65.49
 -10   1   3  259.17   44.80
 -10   1   3  232.88   51.09
   9  -1  -3   68.09   44.70
   9  -1  -3   -9.20   12.70
   9  -1  -3   32.40   23.40
   9  -1  -3   11.60   24.40
   9  -1  -3   -8.40   21.50
   9  -1  -3   42.90   27.60
   9  -1  -3   12.30   13.10
   9  -1  -3   43.00   33.10
  -9   1   3   17.60   19.40
  -9   1   3   45.70   25.70
  -9   1   3    9.20   17.30
  -9   1   3   29.50   18.20
  -9   1   3   35.10   31.70
  -9   1   3   32.10   26.60
   8  -1  -3  633.84   92.99
   8  -1  -3  602.04   89.29
   8  -1  -3  499.85   94.29
   8  -1  -3  609.14   70.09
   8  -1  -3  533.35   78.09
   8  -1  -3  384.26   74.39
  -8   1   3  562.44   66.29
  -8   1   3  589.54   78.79
  -8   1   3  516.95   85.39
  -8   1   3  540.65   88.09
  -8   1   3  597.34   83.49
  -8   1   3  578.44   79.59
   7  -1  -3   81.29   22.80
   7  -1  -3   30.30   13.70
   7  -1  -3   29.20   18.30
   7  -1  -3   16.80   21.70
   7  -1  -3   63.59   19.40
   7  -1  -3   72.09   31.90
   7  -1  -3   51.29   24.20
   7  -1  -3   61.09   24.30
  -7   1   3   64.89   26.90
  -7   1   3   28.40   20.10
  -7   1   3   46.20   19.70
  -7   1   3   71.19   17.50
  -7   1   3   51.59   20.10
  -7   1   3   27.00   18.70
   6  -1  -3 2359.46  232.88
   6  -1  -3 2080.39  236.48
   6  -1  -3 2284.47  226.28
   6  -1  -3 2060.49  227.58
   6  -1  -3 2199.18  226.18
   6  -1  -3 2149.98  222.48
   6  -1  -3 2081.59  233.38
  -6   1   3 2253.47  226.98
  -6   1   3 2100.09  232.98
  -6   1   3 2135.09  226.38
  -6   1   3 2170.78  223.08
  -6   1   3 2217.78  228.98
  -6   1   3 2117.49  231.08
   5  -1  -3  419.06   49.40
   5  -1  -3  448.06   54.49
   5  -1  -3  462.95   53.69
   5  -1  -3  475.65   64.89
   5  -1  -3  463.15   62.79
   5  -1  -3  412.36   67.39
   5  -1  -3  450.05   52.69
  -5   1   3  454.05   53.49
  -5   1   3  502.55   58.09
  -5   1   3  427.56   50.29
  -5   1   3  453.15   53.29
  -5   1   3  432.56   55.29
  -5   1   3  356.76   60.69
   4  -1  -3   42.00   17.20
   4  -1  -3    8.10    7.60
   4  -1  -3    8.80    8.70
   4  -1  -3    3.20    9.20
   4  -1  -3    9.80   15.30
   4  -1  -3   19.60   12.30
   4  -1  -3    7.70   12.50
  -4   1   3   33.50   15.90
  -4   1   3   14.50   10.40
  -4   1   3    6.80   12.00
  -4   1   3    4.70    9.50
  -4   1   3   16.80   12.10
   3  -1  -3   22.00   11.30
   3  -1  -3   36.40   10.80
   3  -1  -3   31.90   11.40
   3  -1  -3   32.50   21.30
  -3   1   3   -7.70    8.50
  -3   1   3   30.00   14.30
  -3   1   3    8.40    8.00
  -3   1   3   17.80   10.20
  -3   1   3   21.70   11.60
  -3   1   3   24.50   11.90
   2  -1  -3  162.78   21.20
   2  -1  -3  113.29   19.90
   2  -1  -3  130.09   16.90
   2  -1  -3   91.89   20.30
   2  -1  -3   97.99   18.30
   2  -1  -3  123.19   18.20
   2  -1  -3  121.99   18.60
  -2   1   3  120.19   17.70
  -2   1   3   94.49   18.40
  -2   1   3  106.89   19.70
  -2   1   3  108.29   18.80
  -2   1   3  119.09   15.90
  -2   1   3   94.19   21.10
  -2   1   3  115.69   19.60
   1  -1  -3 4765.12  475.95
   1  -1  -3 4673.83  475.85
   1  -1  -3 4278.77  477.35
  -1   1   3 4834.62  476.95
  -1   1   3 5200.08  480.25
   0  -1  -3 1114.89  110.39
   0  -1  -3 1047.50  107.29
   0  -1  -3 1021.90  108.29
   0  -1  -3 1000.80  108.49
   0  -1  -3 1032.50  106.19
   0  -1  -3 1058.59  107.79
   0  -1  -3 1054.59  106.79
   0  -1  -3  896.71  112.49
   0  -1  -3 1040.50  109.59
   0   1   3 1012.80  107.39
   0   1   3 1139.19  112.69
   0   1   3 1038.60  110.19
   0   1   3 1083.99  109.29
   0   1   3  965.90  106.19
   0   1   3 1091.89  109.19
   0   1   3 1066.39  107.39
  -1  -1  -3  847.42   92.59
  -1  -1  -3 1010.50   93.19
  -1  -1  -3 1032.40   96.09
  -1  -1  -3  858.81   96.09
  -1  -1  -3  884.81   95.49
  -1  -1  -3  849.91   92.09
  -1  -1  -3  871.11   94.09
   1   1   3  843.92   98.99
   1   1   3  813.02   95.49
   1   1   3  889.11   96.09
   1   1   3  815.02   92.79
   1   1   3  834.22   92.89
   1   1   3  917.91   94.49
   1   1   3  841.72   94.89
  -2  -1  -3 1054.79  119.39
  -2  -1  -3 1017.80  116.29
  -2  -1  -3 1085.79  118.89
  -2  -1  -3 1140.79  118.89
  -2  -1  -3 1125.29  115.19
  -2  -1  -3 1082.89  115.59
  -2  -1  -3 1107.89  118.99
  -2  -1  -3 1007.30  116.99
   2   1   3 1065.79  116.29
   2   1   3 1159.38  115.99
   2   1   3 1130.79  120.69
   2   1   3 1101.29  117.19
   2   1   3 1039.10  118.69
   2   1   3 1171.88  117.99
   2   1   3 1051.69  119.69
   2   1   3 1162.48  119.29
  -3  -1  -3  389.66   51.99
  -3  -1  -3  508.95   64.39
  -3  -1  -3  462.65   60.19
  -3  -1  -3  448.46   52.99
  -3  -1  -3  436.36   63.49
  -3  -1  -3  418.26   50.69
  -3  -1  -3  383.36   57.79
  -3  -1  -3  418.46   60.99
   3   1   3  403.66   57.59
   3   1   3  397.66   58.99
   3   1   3  405.66   58.59
   3   1   3  441.06   60.49
   3   1   3  441.56   53.59
   3   1   3  390.16   61.79
   3   1   3  463.95   52.09
   3   1   3  444.46   65.59
  -4  -1  -3 1109.89  122.79
  -4  -1  -3 1066.19  117.29
  -4  -1  -3 1054.19  114.39
  -4  -1  -3 1018.20  116.39
  -4  -1  -3 1187.08  123.29
  -4  -1  -3 1090.99  120.29
  -4  -1  -3  985.90  118.19
  -4  -1  -3 1038.30  121.09
   4   1   3 1027.70  120.29
   4   1   3 1092.69  120.39
   4   1   3  991.80  119.69
   4   1   3 1062.39  123.99
   4   1   3 1033.00  118.29
   4   1   3 1062.09  117.89
   4   1   3 1095.19  126.59
   4   1   3 1036.70  115.29
  -5  -1  -3  160.58   49.99
  -5  -1  -3  184.28   45.20
  -5  -1  -3  165.78   35.20
  -5  -1  -3  152.38   38.50
  -5  -1  -3  159.48   31.20
  -5  -1  -3  205.78   40.20
   5   1   3  131.69   33.20
   5   1   3  190.18   38.70
   5   1   3  191.18   47.20
   5   1   3  140.89   32.80
   5   1   3  166.08   32.20
   5   1   3  147.19   38.30
   5   1   3  260.17   47.10
   5   1   3  177.28   41.80
  -6  -1  -3   54.99   26.50
  -6  -1  -3   84.39   26.60
  -6  -1  -3   14.10   14.90
  -6  -1  -3   53.39   26.60
  -6  -1  -3   41.10   22.50
  -6  -1  -3   75.29   23.80
   6   1   3   -0.70   15.50
   6   1   3   93.79   43.30
   6   1   3   35.50   21.00
   6   1   3   41.00   23.50
   6   1   3   16.30   23.10
   6   1   3   45.10   23.60
   6   1   3   67.19   32.70
   6   1   3   38.70   17.70
  -7  -1  -3   71.79   31.40
  -7  -1  -3   70.19   31.60
  -7  -1  -3   79.89   26.10
  -7  -1  -3   84.79   33.70
  -7  -1  -3   69.09   31.60
  -7  -1  -3   68.39   28.60
   7   1   3   62.99   29.40
   7   1   3   73.19   51.89
   7   1   3   90.29   30.30
   7   1   3   52.49   27.40
   7   1   3  185.58   52.39
   7   1   3   98.39   39.50
  10  -2  -3  235.78   51.29
  10  -2  -3  266.17   46.60
  10  -2  -3  372.06   77.69
  10  -2  -3  211.98   61.29
  10  -2  -3  231.28   53.99
  10  -2  -3  240.58   58.09
  10  -2  -3  384.26   58.09
  10  -2  -3  310.77   80.49
 -10   2   3  363.16   72.69
 -10   2   3  447.76   68.19
 -10   2   3  249.28   56.09
 -10   2   3  489.45   83.39
 -10   2   3  384.76   56.49
 -10   2   3  381.46   66.19
   9  -2  -3  245.18   51.79
   9  -2  -3  236.88   58.99
   9  -2  -3  391.86   54.89
   9  -2  -3  227.38   59.69
   9  -2  -3  210.18   44.80
   9  -2  -3  212.48   46.50
   9  -2  -3  234.68   55.79
   9  -2  -3  216.58   38.20
  -9   2   3  205.88   47.30
  -9   2   3  300.47   53.69
  -9   2   3  217.38   48.20
  -9   2   3  369.46   49.40
  -9   2   3  277.17   59.99
  -9   2   3  116.29   43.50
   8  -2  -3   32.40   21.10
   8  -2  -3  106.49   34.20
   8  -2  -3   57.59   22.90
   8  -2  -3   71.29   31.10
   8  -2  -3   62.89   21.00
   8  -2  -3   73.39   18.50
   8  -2  -3   28.50   26.30
  -8   2   3   50.59   21.30
  -8   2   3   32.10   18.40
  -8   2   3   38.30   22.10
  -8   2   3   12.90   18.90
  -8   2   3   89.89   26.10
  -8   2   3   52.49   18.30
   7  -2  -3  241.88   38.90
   7  -2  -3  211.38   44.00
   7  -2  -3  212.18   38.00
   7  -2  -3  204.08   38.30
   7  -2  -3  223.18   47.20
   7  -2  -3  170.98   30.40
   7  -2  -3  173.58   46.30
  -7   2   3  216.28   43.10
  -7   2   3  209.18   39.40
  -7   2   3  202.78   37.30
  -7   2   3  200.68   34.50
  -7   2   3  263.07   45.40
  -7   2   3  174.68   42.60
   6  -2  -3   29.90   21.20
   6  -2  -3   31.60   15.10
   6  -2  -3    9.80   20.60
   6  -2  -3    7.20   14.90
   6  -2  -3   31.10   14.00
   6  -2  -3   14.90   13.50
   6  -2  -3   15.40    9.80
  -6   2   3    4.30   10.70
  -6   2   3   -2.80   11.40
  -6   2   3   36.70   15.50
  -6   2   3   31.30   16.40
  -6   2   3   28.40   18.10
  -6   2   3    9.70   13.30
  -6   2   3   28.40   19.50
   5  -2  -3  269.37   38.40
   5  -2  -3  267.97   35.40
   5  -2  -3  236.78   42.50
   5  -2  -3  191.68   46.10
   5  -2  -3  196.88   36.00
   5  -2  -3  284.67   40.40
   5  -2  -3  246.78   43.50
  -5   2   3  285.67   42.40
  -5   2   3  224.38   36.60
  -5   2   3  329.07   46.60
  -5   2   3  294.57   49.10
  -5   2   3  316.97   40.70
   4  -2  -3  207.18   35.20
   4  -2  -3  227.48   33.50
   4  -2  -3  263.37   43.70
   4  -2  -3  245.18   34.30
   4  -2  -3  197.88   29.30
   4  -2  -3  220.08   32.00
   4  -2  -3  248.78   38.30
  -4   2   3  190.78   33.20
  -4   2   3  229.08   35.50
  -4   2   3  223.48   35.10
  -4   2   3  221.08   31.90
  -4   2   3  237.68   34.20
  -4   2   3  221.98   39.20
   3  -2  -3  264.47   36.90
   3  -2  -3  465.65   54.09
   3  -2  -3  292.17   35.80
   3  -2  -3  298.67   37.20
   3  -2  -3  326.57   38.50
   3  -2  -3  393.86   45.70
  -3   2   3  328.27   37.60
  -3   2   3  271.87   40.50
  -3   2   3  382.46   43.60
  -3   2   3  269.87   37.00
  -3   2   3  271.67   35.00
  -3   2   3  422.66   49.10
   2  -2  -3 3646.34  372.46
   2  -2  -3 3551.24  372.36
   2  -2  -3 3844.92  376.36
   2  -2  -3 3671.53  374.26
   2  -2  -3 3782.42  373.76
   2  -2  -3 3701.63  370.96
   2  -2  -3 3543.05  374.56
  -2   2   3 3619.04  371.96
  -2   2   3 3688.83  373.36
  -2   2   3 3692.23  375.86
  -2   2   3 3749.12  372.46
  -2   2   3 3769.02  376.96
  -2   2   3 3872.41  374.16
  -2   2   3 3700.33  372.46
  -2   2   3 3729.63  371.06
   1  -2  -3 1285.67  133.89
   1  -2  -3 1315.17  135.69
   1  -2  -3 1301.97  134.89
   1  -2  -3 1346.67  135.39
   1  -2  -3 1317.77  137.29
   1  -2  -3 1222.48  139.89
   1  -2  -3 1366.06  136.69
   1  -2  -3 1318.97  138.19
  -1   2   3 1281.47  138.69
  -1   2   3 1341.07  137.69
  -1   2   3 1228.98  135.89
  -1   2   3 1266.27  135.29
  -1   2   3 1581.64  138.99
  -1   2   3 1288.27  134.09
   0  -2  -3 1172.48  120.79
   0  -2  -3 1100.29  122.09
   0  -2  -3 1202.08  123.69
   0  -2  -3 1107.79  122.89
   0  -2  -3 1186.58  125.19
   0  -2  -3 1263.27  122.59
   0   2   3 1195.48  123.89
   0   2   3 1122.29  121.19
   0   2   3 1137.49  122.99
   0   2   3 1184.18  125.99
   0   2   3 1153.48  122.59
   0   2   3 1270.67  126.29
  -1  -2  -3   50.89   16.40
  -1  -2  -3   46.40   16.10
  -1  -2  -3   49.00   13.50
  -1  -2  -3   32.10   15.30
  -1  -2  -3   41.20   13.70
  -1  -2  -3   48.70   14.20
  -1  -2  -3   28.60   13.30
  -1  -2  -3   28.50   11.60
   1   2   3   49.60   16.10
   1   2   3   59.39   18.70
   1   2   3   72.59   18.80
   1   2   3   51.29   14.50
   1   2   3   40.00   16.10
   1   2   3   45.60   18.50
  -2  -2  -3  291.67   49.50
  -2  -2  -3  349.07   51.39
  -2  -2  -3  368.26   46.10
  -2  -2  -3  398.26   54.39
  -2  -2  -3  351.16   44.80
  -2  -2  -3  384.16   52.39
  -2  -2  -3  461.35   60.09
  -2  -2  -3  383.86   50.39
   2   2   3  364.66   56.69
   2   2   3  352.46   50.29
   2   2   3  441.96   58.99
   2   2   3  393.96   52.39
   2   2   3  396.66   54.09
  -3  -2  -3  545.05   66.59
  -3  -2  -3  515.55   62.89
  -3  -2  -3  513.35   60.79
  -3  -2  -3  603.84   66.79
  -3  -2  -3  455.85   70.39
  -3  -2  -3  497.35   70.49
  -3  -2  -3  486.85   62.19
  -3  -2  -3  583.14   78.79
   3   2   3  627.44   81.09
   3   2   3  504.95   64.99
   3   2   3  534.05   77.99
   3   2   3  527.25   65.89
   3   2   3  459.65   67.49
  -4  -2  -3 1610.74  176.78
  -4  -2  -3 1637.94  178.28
  -4  -2  -3 1722.33  175.28
  -4  -2  -3 1448.85  170.88
  -4  -2  -3 1486.65  168.48
  -4  -2  -3 1765.92  177.48
  -4  -2  -3 1533.55  173.38
  -4  -2  -3 1623.34  172.38
   4   2   3 1571.44  175.88
   4   2   3 1613.84  174.88
   4   2   3 1633.44  181.48
   4   2   3 1628.54  174.58
   4   2   3 1547.85  175.28
   4   2   3 1709.13  182.98
  -5  -2  -3   11.30   19.80
  -5  -2  -3    3.30   15.40
  -5  -2  -3   52.19   26.40
  -5  -2  -3    1.50   14.30
  -5  -2  -3   17.40   17.50
  -5  -2  -3   23.70   13.90
  -5  -2  -3    0.70   14.10
   5   2   3    9.70   26.50
   5   2   3    9.10   17.80
   5   2   3    1.20   17.00
   5   2   3   -0.70   21.70
   5   2   3   -4.70   11.00
   5   2   3   23.80   21.60
  -6  -2  -3   52.29   27.90
  -6  -2  -3  134.79   37.50
  -6  -2  -3   91.69   33.30
  -6  -2  -3  124.39   29.30
  -6  -2  -3   89.79   28.60
  -6  -2  -3   62.29   26.50
   6   2   3   20.60   25.50
   6   2   3  136.29   43.10
   6   2   3   57.69   25.50
   6   2   3  142.79   48.90
   6   2   3   29.60   27.40
   6   2   3   56.49   29.60
  -7  -2  -3   -9.50   15.50
  -7  -2  -3  -22.00   19.10
  -7  -2  -3    0.70   19.80
  -7  -2  -3   -1.80   16.90
   7   2   3   23.90   24.40
   7   2   3   42.00   41.90
   7   2   3   27.00   25.00
   7   2   3   16.70   34.00
  10  -3  -3   -1.70   23.30
  10  -3  -3  115.39   34.70
  10  -3  -3   40.80   26.40
  10  -3  -3   22.50   15.30
  10  -3  -3  -21.70   28.50
  10  -3  -3   26.80   26.20
  10  -3  -3    4.10   15.60
  10  -3  -3   -3.60   35.60
 -10   3   3   28.60   27.50
 -10   3   3   11.20   24.70
 -10   3   3    8.60   20.00
 -10   3   3   15.70   28.60
 -10   3   3   64.79   33.20
 -10   3   3  -16.70   18.40
   9  -3  -3    6.60   27.30
   9  -3  -3   47.80   24.20
   9  -3  -3   25.20   20.30
   9  -3  -3   27.90   25.40
   9  -3  -3   30.00   19.20
   9  -3  -3   50.39   30.00
   9  -3  -3   46.90   17.10
  -9   3   3   13.30   19.00
  -9   3   3   28.10   20.40
  -9   3   3   56.19   21.10
  -9   3   3   13.50   18.90
  -9   3   3   31.80   22.70
  -9   3   3   14.40   18.70
   8  -3  -3   16.60   24.70
   8  -3  -3   -1.80   19.40
   8  -3  -3   -3.70    9.50
   8  -3  -3    4.60   14.50
   8  -3  -3   35.00   35.60
   8  -3  -3   -9.30   15.30
   8  -3  -3   -5.10   20.20
  -8   3   3   -2.70   15.10
  -8   3   3    0.00   15.90
  -8   3   3  -11.80   12.10
  -8   3   3   -4.50   11.50
  -8   3   3  -22.00   12.10
  -8   3   3  -18.10   12.00
   7  -3  -3   25.40   21.90
   7  -3  -3   38.60   18.30
   7  -3  -3  -11.20    8.00
   7  -3  -3   34.20   29.50
   7  -3  -3   -4.90   11.30
   7  -3  -3   15.60   17.40
   7  -3  -3   16.50   19.40
  -7   3   3   10.00   16.10
  -7   3   3   -2.30   11.80
  -7   3   3   11.20   14.50
  -7   3   3   12.10   15.50
  -7   3   3   28.40   16.20
  -7   3   3   17.40   18.40
  -7   3   3    7.00   12.50
   6  -3  -3 2211.38  218.48
   6  -3  -3 2177.48  214.08
   6  -3  -3 2092.09  221.78
   6  -3  -3 2135.09  216.88
   6  -3  -3 1975.60  216.38
   6  -3  -3 2038.30  222.18
   6  -3  -3 2119.19  229.68
  -6   3   3 1963.90  224.38
  -6   3   3 2077.69  217.78
  -6   3   3 2052.19  219.78
  -6   3   3 2033.20  215.78
  -6   3   3 2060.99  220.38
  -6   3   3 2049.09  215.98
   5  -3  -3  686.83   76.79
   5  -3  -3  581.24   77.49
   5  -3  -3  618.74   74.49
   5  -3  -3  672.33   75.49
   5  -3  -3  798.42   99.19
   5  -3  -3  658.83   72.79
   5  -3  -3  663.63   80.19
  -5   3   3  634.14   77.19
  -5   3   3  758.72   84.19
  -5   3   3  647.64   73.59
  -5   3   3  661.53   74.79
  -5   3   3  683.83   78.59
  -5   3   3  676.73   76.09
   4  -3  -3  383.56   50.29
   4  -3  -3  350.16   43.00
   4  -3  -3  331.27   50.79
   4  -3  -3  413.36   51.89
   4  -3  -3  373.66   49.90
   4  -3  -3  354.36   56.19
   4  -3  -3  353.16   45.30
  -4   3   3  410.06   52.99
  -4   3   3  335.77   42.50
  -4   3   3  337.67   55.49
  -4   3   3  396.06   50.69
  -4   3   3  347.37   48.30
  -4   3   3  342.07   43.90
   3  -3  -3    5.70    9.80
   3  -3  -3   -1.60    9.30
   3  -3  -3    2.60    8.50
   3  -3  -3    5.40    8.20
  -3   3   3  -12.30    8.90
  -3   3   3   -0.40    7.90
  -3   3   3    9.20   10.70
  -3   3   3   -1.20    9.00
  -3   3   3    3.30   13.70
  -3   3   3    1.10   14.30
   2  -3  -3 1813.52  188.48
   2  -3  -3 1791.32  185.18
   2  -3  -3 1759.62  187.18
   2  -3  -3 1763.52  189.68
   2  -3  -3 1873.01  192.58
   2  -3  -3 2046.70  187.68
   2  -3  -3 1888.21  188.98
  -2   3   3 1750.12  185.08
  -2   3   3 1794.82  188.58
  -2   3   3 1592.34  191.48
  -2   3   3 1828.72  187.38
  -2   3   3 1845.22  186.78
  -2   3   3 1816.42  192.68
  -2   3   3 1883.01  188.28
   1  -3  -3  607.34   68.99
   1  -3  -3  662.63   77.69
   1  -3  -3  642.34   71.99
   1  -3  -3  636.14   71.19
   1  -3  -3  706.63   73.39
   1  -3  -3  611.34   75.09
   1  -3  -3  612.14   71.09
  -1   3   3  670.23   70.29
  -1   3   3  670.43   77.19
  -1   3   3  632.74   72.89
  -1   3   3  680.63   73.29
  -1   3   3  622.94   69.49
  -1   3   3  659.73   71.79
  -1   3   3  656.33   72.79
   0  -3  -3 4094.49  422.26
   0  -3  -3 4242.18  421.86
   0  -3  -3 4266.57  426.46
   0  -3  -3 4170.58  423.46
   0   3   3 3975.30  419.76
   0   3   3 4249.47  424.76
   0   3   3 4220.68  423.86
   0   3   3 4127.89  427.66
   0   3   3 4192.68  423.66
   0   3   3 4211.98  423.46
   0   3   3 4179.18  421.16
  -1  -3  -3  151.28   29.40
  -1  -3  -3  144.79   27.40
  -1  -3  -3  158.38   27.10
  -1  -3  -3  173.98   33.60
  -1  -3  -3  167.48   27.60
  -1  -3  -3  171.38   34.40
  -1  -3  -3  208.48   35.30
  -1  -3  -3  147.49   28.50
   1   3   3  222.48   30.00
   1   3   3  179.18   33.30
   1   3   3  174.28   29.80
   1   3   3  137.89   33.00
   1   3   3  185.48   32.10
   1   3   3  154.68   29.90
   1   3   3  153.58   32.70
  -2  -3  -3  304.07   46.80
  -2  -3  -3  279.47   48.70
  -2  -3  -3  334.97   45.00
  -2  -3  -3  417.86   49.80
  -2  -3  -3  348.37   51.59
  -2  -3  -3  314.37   49.70
  -2  -3  -3  399.66   48.50
  -2  -3  -3  308.17   52.69
   2   3   3  205.68   47.60
   2   3   3  277.27   52.99
   2   3   3  300.07   48.20
   2   3   3  309.17   52.99
   2   3   3  319.67   49.90
   2   3   3  341.37   48.80
  -3  -3  -3  288.87   43.40
  -3  -3  -3  291.27   42.20
  -3  -3  -3  340.07   45.60
  -3  -3  -3  166.08   33.80
  -3  -3  -3  240.38   43.40
  -3  -3  -3  243.38   47.60
  -3  -3  -3  189.48   39.20
  -3  -3  -3  207.68   43.40
   3   3   3  255.67   51.89
   3   3   3  232.78   43.10
   3   3   3  237.88   43.50
   3   3   3  304.17   52.29
  -4  -3  -3   89.79   25.00
  -4  -3  -3   54.89   22.30
  -4  -3  -3  135.69   36.00
  -4  -3  -3  143.79   39.40
  -4  -3  -3   85.79   25.40
  -4  -3  -3  141.19   31.50
  -4  -3  -3  106.09   24.40
  -4  -3  -3   66.49   26.90
   4   3   3  124.89   38.00
   4   3   3  100.79   31.30
   4   3   3   27.50   20.20
   4   3   3   76.39   28.30
   4   3   3  104.69   33.00
  -5  -3  -3  188.58   43.70
  -5  -3  -3  164.08   43.10
  -5  -3  -3  177.48   33.60
  -5  -3  -3  177.18   46.60
  -5  -3  -3  165.68   37.30
  -5  -3  -3  149.19   39.20
  -5  -3  -3  183.28   40.40
   5   3   3  350.96   57.89
   5   3   3  162.28   41.80
   5   3   3  179.08   40.70
   5   3   3  354.96   67.69
   5   3   3  140.19   37.70
   5   3   3  143.09   44.60
  -6  -3  -3  432.16   67.59
  -6  -3  -3  398.46   77.89
  -6  -3  -3  480.85   72.39
  -6  -3  -3  432.86   59.39
  -6  -3  -3  282.57   62.49
  -6  -3  -3  283.37   55.69
   6   3   3  286.47   59.99
   6   3   3  400.26   74.69
   6   3   3  281.87   59.19
   6   3   3  371.06   75.39
   6   3   3  267.27   57.79
   6   3   3  363.06   80.39
  10  -4  -3  520.35   89.19
  10  -4  -3  390.06   68.69
  10  -4  -3  565.54   74.59
  10  -4  -3  376.86   57.89
  10  -4  -3  435.56   94.89
  10  -4  -3  345.27   72.89
  10  -4  -3  311.07   64.09
  10  -4  -3  512.15  104.89
 -10   4   3  407.76   71.89
 -10   4   3  551.74   75.89
 -10   4   3  386.86   65.69
 -10   4   3  392.56   77.29
 -10   4   3  483.05   80.79
   9  -4  -3  129.89   38.80
   9  -4  -3   97.19   29.40
   9  -4  -3   55.59   32.50
   9  -4  -3   59.09   25.20
   9  -4  -3   70.59   21.50
   9  -4  -3  115.69   31.80
   9  -4  -3   81.59   46.40
  -9   4   3   70.89   32.70
  -9   4   3   44.50   23.40
  -9   4   3  106.09   34.90
  -9   4   3  141.99   41.40
  -9   4   3   63.79   22.70
   8  -4  -3   93.79   26.90
   8  -4  -3   89.39   25.70
   8  -4  -3   57.09   18.90
   8  -4  -3   84.29   31.90
   8  -4  -3   35.30   30.00
  -8   4   3   50.69   22.30
  -8   4   3   51.39   25.00
  -8   4   3   73.19   30.00
  -8   4   3   98.99   24.50
  -8   4   3   29.40   23.80
  -8   4   3   74.19   24.50
   7  -4  -3  227.78   60.29
   7  -4  -3  403.46   54.49
   7  -4  -3  335.77   57.59
   7  -4  -3  329.17   50.69
   7  -4  -3  346.87   47.30
   7  -4  -3  386.46   55.59
   7  -4  -3  370.16   61.99
  -7   4   3  320.87   55.79
  -7   4   3  329.97   52.39
  -7   4   3  287.77   57.99
  -7   4   3  299.07   48.40
  -7   4   3  396.56   53.09
  -7   4   3  290.17   52.79
   6  -4  -3 1097.89  128.99
   6  -4  -3 1144.49  124.89
   6  -4  -3 1179.58  127.89
   6  -4  -3 1073.99  119.79
   6  -4  -3 1180.08  123.19
   6  -4  -3 1102.09  135.99
   6  -4  -3 1152.38  122.69
  -6   4   3 1137.59  122.39
  -6   4   3 1075.69  123.09
  -6   4   3 1052.09  125.89
  -6   4   3 1127.19  121.39
  -6   4   3 1104.29  131.59
  -6   4   3 1154.98  126.39
   5  -4  -3  135.59   24.70
   5  -4  -3  139.99   28.20
   5  -4  -3  154.28   25.00
   5  -4  -3  134.29   29.50
   5  -4  -3  173.58   33.30
   5  -4  -3  163.08   38.50
   5  -4  -3  114.29   26.60
  -5   4   3  135.09   25.20
  -5   4   3  113.69   28.30
  -5   4   3  103.99   22.80
  -5   4   3   81.39   22.70
  -5   4   3   88.49   30.60
  -5   4   3  112.79   28.10
   4  -4  -3 2305.17  232.08
   4  -4  -3 2245.88  233.88
   4  -4  -3 2293.47  235.48
   4  -4  -3 2126.89  232.48
  -4   4   3 2222.58  239.88
  -4   4   3 2270.67  236.28
  -4   4   3 2226.98  233.28
  -4   4   3 2351.56  236.28
  -4   4   3 2304.77  237.08
  -4   4   3 2346.77  242.48
   3  -4  -3  238.38   35.30
   3  -4  -3  277.67   41.10
   3  -4  -3  276.07   43.30
   3  -4  -3  244.48   39.50
   3  -4  -3  262.67   39.00
   3  -4  -3  265.87   41.50
   3  -4  -3  224.88   46.10
  -3   4   3  230.58   40.70
  -3   4   3  226.58   45.00
  -3   4   3  279.57   45.40
  -3   4   3  288.77   40.60
  -3   4   3  305.87   41.40
  -3   4   3  309.87   37.70
   2  -4  -3   56.69   20.60
   2  -4  -3   30.30   13.90
   2  -4  -3   36.00   11.90
   2  -4  -3   42.60   19.60
   2  -4  -3   36.40   15.30
   2  -4  -3   31.80   15.50
   2  -4  -3   30.40   14.00
  -2   4   3   51.79   16.60
  -2   4   3   61.69   21.00
  -2   4   3   60.49   17.30
  -2   4   3   18.00   12.80
  -2   4   3   53.49   22.70
  -2   4   3   36.40   12.10
  -2   4   3   36.70   14.50
   1  -4  -3  328.87   52.69
   1  -4  -3  269.57   43.10
   1  -4  -3  390.56   49.50
   1  -4  -3  302.07   45.40
   1  -4  -3  352.36   53.49
   1  -4  -3  307.67   38.30
   1  -4  -3  317.87   45.80
  -1   4   3  256.37   43.30
  -1   4   3  372.96   48.70
  -1   4   3  408.86   46.50
  -1   4   3  250.07   44.00
  -1   4   3  302.27   42.10
  -1   4   3  314.67   52.69
  -1   4   3  315.47   44.70
   0  -4  -3  448.46   55.09
   0  -4  -3  394.66   51.59
   0  -4  -3  447.06   55.29
   0  -4  -3  472.15   67.99
   0  -4  -3  446.86   60.79
   0   4   3  401.06   60.19
   0   4   3  438.36   52.49
   0   4   3  454.45   55.89
   0   4   3  513.55   71.39
   0   4   3  462.85   61.89
  -1  -4  -3   91.79   20.30
  -1  -4  -3  136.69   32.70
  -1  -4  -3   96.39   24.90
  -1  -4  -3  123.59   22.30
  -1  -4  -3  116.39   25.80
  -1  -4  -3   93.49   21.40
  -1  -4  -3   77.89   22.70
  -1  -4  -3   84.89   24.70
   1   4   3   77.99   25.70
   1   4   3   70.89   23.50
   1   4   3   82.39   27.70
   1   4   3   84.69   24.30
   1   4   3   91.39   22.20
   1   4   3   79.09   26.90
   1   4   3  119.29   25.70
  -2  -4  -3  174.68   34.70
  -2  -4  -3  191.68   40.60
  -2  -4  -3  276.37   37.70
  -2  -4  -3  194.98   38.30
  -2  -4  -3  191.88   42.60
  -2  -4  -3  268.57   36.80
  -2  -4  -3  174.78   38.70
  -2  -4  -3  177.58   35.40
   2   4   3  220.88   39.50
   2   4   3  205.18   54.09
   2   4   3  196.38   42.30
   2   4   3  177.48   39.50
   2   4   3  177.78   53.69
  -3  -4  -3   97.59   31.30
  -3  -4  -3  122.19   30.90
  -3  -4  -3  229.08   35.60
  -3  -4  -3   71.69   48.60
  -3  -4  -3  203.58   41.10
  -3  -4  -3  168.78   30.30
  -3  -4  -3  164.28   44.30
  -3  -4  -3  144.29   32.80
   3   4   3  172.28   43.90
   3   4   3  148.09   35.90
   3   4   3  115.99   32.80
   3   4   3  195.88   45.10
   3   4   3  141.29   34.10
  -4  -4  -3  654.13   89.09
  -4  -4  -3  621.24   85.69
  -4  -4  -3  505.05   84.59
  -4  -4  -3  840.92  108.29
  -4  -4  -3  562.64   90.89
  -4  -4  -3  658.93   76.29
  -4  -4  -3  688.43   81.49
  -4  -4  -3  656.33   96.19
   4   4   3  716.43   94.49
   4   4   3  594.44   90.09
   4   4   3  567.74   99.69
   4   4   3  594.64   88.79
   4   4   3  677.73  100.99
  -5  -4  -3   50.19   31.70
  -5  -4  -3   -5.20   15.10
  -5  -4  -3   17.40   22.50
  -5  -4  -3   47.60   26.30
  -5  -4  -3   -6.10   18.10
  -5  -4  -3   12.50   16.70
  -5  -4  -3    4.70   16.20
   5   4   3   18.30   25.30
   5   4   3   31.00   22.50
   5   4   3    4.10   27.60
   5   4   3   23.30   37.40
   5   4   3   88.49   55.99
  -6  -4  -3   42.10   29.20
  -6  -4  -3   43.00   28.70
  -6  -4  -3   -3.50   27.40
  -6  -4  -3   39.10   26.60
  -6  -4  -3   67.99   25.00
  -6  -4  -3   -6.20   19.60
   6   4   3   24.20   26.70
   6   4   3    4.80   35.70
   6   4   3   34.60   35.10
  10  -5  -3  526.45  103.99
  10  -5  -3  422.46   67.89
[truncated: 556,442 more chars]
