# Supplementary material for: Triggering and Preventing Cyclization of o‐Amino‐Guanidinobenzenes to 2‐Amino‐Benzimidazoles
Source: Chemistry. 2025 Dec 12;32(2):e03147. doi: 10.1002/chem.202503147 (PMC12790309; doi:10.1002/chem.202503147)
Supplement: Supplementary file 2 — Supporting Information File 2: chem70511‐sup‐0002‐SuppMat.zip. [file CHEM-32-e03147-s001.zip › mo_2024_ch146_0m.cif]

data_mo_2024_ch146_0m

# 1. SUBMISSION DETAILS
 
_publ_contact_author
;
       Prof. Dr. Dr. Hans-Joerg Himmel
       Anorganisch-Chemisches Institut
       Ruprecht-Karls Universitaet Heidelberg
       Im Neuenheimer Feld 270
       69120 Heidelberg
       Germany
;
_publ_contact_author_phone        '049 6221 54-8446'
_publ_contact_author_fax          '049 6221 54-5707'
_publ_contact_author_email        'hans-jorg.himmel@aci.uni-heidelberg.de'
_publ_requested_journal           'Chem. Eur. J.'
_publ_requested_coeditor_name     
;
'Henel Carmen, Michel Edwin, Zeitler Devin, Huebner Olaf, Kaifer Elisabeth'
;    
#==============================================================================
 
# 2. TITLE AND AUTHOR LIST

_publ_section_title
;
   'Why, How and under which Circumstances do Redox-Active o-Guanidino-Amino-Benzenes 
Rearrange to 2-Amino-Benzimidazole Derivatives?'
;
_publ_section_abstract
;   
   'Why, How and under which Circumstances do Redox-Active o-Guanidino-Amino-Benzenes 
Rearrange to 2-Amino-Benzimidazole Derivatives?'
;

loop_
 _publ_author_name
     'Henel, Carmen'
     'Michel, Edwin'
     'Zeitler, Devin'
     'Huebner, Olaf'
     'Kaifer, Elisabeth'    
     'Himmel, Hans-Joerg' 

 _publ_author_address
;     Anorganisch-Chemisches Institut
      Ruprecht-Karls Universitaet Heidelberg
      Im Neuenheimer Feld 270
      69120 Heidelberg
      Bundesrepublik Deutschland
;
#==============================================================================
_audit_creation_date               2024-07-29
_audit_creation_method
;
Olex2 1.5
(compiled 2024.02.16 svn.r378c4104 for OlexSys, GUI svn.r6928)
;
_shelx_SHELXL_version_number       '2018/3'
_audit_contact_author_address      ?
_audit_contact_author_email        ?
_audit_contact_author_name         ''
_audit_contact_author_phone        ?
_publ_contact_author_id_orcid      ?
_publ_section_references
;
Dolomanov, O.V., Bourhis, L.J., Gildea, R.J, Howard, J.A.K. & Puschmann, H.
 (2009), J. Appl. Cryst. 42, 339-341.

Sheldrick, G.M. (2008). Acta Cryst. A64, 112-122.

Sheldrick, G.M. (2015). Acta Cryst. A71, 3-8.
;
_chemical_name_common              ?
_chemical_name_systematic          ?
_chemical_formula_moiety           'C13 H18 N4 O2'
_chemical_formula_sum              'C13 H18 N4 O2'
_chemical_formula_weight           262.31
_chemical_melting_point            ?
loop_
  _atom_type_symbol
  _atom_type_description
  _atom_type_scat_dispersion_real
  _atom_type_scat_dispersion_imag
  _atom_type_scat_source
 'C' 'C' 0.0033 0.0016 'International Tables Vol C Tables 4.2.6.8 and 6.1.1.4'
 'H' 'H' 0.0000 0.0000 'International Tables Vol C Tables 4.2.6.8 and 6.1.1.4'
 'N' 'N' 0.0061 0.0033 'International Tables Vol C Tables 4.2.6.8 and 6.1.1.4'
 'O' 'O' 0.0106 0.0060 'International Tables Vol C Tables 4.2.6.8 and 6.1.1.4'

_shelx_space_group_comment
;
The symmetry employed for this shelxl refinement is uniquely defined
by the following loop, which should always be used as a source of
symmetry information in preference to the above space-group names.
They are only intended as comments.
;
_space_group_crystal_system        'triclinic'
_space_group_IT_number             2
_space_group_name_H-M_alt          'P -1'
_space_group_name_Hall             '-P 1'
loop_
  _space_group_symop_operation_xyz
 'x, y, z'
 '-x, -y, -z'

_cell_length_a                     6.8211(3)
_cell_length_b                     8.1858(4)
_cell_length_c                     11.8605(5)
_cell_angle_alpha                  99.429(2)
_cell_angle_beta                   99.405(2)
_cell_angle_gamma                  91.389(2)
_cell_volume                       643.63(5)
_cell_formula_units_Z              2
_cell_measurement_reflns_used      9917
_cell_measurement_temperature      100.00
_cell_measurement_theta_max        28.32
_cell_measurement_theta_min        2.53
_shelx_estimated_absorpt_T_max     0.992
_shelx_estimated_absorpt_T_min     0.983
_exptl_absorpt_coefficient_mu      0.095
_exptl_absorpt_correction_T_max    0.7457
_exptl_absorpt_correction_T_min    0.6816
_exptl_absorpt_correction_type     multi-scan
_exptl_absorpt_process_details
;
SADABS-2016/2 (Bruker,2016/2) was used for absorption correction.
wR2(int) was 0.1047 before and 0.0707 after correction.
The Ratio of minimum to maximum transmission is 0.9140.
The \l/2 correction factor is Not present.
;
_exptl_absorpt_special_details     ?
_exptl_crystal_colour              yellow
_exptl_crystal_colour_primary      yellow
_exptl_crystal_density_diffrn      1.354
_exptl_crystal_density_meas        ?
_exptl_crystal_density_method      ?
_exptl_crystal_description         block
_exptl_crystal_F_000               280
_exptl_crystal_size_max            0.18
_exptl_crystal_size_mid            0.13
_exptl_crystal_size_min            0.09
_exptl_transmission_factor_max     ?
_exptl_transmission_factor_min     ?
_diffrn_reflns_av_R_equivalents    0.0503
_diffrn_reflns_av_unetI/netI       0.0411
_diffrn_reflns_Laue_measured_fraction_full  1.000
_diffrn_reflns_Laue_measured_fraction_max  1.000
_diffrn_reflns_limit_h_max         8
_diffrn_reflns_limit_h_min         -8
_diffrn_reflns_limit_k_max         10
_diffrn_reflns_limit_k_min         -10
_diffrn_reflns_limit_l_max         15
_diffrn_reflns_limit_l_min         -15
_diffrn_reflns_number              25076
_diffrn_reflns_point_group_measured_fraction_full  1.000
_diffrn_reflns_point_group_measured_fraction_max  1.000
_diffrn_reflns_theta_full          25.242
_diffrn_reflns_theta_max           27.491
_diffrn_reflns_theta_min           2.526
_diffrn_ambient_temperature        100.00
_diffrn_detector                   'Bruker Photon III detector'
_diffrn_detector_type              'CPAD detector'
_diffrn_measured_fraction_theta_full  1.000
_diffrn_measured_fraction_theta_max  1.000
_diffrn_measurement_device         'three-circle diffractometer'
_diffrn_measurement_device_type    'Bruker D8-Venture Dual Source'
_diffrn_measurement_method         '\w and \f scans'
_diffrn_radiation_monochromator    'mirror optics'
_diffrn_radiation_probe            x-ray
_diffrn_radiation_type             MoK\a
_diffrn_radiation_wavelength       0.71073
_diffrn_source                     'microfocus sealed X-ray tube'
_diffrn_source_current             1.4
_diffrn_source_power               0.07
_diffrn_source_type                'Incoatec I\ms'
_diffrn_source_voltage             50.0
_diffrn_standards_number           0
_reflns_Friedel_coverage           0.000
_reflns_Friedel_fraction_full      .
_reflns_Friedel_fraction_max       .
_reflns_number_gt                  2627
_reflns_number_total               2952
_reflns_special_details
;
 Reflections were merged by SHELXL according to the crystal
 class for the calculation of statistics and refinement.
 
 _reflns_Friedel_fraction is defined as the number of unique
 Friedel pairs measured divided by the number that would be
 possible theoretically, ignoring centric projections and
 systematic absences.
;
_reflns_threshold_expression       'I > 2\s(I)'
_computing_cell_refinement         'SAINT V8.40B (Bruker, 2019)'
_computing_data_collection         'APEX 4 V2021.11-0 (Bruker, 2021)'
_computing_data_reduction          'SAINT V8.40B (Bruker, 2019)'
_computing_molecular_graphics      'Olex2 1.5 (Dolomanov et al., 2009)'
_computing_publication_material    'Olex2 1.5 (Dolomanov et al., 2009)'
_computing_structure_refinement    'XL  (Sheldrick, 2008)'
_computing_structure_solution      'SHELXT 2018/2 (Sheldrick, 2018)'
_refine_diff_density_max           0.481
_refine_diff_density_min           -0.263
_refine_diff_density_rms           0.054
_refine_ls_extinction_coef         .
_refine_ls_extinction_method       none
_refine_ls_goodness_of_fit_ref     1.038
_refine_ls_hydrogen_treatment      constr
_refine_ls_matrix_type             full
_refine_ls_number_parameters       176
_refine_ls_number_reflns           2952
_refine_ls_number_restraints       0
_refine_ls_R_factor_all            0.0511
_refine_ls_R_factor_gt             0.0455
_refine_ls_restrained_S_all        1.038
_refine_ls_shift/su_max            0.001
_refine_ls_shift/su_mean           0.000
_refine_ls_structure_factor_coef   Fsqd
_refine_ls_weighting_details      
 'w=1/[\s^2^(Fo^2^)+(0.0693P)^2^+0.2712P] where P=(Fo^2^+2Fc^2^)/3'
_refine_ls_weighting_scheme        calc
_refine_ls_wR_factor_gt            0.1201
_refine_ls_wR_factor_ref           0.1256
_refine_special_details            ?
_olex2_refinement_description
;
1. Fixed Uiso
 At 1.2 times of:
  All C(H) groups, All C(H,H) groups
 At 1.5 times of:
  All C(H,H,H) groups
2.a Secondary CH2 refined with riding coordinates:
 C8(H8A,H8B), C9(H9A,H9B)
2.b Aromatic/amide H refined with riding coordinates:
 C3(H3), C6(H6)
2.c Idealised Me refined as rotating group:
 C10(H10A,H10B,H10C), C11(H11A,H11B,H11C), C12(H12A,H12B,H12C), C13(H13A,H13B,
 H13C)
;
_atom_sites_solution_hydrogens     geom
_atom_sites_solution_primary       dual
_atom_sites_solution_secondary     ?
loop_
  _atom_site_label
  _atom_site_type_symbol
  _atom_site_fract_x
  _atom_site_fract_y
  _atom_site_fract_z
  _atom_site_U_iso_or_equiv
  _atom_site_adp_type
  _atom_site_occupancy
  _atom_site_site_symmetry_order
  _atom_site_calc_flag
  _atom_site_refinement_flags_posn
  _atom_site_refinement_flags_adp
  _atom_site_refinement_flags_occupancy
  _atom_site_disorder_assembly
  _atom_site_disorder_group
 O1 O 0.73621(18) 0.35316(12) 0.70319(9) 0.0285(3) Uani 1 1 d . . . . .
 O2 O 0.82832(16) 0.52266(12) 0.86336(8) 0.0238(2) Uani 1 1 d . . . . .
 N1 N 0.76044(15) 0.85383(13) 0.86240(9) 0.0123(2) Uani 1 1 d . . . . .
 N2 N 0.66106(15) 0.82016(13) 1.03586(9) 0.0125(2) Uani 1 1 d . . . . .
 N3 N 0.43882(15) 0.73479(13) 0.87376(9) 0.0124(2) Uani 1 1 d . . . . .
 N4 N 0.77627(16) 0.49532(13) 0.75785(10) 0.0153(2) Uani 1 1 d . . . . .
 C1 C 0.75981(17) 0.79864(15) 0.74633(10) 0.0107(2) Uani 1 1 d . . . . .
 C2 C 0.76635(18) 0.63192(15) 0.69247(11) 0.0133(3) Uani 1 1 d . . . . .
 C3 C 0.76973(19) 0.58896(16) 0.57343(11) 0.0168(3) Uani 1 1 d . . . . .
 H3 H 0.773142 0.475438 0.540377 0.020 Uiso 1 1 calc R U . . .
 C4 C 0.76820(19) 0.70762(17) 0.50332(11) 0.0168(3) Uani 1 1 d . . . . .
 C5 C 0.76156(18) 0.87572(16) 0.55408(11) 0.0136(3) Uani 1 1 d . . . . .
 C6 C 0.76246(17) 0.91718(15) 0.67205(11) 0.0121(3) Uani 1 1 d . . . . .
 H6 H 0.764998 1.031287 0.704930 0.015 Uiso 1 1 calc R U . . .
 C7 C 0.62843(17) 0.80351(14) 0.91787(10) 0.0107(2) Uani 1 1 d . . . . .
 C8 C 0.49762(18) 0.73565(15) 1.07333(11) 0.0150(3) Uani 1 1 d . . . . .
 H8A H 0.463801 0.798025 1.145838 0.018 Uiso 1 1 calc R U . . .
 H8B H 0.530127 0.621690 1.084878 0.018 Uiso 1 1 calc R U . . .
 C9 C 0.33013(18) 0.73438(16) 0.97135(11) 0.0156(3) Uani 1 1 d . . . . .
 H9A H 0.240527 0.633816 0.959269 0.019 Uiso 1 1 calc R U . . .
 H9B H 0.251308 0.833925 0.982672 0.019 Uiso 1 1 calc R U . . .
 C10 C 0.86214(18) 0.81971(16) 1.09971(11) 0.0155(3) Uani 1 1 d . . . . .
 H10A H 0.909668 0.707207 1.087449 0.023 Uiso 1 1 calc R U . . .
 H10B H 0.862038 0.856589 1.182587 0.023 Uiso 1 1 calc R U . . .
 H10C H 0.950165 0.895039 1.072100 0.023 Uiso 1 1 calc R U . . .
 C11 C 0.32707(18) 0.78639(16) 0.77065(11) 0.0160(3) Uani 1 1 d . . . . .
 H11A H 0.332630 0.907739 0.780616 0.024 Uiso 1 1 calc R U . . .
 H11B H 0.188165 0.744706 0.759567 0.024 Uiso 1 1 calc R U . . .
 H11C H 0.385484 0.741329 0.702630 0.024 Uiso 1 1 calc R U . . .
 C12 C 0.7739(3) 0.65915(19) 0.37539(12) 0.0272(3) Uani 1 1 d . . . . .
 H12A H 0.653990 0.694935 0.330322 0.041 Uiso 1 1 calc R U . . .
 H12B H 0.779410 0.538468 0.356019 0.041 Uiso 1 1 calc R U . . .
 H12C H 0.891936 0.712616 0.356877 0.041 Uiso 1 1 calc R U . . .
 C13 C 0.7458(2) 1.00829(17) 0.47882(11) 0.0177(3) Uani 1 1 d . . . . .
 H13A H 0.620747 0.989558 0.423377 0.027 Uiso 1 1 calc R U . . .
 H13B H 0.858080 1.003978 0.436567 0.027 Uiso 1 1 calc R U . . .
 H13C H 0.748182 1.117431 0.527646 0.027 Uiso 1 1 calc R U . . .

loop_
  _atom_site_aniso_label
  _atom_site_aniso_U_11
  _atom_site_aniso_U_22
  _atom_site_aniso_U_33
  _atom_site_aniso_U_23
  _atom_site_aniso_U_13
  _atom_site_aniso_U_12
 O1 0.0468(7) 0.0121(5) 0.0291(6) 0.0047(4) 0.0134(5) -0.0021(4)
 O2 0.0334(6) 0.0211(5) 0.0193(5) 0.0113(4) 0.0030(4) 0.0055(4)
 N1 0.0117(5) 0.0141(5) 0.0115(5) 0.0038(4) 0.0020(4) -0.0017(4)
 N2 0.0117(5) 0.0150(5) 0.0121(5) 0.0050(4) 0.0035(4) -0.0006(4)
 N3 0.0100(5) 0.0144(5) 0.0137(5) 0.0043(4) 0.0034(4) -0.0007(4)
 N4 0.0142(5) 0.0142(5) 0.0205(6) 0.0070(4) 0.0073(4) 0.0022(4)
 C1 0.0057(5) 0.0140(6) 0.0130(6) 0.0050(4) 0.0007(4) -0.0004(4)
 C2 0.0117(5) 0.0141(6) 0.0157(6) 0.0066(5) 0.0030(4) -0.0005(4)
 C3 0.0189(6) 0.0145(6) 0.0174(6) 0.0015(5) 0.0055(5) -0.0004(5)
 C4 0.0154(6) 0.0219(6) 0.0136(6) 0.0039(5) 0.0030(5) -0.0011(5)
 C5 0.0087(5) 0.0190(6) 0.0149(6) 0.0087(5) 0.0018(4) 0.0001(4)
 C6 0.0088(5) 0.0131(6) 0.0154(6) 0.0057(4) 0.0016(4) 0.0001(4)
 C7 0.0118(5) 0.0072(5) 0.0139(6) 0.0037(4) 0.0029(4) 0.0019(4)
 C8 0.0160(6) 0.0152(6) 0.0164(6) 0.0059(5) 0.0076(5) -0.0014(5)
 C9 0.0130(6) 0.0165(6) 0.0197(6) 0.0052(5) 0.0077(5) -0.0011(5)
 C10 0.0146(6) 0.0200(6) 0.0126(6) 0.0057(5) 0.0010(5) 0.0014(5)
 C11 0.0114(6) 0.0193(6) 0.0164(6) 0.0032(5) -0.0007(5) 0.0005(5)
 C12 0.0408(9) 0.0275(7) 0.0139(7) 0.0032(5) 0.0073(6) -0.0009(6)
 C13 0.0162(6) 0.0231(7) 0.0170(6) 0.0120(5) 0.0036(5) 0.0024(5)

_geom_special_details
;
 All esds (except the esd in the dihedral angle between two l.s. planes)
 are estimated using the full covariance matrix.  The cell esds are taken
 into account individually in the estimation of esds in distances, angles
 and torsion angles; correlations between esds in cell parameters are only
 used when they are defined by crystal symmetry.  An approximate (isotropic)
 treatment of cell esds is used for estimating esds involving l.s. planes.
;
loop_
  _geom_bond_atom_site_label_1
  _geom_bond_atom_site_label_2
  _geom_bond_distance
  _geom_bond_site_symmetry_2
  _geom_bond_publ_flag
 O1 N4 1.2365(15) . ?
 O2 N4 1.2252(15) . ?
 N1 C1 1.3760(15) . ?
 N1 C7 1.2953(15) . ?
 N2 C7 1.3640(15) . ?
 N2 C8 1.4643(15) . ?
 N2 C10 1.4548(16) . ?
 N3 C7 1.3821(16) . ?
 N3 C9 1.4734(15) . ?
 N3 C11 1.4612(16) . ?
 N4 C2 1.4584(15) . ?
 C1 C2 1.4139(17) . ?
 C1 C6 1.4151(16) . ?
 C2 C3 1.4021(17) . ?
 C3 H3 0.9500 . ?
 C3 C4 1.3774(18) . ?
 C4 C5 1.4136(18) . ?
 C4 C12 1.5112(18) . ?
 C5 C6 1.3837(17) . ?
 C5 C13 1.5092(16) . ?
 C6 H6 0.9500 . ?
 C8 H8A 0.9900 . ?
 C8 H8B 0.9900 . ?
 C8 C9 1.5205(18) . ?
 C9 H9A 0.9900 . ?
 C9 H9B 0.9900 . ?
 C10 H10A 0.9800 . ?
 C10 H10B 0.9800 . ?
 C10 H10C 0.9800 . ?
 C11 H11A 0.9800 . ?
 C11 H11B 0.9800 . ?
 C11 H11C 0.9800 . ?
 C12 H12A 0.9800 . ?
 C12 H12B 0.9800 . ?
 C12 H12C 0.9800 . ?
 C13 H13A 0.9800 . ?
 C13 H13B 0.9800 . ?
 C13 H13C 0.9800 . ?

loop_
  _geom_angle_atom_site_label_1
  _geom_angle_atom_site_label_2
  _geom_angle_atom_site_label_3
  _geom_angle
  _geom_angle_site_symmetry_1
  _geom_angle_site_symmetry_3
  _geom_angle_publ_flag
 C7 N1 C1 123.05(10) . . ?
 C7 N2 C8 109.74(10) . . ?
 C7 N2 C10 120.35(10) . . ?
 C10 N2 C8 119.30(10) . . ?
 C7 N3 C9 108.10(10) . . ?
 C7 N3 C11 119.38(10) . . ?
 C11 N3 C9 115.56(10) . . ?
 O1 N4 C2 117.96(11) . . ?
 O2 N4 O1 121.94(11) . . ?
 O2 N4 C2 120.07(11) . . ?
 N1 C1 C2 126.26(11) . . ?
 N1 C1 C6 118.59(11) . . ?
 C2 C1 C6 115.08(11) . . ?
 C1 C2 N4 122.07(11) . . ?
 C3 C2 N4 116.12(11) . . ?
 C3 C2 C1 121.78(11) . . ?
 C2 C3 H3 119.3 . . ?
 C4 C3 C2 121.50(12) . . ?
 C4 C3 H3 119.3 . . ?
 C3 C4 C5 118.34(11) . . ?
 C3 C4 C12 120.77(12) . . ?
 C5 C4 C12 120.89(12) . . ?
 C4 C5 C13 119.91(11) . . ?
 C6 C5 C4 119.73(11) . . ?
 C6 C5 C13 120.32(11) . . ?
 C1 C6 H6 118.3 . . ?
 C5 C6 C1 123.49(11) . . ?
 C5 C6 H6 118.3 . . ?
 N1 C7 N2 121.80(11) . . ?
 N1 C7 N3 128.50(11) . . ?
 N2 C7 N3 109.65(10) . . ?
 N2 C8 H8A 111.4 . . ?
 N2 C8 H8B 111.4 . . ?
 N2 C8 C9 101.66(9) . . ?
 H8A C8 H8B 109.3 . . ?
 C9 C8 H8A 111.4 . . ?
 C9 C8 H8B 111.4 . . ?
 N3 C9 C8 102.44(10) . . ?
 N3 C9 H9A 111.3 . . ?
 N3 C9 H9B 111.3 . . ?
 C8 C9 H9A 111.3 . . ?
 C8 C9 H9B 111.3 . . ?
 H9A C9 H9B 109.2 . . ?
 N2 C10 H10A 109.5 . . ?
 N2 C10 H10B 109.5 . . ?
 N2 C10 H10C 109.5 . . ?
 H10A C10 H10B 109.5 . . ?
 H10A C10 H10C 109.5 . . ?
 H10B C10 H10C 109.5 . . ?
 N3 C11 H11A 109.5 . . ?
 N3 C11 H11B 109.5 . . ?
 N3 C11 H11C 109.5 . . ?
 H11A C11 H11B 109.5 . . ?
 H11A C11 H11C 109.5 . . ?
 H11B C11 H11C 109.5 . . ?
 C4 C12 H12A 109.5 . . ?
 C4 C12 H12B 109.5 . . ?
 C4 C12 H12C 109.5 . . ?
 H12A C12 H12B 109.5 . . ?
 H12A C12 H12C 109.5 . . ?
 H12B C12 H12C 109.5 . . ?
 C5 C13 H13A 109.5 . . ?
 C5 C13 H13B 109.5 . . ?
 C5 C13 H13C 109.5 . . ?
 H13A C13 H13B 109.5 . . ?
 H13A C13 H13C 109.5 . . ?
 H13B C13 H13C 109.5 . . ?

loop_
  _geom_torsion_atom_site_label_1
  _geom_torsion_atom_site_label_2
  _geom_torsion_atom_site_label_3
  _geom_torsion_atom_site_label_4
  _geom_torsion
  _geom_torsion_site_symmetry_1
  _geom_torsion_site_symmetry_2
  _geom_torsion_site_symmetry_3
  _geom_torsion_site_symmetry_4
  _geom_torsion_publ_flag
 O1 N4 C2 C1 163.81(12) . . . . ?
 O1 N4 C2 C3 -18.04(16) . . . . ?
 O2 N4 C2 C1 -18.15(17) . . . . ?
 O2 N4 C2 C3 160.00(12) . . . . ?
 N1 C1 C2 N4 -0.44(19) . . . . ?
 N1 C1 C2 C3 -178.49(11) . . . . ?
 N1 C1 C6 C5 -179.82(10) . . . . ?
 N2 C8 C9 N3 28.07(12) . . . . ?
 N4 C2 C3 C4 -177.70(11) . . . . ?
 C1 N1 C7 N2 160.67(11) . . . . ?
 C1 N1 C7 N3 -22.30(19) . . . . ?
 C1 C2 C3 C4 0.5(2) . . . . ?
 C2 C1 C6 C5 3.09(17) . . . . ?
 C2 C3 C4 C5 -0.48(19) . . . . ?
 C2 C3 C4 C12 179.41(12) . . . . ?
 C3 C4 C5 C6 1.81(18) . . . . ?
 C3 C4 C5 C13 -175.89(11) . . . . ?
 C4 C5 C6 C1 -3.26(18) . . . . ?
 C6 C1 C2 N4 176.39(10) . . . . ?
 C6 C1 C2 C3 -1.65(17) . . . . ?
 C7 N1 C1 C2 -57.33(17) . . . . ?
 C7 N1 C1 C6 125.93(12) . . . . ?
 C7 N2 C8 C9 -23.65(12) . . . . ?
 C7 N3 C9 C8 -24.48(12) . . . . ?
 C8 N2 C7 N1 -173.42(11) . . . . ?
 C8 N2 C7 N3 9.05(13) . . . . ?
 C9 N3 C7 N1 -166.83(12) . . . . ?
 C9 N3 C7 N2 10.49(13) . . . . ?
 C10 N2 C7 N1 -29.07(17) . . . . ?
 C10 N2 C7 N3 153.40(11) . . . . ?
 C10 N2 C8 C9 -168.43(10) . . . . ?
 C11 N3 C7 N1 -32.00(18) . . . . ?
 C11 N3 C7 N2 145.32(11) . . . . ?
 C11 N3 C9 C8 -161.24(10) . . . . ?
 C12 C4 C5 C6 -178.07(12) . . . . ?
 C12 C4 C5 C13 4.22(19) . . . . ?
 C13 C5 C6 C1 174.44(11) . . . . ?

_shelx_res_file
;
TITL mo_2024_ch146_0m_a.res in P-1
    mo_2024_ch146_0m.res
    created by SHELXL-2018/3 at 15:46:18 on 29-Jul-2024
REM Old TITL mo_2024_ch146_0m in P-1
REM SHELXT solution in P-1: R1 0.120, Rweak 0.005, Alpha 0.032
REM <I/s> 0.000 for 0 systematic absences, Orientation as input
REM Formula found by SHELXT: C14 N4 O
CELL 0.71073 6.8211 8.1858 11.8605 99.429 99.405 91.389
ZERR 2 0.0003 0.0004 0.0005 0.002 0.002 0.002
LATT 1
SFAC C H N O
UNIT 26 36 8 4

L.S. 10
PLAN  20
SIZE 0.09 0.13 0.18
TEMP -173.15
CONF
BOND
list 4
MORE -1
BOND $H
fmap 2
acta
OMIT -3 55
REM <olex2.extras>
REM <HklSrc "%.\\mo_2024_ch146_0m.hkl">
REM </olex2.extras>

WGHT    0.069300    0.271200
FVAR       0.88526
O1    4    0.736209    0.353158    0.703185    11.00000    0.04681    0.01206 =
         0.02908    0.00467    0.01342   -0.00212
O2    4    0.828317    0.522655    0.863356    11.00000    0.03337    0.02108 =
         0.01934    0.01128    0.00298    0.00552
N1    3    0.760436    0.853832    0.862397    11.00000    0.01172    0.01414 =
         0.01149    0.00382    0.00198   -0.00175
N2    3    0.661055    0.820163    1.035855    11.00000    0.01175    0.01496 =
         0.01211    0.00498    0.00345   -0.00061
N3    3    0.438819    0.734787    0.873761    11.00000    0.01002    0.01441 =
         0.01373    0.00429    0.00342   -0.00069
N4    3    0.776266    0.495325    0.757854    11.00000    0.01419    0.01416 =
         0.02051    0.00702    0.00728    0.00224
C1    1    0.759806    0.798645    0.746332    11.00000    0.00568    0.01402 =
         0.01304    0.00497    0.00075   -0.00044
C2    1    0.766355    0.631922    0.692473    11.00000    0.01171    0.01407 =
         0.01575    0.00663    0.00304   -0.00047
C3    1    0.769726    0.588964    0.573431    11.00000    0.01888    0.01447 =
         0.01743    0.00146    0.00554   -0.00038
AFIX  43
H3    2    0.773142    0.475438    0.540377    11.00000   -1.20000
AFIX   0
C4    1    0.768197    0.707623    0.503321    11.00000    0.01539    0.02191 =
         0.01359    0.00391    0.00304   -0.00105
C5    1    0.761561    0.875722    0.554078    11.00000    0.00872    0.01903 =
         0.01492    0.00873    0.00184    0.00012
C6    1    0.762462    0.917180    0.672052    11.00000    0.00878    0.01314 =
         0.01536    0.00570    0.00157    0.00013
AFIX  43
H6    2    0.764998    1.031287    0.704930    11.00000   -1.20000
AFIX   0
C7    1    0.628433    0.803509    0.917868    11.00000    0.01182    0.00721 =
         0.01392    0.00369    0.00285    0.00186
C8    1    0.497625    0.735652    1.073334    11.00000    0.01596    0.01516 =
         0.01636    0.00586    0.00756   -0.00141
AFIX  23
H8A   2    0.463801    0.798025    1.145838    11.00000   -1.20000
H8B   2    0.530127    0.621690    1.084878    11.00000   -1.20000
AFIX   0
C9    1    0.330134    0.734380    0.971353    11.00000    0.01303    0.01651 =
         0.01974    0.00523    0.00775   -0.00107
AFIX  23
H9A   2    0.240527    0.633816    0.959269    11.00000   -1.20000
H9B   2    0.251308    0.833925    0.982672    11.00000   -1.20000
AFIX   0
C10   1    0.862139    0.819713    1.099708    11.00000    0.01459    0.02004 =
         0.01257    0.00574    0.00096    0.00138
AFIX 137
H10A  2    0.909668    0.707207    1.087449    11.00000   -1.50000
H10B  2    0.862038    0.856589    1.182587    11.00000   -1.50000
H10C  2    0.950165    0.895039    1.072100    11.00000   -1.50000
AFIX   0
C11   1    0.327075    0.786389    0.770655    11.00000    0.01144    0.01926 =
         0.01643    0.00318   -0.00067    0.00051
AFIX 137
H11A  2    0.332630    0.907739    0.780616    11.00000   -1.50000
H11B  2    0.188165    0.744706    0.759567    11.00000   -1.50000
H11C  2    0.385484    0.741329    0.702630    11.00000   -1.50000
AFIX   0
C12   1    0.773883    0.659150    0.375392    11.00000    0.04079    0.02747 =
         0.01391    0.00322    0.00732   -0.00090
AFIX 137
H12A  2    0.653990    0.694935    0.330322    11.00000   -1.50000
H12B  2    0.779410    0.538468    0.356019    11.00000   -1.50000
H12C  2    0.891936    0.712616    0.356877    11.00000   -1.50000
AFIX   0
C13   1    0.745757    1.008294    0.478820    11.00000    0.01623    0.02313 =
         0.01698    0.01204    0.00361    0.00243
AFIX 137
H13A  2    0.620747    0.989558    0.423377    11.00000   -1.50000
H13B  2    0.858080    1.003978    0.436567    11.00000   -1.50000
H13C  2    0.748182    1.117431    0.527646    11.00000   -1.50000
AFIX   0
HKLF 4


REM  mo_2024_ch146_0m_a.res in P-1
REM wR2 = 0.125608, GooF = S = 1.03776, Restrained GooF = 1.03776 for all data
REM R1 = 0.045526 for 2627 Fo > 4sig(Fo) and 0.051069 for all 2952 data
REM 176 parameters refined using 0 restraints

END

WGHT      0.0691      0.2716

REM Highest difference peak  0.481,  deepest hole -0.263,  1-sigma level  0.054
Q1    1   0.7705  0.7120  0.7210  11.00000  0.05    0.48
Q2    1   0.7792  0.5744  0.7247  11.00000  0.05    0.41
Q3    1   0.7677  0.7926  0.5231  11.00000  0.05    0.40
Q4    1   0.7760  0.6841  0.4394  11.00000  0.05    0.39
Q5    1   0.7495  0.8535  0.7044  11.00000  0.05    0.38
Q6    1   0.7705  0.6188  0.6360  11.00000  0.05    0.38
Q7    1   0.7545  0.9399  0.5170  11.00000  0.05    0.36
Q8    1   0.7950  0.6577  0.5442  11.00000  0.05    0.34
Q9    1   0.7520  0.8243  0.8030  11.00000  0.05    0.33
Q10   1   0.4134  0.7251  1.0233  11.00000  0.05    0.33
Q11   1   0.6549  0.7844  0.9770  11.00000  0.05    0.32
Q12   1   0.7845  0.9008  0.6152  11.00000  0.05    0.32
Q13   1   0.3926  0.7280  0.9157  11.00000  0.05    0.32
Q14   1   0.5314  0.7609  0.8869  11.00000  0.05    0.31
Q15   1   0.5881  0.7817  1.0520  11.00000  0.05    0.31
Q16   1   0.4535  0.6470  0.8468  11.00000  0.05    0.30
Q17   1   0.3901  0.7820  0.8340  11.00000  0.05    0.27
Q18   1   0.6331  0.9203  1.0618  11.00000  0.05    0.25
Q19   1   0.7158  0.6430  0.5231  11.00000  0.05    0.25
Q20   1   0.8237  0.9370  0.8919  11.00000  0.05    0.25
;
_shelx_res_checksum                9813
_shelx_hkl_file
;
  -1   0   0  469.15   40.00
  -1   0   0  466.95   40.00
  -1   0   0  459.25   40.00
   1   0   0  490.05   40.10
   1   0   0  480.45   40.00
   1   0   0  474.85   40.00
   1   0   0  460.15   40.20
  -2   0   0 9999.00  843.52
   2   0   0 9828.62  843.52
  -3   0   0  220.98   18.70
  -3   0   0  212.38   18.90
  -3   0   0  224.18   18.70
  -3   0   0  210.08   18.50
   3   0   0  211.28   19.30
   3   0   0  213.68   18.90
   3   0   0  216.18   18.50
   3   0   0  208.78   18.70
  -4   0   0 1048.90   90.49
  -4   0   0 1056.49   90.09
  -4   0   0 1046.70   90.09
  -4   0   0 1061.69   89.89
  -4   0   0 1067.49   90.39
   4   0   0 1063.79   90.19
   4   0   0 1056.59   90.39
   4   0   0 1042.80   90.19
   4   0   0 1047.70   90.39
   4   0   0 1057.29   89.89
   4   0   0 1097.29   91.09
  -5   0   0   86.89    8.00
  -5   0   0   87.59    7.80
  -5   0   0   82.89    8.30
  -5   0   0   82.89    8.50
  -5   0   0   83.59    8.10
   5   0   0   80.99    8.10
   5   0   0   88.09    8.50
   5   0   0   91.79    9.20
   5   0   0   88.59    8.60
   5   0   0   88.19    8.20
  -6   0   0  130.99   11.80
  -6   0   0  135.19   12.20
  -6   0   0  136.29   12.30
  -6   0   0  129.99   12.50
   6   0   0  130.89   12.70
   6   0   0  129.89   13.50
   6   0   0  137.09   13.30
   6   0   0  134.09   12.70
  -7   0   0  166.08   15.60
  -7   0   0  177.68   16.40
  -7   0   0  177.68   15.60
   7   0   0  171.78   16.20
   7   0   0  178.88   16.40
   7   0   0  158.18   15.80
  -8   0   0  174.78   15.20
  -8   0   0  135.59   15.60
  -8   0   0  186.88   16.60
  -8   0   0  175.98   15.10
   8   0   0  185.08   15.60
   8   0   0  131.39   15.40
   8   0   0  129.49   16.40
   8   0   0  189.58   16.10
   8  -1   0   -0.60    1.20
   8  -1   0   -0.40    1.40
   8  -1   0   -3.40    2.40
   8  -1   0    0.40    1.60
  -8   1   0   -1.50    1.00
  -8   1   0    0.70    1.40
  -8   1   0    0.50    1.70
  -8   1   0    0.90    1.50
   7  -1   0  154.98   14.80
   7  -1   0  152.38   14.70
   7  -1   0  158.68   15.70
   7  -1   0  149.39   14.40
  -7   1   0  161.38   14.30
  -7   1   0  159.68   14.90
  -7   1   0  144.99   14.10
   6  -1   0  101.09    9.50
   6  -1   0  109.39    9.20
   6  -1   0  108.59   10.20
   6  -1   0  105.09   10.70
   6  -1   0  104.89   10.30
   6  -1   0   99.29   11.00
  -6   1   0   97.69    9.80
  -6   1   0   96.89    9.70
  -6   1   0  100.19   10.70
  -6   1   0   99.79    9.60
   5  -1   0    0.00    0.90
   5  -1   0    0.30    0.90
   5  -1   0   -0.20    0.50
   5  -1   0    0.60    0.70
   5  -1   0    1.00    1.30
   5  -1   0    0.80    1.60
  -5   1   0    1.00    0.90
  -5   1   0    0.40    1.00
  -5   1   0    0.20    0.80
  -5   1   0    0.80    1.20
   4  -1   0  142.89   14.00
   4  -1   0  143.39   13.30
   4  -1   0  144.99   13.40
   4  -1   0  149.49   13.00
   4  -1   0  147.29   13.00
   4  -1   0  148.59   13.50
  -4   1   0  157.78   13.40
  -4   1   0  145.69   13.20
  -4   1   0  147.49   13.20
  -4   1   0  151.08   14.10
   3  -1   0   29.80    3.90
   3  -1   0   28.80    2.90
   3  -1   0   30.50    3.30
   3  -1   0   28.70    3.50
   3  -1   0   27.80    3.00
   3  -1   0   40.80    3.80
  -3   1   0   31.10    4.30
  -3   1   0   28.10    3.20
  -3   1   0   27.50    3.40
   2  -1   0  966.50   82.39
   2  -1   0  985.20   82.19
   2  -1   0  963.40   82.39
   2  -1   0  987.70   82.49
   2  -1   0  968.20   82.79
   2  -1   0  964.10   82.29
  -2   1   0  932.11   82.79
  -2   1   0  967.80   82.49
  -2   1   0  959.10   82.39
  -2   1   0 1000.50   82.49
   1  -1   0 1416.56  118.09
   1  -1   0 1362.36  117.79
   1  -1   0 1409.86  117.79
  -1   1   0 1369.76  117.79
  -1   1   0 1391.36  117.79
   0  -1   0   25.80    2.40
   0  -1   0   29.70    2.40
   0  -1   0   24.00    2.30
   0   1   0   25.70    2.50
   0   1   0   25.70    2.30
   0   1   0   24.50    2.40
   0   1   0   24.90    2.40
   1   1   0 2866.01  246.48
  -2  -1   0  386.86   34.20
  -2  -1   0  400.36   34.30
   2   1   0  394.36   34.20
   2   1   0  413.36   34.10
   2   1   0  395.76   34.40
   2   1   0  411.46   34.30
  -3  -1   0 1489.75  126.09
  -3  -1   0 1501.05  126.29
  -3  -1   0 1471.65  126.19
   3   1   0 1463.75  126.49
   3   1   0 1491.55  126.29
   3   1   0 1506.85  126.19
  -4  -1   0   16.80    2.40
  -4  -1   0   17.40    2.10
  -4  -1   0   17.20    2.00
   4   1   0   17.90    2.60
   4   1   0   16.80    2.10
   4   1   0   13.40    3.10
   4   1   0   15.70    2.70
  -5  -1   0  146.89   13.20
  -5  -1   0  159.68   13.90
  -5  -1   0  146.99   13.40
  -5  -1   0  146.79   13.80
  -5  -1   0  144.49   13.20
   5   1   0  156.08   14.70
   5   1   0  146.59   13.20
   5   1   0  145.29   13.80
   5   1   0  148.69   13.50
  -6  -1   0  242.88   20.40
  -6  -1   0  242.08   21.50
  -6  -1   0  209.48   19.60
  -6  -1   0  212.18   19.90
  -6  -1   0  219.18   19.70
   6   1   0  239.98   21.60
   6   1   0  213.68   21.00
   6   1   0  220.28   20.60
   6   1   0  213.98   19.70
   6   1   0  216.08   20.40
   6   1   0  252.47   20.40
  -7  -1   0  293.07   22.40
  -7  -1   0  273.17   21.40
  -7  -1   0  276.47   21.50
  -7  -1   0  207.18   21.50
   7   1   0  220.78   22.00
   7   1   0  214.78   22.10
   7   1   0  209.88   21.70
  -8  -1   0  129.29   10.90
  -8  -1   0   93.29   11.70
  -8  -1   0  120.69   11.30
   8   1   0  100.29   11.70
   8   1   0  147.69   12.60
   8   1   0   95.29   12.70
   8   1   0  141.19   11.90
   8  -2   0    1.10    1.50
   8  -2   0    1.30    2.20
   8  -2   0   -0.30    1.30
   8  -2   0    0.30    1.00
   8  -2   0    1.70    1.90
  -8   2   0   -0.40    1.30
  -8   2   0    0.90    1.50
  -8   2   0    1.30    2.40
  -8   2   0    0.40    1.30
   7  -2   0    6.40    2.70
   7  -2   0    5.90    1.80
   7  -2   0    5.90    1.30
   7  -2   0    7.90    1.60
   7  -2   0    8.00    2.40
   7  -2   0    7.80    2.20
  -7   2   0    9.20    2.20
  -7   2   0    7.20    1.80
  -7   2   0    6.50    1.90
  -7   2   0    5.10    2.10
   6  -2   0   51.09    4.50
   6  -2   0   45.90    4.60
   6  -2   0   49.30    5.30
   6  -2   0   40.50    6.50
   6  -2   0   46.90    5.50
   6  -2   0   42.30    5.20
  -6   2   0   49.60    5.50
  -6   2   0   38.70    4.80
  -6   2   0   48.80    5.20
  -6   2   0   38.60    5.00
   5  -2   0  100.09   10.30
   5  -2   0   99.69    9.40
   5  -2   0   99.59    9.50
   5  -2   0   89.79    9.50
   5  -2   0  103.59    9.00
   5  -2   0   96.49    8.70
  -5   2   0   97.19    9.40
  -5   2   0   96.39    9.30
  -5   2   0  100.59    9.60
  -5   2   0   95.79   10.30
  -5   2   0   96.39    9.20
   4  -2   0  119.99   10.80
   4  -2   0  119.79   11.10
   4  -2   0  114.19   11.80
   4  -2   0  120.09   11.20
   4  -2   0  123.79   10.50
   4  -2   0  123.19   11.10
  -4   2   0  110.99   11.10
  -4   2   0  127.39   11.00
  -4   2   0  116.39   11.20
  -4   2   0  122.89   11.90
   3  -2   0  318.47   27.10
   3  -2   0  315.47   27.70
   3  -2   0  304.27   27.00
   3  -2   0  318.37   27.10
   3  -2   0  312.67   26.50
   3  -2   0  301.47   26.90
  -3   2   0  319.17   27.00
  -3   2   0  310.17   27.10
  -3   2   0  327.17   27.10
  -3   2   0  281.87   27.50
   2  -2   0  388.66   32.70
   2  -2   0  379.86   33.20
   2  -2   0  379.46   32.70
  -2   2   0  387.96   32.70
  -2   2   0  389.06   32.70
  -2   2   0  375.66   32.30
  -2   2   0  362.26   32.70
  -2   2   0  379.06   32.70
  -1   2   0 3078.49  266.87
   0  -2   0 1573.34  131.89
   0  -2   0 1552.54  132.09
   0  -2   0 1572.74  131.79
   0  -2   0 1576.54  131.99
   0  -2   0 1525.45  131.99
   0   2   0 1560.44  132.09
   0   2   0 1527.75  131.89
   0   2   0 1560.84  131.99
  -1  -2   0  159.08   12.80
   1   2   0  145.69   12.70
   1   2   0  140.69   12.90
   1   2   0  138.09   12.80
  -2  -2   0   10.70    1.60
  -2  -2   0   11.60    1.70
  -2  -2   0    6.40    1.60
   2   2   0    9.70    1.90
   2   2   0   13.90    1.80
  -3  -2   0  107.29   10.10
  -3  -2   0  103.49    9.60
  -3  -2   0  107.29    9.70
   3   2   0  107.79   10.00
   3   2   0  109.49    9.70
   3   2   0  104.19    9.60
  -4  -2   0    1.60    0.80
  -4  -2   0    1.10    1.60
  -4  -2   0    0.80    0.90
   4   2   0    0.90    0.70
   4   2   0    1.10    1.00
   4   2   0    1.30    1.00
  -5  -2   0   42.10    4.50
   5   2   0   44.30    5.10
   5   2   0   48.50    4.60
   5   2   0   40.00    4.70
  -6  -2   0   17.20    2.80
  -6  -2   0   15.70    2.80
  -6  -2   0   20.70    3.70
  -6  -2   0   20.20    5.10
   6   2   0   16.50    4.00
   6   2   0   21.50    2.90
   6   2   0   13.30    2.70
   6   2   0   19.10    3.50
  -7  -2   0   63.79    6.40
  -7  -2   0   61.99    5.60
  -7  -2   0   47.60    5.60
  -7  -2   0   46.60    6.10
   7   2   0   48.20    5.70
   7   2   0   50.39    6.20
   7   2   0   38.00    8.00
   7   2   0   57.39    5.60
  -8  -2   0    0.10    1.20
  -8  -2   0   -0.50    1.10
  -8  -2   0    0.10    1.80
  -8  -2   0    2.40    2.00
   8   2   0   -1.80    2.80
   8   2   0    4.10    2.20
   8   2   0    0.20    1.90
   8  -3   0   30.70    4.00
   8  -3   0   31.40    5.40
   8  -3   0   23.40    5.80
   8  -3   0   66.99    8.90
  -8   3   0   40.20    6.30
  -8   3   0   46.80    5.30
  -8   3   0   41.80    5.10
   7  -3   0   30.00    4.70
   7  -3   0   34.90    4.00
   7  -3   0   33.40    4.90
   7  -3   0   35.50    5.40
   7  -3   0   28.80    5.80
  -7   3   0   35.20    4.30
  -7   3   0   47.80    4.90
  -7   3   0   41.70    6.10
   6  -3   0   51.09    6.00
   6  -3   0   49.80    6.20
   6  -3   0   52.79    5.50
   6  -3   0   59.99    6.10
   6  -3   0   51.19    7.00
  -6   3   0   67.09    7.50
  -6   3   0   46.60    5.90
  -6   3   0   51.59    5.70
  -6   3   0   64.79    6.10
  -6   3   0   59.99    6.50
   5  -3   0    2.20    1.30
   5  -3   0    6.50    1.90
   5  -3   0    5.50    1.70
   5  -3   0    5.00    1.50
   5  -3   0    4.50    2.30
  -5   3   0    4.40    1.80
  -5   3   0    6.30    2.90
  -5   3   0    6.00    1.80
  -5   3   0    4.50    1.60
  -5   3   0    2.20    1.30
   4  -3   0   34.50    3.90
   4  -3   0   36.50    4.20
   4  -3   0   33.00    5.10
   4  -3   0   36.00    3.80
   4  -3   0   32.40    4.00
  -4   3   0   32.00    3.90
  -4   3   0   33.00    3.90
  -4   3   0   33.50    3.90
  -4   3   0   32.20    5.10
  -4   3   0   39.80    4.20
   3  -3   0   15.10    2.20
   3  -3   0   11.60    2.20
   3  -3   0   13.40    2.80
   3  -3   0   11.30    2.10
   3  -3   0   14.30    2.30
  -3   3   0   10.90    2.00
  -3   3   0    9.00    1.90
  -3   3   0   12.10    2.00
  -3   3   0   11.70    2.00
   2  -3   0   18.80    2.30
   2  -3   0   20.20    2.70
   2  -3   0   18.70    2.60
   2  -3   0   18.10    2.20
   2  -3   0   17.00    3.30
   2  -3   0   16.00    1.80
  -2   3   0   15.20    2.30
  -2   3   0   14.20    2.40
  -2   3   0   18.00    2.50
  -2   3   0   17.00    2.30
  -2   3   0   17.30    1.80
  -2   3   0   13.40    3.10
   1  -3   0  251.27   22.00
   1  -3   0  260.97   22.00
   1  -3   0  256.47   22.20
   1  -3   0  252.07   22.30
  -1   3   0  259.97   22.30
  -1   3   0  255.07   22.10
  -1   3   0  251.57   22.10
  -1   3   0  252.07   23.00
  -1   3   0  253.57   22.00
  -1   3   0  262.67   22.40
   0  -3   0  322.77   28.00
   0  -3   0  303.57   28.40
   0  -3   0  337.97   28.40
   0  -3   0  322.97   27.80
   0   3   0  335.47   28.20
   0   3   0  327.37   28.00
   0   3   0  328.07   28.00
  -1  -3   0  580.14   51.39
  -1  -3   0  573.34   51.19
  -1  -3   0  639.24   51.09
   1   3   0  588.24   51.39
   1   3   0  604.14   51.19
   1   3   0  607.34   51.19
   1   3   0  593.34   51.09
  -2  -3   0  119.09   11.30
  -2  -3   0  124.79   11.10
  -2  -3   0  120.99   11.00
  -2  -3   0  118.59   10.70
   2   3   0  124.99   11.00
   2   3   0  121.39   11.40
   2   3   0  124.89   11.10
  -3  -3   0   27.00    3.70
  -3  -3   0   26.30    2.90
  -3  -3   0   21.70    2.90
   3   3   0   21.80    3.60
   3   3   0   26.20    2.90
   3   3   0   25.50    3.00
  -4  -3   0  324.57   29.30
  -4  -3   0  315.37   28.80
  -4  -3   0  327.07   28.90
   4   3   0  325.27   29.30
   4   3   0  365.56   28.90
   4   3   0  325.27   28.90
  -5  -3   0   83.49    8.30
  -5  -3   0   86.99    8.50
  -5  -3   0   98.39    9.20
   5   3   0   84.49    8.90
   5   3   0   80.69    8.30
   5   3   0   90.19    8.50
  -6  -3   0   46.40    5.40
  -6  -3   0   49.10    5.30
   6   3   0   48.00    5.00
   6   3   0   45.40    5.60
   6   3   0   42.20    5.10
  -7  -3   0    2.00    1.50
  -7  -3   0    2.90    1.60
  -7  -3   0    2.40    2.20
   7   3   0   -0.50    2.80
   7   3   0   -0.60    1.00
   7   3   0    0.60    1.70
  -8  -3   0    7.50    2.10
  -8  -3   0    6.30    2.30
  -8  -3   0   15.60    3.20
   8   3   0    8.30    2.40
   8   3   0    4.00    2.60
   8   3   0   11.70    4.10
   8   3   0    7.60    2.60
   8  -4   0   41.80    5.80
   8  -4   0   37.50    4.50
   8  -4   0   34.90    5.80
   8  -4   0   35.90    7.30
   8  -4   0   49.99    5.70
  -8   4   0   31.50    5.50
  -8   4   0   45.70    5.40
  -8   4   0   37.30    5.20
   7  -4   0    1.80    1.30
   7  -4   0    3.10    3.50
   7  -4   0    3.90    1.80
   7  -4   0    6.10    2.40
   7  -4   0    3.70    1.50
  -7   4   0    3.80    1.80
  -7   4   0    6.80    2.30
  -7   4   0    4.20    2.00
  -7   4   0    9.40    3.40
   6  -4   0  105.39   10.50
   6  -4   0  102.29   11.40
   6  -4   0   98.39   10.30
   6  -4   0  103.39   10.00
   6  -4   0  102.09   10.50
  -6   4   0  107.39   10.20
  -6   4   0  101.99   11.10
  -6   4   0  102.09   10.60
  -6   4   0  131.29   12.30
   5  -4   0   11.60    2.40
   5  -4   0   17.50    2.60
   5  -4   0   10.20    3.00
   5  -4   0   12.40    2.80
   5  -4   0   14.90    2.90
  -5   4   0   23.30    4.70
  -5   4   0   12.10    2.60
  -5   4   0    8.10    2.20
  -5   4   0   13.30    2.70
  -5   4   0   10.90    2.30
   4  -4   0   73.69    7.40
   4  -4   0   72.69    8.40
   4  -4   0   66.19    7.30
   4  -4   0   71.79    7.10
   4  -4   0   73.79    7.20
  -4   4   0   71.69    7.20
  -4   4   0   66.79    7.10
  -4   4   0   70.69    9.00
  -4   4   0   74.19    7.20
  -4   4   0   75.39    7.20
   3  -4   0   39.20    4.40
   3  -4   0   36.20    4.20
   3  -4   0   39.20    4.40
   3  -4   0   38.00    4.10
  -3   4   0   39.10    4.30
  -3   4   0   40.50    4.30
  -3   4   0   35.50    5.70
  -3   4   0   36.20    3.50
  -3   4   0   38.20    4.20
  -3   4   0   39.50    4.20
   2  -4   0  346.87   30.70
   2  -4   0  349.77   30.90
   2  -4   0  356.66   31.10
   2  -4   0  357.36   30.90
   2  -4   0  352.46   31.20
   2  -4   0  352.26   30.50
  -2   4   0  358.16   32.00
  -2   4   0  353.76   30.90
  -2   4   0  355.66   30.50
  -2   4   0  358.96   31.10
  -2   4   0  363.96   31.00
  -2   4   0  367.66   30.80
   1  -4   0  881.71   72.79
   1  -4   0  830.42   72.29
   1  -4   0  841.12   72.89
   1  -4   0  842.92   72.29
  -1   4   0  839.12   72.29
  -1   4   0  860.41   72.49
  -1   4   0  839.92   73.59
  -1   4   0  826.22   72.59
  -1   4   0  883.51   72.89
   0  -4   0   71.69    6.50
   0  -4   0   66.79    6.80
   0  -4   0   65.19    5.90
   0  -4   0   60.19    6.40
   0  -4   0   68.19    6.20
   0   4   0   65.19    6.20
   0   4   0   62.49    6.20
   0   4   0   64.09    6.70
   0   4   0   62.89    6.40
  -1  -4   0   38.10    3.90
  -1  -4   0   39.10    4.20
  -1  -4   0   34.60    4.40
   1   4   0   35.20    3.90
   1   4   0   37.00    4.20
   1   4   0   37.40    4.10
   1   4   0   39.70    4.40
  -2  -4   0  102.59    9.40
  -2  -4   0  103.69   10.10
  -2  -4   0   97.99    9.80
   2   4   0  109.39    9.80
   2   4   0  109.09    9.70
   2   4   0  108.09   10.20
  -3  -4   0   -0.40    0.60
  -3  -4   0   -0.20    0.60
  -3  -4   0   -0.40    0.80
  -3  -4   0   -0.90    1.10
   3   4   0   -0.90    0.70
   3   4   0   -0.60    1.00
   3   4   0    1.10    0.80
  -4  -4   0  100.49    9.00
  -4  -4   0   95.19    9.20
  -4  -4   0   95.09    9.50
   4   4   0   90.19    9.00
   4   4   0   92.59    9.50
   4   4   0   88.39    8.90
  -5  -4   0   38.90    5.60
  -5  -4   0   49.00    5.20
  -5  -4   0   48.90    5.30
   5   4   0   45.50    5.50
   5   4   0   43.80    5.60
   5   4   0   48.30    5.10
  -6  -4   0   74.29    7.50
  -6  -4   0   68.49    7.90
  -6  -4   0   87.49    8.50
  -6  -4   0   69.19    7.40
   6   4   0   70.19    7.30
   6   4   0   68.49    7.50
   6   4   0   70.69    8.00
  -7  -4   0    0.10    1.20
  -7  -4   0    0.90    1.40
  -7  -4   0    0.10    1.30
   7   4   0   -0.40    1.40
   7   4   0   -0.10    1.60
   7   4   0    1.00    1.30
   7   4   0   -0.30    2.80
  -8  -4   0   30.30    4.90
  -8  -4   0   23.10    3.50
  -8  -4   0   24.10    4.40
   8   4   0   22.70    6.00
   8   4   0   27.20    4.70
   8   4   0   23.10    4.10
   8  -5   0   86.19    8.10
   8  -5   0   85.69    8.90
   8  -5   0   69.69    7.80
   8  -5   0   69.89    9.00
   8  -5   0   92.29    9.10
  -8   5   0   63.69    8.50
  -8   5   0   90.19    8.60
  -8   5   0   83.69   10.80
  -8   5   0   69.49    8.90
   7  -5   0   -0.60    1.30
   7  -5   0    1.00    1.10
   7  -5   0    0.20    1.30
   7  -5   0    1.50    2.10
   7  -5   0    3.20    2.00
   7  -5   0    1.50    3.30
  -7   5   0    1.00    1.40
  -7   5   0    1.40    1.40
  -7   5   0    1.30    1.90
  -7   5   0   -0.70    1.50
   6  -5   0    3.90    2.40
   6  -5   0    2.00    1.40
   6  -5   0    2.70    1.00
   6  -5   0   -1.50    1.10
   6  -5   0    1.00    1.50
   6  -5   0    3.10    1.30
  -6   5   0    5.10    1.90
  -6   5   0    6.30    1.90
  -6   5   0    3.00    1.70
  -6   5   0    2.80    1.60
  -6   5   0   -1.10    2.70
  -6   5   0    4.00    1.90
   5  -5   0   31.80    4.10
   5  -5   0   35.00    5.00
   5  -5   0   34.20    3.40
   5  -5   0   31.30    4.10
   5  -5   0   31.10    4.80
  -5   5   0   42.40    4.60
  -5   5   0   32.80    4.80
  -5   5   0   33.60    4.20
  -5   5   0   37.80    6.40
  -5   5   0   25.50    4.20
   4  -5   0   42.30    5.10
   4  -5   0   50.39    5.50
   4  -5   0   45.70    5.10
   4  -5   0   48.40    5.50
  -4   5   0   43.70    5.10
  -4   5   0   47.60    5.20
  -4   5   0   47.20    5.30
  -4   5   0   44.30    7.10
  -4   5   0   41.80    5.10
   3  -5   0  115.69   10.40
   3  -5   0  114.99   11.00
   3  -5   0  122.89   11.40
   3  -5   0  129.19   11.20
   3  -5   0  118.39   11.40
  -3   5   0  113.99   10.30
  -3   5   0  113.19   11.00
  -3   5   0  124.99   12.60
  -3   5   0  117.69   11.30
  -3   5   0  119.59   11.20
  -3   5   0  115.29   10.40
  -3   5   0  121.09   11.00
   2  -5   0   40.50    4.60
   2  -5   0   40.40    4.90
   2  -5   0   44.90    4.40
   2  -5   0   44.90    4.20
   2  -5   0   39.30    4.50
   2  -5   0   42.60    4.80
  -2   5   0   45.90    6.70
  -2   5   0   42.40    4.40
  -2   5   0   38.10    4.70
  -2   5   0   39.90    4.50
  -2   5   0   44.90    4.20
  -2   5   0   42.80    4.80
   1  -5   0  288.57   25.30
   1  -5   0  293.27   24.70
   1  -5   0  276.37   25.10
   1  -5   0  288.67   24.90
   1  -5   0  271.37   24.90
   1  -5   0  285.57   24.50
  -1   5   0  294.17   24.60
  -1   5   0  255.77   25.40
  -1   5   0  273.17   26.20
  -1   5   0  287.87   24.80
  -1   5   0  295.97   25.30
   0  -5   0    0.80    1.10
   0  -5   0    2.10    1.20
   0  -5   0    0.60    0.80
   0  -5   0    1.60    0.90
   0  -5   0    1.20    1.10
   0   5   0   -0.10    1.00
   0   5   0    1.10    1.10
   0   5   0    1.90    0.90
   0   5   0    1.20    0.70
  -1  -5   0   59.09    5.60
  -1  -5   0   53.69    5.70
  -1  -5   0   58.09    6.00
  -1  -5   0   57.79    6.30
   1   5   0   58.49    5.90
   1   5   0   55.79    6.20
   1   5   0   54.79    5.80
  -2  -5   0   85.59    8.10
  -2  -5   0   73.69    7.50
  -2  -5   0   70.59    7.40
  -2  -5   0   74.29    7.10
   2   5   0   74.49    7.40
   2   5   0   75.59    7.60
   2   5   0   74.39    7.50
   2   5   0   81.39    8.00
  -3  -5   0  141.79   13.20
  -3  -5   0  134.39   13.50
  -3  -5   0  138.39   12.50
  -3  -5   0  145.59   13.00
   3   5   0  141.09   13.00
   3   5   0  139.49   13.60
   3   5   0  144.39   13.20
  -4  -5   0   63.49    7.20
  -4  -5   0   61.39    6.70
  -4  -5   0   66.19    6.70
   4   5   0   64.59    6.60
   4   5   0   64.59    7.80
   4   5   0   59.19    6.60
  -5  -5   0    4.60    2.30
  -5  -5   0    6.40    2.10
  -5  -5   0    4.30    1.70
   5   5   0    5.40    1.70
   5   5   0    1.00    1.80
   5   5   0    5.30    1.70
  -6  -5   0    7.90    2.30
  -6  -5   0    9.10    2.30
  -6  -5   0   14.00    2.80
  -6  -5   0    9.70    3.00
   6   5   0    9.30    2.80
   6   5   0    8.60    2.10
   6   5   0    6.20    2.10
  -7  -5   0    1.10    1.80
  -7  -5   0    0.40    1.40
  -7  -5   0   -0.30    2.30
   7   5   0   -2.10    1.50
   7   5   0   -0.80    1.80
   7   5   0    2.40    1.60
   7  -6   0    1.50    0.90
   7  -6   0    1.30    1.40
   7  -6   0    0.50    1.80
   7  -6   0    2.20    1.60
  -7   6   0    4.80    4.30
  -7   6   0   -1.30    1.50
  -7   6   0    0.50    2.20
   6  -6   0    2.40    1.40
   6  -6   0    0.90    1.10
   6  -6   0    0.70    1.90
  -6   6   0    0.90    1.70
  -6   6   0    1.10    1.70
  -6   6   0    1.10    2.80
  -6   6   0    3.10    2.90
  -6   6   0    1.90    1.90
  -6   6   0    2.00    1.80
   5  -6   0    3.00    1.90
   5  -6   0    0.90    1.10
   5  -6   0    2.10    1.40
   5  -6   0   -0.30    1.20
  -5   6   0    0.30    1.30
  -5   6   0   -0.20    1.40
  -5   6   0    1.10    1.20
  -5   6   0    0.80    1.20
   4  -6   0   -1.30    1.40
   4  -6   0    0.90    1.60
   4  -6   0   -0.60    0.90
   4  -6   0   -0.30    1.50
  -4   6   0    1.70    2.50
  -4   6   0   -0.50    1.30
  -4   6   0   -1.10    1.00
  -4   6   0   -0.60    1.10
  -4   6   0    1.80    1.50
   3  -6   0   48.80    5.40
   3  -6   0   48.90    5.60
   3  -6   0   45.60    4.60
   3  -6   0   49.30    5.30
   3  -6   0   46.20    5.60
  -3   6   0   45.20    7.30
  -3   6   0   45.80    5.40
  -3   6   0   44.40    5.20
  -3   6   0   42.20    5.00
  -3   6   0   47.30    5.50
  -3   6   0   45.60    4.50
   2  -6   0  514.35   44.10
   2  -6   0  492.55   44.60
   2  -6   0  526.95   43.70
   2  -6   0  533.05   44.40
   2  -6   0  519.85   44.40
  -2   6   0  495.85   43.80
  -2   6   0  504.55   43.60
  -2   6   0  492.65   45.70
  -2   6   0  493.95   44.10
  -2   6   0  502.75   44.40
  -2   6   0  507.05   44.20
   1  -6   0   17.20    2.90
   1  -6   0   17.50    2.20
   1  -6   0   22.90    3.40
   1  -6   0   17.90    2.80
   1  -6   0   19.50    3.40
   1  -6   0   16.50    3.10
  -1   6   0   21.80    3.10
  -1   6   0   22.20    4.80
  -1   6   0   13.50    2.80
  -1   6   0   18.80    2.70
  -1   6   0   18.20    3.40
   0  -6   0  165.18   14.30
   0  -6   0  153.08   14.30
   0  -6   0  143.69   14.50
   0  -6   0  169.08   15.10
   0  -6   0  153.58   13.80
   0   6   0  149.09   14.30
   0   6   0  158.38   14.60
   0   6   0  159.98   14.20
   0   6   0  166.88   15.00
   0   6   0  155.98   13.80
  -1  -6   0  115.89   10.70
  -1  -6   0  123.59   11.20
  -1  -6   0  127.59   11.90
  -1  -6   0  117.09   11.10
  -1  -6   0  116.69   11.50
   1   6   0  118.29   11.40
   1   6   0  119.79   11.10
   1   6   0  118.09   11.30
   1   6   0  120.49   11.80
  -2  -6   0  103.59    9.40
  -2  -6   0  102.49    9.70
  -2  -6   0   97.89   10.30
  -2  -6   0  101.59   10.00
   2   6   0   98.09    9.80
   2   6   0   97.69   10.30
   2   6   0   99.49    9.60
   2   6   0   99.49    9.80
  -3  -6   0   65.19    7.20
  -3  -6   0   68.99    7.70
  -3  -6   0   65.99    7.00
  -3  -6   0   64.69    6.50
   3   6   0   77.39    7.80
   3   6   0   62.99    7.10
   3   6   0   65.99    7.30
   3   6   0   73.09    7.10
  -4  -6   0    1.30    0.90
  -4  -6   0    2.00    1.30
  -4  -6   0    2.70    1.50
  -4  -6   0    1.80    2.30
   4   6   0    3.00    1.90
   4   6   0    2.30    1.50
   4   6   0    2.10    1.20
  -5  -6   0   24.30    4.10
  -5  -6   0   29.40    4.60
  -5  -6   0   43.80    5.90
   5   6   0   33.20    4.30
   5   6   0   33.70    4.80
   5   6   0   41.90    5.80
  -6  -6   0   12.50    3.70
  -6  -6   0   11.80    2.90
  -6  -6   0   11.10    2.50
  -6  -6   0   13.60    4.20
   6   6   0    9.20    2.70
   6   6   0   10.80    3.40
   6   6   0    9.50    2.50
  -7  -6   0    0.80    1.40
  -7  -6   0    4.60    3.00
   7   6   0    2.30    1.80
   7   6   0    4.30    2.80
   7  -7   0   56.19    6.90
   7  -7   0   80.29    8.40
   7  -7   0   45.40    7.30
   7  -7   0   66.19    6.80
  -7   7   0   40.10    7.00
  -7   7   0   51.89    9.20
  -7   7   0   47.90    6.60
   6  -7   0    8.50    2.80
   6  -7   0   11.70    2.90
   6  -7   0   14.80    3.30
   6  -7   0    7.00    4.10
  -6   7   0   10.80    3.20
  -6   7   0    4.80    2.30
  -6   7   0    4.40    2.00
  -6   7   0   13.00    4.50
  -6   7   0   13.80    3.00
  -6   7   0   10.50    2.80
   5  -7   0  169.58   14.30
   5  -7   0  133.39   13.70
   5  -7   0  115.29   13.10
   5  -7   0  133.09   13.30
  -5   7   0  175.28   13.90
  -5   7   0  117.99   13.20
  -5   7   0  152.38   15.60
  -5   7   0  135.09   13.40
  -5   7   0  129.19   13.30
   4  -7   0    0.40    1.40
   4  -7   0    2.60    1.90
   4  -7   0   -0.40    1.30
   4  -7   0   -0.70    1.00
  -4   7   0    1.10    1.50
  -4   7   0    0.70    1.10
  -4   7   0    1.80    1.60
  -4   7   0    1.40    2.60
  -4   7   0    0.90    1.30
   3  -7   0   41.90    5.70
   3  -7   0   38.00    4.70
   3  -7   0   37.90    4.10
   3  -7   0   41.50    4.90
  -3   7   0   47.20    7.50
  -3   7   0   35.90    4.60
  -3   7   0   37.10    5.00
  -3   7   0   35.60    4.60
  -3   7   0   37.00    4.00
  -3   7   0   41.00    4.90
   2  -7   0   13.30    2.70
   2  -7   0   13.40    2.40
   2  -7   0   19.70    2.40
   2  -7   0   18.50    3.70
   2  -7   0   14.70    3.20
  -2   7   0   18.60    4.90
  -2   7   0   12.70    2.30
  -2   7   0   14.30    3.10
  -2   7   0   17.30    3.00
  -2   7   0   16.10    3.20
   1  -7   0   24.20    3.30
   1  -7   0   28.70    4.10
   1  -7   0   26.80    4.50
   1  -7   0   25.90    4.10
   1  -7   0   26.40    3.70
  -1   7   0   22.40    3.30
  -1   7   0   24.70    4.10
  -1   7   0   28.00    3.90
  -1   7   0   23.80    4.00
  -1   7   0   20.30    5.40
   0  -7   0   37.60    5.70
   0  -7   0   38.10    4.70
   0  -7   0   24.50    4.20
   0  -7   0   33.20    4.30
   0  -7   0   42.60    3.70
   0   7   0   35.10    6.70
   0   7   0   34.20    4.60
   0   7   0   29.80    4.10
   0   7   0   32.90    3.50
   0   7   0   33.90    4.00
   0   7   0   39.40    5.60
  -1  -7   0   76.29    7.60
  -1  -7   0   83.79    8.20
  -1  -7   0   65.59    8.30
  -1  -7   0   78.99    7.70
   1   7   0   75.69    8.30
   1   7   0   71.29    7.60
   1   7   0   78.29    8.10
   1   7   0   75.69    7.80
  -2  -7   0  125.59   12.40
  -2  -7   0  122.29   11.80
  -2  -7   0  122.39   12.10
  -2  -7   0  127.29   12.80
   2   7   0  130.59   12.10
   2   7   0  130.19   12.80
   2   7   0  130.09   12.20
   2   7   0  125.29   12.30
  -3  -7   0   84.39    8.50
  -3  -7   0   79.49    8.90
  -3  -7   0  112.39   10.30
  -3  -7   0   88.99    9.30
   3   7   0   91.69    9.00
   3   7   0   84.79    9.10
   3   7   0   85.19    9.20
   3   7   0   95.99    9.80
  -4  -7   0    1.20    1.70
  -4  -7   0    2.00    2.10
  -4  -7   0    0.00    1.40
  -4  -7   0    1.90    1.20
   4   7   0    1.00    1.30
   4   7   0    0.70    1.50
   4   7   0    2.10    1.70
   4   7   0    1.70    1.30
  -5  -7   0   30.20    5.00
  -5  -7   0   44.00    5.30
  -5  -7   0   44.30    6.50
   5   7   0   38.80    4.90
   5   7   0   28.90    4.80
   5   7   0   40.30    5.70
   5   7   0   27.70    5.60
  -6  -7   0    1.90    1.50
  -6  -7   0    2.10    2.50
   6   7   0    4.40    2.80
   6   7   0    1.00    1.70
   6   7   0    2.00    1.90
   6  -8   0   18.10    3.90
   6  -8   0   17.70    4.50
   6  -8   0   28.00    5.30
  -6   8   0   26.50    4.30
  -6   8   0   16.00    4.00
  -6   8   0   25.30    4.60
   5  -8   0   -0.60    1.30
   5  -8   0    2.10    2.30
   5  -8   0    0.00    1.70
   5  -8   0   -3.00    2.20
  -5   8   0    4.00    2.00
  -5   8   0    0.70    2.00
  -5   8   0   -1.20    1.90
  -5   8   0   -1.30    1.50
  -5   8   0    0.50    4.20
   4  -8   0  197.08   19.10
   4  -8   0  190.38   19.40
   4  -8   0  242.58   20.10
   4  -8   0  183.18   19.40
  -4   8   0  185.18   19.20
  -4   8   0  234.38   21.80
  -4   8   0  240.58   19.50
  -4   8   0  186.18   18.80
   3  -8   0   71.29    8.40
   3  -8   0   79.29    7.80
   3  -8   0   66.59    8.80
   3  -8   0   78.79    8.90
   3  -8   0   69.19    8.30
  -3   8   0  103.39    9.00
  -3   8   0   74.39    8.80
  -3   8   0   99.69    7.90
  -3   8   0   92.49   11.20
  -3   8   0   74.29    8.30
   2  -8   0    5.80    2.40
   2  -8   0    9.30    2.40
   2  -8   0   15.60    2.30
   2  -8   0    8.90    1.90
   2  -8   0    7.80    2.70
   2  -8   0    9.90    2.50
  -2   8   0   12.20    3.80
  -2   8   0    8.60    2.00
  -2   8   0   11.90    3.10
  -2   8   0   13.80    3.10
  -2   8   0    6.30    1.80
   1  -8   0    1.70    1.50
   1  -8   0    0.70    1.40
   1  -8   0   -1.60    1.10
   1  -8   0    0.90    1.40
   1  -8   0    0.20    0.90
   1  -8   0    0.10    1.60
  -1   8   0    1.50    2.50
  -1   8   0   -1.30    1.50
  -1   8   0    0.60    1.10
  -1   8   0    0.50    1.30
  -1   8   0   -0.70    1.00
   0  -8   0   32.10    4.20
   0  -8   0   33.10    4.80
   0  -8   0   42.60    3.80
   0  -8   0   30.10    5.40
   0  -8   0   37.40    5.40
   0   8   0   33.10    4.50
   0   8   0   35.00    5.50
   0   8   0   41.70    3.70
   0   8   0   25.60    4.70
   0   8   0   33.10    7.00
  -1  -8   0    5.50    2.30
  -1  -8   0    7.10    2.20
  -1  -8   0    6.60    2.40
  -1  -8   0   12.30    2.60
   1   8   0    5.90    1.70
   1   8   0    3.50    1.80
   1   8   0    8.80    1.80
   1   8   0    6.80    2.00
   1   8   0    5.10    2.50
  -2  -8   0    6.60    1.50
  -2  -8   0    6.00    2.60
  -2  -8   0    4.30    1.90
  -2  -8   0    7.00    2.00
  -2  -8   0    6.50    2.30
   2   8   0    7.80    2.00
   2   8   0    5.20    2.10
   2   8   0    8.30    2.50
   2   8   0    7.70    2.10
  -3  -8   0   -0.30    2.30
  -3  -8   0    0.50    1.70
  -3  -8   0   -2.60    1.00
  -3  -8   0    2.40    1.40
   3   8   0    1.50    1.50
   3   8   0    2.00    1.70
   3   8   0    1.30    1.70
   3   8   0    1.00    2.00
  -4  -8   0   32.90    5.50
  -4  -8   0   43.40    5.50
  -4  -8   0   34.50    4.10
  -4  -8   0   49.99    7.10
   4   8   0   33.40    6.20
   4   8   0   31.90    5.20
   4   8   0   44.30    5.50
   4   8   0   32.90    5.10
  -5  -8   0    3.50    2.70
  -5  -8   0    0.40    1.30
   5   8   0   -0.10    2.30
   5   8   0   -1.30    1.70
   5   8   0    0.20    2.50
   5  -9   0    9.60    3.30
   5  -9   0   10.40    3.90
   5  -9   0    8.10    2.80
  -5   9   0    4.20    5.30
  -5   9   0    7.40    2.60
  -5   9   0   14.00    3.30
   4  -9   0    1.50    2.80
   4  -9   0   -1.20    1.10
   4  -9   0   -4.30    2.10
   4  -9   0   -1.80    1.50
  -4   9   0   -1.40    4.00
  -4   9   0    2.10    2.10
  -4   9   0    3.70    2.50
   3  -9   0   23.30    4.10
   3  -9   0   21.70    4.70
   3  -9   0   19.00    4.70
   3  -9   0   26.80    3.60
   3  -9   0   31.40    4.90
  -3   9   0   19.20    5.80
  -3   9   0   29.60    4.80
  -3   9   0   29.70    3.70
  -3   9   0   14.80    4.50
  -3   9   0   29.40    4.60
   2  -9   0   20.20    5.00
   2  -9   0    9.10    3.40
   2  -9   0   14.10    3.20
   2  -9   0    9.80    3.50
   2  -9   0    9.20    2.30
  -2   9   0   10.00    3.00
  -2   9   0   12.90    3.00
  -2   9   0   15.80    5.40
  -2   9   0   13.20    2.90
  -2   9   0   17.80    3.70
   1  -9   0   42.90    4.50
   1  -9   0   50.69    7.20
   1  -9   0   37.80    4.90
   1  -9   0   48.00    5.40
   1  -9   0   37.30    6.40
  -1   9   0   39.70    6.00
  -1   9   0   35.40    8.00
  -1   9   0   50.69    5.90
  -1   9   0   47.80    5.20
  -1   9   0   33.70    6.10
   0  -9   0   29.60    4.50
   0  -9   0   36.90    5.00
   0  -9   0   30.50    5.30
   0  -9   0   38.10    8.60
   0   9   0   45.40    5.50
   0   9   0   35.70    5.90
   0   9   0   28.90    6.90
   0   9   0   28.90    4.80
   0   9   0   34.20    4.80
  -1  -9   0  117.19   12.40
  -1  -9   0   89.19   11.40
  -1  -9   0  121.19   11.30
   1   9   0  117.89   10.50
   1   9   0  119.19   12.10
   1   9   0  121.59   11.30
   1   9   0  123.99   11.80
   1   9   0   91.69   11.80
   1   9   0  118.79   14.30
  -2  -9   0   57.69    8.30
  -2  -9   0   43.80    6.30
  -2  -9   0   50.39    6.30
  -2  -9   0   57.99    6.10
   2   9   0   56.89    5.90
   2   9   0   44.30    6.60
   2   9   0   61.99    6.60
   2   9   0   48.10    6.40
  -3  -9   0    7.90    2.70
  -3  -9   0    9.10    3.50
  -3  -9   0    7.30    2.30
  -3  -9   0    5.70    2.70
   3   9   0    6.20    2.30
   3   9   0   14.00    3.50
   3   9   0   13.00    3.20
   3   9   0    3.80    2.70
   3   9   0    8.00    2.80
  -4  -9   0    5.30    2.00
  -4  -9   0    1.70    3.30
   4   9   0    1.70    2.30
   4   9   0    1.10    2.70
   3 -10   0    1.80    2.10
   3 -10   0    4.60    2.70
   3 -10   0    3.40    2.80
   3 -10   0    1.70    1.90
  -3  10   0    3.10    2.70
  -3  10   0    3.30    4.70
  -3  10   0    2.50    1.70
   2 -10   0   47.50    7.30
   2 -10   0   56.89    7.50
   2 -10   0   65.49    8.10
   2 -10   0   58.19    6.50
  -2  10   0   51.19   10.00
  -2  10   0   50.49    6.30
  -2  10   0   67.59    7.60
  -2  10   0   61.29    7.70
   1 -10   0    5.30    2.50
   1 -10   0    2.50    1.70
   1 -10   0    3.30    2.40
   1 -10   0    2.10    2.40
  -1  10   0    2.70    1.80
  -1  10   0    4.40    2.50
  -1  10   0   14.20    5.50
  -1  10   0    0.40    2.00
   0 -10   0   23.90    4.10
   0 -10   0   12.20    3.90
   0 -10   0   10.60    3.70
   0 -10   0   14.70    3.20
   0  10   0   15.20    3.90
   0  10   0   14.70    3.20
   0  10   0   14.50    6.00
   0  10   0   16.10    3.60
  -1 -10   0   21.60    3.90
  -1 -10   0   22.60    3.90
  -1 -10   0   22.70    4.80
  -1 -10   0   19.50    4.80
   1  10   0   26.40    3.10
   1  10   0   30.10    4.50
   1  10   0   21.40    4.40
   1  10   0   21.10    4.30
   1  10   0   40.50    8.80
  -2 -10   0    8.30    2.30
  -2 -10   0   11.30    3.60
  -2 -10   0    9.50    3.90
   2  10   0   16.40    6.40
   2  10   0   16.10    4.20
   2  10   0   11.20    3.00
   2  10   0   13.10    2.60
   2  10   0    3.50    2.30
   3  10  -1   18.70    4.30
   3  10  -1    6.70    5.30
   3  10  -1   20.90    4.20
   3  10  -1   18.00    3.50
   3  10  -1   16.00    4.40
  -3 -10   1   27.90    3.70
  -3 -10   1   16.70    4.50
   2  10  -1   27.60    5.70
   2  10  -1   32.10    5.60
   2  10  -1   19.50    6.10
   2  10  -1   35.70    4.90
   2  10  -1   28.70    4.00
  -2 -10   1   29.40    6.10
  -2 -10   1   34.40    5.70
  -2 -10   1   26.60    4.20
   1  10  -1   18.70    3.70
   1  10  -1   17.10    2.60
   1  10  -1   18.80    3.70
   1  10  -1   11.50    3.80
   1  10  -1   16.30    5.50
  -1 -10   1   20.30    3.60
  -1 -10   1   18.90    4.60
  -1 -10   1   22.40    4.50
  -1 -10   1    9.70    3.00
   0  10  -1   19.70    4.90
   0  10  -1   25.70    4.10
   0  10  -1   21.90    6.80
   0  10  -1   27.80    4.70
   0  10  -1   17.70    4.60
   0 -10   1   30.70    4.60
   0 -10   1   23.80    4.50
   0 -10   1   25.30    5.10
   0 -10   1   20.20    4.30
  -1  10  -1    8.30    3.20
  -1  10  -1   19.00    4.00
  -1  10  -1   13.20    2.60
   1 -10   1   12.50    2.90
   1 -10   1   16.80    3.90
   1 -10   1   16.00    4.10
   1 -10   1   14.60    3.30
  -2  10  -1   -0.60    4.20
  -2  10  -1    3.90    2.90
  -2  10  -1    1.10    1.90
  -2  10  -1   -1.90    1.20
   2 -10   1   -1.30    2.40
   2 -10   1   -0.30    2.40
   2 -10   1   -0.10    1.80
   2 -10   1    0.90    1.90
  -3  10  -1   22.40    4.70
  -3  10  -1   36.90    8.00
  -3  10  -1   31.10    5.80
  -3  10  -1   33.90    4.10
   3 -10   1   19.80    3.80
   3 -10   1   25.00    5.30
   3 -10   1   23.30    5.10
   4   9  -1    2.20    2.40
   4   9  -1    7.70    2.60
   4   9  -1    5.00    2.00
  -4  -9   1    4.60    3.30
  -4  -9   1    9.50    2.20
   3   9  -1   79.79    8.50
   3   9  -1   71.89    8.30
   3   9  -1   70.59    8.10
   3   9  -1   87.99    8.80
  -3  -9   1   74.49    7.70
  -3  -9   1   78.19    8.90
  -3  -9   1   78.29    8.40
  -3  -9   1   71.39    9.20
   2   9  -1    1.20    1.50
   2   9  -1    0.50    1.50
   2   9  -1   -2.00    1.30
   2   9  -1    0.30    1.90
   2   9  -1    0.90    2.10
   2   9  -1   -0.10    3.70
  -2  -9   1    2.50    2.00
  -2  -9   1    1.20    1.60
  -2  -9   1    0.10    1.50
  -2  -9   1    0.20    1.90
   1   9  -1    0.50    2.00
   1   9  -1    2.70    3.50
   1   9  -1    0.90    0.90
   1   9  -1    1.90    1.60
   1   9  -1    0.80    1.80
   1   9  -1    0.70    1.40
  -1  -9   1   -2.00    1.60
  -1  -9   1   -1.50    1.60
  -1  -9   1    0.90    1.70
  -1  -9   1    0.10    1.90
   0   9  -1  134.59   15.10
   0   9  -1  184.78   14.70
   0   9  -1  131.09   14.40
   0   9  -1  173.98   17.80
   0   9  -1  177.68   15.50
   0  -9   1  169.48   14.80
   0  -9   1  130.19   14.30
   0  -9   1  138.59   15.10
   0  -9   1  174.28   16.10
  -1   9  -1   83.59    7.70
  -1   9  -1   88.89    8.60
  -1   9  -1   64.99    8.30
  -1   9  -1   83.79   10.70
  -1   9  -1   54.39    7.50
   1  -9   1   64.99    8.20
   1  -9   1   83.69    9.10
   1  -9   1   82.69    8.00
   1  -9   1   72.99    7.50
   1  -9   1   64.99    7.80
  -2   9  -1  180.78   14.90
  -2   9  -1  140.79   15.80
  -2   9  -1  196.88   18.70
  -2   9  -1  183.08   16.00
   2  -9   1  175.78   16.60
   2  -9   1  134.89   14.80
   2  -9   1  168.88   15.70
   2  -9   1  133.19   16.40
  -3   9  -1  148.99   17.70
  -3   9  -1  200.18   16.90
  -3   9  -1  206.08   20.60
  -3   9  -1  179.78   17.60
  -3   9  -1  199.68   18.10
   3  -9   1  222.18   18.10
   3  -9   1  168.78   18.10
   3  -9   1  187.88   18.50
   3  -9   1  176.38   17.60
  -4   9  -1   70.59    7.70
  -4   9  -1   61.19    6.20
  -4   9  -1   76.69   11.80
  -4   9  -1   58.99    7.70
   4  -9   1   43.50    9.10
   4  -9   1   73.09    8.60
   4  -9   1   63.99    8.10
  -5   9  -1   59.19    7.30
  -5   9  -1   62.29    7.80
  -5   9  -1   58.29   12.00
   5  -9   1   75.29    8.70
   5  -9   1   64.89    7.90
   5  -9   1   63.29    8.10
   5   8  -1   -3.20    2.20
   5   8  -1    3.40    2.00
  -5  -8   1   -3.00    2.20
  -5  -8   1    1.30    1.20
   4   8  -1   16.40    3.70
   4   8  -1   19.50    3.80
   4   8  -1   27.50    4.60
   4   8  -1   19.50    4.40
  -4  -8   1   24.60    4.20
  -4  -8   1   18.20    4.50
  -4  -8   1   28.20    3.40
  -4  -8   1   23.40    2.90
  -4  -8   1   17.80    3.40
   3   8  -1   55.49    6.30
   3   8  -1   56.99    7.20
   3   8  -1   54.29    6.40
   3   8  -1   59.59    6.50
   3   8  -1   59.09    6.60
  -3  -8   1   69.69    7.70
  -3  -8   1   54.59    6.30
  -3  -8   1   42.30    6.30
   2   8  -1   26.30    4.70
   2   8  -1   36.40    5.10
   2   8  -1   38.80    4.40
   2   8  -1   36.20    5.20
  -2  -8   1   39.40    4.90
  -2  -8   1   33.00    4.10
  -2  -8   1   25.60    4.30
  -2  -8   1   41.30    6.10
   1   8  -1   26.70    4.60
   1   8  -1   36.30    3.70
   1   8  -1   32.70    4.80
   1   8  -1   29.70    6.30
   1   8  -1   34.50    4.60
   1   8  -1   29.50    5.10
  -1  -8   1   33.20    5.50
  -1  -8   1   31.50    5.00
  -1  -8   1   27.40    4.30
  -1  -8   1   28.30    4.30
   0   8  -1    8.40    2.90
   0   8  -1   11.80    3.10
   0   8  -1    7.20    2.20
   0   8  -1    9.00    4.10
   0   8  -1   13.20    1.60
   0   8  -1    7.60    2.10
   0  -8   1    6.70    4.00
   0  -8   1    9.60    3.00
   0  -8   1    9.20    2.00
   0  -8   1    7.90    2.10
  -1   8  -1   86.69    8.20
  -1   8  -1   82.89    8.90
  -1   8  -1   86.39    9.20
  -1   8  -1  100.69   11.40
  -1   8  -1   79.09    8.40
   1  -8   1   79.19    9.20
   1  -8   1   78.19    8.20
   1  -8   1   91.99    9.20
   1  -8   1   79.39    8.70
   1  -8   1   78.59    8.40
  -2   8  -1    3.50    1.80
  -2   8  -1    1.50    1.10
  -2   8  -1    2.40    1.80
  -2   8  -1    1.00    1.30
  -2   8  -1    0.70    2.80
   2  -8   1    3.10    2.20
   2  -8   1    4.20    1.70
   2  -8   1    4.00    1.60
   2  -8   1    2.40    1.40
   2  -8   1    3.40    1.90
  -3   8  -1   -1.90    1.40
  -3   8  -1   -0.30    1.00
  -3   8  -1    1.30    1.70
  -3   8  -1   -1.70    2.80
  -3   8  -1   -0.70    1.00
   3  -8   1    0.50    1.20
   3  -8   1   -1.50    1.10
   3  -8   1    0.70    1.10
   3  -8   1   -0.80    1.70
   3  -8   1   -0.20    1.60
  -4   8  -1   89.19    7.70
  -4   8  -1   91.79   12.70
  -4   8  -1   84.49    9.20
  -4   8  -1   96.89    9.20
  -4   8  -1   70.99    8.40
   4  -8   1   67.39    9.00
   4  -8   1   93.79    9.10
   4  -8   1   91.19    9.70
   4  -8   1   73.09    8.70
  -5   8  -1    6.40    2.10
  -5   8  -1   -4.60    3.20
  -5   8  -1    2.40    1.50
  -5   8  -1    0.80    1.60
  -5   8  -1    2.30    2.10
   5  -8   1   -0.40    1.70
   5  -8   1    2.20    2.20
   5  -8   1    1.80    1.80
   5  -8   1    2.40    2.30
  -6   8  -1   12.80    3.20
  -6   8  -1   25.60    5.40
  -6   8  -1   19.60    6.90
   6  -8   1   19.20    4.40
   6  -8   1   19.30    4.30
   6  -8   1   20.30    4.00
   6   7  -1    3.80    3.00
   6   7  -1    6.50    3.00
   6   7  -1    3.40    2.10
  -6  -7   1    3.70    2.90
  -6  -7   1   -0.30    2.30
   5   7  -1   47.70    6.40
   5   7  -1   58.09    6.90
   5   7  -1   64.69    6.90
   5   7  -1   47.10    7.40
  -5  -7   1   63.99    7.70
  -5  -7   1   58.59    6.00
  -5  -7   1   61.99    7.00
  -5  -7   1   58.59    7.30
   4   7  -1   15.80    3.00
   4   7  -1   15.50    3.60
   4   7  -1   12.70    2.70
   4   7  -1    9.40    2.50
  -4  -7   1   16.30    2.50
  -4  -7   1   14.90    2.90
  -4  -7   1   14.30    2.70
  -4  -7   1   22.40    5.30
  -4  -7   1   19.50    2.60
   3   7  -1   21.90    3.70
   3   7  -1   19.50    3.50
   3   7  -1   21.60    3.90
   3   7  -1   26.60    4.50
  -3  -7   1   21.90    3.80
  -3  -7   1   22.30    3.10
  -3  -7   1   16.00    3.10
  -3  -7   1   34.50    5.00
   2   7  -1   86.39    8.20
   2   7  -1   84.19    8.80
   2   7  -1   77.09    8.00
   2   7  -1   86.29    8.30
   2   7  -1   76.39    7.80
  -2  -7   1   72.09    8.60
  -2  -7   1   73.89    8.20
  -2  -7   1   75.09    7.70
  -2  -7   1   74.99    8.00
   1   7  -1  524.85   46.10
   1   7  -1  547.65   46.90
   1   7  -1  534.75   46.50
   1   7  -1  560.44   47.30
   1   7  -1  527.75   46.60
  -1  -7   1  513.35   46.90
  -1  -7   1  524.85   47.20
  -1  -7   1  544.75   46.50
  -1  -7   1  544.85   46.40
   0   7  -1   36.00    4.30
   0   7  -1   43.20    7.10
   0   7  -1   43.00    5.00
   0   7  -1   37.00    4.50
   0   7  -1   43.30    5.30
   0   7  -1   38.00    3.80
   0  -7   1   37.40    4.30
   0  -7   1   37.00    5.70
   0  -7   1   39.20    4.60
   0  -7   1   35.90    4.90
  -1   7  -1  414.46   36.10
  -1   7  -1  381.46   35.60
  -1   7  -1  405.96   37.70
  -1   7  -1  430.46   36.40
  -1   7  -1  406.16   35.50
   1  -7   1  393.56   36.40
   1  -7   1  416.46   36.20
   1  -7   1  408.16   35.80
   1  -7   1  420.86   35.50
   1  -7   1  403.56   35.90
  -2   7  -1   34.50    3.80
  -2   7  -1   30.20    6.20
  -2   7  -1   28.20    4.60
  -2   7  -1   31.70    4.20
   2  -7   1   35.40    3.90
   2  -7   1   31.90    4.60
   2  -7   1   39.80    4.80
   2  -7   1   36.50    5.40
   2  -7   1   35.30    5.50
  -3   7  -1   25.80    4.20
  -3   7  -1   28.30    3.90
  -3   7  -1   25.60    4.50
  -3   7  -1   34.80    3.50
  -3   7  -1   39.00    6.90
  -3   7  -1   30.40    4.70
   3  -7   1   34.50    5.10
   3  -7   1   29.90    4.50
   3  -7   1   28.30    4.30
   3  -7   1   24.40    4.60
   3  -7   1   32.30    3.60
  -4   7  -1   62.69    5.90
  -4   7  -1   46.80    5.50
  -4   7  -1   34.50    4.90
  -4   7  -1   38.90    4.90
  -4   7  -1   37.60    7.60
   4  -7   1   37.40    5.80
   4  -7   1   41.30    5.10
   4  -7   1   50.79    6.10
   4  -7   1   37.10    5.00
  -5   7  -1    2.70    1.50
  -5   7  -1    0.90    1.50
  -5   7  -1    0.30    1.70
  -5   7  -1    0.80    1.70
  -5   7  -1   -1.90    2.40
   5  -7   1    0.80    1.90
   5  -7   1    1.40    1.50
   5  -7   1    1.90    2.10
   5  -7   1    0.00    1.10
  -6   7  -1   65.19    7.10
  -6   7  -1   55.19    7.10
  -6   7  -1   54.19   10.00
  -6   7  -1   48.70    6.80
  -6   7  -1   73.09    7.30
   6  -7   1   63.99    7.60
   6  -7   1   51.79    7.80
   6  -7   1   60.19    7.00
   6  -7   1   68.89    7.60
  -7   7  -1   14.80    3.70
  -7   7  -1    9.90    3.00
  -7   7  -1    9.90    3.10
  -7   7  -1    5.70    5.10
   7  -7   1   21.10    3.00
   7  -7   1   14.90    4.00
   7  -7   1   11.60    3.90
   7  -7   1   16.50    4.20
   7   6  -1   21.00    4.60
   7   6  -1   21.80    3.80
   7   6  -1   14.80    3.30
  -7  -6   1   19.40    3.50
  -7  -6   1   17.40    3.50
   6   6  -1    0.10    1.50
   6   6  -1    3.50    1.70
   6   6  -1   -2.50    1.90
  -6  -6   1   -1.50    1.30
  -6  -6   1    1.80    1.60
  -6  -6   1   -1.30    1.00
  -6  -6   1    3.60    2.20
   5   6  -1   37.40    4.80
   5   6  -1   36.30    5.80
   5   6  -1   36.90    4.70
  -5  -6   1   35.70    4.50
  -5  -6   1   43.80    4.80
  -5  -6   1   39.00    4.80
  -5  -6   1   54.09    6.00
   4   6  -1   45.30    5.70
   4   6  -1   53.19    5.90
   4   6  -1   61.29    6.60
  -4  -6   1   56.29    6.20
  -4  -6   1   50.09    5.00
  -4  -6   1   53.89    5.90
   3   6  -1    1.50    1.20
   3   6  -1    1.20    1.30
   3   6  -1   -0.70    1.40
   3   6  -1    0.00    1.00
  -3  -6   1    1.10    1.00
  -3  -6   1   -0.80    1.60
  -3  -6   1    0.00    1.10
  -3  -6   1   -0.80    1.00
   2   6  -1    3.50    1.20
   2   6  -1    4.70    1.40
   2   6  -1    5.40    1.90
  -2  -6   1    4.40    1.70
  -2  -6   1    6.30    2.50
  -2  -6   1    2.00    1.20
   1   6  -1   24.30    3.50
   1   6  -1   18.60    2.60
   1   6  -1   20.20    3.10
   1   6  -1   22.90    3.10
  -1  -6   1   19.40    2.90
  -1  -6   1   26.40    4.20
  -1  -6   1   26.40    3.60
  -1  -6   1   18.40    3.30
   0   6  -1    0.70    0.90
   0   6  -1   -0.90    1.00
   0   6  -1    0.30    0.50
   0   6  -1   -1.20    1.70
   0   6  -1    1.00    1.00
   0   6  -1   -0.40    1.00
   0  -6   1    0.80    1.20
   0  -6   1    0.70    0.90
   0  -6   1    2.80    1.60
   0  -6   1   -0.20    1.00
   0  -6   1    1.00    0.90
  -1   6  -1   10.80    2.60
  -1   6  -1   11.70    2.00
  -1   6  -1   13.00    2.40
  -1   6  -1    8.70    3.30
  -1   6  -1    5.70    2.10
   1  -6   1   10.10    1.60
   1  -6   1   11.20    2.00
   1  -6   1   11.30    2.70
   1  -6   1    9.10    2.10
   1  -6   1   12.90    2.30
   1  -6   1   11.30    2.40
  -2   6  -1  122.59   11.40
  -2   6  -1  127.69   11.30
  -2   6  -1  132.89   12.10
  -2   6  -1  130.69   13.50
  -2   6  -1  127.29   11.80
  -2   6  -1  126.29   12.20
   2  -6   1  116.39   12.20
   2  -6   1  133.29   11.40
   2  -6   1  118.49   11.80
   2  -6   1  127.89   12.20
   2  -6   1  122.79   11.80
  -3   6  -1   45.30    5.10
  -3   6  -1   38.70    7.10
  -3   6  -1   45.40    5.00
  -3   6  -1   46.50    6.00
  -3   6  -1   44.80    4.50
   3  -6   1   46.80    5.20
   3  -6   1   45.10    5.60
   3  -6   1   44.40    5.20
   3  -6   1   45.40    5.50
   3  -6   1   46.90    4.60
  -4   6  -1    1.80    1.40
  -4   6  -1    0.40    1.00
  -4   6  -1   -0.10    1.10
  -4   6  -1    2.90    2.80
  -4   6  -1    1.00    1.10
   4  -6   1   -0.10    1.20
   4  -6   1   -3.00    1.40
   4  -6   1    0.00    1.00
  -5   6  -1   -1.70    2.40
  -5   6  -1    1.60    1.40
  -5   6  -1   -0.20    0.90
  -5   6  -1   -1.00    1.30
   5  -6   1    0.50    1.00
   5  -6   1   -2.40    1.40
   5  -6   1    0.70    1.20
   5  -6   1    2.20    1.50
  -6   6  -1    1.70    2.70
  -6   6  -1    1.30    1.90
  -6   6  -1    1.70    1.40
  -6   6  -1   -0.40    1.20
   6  -6   1   -0.70    0.70
   6  -6   1    2.10    1.60
   6  -6   1   -0.30    1.10
   6  -6   1    0.70    2.10
   6  -6   1    2.50    2.10
  -7   6  -1   62.19    9.70
  -7   6  -1   52.39    7.20
  -7   6  -1   54.89    7.30
  -7   6  -1   69.39    7.40
   7  -6   1   54.29    6.10
   7  -6   1   88.89    8.20
   7  -6   1   61.19    7.70
   7  -6   1   74.89    7.50
   7  -6   1   66.09    6.90
   7   5  -1    0.10    1.60
   7   5  -1    4.60    2.70
   7   5  -1    1.30    1.30
  -7  -5   1    1.30    1.50
  -7  -5   1    0.60    2.00
  -7  -5   1    2.10    1.90
  -7  -5   1    1.20    1.40
   6   5  -1    2.90    2.00
   6   5  -1    1.20    1.40
   6   5  -1   -0.20    1.00
  -6  -5   1   -0.40    1.00
  -6  -5   1   -0.70    1.20
  -6  -5   1    0.40    1.30
   5   5  -1    8.30    2.00
   5   5  -1   10.20    2.60
   5   5  -1   15.70    3.10
  -5  -5   1    8.70    2.20
  -5  -5   1   12.40    2.50
  -5  -5   1   17.10    3.30
  -5  -5   1   10.50    2.40
   4   5  -1   23.70    3.50
   4   5  -1   19.30    3.20
   4   5  -1   21.00    2.70
   4   5  -1   19.10    3.60
  -4  -5   1   25.00    3.60
  -4  -5   1   22.20    3.90
  -4  -5   1   26.10    3.70
   3   5  -1  135.59   12.00
   3   5  -1  127.89   12.10
   3   5  -1  121.89   12.40
  -3  -5   1  131.99   12.00
  -3  -5   1  135.79   11.50
  -3  -5   1  121.79   12.00
  -3  -5   1  127.49   12.40
   2   5  -1  389.86   33.60
   2   5  -1  386.96   33.60
   2   5  -1  382.56   33.50
   2   5  -1  388.96   33.90
  -2  -5   1  386.36   33.20
  -2  -5   1  365.06   33.90
  -2  -5   1  391.76   33.70
   1   5  -1    1.30    1.00
   1   5  -1    2.90    1.10
   1   5  -1    1.70    0.90
   1   5  -1    1.60    1.30
  -1  -5   1    2.50    1.50
  -1  -5   1    2.60    1.10
  -1  -5   1    2.00    0.80
  -1  -5   1    2.80    1.30
   0   5  -1  205.98   17.90
   0   5  -1  201.38   18.20
   0   5  -1  216.08   18.80
   0   5  -1  206.28   18.50
   0   5  -1  199.28   18.30
   0   5  -1  202.58   19.70
   0  -5   1  208.08   18.80
   0  -5   1  213.18   18.20
   0  -5   1  207.28   18.30
   0  -5   1  208.18   18.40
   0  -5   1  204.18   18.50
  -1   5  -1   14.10    3.60
  -1   5  -1   14.00    2.20
  -1   5  -1   16.00    2.70
  -1   5  -1   13.10    1.70
  -1   5  -1   11.20    1.80
  -1   5  -1    9.20    2.20
   1  -5   1   11.90    2.20
   1  -5   1   12.70    1.90
   1  -5   1   12.70    2.50
   1  -5   1   11.00    2.10
   1  -5   1   12.90    1.90
   1  -5   1   18.00    3.10
  -2   5  -1   42.50    6.60
  -2   5  -1   40.50    4.70
  -2   5  -1   43.10    4.20
  -2   5  -1   46.20    4.90
  -2   5  -1   43.60    4.40
  -2   5  -1   42.00    4.50
   2  -5   1   46.50    4.60
   2  -5   1   39.70    4.90
   2  -5   1   39.30    4.80
   2  -5   1   41.90    4.20
   2  -5   1   40.10    4.60
  -3   5  -1    2.70    1.40
  -3   5  -1    1.40    1.20
  -3   5  -1    0.80    1.80
  -3   5  -1    0.30    0.60
  -3   5  -1    1.20    0.90
  -3   5  -1    1.00    0.90
   3  -5   1    0.30    1.20
   3  -5   1    0.20    0.90
   3  -5   1    1.50    1.20
   3  -5   1    0.70    0.80
  -4   5  -1  131.39   11.80
  -4   5  -1  118.99   11.80
  -4   5  -1  127.29   13.30
  -4   5  -1  129.69   11.90
  -4   5  -1  117.49   11.80
   4  -5   1  122.89   13.20
   4  -5   1  124.69   11.70
   4  -5   1  127.59   11.70
   4  -5   1  118.99   12.00
  -5   5  -1    4.60    1.70
  -5   5  -1    2.60    1.70
  -5   5  -1    5.90    2.20
  -5   5  -1    3.30    1.40
   5  -5   1    2.80    1.30
   5  -5   1    3.50    1.30
   5  -5   1   -3.00    2.20
   5  -5   1    1.20    1.20
   5  -5   1   -0.10    1.90
  -6   5  -1   19.60    3.30
  -6   5  -1   17.30    3.40
  -6   5  -1   21.00    5.00
  -6   5  -1   24.60    3.70
  -6   5  -1   16.70    3.10
   6  -5   1   22.30    3.40
   6  -5   1   12.90    2.50
   6  -5   1   12.70    3.10
   6  -5   1   16.30    3.30
   6  -5   1   16.20    4.40
  -7   5  -1    3.00    2.00
  -7   5  -1    1.10    1.70
  -7   5  -1    7.40    2.10
  -7   5  -1    6.10    2.30
  -7   5  -1    4.50    3.50
   7  -5   1    6.70    2.10
   7  -5   1    5.60    2.30
   7  -5   1    7.30    2.30
   7  -5   1    3.60    3.00
   7  -5   1    5.90    2.90
  -8   5  -1    2.40    1.70
  -8   5  -1   -1.90    1.20
  -8   5  -1    2.20    2.30
  -8   5  -1   -1.90    4.10
   8  -5   1    1.30    1.60
   8  -5   1   -1.50    2.20
   8  -5   1   -2.00    3.50
   8  -5   1   -0.20    1.50
   8  -5   1    1.40    2.40
   8   4  -1   22.10    4.20
   8   4  -1   20.00    3.60
   8   4  -1   28.40    5.90
   8   4  -1   25.30    4.10
  -8  -4   1   28.60    5.60
  -8  -4   1   24.30    3.80
  -8  -4   1   26.40    4.60
   7   4  -1    8.00    2.70
   7   4  -1   11.30    2.60
   7   4  -1    8.70    3.90
   7   4  -1    9.30    2.20
  -7  -4   1   12.40    2.70
  -7  -4   1   12.80    3.00
  -7  -4   1   16.70    2.80
  -7  -4   1    7.90    2.60
   6   4  -1   66.29    7.20
   6   4  -1   63.89    6.70
  -6  -4   1   59.89    6.80
  -6  -4   1   58.59    6.60
  -6  -4   1   58.09    6.60
  -6  -4   1   83.49    7.70
   5   4  -1  148.39   14.00
   5   4  -1  151.48   13.50
  -5  -4   1  137.79   13.50
  -5  -4   1  141.89   13.50
  -5  -4   1  151.68   13.60
   4   4  -1   39.00    4.00
   4   4  -1   37.40    4.40
   4   4  -1   39.20    4.70
   4   4  -1   40.50    4.40
  -4  -4   1   37.60    4.40
  -4  -4   1   45.50    5.00
  -4  -4   1   40.60    4.50
   3   4  -1    0.20    0.90
   3   4  -1    0.50    0.80
   3   4  -1    2.00    1.20
  -3  -4   1    0.10    0.50
  -3  -4   1    0.90    1.00
  -3  -4   1   -0.30    0.60
  -3  -4   1    0.20    0.90
   2   4  -1  260.77   21.80
   2   4  -1  258.57   21.50
   2   4  -1  247.38   21.40
  -2  -4   1  231.08   21.70
  -2  -4   1  246.48   21.10
  -2  -4   1  233.88   21.40
  -2  -4   1  227.58   21.30
   1   4  -1    4.50    1.70
   1   4  -1    4.30    1.30
   1   4  -1    3.00    1.00
   1   4  -1    3.50    1.40
  -1  -4   1    3.40    1.20
  -1  -4   1    6.20    2.00
  -1  -4   1    3.20    1.30
  -1  -4   1    2.60    1.40
   0   4  -1   18.60    2.90
   0   4  -1   13.10    2.40
   0   4  -1   13.90    1.60
   0   4  -1   11.80    3.30
   0   4  -1   12.50    2.00
   0   4  -1   11.80    1.90
   0  -4   1   13.70    2.50
   0  -4   1   15.70    2.30
   0  -4   1   14.60    2.40
   0  -4   1   14.50    2.20
   0  -4   1   11.10    2.00
  -1   4  -1  264.77   24.10
  -1   4  -1  280.17   24.20
  -1   4  -1  272.27   25.00
  -1   4  -1  288.47   23.90
   1  -4   1  281.97   24.00
   1  -4   1  268.97   23.70
   1  -4   1  270.67   24.00
   1  -4   1  276.87   24.30
   1  -4   1  278.67   23.60
   1  -4   1  260.87   24.10
  -2   4  -1   23.90    3.00
  -2   4  -1   27.10    4.60
  -2   4  -1   27.70    2.70
  -2   4  -1   25.00    2.90
  -2   4  -1   26.70    3.40
  -2   4  -1   21.30    3.30
   2  -4   1   25.40    3.10
   2  -4   1   36.00    5.30
   2  -4   1   29.30    3.50
   2  -4   1   28.80    2.80
   2  -4   1   26.00    3.20
  -3   4  -1  175.48   16.30
  -3   4  -1  172.58   17.30
  -3   4  -1  188.38   16.20
  -3   4  -1  174.98   16.10
  -3   4  -1  178.78   16.30
   3  -4   1  177.68   16.40
   3  -4   1  185.58   17.40
   3  -4   1  184.78   16.50
   3  -4   1  187.68   16.20
   3  -4   1  176.68   16.10
  -4   4  -1    7.40    1.90
  -4   4  -1    7.80    2.10
  -4   4  -1   11.60    2.30
  -4   4  -1    7.00    1.90
  -4   4  -1    6.20    2.70
   4  -4   1    3.10    2.30
   4  -4   1    4.90    1.90
   4  -4   1    8.70    2.00
   4  -4   1    8.50    2.10
   4  -4   1    8.60    1.90
  -5   4  -1  140.39   13.30
  -5   4  -1  140.59   13.50
  -5   4  -1  141.49   13.50
  -5   4  -1  142.39   13.50
   5  -4   1  150.38   13.20
   5  -4   1  155.78   13.50
   5  -4   1  139.29   13.60
   5  -4   1  136.79   13.50
   5  -4   1  133.49   14.60
  -6   4  -1    2.90    1.70
  -6   4  -1   -0.20    1.20
  -6   4  -1    1.30    1.50
  -6   4  -1    3.40    2.50
   6  -4   1    4.10    1.70
   6  -4   1    4.60    2.20
   6  -4   1    4.10    1.30
   6  -4   1    4.00    3.10
   6  -4   1    4.10    1.80
  -7   4  -1    9.90    3.70
  -7   4  -1    8.90    2.50
  -7   4  -1    5.20    2.30
  -7   4  -1    3.50    2.00
   7  -4   1    1.10    3.00
   7  -4   1    5.20    1.80
   7  -4   1    2.10    1.90
   7  -4   1    4.80    2.60
   7  -4   1    6.10    2.00
  -8   4  -1    0.10    1.60
  -8   4  -1    2.10    1.70
  -8   4  -1    3.20    2.00
   8  -4   1    2.70    1.40
   8  -4   1    1.90    2.40
   8  -4   1    3.40    3.10
   8  -4   1    1.20    2.00
   8  -4   1    1.80    2.00
   8   3  -1    4.50    1.70
   8   3  -1    1.90    1.80
   8   3  -1    2.60    2.30
   8   3  -1    0.10    2.70
   8   3  -1    6.70    2.40
  -8  -3   1    2.60    1.50
  -8  -3   1    2.30    2.30
  -8  -3   1    5.90    2.00
   7   3  -1    7.50    2.00
   7   3  -1   12.80    3.40
   7   3  -1   11.20    2.10
   7   3  -1    9.80    2.60
  -7  -3   1   13.50    2.50
  -7  -3   1   12.30    3.00
  -7  -3   1    8.20    2.20
  -7  -3   1    8.50    2.80
   6   3  -1   11.40    2.70
   6   3  -1   10.50    2.20
   6   3  -1    7.90    1.90
  -6  -3   1   16.90    3.20
  -6  -3   1   12.40    2.40
  -6  -3   1    7.80    2.00
  -6  -3   1    9.20    2.40
   5   3  -1   51.79    5.40
   5   3  -1   43.60    4.90
   5   3  -1   48.10    4.90
  -5  -3   1   45.70    5.10
  -5  -3   1   47.50    5.00
  -5  -3   1   40.00    5.30
  -5  -3   1   42.60    4.80
   4   3  -1  306.77   28.40
   4   3  -1  360.96   28.60
   4   3  -1  330.67   28.10
   4   3  -1  322.67   28.80
  -4  -3   1  332.47   28.50
  -4  -3   1  324.17   28.50
  -4  -3   1  313.97   28.50
   3   3  -1  106.39    9.70
   3   3  -1  102.19    9.60
   3   3  -1  108.99   10.00
   3   3  -1  105.99    9.50
  -3  -3   1  103.09    9.60
  -3  -3   1  108.59    9.70
  -3  -3   1  100.59    9.90
   2   3  -1  304.57   27.40
   2   3  -1  311.77   27.70
   2   3  -1  327.17   27.50
  -2  -3   1  323.97   27.50
  -2  -3   1  313.47   27.70
  -2  -3   1  320.87   27.10
  -2  -3   1  315.17   27.40
   1   3  -1   30.30    3.50
   1   3  -1   38.10    3.70
   1   3  -1   35.40    4.00
   1   3  -1   32.50    3.80
  -1  -3   1   39.40    3.80
  -1  -3   1   32.60    3.80
  -1  -3   1   37.00    3.50
   0   3  -1 1753.32  148.59
   0   3  -1 1718.03  148.39
   0   3  -1 1778.32  148.69
   0   3  -1 1737.63  148.49
   0   3  -1 1705.63  149.29
   0   3  -1 1710.53  148.29
   0  -3   1 1808.92  148.49
   0  -3   1 1789.32  148.59
   0  -3   1 1732.13  148.39
   0  -3   1 1738.03  148.69
   0  -3   1 1780.62  148.49
  -1   3  -1  319.27   29.00
  -1   3  -1  310.77   28.30
  -1   3  -1  317.67   28.00
  -1   3  -1  330.17   28.00
  -1   3  -1  327.47   28.40
  -1   3  -1  327.27   28.20
   1  -3   1  329.67   27.80
   1  -3   1  335.57   28.20
   1  -3   1  337.17   28.20
   1  -3   1  333.07   28.10
   1  -3   1  321.77   28.40
   1  -3   1  327.67   28.40
   1  -3   1  331.27   29.10
  -2   3  -1  399.16   36.30
  -2   3  -1  440.16   36.40
  -2   3  -1  415.16   36.10
  -2   3  -1  424.76   36.20
  -2   3  -1  418.16   35.80
  -2   3  -1  404.46   37.10
   2  -3   1  415.26   37.10
   2  -3   1  422.76   36.40
   2  -3   1  434.56   36.20
   2  -3   1  439.46   36.50
   2  -3   1  408.76   36.20
  -3   3  -1   75.29    7.50
  -3   3  -1   70.09    7.30
  -3   3  -1   79.39    7.40
  -3   3  -1   84.09    7.50
  -3   3  -1   77.49    8.40
   3  -3   1   78.49    7.30
   3  -3   1   78.89    7.40
   3  -3   1   72.99    8.30
   3  -3   1   80.29    7.70
   3  -3   1   76.79    7.60
  -4   3  -1   20.50    3.20
  -4   3  -1   21.30    3.10
  -4   3  -1   25.80    3.40
   4  -3   1   23.30    2.70
   4  -3   1   25.90    3.50
   4  -3   1   17.60    3.90
   4  -3   1   18.90    2.90
   4  -3   1   15.80    3.10
  -5   3  -1   12.10    2.30
  -5   3  -1   10.50    2.50
  -5   3  -1    8.00    1.90
  -5   3  -1    9.30    3.30
   5  -3   1    5.70    1.60
   5  -3   1    8.10    2.00
   5  -3   1    9.10    1.90
   5  -3   1   14.70    3.50
   5  -3   1   13.50    2.90
  -6   3  -1    3.40    1.40
  -6   3  -1   -2.10    2.10
  -6   3  -1    2.90    1.40
  -6   3  -1    1.70    1.30
  -6   3  -1    0.00    1.20
   6  -3   1    1.10    1.80
   6  -3   1    1.50    0.90
   6  -3   1    0.50    1.70
   6  -3   1   -0.20    1.20
   6  -3   1    0.90    1.00
  -7   3  -1   -0.80    1.80
  -7   3  -1    2.40    1.70
  -7   3  -1    1.20    1.30
  -7   3  -1    2.90    2.00
   7  -3   1    2.50    2.10
   7  -3   1    2.90    1.20
   7  -3   1    0.80    2.60
   7  -3   1    1.70    1.50
   7  -3   1    2.60    1.70
  -8   3  -1    2.60    1.50
  -8   3  -1    5.40    2.30
  -8   3  -1    6.70    2.30
   8  -3   1    2.70    1.90
   8  -3   1    5.20    2.60
   8  -3   1    1.20    3.70
   8  -3   1    4.90    1.40
   8  -3   1    9.20    2.80
   8   2  -1    6.30    1.90
   8   2  -1    3.40    1.80
   8   2  -1   11.20    3.50
   8   2  -1    7.50    2.80
  -8  -2   1    7.10    2.00
  -8  -2   1    6.70    2.50
  -8  -2   1    9.40    2.40
  -8  -2   1    9.40    2.10
   7   2  -1   19.70    3.70
   7   2  -1   24.70    4.10
   7   2  -1   28.70    5.30
   7   2  -1   23.40    3.70
   7   2  -1   29.00    3.80
  -7  -2   1   39.40    4.30
  -7  -2   1   28.90    3.50
  -7  -2   1   31.70    5.00
  -7  -2   1   25.90    3.50
   6   2  -1  154.38   16.70
   6   2  -1  136.29   12.50
   6   2  -1  136.89   12.70
   6   2  -1  133.79   13.00
  -6  -2   1  150.08   13.30
  -6  -2   1  135.49   12.50
  -6  -2   1  132.09   12.60
  -6  -2   1  135.99   13.10
   5   2  -1   27.70    3.90
   5   2  -1   29.00    3.30
   5   2  -1   32.50    3.80
   5   2  -1   27.60    3.20
  -5  -2   1   27.30    3.60
  -5  -2   1   27.50    3.60
  -5  -2   1   25.10    3.20
  -5  -2   1   27.40    3.30
   4   2  -1   43.90    4.20
   4   2  -1   39.70    4.60
   4   2  -1   44.20    4.40
   4   2  -1   43.60    4.40
  -4  -2   1   43.10    4.60
  -4  -2   1   42.10    4.70
  -4  -2   1   45.10    4.40
  -4  -2   1   42.00    4.40
   3   2  -1    1.10    1.10
   3   2  -1    3.70    1.20
   3   2  -1    4.30    1.00
   3   2  -1    1.90    1.00
  -3  -2   1    2.00    1.40
  -3  -2   1    3.60    1.20
  -3  -2   1    2.60    1.00
   2   2  -1  236.98   21.10
   2   2  -1  242.38   20.90
   2   2  -1  238.78   20.90
  -2  -2   1  244.98   20.90
  -2  -2   1  245.58   20.90
   1   2  -1  421.26   31.50
   1   2  -1  351.76   31.50
   1   2  -1  376.06   31.70
  -1  -2   1  359.26   31.60
  -1  -2   1  354.56   31.50
  -1  -2   1  347.07   31.40
   0   2  -1  270.27   22.90
   0   2  -1  255.97   23.10
   0   2  -1  259.07   23.50
   0   2  -1  262.87   23.00
   0   2  -1  259.67   22.90
   0   2  -1  261.57   22.80
   0   2  -1  255.57   23.00
   0  -2   1  290.17   23.00
   0  -2   1  290.47   22.90
   0  -2   1  263.87   22.90
   0  -2   1  272.57   23.00
   0  -2   1  273.37   23.10
   0  -2   1  259.37   23.10
  -1   2  -1  393.96   32.60
  -1   2  -1  370.46   32.20
  -1   2  -1  380.46   32.40
  -1   2  -1  366.66   32.50
  -1   2  -1  365.76   33.00
  -1   2  -1  366.86   32.30
   1  -2   1  367.66   32.40
   1  -2   1  374.26   32.50
   1  -2   1  387.36   33.00
   1  -2   1  404.06   32.30
   1  -2   1  384.76   32.40
  -2   2  -1  902.01   76.79
  -2   2  -1  868.61   77.39
  -2   2  -1  884.01   76.79
  -2   2  -1  897.91   76.69
  -2   2  -1  895.11   76.69
   2  -2   1  936.31   76.89
   2  -2   1  927.11   76.59
   2  -2   1  900.11   77.39
   2  -2   1  893.41   76.69
  -3   2  -1   20.60    3.00
  -3   2  -1   21.70    2.80
  -3   2  -1   21.50    2.70
  -3   2  -1   26.10    3.00
   3  -2   1   21.50    2.70
   3  -2   1   22.50    2.60
   3  -2   1   21.20    2.80
   3  -2   1   24.20    4.00
   3  -2   1   20.30    3.10
  -4   2  -1  389.26   33.30
  -4   2  -1  383.26   33.10
  -4   2  -1  369.76   33.20
  -4   2  -1  378.56   34.20
   4  -2   1  385.16   33.20
   4  -2   1  373.96   34.10
   4  -2   1  377.56   33.20
   4  -2   1  386.86   32.90
   4  -2   1  386.86   33.40
   4  -2   1  379.66   32.50
  -5   2  -1   38.80    5.90
  -5   2  -1   29.20    3.90
  -5   2  -1   33.50    4.20
  -5   2  -1   35.20    4.40
   5  -2   1   36.10    5.70
   5  -2   1   37.20    3.70
   5  -2   1   38.00    4.60
   5  -2   1   35.00    4.20
   5  -2   1   35.50    4.20
   5  -2   1   35.00    3.60
  -6   2  -1   19.30    3.10
  -6   2  -1   17.70    3.50
  -6   2  -1   20.60    3.40
   6  -2   1   20.90    3.40
   6  -2   1   13.40    2.70
   6  -2   1   24.10    2.80
   6  -2   1   18.80    3.60
   6  -2   1   18.80    2.20
   6  -2   1   16.90    4.20
  -7   2  -1   39.10    5.80
  -7   2  -1   47.50    5.50
  -7   2  -1   67.99    6.30
  -7   2  -1   53.99    5.70
   7  -2   1   50.49    6.30
   7  -2   1   52.39    7.90
   7  -2   1   43.00    4.90
   7  -2   1   50.49    5.80
   7  -2   1   54.59    4.90
   7  -2   1   42.60    5.70
  -8   2  -1    2.70    1.50
  -8   2  -1    0.80    1.10
  -8   2  -1    1.50    1.80
  -8   2  -1   -0.60    1.20
   8  -2   1   -1.50    1.70
   8  -2   1   -1.80    1.30
   8  -2   1   -1.90    2.90
   8  -2   1   -1.30    0.80
   8  -2   1    0.40    1.60
   8   1  -1    7.10    2.60
   8   1  -1   11.70    2.90
   8   1  -1   15.10    2.90
   8   1  -1   12.60    3.80
  -8  -1   1   10.60    2.20
  -8  -1   1   14.80    2.80
  -8  -1   1   13.60    3.30
  -8  -1   1   16.40    2.70
   7   1  -1   65.49    8.20
   7   1  -1   73.29    7.90
   7   1  -1   76.99    9.20
   7   1  -1   75.39    7.60
   7   1  -1   75.29    8.20
  -7  -1   1   99.59    8.10
  -7  -1   1   80.59    8.50
  -7  -1   1   89.39    9.00
  -7  -1   1   70.59    7.70
  -7  -1   1   94.99    7.70
   6   1  -1   28.30    4.10
   6   1  -1   30.10    4.20
   6   1  -1   29.30    3.60
   6   1  -1   25.10    3.00
   6   1  -1   28.30    4.80
   6   1  -1   25.00    3.40
  -6  -1   1   27.40    3.30
  -6  -1   1   22.60    3.10
  -6  -1   1   28.90    3.80
  -6  -1   1   25.90    3.70
  -6  -1   1   25.70    3.20
   5   1  -1  635.14   52.49
   5   1  -1  617.94   52.69
   5   1  -1  622.04   52.89
   5   1  -1  627.24   53.59
   5   1  -1  570.14   52.79
  -5  -1   1  594.74   52.59
  -5  -1   1  629.24   52.59
  -5  -1   1  617.34   53.09
  -5  -1   1  604.04   52.39
  -5  -1   1  613.04   52.79
   4   1  -1    4.60    1.80
   4   1  -1    5.90    1.50
   4   1  -1    6.10    1.20
   4   1  -1    5.30    1.40
   4   1  -1    5.70    1.30
  -4  -1   1    4.80    1.20
  -4  -1   1    8.50    2.00
  -4  -1   1    7.00    1.30
  -4  -1   1    7.90    1.70
  -4  -1   1    6.00    1.30
   3   1  -1    2.40    0.90
   3   1  -1    2.20    1.20
   3   1  -1    2.70    0.90
   3   1  -1    2.90    0.90
  -3  -1   1    1.80    0.80
  -3  -1   1    3.10    1.20
  -3  -1   1    1.10    0.90
  -3  -1   1    2.40    0.90
  -3  -1   1    2.70    1.20
   2   1  -1  757.92   66.29
   2   1  -1  782.12   66.29
   2   1  -1  797.12   66.29
   2   1  -1  787.02   66.29
  -2  -1   1  779.62   66.29
  -2  -1   1  779.42   66.39
  -2  -1   1  803.32   66.29
  -2  -1   1  754.42   66.29
  -2  -1   1  779.02   66.39
   1   1  -1  326.97   27.40
   1   1  -1  323.37   27.50
   1   1  -1  334.07   27.60
   1   1  -1  320.47   27.50
  -1  -1   1  318.47   27.50
  -1  -1   1  311.87   27.50
  -1  -1   1  316.77   27.40
  -1  -1   1  328.87   27.50
   0   1  -1  757.02   65.99
   0   1  -1  756.02   65.99
   0   1  -1  765.62   65.99
   0   1  -1  799.42   65.99
   0   1  -1  789.12   66.09
   0   1  -1  785.42   66.09
   0  -1   1  786.72   66.09
   0  -1   1  760.12   65.99
   0  -1   1  743.63   66.09
   0  -1   1  779.32   65.99
   0  -1   1  773.62   65.99
   0  -1   1  850.91   66.29
  -1   1  -1   44.90    4.00
  -1   1  -1   40.30    3.90
  -1   1  -1   40.40    4.50
  -1   1  -1   47.00    4.10
   1  -1   1   43.10    4.10
   1  -1   1   40.20    3.90
   1  -1   1   45.20    4.50
   1  -1   1   42.90    4.10
   1  -1   1   43.20    3.90
  -2   1  -1   76.09    6.70
  -2   1  -1   73.29    6.80
  -2   1  -1   73.09    7.40
  -2   1  -1   76.99    6.80
  -2   1  -1   71.69    6.90
   2  -1   1   75.79    6.70
   2  -1   1   82.59    7.00
   2  -1   1   71.99    7.40
   2  -1   1   73.89    6.80
   2  -1   1   70.99    6.80
  -3   1  -1  454.25   39.10
  -3   1  -1  460.55   38.60
  -3   1  -1  450.65   39.20
   3  -1   1  456.65   39.80
   3  -1   1  453.85   39.30
   3  -1   1  449.46   39.10
   3  -1   1  454.95   39.10
  -4   1  -1   54.69    5.00
  -4   1  -1   55.19    5.50
  -4   1  -1   53.99    5.80
  -4   1  -1   58.19    5.90
   4  -1   1   54.79    5.90
   4  -1   1   55.49    5.20
   4  -1   1   58.79    5.70
   4  -1   1   51.89    6.40
   4  -1   1   57.59    5.70
   4  -1   1   56.99    5.30
  -5   1  -1   89.89    8.80
  -5   1  -1   88.59    8.30
  -5   1  -1   86.79    9.10
  -5   1  -1   89.19    8.40
   5  -1   1   85.99    8.10
   5  -1   1   87.19    8.60
   5  -1   1   87.09    8.90
   5  -1   1   95.49    9.70
   5  -1   1   87.29    8.60
   5  -1   1   85.59    7.90
  -6   1  -1   25.30    4.40
  -6   1  -1   32.30    3.80
  -6   1  -1   33.70    3.70
   6  -1   1   20.20    3.70
   6  -1   1   40.60    5.20
   6  -1   1   33.20    3.20
   6  -1   1   29.60    3.40
   6  -1   1   27.10    4.10
   6  -1   1   33.60    5.80
  -7   1  -1    5.30    2.00
  -7   1  -1   14.80    2.80
  -7   1  -1    6.90    2.00
  -7   1  -1   11.90    2.20
   7  -1   1   11.50    2.60
   7  -1   1   10.20    2.90
   7  -1   1   10.40    3.70
   7  -1   1   11.50    3.10
   7  -1   1   12.30    2.00
  -8   1  -1   22.80    3.90
  -8   1  -1   14.10    3.40
  -8   1  -1   29.60    4.00
  -8   1  -1   24.70    3.80
   8  -1   1   24.10    3.90
   8  -1   1   18.40    3.00
   8  -1   1   23.00    5.40
   8  -1   1   25.50    4.50
   8  -1   1   21.30    4.30
   9   0  -1   24.00    5.40
   9   0  -1   23.70    4.40
   9   0  -1   34.10    4.60
  -9   0   1   36.80    4.70
  -9   0   1   30.70    4.20
  -9   0   1   24.40    4.70
   8   0  -1   80.39   10.10
   8   0  -1   79.69    8.90
   8   0  -1  105.09    9.90
   8   0  -1   75.19    9.10
  -8   0   1   96.79    9.20
  -8   0   1   77.99    9.50
  -8   0   1  102.59    8.90
  -8   0   1  102.09    9.20
   7   0  -1  125.49   12.50
   7   0  -1  113.29   11.10
   7   0  -1  105.89   11.50
   7   0  -1  112.59   11.40
  -7   0   1  142.09   11.40
  -7   0   1  115.59   11.80
  -7   0   1  115.39   11.20
  -7   0   1  114.19   10.90
   6   0  -1  931.01   78.29
   6   0  -1  925.81   78.59
   6   0  -1  931.61   78.09
   6   0  -1  923.21   79.09
   6   0  -1  939.91   77.59
  -6   0   1  873.11   78.59
  -6   0   1  888.71   77.59
  -6   0   1  910.01   78.09
  -6   0   1  878.11   78.09
  -6   0   1  916.61   77.89
   5   0  -1  111.89    9.90
   5   0  -1  100.49    9.70
   5   0  -1   97.39    9.60
   5   0  -1  102.59   10.40
   5   0  -1  107.19    9.30
   5   0  -1  108.09   10.00
  -5   0   1  101.89   10.00
  -5   0   1  104.19    9.30
  -5   0   1  107.49    9.70
  -5   0   1  104.79    9.70
  -5   0   1  103.09    9.50
   4   0  -1 1510.05  128.69
   4   0  -1 1493.05  128.99
   4   0  -1 1554.04  128.49
   4   0  -1 1520.75  128.89
   4   0  -1 1486.85  129.29
   4   0  -1 1503.65  128.89
  -4   0   1 1543.75  128.89
  -4   0   1 1508.65  128.79
  -4   0   1 1485.85  128.69
  -4   0   1 1546.65  129.09
   3   0  -1 1432.66  123.09
   3   0  -1 1484.15  123.29
   3   0  -1 1460.35  123.39
   3   0  -1 1413.66  123.19
   3   0  -1 1462.55  122.99
   3   0  -1 1433.66  123.49
  -3   0   1 1431.66  122.99
  -3   0   1 1483.15  123.29
  -3   0   1 1480.55  123.19
  -3   0   1 1429.56  123.09
   2   0  -1 3243.78  276.37
  -2   0   1 3213.48  276.37
   1   0  -1  338.57   29.80
   1   0  -1  335.47   29.60
   1   0  -1  342.97   29.70
   1   0  -1  338.87   29.60
   1   0  -1  376.16   29.70
   1   0  -1  341.77   29.70
   1   0  -1  389.76   29.80
   1   0  -1  346.57   29.70
   1   0  -1  354.16   29.80
  -1   0   1  348.97   29.80
  -1   0   1  343.67   29.80
  -1   0   1  335.47   29.80
  -1   0  -1 4961.40  426.36
   1   0   1 5018.10  426.36
  -2   0  -1  395.96   33.50
  -2   0  -1  406.36   33.90
  -2   0  -1  394.16   33.50
  -2   0  -1  387.86   33.70
   2   0   1  391.46   33.50
   2   0   1  396.76   33.70
   2   0   1  380.56   34.20
   2   0   1  395.26   33.90
  -3   0  -1 2179.28  183.18
  -3   0  -1 2073.09  182.98
  -3   0  -1 2157.88  183.48
  -3   0  -1 2231.98  183.08
   3   0   1 2178.48  183.48
   3   0   1 2134.69  183.28
   3   0   1 2165.98  183.98
  -4   0  -1  208.18   18.50
  -4   0  -1  215.28   19.10
  -4   0  -1  213.78   18.90
  -4   0  -1  212.78   18.60
   4   0   1  219.18   19.00
   4   0   1  212.98   19.90
   4   0   1  218.38   19.20
  -5   0  -1  629.54   56.79
  -5   0  -1  674.13   56.49
  -5   0  -1  679.43   57.19
  -5   0  -1  644.74   56.39
  -5   0  -1  681.93   57.19
   5   0   1  658.03   57.29
   5   0   1  665.33   58.09
   5   0   1  673.33   57.09
   5   0   1  645.14   56.89
  -6   0  -1   56.49    6.40
  -6   0  -1   56.29    5.50
  -6   0  -1   54.59    5.30
  -6   0  -1   53.49    5.80
   6   0   1   52.29    7.20
   6   0   1   55.59    6.00
   6   0   1   51.09    6.30
   6   0   1   60.59    6.50
  -7   0  -1  180.68   18.40
  -7   0  -1  246.18   18.00
  -7   0  -1  258.67   19.40
  -7   0  -1  198.58   19.20
   7   0   1  180.58   19.00
   7   0   1  205.78   20.30
   7   0   1  188.78   19.00
   7   0   1  174.28   18.60
  -8   0  -1    0.30    1.20
  -8   0  -1    3.70    1.70
  -8   0  -1    2.30    1.90
   8   0   1    2.60    1.90
   8   0   1   -1.10    1.40
   8   0   1    0.00    2.90
   8   0   1    1.70    1.90
   9  -1  -1    0.50    1.90
   9  -1  -1   -0.30    1.50
   9  -1  -1   -3.30    1.50
  -9   1   1    1.30    1.90
  -9   1   1    1.40    1.70
  -9   1   1    0.70    1.60
   8  -1  -1    9.60    2.70
   8  -1  -1    9.20    2.70
   8  -1  -1   11.90    2.50
   8  -1  -1    8.30    3.20
  -8   1   1   16.40    2.90
  -8   1   1   14.00    3.30
  -8   1   1   16.80    2.60
  -8   1   1   16.10    3.20
   7  -1  -1    1.80    1.00
   7  -1  -1    1.40    2.00
   7  -1  -1    0.50    1.30
   7  -1  -1    2.90    1.80
   7  -1  -1    5.10    1.70
  -7   1   1    2.00    1.60
  -7   1   1    1.40    1.40
  -7   1   1    2.00    1.20
  -7   1   1    3.40    1.60
   6  -1  -1   34.90    4.30
   6  -1  -1   34.60    3.50
   6  -1  -1   38.80    5.50
   6  -1  -1   35.70    4.30
   6  -1  -1   33.20    4.00
   6  -1  -1   31.10    3.60
  -6   1   1   36.80    4.20
  -6   1   1   33.90    3.70
  -6   1   1   30.20    3.90
   5  -1  -1  328.37   27.60
   5  -1  -1  315.27   28.00
   5  -1  -1  334.37   27.50
   5  -1  -1  328.37   28.60
   5  -1  -1  323.87   27.80
   5  -1  -1  322.27   28.00
  -5   1   1  318.67   27.90
  -5   1   1  303.87   27.70
  -5   1   1  303.57   27.60
  -5   1   1  306.67   28.10
   4  -1  -1   17.50    3.00
   4  -1  -1   16.20    2.10
   4  -1  -1   17.30    2.00
   4  -1  -1   20.80    2.70
   4  -1  -1   18.30    2.20
   4  -1  -1   19.10    2.70
  -4   1   1   16.80    2.50
  -4   1   1   16.10    2.10
  -4   1   1   18.50    2.40
  -4   1   1   13.00    2.80
  -4   1   1   15.10    2.50
   3  -1  -1  385.26   31.80
   3  -1  -1  373.26   31.60
   3  -1  -1  368.06   32.20
   3  -1  -1  381.56   31.70
   3  -1  -1  349.87   31.90
  -3   1   1  373.56   31.70
  -3   1   1  364.06   32.20
  -3   1   1  355.46   31.90
  -3   1   1  352.96   32.00
  -3   1   1  387.06   31.70
   2  -1  -1   64.09    5.90
   2  -1  -1   65.79    6.20
   2  -1  -1   63.69    5.80
   2  -1  -1   64.59    5.80
   2  -1  -1   68.09    5.90
   2  -1  -1   63.69    6.00
  -2   1   1   61.69    5.80
  -2   1   1   67.19    6.00
  -2   1   1   63.19    5.80
  -2   1   1   68.69    6.10
  -2   1   1   65.59    5.80
  -2   1   1   63.99    6.00
  -2   1   1   64.69    6.20
   1  -1  -1  448.46   38.90
   1  -1  -1  485.85   38.90
   1  -1  -1  475.25   38.90
   1  -1  -1  450.55   38.70
  -1   1   1  454.35   38.80
  -1   1   1  457.65   38.90
  -1   1   1  451.65   38.90
  -1   1   1  451.15   38.80
  -1   1   1  448.96   38.90
  -1   1   1  454.95   38.90
  -1   1   1  442.06   39.10
   0  -1  -1  576.44   49.10
   0  -1  -1  578.24   49.10
   0  -1  -1  616.94   49.10
   0  -1  -1  567.64   49.20
   0   1   1  558.44   49.10
   0   1   1  575.44   49.10
   0   1   1  581.64   49.10
   0   1   1  567.64   49.10
  -1  -1  -1 1510.25  128.79
  -1  -1  -1 1529.35  128.59
   1   1   1 1522.55  128.59
   1   1   1 1506.25  128.79
  -2  -1  -1  527.65   44.70
  -2  -1  -1  541.65   44.90
  -2  -1  -1  517.55   45.10
   2   1   1  520.35   44.90
   2   1   1  513.95   44.70
   2   1   1  525.55   45.00
  -3  -1  -1  230.68   19.30
  -3  -1  -1  218.48   19.10
  -3  -1  -1  217.68   19.60
   3   1   1  214.38   19.30
   3   1   1  217.08   19.50
  -4  -1  -1  314.77   27.00
  -4  -1  -1  299.37   27.50
  -4  -1  -1  311.47   27.20
   4   1   1  327.47   27.00
   4   1   1  306.17   27.50
   4   1   1  322.97   28.30
   4   1   1  301.97   27.20
  -5  -1  -1    5.50    1.70
  -5  -1  -1    6.30    2.10
  -5  -1  -1    7.10    1.40
   5   1   1    8.30    2.70
   5   1   1   11.90    2.30
   5   1   1    5.70    1.90
  -6  -1  -1   53.99    5.80
  -6  -1  -1   58.29    6.20
  -6  -1  -1   53.79    6.50
   6   1   1   64.39    6.70
   6   1   1   61.89    6.40
   6   1   1   70.09    8.10
   6   1   1   59.69    6.70
  -7  -1  -1   11.70    2.90
  -7  -1  -1   16.20    2.40
  -7  -1  -1   23.30    3.80
  -7  -1  -1   10.90    2.40
   7   1   1   12.30    4.40
   7   1   1   12.20    2.70
   7   1   1    8.80    2.20
   7   1   1   10.00    2.70
  -8  -1  -1   12.90    3.40
  -8  -1  -1   25.10    3.10
  -8  -1  -1   19.10    3.60
  -8  -1  -1   19.90    3.80
   8   1   1   12.80    4.90
   8   1   1   21.30    4.50
   8   1   1   19.90    4.10
   8   1   1   15.00    3.70
   8  -2  -1  173.58   14.20
   8  -2  -1  128.59   14.10
   8  -2  -1  138.59   13.40
   8  -2  -1  125.09   14.80
   8  -2  -1  135.49   13.10
   8  -2  -1  163.08   14.60
  -8   2   1  172.78   14.00
  -8   2   1  176.08   13.80
  -8   2   1  124.99   13.90
  -8   2   1  142.99   14.70
   7  -2  -1   76.39    8.20
   7  -2  -1   92.29    7.80
   7  -2  -1   69.39    8.40
   7  -2  -1   83.09    9.50
   7  -2  -1   77.99    7.70
   7  -2  -1   81.89    8.60
  -7   2   1  103.29    8.50
  -7   2   1   72.39    7.90
  -7   2   1   87.99    8.60
  -7   2   1   87.59    9.10
   6  -2  -1   47.20    5.20
   6  -2  -1   53.49    4.50
   6  -2  -1   46.00    4.60
   6  -2  -1   42.70    5.70
  -6   2   1   41.10    4.80
  -6   2   1   41.30    4.70
  -6   2   1   43.60    5.50
  -6   2   1   38.10    5.10
   5  -2  -1    0.80    0.60
   5  -2  -1    3.90    1.60
   5  -2  -1    0.60    0.70
   5  -2  -1    2.30    1.70
   5  -2  -1    2.50    0.90
   5  -2  -1    1.20    0.80
  -5   2   1    1.10    0.90
  -5   2   1    0.90    1.00
  -5   2   1    1.90    1.90
  -5   2   1    2.00    1.20
  -5   2   1    0.50    1.00
   4  -2  -1  326.67   28.50
   4  -2  -1  325.77   29.00
   4  -2  -1  334.77   28.90
   4  -2  -1  326.27   29.50
   4  -2  -1  349.77   29.00
  -4   2   1  325.87   28.80
  -4   2   1  334.07   29.60
  -4   2   1  335.77   29.10
  -4   2   1  335.57   29.10
  -4   2   1  325.77   28.70
  -4   2   1  335.07   29.10
   3  -2  -1  231.28   19.80
   3  -2  -1  235.48   20.20
   3  -2  -1  230.68   20.20
   3  -2  -1  225.18   20.60
   3  -2  -1  231.38   20.10
   3  -2  -1  236.88   20.10
  -3   2   1  221.78   20.20
  -3   2   1  229.08   20.30
  -3   2   1  229.18   20.20
  -3   2   1  232.18   20.10
  -3   2   1  226.78   19.80
  -3   2   1  227.58   20.00
  -3   2   1  233.58   20.70
   2  -2  -1  375.36   34.10
   2  -2  -1  407.26   34.10
   2  -2  -1  416.46   33.90
   2  -2  -1  397.16   34.20
  -2   2   1  384.16   33.80
  -2   2   1  393.36   34.10
  -2   2   1  387.66   34.20
  -2   2   1  406.46   34.60
  -2   2   1  408.36   34.10
  -1   2   1 6146.79  525.75
   0  -2  -1 3791.62  329.47
   0   2   1 3852.31  329.67
  -1  -2  -1  295.97   24.60
  -1  -2  -1  272.87   24.90
   1   2   1  286.17   24.70
   1   2   1  279.37   24.60
   1   2   1  296.17   24.90
  -2  -2  -1  281.07   26.80
  -2  -2  -1  289.37   26.50
  -2  -2  -1  314.67   26.70
   2   2   1  361.66   26.60
   2   2   1  301.27   26.60
   2   2   1  295.77   26.80
  -3  -2  -1  159.98   14.90
  -3  -2  -1  161.18   15.40
  -3  -2  -1  172.98   15.10
   3   2   1  197.58   15.50
   3   2   1  164.38   15.10
   3   2   1  162.58   14.90
  -4  -2  -1   15.00    2.20
  -4  -2  -1   14.20    2.40
  -4  -2  -1   16.50    3.00
   4   2   1   18.10    2.90
   4   2   1   17.70    2.60
   4   2   1   14.10    2.20
  -5  -2  -1  106.49    9.90
  -5  -2  -1  101.89    9.60
  -5  -2  -1   94.99   10.20
   5   2   1  111.19    9.70
   5   2   1  106.49    9.90
   5   2   1   98.39   10.20
   5   2   1   99.69   11.10
  -6  -2  -1    1.40    1.00
  -6  -2  -1   -0.10    1.00
  -6  -2  -1    1.30    1.60
   6   2   1   -1.20    0.80
   6   2   1   -0.10    1.20
   6   2   1   -0.90    0.60
   6   2   1   -0.10    2.00
  -7  -2  -1    0.30    1.10
  -7  -2  -1    1.80    1.40
  -7  -2  -1   -0.40    0.90
   7   2   1   -0.70    1.30
   7   2   1    1.40    1.60
   7   2   1    0.60    2.70
  -8  -2  -1    1.60    1.60
  -8  -2  -1   -0.70    2.00
  -8  -2  -1    2.40    1.40
   8   2   1    1.80    1.90
   8   2   1    3.30    2.10
   8   2   1    0.50    3.30
   8   2   1   -2.40    1.70
   8  -3  -1   50.39    5.20
   8  -3  -1   33.20    4.20
   8  -3  -1   45.10    6.00
   8  -3  -1   45.60    5.60
   8  -3  -1   24.10    5.70
  -8   3   1   41.30    4.60
  -8   3   1   46.90    5.00
  -8   3   1   29.60    5.30
  -8   3   1   31.50    5.50
   7  -3  -1  201.78   19.60
   7  -3  -1  208.98   18.90
   7  -3  -1  183.98   18.70
   7  -3  -1  195.98   18.60
   7  -3  -1  185.98   18.10
  -7   3   1  189.58   19.10
  -7   3   1  204.48   18.90
  -7   3   1  242.08   19.40
  -7   3   1  222.68   18.40
   6  -3  -1   94.29    8.70
   6  -3  -1   79.79    9.00
   6  -3  -1   91.49    9.30
   6  -3  -1   91.29   10.10
   6  -3  -1   89.19    9.00
  -6   3   1   79.29    9.10
  -6   3   1   85.49    8.70
  -6   3   1  104.39   10.40
  -6   3   1  109.39    9.10
  -6   3   1  100.99    9.60
   5  -3  -1  132.89   11.80
   5  -3  -1  135.79   12.70
   5  -3  -1  127.09   11.50
   5  -3  -1  115.09   11.60
   5  -3  -1  120.69   11.60
  -5   3   1  131.89   12.70
  -5   3   1  123.59   11.90
  -5   3   1  124.59   11.80
  -5   3   1  129.19   12.00
  -5   3   1  119.99   11.50
  -5   3   1  116.19   11.40
   4  -3  -1   34.70    4.50
   4  -3  -1   30.40    3.80
   4  -3  -1   31.80    3.80
   4  -3  -1   33.00    3.70
  -4   3   1   31.60    3.90
  -4   3   1   37.20    4.00
  -4   3   1   29.80    3.60
  -4   3   1   32.00    4.90
  -4   3   1   29.50    3.60
  -4   3   1   33.10    3.80
   3  -3  -1  406.56   35.50
   3  -3  -1  417.46   35.60
   3  -3  -1  403.56   35.00
   3  -3  -1  412.36   35.50
   3  -3  -1  420.26   35.50
  -3   3   1  424.96   35.60
  -3   3   1  410.06   35.50
  -3   3   1  391.66   36.10
  -3   3   1  401.06   35.50
  -3   3   1  410.96   35.00
   2  -3  -1  360.56   31.50
   2  -3  -1  368.56   31.40
   2  -3  -1  368.56   31.60
   2  -3  -1  363.16   31.00
   2  -3  -1  371.66   31.40
  -2   3   1  365.16   31.40
  -2   3   1  371.76   31.50
  -2   3   1  355.66   31.40
  -2   3   1  359.56   31.00
  -2   3   1  350.56   31.40
   1  -3  -1  509.65   45.80
   1  -3  -1  544.05   46.10
   1  -3  -1  528.15   45.90
   1  -3  -1  546.05   45.80
   1  -3  -1  519.05   46.20
  -1   3   1  541.35   45.90
  -1   3   1  546.75   45.70
  -1   3   1  541.25   46.00
  -1   3   1  553.54   45.90
   0  -3  -1 1535.15  131.09
   0  -3  -1 1570.34  130.69
   0  -3  -1 1548.45  130.89
   0   3   1 1534.45  130.89
   0   3   1 1523.85  130.69
   0   3   1 1580.74  131.09
   0   3   1 1487.75  130.69
  -1  -3  -1   -0.20    0.80
  -1  -3  -1    0.60    1.00
  -1  -3  -1    0.80    1.40
   1   3   1    1.00    1.60
   1   3   1    1.00    0.90
   1   3   1    1.90    1.00
   1   3   1    0.20    1.00
  -2  -3  -1 1299.07  113.99
  -2  -3  -1 1349.36  113.79
  -2  -3  -1 1306.07  114.19
   2   3   1 1322.37  113.89
   2   3   1 1362.96  113.79
   2   3   1 1390.26  114.29
  -3  -3  -1    6.00    1.60
  -3  -3  -1    7.20    2.10
  -3  -3  -1    8.10    1.80
   3   3   1    7.90    2.20
   3   3   1    5.40    1.30
   3   3   1    6.60    1.70
  -4  -3  -1  224.08   20.80
  -4  -3  -1  240.58   21.50
  -4  -3  -1  231.08   21.00
   4   3   1  238.08   20.90
   4   3   1  245.58   21.50
   4   3   1  239.68   21.00
  -5  -3  -1    3.50    2.10
  -5  -3  -1    4.50    1.50
  -5  -3  -1    2.50    1.30
   5   3   1    2.50    2.00
   5   3   1    2.80    1.30
   5   3   1    3.60    1.60
  -6  -3  -1  158.78   14.10
  -6  -3  -1  151.78   14.30
   6   3   1  140.99   14.60
   6   3   1  149.49   14.30
   6   3   1  153.98   14.00
   6   3   1  156.68   16.00
  -7  -3  -1    9.50    2.20
  -7  -3  -1    6.60    2.10
  -7  -3  -1    6.40    2.00
  -7  -3  -1    8.80    2.90
   7   3   1    5.90    2.00
   7   3   1    1.80    2.70
   7   3   1    3.60    2.30
  -8  -3  -1  152.48   13.70
  -8  -3  -1  116.59   14.20
  -8  -3  -1  157.98   14.70
   8   3   1  167.88   15.10
   8   3   1  122.19   14.50
   8   3   1  143.79   17.70
   8   3   1  168.98   14.50
   8  -4  -1   17.50    2.90
   8  -4  -1   18.30    3.10
   8  -4  -1   19.40    3.60
   8  -4  -1   16.90    3.30
   8  -4  -1   11.70    4.00
   8  -4  -1   12.50    3.00
  -8   4   1   17.10    3.90
  -8   4   1   11.90    3.10
  -8   4   1   24.00    3.50
   7  -4  -1   15.40    2.60
   7  -4  -1   11.30    2.70
   7  -4  -1    9.50    2.40
   7  -4  -1   12.20    2.90
   7  -4  -1   10.30    2.20
   7  -4  -1   10.90    3.50
  -7   4   1    7.10    2.60
  -7   4   1   14.70    3.00
  -7   4   1   16.70    3.90
  -7   4   1   15.20    2.70
  -7   4   1   11.90    3.40
   6  -4  -1    2.50    1.60
   6  -4  -1    3.80    1.80
   6  -4  -1    3.50    1.30
   6  -4  -1    5.50    3.10
   6  -4  -1    6.20    1.80
  -6   4   1    5.10    2.00
  -6   4   1    3.80    1.50
  -6   4   1    4.10    1.90
  -6   4   1    7.40    1.70
  -6   4   1    8.60    2.00
   5  -4  -1   -0.60    0.60
   5  -4  -1    0.20    1.10
   5  -4  -1    1.20    2.10
   5  -4  -1    0.50    0.70
   5  -4  -1    0.10    1.20
   5  -4  -1   -0.90    1.20
  -5   4   1   -0.40    2.00
  -5   4   1    1.30    1.60
  -5   4   1    0.40    1.10
  -5   4   1   -0.60    0.80
  -5   4   1    1.00    1.20
  -5   4   1    0.30    0.90
   4  -4  -1   28.80    3.70
   4  -4  -1   24.10    3.60
   4  -4  -1   20.20    3.30
   4  -4  -1   25.40    3.60
   4  -4  -1   22.30    2.40
  -4   4   1   23.80    3.30
  -4   4   1   20.00    3.10
  -4   4   1   22.90    3.20
  -4   4   1   22.20    3.50
  -4   4   1   23.10    3.50
  -4   4   1   19.60    4.00
   3  -4  -1    4.90    1.50
   3  -4  -1    3.20    1.30
   3  -4  -1    3.60    1.20
   3  -4  -1    6.20    1.60
  -3   4   1    5.00    0.90
  -3   4   1    4.10    1.30
  -3   4   1    2.60    1.20
  -3   4   1    4.80    1.50
  -3   4   1    4.70    1.40
   2  -4  -1    7.00    1.60
   2  -4  -1    7.80    1.20
   2  -4  -1    8.10    2.00
   2  -4  -1    4.90    1.30
   2  -4  -1    9.50    1.90
  -2   4   1    7.90    1.60
  -2   4   1    8.20    1.30
  -2   4   1    8.00    2.60
  -2   4   1    7.60    1.70
  -2   4   1    6.40    1.50
  -2   4   1    7.80    1.90
   1  -4  -1 1464.95  123.49
   1  -4  -1 1446.16  123.29
   1  -4  -1 1371.56  123.29
   1  -4  -1 1453.65  123.79
   1  -4  -1 1409.76  123.59
  -1   4   1 1526.45  123.79
  -1   4   1 1482.45  123.49
  -1   4   1 1520.55  123.69
  -1   4   1 1396.36  123.19
   0  -4  -1  889.71   73.39
   0  -4  -1  848.42   73.89
   0  -4  -1  852.71   73.29
   0  -4  -1  868.71   73.59
   0  -4  -1  851.91   73.49
   0   4   1  842.52   73.29
   0   4   1  846.02   73.59
   0   4   1  907.01   73.89
   0   4   1  836.72   73.39
  -1  -4  -1  429.16   37.60
  -1  -4  -1  420.66   37.30
  -1  -4  -1  450.95   37.20
   1   4   1  409.86   37.20
   1   4   1  429.76   37.10
   1   4   1  422.96   37.60
   1   4   1  450.65   37.40
  -2  -4  -1  513.45   45.10
  -2  -4  -1  523.25   45.60
  -2  -4  -1  534.65   45.40
   2   4   1  509.75   45.10
   2   4   1  527.55   45.40
   2   4   1  537.95   45.70
  -3  -4  -1   31.40    3.90
  -3  -4  -1   32.20    4.60
  -3  -4  -1   30.50    3.70
   3   4   1   33.90    3.90
   3   4   1   32.80    4.30
   3   4   1   33.20    3.80
  -4  -4  -1   55.99    6.60
  -4  -4  -1   58.29    5.90
   4   4   1   53.59    6.00
   4   4   1   60.89    6.00
  -5  -4  -1   16.60    3.60
  -5  -4  -1   13.50    2.50
  -5  -4  -1   14.80    2.90
   5   4   1   15.20    2.90
   5   4   1   12.30    3.10
   5   4   1   10.50    2.60
  -6  -4  -1    3.20    1.60
  -6  -4  -1    4.90    2.40
  -6  -4  -1    3.30    1.40
   6   4   1    6.30    2.20
   6   4   1    4.60    1.70
   6   4   1    4.10    1.60
  -7  -4  -1   67.09    7.20
  -7  -4  -1   68.59    7.50
  -7  -4  -1   59.29    7.40
  -7  -4  -1   76.99    8.30
   7   4   1   75.59    7.70
   7   4   1   71.39    7.30
   7   4   1   58.99    8.00
   7   4   1   63.09    8.90
  -8  -4  -1   28.90    4.70
   8   4   1   13.60    8.30
   8  -5  -1   87.49    8.30
   8  -5  -1   78.89    9.30
   8  -5  -1   89.69    8.60
   8  -5  -1   89.59    9.30
  -8   5   1   71.69    9.20
  -8   5   1   98.49    8.90
  -8   5   1   67.49    8.90
   7  -5  -1  129.99   13.80
   7  -5  -1  176.58   14.30
   7  -5  -1  149.88   13.60
   7  -5  -1  125.29   12.90
  -7   5   1  158.58   13.70
  -7   5   1  153.28   15.50
  -7   5   1  152.58   13.60
  -7   5   1  134.69   14.10
  -7   5   1  121.99   13.90
   6  -5  -1    2.90    1.00
   6  -5  -1    6.20    2.00
   6  -5  -1    2.80    1.30
   6  -5  -1    3.20    2.10
  -6   5   1    2.90    1.40
  -6   5   1    3.90    1.50
  -6   5   1    2.80    1.40
  -6   5   1    7.40    3.50
  -6   5   1    2.20    2.00
  -6   5   1    2.80    2.00
   5  -5  -1   49.40    5.80
   5  -5  -1   48.20    4.70
   5  -5  -1   48.20    5.80
   5  -5  -1   51.99    5.60
   5  -5  -1   41.30    5.50
  -5   5   1   48.30    5.70
  -5   5   1   47.40    5.50
  -5   5   1   47.90    5.90
  -5   5   1   66.09    5.90
  -5   5   1   66.59    7.70
  -5   5   1   49.40    5.90
   4  -5  -1   13.60    2.80
   4  -5  -1   14.50    2.50
   4  -5  -1   13.80    3.10
   4  -5  -1   17.50    3.00
  -4   5   1   15.10    1.70
  -4   5   1   15.50    2.90
  -4   5   1   15.50    3.90
  -4   5   1   12.90    2.60
  -4   5   1   10.30    2.20
  -4   5   1   15.10    2.70
   3  -5  -1   11.80    1.60
   3  -5  -1   13.80    2.30
   3  -5  -1   17.20    2.50
   3  -5  -1   15.00    2.90
   3  -5  -1   14.50    2.90
  -3   5   1   11.50    2.20
  -3   5   1   10.70    3.30
  -3   5   1   12.80    2.40
  -3   5   1   12.10    1.60
  -3   5   1   11.70    2.40
  -3   5   1   10.80    2.50
   2  -5  -1   13.50    2.20
   2  -5  -1   15.60    2.40
   2  -5  -1   13.20    2.00
   2  -5  -1   15.30    2.90
  -2   5   1   15.90    2.50
  -2   5   1   15.20    2.00
  -2   5   1   16.80    3.90
  -2   5   1   15.50    2.50
  -2   5   1   12.00    2.30
  -2   5   1   11.70    2.60
   1  -5  -1  120.19   11.80
   1  -5  -1  123.39   11.50
   1  -5  -1  127.79   11.40
   1  -5  -1  116.39   11.10
   1  -5  -1  122.29   11.10
  -1   5   1  126.69   11.10
  -1   5   1  123.49   11.70
  -1   5   1  126.29   11.60
   0  -5  -1   44.60    5.30
   0  -5  -1   48.90    5.60
   0  -5  -1   49.80    5.20
   0  -5  -1   50.39    5.00
   0  -5  -1   44.90    4.70
   0   5   1   52.59    5.60
   0   5   1   48.80    5.00
   0   5   1   51.69    5.40
   0   5   1   52.19    5.10
  -1  -5  -1  110.89   11.10
  -1  -5  -1  118.49   10.50
  -1  -5  -1  111.89   10.70
   1   5   1  112.69   10.60
   1   5   1  117.89   10.80
   1   5   1  113.19   10.50
   1   5   1  107.39   11.00
  -2  -5  -1    8.80    2.60
  -2  -5  -1    9.80    2.20
  -2  -5  -1    8.00    1.70
   2   5   1    9.40    2.00
   2   5   1    8.40    2.00
   2   5   1    8.00    1.80
   2   5   1    9.60    2.30
  -3  -5  -1   20.10    3.40
  -3  -5  -1   17.70    2.40
  -3  -5  -1   18.00    4.60
  -3  -5  -1   17.40    4.20
   3   5   1   20.40    3.80
   3   5   1   13.70    2.60
   3   5   1   20.30    3.20
  -4  -5  -1    1.40    1.10
  -4  -5  -1    1.60    1.40
  -4  -5  -1    0.90    1.80
   4   5   1    1.60    2.10
   4   5   1    2.00    1.40
   4   5   1    2.60    1.30
  -5  -5  -1   10.00    2.50
  -5  -5  -1   15.10    3.30
  -5  -5  -1   10.80    2.30
   5   5   1   11.10    2.60
   5   5   1    8.80    2.10
   5   5   1   11.50    3.00
  -6  -5  -1   15.60    2.80
  -6  -5  -1   19.00    4.20
   6   5   1   12.80    3.10
   6   5   1   12.30    2.90
   6   5   1    8.00    2.40
  -7  -5  -1    8.00    3.10
  -7  -5  -1    4.30    1.90
  -7  -5  -1    2.00    2.10
   7   5   1   -0.90    2.50
   7   5   1    0.20    1.90
   7   5   1   -0.50    1.60
   7  -6  -1    4.00    2.30
   7  -6  -1    6.40    2.70
   7  -6  -1    3.70    1.10
   7  -6  -1    3.70    2.00
   7  -6  -1    4.10    2.20
  -7   6   1    1.80    2.10
  -7   6   1    4.80    2.10
  -7   6   1    5.00    3.70
  -7   6   1    1.10    2.10
   6  -6  -1    8.20    2.60
   6  -6  -1    3.60    2.30
   6  -6  -1    6.90    2.30
   6  -6  -1    7.60    2.10
  -6   6   1    4.30    1.90
  -6   6   1   10.90    4.10
  -6   6   1    8.40    3.20
  -6   6   1    3.50    2.00
  -6   6   1    1.50    2.10
   5  -6  -1   32.00    4.40
   5  -6  -1   37.10    5.40
   5  -6  -1   42.60    5.60
   5  -6  -1   28.50    5.00
  -5   6   1   47.20    5.00
  -5   6   1   37.80    4.90
  -5   6   1   34.40    4.50
  -5   6   1   49.99    7.60
  -5   6   1   34.60    4.50
   4  -6  -1   33.90    4.40
   4  -6  -1   30.20    4.90
   4  -6  -1   36.10    5.20
   4  -6  -1   34.80    5.10
  -4   6   1   44.10    7.10
  -4   6   1   35.50    3.50
  -4   6   1   32.30    4.90
  -4   6   1   34.00    4.50
  -4   6   1   35.70    4.50
  -4   6   1   47.40    4.90
   3  -6  -1   31.10    4.30
   3  -6  -1   30.70    4.60
   3  -6  -1   26.30    3.10
   3  -6  -1   26.60    4.30
   3  -6  -1   27.60    4.30
   3  -6  -1   35.50    3.70
  -3   6   1   27.90    4.20
  -3   6   1   28.50    3.80
  -3   6   1   33.70    5.80
  -3   6   1   27.00    3.20
  -3   6   1   29.60    3.80
  -3   6   1   33.90    4.70
   2  -6  -1  197.98   18.30
   2  -6  -1  234.38   17.60
   2  -6  -1  201.78   18.10
   2  -6  -1  198.48   17.40
   2  -6  -1  181.48   17.80
  -2   6   1  181.78   19.20
  -2   6   1  181.18   17.30
  -2   6   1  202.98   18.20
  -2   6   1  184.58   17.90
   1  -6  -1  409.36   36.80
   1  -6  -1  438.46   36.50
   1  -6  -1  422.06   37.30
   1  -6  -1  421.86   37.00
  -1   6   1  410.36   36.70
  -1   6   1  414.06   37.20
  -1   6   1  422.86   36.90
  -1   6   1  421.96   38.40
  -1   6   1  428.06   36.40
   0  -6  -1    2.60    1.80
   0  -6  -1    0.60    1.10
   0  -6  -1    4.00    1.20
   0  -6  -1    2.10    1.20
   0   6   1    1.00    1.20
   0   6   1    3.00    1.70
   0   6   1    2.70    1.30
   0   6   1    2.40    1.20
  -1  -6  -1   38.20    4.50
  -1  -6  -1   43.30    4.90
  -1  -6  -1   41.80    5.40
   1   6   1   40.60    4.60
   1   6   1   40.70    5.00
   1   6   1   43.80    4.90
   1   6   1   37.70    5.20
  -2  -6  -1   15.70    2.50
  -2  -6  -1   13.00    2.40
  -2  -6  -1   13.20    2.70
  -2  -6  -1   14.60    3.40
   2   6   1   14.10    2.60
   2   6   1   10.90    2.40
   2   6   1   12.10    2.60
   2   6   1   14.60    3.30
  -3  -6  -1    7.60    2.50
  -3  -6  -1    5.40    1.70
  -3  -6  -1    4.10    1.50
  -3  -6  -1    5.60    1.60
   3   6   1    5.30    2.00
   3   6   1    4.20    1.50
   3   6   1    4.10    2.20
   3   6   1    3.10    1.60
  -4  -6  -1   13.30    2.60
  -4  -6  -1   16.20    3.40
  -4  -6  -1   22.20    4.30
  -4  -6  -1   21.10    2.50
   4   6   1   17.20    3.10
   4   6   1   16.70    3.80
   4   6   1   15.80    3.00
  -5  -6  -1   -0.40    2.20
  -5  -6  -1    3.10    1.80
  -5  -6  -1   -1.10    1.10
   5   6   1    2.20    1.40
   5   6   1    0.50    2.20
   5   6   1    1.80    1.20
  -6  -6  -1    5.70    2.60
  -6  -6  -1    2.60    1.90
  -6  -6  -1   -0.70    1.40
   6   6   1    3.70    1.80
   6   6   1    4.20    2.60
   6   6   1    2.40    1.70
  -7  -6  -1   11.40    3.70
   7   6   1   11.00    3.10
   7   6   1   11.20    3.60
   7  -7  -1   29.10    4.90
   7  -7  -1   44.10    6.60
   7  -7  -1   29.80    5.50
  -7   7   1   25.00    4.80
  -7   7   1   29.00    5.00
  -7   7   1   31.70    4.80
  -7   7   1   33.80    7.10
   6  -7  -1   12.70    3.40
   6  -7  -1   11.00    2.90
   6  -7  -1   14.20    3.20
   6  -7  -1   18.00    3.70
  -6   7   1   10.00    3.00
  -6   7   1   12.00    3.00
  -6   7   1    7.30    4.20
  -6   7   1    6.60    2.50
  -6   7   1   10.80    2.70
  -6   7   1    7.70    2.50
   5  -7  -1  107.49   10.90
   5  -7  -1  123.29   11.50
   5  -7  -1  111.09   12.00
   5  -7  -1  103.29   10.80
  -5   7   1  111.79   10.80
  -5   7   1   87.29   10.60
  -5   7   1  100.39   10.80
  -5   7   1  126.89   11.30
   4  -7  -1   52.99    6.40
   4  -7  -1   46.40    5.80
   4  -7  -1   43.60    5.70
   4  -7  -1   47.20    6.10
  -4   7   1   60.49    5.00
  -4   7   1   50.79    6.00
  -4   7   1   46.70    5.90
  -4   7   1   43.30    5.60
  -4   7   1   57.09    6.20
  -4   7   1   63.69    9.30
   3  -7  -1   25.80    3.10
   3  -7  -1   21.80    3.60
   3  -7  -1   21.30    2.80
   3  -7  -1   20.90    3.80
   3  -7  -1   19.50    3.80
   3  -7  -1   22.90    4.10
  -3   7   1   18.20    2.80
  -3   7   1   22.80    4.00
  -3   7   1   16.20    3.20
  -3   7   1   29.30    6.00
   2  -7  -1   15.40    3.30
   2  -7  -1   14.50    3.10
   2  -7  -1   13.30    2.80
   2  -7  -1   21.50    2.60
   2  -7  -1   16.80    2.70
   2  -7  -1   23.80    4.10
  -2   7   1   24.50    3.90
  -2   7   1   26.90    6.90
  -2   7   1   18.80    3.60
  -2   7   1   20.70    2.80
  -2   7   1   19.00    3.30
   1  -7  -1   -0.70    0.90
   1  -7  -1    2.20    1.00
   1  -7  -1    1.60    1.40
   1  -7  -1   -0.20    1.10
   1  -7  -1   -0.10    1.70
   1  -7  -1    3.70    1.60
  -1   7   1    1.30    1.20
  -1   7   1    6.50    3.40
  -1   7   1    2.20    1.60
  -1   7   1    1.70    1.30
  -1   7   1    0.90    1.20
   0  -7  -1   12.00    2.40
   0  -7  -1   11.70    2.00
   0  -7  -1   11.60    3.20
   0  -7  -1    9.70    2.10
   0  -7  -1   12.10    2.70
   0   7   1   11.30    2.30
   0   7   1    9.00    2.50
   0   7   1   13.00    2.30
   0   7   1   11.00    1.70
  -1  -7  -1   43.00    4.20
  -1  -7  -1   36.10    4.50
  -1  -7  -1   47.50    6.40
  -1  -7  -1   35.90    5.20
  -1  -7  -1   40.40    5.60
   1   7   1   40.10    5.80
   1   7   1   32.90    4.50
   1   7   1   35.10    4.70
   1   7   1   31.10    4.30
  -2  -7  -1   19.40    3.30
  -2  -7  -1   22.50    3.20
  -2  -7  -1   19.60    3.80
  -2  -7  -1   21.30    4.40
   2   7   1   26.70    4.50
   2   7   1   17.50    3.20
   2   7   1   18.70    3.40
   2   7   1   25.80    3.60
  -3  -7  -1   23.20    3.80
  -3  -7  -1   18.80    3.20
  -3  -7  -1   29.70    5.10
  -3  -7  -1   21.80    3.10
   3   7   1   18.30    3.50
   3   7   1   20.10    3.50
   3   7   1   18.40    3.70
   3   7   1   23.50    4.50
  -4  -7  -1    2.50    1.90
  -4  -7  -1    2.40    1.30
  -4  -7  -1    2.80    2.50
  -4  -7  -1    0.50    1.50
   4   7   1    2.40    1.80
   4   7   1    2.90    1.70
   4   7   1    1.40    2.20
   4   7   1    1.90    1.50
  -5  -7  -1   38.00    6.10
  -5  -7  -1   33.90    5.10
  -5  -7  -1   38.00    5.60
   5   7   1   33.60    5.90
   5   7   1   36.00    5.20
   5   7   1   28.30    4.90
   5   7   1   28.00    4.90
  -6  -7  -1    2.00    3.00
   6   7   1    4.70    3.20
   6   7   1    0.00    1.90
   6   7   1    2.70    1.80
   6  -8  -1   28.80    4.60
   6  -8  -1   31.90    5.10
   6  -8  -1   25.30    5.90
  -6   8   1   16.80    6.30
  -6   8   1   26.70    4.70
  -6   8   1   33.00    4.60
  -6   8   1   15.30    4.20
   5  -8  -1    2.80    2.10
   5  -8  -1    1.70    1.80
   5  -8  -1   -0.90    2.00
   5  -8  -1   -1.10    2.00
  -5   8   1    4.00    2.10
  -5   8   1   -1.50    1.40
  -5   8   1    2.00    4.20
  -5   8   1    3.10    1.90
  -5   8   1    2.60    2.00
  -5   8   1   -2.30    1.10
   4  -8  -1    2.70    2.00
   4  -8  -1    0.60    2.20
   4  -8  -1    1.60    1.00
   4  -8  -1    0.30    1.30
  -4   8   1    4.00    2.10
  -4   8   1    1.60    0.90
  -4   8   1    3.80    2.80
  -4   8   1    0.40    1.90
  -4   8   1    0.70    1.60
   3  -8  -1   84.59    9.40
   3  -8  -1   88.29    9.80
   3  -8  -1   89.69    8.70
   3  -8  -1   95.29    9.50
   3  -8  -1   92.69   10.00
  -3   8   1   99.09   10.00
  -3   8   1   86.49    9.30
  -3   8   1  125.69   14.10
   2  -8  -1   89.09    9.70
   2  -8  -1   78.79   10.10
   2  -8  -1   88.69    9.50
   2  -8  -1  111.59    9.30
   2  -8  -1   88.99   10.00
   2  -8  -1   86.59    9.50
  -2   8   1  111.59   12.20
  -2   8   1   93.69   10.10
  -2   8   1  113.49    9.40
  -2   8   1   81.29    9.40
  -2   8   1  112.89   10.30
   1  -8  -1    4.90    2.20
   1  -8  -1    6.30    2.20
   1  -8  -1    6.10    2.30
   1  -8  -1    4.10    1.50
   1  -8  -1    5.20    1.50
   1  -8  -1    6.10    1.50
  -1   8   1   10.80    2.80
  -1   8   1    5.70    2.10
  -1   8   1    3.10    1.50
  -1   8   1    3.00    1.50
  -1   8   1    5.00    3.60
   0  -8  -1    1.40    1.50
   0  -8  -1    2.10    1.40
   0  -8  -1    2.70    1.20
   0  -8  -1    0.90    1.90
   0  -8  -1    2.40    1.90
   0   8   1    2.20    1.40
   0   8   1    4.90    1.00
   0   8   1    1.20    1.90
   0   8   1    1.10    1.30
   0   8   1    5.70    2.10
  -1  -8  -1    9.90    2.70
  -1  -8  -1    8.10    2.80
  -1  -8  -1   13.60    2.90
  -1  -8  -1   16.60    2.20
  -1  -8  -1   11.90    3.30
   1   8   1   13.90    3.10
   1   8   1   14.00    2.60
   1   8   1    9.90    2.20
  -2  -8  -1   -0.50    1.30
  -2  -8  -1   -1.30    2.30
  -2  -8  -1    1.50    1.50
  -2  -8  -1   -0.60    1.70
  -2  -8  -1   -0.40    1.10
   2   8   1   -0.50    1.50
   2   8   1    1.90    1.30
   2   8   1    0.70    1.60
   2   8   1    0.80    1.70
  -3  -8  -1    3.50    2.50
  -3  -8  -1    5.60    2.20
  -3  -8  -1    6.20    1.70
   3   8   1    4.50    2.80
   3   8   1    5.90    2.20
   3   8   1    8.20    3.20
   3   8   1    4.50    2.00
  -4  -8  -1    0.00    1.70
  -4  -8  -1    3.80    2.50
  -4  -8  -1    0.40    1.20
  -4  -8  -1    1.10    2.20
   4   8   1   -0.30    1.80
   4   8   1   -4.00    2.20
   4   8   1   -2.00    1.50
   4   8   1    7.00    2.30
  -5  -8  -1    5.80    3.00
   5   8   1    5.60    2.40
   5   8   1    3.50    2.80
   5   8   1    3.80    2.20
   5  -9  -1   21.60    4.00
   5  -9  -1   30.10    5.20
   5  -9  -1   26.90    5.00
  -5   9   1   37.10    5.30
  -5   9   1   28.30    5.50
  -5   9   1   22.60    7.20
   4  -9  -1    0.70    2.40
   4  -9  -1   -4.90    2.10
   4  -9  -1    2.20    1.80
   4  -9  -1   -1.40    1.10
  -4   9   1   -1.10    1.90
  -4   9   1   -0.10    0.80
  -4   9   1   -3.40    3.70
  -4   9   1    3.90    2.70
   3  -9  -1    1.00    2.60
   3  -9  -1    2.90    1.90
   3  -9  -1    1.60    1.20
   3  -9  -1    4.20    2.10
   3  -9  -1   -0.60    1.90
  -3   9   1   -6.50    3.30
  -3   9   1   -0.50    1.90
  -3   9   1   -0.30    1.10
  -3   9   1    1.30    2.40
   2  -9  -1   10.00    2.80
   2  -9  -1   14.70    2.60
   2  -9  -1   13.20    3.10
   2  -9  -1   12.70    3.20
   2  -9  -1   10.20    2.30
   2  -9  -1    7.70    3.00
  -2   9   1    8.10    2.70
  -2   9   1    9.00    2.20
  -2   9   1   17.20    3.40
  -2   9   1    8.20    4.70
  -2   9   1   10.20    2.50
   1  -9  -1    2.40    2.40
   1  -9  -1    2.70    1.40
   1  -9  -1   -1.60    1.30
   1  -9  -1    0.90    3.60
   1  -9  -1   -1.70    1.40
  -1   9   1    0.40    1.50
  -1   9   1    2.10    1.50
  -1   9   1    4.10    1.90
  -1   9   1    1.20    2.20
  -1   9   1   -0.70    3.80
   0  -9  -1   41.60    6.80
   0  -9  -1   30.10    5.00
   0  -9  -1   43.90    4.40
   0  -9  -1   51.79    5.60
   0  -9  -1   33.00    5.80
   0   9   1   31.50    5.80
   0   9   1   54.69    7.90
   0   9   1   47.90    6.00
   0   9   1   44.50    5.20
   0   9   1   48.80    9.10
  -1  -9  -1    8.30    2.60
  -1  -9  -1    6.10    2.60
  -1  -9  -1   13.90    4.50
  -1  -9  -1    9.40    1.80
  -1  -9  -1    9.00    2.60
   1   9   1    8.80    1.80
   1   9   1    6.60    3.10
   1   9   1    5.60    2.20
   1   9   1   11.30    3.00
   1   9   1    9.50    2.80
  -2  -9  -1   28.60    3.50
  -2  -9  -1   32.40    5.70
  -2  -9  -1   26.00    4.20
  -2  -9  -1   31.10    4.00
  -2  -9  -1   21.40    4.30
   2   9   1   25.40    4.30
   2   9   1   28.50    3.90
   2   9   1   15.60    3.30
   2   9   1   25.30    4.40
   2   9   1   22.00    4.70
  -3  -9  -1   30.50    5.10
  -3  -9  -1   21.30    3.80
  -3  -9  -1   24.10    5.20
   3   9   1   32.70    5.30
   3   9   1   36.60    6.10
   3   9   1   32.10    5.10
  -4  -9  -1   16.60    4.80
  -4  -9  -1   18.90    3.00
   4   9   1   17.30    3.90
   4   9   1   12.50    3.80
   4   9   1    8.80    3.20
   3 -10  -1   -2.20    2.50
   3 -10  -1   -2.40    1.70
   3 -10  -1    2.30    2.30
  -3  10   1    1.00    5.10
  -3  10   1    7.00    2.70
   2 -10  -1   -0.70    1.60
   2 -10  -1    3.90    3.00
   2 -10  -1    2.50    2.50
   2 -10  -1    0.60    1.60
  -2  10   1    0.50    2.30
  -2  10   1    7.10    4.50
  -2  10   1   -0.30    2.40
  -2  10   1   -2.70    1.50
   1 -10  -1    0.50    1.90
   1 -10  -1    2.10    3.10
   1 -10  -1    3.80    3.00
   1 -10  -1   -1.40    1.70
  -1  10   1    0.10    2.80
  -1  10   1    0.50    3.70
  -1  10   1    4.00    2.30
   0 -10  -1    4.00    2.50
   0 -10  -1    8.00    3.00
   0 -10  -1    8.70    2.90
   0 -10  -1    7.30    2.40
   0  10   1    8.40    2.40
   0  10   1    8.20    2.60
   0  10   1   -4.00    5.20
   0  10   1    6.50    2.90
  -1 -10  -1   -4.00    2.30
  -1 -10  -1    5.50    2.00
  -1 -10  -1    2.90    2.90
   1  10   1    5.80    2.70
   1  10   1    1.20    1.80
   1  10   1    4.00    5.40
   1  10   1    2.40    1.30
  -2 -10  -1    1.00    2.90
  -2 -10  -1   10.20    2.60
  -2 -10  -1    8.60    3.60
   2  10   1   11.40    3.40
   2  10   1   13.30    4.20
   2  10   1   10.80    2.90
   2  10   1    9.60    2.50
   3  10  -2   62.49   11.20
   3  10  -2   56.29    6.70
   3  10  -2   73.09    7.70
  -3 -10   2   53.59    6.50
  -3 -10   2   64.19    8.90
   2  10  -2   33.90    8.00
   2  10  -2   33.00    5.70
   2  10  -2   39.70    6.50
   2  10  -2   37.50    5.30
   2  10  -2   36.90    4.70
  -2 -10   2   40.40    6.20
  -2 -10   2   40.60    6.70
  -2 -10   2   44.10    5.00
   1  10  -2    5.20    2.50
   1  10  -2    5.20    1.50
   1  10  -2   19.20    5.90
   1  10  -2   10.80    3.70
   1  10  -2   12.80    3.40
  -1 -10   2    5.40    2.60
  -1 -10   2    7.90    2.30
  -1 -10   2   11.50    3.70
  -1 -10   2   10.80    3.50
   0  10  -2    2.50    4.00
   0  10  -2    6.00    2.50
   0  10  -2    2.00    1.30
   0  10  -2    1.80    1.70
   0  10  -2    4.20    2.60
   0 -10   2    4.40    2.70
   0 -10   2    3.90    2.20
   0 -10   2    4.10    2.50
  -1  10  -2   16.40    3.80
  -1  10  -2   14.60    6.00
  -1  10  -2   16.70    3.00
  -1  10  -2   20.70    3.80
  -1  10  -2   12.70    3.50
   1 -10   2   12.30    3.90
   1 -10   2   14.70    3.10
   1 -10   2   15.10    3.30
   1 -10   2   14.60    3.60
  -2  10  -2    1.40    1.40
  -2  10  -2   -0.20    1.70
  -2  10  -2    1.50    2.20
  -2  10  -2    7.30    5.30
   2 -10   2   -0.90    1.70
   2 -10   2    4.20    2.80
   2 -10   2   -2.70    2.40
   2 -10   2    1.20    1.80
  -3  10  -2   32.20    5.90
  -3  10  -2   30.00    7.70
  -3  10  -2   25.20    3.60
  -3  10  -2   28.20    5.10
  -3  10  -2   35.80    4.30
   3 -10   2   24.50    5.70
   3 -10   2   32.80    6.00
   3 -10   2   28.00    4.80
   4   9  -2   30.60    4.70
   4   9  -2   26.80    5.30
   4   9  -2   34.50    5.00
  -4  -9   2   33.70    4.20
  -4  -9   2   38.70    6.00
   3   9  -2    7.70    2.20
   3   9  -2    5.40    2.20
   3   9  -2    5.10    2.10
   3   9  -2   11.30    2.90
   3   9  -2    4.40    2.70
   3   9  -2    4.10    4.10
  -3  -9   2    5.20    1.70
  -3  -9   2    8.40    2.20
  -3  -9   2    6.30    2.90
  -3  -9   2    9.10    3.40
   2   9  -2  137.39   13.40
   2   9  -2  109.39   13.70
   2   9  -2  146.29   16.20
   2   9  -2  147.79   13.80
   2   9  -2  155.08   13.80
   2   9  -2  147.39   13.10
  -2  -9   2  146.29   13.20
  -2  -9   2  105.89   13.40
  -2  -9   2  153.48   14.50
   1   9  -2  118.99   11.80
   1   9  -2  105.79   10.00
   1   9  -2   88.49   10.50
   1   9  -2  108.39   13.60
   1   9  -2  110.49   10.70
   1   9  -2  131.49   11.50
  -1  -9   2   83.99   10.90
  -1  -9   2   97.99   10.70
  -1  -9   2  129.29   10.90
  -1  -9   2  120.39   11.90
   0   9  -2   22.80    4.40
   0   9  -2   13.80    2.80
   0   9  -2   28.20    4.00
   0   9  -2   27.80    7.50
   0   9  -2   22.60    4.90
   0  -9   2   21.30    4.30
   0  -9   2   21.80    3.70
   0  -9   2   24.30    3.80
   0  -9   2   21.20    4.40
  -1   9  -2    0.90    2.20
  -1   9  -2    3.20    1.50
  -1   9  -2    0.60    1.40
  -1   9  -2    5.20    2.60
  -1   9  -2   -4.80    3.20
   1  -9   2    7.70    2.00
   1  -9   2    3.40    1.70
   1  -9   2    3.10    2.00
   1  -9   2    7.50    3.10
   1  -9   2    2.10    1.40
  -2   9  -2   13.90    2.50
  -2   9  -2   21.20    6.10
  -2   9  -2    7.70    3.00
  -2   9  -2   12.20    3.30
  -2   9  -2    8.60    2.80
   2  -9   2   17.00    3.70
   2  -9   2   12.30    2.50
   2  -9   2   10.40    3.30
   2  -9   2   11.00    3.00
  -3   9  -2  129.49   15.70
  -3   9  -2  178.88   16.00
  -3   9  -2  170.68   14.80
  -3   9  -2  193.08   19.00
  -3   9  -2  169.48   15.70
  -3   9  -2  160.88   14.50
   3  -9   2  141.19   15.50
   3  -9   2  161.28   16.50
   3  -9   2  179.38   15.90
   3  -9   2  169.18   15.80
   3  -9   2  154.88   16.40
  -4   9  -2   33.90    8.30
  -4   9  -2   33.90    5.40
  -4   9  -2   25.50    4.30
  -4   9  -2   34.20    5.30
  -4   9  -2   28.00    3.40
   4  -9   2   29.70    5.80
   4  -9   2   23.90    5.20
  -5   9  -2  103.39   11.40
  -5   9  -2   91.49   14.80
  -5   9  -2   96.29   10.70
   5  -9   2  107.49   11.80
   5  -9   2  121.99   11.40
   5  -9   2  119.89   12.30
   5   8  -2   65.49    8.70
   5   8  -2   72.09    8.60
  -5  -8   2   78.39    7.30
  -5  -8   2   79.39    9.20
   4   8  -2  101.59   10.40
   4   8  -2  108.19   10.30
   4   8  -2   80.29   10.40
   4   8  -2  106.99   10.50
   4   8  -2  108.39   10.40
  -4  -8   2   90.99   10.70
  -4  -8   2  101.49    9.40
  -4  -8   2   93.99   10.60
   3   8  -2    2.30    1.70
   3   8  -2    3.30    1.70
   3   8  -2    1.50    1.40
   3   8  -2    4.30    1.70
  -3  -8   2    4.70    2.00
  -3  -8   2    2.20    2.40
  -3  -8   2    6.00    1.80
   2   8  -2   32.40    3.60
   2   8  -2   21.70    4.00
   2   8  -2   23.30    4.50
   2   8  -2   26.10    4.00
   2   8  -2   27.60    6.20
   2   8  -2   18.60    3.50
  -2  -8   2   25.90    4.40
  -2  -8   2   25.20    4.00
  -2  -8   2   28.70    5.00
  -2  -8   2   24.50    3.80
   1   8  -2    3.10    1.50
   1   8  -2    1.20    1.60
   1   8  -2    4.90    2.20
   1   8  -2    2.20    1.10
   1   8  -2    2.90    1.40
   1   8  -2    3.30    3.60
  -1  -8   2    3.60    1.90
  -1  -8   2    4.40    1.80
  -1  -8   2    3.50    2.30
  -1  -8   2    2.60    1.90
   0   8  -2   49.10    6.20
   0   8  -2   43.90    5.40
   0   8  -2   55.49    5.90
   0   8  -2   41.20    5.30
   0   8  -2   40.10    8.00
   0  -8   2   53.29    6.20
   0  -8   2   46.30    5.40
   0  -8   2   49.10    5.30
   0  -8   2   45.30    6.80
  -1   8  -2    4.00    3.40
  -1   8  -2    7.20    2.20
  -1   8  -2    6.80    1.70
  -1   8  -2    6.10    1.80
   1  -8   2    6.60    2.00
   1  -8   2    7.80    2.50
   1  -8   2    6.30    2.10
   1  -8   2    6.50    1.80
   1  -8   2   13.60    3.20
  -2   8  -2   13.60    2.30
  -2   8  -2   19.60    5.60
  -2   8  -2   13.10    3.00
  -2   8  -2   10.40    3.00
  -2   8  -2   15.00    2.90
   2  -8   2   11.50    2.70
   2  -8   2    9.00    2.10
   2  -8   2   11.10    2.60
   2  -8   2    8.30    3.10
   2  -8   2   10.70    3.20
  -3   8  -2    2.60    1.80
  -3   8  -2   -0.50    0.90
  -3   8  -2    0.70    1.70
  -3   8  -2   -4.30    2.90
  -3   8  -2    3.30    1.40
  -3   8  -2    2.90    1.50
   3  -8   2    2.20    1.60
   3  -8   2    3.60    2.40
   3  -8   2    2.10    1.30
   3  -8   2    0.10    1.10
   3  -8   2   -1.80    1.30
  -4   8  -2    0.70    1.70
  -4   8  -2    0.20    3.80
  -4   8  -2    0.40    1.60
  -4   8  -2   -0.50    0.80
  -4   8  -2    0.20    1.30
   4  -8   2    1.20    2.10
   4  -8   2   -0.50    1.40
   4  -8   2    0.80    1.50
   4  -8   2    0.10    1.80
  -5   8  -2   14.80    3.20
  -5   8  -2    8.00    2.80
  -5   8  -2   12.30    3.00
  -5   8  -2    7.60    2.20
   5  -8   2    8.20    2.30
   5  -8   2   11.10    3.60
   5  -8   2    4.90    3.10
   5  -8   2   10.40    2.90
  -6   8  -2    5.80    3.00
  -6   8  -2    0.00    4.60
  -6   8  -2    3.30    1.60
   6  -8   2    5.70    2.10
   6  -8   2    0.20    2.70
   6  -8   2    5.50    2.90
   6   7  -2   63.49    8.60
   6   7  -2   82.19    8.60
   6   7  -2   76.69    8.60
  -6  -7   2   77.89    9.10
  -6  -7   2   72.29    8.50
  -6  -7   2   93.39    8.20
   5   7  -2  147.89   18.20
   5   7  -2  203.18   17.70
   5   7  -2  166.38   16.70
   5   7  -2  194.68   17.90
   5   7  -2  166.58   17.30
   5   7  -2  210.98   18.80
  -5  -7   2  205.58   16.80
  -5  -7   2  192.78   17.70
  -5  -7   2  203.28   18.30
   4   7  -2  337.37   32.30
   4   7  -2  342.07   32.80
   4   7  -2  345.97   32.40
   4   7  -2  343.37   32.40
   4   7  -2  355.36   32.30
  -4  -7   2  347.77   32.20
  -4  -7   2  428.06   31.60
  -4  -7   2  323.87   32.20
  -4  -7   2  450.55   33.30
   3   7  -2  174.98   16.10
   3   7  -2  179.88   16.70
   3   7  -2  176.68   16.00
   3   7  -2  172.98   16.20
   3   7  -2  173.18   16.10
  -3  -7   2  167.48   15.50
  -3  -7   2  167.28   16.00
  -3  -7   2  167.38   16.20
   2   7  -2  311.57   28.30
   2   7  -2  326.27   28.20
   2   7  -2  329.57   28.70
   2   7  -2  295.87   27.80
  -2  -7   2  334.97   28.90
  -2  -7   2  319.87   28.10
  -2  -7   2  311.87   27.70
  -2  -7   2  307.47   28.30
   1   7  -2    2.10    1.20
   1   7  -2    3.30    1.50
   1   7  -2    2.00    1.60
   1   7  -2    5.50    2.70
   1   7  -2    1.60    1.40
   1   7  -2    1.60    1.00
  -1  -7   2    2.90    1.40
  -1  -7   2    2.70    1.80
  -1  -7   2    1.50    1.30
  -1  -7   2    4.50    1.50
   0   7  -2  786.92   66.79
   0   7  -2  771.92   65.99
   0   7  -2  773.32   66.59
   0   7  -2  746.83   65.49
   0   7  -2  727.53   66.09
   0   7  -2  775.72   68.29
   0  -7   2  776.32   66.09
   0  -7   2  766.12   66.19
   0  -7   2  775.82   66.99
   0  -7   2  772.02   66.39
   0  -7   2  792.52   66.69
  -1   7  -2    2.90    2.90
  -1   7  -2    2.30    1.60
  -1   7  -2    6.10    1.60
  -1   7  -2    3.60    1.40
  -1   7  -2    6.90    2.30
   1  -7   2    4.60    1.60
   1  -7   2    4.60    2.10
   1  -7   2    4.70    2.10
   1  -7   2    4.40    1.50
   1  -7   2    5.20    1.60
  -2   7  -2  831.92   70.39
  -2   7  -2  833.72   70.19
  -2   7  -2  814.72   69.79
  -2   7  -2  776.52   71.79
  -2   7  -2  800.02   69.29
  -2   7  -2  805.22   69.39
   2  -7   2  772.42   69.89
   2  -7   2  794.32   69.89
   2  -7   2  827.62   70.39
   2  -7   2  846.82   69.49
   2  -7   2  806.82   70.49
  -3   7  -2   19.70    3.80
  -3   7  -2   18.90    3.60
  -3   7  -2   23.70    2.90
  -3   7  -2   18.10    2.60
  -3   7  -2   28.90    6.00
  -3   7  -2   15.50    3.00
   3  -7   2   14.90    2.90
   3  -7   2   16.30    3.70
   3  -7   2   23.50    3.70
   3  -7   2   23.90    4.20
  -4   7  -2  339.47   30.60
  -4   7  -2  341.57   30.90
  -4   7  -2  348.57   30.30
   4  -7   2  358.36   31.30
   4  -7   2  305.37   30.40
   4  -7   2  367.36   31.30
   4  -7   2  344.47   30.50
  -5   7  -2   21.40    5.30
  -5   7  -2   23.60    4.10
  -5   7  -2   14.50    3.40
  -5   7  -2   22.20    3.60
  -5   7  -2   12.30    2.90
   5  -7   2   16.90    3.30
   5  -7   2   18.60    4.10
   5  -7   2   11.40    2.90
  -6   7  -2   40.70    6.70
  -6   7  -2   32.60    7.50
  -6   7  -2   43.40    5.50
  -6   7  -2   34.90    5.90
  -6   7  -2   40.90    6.30
   6  -7   2   55.69    5.70
   6  -7   2   34.50    6.30
   6  -7   2   47.10    6.90
   6  -7   2   29.50    5.10
   7  -7   2   19.80    3.90
   7   6  -2   98.59   10.40
   7   6  -2  103.19   10.50
   7   6  -2   84.29   10.70
  -7  -6   2  104.29   10.50
  -7  -6   2  106.39   11.10
  -7  -6   2  113.39   10.40
   6   6  -2   83.19   10.20
   6   6  -2  120.09   10.30
   6   6  -2   78.19    9.60
  -6  -6   2  110.69   10.10
  -6  -6   2  104.39   10.10
  -6  -6   2   98.59    9.60
   5   6  -2  243.68   19.70
   5   6  -2  208.28   20.20
   5   6  -2  211.08   20.70
   5   6  -2  223.68   20.30
  -5  -6   2  217.48   20.30
  -5  -6   2  203.78   20.10
  -5  -6   2  266.07   21.10
  -5  -6   2  208.38   19.70
   4   6  -2  408.56   33.10
   4   6  -2  329.97   32.10
   4   6  -2  376.16   32.50
   4   6  -2  373.06   32.50
  -4  -6   2  354.46   31.70
  -4  -6   2  370.66   32.60
  -4  -6   2  382.06   32.50
  -4  -6   2  365.76   31.90
   3   6  -2   18.00    3.90
   3   6  -2   11.90    2.50
   3   6  -2    9.20    2.20
   3   6  -2   14.60    2.60
  -3  -6   2    8.70    2.10
  -3  -6   2   12.60    1.80
  -3  -6   2    9.70    2.30
  -3  -6   2   11.50    2.90
  -3  -6   2   12.20    2.00
   2   6  -2  151.38   14.00
   2   6  -2  132.69   13.30
   2   6  -2  140.59   13.50
   2   6  -2  153.58   13.50
   2   6  -2  153.98   13.70
  -2  -6   2  149.79   14.00
  -2  -6   2  140.99   13.10
  -2  -6   2  147.89   13.70
   1   6  -2   71.29    7.10
   1   6  -2   72.39    7.40
   1   6  -2   74.89    7.70
   1   6  -2   71.09    7.20
   1   6  -2   83.79    9.10
   1   6  -2   69.39    6.90
  -1  -6   2   72.69    7.10
  -1  -6   2   75.99    7.50
  -1  -6   2   69.79    7.20
  -1  -6   2   69.29    7.70
   0   6  -2   81.89    8.70
   0   6  -2   88.69    8.50
   0   6  -2   86.19    8.00
   0   6  -2   89.99    8.40
   0   6  -2   97.79    9.10
   0   6  -2   87.89   10.10
   0  -6   2   92.49    8.70
   0  -6   2   96.19    8.60
   0  -6   2   78.29    8.90
   0  -6   2   86.19    8.80
   0  -6   2   91.49    8.50
  -1   6  -2  225.68   21.30
  -1   6  -2  224.98   20.00
  -1   6  -2  205.98   19.40
  -1   6  -2  215.38   19.30
  -1   6  -2  220.58   19.80
   1  -6   2  223.38   20.10
   1  -6   2  224.18   19.60
   1  -6   2  212.68   19.30
   1  -6   2  217.68   19.90
   1  -6   2  219.78   19.60
  -2   6  -2    0.40    0.90
  -2   6  -2    7.90    3.50
  -2   6  -2    2.20    1.50
  -2   6  -2    4.00    1.20
  -2   6  -2    1.80    1.00
  -2   6  -2    3.50    1.50
   2  -6   2    2.90    1.80
   2  -6   2    3.20    1.80
   2  -6   2    3.40    1.20
   2  -6   2    3.40    1.40
   2  -6   2    7.00    2.30
  -3   6  -2  542.95   46.10
  -3   6  -2  523.85   45.50
  -3   6  -2  526.25   44.90
  -3   6  -2  510.85   45.20
  -3   6  -2  505.55   45.80
   3  -6   2  547.55   46.10
   3  -6   2  541.75   45.60
   3  -6   2  529.15   46.10
   3  -6   2  491.95   45.50
  -4   6  -2   69.09    8.20
  -4   6  -2   56.09    6.30
  -4   6  -2   53.29    6.10
  -4   6  -2   58.79    6.00
  -4   6  -2   54.39    6.30
   4  -6   2   48.00    6.50
   4  -6   2   49.40    5.90
   4  -6   2   56.19    6.80
   4  -6   2   64.09    8.10
   4  -6   2   52.09    6.00
  -5   6  -2  472.95   37.60
  -5   6  -2  360.76   35.00
  -5   6  -2  391.86   35.20
   5  -6   2  380.26   36.90
   5  -6   2  365.96   34.90
   5  -6   2  389.16   34.80
   5  -6   2  421.76   35.60
   5  -6   2  407.86   35.50
  -6   6  -2   38.80    5.70
  -6   6  -2   36.80    5.80
  -6   6  -2   44.80    5.60
  -6   6  -2   36.70    7.70
  -6   6  -2   41.70    5.50
   6  -6   2   38.30    7.00
   6  -6   2   43.70    6.60
   6  -6   2   44.00    5.40
   6  -6   2   39.10    5.50
   6  -6   2   45.10    6.50
  -7   6  -2   90.19    8.80
  -7   6  -2   65.09    8.40
   7  -6   2   67.49    8.00
   7  -6   2   87.39    8.70
   7  -6   2   81.09    9.30
   7  -6   2   75.19    9.00
   7   5  -2   18.40    3.10
   7   5  -2    9.10    2.80
   7   5  -2   12.60    2.80
  -7  -5   2   16.70    2.90
  -7  -5   2   10.90    2.70
  -7  -5   2   10.00    2.60
  -7  -5   2   11.90    3.20
   6   5  -2    6.60    2.00
   6   5  -2    6.60    1.80
   6   5  -2    8.30    2.50
  -6  -5   2    8.50    2.10
  -6  -5   2    8.40    2.10
  -6  -5   2   10.10    2.90
  -6  -5   2    6.10    1.80
   5   5  -2   35.50    5.10
   5   5  -2   36.30    4.20
   5   5  -2   30.10    4.10
   5   5  -2   36.40    3.70
  -5  -5   2   32.80    4.20
  -5  -5   2   34.70    4.00
  -5  -5   2   25.30    4.10
   4   5  -2   79.59    7.80
   4   5  -2   78.39    8.20
   4   5  -2   78.29    7.60
   4   5  -2   75.39    7.70
  -4  -5   2   79.29    7.80
  -4  -5   2   71.49    8.10
  -4  -5   2   80.99    7.80
  -4  -5   2   77.29    7.40
   3   5  -2    1.60    1.10
   3   5  -2    1.10    1.40
   3   5  -2    1.20    1.30
  -3  -5   2    1.30    1.30
  -3  -5   2    1.00    1.10
  -3  -5   2    3.10    1.70
  -3  -5   2    1.40    0.70
  -3  -5   2    1.30    0.90
   2   5  -2   71.19    6.90
   2   5  -2   63.39    6.40
   2   5  -2   66.89    6.50
   2   5  -2   63.59    6.50
   2   5  -2   63.79    6.50
  -2  -5   2   63.69    6.20
  -2  -5   2   61.89    6.40
  -2  -5   2   59.49    6.70
  -2  -5   2   69.39    6.60
   1   5  -2    5.30    1.80
   1   5  -2    6.60    1.50
   1   5  -2    4.40    1.40
   1   5  -2    6.10    1.30
   1   5  -2    5.40    2.10
   1   5  -2    5.40    1.60
  -1  -5   2    8.00    2.10
  -1  -5   2    6.50    1.30
  -1  -5   2    4.60    1.50
  -1  -5   2    5.30    1.20
   0   5  -2   10.00    1.40
   0   5  -2   12.10    2.30
   0   5  -2   12.40    2.50
   0   5  -2   12.30    3.30
   0   5  -2   10.60    1.90
   0   5  -2   10.30    1.80
   0  -5   2   10.40    2.40
   0  -5   2   13.00    2.40
   0  -5   2    9.20    1.90
   0  -5   2    9.00    1.70
   0  -5   2   10.50    1.90
  -1   5  -2    1.40    0.90
  -1   5  -2    0.50    1.80
  -1   5  -2   -0.50    0.80
  -1   5  -2    0.70    1.10
  -1   5  -2    0.20    0.60
   1  -5   2    0.80    0.90
   1  -5   2    0.60    1.20
   1  -5   2    0.00    0.70
   1  -5   2   -0.80    0.90
   1  -5   2   -0.10    0.60
  -2   5  -2  288.77   29.10
  -2   5  -2  301.57   26.30
  -2   5  -2  305.87   27.10
  -2   5  -2  298.27   26.20
  -2   5  -2  310.37   26.40
  -2   5  -2  302.47   26.70
  -2   5  -2  318.87   27.00
   2  -5   2  309.17   26.40
   2  -5   2  308.37   27.10
   2  -5   2  311.37   27.20
   2  -5   2  306.97   26.70
   2  -5   2  292.37   26.70
  -3   5  -2   14.90    2.10
  -3   5  -2   16.90    2.70
  -3   5  -2   17.60    2.90
  -3   5  -2   19.70    3.10
  -3   5  -2   16.30    4.10
  -3   5  -2   19.10    3.30
   3  -5   2   11.40    3.50
   3  -5   2   16.10    3.10
   3  -5   2   20.30    3.20
   3  -5   2   24.50    3.70
   3  -5   2   23.30    3.30
  -4   5  -2  326.47   32.10
  -4   5  -2  341.97   30.70
  -4   5  -2  353.66   30.50
  -4   5  -2  348.97   30.60
  -4   5  -2  349.37   30.80
   4  -5   2  345.27   32.20
   4  -5   2  359.36   31.10
   4  -5   2  337.17   30.90
   4  -5   2  347.77   30.50
   4  -5   2  349.77   30.90
  -5   5  -2    0.70    1.30
  -5   5  -2    1.10    1.80
  -5   5  -2    2.50    1.60
  -5   5  -2    1.60    2.60
  -5   5  -2    1.60    1.30
   5  -5   2    2.60    1.30
   5  -5   2    2.70    1.50
   5  -5   2    1.30    1.90
   5  -5   2   -4.20    1.90
   5  -5   2    4.10    1.80
  -6   5  -2   13.50    2.90
  -6   5  -2   17.20    3.40
  -6   5  -2   21.40    6.10
  -6   5  -2   14.80    3.20
  -6   5  -2    9.60    2.60
   6  -5   2   11.70    2.60
   6  -5   2   15.10    3.20
   6  -5   2    9.90    3.40
   6  -5   2   15.90    4.10
   6  -5   2   10.80    2.60
  -7   5  -2   39.10    5.70
  -7   5  -2   43.90    8.30
  -7   5  -2   55.69    6.20
  -7   5  -2   42.60    6.00
  -7   5  -2   52.19    6.00
   7  -5   2   60.19    6.60
   7  -5   2   40.30    7.00
   7  -5   2   38.30    7.30
   7  -5   2   49.90    5.50
   7  -5   2   58.99    6.20
   8   4  -2    4.30    3.10
   8   4  -2    4.90    1.70
   8   4  -2    4.80    1.60
   8   4  -2    8.00    2.50
  -8  -4   2    6.70    2.40
  -8  -4   2   10.10    2.60
  -8  -4   2   10.30    2.30
   7   4  -2   41.40    4.80
   7   4  -2   44.40    4.90
   7   4  -2   37.30    6.50
   7   4  -2   35.30    5.60
  -7  -4   2   45.50    5.00
  -7  -4   2   49.90    5.20
  -7  -4   2   36.20    5.10
   6   4  -2   12.10    2.30
   6   4  -2   14.90    2.70
   6   4  -2    9.30    2.50
  -6  -4   2    8.10    2.10
  -6  -4   2   14.80    3.10
  -6  -4   2   13.00    2.50
  -6  -4   2   10.80    2.50
   5   4  -2  290.07   26.00
   5   4  -2  301.17   26.10
   5   4  -2  290.37   25.70
   5   4  -2  303.27   25.30
  -5  -4   2  271.67   25.60
  -5  -4   2  300.17   25.70
  -5  -4   2  290.27   26.10
  -5  -4   2  273.77   27.20
   4   4  -2   42.10    4.40
   4   4  -2   37.30    4.30
   4   4  -2   40.40    4.20
   4   4  -2   39.40    4.70
  -4  -4   2   38.40    4.40
  -4  -4   2   40.30    4.40
  -4  -4   2   38.70    4.20
   3   4  -2    0.70    0.90
   3   4  -2    0.10    0.70
   3   4  -2    1.60    1.10
  -3  -4   2    0.10    1.10
  -3  -4   2   -0.10    0.50
  -3  -4   2    0.10    0.50
  -3  -4   2    0.10    0.80
  -3  -4   2    0.90    0.90
   2   4  -2    2.30    1.20
   2   4  -2    1.30    1.10
   2   4  -2    1.00    0.80
  -2  -4   2    0.40    0.90
  -2  -4   2    2.10    0.90
  -2  -4   2    2.10    1.20
  -2  -4   2    2.30    0.70
  -2  -4   2    1.70    1.30
   1   4  -2  157.28   14.20
   1   4  -2  161.98   14.20
   1   4  -2  163.78   14.30
   1   4  -2  156.78   14.30
   1   4  -2  161.48   14.60
  -1  -4   2  167.08   14.30
  -1  -4   2  151.38   14.40
  -1  -4   2  165.08   14.20
  -1  -4   2  154.78   14.60
   0   4  -2   46.90    5.10
   0   4  -2   50.69    5.30
   0   4  -2   48.50    4.80
   0   4  -2   49.90    4.60
   0   4  -2   48.10    6.00
   0  -4   2   50.49    4.90
   0  -4   2   49.99    5.00
   0  -4   2   45.10    5.20
   0  -4   2   49.00    5.20
   0  -4   2   48.50    4.90
  -1   4  -2  455.85   42.00
  -1   4  -2  498.45   43.10
  -1   4  -2  476.85   41.70
  -1   4  -2  497.75   42.10
  -1   4  -2  476.15   41.40
  -1   4  -2  484.65   41.60
   1  -4   2  480.35   41.80
   1  -4   2  484.95   41.60
   1  -4   2  491.35   42.10
   1  -4   2  489.15   42.20
   1  -4   2  531.45   44.00
   1  -4   2  494.65   41.40
   1  -4   2  470.75   41.80
  -2   4  -2    2.00    0.90
  -2   4  -2    1.90    0.70
  -2   4  -2    1.50    1.20
  -2   4  -2   -0.90    1.60
  -2   4  -2    1.40    1.00
  -2   4  -2    1.10    0.90
   2  -4   2    1.20    0.80
   2  -4   2    1.70    1.10
   2  -4   2    1.80    1.80
   2  -4   2    0.30    1.10
   2  -4   2    0.90    1.00
  -3   4  -2   11.10    2.10
  -3   4  -2   11.20    2.20
  -3   4  -2    6.00    1.50
  -3   4  -2   11.00    1.50
  -3   4  -2    9.60    2.20
  -3   4  -2   11.40    3.20
   3  -4   2   13.00    2.50
   3  -4   2   14.40    3.30
   3  -4   2   13.40    2.60
   3  -4   2   11.70    2.20
   3  -4   2   11.90    2.00
  -4   4  -2    4.40    1.50
  -4   4  -2    6.20    1.80
  -4   4  -2    6.30    1.80
  -4   4  -2    8.60    3.00
  -4   4  -2    7.50    1.90
   4  -4   2    4.90    1.40
   4  -4   2    5.70    1.50
   4  -4   2    7.00    1.80
   4  -4   2    6.60    2.80
  -5   4  -2    9.20    2.40
  -5   4  -2   10.50    3.70
  -5   4  -2    8.70    2.30
  -5   4  -2    9.70    2.40
  -5   4  -2    8.60    2.20
   5  -4   2   11.50    2.90
   5  -4   2   13.90    2.50
   5  -4   2   16.20    4.10
   5  -4   2   11.70    2.60
   5  -4   2   11.80    2.40
  -6   4  -2   11.60    3.20
  -6   4  -2   19.20    3.20
  -6   4  -2   13.10    2.80
   6  -4   2   13.60    3.90
   6  -4   2   11.70    2.60
   6  -4   2    8.10    2.10
   6  -4   2   18.10    3.70
  -7   4  -2   19.30    5.20
  -7   4  -2    8.60    2.60
  -7   4  -2   14.20    2.90
  -7   4  -2   11.70    2.70
  -7   4  -2   12.90    3.30
   7  -4   2   12.10    3.10
   7  -4   2    5.80    2.90
   7  -4   2   10.50    2.10
   7  -4   2   11.00    2.90
   7  -4   2    9.00    3.80
  -8   4  -2    4.50    2.30
  -8   4  -2   -0.20    3.00
  -8   4  -2    9.20    3.00
   8  -4   2    6.20    2.40
   8  -4   2    6.80    1.90
   8  -4   2    1.20    2.70
   8  -4   2   -5.30    3.40
   8  -4   2    4.40    2.20
   8   3  -2    0.50    1.20
   8   3  -2    2.70    2.50
   8   3  -2    0.60    2.50
  -8  -3   2    2.10    1.80
  -8  -3   2    1.50    1.70
  -8  -3   2    3.00    1.50
  -8  -3   2    3.00    1.50
   7   3  -2    1.70    1.60
   7   3  -2   -0.10    2.10
   7   3  -2    0.90    1.30
   7   3  -2   -0.30    0.90
  -7  -3   2    0.00    1.20
  -7  -3   2    1.30    1.50
  -7  -3   2    0.20    1.40
  -7  -3   2    2.60    1.20
   6   3  -2    3.60    1.30
   6   3  -2    5.30    2.00
   6   3  -2    4.70    1.50
  -6  -3   2    3.60    1.30
  -6  -3   2    4.90    1.80
  -6  -3   2    5.20    1.80
  -6  -3   2    5.90    2.00
   5   3  -2   91.59    8.80
   5   3  -2   84.29    8.10
   5   3  -2   87.19    8.40
   5   3  -2   92.19    8.40
  -5  -3   2   87.09    8.70
  -5  -3   2   99.49    8.60
  -5  -3   2   83.69    8.40
  -5  -3   2   86.29    8.60
   4   3  -2  136.99   11.10
   4   3  -2  114.19   10.70
   4   3  -2  130.59   10.50
   4   3  -2  107.39   10.30
   4   3  -2  113.09   10.30
  -4  -3   2  110.59   10.40
  -4  -3   2  105.19   10.40
  -4  -3   2  107.59   10.40
  -4  -3   2  106.69   10.60
   3   3  -2   43.80    4.40
   3   3  -2   42.30    4.40
   3   3  -2   40.90    4.40
   3   3  -2   43.30    4.60
  -3  -3   2   43.50    4.00
  -3  -3   2   42.20    4.40
  -3  -3   2   41.50    4.30
  -3  -3   2   45.00    4.40
  -3  -3   2   38.40    6.20
   2   3  -2    4.00    1.50
   2   3  -2    3.80    1.10
   2   3  -2    4.20    1.20
   2   3  -2    5.60    1.40
  -2  -3   2    5.00    1.00
  -2  -3   2    4.30    1.40
  -2  -3   2    4.90    1.30
  -2  -3   2    3.20    1.40
   1   3  -2    1.70    0.70
   1   3  -2    2.40    0.90
   1   3  -2    3.80    1.30
   1   3  -2    2.60    1.00
   1   3  -2    1.40    0.80
   1   3  -2    2.30    0.90
  -1  -3   2    2.20    1.00
  -1  -3   2    3.40    0.90
  -1  -3   2    2.10    1.00
  -1  -3   2    5.00    1.40
   0   3  -2   41.30    3.80
   0   3  -2   39.50    4.20
   0   3  -2   40.20    4.20
   0   3  -2   41.10    4.00
   0   3  -2   40.30    4.00
   0   3  -2   37.90    4.80
   0   3  -2   41.60    4.30
   0  -3   2   43.20    4.00
   0  -3   2   40.00    4.20
   0  -3   2   43.70    4.10
   0  -3   2   37.70    4.00
   0  -3   2   43.00    3.90
  -1   3  -2  256.57   25.40
  -1   3  -2  284.77   24.50
  -1   3  -2  294.87   24.90
  -1   3  -2  276.67   24.60
  -1   3  -2  285.87   24.80
  -1   3  -2  292.07   24.40
  -1   3  -2  275.77   24.40
  -1   3  -2  272.57   24.30
   1  -3   2  316.87   24.70
   1  -3   2  267.77   24.80
   1  -3   2  279.57   25.50
   1  -3   2  293.77   24.80
   1  -3   2  295.07   24.90
   1  -3   2  285.67   24.50
   1  -3   2  282.87   24.30
  -2   3  -2    8.30    1.70
  -2   3  -2    7.30    1.50
  -2   3  -2    6.70    1.80
  -2   3  -2    7.80    1.80
  -2   3  -2    8.70    1.30
  -2   3  -2    9.00    1.70
  -2   3  -2    6.80    2.50
   2  -3   2    8.00    1.90
   2  -3   2    9.50    1.60
   2  -3   2    7.20    1.80
   2  -3   2    4.80    2.20
   2  -3   2    6.20    1.50
  -3   3  -2  323.17   28.20
  -3   3  -2  305.37   29.00
  -3   3  -2  320.87   28.10
  -3   3  -2  317.57   28.30
  -3   3  -2  326.97   28.10
   3  -3   2  315.27   28.30
   3  -3   2  316.67   28.30
   3  -3   2  325.17   29.30
   3  -3   2  332.07   28.00
   3  -3   2  330.87   28.10
  -4   3  -2    3.70    1.50
  -4   3  -2    2.80    1.20
  -4   3  -2    6.30    1.70
  -4   3  -2    4.20    2.50
  -4   3  -2    4.00    1.50
   4  -3   2    4.00    1.60
   4  -3   2    2.30    1.00
   4  -3   2    3.30    1.20
   4  -3   2    1.20    1.20
   4  -3   2    2.60    2.00
  -5   3  -2   13.50    4.60
  -5   3  -2   12.60    2.60
  -5   3  -2   10.60    2.40
  -5   3  -2    9.40    2.30
   5  -3   2   13.70    3.10
   5  -3   2   10.60    3.20
   5  -3   2   11.70    2.50
   5  -3   2   12.90    2.20
   5  -3   2    9.70    2.20
  -6   3  -2   35.20    4.70
  -6   3  -2   44.60    5.00
  -6   3  -2   46.80    7.20
  -6   3  -2   34.50    4.40
   6  -3   2   32.50    5.20
   6  -3   2   34.30    6.40
   6  -3   2   31.70    3.90
   6  -3   2   34.20    4.40
   6  -3   2   35.70    4.60
  -7   3  -2    4.10    1.70
  -7   3  -2    8.60    2.30
  -7   3  -2    3.30    2.00
  -7   3  -2    5.70    1.80
   7  -3   2    4.40    1.40
   7  -3   2    2.80    1.90
   7  -3   2    6.10    2.50
   7  -3   2    3.60    1.90
   7  -3   2    0.90    3.00
  -8   3  -2    2.80    1.70
  -8   3  -2    2.00    1.60
   8  -3   2   -0.30    2.10
   8  -3   2    4.10    3.50
   8  -3   2    0.00    1.10
   8  -3   2    2.40    1.80
   8  -3   2    0.80    1.80
   8   2  -2   37.60    5.60
   8   2  -2   24.30    4.40
   8   2  -2   34.20    4.20
   8   2  -2   27.90    3.70
   8   2  -2   34.50    5.70
  -8  -2   2   34.10    4.20
  -8  -2   2   35.30    3.90
  -8  -2   2   28.80    4.90
   7   2  -2   13.50    2.70
   7   2  -2   13.60    2.50
   7   2  -2   11.10    2.10
   7   2  -2   15.20    3.10
   7   2  -2    8.90    2.90
  -7  -2   2   18.20    2.90
  -7  -2   2   14.20    2.30
  -7  -2   2   13.80    2.60
  -7  -2   2    9.30    2.60
   6   2  -2  196.28   17.40
   6   2  -2  192.18   17.00
   6   2  -2  202.18   18.20
  -6  -2   2  175.28   17.00
  -6  -2   2  191.68   17.00
  -6  -2   2  194.48   17.60
   5   2  -2   44.90    5.00
   5   2  -2   54.99    5.30
   5   2  -2   45.80    4.60
   5   2  -2   46.00    4.70
   5   2  -2   47.40    4.80
  -5  -2   2   44.80    5.00
  -5  -2   2   46.00    4.80
  -5  -2   2   47.40    4.70
  -5  -2   2   43.30    5.00
   4   2  -2   30.20    3.60
   4   2  -2   31.10    3.30
   4   2  -2   32.10    3.50
   4   2  -2   31.40    3.30
   4   2  -2   27.60    3.20
  -4  -2   2   30.20    3.50
  -4  -2   2   29.10    3.50
  -4  -2   2   31.60    3.30
  -4  -2   2   32.20    3.30
   3   2  -2    4.70    1.40
   3   2  -2    6.20    1.30
   3   2  -2    7.00    1.40
   3   2  -2    3.90    1.30
   3   2  -2    6.70    1.40
  -3  -2   2    6.70    1.50
  -3  -2   2    5.10    1.40
  -3  -2   2    7.90    1.50
  -3  -2   2    4.10    1.10
   2   2  -2  316.67   27.70
   2   2  -2  305.07   27.90
   2   2  -2  322.27   27.60
   2   2  -2  322.47   27.80
   2   2  -2  321.67   27.40
   2   2  -2  319.57   27.90
  -2  -2   2  329.77   27.60
  -2  -2   2  313.97   27.60
  -2  -2   2  326.37   27.40
  -2  -2   2  335.17   27.70
  -2  -2   2  316.07   27.50
   1   2  -2  207.08   18.20
   1   2  -2  200.38   18.30
   1   2  -2  210.78   18.30
   1   2  -2  225.98   18.80
   1   2  -2  210.98   18.20
   1   2  -2  216.88   18.30
   1   2  -2  202.98   18.40
  -1  -2   2  222.78   18.30
  -1  -2   2  217.18   18.30
  -1  -2   2  205.58   18.00
  -1  -2   2  205.78   18.10
   0   2  -2  751.42   63.79
   0   2  -2  738.63   63.29
   0   2  -2  730.33   63.09
   0   2  -2  717.53   63.19
   0   2  -2  738.33   63.09
   0   2  -2  714.23   63.29
   0   2  -2  739.43   63.19
   0   2  -2  707.23   63.19
   0  -2   2  747.63   63.09
   0  -2   2  728.83   63.19
   0  -2   2  697.83   63.29
   0  -2   2  852.41   63.19
   0  -2   2  740.63   63.79
   0  -2   2  797.72   63.39
  -1   2  -2  272.17   23.10
  -1   2  -2  264.57   22.60
  -1   2  -2  264.97   23.60
  -1   2  -2  262.37   22.90
  -1   2  -2  266.27   23.00
  -1   2  -2  276.17   23.10
  -1   2  -2  254.77   22.80
   1  -2   2  256.17   23.10
   1  -2   2  259.37   22.90
   1  -2   2  279.67   23.70
   1  -2   2  264.87   22.80
   1  -2   2  270.47   23.10
  -2   2  -2  103.19    9.10
  -2   2  -2   99.19    9.10
  -2   2  -2  109.59    9.40
  -2   2  -2   96.29   10.00
  -2   2  -2   93.59    9.30
   2  -2   2  104.39    9.10
   2  -2   2  102.19    9.10
   2  -2   2   97.19    9.40
   2  -2   2  102.29   10.10
  -3   2  -2   89.49    8.60
  -3   2  -2   99.69    8.90
  -3   2  -2   94.29    8.80
  -3   2  -2   87.89    9.70
  -3   2  -2   94.49    9.00
   3  -2   2   94.59    8.60
   3  -2   2   91.49    8.70
   3  -2   2  103.09    9.20
   3  -2   2   91.39    8.90
   3  -2   2   92.39    9.70
  -4   2  -2  218.38   19.40
  -4   2  -2  226.38   19.40
  -4   2  -2  212.68   19.50
  -4   2  -2  199.08   20.20
   4  -2   2  214.68   20.50
   4  -2   2  215.28   18.90
   4  -2   2  218.58   19.40
   4  -2   2  213.88   18.60
   4  -2   2  219.18   19.30
   4  -2   2  225.28   19.70
  -5   2  -2   27.80    4.50
  -5   2  -2   33.70    4.10
  -5   2  -2   33.10    4.10
   5  -2   2   37.90    5.90
   5  -2   2   31.50    4.60
   5  -2   2   28.40    3.80
   5  -2   2   28.10    3.90
   5  -2   2   30.20    3.30
  -6   2  -2   -0.50    1.30
  -6   2  -2    0.80    1.50
  -6   2  -2   -0.50    1.00
  -6   2  -2   -0.60    1.00
   6  -2   2   -0.40    0.80
   6  -2   2    0.40    1.10
   6  -2   2    0.70    0.90
   6  -2   2   -1.90    1.20
   6  -2   2   -0.80    0.60
   6  -2   2   -0.10    1.80
  -7   2  -2   -1.40    1.00
  -7   2  -2    3.70    1.70
  -7   2  -2    1.80    1.10
  -7   2  -2    0.50    1.20
   7  -2   2    0.80    0.90
   7  -2   2    0.70    1.20
   7  -2   2    0.80    1.70
   7  -2   2    0.30    1.20
   7  -2   2   -0.90    0.70
   7  -2   2    0.70    2.20
  -8   2  -2    5.10    2.10
  -8   2  -2    9.50    2.40
   8  -2   2    7.30    2.70
   8  -2   2    5.10    3.30
   8  -2   2    6.60    3.90
   8  -2   2    5.10    2.50
   8  -2   2    6.80    1.30
   9   1  -2    1.80    2.20
   9   1  -2   -2.30    2.70
   9   1  -2    3.20    2.20
   9   1  -2    4.40    1.80
  -9  -1   2    1.90    1.60
  -9  -1   2    4.80    1.90
   8   1  -2    3.90    1.60
   8   1  -2    2.90    1.60
   8   1  -2    3.20    2.00
   8   1  -2    7.30    3.00
  -8  -1   2    4.30    1.50
  -8  -1   2    5.80    1.70
  -8  -1   2    6.50    2.30
  -8  -1   2    6.70    1.90
   7   1  -2   13.70    2.60
   7   1  -2   11.20    1.90
   7   1  -2    7.10    2.30
   7   1  -2   13.00    3.10
   7   1  -2    8.50    1.90
  -7  -1   2    8.80    2.50
  -7  -1   2   10.50    1.90
  -7  -1   2   15.20    2.50
  -7  -1   2   11.80    2.10
  -7  -1   2    9.90    2.70
   6   1  -2   59.39    6.20
   6   1  -2   65.69    6.70
   6   1  -2   62.09    6.90
   6   1  -2   57.29    5.80
   6   1  -2   63.39    6.00
  -6  -1   2   57.69    6.50
  -6  -1   2   61.59    6.10
  -6  -1   2   60.29    6.30
  -6  -1   2   62.79    5.90
  -6  -1   2   52.39    5.80
   5   1  -2  343.07   28.20
   5   1  -2  346.97   29.00
   5   1  -2  328.27   28.20
   5   1  -2  328.07   28.40
  -5  -1   2  315.37   28.30
  -5  -1   2  333.97   28.70
  -5  -1   2  308.37   28.10
  -5  -1   2  315.77   28.20
  -5  -1   2  317.27   28.50
   4   1  -2   13.30    2.20
   4   1  -2   12.20    1.90
   4   1  -2   15.00    1.90
   4   1  -2   12.30    2.00
   4   1  -2   13.10    1.80
   4   1  -2   12.70    2.50
  -4  -1   2   13.00    2.00
  -4  -1   2   12.10    2.20
  -4  -1   2   12.60    1.60
  -4  -1   2   12.10    2.20
  -4  -1   2   14.20    2.00
   3   1  -2   46.20    4.50
   3   1  -2   50.29    4.40
   3   1  -2   44.50    4.80
   3   1  -2   48.00    4.60
   3   1  -2   47.00    4.50
  -3  -1   2   46.40    4.40
  -3  -1   2   47.60    4.80
  -3  -1   2   43.50    4.70
  -3  -1   2   46.40    4.50
  -3  -1   2   49.40    4.60
   2   1  -2  839.72   72.19
   2   1  -2  876.11   72.39
   2   1  -2  839.42   72.39
   2   1  -2  829.12   72.49
   2   1  -2  843.62   72.29
   2   1  -2  868.81   72.29
   2   1  -2  837.32   72.59
  -2  -1   2  879.11   72.49
  -2  -1   2  856.61   72.19
  -2  -1   2  861.71   72.29
  -2  -1   2  838.82   72.29
   1   1  -2 1231.78  106.39
   1   1  -2 1271.77  106.39
   1   1  -2 1217.38  106.49
   1   1  -2 1259.57  106.29
   1   1  -2 1265.77  106.29
   1   1  -2 1251.47  106.29
   1   1  -2 1287.77  106.29
  -1  -1   2 1297.47  106.39
  -1  -1   2 1260.37  106.29
  -1  -1   2 1186.98  106.29
  -1  -1   2 1267.27  106.29
   0   1  -2 1233.28  106.69
   0   1  -2 1240.28  106.79
   0   1  -2 1256.27  106.69
   0   1  -2 1232.28  106.79
   0   1  -2 1277.17  107.09
   0  -1   2 1270.67  106.69
   0  -1   2 1243.98  106.69
   0  -1   2 1252.97  107.09
   0  -1   2 1271.17  106.79
   0  -1   2 1314.47  106.79
  -1   1  -2  219.48   19.60
  -1   1  -2  212.68   18.90
  -1   1  -2  219.78   19.20
  -1   1  -2  211.28   18.90
  -1   1  -2  217.28   19.00
   1  -1   2  219.88   19.20
   1  -1   2  213.48   19.10
   1  -1   2  221.28   18.90
   1  -1   2  225.58   19.60
   1  -1   2  241.18   19.00
  -2   1  -2  303.87   26.90
  -2   1  -2  311.47   27.30
  -2   1  -2  319.67   27.20
  -2   1  -2  301.47   27.80
   2  -1   2  321.17   27.40
   2  -1   2  315.47   27.10
   2  -1   2  329.27   27.90
   2  -1   2  311.57   27.20
  -3   1  -2  148.89   13.00
  -3   1  -2  145.79   14.20
  -3   1  -2  148.49   13.30
  -3   1  -2  146.69   13.50
  -3   1  -2  147.19   12.90
   3  -1   2  145.99   14.20
   3  -1   2  149.59   13.30
   3  -1   2  153.68   13.00
   3  -1   2  146.19   13.40
  -4   1  -2    4.60    1.40
  -4   1  -2    6.90    1.20
  -4   1  -2    7.50    2.00
   4  -1   2    8.90    2.70
   4  -1   2    4.40    1.40
   4  -1   2    5.90    1.60
   4  -1   2    5.40    1.20
   4  -1   2    4.70    1.90
  -5   1  -2   13.20    2.90
  -5   1  -2   17.20    2.00
  -5   1  -2   12.30    2.40
  -5   1  -2   16.80    2.50
   5  -1   2   13.70    2.00
   5  -1   2   13.50    2.60
   5  -1   2   10.50    3.20
   5  -1   2   14.60    3.10
   5  -1   2   12.50    2.60
  -6   1  -2   36.60    5.20
  -6   1  -2   26.70    3.00
  -6   1  -2   28.90    3.50
  -6   1  -2   28.30    4.10
  -6   1  -2   41.00    4.70
   6  -1   2   28.90    4.20
   6  -1   2   29.60    4.90
   6  -1   2   26.60    4.10
   6  -1   2   19.40    5.00
   6  -1   2   32.10    3.40
   6  -1   2   30.20    3.20
  -7   1  -2   38.20    5.30
  -7   1  -2   28.60    4.60
  -7   1  -2   40.90    4.10
  -7   1  -2   34.50    5.80
   7  -1   2   26.20    4.60
   7  -1   2   35.00    3.90
   7  -1   2   22.00    5.40
   7  -1   2   33.10    5.40
  -8   1  -2    8.40    2.70
  -8   1  -2    5.50    1.70
   8  -1   2    3.30    1.80
   8  -1   2    1.00    3.60
   8  -1   2    3.90    2.50
   8  -1   2    8.10    2.50
   9   0  -2    5.20    2.00
   9   0  -2    6.50    2.20
   9   0  -2    0.00    2.40
   9   0  -2    8.60    2.10
  -9   0   2    0.90    1.70
  -9   0   2    6.40    2.50
  -9   0   2    4.70    1.90
   8   0  -2   25.40    4.50
   8   0  -2   26.80    3.50
   8   0  -2   18.10    4.10
   8   0  -2   19.30    3.70
  -8   0   2   23.50    4.60
  -8   0   2   27.50    3.70
  -8   0   2   29.50    3.90
  -8   0   2   27.70    4.70
   7   0  -2    4.10    1.30
   7   0  -2    1.90    1.80
   7   0  -2    2.30    1.60
  -7   0   2    3.60    1.30
  -7   0   2    0.80    1.30
  -7   0   2    1.10    1.30
  -7   0   2    3.00    1.10
   6   0  -2  156.88   14.50
   6   0  -2  144.59   14.20
   6   0  -2  191.68   14.70
   6   0  -2  167.28   14.10
   6   0  -2  161.48   14.90
   6   0  -2  164.28   15.10
  -6   0   2  147.59   14.60
  -6   0   2  155.68   14.10
  -6   0   2  155.08   14.10
  -6   0   2  156.28   14.30
  -6   0   2  159.68   15.00
   5   0  -2  177.68   15.50
   5   0  -2  167.38   15.00
   5   0  -2  170.58   14.90
   5   0  -2  170.18   15.10
   5   0  -2  174.48   15.40
   5   0  -2  169.88   14.60
  -5   0   2  170.88   15.50
  -5   0   2  166.58   15.20
  -5   0   2  165.18   14.70
  -5   0   2  167.38   14.70
  -5   0   2  143.89   15.40
   4   0  -2  121.09   10.80
   4   0  -2  116.09   10.70
   4   0  -2  115.19   11.00
   4   0  -2  122.99   10.60
   4   0  -2  119.69   11.40
   4   0  -2  116.99   10.90
  -4   0   2  119.79   11.20
  -4   0   2  120.09   10.80
  -4   0   2  125.39   11.10
  -4   0   2  122.19   10.70
  -4   0   2  125.49   10.60
   3   0  -2   73.69    6.10
   3   0  -2   57.59    5.90
   3   0  -2   63.19    5.60
   3   0  -2   69.59    5.60
   3   0  -2   63.59    6.00
   3   0  -2   62.89    5.90
   3   0  -2   61.59    5.70
   3   0  -2   63.09    5.90
  -3   0   2   62.79    6.10
  -3   0   2   60.89    5.50
  -3   0   2   55.99    6.00
  -3   0   2   57.89    5.60
  -3   0   2   59.39    5.70
  -3   0   2   62.09    6.00
   2   0  -2  401.96   32.70
   2   0  -2  391.26   32.50
   2   0  -2  357.06   32.80
   2   0  -2  382.66   32.60
   2   0  -2  378.36   32.50
   2   0  -2  404.46   33.00
   2   0  -2  377.36   32.80
   2   0  -2  412.66   32.90
  -2   0   2  367.06   32.90
  -2   0   2  365.86   32.80
  -2   0   2  378.26   32.90
   1   0  -2  647.64   54.99
   1   0  -2  667.73   54.79
   1   0  -2  651.13   54.69
   1   0  -2  656.03   54.89
   1   0  -2  657.63   54.79
   1   0  -2  644.04   54.99
   1   0  -2  641.84   54.99
   1   0  -2  642.84   54.99
  -1   0   2  651.23   54.99
  -1   0   2  673.03   55.09
  -1   0   2  648.24   54.69
  -1   0   2  624.54   54.79
  -1   0   2  623.04   54.99
  -1   0   2  654.13   54.99
  -1   0   2  615.04   54.69
   0   0  -2   69.39    6.50
   0   0  -2   69.39    6.50
   0   0  -2   81.39    6.40
   0   0   2   71.39    6.40
   0   0   2   71.19    6.50
   0   0   2   73.69    6.60
   0   0   2   73.89    6.60
   0   0   2   71.89    6.70
  -1   0  -2    3.40    0.80
  -1   0  -2    3.30    0.90
  -1   0  -2    3.70    1.20
   1   0   2    3.50    0.80
   1   0   2    6.50    1.70
   1   0   2    3.70    0.90
   1   0   2    4.00    1.10
  -2   0  -2   17.30    1.90
  -2   0  -2   18.80    2.20
  -2   0  -2   20.10    2.30
  -2   0  -2   19.60    2.70
   2   0   2   18.50    2.30
   2   0   2   20.00    2.00
   2   0   2   20.00    2.80
   2   0   2   18.80    3.20
  -3   0  -2   20.20    2.30
  -3   0  -2   24.50    3.30
  -3   0  -2   19.10    2.20
  -3   0  -2   19.30    2.60
   3   0   2   18.80    3.80
   3   0   2   19.50    2.80
   3   0   2   20.70    2.20
   3   0   2   29.60    3.90
  -4   0  -2   20.40    2.80
  -4   0  -2   22.00    2.30
  -4   0  -2   19.80    2.30
  -4   0  -2   22.00    3.40
  -4   0  -2   20.70    2.40
   4   0   2   22.50    2.30
   4   0   2   20.80    4.20
   4   0   2   19.00    3.00
   4   0   2   24.50    3.60
   4   0   2   23.20    3.20
  -5   0  -2   17.50    2.30
  -5   0  -2   15.70    2.00
  -5   0  -2   17.50    2.80
  -5   0  -2   14.10    3.00
   5   0   2   14.90    2.70
   5   0   2   11.00    3.40
   5   0   2   11.10    2.80
   5   0   2   15.60    2.60
  -6   0  -2    0.10    0.90
  -6   0  -2    1.50    1.10
  -6   0  -2   -1.10    1.20
  -6   0  -2    0.00    1.50
  -6   0  -2    0.90    0.90
   6   0   2    0.60    1.70
   6   0   2    1.10    1.20
   6   0   2    0.80    1.10
   6   0   2   -0.70    1.50
  -7   0  -2    3.60    1.90
  -7   0  -2    9.20    1.60
  -7   0  -2    7.40    2.30
  -7   0  -2    3.50    1.50
   7   0   2    4.60    1.70
   7   0   2    2.90    1.50
   7   0   2    9.40    2.50
   7   0   2    2.70    2.60
  -8   0  -2    1.40    0.90
  -8   0  -2    0.50    1.60
   8   0   2    2.10    3.60
   8   0   2    0.20    1.80
   8   0   2   -2.50    1.80
   9  -1  -2   -1.70    2.20
   9  -1  -2   -2.60    1.30
   9  -1  -2   -2.20    1.60
   9  -1  -2    0.50    1.20
  -9   1   2    1.90    1.50
  -9   1   2    0.60    1.40
  -9   1   2   -0.50    1.70
   8  -1  -2   28.00    4.10
   8  -1  -2   19.00    3.80
   8  -1  -2   23.40    4.50
   8  -1  -2   34.20    3.70
  -8   1   2   25.20    4.40
  -8   1   2   21.70    4.10
  -8   1   2   29.00    3.50
   7  -1  -2   27.60    3.50
   7  -1  -2   28.70    4.60
   7  -1  -2   22.80    4.00
   7  -1  -2   36.70    3.60
  -7   1   2   34.90    3.60
  -7   1   2   31.10    5.20
  -7   1   2   24.10    3.20
  -7   1   2   28.60    4.40
   6  -1  -2    5.60    1.80
   6  -1  -2    6.90    1.50
   6  -1  -2   10.50    1.70
   6  -1  -2    7.80    2.30
   6  -1  -2    6.80    1.60
   6  -1  -2    9.70    2.10
  -6   1   2    8.10    1.60
  -6   1   2    8.90    1.70
  -6   1   2    7.50    2.00
   5  -1  -2    3.90    1.40
   5  -1  -2    2.00    0.90
   5  -1  -2    3.60    1.00
   5  -1  -2    3.60    1.10
   5  -1  -2    2.60    1.20
  -5   1   2    3.20    1.00
  -5   1   2    3.00    1.40
  -5   1   2    2.50    1.40
   4  -1  -2  213.78   18.20
   4  -1  -2  209.38   18.50
   4  -1  -2  213.38   18.30
   4  -1  -2  204.88   18.20
  -4   1   2  210.78   18.60
  -4   1   2  206.88   18.10
  -4   1   2  204.48   18.20
  -4   1   2  216.08   18.70
  -4   1   2  202.68   18.70
   3  -1  -2  119.89   10.70
   3  -1  -2  114.69   10.70
   3  -1  -2  114.09   10.60
   3  -1  -2  137.39   10.70
   3  -1  -2  127.09   10.40
   3  -1  -2  125.69   10.40
   3  -1  -2  121.09   10.40
  -3   1   2  111.99   10.50
  -3   1   2  119.99   10.70
  -3   1   2  106.99   10.70
  -3   1   2  107.79   10.30
  -3   1   2  110.59   10.60
  -3   1   2  113.89   10.30
   2  -1  -2  981.60   82.09
   2  -1  -2  928.81   82.29
   2  -1  -2  959.80   82.29
   2  -1  -2  994.60   82.19
   2  -1  -2  972.10   82.09
   2  -1  -2  966.10   82.09
  -2   1   2  984.90   82.39
  -2   1   2  941.51   82.29
  -2   1   2  968.10   82.09
  -2   1   2  972.60   81.99
  -2   1   2  984.10   82.29
  -2   1   2  954.60   82.39
   1  -1  -2  515.45   44.10
   1  -1  -2  500.55   44.20
   1  -1  -2  517.05   44.20
   1  -1  -2  534.65   44.10
   1  -1  -2  500.05   44.20
  -1   1   2  516.35   44.10
  -1   1   2  497.75   44.10
  -1   1   2  516.15   44.10
  -1   1   2  521.75   44.10
  -1   1   2  565.94   44.20
   0  -1  -2  175.38   15.20
   0  -1  -2  186.98   15.30
   0  -1  -2  179.18   15.40
   0   1   2  178.08   15.40
   0   1   2  171.48   15.30
   0   1   2  171.98   15.30
   0   1   2  174.78   15.20
  -1  -1  -2    2.80    0.80
  -1  -1  -2    3.80    0.80
  -1  -1  -2    2.70    0.50
  -1  -1  -2    2.80    0.90
  -1  -1  -2    2.30    1.20
   1   1   2    2.10    0.80
   1   1   2    1.50    0.90
   1   1   2    2.10    0.60
  -2  -1  -2  191.58   15.90
  -2  -1  -2  173.68   15.70
  -2  -1  -2  181.88   15.60
  -2  -1  -2  175.28   16.20
   2   1   2  180.28   15.90
   2   1   2  181.18   16.20
  -3  -1  -2   55.69    5.70
  -3  -1  -2   56.79    5.50
  -3  -1  -2   59.49    6.20
   3   1   2   53.69    5.70
   3   1   2   65.09    6.20
  -4  -1  -2    3.30    1.10
  -4  -1  -2    3.10    1.20
  -4  -1  -2    2.40    1.60
   4   1   2    3.50    1.60
   4   1   2    3.00    1.20
   4   1   2    4.40    2.30
  -5  -1  -2   23.40    3.90
  -5  -1  -2   24.40    3.00
  -5  -1  -2   32.10    4.50
   5   1   2   19.40    3.80
   5   1   2   22.80    3.60
   5   1   2   23.10    4.60
  -6  -1  -2    1.10    0.80
  -6  -1  -2   -0.70    0.90
  -6  -1  -2   -1.60    1.50
   6   1   2   -0.40    1.50
   6   1   2    0.60    2.00
   6   1   2    2.50    1.20
   6   1   2    0.60    1.00
  -7  -1  -2    3.80    1.50
  -7  -1  -2    1.60    1.40
  -7  -1  -2    2.30    1.90
  -7  -1  -2    1.70    1.20
   7   1   2    4.40    1.80
   7   1   2    2.20    2.10
   7   1   2    2.80    1.50
   7   1   2   -0.40    2.60
  -8  -1  -2   59.19    8.00
   8   1   2   81.99    8.40
   8   1   2   87.49    8.70
   8   1   2   68.09   10.70
   8   1   2   66.69    8.30
   8  -2  -2    2.30    1.60
   8  -2  -2    1.50    1.50
   8  -2  -2    1.20    1.70
   8  -2  -2    1.20    1.30
   8  -2  -2    1.20    0.90
   8  -2  -2   -2.90    1.90
   8  -2  -2   -0.10    1.10
  -8   2   2    2.80    1.50
  -8   2   2    1.00    1.60
  -8   2   2    2.30    1.20
  -8   2   2    0.60    1.90
   7  -2  -2  402.56   33.00
   7  -2  -2  380.26   33.50
   7  -2  -2  351.16   33.60
   7  -2  -2  447.06   33.10
   7  -2  -2  369.26   33.30
   7  -2  -2  347.07   34.00
  -7   2   2  390.66   34.20
  -7   2   2  351.96   33.70
  -7   2   2  372.56   33.00
   6  -2  -2   94.99    9.30
   6  -2  -2   89.89    8.30
   6  -2  -2   90.99    8.60
   6  -2  -2   85.59    8.40
   6  -2  -2   87.89    8.10
   6  -2  -2   91.19    9.20
  -6   2   2   88.59    9.10
  -6   2   2   81.59    8.20
  -6   2   2   85.99    8.20
  -6   2   2   80.99    8.80
   5  -2  -2  320.87   28.40
   5  -2  -2  337.47   29.30
   5  -2  -2  327.17   28.70
   5  -2  -2  341.07   28.80
   5  -2  -2  313.27   28.90
  -5   2   2  327.57   29.10
  -5   2   2  325.07   29.30
  -5   2   2  322.27   29.20
  -5   2   2  310.57   28.50
  -5   2   2  366.76   28.60
   4  -2  -2   -0.70    0.80
   4  -2  -2    0.10    0.40
   4  -2  -2    0.20    0.60
   4  -2  -2    0.40    0.70
   4  -2  -2    0.30    0.70
   4  -2  -2    0.60    0.90
   4  -2  -2    0.50    0.90
  -4   2   2   -0.40    0.70
  -4   2   2   -0.10    0.60
  -4   2   2   -0.20    1.00
  -4   2   2    1.10    1.10
  -4   2   2    0.40    0.90
  -4   2   2   -0.20    0.60
  -4   2   2   -0.50    0.60
   3  -2  -2  314.37   27.00
   3  -2  -2  302.97   27.20
   3  -2  -2  312.57   27.10
   3  -2  -2  317.57   27.00
   3  -2  -2  316.37   26.90
  -3   2   2  305.87   26.90
  -3   2   2  303.77   27.50
  -3   2   2  313.77   26.90
  -3   2   2  316.37   27.30
  -3   2   2  334.17   27.30
  -3   2   2  298.07   26.90
  -3   2   2  313.17   27.10
   2  -2  -2  109.99   10.50
   2  -2  -2  121.59   10.50
   2  -2  -2  122.39   10.20
   2  -2  -2  121.79   10.30
   2  -2  -2  119.09   10.50
  -2   2   2  117.69   10.40
  -2   2   2  114.59   10.40
  -2   2   2  112.19   10.90
  -2   2   2  119.79   10.70
  -2   2   2  117.59   10.50
  -2   2   2  118.79   10.70
  -2   2   2  115.79   10.50
   1  -2  -2  408.76   34.60
   1  -2  -2  414.06   34.70
   1  -2  -2  391.36   34.70
   1  -2  -2  386.36   34.80
   1  -2  -2  428.06   34.90
  -1   2   2  399.86   34.50
  -1   2   2  410.76   34.90
  -1   2   2  406.56   34.90
  -1   2   2  403.76   34.80
  -1   2   2  411.46   34.70
   0  -2  -2    4.20    1.10
   0  -2  -2    2.40    0.70
   0  -2  -2    1.80    0.60
   0  -2  -2    2.50    1.00
   0   2   2    2.90    0.80
   0   2   2    3.00    0.70
   0   2   2    1.80    0.90
   0   2   2    3.20    0.90
   0   2   2    2.10    0.80
  -1  -2  -2    2.00    1.10
  -1  -2  -2    2.10    0.80
  -1  -2  -2    1.60    1.00
   1   2   2    2.30    0.70
   1   2   2    0.90    1.10
   1   2   2    3.60    1.10
  -2  -2  -2    3.10    1.30
  -2  -2  -2    3.20    1.70
  -2  -2  -2    2.40    1.00
  -2  -2  -2    5.20    1.30
   2   2   2    3.70    1.70
   2   2   2    4.60    1.30
   2   2   2    3.80    1.30
  -3  -2  -2  324.77   27.90
  -3  -2  -2  326.67   28.30
  -3  -2  -2  320.17   28.50
  -3  -2  -2  320.27   28.90
   3   2   2  338.47   28.40
   3   2   2  341.67   28.60
   3   2   2  313.57   28.80
  -4  -2  -2    0.60    1.50
  -4  -2  -2   -0.10    0.90
  -4  -2  -2    0.70    0.80
   4   2   2    0.20    0.90
   4   2   2    0.80    0.90
   4   2   2    2.00    1.50
  -5  -2  -2   81.19    9.10
  -5  -2  -2   92.59    8.80
  -5  -2  -2   87.59    8.50
   5   2   2   89.89    9.30
   5   2   2   94.59    8.90
   5   2   2   87.09   10.20
  -6  -2  -2    9.00    2.60
  -6  -2  -2    1.70    1.10
  -6  -2  -2    1.90    1.30
   6   2   2    3.10    1.90
   6   2   2    4.70    2.80
   6   2   2    1.60    1.10
  -7  -2  -2    0.80    1.10
  -7  -2  -2    2.50    2.20
  -7  -2  -2    0.60    1.10
  -7  -2  -2    2.70    2.60
   7   2   2   -0.50    1.40
   7   2   2   -1.40    2.60
   7   2   2    0.80    1.70
  -8  -2  -2    0.80    2.00
  -8  -2  -2    2.00    1.40
  -8  -2  -2    2.80    1.40
   8   2   2    2.00    1.80
   8   2   2    6.30    2.50
   8   2   2    1.20    2.60
   8   2   2   -0.90    3.90
   8  -3  -2   -0.90    1.20
   8  -3  -2    1.90    1.20
   8  -3  -2    0.00    1.20
   8  -3  -2   -0.50    1.50
   8  -3  -2    1.00    1.00
  -8   3   2    0.40    1.40
  -8   3   2    0.60    1.30
  -8   3   2   -0.40    1.40
  -8   3   2   -0.40    1.10
   7  -3  -2    2.40    1.70
   7  -3  -2    0.40    2.10
   7  -3  -2    2.80    1.40
   7  -3  -2    3.20    1.40
   7  -3  -2    3.20    1.40
   7  -3  -2    0.50    1.20
  -7   3   2    7.40    1.50
  -7   3   2    2.90    1.20
  -7   3   2    2.90    1.70
  -7   3   2    2.80    1.50
   6  -3  -2  221.88   20.00
   6  -3  -2  208.98   19.90
   6  -3  -2  219.38   20.10
   6  -3  -2  212.68   20.70
   6  -3  -2  211.78   19.70
   6  -3  -2  213.98   19.80
  -6   3   2  215.28   20.30
  -6   3   2  244.68   19.70
  -6   3   2  248.38   20.70
   5  -3  -2   29.20    3.70
   5  -3  -2   32.40    3.50
   5  -3  -2   31.50    3.80
   5  -3  -2   28.50    3.80
  -5   3   2   32.80    3.60
  -5   3   2   31.10    3.50
  -5   3   2   26.30    5.10
  -5   3   2   34.80    5.00
  -5   3   2   30.20    4.10
   4  -3  -2  278.67   23.60
   4  -3  -2  267.87   23.80
   4  -3  -2  269.57   23.90
   4  -3  -2  265.87   23.90
  -4   3   2  262.57   23.50
  -4   3   2  267.87   23.70
  -4   3   2  263.17   23.70
  -4   3   2  277.97   24.20
  -4   3   2  281.67   24.10
  -4   3   2  296.87   24.30
  -4   3   2  258.47   24.50
   3  -3  -2    1.20    0.80
   3  -3  -2    0.20    0.90
   3  -3  -2    1.20    0.90
   3  -3  -2   -0.60    0.50
  -3   3   2    1.50    1.00
  -3   3   2    0.40    0.70
  -3   3   2    1.30    0.80
  -3   3   2    0.20    0.80
  -3   3   2    0.60    0.60
  -3   3   2    1.50    1.30
  -3   3   2    0.50    1.00
   2  -3  -2   75.59    7.10
   2  -3  -2   81.09    7.20
   2  -3  -2   75.29    6.80
   2  -3  -2   74.29    7.30
   2  -3  -2   72.49    7.10
  -2   3   2   78.29    7.20
  -2   3   2   79.09    7.20
  -2   3   2   75.79    7.30
  -2   3   2   73.49    7.30
  -2   3   2   78.39    8.00
   1  -3  -2  168.38   14.90
   1  -3  -2  163.08   15.10
   1  -3  -2  167.58   14.60
   1  -3  -2  149.88   14.70
   1  -3  -2  191.38   14.80
  -1   3   2  168.58   15.00
  -1   3   2  166.88   14.60
  -1   3   2  160.78   14.80
  -1   3   2  174.78   14.80
   0  -3  -2  239.78   20.40
   0  -3  -2  229.78   20.50
   0   3   2  241.38   20.40
   0   3   2  237.08   20.40
   0   3   2  217.48   20.50
   0   3   2  241.88   20.80
  -1  -3  -2   61.49    6.50
  -1  -3  -2   64.39    6.00
  -1  -3  -2   60.99    6.20
   1   3   2   59.69    6.00
   1   3   2   70.29    6.30
   1   3   2   64.69    6.60
   1   3   2   57.49    6.10
  -2  -3  -2  122.39   11.10
  -2  -3  -2  125.09   11.70
  -2  -3  -2  125.29   11.30
   2   3   2  119.89   11.60
   2   3   2  121.09   11.30
   2   3   2  120.99   11.10
  -3  -3  -2   20.60    2.50
  -3  -3  -2   27.90    3.20
  -3  -3  -2   25.80    3.80
  -3  -3  -2   20.20    2.70
   3   3   2   29.80    4.20
   3   3   2   22.80    2.90
   3   3   2   23.80    3.00
  -4  -3  -2   19.60    3.00
  -4  -3  -2   19.20    3.00
  -4  -3  -2   18.50    3.50
   4   3   2   15.00    3.30
   4   3   2   13.80    2.60
   4   3   2   17.30    2.90
  -5  -3  -2   78.29    7.70
  -5  -3  -2   82.29    8.40
  -5  -3  -2   76.09    7.50
   5   3   2   67.59    7.30
   5   3   2   69.29    7.60
  -6  -3  -2   38.40    5.70
  -6  -3  -2   25.80    4.20
  -6  -3  -2   36.50    4.60
   6   3   2   26.90    4.40
   6   3   2   32.30    5.20
   6   3   2   24.20    5.60
  -7  -3  -2   12.20    2.90
  -7  -3  -2   22.20    4.20
   7   3   2   15.40    3.20
   7   3   2   14.40    4.50
   7   3   2   12.20    3.60
  -8  -3  -2   -0.50    1.40
  -8  -3  -2   -0.30    1.40
  -8  -3  -2    1.70    2.20
   8   3   2    0.90    1.70
   8   3   2   -0.70    1.60
   8   3   2    6.70    4.20
   8   3   2   -0.80    2.10
   8  -4  -2   72.09    7.40
   8  -4  -2   51.39    7.00
   8  -4  -2   67.59    6.60
   8  -4  -2   56.89    6.70
  -8   4   2   54.19    7.20
  -8   4   2   53.19    7.40
  -8   4   2   73.79    6.70
   7  -4  -2   84.49    8.70
   7  -4  -2   79.39    9.00
   7  -4  -2   79.79    8.90
   7  -4  -2   88.49    8.70
   7  -4  -2   73.19    8.90
  -7   4   2  104.39    8.80
  -7   4   2  117.59   10.80
  -7   4   2   86.19    9.40
  -7   4   2   77.19    9.30
  -7   4   2  102.19    8.80
   6  -4  -2    4.30    1.90
   6  -4  -2    7.80    2.00
   6  -4  -2    5.30    1.70
   6  -4  -2    5.90    1.50
  -6   4   2    3.70    1.60
  -6   4   2    6.40    1.50
  -6   4   2    5.40    2.10
  -6   4   2    6.20    1.70
  -6   4   2    8.50    3.10
  -6   4   2    3.20    1.70
   5  -4  -2   31.70    4.20
   5  -4  -2   31.70    4.20
   5  -4  -2   33.90    3.60
   5  -4  -2   33.30    4.10
  -5   4   2   37.00    5.70
  -5   4   2   33.20    4.50
  -5   4   2   28.70    4.00
  -5   4   2   35.60    4.00
  -5   4   2   35.90    3.60
  -5   4   2   32.60    3.90
  -5   4   2   40.20    4.70
   4  -4  -2    9.80    2.20
   4  -4  -2    9.30    1.30
   4  -4  -2    8.70    2.00
   4  -4  -2   10.70    2.30
   4  -4  -2   12.90    2.50
  -4   4   2    9.40    2.30
  -4   4   2    6.60    1.60
  -4   4   2    8.20    1.40
  -4   4   2    9.80    2.60
  -4   4   2    8.00    1.80
  -4   4   2    7.20    2.60
  -4   4   2   10.60    2.10
   3  -4  -2  116.59   11.60
   3  -4  -2  152.78   11.60
   3  -4  -2  123.29   11.50
  -3   4   2  120.19   12.30
  -3   4   2  126.69   11.60
  -3   4   2  123.29   11.40
  -3   4   2  120.19   11.30
  -3   4   2  116.89   11.50
  -3   4   2  118.59   11.00
   2  -4  -2  287.97   24.20
   2  -4  -2  272.77   23.80
   2  -4  -2  265.67   24.20
   2  -4  -2  268.87   24.10
   2  -4  -2  281.57   24.50
  -2   4   2  273.17   24.10
  -2   4   2  275.07   25.30
  -2   4   2  277.97   24.30
  -2   4   2  278.37   24.20
  -2   4   2  281.47   24.40
   1  -4  -2   14.10    2.10
   1  -4  -2   12.60    2.30
   1  -4  -2   11.90    1.90
   1  -4  -2   14.00    2.60
   1  -4  -2   11.10    1.80
  -1   4   2   11.20    2.30
  -1   4   2   11.60    1.90
  -1   4   2   10.10    1.70
  -1   4   2   14.20    2.30
   0  -4  -2   13.40    2.40
   0  -4  -2   18.40    3.00
   0  -4  -2   10.60    1.90
   0  -4  -2   15.40    2.40
   0   4   2   15.30    2.50
   0   4   2   15.40    2.30
   0   4   2   12.90    2.10
   0   4   2   11.30    2.40
  -1  -4  -2  143.69   14.10
  -1  -4  -2  158.78   13.60
  -1  -4  -2  157.98   13.90
   1   4   2  146.99   13.60
   1   4   2  152.78   14.20
   1   4   2  149.59   13.80
   1   4   2  152.78   13.70
  -2  -4  -2  275.37   24.10
  -2  -4  -2  273.17   24.40
  -2  -4  -2  270.27   23.80
   2   4   2  281.67   23.90
   2   4   2  261.37   24.00
   2   4   2  266.57   24.40
  -3  -4  -2  247.48   21.70
  -3  -4  -2  227.78   22.10
  -3  -4  -2  236.98   21.40
   3   4   2  247.08   21.40
   3   4   2  243.08   22.10
   3   4   2  244.48   21.60
  -4  -4  -2  104.89    9.90
  -4  -4  -2   95.59    9.50
  -4  -4  -2   96.89   10.30
   4   4   2  105.49    9.70
   4   4   2   98.69    9.80
   4   4   2   95.39   10.20
  -5  -4  -2   77.79    8.30
  -5  -4  -2  109.09    9.70
  -5  -4  -2   77.49    8.00
   5   4   2   86.29    8.90
   5   4   2   73.09    8.80
   5   4   2   71.49    8.20
  -6  -4  -2   11.40    2.60
  -6  -4  -2   12.50    3.30
  -6  -4  -2    9.60    2.10
   6   4   2    6.20    2.10
   6   4   2   10.10    2.40
   6   4   2    9.30    2.60
  -7  -4  -2    7.00    3.30
  -7  -4  -2   12.10    2.80
  -7  -4  -2   15.30    3.80
   7   4   2   16.60    3.90
   7   4   2   12.60    4.40
   7   4   2   17.90    3.40
   8  -5  -2   33.10    6.10
   8  -5  -2   28.80    4.00
   8  -5  -2   40.10    4.60
   8  -5  -2   45.80    5.00
   8  -5  -2   36.10    5.10
  -8   5   2   33.80    6.50
  -8   5   2   19.80    4.60
  -8   5   2   37.00    4.60
  -8   5   2   31.80    5.60
   7  -5  -2   85.19    8.10
   7  -5  -2   61.49    7.70
   7  -5  -2   71.19    7.50
   7  -5  -2   60.89    6.80
   7  -5  -2   77.49    8.00
  -7   5   2   81.19    9.50
  -7   5   2   61.49    8.00
  -7   5   2   68.89    8.30
  -7   5   2   86.49    8.90
  -7   5   2   80.09    7.60
   6  -5  -2    0.90    1.20
   6  -5  -2    0.70    0.70
   6  -5  -2    0.90    1.50
   6  -5  -2    0.00    1.00
   6  -5  -2    5.30    2.10
  -6   5   2    2.40    2.00
  -6   5   2    1.40    1.30
  -6   5   2   -0.10    1.30
  -6   5   2    4.70    3.20
  -6   5   2    0.60    1.40
  -6   5   2    1.20    1.60
   5  -5  -2   50.09    5.60
   5  -5  -2   52.69    5.60
   5  -5  -2   46.90    4.50
   5  -5  -2   47.30    5.40
   5  -5  -2   39.00    5.40
  -5   5   2   45.70    5.30
  -5   5   2   45.50    5.50
  -5   5   2   60.79    7.20
  -5   5   2   46.60    7.10
  -5   5   2   46.30    4.70
  -5   5   2   63.29    5.60
  -5   5   2   39.30    5.70
   4  -5  -2   26.80    4.00
   4  -5  -2   27.90    3.90
   4  -5  -2   28.10    3.80
  -4   5   2   21.10    3.30
  -4   5   2   23.90    4.00
  -4   5   2   23.20    4.80
  -4   5   2   23.90    3.50
  -4   5   2   23.10    2.60
  -4   5   2   19.60    3.40
  -4   5   2   17.70    3.60
   3  -5  -2   26.20    2.90
   3  -5  -2   25.50    3.70
   3  -5  -2   34.00    3.50
   3  -5  -2   28.50    4.20
   3  -5  -2   28.10    3.60
  -3   5   2   27.90    3.50
  -3   5   2   24.40    2.90
  -3   5   2   26.40    3.50
  -3   5   2   28.00    4.00
  -3   5   2   27.30    3.70
   2  -5  -2  130.59   11.30
   2  -5  -2  125.99   11.70
   2  -5  -2  134.89   11.90
   2  -5  -2  122.99   12.10
  -2   5   2  128.09   11.30
  -2   5   2  119.59   11.60
  -2   5   2  128.29   13.00
  -2   5   2  124.59   11.80
  -2   5   2  123.19   12.00
   1  -5  -2  108.79   10.10
   1  -5  -2  111.79   10.60
   1  -5  -2  105.79   10.40
   1  -5  -2  111.49   10.10
   1  -5  -2  115.09   10.90
  -1   5   2  105.59   10.70
  -1   5   2  110.69   10.30
  -1   5   2  115.09   10.60
  -1   5   2  115.59   10.20
   0  -5  -2    6.90    1.60
   0  -5  -2    5.30    1.90
   0  -5  -2    4.80    1.50
   0  -5  -2    4.60    1.50
   0   5   2    6.90    1.50
   0   5   2    4.10    1.80
   0   5   2    6.70    1.80
   0   5   2    5.00    1.30
  -1  -5  -2  109.39   10.10
  -1  -5  -2  101.29    9.80
  -1  -5  -2  107.69   10.50
   1   5   2   97.39    9.70
   1   5   2  105.89    9.90
   1   5   2  100.19   10.00
   1   5   2  115.69   10.50
  -2  -5  -2    1.90    1.10
  -2  -5  -2    1.60    1.70
  -2  -5  -2    0.40    0.90
   2   5   2    3.40    1.60
   2   5   2    0.80    1.60
   2   5   2    1.90    1.20
   2   5   2    0.50    1.10
  -3  -5  -2   15.80    2.90
  -3  -5  -2   14.90    3.00
  -3  -5  -2   21.30    4.00
   3   5   2   17.20    3.70
   3   5   2   19.60    3.30
   3   5   2   16.70    2.90
  -4  -5  -2   53.39    5.50
  -4  -5  -2   60.79    7.00
  -4  -5  -2   60.49    6.40
  -4  -5  -2   52.79    5.30
  -4  -5  -2   57.49    6.20
   4   5   2   67.79    7.20
   4   5   2   52.29    6.10
   4   5   2   56.49    6.10
  -5  -5  -2   10.30    2.20
  -5  -5  -2    7.80    2.50
  -5  -5  -2   11.40    3.30
   5   5   2   14.30    2.80
   5   5   2    7.80    2.80
   5   5   2    9.40    2.40
  -6  -5  -2   29.50    4.30
  -6  -5  -2   39.10    5.30
  -6  -5  -2   33.90    5.50
   6   5   2   32.60    4.70
   6   5   2   24.20    5.20
   6   5   2   29.60    4.80
  -7  -5  -2    7.20    3.10
  -7  -5  -2    2.40    1.50
   7   5   2    4.20    3.10
   7  -6  -2   82.49   10.30
   7  -6  -2   89.49   10.20
   7  -6  -2  125.69   10.90
   7  -6  -2  119.29   10.90
  -7   6   2  117.49   10.30
  -7   6   2  108.59   12.60
  -7   6   2   84.79   10.60
  -7   6   2   94.49   10.70
   6  -6  -2    2.00    1.90
   6  -6  -2    0.10    1.70
   6  -6  -2    1.30    1.10
   6  -6  -2    4.00    1.80
  -6   6   2    6.50    2.00
  -6   6   2    1.70    1.40
  -6   6   2    2.10    1.70
  -6   6   2    4.60    2.40
  -6   6   2    1.50    1.50
   5  -6  -2    6.20    2.00
   5  -6  -2    7.10    2.30
   5  -6  -2    6.40    2.40
   5  -6  -2    5.90    1.80
  -5   6   2    7.70    2.20
  -5   6   2   12.00    2.40
  -5   6   2    3.80    2.00
  -5   6   2    7.60    2.70
  -5   6   2    8.20    1.40
  -5   6   2    8.00    2.10
   4  -6  -2   31.70    4.80
   4  -6  -2   25.90    4.10
   4  -6  -2   30.80    4.70
  -4   6   2   25.70    5.50
  -4   6   2   38.20    4.30
  -4   6   2   30.80    4.50
  -4   6   2   26.40    4.30
  -4   6   2   30.10    5.10
  -4   6   2   31.90    3.30
  -4   6   2   33.40    4.10
   3  -6  -2    2.50    1.30
   3  -6  -2    1.50    0.80
   3  -6  -2    0.60    1.30
   3  -6  -2    0.30    1.30
   3  -6  -2   -0.70    1.50
  -3   6   2    1.10    1.50
  -3   6   2    0.20    1.30
  -3   6   2    1.30    1.20
  -3   6   2   -1.70    2.10
  -3   6   2    0.80    1.00
   2  -6  -2   59.69    6.80
   2  -6  -2   70.19    6.30
   2  -6  -2   59.59    5.90
   2  -6  -2   62.29    6.50
   2  -6  -2   58.59    6.50
  -2   6   2   59.19    6.00
  -2   6   2   57.59    6.30
  -2   6   2   59.39    7.90
  -2   6   2   60.89    6.80
  -2   6   2   61.89    6.50
   1  -6  -2  154.48   14.70
   1  -6  -2  170.38   14.70
   1  -6  -2  164.28   14.20
   1  -6  -2  159.08   15.10
  -1   6   2  157.28   14.20
  -1   6   2  151.28   14.40
  -1   6   2  146.59   14.60
   0  -6  -2    1.10    1.30
   0  -6  -2    0.00    0.80
   0  -6  -2   -0.90    1.20
   0  -6  -2   -0.80    0.90
   0   6   2    0.60    0.90
   0   6   2   -0.30    1.00
   0   6   2    1.80    1.10
   0   6   2    1.70    1.20
  -1  -6  -2   49.30    5.90
  -1  -6  -2   50.59    6.30
   1   6   2   60.09    6.60
   1   6   2   53.89    5.80
   1   6   2   52.59    5.90
   1   6   2   54.39    5.70
  -2  -6  -2   53.99    7.00
  -2  -6  -2   53.99    6.10
  -2  -6  -2   63.29    6.50
   2   6   2   56.19    6.10
   2   6   2   58.69    6.30
   2   6   2   60.09    6.50
   2   6   2   60.19    7.00
  -3  -6  -2   10.50    2.90
  -3  -6  -2   11.50    2.70
  -3  -6  -2   11.80    2.30
   3   6   2   12.60    2.40
   3   6   2    6.40    2.20
   3   6   2   15.00    3.60
   3   6   2   13.70    2.80
   3   6   2    8.60    1.70
  -4  -6  -2   48.70    6.30
  -4  -6  -2   31.60    4.90
  -4  -6  -2   20.60    3.80
  -4  -6  -2   35.30    3.50
   4   6   2   28.30    4.70
   4   6   2   39.50    6.00
   4   6   2   28.90    4.40
  -5  -6  -2   16.40    3.30
  -5  -6  -2   22.00    4.70
  -5  -6  -2   14.80    3.10
   5   6   2   12.90    3.50
   5   6   2   17.30    3.50
   5   6   2   16.50    3.50
  -6  -6  -2    2.50    2.10
  -6  -6  -2    2.00    2.60
   6   6   2   -0.10    2.40
   6   6   2    0.90    1.60
   6   6   2    0.90    2.10
   7  -7  -2   -3.20    1.90
   7  -7  -2    2.60    2.50
  -7   7   2    3.60    1.90
  -7   7   2   -3.70    3.30
  -7   7   2    0.60    1.30
  -7   7   2    3.10    2.00
   6  -7  -2   26.80    4.10
   6  -7  -2   19.40    3.90
   6  -7  -2   34.70    7.00
   6  -7  -2   21.80    3.70
  -6   7   2   13.50    3.50
  -6   7   2   21.30    5.30
  -6   7   2   18.00    3.20
  -6   7   2   14.20    3.50
  -6   7   2   29.70    6.20
   5  -7  -2    9.20    2.30
   5  -7  -2   14.00    3.00
   5  -7  -2   18.60    3.90
   5  -7  -2   11.10    3.20
  -5   7   2   15.20    3.10
  -5   7   2   14.90    3.90
  -5   7   2   14.50    4.70
  -5   7   2    9.40    2.80
  -5   7   2    9.80    3.20
  -5   7   2   17.10    2.00
   4  -7  -2  130.79   14.40
   4  -7  -2  129.49   13.80
   4  -7  -2  146.49   13.50
   4  -7  -2  133.69   13.50
  -4   7   2  132.89   13.60
  -4   7   2  139.89   13.50
  -4   7   2  146.89   14.10
  -4   7   2  175.48   16.00
  -4   7   2  146.59   14.30
   3  -7  -2    3.60    1.30
   3  -7  -2    3.90    2.10
   3  -7  -2    6.50    2.10
   3  -7  -2    1.80    1.30
  -3   7   2    5.80    3.50
  -3   7   2    6.60    2.00
  -3   7   2    3.90    2.00
  -3   7   2    3.20    1.80
   2  -7  -2  164.38   16.30
   2  -7  -2  194.88   15.50
   2  -7  -2  162.38   15.30
   2  -7  -2  160.38   16.00
   2  -7  -2  165.38   15.80
  -2   7   2  218.08   18.40
  -2   7   2  162.08   15.30
  -2   7   2  161.58   15.70
  -2   7   2  158.38   16.10
  -2   7   2  168.88   15.90
   1  -7  -2   10.30    2.60
   1  -7  -2   16.40    2.30
   1  -7  -2    9.30    2.00
   1  -7  -2   10.30    2.80
  -1   7   2    8.90    2.00
  -1   7   2   11.70    3.00
  -1   7   2    6.00    2.10
  -1   7   2   10.60    2.30
   0  -7  -2  156.78   15.90
   0  -7  -2  196.38   14.90
   0  -7  -2  155.48   14.90
   0  -7  -2  172.58   15.60
   0   7   2  157.28   14.90
   0   7   2  154.18   15.70
   0   7   2  146.09   15.00
   0   7   2  161.88   15.50
  -1  -7  -2   38.40    4.60
  -1  -7  -2   37.20    5.90
  -1  -7  -2   43.80    4.50
  -1  -7  -2   36.10    5.40
   1   7   2   40.30    6.00
   1   7   2   39.40    4.80
   1   7   2   34.20    5.40
   1   7   2   32.60    4.60
  -2  -7  -2   37.30    6.20
  -2  -7  -2   36.90    4.90
  -2  -7  -2   38.20    5.20
   2   7   2   42.50    5.20
   2   7   2   47.60    5.30
   2   7   2   44.50    5.00
   2   7   2   40.10    6.10
  -3  -7  -2   43.10    6.20
  -3  -7  -2   32.20    4.60
  -3  -7  -2   27.00    4.60
  -3  -7  -2   35.60    3.70
   3   7   2   28.30    3.30
   3   7   2   26.90    4.20
   3   7   2   26.80    5.00
   3   7   2   17.50    3.80
   3   7   2   21.40    4.10
  -4  -7  -2   -1.00    1.30
  -4  -7  -2   -0.10    0.90
  -4  -7  -2    3.10    2.50
   4   7   2    2.50    2.40
   4   7   2   -1.90    1.50
   4   7   2    1.80    1.40
  -5  -7  -2    1.60    1.60
  -5  -7  -2    1.50    2.00
  -5  -7  -2    3.90    2.70
   5   7   2   -0.50    1.80
   5   7   2    1.00    1.90
   5   7   2    0.70    2.50
   5   7   2   -5.50    1.50
  -6  -7  -2    5.50    3.50
   6   7   2   14.50    3.70
   6   7   2    9.00    3.80
   6   7   2   15.80    3.30
   6  -8  -2   18.80    4.20
   6  -8  -2   27.60    4.30
   6  -8  -2   20.30    4.30
  -6   8   2   26.30    4.00
  -6   8   2   16.90    3.80
  -6   8   2   22.50    4.50
  -6   8   2   24.70    6.40
   5  -8  -2    6.60    2.30
   5  -8  -2   13.80    2.90
   5  -8  -2    4.80    2.60
   5  -8  -2    4.30    2.20
  -5   8   2    6.30    2.80
  -5   8   2    5.10    2.40
  -5   8   2    6.70    4.10
  -5   8   2    4.80    2.50
  -5   8   2    7.20    2.80
   4  -8  -2    8.30    1.70
   4  -8  -2    9.10    2.60
   4  -8  -2   12.30    3.00
   4  -8  -2    5.50    2.40
   4  -8  -2    7.00    2.50
  -4   8   2   13.10    3.50
  -4   8   2    6.90    2.90
  -4   8   2   13.30    3.00
  -4   8   2    4.10    3.20
  -4   8   2   10.00    2.80
  -4   8   2   10.10    1.90
   3  -8  -2   27.80    3.60
   3  -8  -2   28.40    4.90
   3  -8  -2   20.20    3.90
   3  -8  -2   27.80    4.80
   3  -8  -2   26.60    4.50
  -3   8   2   28.90    4.80
  -3   8   2   35.50    5.00
  -3   8   2   36.20    4.50
  -3   8   2   39.20    7.70
   2  -8  -2   83.09    7.90
   2  -8  -2   66.39    8.10
   2  -8  -2   77.29    7.50
   2  -8  -2   72.89    7.90
   2  -8  -2   63.09    8.50
   2  -8  -2   63.19    7.90
  -2   8   2   65.89    7.70
  -2   8   2  109.29   11.40
  -2   8   2   70.79    8.30
  -2   8   2   93.69    7.70
   1  -8  -2    0.00    1.40
   1  -8  -2   -0.90    1.20
   1  -8  -2    0.30    1.10
   1  -8  -2   -0.80    1.00
   1  -8  -2   -0.70    1.70
   1  -8  -2    0.70    1.60
  -1   8   2   -0.70    2.80
  -1   8   2   -0.40    1.60
  -1   8   2   -1.20    1.00
  -1   8   2   -0.10    0.90
  -1   8   2    2.60    1.80
   0  -8  -2    4.70    2.60
   0  -8  -2    3.10    1.30
   0  -8  -2    7.80    1.80
   0  -8  -2    3.70    1.50
   0  -8  -2    5.20    2.20
   0   8   2    7.70    2.70
   0   8   2    4.20    1.70
   0   8   2    4.00    1.90
  -1  -8  -2   -1.50    1.90
  -1  -8  -2    0.00    1.10
  -1  -8  -2   -0.70    1.40
  -1  -8  -2   -1.30    1.30
  -1  -8  -2    1.40    1.50
   1   8   2    0.80    1.20
   1   8   2    0.70    1.80
   1   8   2    0.60    0.90
   1   8   2    3.50    1.80
  -2  -8  -2   91.89    8.10
  -2  -8  -2   62.39    8.30
  -2  -8  -2   72.79    8.00
  -2  -8  -2   82.19    9.10
   2   8   2  100.39    8.90
   2   8   2   70.89    7.90
   2   8   2   65.09    7.90
   2   8   2   71.29    8.90
  -3  -8  -2    2.70    2.60
  -3  -8  -2    1.70    2.00
  -3  -8  -2    9.80    2.30
  -3  -8  -2    2.80    1.60
   3   8   2    3.20    1.50
   3   8   2    6.00    2.50
   3   8   2    5.80    2.20
   3   8   2    6.30    2.20
  -4  -8  -2   24.60    3.60
  -4  -8  -2   30.90    5.80
  -4  -8  -2   26.80    4.60
   4   8   2   29.10    6.20
   4   8   2   24.20    4.60
   4   8   2   23.00    6.10
  -5  -8  -2   11.70    3.90
   5   8   2   20.60    4.10
   5   8   2   20.80    4.80
   5   8   2   20.70    4.30
   5  -9  -2   40.00    6.50
   5  -9  -2   25.40    5.40
   5  -9  -2   42.40    6.40
  -5   9   2   48.60    5.80
  -5   9   2   47.80    8.90
  -5   9   2   26.30    5.90
   4  -9  -2   11.40    1.90
   4  -9  -2    2.10    2.20
   4  -9  -2    1.90    2.70
  -4   9   2    5.40    2.70
  -4   9   2    4.40    1.40
  -4   9   2    7.20    2.80
  -4   9   2   -1.20    4.80
   3  -9  -2   -1.80    1.70
   3  -9  -2    0.50    2.40
   3  -9  -2   -0.20    1.50
   3  -9  -2   -0.10    1.10
   3  -9  -2   -2.40    1.90
  -3   9   2   -0.90    3.50
  -3   9   2   -0.20    1.50
  -3   9   2    0.90    2.30
  -3   9   2    1.80    2.00
   2  -9  -2   43.00    5.50
   2  -9  -2   55.19    6.30
   2  -9  -2   39.20    6.50
   2  -9  -2   49.40    6.40
   2  -9  -2   54.59    7.00
  -2   9   2   55.89    9.30
  -2   9   2   49.00    7.10
  -2   9   2   62.19    6.70
  -2   9   2   48.60    5.90
   1  -9  -2   -0.50    1.40
   1  -9  -2    0.10    2.40
   1  -9  -2   -0.30    2.10
   1  -9  -2    2.50    1.60
  -1   9   2    2.80    1.40
  -1   9   2   -0.30    1.60
  -1   9   2   -0.70    3.50
  -1   9   2    0.70    1.90
  -1   9   2    1.00    1.40
   0  -9  -2  104.89   10.80
   0  -9  -2  101.39    9.90
   0  -9  -2  112.89   11.80
   0  -9  -2   88.59   10.80
   0  -9  -2   94.49   10.20
   0   9   2  109.59    9.40
   0   9   2  114.49   11.10
   0   9   2  108.09   10.60
   0   9   2  119.79   10.60
   0   9   2   90.99   11.20
  -1  -9  -2    0.80    2.40
  -1  -9  -2    0.10    1.60
  -1  -9  -2    2.10    2.20
  -1  -9  -2    2.00    1.70
  -1  -9  -2    1.00    2.40
   1   9   2    2.20    1.80
   1   9   2    3.30    2.20
   1   9   2    2.10    1.70
  -2  -9  -2   18.60    4.70
  -2  -9  -2   14.40    3.50
  -2  -9  -2   12.70    3.10
  -2  -9  -2   13.30    2.70
  -2  -9  -2    8.20    2.60
   2   9   2   17.00    3.40
   2   9   2   16.10    3.50
   2   9   2    8.20    3.70
   2   9   2   15.30    3.40
   2   9   2    9.50    2.60
  -3  -9  -2    2.10    1.60
  -3  -9  -2   -6.60    2.60
  -3  -9  -2    4.40    2.60
   3   9   2    6.10    3.20
   3   9   2    2.00    1.10
   3   9   2   -1.30    1.70
   3   9   2   -0.80    1.70
   3 -10  -2    2.20    2.70
   3 -10  -2    1.60    1.80
   3 -10  -2    4.80    3.20
   3 -10  -2    2.80    2.90
  -3  10   2    8.70    2.60
  -3  10   2   20.10    6.40
  -3  10   2    6.60    3.20
   2 -10  -2   23.10    4.90
   2 -10  -2   14.10    2.90
   2 -10  -2   16.10    3.00
   2 -10  -2   10.50    3.50
  -2  10   2   12.80    3.60
  -2  10   2   12.30    3.50
  -2  10   2   14.50    6.60
   1 -10  -2    0.80    2.40
   1 -10  -2    0.80    1.90
   1 -10  -2   11.00    3.60
  -1  10   2    1.70    2.90
  -1  10   2    4.80    1.90
  -1  10   2    2.90    2.80
  -1  10   2    1.20    4.30
   0 -10  -2    0.60    2.40
   0 -10  -2   -0.60    2.00
   0 -10  -2    2.50    2.70
   0 -10  -2    4.50    2.10
   0 -10  -2   -1.60    2.20
   0  10   2    6.40    2.60
   0  10   2    6.20    5.30
   0  10   2    0.60    1.90
   0  10   2    4.60    3.10
  -1 -10  -2    4.10    2.00
  -1 -10  -2    5.30    2.50
  -1 -10  -2    7.40    2.70
   1  10   2   -1.10    2.10
   1  10   2    3.00    1.90
   1  10   2    0.60    1.50
   1  10   2    0.60    2.20
   1  10   2    2.20    2.20
   3  10  -3    2.90    1.80
   3  10  -3    0.50    2.30
   3  10  -3    1.90    2.50
   3  10  -3   -1.60    4.20
   3  10  -3    6.20    2.30
  -3 -10   3    1.90    2.90
  -3 -10   3    2.70    1.80
   2  10  -3    7.40    2.00
   2  10  -3    3.80    2.50
   2  10  -3    0.30    4.90
   2  10  -3    7.60    2.70
  -2 -10   3    7.50    2.30
  -2 -10   3    6.90    3.20
  -2 -10   3    8.10    2.90
   1  10  -3   -0.10    1.70
   1  10  -3    7.20    4.70
   1  10  -3    6.80    2.70
   1  10  -3    5.60    2.90
   1  10  -3    5.70    1.90
  -1 -10   3   10.30    2.90
  -1 -10   3    5.90    3.20
  -1 -10   3    6.20    2.60
  -1 -10   3    8.80    3.30
   0  10  -3    5.00    3.00
   0  10  -3    7.60    2.60
   0  10  -3   -1.10    3.50
   0  10  -3    3.40    2.10
   0  10  -3    2.90    2.00
   0 -10   3    6.20    2.90
   0 -10   3    6.40    4.00
   0 -10   3   11.20    2.40
  -1  10  -3    1.90    1.60
  -1  10  -3    4.70    2.50
  -1  10  -3    6.80    3.00
  -1  10  -3    2.90    4.90
  -1  10  -3    3.70    1.70
   1 -10   3   -0.10    1.90
   1 -10   3    4.60    2.60
   1 -10   3    8.30    2.30
   1 -10   3    6.90    3.10
  -2  10  -3   87.49    9.50
  -2  10  -3  100.89    8.90
  -2  10  -3   82.69    8.60
  -2  10  -3  122.19   13.80
  -2  10  -3   78.89    9.80
   2 -10   3   75.89    9.80
   2 -10   3   79.79    9.00
   2 -10   3   84.99   10.50
   2 -10   3   83.69   10.00
  -3  10  -3   24.00    7.70
  -3  10  -3   20.40    3.20
  -3  10  -3   15.60    4.40
  -3  10  -3   15.40    3.60
   3 -10   3   30.40    5.60
   3 -10   3   21.00    5.00
   3 -10   3   18.80    4.00
   4   9  -3   42.20    5.70
   4   9  -3   37.60    5.80
   4   9  -3   47.90    9.10
   4   9  -3   38.80    6.40
  -4  -9   3   42.70    6.70
  -4  -9   3   41.50    4.90
   3   9  -3   31.40    4.90
   3   9  -3   27.60    5.20
   3   9  -3   32.20    5.10
   3   9  -3   43.50    6.10
   3   9  -3   38.40    4.70
   3   9  -3   37.00    7.50
  -3  -9   3   39.30    6.40
  -3  -9   3   36.80    4.40
  -3  -9   3   36.70    5.70
  -3  -9   3   24.10    4.20
   2   9  -3   59.29    9.90
   2   9  -3   82.89    9.00
   2   9  -3   89.99    8.20
   2   9  -3   83.39   11.20
   2   9  -3   87.59    8.70
   2   9  -3   68.49    8.90
  -2  -9   3   89.59    9.50
  -2  -9   3   60.69    8.70
  -2  -9   3  101.79    8.60
   1   9  -3  142.79   15.40
   1   9  -3  175.88   14.90
   1   9  -3  182.98   18.80
   1   9  -3  141.99   16.10
   1   9  -3  177.58   16.10
   1   9  -3  178.08   15.60
  -1  -9   3  187.78   15.70
  -1  -9   3  187.78   16.90
  -1  -9   3  154.68   15.60
  -1  -9   3  138.69   15.90
   0   9  -3   27.00    4.60
   0   9  -3   41.40    8.00
   0   9  -3   33.90    5.30
   0   9  -3   31.70    5.60
   0   9  -3   44.70    4.80
   0  -9   3   53.49    6.20
   0  -9   3   44.40    5.00
   0  -9   3   29.80    4.60
   0  -9   3   27.30    5.10
  -1   9  -3   40.50    8.00
  -1   9  -3   19.40    3.60
  -1   9  -3   32.10    5.30
  -1   9  -3   34.10    5.10
  -1   9  -3   34.50    4.40
   1  -9   3   23.10    4.00
   1  -9   3   35.00    5.00
   1  -9   3   23.30    4.70
   1  -9   3   30.40    4.30
   1  -9   3   26.80    5.10
  -2   9  -3    5.10    1.90
  -2   9  -3    2.10    1.90
  -2   9  -3    6.70    1.80
  -2   9  -3    5.90    3.70
  -2   9  -3    5.90    2.50
  -2   9  -3    1.80    2.30
   2  -9   3    8.30    2.80
   2  -9   3    7.90    3.10
   2  -9   3    6.40    2.20
   2  -9   3    6.30    2.00
   2  -9   3    4.00    2.00
  -3   9  -3   18.10    3.60
  -3   9  -3   16.50    2.70
  -3   9  -3   19.50    3.80
  -3   9  -3   10.00    3.40
  -3   9  -3   15.50    5.80
   3  -9   3   26.90    4.40
   3  -9   3   19.60    3.80
   3  -9   3   12.70    4.10
   3  -9   3    9.40    3.40
  -4   9  -3    0.00    2.20
  -4   9  -3   -0.90    2.00
  -4   9  -3    1.00    1.50
  -4   9  -3   -1.50    4.30
  -4   9  -3    0.30    1.10
   4  -9   3   -2.40    2.50
   4  -9   3   -2.80    3.30
  -5   9  -3   56.69    6.20
  -5   9  -3   33.00    4.80
  -5   9  -3   38.70    9.20
   5  -9   3   40.00    6.80
   5  -9   3   40.80    5.80
   5  -9   3   30.90    7.00
   6   8  -3   -5.00    1.80
  -6  -8   3    1.60    1.50
  -6  -8   3    3.50    2.70
   5   8  -3    2.80    2.40
   5   8  -3   11.80    2.80
  -5  -8   3    6.00    1.60
  -5  -8   3    6.60    2.70
   4   8  -3    9.90    3.10
   4   8  -3   17.90    3.40
   4   8  -3   20.10    3.50
   4   8  -3   18.00    3.20
  -4  -8   3   18.00    2.70
  -4  -8   3   16.60    3.90
  -4  -8   3   15.00    3.30
  -4  -8   3   13.00    3.30
   3   8  -3   23.50    3.70
   3   8  -3   14.20    3.00
   3   8  -3   23.40    5.50
   3   8  -3   22.60    3.80
   3   8  -3   24.20    4.10
   3   8  -3   18.70    3.40
  -3  -8   3   18.70    3.70
  -3  -8   3   12.80    3.00
  -3  -8   3   27.20    4.70
  -3  -8   3   26.70    3.50
   2   8  -3    1.70    1.60
   2   8  -3    2.40    1.90
   2   8  -3    0.60    1.10
   2   8  -3    2.40    1.30
   2   8  -3   -4.10    2.00
   2   8  -3    0.60    1.40
  -2  -8   3    2.70    1.60
  -2  -8   3    2.50    2.20
  -2  -8   3    2.60    1.30
  -2  -8   3    1.90    1.40
   1   8  -3   18.30    3.70
   1   8  -3   13.20    2.60
   1   8  -3    8.40    2.90
   1   8  -3   15.40    4.80
   1   8  -3   18.10    2.20
   1   8  -3   10.60    2.40
  -1  -8   3   14.30    2.60
  -1  -8   3    8.60    2.20
  -1  -8   3   19.80    4.00
  -1  -8   3   14.90    3.40
   0   8  -3    1.80    1.80
   0   8  -3    2.20    2.70
   0   8  -3    0.10    1.60
   0   8  -3    1.10    1.20
   0   8  -3    2.70    1.60
   0  -8   3    0.90    1.30
   0  -8   3    0.80    1.80
   0  -8   3    0.10    1.30
   0  -8   3    2.00    1.50
  -1   8  -3    3.90    3.80
  -1   8  -3    6.60    2.10
  -1   8  -3    7.80    2.70
  -1   8  -3    7.50    2.40
  -1   8  -3    6.90    1.80
  -1   8  -3    4.80    1.60
   1  -8   3    9.70    2.80
   1  -8   3    8.10    1.90
   1  -8   3    9.10    2.30
   1  -8   3    5.30    1.90
  -2   8  -3   62.59    7.40
  -2   8  -3   72.39    7.50
  -2   8  -3   82.39    9.70
  -2   8  -3   73.19    6.20
  -2   8  -3   52.49    6.50
  -2   8  -3   59.39    6.30
   2  -8   3   62.19    6.50
   2  -8   3   56.09    6.80
   2  -8   3   57.59    6.80
   2  -8   3   63.39    7.50
   2  -8   3   55.09    7.40
  -3   8  -3   66.59    8.60
  -3   8  -3   68.69    7.60
  -3   8  -3   70.29    8.20
  -3   8  -3   98.89    7.80
  -3   8  -3  104.29    9.30
  -3   8  -3   99.19   11.20
   3  -8   3   86.99    9.30
   3  -8   3   64.09    8.00
   3  -8   3   76.99    8.30
   3  -8   3   85.39    9.40
  -4   8  -3    1.00    1.30
  -4   8  -3    1.50    1.00
  -4   8  -3    2.20    1.70
  -4   8  -3    5.80    4.80
  -4   8  -3    6.20    2.10
   4  -8   3    0.40    2.40
   4  -8   3    3.00    2.10
   4  -8   3    2.20    1.90
  -5   8  -3   -0.10    4.30
  -5   8  -3    4.50    2.10
  -5   8  -3    6.10    2.40
  -5   8  -3    4.80    2.20
  -5   8  -3    5.00    2.00
   5  -8   3    8.20    3.10
   5  -8   3    5.40    2.30
   5  -8   3    0.00    1.40
   5  -8   3    1.30    2.60
  -6   8  -3    8.20    2.40
  -6   8  -3   12.00    3.10
   6  -8   3   12.30    2.90
   6  -8   3    7.70    3.90
   6   7  -3  327.87   30.90
   6   7  -3  348.17   30.90
   6   7  -3  382.66   35.00
  -6  -7   3  358.76   30.20
  -6  -7   3  317.07   30.90
   5   7  -3  115.89   10.70
   5   7  -3   89.29   10.80
   5   7  -3  111.39   11.20
   5   7  -3   92.29   10.70
   5   7  -3   84.99   10.30
   5   7  -3  102.09   10.20
  -5  -7   3  114.59   11.80
  -5  -7   3  117.19   10.90
  -5  -7   3  115.19    9.90
  -5  -7   3  115.29   11.30
   4   7  -3  527.15   45.50
   4   7  -3  514.35   45.30
   4   7  -3  545.25   45.90
   4   7  -3  504.65   45.20
   4   7  -3  532.75   45.60
  -4  -7   3  505.75   45.40
  -4  -7   3  494.85   45.30
   3   7  -3  130.69   12.30
   3   7  -3  134.39   12.30
   3   7  -3  119.79   12.30
   3   7  -3  125.79   12.40
   3   7  -3  115.49   12.60
  -3  -7   3  123.09   11.70
  -3  -7   3  163.78   13.40
  -3  -7   3  137.29   12.50
  -3  -7   3  117.99   12.40
   2   7  -3  834.12   73.19
   2   7  -3  861.61   70.99
   2   7  -3  880.41   72.69
   2   7  -3  841.02   71.49
   2   7  -3  810.12   71.09
   2   7  -3  822.42   70.79
  -2  -7   3  778.32   70.59
  -2  -7   3  812.32   71.19
  -2  -7   3  783.22   70.89
  -2  -7   3  833.22   72.19
   1   7  -3   53.69    6.40
   1   7  -3   53.59    5.40
   1   7  -3   53.69    6.00
   1   7  -3   50.89    5.70
   1   7  -3   51.39    5.70
   1   7  -3   51.89    8.40
  -1  -7   3   51.69    5.80
  -1  -7   3   58.59    7.40
  -1  -7   3   56.09    6.60
  -1  -7   3   57.19    5.80
   0   7  -3  291.07   25.00
   0   7  -3  265.27   25.30
   0   7  -3  282.57   25.10
   0   7  -3  286.17   25.70
   0   7  -3  266.67   27.00
   0  -7   3  302.57   25.70
   0  -7   3  275.07   25.10
   0  -7   3  278.97   25.80
   0  -7   3  293.47   25.20
   0  -7   3  285.07   25.30
  -1   7  -3  140.09   10.70
  -1   7  -3  114.59   12.80
  -1   7  -3  122.09   11.50
  -1   7  -3  109.39   11.20
  -1   7  -3  111.89   10.80
  -1   7  -3  112.29   10.60
   1  -7   3  105.69   10.80
   1  -7   3  101.39   10.80
   1  -7   3  117.39   10.70
   1  -7   3  100.99   11.20
   1  -7   3  106.89   11.50
  -2   7  -3   25.50    3.20
  -2   7  -3   24.60    3.00
  -2   7  -3   33.80    3.10
  -2   7  -3   30.50    4.80
  -2   7  -3   22.00    5.40
  -2   7  -3   17.10    3.00
  -2   7  -3   26.70    4.20
   2  -7   3   23.30    3.70
   2  -7   3   23.60    3.60
   2  -7   3   31.80    5.00
   2  -7   3   23.90    4.30
   2  -7   3   23.40    3.50
  -3   7  -3  201.38   17.50
  -3   7  -3  204.28   18.60
  -3   7  -3  199.38   18.60
  -3   7  -3  195.28   17.70
  -3   7  -3  196.48   18.10
   3  -7   3  200.28   18.20
   3  -7   3  191.38   18.80
   3  -7   3  184.48   18.70
   3  -7   3  203.18   18.20
  -4   7  -3    4.10    1.10
  -4   7  -3    3.80    1.60
  -4   7  -3    1.90    1.30
  -4   7  -3    1.70    1.80
  -4   7  -3   -0.50    3.20
  -4   7  -3    4.30    1.80
   4  -7   3    0.80    1.70
   4  -7   3    5.00    2.30
   4  -7   3    1.90    1.50
   4  -7   3    1.90    1.70
  -5   7  -3  334.37   30.50
  -5   7  -3  238.28   25.70
  -5   7  -3  329.07   26.30
  -5   7  -3  254.17   27.30
  -5   7  -3  258.77   25.50
   5  -7   3  325.07   25.90
   5  -7   3  346.97   27.10
   5  -7   3  256.17   25.40
   5  -7   3  259.07   26.30
  -6   7  -3  131.49   12.20
  -6   7  -3  116.19   12.40
  -6   7  -3  123.69   14.30
  -6   7  -3  102.59   11.40
   6  -7   3  101.49   12.10
   6  -7   3   89.19   13.10
   6  -7   3  110.39   11.50
   6  -7   3  132.29   12.60
   6  -7   3  142.09   14.40
   7   6  -3   48.50    6.20
   7   6  -3   43.90    5.80
   7   6  -3   41.10    5.60
  -7  -6   3   53.09    6.10
  -7  -6   3   54.79    5.80
   6   6  -3   13.50    2.30
   6   6  -3    9.00    2.40
   6   6  -3   17.20    3.00
   6   6  -3   14.60    3.40
   6   6  -3   15.40    3.40
  -6  -6   3   14.30    2.90
  -6  -6   3   16.60    2.90
  -6  -6   3   17.10    3.60
  -6  -6   3   20.90    3.30
   5   6  -3   41.30    4.90
   5   6  -3   44.30    5.30
   5   6  -3   38.30    4.50
   5   6  -3   39.60    4.80
   5   6  -3   43.30    5.90
  -5  -6   3   37.20    4.70
  -5  -6   3   35.20    4.70
  -5  -6   3   42.00    4.40
   4   6  -3   16.00    3.00
   4   6  -3   17.60    3.20
   4   6  -3   10.30    2.50
   4   6  -3   18.80    3.10
   4   6  -3   15.20    2.90
   4   6  -3   12.90    2.70
  -4  -6   3   12.10    2.50
  -4  -6   3   14.30    2.20
  -4  -6   3   15.30    2.20
  -4  -6   3   12.70    2.70
  -4  -6   3   27.80    4.00
   3   6  -3  520.35   45.40
   3   6  -3  519.85   45.50
   3   6  -3  520.85   45.30
   3   6  -3  526.55   45.50
  -3  -6   3  557.74   45.50
  -3  -6   3  540.55   45.80
  -3  -6   3  486.75   44.80
  -3  -6   3  505.85   45.30
   2   6  -3   65.59    7.10
   2   6  -3   60.09    6.50
   2   6  -3   64.09    6.70
   2   6  -3   69.39    6.70
   2   6  -3   67.29    8.20
   2   6  -3   63.79    6.80
  -2  -6   3   65.09    6.50
  -2  -6   3   67.99    7.30
  -2  -6   3   68.29    6.90
   1   6  -3  827.12   72.69
   1   6  -3  855.11   74.59
   1   6  -3  856.71   72.99
   1   6  -3  862.71   73.19
   1   6  -3  870.61   72.99
   1   6  -3  874.81   73.49
  -1  -6   3  817.22   73.19
  -1  -6   3  812.42   72.79
  -1  -6   3  890.31   72.99
  -1  -6   3  844.52   73.49
   0   6  -3  183.48   18.40
   0   6  -3  186.18   16.70
   0   6  -3  176.78   16.30
   0   6  -3  188.68   17.30
   0   6  -3  186.38   17.10
   0   6  -3  179.58   16.60
   0  -6   3  186.78   16.80
   0  -6   3  187.58   16.90
   0  -6   3  201.38   17.50
   0  -6   3  198.88   17.30
   0  -6   3  182.38   16.80
  -1   6  -3  342.67   28.80
  -1   6  -3  310.47   28.50
  -1   6  -3  315.97   28.00
  -1   6  -3  316.67   30.00
  -1   6  -3  319.87   28.20
   1  -6   3  331.27   28.30
   1  -6   3  327.07   28.20
   1  -6   3  305.77   28.70
   1  -6   3  325.27   28.90
  -2   6  -3  380.76   33.40
  -2   6  -3  381.26   33.50
  -2   6  -3  373.16   32.60
  -2   6  -3  368.06   34.80
  -2   6  -3  372.46   32.50
  -2   6  -3  370.06   33.00
   2  -6   3  380.76   32.30
   2  -6   3  367.56   33.60
   2  -6   3  368.26   33.00
   2  -6   3  376.46   32.80
   2  -6   3  394.76   33.60
   2  -6   3  395.36   33.60
  -3   6  -3  127.49   11.60
  -3   6  -3  131.09   12.30
  -3   6  -3  126.29   11.80
  -3   6  -3  114.89   13.70
  -3   6  -3  121.89   11.20
  -3   6  -3  130.99   12.30
   3  -6   3  133.49   11.00
   3  -6   3  120.79   12.40
   3  -6   3  120.39   11.80
   3  -6   3  121.49   11.80
   3  -6   3  118.39   13.60
   3  -6   3  121.79   12.40
  -4   6  -3   50.79    6.40
  -4   6  -3   58.89    6.00
  -4   6  -3   51.99    6.20
  -4   6  -3   87.39   12.20
  -4   6  -3   57.59    6.30
   4  -6   3   54.49    6.00
   4  -6   3   56.49    6.70
   4  -6   3   52.09    8.60
   4  -6   3   54.09    6.10
   4  -6   3   59.69    6.90
  -5   6  -3    2.50    1.90
  -5   6  -3    7.50    2.20
  -5   6  -3    9.10    3.80
  -5   6  -3    5.90    2.10
  -5   6  -3   10.50    3.00
   5  -6   3    4.80    3.00
   5  -6   3    4.60    1.70
   5  -6   3    5.10    2.10
   5  -6   3    3.00    2.50
   5  -6   3    5.40    2.30
  -6   6  -3   94.39    9.10
  -6   6  -3   84.59   11.10
  -6   6  -3   66.89    8.30
  -6   6  -3   84.79    8.70
  -6   6  -3   75.29    8.50
   6  -6   3   89.39    8.60
   6  -6   3   71.89   10.30
   6  -6   3   72.59    8.00
   6  -6   3   87.79    9.20
   6  -6   3   69.69    9.00
  -7   6  -3    8.60    5.70
  -7   6  -3   14.10    3.30
  -7   6  -3   15.10    3.30
   7  -6   3    8.50    4.60
   7  -6   3    9.80    3.50
   7  -6   3   15.50    3.70
   7  -6   3   17.30    3.80
   7  -6   3   14.00    3.30
   7   5  -3   70.79    7.20
   7   5  -3   47.10    7.10
   7   5  -3   61.19    7.00
  -7  -5   3   78.59    7.80
  -7  -5   3   73.49    7.50
  -7  -5   3   63.79    7.20
  -7  -5   3   77.29    7.20
   6   5  -3   57.19    5.80
   6   5  -3   53.19    6.30
   6   5  -3   57.69    6.70
   6   5  -3   69.09    7.30
   6   5  -3   61.39    6.30
  -6  -5   3   71.99    7.00
  -6  -5   3   55.89    6.40
  -6  -5   3   55.99    6.30
  -6  -5   3   57.39    6.20
   5   5  -3    3.50    1.60
   5   5  -3    8.60    2.40
   5   5  -3    3.70    1.50
   5   5  -3    8.80    1.80
   5   5  -3    4.20    1.80
  -5  -5   3    7.80    1.70
  -5  -5   3    5.00    2.10
  -5  -5   3    3.40    1.40
  -5  -5   3    4.10    1.50
   4   5  -3   16.00    2.80
   4   5  -3   13.60    2.60
   4   5  -3   13.10    2.40
   4   5  -3   14.50    2.60
   4   5  -3   12.50    2.60
  -4  -5   3    9.70    2.00
  -4  -5   3   12.10    2.60
  -4  -5   3   10.20    2.10
  -4  -5   3   13.40    1.80
   3   5  -3    6.60    1.70
   3   5  -3    2.90    1.20
   3   5  -3    5.70    1.60
   3   5  -3    6.80    1.90
  -3  -5   3    2.60    1.70
  -3  -5   3    5.30    1.60
  -3  -5   3    5.40    1.30
  -3  -5   3    4.70    1.50
  -3  -5   3    6.70    1.20
   2   5  -3   93.79    8.50
   2   5  -3   91.89    9.60
   2   5  -3   87.09    8.40
   2   5  -3   87.89    8.50
   2   5  -3   91.29    8.80
   2   5  -3   85.69    8.40
  -2  -5   3   83.59    8.80
  -2  -5   3   86.39    8.50
  -2  -5   3   87.29    8.20
   1   5  -3    1.50    0.70
   1   5  -3    0.70    0.80
   1   5  -3    1.00    0.80
   1   5  -3    0.10    1.50
   1   5  -3    0.30    0.90
  -1  -5   3    2.80    1.20
  -1  -5   3    1.60    1.00
  -1  -5   3    2.60    1.20
  -1  -5   3    0.40    1.10
   0   5  -3   42.30    4.70
   0   5  -3   48.90    5.20
   0   5  -3   49.50    5.20
   0   5  -3   48.00    4.80
   0   5  -3   47.60    6.10
   0   5  -3   45.90    4.50
   0   5  -3   47.10    4.80
   0  -5   3   48.90    5.20
   0  -5   3   43.60    4.80
   0  -5   3   46.90    4.90
   0  -5   3   47.60    4.90
   0  -5   3   46.80    5.30
  -1   5  -3   38.10    6.10
  -1   5  -3   38.60    4.10
  -1   5  -3   36.30    3.80
  -1   5  -3   36.90    3.60
  -1   5  -3   37.40    3.90
  -1   5  -3   40.60    4.50
  -1   5  -3   36.20    4.40
   1  -5   3   40.10    4.10
   1  -5   3   37.10    4.60
   1  -5   3   39.80    3.70
   1  -5   3   40.80    4.60
   1  -5   3   35.20    4.10
   1  -5   3   36.40    4.20
  -2   5  -3   18.10    1.90
  -2   5  -3   17.20    2.60
  -2   5  -3   19.90    2.30
  -2   5  -3   19.70    4.40
  -2   5  -3   23.80    3.60
  -2   5  -3   19.30    2.30
  -2   5  -3   17.70    3.00
   2  -5   3   23.10    3.30
   2  -5   3   16.10    2.60
   2  -5   3   18.20    4.30
   2  -5   3   18.80    3.30
   2  -5   3   21.00    3.60
   2  -5   3   18.70    2.00
  -3   5  -3  100.89   10.50
  -3   5  -3  107.69   10.20
  -3   5  -3  100.69   10.40
  -3   5  -3  111.39    9.70
  -3   5  -3  107.99   10.00
   3  -5   3  110.39   10.80
   3  -5   3  116.29   10.80
   3  -5   3  105.39   10.20
   3  -5   3  110.59   10.20
   3  -5   3  100.29   11.70
  -4   5  -3   75.09    7.90
  -4   5  -3   83.69    8.40
  -4   5  -3   83.99    8.10
  -4   5  -3   75.79    8.20
  -4   5  -3   79.59    9.60
   4  -5   3   75.89    9.60
   4  -5   3   87.59    8.50
   4  -5   3   84.09    8.00
   4  -5   3   77.59    8.60
   4  -5   3   76.09    8.00
  -5   5  -3  221.38   21.70
  -5   5  -3  222.08   21.70
  -5   5  -3  249.68   21.90
  -5   5  -3  307.77   24.70
   5  -5   3  226.78   21.60
   5  -5   3  238.88   22.30
   5  -5   3  241.68   22.10
   5  -5   3  242.58   23.60
   5  -5   3  237.58   21.50
  -6   5  -3   31.00    4.90
  -6   5  -3   30.00    6.30
  -6   5  -3   34.10    4.60
  -6   5  -3   28.80    4.40
   6  -5   3   25.70    4.90
   6  -5   3   25.40    4.20
   6  -5   3   23.30    3.90
   6  -5   3   26.80    4.50
   6  -5   3   17.80    5.30
  -7   5  -3   32.00    5.00
  -7   5  -3   38.10    5.50
  -7   5  -3   25.20    7.60
  -7   5  -3   27.30    5.00
   7  -5   3   32.40    5.00
   7  -5   3   36.80    5.50
   7  -5   3   30.30    4.40
   7  -5   3   23.60    6.60
   7  -5   3   22.40    5.20
   8   4  -3    4.30    2.90
   8   4  -3    2.00    1.50
   8   4  -3    1.00    1.40
   8   4  -3    1.50    1.60
  -8  -4   3    2.20    1.80
  -8  -4   3    1.20    1.50
  -8  -4   3    0.60    1.60
   7   4  -3  101.99   10.50
   7   4  -3  105.19   11.90
   7   4  -3  103.59   10.70
   7   4  -3   98.49   10.80
  -7  -4   3  140.99   11.30
  -7  -4   3  109.09   11.00
  -7  -4   3  130.69   11.10
   6   4  -3   24.20    3.10
   6   4  -3   18.90    3.20
   6   4  -3   24.10    3.80
   6   4  -3   24.90    2.90
  -6  -4   3   22.90    3.10
  -6  -4   3   28.30    4.10
  -6  -4   3   19.70    3.30
   5   4  -3  502.55   43.00
   5   4  -3  517.85   43.40
   5   4  -3  509.85   43.20
   5   4  -3  501.45   43.10
  -5  -4   3  487.25   43.10
  -5  -4   3  501.95   43.10
  -5  -4   3  462.35   43.90
  -5  -4   3  494.75   43.40
   4   4  -3   16.30    2.70
   4   4  -3   15.90    2.50
   4   4  -3   11.90    2.50
   4   4  -3   11.80    2.20
  -4  -4   3   15.30    2.70
  -4  -4   3   13.60    2.40
  -4  -4   3   13.90    2.20
  -4  -4   3   16.80    2.80
   3   4  -3  291.47   26.20
   3   4  -3  294.57   26.10
   3   4  -3  314.17   26.00
   3   4  -3  305.17   26.00
  -3  -4   3  283.87   25.60
  -3  -4   3  299.67   26.00
  -3  -4   3  294.57   25.90
  -3  -4   3  291.87   25.50
   2   4  -3    2.70    1.10
   2   4  -3    3.40    1.10
   2   4  -3    3.60    1.20
   2   4  -3    2.30    1.20
   2   4  -3    3.20    1.20
   2   4  -3    4.20    1.30
   2   4  -3    2.40    1.10
  -2  -4   3    2.80    1.10
  -2  -4   3    2.40    0.90
  -2  -4   3    3.40    1.10
  -2  -4   3    2.70    1.10
   1   4  -3   99.09    9.20
   1   4  -3   94.79    9.10
   1   4  -3  115.09    9.50
   1   4  -3   99.19    9.20
   1   4  -3  102.69    9.10
   1   4  -3   98.79    9.00
   1   4  -3   88.19   10.00
   1   4  -3  101.09    9.20
  -1  -4   3   92.89    9.40
  -1  -4   3   95.69    9.00
  -1  -4   3   98.69    9.20
  -1  -4   3   98.49    9.30
   0   4  -3  240.78   22.00
   0   4  -3  262.27   21.80
   0   4  -3  258.17   21.90
   0   4  -3  249.88   21.60
   0   4  -3  249.58   21.80
   0   4  -3  242.08   21.80
   0   4  -3  242.68   22.90
   0  -4   3  253.57   21.90
   0  -4   3  231.18   22.10
   0  -4   3  252.87   21.80
   0  -4   3  258.97   21.70
   0  -4   3  255.27   21.90
  -1   4  -3   61.89    5.80
  -1   4  -3   62.69    6.00
  -1   4  -3   62.09    7.40
  -1   4  -3   67.49    6.30
  -1   4  -3   62.19    6.40
  -1   4  -3   61.79    5.80
  -1   4  -3   64.99    6.10
  -1   4  -3   62.79    6.50
   1  -4   3   60.09    6.20
   1  -4   3   62.79    6.10
   1  -4   3   67.89    6.60
   1  -4   3   63.79    7.40
   1  -4   3   65.49    5.80
   1  -4   3   65.09    6.10
  -2   4  -3  272.67   23.40
  -2   4  -3  258.47   23.30
  -2   4  -3  265.97   23.50
  -2   4  -3  275.27   24.30
  -2   4  -3  273.67   25.10
  -2   4  -3  271.07   23.80
   2  -4   3  261.87   23.50
   2  -4   3  267.67   23.40
   2  -4   3  268.67   23.90
   2  -4   3  271.17   25.70
   2  -4   3  266.17   23.90
  -3   4  -3   10.00    2.00
  -3   4  -3    7.70    1.80
  -3   4  -3   11.70    3.30
  -3   4  -3    8.50    2.20
  -3   4  -3    8.70    2.10
  -3   4  -3   10.10    1.40
   3  -4   3   12.90    2.80
   3  -4   3    6.20    2.80
   3  -4   3    6.10    1.60
   3  -4   3    8.70    2.10
   3  -4   3    8.70    1.80
  -4   4  -3  371.16   33.70
  -4   4  -3  382.96   33.50
  -4   4  -3  362.96   33.40
  -4   4  -3  396.56   33.60
   4  -4   3  395.66   33.30
   4  -4   3  378.36   35.00
   4  -4   3  379.76   33.90
   4  -4   3  374.66   33.40
   4  -4   3  391.16   33.80
  -5   4  -3   23.30    4.80
  -5   4  -3   15.50    3.10
  -5   4  -3   12.00    2.90
  -5   4  -3   14.20    2.90
  -5   4  -3   12.90    3.00
   5  -4   3   13.20    2.80
   5  -4   3   16.70    4.50
   5  -4   3   13.70    3.30
   5  -4   3   14.20    2.50
  -6   4  -3   72.49    7.40
  -6   4  -3   57.69    6.80
  -6   4  -3   56.59    6.90
  -6   4  -3   88.69    9.50
   6  -4   3   65.59    6.90
   6  -4   3   62.19    7.60
   6  -4   3   60.09    8.30
   6  -4   3   66.89    6.50
   6  -4   3   51.09    6.90
  -7   4  -3   18.50    3.90
  -7   4  -3   17.50    3.50
  -7   4  -3   26.00    4.10
  -7   4  -3   21.90    4.30
   7  -4   3   27.10    4.20
   7  -4   3   25.90    4.40
   7  -4   3    9.20    4.50
   7  -4   3   21.90    4.70
   7  -4   3   20.00    3.10
  -8   4  -3   12.00    3.40
  -8   4  -3   14.50    3.20
  -8   4  -3   15.20    3.40
   8  -4   3   10.80    3.00
   8  -4   3    4.10    3.80
   8  -4   3   14.80    3.40
   8  -4   3   10.90    2.50
   8  -4   3    8.30    4.60
   8   3  -3   71.49    9.20
   8   3  -3   86.29    9.00
   8   3  -3   61.59    7.90
   8   3  -3   97.89    8.00
   8   3  -3   68.59    7.60
  -8  -3   3   62.89    8.20
  -8  -3   3   89.89    8.10
  -8  -3   3   80.39    8.10
  -8  -3   3   82.79    7.60
   7   3  -3    2.60    1.30
   7   3  -3    1.80    1.10
   7   3  -3   -1.10    1.70
  -7  -3   3    3.40    1.60
  -7  -3   3    2.10    1.20
  -7  -3   3    1.10    1.50
  -7  -3   3    3.50    1.60
   6   3  -3   46.50    4.80
   6   3  -3   41.10    4.60
   6   3  -3   41.90    4.80
   6   3  -3   42.30    5.00
  -6  -3   3   44.40    5.20
  -6  -3   3   44.10    5.00
  -6  -3   3   44.30    4.60
  -6  -3   3   54.69    5.30
   5   3  -3   16.70    2.70
   5   3  -3   15.30    2.30
   5   3  -3   15.00    2.70
   5   3  -3   17.50    2.50
  -5  -3   3   10.80    2.50
  -5  -3   3   11.30    2.30
  -5  -3   3   14.00    2.70
  -5  -3   3   19.10    2.30
   4   3  -3  202.08   17.60
   4   3  -3  231.88   18.30
   4   3  -3  194.28   17.70
   4   3  -3  194.38   17.70
   4   3  -3  222.38   17.80
  -4  -3   3  181.68   17.70
  -4  -3   3  195.28   17.70
  -4  -3   3  190.58   17.70
  -4  -3   3  193.38   17.50
   3   3  -3   23.80    3.00
   3   3  -3   24.40    3.10
   3   3  -3   24.80    2.80
   3   3  -3   25.40    2.90
   3   3  -3   26.30    2.60
   3   3  -3   28.20    3.10
   3   3  -3   22.90    3.20
  -3  -3   3   24.00    2.80
  -3  -3   3   26.10    2.80
  -3  -3   3   24.60    3.00
  -3  -3   3   23.40    3.00
   2   3  -3  558.04   49.20
   2   3  -3  543.85   49.20
   2   3  -3  580.54   48.90
   2   3  -3  584.34   49.00
   2   3  -3  577.74   49.10
  -2  -3   3  574.44   49.10
  -2  -3   3  571.34   49.00
  -2  -3   3  577.34   48.70
  -2  -3   3  580.74   48.80
   1   3  -3   50.69    4.90
   1   3  -3   49.30    4.70
   1   3  -3   41.00    5.30
   1   3  -3   48.50    4.80
   1   3  -3   48.00    4.70
   1   3  -3   44.60    4.60
   1   3  -3   49.60    4.70
   1   3  -3   51.69    4.80
  -1  -3   3   42.70    4.60
  -1  -3   3   50.59    4.90
  -1  -3   3   50.29    4.90
  -1  -3   3   48.50    4.90
   0   3  -3 1557.94  137.99
   0   3  -3 1622.94  138.89
   0   3  -3 1803.82  138.29
   0   3  -3 1584.74  138.09
   0   3  -3 1645.04  137.99
   0   3  -3 1592.34  138.29
   0  -3   3 1707.53  138.09
   0  -3   3 1651.73  138.29
   0  -3   3 1584.44  138.09
   0  -3   3 1631.74  138.89
   0  -3   3 1543.35  138.29
   0  -3   3 1565.44  137.99
   0  -3   3 1657.73  137.99
  -1   3  -3  842.42   71.39
  -1   3  -3  892.71   71.79
  -1   3  -3  824.62   71.19
  -1   3  -3  802.62   71.29
  -1   3  -3  828.12   71.69
  -1   3  -3  809.32   71.49
  -1   3  -3  827.82   72.49
   1  -3   3  867.31   71.49
   1  -3   3  849.81   71.79
   1  -3   3  840.82   71.79
  -2   3  -3 1087.29   92.09
  -2   3  -3 1030.10   93.29
  -2   3  -3 1067.59   92.19
  -2   3  -3 1039.60   91.89
  -2   3  -3 1075.99   92.39
  -2   3  -3 1132.59   92.39
   2  -3   3 1083.39   92.09
   2  -3   3 1094.19   92.49
   2  -3   3 1120.49   93.49
   2  -3   3 1087.69   92.49
   2  -3   3 1078.49   92.09
  -3   3  -3  711.93   61.79
  -3   3  -3  717.33   61.69
  -3   3  -3  715.43   63.19
  -3   3  -3  717.33   62.09
  -3   3  -3  729.53   61.99
  -3   3  -3  714.03   61.39
   3  -3   3  726.33   62.09
   3  -3   3  727.13   63.19
   3  -3   3  742.03   61.69
   3  -3   3  724.63   62.19
   3  -3   3  702.53   61.69
  -4   3  -3  295.77   25.20
  -4   3  -3  292.37   26.60
  -4   3  -3  273.77   25.30
  -4   3  -3  264.67   25.10
  -4   3  -3  287.57   25.20
   4  -3   3  281.47   25.50
   4  -3   3  279.07   24.80
   4  -3   3  289.87   25.10
   4  -3   3  293.87   26.60
   4  -3   3  284.27   25.40
  -5   3  -3   13.10    2.60
  -5   3  -3   14.00    3.00
  -5   3  -3   12.30    2.90
  -5   3  -3   11.70    3.90
   5  -3   3   11.10    2.80
   5  -3   3   18.50    2.70
   5  -3   3   19.00    4.30
   5  -3   3   20.50    3.80
   5  -3   3   15.20    2.80
  -6   3  -3   15.10    3.10
  -6   3  -3   18.70    4.70
  -6   3  -3   27.00    4.00
  -6   3  -3   16.60    3.20
   6  -3   3   21.30    2.90
   6  -3   3   14.00    2.70
   6  -3   3   13.80    4.20
   6  -3   3   17.00    3.40
   6  -3   3   17.00    4.50
  -7   3  -3   61.79    6.70
  -7   3  -3   53.89    6.30
  -7   3  -3   72.09    7.30
  -7   3  -3   49.80    6.70
   7  -3   3   72.89    7.00
   7  -3   3   53.39    5.90
   7  -3   3   66.29    7.20
   7  -3   3   55.39    7.40
   7  -3   3   40.70    8.30
  -8   3  -3   12.80    2.90
  -8   3  -3    9.80    2.80
  -8   3  -3    7.60    2.50
   8  -3   3   16.80    3.50
   8  -3   3   12.40    3.10
   8  -3   3   15.80    4.20
   8  -3   3    9.90    4.70
   8  -3   3   10.90    2.30
   8   2  -3   14.40    3.30
   8   2  -3   18.30    3.70
   8   2  -3   15.20    2.70
   8   2  -3   17.50    3.10
   8   2  -3   16.70    2.70
  -8  -2   3   20.60    2.70
  -8  -2   3   13.10    3.30
  -8  -2   3   20.20    2.80
   7   2  -3    9.50    2.30
   7   2  -3    8.20    2.60
   7   2  -3   12.00    2.10
   7   2  -3   13.60    2.30
   7   2  -3   13.50    2.50
  -7  -2   3   14.30    2.20
  -7  -2   3   13.30    3.00
  -7  -2   3   16.00    2.80
  -7  -2   3   16.10    2.50
   6   2  -3  186.88   16.60
   6   2  -3  189.28   17.30
   6   2  -3  187.88   16.50
   6   2  -3  185.98   16.40
  -6  -2   3  177.48   16.50
  -6  -2   3  177.68   16.50
  -6  -2   3  181.98   17.10
  -6  -2   3  189.38   16.30
   5   2  -3  149.29   13.10
   5   2  -3  145.69   13.30
   5   2  -3  169.78   13.90
   5   2  -3  151.78   13.30
   5   2  -3  144.19   13.30
  -5  -2   3  149.69   13.10
  -5  -2   3  149.39   13.40
  -5  -2   3  142.89   13.60
  -5  -2   3  134.19   13.20
   4   2  -3   10.60    1.80
   4   2  -3    9.70    2.10
   4   2  -3   11.90    1.70
   4   2  -3    9.80    1.80
   4   2  -3   16.70    2.40
  -4  -2   3   11.40    2.00
  -4  -2   3   13.00    1.90
  -4  -2   3    9.40    1.60
  -4  -2   3   11.60    2.00
   3   2  -3   42.40    4.20
   3   2  -3   42.00    4.60
   3   2  -3   42.40    4.40
   3   2  -3   44.40    4.00
   3   2  -3   44.60    4.10
   3   2  -3   42.00    4.50
   3   2  -3   44.30    4.40
  -3  -2   3   41.90    4.20
  -3  -2   3   44.30    4.40
  -3  -2   3   39.70    4.10
  -3  -2   3   41.80    4.10
  -3  -2   3   46.80    4.40
   2   2  -3 1126.39   96.09
   2   2  -3 1111.49   96.09
   2   2  -3 1081.09   95.99
   2   2  -3 1124.89   95.79
   2   2  -3 1112.59   95.69
   2   2  -3 1284.77   95.89
   2   2  -3 1091.79   96.09
   2   2  -3 1100.49   95.69
   2   2  -3 1154.48   95.69
  -2  -2   3 1122.89   95.69
  -2  -2   3 1092.09   95.79
  -2  -2   3 1118.99   95.89
  -2  -2   3 1138.79   95.69
   1   2  -3   17.30    2.10
   1   2  -3   19.40    2.00
   1   2  -3   17.00    2.10
   1   2  -3   18.30    1.90
   1   2  -3   18.80    2.10
   1   2  -3   16.60    2.00
   1   2  -3   17.70    1.80
   1   2  -3   16.20    2.10
   1   2  -3   19.40    2.90
  -1  -2   3   19.70    2.20
  -1  -2   3   19.80    2.30
  -1  -2   3   19.70    2.10
  -1  -2   3   17.00    2.20
  -1  -2   3   16.80    2.00
   0   2  -3  584.34   49.50
   0   2  -3  575.34   49.40
   0   2  -3  597.34   49.20
   0   2  -3  585.94   49.50
   0   2  -3  566.24   49.40
   0   2  -3  589.94   49.99
   0  -2   3  582.94   49.40
   0  -2   3  561.34   49.50
   0  -2   3  548.15   49.40
   0  -2   3  583.74   49.40
   0  -2   3  605.34   49.60
   0  -2   3  567.74   49.20
  -1   2  -3   37.80    3.80
  -1   2  -3   35.90    3.30
  -1   2  -3   34.80    3.60
  -1   2  -3   35.90    4.50
  -1   2  -3   34.50    3.90
  -1   2  -3   36.40    3.60
   1  -2   3   35.70    3.80
   1  -2   3   40.70    4.60
   1  -2   3   35.80    3.60
   1  -2   3   38.50    3.50
   1  -2   3   33.70    3.80
   1  -2   3   36.00    3.40
  -2   2  -3   -0.60    1.30
  -2   2  -3    0.40    1.00
  -2   2  -3    0.60    1.80
  -2   2  -3   -0.20    0.70
  -2   2  -3   -0.20    0.80
   2  -2   3    0.30    0.40
   2  -2   3    2.00    1.80
   2  -2   3    0.10    1.00
   2  -2   3    1.10    1.20
   2  -2   3   -0.20    0.70
   2  -2   3    1.40    2.10
  -3   2  -3   69.89    6.80
  -3   2  -3   70.19    7.30
  -3   2  -3   70.79    8.20
  -3   2  -3   75.59    7.10
   3  -2   3   69.99    6.80
   3  -2   3   77.29    7.00
   3  -2   3   70.29    7.20
   3  -2   3   80.39    8.40
  -4   2  -3  267.27   23.10
  -4   2  -3  238.68   23.90
  -4   2  -3  260.07   22.80
  -4   2  -3  244.78   22.40
  -4   2  -3  251.97   22.10
   4  -2   3  264.67   22.70
   4  -2   3  260.97   23.00
   4  -2   3  249.08   22.40
   4  -2   3  249.18   24.10
   4  -2   3  288.27   24.00
  -5   2  -3    2.50    1.80
  -5   2  -3    0.60    1.10
  -5   2  -3    0.50    0.70
   5  -2   3    1.80    1.70
   5  -2   3    0.60    0.70
   5  -2   3   -0.30    1.10
   5  -2   3    1.50    0.90
   5  -2   3   -0.90    1.70
   5  -2   3    0.60    0.90
  -6   2  -3   42.20    5.50
  -6   2  -3   32.10    4.10
  -6   2  -3   27.10    4.50
   6  -2   3   27.30    4.40
   6  -2   3   27.50    3.10
   6  -2   3   39.30    6.50
   6  -2   3   31.90    5.20
   6  -2   3   30.60    3.90
   6  -2   3   29.80    3.40
  -7   2  -3   -0.20    1.50
  -7   2  -3    2.00    1.60
  -7   2  -3    0.50    1.50
  -7   2  -3   -0.50    1.20
   7  -2   3   -2.10    0.80
   7  -2   3    1.60    2.10
   7  -2   3   -0.10    1.10
   7  -2   3    2.00    1.80
   7  -2   3   -0.70    1.20
   7  -2   3   -0.50    2.40
  -8   2  -3   -0.50    2.10
  -8   2  -3    0.60    1.30
  -8   2  -3   -0.70    1.10
   8  -2   3    2.00    1.40
   8  -2   3   -2.50    2.30
   8  -2   3    3.10    3.80
   8  -2   3   -1.00    1.00
   8  -2   3   -0.10    1.60
   9   1  -3   -0.10    1.30
   9   1  -3    2.20    2.20
   9   1  -3   -1.80    2.00
   9   1  -3    2.80    1.50
  -9  -1   3    3.20    1.40
  -9  -1   3   -1.30    1.20
   8   1  -3   51.09    5.50
   8   1  -3   48.40    5.60
   8   1  -3   51.09    6.40
   8   1  -3   56.19    6.70
   8   1  -3   44.40    5.20
  -8  -1   3   44.20    6.30
  -8  -1   3   58.99    5.40
  -8  -1   3   60.59    5.40
  -8  -1   3   62.89    6.30
   7   1  -3   21.20    3.70
   7   1  -3   16.80    3.40
   7   1  -3   16.70    2.60
   7   1  -3   19.00    2.80
   7   1  -3   21.60    2.80
  -7  -1   3   14.50    3.20
  -7  -1   3   17.80    3.50
  -7  -1   3   17.60    2.40
  -7  -1   3   20.10    2.50
   6   1  -3    3.70    1.60
   6   1  -3    4.00    1.50
   6   1  -3    5.60    1.40
   6   1  -3    4.90    1.20
   6   1  -3    5.50    1.50
  -6  -1   3    5.20    1.80
  -6  -1   3    4.70    1.10
  -6  -1   3    4.80    1.90
  -6  -1   3    4.60    1.10
  -6  -1   3    4.80    1.60
   5   1  -3  369.66   32.10
   5   1  -3  365.86   31.70
   5   1  -3  355.46   31.90
   5   1  -3  380.86   31.80
   5   1  -3  363.96   31.60
   5   1  -3  373.36   32.30
  -5  -1   3  362.66   32.30
  -5  -1   3  360.76   31.80
  -5  -1   3  369.36   31.60
  -5  -1   3  378.46   31.50
  -5  -1   3  363.56   32.30
   4   1  -3   54.59    5.20
   4   1  -3   48.80    5.20
   4   1  -3   53.69    4.90
   4   1  -3   52.99    4.70
   4   1  -3   50.29    5.20
   4   1  -3   47.60    5.40
   4   1  -3   56.79    4.80
   4   1  -3   49.40    4.90
  -4  -1   3   53.59    5.40
  -4  -1   3   50.69    4.70
  -4  -1   3   48.90    5.00
  -4  -1   3   51.69    4.80
  -4  -1   3   50.29    5.30
   3   1  -3  429.56   35.60
   3   1  -3  407.16   35.90
   3   1  -3  413.06   35.90
   3   1  -3  412.36   36.00
   3   1  -3  405.86   35.80
   3   1  -3  421.56   35.40
   3   1  -3  412.86   35.70
   3   1  -3  417.26   35.50
  -3  -1   3  425.26   36.10
  -3  -1   3  414.76   35.80
  -3  -1   3  418.06   35.90
  -3  -1   3  415.86   35.40
   2   1  -3   67.19    6.30
   2   1  -3   69.39    6.50
   2   1  -3   71.19    6.10
   2   1  -3   69.99    6.20
   2   1  -3   69.29    6.30
   2   1  -3   70.49    6.00
   2   1  -3   71.69    6.20
   2   1  -3   71.69    6.50
  -2  -1   3   68.19    6.00
  -2  -1   3   67.49    6.40
  -2  -1   3   68.39    6.30
  -2  -1   3   69.19    6.10
  -2  -1   3   65.29    6.60
   1   1  -3  169.58   15.40
   1   1  -3  182.38   15.30
   1   1  -3  175.98   15.10
   1   1  -3  172.68   15.20
   1   1  -3  182.18   15.30
   1   1  -3  172.88   15.20
   1   1  -3  167.78   15.10
   1   1  -3  167.18   15.40
  -1  -1   3  174.58   15.20
  -1  -1   3  188.98   15.60
  -1  -1   3  188.18   15.30
  -1  -1   3  167.48   15.10
   0   1  -3  314.07   27.30
   0   1  -3  319.47   27.00
   0   1  -3  358.66   27.30
   0   1  -3  313.47   27.40
   0   1  -3  309.37   27.20
   0   1  -3  290.57   27.70
   0  -1   3  358.46   27.30
   0  -1   3  313.67   27.00
   0  -1   3  287.37   27.40
   0  -1   3  313.07   27.70
  -1   1  -3  227.38   19.50
  -1   1  -3  228.58   19.70
  -1   1  -3  221.68   20.10
  -1   1  -3  215.08   19.30
  -1   1  -3  216.98   19.40
   1  -1   3  238.88   19.70
   1  -1   3  217.88   19.30
   1  -1   3  235.58   19.40
   1  -1   3  217.98   20.10
   1  -1   3  225.48   19.60
  -2   1  -3   12.60    1.80
  -2   1  -3    9.10    1.90
  -2   1  -3   12.60    2.00
  -2   1  -3   10.80    2.70
   2  -1   3    7.20    1.40
   2  -1   3    8.90    1.70
   2  -1   3   13.50    2.40
   2  -1   3   10.70    2.70
   2  -1   3    8.90    1.50
  -3   1  -3  339.37   30.30
  -3   1  -3  327.17   29.20
  -3   1  -3  334.77   29.10
  -3   1  -3  332.57   29.50
   3  -1   3  347.37   28.90
   3  -1   3  341.87   29.20
   3  -1   3  315.87   29.30
   3  -1   3  354.76   30.40
   3  -1   3  332.57   29.60
  -4   1  -3   81.19    7.60
  -4   1  -3   80.69    8.40
  -4   1  -3   77.69    7.70
  -4   1  -3   86.89    8.20
   4  -1   3   94.59    9.60
   4  -1   3   87.29    7.70
   4  -1   3   84.49    8.60
   4  -1   3   84.79    8.10
   4  -1   3   85.79    8.30
  -5   1  -3    9.70    1.60
  -5   1  -3   11.70    2.40
  -5   1  -3   10.00    2.70
   5  -1   3    9.00    1.70
   5  -1   3    7.10    1.80
   5  -1   3    7.80    2.10
   5  -1   3   11.80    2.90
   5  -1   3    5.70    2.70
  -6   1  -3   19.60    3.60
  -6   1  -3   22.10    2.70
  -6   1  -3   29.90    4.50
  -6   1  -3   21.60    2.70
   6  -1   3   15.90    3.30
   6  -1   3   20.80    4.10
   6  -1   3   19.60    3.30
   6  -1   3   20.50    2.70
   6  -1   3   18.60    2.80
   6  -1   3   16.70    4.80
  -7   1  -3   38.90    6.00
  -7   1  -3   32.20    4.50
  -7   1  -3   46.00    5.60
  -7   1  -3   42.20    4.20
   7  -1   3   30.90    6.90
   7  -1   3   36.90    5.80
   7  -1   3   28.80    4.60
   7  -1   3   35.30    5.30
  -8   1  -3    8.80    2.90
  -8   1  -3    4.20    2.60
   8  -1   3    9.30    2.60
   8  -1   3    5.70    1.80
   8  -1   3   10.60    3.30
   8  -1   3   13.10    3.10
   8  -1   3   -0.80    3.70
   9   0  -3   -3.90    1.80
   9   0  -3    2.10    1.40
   9   0  -3    0.00    1.60
   9   0  -3    2.20    1.30
  -9   0   3    0.00    1.70
  -9   0   3    2.50    1.20
  -9   0   3    2.50    1.60
  -9   0   3   -0.20    0.80
   8   0  -3    1.20    1.30
   8   0  -3    1.00    1.70
   8   0  -3   -1.50    1.10
   8   0  -3    1.90    1.10
  -8   0   3    1.50    1.00
  -8   0   3    1.30    1.60
  -8   0   3    1.60    1.80
  -8   0   3    0.80    1.00
   7   0  -3   10.60    2.40
   7   0  -3    9.90    1.90
   7   0  -3   13.10    2.70
   7   0  -3   10.50    2.60
   7   0  -3   14.60    2.40
  -7   0   3   11.70    2.80
  -7   0   3   15.60    2.10
  -7   0   3   11.40    1.80
  -7   0   3   12.50    2.80
   6   0  -3   87.99    8.20
   6   0  -3   93.59    8.10
   6   0  -3   95.89    8.50
   6   0  -3   82.69    8.60
   6   0  -3   87.89    8.80
   6   0  -3   91.09    8.00
  -6   0   3   94.39    9.10
  -6   0   3   82.59    7.90
  -6   0   3   80.49    7.90
  -6   0   3   85.29    8.80
   5   0  -3  205.08   18.00
   5   0  -3  209.68   18.60
   5   0  -3  204.08   18.30
   5   0  -3  220.18   18.00
   5   0  -3  214.28   18.10
   5   0  -3  203.68   18.40
   5   0  -3  206.08   18.70
   5   0  -3  206.78   18.00
  -5   0   3  196.68   17.90
  -5   0   3  191.58   18.60
  -5   0   3  213.68   18.70
  -5   0   3  208.28   17.80
   4   0  -3    0.70    0.60
   4   0  -3   -0.50    0.50
   4   0  -3    0.60    0.60
   4   0  -3    0.20    0.70
   4   0  -3   -0.50    0.60
   4   0  -3   -0.10    0.60
   4   0  -3    0.00    0.70
   4   0  -3    1.10    0.90
   4   0  -3    0.20    0.50
  -4   0   3   -0.10    0.40
  -4   0   3   -0.10    0.80
  -4   0   3    0.30    0.40
  -4   0   3   -0.10    0.80
   3   0  -3  633.94   54.19
   3   0  -3  643.64   54.39
   3   0  -3  621.14   54.29
   3   0  -3  637.44   53.99
   3   0  -3  631.34   54.19
  -3   0   3  619.44   54.29
  -3   0   3  637.24   54.39
  -3   0   3  647.24   54.49
   2   0  -3   87.19    7.20
   2   0  -3   76.39    7.20
   2   0  -3   79.39    7.00
   2   0  -3   79.79    7.20
   2   0  -3   74.29    7.20
   2   0  -3   74.59    7.10
  -2   0   3   82.29    7.30
  -2   0   3   78.29    7.20
  -2   0   3   75.09    7.30
  -2   0   3   77.39    7.20
   1   0  -3  659.63   56.59
   1   0  -3  666.33   56.49
   1   0  -3  644.84   56.49
   1   0  -3  665.63   56.69
   1   0  -3  652.53   56.69
   1   0  -3  672.53   56.39
  -1   0   3  661.13   56.49
  -1   0   3  689.13   56.49
  -1   0   3  677.53   56.89
  -1   0   3  683.33   56.69
  -1   0   3  657.63   56.69
  -1   0   3  657.43   56.69
   0   0  -3   30.20    3.00
   0   0  -3   28.30    3.10
   0   0  -3   26.30    3.00
   0   0  -3   37.00    3.00
   0   0   3   29.80    3.40
   0   0   3   25.50    3.10
   0   0   3   31.50    2.90
   0   0   3   27.20    3.00
  -1   0  -3   93.29    8.70
  -1   0  -3   99.49    8.40
  -1   0  -3   90.19    8.50
   1   0   3   97.39    9.20
   1   0   3   89.89    8.70
   1   0   3   98.79    8.60
   1   0   3   91.39    8.50
  -2   0  -3    2.30    0.80
  -2   0  -3    2.60    1.20
  -2   0  -3    1.40    1.40
   2   0   3    3.60    1.60
   2   0   3    2.30    1.00
   2   0   3    3.50    2.00
   2   0   3    3.80    1.00
  -3   0  -3  209.88   17.60
  -3   0  -3  203.98   18.40
  -3   0  -3  197.08   18.00
  -3   0  -3  208.08   17.70
   3   0   3  201.48   18.10
   3   0   3  201.78   18.40
   3   0   3  200.08   17.60
   3   0   3  197.88   19.00
  -4   0  -3   13.30    2.90
  -4   0  -3   14.80    2.20
  -4   0  -3   17.80    2.70
  -4   0  -3   15.10    1.80
   4   0   3   16.70    2.80
   4   0   3   13.90    2.90
   4   0   3   15.00    1.90
   4   0   3   17.20    2.70
   4   0   3   13.90    3.60
  -5   0  -3    6.10    1.30
  -5   0  -3    5.40    1.30
  -5   0  -3    4.70    1.60
  -5   0  -3    2.60    1.80
   5   0   3    4.90    2.00
   5   0   3    5.50    1.60
   5   0   3    7.60    3.20
   5   0   3    5.70    1.90
   5   0   3    5.30    1.30
  -6   0  -3    1.30    1.80
  -6   0  -3    1.20    1.30
  -6   0  -3    1.10    1.00
   6   0   3    1.20    1.40
   6   0   3    0.00    0.90
   6   0   3   -3.60    1.40
   6   0   3    0.10    1.60
  -7   0  -3   22.10    4.20
  -7   0  -3   43.20    5.80
  -7   0  -3   35.30    4.80
   7   0   3   40.20    5.30
   7   0   3   26.70    4.90
   7   0   3   34.20    5.00
   7   0   3   27.20    6.10
  -8   0  -3    0.70    1.60
  -8   0  -3    1.30    1.10
  -8   0  -3    1.10    2.40
   8   0   3    1.90    1.70
   8   0   3   -0.70    2.40
   8   0   3    0.40    1.50
   8   0   3   -2.40    3.20
   9  -1  -3    2.40    1.50
   9  -1  -3   -0.80    1.70
   9  -1  -3    2.40    1.40
   9  -1  -3    4.40    2.30
  -9   1   3    1.50    1.70
  -9   1   3    4.20    1.10
  -9   1   3    3.80    1.20
  -9   1   3    4.30    1.90
   8  -1  -3   48.30    6.60
   8  -1  -3   38.30    5.70
   8  -1  -3   39.30    4.70
   8  -1  -3   29.50    5.10
   8  -1  -3   35.80    4.40
  -8   1   3   40.20    6.50
  -8   1   3   34.60    5.10
  -8   1   3   50.49    4.30
  -8   1   3   44.30    4.20
   7  -1  -3    8.50    2.30
   7  -1  -3    6.40    1.80
   7  -1  -3    6.30    1.70
   7  -1  -3    7.30    1.40
   7  -1  -3    4.10    1.50
   7  -1  -3    6.90    1.40
  -7   1   3    6.20    1.20
  -7   1   3    6.00    2.30
  -7   1   3    9.20    1.50
  -7   1   3    6.40    2.40
   6  -1  -3  275.77   24.60
   6  -1  -3  288.77   24.70
   6  -1  -3  284.67   25.20
   6  -1  -3  284.97   25.10
  -6   1   3  282.97   24.40
  -6   1   3  276.57   25.30
  -6   1   3  281.57   24.30
   5  -1  -3   -0.20    0.60
   5  -1  -3    1.30    1.00
   5  -1  -3    1.80    1.10
   5  -1  -3    1.50    0.80
   5  -1  -3    0.80    0.90
   5  -1  -3    0.70    0.70
  -5   1   3    0.10    0.60
  -5   1   3    1.40    0.60
  -5   1   3    1.30    1.10
  -5   1   3    1.70    1.00
   4  -1  -3  132.59   11.20
   4  -1  -3  136.39   11.20
   4  -1  -3  121.09   11.60
   4  -1  -3  138.39   13.20
   4  -1  -3  119.69   11.30
   4  -1  -3  138.19   11.60
  -4   1   3  123.59   11.00
  -4   1   3  124.79   11.00
  -4   1   3  117.99   11.70
  -4   1   3  122.79   11.40
  -4   1   3  123.49   11.50
  -4   1   3  129.59   11.80
   3  -1  -3   45.50    5.00
   3  -1  -3   51.89    4.70
   3  -1  -3   51.79    4.70
   3  -1  -3   53.39    5.00
   3  -1  -3   51.59    4.80
   3  -1  -3   53.59    5.00
   3  -1  -3   50.29    5.10
  -3   1   3   48.00    5.20
  -3   1   3   52.39    5.30
  -3   1   3   49.20    4.90
  -3   1   3   50.39    5.00
  -3   1   3   49.10    4.50
  -3   1   3   48.50    4.90
  -3   1   3   50.79    4.50
   2  -1  -3    9.00    1.30
   2  -1  -3    8.60    1.20
   2  -1  -3   11.10    1.90
   2  -1  -3    9.20    1.30
   2  -1  -3    9.10    1.40
   2  -1  -3    9.40    1.10
   2  -1  -3    9.40    1.70
  -2   1   3    8.40    1.10
  -2   1   3    6.90    1.60
  -2   1   3   10.30    1.50
  -2   1   3    8.80    1.10
  -2   1   3    7.00    1.30
  -2   1   3    9.10    1.40
  -2   1   3    7.70    1.60
   1  -1  -3   36.30    3.40
   1  -1  -3   38.00    3.20
   1  -1  -3   33.60    3.50
   1  -1  -3   36.10    3.50
   1  -1  -3   33.20    3.30
  -1   1   3   34.60    3.20
  -1   1   3   31.00    3.30
  -1   1   3   35.20    3.30
  -1   1   3   32.40    3.20
  -1   1   3   33.20    3.40
  -1   1   3   34.90    3.60
   0  -1  -3    0.30    0.80
   0  -1  -3    0.00    0.50
   0  -1  -3    0.20    0.50
   0   1   3    0.60    0.80
   0   1   3    1.00    0.60
   0   1   3    0.70    0.40
   0   1   3    0.70    0.70
  -1  -1  -3   42.90    4.70
  -1  -1  -3   48.80    4.40
  -1  -1  -3   48.00    4.40
  -1  -1  -3   44.80    4.20
   1   1   3   43.60    4.30
   1   1   3   43.80    4.50
  -2  -1  -3  586.74   49.80
  -2  -1  -3  568.14   50.09
  -2  -1  -3  582.74   49.90
  -2  -1  -3  566.44   50.39
   2   1   3  616.64   50.49
   2   1   3  584.14   50.49
  -3  -1  -3  128.49   11.70
  -3  -1  -3  134.49   11.40
  -3  -1  -3  125.99   12.30
  -3  -1  -3  130.49   11.90
   3   1   3  125.69   11.90
   3   1   3  138.59   12.90
  -4  -1  -3   35.00    4.00
  -4  -1  -3   33.10    3.60
  -4  -1  -3   32.00    4.30
   4   1   3   27.00    5.20
   4   1   3   38.20    5.60
   4   1   3   33.20    3.90
  -5  -1  -3   72.59    7.80
  -5  -1  -3   65.19    6.60
  -5  -1  -3   69.89    7.10
   5   1   3   84.29    8.70
   5   1   3   69.89    8.60
   5   1   3   62.99    7.10
  -6  -1  -3   79.39    7.80
  -6  -1  -3  102.79    9.40
  -6  -1  -3   84.69    8.40
   6   1   3   74.39    9.90
   6   1   3   74.99    8.40
   6   1   3   77.99    8.40
  -7  -1  -3    9.00    3.00
  -7  -1  -3   11.00    2.20
   7   1   3    8.90    4.00
   7   1   3   10.90    2.70
   7   1   3   10.00    2.70
   7   1   3   10.90    3.00
  -8  -1  -3    2.70    1.40
  -8  -1  -3    7.70    1.90
  -8  -1  -3    5.00    2.60
   8   1   3    2.90    3.50
   8   1   3    6.30    2.50
   8   1   3    2.30    2.70
   8   1   3    3.90    2.00
   8  -2  -3    2.30    1.60
   8  -2  -3    1.70    1.40
   8  -2  -3    2.40    1.10
   8  -2  -3    2.00    1.40
   8  -2  -3    0.50    0.90
  -8   2   3    3.10    1.20
  -8   2   3    2.70    1.90
  -8   2   3    3.50    1.20
  -8   2   3    1.50    1.80
   7  -2  -3  107.69    9.30
   7  -2  -3   96.09    9.80
   7  -2  -3   93.69    9.80
   7  -2  -3   99.19    9.50
   7  -2  -3  113.09    9.30
   7  -2  -3   96.09    9.30
  -7   2   3   99.69   10.40
  -7   2   3   80.99   10.20
  -7   2   3   93.59    9.00
   6  -2  -3   78.39    8.10
   6  -2  -3   80.09    7.60
   6  -2  -3   85.69    7.80
   6  -2  -3   82.69    8.20
  -6   2   3   80.59    8.60
  -6   2   3   85.89    8.50
  -6   2   3   80.09    7.40
  -6   2   3   76.69    7.50
   5  -2  -3   19.50    3.00
   5  -2  -3   22.80    2.90
   5  -2  -3   22.70    3.00
   5  -2  -3   22.40    2.70
   5  -2  -3   24.00    2.80
  -5   2   3   23.80    2.60
  -5   2   3   31.20    4.40
  -5   2   3   22.70    2.90
  -5   2   3   25.10    3.60
  -5   2   3   20.40    3.40
  -5   2   3   21.20    2.60
   4  -2  -3    5.90    1.40
   4  -2  -3   11.40    1.90
   4  -2  -3    8.10    1.40
   4  -2  -3    8.40    1.50
   4  -2  -3    6.40    1.30
   4  -2  -3    6.10    1.40
  -4   2   3    6.40    1.90
  -4   2   3    7.90    1.30
  -4   2   3    6.80    1.30
  -4   2   3    6.70    1.70
  -4   2   3    6.50    1.60
  -4   2   3    4.20    1.60
  -4   2   3    6.40    1.40
   3  -2  -3    2.60    1.10
   3  -2  -3    2.10    0.80
   3  -2  -3    1.70    1.00
   3  -2  -3    2.80    1.00
   3  -2  -3    1.70    0.90
  -3   2   3    1.50    0.80
  -3   2   3    1.70    0.70
  -3   2   3    1.00    1.10
  -3   2   3    1.00    1.30
  -3   2   3    2.80    1.20
  -3   2   3    1.20    0.90
  -3   2   3    1.50    0.80
   2  -2  -3   19.70    2.60
   2  -2  -3   22.80    2.40
   2  -2  -3   20.80    2.60
  -2   2   3   19.90    3.10
  -2   2   3   18.70    2.30
  -2   2   3   19.80    2.50
  -2   2   3   21.60    2.40
  -2   2   3   23.00    2.90
  -2   2   3   19.90    2.40
  -2   2   3   20.00    2.40
   1  -2  -3   67.59    5.90
   1  -2  -3   71.99    5.90
   1  -2  -3   61.39    5.90
   1  -2  -3   64.99    6.10
   1  -2  -3   62.79    6.10
  -1   2   3   63.59    5.80
  -1   2   3   58.59    5.90
  -1   2   3   63.09    6.10
  -1   2   3   60.09    6.10
   0  -2  -3   11.60    1.80
   0  -2  -3   11.60    1.80
   0  -2  -3    9.70    1.90
   0   2   3   13.80    2.20
   0   2   3   12.80    1.60
   0   2   3   10.50    1.70
   0   2   3   12.10    1.80
  -1  -2  -3   71.59    7.10
  -1  -2  -3   69.19    6.70
  -1  -2  -3   71.19    6.60
   1   2   3   71.19    7.10
   1   2   3   71.69    6.80
   1   2   3   69.09    6.40
  -2  -2  -3   48.30    4.50
  -2  -2  -3   44.10    5.20
  -2  -2  -3   45.70    4.80
   2   2   3   37.10    5.00
   2   2   3   47.60    4.80
  -3  -2  -3   14.40    2.20
  -3  -2  -3    9.30    2.00
  -3  -2  -3   14.90    1.90
  -3  -2  -3   17.10    3.20
   3   2   3   14.40    2.50
   3   2   3   15.20    2.80
  -4  -2  -3    2.50    1.70
  -4  -2  -3    3.60    1.30
  -4  -2  -3    5.00    1.50
   4   2   3    5.00    1.50
   4   2   3    6.70    2.10
  -5  -2  -3    1.40    1.70
  -5  -2  -3    1.50    1.20
  -5  -2  -3    0.60    1.00
   5   2   3    2.70    2.50
   5   2   3   -0.20    1.30
   5   2   3    0.20    1.10
  -6  -2  -3    7.40    2.10
  -6  -2  -3    8.00    2.30
  -6  -2  -3   12.70    3.50
   6   2   3    4.10    3.10
   6   2   3    8.20    2.60
   6   2   3    5.00    1.80
  -7  -2  -3    6.80    2.70
  -7  -2  -3    2.10    1.10
  -7  -2  -3    0.50    1.50
   7   2   3   -4.90    2.70
   7   2   3    2.10    1.80
   7   2   3   -0.20    2.20
   7   2   3    1.30    1.80
  -8  -2  -3    8.10    2.40
  -8  -2  -3   20.70    4.60
  -8  -2  -3   18.60    2.90
   8   2   3   11.70    4.90
   8   2   3   14.00    3.40
   8   2   3   17.90    3.40
   8  -3  -3   43.70    4.80
   8  -3  -3   51.19    5.60
   8  -3  -3   52.29    5.90
   8  -3  -3   39.70    5.20
  -8   3   3   51.99    4.80
  -8   3   3   35.10    6.20
  -8   3   3   47.30    4.90
  -8   3   3   31.50    5.80
   7  -3  -3    2.20    1.40
   7  -3  -3    5.30    1.90
   7  -3  -3    5.50    1.70
   7  -3  -3    4.10    1.60
  -7   3   3    5.30    2.50
  -7   3   3    8.50    1.40
  -7   3   3    2.70    1.20
  -7   3   3    3.70    1.70
   6  -3  -3    0.70    1.10
   6  -3  -3   -0.40    1.10
   6  -3  -3    0.20    0.80
  -6   3   3    1.10    0.90
  -6   3   3    0.60    1.00
  -6   3   3   -3.20    1.70
  -6   3   3    1.00    1.30
  -6   3   3   -0.20    1.20
   5  -3  -3   12.20    2.10
   5  -3  -3   10.40    2.00
   5  -3  -3    9.30    1.90
   5  -3  -3   10.00    1.80
  -5   3   3    7.90    2.10
  -5   3   3    8.60    1.70
  -5   3   3    8.50    2.40
  -5   3   3    8.20    1.80
  -5   3   3    5.30    1.90
  -5   3   3    9.20    2.60
   4  -3  -3    4.10    1.60
   4  -3  -3    3.80    1.40
   4  -3  -3    3.20    0.90
   4  -3  -3    2.80    1.10
   4  -3  -3    2.70    1.20
  -4   3   3    2.50    1.00
  -4   3   3    3.30    1.00
  -4   3   3    3.70    1.10
  -4   3   3    2.80    1.10
  -4   3   3    2.90    1.60
  -4   3   3    3.70    1.60
   3  -3  -3   28.90    3.00
   3  -3  -3   39.40    3.80
   3  -3  -3   31.30    3.40
   3  -3  -3   29.00    2.90
   3  -3  -3   27.90    3.50
   3  -3  -3   32.20    3.40
  -3   3   3   32.00    3.50
  -3   3   3   29.00    3.40
  -3   3   3   33.50    3.90
  -3   3   3   29.50    3.20
  -3   3   3   30.30    3.30
  -3   3   3   31.50    4.10
  -3   3   3   30.30    3.70
   2  -3  -3   31.10    3.10
   2  -3  -3   27.70    3.30
   2  -3  -3   28.10    3.30
   2  -3  -3   29.80    3.60
  -2   3   3   30.60    3.00
  -2   3   3   31.40    3.70
  -2   3   3   29.30    3.50
  -2   3   3   29.20    3.60
   1  -3  -3   42.50    4.50
   1  -3  -3   41.90    4.40
   1  -3  -3   42.60    4.30
   1  -3  -3   45.80    4.80
   1  -3  -3   41.80    4.40
  -1   3   3   44.40    4.50
  -1   3   3   42.80    4.70
  -1   3   3   44.20    4.30
  -1   3   3   43.20    4.60
   0  -3  -3   11.80    2.30
   0  -3  -3    7.80    1.60
   0  -3  -3   10.90    2.00
   0   3   3   10.90    2.30
   0   3   3   11.50    2.00
   0   3   3   13.30    2.20
   0   3   3   12.90    2.00
  -1  -3  -3  147.09   13.40
  -1  -3  -3  148.59   13.00
  -1  -3  -3  143.39   12.80
   1   3   3  138.59   12.80
   1   3   3  140.19   12.60
   1   3   3  144.09   13.00
   1   3   3  143.09   12.90
   1   3   3  141.99   13.30
  -2  -3  -3   69.29    6.70
  -2  -3  -3   64.59    6.40
  -2  -3  -3   61.49    7.00
   2   3   3   70.39    7.10
   2   3   3   67.19    6.60
   2   3   3   64.79    6.50
  -3  -3  -3    2.70    1.00
  -3  -3  -3    1.80    1.30
  -3  -3  -3    2.80    1.10
   3   3   3    2.50    1.20
   3   3   3    1.40    1.50
   3   3   3    2.30    1.30
  -4  -3  -3   38.50    4.30
  -4  -3  -3   36.50    4.50
  -4  -3  -3   37.40    5.80
   4   3   3   38.00    4.60
   4   3   3   41.10    5.10
  -5  -3  -3   41.20    5.90
  -5  -3  -3   32.20    4.00
  -5  -3  -3   31.00    4.60
   5   3   3   33.40    5.40
  -6  -3  -3    9.90    2.30
  -6  -3  -3    7.60    2.10
  -6  -3  -3    6.90    2.90
   6   3   3   11.90    2.60
   6   3   3    5.40    2.40
   6   3   3    6.40    3.40
  -7  -3  -3   26.20    4.90
  -7  -3  -3   25.40    3.60
  -7  -3  -3   24.10    4.10
   7   3   3   18.80    4.60
   7   3   3   22.10    4.10
   7   3   3   13.30    4.70
   8  -4  -3   56.59    6.20
   8  -4  -3   46.40    5.60
   8  -4  -3   43.30    6.00
   8  -4  -3   53.89    6.50
   8  -4  -3   45.20    5.50
  -8   4   3   44.10    6.30
  -8   4   3   60.59    5.90
  -8   4   3   46.80    7.40
  -8   4   3   58.69    5.60
   7  -4  -3   36.40    5.20
   7  -4  -3   25.40    4.00
   7  -4  -3   24.30    3.50
   7  -4  -3   26.20    4.00
  -7   4   3   33.30    3.70
  -7   4   3   28.70    4.90
  -7   4   3   24.40    4.80
  -7   4   3   35.90    3.70
  -7   4   3   19.50    4.00
   6  -4  -3    0.00    1.20
   6  -4  -3   -0.30    0.70
   6  -4  -3    0.90    1.50
   6  -4  -3    1.30    1.00
  -6   4   3   -0.70    1.10
  -6   4   3    6.20    2.20
  -6   4   3    1.30    1.10
  -6   4   3   -0.60    1.40
  -6   4   3    2.10    1.90
  -6   4   3    2.70    1.30
   5  -4  -3    6.60    1.30
   5  -4  -3    3.20    1.20
   5  -4  -3    4.90    2.00
   5  -4  -3    5.50    1.60
  -5   4   3    6.50    1.60
  -5   4   3    4.60    2.00
  -5   4   3    7.40    1.60
  -5   4   3    4.40    2.50
  -5   4   3    5.10    1.40
  -5   4   3    6.70    2.30
  -5   4   3    4.80    1.60
   4  -4  -3   52.09    5.50
   4  -4  -3   51.79    4.80
   4  -4  -3   49.80    5.50
   4  -4  -3   52.69    5.50
  -4   4   3   45.00    5.40
  -4   4   3   51.19    5.80
  -4   4   3   54.49    5.90
  -4   4   3   49.60    5.30
  -4   4   3   49.60    5.80
  -4   4   3   55.59    5.10
  -4   4   3   56.09    6.40
   3  -4  -3   29.80    3.10
   3  -4  -3   29.00    3.60
   3  -4  -3   35.60    3.80
   3  -4  -3   31.90    3.90
   3  -4  -3   29.70    3.60
  -3   4   3   34.60    4.00
  -3   4   3   34.70    4.50
  -3   4   3   30.00    3.30
  -3   4   3   33.40    4.10
  -3   4   3   29.50    3.60
  -3   4   3   32.40    3.70
   2  -4  -3  504.65   39.20
   2  -4  -3  523.45   39.10
   2  -4  -3  443.76   39.30
   2  -4  -3  445.66   38.70
   2  -4  -3  450.35   39.10
  -2   4   3  420.86   38.90
  -2   4   3  431.66   39.00
  -2   4   3  434.36   39.30
  -2   4   3  432.46   39.20
  -2   4   3  433.26   38.50
   1  -4  -3   16.10    2.50
   1  -4  -3   19.30    2.20
   1  -4  -3   19.90    3.00
   1  -4  -3   20.50    2.60
   1  -4  -3   15.50    2.40
  -1   4   3   19.60    2.90
  -1   4   3   11.80    2.00
  -1   4   3   16.80    2.80
  -1   4   3   17.20    2.60
   0  -4  -3  334.77   29.70
   0  -4  -3  330.47   29.40
   0  -4  -3  339.87   29.10
   0   4   3  337.87   29.20
   0   4   3  315.97   29.10
   0   4   3  334.77   29.20
   0   4   3  360.96   29.80
   0   4   3  336.07   29.40
  -1  -4  -3   15.20    2.50
  -1  -4  -3   11.30    1.80
  -1  -4  -3   12.20    2.60
   1   4   3   12.10    2.00
   1   4   3   14.20    2.30
   1   4   3   11.10    2.60
   1   4   3   17.20    2.50
   1   4   3   12.20    2.30
  -2  -4  -3    3.90    2.10
  -2  -4  -3    3.70    1.20
  -2  -4  -3    4.30    1.50
   2   4   3    6.90    2.30
   2   4   3    5.40    1.60
   2   4   3    6.60    1.20
   2   4   3    3.90    1.50
  -3  -4  -3    2.40    1.20
  -3  -4  -3    1.80    1.30
  -3  -4  -3    3.80    2.10
   3   4   3    1.20    1.70
   3   4   3    1.80    1.30
   3   4   3    0.30    1.00
  -4  -4  -3    0.70    1.10
  -4  -4  -3   -0.50    1.50
  -4  -4  -3   -1.70    0.80
   4   4   3   -0.20    0.90
   4   4   3    0.00    1.50
   4   4   3    1.00    1.20
  -5  -4  -3   28.50    4.40
  -5  -4  -3   23.30    3.80
  -5  -4  -3   36.80    5.80
   5   4   3   30.90    5.00
   5   4   3   18.70    3.60
  -6  -4  -3   17.10    3.00
  -6  -4  -3   15.40    3.90
  -6  -4  -3   18.00    3.40
   6   4   3   18.00    4.00
   6   4   3   18.50    3.40
  -7  -4  -3   39.20    6.00
  -7  -4  -3   26.40    4.30
   7   4   3   24.30    4.90
   7   4   3   22.60    4.40
   7   4   3   26.00    5.80
   8  -5  -3    1.40    1.50
   8  -5  -3    2.00    2.00
   8  -5  -3    0.00    1.20
   8  -5  -3   -0.20    1.20
   8  -5  -3    0.20    1.90
  -8   5   3    0.20    1.80
  -8   5   3    0.70    1.60
  -8   5   3    4.00    1.80
   7  -5  -3   48.30    5.10
   7  -5  -3   32.70    3.70
   7  -5  -3   21.30    4.00
   7  -5  -3   31.20    4.50
   7  -5  -3   30.30    4.70
  -7   5   3   38.50    4.30
  -7   5   3   31.40    5.50
  -7   5   3   43.60    4.30
  -7   5   3   38.40    6.10
  -7   5   3   29.50    4.80
   6  -5  -3    0.40    1.00
   6  -5  -3    1.00    1.40
   6  -5  -3   -0.30    1.40
   6  -5  -3    0.40    0.60
   6  -5  -3    0.20    1.30
  -6   5   3    2.60    1.90
  -6   5   3    1.20    0.90
  -6   5   3    0.10    1.00
  -6   5   3   -0.10    1.30
  -6   5   3    6.90    2.60
  -6   5   3    1.50    1.30
  -6   5   3    1.20    1.20
   5  -5  -3   54.49    6.10
   5  -5  -3   56.69    6.00
   5  -5  -3   58.79    6.10
  -5   5   3   54.39    5.90
  -5   5   3   53.89    6.60
  -5   5   3   49.99    5.30
  -5   5   3   59.19    6.50
  -5   5   3   48.80    6.00
   4  -5  -3   24.00    3.60
   4  -5  -3   15.10    2.80
   4  -5  -3   26.30    3.70
  -4   5   3   20.50    3.90
  -4   5   3   19.60    2.50
  -4   5   3   23.00    3.70
  -4   5   3   21.40    3.40
  -4   5   3   21.10    3.40
  -4   5   3   24.30    4.40
   3  -5  -3    3.20    1.30
   3  -5  -3    2.70    1.10
   3  -5  -3    2.90    1.50
   3  -5  -3    2.30    1.00
   3  -5  -3    2.80    1.60
  -3   5   3    1.70    1.10
  -3   5   3    3.00    1.00
  -3   5   3    3.50    2.00
  -3   5   3    2.40    1.30
  -3   5   3    2.50    1.50
  -3   5   3    2.50    1.90
   2  -5  -3  106.29    8.50
   2  -5  -3   81.99    8.40
   2  -5  -3   86.39    8.30
   2  -5  -3   82.69    7.90
   2  -5  -3   79.39    8.60
  -2   5   3   82.59    8.60
  -2   5   3   82.99    8.20
  -2   5   3   93.09    8.70
  -2   5   3   79.29    8.40
   1  -5  -3    0.40    0.90
   1  -5  -3    0.30    0.90
   1  -5  -3    1.00    1.30
   1  -5  -3   -0.40    0.90
   1  -5  -3    1.40    0.70
  -1   5   3    2.20    1.30
  -1   5   3   -0.60    0.90
  -1   5   3    0.90    0.80
  -1   5   3   -0.20    0.80
   0  -5  -3    9.30    1.90
   0  -5  -3   12.30    2.30
   0  -5  -3   14.30    2.50
   0  -5  -3    8.90    2.60
   0   5   3   10.40    2.00
   0   5   3    9.50    2.20
   0   5   3   12.90    2.70
   0   5   3    8.00    1.70
   0   5   3   10.10    2.00
  -1  -5  -3   17.10    2.50
  -1  -5  -3   19.80    3.10
  -1  -5  -3   14.90    3.20
   1   5   3   12.40    2.60
   1   5   3   13.60    2.90
   1   5   3   13.30    2.30
   1   5   3   10.10    2.10
   1   5   3   11.50    2.20
  -2  -5  -3   27.30    3.90
  -2  -5  -3   24.50    4.90
  -2  -5  -3   20.20    3.90
   2   5   3   23.30    2.80
   2   5   3   24.20    3.70
   2   5   3   21.60    3.70
   2   5   3   29.40    4.60
   2   5   3   23.70    3.30
  -3  -5  -3    4.20    1.40
  -3  -5  -3    1.50    2.00
  -3  -5  -3    3.50    1.70
   3   5   3    2.10    1.80
   3   5   3    3.30    1.90
   3   5   3    1.60    1.50
  -4  -5  -3   43.70    4.20
  -4  -5  -3   40.90    5.60
  -4  -5  -3   48.70    6.70
  -4  -5  -3   31.90    4.40
   4   5   3   33.20    5.70
   4   5   3   43.40    7.60
   4   5   3   28.40    4.60
  -5  -5  -3   33.20    4.90
  -5  -5  -3   37.10    5.80
  -5  -5  -3   28.00    4.70
   5   5   3   33.80    5.00
   5   5   3   31.60    5.70
  -6  -5  -3    4.50    3.10
  -6  -5  -3    7.90    2.20
   6   5   3    2.10    1.90
   6   5   3    4.00    2.60
  -7  -5  -3    6.10    2.40
  -7  -5  -3   -0.60    2.80
   7   5   3    2.50    2.80
   7   5   3    4.30    4.30
   7   5   3    3.30    2.20
   7  -6  -3   11.50    3.20
   7  -6  -3    2.10    2.00
   7  -6  -3   10.00    2.60
  -7   6   3    9.40    2.60
  -7   6   3    9.40    2.70
  -7   6   3    6.50    3.90
  -7   6   3    7.30    2.60
   6  -6  -3    1.00    1.50
   6  -6  -3    1.40    1.50
   6  -6  -3    0.70    1.90
   6  -6  -3    4.10    1.90
  -6   6   3    3.60    1.80
  -6   6   3    2.80    3.20
  -6   6   3    1.80    2.00
  -6   6   3    3.50    1.10
  -6   6   3    2.00    1.70
  -6   6   3    1.90    2.10
  -6   6   3    2.30    1.90
   5  -6  -3    1.80    1.90
   5  -6  -3    0.10    1.10
   5  -6  -3    0.30    1.80
  -5   6   3    1.40    1.40
  -5   6   3   -0.10    1.40
  -5   6   3    3.30    1.50
  -5   6   3    2.50    1.50
  -5   6   3    0.70    0.90
  -5   6   3    0.40    1.40
  -5   6   3    3.40    2.60
   4  -6  -3    0.30    0.70
   4  -6  -3   -0.40    1.40
   4  -6  -3   -0.30    0.90
   4  -6  -3    0.20    1.40
  -4   6   3   -0.30    1.70
  -4   6   3    1.20    1.60
  -4   6   3    0.00    2.50
  -4   6   3    0.10    0.80
  -4   6   3    0.80    1.40
  -4   6   3    3.10    1.40
  -4   6   3   -1.20    1.10
   3  -6  -3   17.90    3.50
   3  -6  -3   23.00    2.60
   3  -6  -3   17.50    3.30
   3  -6  -3   21.40    3.30
  -3   6   3   16.90    3.20
  -3   6   3   20.10    4.20
  -3   6   3   16.90    4.80
  -3   6   3   22.40    3.30
  -3   6   3   15.50    2.80
   2  -6  -3   42.10    5.10
   2  -6  -3   55.89    5.00
   2  -6  -3   43.50    5.00
   2  -6  -3   43.70    4.60
   2  -6  -3   42.10    5.40
  -2   6   3   42.90    5.10
  -2   6   3   39.10    4.80
  -2   6   3   42.10    5.30
  -2   6   3   41.80    7.00
  -2   6   3   36.90    5.20
   1  -6  -3    5.20    1.80
   1  -6  -3    5.90    1.80
   1  -6  -3    7.30    2.20
   1  -6  -3    5.90    1.60
   1  -6  -3    2.30    1.40
  -1   6   3    5.40    2.10
  -1   6   3    3.50    1.50
  -1   6   3    4.10    1.80
  -1   6   3    5.10    2.10
   0  -6  -3   32.20    4.10
   0  -6  -3   38.40    4.70
   0  -6  -3   39.30    5.10
   0  -6  -3   47.30    4.40
   0   6   3   31.60    4.40
   0   6   3   35.80    4.40
   0   6   3   31.90    4.10
   0   6   3   29.90    5.10
  -1  -6  -3    5.50    2.00
  -1  -6  -3    0.60    1.40
  -1  -6  -3    3.70    1.60
   1   6   3    5.70    1.80
   1   6   3    6.40    2.30
   1   6   3    4.20    1.80
   1   6   3    2.20    1.30
   1   6   3    3.60    1.70
  -2  -6  -3    1.40    2.10
  -2  -6  -3    1.90    1.30
  -2  -6  -3    1.10    1.40
   2   6   3    1.50    1.10
   2   6   3    0.50    2.10
   2   6   3    1.50    1.40
   2   6   3    0.40    1.30
   2   6   3   -0.20    1.10
  -3  -6  -3    0.00    1.30
  -3  -6  -3    1.10    1.50
  -3  -6  -3    0.60    1.80
   3   6   3   -0.50    1.20
   3   6   3    2.50    2.10
   3   6   3    0.60    1.30
   3   6   3    1.10    1.40
  -4  -6  -3    0.00    1.20
  -4  -6  -3    2.50    1.70
  -4  -6  -3    1.70    1.30
  -4  -6  -3    1.20    2.50
   4   6   3   -0.60    1.00
   4   6   3   -1.00    1.10
   4   6   3    0.90    1.80
   4   6   3   -0.10    1.60
  -5  -6  -3    1.50    2.90
  -5  -6  -3    7.70    2.20
  -5  -6  -3    7.40    2.50
   5   6   3    4.60    2.10
   5   6   3   -1.30    1.70
   5   6   3    2.90    1.60
  -6  -6  -3   20.50    5.00
   6   6   3   11.40    3.90
   6   6   3   14.30    3.70
   6  -7  -3  165.08   17.40
   6  -7  -3  223.78   18.70
   6  -7  -3  199.18   17.50
   6  -7  -3  175.58   18.40
  -6   7   3  195.68   16.20
  -6   7   3  201.28   19.50
  -6   7   3  163.78   17.80
  -6   7   3  157.18   17.60
  -6   7   3  186.68   17.20
  -6   7   3  178.18   17.70
   5  -7  -3   13.60    3.40
   5  -7  -3   11.20    2.80
   5  -7  -3   11.30    2.80
   5  -7  -3   20.30    3.80
  -5   7   3   18.10    4.20
  -5   7   3   18.90    2.30
  -5   7   3   17.80    3.90
  -5   7   3   14.70    3.10
  -5   7   3   20.00    5.20
  -5   7   3   18.90    3.40
   4  -7  -3   95.69   10.10
   4  -7  -3  107.49    9.30
   4  -7  -3   90.99   10.40
   4  -7  -3  101.29   10.60
  -4   7   3  131.69   10.60
  -4   7   3  107.39   10.90
  -4   7   3  100.69   10.10
  -4   7   3   91.39   10.20
  -4   7   3   94.29    9.40
   3  -7  -3   72.29    8.30
   3  -7  -3   72.09    8.70
   3  -7  -3   76.49    8.70
   3  -7  -3   80.09    7.80
  -3   7   3  108.29   10.80
  -3   7   3  103.49    8.80
  -3   7   3   85.29    9.00
  -3   7   3   75.19    8.60
  -3   7   3   78.49    8.30
   2  -7  -3   67.29    7.40
   2  -7  -3   61.49    7.10
   2  -7  -3   58.39    6.40
   2  -7  -3   61.99    6.90
  -2   7   3   58.19    7.20
  -2   7   3   59.59    6.70
  -2   7   3   85.79    9.30
  -2   7   3   57.89    7.10
  -2   7   3   80.09    7.50
   1  -7  -3   66.89    6.00
   1  -7  -3   55.39    6.40
   1  -7  -3   50.39    5.90
   1  -7  -3   55.79    6.80
   1  -7  -3   55.39    6.30
  -1   7   3   56.19    6.50
  -1   7   3   55.79    5.90
  -1   7   3   54.19    6.40
  -1   7   3   52.89    6.00
   0  -7  -3   61.19    6.50
   0  -7  -3   51.39    5.70
   0  -7  -3   57.19    5.80
   0  -7  -3   49.00    6.60
   0   7   3   52.99    6.60
   0   7   3   51.89    6.20
   0   7   3   53.29    6.00
   0   7   3   53.69    5.90
   0   7   3   53.39    6.00
  -1  -7  -3   28.80    3.40
  -1  -7  -3   22.20    3.70
  -1  -7  -3   22.50    4.60
  -1  -7  -3   18.50    3.70
   1   7   3   19.40    3.60
   1   7   3   21.60    3.50
   1   7   3   20.30    3.50
   1   7   3   27.50    3.90
  -2  -7  -3   14.90    3.20
  -2  -7  -3   16.40    4.00
  -2  -7  -3   13.60    2.80
   2   7   3   14.70    2.90
   2   7   3   17.70    3.20
   2   7   3   13.70    2.50
   2   7   3   14.80    3.60
   2   7   3   15.70    3.40
  -3  -7  -3  244.28   20.10
  -3  -7  -3  184.78   18.80
  -3  -7  -3  177.88   18.40
   3   7   3  175.38   18.50
   3   7   3  250.67   19.20
   3   7   3  193.18   19.40
  -4  -7  -3  136.99   14.70
  -4  -7  -3  108.79   13.60
  -4  -7  -3  152.28   13.00
  -4  -7  -3  163.28   13.90
   4   7   3  143.89   14.00
   4   7   3  147.09   14.10
   4   7   3  158.88   14.10
   4   7   3  121.19   14.40
  -5  -7  -3  107.99   11.70
  -5  -7  -3  107.89   10.80
   5   7   3   75.39   10.80
   5   7   3  104.79   10.70
   6  -8  -3   -1.70    1.70
   6  -8  -3   -4.40    2.20
  -6   8   3    0.20    1.50
  -6   8   3    1.30    1.90
   5  -8  -3   46.50    7.20
   5  -8  -3   55.49    8.80
   5  -8  -3   36.70    6.30
   5  -8  -3   47.60    7.60
  -5   8   3   56.59    8.90
  -5   8   3   55.39    5.10
  -5   8   3   52.09    6.00
  -5   8   3   32.20    6.50
   4  -8  -3   17.20    4.00
   4  -8  -3   23.70    2.70
   4  -8  -3   24.70    4.10
   4  -8  -3   16.70    3.70
   4  -8  -3   13.20    3.00
  -4   8   3   26.40    4.20
  -4   8   3   15.10    4.10
  -4   8   3   23.10    3.90
  -4   8   3   20.40    2.90
  -4   8   3   19.10    5.50
  -4   8   3   20.20    3.60
   3  -8  -3   14.40    3.30
   3  -8  -3    9.60    2.60
   3  -8  -3    8.40    2.00
   3  -8  -3   11.90    2.90
  -3   8   3    2.30    4.00
  -3   8   3    6.70    1.90
  -3   8   3   11.00    3.20
  -3   8   3    8.10    2.30
  -3   8   3    7.00    2.70
   2  -8  -3   92.39   10.00
   2  -8  -3   84.09    9.70
   2  -8  -3   90.89    9.20
   2  -8  -3   87.69   10.20
  -2   8   3  101.59    9.70
  -2   8   3  107.79   12.40
  -2   8   3  113.19   10.20
  -2   8   3   92.69   10.00
  -2   8   3   93.19   10.20
   1  -8  -3   22.80    3.50
   1  -8  -3   16.60    3.50
   1  -8  -3   16.30    3.70
  -1   8   3   12.90    3.00
  -1   8   3   22.10    3.70
  -1   8   3   10.60    2.50
  -1   8   3   13.10    3.40
   0  -8  -3   31.50    5.70
   0  -8  -3   38.80    4.40
   0  -8  -3   29.60    4.60
   0  -8  -3   35.40    5.40
   0   8   3   28.70    5.40
   0   8   3   30.10    4.60
   0   8   3   39.20    5.60
   0   8   3   30.00    4.80
   0   8   3   36.90    5.00
  -1  -8  -3   36.60    5.70
  -1  -8  -3   49.00    5.00
  -1  -8  -3   44.10    6.70
  -1  -8  -3   37.00    4.70
   1   8   3   38.70    6.20
   1   8   3   29.70    4.80
   1   8   3   32.10    4.70
   1   8   3   42.70    5.00
   1   8   3   34.10    5.60
  -2  -8  -3    4.10    2.20
  -2  -8  -3   10.40    3.50
   2   8   3    2.40    1.90
   2   8   3    2.10    2.20
   2   8   3    4.20    1.80
   2   8   3    4.00    2.50
   2   8   3    4.40    2.10
  -3  -8  -3   33.10    5.00
  -3  -8  -3   42.40    4.30
  -3  -8  -3   24.40    4.70
  -3  -8  -3   29.70    5.70
   3   8   3   40.10    5.70
   3   8   3   29.80    5.90
   3   8   3   30.30    5.00
   3   8   3   26.80    3.60
   3   8   3   40.20    5.80
  -4  -8  -3   23.00    3.30
  -4  -8  -3   21.90    5.30
  -4  -8  -3   18.50    4.20
   4   8   3   16.20    4.20
   4   8   3   17.20    3.90
   4   8   3   24.90    4.80
   4  -9  -3    2.40    2.10
   4  -9  -3    6.20    3.00
   4  -9  -3    5.40    1.60
   4  -9  -3    1.80    2.40
  -4   9   3    1.50    4.60
  -4   9   3    6.40    1.60
  -4   9   3    5.40    2.80
  -4   9   3   -0.50    1.90
   3  -9  -3    1.10    1.60
   3  -9  -3    1.60    1.90
   3  -9  -3    0.10    2.20
   3  -9  -3    1.50    2.20
  -3   9   3    2.10    2.20
  -3   9   3    6.10    2.40
  -3   9   3    0.30    1.70
  -3   9   3    0.60    2.30
  -3   9   3   -1.40    3.80
   2  -9  -3   20.10    4.50
   2  -9  -3   14.20    3.30
   2  -9  -3   16.60    4.00
   2  -9  -3   19.80    3.20
   2  -9  -3   15.40    3.20
  -2   9   3   16.60    5.60
  -2   9   3   24.50    4.50
  -2   9   3   16.00    3.70
  -2   9   3   18.00    3.40
  -2   9   3   16.30    3.90
   1  -9  -3    3.00    1.80
   1  -9  -3    3.30    2.70
   1  -9  -3    2.50    2.00
   1  -9  -3    4.60    2.20
  -1   9   3    3.20    4.10
  -1   9   3    0.80    1.80
  -1   9   3    3.10    2.00
  -1   9   3    2.50    2.40
  -1   9   3    4.50    1.50
   0  -9  -3   29.10    5.30
   0  -9  -3   21.30    4.60
   0  -9  -3   21.20    3.90
   0  -9  -3   19.10    5.10
   0   9   3   20.70    4.00
   0   9   3   29.50    4.50
   0   9   3   22.90    4.20
   0   9   3   22.90    4.10
   0   9   3   19.00    4.70
   0   9   3   24.50    2.80
  -1  -9  -3    2.40    1.90
  -1  -9  -3    3.80    1.90
  -1  -9  -3   -0.60    2.20
  -1  -9  -3   -2.40    2.30
   1   9   3    2.00    1.90
   1   9   3    3.30    1.80
   1   9   3    1.50    1.40
   1   9   3    0.90    1.40
   1   9   3    1.00    2.60
  -2  -9  -3   45.20    6.90
  -2  -9  -3   35.00    6.10
  -2  -9  -3   41.10    4.90
   2   9   3   34.70    7.50
   2   9   3   31.60    5.10
   2   9   3   33.60    4.60
   2   9   3   40.60    6.50
  -3  -9  -3   56.89    8.90
  -3  -9  -3   70.09    6.90
  -3  -9  -3   63.69    7.90
   3   9   3   49.90    6.20
   3   9   3   75.39    9.80
   3   9   3   68.99    7.90
   3   9   3   65.49    7.40
   2 -10  -3    7.90    3.30
   2 -10  -3   12.60    3.50
   2 -10  -3   12.00    2.60
  -2  10   3    2.20    5.00
  -2  10   3    4.50    2.40
  -2  10   3    9.50    3.60
   1 -10  -3    1.90    2.80
   1 -10  -3    3.40    2.10
   1 -10  -3    1.50    3.30
  -1  10   3   -4.30    5.00
  -1  10   3    0.40    4.00
  -1  10   3    1.90    2.00
  -1  10   3    6.30    2.70
   0 -10  -3   29.50    5.60
   0 -10  -3   34.50    5.60
   0  10   3   35.10    5.80
   0  10   3   23.50    4.60
   0  10   3   18.10    4.30
   0  10   3   31.50    8.20
  -1 -10  -3    5.00    2.50
  -1 -10  -3   -0.30    3.00
  -1 -10  -3    1.40    3.10
   1  10   3    2.90    1.60
   1  10   3    3.00    1.90
   1  10   3    5.90    2.80
   3  10  -4    0.20    1.90
   3  10  -4   -1.00    7.00
   3  10  -4    4.40    2.60
   3  10  -4    0.50    1.60
   3  10  -4   -0.80    2.00
  -3 -10   4    3.70    1.90
  -3 -10   4    2.50    2.90
   2  10  -4   25.40    6.90
   2  10  -4   28.00    4.80
   2  10  -4   27.30    5.40
   2  10  -4   41.70    6.00
   2  10  -4   35.40    4.40
  -2 -10   4   36.90    5.00
  -2 -10   4   36.60    6.60
  -2 -10   4   30.40    5.50
   1  10  -4    6.90    2.70
   1  10  -4   12.20    3.00
   1  10  -4    2.80    4.30
   1  10  -4    3.70    2.40
   1  10  -4    6.60    2.80
  -1 -10   4    5.10    3.00
  -1 -10   4   11.30    3.80
  -1 -10   4    7.50    2.40
  -1 -10   4    9.30    2.40
   0  10  -4   12.30    4.50
   0  10  -4   19.50    4.00
   0  10  -4   11.00    3.00
   0  10  -4   13.60    4.00
   0  10  -4   15.00    3.10
   0 -10   4   15.20    3.70
   0 -10   4   21.00    4.30
   0 -10   4   12.00    3.80
   0 -10   4   13.90    3.20
  -1  10  -4   -0.10    2.10
  -1  10  -4   -1.10    1.60
  -1  10  -4   -0.10    4.50
  -1  10  -4    0.80    1.50
  -1  10  -4    5.10    2.00
   1 -10   4    1.30    2.40
   1 -10   4    1.00    1.90
   1 -10   4   -1.60    2.30
   1 -10   4    0.90    1.60
  -2  10  -4   80.99   13.20
  -2  10  -4   66.59    8.60
  -2  10  -4   76.29    7.40
  -2  10  -4   69.79    8.20
  -2  10  -4   65.19    7.00
   2 -10   4   67.29    8.70
   2 -10   4   84.29    9.30
   2 -10   4   43.60    9.00
  -3  10  -4   25.10    8.50
  -3  10  -4   39.70    4.90
  -3  10  -4   40.10    6.20
  -3  10  -4   43.00    6.60
   3 -10   4   43.40    7.20
   3 -10   4   37.00    6.90
   3 -10   4   44.20    6.20
   4   9  -4    1.30    2.10
   4   9  -4   -1.00    1.50
   4   9  -4    3.70    3.00
   4   9  -4    0.30    1.90
   4   9  -4    3.50    4.10
   4   9  -4    2.20    1.90
  -4  -9   4   -0.80    3.10
  -4  -9   4   -0.40    1.40
   3   9  -4   87.09    9.40
   3   9  -4   66.79    9.50
   3   9  -4   89.19    9.40
   3   9  -4   88.39    9.70
   3   9  -4   95.59    9.20
   3   9  -4   89.39   14.30
  -3  -9   4   92.99   10.40
  -3  -9   4   95.49    9.70
  -3  -9   4   99.79    9.70
  -3  -9   4   91.89    9.00
   2   9  -4   11.50    2.80
   2   9  -4   13.00    4.90
   2   9  -4    5.00    2.00
   2   9  -4    7.10    1.90
   2   9  -4    9.50    2.60
   2   9  -4    8.40    2.40
  -2  -9   4   10.80    2.30
  -2  -9   4   10.90    3.70
  -2  -9   4    4.90    2.60
  -2  -9   4    2.40    1.90
   1   9  -4  205.88   17.50
   1   9  -4  195.48   16.10
   1   9  -4  153.48   17.30
   1   9  -4  146.19   16.50
   1   9  -4  207.98   20.00
   1   9  -4  200.28   16.90
  -1  -9   4  149.39   17.00
  -1  -9   4  162.08   16.80
  -1  -9   4  201.48   18.10
  -1  -9   4  190.48   16.80
   0   9  -4    1.70    1.70
   0   9  -4    9.60    4.30
   0   9  -4    2.20    1.50
   0   9  -4    2.40    1.90
   0   9  -4    2.00    1.70
   0  -9   4    2.40    1.70
   0  -9   4    4.60    2.40
   0  -9   4    1.80    1.80
   0  -9   4    2.30    1.70
  -1   9  -4  130.79   12.10
  -1   9  -4  124.59   11.40
  -1   9  -4  103.09   12.00
  -1   9  -4  101.99   11.30
  -1   9  -4  128.79   14.80
   1  -9   4  121.89   11.80
   1  -9   4  135.19   11.80
   1  -9   4  129.19   12.80
   1  -9   4  112.29   12.30
   1  -9   4  101.79   11.30
  -2   9  -4    3.00    1.70
  -2   9  -4    0.20    1.40
  -2   9  -4    4.70    2.30
  -2   9  -4   -1.60    1.70
  -2   9  -4    1.00    3.60
   2  -9   4    5.90    1.90
   2  -9   4    4.30    1.90
   2  -9   4    4.80    3.10
   2  -9   4   -1.20    2.10
  -3   9  -4   65.29    6.20
  -3   9  -4   48.40    7.00
  -3   9  -4   68.29    7.50
  -3   9  -4   64.89    6.90
  -3   9  -4   61.59   10.70
  -3   9  -4   45.10    5.80
   3  -9   4   71.29    7.20
   3  -9   4   63.79    7.10
   3  -9   4   48.70    7.90
   3  -9   4   70.69    8.20
  -4   9  -4   23.40    3.00
  -4   9  -4   22.30    3.70
  -4   9  -4   25.30    7.80
  -4   9  -4   24.30    4.50
  -4   9  -4   19.20    4.30
   4  -9   4   22.50    4.80
   6   8  -4    0.60    2.00
   6   8  -4   -5.10    1.60
  -6  -8   4    0.30    3.70
   5   8  -4    2.50    1.80
   5   8  -4    5.50    2.40
   5   8  -4    1.60    2.90
   5   8  -4    2.40    2.30
  -5  -8   4    2.50    1.30
  -5  -8   4    4.80    2.40
   4   8  -4    3.20    1.90
   4   8  -4   -0.10    1.40
   4   8  -4    1.50    2.10
   4   8  -4    4.30    3.70
   4   8  -4    0.30    1.30
   4   8  -4    2.20    2.00
  -4  -8   4    0.60    1.20
  -4  -8   4    3.40    1.90
  -4  -8   4    3.70    2.50
  -4  -8   4    4.80    2.10
   3   8  -4    7.40    2.70
   3   8  -4    5.30    2.10
   3   8  -4    3.40    1.50
   3   8  -4    5.10    1.70
   3   8  -4    6.80    2.10
   3   8  -4    6.80    3.30
  -3  -8   4    6.20    1.80
  -3  -8   4    8.70    2.70
  -3  -8   4   11.10    3.10
  -3  -8   4    5.40    2.20
   2   8  -4    0.90    2.70
   2   8  -4   -0.20    1.10
   2   8  -4    0.40    1.00
   2   8  -4   -0.60    1.00
   2   8  -4   -0.10    1.70
  -2  -8   4    3.50    1.50
  -2  -8   4    1.40    1.30
  -2  -8   4   -0.80    1.20
  -2  -8   4    2.10    2.00
   1   8  -4   -0.10    0.90
   1   8  -4    2.60    1.20
   1   8  -4    0.60    1.10
   1   8  -4    0.10    2.60
   1   8  -4    1.30    1.60
   1   8  -4    0.10    1.10
  -1  -8   4    0.40    1.30
  -1  -8   4   -0.30    1.80
  -1  -8   4    2.20    2.20
  -1  -8   4    0.40    1.30
   0   8  -4   17.20    5.00
   0   8  -4    8.20    2.30
   0   8  -4    9.50    2.30
   0   8  -4   14.50    3.10
   0   8  -4   10.80    2.50
   0  -8   4   13.90    3.30
   0  -8   4   12.60    3.50
   0  -8   4   13.90    2.60
   0  -8   4   15.80    2.90
  -1   8  -4   53.59    6.60
  -1   8  -4   50.89    5.90
  -1   8  -4   50.49    8.80
  -1   8  -4   57.89    6.40
  -1   8  -4   52.19    5.70
   1  -8   4   54.49    6.10
   1  -8   4   58.09    7.00
   1  -8   4   56.59    6.10
   1  -8   4   46.40    6.50
   1  -8   4   57.39    6.20
  -2   8  -4   22.10    3.80
  -2   8  -4   23.20    2.70
  -2   8  -4   13.50    3.50
  -2   8  -4   26.60    3.50
  -2   8  -4   18.00    5.00
  -2   8  -4   18.70    3.40
   2  -8   4   18.40    3.20
   2  -8   4   23.20    3.70
   2  -8   4   20.70    4.10
  -3   8  -4   34.60    3.40
  -3   8  -4   27.00    4.70
  -3   8  -4   34.60    5.00
  -3   8  -4   25.90    3.30
  -3   8  -4   29.30    6.90
  -3   8  -4   21.30    3.60
   3  -8   4   22.90    4.60
   3  -8   4   40.00    6.00
   3  -8   4   18.80    3.30
   3  -8   4   24.50    4.10
  -4   8  -4   70.89    7.50
  -4   8  -4   65.69    5.90
  -4   8  -4   54.39    7.10
  -4   8  -4   62.49    7.60
  -4   8  -4   57.59   10.00
  -4   8  -4   51.89    6.20
   4  -8   4   53.19    8.40
   4  -8   4   56.69    6.80
   4  -8   4   61.79    7.00
  -5   8  -4   10.80    3.20
  -5   8  -4    8.30    2.70
  -5   8  -4   18.20    3.90
  -5   8  -4   22.90    6.70
  -5   8  -4   14.80    3.60
   5  -8   4   12.60    3.20
   5  -8   4   12.50    3.20
   5  -8   4   21.90    4.60
   6   7  -4   17.20    3.50
   6   7  -4   15.20    3.40
   6   7  -4   11.00    2.70
  -6  -7   4   15.60    3.10
  -6  -7   4   23.20    4.30
  -6  -7   4   23.70    3.10
   5   7  -4    7.80    2.20
   5   7  -4    6.80    2.00
   5   7  -4    4.10    1.90
   5   7  -4    6.70    2.40
   5   7  -4    5.40    2.10
  -5  -7   4    8.40    3.00
  -5  -7   4    6.90    2.30
  -5  -7   4    5.30    1.50
   4   7  -4   55.79    6.70
   4   7  -4   67.39    8.40
   4   7  -4   54.69    6.50
   4   7  -4   60.39    6.60
   4   7  -4   51.39    6.60
   4   7  -4   59.19    7.00
  -4  -7   4   70.09    7.30
  -4  -7   4   71.79    6.10
  -4  -7   4   60.99    6.70
  -4  -7   4   56.09    6.60
   3   7  -4   59.79    6.90
   3   7  -4   66.49    7.00
   3   7  -4   62.69    6.90
   3   7  -4   66.29    7.00
   3   7  -4   66.59    8.60
  -3  -7   4   65.79    7.20
  -3  -7   4   64.89    6.50
  -3  -7   4   79.39    7.80
  -3  -7   4   59.89    7.00
   2   7  -4  166.68   15.50
   2   7  -4  157.18   14.90
   2   7  -4  161.28   14.90
   2   7  -4  163.28   14.80
   2   7  -4  158.68   15.20
   2   7  -4  152.98   16.60
  -2  -7   4  173.78   15.40
  -2  -7   4  152.08   15.00
  -2  -7   4  159.18   15.50
  -2  -7   4  162.88   14.70
   1   7  -4   89.39    9.10
   1   7  -4   86.69    8.50
   1   7  -4   95.19   10.70
   1   7  -4   96.69    8.80
   1   7  -4   89.79    8.80
   1   7  -4   92.69    9.40
  -1  -7   4   88.49    9.50
  -1  -7   4   86.79   10.10
  -1  -7   4   92.89    9.30
  -1  -7   4   81.29    8.80
   0   7  -4   31.10    3.90
   0   7  -4   28.60    4.60
   0   7  -4   31.40    6.40
   0   7  -4   32.10    3.80
   0   7  -4   37.50    5.30
   0   7  -4   39.60    4.20
   0  -7   4   27.60    4.70
   0  -7   4   31.80    4.50
   0  -7   4   32.20    5.00
   0  -7   4   37.10    5.40
   0  -7   4   32.10    4.10
  -1   7  -4   63.49   10.10
  -1   7  -4   70.99    8.00
  -1   7  -4   68.09    7.30
  -1   7  -4   61.19    7.60
  -1   7  -4   92.49    7.30
  -1   7  -4   72.39    7.20
   1  -7   4   74.59    7.60
   1  -7   4   70.49    7.50
   1  -7   4   69.99    8.10
   1  -7   4   75.69    7.50
   1  -7   4   76.79    8.20
  -2   7  -4    5.10    1.30
  -2   7  -4    6.60    1.60
  -2   7  -4    5.30    1.30
  -2   7  -4    2.70    1.30
  -2   7  -4    0.90    2.50
  -2   7  -4    7.50    2.40
  -2   7  -4    6.00    2.10
   2  -7   4    5.70    2.00
   2  -7   4    5.20    1.90
   2  -7   4    4.30    2.00
   2  -7   4    2.80    1.20
  -3   7  -4  144.49   14.60
  -3   7  -4  156.98   13.80
  -3   7  -4  155.58   14.20
  -3   7  -4  155.88   13.60
  -3   7  -4  151.48   14.70
   3  -7   4  148.59   14.90
   3  -7   4  149.69   14.20
   3  -7   4  134.99   14.00
   3  -7   4  147.39   14.90
   3  -7   4  154.88   13.20
  -4   7  -4   62.19    5.10
  -4   7  -4   45.10    6.20
  -4   7  -4   63.39    6.60
  -4   7  -4   38.70    5.70
  -4   7  -4   72.49   10.60
  -4   7  -4   49.80    5.70
   4  -7   4   57.39    6.90
   4  -7   4   49.00    6.00
   4  -7   4   42.30    6.70
   4  -7   4   48.50    8.60
   4  -7   4   47.80    5.80
  -5   7  -4   25.10    5.90
  -5   7  -4   26.80    6.70
  -5   7  -4   25.00    4.40
  -5   7  -4   39.90    5.50
  -5   7  -4   30.00    5.00
   5  -7   4   22.50    4.80
   5  -7   4   28.90    6.70
   5  -7   4   40.80    5.30
   5  -7   4   24.90    3.20
   5  -7   4   33.40    5.70
   5  -7   4   29.00    4.40
  -6   7  -4   39.70    7.80
  -6   7  -4   26.40    4.60
  -6   7  -4   36.70    5.60
   6  -7   4   38.80    5.20
   6  -7   4   21.30    5.10
   6  -7   4   21.90    5.70
   6  -7   4   22.50    4.20
   6  -7   4   35.50    6.20
   7   6  -4   45.90    6.50
   7   6  -4   49.20    5.70
   7   6  -4   39.50    6.10
  -7  -6   4   46.00    6.20
  -7  -6   4   46.80    6.00
  -7  -6   4   59.39    5.90
   6   6  -4  124.89   11.30
   6   6  -4   94.49   11.40
   6   6  -4  129.69   12.30
   6   6  -4  111.99   10.90
   6   6  -4   98.29   11.20
  -6  -6   4  118.49   11.30
  -6  -6   4  125.59   11.70
  -6  -6   4  126.59   11.20
  -6  -6   4  124.69   11.90
   5   6  -4   60.89    7.40
   5   6  -4   81.09    7.60
   5   6  -4   74.39    8.00
   5   6  -4   70.79    7.80
   5   6  -4   59.69    7.30
  -5  -6   4   66.69    7.30
  -5  -6   4   71.79    7.60
  -5  -6   4   82.69    7.20
  -5  -6   4   86.69    8.20
   4   6  -4  143.39   14.00
   4   6  -4  138.69   13.70
   4   6  -4  141.69   14.10
   4   6  -4  167.78   14.20
   4   6  -4  152.68   13.90
   4   6  -4  155.48   14.00
  -4  -6   4  148.09   13.10
  -4  -6   4  155.88   14.00
  -4  -6   4  140.49   13.20
  -4  -6   4  142.19   13.80
   3   6  -4   15.80    2.80
   3   6  -4   16.00    2.80
   3   6  -4   15.80    3.00
   3   6  -4   20.50    3.40
   3   6  -4   11.50    3.50
  -3  -6   4   15.00    2.40
  -3  -6   4   14.10    3.00
  -3  -6   4   14.30    2.70
  -3  -6   4   13.20    2.90
   2   6  -4   39.50    4.30
   2   6  -4   31.50    4.20
   2   6  -4   35.90    4.40
   2   6  -4   40.90    4.40
   2   6  -4   36.60    6.20
   2   6  -4   43.60    4.80
  -2  -6   4   35.20    4.40
  -2  -6   4   36.60    4.10
  -2  -6   4   38.10    4.90
   1   6  -4   20.10    3.30
   1   6  -4   27.60    3.30
   1   6  -4   16.90    3.50
   1   6  -4   21.60    2.70
   1   6  -4   26.30    3.50
   1   6  -4   24.10    3.40
   1   6  -4   22.50    4.70
  -1  -6   4   20.90    3.70
  -1  -6   4   23.20    3.60
  -1  -6   4   26.10    3.60
  -1  -6   4   24.60    3.50
   0   6  -4   42.70    6.80
   0   6  -4   35.40    4.90
   0   6  -4   53.89    4.70
   0   6  -4   40.90    4.50
   0   6  -4   42.40    4.50
   0   6  -4   38.80    4.80
   0  -6   4   41.30    4.70
   0  -6   4   42.30    4.70
   0  -6   4   38.90    5.10
   0  -6   4   39.80    5.00
   0  -6   4   41.60    4.70
  -1   6  -4   36.00    4.20
  -1   6  -4   44.60    4.20
  -1   6  -4   32.70    6.30
  -1   6  -4   34.60    4.70
  -1   6  -4   42.90    4.90
  -1   6  -4   37.10    4.30
   1  -6   4   37.60    4.00
   1  -6   4   42.00    5.10
   1  -6   4   43.10    4.60
   1  -6   4   39.30    4.50
   1  -6   4   39.20    4.50
  -2   6  -4   41.70    5.10
  -2   6  -4   36.60    5.00
  -2   6  -4   42.60    4.70
  -2   6  -4   45.10    4.30
  -2   6  -4   42.00    4.50
  -2   6  -4   48.50    7.70
   2  -6   4   36.10    4.60
   2  -6   4   42.60    5.50
   2  -6   4   37.80    5.70
   2  -6   4   45.00    4.20
   2  -6   4   41.80    7.20
   2  -6   4   44.70    4.90
  -3   6  -4   24.80    5.60
  -3   6  -4   20.40    2.50
  -3   6  -4   16.10    3.50
  -3   6  -4   22.90    3.90
  -3   6  -4   19.80    2.90
  -3   6  -4   19.70    3.10
   3  -6   4   14.80    2.90
   3  -6   4   20.10    4.90
   3  -6   4   21.30    3.60
   3  -6   4   19.60    2.30
   3  -6   4   20.80    3.90
   3  -6   4   15.90    2.80
  -4   6  -4   61.19    7.20
  -4   6  -4   74.69    7.90
  -4   6  -4   71.89    7.60
  -4   6  -4  105.19   10.60
  -4   6  -4   84.89    8.20
   4  -6   4   65.99    8.70
   4  -6   4   67.19    9.30
   4  -6   4   73.99    7.60
   4  -6   4   72.39    7.40
   4  -6   4   64.79    8.10
  -5   6  -4    4.80    2.10
  -5   6  -4    3.60    1.70
  -5   6  -4    7.80    4.40
  -5   6  -4    5.50    2.10
  -5   6  -4    4.80    1.80
   5  -6   4    6.10    1.60
   5  -6   4    2.90    2.60
   5  -6   4    6.70    2.50
   5  -6   4    6.30    3.20
   5  -6   4    6.60    1.70
  -6   6  -4   72.39    8.50
  -6   6  -4   87.59    9.00
  -6   6  -4   87.89    8.90
  -6   6  -4   80.39   12.30
  -6   6  -4   75.19    8.90
   6  -6   4   92.09   12.10
   6  -6   4  114.39   10.00
   6  -6   4   71.19    9.50
   6  -6   4   87.79    8.80
   6  -6   4   65.79    8.20
  -7   6  -4   20.90    4.60
  -7   6  -4   20.80    4.00
  -7   6  -4   16.70    5.80
   7  -6   4   11.70    2.90
   7  -6   4   20.90    4.50
   7  -6   4   21.80    5.00
   7  -6   4   20.20    3.60
   7   5  -4   51.69    5.60
   7   5  -4   36.70    5.30
  -7  -5   4   53.59    5.80
  -7  -5   4   46.10    5.60
  -7  -5   4   44.60    5.80
  -7  -5   4   54.19    5.40
   6   5  -4    5.00    1.70
   6   5  -4    3.60    1.80
   6   5  -4    7.60    2.30
   6   5  -4    5.10    1.50
  -6  -5   4    3.20    1.40
  -6  -5   4    5.50    1.60
  -6  -5   4    3.60    1.50
  -6  -5   4    7.00    2.40
   5   5  -4  138.49   13.10
   5   5  -4  140.79   12.90
   5   5  -4  139.19   13.40
   5   5  -4  127.99   12.70
  -5  -5   4  169.28   13.40
  -5  -5   4  130.19   12.60
  -5  -5   4  140.59   12.80
  -5  -5   4  123.89   12.90
   4   5  -4   67.29    6.90
   4   5  -4   62.39    6.50
   4   5  -4   64.29    6.80
   4   5  -4   64.29    6.70
  -4  -5   4   69.09    6.80
  -4  -5   4   60.39    6.50
  -4  -5   4   68.19    6.20
  -4  -5   4   62.09    6.10
  -4  -5   4   62.49    6.80
   3   5  -4   81.39    8.00
   3   5  -4   84.39    8.90
   3   5  -4   82.99    7.50
   3   5  -4   77.59    7.80
   3   5  -4   83.89    8.00
   3   5  -4   75.59    7.70
   3   5  -4   82.99    7.80
  -3  -5   4   82.29    7.40
  -3  -5   4   74.99    7.40
  -3  -5   4   80.09    7.80
  -3  -5   4   71.59    7.90
  -3  -5   4   74.89    7.80
   2   5  -4  261.27   19.50
   2   5  -4  204.58   18.80
   2   5  -4  204.88   20.10
   2   5  -4  212.38   19.00
   2   5  -4  216.38   19.00
   2   5  -4  213.98   19.20
   2   5  -4  215.28   19.10
   2   5  -4  208.78   19.00
  -2  -5   4  216.78   19.10
  -2  -5   4  204.38   19.30
  -2  -5   4  201.38   19.10
  -2  -5   4  206.18   18.80
   1   5  -4    4.60    1.20
   1   5  -4    5.30    1.40
   1   5  -4    3.60    1.40
   1   5  -4    3.60    1.20
   1   5  -4    4.60    1.20
   1   5  -4    3.70    1.40
   1   5  -4    6.60    2.40
   1   5  -4    6.60    1.60
  -1  -5   4    3.70    1.40
  -1  -5   4    5.30    1.50
  -1  -5   4    2.70    1.20
  -1  -5   4    6.20    1.70
   0   5  -4  129.69   12.20
   0   5  -4  136.99   12.30
   0   5  -4  136.09   12.60
   0   5  -4  134.09   12.20
   0   5  -4  131.09   12.50
   0   5  -4  133.09   13.70
   0   5  -4  126.99   12.30
   0  -5   4  140.29   12.30
   0  -5   4  137.09   12.80
   0  -5   4  134.59   12.10
   0  -5   4  131.59   12.60
   0  -5   4  141.29   12.40
   0  -5   4  142.19   12.40
  -1   5  -4   26.50    3.10
  -1   5  -4   27.40    3.10
  -1   5  -4   29.90    3.50
  -1   5  -4   27.10    2.90
  -1   5  -4   28.70    5.10
  -1   5  -4   27.50    3.70
  -1   5  -4   28.40    3.70
   1  -5   4   28.60    3.50
   1  -5   4   24.80    3.20
   1  -5   4   28.80    5.20
   1  -5   4   27.40    2.90
   1  -5   4   28.50    4.20
   1  -5   4   30.60    3.90
  -2   5  -4   50.99    4.80
  -2   5  -4   46.60    4.50
  -2   5  -4   45.60    4.90
  -2   5  -4   42.60    5.10
  -2   5  -4   41.90    4.50
  -2   5  -4   43.50    5.20
  -2   5  -4   42.10    4.00
  -2   5  -4   41.00    7.00
   2  -5   4   39.20    5.20
   2  -5   4   49.20    4.80
   2  -5   4   40.90    5.20
   2  -5   4   43.30    6.90
   2  -5   4   44.80    4.90
   2  -5   4   45.60    4.30
  -3   5  -4   60.69    6.40
  -3   5  -4   52.09    5.40
  -3   5  -4   61.39    5.90
  -3   5  -4   59.39    6.50
  -3   5  -4   49.50    8.10
  -3   5  -4   58.49    6.00
   3  -5   4   57.59    6.50
   3  -5   4   57.39    5.90
   3  -5   4   54.19    8.50
   3  -5   4   59.69    6.10
   3  -5   4   54.69    6.50
  -4   5  -4   17.80    3.30
  -4   5  -4   22.00    3.80
  -4   5  -4   16.00    2.90
  -4   5  -4   13.20    2.60
  -4   5  -4   18.50    2.10
  -4   5  -4   19.40    5.10
   4  -5   4   16.30    3.20
   4  -5   4   20.50    5.10
   4  -5   4   17.40    2.80
   4  -5   4   21.20    4.00
   4  -5   4   22.80    3.50
  -5   5  -4   21.00    3.70
  -5   5  -4   33.60    4.80
  -5   5  -4   24.00    3.80
  -5   5  -4   34.40    6.40
  -5   5  -4   26.70    4.70
   5  -5   4   24.30    6.30
   5  -5   4   23.40    3.80
   5  -5   4   17.10    3.80
   5  -5   4   24.20    3.70
   5  -5   4   15.70    3.90
  -6   5  -4   22.90    4.30
  -6   5  -4   38.90    5.40
  -6   5  -4   26.30    6.60
  -6   5  -4   26.00    4.60
   6  -5   4   33.20    5.20
   6  -5   4   27.90    5.30
   6  -5   4   25.40    6.10
   6  -5   4   28.40    4.30
   6  -5   4   34.60    4.80
  -7   5  -4    3.90    3.90
  -7   5  -4   -0.90    1.30
  -7   5  -4    2.70    2.30
   7  -5   4    4.20    3.70
   7  -5   4    2.10    1.50
   7  -5   4    1.90    2.80
   8   4  -4    3.20    1.80
   8   4  -4    3.30    1.50
   8   4  -4    3.60    1.60
   8   4  -4    4.90    2.40
  -8  -4   4    2.60    1.70
  -8  -4   4    4.60    2.10
  -8  -4   4    4.50    1.80
  -8  -4   4    4.40    2.00
   7   4  -4   96.79    9.70
   7   4  -4   87.69   10.30
   7   4  -4  120.09    9.60
   7   4  -4  108.29   10.80
   7   4  -4   86.89    9.60
   7   4  -4   91.79    9.40
  -7  -4   4  116.89    9.50
  -7  -4   4   76.19    9.70
  -7  -4   4   95.79    9.90
  -7  -4   4  110.99    9.80
   6   4  -4    4.30    1.50
   6   4  -4    4.20    1.50
   6   4  -4    4.20    1.60
   6   4  -4    7.40    1.60
   6   4  -4    6.20    2.10
  -6  -4   4    6.30    1.90
  -6  -4   4    3.30    1.10
  -6  -4   4    6.70    1.90
  -6  -4   4    1.30    1.40
   5   4  -4   28.10    3.70
   5   4  -4   25.50    3.60
   5   4  -4   34.60    3.80
   5   4  -4   32.70    4.30
   5   4  -4   32.80    3.50
  -5  -4   4   32.20    3.80
  -5  -4   4   30.40    3.50
  -5  -4   4   30.50    4.00
  -5  -4   4   26.20    3.90
   4   4  -4  201.18   17.80
   4   4  -4  182.68   18.60
   4   4  -4  202.38   17.90
   4   4  -4  194.48   17.60
   4   4  -4  216.58   17.90
   4   4  -4  209.88   17.30
  -4  -4   4  192.88   17.30
  -4  -4   4  192.58   17.50
  -4  -4   4  195.28   17.80
  -4  -4   4  194.38   17.80
  -4  -4   4  194.88   17.60
   3   4  -4    6.00    1.40
   3   4  -4    4.20    1.50
   3   4  -4    7.40    1.30
   3   4  -4    4.20    1.40
   3   4  -4    6.00    1.50
   3   4  -4    4.80    1.40
   3   4  -4    3.00    1.80
   3   4  -4    6.10    1.70
  -3  -4   4    6.60    1.30
  -3  -4   4    6.30    1.30
  -3  -4   4    5.00    1.50
  -3  -4   4    7.40    1.60
  -3  -4   4    5.10    1.60
   2   4  -4 1183.88   97.29
   2   4  -4 1143.49   97.39
   2   4  -4 1166.58   97.49
   2   4  -4 1127.19   97.39
   2   4  -4 1149.98   98.29
   2   4  -4 1134.99   97.49
   2   4  -4 1147.69   97.49
  -2  -4   4 1102.39   97.39
  -2  -4   4 1135.49   97.19
  -2  -4   4 1155.58   97.49
  -2  -4   4 1122.79   97.59
   1   4  -4    3.30    1.10
   1   4  -4    2.20    1.30
   1   4  -4    2.30    1.10
   1   4  -4    2.60    1.00
   1   4  -4    2.80    1.20
   1   4  -4    2.80    0.90
   1   4  -4    3.40    1.10
   1   4  -4    4.70    2.00
  -1  -4   4    2.50    1.20
  -1  -4   4    2.30    0.90
  -1  -4   4    1.90    1.10
  -1  -4   4    1.30    1.30
  -1  -4   4    1.30    1.10
   0   4  -4  318.37   28.20
   0   4  -4  308.87   26.80
   0   4  -4  312.47   27.30
   0   4  -4  303.17   26.80
   0   4  -4  306.57   26.90
   0   4  -4  297.47   27.20
   0   4  -4  311.07   27.00
   0  -4   4  311.57   26.90
   0  -4   4  303.17   27.00
   0  -4   4  304.97   27.20
   0  -4   4  364.36   28.50
   0  -4   4  305.57   26.90
   0  -4   4  303.67   27.30
  -1   4  -4  159.78   15.80
  -1   4  -4  153.78   14.10
  -1   4  -4  162.78   14.30
  -1   4  -4  162.28   14.30
  -1   4  -4  161.78   14.80
  -1   4  -4  158.38   14.50
  -1   4  -4  154.38   14.70
   1  -4   4  170.58   14.20
   1  -4   4  162.98   15.70
   1  -4   4  170.38   15.40
   1  -4   4  165.48   14.30
   1  -4   4  150.38   14.80
   1  -4   4  167.28   14.50
  -2   4  -4  448.76   38.90
  -2   4  -4  462.55   40.60
  -2   4  -4  438.16   38.80
  -2   4  -4  441.86   39.10
  -2   4  -4  444.76   39.30
  -2   4  -4  433.46   39.30
   2  -4   4  481.25   40.70
   2  -4   4  456.95   39.50
   2  -4   4  446.76   39.00
   2  -4   4  462.75   39.60
   2  -4   4  458.25   38.90
  -3   4  -4   43.60    5.00
  -3   4  -4   38.20    4.10
  -3   4  -4   39.90    4.50
  -3   4  -4   45.00    4.70
  -3   4  -4   43.70    4.90
  -3   4  -4   37.50    6.50
   3  -4   4   39.80    5.00
   3  -4   4   44.30    5.20
   3  -4   4   41.40    4.60
   3  -4   4   47.80    4.60
   3  -4   4   46.50    7.00
  -4   4  -4   28.70    3.70
  -4   4  -4   25.80    4.00
  -4   4  -4   32.10    6.10
  -4   4  -4   31.90    4.40
  -4   4  -4   29.70    3.80
  -4   4  -4   30.20    4.60
   4  -4   4   25.80    3.50
   4  -4   4   30.80    3.60
   4  -4   4   22.80    4.00
   4  -4   4   27.40    4.50
   4  -4   4   35.10    7.00
  -5   4  -4   22.30    5.00
  -5   4  -4   11.10    3.20
  -5   4  -4   11.70    2.70
  -5   4  -4   16.10    3.20
   5  -4   4    8.20    3.60
   5  -4   4   17.30    4.80
   5  -4   4    8.50    1.90
   5  -4   4   10.60    3.20
  -6   4  -4   25.30    6.10
  -6   4  -4   20.30    4.00
  -6   4  -4   31.60    5.00
   6  -4   4   21.70    3.60
   6  -4   4   31.50    4.20
   6  -4   4   21.90    5.70
   6  -4   4   36.60    5.70
   6  -4   4   24.50    4.20
  -7   4  -4    7.70    2.60
  -7   4  -4   20.20    4.10
  -7   4  -4   14.00    3.20
   7  -4   4   12.40    3.70
   7  -4   4   10.60    3.00
   7  -4   4   14.90    3.10
   7  -4   4   12.50    2.70
   7  -4   4    7.00    3.90
   8   3  -4   11.20    2.80
   8   3  -4   11.10    2.00
   8   3  -4    5.90    1.70
   8   3  -4    5.50    1.60
   8   3  -4    7.70    2.60
  -8  -3   4    6.50    2.30
  -8  -3   4   11.00    2.40
  -8  -3   4    9.00    2.30
  -8  -3   4    8.70    1.60
   7   3  -4   22.80    3.30
   7   3  -4   18.80    2.70
   7   3  -4   27.70    3.50
   7   3  -4   19.40    3.90
  -7  -3   4   21.90    2.90
  -7  -3   4   21.00    3.80
  -7  -3   4   25.40    2.80
  -7  -3   4   21.30    3.50
   6   3  -4    5.20    1.80
   6   3  -4    6.50    1.70
   6   3  -4    7.70    1.90
   6   3  -4    5.80    1.40
  -6  -3   4    6.30    1.70
  -6  -3   4    5.80    1.80
  -6  -3   4    7.10    1.40
  -6  -3   4    6.20    1.90
   5   3  -4  273.17   24.50
   5   3  -4  268.67   23.80
   5   3  -4  270.17   23.60
   5   3  -4  278.47   23.80
   5   3  -4  283.07   24.00
  -5  -3   4  260.37   23.70
  -5  -3   4  263.47   23.90
  -5  -3   4  267.97   24.00
   4   3  -4  206.98   17.30
   4   3  -4  202.88   17.50
   4   3  -4  196.18   17.70
   4   3  -4  241.18   18.40
   4   3  -4  186.78   17.80
   4   3  -4  224.18   17.90
   4   3  -4  204.08   18.20
  -4  -3   4  194.58   17.70
  -4  -3   4  190.58   17.80
  -4  -3   4  188.88   17.40
  -4  -3   4  183.68   17.60
  -4  -3   4  195.18   17.50
   3   3  -4 1340.27  112.09
   3   3  -4 1439.86  112.19
   3   3  -4 1258.37  112.19
   3   3  -4 1314.87  111.89
   3   3  -4 1351.16  111.59
   3   3  -4 1325.47  111.49
   3   3  -4 1280.37  111.69
   3   3  -4 1277.67  112.09
  -3  -3   4 1286.77  111.59
  -3  -3   4 1262.77  111.69
  -3  -3   4 1322.97  111.59
  -3  -3   4 1319.17  111.89
  -3  -3   4 1298.47  111.59
   2   3  -4  175.18   15.70
   2   3  -4  171.38   15.70
   2   3  -4  185.38   15.60
   2   3  -4  172.78   16.20
   2   3  -4  173.38   15.80
   2   3  -4  174.88   15.40
   2   3  -4  182.58   15.90
   2   3  -4  176.88   15.60
  -2  -3   4  189.58   15.90
  -2  -3   4  171.78   15.70
  -2  -3   4  175.98   15.60
  -2  -3   4  184.78   15.50
  -2  -3   4  172.28   15.60
   1   3  -4 2023.30  175.08
   1   3  -4 2018.70  175.78
   1   3  -4 2072.39  175.08
   1   3  -4 2098.49  175.18
   1   3  -4 2124.89  174.88
   1   3  -4 2143.59  175.08
   1   3  -4 2046.20  175.08
   1   3  -4 2039.80  175.18
  -1  -3   4 2058.29  175.18
  -1  -3   4 1989.20  174.98
  -1  -3   4 2060.59  175.18
  -1  -3   4 2024.30  175.18
  -1  -3   4 2124.49  175.28
   0   3  -4    6.70    1.20
   0   3  -4    7.90    1.80
   0   3  -4    6.60    1.20
   0   3  -4    4.80    2.30
   0   3  -4    6.20    1.50
   0   3  -4    5.70    1.60
   0   3  -4    6.20    1.30
   0  -3   4    6.50    1.50
   0  -3   4    8.40    1.90
   0  -3   4    4.20    1.20
   0  -3   4    5.80    1.30
   0  -3   4    7.50    1.30
   0  -3   4    7.50    2.50
   0  -3   4    5.80    1.70
  -1   3  -4  962.80   80.59
  -1   3  -4  930.71   80.39
  -1   3  -4  924.51   81.89
  -1   3  -4  953.10   80.69
  -1   3  -4  937.31   80.79
  -1   3  -4  968.70   80.99
  -1   3  -4  970.50   80.99
   1  -3   4  950.30   81.09
   1  -3   4  909.51   81.79
   1  -3   4  962.20   80.79
   1  -3   4  940.11   80.99
  -2   3  -4   38.60    4.30
  -2   3  -4   40.70    4.20
  -2   3  -4   35.20    4.50
  -2   3  -4   40.40    5.60
  -2   3  -4   45.50    4.70
  -2   3  -4   40.70    4.20
   2  -3   4   42.50    4.20
   2  -3   4   41.00    5.50
   2  -3   4   45.00    4.80
   2  -3   4   41.90    3.80
   2  -3   4   39.10    4.70
   2  -3   4   41.70    4.30
  -3   3  -4   64.99    6.70
  -3   3  -4   70.69    6.80
  -3   3  -4   83.59    8.00
  -3   3  -4   71.29    7.00
  -3   3  -4   73.39    8.40
   3  -3   4   68.09    6.70
   3  -3   4   68.29    6.70
   3  -3   4   66.59    7.20
   3  -3   4   69.39    7.10
   3  -3   4   57.19    8.50
  -4   3  -4  150.48   14.60
  -4   3  -4  162.48   16.60
  -4   3  -4  163.88   15.90
  -4   3  -4  163.68   15.10
   4  -3   4  159.58   16.50
   4  -3   4  165.78   15.50
   4  -3   4  165.38   14.80
   4  -3   4  168.08   15.30
   4  -3   4  165.28   14.70
  -5   3  -4  413.36   35.20
  -5   3  -4  398.86   35.00
  -5   3  -4  398.36   35.30
   5  -3   4  385.76   34.80
   5  -3   4  374.86   36.60
   5  -3   4  403.86   34.50
   5  -3   4  403.26   35.60
   5  -3   4  391.76   35.20
  -6   3  -4    1.20    1.40
  -6   3  -4    1.90    2.00
  -6   3  -4    1.60    1.30
   6  -3   4    2.20    0.90
   6  -3   4    1.20    1.30
   6  -3   4    4.20    2.40
   6  -3   4    1.50    2.10
   6  -3   4    1.20    1.10
  -7   3  -4  117.99   11.90
  -7   3  -4  134.89   11.60
  -7   3  -4   99.29   11.90
  -7   3  -4  134.69   12.50
   7  -3   4  107.69   11.50
   7  -3   4  109.49   13.80
   7  -3   4  125.09   11.90
   7  -3   4  101.59   12.40
   7  -3   4  137.79   12.60
  -8   3  -4   33.70    5.80
  -8   3  -4   37.10    4.70
  -8   3  -4   45.20    6.20
   8  -3   4   43.60    6.00
   8  -3   4   32.60    4.30
   8  -3   4   30.60    5.60
   8  -3   4   29.80    7.20
   8  -3   4   33.80    6.50
   8   2  -4   16.10    3.40
   8   2  -4   15.60    2.30
   8   2  -4   12.60    2.20
   8   2  -4   16.60    3.60
   8   2  -4   11.90    2.60
   8   2  -4   12.00    2.30
  -8  -2   4   16.10    2.00
  -8  -2   4   14.20    3.70
  -8  -2   4   14.40    2.00
   7   2  -4    7.10    2.00
   7   2  -4    4.50    1.40
   7   2  -4    3.90    1.90
   7   2  -4    8.70    1.90
   7   2  -4    5.00    1.50
   7   2  -4    5.80    1.40
  -7  -2   4    5.30    2.20
  -7  -2   4    8.70    1.50
  -7  -2   4    5.90    1.20
  -7  -2   4    9.70    2.10
   6   2  -4  189.78   17.70
   6   2  -4  189.88   16.60
   6   2  -4  188.58   16.90
   6   2  -4  190.78   17.20
   6   2  -4  189.58   16.80
  -6  -2   4  192.88   17.50
  -6  -2   4  184.58   16.60
  -6  -2   4  193.48   16.50
  -6  -2   4  184.58   17.00
   5   2  -4    2.20    1.30
   5   2  -4    3.30    1.40
   5   2  -4    2.10    0.80
   5   2  -4    2.90    1.40
   5   2  -4    2.20    1.10
  -5  -2   4    3.40    1.10
  -5  -2   4    1.00    1.10
  -5  -2   4    1.10    1.00
  -5  -2   4    1.60    0.60
   4   2  -4  131.39   11.90
   4   2  -4  123.89   12.00
   4   2  -4  129.99   11.70
   4   2  -4  130.19   11.30
   4   2  -4  126.69   11.40
   4   2  -4  157.08   12.10
  -4  -2   4  125.39   11.70
  -4  -2   4  121.89   11.40
  -4  -2   4  121.79   11.30
  -4  -2   4  131.39   11.80
   3   2  -4   59.49    6.10
   3   2  -4   64.19    5.60
   3   2  -4   65.89    5.70
   3   2  -4   65.39    6.20
   3   2  -4   59.99    5.80
   3   2  -4   58.49    6.00
   3   2  -4   59.19    5.90
   3   2  -4   59.39    5.90
   3   2  -4   61.49    5.60
  -3  -2   4   59.59    5.80
  -3  -2   4   59.89    6.00
  -3  -2   4   60.79    5.50
  -3  -2   4   63.19    5.90
  -3  -2   4   56.89    5.60
   2   2  -4  222.58   18.80
   2   2  -4  214.48   18.80
   2   2  -4  230.58   19.00
   2   2  -4  212.08   19.10
   2   2  -4  225.58   18.90
   2   2  -4  218.38   19.30
   2   2  -4  224.98   18.80
   2   2  -4  219.18   19.20
   2   2  -4  209.58   19.10
  -2  -2   4  224.08   18.90
  -2  -2   4  201.88   18.80
  -2  -2   4  200.28   19.20
  -2  -2   4  215.28   18.80
  -2  -2   4  204.18   19.10
  -2  -2   4  229.48   19.10
  -2  -2   4  219.98   18.90
   1   2  -4   47.20    4.50
   1   2  -4   44.40    4.40
   1   2  -4   54.39    4.30
   1   2  -4   46.80    4.50
   1   2  -4   44.50    4.30
   1   2  -4   46.40    5.00
   1   2  -4   43.10    4.40
   1   2  -4   42.50    4.40
  -1  -2   4   45.30    4.50
  -1  -2   4   48.00    4.70
  -1  -2   4   45.60    4.60
  -1  -2   4   43.50    4.90
  -1  -2   4   43.80    4.50
   0   2  -4    2.70    0.80
   0   2  -4    3.10    1.50
   0   2  -4    3.20    0.70
   0   2  -4    1.70    1.10
   0   2  -4    3.80    1.10
   0  -2   4    1.80    1.50
   0  -2   4    3.50    0.90
   0  -2   4    3.50    1.10
   0  -2   4    3.10    0.80
   0  -2   4    2.20    1.00
   0  -2   4    4.30    1.20
   0  -2   4    3.50    0.70
  -1   2  -4  132.99   11.90
  -1   2  -4  123.59   12.00
  -1   2  -4  125.19   12.70
  -1   2  -4  130.39   11.70
  -1   2  -4  130.39   11.50
   1  -2   4  130.89   11.90
   1  -2   4  135.19   12.10
   1  -2   4  132.29   11.70
   1  -2   4  139.79   11.50
   1  -2   4  124.09   11.60
   1  -2   4  135.39   12.80
  -2   2  -4  256.57   21.70
  -2   2  -4  243.18   21.40
  -2   2  -4  234.88   21.80
  -2   2  -4  259.37   22.80
  -2   2  -4  230.08   21.40
   2  -2   4  248.68   21.70
   2  -2   4  248.98   23.50
   2  -2   4  264.57   22.00
   2  -2   4  238.58   21.40
   2  -2   4  243.28   21.30
   2  -2   4  241.68   21.00
  -3   2  -4  135.59   11.70
  -3   2  -4  117.99   12.60
  -3   2  -4  126.29   11.30
  -3   2  -4  123.89   11.80
   3  -2   4  122.59   11.30
   3  -2   4  116.79   11.60
   3  -2   4  125.09   11.90
   3  -2   4  129.09   12.90
   3  -2   4  123.89   11.20
  -4   2  -4    6.50    2.60
  -4   2  -4    8.60    2.00
  -4   2  -4    7.10    2.30
  -4   2  -4    8.40    1.70
   4  -2   4    5.20    1.40
   4  -2   4    8.80    2.50
   4  -2   4    8.70    1.80
   4  -2   4    7.50    1.90
   4  -2   4    4.20    2.80
  -5   2  -4    3.30    2.10
  -5   2  -4    4.80    1.20
  -5   2  -4    3.40    1.30
  -5   2  -4    4.00    1.80
   5  -2   4    5.40    3.00
   5  -2   4    3.60    2.30
   5  -2   4    6.80    1.60
   5  -2   4    3.50    1.70
   5  -2   4    5.40    1.70
  -6   2  -4   23.20    3.80
  -6   2  -4   32.00    4.70
   6  -2   4   16.50    3.10
   6  -2   4   20.30    5.50
   6  -2   4   29.10    2.90
   6  -2   4   24.30    3.30
   6  -2   4   27.30    4.80
   6  -2   4   23.50    4.00
  -7   2  -4   36.50    3.80
  -7   2  -4   19.60    3.80
  -7   2  -4   39.60    5.00
  -7   2  -4   30.20    5.10
   7  -2   4   23.10    6.10
   7  -2   4   21.20    3.00
   7  -2   4   30.90    4.80
   7  -2   4   22.00    3.90
   7  -2   4   31.20    3.40
   7  -2   4   28.10    5.20
  -8   2  -4    7.80    3.00
  -8   2  -4    4.70    2.40
  -8   2  -4    3.10    1.60
   8  -2   4    7.50    3.00
   8  -2   4    7.60    2.10
   8  -2   4    4.40    4.10
   8  -2   4    1.20    2.80
   9   1  -4    3.10    2.00
   9   1  -4    3.90    1.40
  -9  -1   4   -0.60    1.50
   8   1  -4   11.80    2.00
   8   1  -4    8.10    2.40
   8   1  -4   13.30    2.90
   8   1  -4   11.00    1.90
   8   1  -4   11.70    1.90
   8   1  -4    8.30    2.00
  -8  -1   4    9.40    2.70
  -8  -1   4   14.60    3.60
   7   1  -4    8.60    1.50
   7   1  -4    7.60    2.00
   7   1  -4    5.50    1.60
   7   1  -4    7.20    2.00
   7   1  -4    8.40    1.70
  -7  -1   4   11.40    2.90
  -7  -1   4    7.30    2.60
   6   1  -4   21.00    3.70
   6   1  -4   19.40    2.50
   6   1  -4   23.30    3.10
   6   1  -4   22.90    2.80
   6   1  -4   22.30    2.30
   6   1  -4   18.60    2.50
   6   1  -4   20.30    3.30
  -6  -1   4   17.50    3.30
  -6  -1   4   25.70    4.30
   5   1  -4   19.10    2.80
   5   1  -4   12.80    1.60
   5   1  -4   14.30    1.90
   5   1  -4   13.20    2.00
   5   1  -4   13.90    1.80
   5   1  -4   11.70    2.40
   5   1  -4   10.80    2.20
   5   1  -4   11.60    1.50
   5   1  -4   14.50    2.50
  -5  -1   4    9.70    2.20
  -5  -1   4   13.70    2.60
   4   1  -4   57.39    5.80
   4   1  -4   59.09    5.10
   4   1  -4   57.99    5.50
   4   1  -4   58.79    5.80
   4   1  -4   56.59    5.80
   4   1  -4   61.59    5.20
   4   1  -4   57.59    5.20
   4   1  -4   58.99    6.00
   4   1  -4   52.29    5.40
  -4  -1   4   57.29    6.10
  -4  -1   4   59.59    6.00
   3   1  -4    9.80    2.10
   3   1  -4    9.10    1.50
   3   1  -4    5.40    1.30
   3   1  -4   12.90    2.00
   3   1  -4    8.10    1.50
  -3  -1   4    7.20    1.80
  -3  -1   4    6.60    1.70
  -3  -1   4    9.60    1.80
   2   1  -4  102.79    9.20
   2   1  -4  110.99    8.90
   2   1  -4  101.49    9.40
   2   1  -4  104.09    9.60
   2   1  -4  101.19    9.30
   2   1  -4  102.79    9.10
   2   1  -4  111.29    9.00
   2   1  -4   94.79    9.30
  -2  -1   4  101.19    8.90
  -2  -1   4  103.09    8.90
  -2  -1   4  106.29    9.50
  -2  -1   4   97.59    9.40
  -2  -1   4   94.89    9.30
  -2  -1   4  106.89    9.40
  -2  -1   4  100.89    9.70
   1   1  -4  681.83   58.59
   1   1  -4  667.23   58.69
   1   1  -4  684.13   58.99
   1   1  -4  687.93   58.69
   1   1  -4  647.94   58.69
   1   1  -4  674.63   58.89
   1   1  -4  688.53   58.49
  -1  -1   4  681.13   58.89
  -1  -1   4  702.23   58.59
  -1  -1   4  677.63   58.69
  -1  -1   4  707.13   58.69
  -1  -1   4  789.22   58.79
  -1  -1   4  658.43   58.59
   0   1  -4  187.18   15.70
   0   1  -4  175.08   16.60
   0   1  -4  184.78   16.10
   0   1  -4  175.78   15.90
   0   1  -4  186.78   16.20
   0  -1   4  182.78   16.00
   0  -1   4  175.08   16.20
   0  -1   4  221.18   16.80
   0  -1   4  179.18   15.70
   0  -1   4  182.88   16.10
  -1   1  -4  383.16   33.20
  -1   1  -4  370.96   32.50
  -1   1  -4  368.26   32.30
   1  -1   4  380.56   32.40
   1  -1   4  361.06   32.00
   1  -1   4  364.66   32.00
   1  -1   4  372.96   32.50
   1  -1   4  393.76   33.70
   1  -1   4  383.06   32.20
  -2   1  -4   22.30    2.80
  -2   1  -4   26.30    3.70
  -2   1  -4   23.80    3.10
  -2   1  -4   29.00    4.50
   2  -1   4   28.30    4.60
   2  -1   4   23.90    2.90
   2  -1   4   22.80    3.50
  -3   1  -4   59.29    5.80
  -3   1  -4   50.99    5.40
  -3   1  -4   61.09    6.30
   3  -1   4   61.39    5.50
   3  -1   4   57.19    6.30
   3  -1   4   53.29    5.60
   3  -1   4   56.79    5.90
   3  -1   4   56.39    7.00
  -4   1  -4  120.39   12.10
  -4   1  -4  129.59   11.20
  -4   1  -4  114.29   11.70
  -4   1  -4  123.19   11.30
   4  -1   4  133.39   11.30
   4  -1   4  134.39   13.30
   4  -1   4  125.59   11.90
   4  -1   4  119.39   11.60
   4  -1   4  131.49   12.30
  -5   1  -4  158.48   15.40
  -5   1  -4  166.98   14.80
  -5   1  -4  168.08   14.80
  -5   1  -4  162.18   15.80
   5  -1   4  167.28   16.10
   5  -1   4  166.98   15.40
   5  -1   4  171.98   15.70
   5  -1   4  173.28   17.10
   5  -1   4  169.48   14.90
  -6   1  -4    0.70    1.90
  -6   1  -4    0.40    0.90
  -6   1  -4    1.30    1.00
  -6   1  -4   -0.80    1.10
   6  -1   4    1.70    1.00
   6  -1   4    2.00    1.10
   6  -1   4    1.30    2.20
   6  -1   4    0.10    1.70
   6  -1   4    0.20    1.20
  -7   1  -4    0.10    1.70
  -7   1  -4    1.00    2.10
  -7   1  -4    0.80    0.90
  -7   1  -4    0.50    1.00
  -7   1  -4    2.20    2.00
   7  -1   4    0.10    3.50
   7  -1   4    0.60    1.40
   7  -1   4    0.30    1.10
   7  -1   4    0.80    2.20
   7  -1   4   -0.70    1.40
  -8   1  -4   12.20    3.30
  -8   1  -4    6.00    2.00
   8  -1   4   10.80    2.50
   8  -1   4    8.40    2.90
   8  -1   4    2.90    4.20
   8  -1   4    8.40    3.70
   9   0  -4   38.30    5.60
   9   0  -4   47.20    4.20
   9   0  -4   35.80    4.10
  -9   0   4   30.00    5.70
  -9   0   4   41.70    5.50
   8   0  -4   11.80    1.90
   8   0  -4   12.90    1.90
   8   0  -4    6.70    2.40
   8   0  -4   23.80    5.10
  -8   0   4    9.10    2.50
  -8   0   4   11.40    2.90
   7   0  -4  136.49   11.70
   7   0  -4  121.59   12.50
   7   0  -4  132.49   11.60
   7   0  -4  130.69   12.80
   7   0  -4  130.99   11.60
  -7   0   4  137.59   13.00
  -7   0   4  119.09   12.70
   6   0  -4    3.00    1.60
   6   0  -4    1.70    1.20
   6   0  -4    1.40    0.90
   6   0  -4    1.40    1.00
   6   0  -4    2.30    0.90
   6   0  -4    1.20    0.80
   6   0  -4    2.10    0.70
  -6   0   4    0.70    1.50
  -6   0   4    1.90    1.80
   5   0  -4    1.00    0.60
   5   0  -4    0.40    0.90
   5   0  -4   -0.50    0.60
   5   0  -4    1.10    1.10
   5   0  -4    1.60    0.80
   5   0  -4    0.80    1.00
   5   0  -4    1.00    0.50
   5   0  -4    2.80    1.30
  -5   0   4    3.70    1.70
  -5   0   4    1.60    1.10
   4   0  -4  119.69   10.80
   4   0  -4  120.69   10.50
   4   0  -4  117.79   10.80
   4   0  -4  101.09   10.60
   4   0  -4  122.89   10.60
   4   0  -4  115.99   10.60
  -4   0   4  106.59   10.80
  -4   0   4  114.79   10.80
  -4   0   4  122.69   11.00
   3   0  -4  443.46   34.80
   3   0  -4  392.56   34.50
   3   0  -4  402.16   34.20
   3   0  -4  402.56   34.30
   3   0  -4  390.36   34.40
   3   0  -4  402.16   34.50
   3   0  -4  387.76   34.60
  -3   0   4  383.46   34.60
  -3   0   4  403.06   34.70
  -3   0   4  387.86   34.50
   2   0  -4 1089.89   93.09
   2   0  -4 1105.59   93.09
   2   0  -4 1122.59   93.09
   2   0  -4 1107.09   92.79
   2   0  -4 1161.78   92.69
   2   0  -4 1138.49   92.59
   2   0  -4 1099.89   93.29
   2   0  -4 1078.89   92.99
  -2   0   4 1032.00   92.69
  -2   0   4 1080.59   93.09
  -2   0   4 1076.29   93.09
  -2   0   4 1066.09   93.39
  -2   0   4 1058.69   93.19
   1   0  -4   34.10    3.10
   1   0  -4   31.40    2.80
   1   0  -4   31.30    3.40
   1   0  -4   29.90    3.30
   1   0  -4   31.60    3.30
   1   0  -4   32.90    3.20
   1   0  -4   30.00    3.20
  -1   0   4   30.10    3.20
  -1   0   4   34.20    3.10
  -1   0   4   30.30    3.20
  -1   0   4   32.40    3.20
  -1   0   4   30.80    3.40
   0   0  -4    2.10    0.80
   0   0  -4    2.70    0.90
   0   0  -4    2.20    1.00
   0   0  -4    1.80    0.80
   0   0   4    4.30    1.20
   0   0   4    2.70    1.00
   0   0   4    1.00    0.70
   0   0   4    3.10    1.40
  -1   0  -4    5.50    1.30
  -1   0  -4    5.30    1.30
  -1   0  -4    6.00    1.30
  -1   0  -4    3.20    1.40
   1   0   4    5.30    1.50
   1   0   4    3.90    1.10
   1   0   4    4.50    1.30
   1   0   4    5.70    2.10
  -2   0  -4  287.57   25.60
  -2   0  -4  284.97   25.20
  -2   0  -4  307.77   25.00
   2   0   4  290.67   26.20
   2   0   4  289.37   25.00
   2   0   4  270.47   25.50
  -3   0  -4  570.54   47.50
  -3   0  -4  550.24   47.10
  -3   0  -4  543.55   47.00
  -3   0  -4  559.64   47.90
   3   0   4  554.74   47.90
   3   0   4  554.64   47.10
   3   0   4  535.75   48.70
   3   0   4  528.85   47.50
  -4   0  -4   59.09    5.60
  -4   0  -4   68.49    6.90
  -4   0  -4   55.19    6.10
  -4   0  -4   55.99    5.70
   4   0   4   57.89    7.50
   4   0   4   60.49    6.10
   4   0   4   55.09    6.50
   4   0   4   63.49    5.80
   4   0   4   59.49    6.30
  -5   0  -4   63.99    6.60
  -5   0  -4   60.99    7.10
  -5   0  -4   62.79    6.00
  -5   0  -4   58.99    5.80
   5   0   4   55.39    6.40
   5   0   4   65.79    8.30
   5   0   4   62.29    7.30
   5   0   4   64.09    5.90
   5   0   4   62.69    6.70
  -6   0  -4    2.70    1.20
  -6   0  -4    2.30    1.40
  -6   0  -4    2.40    2.10
   6   0   4    2.40    2.70
   6   0   4    4.60    1.90
   6   0   4    1.40    1.30
   6   0   4    1.80    1.20
  -7   0  -4    7.20    2.40
  -7   0  -4    9.50    1.80
  -7   0  -4    6.70    3.00
   7   0   4    8.70    2.50
   7   0   4    3.90    2.30
   7   0   4    9.00    2.90
   7   0   4    4.00    3.00
  -8   0  -4    1.20    1.30
  -8   0  -4    1.70    2.80
  -8   0  -4    0.20    1.50
   8   0   4    3.40    1.80
   8   0   4    1.50    2.00
   8   0   4   -0.80    4.40
   8   0   4   -2.10    2.60
   9  -1  -4    6.40    1.50
   9  -1  -4    7.00    2.40
  -9   1   4    9.70    3.20
  -9   1   4    7.00    2.50
   8  -1  -4    1.70    1.60
   8  -1  -4   -0.70    1.20
   8  -1  -4    4.80    1.20
   8  -1  -4    5.00    1.20
  -8   1   4    3.80    2.00
  -8   1   4    0.60    1.40
   7  -1  -4    1.70    0.90
   7  -1  -4    1.50    0.90
   7  -1  -4    1.40    1.20
   7  -1  -4    0.80    1.20
   7  -1  -4    1.70    0.90
   7  -1  -4    2.90    1.40
  -7   1   4    0.50    1.40
  -7   1   4    1.80    1.40
   6  -1  -4   72.59    6.70
   6  -1  -4   64.09    7.00
   6  -1  -4   64.39    6.90
   6  -1  -4   64.79    6.30
   6  -1  -4   68.29    6.20
  -6   1   4   61.79    7.20
  -6   1   4   68.49    7.30
   5  -1  -4   -0.80    0.70
   5  -1  -4    0.00    0.70
   5  -1  -4   -0.10    0.70
   5  -1  -4    1.20    0.70
   5  -1  -4    0.80    0.60
  -5   1   4    0.80    1.10
  -5   1   4   -0.60    1.10
  -5   1   4    0.20    1.20
   4  -1  -4   54.39    5.80
   4  -1  -4   54.59    5.30
   4  -1  -4   53.09    5.50
   4  -1  -4   58.59    5.20
   4  -1  -4   61.09    5.70
   4  -1  -4   54.99    5.70
   4  -1  -4   70.59    6.00
  -4   1   4   56.79    5.80
  -4   1   4   56.69    6.00
  -4   1   4   60.09    6.10
   3  -1  -4    0.10    0.50
   3  -1  -4   -0.20    0.50
   3  -1  -4   -0.50    0.80
   3  -1  -4    0.30    0.70
   3  -1  -4    0.00    0.60
   3  -1  -4    0.30    0.60
   3  -1  -4    0.60    0.60
  -3   1   4   -0.30    0.30
  -3   1   4   -0.10    1.00
  -3   1   4    1.00    0.80
  -3   1   4    0.60    1.00
  -3   1   4   -0.10    0.40
  -3   1   4    0.40    0.60
  -3   1   4    0.70    0.80
   2  -1  -4   49.30    5.00
   2  -1  -4   50.89    4.80
   2  -1  -4   60.29    4.80
   2  -1  -4   51.09    4.60
   2  -1  -4   47.00    4.70
   2  -1  -4   47.90    5.10
  -2   1   4   49.00    4.60
  -2   1   4   51.39    5.30
  -2   1   4   51.09    4.70
  -2   1   4   47.10    4.90
  -2   1   4   49.90    4.70
  -2   1   4   52.59    5.30
  -2   1   4   47.60    4.90
   1  -1  -4  184.88   15.50
   1  -1  -4  174.88   15.60
   1  -1  -4  176.08   15.90
   1  -1  -4  180.28   15.80
  -1   1   4  168.78   15.70
  -1   1   4  191.18   16.00
  -1   1   4  181.18   15.80
  -1   1   4  179.88   15.60
  -1   1   4  182.88   15.50
   0  -1  -4  614.24   51.99
   0  -1  -4  597.04   51.99
   0   1   4  619.84   52.19
   0   1   4  630.84   52.09
   0   1   4  594.84   52.09
   0   1   4  598.64   51.79
  -1  -1  -4   64.99    5.80
  -1  -1  -4   55.69    6.00
  -1  -1  -4   53.09    6.50
  -1  -1  -4   59.69    5.50
   1   1   4   55.19    6.10
   1   1   4   63.39    5.90
  -2  -1  -4    0.60    1.10
  -2  -1  -4    0.40    0.80
  -2  -1  -4    1.00    0.60
  -2  -1  -4    2.30    1.60
  -2  -1  -4    0.60    0.90
   2   1   4    1.70    1.40
   2   1   4    1.10    1.10
  -3  -1  -4   70.39    7.00
  -3  -1  -4   74.39    7.10
  -3  -1  -4   72.99    7.30
  -3  -1  -4   81.79    8.00
   3   1   4   74.89    8.60
   3   1   4   75.09    7.40
   3   1   4   77.09    7.80
  -4  -1  -4  129.69   12.60
  -4  -1  -4  144.69   13.30
  -4  -1  -4  134.09   11.90
  -4  -1  -4  134.39   12.20
   4   1   4  132.29   12.60
   4   1   4  138.39   14.20
   4   1   4  136.69   13.20
  -5  -1  -4  165.38   15.40
  -5  -1  -4  175.68   16.60
  -5  -1  -4  169.28   15.90
   5   1   4  172.18   16.50
   5   1   4  174.18   16.00
   5   1   4  178.28   17.80
  -6  -1  -4   15.50    3.30
  -6  -1  -4   11.40    2.60
  -6  -1  -4   12.00    2.20
   6   1   4   12.90    4.50
   6   1   4    9.70    2.40
   6   1   4   11.30    3.20
   6   1   4    9.90    2.30
  -7  -1  -4   16.70    2.80
  -7  -1  -4   12.70    3.30
  -7  -1  -4   13.20    3.00
   7   1   4   17.30    3.30
   7   1   4   12.10    3.60
   7   1   4   18.40    3.60
   7   1   4   12.90    4.20
  -8  -1  -4    1.50    1.70
  -8  -1  -4    3.50    2.40
  -8  -1  -4    1.40    1.40
   8   1   4    2.30    2.00
   8   1   4   -3.80    3.50
   8   1   4   -2.60    2.50
   8   1   4   -2.10    1.80
   8  -2  -4    0.50    1.10
   8  -2  -4    1.00    1.60
   8  -2  -4    1.60    1.00
   8  -2  -4    0.60    1.20
   8  -2  -4    2.10    1.10
  -8   2   4    1.50    1.70
  -8   2   4    0.80    1.90
   7  -2  -4   28.50    3.10
   7  -2  -4   20.40    2.80
   7  -2  -4   16.90    3.20
   7  -2  -4   18.30    3.20
  -7   2   4   16.80    3.80
  -7   2   4   27.70    2.50
  -7   2   4   19.90    3.80
  -7   2   4   24.10    2.40
   6  -2  -4   51.29    5.50
   6  -2  -4   55.89    6.00
   6  -2  -4   68.69    5.70
   6  -2  -4   53.19    5.90
   6  -2  -4   53.09    5.40
  -6   2   4   53.69    6.40
  -6   2   4   55.79    5.10
  -6   2   4   53.89    5.10
  -6   2   4   50.89    6.30
   5  -2  -4    0.50    0.70
   5  -2  -4    0.70    1.40
   5  -2  -4   -0.50    0.70
   5  -2  -4   -0.30    0.80
   5  -2  -4   -0.20    0.70
  -5   2   4    0.30    0.60
  -5   2   4    1.20    1.30
  -5   2   4   -0.50    0.80
  -5   2   4   -0.20    0.60
  -5   2   4    0.50    1.20
  -5   2   4    1.80    1.10
   4  -2  -4   46.50    4.40
   4  -2  -4   39.90    4.00
   4  -2  -4   46.30    4.60
   4  -2  -4   37.10    4.10
   4  -2  -4   47.10    4.20
  -4   2   4   41.00    4.40
  -4   2   4   38.30    3.90
  -4   2   4   41.00    4.80
  -4   2   4   41.40    4.30
  -4   2   4   37.30    3.90
  -4   2   4   38.80    4.40
   3  -2  -4   61.29    5.70
   3  -2  -4   57.99    5.60
   3  -2  -4   58.69    5.90
   3  -2  -4   58.69    5.50
   3  -2  -4   60.89    5.60
  -3   2   4   55.49    5.50
  -3   2   4   58.29    6.10
  -3   2   4   59.19    5.70
  -3   2   4   59.29    5.70
  -3   2   4   59.49    6.30
  -3   2   4   56.39    5.40
  -3   2   4   67.69    6.30
   2  -2  -4   92.89    8.30
   2  -2  -4  100.79    8.60
   2  -2  -4   88.29    8.60
   2  -2  -4   88.99    8.50
   2  -2  -4   96.29    8.50
  -2   2   4   94.19    8.30
  -2   2   4   86.79    8.70
  -2   2   4   86.59    8.20
  -2   2   4   95.09    8.40
  -2   2   4   89.79    8.30
  -2   2   4   86.29    8.30
   1  -2  -4    0.90    0.70
   1  -2  -4    0.50    0.90
   1  -2  -4    0.60    0.90
   1  -2  -4    0.30    0.90
   1  -2  -4   -0.40    1.00
  -1   2   4    1.70    1.30
  -1   2   4    0.20    0.60
  -1   2   4    0.70    1.10
  -1   2   4    0.90    1.10
   0  -2  -4    9.90    1.60
   0  -2  -4    5.80    1.50
   0  -2  -4    8.90    2.10
   0  -2  -4    7.20    1.50
   0   2   4   10.50    1.50
   0   2   4    8.50    2.10
   0   2   4   10.00    1.70
   0   2   4   10.00    1.90
  -1  -2  -4   23.30    2.90
  -1  -2  -4   22.10    2.50
  -1  -2  -4   27.10    3.30
  -1  -2  -4   24.20    3.10
  -1  -2  -4   21.60    3.50
   1   2   4   23.90    3.50
   1   2   4   22.00    2.90
   1   2   4   24.90    2.70
  -2  -2  -4  125.89   11.90
  -2  -2  -4  120.19   11.40
  -2  -2  -4  131.49   11.20
   2   2   4  119.49   11.70
   2   2   4  120.69   11.40
  -3  -2  -4    7.70    2.60
  -3  -2  -4    7.30    1.40
  -3  -2  -4    8.50    1.90
  -3  -2  -4    9.90    1.60
   3   2   4    9.60    2.50
   3   2   4   11.60    2.20
  -4  -2  -4    7.80    2.10
  -4  -2  -4    7.00    1.30
  -4  -2  -4    6.70    1.60
  -4  -2  -4    8.20    2.70
   4   2   4    6.80    2.30
   4   2   4    7.30    2.00
  -5  -2  -4    2.20    1.40
  -5  -2  -4    3.70    2.00
  -5  -2  -4    5.20    1.90
   5   2   4    4.50    2.20
   5   2   4    3.10    1.40
   5   2   4    4.60    3.10
  -6  -2  -4   13.60    3.00
  -6  -2  -4   15.30    2.70
  -6  -2  -4   15.70    4.10
   6   2   4   15.90    4.70
   6   2   4   13.80    3.70
   6   2   4   16.20    3.10
  -7  -2  -4    1.50    1.80
  -7  -2  -4   -1.20    2.10
  -7  -2  -4   -1.10    1.20
   7   2   4    1.40    1.60
   7   2   4    3.60    2.70
   7   2   4    3.30    3.40
   7   2   4    0.10    1.20
   8  -3  -4    6.90    2.00
   8  -3  -4    6.40    1.80
   8  -3  -4    5.60    2.20
   8  -3  -4    7.60    1.90
   8  -3  -4    7.80    1.90
  -8   3   4    2.40    1.80
  -8   3   4    7.80    1.50
  -8   3   4    4.90    2.50
   7  -3  -4   33.70    4.10
   7  -3  -4   33.30    4.30
   7  -3  -4   39.50    4.50
   7  -3  -4   35.00    4.50
   7  -3  -4   33.80    4.30
  -7   3   4   46.50    4.00
  -7   3   4   41.80    3.90
  -7   3   4   28.30    5.20
  -7   3   4   33.60    5.50
   6  -3  -4   21.80    2.90
   6  -3  -4   20.00    3.30
   6  -3  -4   19.40    2.90
   6  -3  -4   23.90    3.20
  -6   3   4   19.70    4.00
  -6   3   4   22.30    2.60
  -6   3   4   17.40    2.40
  -6   3   4   23.60    4.50
  -6   3   4   29.00    4.00
  -6   3   4   17.30    3.10
   5  -3  -4    7.10    1.80
   5  -3  -4    4.40    1.40
   5  -3  -4    6.50    1.60
   5  -3  -4    4.80    1.30
  -5   3   4    5.60    1.30
  -5   3   4    4.50    1.30
  -5   3   4    5.10    1.80
  -5   3   4    5.10    1.60
  -5   3   4    3.60    2.00
  -5   3   4    8.90    2.50
   4  -3  -4   24.10    3.00
   4  -3  -4   23.40    2.60
   4  -3  -4   23.70    2.90
   4  -3  -4   22.50    2.80
  -4   3   4   21.10    3.50
  -4   3   4   21.70    2.80
  -4   3   4   21.70    2.70
  -4   3   4   25.40    3.00
  -4   3   4   19.60    2.60
  -4   3   4   24.10    3.90
  -4   3   4   20.60    3.50
   3  -3  -4   58.09    5.70
   3  -3  -4   67.39    6.30
   3  -3  -4   64.99    5.90
   3  -3  -4   56.19    5.40
   3  -3  -4   58.59    5.80
  -3   3   4   52.09    5.60
  -3   3   4   58.39    5.80
  -3   3   4   61.19    6.30
  -3   3   4   56.59    5.70
  -3   3   4   59.59    6.40
  -3   3   4   57.09    6.20
  -3   3   4   59.39    5.60
   2  -3  -4   67.99    6.80
   2  -3  -4   71.89    7.10
   2  -3  -4   69.69    6.70
   2  -3  -4   77.49    6.80
  -2   3   4   73.59    6.80
  -2   3   4   75.49    7.10
  -2   3   4   72.39    7.20
  -2   3   4   71.49    6.60
   1  -3  -4  255.37   22.10
   1  -3  -4  250.57   22.20
   1  -3  -4  259.87   22.50
   1  -3  -4  247.68   22.40
   1  -3  -4  257.77   22.10
  -1   3   4  251.37   22.20
  -1   3   4  254.87   22.10
  -1   3   4  262.17   22.50
  -1   3   4  245.68   22.40
   0  -3  -4   42.00    4.50
   0  -3  -4   39.60    4.70
   0  -3  -4   45.20    4.30
   0   3   4   37.30    4.70
   0   3   4   41.30    4.20
   0   3   4   40.40    4.30
   0   3   4   40.80    4.40
  -1  -3  -4   -0.30    0.60
  -1  -3  -4   -0.90    1.30
  -1  -3  -4    1.30    1.00
   1   3   4   -0.20    0.80
   1   3   4    0.90    1.00
   1   3   4   -0.10    0.60
   1   3   4   -0.20    1.30
  -2  -3  -4   99.29    9.10
  -2  -3  -4   93.39    9.10
  -2  -3  -4   93.39    9.80
  -2  -3  -4  103.79    9.40
   2   3   4   96.99    9.40
   2   3   4   98.89    9.80
  -3  -3  -4   19.80    2.60
  -3  -3  -4   15.00    2.50
  -3  -3  -4   15.50    3.50
  -3  -3  -4   20.80    3.30
   3   3   4   19.10    3.50
   3   3   4   19.00    3.10
  -4  -3  -4   96.99    8.90
  -4  -3  -4   99.19    9.80
  -4  -3  -4   96.19   10.40
   4   3   4   93.39   10.20
   4   3   4  102.89    9.80
  -5  -3  -4   49.50    5.60
  -5  -3  -4   45.90    5.20
   5   3   4   43.80    5.40
   5   3   4   53.09    6.50
  -6  -3  -4    3.70    1.70
  -6  -3  -4    0.50    1.30
  -6  -3  -4   -1.80    1.30
   6   3   4    3.30    1.20
   6   3   4   -0.90    2.20
   6   3   4    6.90    3.40
  -7  -3  -4    9.60    2.50
  -7  -3  -4    6.30    2.90
   7   3   4   13.00    2.90
   7   3   4    5.30    3.30
   7   3   4    8.20    3.80
   8  -4  -4   61.59    6.40
   8  -4  -4   41.60    5.40
   8  -4  -4   40.60    6.20
   8  -4  -4   48.30    5.40
   8  -4  -4   48.80    5.50
  -8   4   4   45.70    7.70
  -8   4   4   51.89    5.00
  -8   4   4   43.80    6.30
   7  -4  -4   39.60    4.90
   7  -4  -4   39.20    4.50
   7  -4  -4   30.50    4.10
   7  -4  -4   34.90    4.50
   7  -4  -4   35.40    4.90
  -7   4   4   33.70    5.70
  -7   4   4   42.70    4.20
  -7   4   4   39.90    5.70
  -7   4   4   38.60    4.10
  -7   4   4   29.70    5.80
   6  -4  -4   34.70    4.30
   6  -4  -4   33.70    4.00
   6  -4  -4   35.10    4.50
   6  -4  -4   34.80    4.30
  -6   4   4   41.40    5.80
  -6   4   4   32.10    4.10
  -6   4   4   42.80    6.30
  -6   4   4   37.00    4.70
  -6   4   4   35.10    4.00
  -6   4   4   32.50    5.80
  -6   4   4   48.30    4.20
   5  -4  -4    0.90    1.10
   5  -4  -4    1.30    0.80
   5  -4  -4    2.90    1.20
   5  -4  -4    0.20    1.40
  -5   4   4    2.10    1.20
  -5   4   4    3.50    1.10
  -5   4   4    0.70    1.00
  -5   4   4    1.50    1.70
  -5   4   4    1.50    1.40
  -5   4   4   -1.20    2.00
   4  -4  -4   10.20    1.40
   4  -4  -4   10.20    2.00
   4  -4  -4    8.50    2.10
   4  -4  -4    7.10    1.90
  -4   4   4    8.00    2.50
  -4   4   4   11.30    1.90
  -4   4   4   10.50    1.90
  -4   4   4   10.20    2.70
  -4   4   4   12.30    2.30
  -4   4   4   11.40    2.10
   3  -4  -4   93.69    9.10
   3  -4  -4   93.79    9.10
   3  -4  -4  116.59    9.40
   3  -4  -4  103.59    8.80
   3  -4  -4   97.59    9.40
  -3   4   4   97.89    9.10
  -3   4   4   83.69    9.40
  -3   4   4   96.29    9.60
  -3   4   4   92.49    9.10
  -3   4   4   89.39    9.90
  -3   4   4   95.29    9.00
  -3   4   4   96.59    9.20
   2  -4  -4   40.80    4.40
   2  -4  -4   41.00    4.60
   2  -4  -4   39.30    4.10
   2  -4  -4   44.90    4.40
   2  -4  -4   50.99    5.00
  -2   4   4   39.10    3.90
  -2   4   4   37.60    4.50
  -2   4   4   36.30    4.30
  -2   4   4   37.90    4.20
  -2   4   4   42.60    4.70
   1  -4  -4    1.30    1.10
   1  -4  -4    0.50    1.10
   1  -4  -4   -0.10    0.90
   1  -4  -4    0.20    0.70
   1  -4  -4    0.80    1.00
  -1   4   4    1.20    1.10
  -1   4   4    1.90    1.30
  -1   4   4    1.20    0.70
  -1   4   4    1.60    1.10
   0  -4  -4    9.30    1.90
   0  -4  -4    7.40    2.10
   0  -4  -4    7.50    1.70
   0   4   4    7.30    1.90
   0   4   4    5.90    1.60
   0   4   4    7.90    1.70
   0   4   4    7.10    2.10
  -1  -4  -4    0.60    1.20
  -1  -4  -4    0.70    0.90
  -1  -4  -4   -0.30    1.10
   1   4   4   -0.20    1.30
   1   4   4    0.10    0.90
   1   4   4   -0.70    0.70
   1   4   4    0.80    1.10
  -2  -4  -4  100.69    9.80
  -2  -4  -4  105.29   10.40
  -2  -4  -4  102.19    9.50
   2   4   4  100.69    9.60
   2   4   4   90.99   10.10
   2   4   4  103.89    9.10
   2   4   4   97.09    9.80
  -3  -4  -4    2.20    1.30
  -3  -4  -4    3.10    2.00
  -3  -4  -4    0.20    1.40
  -3  -4  -4    2.10    1.00
   3   4   4    2.50    1.50
   3   4   4    3.50    1.80
  -4  -4  -4  110.19    9.80
  -4  -4  -4   94.29   10.10
  -4  -4  -4  111.69   11.40
  -4  -4  -4  106.79   10.60
   4   4   4  109.19   10.70
   4   4   4  110.79   11.30
  -5  -4  -4    6.70    2.80
  -5  -4  -4    7.10    2.20
  -5  -4  -4    4.80    1.60
   5   4   4    6.10    2.20
   5   4   4    6.20    2.70
  -6  -4  -4   14.70    3.90
  -6  -4  -4   16.40    3.40
  -6  -4  -4   14.20    3.00
   6   4   4    2.10    2.70
   6   4   4   10.20    2.70
  -7  -4  -4   15.80    4.00
  -7  -4  -4   20.70    3.30
   7   4   4   12.10    4.20
   7   4   4   19.00    6.00
   7   4   4   13.90    3.40
   8  -5  -4    3.10    2.00
   8  -5  -4   -1.80    1.10
   8  -5  -4   -0.50    2.00
   8  -5  -4    0.90    1.60
   8  -5  -4    1.20    3.10
  -8   5   4   -3.30    3.00
  -8   5   4   -0.50    1.60
  -8   5   4    1.40    1.60
  -8   5   4    1.00    1.50
   7  -5  -4   27.70    4.20
   7  -5  -4   22.60    4.00
   7  -5  -4   29.30    4.50
   7  -5  -4   32.20    4.40
   7  -5  -4   21.90    3.10
  -7   5   4   26.30    5.40
  -7   5   4   31.00    5.30
  -7   5   4   22.30    4.90
  -7   5   4   33.90    3.70
  -7   5   4   35.30    3.80
   6  -5  -4    8.40    2.40
   6  -5  -4    7.30    2.00
   6  -5  -4    7.30    1.70
  -6   5   4   12.50    2.40
  -6   5   4    7.50    2.60
  -6   5   4    9.80    2.70
  -6   5   4   12.30    2.10
  -6   5   4   12.20    2.20
  -6   5   4    9.00    3.10
  -6   5   4   17.90    3.20
   5  -5  -4   40.10    4.90
   5  -5  -4   38.70    4.70
   5  -5  -4   40.40    4.80
  -5   5   4   40.60    6.20
  -5   5   4   34.70    4.30
  -5   5   4   41.10    4.60
  -5   5   4   53.79    4.80
  -5   5   4   30.80    5.30
  -5   5   4   35.20    5.30
  -5   5   4   56.29    6.50
   4  -5  -4    2.00    1.40
   4  -5  -4    4.20    1.50
   4  -5  -4    5.60    1.10
   4  -5  -4    5.70    2.20
  -4   5   4    4.10    1.60
  -4   5   4    6.40    1.60
  -4   5   4    3.80    2.30
  -4   5   4    4.10    1.30
  -4   5   4    0.80    2.50
  -4   5   4    3.00    1.30
  -4   5   4    3.10    1.90
   3  -5  -4   31.40    4.70
   3  -5  -4   30.40    4.00
   3  -5  -4   37.20    4.00
   3  -5  -4   34.10    3.50
  -3   5   4   27.80    3.70
  -3   5   4   26.80    4.20
  -3   5   4   32.80    4.00
  -3   5   4   33.40    4.50
  -3   5   4   35.90    3.70
  -3   5   4   34.10    5.60
   2  -5  -4   13.30    2.30
   2  -5  -4   15.40    2.60
   2  -5  -4   10.90    2.20
   2  -5  -4   12.20    2.00
   2  -5  -4   12.80    2.90
  -2   5   4    9.70    2.00
  -2   5   4   13.80    2.50
  -2   5   4   14.40    1.60
  -2   5   4    9.90    2.30
   1  -5  -4   11.70    2.80
   1  -5  -4   15.40    2.70
   1  -5  -4    8.70    2.00
   1  -5  -4   11.00    2.10
  -1   5   4   13.70    2.60
  -1   5   4   12.50    2.50
  -1   5   4   16.80    2.50
  -1   5   4    9.80    2.50
   0  -5  -4    0.60    1.00
   0  -5  -4    1.30    1.50
   0  -5  -4   -1.40    0.90
   0   5   4   -0.10    0.90
   0   5   4    0.60    0.80
   0   5   4    0.30    1.00
   0   5   4    0.20    1.40
  -1  -5  -4   66.99    6.80
  -1  -5  -4   74.59    7.40
  -1  -5  -4   67.29    7.60
   1   5   4   66.89    6.70
   1   5   4   64.39    7.50
   1   5   4   66.89    6.90
   1   5   4   71.49    7.20
  -2  -5  -4   40.00    4.80
  -2  -5  -4   35.30    5.70
  -2  -5  -4   41.80    5.10
   2   5   4   42.80    5.20
   2   5   4   44.60    4.40
   2   5   4   51.39    5.90
  -3  -5  -4    0.50    1.20
  -3  -5  -4    2.40    2.30
   3   5   4    1.80    1.30
   3   5   4    6.00    2.50
   3   5   4    3.30    1.80
  -4  -5  -4   53.49    4.80
  -4  -5  -4   58.09    7.60
  -4  -5  -4   38.00    5.70
  -4  -5  -4   35.80    4.80
   4   5   4   34.20    5.50
   4   5   4   39.90    6.40
  -5  -5  -4   62.39    8.00
  -5  -5  -4   73.89    7.80
  -5  -5  -4   94.29    9.60
   5   5   4   60.59    9.20
   5   5   4   82.39    8.30
  -6  -5  -4    2.60    2.80
  -6  -5  -4    2.50    2.30
  -6  -5  -4    4.00    1.70
   6   5   4    0.00    2.50
   6   5   4   -0.90    1.90
   7  -6  -4    3.00    1.60
   7  -6  -4    2.40    1.80
   7  -6  -4   -2.40    1.60
   7  -6  -4   -3.60    1.80
  -7   6   4    2.50    3.20
  -7   6   4   -0.90    1.70
  -7   6   4    0.10    1.40
  -7   6   4    3.70    1.80
   6  -6  -4   -1.50    0.80
   6  -6  -4   -0.80    1.80
   6  -6  -4    1.20    1.80
  -6   6   4    3.20    1.20
  -6   6   4    0.70    1.40
  -6   6   4   -2.90    3.00
  -6   6   4   -0.20    1.50
  -6   6   4    2.10    1.20
  -6   6   4    0.10    1.40
   5  -6  -4    1.20    1.00
   5  -6  -4    2.10    1.40
   5  -6  -4    1.10    1.40
  -5   6   4    4.10    1.60
  -5   6   4    2.50    1.50
  -5   6   4    2.70    1.20
  -5   6   4   -0.60    1.40
  -5   6   4    3.20    1.50
  -5   6   4    1.70    1.30
   4  -6  -4   13.00    3.00
   4  -6  -4   14.40    2.00
   4  -6  -4   13.90    2.70
   4  -6  -4   18.30    3.10
  -4   6   4   10.00    3.00
  -4   6   4   12.70    3.90
  -4   6   4   10.00    3.50
  -4   6   4   12.90    2.90
  -4   6   4   12.60    2.50
  -4   6   4   12.90    2.30
   3  -6  -4   -0.60    0.90
   3  -6  -4    1.50    1.10
   3  -6  -4    0.60    0.90
   3  -6  -4   -0.80    1.20
  -3   6   4   -0.40    0.80
  -3   6   4    0.20    1.20
  -3   6   4   -1.50    1.20
  -3   6   4    0.90    1.90
   2  -6  -4    0.90    1.40
   2  -6  -4    2.50    1.60
   2  -6  -4    0.90    1.40
   2  -6  -4    1.70    1.20
  -2   6   4    3.10    1.40
  -2   6   4    1.50    1.80
  -2   6   4    1.20    1.70
  -2   6   4    2.60    1.50
   1  -6  -4    5.20    2.10
   1  -6  -4    4.70    2.00
   1  -6  -4    2.80    1.40
   1  -6  -4    2.70    1.50
   1  -6  -4    3.70    1.50
  -1   6   4    4.00    1.40
  -1   6   4    2.50    1.80
  -1   6   4    4.10    2.10
   0  -6  -4   -0.50    1.10
   0  -6  -4    0.20    1.00
   0  -6  -4    1.30    1.50
   0  -6  -4   -0.30    1.40
   0   6   4    0.90    1.30
   0   6   4   -0.50    0.90
   0   6   4    1.20    1.40
   0   6   4    0.20    1.70
  -1  -6  -4   25.10    4.20
  -1  -6  -4   26.20    3.90
  -1  -6  -4   30.40    4.80
   1   6   4   26.00    4.70
   1   6   4   25.30    3.40
   1   6   4   24.20    4.10
   1   6   4   23.20    3.70
  -2  -6  -4    0.90    2.00
  -2  -6  -4    1.60    1.10
  -2  -6  -4   -0.40    1.50
   2   6   4   -0.10    1.10
   2   6   4    1.10    1.70
   2   6   4    1.30    1.10
   2   6   4    4.60    2.30
  -3  -6  -4   79.29    8.60
  -3  -6  -4   64.39    7.00
  -3  -6  -4   61.39    7.20
   3   6   4   57.29    7.10
   3   6   4   70.59    8.00
   3   6   4   64.79    7.20
  -4  -6  -4   -0.20    1.40
  -4  -6  -4    3.70    1.80
  -4  -6  -4    0.60    1.70
  -4  -6  -4    5.30    2.40
   4   6   4    2.80    1.90
   4   6   4    1.60    1.70
   4   6   4   -0.90    2.00
  -5  -6  -4   23.30    5.10
  -5  -6  -4   19.20    4.20
   5   6   4   23.80    4.90
   5   6   4   33.70    5.20
  -6  -6  -4    8.20    3.40
   6   6   4    3.70    3.30
   6   6   4    2.80    2.30
   6  -7  -4    6.10    2.40
   6  -7  -4   12.30    4.10
   6  -7  -4    6.60    2.40
   6  -7  -4   10.30    2.70
  -6   7   4    5.10    2.60
  -6   7   4    4.40    1.50
  -6   7   4    7.20    2.30
  -6   7   4    1.00    1.90
  -6   7   4   11.10    3.70
  -6   7   4    4.30    3.80
   5  -7  -4   23.90    4.50
   5  -7  -4   33.90    4.90
   5  -7  -4   25.10    5.00
  -5   7   4   32.10    5.10
  -5   7   4   39.90    3.90
  -5   7   4   39.60    4.80
  -5   7   4   25.90    5.90
  -5   7   4   22.90    5.20
   4  -7  -4   -0.10    1.80
   4  -7  -4    1.60    1.30
   4  -7  -4    1.60    1.80
   4  -7  -4    0.30    0.90
  -4   7   4    0.40    1.30
  -4   7   4    1.90    1.20
  -4   7   4    0.70    1.40
  -4   7   4    2.30    3.00
  -4   7   4    1.50    1.90
  -4   7   4    0.40    1.40
   3  -7  -4   41.50    5.40
   3  -7  -4   39.80    5.50
   3  -7  -4   39.80    5.20
   3  -7  -4   48.40    4.80
  -3   7   4   43.10    5.10
  -3   7   4   56.99    5.80
  -3   7   4   37.10    5.80
  -3   7   4   43.10    5.70
  -3   7   4   48.60    7.90
   2  -7  -4   11.90    2.80
   2  -7  -4   11.70    2.60
   2  -7  -4   12.50    3.10
  -2   7   4   10.10    2.40
  -2   7   4   10.60    3.00
  -2   7   4   14.70    3.20
  -2   7   4   16.80    4.60
  -2   7   4   12.30    2.90
   1  -7  -4   88.49    9.00
   1  -7  -4   78.39    9.30
   1  -7  -4   87.59    8.50
  -1   7   4   85.79    9.40
  -1   7   4  106.39    9.30
  -1   7   4   76.49    9.10
  -1   7   4   79.09    8.50
   0  -7  -4    3.20    1.90
   0  -7  -4    2.70    1.60
   0  -7  -4   -0.20    2.00
   0   7   4    2.90    1.90
   0   7   4    2.40    1.40
   0   7   4    3.50    1.80
   0   7   4    2.60    2.00
  -1  -7  -4  257.37   24.80
  -1  -7  -4  266.67   24.30
  -1  -7  -4  267.47   23.90
   1   7   4  271.27   24.20
   1   7   4  247.18   23.80
   1   7   4  266.77   24.80
   1   7   4  277.07   23.70
  -2  -7  -4    1.50    2.40
  -2  -7  -4    1.60    1.70
  -2  -7  -4    0.20    1.30
   2   7   4    3.40    2.20
   2   7   4    1.00    1.20
   2   7   4    2.40    1.60
   2   7   4    1.10    1.70
  -3  -7  -4    2.70    2.00
  -3  -7  -4    7.20    3.10
   3   7   4    9.20    2.60
   3   7   4    4.60    1.90
   3   7   4    4.20    2.70
  -4  -7  -4  112.09   10.20
  -4  -7  -4  117.79   12.10
  -4  -7  -4   96.29   10.60
  -4  -7  -4   93.59   11.10
   4   7   4   92.49   11.50
   4   7   4  114.59   11.10
   4   7   4  107.39   11.10
  -5  -7  -4    9.50    3.90
   5   7   4   15.10    3.70
   5   7   4    5.60    3.20
   5  -8  -4    5.10    2.30
   5  -8  -4    4.80    2.70
   5  -8  -4    4.00    2.60
  -5   8   4    3.10    2.70
  -5   8   4    5.50    1.80
  -5   8   4    7.70    4.50
  -5   8   4    3.80    2.30
   4  -8  -4    2.80    1.90
   4  -8  -4    3.10    1.10
   4  -8  -4    1.10    2.10
   4  -8  -4    0.90    2.10
  -4   8   4    1.10    1.10
  -4   8   4    0.10    1.50
  -4   8   4   -0.10    1.90
  -4   8   4    1.80    1.70
  -4   8   4    0.00    1.80
   3  -8  -4   12.80    2.90
   3  -8  -4    6.50    2.00
   3  -8  -4    7.60    2.90
   3  -8  -4    8.40    2.50
  -3   8   4    9.90    3.70
  -3   8   4    6.70    2.20
  -3   8   4   11.80    3.10
  -3   8   4    8.10    2.90
  -3   8   4    6.50    3.70
   2  -8  -4    6.70    1.80
   2  -8  -4    9.90    3.40
   2  -8  -4    8.40    2.80
   2  -8  -4    3.40    1.90
  -2   8   4   10.10    2.80
  -2   8   4    6.60    4.00
  -2   8   4    3.90    2.10
  -2   8   4    6.90    2.60
  -2   8   4    7.80    2.30
   1  -8  -4   41.90    6.40
   1  -8  -4   33.40    5.30
   1  -8  -4   26.80    4.20
  -1   8   4   32.20    4.90
  -1   8   4   27.70    4.80
  -1   8   4   38.80    5.40
   0  -8  -4   28.20    5.10
   0  -8  -4   14.00    3.00
   0  -8  -4   16.50    3.60
   0   8   4   20.10    3.90
   0   8   4   20.70    3.70
   0   8   4   15.80    3.40
   0   8   4   13.90    3.00
  -1  -8  -4    5.50    1.80
  -1  -8  -4    4.40    2.30
  -1  -8  -4    2.90    2.70
   1   8   4    5.80    2.80
   1   8   4    5.80    2.50
   1   8   4    4.70    1.80
   1   8   4    1.80    1.60
  -2  -8  -4   11.90    3.80
  -2  -8  -4   15.20    3.30
  -2  -8  -4   20.50    4.00
   2   8   4    8.90    2.30
   2   8   4   11.70    2.50
   2   8   4   16.70    4.30
   2   8   4   14.50    3.30
  -3  -8  -4   16.60    4.20
  -3  -8  -4   11.30    3.10
   3   8   4   11.20    3.00
   3   8   4   17.40    4.00
   3   8   4    7.50    2.90
  -4  -8  -4   15.40    3.80
  -4  -8  -4   17.50    3.00
  -4  -8  -4   15.80    5.30
  -4  -8  -4   18.00    3.20
   4   8   4   12.40    4.60
   4   8   4   18.60    4.00
   4  -9  -4   20.20    4.20
   4  -9  -4   19.30    2.70
   4  -9  -4   22.30    4.80
   4  -9  -4   20.50    4.50
  -4   9   4   20.10    4.20
  -4   9   4   23.40    5.20
  -4   9   4   13.90    5.80
  -4   9   4   24.60    3.50
   3  -9  -4   16.00    5.30
   3  -9  -4   21.10    3.40
   3  -9  -4   21.20    4.40
  -3   9   4   23.10    6.80
  -3   9   4   22.00    4.40
  -3   9   4   23.80    4.80
   2  -9  -4    5.30    1.70
   2  -9  -4    1.80    2.90
   2  -9  -4    2.80    2.40
  -2   9   4    3.30    2.60
  -2   9   4    4.40    2.30
  -2   9   4    8.70    2.90
  -2   9   4    2.30    4.30
  -2   9   4    5.60    2.60
   1  -9  -4   22.40    4.80
   1  -9  -4   19.30    3.70
   1  -9  -4   36.60    6.10
  -1   9   4   24.60    4.30
  -1   9   4   17.60    6.30
  -1   9   4   27.30    5.20
  -1   9   4   18.80    3.90
  -1   9   4   19.20    3.90
   0  -9  -4   16.70    3.30
   0  -9  -4   19.60    3.80
   0  -9  -4   12.90    4.20
   0   9   4   19.70    3.70
   0   9   4   18.50    3.60
   0   9   4   14.10    3.40
  -1  -9  -4   -1.70    2.50
  -1  -9  -4   -1.80    2.10
  -1  -9  -4    0.40    1.80
   1   9   4   -0.10    1.80
   1   9   4    4.10    3.00
   1   9   4    2.70    1.90
   1   9   4    0.00    1.80
  -2  -9  -4   21.80    4.50
  -2  -9  -4   27.40    5.90
   2   9   4   43.70    6.00
   2   9   4   35.70    6.50
   2   9   4   19.40    3.70
   3  10  -5   13.70    3.50
   3  10  -5    8.70    2.70
   3  10  -5   13.20    3.00
   3  10  -5   17.40    3.80
  -3 -10   5   17.50    3.20
  -3 -10   5   21.20    4.50
   2  10  -5   51.39    7.40
   2  10  -5   75.49    8.50
   2  10  -5   66.09   10.70
   2  10  -5   65.89    6.80
   2  10  -5   64.49    7.40
  -2 -10   5   57.89    8.80
  -2 -10   5   59.09    7.50
   1  10  -5   25.70    6.50
   1  10  -5   22.30    3.90
   1  10  -5   23.20    4.00
   1  10  -5   19.60    4.10
  -1 -10   5   22.00    4.00
  -1 -10   5   32.60    4.90
  -1 -10   5   15.70    4.40
  -1 -10   5   15.90    4.00
   0  10  -5  166.78   14.50
   0  10  -5  163.68   15.20
   0  10  -5  118.09   14.80
   0  10  -5  155.58   14.50
   0  10  -5  149.99   17.40
   0 -10   5  155.58   14.60
   0 -10   5  151.68   14.90
   0 -10   5  142.29   15.50
   0 -10   5  136.59   16.10
  -1  10  -5   -0.10    1.90
  -1  10  -5    0.30    1.40
  -1  10  -5    1.50    4.60
  -1  10  -5   -0.90    1.90
  -1  10  -5   -1.40    1.70
   1 -10   5    3.20    2.60
   1 -10   5    2.50    2.40
  -2  10  -5    1.60    2.60
  -2  10  -5    2.40    5.70
  -2  10  -5    1.40    1.80
  -2  10  -5    5.50    2.00
   2 -10   5   -7.20    2.30
   2 -10   5    6.70    3.30
   2 -10   5    1.90    2.70
  -3  10  -5   26.50    5.50
  -3  10  -5   14.70    7.00
  -3  10  -5   23.50    4.60
  -3  10  -5   22.40    3.60
   3 -10   5   27.10    5.30
   3 -10   5   23.30    5.60
   3 -10   5   31.60    5.00
   4   9  -5   -0.40    1.60
   4   9  -5   -2.20    1.90
   4   9  -5   -2.70    1.60
   4   9  -5    1.70    1.60
   4   9  -5   -1.30    2.10
  -4  -9   5    0.40    2.30
  -4  -9   5    0.10    1.50
   3   9  -5    4.50    4.40
   3   9  -5    6.50    2.40
   3   9  -5    4.40    2.10
   3   9  -5    0.50    1.40
   3   9  -5    4.80    2.20
   3   9  -5    6.50    2.20
  -3  -9   5    9.10    2.90
  -3  -9   5    2.50    2.00
  -3  -9   5    7.20    2.00
  -3  -9   5    2.60    1.80
   2   9  -5   13.20    3.70
   2   9  -5   21.80    3.80
   2   9  -5   42.20    7.80
   2   9  -5   25.50    4.40
   2   9  -5   22.00    3.40
   2   9  -5   17.30    3.20
  -2  -9   5   29.90    4.70
  -2  -9   5   28.30    5.00
  -2  -9   5   26.20    4.10
   1   9  -5    0.40    1.50
   1   9  -5    2.00    3.20
   1   9  -5    1.60    1.90
   1   9  -5    2.00    1.50
   1   9  -5    1.00    1.60
  -1  -9   5    2.30    2.00
  -1  -9   5    1.50    2.30
  -1  -9   5   -2.30    1.40
  -1  -9   5    4.10    1.90
   0   9  -5   16.10    3.10
   0   9  -5   14.90    3.30
   0   9  -5   17.10    3.70
   0   9  -5   11.80    2.80
   0   9  -5   15.00    5.40
   0  -9   5   19.60    3.30
   0  -9   5   19.40    3.50
   0  -9   5   23.00    4.50
   0  -9   5   14.30    3.40
  -1   9  -5    4.30    2.10
  -1   9  -5    3.20    1.60
  -1   9  -5    8.40    2.80
  -1   9  -5   10.90    2.50
  -1   9  -5    6.10    4.10
   1  -9   5    2.70    1.90
   1  -9   5    7.70    3.00
   1  -9   5    4.60    2.60
  -2   9  -5    0.70    2.00
  -2   9  -5    4.00    2.30
  -2   9  -5    5.40    3.60
  -2   9  -5   -0.50    1.10
  -2   9  -5    1.60    1.50
  -2   9  -5    3.70    1.60
   2  -9   5    0.80    1.50
   2  -9   5    3.20    2.60
   2  -9   5    0.70    2.30
   2  -9   5   -0.50    1.50
  -3   9  -5   13.30    3.30
  -3   9  -5    6.90    1.80
  -3   9  -5    4.80    5.30
  -3   9  -5    7.70    3.00
  -3   9  -5    5.80    2.20
  -3   9  -5    8.60    1.90
   3  -9   5    7.00    3.50
   3  -9   5   15.00    3.70
   3  -9   5    8.50    2.30
   3  -9   5   10.00    2.70
  -4   9  -5   11.60    2.20
  -4   9  -5    9.30    5.00
  -4   9  -5   22.90    4.60
  -4   9  -5    9.20    2.30
   4  -9   5   12.40    4.10
   4  -9   5   10.20    3.80
   4  -9   5    9.00    3.60
   5   8  -5   20.30    4.00
   5   8  -5   19.50    3.80
   5   8  -5   30.30    4.60
   5   8  -5   24.40    4.80
   5   8  -5   18.20    3.80
  -5  -8   5   26.80    3.40
   4   8  -5   44.70    5.70
   4   8  -5   54.69    6.10
   4   8  -5   46.30    5.90
   4   8  -5   51.69    6.00
   4   8  -5   37.50    6.20
  -4  -8   5   60.79    6.20
  -4  -8   5   42.80    6.70
  -4  -8   5   38.40    6.10
  -4  -8   5   50.99    5.80
   3   8  -5    6.90    2.10
   3   8  -5    8.00    2.20
   3   8  -5   10.00    2.40
   3   8  -5   11.60    2.40
   3   8  -5    7.50    2.50
   3   8  -5   11.70    4.30
  -3  -8   5    7.40    2.70
  -3  -8   5   10.10    2.60
  -3  -8   5    5.00    1.80
  -3  -8   5   12.10    2.40
   2   8  -5    3.20    1.30
   2   8  -5    0.50    1.10
   2   8  -5    0.10    1.20
   2   8  -5   -0.40    1.60
   2   8  -5    2.80    1.50
   2   8  -5   -0.50    2.20
  -2  -8   5    3.10    2.30
  -2  -8   5    0.50    1.30
  -2  -8   5    0.50    1.80
  -2  -8   5   -1.60    1.40
   1   8  -5   48.60    6.00
   1   8  -5   43.20    5.50
   1   8  -5   58.39    8.90
   1   8  -5   47.60    5.30
   1   8  -5   40.70    5.20
  -1  -8   5   49.10    5.70
  -1  -8   5   43.10    5.90
  -1  -8   5   44.30    5.40
  -1  -8   5   57.79    6.50
   0   8  -5   18.10    3.20
   0   8  -5   17.50    3.50
   0   8  -5   11.60    4.50
   0   8  -5   15.20    2.70
   0  -8   5   10.70    2.50
   0  -8   5   14.90    3.20
   0  -8   5   22.00    3.70
   0  -8   5   26.30    4.70
  -1   8  -5   50.19    5.60
  -1   8  -5   52.69    6.50
  -1   8  -5   48.30    5.60
  -1   8  -5   49.60    6.10
  -1   8  -5   50.29    8.70
   1  -8   5   47.40    6.40
   1  -8   5   56.19    6.00
   1  -8   5   48.50    5.90
   1  -8   5   68.09    7.30
  -2   8  -5    9.10    2.40
  -2   8  -5    9.70    2.80
  -2   8  -5    6.80    1.40
  -2   8  -5    7.10    1.60
  -2   8  -5    6.50    1.80
  -2   8  -5    2.40    3.90
   2  -8   5   10.10    3.00
   2  -8   5    6.00    2.60
   2  -8   5    0.80    1.50
   2  -8   5    4.90    1.60
  -3   8  -5    0.20    1.00
  -3   8  -5    2.10    2.10
  -3   8  -5    1.60    3.40
  -3   8  -5    1.60    1.20
  -3   8  -5   -0.50    1.40
  -3   8  -5    0.10    1.30
   3  -8   5   -0.10    1.10
   3  -8   5    0.80    1.60
   3  -8   5   -3.40    1.60
  -4   8  -5   50.19    6.90
  -4   8  -5   46.40    5.80
  -4   8  -5   53.99    6.60
  -4   8  -5   61.29    6.90
  -4   8  -5   55.39    5.40
  -4   8  -5   64.59   10.40
   4  -8   5   45.50    7.50
   4  -8   5   57.89    6.50
   4  -8   5   63.29    7.60
   4  -8   5   53.29    6.50
  -5   8  -5    2.60    2.40
  -5   8  -5    5.30    4.80
  -5   8  -5    4.90    2.70
  -5   8  -5    1.10    1.40
   5  -8   5   -0.20    2.90
   5  -8   5    1.10    2.80
   5  -8   5   -0.60    2.60
   6   7  -5   83.69    8.40
   6   7  -5   78.59    8.00
   6   7  -5   62.39    8.00
   6   7  -5   67.49    8.30
  -6  -7   5   87.99    8.80
  -6  -7   5   68.89    8.40
  -6  -7   5   81.59    7.50
   5   7  -5    5.40    2.00
   5   7  -5    6.70    2.80
   5   7  -5   14.10    4.00
   5   7  -5    4.30    2.00
   5   7  -5    6.40    1.90
   5   7  -5    4.00    1.80
  -5  -7   5    9.40    2.30
  -5  -7   5    7.50    1.50
  -5  -7   5    6.40    2.40
   4   7  -5   10.30    3.50
   4   7  -5    7.70    2.20
   4   7  -5   10.20    2.40
   4   7  -5   10.80    2.70
   4   7  -5   11.90    2.40
   4   7  -5   12.70    2.90
  -4  -7   5    6.60    1.80
  -4  -7   5    9.70    2.00
  -4  -7   5   16.70    3.50
  -4  -7   5    8.80    2.30
   3   7  -5   61.29    6.90
   3   7  -5   66.19    7.00
   3   7  -5   70.99    7.50
   3   7  -5   64.19    8.20
   3   7  -5   66.69    7.10
   3   7  -5   65.19    6.90
  -3  -7   5   60.99    6.60
  -3  -7   5   91.09    8.00
  -3  -7   5   69.09    7.30
  -3  -7   5   57.69    7.00
   2   7  -5   19.50    3.00
   2   7  -5   18.20    3.00
   2   7  -5   17.70    3.10
   2   7  -5   20.90    3.90
   2   7  -5   23.60    5.00
   2   7  -5   21.90    3.70
  -2  -7   5   17.00    3.60
  -2  -7   5   27.30    4.30
  -2  -7   5   20.30    3.40
  -2  -7   5   28.50    4.10
   1   7  -5   16.50    3.00
   1   7  -5   11.90    2.30
   1   7  -5   11.20    2.50
   1   7  -5   13.70    2.30
   1   7  -5   22.20    3.80
  -1  -7   5   19.50    3.70
  -1  -7   5   16.10    3.30
  -1  -7   5   15.50    2.80
  -1  -7   5   21.90    3.70
   0   7  -5   -0.30    0.70
   0   7  -5   -0.80    1.30
   0   7  -5    0.30    0.90
   0   7  -5   -0.90    0.90
   0   7  -5   -4.60    2.30
   0   7  -5   -0.30    1.10
   0  -7   5    1.20    1.30
   0  -7   5   -0.80    1.10
   0  -7   5   -0.80    1.50
   0  -7   5    0.20    1.70
   0  -7   5   -0.60    1.10
  -1   7  -5   -1.40    2.00
  -1   7  -5    0.40    1.40
  -1   7  -5    0.50    1.30
  -1   7  -5    1.20    1.10
  -1   7  -5    0.20    1.00
  -1   7  -5    1.10    1.00
   1  -7   5    0.50    1.10
   1  -7   5   -1.20    0.90
   1  -7   5    0.90    1.70
   1  -7   5    0.00    1.70
  -2   7  -5   -0.50    0.90
  -2   7  -5    0.20    0.70
  -2   7  -5   -0.20    0.60
  -2   7  -5    0.80    1.40
  -2   7  -5    0.30    1.80
  -2   7  -5    0.60    0.80
  -2   7  -5    1.20    3.20
   2  -7   5   -0.30    1.20
   2  -7   5   -0.40    0.70
   2  -7   5    0.20    0.80
   2  -7   5    0.80    2.10
   2  -7   5   -0.40    1.40
  -3   7  -5   97.09   11.10
  -3   7  -5   95.79    7.80
  -3   7  -5  102.79    9.00
  -3   7  -5   70.29    7.60
  -3   7  -5   80.09    8.60
  -3   7  -5   73.49    8.10
   3  -7   5   78.69    8.90
   3  -7   5   73.99    7.30
   3  -7   5   73.99    8.90
   3  -7   5   74.39    8.10
   3  -7   5   67.89   10.00
   3  -7   5   79.09    8.10
  -4   7  -5   49.90    4.40
  -4   7  -5   49.99    5.70
  -4   7  -5   36.70    4.70
  -4   7  -5   47.80    8.20
  -4   7  -5   35.60    4.90
  -4   7  -5   33.60    5.60
   4  -7   5   36.70    4.10
   4  -7   5   44.00    6.80
   4  -7   5   55.29    6.40
   4  -7   5   32.80    7.40
   4  -7   5   46.40    5.30
   4  -7   5   34.30    5.20
  -5   7  -5   28.80    7.00
  -5   7  -5   30.40    4.80
  -5   7  -5   21.00    4.90
  -5   7  -5   22.60    4.10
  -5   7  -5   18.30    3.60
   5  -7   5   27.10    5.00
   5  -7   5   23.00    4.10
   5  -7   5   22.00    4.70
   5  -7   5   18.10    6.10
   5  -7   5   37.70    6.80
  -6   7  -5    2.90    5.10
  -6   7  -5    1.00    1.80
  -6   7  -5    1.30    2.30
   6  -7   5   -7.90    3.20
   6  -7   5    5.70    3.10
   6  -7   5   -2.10    1.70
   6  -7   5    0.10    1.30
   7   6  -5   12.80    2.80
   7   6  -5   14.40    3.10
   7   6  -5   13.60    3.10
  -7  -6   5   13.50    3.20
  -7  -6   5   17.20    3.20
  -7  -6   5   17.50    3.40
   6   6  -5    6.20    3.20
   6   6  -5    7.40    2.10
   6   6  -5    8.40    2.20
   6   6  -5    5.20    1.90
   6   6  -5   10.70    2.30
  -6  -6   5    6.80    2.00
  -6  -6   5    8.40    2.40
  -6  -6   5   11.00    2.70
  -6  -6   5    6.40    2.00
   5   6  -5    0.80    1.20
   5   6  -5    0.10    1.20
   5   6  -5   -0.70    1.70
   5   6  -5    1.60    1.00
   5   6  -5    2.40    1.10
  -5  -6   5    0.70    1.00
  -5  -6   5    0.60    1.00
  -5  -6   5    0.40    1.00
  -5  -6   5    0.70    1.20
  -5  -6   5    2.20    1.70
   4   6  -5   15.90    4.00
   4   6  -5   12.40    2.70
   4   6  -5   10.70    2.50
   4   6  -5   14.40    2.90
   4   6  -5   15.90    3.00
   4   6  -5   17.30    2.90
  -4  -6   5   12.00    2.50
  -4  -6   5   12.00    2.60
  -4  -6   5   15.90    2.10
  -4  -6   5   15.60    2.40
  -4  -6   5   25.30    3.70
   3   6  -5    6.00    1.80
   3   6  -5    5.50    1.70
   3   6  -5    7.00    3.00
   3   6  -5    5.90    1.80
   3   6  -5    4.90    1.70
  -3  -6   5    4.80    1.70
  -3  -6   5    4.20    1.50
  -3  -6   5    4.60    1.80
  -3  -6   5    5.10    1.80
   2   6  -5   21.90    3.30
   2   6  -5   22.10    3.00
   2   6  -5   20.50    3.30
   2   6  -5   21.40    3.50
   2   6  -5   26.80    3.50
   2   6  -5   21.70    4.80
   2   6  -5   25.90    3.80
  -2  -6   5   21.30    3.60
  -2  -6   5   23.40    3.80
  -2  -6   5   30.40    3.70
  -2  -6   5   23.50    3.60
   1   6  -5   85.09    8.70
   1   6  -5   86.29    8.10
   1   6  -5   95.09    8.50
   1   6  -5   85.49    9.90
   1   6  -5   90.69    8.20
   1   6  -5   80.19    8.30
   1   6  -5   77.89    8.40
   1   6  -5   89.29    8.40
  -1  -6   5   82.49    8.80
  -1  -6   5   83.59    8.50
  -1  -6   5   84.99    8.20
  -1  -6   5   81.59    8.70
   0   6  -5   20.30    3.20
   0   6  -5   20.50    4.50
   0   6  -5   15.00    3.00
   0   6  -5   17.80    2.70
   0   6  -5   22.10    3.60
   0   6  -5   16.90    2.90
   0   6  -5   23.40    3.10
   0  -6   5   16.70    2.90
   0  -6   5   17.90    3.40
   0  -6   5   21.40    3.20
   0  -6   5   18.90    3.00
   0  -6   5   19.20    3.50
  -1   6  -5    3.20    1.40
  -1   6  -5    4.90    1.30
  -1   6  -5    4.30    1.40
  -1   6  -5    4.10    1.30
  -1   6  -5    3.10    1.60
  -1   6  -5    5.30    3.00
  -1   6  -5    4.40    1.60
   1  -6   5    3.80    2.50
   1  -6   5    5.60    1.30
   1  -6   5    3.60    1.50
   1  -6   5    3.70    1.50
   1  -6   5    3.80    2.00
   1  -6   5    4.30    1.80
  -2   6  -5   58.29    6.60
  -2   6  -5   54.89    6.20
  -2   6  -5   59.09    5.60
  -2   6  -5   60.89    9.20
  -2   6  -5   63.29    5.90
  -2   6  -5   60.39    6.60
  -2   6  -5   54.79    6.00
   2  -6   5   50.09    6.60
   2  -6   5   55.99    5.60
   2  -6   5   64.09    6.90
   2  -6   5   62.89    6.10
   2  -6   5   58.19    8.90
   2  -6   5   52.69    6.10
  -3   6  -5   53.99    6.90
  -3   6  -5   55.89    9.20
  -3   6  -5   61.39    7.10
  -3   6  -5   60.39    6.30
  -3   6  -5   65.89    6.20
  -3   6  -5   65.69    6.60
   3  -6   5   62.59    6.00
   3  -6   5   67.49    8.70
   3  -6   5   63.99    7.40
   3  -6   5   67.99    7.40
   3  -6   5   63.69    6.80
   3  -6   5   64.39    6.60
  -4   6  -5    4.00    1.60
  -4   6  -5    8.60    3.90
  -4   6  -5    3.60    1.50
  -4   6  -5    5.00    2.40
  -4   6  -5    2.60    1.70
  -4   6  -5    4.20    1.20
   4  -6   5    2.80    1.60
   4  -6   5    1.00    2.60
   4  -6   5    1.40    2.00
   4  -6   5    2.30    1.40
  -5   6  -5   19.30    3.70
  -5   6  -5   22.00    3.70
  -5   6  -5   27.20    4.60
  -5   6  -5   20.50    4.00
  -5   6  -5   20.20    6.00
   5  -6   5   22.90    3.90
   5  -6   5   15.90    4.10
   5  -6   5   24.30    4.60
   5  -6   5   18.10    5.20
   5  -6   5   18.40    3.60
  -6   6  -5    5.50    4.90
  -6   6  -5    2.80    1.70
  -6   6  -5    0.90    2.10
  -6   6  -5    6.30    2.50
   6  -6   5    6.20    2.20
   6  -6   5    3.20    2.90
   6  -6   5    5.10    3.60
   6  -6   5    0.60    1.90
   6  -6   5   11.20    3.40
   7   5  -5   10.30    2.30
   7   5  -5   13.70    2.50
  -7  -5   5   11.50    2.90
  -7  -5   5   21.90    2.80
  -7  -5   5   13.40    2.80
  -7  -5   5   13.50    2.90
   6   5  -5   32.30    4.40
   6   5  -5   21.80    3.40
   6   5  -5   36.90    6.10
  -6  -5   5   30.50    4.60
  -6  -5   5   28.30    4.20
  -6  -5   5   39.40    4.30
  -6  -5   5   32.10    3.70
   5   5  -5   35.90    4.30
   5   5  -5   37.50    5.60
   5   5  -5   32.50    4.30
   5   5  -5   35.00    4.00
   5   5  -5   39.30    4.60
   5   5  -5   36.50    4.70
  -5  -5   5   48.00    5.60
  -5  -5   5   28.90    4.00
  -5  -5   5   36.60    4.10
  -5  -5   5   35.50    4.90
   4   5  -5   17.50    3.10
   4   5  -5   20.60    3.40
   4   5  -5   17.90    3.10
   4   5  -5   19.40    2.90
   4   5  -5   15.70    3.70
   4   5  -5   23.00    2.50
   4   5  -5   20.10    3.30
  -4  -5   5   16.60    2.50
  -4  -5   5   13.50    2.70
  -4  -5   5   14.50    2.70
  -4  -5   5   19.20    2.70
  -4  -5   5   18.60    3.20
   3   5  -5   11.90    2.40
   3   5  -5   14.00    2.60
   3   5  -5   13.80    2.60
   3   5  -5   16.40    2.80
   3   5  -5   12.80    2.40
   3   5  -5   15.40    2.30
   3   5  -5   10.20    3.50
  -3  -5   5   17.20    3.40
  -3  -5   5   15.20    2.30
   2   5  -5    5.80    1.60
   2   5  -5    7.00    1.70
   2   5  -5    4.10    1.40
   2   5  -5    4.00    1.40
   2   5  -5    3.10    1.50
   2   5  -5    4.80    1.40
   2   5  -5    4.50    2.40
   2   5  -5    5.00    1.40
  -2  -5   5    5.10    1.60
  -2  -5   5    1.50    1.30
  -2  -5   5    3.00    1.60
  -2  -5   5    4.50    1.40
   1   5  -5    3.60    2.20
   1   5  -5    2.80    1.00
   1   5  -5    3.50    1.20
   1   5  -5    7.20    1.70
   1   5  -5    4.90    1.50
   1   5  -5    4.00    1.40
   1   5  -5    4.80    1.40
   1   5  -5    3.90    1.40
  -1  -5   5    2.50    1.40
  -1  -5   5    4.30    1.50
  -1  -5   5    4.70    1.70
  -1  -5   5    3.50    1.30
   0   5  -5    3.00    1.30
   0   5  -5    3.10    1.00
   0   5  -5    1.10    0.80
   0   5  -5    0.50    1.00
   0   5  -5    2.70    1.80
   0   5  -5    2.90    1.20
   0   5  -5    1.20    1.10
   0  -5   5    3.30    1.10
   0  -5   5    2.40    1.40
   0  -5   5    2.40    1.40
   0  -5   5    4.30    2.30
   0  -5   5    2.10    1.00
   0  -5   5    2.00    0.90
  -1   5  -5    8.30    1.40
  -1   5  -5    7.80    2.00
  -1   5  -5    9.00    2.10
  -1   5  -5    6.50    1.40
  -1   5  -5   13.40    2.50
  -1   5  -5   10.50    3.40
  -1   5  -5    8.70    1.50
  -1   5  -5    8.80    1.70
   1  -5   5   11.30    3.50
   1  -5   5    9.30    2.40
   1  -5   5    9.30    2.20
   1  -5   5   13.40    2.70
   1  -5   5    9.10    1.60
   1  -5   5    8.40    1.70
  -2   5  -5   59.89    6.40
  -2   5  -5   56.59    5.80
  -2   5  -5   60.19    8.00
  -2   5  -5   61.49    5.80
  -2   5  -5   55.69    6.50
  -2   5  -5   51.49    5.30
  -2   5  -5   54.89    6.20
  -2   5  -5   64.79    6.00
   2  -5   5   60.49    7.80
   2  -5   5   64.19    5.80
   2  -5   5   59.99    6.80
   2  -5   5   63.59    6.20
   2  -5   5   60.09    6.00
   2  -5   5   59.09    6.70
  -3   5  -5  146.39   13.70
  -3   5  -5  147.59   14.20
  -3   5  -5  149.79   14.00
  -3   5  -5  155.48   16.30
  -3   5  -5  161.78   14.60
  -3   5  -5  151.18   14.60
  -3   5  -5  153.88   14.00
   3  -5   5  146.59   14.10
   3  -5   5  151.18   14.70
   3  -5   5  164.28   14.10
   3  -5   5  161.28   16.30
   3  -5   5  156.78   14.90
  -4   5  -5    0.90    2.80
  -4   5  -5    0.00    1.40
  -4   5  -5    0.40    1.00
  -4   5  -5    0.10    1.00
  -4   5  -5   -0.20    0.70
  -4   5  -5    2.10    1.80
   4  -5   5   -1.70    1.50
   4  -5   5    0.80    0.90
   4  -5   5    1.70    1.80
   4  -5   5   -1.10    2.10
   4  -5   5   -1.10    0.70
  -5   5  -5    0.40    1.20
  -5   5  -5   -5.30    2.70
  -5   5  -5   -0.70    1.40
  -5   5  -5    0.80    1.40
  -5   5  -5    1.10    1.50
   5  -5   5   -0.10    1.30
   5  -5   5   -3.60    1.70
   5  -5   5   -0.70    1.50
   5  -5   5   -0.70    2.30
   5  -5   5    0.20    0.90
  -6   5  -5    1.50    1.40
  -6   5  -5    0.30    2.00
  -6   5  -5    2.00    3.60
   6  -5   5   -5.10    2.30
   6  -5   5   -1.20    1.10
   6  -5   5    0.10    1.70
   6  -5   5   -0.60    2.10
   6  -5   5    2.80    1.70
  -7   5  -5    6.90    5.00
  -7   5  -5    3.70    1.90
  -7   5  -5    8.60    3.10
   7  -5   5    7.20    3.40
   7  -5   5    4.90    2.00
   7  -5   5    6.10    2.20
   7  -5   5   12.00    3.10
   7  -5   5    2.50    4.40
   8   4  -5   76.49    8.50
   8   4  -5   64.39    7.80
  -8  -4   5   64.19    8.30
  -8  -4   5   82.79    7.50
  -8  -4   5   88.59    7.40
  -8  -4   5   88.69    8.60
   7   4  -5    3.60    1.40
   7   4  -5    7.70    1.90
   7   4  -5    4.60    2.30
   7   4  -5    9.00    2.60
  -7  -4   5    7.80    1.90
  -7  -4   5    4.10    1.90
  -7  -4   5    8.80    2.50
  -7  -4   5    9.90    1.70
   6   4  -5   77.49    8.40
   6   4  -5   75.99    7.60
   6   4  -5   90.69    8.20
   6   4  -5   70.99    8.40
  -6  -4   5   75.99    7.60
  -6  -4   5   71.49    8.20
  -6  -4   5  101.39    8.10
  -6  -4   5   78.09    8.10
   5   4  -5   76.09    6.90
   5   4  -5   62.29    7.10
   5   4  -5   66.99    6.70
   5   4  -5   62.99    6.50
   5   4  -5   62.49    7.20
   5   4  -5   65.89    6.60
  -5  -4   5   65.39    6.30
  -5  -4   5   53.49    6.70
  -5  -4   5   59.59    6.40
  -5  -4   5   68.89    6.60
   4   4  -5   65.79   10.10
   4   4  -5   69.09    6.70
   4   4  -5   66.89    6.20
   4   4  -5   64.89    6.90
   4   4  -5   85.79    7.70
   4   4  -5   66.79    6.40
   4   4  -5   65.09    6.50
  -4  -4   5   56.89    6.20
  -4  -4   5   66.39    6.80
  -4  -4   5   64.69    6.40
  -4  -4   5   62.39    6.50
   3   4  -5   25.30    3.00
   3   4  -5   30.60    3.60
   3   4  -5   26.50    3.50
   3   4  -5   33.20    4.20
   3   4  -5   27.20    3.20
   3   4  -5   33.50    4.20
   3   4  -5   26.80    3.30
   3   4  -5   27.70    3.70
  -3  -4   5   29.10    3.30
  -3  -4   5   26.00    3.40
  -3  -4   5   27.50    4.00
  -3  -4   5   29.80    3.20
  -3  -4   5   26.60    3.00
   2   4  -5  161.58   15.60
   2   4  -5  165.48   14.70
   2   4  -5  162.98   14.90
   2   4  -5  166.38   14.80
   2   4  -5  164.28   14.70
   2   4  -5  176.08   14.90
   2   4  -5  157.28   14.80
  -2  -4   5  158.98   14.80
  -2  -4   5  168.88   15.00
  -2  -4   5  167.38   14.70
   1   4  -5    0.30    0.70
   1   4  -5    1.50    0.90
   1   4  -5    0.70    0.90
   1   4  -5    0.20    0.90
   1   4  -5   -0.60    1.30
   1   4  -5    0.50    0.70
   1   4  -5    0.80    1.00
   1   4  -5    0.90    0.70
  -1  -4   5   -0.20    0.90
  -1  -4   5    0.70    1.00
  -1  -4   5   -0.30    0.60
  -1  -4   5    0.60    1.00
   0   4  -5    6.60    1.30
   0   4  -5    6.90    1.30
   0   4  -5    7.30    1.70
   0   4  -5    5.70    2.30
   0   4  -5    6.80    1.60
   0   4  -5    4.90    1.40
   0   4  -5    8.30    1.90
   0  -4   5    9.00    2.70
   0  -4   5    4.40    1.20
   0  -4   5    5.00    1.70
   0  -4   5    4.90    1.20
   0  -4   5    4.40    1.60
   0  -4   5    4.80    1.50
  -1   4  -5  217.78   18.70
  -1   4  -5  204.78   18.40
  -1   4  -5  195.18   18.20
  -1   4  -5  205.28   19.80
  -1   4  -5  204.08   18.70
  -1   4  -5  209.28   18.20
  -1   4  -5  198.78   17.90
   1  -4   5  222.48   18.20
   1  -4   5  213.58   19.80
   1  -4   5  199.48   19.20
   1  -4   5  200.78   18.40
   1  -4   5  193.88   18.70
   1  -4   5  223.88   18.20
  -2   4  -5   34.80    4.30
  -2   4  -5   37.20    5.90
  -2   4  -5   38.90    4.10
  -2   4  -5   37.50    4.40
  -2   4  -5   40.20    3.90
  -2   4  -5   32.10    3.80
   2  -4   5   34.50    4.50
   2  -4   5   41.40    4.70
   2  -4   5   36.20    4.10
   2  -4   5   35.00    3.90
   2  -4   5   34.90    5.90
  -3   4  -5   98.19    9.20
  -3   4  -5   91.19    9.30
  -3   4  -5  100.79   11.10
  -3   4  -5   93.79    9.00
  -3   4  -5   93.49    8.80
  -3   4  -5   89.19    9.50
   3  -4   5   99.59    9.80
   3  -4   5   93.69   11.00
   3  -4   5   95.79    9.00
   3  -4   5   99.49    9.10
   3  -4   5   89.09    9.50
  -4   4  -5    4.50    1.30
  -4   4  -5    4.00    2.10
  -4   4  -5    3.30    1.30
  -4   4  -5    3.50    3.10
  -4   4  -5    5.00    2.10
   4  -4   5    3.40    1.40
   4  -4   5    4.50    1.90
   4  -4   5    2.60    1.50
   4  -4   5    5.70    2.00
   4  -4   5    9.80    3.40
  -5   4  -5  145.19   14.50
  -5   4  -5  183.68   13.70
  -5   4  -5  138.89   14.50
  -5   4  -5  199.88   17.40
   5  -4   5  141.99   14.80
   5  -4   5  144.19   16.40
   5  -4   5  139.19   14.20
   5  -4   5  157.98   15.30
   5  -4   5  140.99   14.10
  -6   4  -5   -1.90    1.30
  -6   4  -5    3.00    3.70
  -6   4  -5    2.40    2.30
  -6   4  -5   -0.50    1.20
   6  -4   5    0.20    1.30
   6  -4   5   -4.20    1.80
   6  -4   5    1.60    1.40
   6  -4   5   -0.30    1.70
  -7   4  -5   15.80    4.90
  -7   4  -5   10.40    3.10
  -7   4  -5   21.00    4.20
   7  -4   5   11.10    2.20
   7  -4   5   10.50    3.70
   7  -4   5    8.70    2.70
   7  -4   5    9.10    4.60
   7  -4   5   10.00    3.10
   8   3  -5   -0.60    1.40
   8   3  -5    1.60    1.30
   8   3  -5    6.10    2.10
   8   3  -5    2.10    1.00
  -8  -3   5    3.70    1.90
   7   3  -5  136.89   12.60
   7   3  -5  139.09   11.30
   7   3  -5  117.49   11.40
   7   3  -5  101.49   10.90
   7   3  -5  100.49   12.40
  -7  -3   5   97.99   11.70
  -7  -3   5  130.09   11.80
  -7  -3   5  132.69   10.80
  -7  -3   5  133.39   10.80
   6   3  -5    0.70    1.10
   6   3  -5    1.70    1.30
   6   3  -5    1.30    1.40
   6   3  -5    1.70    1.00
   6   3  -5    0.00    1.20
   6   3  -5    0.40    0.60
  -6  -3   5   -0.10    1.20
  -6  -3   5    1.60    0.80
  -6  -3   5    1.20    1.50
  -6  -3   5    1.40    0.90
   5   3  -5    2.60    0.90
   5   3  -5    1.50    1.00
   5   3  -5    2.40    1.50
   5   3  -5    0.80    1.40
   5   3  -5    1.40    0.70
   5   3  -5    1.90    1.30
  -5  -3   5    0.80    1.00
  -5  -3   5    2.70    1.40
  -5  -3   5    1.80    0.80
  -5  -3   5    2.20    1.30
   4   3  -5  209.88   19.20
   4   3  -5  208.18   19.00
   4   3  -5  209.68   18.50
   4   3  -5  201.88   19.00
   4   3  -5  211.98   18.80
   4   3  -5  217.98   18.40
   4   3  -5  220.98   18.40
  -4  -3   5  202.08   18.50
  -4  -3   5  222.18   18.80
  -4  -3   5  218.48   19.00
  -4  -3   5  206.38   18.40
  -4  -3   5  205.48   18.50
   3   3  -5   -0.60    0.60
   3   3  -5   -0.80    0.80
   3   3  -5    0.30    0.80
   3   3  -5    0.20    0.60
   3   3  -5   -1.00    0.60
   3   3  -5    0.10    0.60
   3   3  -5    0.80    0.70
   3   3  -5   -0.20    0.60
   3   3  -5   -0.10    0.70
  -3  -3   5    0.10    0.70
  -3  -3   5    0.20    0.90
  -3  -3   5   -1.00    0.60
  -3  -3   5   -0.40    0.50
  -3  -3   5   -0.70    0.70
   2   3  -5  515.35   43.30
   2   3  -5  510.35   43.40
   2   3  -5  491.75   43.50
   2   3  -5  517.05   43.30
   2   3  -5  501.15   43.50
   2   3  -5  534.65   43.30
   2   3  -5  527.85   43.20
   2   3  -5  499.95   43.90
  -2  -3   5  487.75   43.30
  -2  -3   5  487.65   43.60
  -2  -3   5  479.55   43.30
  -2  -3   5  495.85   43.30
   1   3  -5   42.30    4.00
   1   3  -5   41.80    4.40
   1   3  -5   41.80    4.40
   1   3  -5   44.80    4.30
   1   3  -5   39.80    5.10
   1   3  -5   40.50    4.00
   1   3  -5   45.30    4.40
   1   3  -5   38.00    4.20
   1   3  -5   45.50    4.40
  -1  -3   5   47.40    4.60
  -1  -3   5   37.20    4.40
  -1  -3   5   41.70    5.20
  -1  -3   5   41.90    4.30
  -1  -3   5   43.30    4.50
  -1  -3   5   37.90    4.30
   0   3  -5  245.78   21.90
   0   3  -5  241.58   21.70
   0   3  -5  240.38   21.90
   0   3  -5  298.97   22.10
   0   3  -5  256.27   21.50
   0   3  -5  247.98   22.00
   0   3  -5  232.28   22.80
   0  -3   5  250.07   21.80
   0  -3   5  242.68   22.10
   0  -3   5  250.27   21.80
   0  -3   5  261.67   21.60
   0  -3   5  242.68   21.80
   0  -3   5  239.58   22.00
   0  -3   5  241.08   22.80
  -1   3  -5   38.90    4.10
  -1   3  -5   44.40    5.20
  -1   3  -5   37.50    3.50
  -1   3  -5   31.80    3.80
  -1   3  -5   32.80    4.20
  -1   3  -5   35.50    3.40
  -1   3  -5   31.40    3.80
   1  -3   5   32.80    3.80
   1  -3   5   40.00    5.20
   1  -3   5   31.70    4.20
   1  -3   5   32.30    3.50
   1  -3   5   37.40    4.20
  -2   3  -5  400.56   34.80
  -2   3  -5  401.06   35.00
  -2   3  -5  417.06   34.60
  -2   3  -5  378.16   36.10
  -2   3  -5  389.36   35.10
   2  -3   5  405.46   35.30
   2  -3   5  399.16   36.20
   2  -3   5  395.06   35.10
   2  -3   5  404.26   34.50
   2  -3   5  410.26   34.70
  -3   3  -5  341.57   30.90
  -3   3  -5  362.66   31.00
  -3   3  -5  377.76   31.40
  -3   3  -5  333.97   31.40
  -3   3  -5  364.56   32.80
   3  -3   5  356.26   30.40
   3  -3   5  364.56   31.50
   3  -3   5  353.76   31.70
   3  -3   5  346.47   30.90
   3  -3   5  358.36   31.00
   3  -3   5  352.66   32.70
  -4   3  -5   29.50    4.70
  -4   3  -5   32.20    4.10
  -4   3  -5   28.90    5.70
  -4   3  -5   33.50    4.30
   4  -3   5   30.30    3.70
   4  -3   5   37.10    5.30
   4  -3   5   29.70    4.50
   4  -3   5   34.60    6.30
   4  -3   5   25.70    3.60
  -5   3  -5   22.10    2.70
  -5   3  -5   20.30    3.60
  -5   3  -5   19.40    3.80
  -5   3  -5   23.50    3.40
  -5   3  -5   21.00    6.00
   5  -3   5   19.00    4.90
   5  -3   5   17.60    3.00
   5  -3   5   22.10    4.40
   5  -3   5   16.30    3.40
   5  -3   5   23.10    3.20
  -6   3  -5   41.90    5.50
  -6   3  -5   36.70    5.20
  -6   3  -5   58.99    6.30
   6  -3   5   40.40    7.70
   6  -3   5   48.50    6.90
   6  -3   5   38.00    4.90
   6  -3   5   39.60    6.00
   6  -3   5   42.60    5.70
  -7   3  -5    7.70    2.70
  -7   3  -5   12.10    3.40
  -7   3  -5    8.80    2.80
   7  -3   5   10.60    2.20
   7  -3   5   10.30    3.20
   7  -3   5   11.10    2.80
   7  -3   5    7.70    3.80
   7  -3   5   11.60    3.30
   8   2  -5   -0.20    1.70
   8   2  -5   -0.50    0.70
   8   2  -5    2.60    2.00
  -8  -2   5   -0.70    1.20
   7   2  -5   10.50    1.50
   7   2  -5   10.50    1.50
   7   2  -5    5.60    2.10
   7   2  -5   10.70    2.10
   7   2  -5    9.30    1.50
   7   2  -5   11.30    2.30
  -7  -2   5    7.90    2.30
   6   2  -5    6.30    1.90
   6   2  -5    4.00    1.60
   6   2  -5    8.90    1.50
   6   2  -5   12.60    2.30
   6   2  -5   11.70    2.40
   6   2  -5    8.80    1.30
   6   2  -5    7.40    1.40
  -6  -2   5    7.50    2.20
   5   2  -5    0.80    1.00
   5   2  -5    0.90    0.70
   5   2  -5    2.60    1.10
   5   2  -5    1.90    0.60
   5   2  -5    2.10    0.90
   5   2  -5    1.20    1.10
   5   2  -5    1.70    0.80
   5   2  -5    1.10    0.70
  -5  -2   5    1.70    1.20
   4   2  -5  105.89    9.90
   4   2  -5   98.39    9.60
   4   2  -5   99.89   10.20
   4   2  -5  123.59    9.50
   4   2  -5  105.19   10.00
   4   2  -5  107.79    9.70
   4   2  -5  104.29   10.20
   4   2  -5  104.49    9.50
   4   2  -5  133.09   10.40
  -4  -2   5   98.59   10.00
   3   2  -5  497.75   42.40
   3   2  -5  492.75   41.90
   3   2  -5  457.55   42.00
   3   2  -5  499.05   42.10
   3   2  -5  493.45   42.50
   3   2  -5  510.65   41.80
   3   2  -5  471.65   42.00
   3   2  -5  503.35   41.70
   3   2  -5  481.15   42.30
  -3  -2   5  487.65   42.10
  -3  -2   5  477.45   42.50
  -3  -2   5  491.55   41.70
  -3  -2   5  497.95   42.10
  -3  -2   5  486.25   41.70
   2   2  -5   96.49    8.70
   2   2  -5   95.79    8.70
   2   2  -5   97.89    9.00
   2   2  -5  101.99    9.00
   2   2  -5   95.69    8.60
   2   2  -5  101.59    9.40
   2   2  -5   91.49    8.80
   2   2  -5   96.99    9.10
   2   2  -5   92.79    8.90
  -2  -2   5   96.59    8.70
  -2  -2   5  101.09    8.70
  -2  -2   5   91.69    9.10
  -2  -2   5  101.79    8.90
  -2  -2   5   92.09    9.10
   1   2  -5   27.80    3.30
   1   2  -5   22.90    2.70
   1   2  -5   23.00    2.70
   1   2  -5   20.10    2.80
   1   2  -5   27.50    3.00
   1   2  -5   21.90    2.30
   1   2  -5   27.10    3.80
   1   2  -5   20.70    2.60
  -1  -2   5   24.20    2.90
  -1  -2   5   18.10    2.80
  -1  -2   5   25.10    2.90
  -1  -2   5   22.80    3.50
  -1  -2   5   23.60    2.80
  -1  -2   5   24.50    2.80
   0   2  -5   20.00    2.90
   0   2  -5   28.20    4.10
   0   2  -5   18.00    2.30
   0   2  -5   17.90    2.50
   0   2  -5   20.50    2.60
   0   2  -5   20.10    2.00
   0  -2   5   23.70    2.60
   0  -2   5   24.10    2.80
   0  -2   5   23.00    3.80
   0  -2   5   18.60    2.50
   0  -2   5   18.60    2.10
   0  -2   5   21.00    2.80
   0  -2   5   20.80    3.00
  -1   2  -5  346.17   32.00
  -1   2  -5  356.46   30.90
  -1   2  -5  352.96   31.20
  -1   2  -5  359.56   30.60
   1  -2   5  371.16   31.10
   1  -2   5  345.17   32.00
   1  -2   5  363.06   31.30
   1  -2   5  352.66   30.70
   1  -2   5  364.26   30.60
   1  -2   5  351.16   30.90
  -2   2  -5  413.76   36.00
  -2   2  -5  404.26   37.10
  -2   2  -5  376.46   36.10
  -2   2  -5  421.06   35.70
   2  -2   5  419.86   35.70
   2  -2   5  423.26   35.60
   2  -2   5  424.66   35.40
   2  -2   5  413.46   36.10
   2  -2   5  419.16   36.30
   2  -2   5  414.06   37.20
  -3   2  -5   16.30    2.40
  -3   2  -5   15.50    2.70
  -3   2  -5    9.90    2.60
  -3   2  -5    9.50    3.40
   3  -2   5   14.90    3.80
   3  -2   5   15.50    3.00
   3  -2   5   18.90    2.60
   3  -2   5   12.30    2.40
   3  -2   5   16.90    2.40
  -4   2  -5  111.69   12.60
  -4   2  -5   96.39    9.90
  -4   2  -5   91.99    9.50
  -4   2  -5   92.79    9.00
   4  -2   5   90.49   10.90
   4  -2   5  100.09   10.10
   4  -2   5  103.49    9.10
   4  -2   5   93.49    9.20
   4  -2   5   96.19    9.60
  -5   2  -5   33.60    3.80
  -5   2  -5   33.50    3.50
  -5   2  -5   31.10    4.90
  -5   2  -5   34.10    4.80
   5  -2   5   27.00    3.70
   5  -2   5   34.60    3.80
   5  -2   5   34.50    5.60
   5  -2   5   27.00    4.50
   5  -2   5   27.50    7.20
  -6   2  -5    7.60    2.50
  -6   2  -5   11.20    3.20
  -6   2  -5   13.50    1.80
   6  -2   5    6.90    3.70
   6  -2   5    5.00    1.70
   6  -2   5   10.00    3.20
   6  -2   5    9.90    2.00
   6  -2   5    7.20    2.40
  -7   2  -5   -1.20    1.00
  -7   2  -5    0.00    2.00
  -7   2  -5   -1.10    1.70
  -7   2  -5   -0.70    1.50
   7  -2   5   -1.10    2.10
   7  -2   5    1.00    1.10
   7  -2   5   -0.10    1.60
   7  -2   5   -0.20    1.30
   7  -2   5    4.10    3.60
   7  -2   5    0.30    1.30
  -8   2  -5   41.20    6.60
  -8   2  -5   43.60    4.70
  -8   2  -5   38.60    6.40
   8  -2   5   45.40    7.40
   8  -2   5   42.50    6.30
   8  -2   5   23.50    7.10
   8  -2   5   36.30    5.70
   8   1  -5    0.60    1.30
   8   1  -5    0.10    1.40
   8   1  -5   -0.30    0.60
  -8  -1   5    0.20    1.30
  -8  -1   5   -1.50    1.50
   7   1  -5   -0.80    0.70
   7   1  -5   -0.60    1.00
   7   1  -5    0.40    1.20
  -7  -1   5    0.50    1.60
  -7  -1   5    0.00    1.10
   6   1  -5    9.50    2.40
   6   1  -5   13.80    2.80
   6   1  -5   15.70    2.30
  -6  -1   5   10.80    3.00
  -6  -1   5   21.10    3.80
   5   1  -5  209.38   18.60
   5   1  -5  225.68   18.80
   5   1  -5  199.08   18.10
   5   1  -5  214.28   18.30
  -5  -1   5  197.08   18.80
  -5  -1   5  201.28   19.10
   4   1  -5   13.40    1.90
   4   1  -5   10.30    1.80
   4   1  -5   19.50    2.60
   4   1  -5    7.40    1.70
   4   1  -5   13.20    2.30
   4   1  -5   13.80    2.00
   4   1  -5    8.90    1.90
  -4  -1   5   15.50    2.70
  -4  -1   5    5.40    1.70
  -4  -1   5   13.70    3.00
   3   1  -5  312.17   26.60
   3   1  -5  295.17   26.70
   3   1  -5  312.77   26.90
   3   1  -5  293.87   26.60
   3   1  -5  329.67   26.60
   3   1  -5  321.87   26.70
   3   1  -5  300.87   26.80
  -3  -1   5  290.87   26.90
  -3  -1   5  305.27   27.20
  -3  -1   5  301.57   26.80
   2   1  -5    6.30    1.50
   2   1  -5    9.90    1.30
   2   1  -5    9.30    1.20
   2   1  -5   12.40    1.80
   2   1  -5    8.50    1.70
   2   1  -5    7.70    1.40
   2   1  -5    8.10    1.50
   2   1  -5   10.20    2.10
   2   1  -5   12.60    2.00
  -2  -1   5    9.10    1.30
  -2  -1   5   12.40    2.20
  -2  -1   5    8.70    1.60
  -2  -1   5    9.60    2.00
  -2  -1   5   10.10    1.50
  -2  -1   5   11.20    2.70
  -2  -1   5   11.40    1.80
   1   1  -5    0.50    0.90
   1   1  -5   -0.10    0.60
   1   1  -5    0.60    1.20
   1   1  -5   -0.30    1.20
   1   1  -5    0.70    1.00
   1   1  -5    0.00    0.70
  -1  -1   5   -0.20    0.70
  -1  -1   5    0.30    0.60
  -1  -1   5    0.50    1.30
  -1  -1   5    0.30    0.80
  -1  -1   5   -0.90    0.80
  -1  -1   5    0.60    1.00
   0   1  -5    7.30    1.50
   0   1  -5    5.50    1.40
   0   1  -5    4.50    2.10
   0   1  -5    6.10    1.80
   0   1  -5    6.50    1.80
   0  -1   5    4.20    1.90
   0  -1   5    6.80    1.50
   0  -1   5    4.50    1.40
   0  -1   5    5.60    1.60
   0  -1   5    6.60    1.30
  -1   1  -5   45.50    5.30
  -1   1  -5   40.40    4.00
  -1   1  -5   34.70    4.40
  -1   1  -5   36.80    4.10
   1  -1   5   35.10    4.00
   1  -1   5   33.70    3.70
   1  -1   5   40.50    4.20
   1  -1   5   37.50    4.50
   1  -1   5   35.60    5.40
   1  -1   5   36.90    3.50
  -2   1  -5  282.77   27.00
  -2   1  -5  319.07   27.40
  -2   1  -5  322.97   26.80
   2  -1   5  309.77   26.70
   2  -1   5  305.57   27.40
   2  -1   5  300.37   27.10
   2  -1   5  330.57   28.40
   2  -1   5  307.17   26.80
  -3   1  -5    0.40    1.00
  -3   1  -5    0.20    0.70
  -3   1  -5   -0.60    1.00
   3  -1   5    0.90    0.90
   3  -1   5    0.00    1.70
   3  -1   5    0.50    1.10
   3  -1   5    0.50    0.70
   3  -1   5    0.20    0.80
  -4   1  -5   18.10    2.70
  -4   1  -5   19.90    3.20
  -4   1  -5   18.30    3.80
  -4   1  -5   18.30    2.70
   4  -1   5   22.60    4.90
   4  -1   5   18.60    3.40
   4  -1   5   17.00    2.70
   4  -1   5   18.90    2.70
   4  -1   5   15.20    3.60
  -5   1  -5  103.79   11.10
  -5   1  -5  119.09   10.80
  -5   1  -5  100.29    9.90
  -5   1  -5  105.99   10.00
   5  -1   5  113.99   12.70
   5  -1   5  110.09   10.50
   5  -1   5  111.69   10.90
   5  -1   5  113.19   11.40
   5  -1   5  107.89   10.10
  -6   1  -5   10.30    3.10
  -6   1  -5    8.20    2.40
  -6   1  -5    8.00    1.70
   6  -1   5    6.40    1.60
   6  -1   5    5.40    3.30
   6  -1   5    1.00    1.50
   6  -1   5    4.00    1.50
   6  -1   5    6.50    2.50
  -7   1  -5    4.00    2.30
  -7   1  -5    3.30    1.30
  -7   1  -5    8.60    2.70
   7  -1   5    2.20    3.50
   7  -1   5    4.10    1.50
   7  -1   5    6.40    2.10
   7  -1   5    2.60    2.60
   7  -1   5    2.70    1.80
  -8   1  -5   22.90    4.40
  -8   1  -5   14.70    2.30
  -8   1  -5    8.60    3.00
   8  -1   5   16.70    3.90
   8  -1   5   19.30    3.90
   8  -1   5    3.20    4.60
   8  -1   5   17.60    4.70
   8   0  -5  130.79   11.60
   8   0  -5  114.79   11.00
  -8   0   5  102.39   11.30
  -8   0   5   91.09   11.10
   7   0  -5   92.29    9.70
   7   0  -5   98.09   10.10
   7   0  -5   98.79    9.00
   7   0  -5  103.69    9.00
  -7   0   5   93.09   10.20
  -7   0   5  100.59   10.30
   6   0  -5  182.48   16.10
   6   0  -5  187.48   16.00
   6   0  -5  185.98   16.60
   6   0  -5  178.08   16.80
  -6   0   5  177.48   17.00
  -6   0   5  172.28   17.50
   5   0  -5  146.19   13.50
   5   0  -5  154.38   13.80
   5   0  -5  173.58   14.10
   5   0  -5  143.89   14.10
   5   0  -5  145.99   13.90
   5   0  -5  166.98   14.20
  -5   0   5  156.78   14.50
  -5   0   5  146.69   14.30
  -5   0   5  141.99   14.20
   4   0  -5  620.04   53.19
   4   0  -5  643.84   52.99
   4   0  -5  639.74   52.99
   4   0  -5  611.44   53.09
   4   0  -5  601.44   52.79
  -4   0   5  609.84   53.49
  -4   0   5  597.94   53.29
  -4   0   5  614.24   53.29
   3   0  -5  143.49   12.60
   3   0  -5  141.09   12.50
   3   0  -5  137.89   12.50
   3   0  -5  141.19   12.80
   3   0  -5  129.99   12.50
   3   0  -5  134.69   12.60
   3   0  -5  143.79   12.60
  -3   0   5  136.19   12.80
  -3   0   5  144.09   12.70
  -3   0   5  146.09   12.80
  -3   0   5  139.19   13.00
   2   0  -5  190.08   17.10
   2   0  -5  192.78   17.50
   2   0  -5  207.38   17.70
   2   0  -5  201.58   17.20
   2   0  -5  199.38   17.20
   2   0  -5  197.48   17.60
   2   0  -5  189.68   17.70
   2   0  -5  199.28   17.50
  -2   0   5  202.18   18.00
  -2   0   5  200.58   17.60
  -2   0   5  238.88   17.70
  -2   0   5  189.38   17.10
  -2   0   5  194.48   17.10
  -2   0   5  199.58   17.40
   1   0  -5    6.40    1.70
   1   0  -5    6.60    1.50
   1   0  -5    5.20    1.50
   1   0  -5    5.70    1.10
  -1   0   5    2.90    1.00
  -1   0   5    6.20    1.90
  -1   0   5    5.60    1.10
  -1   0   5    6.90    1.80
  -1   0   5    7.20    1.50
  -1   0   5    5.60    1.30
   0   0  -5 1300.87  112.49
   0   0  -5 1269.07  112.29
   0   0  -5 1302.57  112.39
   0   0  -5 1309.97  112.59
   0   0   5 1375.76  113.09
   0   0   5 1429.36  112.39
   0   0   5 1251.67  111.89
   0   0   5 1378.46  112.49
   0   0   5 1310.97  112.59
   0   0   5 1296.67  112.39
  -1   0  -5   50.39    5.10
  -1   0  -5   51.19    5.50
  -1   0  -5   48.10    5.00
  -1   0  -5   50.49    5.10
   1   0   5   52.49    5.20
   1   0   5   47.60    5.10
   1   0   5   50.59    5.50
   1   0   5   47.80    6.00
  -2   0  -5   20.90    2.90
  -2   0  -5   18.10    2.50
  -2   0  -5   18.10    2.40
  -2   0  -5   20.50    3.30
   2   0   5   15.00    3.00
   2   0   5   21.60    2.60
   2   0   5   18.40    3.90
   2   0   5   14.90    2.60
  -3   0  -5  197.78   17.10
  -3   0  -5  198.38   17.80
  -3   0  -5  191.58   16.90
  -3   0  -5  187.88   17.40
   3   0   5  189.08   17.80
   3   0   5  195.28   17.10
   3   0   5  195.28   17.40
   3   0   5  181.28   18.60
  -4   0  -5    2.10    1.20
  -4   0  -5   -0.30    0.90
  -4   0  -5   -0.30    1.60
  -4   0  -5    1.00    1.30
   4   0   5    1.50    1.20
   4   0   5    2.90    1.90
   4   0   5    0.50    2.00
   4   0   5    2.00    1.40
   4   0   5    2.80    1.20
  -5   0  -5  198.78   17.60
  -5   0  -5  185.38   16.20
  -5   0  -5  177.88   16.00
  -5   0  -5  173.28   16.80
   5   0   5  184.48   16.20
   5   0   5  176.68   16.60
   5   0   5  182.48   17.50
   5   0   5  176.18   16.90
  -6   0  -5   31.00    5.30
  -6   0  -5   26.10    4.30
  -6   0  -5   34.20    3.50
   6   0   5   20.40    4.00
   6   0   5   22.40    3.80
   6   0   5   20.10    4.40
   6   0   5   21.40    5.60
  -7   0  -5   33.80    5.10
  -7   0  -5   29.10    3.50
  -7   0  -5   32.40    5.50
   7   0   5   23.30    5.30
   7   0   5   25.80    4.60
   7   0   5   39.30    5.50
   7   0   5   16.10    5.20
  -8   0  -5   49.70    7.10
  -8   0  -5   58.69    6.00
  -8   0  -5   53.39    8.20
   8   0   5   67.99    7.70
   8   0   5   60.89    7.30
   8   0   5   47.60    9.30
   8  -1  -5    7.50    2.40
   8  -1  -5    5.10    2.10
   8  -1  -5    9.00    1.70
   8  -1  -5    5.10    1.60
  -8   1   5    8.00    2.40
  -8   1   5    5.70    2.20
   7  -1  -5   93.99    9.60
   7  -1  -5   92.39    9.50
   7  -1  -5   96.19    9.10
  -7   1   5   99.89   10.10
  -7   1   5   91.79   10.00
   6  -1  -5    4.00    1.60
   6  -1  -5    4.30    1.50
   6  -1  -5    1.70    1.40
  -6   1   5    2.70    1.70
  -6   1   5    4.50    2.00
   5  -1  -5   42.40    4.40
   5  -1  -5   38.70    4.50
   5  -1  -5   44.80    4.40
   5  -1  -5   39.30    4.00
  -5   1   5   37.20    4.60
  -5   1   5   38.80    4.90
  -5   1   5   38.00    5.00
   4  -1  -5   29.80    3.50
   4  -1  -5   42.80    4.00
   4  -1  -5   31.10    3.40
   4  -1  -5   35.00    4.00
   4  -1  -5   36.80    3.60
   4  -1  -5   30.40    3.60
  -4   1   5   28.30    4.00
  -4   1   5   31.90    4.20
  -4   1   5   30.00    3.70
   3  -1  -5   56.99    5.70
   3  -1  -5   55.79    5.40
   3  -1  -5   56.09    5.00
   3  -1  -5   55.99    5.40
   3  -1  -5   55.09    4.90
   3  -1  -5   54.79    5.50
   3  -1  -5   53.69    5.20
  -3   1   5   53.29    5.50
  -3   1   5   56.19    5.30
  -3   1   5   51.59    5.80
  -3   1   5   53.39    5.10
  -3   1   5   55.99    4.80
  -3   1   5   56.49    5.60
  -3   1   5   54.69    4.90
  -3   1   5   50.79    5.80
   2  -1  -5  377.36   32.00
   2  -1  -5  379.36   31.90
   2  -1  -5  354.96   32.30
   2  -1  -5  370.36   32.40
   2  -1  -5  378.36   31.90
  -2   1   5  371.46   32.20
  -2   1   5  364.76   31.90
  -2   1   5  385.86   31.90
  -2   1   5  368.66   31.80
  -2   1   5  375.46   32.60
  -2   1   5  369.16   32.20
   1  -1  -5 1132.89   95.79
   1  -1  -5 1156.78   95.39
   1  -1  -5 1098.39   95.79
   1  -1  -5 1140.89   95.59
   1  -1  -5 1110.19   95.89
  -1   1   5 1099.49   95.59
  -1   1   5 1127.49   95.99
  -1   1   5 1138.79   95.39
  -1   1   5 1113.69   95.79
   0  -1  -5   30.30    3.40
   0  -1  -5   27.00    3.20
   0  -1  -5   32.70    3.60
   0  -1  -5   31.50    3.80
   0   1   5   29.70    3.60
   0   1   5   27.50    3.50
   0   1   5   28.10    2.80
   0   1   5   27.80    3.20
  -1  -1  -5  218.38   19.60
  -1  -1  -5  213.78   19.00
  -1  -1  -5  221.78   19.10
   1   1   5  219.98   19.20
   1   1   5  212.98   19.50
  -2  -1  -5  209.78   18.00
  -2  -1  -5  198.08   17.70
  -2  -1  -5  209.68   17.90
  -2  -1  -5  211.68   18.20
  -2  -1  -5  193.28   18.50
   2   1   5  206.38   18.20
   2   1   5  190.58   18.50
  -3  -1  -5  199.98   17.80
  -3  -1  -5  207.68   17.70
  -3  -1  -5  202.98   18.70
  -3  -1  -5  207.18   18.20
   3   1   5  199.38   18.60
   3   1   5  201.68   19.60
   3   1   5  189.38   18.10
  -4  -1  -5    1.00    1.10
  -4  -1  -5    2.80    2.00
  -4  -1  -5    0.20    0.80
  -4  -1  -5    1.20    1.00
   4   1   5    1.00    1.90
   4   1   5    1.70    2.40
   4   1   5   -1.10    0.80
  -5  -1  -5    0.40    0.80
  -5  -1  -5   -0.50    1.90
  -5  -1  -5    3.50    1.60
  -5  -1  -5    0.60    0.70
   5   1   5    1.30    1.50
   5   1   5    1.30    1.50
   5   1   5    0.70    2.50
  -6  -1  -5   64.29    7.80
  -6  -1  -5   86.19    8.80
  -6  -1  -5   81.99    7.50
   6   1   5   69.69    7.90
   6   1   5   62.19    7.70
   6   1   5   91.29   10.70
   6   1   5   80.09    8.80
  -7  -1  -5    8.60    3.20
  -7  -1  -5    6.60    1.80
  -7  -1  -5    8.00    2.20
   7   1   5    4.90    2.20
   7   1   5    2.50    4.00
   7   1   5    6.50    2.50
   7   1   5    3.90    2.80
   8  -2  -5    5.40    1.70
   8  -2  -5    7.20    1.90
   8  -2  -5    8.60    1.90
   8  -2  -5    6.30    2.20
  -8   2   5    1.80    1.90
  -8   2   5    7.40    2.80
   7  -2  -5   19.30    3.20
   7  -2  -5   19.40    2.10
   7  -2  -5   19.70    2.20
   7  -2  -5   15.00    2.90
  -7   2   5   11.40    3.10
  -7   2   5   21.10    4.20
   6  -2  -5    1.60    1.20
   6  -2  -5    1.60    0.80
   6  -2  -5    0.80    1.10
   6  -2  -5    4.80    1.20
   6  -2  -5    2.50    1.00
  -6   2   5    0.60    1.40
  -6   2   5    0.90    1.40
  -6   2   5    3.70    1.50
   5  -2  -5   16.90    2.20
   5  -2  -5   16.00    2.10
   5  -2  -5   13.20    2.30
   5  -2  -5   21.00    3.00
  -5   2   5   23.00    4.00
  -5   2   5   18.70    2.40
  -5   2   5   16.80    1.70
  -5   2   5   17.40    1.80
  -5   2   5   16.50    2.80
  -5   2   5   12.10    2.80
   4  -2  -5  198.88   17.20
   4  -2  -5  199.48   17.50
   4  -2  -5  201.08   17.50
   4  -2  -5  200.38   17.30
  -4   2   5  193.48   17.00
  -4   2   5  194.98   17.60
  -4   2   5  195.48   18.00
  -4   2   5  190.78   17.10
  -4   2   5  202.28   18.20
  -4   2   5  195.78   17.60
  -4   2   5  199.98   17.50
   3  -2  -5   34.40    3.90
   3  -2  -5   33.10    3.30
   3  -2  -5   31.60    3.30
   3  -2  -5   39.40    4.00
   3  -2  -5   28.40    3.10
  -3   2   5   29.70    3.30
  -3   2   5   32.80    4.00
  -3   2   5   28.70    3.10
  -3   2   5   27.90    3.40
  -3   2   5   28.30    3.60
  -3   2   5   31.50    3.40
  -3   2   5   24.60    2.90
   2  -2  -5   41.40    4.30
   2  -2  -5   41.80    4.10
   2  -2  -5   36.70    4.30
   2  -2  -5   40.60    4.20
   2  -2  -5   40.20    4.40
  -2   2   5   44.10    4.00
  -2   2   5   38.20    4.00
  -2   2   5   35.80    4.10
  -2   2   5   40.50    4.60
  -2   2   5   40.80    4.20
  -2   2   5   45.10    4.40
   1  -2  -5  246.38   23.00
   1  -2  -5  248.38   22.90
   1  -2  -5  262.87   22.80
   1  -2  -5  269.67   22.70
  -1   2   5  261.17   22.60
  -1   2   5  254.67   23.10
  -1   2   5  283.97   23.10
  -1   2   5  269.87   23.10
   0  -2  -5  142.29   13.20
   0  -2  -5  148.59   13.70
   0  -2  -5  166.68   13.40
   0   2   5  145.89   13.00
   0   2   5  150.88   13.60
   0   2   5  142.19   13.30
   0   2   5  142.99   13.30
  -1  -2  -5   71.89    7.30
  -1  -2  -5   71.49    6.90
  -1  -2  -5   70.69    6.80
  -1  -2  -5   65.89    6.80
  -1  -2  -5   67.19    6.50
   1   2   5   74.09    6.70
   1   2   5   69.99    6.90
  -2  -2  -5   43.60    4.60
  -2  -2  -5   39.70    3.90
  -2  -2  -5   39.00    4.30
  -2  -2  -5   40.50    5.10
  -2  -2  -5   42.00    4.40
   2   2   5   43.50    5.00
   2   2   5   40.50    4.60
  -3  -2  -5   27.80    3.90
  -3  -2  -5   21.00    3.20
  -3  -2  -5   24.50    2.90
  -3  -2  -5   20.60    4.10
   3   2   5   26.80    4.30
   3   2   5   21.50    3.50
  -4  -2  -5   26.50    4.20
  -4  -2  -5   28.80    3.20
  -4  -2  -5   28.50    5.00
  -4  -2  -5   30.20    3.60
   4   2   5   32.50    4.10
   4   2   5   28.20    4.70
   4   2   5   31.30    5.90
  -5  -2  -5   66.09    6.70
  -5  -2  -5   63.59    7.10
   5   2   5   65.79    7.80
   5   2   5   63.29    7.20
   5   2   5   68.19    9.10
  -6  -2  -5   43.90    6.00
  -6  -2  -5   36.90    4.60
  -6  -2  -5   25.10    4.30
   6   2   5   30.80    4.80
   6   2   5   28.30    5.30
   6   2   5   19.20    5.50
  -7  -2  -5   80.39    9.90
  -7  -2  -5   78.29    8.90
  -7  -2  -5   69.29    7.10
   7   2   5   64.69    8.10
   7   2   5   54.79    8.80
   7   2   5   82.09    8.30
   7   2   5   50.79    9.70
   8  -3  -5    1.00    1.40
   8  -3  -5    2.20    1.50
   8  -3  -5   -0.70    0.90
   8  -3  -5    0.70    1.20
   8  -3  -5    1.40    1.10
  -8   3   5   -0.50    1.60
  -8   3   5    0.50    1.50
   7  -3  -5   46.20    5.70
   7  -3  -5   60.39    5.40
   7  -3  -5   45.50    5.00
   7  -3  -5   49.20    5.60
  -7   3   5   45.90    6.40
  -7   3   5   57.29    4.70
  -7   3   5   41.50    6.20
   6  -3  -5   30.80    3.80
   6  -3  -5   27.30    3.30
   6  -3  -5   24.90    3.30
   6  -3  -5   30.60    3.50
  -6   3   5   24.30    4.60
  -6   3   5   25.00    4.50
[truncated: 394,158 more chars]
