# Supplementary material for: Triggering and Preventing Cyclization of o‐Amino‐Guanidinobenzenes to 2‐Amino‐Benzimidazoles
Source: Chemistry. 2025 Dec 12;32(2):e03147. doi: 10.1002/chem.202503147 (PMC12790309; doi:10.1002/chem.202503147)
Supplement: Supplementary file 2 — Supporting Information File 2: chem70511‐sup‐0002‐SuppMat.zip. [file CHEM-32-e03147-s001.zip › mo_2024_ch148_1_0m.cif]

data_mo_2024_ch148_1_0m

# 1. SUBMISSION DETAILS
 
_publ_contact_author
;
       Prof. Dr. Dr. Hans-Joerg Himmel
       Anorganisch-Chemisches Institut
       Ruprecht-Karls Universitaet Heidelberg
       Im Neuenheimer Feld 270
       69120 Heidelberg
       Germany
;
_publ_contact_author_phone        '049 6221 54-8446'
_publ_contact_author_fax          '049 6221 54-5707'
_publ_contact_author_email        'hans-jorg.himmel@aci.uni-heidelberg.de'
_publ_requested_journal           'Chem. Eur. J.'
_publ_requested_coeditor_name     
;
'Henel Carmen, Michel Edwin, Zeitler Devin, Huebner Olaf, Kaifer Elisabeth'
;    
#==============================================================================
 
# 2. TITLE AND AUTHOR LIST

_publ_section_title
;
   'Why, How and under which Circumstances do Redox-Active o-Guanidino-Amino-Benzenes 
Rearrange to 2-Amino-Benzimidazole Derivatives?'
;
_publ_section_abstract
;   
   'Why, How and under which Circumstances do Redox-Active o-Guanidino-Amino-Benzenes 
Rearrange to 2-Amino-Benzimidazole Derivatives?'
;

loop_
 _publ_author_name
     'Henel, Carmen'
     'Michel, Edwin'
     'Zeitler, Devin'
     'Huebner, Olaf'
     'Kaifer, Elisabeth'    
     'Himmel, Hans-Joerg' 

 _publ_author_address
;     Anorganisch-Chemisches Institut
      Ruprecht-Karls Universitaet Heidelberg
      Im Neuenheimer Feld 270
      69120 Heidelberg
      Bundesrepublik Deutschland
;
#==============================================================================

_audit_creation_date               2024-07-26
_audit_creation_method
;
Olex2 1.5
(compiled 2024.02.16 svn.r378c4104 for OlexSys, GUI svn.r6928)
;
_shelx_SHELXL_version_number       '2018/3'
_audit_contact_author_address      ?
_audit_contact_author_email        ?
_audit_contact_author_name         ''
_audit_contact_author_phone        ?
_publ_contact_author_id_orcid      ?
_publ_section_references
;
Dolomanov, O.V., Bourhis, L.J., Gildea, R.J, Howard, J.A.K. & Puschmann, H.
 (2009), J. Appl. Cryst. 42, 339-341.

Sheldrick, G.M. (2008). Acta Cryst. A64, 112-122.

Sheldrick, G.M. (2015). Acta Cryst. A71, 3-8.
;
_chemical_name_common              ?
_chemical_name_systematic          ?
_chemical_formula_moiety           'C11 H12 F2 N4 O2'
_chemical_formula_sum              'C11 H12 F2 N4 O2'
_chemical_formula_weight           270.25
_chemical_melting_point            ?
loop_
  _atom_type_symbol
  _atom_type_description
  _atom_type_scat_dispersion_real
  _atom_type_scat_dispersion_imag
  _atom_type_scat_source
 'C' 'C' 0.0033 0.0016 'International Tables Vol C Tables 4.2.6.8 and 6.1.1.4'
 'H' 'H' 0.0000 0.0000 'International Tables Vol C Tables 4.2.6.8 and 6.1.1.4'
 'F' 'F' 0.0171 0.0103 'International Tables Vol C Tables 4.2.6.8 and 6.1.1.4'
 'N' 'N' 0.0061 0.0033 'International Tables Vol C Tables 4.2.6.8 and 6.1.1.4'
 'O' 'O' 0.0106 0.0060 'International Tables Vol C Tables 4.2.6.8 and 6.1.1.4'

_shelx_space_group_comment
;
The symmetry employed for this shelxl refinement is uniquely defined
by the following loop, which should always be used as a source of
symmetry information in preference to the above space-group names.
They are only intended as comments.
;
_space_group_crystal_system        'triclinic'
_space_group_IT_number             2
_space_group_name_H-M_alt          'P -1'
_space_group_name_Hall             '-P 1'
loop_
  _space_group_symop_operation_xyz
 'x, y, z'
 '-x, -y, -z'

_cell_length_a                     6.7088(6)
_cell_length_b                     8.0923(7)
_cell_length_c                     11.0629(10)
_cell_angle_alpha                  79.822(4)
_cell_angle_beta                   76.130(4)
_cell_angle_gamma                  89.225(4)
_cell_volume                       573.65(9)
_cell_formula_units_Z              2
_cell_measurement_reflns_used      4265
_cell_measurement_temperature      100.00
_cell_measurement_theta_max        27.08
_cell_measurement_theta_min        2.56
_shelx_estimated_absorpt_T_max     ?
_shelx_estimated_absorpt_T_min     ?
_exptl_absorpt_coefficient_mu      0.133
_exptl_absorpt_correction_T_max    0.7455
_exptl_absorpt_correction_T_min    0.6610
_exptl_absorpt_correction_type     multi-scan
_exptl_absorpt_process_details
;
SADABS-2016/2 (Bruker,2016/2) was used for absorption correction.
wR2(int) was 0.1074 before and 0.0764 after correction.
The Ratio of minimum to maximum transmission is 0.8867.
The \l/2 correction factor is Not present.
;
_exptl_absorpt_special_details     ?
_exptl_crystal_colour              yellow
_exptl_crystal_colour_primary      yellow
_exptl_crystal_density_diffrn      1.565
_exptl_crystal_density_meas        ?
_exptl_crystal_density_method      ?
_exptl_crystal_description         plate
_exptl_crystal_F_000               280
_exptl_crystal_size_max            0.17
_exptl_crystal_size_mid            0.15
_exptl_crystal_size_min            0.08
_exptl_transmission_factor_max     ?
_exptl_transmission_factor_min     ?
_diffrn_reflns_av_R_equivalents    0.0843
_diffrn_reflns_av_unetI/netI       0.0470
_diffrn_reflns_Laue_measured_fraction_full  0.998
_diffrn_reflns_Laue_measured_fraction_max  0.998
_diffrn_reflns_limit_h_max         8
_diffrn_reflns_limit_h_min         -8
_diffrn_reflns_limit_k_max         10
_diffrn_reflns_limit_k_min         -10
_diffrn_reflns_limit_l_max         14
_diffrn_reflns_limit_l_min         -14
_diffrn_reflns_number              17460
_diffrn_reflns_point_group_measured_fraction_full  0.998
_diffrn_reflns_point_group_measured_fraction_max  0.998
_diffrn_reflns_theta_full          25.242
_diffrn_reflns_theta_max           27.190
_diffrn_reflns_theta_min           2.558
_diffrn_ambient_temperature        100.00
_diffrn_detector                   'Bruker Photon III detector'
_diffrn_detector_type              'CPAD detector'
_diffrn_measured_fraction_theta_full  0.998
_diffrn_measured_fraction_theta_max  0.998
_diffrn_measurement_device         'three-circle diffractometer'
_diffrn_measurement_device_type    'Bruker D8 Venture'
_diffrn_measurement_method         '\w and \f scans'
_diffrn_radiation_monochromator    'mirror optics'
_diffrn_radiation_probe            x-ray
_diffrn_radiation_type             MoK\a
_diffrn_radiation_wavelength       0.71073
_diffrn_source                     'microfocus sealed X-ray tube'
_diffrn_source_current             1.4
_diffrn_source_power               0.07
_diffrn_source_type                'Incoatec I\ms'
_diffrn_source_voltage             50.0
_diffrn_standards_number           0
_reflns_Friedel_coverage           0.000
_reflns_Friedel_fraction_full      .
_reflns_Friedel_fraction_max       .
_reflns_number_gt                  2034
_reflns_number_total               2559
_reflns_special_details
;
 Reflections were merged by SHELXL according to the crystal
 class for the calculation of statistics and refinement.
 
 _reflns_Friedel_fraction is defined as the number of unique
 Friedel pairs measured divided by the number that would be
 possible theoretically, ignoring centric projections and
 systematic absences.
;
_reflns_threshold_expression       'I > 2\s(I)'
_computing_cell_refinement         'SAINT V8.40B (Bruker, 2019)'
_computing_data_collection         'APEX 4 V2021.11-0 (Bruker, 2021)'
_computing_data_reduction          'SAINT V8.40B (Bruker, 2019)'
_computing_molecular_graphics      'Olex2 1.5 (Dolomanov et al., 2009)'
_computing_publication_material    'Olex2 1.5 (Dolomanov et al., 2009)'
_computing_structure_refinement    'XL  (Sheldrick, 2008)'
_computing_structure_solution      'SHELXT 2018/2 (Sheldrick, 2018)'
_refine_diff_density_max           0.282
_refine_diff_density_min           -0.300
_refine_diff_density_rms           0.060
_refine_ls_extinction_coef         .
_refine_ls_extinction_method       none
_refine_ls_goodness_of_fit_ref     1.056
_refine_ls_hydrogen_treatment      constr
_refine_ls_matrix_type             full
_refine_ls_number_parameters       174
_refine_ls_number_reflns           2559
_refine_ls_number_restraints       0
_refine_ls_R_factor_all            0.0605
_refine_ls_R_factor_gt             0.0471
_refine_ls_restrained_S_all        1.056
_refine_ls_shift/su_max            0.000
_refine_ls_shift/su_mean           0.000
_refine_ls_structure_factor_coef   Fsqd
_refine_ls_weighting_details      
 'w=1/[\s^2^(Fo^2^)+(0.0692P)^2^+0.0715P] where P=(Fo^2^+2Fc^2^)/3'
_refine_ls_weighting_scheme        calc
_refine_ls_wR_factor_gt            0.1201
_refine_ls_wR_factor_ref           0.1286
_refine_special_details            ?
_olex2_refinement_description
;
1. Fixed Uiso
 At 1.2 times of:
  All C(H) groups, All C(H,H) groups
 At 1.5 times of:
  All C(H,H,H) groups
2.a Secondary CH2 refined with riding coordinates:
 C8(H8A,H8B), C9(H9A,H9B)
2.b Aromatic/amide H refined with riding coordinates:
 C3(H3), C6(H6)
2.c Idealised Me refined as rotating group:
 C10(H10A,H10B,H10C), C11(H11A,H11B,H11C)
;
_atom_sites_solution_hydrogens     geom
_atom_sites_solution_primary       dual
_atom_sites_solution_secondary     ?
loop_
  _atom_site_label
  _atom_site_type_symbol
  _atom_site_fract_x
  _atom_site_fract_y
  _atom_site_fract_z
  _atom_site_U_iso_or_equiv
  _atom_site_adp_type
  _atom_site_occupancy
  _atom_site_site_symmetry_order
  _atom_site_calc_flag
  _atom_site_refinement_flags_posn
  _atom_site_refinement_flags_adp
  _atom_site_refinement_flags_occupancy
  _atom_site_disorder_assembly
  _atom_site_disorder_group
 F1 F 0.2148(2) 0.34958(15) 0.35323(10) 0.0305(3) Uani 1 1 d . . . . .
 F2 F 0.22746(18) 0.02222(14) 0.45274(10) 0.0273(3) Uani 1 1 d . . . . .
 O1 O 0.2007(2) 0.48261(16) 0.85773(11) 0.0213(3) Uani 1 1 d . . . . .
 O2 O 0.2890(2) 0.65607(16) 0.68056(13) 0.0269(3) Uani 1 1 d . . . . .
 N1 N 0.2606(2) 0.14219(18) 0.85102(13) 0.0153(3) Uani 1 1 d . . . . .
 N2 N 0.5794(2) 0.26628(18) 0.86076(13) 0.0149(3) Uani 1 1 d . . . . .
 N3 N 0.3389(2) 0.17863(18) 1.03841(13) 0.0151(3) Uani 1 1 d . . . . .
 N4 N 0.2489(2) 0.51214(18) 0.74122(14) 0.0165(3) Uani 1 1 d . . . . .
 C1 C 0.2586(2) 0.2040(2) 0.72804(16) 0.0142(4) Uani 1 1 d . . . . .
 C2 C 0.2533(3) 0.3753(2) 0.67131(16) 0.0157(4) Uani 1 1 d . . . . .
 C3 C 0.2408(3) 0.4253(2) 0.54555(16) 0.0185(4) Uani 1 1 d . . . . .
 H3 H 0.239542 0.541165 0.510382 0.022 Uiso 1 1 calc R U . . .
 C4 C 0.2304(3) 0.3061(2) 0.47420(16) 0.0205(4) Uani 1 1 d . . . . .
 C5 C 0.2348(3) 0.1368(2) 0.52668(17) 0.0191(4) Uani 1 1 d . . . . .
 C6 C 0.2471(3) 0.0862(2) 0.64888(16) 0.0166(4) Uani 1 1 d . . . . .
 H6 H 0.248047 -0.030441 0.681682 0.020 Uiso 1 1 calc R U . . .
 C7 C 0.3856(3) 0.1954(2) 0.91032(16) 0.0139(4) Uani 1 1 d . . . . .
 C8 C 0.6796(3) 0.2691(2) 0.96496(16) 0.0178(4) Uani 1 1 d . . . . .
 H8A H 0.764333 0.373150 0.950570 0.021 Uiso 1 1 calc R U . . .
 H8B H 0.766936 0.170631 0.975895 0.021 Uiso 1 1 calc R U . . .
 C9 C 0.4973(3) 0.2626(2) 1.07862(16) 0.0173(4) Uani 1 1 d . . . . .
 H9A H 0.527494 0.196721 1.156174 0.021 Uiso 1 1 calc R U . . .
 H9B H 0.456838 0.376741 1.093660 0.021 Uiso 1 1 calc R U . . .
 C10 C 0.7091(3) 0.2273(2) 0.74427(16) 0.0184(4) Uani 1 1 d . . . . .
 H10A H 0.762475 0.114398 0.760976 0.028 Uiso 1 1 calc R U . . .
 H10B H 0.823934 0.309435 0.712510 0.028 Uiso 1 1 calc R U . . .
 H10C H 0.628246 0.231810 0.680864 0.028 Uiso 1 1 calc R U . . .
 C11 C 0.1254(3) 0.1813(2) 1.10938(16) 0.0181(4) Uani 1 1 d . . . . .
 H11A H 0.070372 0.292405 1.087369 0.027 Uiso 1 1 calc R U . . .
 H11B H 0.118593 0.157359 1.200283 0.027 Uiso 1 1 calc R U . . .
 H11C H 0.043936 0.095963 1.088086 0.027 Uiso 1 1 calc R U . . .

loop_
  _atom_site_aniso_label
  _atom_site_aniso_U_11
  _atom_site_aniso_U_22
  _atom_site_aniso_U_33
  _atom_site_aniso_U_23
  _atom_site_aniso_U_13
  _atom_site_aniso_U_12
 F1 0.0396(7) 0.0380(7) 0.0161(6) -0.0057(5) -0.0100(5) 0.0030(6)
 F2 0.0312(7) 0.0309(6) 0.0247(6) -0.0173(5) -0.0070(5) 0.0023(5)
 O1 0.0252(7) 0.0227(7) 0.0174(6) -0.0089(5) -0.0044(5) 0.0055(5)
 O2 0.0346(8) 0.0156(6) 0.0283(7) -0.0030(5) -0.0041(6) -0.0025(6)
 N1 0.0130(7) 0.0171(7) 0.0156(7) -0.0035(6) -0.0022(6) -0.0012(6)
 N2 0.0102(7) 0.0178(7) 0.0170(7) -0.0058(6) -0.0018(6) -0.0002(6)
 N3 0.0116(7) 0.0179(7) 0.0163(7) -0.0053(6) -0.0026(6) -0.0004(6)
 N4 0.0117(7) 0.0164(7) 0.0220(8) -0.0062(6) -0.0035(6) 0.0013(6)
 C1 0.0057(7) 0.0196(8) 0.0173(8) -0.0058(7) -0.0006(6) 0.0002(6)
 C2 0.0097(8) 0.0192(9) 0.0194(8) -0.0084(7) -0.0020(6) 0.0008(7)
 C3 0.0137(9) 0.0206(9) 0.0195(9) -0.0025(7) -0.0017(7) 0.0018(7)
 C4 0.0185(9) 0.0296(10) 0.0140(8) -0.0052(7) -0.0043(7) 0.0018(8)
 C5 0.0129(9) 0.0266(10) 0.0206(9) -0.0141(7) -0.0023(7) -0.0001(7)
 C6 0.0102(8) 0.0185(8) 0.0210(9) -0.0075(7) -0.0008(7) 0.0019(7)
 C7 0.0105(8) 0.0115(8) 0.0192(8) -0.0038(6) -0.0020(6) 0.0026(6)
 C8 0.0132(9) 0.0213(9) 0.0211(9) -0.0064(7) -0.0063(7) 0.0012(7)
 C9 0.0154(9) 0.0200(9) 0.0191(8) -0.0069(7) -0.0067(7) 0.0002(7)
 C10 0.0111(8) 0.0240(9) 0.0188(8) -0.0048(7) -0.0002(7) 0.0035(7)
 C11 0.0138(9) 0.0218(9) 0.0173(8) -0.0050(7) -0.0003(7) 0.0003(7)

_geom_special_details
;
 All esds (except the esd in the dihedral angle between two l.s. planes)
 are estimated using the full covariance matrix.  The cell esds are taken
 into account individually in the estimation of esds in distances, angles
 and torsion angles; correlations between esds in cell parameters are only
 used when they are defined by crystal symmetry.  An approximate (isotropic)
 treatment of cell esds is used for estimating esds involving l.s. planes.
;
loop_
  _geom_bond_atom_site_label_1
  _geom_bond_atom_site_label_2
  _geom_bond_distance
  _geom_bond_site_symmetry_2
  _geom_bond_publ_flag
 F1 C4 1.351(2) . ?
 F2 C5 1.349(2) . ?
 O1 N4 1.2314(19) . ?
 O2 N4 1.2350(19) . ?
 N1 C1 1.367(2) . ?
 N1 C7 1.301(2) . ?
 N2 C7 1.374(2) . ?
 N2 C8 1.471(2) . ?
 N2 C10 1.455(2) . ?
 N3 C7 1.358(2) . ?
 N3 C9 1.464(2) . ?
 N3 C11 1.461(2) . ?
 N4 C2 1.455(2) . ?
 C1 C2 1.421(2) . ?
 C1 C6 1.418(2) . ?
 C2 C3 1.401(2) . ?
 C3 H3 0.9500 . ?
 C3 C4 1.363(3) . ?
 C4 C5 1.393(3) . ?
 C5 C6 1.363(2) . ?
 C6 H6 0.9500 . ?
 C8 H8A 0.9900 . ?
 C8 H8B 0.9900 . ?
 C8 C9 1.523(2) . ?
 C9 H9A 0.9900 . ?
 C9 H9B 0.9900 . ?
 C10 H10A 0.9800 . ?
 C10 H10B 0.9800 . ?
 C10 H10C 0.9800 . ?
 C11 H11A 0.9800 . ?
 C11 H11B 0.9800 . ?
 C11 H11C 0.9800 . ?

loop_
  _geom_angle_atom_site_label_1
  _geom_angle_atom_site_label_2
  _geom_angle_atom_site_label_3
  _geom_angle
  _geom_angle_site_symmetry_1
  _geom_angle_site_symmetry_3
  _geom_angle_publ_flag
 C7 N1 C1 124.38(15) . . ?
 C7 N2 C8 108.65(14) . . ?
 C7 N2 C10 121.44(14) . . ?
 C10 N2 C8 116.27(14) . . ?
 C7 N3 C9 110.23(14) . . ?
 C7 N3 C11 120.32(14) . . ?
 C11 N3 C9 118.73(14) . . ?
 O1 N4 O2 122.08(15) . . ?
 O1 N4 C2 119.70(14) . . ?
 O2 N4 C2 118.19(14) . . ?
 N1 C1 C2 127.09(16) . . ?
 N1 C1 C6 117.51(16) . . ?
 C6 C1 C2 115.27(15) . . ?
 C1 C2 N4 122.62(15) . . ?
 C3 C2 N4 114.64(16) . . ?
 C3 C2 C1 122.65(16) . . ?
 C2 C3 H3 120.4 . . ?
 C4 C3 C2 119.30(17) . . ?
 C4 C3 H3 120.4 . . ?
 F1 C4 C3 120.92(17) . . ?
 F1 C4 C5 119.43(16) . . ?
 C3 C4 C5 119.66(16) . . ?
 F2 C5 C4 118.07(16) . . ?
 F2 C5 C6 120.21(17) . . ?
 C6 C5 C4 121.73(16) . . ?
 C1 C6 H6 119.3 . . ?
 C5 C6 C1 121.39(16) . . ?
 C5 C6 H6 119.3 . . ?
 N1 C7 N2 128.41(16) . . ?
 N1 C7 N3 121.87(15) . . ?
 N3 C7 N2 109.65(14) . . ?
 N2 C8 H8A 111.3 . . ?
 N2 C8 H8B 111.3 . . ?
 N2 C8 C9 102.50(14) . . ?
 H8A C8 H8B 109.2 . . ?
 C9 C8 H8A 111.3 . . ?
 C9 C8 H8B 111.3 . . ?
 N3 C9 C8 101.66(13) . . ?
 N3 C9 H9A 111.4 . . ?
 N3 C9 H9B 111.4 . . ?
 C8 C9 H9A 111.4 . . ?
 C8 C9 H9B 111.4 . . ?
 H9A C9 H9B 109.3 . . ?
 N2 C10 H10A 109.5 . . ?
 N2 C10 H10B 109.5 . . ?
 N2 C10 H10C 109.5 . . ?
 H10A C10 H10B 109.5 . . ?
 H10A C10 H10C 109.5 . . ?
 H10B C10 H10C 109.5 . . ?
 N3 C11 H11A 109.5 . . ?
 N3 C11 H11B 109.5 . . ?
 N3 C11 H11C 109.5 . . ?
 H11A C11 H11B 109.5 . . ?
 H11A C11 H11C 109.5 . . ?
 H11B C11 H11C 109.5 . . ?

loop_
  _geom_torsion_atom_site_label_1
  _geom_torsion_atom_site_label_2
  _geom_torsion_atom_site_label_3
  _geom_torsion_atom_site_label_4
  _geom_torsion
  _geom_torsion_site_symmetry_1
  _geom_torsion_site_symmetry_2
  _geom_torsion_site_symmetry_3
  _geom_torsion_site_symmetry_4
  _geom_torsion_publ_flag
 F1 C4 C5 F2 1.3(3) . . . . ?
 F1 C4 C5 C6 -178.94(16) . . . . ?
 F2 C5 C6 C1 178.93(15) . . . . ?
 O1 N4 C2 C1 -17.3(2) . . . . ?
 O1 N4 C2 C3 159.42(16) . . . . ?
 O2 N4 C2 C1 164.56(16) . . . . ?
 O2 N4 C2 C3 -18.7(2) . . . . ?
 N1 C1 C2 N4 -0.1(3) . . . . ?
 N1 C1 C2 C3 -176.59(16) . . . . ?
 N1 C1 C6 C5 176.96(16) . . . . ?
 N2 C8 C9 N3 26.05(17) . . . . ?
 N4 C2 C3 C4 -175.84(15) . . . . ?
 C1 N1 C7 N2 -27.8(3) . . . . ?
 C1 N1 C7 N3 155.51(16) . . . . ?
 C1 C2 C3 C4 0.9(3) . . . . ?
 C2 C1 C6 C5 0.9(2) . . . . ?
 C2 C3 C4 F1 178.91(16) . . . . ?
 C2 C3 C4 C5 -0.8(3) . . . . ?
 C3 C4 C5 F2 -178.99(15) . . . . ?
 C3 C4 C5 C6 0.7(3) . . . . ?
 C4 C5 C6 C1 -0.8(3) . . . . ?
 C6 C1 C2 N4 175.57(14) . . . . ?
 C6 C1 C2 C3 -0.9(2) . . . . ?
 C7 N1 C1 C2 -50.0(3) . . . . ?
 C7 N1 C1 C6 134.42(17) . . . . ?
 C7 N2 C8 C9 -23.20(18) . . . . ?
 C7 N3 C9 C8 -21.75(18) . . . . ?
 C8 N2 C7 N1 -166.60(17) . . . . ?
 C8 N2 C7 N3 10.38(19) . . . . ?
 C9 N3 C7 N1 -174.83(15) . . . . ?
 C9 N3 C7 N2 7.95(19) . . . . ?
 C10 N2 C7 N1 -27.7(3) . . . . ?
 C10 N2 C7 N3 149.30(15) . . . . ?
 C10 N2 C8 C9 -164.50(14) . . . . ?
 C11 N3 C7 N1 -30.8(2) . . . . ?
 C11 N3 C7 N2 151.95(15) . . . . ?
 C11 N3 C9 C8 -166.39(14) . . . . ?

_shelx_res_file
;
TITL mo_2024_ch148_1_0m_a.res in P-1
    mo_2024_ch148_1_0m.res
    created by SHELXL-2018/3 at 15:12:40 on 26-Jul-2024
REM Old TITL mo_2024_ch148_1_0m in P-1
REM SHELXT solution in P-1: R1 0.125, Rweak 0.007, Alpha 0.049
REM <I/s> 0.000 for 0 systematic absences, Orientation as input
REM Formula found by SHELXT: C12 N4 F1
CELL 0.71073 6.7088 8.0923 11.0629 79.822 76.13 89.225
ZERR 2 0.0006 0.0007 0.001 0.004 0.004 0.004
LATT 1
SFAC C H F N O
UNIT 22 24 4 8 4

L.S. 10 0 0
PLAN  20
TEMP -173.15
CONF
BOND
list 4
MORE -1
BOND $H
fmap 2 53
acta
REM <olex2.extras>
REM <HklSrc "%.\\mo_2024_ch148_1_0m.hkl">
REM </olex2.extras>

WGHT    0.069200    0.071500
FVAR       1.34564
F1    3    0.214771    0.349578    0.353228    11.00000    0.03955    0.03799 =
         0.01608   -0.00575   -0.01001    0.00303
F2    3    0.227463    0.022223    0.452744    11.00000    0.03116    0.03086 =
         0.02469   -0.01731   -0.00698    0.00225
O1    5    0.200703    0.482606    0.857730    11.00000    0.02516    0.02267 =
         0.01741   -0.00887   -0.00441    0.00548
O2    5    0.289029    0.656072    0.680557    11.00000    0.03464    0.01560 =
         0.02831   -0.00302   -0.00408   -0.00250
N1    4    0.260639    0.142190    0.851023    11.00000    0.01295    0.01705 =
         0.01556   -0.00350   -0.00217   -0.00119
N2    4    0.579358    0.266282    0.860760    11.00000    0.01024    0.01784 =
         0.01701   -0.00583   -0.00175   -0.00021
N3    4    0.338918    0.178634    1.038406    11.00000    0.01161    0.01789 =
         0.01626   -0.00531   -0.00263   -0.00043
N4    4    0.248902    0.512141    0.741223    11.00000    0.01170    0.01640 =
         0.02201   -0.00615   -0.00347    0.00127
C1    1    0.258572    0.203973    0.728038    11.00000    0.00566    0.01956 =
         0.01731   -0.00579   -0.00061    0.00024
C2    1    0.253274    0.375327    0.671313    11.00000    0.00966    0.01919 =
         0.01941   -0.00845   -0.00200    0.00081
C3    1    0.240764    0.425333    0.545552    11.00000    0.01368    0.02064 =
         0.01952   -0.00254   -0.00175    0.00181
AFIX  43
H3    2    0.239542    0.541165    0.510382    11.00000   -1.20000
AFIX   0
C4    1    0.230365    0.306052    0.474203    11.00000    0.01851    0.02963 =
         0.01400   -0.00517   -0.00432    0.00177
C5    1    0.234837    0.136810    0.526684    11.00000    0.01288    0.02657 =
         0.02060   -0.01413   -0.00234   -0.00008
C6    1    0.247130    0.086199    0.648883    11.00000    0.01016    0.01852 =
         0.02105   -0.00748   -0.00081    0.00189
AFIX  43
H6    2    0.248047   -0.030441    0.681682    11.00000   -1.20000
AFIX   0
C7    1    0.385596    0.195421    0.910325    11.00000    0.01051    0.01149 =
         0.01918   -0.00383   -0.00197    0.00258
C8    1    0.679578    0.269078    0.964958    11.00000    0.01320    0.02134 =
         0.02110   -0.00644   -0.00629    0.00120
AFIX  23
H8A   2    0.764333    0.373150    0.950570    11.00000   -1.20000
H8B   2    0.766936    0.170631    0.975895    11.00000   -1.20000
AFIX   0
C9    1    0.497342    0.262628    1.078617    11.00000    0.01540    0.01998 =
         0.01908   -0.00692   -0.00671    0.00022
AFIX  23
H9A   2    0.527494    0.196721    1.156174    11.00000   -1.20000
H9B   2    0.456838    0.376741    1.093660    11.00000   -1.20000
AFIX   0
C10   1    0.709087    0.227301    0.744275    11.00000    0.01106    0.02399 =
         0.01878   -0.00478   -0.00017    0.00354
AFIX 137
H10A  2    0.762475    0.114398    0.760976    11.00000   -1.50000
H10B  2    0.823934    0.309435    0.712510    11.00000   -1.50000
H10C  2    0.628246    0.231810    0.680864    11.00000   -1.50000
AFIX   0
C11   1    0.125372    0.181311    1.109380    11.00000    0.01384    0.02178 =
         0.01733   -0.00501   -0.00031    0.00029
AFIX 137
H11A  2    0.070372    0.292405    1.087369    11.00000   -1.50000
H11B  2    0.118593    0.157359    1.200283    11.00000   -1.50000
H11C  2    0.043936    0.095963    1.088086    11.00000   -1.50000
AFIX   0
HKLF 4


REM  mo_2024_ch148_1_0m_a.res in P-1
REM wR2 = 0.128633, GooF = S = 1.05552, Restrained GooF = 1.05552 for all data
REM R1 = 0.047079 for 2034 Fo > 4sig(Fo) and 0.060533 for all 2559 data
REM 174 parameters refined using 0 restraints

END

WGHT      0.0692      0.0715

REM Highest difference peak  0.282,  deepest hole -0.300,  1-sigma level  0.060
Q1    1   0.6033  0.2621  1.0271  11.00000  0.05    0.28
Q2    1   0.3014  0.4401  0.6963  11.00000  0.05    0.27
Q3    1   0.1770  0.4182  0.7161  11.00000  0.05    0.26
Q4    1   0.2436  0.2039  1.0670  11.00000  0.05    0.26
Q5    1   0.1851  0.1332  0.6989  11.00000  0.05    0.25
Q6    1   0.1609  0.3534  0.5212  11.00000  0.05    0.25
Q7    1   0.3217  0.3635  0.4869  11.00000  0.05    0.24
Q8    1   0.5039  0.2238  0.8855  11.00000  0.05    0.24
Q9    1   0.1400  0.1587  0.8938  11.00000  0.05    0.21
Q10   1   0.6327  0.2661  0.9132  11.00000  0.05    0.21
Q11   1   0.8433  0.2124  0.7265  11.00000  0.05    0.21
Q12   1   0.6354  0.2440  0.8029  11.00000  0.05    0.21
Q13   1   0.2673  0.1207  0.5831  11.00000  0.05    0.20
Q14   1   0.6984  0.2883  0.6754  11.00000  0.05    0.20
Q15   1  -0.1202  0.3165  1.0791  11.00000  0.05    0.20
Q16   1   0.3188  0.7948  0.6767  11.00000  0.05    0.19
Q17   1   0.1523  0.6798  0.6267  11.00000  0.05    0.19
Q18   1   0.1675  0.7119  0.7167  11.00000  0.05    0.19
Q19   1   0.3574 -0.0443  0.4311  11.00000  0.05    0.19
Q20   1   0.4055  0.2239  1.0634  11.00000  0.05    0.18
;
_shelx_res_checksum                34889
_shelx_hkl_file
;
  -1   0   0 1236.88   43.40
   1   0   0 1311.47   44.00
  -3   0   0   85.89   17.80
  -3   0   0  107.59   19.60
   3   0   0  105.29   19.00
   3   0   0  112.49   19.40
   3   0   0   98.89   14.80
  -4   0   0 3673.23  135.29
  -4   0   0 3629.14  136.49
   4   0   0 3761.52  135.19
   4   0   0 3722.13  123.99
   4   0   0 3682.53  134.19
  -5   0   0   48.90   15.60
  -5   0   0   81.09   22.40
   5   0   0   35.10   13.90
   5   0   0   58.29   15.00
   5   0   0   53.49   18.70
  -6   0   0  726.03   56.09
  -6   0   0  817.92   60.49
   6   0   0  877.51   87.49
   6   0   0  753.32   56.89
  -7   0   0   52.69   20.40
  -7   0   0   88.49   29.80
   7   0   0   60.19   23.20
   7   0   0   79.59   19.60
   7   0   0   44.10   22.10
  -8   0   0  306.07   48.40
  -8   0   0  479.45   71.49
   8   0   0  396.56   66.59
   8   0   0  450.45   52.19
   8   0   0  395.36   60.19
   8  -1   0   37.30   15.60
   8  -1   0   49.99   23.50
   8  -1   0   30.10   18.80
  -8   1   0   14.00   19.00
  -8   1   0   27.90   17.70
   7  -1   0  341.67   51.09
   7  -1   0  400.66   45.00
   7  -1   0  461.35   64.09
  -7   1   0  298.07   47.70
  -7   1   0  508.55   69.39
  -7   1   0  340.77   27.10
   6  -1   0  263.67   43.70
   6  -1   0  300.47   47.80
   6  -1   0  281.37   34.40
  -6   1   0  213.58   24.60
  -6   1   0  165.68   33.20
  -6   1   0  309.07   49.80
   5  -1   0   61.69   21.00
   5  -1   0   68.89   20.20
   5  -1   0  107.39   20.40
  -5   1   0   45.80   11.20
  -5   1   0   69.99   22.70
  -5   1   0   34.10   15.10
   4  -1   0  462.55   29.00
   4  -1   0  536.75   39.30
   4  -1   0  521.05   37.80
  -4   1   0  504.85   38.90
  -4   1   0  510.25   38.90
  -4   1   0  530.35   28.60
   3  -1   0  296.87   26.10
   3  -1   0  308.87   17.10
   3  -1   0  353.36   27.30
  -3   1   0  335.17   27.70
  -3   1   0  325.47   17.40
  -3   1   0  326.27   27.10
   2  -1   0 2048.99   64.09
   2  -1   0 2019.90   75.59
  -2   1   0 2069.59   64.09
  -2   1   0 2130.69   76.89
  -2   1   0 1993.60   75.49
   1  -1   0 3737.03  161.18
  -1   1   0 3875.51  162.38
   0  -1   0  141.59    8.10
   0  -1   0  144.49    8.00
   0  -1   0  172.28    6.70
   0  -1   0  134.49    6.40
   0   1   0  131.59    6.30
   0   1   0  137.99    8.50
   0   1   0  148.69    8.40
   0   1   0  145.39    6.40
   0   1   0  138.89    7.80
  -2  -1   0  283.17   18.70
  -2  -1   0  294.77   18.00
   2   1   0  294.67   19.60
   2   1   0  278.87   18.50
   2   1   0  306.97   17.70
   2   1   0  283.87   14.90
  -3  -1   0 1597.64   67.59
  -3  -1   0 1645.44   66.49
   3   1   0 1688.13   67.49
   3   1   0 1663.83   62.09
   3   1   0 1584.54   64.89
  -4  -1   0    3.70    7.20
  -4  -1   0    8.20    6.50
   4   1   0    1.40    6.70
   4   1   0    8.00    7.20
   4   1   0   19.40    8.00
  -5  -1   0  304.67   32.30
  -5  -1   0  273.07   28.80
   5   1   0  301.97   29.80
   5   1   0  298.47   30.30
   5   1   0  321.07   26.40
  -6  -1   0  378.46   52.89
  -6  -1   0  201.48   35.10
   6   1   0  288.27   35.50
   6   1   0  247.08   37.90
   6   1   0  258.57   40.50
  -7  -1   0  373.66   27.70
  -7  -1   0  379.76   52.79
  -7  -1   0  490.55   50.09
   7   1   0  396.66   46.80
   7   1   0  518.15   72.89
   7   1   0  360.76   39.70
  -8  -1   0  316.77   57.69
  -8  -1   0  169.68   36.90
   8   1   0  162.38   38.90
   8   1   0  204.48   41.10
   8  -2   0   24.00   16.20
   8  -2   0   16.50   11.40
   8  -2   0    6.10   16.30
   8  -2   0   28.40   13.60
  -8   2   0   13.20   15.00
  -8   2   0    8.60    8.00
  -8   2   0   33.50   23.70
   7  -2   0  267.07   35.10
   7  -2   0  290.17   49.20
   7  -2   0  331.67   53.59
  -7   2   0  300.57   55.19
  -7   2   0  291.07   32.70
  -7   2   0  195.88   42.90
   6  -2   0  279.67   45.20
   6  -2   0  237.68   31.30
   6  -2   0  305.87   50.39
  -6   2   0  191.08   25.30
  -6   2   0  295.67   49.50
  -6   2   0  242.08   42.50
   5  -2   0  246.08   19.10
   5  -2   0  268.47   42.50
   5  -2   0  243.68   38.40
   5  -2   0  292.07   32.50
  -5   2   0  294.27   45.00
  -5   2   0  276.37   28.80
  -5   2   0  312.57   45.00
   4  -2   0 1092.89   44.80
   4  -2   0 1170.08   63.19
   4  -2   0 1096.39   62.79
  -4   2   0 1198.98   64.89
  -4   2   0 1114.09   44.70
  -4   2   0 1151.48   63.89
   3  -2   0  437.06   23.20
   3  -2   0  432.66   33.00
   3  -2   0  487.65   35.30
  -3   2   0  493.05   35.20
  -3   2   0  483.25   24.00
  -3   2   0  455.35   34.40
   2  -2   0 1821.32   60.69
   2  -2   0 1807.02   71.69
   2  -2   0 1842.92   72.69
  -2   2   0 1764.72   59.69
  -2   2   0 1790.32   71.79
  -2   2   0 1835.72   73.09
  -2   2   0 1810.72   60.29
   1  -2   0 6489.35  258.97
   0   2   0 3034.90   93.79
  -1  -2   0   85.59    9.00
  -1  -2   0   89.29   11.10
  -1  -2   0  104.29   12.20
  -1  -2   0   91.29    9.60
  -1  -2   0   93.79   10.40
   1   2   0   76.19    9.00
   1   2   0  108.39   12.00
   1   2   0   84.09    8.30
   1   2   0   76.69    8.10
   1   2   0   85.59    9.50
  -2  -2   0   -0.90    4.70
  -2  -2   0    6.90    4.80
  -2  -2   0   -4.00    3.10
  -2  -2   0    0.50    4.00
   2   2   0    1.30    5.10
   2   2   0    0.60    3.60
   2   2   0    2.30    4.00
  -3  -2   0  488.75   26.90
  -3  -2   0  495.75   31.20
  -3  -2   0  498.35   29.60
  -3  -2   0  502.15   29.20
   3   2   0  496.85   28.90
   3   2   0  496.75   30.40
   3   2   0  484.75   28.10
  -4  -2   0   -0.80    3.90
  -4  -2   0   -6.10    3.40
   4   2   0    6.70    7.40
   4   2   0    0.20    3.50
   4   2   0    5.40    5.90
  -5  -2   0  318.47   24.10
  -5  -2   0  494.45   71.69
   5   2   0  363.16   32.70
   5   2   0  310.27   29.30
   5   2   0  337.37   27.80
  -6  -2   0    3.20    7.10
  -6  -2   0    9.80   10.60
  -6  -2   0   -4.70    5.10
   6   2   0    1.60    8.30
   6   2   0   -1.60    3.70
   6   2   0    2.90    6.60
  -7  -2   0    6.20   12.00
  -7  -2   0    2.80    6.80
  -7  -2   0    1.20    5.20
   7   2   0   14.80   11.10
   7   2   0   -0.20    7.60
   7   2   0   15.50   11.80
  -8  -2   0   15.40   13.60
  -8  -2   0   24.60   17.80
   8   2   0    8.20   11.50
   8   2   0   -1.60    9.20
   8   2   0    6.70   10.10
   8  -3   0   84.29   22.90
   8  -3   0  106.69   33.30
  -8   3   0   55.89   28.30
  -8   3   0   94.19   21.70
  -8   3   0   24.80   21.20
   7  -3   0   36.90   14.40
   7  -3   0   27.00   18.30
  -7   3   0   24.00   11.30
  -7   3   0   44.10   23.20
  -7   3   0    7.20   11.30
   6  -3   0   -2.50    4.50
   6  -3   0    2.30    6.00
   6  -3   0    0.30    4.20
   6  -3   0   -1.40    6.70
  -6   3   0   -3.20    4.30
  -6   3   0    8.70    8.40
  -6   3   0   10.50   12.90
  -6   3   0    2.10    6.80
   5  -3   0  303.97   24.40
   5  -3   0  397.06   51.09
   5  -3   0  317.07   35.60
   5  -3   0  313.47   23.40
  -5   3   0  324.57   34.30
  -5   3   0  448.76   59.19
  -5   3   0  324.07   46.00
  -5   3   0  308.37   22.70
   4  -3   0   31.70   14.00
   4  -3   0   30.70   13.60
   4  -3   0   54.59   12.50
  -4   3   0   38.00    8.30
  -4   3   0   34.20   10.10
  -4   3   0   37.80   15.50
  -4   3   0   29.20   12.80
   3  -3   0  728.13   34.40
   3  -3   0  724.73   45.70
  -3   3   0  728.03   46.20
  -3   3   0  743.73   33.60
  -3   3   0  711.53   46.10
  -3   3   0  652.23   30.70
   2  -3   0   17.50    8.70
  -2   3   0    8.80    6.40
  -2   3   0    6.60    4.80
  -2   3   0   14.20    8.50
  -2   3   0    9.90    7.60
   1  -3   0 2052.59   76.49
   1  -3   0 2044.30   77.79
   1  -3   0 2135.59   64.39
   1  -3   0 2151.38   72.39
  -1   3   0 2071.89   77.09
  -1   3   0 2078.79   69.69
  -1   3   0 2155.48   71.49
  -1   3   0 1973.40   77.59
   0  -3   0  305.07   19.20
   0  -3   0  285.77   19.30
   0  -3   0  300.97   15.00
   0  -3   0  323.27   15.70
   0  -3   0  333.17   20.10
   0   3   0  256.57   17.30
   0   3   0  288.77   19.30
   0   3   0  314.37   15.30
   0   3   0  332.07   21.50
  -1  -3   0 2027.60   71.99
  -1  -3   0 2091.59   68.59
  -1  -3   0 2074.09   68.99
  -1  -3   0 2167.78   72.49
  -1  -3   0 2099.19   73.89
   1   3   0 2122.99   72.99
   1   3   0 2013.20   68.49
   1   3   0 2148.89   69.89
   1   3   0 2160.28   68.89
   1   3   0 2008.30   71.59
  -2  -3   0  118.69   15.70
  -2  -3   0  136.29   17.10
  -2  -3   0  109.69   11.40
  -2  -3   0  132.59   16.50
  -2  -3   0  126.29   17.20
   2   3   0  109.39   11.30
   2   3   0  125.09   16.70
   2   3   0  114.79   15.10
   2   3   0  138.69   17.20
   2   3   0  112.19   11.90
  -3  -3   0  171.48   16.50
  -3  -3   0  174.28   18.70
  -3  -3   0  185.98   21.50
  -3  -3   0  198.38   23.40
   3   3   0  186.28   21.60
   3   3   0  195.88   17.00
   3   3   0  179.58   17.90
   3   3   0  217.98   25.10
  -4  -3   0  212.38   24.10
  -4  -3   0  261.27   23.10
  -4  -3   0  249.28   21.70
   4   3   0  253.97   24.10
   4   3   0  251.37   22.00
   4   3   0  263.27   19.70
   4   3   0  264.47   22.50
  -5  -3   0  113.89   22.60
  -5  -3   0  154.58   22.50
  -5  -3   0  169.98   29.00
   5   3   0  169.98   26.70
   5   3   0  183.68   28.30
   5   3   0  143.69   24.40
  -6  -3   0    6.80    8.00
  -6  -3   0   13.80   13.70
  -6  -3   0    8.80    8.70
   6   3   0    7.70   10.20
   6   3   0    6.50    7.40
   6   3   0    6.60    7.70
  -7  -3   0   10.80   13.00
   7   3   0    4.70    8.60
   7   3   0   -0.50    6.50
   7   3   0   -1.80    5.40
   7  -4   0   -5.90    7.00
   7  -4   0    6.80   11.60
   7  -4   0   10.70    8.90
  -7   4   0   16.60   11.50
  -7   4   0    1.20    7.70
  -7   4   0   15.20   15.00
   6  -4   0  146.19   35.30
   6  -4   0  237.48   29.70
  -6   4   0  107.59   21.70
  -6   4   0  177.18   39.10
  -6   4   0  242.38   46.50
  -6   4   0  142.19   22.10
   5  -4   0  167.48   34.20
  -5   4   0  173.18   35.60
  -5   4   0  135.69   31.80
  -5   4   0  145.39   24.70
  -5   4   0  175.18   22.50
   4  -4   0  227.28   37.00
  -4   4   0  205.98   16.90
  -4   4   0  192.18   33.50
  -4   4   0  247.68   25.70
  -4   4   0  201.18   34.30
   3  -4   0  235.38   26.60
   3  -4   0  252.97   28.30
  -3   4   0  238.28   17.70
  -3   4   0  271.37   20.60
  -3   4   0  261.17   28.80
  -3   4   0  290.17   30.00
   2  -4   0  977.30   45.40
   2  -4   0  978.00   52.49
   2  -4   0  945.01   52.89
  -2   4   0 1000.20   41.60
  -2   4   0  953.70   42.90
  -2   4   0  981.00   53.29
  -2   4   0  990.40   53.89
   1  -4   0 1208.78   56.89
   1  -4   0 1241.18   42.70
   1  -4   0 1248.28   56.49
   1  -4   0 1343.87   53.79
  -1   4   0 1240.48   56.59
  -1   4   0 1232.98   50.89
  -1   4   0 1247.58   58.39
  -1   4   0 1191.48   49.20
   0  -4   0  120.39   17.50
   0  -4   0  103.19   16.70
   0  -4   0  122.59   17.50
   0  -4   0  113.59   17.60
   0  -4   0   99.99   11.10
   0   4   0  126.99   16.00
   0   4   0  117.79   19.00
   0   4   0  115.39   12.20
   0   4   0  114.79   16.40
  -1  -4   0   25.30    8.60
  -1  -4   0   33.70    7.80
  -1  -4   0   22.40    7.10
  -1  -4   0   20.20    8.40
  -1  -4   0   24.60    8.70
  -1  -4   0   17.10    7.70
   1   4   0   32.30    9.70
   1   4   0   23.20    6.60
   1   4   0   28.60    8.20
   1   4   0   29.60    7.10
   1   4   0   37.00    9.30
  -2  -4   0    5.90    5.10
  -2  -4   0   10.00    7.40
  -2  -4   0    1.50    3.60
  -2  -4   0    8.90    6.80
  -2  -4   0    6.20    5.40
   2   4   0    4.00    5.10
   2   4   0    9.30    6.20
   2   4   0    0.50    3.80
   2   4   0    2.30    5.30
  -3  -4   0   35.00   11.50
  -3  -4   0   47.30   12.80
  -3  -4   0   32.60    9.90
  -3  -4   0   41.00   10.30
   3   4   0   31.50   10.10
   3   4   0   35.20   10.50
   3   4   0   16.40    8.20
   3   4   0   35.70   10.10
  -4  -4   0   25.70   10.40
  -4  -4   0    4.10    6.80
  -4  -4   0   20.80   10.50
   4   4   0   23.00   10.80
   4   4   0    4.80    6.30
   4   4   0   16.60    8.90
   4   4   0    7.70    6.50
  -5  -4   0   37.30   13.00
  -5  -4   0   55.09   18.30
  -5  -4   0   43.30   14.40
   5   4   0   84.59   19.70
   5   4   0   48.30   15.20
   5   4   0   68.59   17.10
  -6  -4   0    0.40    4.10
  -6  -4   0    1.90    7.30
  -6  -4   0   -1.20    7.90
   6   4   0   11.50   10.80
   6   4   0   -1.10    4.40
   6   4   0   -1.60    4.20
  -7  -4   0   20.40   12.60
  -7  -4   0   24.30   17.20
  -7  -4   0   20.10   14.20
   7   4   0   14.60   13.60
   7   4   0   12.10   10.90
   7   4   0   20.10   12.90
   7  -5   0   79.39   28.30
   7  -5   0   47.10   14.90
   7  -5   0   71.19   27.30
  -7   5   0   63.29   30.10
  -7   5   0   40.00   22.00
  -7   5   0   39.10   13.40
   6  -5   0   28.20   18.30
   6  -5   0   14.10   13.80
   6  -5   0    3.50    5.40
  -6   5   0   12.00    8.30
  -6   5   0   14.70   13.10
  -6   5   0   14.80   16.40
  -6   5   0   12.70   10.10
   5  -5   0   33.90   17.40
   5  -5   0   33.60   16.50
  -5   5   0   42.40   19.70
  -5   5   0   16.40   10.60
  -5   5   0   53.59   22.10
  -5   5   0   36.90   12.70
   4  -5   0  176.48   34.40
   4  -5   0  113.49   25.50
  -4   5   0  144.79   30.40
  -4   5   0  136.79   33.50
  -4   5   0  172.78   19.90
  -4   5   0  149.19   21.50
   3  -5   0   55.59   17.20
   3  -5   0   64.69   19.80
  -3   5   0   75.29   21.80
  -3   5   0   68.29   19.30
  -3   5   0   74.89   15.40
  -3   5   0   81.59   14.10
   2  -5   0   80.19   15.60
   2  -5   0   91.69   19.20
   2  -5   0   83.59   20.50
  -2   5   0   92.29   20.00
  -2   5   0   96.89   14.80
  -2   5   0  118.39   18.90
  -2   5   0   89.69   21.60
   1  -5   0  488.25   35.80
   1  -5   0  520.75   35.30
   1  -5   0  594.64   35.40
  -1   5   0  550.74   36.50
  -1   5   0  603.24   31.90
  -1   5   0  517.55   31.50
  -1   5   0  531.05   37.90
   0  -5   0    5.70    7.90
   0  -5   0   10.40    6.70
   0  -5   0    5.40    5.70
   0  -5   0    4.00    6.50
   0  -5   0    4.70    3.70
   0   5   0    9.40    7.50
   0   5   0    7.60    6.60
   0   5   0    5.10    5.50
   0   5   0    9.40    5.30
  -1  -5   0  270.87   19.00
  -1  -5   0  286.57   24.30
  -1  -5   0  254.37   21.20
  -1  -5   0  250.67   23.40
  -1  -5   0  234.58   18.90
   1   5   0  264.77   17.40
   1   5   0  312.77   19.20
   1   5   0  313.07   24.60
   1   5   0  271.17   21.20
  -2  -5   0   79.09   15.50
  -2  -5   0  106.19   19.60
  -2  -5   0   73.39   11.80
  -2  -5   0   79.49   16.00
  -2  -5   0   62.19   12.00
   2   5   0   87.89   15.40
   2   5   0   76.09   13.00
   2   5   0   82.69   13.30
   2   5   0   67.39   12.90
  -3  -5   0   96.49   18.80
  -3  -5   0   97.79   20.10
  -3  -5   0   99.19   20.50
   3   5   0   92.79   16.20
   3   5   0   69.09   15.40
   3   5   0   97.69   17.00
   3   5   0  108.19   16.10
  -4  -5   0   87.69   19.30
  -4  -5   0   86.49   19.70
  -4  -5   0  130.79   23.60
  -4  -5   0   93.89   17.30
   4   5   0   79.99   17.30
   4   5   0   98.99   17.30
   4   5   0   92.39   17.40
  -5  -5   0    5.60    6.10
  -5  -5   0   35.90   15.70
  -5  -5   0   -7.50    4.50
   5   5   0    5.00    7.80
   5   5   0    6.40    7.90
   5   5   0    4.70    7.00
   5   5   0    5.80    6.10
  -6  -5   0    9.40   12.40
  -6  -5   0   -3.60    5.90
  -6  -5   0   -0.30    6.60
   6   5   0    4.20    8.50
   6   5   0    4.80    7.10
   6   5   0   -6.10    5.10
  -7  -5   0   12.40   10.90
  -7  -5   0   15.30   15.90
   7   5   0    4.00    9.50
   7   5   0   -0.30   10.70
   7   5   0   12.20    9.40
   6  -6   0    3.80   10.00
   6  -6   0    3.60    6.40
   6  -6   0   -0.10    8.10
  -6   6   0    9.80   14.50
  -6   6   0    7.60    9.90
  -6   6   0   -1.30    7.50
  -6   6   0    4.50   11.30
   5  -6   0   15.40   13.30
   5  -6   0   21.40   16.50
  -5   6   0   15.70   15.50
  -5   6   0   12.10   12.70
  -5   6   0   18.60   10.70
  -5   6   0    6.50    9.10
  -5   6   0   15.80    9.10
   4  -6   0   -4.70    8.20
   4  -6   0   -2.20    8.30
  -4   6   0    3.50   11.70
  -4   6   0   -2.00    5.70
  -4   6   0    9.30    6.90
   3  -6   0   26.40   14.60
   3  -6   0   26.10   12.90
  -3   6   0   26.50   14.20
  -3   6   0   18.70   12.60
  -3   6   0   13.10    7.30
  -3   6   0   23.50   11.10
   2  -6   0 1085.29   63.59
   2  -6   0 1079.29   57.69
   2  -6   0 1052.29   63.19
   2  -6   0 1118.99   45.70
  -2   6   0 1310.07   54.29
  -2   6   0 1094.39   53.89
  -2   6   0 1071.69   63.19
  -2   6   0 1098.49   65.89
   1  -6   0  359.86   30.20
   1  -6   0  333.57   29.90
   1  -6   0  358.26   32.30
   1  -6   0  320.87   19.50
  -1   6   0  348.27   32.70
  -1   6   0  330.47   30.60
  -1   6   0  380.96   27.20
  -1   6   0  348.17   27.40
   0  -6   0  549.95   37.40
   0  -6   0  683.43   41.60
   0  -6   0  603.94   42.00
   0  -6   0  577.04   29.60
   0  -6   0  592.44   37.20
   0   6   0  681.93   37.90
   0   6   0  607.14   29.70
   0   6   0  631.34   42.30
  -1  -6   0    0.90    5.40
  -1  -6   0    5.80    8.30
  -1  -6   0    0.10    3.10
  -1  -6   0    2.80    5.90
  -1  -6   0    3.70    8.80
   1   6   0   -0.30    4.50
   1   6   0   -3.70    5.20
   1   6   0    5.20    7.10
   1   6   0    4.10    5.20
   1   6   0   -5.70    3.60
  -2  -6   0  357.16   26.00
  -2  -6   0  346.77   30.70
  -2  -6   0  357.76   30.60
   2   6   0  285.87   21.90
   2   6   0  336.67   24.80
   2   6   0  361.76   24.70
  -3  -6   0   88.39   18.30
  -3  -6   0   92.09   21.70
   3   6   0   50.39   12.30
   3   6   0   93.99   17.50
  -4  -6   0   19.50   11.70
  -4  -6   0    6.90    7.70
   4   6   0   12.00    8.50
  -5  -6   0   46.40   17.20
   5   6   0   44.20   12.80
   5   6   0   41.20   14.20
  -6  -6   0   21.00   11.50
  -6  -6   0   19.30   12.80
   6   6   0   13.60   10.40
   6   6   0   10.00   10.50
   6   6   0    8.60    8.90
   6  -7   0   43.50   23.70
   6  -7   0   59.99   24.90
  -6   7   0   59.09   26.40
  -6   7   0   35.00   21.00
  -6   7   0   42.70   18.50
   5  -7   0   40.90   18.60
   5  -7   0   73.49   28.40
  -5   7   0   63.39   17.70
  -5   7   0   33.40   19.80
  -5   7   0   45.20   22.90
   4  -7   0   60.69   22.10
   4  -7   0    6.20    9.50
  -4   7   0   41.30   20.20
  -4   7   0   25.70   12.10
  -4   7   0   42.00   19.90
   3  -7   0   13.10   11.20
   3  -7   0   19.40   14.10
  -3   7   0    6.10    9.60
  -3   7   0   16.40   12.90
  -3   7   0   14.40   14.10
   2  -7   0   76.19   21.20
   2  -7   0   32.40   13.00
   2  -7   0   45.40   15.60
   2  -7   0   57.79   20.00
  -2   7   0   94.09   19.80
  -2   7   0   67.59   19.40
  -2   7   0   88.49   25.30
   1  -7   0  143.99   34.80
   1  -7   0  162.28   26.80
   1  -7   0  134.59   22.80
  -1   7   0  212.28   35.00
  -1   7   0  161.68   31.90
  -1   7   0  184.08   43.10
   0  -7   0   74.39   19.30
   0  -7   0   50.89   13.70
   0  -7   0   84.39   13.60
   0  -7   0   77.59   19.00
   0  -7   0  110.19   25.50
   0   7   0   67.29   20.80
   0   7   0   83.09   14.50
   0   7   0   82.29   19.40
   0   7   0   87.89   21.90
  -1  -7   0  360.06   43.90
  -1  -7   0  284.77   22.50
  -1  -7   0  349.96   43.50
   1   7   0  236.48   20.60
   1   7   0  330.47   23.30
   1   7   0  264.77   27.90
  -2  -7   0  213.28   27.60
  -2  -7   0  229.08   33.40
  -2  -7   0  256.57   37.00
   2   7   0  258.67   29.00
   2   7   0  218.38   26.00
   2   7   0  197.18   18.50
  -3  -7   0  129.99   27.70
  -3  -7   0   97.99   23.40
  -3  -7   0  106.89   20.90
   3   7   0   66.69   14.20
   3   7   0   74.49   18.50
  -4  -7   0   -1.10    8.50
  -4  -7   0   11.70   12.00
   4   7   0   -4.20    4.80
  -5  -7   0   57.89   21.60
   5   7   0   62.69   16.60
   5  -8   0    5.10   11.50
   5  -8   0   -4.70   10.70
   5  -8   0   -1.00   11.30
  -5   8   0   10.70   11.50
  -5   8   0   15.10   16.40
  -5   8   0    1.70   14.30
   4  -8   0  332.87   70.39
   4  -8   0  528.65   53.39
   4  -8   0  442.76   46.60
  -4   8   0  540.85   54.79
  -4   8   0  432.36   37.40
  -4   8   0  355.06   44.30
  -4   8   0  398.16   60.09
   3  -8   0   80.89   21.30
   3  -8   0  276.87   47.60
   3  -8   0  242.38   42.50
  -3   8   0  142.69   30.10
  -3   8   0  164.88   26.80
  -3   8   0  160.58   44.30
   2  -8   0    8.40   10.10
   2  -8   0   21.20   12.60
   2  -8   0   19.30   14.90
   2  -8   0   52.99   20.60
  -2   8   0    8.70    9.80
  -2   8   0   15.60   11.60
  -2   8   0   17.40   10.90
   1  -8   0   13.30   13.00
   1  -8   0    0.70    8.40
   1  -8   0   -0.20    5.80
   1  -8   0   -1.40    7.60
  -1   8   0   10.90   10.80
  -1   8   0   20.40   13.30
  -1   8   0   -3.20    5.50
   0  -8   0   58.89   13.10
   0  -8   0   36.40   17.80
   0  -8   0   13.00    9.30
   0  -8   0  122.29   25.30
   0  -8   0   50.29   18.60
   0   8   0   54.69   16.50
   0   8   0   39.90   10.70
   0   8   0   41.30   15.50
   0   8   0   68.59   20.20
  -1  -8   0   66.99   14.40
  -1  -8   0   56.19   18.80
  -1  -8   0  119.39   23.50
  -1  -8   0   59.29   13.20
  -1  -8   0   74.09   24.20
   1   8   0   72.09   16.30
   1   8   0   95.39   16.90
   1   8   0  104.69   36.30
  -2  -8   0   22.50   14.40
  -2  -8   0   14.40   13.40
  -2  -8   0   17.40    9.00
   2   8   0   17.40    8.60
   2   8   0   20.40    9.60
  -3  -8   0   29.50   14.60
  -3  -8   0    5.00   11.40
  -3  -8   0   27.10   12.20
   3   8   0   20.70   10.20
   3   8   0   13.10    9.50
  -4  -8   0   11.80   11.40
  -4  -8   0   43.30   19.90
   4   8   0    7.60    9.60
   4   8   0   42.50   15.60
  -5  -8   0   13.20   13.00
   5   8   0   22.60   25.50
   4  -9   0    1.20   10.00
   4  -9   0    0.20   10.60
  -4   9   0   16.20   13.60
  -4   9   0   -3.80   12.10
  -4   9   0   -3.50    9.40
   3  -9   0   10.50   12.90
   3  -9   0   13.60   13.40
   3  -9   0    2.90   11.70
  -3   9   0   -1.10   10.10
  -3   9   0    4.50    9.60
  -3   9   0   -2.20   11.10
  -3   9   0   -4.50    9.40
   2  -9   0   16.70   15.70
   2  -9   0   13.90   14.70
   2  -9   0   10.20   12.90
  -2   9   0   23.20   15.90
  -2   9   0   16.40   10.70
  -2   9   0   55.69   20.50
  -2   9   0   13.10   12.80
   1  -9   0    9.30   11.40
   1  -9   0    3.50    8.10
   1  -9   0    2.40   12.70
   1  -9   0   24.50   15.10
  -1   9   0   31.30   15.70
  -1   9   0   22.70   15.00
  -1   9   0   13.90    9.60
  -1   9   0   14.80   12.10
   0  -9   0   25.30   16.00
   0  -9   0   47.70   17.90
   0  -9   0   27.00    9.30
   0  -9   0   32.10   12.90
   0  -9   0   44.80   19.40
   0   9   0   35.40   16.20
   0   9   0   30.00   14.00
   0   9   0   41.30   18.20
   0   9   0   23.40   10.90
  -1  -9   0  102.59   27.00
  -1  -9   0  144.69   34.50
  -1  -9   0  131.59   21.80
  -1  -9   0  194.38   31.40
   1   9   0   73.59   17.20
   1   9   0   73.09   18.90
   1   9   0   77.69   15.80
   1   9   0   60.59   17.90
   1   9   0   71.59   17.20
  -2  -9   0  203.58   29.70
  -2  -9   0  177.38   36.20
  -2  -9   0  217.58   39.70
   2   9   0  150.58   23.90
   2   9   0  187.68   22.90
   2   9   0  114.39   19.70
  -3  -9   0   23.00   12.50
  -3  -9   0   23.50   17.60
  -3  -9   0   37.30   18.60
   3   9   0   40.10   13.60
   3   9   0   33.30   14.30
   2 -10   0   24.60   17.60
  -2  10   0   28.30   15.00
  -2  10   0   15.90   13.20
   1 -10   0   10.50   11.40
   1 -10   0    9.70   18.70
   1 -10   0   -3.10   10.10
  -1  10   0   17.50   14.60
  -1  10   0   12.30   10.60
  -1  10   0    5.40   12.60
  -1  10   0    6.80   11.70
   0 -10   0    8.90   16.00
   0 -10   0    6.00   10.00
   0 -10   0   -3.30    7.80
   0 -10   0   19.60   15.00
   0  10   0    1.40    7.50
   0  10   0   20.90   15.00
   0  10   0   -1.60   11.20
   0  10   0    3.30    9.60
  -1 -10   0    1.70    8.50
  -1 -10   0   18.00    9.60
  -1 -10   0    2.40   13.50
   1  10   0   15.70   11.30
   1  10   0   11.20   12.20
   1  10   0   14.30   14.10
   1  10   0    0.90    8.70
   1  10   0    9.00    9.60
   0  10  -1    8.60    9.20
   0  10  -1    7.20   12.70
   0  10  -1    8.90   12.20
   0  10  -1    4.10   11.00
   0 -10   1   13.10   12.80
   0 -10   1   -0.50   11.40
   0 -10   1   -1.60    7.20
   0 -10   1   -4.30    4.40
  -1  10  -1   -2.40    8.10
  -1  10  -1    4.30   10.90
  -1  10  -1   -4.90   10.10
  -1  10  -1    1.40   10.50
   1 -10   1    2.40   10.00
   1 -10   1    0.20    8.20
   1 -10   1   -5.60   10.00
   3   9  -1    1.90    7.40
   3   9  -1   -0.60    5.90
  -3  -9   1    9.30   10.70
  -3  -9   1    1.60    8.30
  -3  -9   1   17.60   15.80
   2   9  -1    0.10    6.30
   2   9  -1   15.60   11.80
   2   9  -1    0.40    5.80
  -2  -9   1   -2.70   10.70
  -2  -9   1   14.60   11.00
  -2  -9   1    4.50    9.20
   1   9  -1   19.30   10.10
   1   9  -1   33.60   14.30
  -1  -9   1   49.10   13.90
  -1  -9   1   40.00   18.30
  -1  -9   1   62.49   20.10
  -1  -9   1   40.40   19.40
   0   9  -1   84.69   25.00
   0   9  -1  123.79   26.90
   0   9  -1  139.09   25.30
   0   9  -1   84.39   18.90
   0  -9   1  152.18   23.10
   0  -9   1  203.38   36.70
   0  -9   1  129.39   28.50
   0  -9   1  163.28   34.30
  -1   9  -1    8.50    9.30
  -1   9  -1   14.20   13.10
  -1   9  -1    3.10    9.90
  -1   9  -1    7.50   15.10
   1  -9   1   14.60   14.00
   1  -9   1    7.30   12.00
   1  -9   1    0.00    9.70
   1  -9   1   -4.30   11.20
   1  -9   1    3.10    5.90
  -2   9  -1    9.10    8.70
  -2   9  -1   20.20   14.90
  -2   9  -1   25.90   16.60
  -2   9  -1   10.30   13.30
   2  -9   1   12.50   14.30
   2  -9   1   17.20   12.80
   2  -9   1    5.50   10.40
   2  -9   1   17.40   13.30
  -3   9  -1    3.30    9.10
  -3   9  -1    2.10   11.10
  -3   9  -1   28.00   15.20
   3  -9   1    3.10   10.40
   3  -9   1   -4.00    9.20
   3  -9   1    8.70   13.70
  -4   9  -1    9.60   14.30
  -4   9  -1   11.40   13.80
  -4   9  -1   31.80   19.50
   4  -9   1    7.80   13.50
   4  -9   1   49.00   23.50
   4   8  -1   12.60    8.60
  -4  -8   1   26.80   18.00
  -4  -8   1   66.69   21.70
   3   8  -1   -0.10    7.20
   3   8  -1   -5.10    5.60
   3   8  -1    2.40    8.50
  -3  -8   1    9.50   11.40
  -3  -8   1    9.10   14.70
  -3  -8   1   21.20   11.20
   2   8  -1   28.30   11.60
   2   8  -1   47.90   13.70
   2   8  -1   40.20   14.30
   2   8  -1   27.10   13.80
  -2  -8   1   56.19   18.50
  -2  -8   1   61.99   21.30
  -2  -8   1   25.50   10.80
  -2  -8   1   39.60   11.70
  -2  -8   1   43.30   19.60
   1   8  -1    9.10    8.50
   1   8  -1   17.80    9.20
   1   8  -1    6.60    6.90
   1   8  -1   10.10   11.40
  -1  -8   1   18.90    9.30
  -1  -8   1   17.30   12.80
  -1  -8   1   13.80    8.50
  -1  -8   1    6.00    9.60
   0   8  -1    9.60    9.20
   0   8  -1   -4.40    9.20
   0   8  -1   -3.20    5.00
   0   8  -1   -0.70    4.50
   0  -8   1    1.30    8.10
   0  -8   1    6.00    5.30
   0  -8   1   12.90   10.00
   0  -8   1   20.10   14.50
   0  -8   1    5.50    9.00
  -1   8  -1   26.40   13.90
  -1   8  -1   15.70    8.80
  -1   8  -1   25.50   13.40
  -1   8  -1   17.80   11.60
   1  -8   1   16.90   12.00
   1  -8   1   14.00   13.80
   1  -8   1   14.00    9.60
   1  -8   1   22.90    9.00
  -2   8  -1   82.79   21.40
  -2   8  -1  106.19   30.20
  -2   8  -1   85.39   19.70
  -2   8  -1  108.49   21.80
   2  -8   1  126.79   31.30
   2  -8   1   65.59   18.90
   2  -8   1  157.98   34.30
   2  -8   1   86.69   22.80
  -3   8  -1   75.29   26.40
  -3   8  -1   77.09   19.70
  -3   8  -1   67.69   18.70
  -3   8  -1   95.79   25.90
   3  -8   1  127.69   32.70
   3  -8   1   49.30   18.10
   3  -8   1   45.20   15.40
  -4   8  -1  111.89   30.30
  -4   8  -1   74.19   19.30
  -4   8  -1  139.69   36.50
  -4   8  -1  128.19   24.80
   4  -8   1  139.79   35.90
  -5   8  -1    7.70   17.10
  -5   8  -1    4.50   10.90
  -5   8  -1    9.90   15.90
   5  -8   1   18.50   18.00
   5  -8   1   15.90   16.50
   5   7  -1    4.90    7.50
   5   7  -1    7.90   10.00
   5   7  -1    0.30    8.00
  -5  -7   1   -2.30    6.90
   4   7  -1    2.10    7.80
   4   7  -1    1.80    7.60
   4   7  -1   18.10   10.70
  -4  -7   1   -2.00    6.80
  -4  -7   1    2.40    5.90
   3   7  -1   -1.60    6.10
   3   7  -1    7.40    7.70
   3   7  -1    3.30    6.90
   3   7  -1    6.20    7.80
  -3  -7   1    4.50    9.90
  -3  -7   1    1.80    5.50
  -3  -7   1    1.20    4.60
  -3  -7   1    1.50    8.40
  -3  -7   1    6.10    8.50
   2   7  -1    7.00    7.00
   2   7  -1    6.50    8.60
   2   7  -1    4.80    8.00
   2   7  -1    2.40    5.60
  -2  -7   1   23.40   13.30
  -2  -7   1   14.10   10.40
  -2  -7   1   12.20   10.60
  -2  -7   1    8.80    6.60
   1   7  -1   26.20    9.10
   1   7  -1    8.40   10.10
   1   7  -1   27.70   11.30
   1   7  -1   26.60   10.20
  -1  -7   1   23.40   13.00
  -1  -7   1   23.50   13.30
  -1  -7   1   25.70   14.50
  -1  -7   1   17.00    9.30
  -1  -7   1    4.00    5.50
   0   7  -1  183.68   21.70
   0   7  -1  185.48   24.20
   0   7  -1  236.28   36.90
   0  -7   1  211.98   42.20
   0  -7   1  249.48   35.60
   0  -7   1  255.57   36.40
   0  -7   1  208.18   18.70
   0  -7   1  171.08   26.20
  -1   7  -1   22.80   13.40
  -1   7  -1   42.10   13.40
  -1   7  -1   27.90   15.30
  -1   7  -1   24.70   12.10
   1  -7   1   23.20    7.50
   1  -7   1   24.20   18.10
   1  -7   1   25.20   11.50
   1  -7   1   18.70   11.60
   1  -7   1   25.80   18.00
  -2   7  -1  146.99   28.60
  -2   7  -1  138.59   22.80
  -2   7  -1  175.88   34.50
  -2   7  -1  101.29   20.60
   2  -7   1  258.57   41.80
   2  -7   1  186.48   20.50
   2  -7   1  145.59   27.60
   2  -7   1  108.29   22.50
  -3   7  -1  196.88   27.20
  -3   7  -1  319.77   49.99
  -3   7  -1  228.88   31.60
  -3   7  -1  184.28   32.30
   3  -7   1  159.38   26.40
   3  -7   1  291.27   20.20
   3  -7   1  381.66   52.39
   3  -7   1  227.48   35.30
  -4   7  -1   77.29   24.20
  -4   7  -1   94.59   21.50
  -4   7  -1   67.89   17.60
  -4   7  -1   94.99   28.80
   4  -7   1  142.79   34.80
   4  -7   1   71.39   21.50
  -5   7  -1  506.95   34.80
  -5   7  -1  501.25   55.69
  -5   7  -1  580.94   58.89
   5  -7   1  605.84   34.90
   5  -7   1  510.55   53.59
   5  -7   1  766.72   66.59
  -6   7  -1   50.29   25.30
  -6   7  -1   26.40   18.80
  -6   7  -1   32.30   21.60
  -6   7  -1   31.60   15.40
   6  -7   1   76.09   30.60
   6  -7   1   41.60   16.10
   6  -7   1   28.70   20.10
   6   6  -1    8.10    8.70
   6   6  -1   -3.00    7.90
   6   6  -1   19.60   14.70
   6   6  -1   32.60   18.70
  -6  -6   1   31.10   14.40
  -6  -6   1   18.00   14.20
  -6  -6   1   27.90   15.80
   5   6  -1    3.50    6.80
   5   6  -1    1.00    5.80
   5   6  -1    9.90   14.60
   5   6  -1    4.50    8.50
  -5  -6   1   27.70   16.20
  -5  -6   1    9.60   10.10
  -5  -6   1   16.80   11.50
   4   6  -1  250.57   31.80
   4   6  -1  221.78   23.20
   4   6  -1  174.98   27.20
  -4  -6   1  295.07   37.80
  -4  -6   1  204.28   21.90
  -4  -6   1  271.57   29.20
  -4  -6   1  321.57   41.80
   3   6  -1   34.60   12.40
   3   6  -1   25.10   10.40
   3   6  -1   38.90   12.80
   3   6  -1   18.70    8.80
  -3  -6   1   36.10   21.30
  -3  -6   1   35.30   11.10
  -3  -6   1   25.20   13.60
  -3  -6   1   30.90   11.90
  -3  -6   1   28.40   13.60
   2   6  -1  217.18   25.60
   2   6  -1  273.37   27.40
   2   6  -1  219.28   18.20
   2   6  -1  241.58   23.00
  -2  -6   1  255.77   26.30
  -2  -6   1  221.88   24.00
  -2  -6   1  225.08   22.00
  -2  -6   1  261.77   33.10
  -2  -6   1  223.68   25.90
   1   6  -1   23.00   10.10
   1   6  -1   36.00   10.30
   1   6  -1   46.00   15.50
   1   6  -1   34.10   10.00
  -1  -6   1   48.60   14.80
  -1  -6   1   41.60   14.30
  -1  -6   1   47.60   15.20
  -1  -6   1   34.10   11.00
  -1  -6   1   24.80    9.00
   0   6  -1    2.50    6.10
   0   6  -1   -2.30    6.30
   0   6  -1   -2.40    5.50
   0   6  -1   -0.30    4.80
   0  -6   1   -0.70    3.70
   0  -6   1   -0.30    6.50
   0  -6   1    1.00    4.90
   0  -6   1    1.50    6.30
   0  -6   1   -8.80    4.50
  -1   6  -1  433.66   29.50
  -1   6  -1  432.46   38.20
   1  -6   1  416.06   32.00
   1  -6   1  390.16   23.80
   1  -6   1  445.86   35.80
   1  -6   1  453.95   37.10
  -2   6  -1  589.94   37.50
  -2   6  -1  588.74   46.10
  -2   6  -1  583.04   47.90
  -2   6  -1  691.63   36.80
   2  -6   1  598.54   46.80
   2  -6   1  593.64   29.60
   2  -6   1  581.84   39.80
   2  -6   1  647.74   53.29
  -3   6  -1   -4.40    6.90
  -3   6  -1    3.60    5.70
  -3   6  -1   -1.50    6.60
  -3   6  -1    9.70    8.20
  -3   6  -1    1.30    6.40
   3  -6   1   19.30    7.20
   3  -6   1    1.60    7.40
   3  -6   1   -7.00    4.50
   3  -6   1    6.50    9.50
  -4   6  -1   16.10   13.30
  -4   6  -1   10.40   19.50
  -4   6  -1   23.60   15.30
  -4   6  -1   17.40    9.10
  -4   6  -1    5.20    6.70
   4  -6   1   13.40   14.00
   4  -6   1   15.20    7.70
   4  -6   1   12.70   10.50
  -5   6  -1   37.70   12.40
  -5   6  -1   11.80   11.70
  -5   6  -1   29.10    9.30
  -5   6  -1   25.20   12.40
  -5   6  -1   15.90   12.30
   5  -6   1   34.30   12.20
   5  -6   1   39.90   19.20
   5  -6   1   18.80   12.50
  -6   6  -1   -1.90    9.20
  -6   6  -1   26.40   21.00
  -6   6  -1   -4.50    9.00
   6  -6   1    9.10   12.10
   6  -6   1   -7.80    6.90
   6   5  -1   90.79   23.10
   6   5  -1   68.19   19.50
   6   5  -1   24.50   13.20
  -6  -5   1   77.59   22.30
   5   5  -1   17.80   10.50
   5   5  -1    1.50    7.30
   5   5  -1   13.60   10.30
   5   5  -1   13.50   10.10
  -5  -5   1   12.10   10.10
  -5  -5   1   13.20   11.80
  -5  -5   1   12.90    9.50
   4   5  -1   19.40   11.10
   4   5  -1   17.20    9.30
   4   5  -1    9.00    8.50
  -4  -5   1   10.10    8.00
  -4  -5   1   20.50   11.30
  -4  -5   1    5.30    7.70
   3   5  -1    8.90    6.00
   3   5  -1   12.10    7.00
   3   5  -1    9.70    9.10
   3   5  -1    9.00    8.00
  -3  -5   1    6.50    7.70
  -3  -5   1   14.00   10.00
  -3  -5   1   13.60    8.10
  -3  -5   1   22.40   10.80
   2   5  -1   17.30    7.50
   2   5  -1   35.10   11.70
   2   5  -1   23.00    9.90
   2   5  -1   24.10    8.60
  -2  -5   1   16.60    7.40
  -2  -5   1   32.50   12.00
  -2  -5   1   44.80   13.40
  -2  -5   1   45.50   13.90
  -2  -5   1   21.50    8.30
   1   5  -1  458.65   30.40
   1   5  -1  477.55   34.70
   1   5  -1  467.35   26.50
   1   5  -1  506.75   27.00
  -1  -5   1  498.55   32.60
  -1  -5   1  467.55   33.00
  -1  -5   1  443.36   31.80
  -1  -5   1  440.26   29.20
  -1  -5   1  427.56   26.50
   0   5  -1  370.96   22.00
   0   5  -1  333.97   26.90
   0   5  -1  336.27   30.10
   0  -5   1  349.77   21.20
   0  -5   1  353.56   26.70
   0  -5   1  342.87   26.60
  -1   5  -1  545.75   40.70
  -1   5  -1  649.14   33.30
   1  -5   1  576.44   38.30
   1  -5   1  613.04   28.30
   1  -5   1  537.85   38.80
   1  -5   1  605.74   35.30
  -2   5  -1  253.17   22.00
  -2   5  -1  256.17   35.80
  -2   5  -1  240.78   27.20
  -2   5  -1  285.27   20.90
   2  -5   1  271.57   17.90
   2  -5   1  273.87   28.20
   2  -5   1  253.57   22.80
   2  -5   1  253.77   28.00
  -3   5  -1  124.69   27.70
  -3   5  -1  114.49   23.50
  -3   5  -1   93.49   19.00
  -3   5  -1  108.49   17.90
  -3   5  -1  145.59   17.80
   3  -5   1   82.49   19.90
   3  -5   1  128.19   15.80
  -4   5  -1  170.88   33.70
  -4   5  -1  185.68   27.30
  -4   5  -1  251.77   26.90
  -4   5  -1  191.18   16.80
  -4   5  -1  194.88   34.50
   4  -5   1  204.68   33.80
   4  -5   1  217.88   38.60
  -5   5  -1   -0.50    9.80
  -5   5  -1   -3.60    7.30
  -5   5  -1   -1.80    5.20
  -5   5  -1   -3.60    4.80
   5  -5   1   -0.30    6.90
   5  -5   1    3.50    7.60
  -6   5  -1   31.00   19.00
  -6   5  -1   19.60   16.30
  -6   5  -1   27.60   17.10
  -6   5  -1   32.30   13.60
   6  -5   1   21.80   15.60
   6  -5   1   87.79   28.90
  -7   5  -1   43.20   23.70
  -7   5  -1   62.29   29.00
   7  -5   1   18.60   15.60
   7  -5   1   26.40   11.30
   7  -5   1   80.39   28.80
   7   4  -1   45.10   18.20
   7   4  -1   76.89   24.60
   7   4  -1   67.89   21.50
  -7  -4   1   56.79   25.30
  -7  -4   1   49.20   16.20
  -7  -4   1   25.00   14.80
   6   4  -1   55.49   16.20
   6   4  -1   48.30   18.40
   6   4  -1   60.99   18.80
  -6  -4   1   57.59   22.40
  -6  -4   1   58.69   18.80
  -6  -4   1   42.50   15.30
   5   4  -1    1.30    7.80
   5   4  -1    5.40    7.70
   5   4  -1    5.90    7.20
   5   4  -1    1.00    7.80
  -5  -4   1   -9.80    6.50
  -5  -4   1    1.90    7.70
  -5  -4   1   -5.00    3.70
   4   4  -1  507.15   34.10
   4   4  -1  539.75   37.10
   4   4  -1  552.74   39.10
   4   4  -1  526.35   35.20
  -4  -4   1  475.55   39.20
  -4  -4   1  498.75   35.60
  -4  -4   1  501.75   39.60
  -4  -4   1  479.25   35.20
   3   4  -1   -2.40    3.80
   3   4  -1    5.70    6.20
   3   4  -1    5.70    8.10
   3   4  -1   -1.10    5.10
  -3  -4   1    0.20    5.00
  -3  -4   1    1.20    5.30
  -3  -4   1    7.70    7.70
  -3  -4   1    3.00    4.90
   2   4  -1 1873.81   72.29
   2   4  -1 1948.01   77.89
   2   4  -1 1883.21   69.89
  -2  -4   1 2016.00   79.79
  -2  -4   1 1981.90   73.29
  -2  -4   1 1860.21   75.29
  -2  -4   1 1850.21   71.79
  -2  -4   1 1933.41   71.79
   1   4  -1  569.04   32.10
   1   4  -1  625.84   29.30
   1   4  -1  622.84   36.90
   1   4  -1  551.34   27.00
  -1  -4   1  587.44   33.30
  -1  -4   1  548.75   31.70
  -1  -4   1  575.54   31.60
  -1  -4   1  566.14   34.70
  -1  -4   1  572.94   29.30
   0   4  -1 2443.96   93.79
   0   4  -1 2457.75   79.19
   0   4  -1 2373.16   88.19
   0  -4   1 2401.36   85.69
   0  -4   1 2413.16   87.59
   0  -4   1 2253.87   78.19
  -1   4  -1 2808.02  102.59
  -1   4  -1 2541.05   90.69
  -1   4  -1 2877.71  107.09
   1  -4   1 2673.33   86.79
   1  -4   1 2635.84  103.59
   1  -4   1 2879.61   94.79
   1  -4   1 2795.02  101.89
  -2   4  -1    2.90    7.10
  -2   4  -1   -3.10    5.30
  -2   4  -1   -2.50    2.50
  -2   4  -1   -4.30    4.80
   2  -4   1    2.30    4.50
   2  -4   1    8.20    7.50
   2  -4   1    0.60    6.20
   2  -4   1    2.30    4.70
  -3   4  -1    3.80    7.10
  -3   4  -1    1.80    3.70
  -3   4  -1   -3.10    5.70
  -3   4  -1   10.20    7.00
  -3   4  -1    8.60    6.40
   3  -4   1    1.00    6.60
   3  -4   1   -0.20    5.60
  -4   4  -1  124.79   21.10
  -4   4  -1  136.29   18.60
  -4   4  -1  132.19   28.70
  -4   4  -1  143.99   31.10
   4  -4   1  138.39   27.00
   4  -4   1  113.99   27.60
  -5   4  -1    2.60    9.60
  -5   4  -1    5.40    7.50
  -5   4  -1    8.70    7.00
  -5   4  -1    8.90   11.10
   5  -4   1   11.50    9.80
   5  -4   1    0.40    6.00
  -6   4  -1    8.90    9.00
  -6   4  -1    9.10   12.40
  -6   4  -1   12.00   12.00
  -6   4  -1   -0.30    7.10
   6  -4   1    8.20   11.00
   6  -4   1   -2.50    6.70
  -7   4  -1    4.00   11.60
  -7   4  -1   -3.50    6.90
  -7   4  -1    4.00   13.10
   7  -4   1   -1.20    8.70
   7  -4   1   -1.00    4.90
   7  -4   1   -4.10    7.40
   7   3  -1    1.90    7.20
   7   3  -1   21.40   11.90
   7   3  -1    6.10   10.00
  -7  -3   1   16.50   10.20
  -7  -3   1   23.90   14.20
   6   3  -1  239.78   32.10
   6   3  -1  309.57   34.60
   6   3  -1  282.27   31.10
  -6  -3   1  310.57   44.70
  -6  -3   1  292.97   28.10
   5   3  -1  199.48   31.40
   5   3  -1  226.28   33.10
   5   3  -1  141.39   23.30
  -5  -3   1  255.57   35.90
  -5  -3   1  182.18   25.40
   4   3  -1  906.11   46.90
   4   3  -1  830.82   42.00
   4   3  -1  919.41   52.39
   4   3  -1  936.31   48.90
  -4  -3   1  881.41   47.90
  -4  -3   1  899.61   49.20
  -4  -3   1  898.31   55.09
  -4  -3   1  887.31   46.10
   3   3  -1  307.17   24.00
   3   3  -1  310.87   22.70
   3   3  -1  295.27   25.80
  -3  -3   1  291.67   23.00
  -3  -3   1  281.57   22.50
  -3  -3   1  266.37   22.60
  -3  -3   1  301.47   27.30
   2   3  -1 2540.25   88.99
   2   3  -1 2650.14   95.99
   2   3  -1 2652.73   91.79
  -2  -3   1 3015.50   94.49
  -2  -3   1 2610.24   97.19
  -2  -3   1 2523.65   90.29
  -2  -3   1 2569.74   91.29
   1   3  -1  804.32   31.10
   1   3  -1  864.71   42.00
   1   3  -1  867.31   34.80
   1   3  -1  774.22   32.20
   1   3  -1  840.12   37.40
  -1  -3   1  802.42   34.70
  -1  -3   1  865.81   41.40
  -1  -3   1  807.72   36.50
  -1  -3   1  803.02   37.60
  -1  -3   1  821.52   35.70
   0   3  -1 2998.00  104.29
   0   3  -1 2949.30   91.69
   0   3  -1 2955.50   99.19
   0  -3   1 3019.50   99.49
   0  -3   1 2941.41   96.19
   0  -3   1 2801.62   90.89
  -1   3  -1 3081.59   99.89
  -1   3  -1 3127.89  110.29
  -1   3  -1 3317.87  114.69
   1  -3   1 3211.68  101.99
   1  -3   1 3082.89  112.19
   1  -3   1 3270.77  110.49
   1  -3   1 3286.87  102.09
  -2   3  -1  493.35   26.00
  -2   3  -1  475.65   34.20
  -2   3  -1  509.45   34.20
  -2   3  -1  474.05   25.00
   2  -3   1  507.45   25.80
   2  -3   1  506.85   34.00
   2  -3   1  512.95   35.20
  -3   3  -1 2042.40   80.19
  -3   3  -1 2242.58   92.79
  -3   3  -1 2079.79   92.29
  -3   3  -1 2207.98   73.69
  -3   3  -1 1929.11   70.79
   3  -3   1 2172.38   90.79
   3  -3   1 2137.19   92.49
  -4   3  -1  147.09   21.10
  -4   3  -1  139.99   17.70
  -4   3  -1  170.18   31.20
  -4   3  -1  145.79   29.20
   4  -3   1  160.48   30.40
   4  -3   1  182.28   29.40
  -5   3  -1  663.43   53.39
  -5   3  -1  721.33   55.29
  -5   3  -1  702.03   41.70
   5  -3   1  702.43   53.79
  -6   3  -1  354.46   52.09
  -6   3  -1  288.77   33.70
  -6   3  -1  389.46   58.19
   6  -3   1  315.67   45.70
   6  -3   1  300.97   34.80
   6  -3   1  367.46   55.29
  -7   3  -1  830.42   50.79
  -7   3  -1 1011.70   77.99
  -7   3  -1  652.43   63.59
   7  -3   1  964.90   53.79
   7  -3   1  765.42   65.29
   7  -3   1  915.81   70.79
  -8   3  -1   24.00   12.40
  -8   3  -1   27.90   22.20
  -8   3  -1   19.40   17.60
   8  -3   1   25.90   19.60
   8  -3   1    7.20    8.40
   8  -3   1   30.00   18.50
   7   2  -1   14.90   14.50
   7   2  -1   16.10   11.70
   7   2  -1   -3.50    6.40
  -7  -2   1    8.90   19.80
  -7  -2   1   12.10    9.30
  -7  -2   1    6.20   13.50
   6   2  -1   28.50   12.00
   6   2  -1   27.60   14.80
   6   2  -1   22.50   11.90
  -6  -2   1   19.30   16.30
  -6  -2   1   33.20   15.20
   5   2  -1   49.70   16.80
   5   2  -1   30.60   11.00
   5   2  -1   43.20   15.30
  -5  -2   1   61.39   18.90
  -5  -2   1   55.69   19.20
   4   2  -1  114.29   22.00
   4   2  -1   91.89   16.70
   4   2  -1  105.79   15.00
   4   2  -1  114.99   21.80
  -4  -2   1  160.28   23.40
  -4  -2   1  120.59   22.50
  -4  -2   1  107.89   22.50
   3   2  -1  123.09   20.20
   3   2  -1  119.89   17.90
   3   2  -1  114.89   18.50
   3   2  -1   88.59   14.00
  -3  -2   1  111.89   18.80
  -3  -2   1  119.59   18.00
   2   2  -1 1101.39   46.70
   2   2  -1 1143.79   50.09
   2   2  -1 1130.49   45.00
  -2  -2   1 1141.49   45.70
  -2  -2   1 1132.19   47.50
   1   2  -1  780.42   33.50
   1   2  -1  795.32   31.30
   1   2  -1  803.22   37.30
  -1  -2   1  775.92   31.40
  -1  -2   1  731.33   32.70
   1  -2   1 9999.00  366.56
  -2   2  -1  992.80   47.90
  -2   2  -1  922.71   36.20
  -2   2  -1  992.50   48.70
  -2   2  -1 1004.60   41.90
   2  -2   1  963.90   47.70
   2  -2   1  939.41   46.50
  -3   2  -1  332.77   28.60
  -3   2  -1  278.77   21.40
   3  -2   1  331.37   28.30
  -4   2  -1  590.34   42.80
  -4   2  -1  528.05   31.80
  -4   2  -1  535.35   41.10
   4  -2   1  566.44   41.80
   4  -2   1  574.04   41.90
  -5   2  -1   36.90   16.80
  -5   2  -1   29.20    9.90
  -5   2  -1   51.69   19.30
   5  -2   1   49.20   16.90
   5  -2   1   55.79   19.80
  -6   2  -1   54.89   14.10
  -6   2  -1   87.29   26.50
  -6   2  -1   81.39   25.80
   6  -2   1   62.19   21.20
   6  -2   1   68.09   23.20
   6  -2   1   71.19   18.40
  -7   2  -1    7.30    8.00
  -7   2  -1   11.30   11.50
  -7   2  -1   -1.40    8.40
   7  -2   1   -2.50    6.60
   7  -2   1   14.10   12.20
  -8   2  -1   98.39   19.70
  -8   2  -1   90.99   33.60
  -8   2  -1  122.39   34.00
   8  -2   1  106.79   22.00
   8  -2   1   87.89   22.80
   8  -2   1  136.39   35.30
   8   1  -1   20.10   17.10
   8   1  -1   42.60   17.20
   8   1  -1   13.60   14.20
  -8  -1   1   16.30   26.40
  -8  -1   1   35.00   17.90
   7   1  -1   61.59   23.70
   7   1  -1   64.19   22.10
   7   1  -1   68.39   19.70
  -7  -1   1   24.30   18.80
  -7  -1   1   39.70   17.80
   6   1  -1  330.97   29.70
   6   1  -1  307.67   34.30
   6   1  -1  439.46   61.59
  -6  -1   1  468.15   46.10
  -6  -1   1  357.46   37.50
   5   1  -1  100.89   23.60
   5   1  -1   75.49   20.80
   5   1  -1   72.79   17.00
   5   1  -1   71.29   12.90
  -5  -1   1   67.79   21.40
  -5  -1   1   75.59   20.40
   4   1  -1  711.23   32.50
   4   1  -1  683.13   44.80
   4   1  -1  734.43   38.40
   4   1  -1  771.42   45.30
  -4  -1   1  678.93   43.80
  -4  -1   1  700.13   46.50
   3   1  -1 1433.96   61.59
   3   1  -1 1347.27   62.89
   3   1  -1 1455.45   56.19
   3   1  -1 1435.76   51.39
  -3  -1   1 1475.05   57.59
  -3  -1   1 1379.46   61.09
  -3  -1   1 1395.86   64.59
   2   1  -1 1310.67   55.59
   2   1  -1 1397.96   54.49
   2   1  -1 1426.46   50.19
  -2  -1   1 1299.67   53.19
  -2  -1   1 1361.26   50.39
  -2  -1   1 1308.37   55.79
   1   1  -1 3687.23  163.38
   0   1  -1  564.74   20.40
   0   1  -1  534.25   23.40
   0   1  -1  583.24   26.20
   0   1  -1  536.75   20.50
   0  -1   1  562.64   25.60
   0  -1   1  534.55   20.30
   0  -1   1  564.04   23.60
   0  -1   1  571.04   20.50
  -1   1  -1 1414.76   52.19
  -1   1  -1 1370.86   50.69
  -1   1  -1 1406.96   46.60
   1  -1   1 1355.26   51.59
   1  -1   1 1358.26   50.49
   1  -1   1 1387.86   47.00
  -2   1  -1  127.19   17.50
  -2   1  -1  167.18   21.10
   2  -1   1  102.79   16.00
  -3   1  -1 1550.54   68.39
  -3   1  -1 1615.44   69.49
  -3   1  -1 1508.85   57.29
   3  -1   1 1615.44   68.49
   3  -1   1 1567.64   68.39
  -4   1  -1    0.50    3.40
  -4   1  -1   -6.40    4.20
  -4   1  -1   -4.50    4.80
   4  -1   1   -3.00    4.20
  -5   1  -1 1026.60   63.19
  -5   1  -1  981.80   46.10
  -5   1  -1 1005.80   62.19
   5  -1   1  998.90   50.29
   5  -1   1 1057.39   62.09
   5  -1   1  980.00   60.19
  -6   1  -1  115.69   29.10
  -6   1  -1  102.49   17.00
  -6   1  -1  140.19   32.70
   6  -1   1   86.99   24.80
   6  -1   1  100.89   19.60
   6  -1   1  136.89   31.60
  -7   1  -1   23.30   16.70
  -7   1  -1    0.20    6.10
  -7   1  -1   16.60   10.30
   7  -1   1   -6.30    7.40
   7  -1   1    2.10    6.80
   7  -1   1   -0.90    4.40
  -8   1  -1   32.40   21.30
  -8   1  -1   34.10   19.60
   8  -1   1   34.80   14.20
   8  -1   1   40.40   20.80
   8  -1   1   34.20   15.80
   8   0  -1  103.99   29.40
   8   0  -1   41.70   24.00
   8   0  -1  125.99   45.70
  -8   0   1  133.89   38.50
  -8   0   1   46.50   21.90
   7   0  -1  461.35   37.40
   7   0  -1  514.45   67.49
   7   0  -1  463.45   47.20
  -7   0   1  325.47   52.69
  -7   0   1  489.55   68.09
   6   0  -1  358.16   30.40
   6   0  -1  370.86   40.20
   6   0  -1  361.26   38.10
  -6   0   1  386.66   40.10
  -6   0   1  522.65   56.89
   5   0  -1 1108.79   65.29
   5   0  -1 1125.79   53.69
   5   0  -1 1074.89   63.29
  -5   0   1 1022.90   63.19
  -5   0   1 1099.09   66.99
  -5   0   1 1025.30   46.80
   4   0  -1 2098.89   71.59
   4   0  -1 2186.88   90.59
   4   0  -1 2253.67   80.59
   4   0  -1 2003.40   89.69
  -4   0   1 2151.18   94.09
  -4   0   1 1994.60   73.69
  -4   0   1 2064.69   90.29
   3   0  -1 3703.23  119.09
   3   0  -1 3729.23  113.39
   3   0  -1 3611.54  129.99
  -3   0   1 3790.32  130.09
  -3   0   1 3688.53  132.09
   2   0  -1 4719.83  227.08
   2   0  -1 5058.99  169.08
  -2   0   1 4661.63  226.68
  -1   0  -1   33.60    5.20
  -1   0  -1   54.29    6.30
  -1   0  -1   44.40    7.50
   1   0   1   39.40    5.40
   1   0   1   42.60    7.50
   1   0   1   43.40    7.00
   1   0   1   49.40    5.90
  -2   0  -1 4161.78  141.49
   2   0   1 4170.78  140.49
   2   0   1 4109.09  188.18
  -3   0  -1 1048.40   49.70
  -3   0  -1 1054.09   49.70
   3   0   1  974.30   47.90
   3   0   1 1030.70   49.50
  -4   0  -1 1238.98   62.99
  -4   0  -1 1303.17   49.30
  -4   0  -1 1270.77   63.19
   4   0   1 1261.47   63.29
   4   0   1 1356.26   63.69
   4   0   1 1355.66   56.49
  -5   0  -1   97.09   24.80
  -5   0  -1   36.70    8.70
  -5   0  -1   74.69   19.80
   5   0   1   61.29   15.50
   5   0   1   66.09   19.40
   5   0   1   84.99   22.40
  -6   0  -1  519.95   46.30
  -6   0  -1  526.35   30.10
  -6   0  -1  555.94   47.10
   6   0   1  561.44   43.30
  -7   0  -1  100.59   28.60
  -7   0  -1  157.18   38.40
   7   0   1  132.39   31.70
   7   0   1  107.59   23.10
   7   0   1  108.59   27.70
  -8   0  -1   14.00   17.70
  -8   0  -1   11.70   13.80
   8   0   1   12.40   13.70
   8   0   1   49.40   18.00
   8   0   1   30.60   13.40
   8   0   1   13.70   13.60
   8  -1  -1   94.39   33.40
   8  -1  -1  105.49   34.70
   8  -1  -1   94.99   22.70
  -8   1   1   88.19   29.30
  -8   1   1  133.49   42.10
   7  -1  -1  245.88   47.50
   7  -1  -1  233.28   46.20
   7  -1  -1  213.18   32.30
  -7   1   1  278.47   53.19
  -7   1   1  195.88   41.30
   6  -1  -1  358.26   29.60
   6  -1  -1  386.86   25.40
   6  -1  -1  354.06   39.90
  -6   1   1  337.97   25.30
  -6   1   1  357.26   39.80
  -6   1   1  505.35   65.19
   5  -1  -1  373.66   27.40
   5  -1  -1  362.46   22.80
   5  -1  -1  392.76   38.10
   5  -1  -1  380.06   35.50
  -5   1   1  384.26   37.20
  -5   1   1  374.76   25.40
  -5   1   1  317.37   36.00
   4  -1  -1  299.87   38.90
   4  -1  -1  242.98   19.40
   4  -1  -1  233.28   25.20
   4  -1  -1  220.48   16.50
  -4   1   1  250.97   27.10
  -4   1   1  211.58   16.90
   3  -1  -1 2034.80   67.09
   3  -1  -1 1981.20   90.09
   3  -1  -1 1906.41   81.29
   3  -1  -1 1992.00   69.79
  -3   1   1 2003.70   82.59
  -3   1   1 1945.71   83.49
  -3   1   1 2024.00   67.49
   2  -1  -1  311.07   23.40
   2  -1  -1  341.37   23.90
   2  -1  -1  322.77   16.90
  -2   1   1  320.37   24.40
  -2   1   1  318.67   23.40
  -2   1   1  317.77   16.80
   1  -1  -1  498.85   18.00
   1  -1  -1  490.15   25.40
   1  -1  -1  473.55   24.30
   1  -1  -1  505.55   20.10
  -1   1   1  480.85   24.50
  -1   1   1  513.25   20.30
  -1   1   1  491.75   25.60
   0  -1  -1 1071.09   35.00
   0  -1  -1 1068.59   34.20
   0  -1  -1 1117.59   33.50
   0   1   1 1114.49   36.70
   0   1   1 1060.29   35.10
   0   1   1 1075.09   36.40
   0   1   1 1084.99   34.20
  -1  -1  -1  527.25   19.10
  -1  -1  -1  539.45   22.90
  -1  -1  -1  513.95   20.20
  -1  -1  -1  548.15   24.00
   1   1   1  523.05   18.70
   1   1   1  533.85   23.30
   1   1   1  497.25   19.90
   1   1   1  484.45   21.70
   1   1   1  514.25   21.00
  -2  -1  -1  352.36   16.60
  -2  -1  -1  370.96   20.20
  -2  -1  -1  338.27   19.60
   2   1   1  366.46   19.70
   2   1   1  355.26   19.70
  -3  -1  -1  175.88   12.60
  -3  -1  -1  190.08   17.80
   3   1   1  167.88   17.10
   3   1   1  178.98   15.90
   3   1   1  174.78   16.70
  -4  -1  -1  224.48   15.60
  -4  -1  -1  259.77   24.00
  -4  -1  -1  244.08   24.40
   4   1   1  258.47   21.00
   4   1   1  269.87   23.90
   4   1   1  276.07   24.80
  -5  -1  -1  179.98   15.50
  -5  -1  -1  207.98   31.60
  -5  -1  -1  238.68   35.20
   5   1   1  187.78   27.10
   5   1   1  212.18   30.50
   5   1   1  233.98   34.20
  -6  -1  -1   65.39   19.80
  -6  -1  -1   90.39   14.30
  -6  -1  -1   80.19   24.00
   6   1   1   72.79   20.40
   6   1   1   85.79   19.80
   6   1   1  116.79   27.30
  -7  -1  -1   83.69   26.50
  -7  -1  -1   99.89   26.50
   7   1   1  108.39   28.00
   7   1   1   52.49   16.20
   7   1   1   87.69   25.40
  -8  -1  -1   35.40   19.50
  -8  -1  -1   40.90   23.30
   8   1   1   10.90   11.30
   8   1   1   11.10   10.40
   8   1   1    8.10   14.00
   8  -2  -1    7.00   13.50
   8  -2  -1   11.30   10.60
  -8   2   1    4.60    7.70
  -8   2   1    6.80   13.00
  -8   2   1   31.00   24.00
   7  -2  -1    0.20    8.80
   7  -2  -1    3.80    7.40
   7  -2  -1   -2.40    6.30
  -7   2   1   -0.20    7.30
  -7   2   1   -0.10   11.60
  -7   2   1   20.90   14.70
   6  -2  -1   17.10    8.60
   6  -2  -1   24.50   16.70
   6  -2  -1   11.40    8.20
   6  -2  -1   24.10   13.40
  -6   2   1   21.80   10.00
  -6   2   1   11.10   14.40
  -6   2   1   25.20   14.80
  -6   2   1   10.60    7.90
   5  -2  -1    6.30    7.40
   5  -2  -1   18.50   12.80
   5  -2  -1    8.90    6.70
   5  -2  -1   26.60   16.60
  -5   2   1   16.60   12.20
  -5   2   1    5.00   10.10
  -5   2   1    9.80    6.60
   4  -2  -1  753.22   36.20
   4  -2  -1  874.61   39.60
   4  -2  -1  830.42   52.69
   4  -2  -1  801.82   51.39
  -4   2   1  812.62   53.89
  -4   2   1  764.92   36.50
  -4   2   1  821.52   52.89
   3  -2  -1   91.49   13.40
   3  -2  -1   59.99   15.60
   3  -2  -1   54.49   10.10
   3  -2  -1   86.99   20.00
  -3   2   1   77.79   12.60
  -3   2   1   82.49   19.50
  -3   2   1   68.99   17.00
   2  -2  -1 1725.83   70.79
   2  -2  -1 1674.33   69.59
   2  -2  -1 1794.72   59.79
  -2   2   1 1805.72   60.49
  -2   2   1 1761.52   71.09
  -2   2   1 1658.63   77.19
   1  -2  -1  106.39   14.50
   1  -2  -1  125.59   14.50
  -1   2   1  156.98   15.90
  -1   2   1  129.89   12.80
  -1   2   1  102.59   14.20
  -1   2   1  115.79   15.80
   0  -2  -1  420.56   23.60
   0  -2  -1  407.66   18.20
   0  -2  -1  411.46   22.70
   0  -2  -1  396.76   18.40
   0  -2  -1  404.46   16.60
   0   2   1  397.76   18.60
   0   2   1  419.06   18.90
   0   2   1  393.36   20.20
   0   2   1  428.06   16.40
   0   2   1  369.36   18.20
   0   2   1  392.26   19.50
  -1  -2  -1  846.52   34.00
  -1  -2  -1  855.41   31.80
   1   2   1  848.52   34.60
   1   2   1  935.01   33.70
   1   2   1  841.12   33.60
   1   2   1  855.91   31.40
   1   2   1  874.51   33.70
  -2  -2  -1  537.45   24.00
  -2  -2  -1  539.75   25.80
  -2  -2  -1  512.75   28.20
   2   2   1  525.25   26.00
   2   2   1  536.75   23.60
   2   2   1  487.25   27.70
   2   2   1  516.85   27.40
  -3  -2  -1   73.99   11.60
  -3  -2  -1   70.49   13.30
  -3  -2  -1   50.89   11.20
   3   2   1   51.09   10.50
   3   2   1   65.49   12.20
   3   2   1   62.39   12.10
   3   2   1   51.89   13.40
   3   2   1   66.19   12.20
  -4  -2  -1  105.09   19.20
  -4  -2  -1   97.99   14.30
  -4  -2  -1   72.29   15.50
   4   2   1  112.69   18.60
   4   2   1   98.59   16.40
   4   2   1  122.19   20.30
  -5  -2  -1  180.28   29.10
  -5  -2  -1  139.99   18.30
  -5  -2  -1  152.48   32.70
   5   2   1  141.99   24.90
   5   2   1  153.58   26.30
   5   2   1  150.68   24.80
  -6  -2  -1   81.39   21.70
  -6  -2  -1   84.69   15.40
   6   2   1   79.09   19.20
   6   2   1  104.39   23.90
   6   2   1   79.99   20.90
  -7  -2  -1   33.50   25.40
  -7  -2  -1   41.20   16.40
  -7  -2  -1   28.40   10.70
   7   2   1   44.30   16.80
   7   2   1   13.80   10.30
   7   2   1   36.20   15.60
  -8  -2  -1   -0.70   12.80
  -8  -2  -1    2.70   16.00
   8   2   1   12.90   12.00
   8   2   1    8.10   12.00
   8   2   1    2.90    6.40
   8   2   1    6.20   11.80
   7  -3  -1    1.60   12.70
   7  -3  -1   10.90    9.60
   7  -3  -1   -1.00    8.40
  -7   3   1    9.00   11.10
  -7   3   1    4.00    7.80
  -7   3   1   -3.80    9.70
  -7   3   1    2.10    8.20
   6  -3  -1  121.59   33.00
   6  -3  -1   95.39   19.00
   6  -3  -1   98.79   19.10
   6  -3  -1  118.29   31.30
  -6   3   1  117.29   20.90
  -6   3   1  106.19   32.60
  -6   3   1   81.69   18.50
  -6   3   1   96.09   27.70
   5  -3  -1   -2.30    7.60
   5  -3  -1    6.80    5.90
   5  -3  -1    0.00    6.60
   5  -3  -1    1.10    3.50
  -5   3   1    1.70    4.90
  -5   3   1   -5.30    6.70
  -5   3   1   -3.80    4.40
   4  -3  -1  175.58   21.60
   4  -3  -1  182.38   32.30
   4  -3  -1  135.39   26.80
   4  -3  -1  136.29   18.10
  -4   3   1  153.88   30.40
  -4   3   1  144.29   18.90
  -4   3   1  179.28   32.40
  -4   3   1  175.18   21.20
   3  -3  -1  226.18   32.10
   3  -3  -1  242.88   23.60
  -3   3   1  212.88   17.60
  -3   3   1  182.88   16.20
  -3   3   1  262.77   35.70
  -3   3   1  209.28   31.80
   2  -3  -1 1147.09   55.49
   2  -3  -1 1081.49   45.40
   2  -3  -1 1152.68   55.39
  -2   3   1 1193.18   56.39
  -2   3   1 1134.09   45.10
  -2   3   1 1098.99   46.00
  -2   3   1 1175.88   56.19
   1  -3  -1  545.65   30.20
   1  -3  -1  460.65   28.30
   1  -3  -1  471.45   27.30
  -1   3   1  481.25   25.10
  -1   3   1  502.45   24.90
  -1   3   1  532.75   30.20
  -1   3   1  508.45   29.60
   0   3   1 5283.67  162.58
  -1  -3  -1  137.99   15.10
  -1  -3  -1  115.79   10.30
  -1  -3  -1  127.59   15.40
  -1  -3  -1  132.89   17.20
   1   3   1  143.29   15.50
   1   3   1  128.79   13.00
   1   3   1  149.09   15.40
   1   3   1  117.09   11.30
   1   3   1  118.29    9.80
  -2  -3  -1 1672.23   63.09
  -2  -3  -1 1594.94   58.49
  -2  -3  -1 1568.14   59.69
   2   3   1 1513.45   57.69
   2   3   1 1655.53   57.59
   2   3   1 1452.55   58.09
   2   3   1 1497.05   57.69
  -3  -3  -1    8.30    6.20
  -3  -3  -1    7.60    4.70
  -3  -3  -1    5.80    5.30
   3   3   1    7.70    4.90
   3   3   1    5.80    6.10
   3   3   1   12.10    6.20
   3   3   1   13.30    6.90
   3   3   1    5.90    5.20
  -4  -3  -1  386.46   26.90
  -4  -3  -1  392.36   29.20
  -4  -3  -1  404.56   27.70
   4   3   1  422.66   31.60
   4   3   1  414.96   27.20
   4   3   1  379.16   27.80
   4   3   1  400.76   28.00
  -5  -3  -1  242.68   24.70
  -5  -3  -1  254.87   22.70
  -5  -3  -1  231.38   25.90
   5   3   1  288.37   34.90
   5   3   1  255.87   25.30
   5   3   1  232.38   23.40
  -6  -3  -1   42.90   16.20
  -6  -3  -1   21.20   11.10
  -6  -3  -1   19.30   10.10
   6   3   1   22.50   11.80
   6   3   1   14.90    8.40
   6   3   1   17.10   11.40
  -7  -3  -1   19.60   14.70
  -7  -3  -1   17.30   11.30
  -7  -3  -1   21.40   10.70
   7   3   1   -0.20    7.10
   7   3   1   -4.80    7.60
   7   3   1   12.10    8.90
  -8  -3  -1    1.80    8.30
  -8  -3  -1   -1.00   13.00
   8   3   1    7.40    8.30
   8   3   1    0.00    8.30
   8   3   1   -3.50    5.20
   7  -4  -1   10.50   13.30
   7  -4  -1    8.80    8.60
  -7   4   1    4.50   14.00
  -7   4   1    7.10   10.80
  -7   4   1    5.60    8.30
  -7   4   1   -1.60    5.80
   6  -4  -1  149.09   23.10
   6  -4  -1  124.39   32.90
   6  -4  -1  125.79   34.40
   6  -4  -1  138.49   23.30
  -6   4   1  118.49   19.00
  -6   4   1  170.38   25.80
  -6   4   1  163.68   38.50
  -6   4   1   70.29   26.30
  -6   4   1   98.19   21.60
   5  -4  -1  160.08   23.40
   5  -4  -1  128.29   30.90
   5  -4  -1  105.89   28.50
   5  -4  -1   93.59   16.30
  -5   4   1  129.29   20.20
  -5   4   1  123.19   29.40
  -5   4   1  139.39   33.30
  -5   4   1  174.68   22.20
   4  -4  -1   41.90   16.20
   4  -4  -1   50.49   13.40
   4  -4  -1   42.10    9.90
   4  -4  -1   49.90   18.00
  -4   4   1   60.29   18.80
  -4   4   1   51.19   18.80
  -4   4   1   82.99   15.80
  -4   4   1   74.29   13.60
   3  -4  -1   76.29   20.10
   3  -4  -1   83.09   19.90
   3  -4  -1   66.19   13.80
  -3   4   1   73.99   19.50
  -3   4   1   70.29   14.50
  -3   4   1   56.39   11.70
  -3   4   1   78.19   20.50
   2  -4  -1   40.20   13.20
  -2   4   1   40.40    9.70
  -2   4   1   23.80    9.00
  -2   4   1   24.00   10.80
  -2   4   1   39.40   12.80
   1  -4  -1 1044.50   54.39
   1  -4  -1 1081.39   48.70
   1  -4  -1 1071.99   49.60
   1  -4  -1 1028.60   49.10
  -1   4   1  999.20   43.90
  -1   4   1 1022.40   49.40
  -1   4   1 1046.20   50.49
  -1   4   1  980.50   43.50
   0  -4  -1   12.70    6.30
   0  -4  -1    6.40    7.10
   0  -4  -1   14.00    6.10
   0  -4  -1    3.80    6.30
   0  -4  -1   14.90    6.10
   0   4   1    7.20    5.40
   0   4   1    6.50    7.30
   0   4   1    6.70    5.60
   0   4   1   -0.70    5.30
   0   4   1    6.00    5.60
  -1  -4  -1  203.48   19.40
  -1  -4  -1  203.28   14.20
  -1  -4  -1  187.78   16.40
  -1  -4  -1  195.48   18.50
   1   4   1  175.48   15.00
   1   4   1  173.58   16.20
   1   4   1  209.38   13.90
   1   4   1  188.98   15.00
  -2  -4  -1  929.01   44.40
  -2  -4  -1  956.40   41.20
  -2  -4  -1  911.61   45.30
   2   4   1  898.61   41.20
   2   4   1  918.01   39.50
   2   4   1  833.02   40.80
   2   4   1  862.21   41.30
  -3  -4  -1   43.30   13.30
  -3  -4  -1   56.29   13.40
   3   4   1   49.50   12.00
   3   4   1   48.10   11.60
   3   4   1   42.00   11.00
  -4  -4  -1  446.96   32.50
   4   4   1  559.94   37.00
   4   4   1  487.05   29.10
   4   4   1  491.05   32.40
   4   4   1  514.95   31.30
  -5  -4  -1  143.79   23.20
  -5  -4  -1  138.49   22.60
   5   4   1  129.99   21.40
   5   4   1  151.58   27.80
  -6  -4  -1  315.97   30.60
  -6  -4  -1  347.97   30.20
   6   4   1  279.07   27.40
   6   4   1  363.96   41.90
   6   4   1  380.06   33.80
  -7  -4  -1    6.20    8.00
  -7  -4  -1   13.40   14.50
  -7  -4  -1   10.10   11.30
   7   4   1   -6.30    5.10
   7   4   1   -4.90    5.30
   7   4   1    9.00   11.50
   7  -5  -1   32.50   18.40
   7  -5  -1   37.30   13.60
   7  -5  -1   54.89   26.30
  -7   5   1   30.40   12.80
  -7   5   1   34.40   23.10
  -7   5   1   17.60   16.50
   6  -5  -1   34.50   20.30
   6  -5  -1   39.30   12.50
  -6   5   1   34.80   19.90
  -6   5   1   12.50   10.80
  -6   5   1   59.39   25.60
  -6   5   1   44.90   14.60
   5  -5  -1    6.50   10.90
   5  -5  -1   17.70    8.60
  -5   5   1   21.20   10.70
  -5   5   1   15.60   13.90
  -5   5   1    3.00    8.40
  -5   5   1    3.30    6.20
   4  -5  -1  501.95   45.20
  -4   5   1  540.15   47.90
  -4   5   1  526.95   31.80
  -4   5   1  464.35   32.30
  -4   5   1  508.45   46.10
   3  -5  -1   25.20   13.20
   3  -5  -1   20.30   11.50
  -3   5   1   41.20   16.30
  -3   5   1   40.80   11.50
  -3   5   1   24.80   12.60
  -3   5   1   34.80   10.60
   2  -5  -1  251.07   26.20
   2  -5  -1  233.88   25.30
  -2   5   1  294.07   22.00
  -2   5   1  242.28   20.90
  -2   5   1  231.48   31.30
  -2   5   1  235.18   26.40
   1  -5  -1   25.10    9.50
   1  -5  -1   24.30   10.70
   1  -5  -1   30.40    8.00
   1  -5  -1   19.30    9.80
  -1   5   1   37.20   10.90
  -1   5   1   28.20   10.20
  -1   5   1   23.20    9.90
  -1   5   1   25.10   10.00
   0  -5  -1  283.07   22.30
   0  -5  -1  297.67   20.10
   0  -5  -1  290.87   22.20
   0  -5  -1  310.47   25.70
   0  -5  -1  286.67   25.90
   0   5   1  298.07   16.10
   0   5   1  310.37   23.40
   0   5   1  296.87   24.20
   0   5   1  291.97   22.20
   0   5   1  320.27   23.10
  -1  -5  -1   21.20    9.80
  -1  -5  -1   12.50    5.30
  -1  -5  -1   15.10    9.00
  -1  -5  -1   11.60    6.90
   1   5   1   11.60    5.90
   1   5   1    8.10    4.40
   1   5   1   13.90    6.60
  -2  -5  -1  629.84   39.40
  -2  -5  -1  655.03   40.80
  -2  -5  -1  674.43   35.10
   2   5   1  717.23   34.20
   2   5   1  681.53   35.80
   2   5   1  796.62   40.20
   2   5   1  672.83   34.80
  -3  -5  -1  432.16   34.50
  -3  -5  -1  444.96   32.80
   3   5   1  476.25   29.50
  -4  -5  -1   44.30   15.30
  -4  -5  -1   67.29   17.40
   4   5   1   55.39   13.80
  -5  -5  -1    8.20   11.70
   5   5   1   -1.80    4.00
  -6  -5  -1    8.40    8.10
  -6  -5  -1    6.00    8.00
  -6  -5  -1    0.40    9.70
   6   5   1   15.60   12.40
   6   5   1   -2.70    5.60
   6   5   1   -6.00    5.50
  -7  -5  -1   -4.30    7.40
  -7  -5  -1   -2.10    7.00
  -7  -5  -1   -4.60    9.50
   7   5   1   18.70   12.80
   7   5   1   11.20   10.00
   6  -6  -1   -1.90    8.30
   6  -6  -1   19.60   15.70
  -6   6   1    8.90   12.80
  -6   6   1   22.10   13.00
  -6   6   1   18.20   15.10
  -6   6   1   -1.90   11.00
   5  -6  -1  304.87   50.99
   5  -6  -1  134.99   31.20
  -5   6   1  190.98   40.40
  -5   6   1  242.18   45.90
  -5   6   1  159.28   24.00
  -5   6   1  203.68   25.40
   4  -6  -1   16.40   10.50
   4  -6  -1   24.00   14.80
  -4   6   1    7.30   10.20
  -4   6   1    8.10    6.50
  -4   6   1   15.50    9.20
  -4   6   1    2.60    8.50
   3  -6  -1  393.36   38.50
   3  -6  -1  484.95   42.80
  -3   6   1  570.54   33.80
  -3   6   1  453.85   42.50
  -3   6   1  404.46   31.00
   2  -6  -1    5.50    8.40
   2  -6  -1   13.40   11.50
   2  -6  -1   -0.50    6.50
  -2   6   1    0.90    5.20
  -2   6   1   -1.40    7.80
  -2   6   1    7.10    8.90
  -2   6   1   -1.90    5.60
   1  -6  -1   23.50    8.50
   1  -6  -1   47.40   15.90
   1  -6  -1   35.40   11.20
   1  -6  -1   43.00   14.30
   1  -6  -1   33.60   14.80
  -1   6   1   28.70   12.80
  -1   6   1   41.20   12.80
  -1   6   1   28.20   11.60
  -1   6   1   35.90   11.70
   0  -6  -1   52.79   10.80
   0  -6  -1   71.19   18.40
   0  -6  -1   72.39   14.40
   0  -6  -1   59.19   16.50
   0  -6  -1   81.49   16.50
   0   6   1   68.79   14.70
   0   6   1   77.59   16.40
   0   6   1   68.99   17.20
   0   6   1   68.89   14.90
  -1  -6  -1  131.09   23.80
  -1  -6  -1   83.19   18.10
  -1  -6  -1  142.99   17.00
  -1  -6  -1  124.39   17.20
   1   6   1  149.99   17.20
   1   6   1  143.69   16.80
   1   6   1  139.99   21.00
   1   6   1  121.89   16.40
  -2  -6  -1   15.90   10.30
  -2  -6  -1    0.20    6.40
  -2  -6  -1    1.80    4.50
   2   6   1    4.10    7.40
   2   6   1   12.40    7.40
   2   6   1    7.20    5.90
  -3  -6  -1   16.20    8.00
  -3  -6  -1    7.60   12.30
  -3  -6  -1   15.80    9.70
   3   6   1    6.40    7.50
   3   6   1   11.80    7.40
  -4  -6  -1   18.50   11.10
   4   6   1   11.70    9.30
  -5  -6  -1   49.70   17.20
   5   6   1   40.60   15.70
   5   6   1   46.40   14.70
  -6  -6  -1   60.09   19.60
   6   6   1   51.29   15.60
   6   6   1   60.89   21.20
   6  -7  -1   95.99   29.90
   6  -7  -1   56.09   23.80
   6  -7  -1   91.49   32.30
  -6   7   1   83.69   31.80
  -6   7   1   70.69   29.20
  -6   7   1   52.29   16.60
  -6   7   1   95.79   27.60
   5  -7  -1   39.80   19.60
   5  -7  -1   26.40   15.50
   5  -7  -1   39.80   19.60
  -5   7   1   14.90   11.90
  -5   7   1   34.50   20.00
  -5   7   1   46.40   21.90
   4  -7  -1   20.70   17.00
   4  -7  -1   -4.40   10.10
   4  -7  -1    2.20   10.30
  -4   7   1   17.60   13.70
  -4   7   1   -3.40    9.20
  -4   7   1    0.30    6.50
   3  -7  -1   -0.90    7.20
   3  -7  -1   13.70   13.80
   3  -7  -1   18.90   13.10
  -3   7   1    3.20    6.60
  -3   7   1   -5.40    8.10
  -3   7   1   26.20   16.10
   2  -7  -1   15.10   10.80
   2  -7  -1    6.90   11.60
   2  -7  -1   17.70    8.50
   2  -7  -1    5.60    9.10
   2  -7  -1   13.50   11.50
  -2   7   1    8.20    9.40
  -2   7   1   -3.00    6.30
  -2   7   1   16.50   12.40
   1  -7  -1  270.27   28.40
   1  -7  -1  222.58   32.90
   1  -7  -1  264.57   21.30
   1  -7  -1  266.87   27.70
  -1   7   1  274.87   30.20
   0  -7  -1  201.78   32.00
   0  -7  -1  192.58   21.50
   0  -7  -1  145.09   21.30
   0  -7  -1  169.18   28.50
   0  -7  -1  147.39   18.50
   0   7   1  251.57   29.90
   0   7   1  173.08   23.70
   0   7   1  223.18   24.90
  -1  -7  -1  602.54   37.30
  -1  -7  -1  637.74   47.20
  -1  -7  -1  619.54   33.50
   1   7   1  673.73   32.90
   1   7   1  598.84   33.10
   1   7   1  630.04   40.20
   1   7   1  634.14   37.10
   1   7   1  727.33   62.69
  -2  -7  -1  607.44   36.60
  -2  -7  -1  730.73   48.40
  -2  -7  -1  654.03   47.50
   2   7   1  680.33   35.60
   2   7   1  515.05   37.30
   2   7   1  573.04   35.90
  -3  -7  -1    9.40   13.20
  -3  -7  -1   -3.30    6.50
   3   7   1    6.30    7.50
   3   7   1    8.10    7.30
  -4  -7  -1   70.89   21.00
  -4  -7  -1   34.30   15.50
   4   7   1   26.90   11.00
   4   7   1   21.70   11.90
  -5  -7  -1   13.90   13.80
   5   7   1   41.90   15.10
  -6  -7  -1  102.79   26.20
   6   7   1  100.49   38.90
   5  -8  -1   25.10   19.20
   5  -8  -1   17.60   14.90
   5  -8  -1    4.80   11.90
  -5   8   1   -3.00    9.10
  -5   8   1   16.30   13.10
  -5   8   1   14.80   21.70
   4  -8  -1  142.69   35.50
   4  -8  -1  237.28   48.10
  -4   8   1   81.79   27.30
  -4   8   1   81.09   20.30
  -4   8   1   72.89   24.30
   3  -8  -1   30.50   19.60
   3  -8  -1   40.50   18.50
   3  -8  -1   18.60   12.60
   3  -8  -1   41.50   12.10
  -3   8   1   60.99   17.20
  -3   8   1   40.90   18.00
  -3   8   1   41.70   19.90
   2  -8  -1    0.10    9.20
   2  -8  -1    6.60   13.10
   2  -8  -1    6.70    8.70
   2  -8  -1   10.40    8.00
   2  -8  -1    7.00   10.50
  -2   8   1   10.70    9.80
  -2   8   1    2.80    9.70
  -2   8   1   -2.10    6.30
   1  -8  -1  247.38   41.50
   1  -8  -1  245.08   27.50
   1  -8  -1  348.07   43.90
   1  -8  -1  165.08   32.50
  -1   8   1  259.27   33.20
  -1   8   1  217.48   30.70
  -1   8   1  224.38   37.20
   0  -8  -1    1.40    6.10
   0  -8  -1   -6.80    8.20
   0  -8  -1    2.50    7.10
   0  -8  -1   -5.60    8.60
   0  -8  -1    2.50   12.50
   0   8   1   -0.20    6.40
   0   8   1    7.20    8.40
   0   8   1    8.50   10.00
  -1  -8  -1   54.39   19.70
  -1  -8  -1   83.69   15.10
  -1  -8  -1   52.89   20.20
   1   8   1   53.09   12.10
   1   8   1   53.99   13.90
   1   8   1   66.89   17.30
   1   8   1   53.29   16.30
   1   8   1   68.09   13.60
  -2  -8  -1   18.30    9.70
  -2  -8  -1   -5.70    5.50
  -2  -8  -1    8.40   12.40
   2   8   1   -1.40    6.00
   2   8   1    9.40    9.00
   2   8   1    7.90    7.70
   2   8   1   11.40    7.80
  -3  -8  -1  110.09   28.50
  -3  -8  -1  102.09   26.90
   3   8   1   99.99   19.80
   3   8   1   78.49   17.20
  -4  -8  -1   58.59   21.60
  -4  -8  -1   61.19   21.10
   4   8   1   33.60   12.40
   4   8   1   42.40   13.90
  -5  -8  -1   19.40   14.90
   5   8   1   10.50   11.00
   5   8   1   -3.80    5.90
   4  -9  -1   26.90   18.90
  -4   9   1   32.60   19.40
  -4   9   1   61.49   18.00
  -4   9   1   62.49   27.00
   3  -9  -1  173.18   32.80
   3  -9  -1  314.07   51.69
   3  -9  -1  220.48   44.60
  -3   9   1  260.47   35.30
  -3   9   1  199.98   41.50
  -3   9   1  217.18   43.40
   2  -9  -1  177.38   36.10
   2  -9  -1  380.66   58.99
   2  -9  -1  294.17   51.19
  -2   9   1  195.58   38.50
  -2   9   1  252.87   34.30
  -2   9   1  274.37   39.00
   1  -9  -1   60.99   22.10
   1  -9  -1   26.30   17.20
   1  -9  -1   25.10   15.40
   1  -9  -1   38.60   15.70
  -1   9   1   41.30   18.20
  -1   9   1   20.10   13.70
  -1   9   1   27.80   15.00
   0  -9  -1  427.56   35.80
   0  -9  -1  287.47   45.50
   0  -9  -1  311.17   45.30
   0   9   1  325.37   38.30
   0   9   1  325.87   32.40
  -1  -9  -1   27.70   17.50
  -1  -9  -1   21.60   16.10
   1   9   1   54.09   18.90
   1   9   1   18.30    7.80
  -2  -9  -1   13.90   14.10
  -2  -9  -1    0.90   11.10
   2   9   1   -7.70    9.70
   2   9   1    1.50    7.10
   2   9   1    3.30    6.30
  -3  -9  -1  191.38   37.80
  -3  -9  -1  117.99   29.70
   3   9   1  114.99   21.70
   3   9   1  115.09   21.30
   3   9   1   98.49   21.80
  -4  -9  -1    4.50   10.00
  -4  -9  -1   14.70   18.40
   4   9   1    5.70    6.70
   4   9   1   48.10   18.60
   4   9   1   28.50   13.70
   2 -10  -1   -5.80    9.00
   2 -10  -1   17.50   15.90
  -2  10   1   -2.20   11.10
  -2  10   1    7.00   12.70
  -2  10   1   17.00   15.80
   1 -10  -1  120.79   30.10
   1 -10  -1   42.90   21.60
   1 -10  -1  109.89   32.40
   1 -10  -1   48.60   18.50
  -1  10   1   76.49   21.50
  -1  10   1   73.09   24.40
  -1  10   1  100.79   25.20
   0 -10  -1    6.70   15.40
   0 -10  -1    5.80    9.80
   0 -10  -1   -7.80    7.40
   0 -10  -1   13.80   10.70
   0  10   1    3.00    8.20
   0  10   1   14.90   15.40
  -1 -10  -1  120.69   33.40
  -1 -10  -1  185.68   39.20
   1  10   1  231.48   34.70
   1  10   1   66.79   18.10
  -2 -10  -1   -0.30   13.40
  -2 -10  -1   40.40   21.70
   2  10   1    5.50    7.10
   2  10   1   32.00   17.40
   2  10   1   -3.00    6.80
   2   9  -2  120.69   36.60
   2   9  -2  155.48   24.50
   2   9  -2   99.99   21.30
   2   9  -2   73.19   21.70
  -2  -9   2  205.28   37.00
  -2  -9   2  120.79   28.50
  -2  -9   2   87.79   18.40
  -2  -9   2  112.09   22.50
  -2  -9   2  164.28   34.90
   1   9  -2   10.50   11.40
   1   9  -2    1.30    9.50
   1   9  -2    8.10    8.20
   1   9  -2   15.30    9.10
  -1  -9   2    6.30   11.40
  -1  -9   2    4.50   12.70
  -1  -9   2   -0.10    6.10
  -1  -9   2    1.80    8.50
  -1  -9   2   13.50   15.20
   0   9  -2  266.17   32.40
   0   9  -2  200.18   39.10
   0   9  -2  148.59   23.30
   0  -9   2  295.47   45.80
   0  -9   2  225.08   37.10
   0  -9   2  360.66   29.20
   0  -9   2  351.16   39.10
  -1   9  -2   11.20   13.40
  -1   9  -2    4.30   12.00
  -1   9  -2   35.80   17.70
  -1   9  -2   15.40   11.20
   1  -9   2   -0.80   12.60
   1  -9   2   -0.20    7.80
   1  -9   2    8.50    7.40
   1  -9   2   16.70   12.50
  -2   9  -2  100.99   27.10
  -2   9  -2  127.69   31.60
  -2   9  -2  144.99   28.10
  -2   9  -2  141.09   32.20
   2  -9   2  148.99   30.50
   2  -9   2  143.89   31.20
   2  -9   2  125.99   32.20
   2  -9   2  263.57   48.90
  -3   9  -2   21.90   12.00
  -3   9  -2    5.30   12.00
  -3   9  -2    7.20   15.90
   3  -9   2   24.60   14.40
   3  -9   2   28.60   17.90
   3  -9   2    2.80   11.90
   3  -9   2   13.10    8.40
   3  -9   2   15.30   16.30
   4   8  -2   13.90   11.50
   4   8  -2   -1.50    6.30
   4   8  -2   16.90   12.30
  -4  -8   2   35.80   14.70
  -4  -8   2   22.40   14.40
  -4  -8   2   -0.20    9.20
  -4  -8   2   65.29   20.40
   3   8  -2    5.30    9.50
   3   8  -2    6.90    9.60
   3   8  -2    6.50    9.30
  -3  -8   2    3.20    8.50
  -3  -8   2   14.80   11.80
  -3  -8   2    6.00   11.80
  -3  -8   2    6.60    9.80
   2   8  -2   28.80   12.70
   2   8  -2   24.80   13.20
   2   8  -2   33.30   13.10
  -2  -8   2   40.80   18.10
  -2  -8   2   46.20   19.30
  -2  -8   2   89.59   25.50
  -2  -8   2   42.10   13.30
  -2  -8   2   44.90   13.10
   1   8  -2   22.90    9.10
   1   8  -2    8.00    9.50
   1   8  -2   17.10   11.00
  -1  -8   2   16.10   14.50
  -1  -8   2    7.10    6.40
  -1  -8   2   18.40   14.60
  -1  -8   2    6.60    7.70
  -1  -8   2    8.20    9.50
   0   8  -2   16.20    7.80
   0   8  -2   13.10   10.00
   0   8  -2   28.30   15.10
   0   8  -2   19.90    9.90
   0  -8   2   12.70    8.80
   0  -8   2   20.60   14.00
   0  -8   2   26.30   14.20
   0  -8   2   15.70   14.80
   0  -8   2   16.40   10.30
  -1   8  -2   52.69   20.60
  -1   8  -2   36.70   16.60
  -1   8  -2   53.59   15.90
   1  -8   2   52.19   12.50
   1  -8   2   43.80   18.50
   1  -8   2   27.60   11.60
   1  -8   2   61.99   21.50
   1  -8   2   85.89   25.90
  -2   8  -2  261.57   39.00
  -2   8  -2  326.57   38.50
  -2   8  -2  332.67   51.39
  -2   8  -2  414.96   34.80
   2  -8   2  237.48   36.50
   2  -8   2  299.77   39.90
  -3   8  -2  168.68   27.20
  -3   8  -2  244.38   41.00
  -3   8  -2  140.89   26.30
  -3   8  -2  223.38   42.90
   3  -8   2  146.89   31.30
   3  -8   2  108.99   23.80
  -4   8  -2   33.00   18.30
  -4   8  -2   32.00   15.00
  -4   8  -2   84.59   29.70
  -4   8  -2   44.70   15.90
   4  -8   2  123.99   36.50
  -5   8  -2    9.10   14.50
  -5   8  -2    0.30   11.60
  -5   8  -2  -18.20    8.40
   5  -8   2    1.60    9.80
   5  -8   2    0.30    7.00
   5  -8   2   17.80   15.60
   5   7  -2   60.89   19.90
   5   7  -2   33.60   14.90
   5   7  -2   85.69   19.80
   5   7  -2  141.99   44.20
  -5  -7   2  138.29   30.40
  -5  -7   2  136.79   31.30
  -5  -7   2  157.48   29.30
  -5  -7   2   97.39   26.90
   4   7  -2   25.90   12.30
   4   7  -2   25.10   12.00
  -4  -7   2   20.10   12.70
  -4  -7   2   23.80   15.70
  -4  -7   2   32.30   14.20
  -4  -7   2   56.89   20.50
   3   7  -2  241.18   26.80
   3   7  -2  305.07   32.60
   3   7  -2  266.97   33.60
  -3  -7   2  257.77   26.40
  -3  -7   2  309.97   44.00
  -3  -7   2  352.16   61.89
  -3  -7   2  266.47   35.80
   2   7  -2   66.79   16.00
   2   7  -2   45.20   16.40
  -2  -7   2  104.29   24.50
  -2  -7   2   50.59   13.30
  -2  -7   2   67.09   17.10
  -2  -7   2   60.09   18.00
  -2  -7   2   91.09   22.90
   1   7  -2  129.59   23.20
   1   7  -2  129.09   20.50
   1   7  -2  157.08   29.70
   1   7  -2  139.79   18.90
  -1  -7   2  147.99   27.80
  -1  -7   2  129.99   22.70
  -1  -7   2  184.78   30.90
  -1  -7   2  165.48   22.90
  -1  -7   2  216.48   35.50
   0   7  -2  181.08   28.10
   0   7  -2  230.08   37.60
   0   7  -2  188.48   22.90
   0   7  -2  190.68   24.70
   0  -7   2  202.78   31.00
   0  -7   2  232.48   33.80
   0  -7   2  126.09   23.50
   0  -7   2  193.38   23.10
  -1   7  -2  105.49   19.00
  -1   7  -2  206.38   37.60
   1  -7   2  148.19   26.20
   1  -7   2  222.58   36.70
   1  -7   2  112.89   23.50
   1  -7   2  134.19   17.80
  -2   7  -2  212.98   30.20
  -2   7  -2  285.77   32.20
  -2   7  -2  240.38   35.80
  -2   7  -2  295.47   47.60
   2  -7   2  276.47   21.10
   2  -7   2  203.28   32.00
   2  -7   2  199.78   28.90
   2  -7   2  370.36   51.19
  -3   7  -2   51.09   15.70
  -3   7  -2   64.79   23.00
  -3   7  -2   65.79   20.70
  -3   7  -2   62.09   17.00
   3  -7   2   82.99   29.00
   3  -7   2   42.10   13.60
   3  -7   2   66.49   13.50
   3  -7   2   44.60   17.40
  -4   7  -2  335.77   56.39
  -4   7  -2  197.68   33.00
  -4   7  -2  174.78   25.30
  -4   7  -2  257.17   42.20
   4  -7   2  313.37   24.40
   4  -7   2  300.07   50.09
   4  -7   2  197.58   35.90
  -5   7  -2   14.70   16.30
  -5   7  -2   14.50   11.50
  -5   7  -2    1.00   10.80
  -5   7  -2    5.20   10.60
   5  -7   2   23.70   18.00
   5  -7   2   -5.40    6.00
   5  -7   2    6.60   11.10
  -6   7  -2   66.09   16.80
  -6   7  -2  128.29   39.70
  -6   7  -2   55.59   24.70
   6  -7   2   89.09   18.20
   6  -7   2   99.79   38.90
   6  -7   2   97.19   31.50
   6   6  -2   36.20   15.90
   6   6  -2   61.09   19.70
   6   6  -2   32.60   14.90
   6   6  -2   11.00   12.60
  -6  -6   2   74.19   22.60
  -6  -6   2   81.19   27.10
   5   6  -2    7.90    8.80
   5   6  -2    7.20    9.20
   5   6  -2    4.00    8.30
   5   6  -2    4.00    9.30
  -5  -6   2    4.80   15.50
  -5  -6   2    0.20    8.90
   4   6  -2    3.20    6.20
   4   6  -2    7.90    7.30
   4   6  -2    8.90   10.00
  -4  -6   2   12.80   13.40
  -4  -6   2   -1.60    5.70
  -4  -6   2   -1.10    6.20
  -4  -6   2    4.70    7.20
   3   6  -2   10.50    9.70
   3   6  -2    9.20    7.50
   3   6  -2    4.10    7.30
   3   6  -2    3.30    7.90
  -3  -6   2   10.20   10.60
  -3  -6   2   11.10   11.60
  -3  -6   2   17.10   10.80
  -3  -6   2    5.00    6.40
   2   6  -2   33.20   11.70
   2   6  -2   45.00   16.60
   2   6  -2   30.60    8.60
  -2  -6   2   46.70   17.00
  -2  -6   2   54.49   18.00
  -2  -6   2   38.80   12.50
  -2  -6   2   27.80   10.70
  -2  -6   2   37.50   14.30
   1   6  -2  197.38   24.10
   1   6  -2  139.29   22.40
   1   6  -2  189.98   32.00
   1   6  -2  145.89   17.90
  -1  -6   2  156.38   28.10
  -1  -6   2  200.88   30.00
  -1  -6   2  120.39   19.70
  -1  -6   2  116.19   19.80
  -1  -6   2  166.68   26.60
   0   6  -2   -3.70    5.60
   0   6  -2    5.30    5.10
   0   6  -2   -4.30    6.60
   0   6  -2    4.40    5.50
   0  -6   2   -0.90   10.00
   0  -6   2   -1.80    3.50
   0  -6   2    2.60    7.60
  -1   6  -2  284.97   30.20
  -1   6  -2  316.27   44.40
  -1   6  -2  276.97   24.60
   1  -6   2  305.27   41.80
   1  -6   2  265.47   39.90
   1  -6   2  278.67   20.70
   1  -6   2  283.37   26.20
  -2   6  -2   76.99   17.20
  -2   6  -2   72.39   20.60
  -2   6  -2   98.39   26.20
  -2   6  -2   36.50   15.40
   2  -6   2   65.29   28.00
   2  -6   2   77.99   22.90
   2  -6   2   57.89   14.70
   2  -6   2   76.79   13.70
  -3   6  -2    6.10    6.40
  -3   6  -2   -3.30    6.90
  -3   6  -2    1.70    7.30
  -3   6  -2   -2.50    7.00
   3  -6   2   -3.10    4.40
   3  -6   2   -2.50    4.20
   3  -6   2   -0.30    6.30
   3  -6   2   -0.70    5.70
  -4   6  -2  139.59   27.90
  -4   6  -2  126.59   22.30
  -4   6  -2  128.59   34.20
  -4   6  -2  152.38   34.20
   4  -6   2  171.08   32.70
   4  -6   2  237.28   42.30
   4  -6   2  164.18   21.00
  -5   6  -2    7.90   13.60
  -5   6  -2    1.10    7.40
  -5   6  -2    9.50   10.90
  -5   6  -2    4.60    7.40
   5  -6   2   12.60    9.70
   5  -6   2    1.70    9.10
   5  -6   2    9.30   12.70
  -6   6  -2   -2.20   10.50
  -6   6  -2   57.29   23.10
  -6   6  -2   12.00   15.60
  -6   6  -2   20.40   12.20
   6  -6   2    3.70   10.50
   6  -6   2   40.40   21.90
   6   5  -2   -2.40    7.60
   6   5  -2   13.10   12.20
   6   5  -2   12.00   13.10
   6   5  -2    4.30    9.50
  -6  -5   2    8.40   10.80
  -6  -5   2   28.20   17.60
  -6  -5   2    5.00    9.50
   5   5  -2   75.79   19.80
   5   5  -2   67.69   20.30
   5   5  -2   42.90   13.80
   5   5  -2   68.59   18.90
  -5  -5   2   84.59   21.70
  -5  -5   2   71.69   21.20
  -5  -5   2   94.69   27.40
  -5  -5   2   96.69   22.40
   4   5  -2  166.38   28.40
   4   5  -2  201.88   29.90
   4   5  -2  232.08   31.90
  -4  -5   2  227.38   32.20
  -4  -5   2  229.98   34.20
  -4  -5   2  216.08   31.40
  -4  -5   2  301.97   42.80
   3   5  -2    3.90    7.20
   3   5  -2   -4.10    3.70
   3   5  -2    2.00    7.30
   3   5  -2    7.10    6.50
  -3  -5   2   -0.30    5.20
  -3  -5   2    8.30    8.80
  -3  -5   2    0.50    4.40
  -3  -5   2    7.40    7.50
   2   5  -2   30.50   12.30
   2   5  -2   19.90    7.40
   2   5  -2   33.30   10.40
   2   5  -2   34.70   12.60
  -2  -5   2   23.50    9.20
  -2  -5   2   36.80   11.80
  -2  -5   2   25.20   12.20
  -2  -5   2   38.30   14.00
   1   5  -2    1.60    4.00
   1   5  -2    0.80    6.60
   1   5  -2   -3.60    6.10
   1   5  -2    1.10    4.60
  -1  -5   2   -1.60    8.60
  -1  -5   2    1.70    3.90
  -1  -5   2   -5.10    4.40
  -1  -5   2   -2.10    6.20
  -1  -5   2    1.00    5.70
   0   5  -2  206.78   17.40
   0   5  -2  203.68   22.70
   0   5  -2  198.58   21.90
   0   5  -2  177.48   29.20
   0  -5   2  190.68   23.60
   0  -5   2  214.78   32.00
   0  -5   2  186.58   25.80
   0  -5   2  192.48   16.80
  -1   5  -2   12.40    6.80
  -1   5  -2   23.30   11.60
  -1   5  -2   13.90    9.60
   1  -5   2   22.30    7.70
   1  -5   2   27.40   13.00
   1  -5   2   10.80    8.80
   1  -5   2   18.50    8.30
  -2   5  -2  368.66   28.40
  -2   5  -2  349.77   35.80
   2  -5   2  407.16   34.90
   2  -5   2  407.76   24.10
   2  -5   2  358.36   34.40
   2  -5   2  379.76   26.90
  -3   5  -2   -2.60    4.60
  -3   5  -2    6.90    7.00
  -3   5  -2    5.20    8.60
  -3   5  -2    1.70    6.60
   3  -5   2    3.10    7.40
   3  -5   2   -4.60    3.90
   3  -5   2    0.10    5.30
   3  -5   2   -0.20    5.90
  -4   5  -2   30.50   15.00
  -4   5  -2   28.50   11.00
  -4   5  -2   29.10   17.30
  -4   5  -2   30.20   10.80
   4  -5   2   20.30   13.00
   4  -5   2   13.30    8.20
   4  -5   2   14.40   12.30
  -5   5  -2   95.89   26.00
  -5   5  -2  146.39   34.40
  -5   5  -2   88.99   16.10
  -5   5  -2  110.49   22.10
   5  -5   2  137.79   30.70
   5  -5   2  159.28   35.80
  -6   5  -2    5.90   19.60
  -6   5  -2    6.80    7.60
  -6   5  -2   -4.50    8.20
  -6   5  -2   11.70   13.60
   6  -5   2    6.70   10.60
   6  -5   2   -2.90    9.00
  -7   5  -2  171.48   40.90
  -7   5  -2  182.58   44.10
  -7   5  -2  187.18   31.80
   7  -5   2  235.58   43.90
   7  -5   2  180.58   41.30
   7   4  -2   -8.10    6.60
   7   4  -2   -1.20    7.30
   7   4  -2    1.90    9.70
  -7  -4   2    1.60    8.20
  -7  -4   2   -5.30   10.80
   6   4  -2   -4.50    7.00
   6   4  -2    1.30    8.80
   6   4  -2    3.80   10.30
   6   4  -2   -2.40    7.00
  -6  -4   2    1.20    8.10
  -6  -4   2    8.30   11.20
  -6  -4   2    9.10   14.30
   5   4  -2   38.80   15.80
   5   4  -2   35.00   14.20
   5   4  -2   47.10   14.30
  -5  -4   2   40.90   15.60
  -5  -4   2   57.99   16.50
  -5  -4   2   62.79   22.90
  -5  -4   2   89.79   23.00
   4   4  -2    6.50    7.40
   4   4  -2   11.50   10.00
   4   4  -2   15.80   12.40
  -4  -4   2   13.90    9.60
  -4  -4   2   12.90    8.60
  -4  -4   2    6.40   10.00
  -4  -4   2    6.80    6.70
   3   4  -2  308.17   26.80
   3   4  -2  305.57   24.30
   3   4  -2  333.47   30.50
  -3  -4   2  329.97   31.60
  -3  -4   2  302.97   26.50
  -3  -4   2  284.87   25.80
  -3  -4   2  299.97   25.10
   2   4  -2    8.70    7.00
   2   4  -2   14.70    6.50
   2   4  -2   16.20    9.10
   2   4  -2   15.80    9.90
  -2  -4   2   12.20    7.00
  -2  -4   2   19.50    8.50
  -2  -4   2   11.00    7.30
   1   4  -2  282.77   26.90
   1   4  -2  256.17   16.90
   1   4  -2  305.57   20.50
   1   4  -2  260.17   23.20
  -1  -4   2  258.17   22.10
  -1  -4   2  270.77   19.80
  -1  -4   2  243.78   21.70
   0   4  -2  174.28   23.60
   0   4  -2  214.48   23.80
   0   4  -2  183.88   16.10
   0   4  -2  189.58   15.90
   0  -4   2  175.58   15.00
   0  -4   2  195.98   28.60
   0  -4   2  171.08   18.70
   0  -4   2  193.18   17.90
  -1   4  -2   38.50   10.40
  -1   4  -2   63.59   15.60
  -1   4  -2   35.40   13.10
   1  -4   2   37.90   12.60
   1  -4   2   38.90    8.60
   1  -4   2   34.30   12.40
   1  -4   2   39.30    9.80
  -2   4  -2 1024.00   67.49
  -2   4  -2  990.40   47.90
   2  -4   2  986.60   54.79
   2  -4   2 1041.60   42.20
   2  -4   2  976.90   56.79
   2  -4   2 1044.90   44.30
  -3   4  -2  341.57   20.00
  -3   4  -2  323.27   33.70
  -3   4  -2  362.06   27.60
  -3   4  -2  358.76   34.50
  -3   4  -2  418.26   25.90
   3  -4   2  376.26   34.30
   3  -4   2  405.36   36.70
  -4   4  -2   26.90   14.00
  -4   4  -2   58.29   19.20
  -4   4  -2   46.10   11.10
  -4   4  -2   52.29   14.20
   4  -4   2   49.20   18.60
   4  -4   2   64.99   19.00
  -5   4  -2  128.99   22.70
  -5   4  -2  123.99   30.10
  -5   4  -2  108.79   29.00
  -5   4  -2  124.39   17.70
   5  -4   2  119.39   26.80
   5  -4   2  154.38   34.70
  -6   4  -2  103.29   28.80
  -6   4  -2   65.29   17.50
  -6   4  -2   58.49   22.40
   6  -4   2   61.79   22.20
   6  -4   2  127.29   29.30
  -7   4  -2  117.89   34.90
  -7   4  -2   86.79   30.60
  -7   4  -2  118.59   24.00
   7  -4   2  155.98   38.40
   7  -4   2   89.29   27.60
   7   3  -2   17.80   12.20
  -7  -3   2   33.70   18.40
  -7  -3   2   12.70   10.30
  -7  -3   2   -1.60   11.00
   6   3  -2  376.06   40.90
   6   3  -2  375.96   33.30
   6   3  -2  343.67   35.70
  -6  -3   2  374.96   38.70
  -6  -3   2  533.45   51.89
  -6  -3   2  373.16   32.80
   5   3  -2   54.29   19.00
   5   3  -2   78.89   19.60
   5   3  -2   58.79   15.10
   5   3  -2   79.29   15.90
  -5  -3   2   67.59   18.40
  -5  -3   2  129.39   31.20
  -5  -3   2  109.69   24.80
   4   3  -2  263.87   33.70
   4   3  -2  296.87   33.00
   4   3  -2  246.38   34.50
   4   3  -2  285.17   28.50
  -4  -3   2  271.87   39.00
  -4  -3   2  271.97   39.10
  -4  -3   2  279.17   35.50
   3   3  -2   40.20   10.90
   3   3  -2   61.09   16.00
   3   3  -2   61.99   15.30
  -3  -3   2   54.39   19.90
  -3  -3   2   64.89   15.90
  -3  -3   2   40.40   11.30
   2   3  -2 1099.09   50.49
   2   3  -2 1064.59   46.20
   2   3  -2 1103.89   55.39
  -2  -3   2 1080.49   47.20
  -2  -3   2 1026.40   49.60
   1   3  -2   13.20    6.10
   1   3  -2    7.80    4.60
   1   3  -2   12.80    7.70
   1   3  -2   15.40    8.90
  -1  -3   2    0.10    3.80
  -1  -3   2   10.00    7.30
  -1  -3   2   13.20    7.40
   0   3  -2  229.98   22.90
   0   3  -2  255.27   16.90
   0   3  -2  223.18   16.00
   0   3  -2  242.58   20.90
   0  -3   2  212.08   15.30
   0  -3   2  231.38   22.30
   0  -3   2  230.68   17.70
   0  -3   2  242.48   20.70
  -1   3  -2   -0.50    7.10
  -1   3  -2   -1.70    4.70
  -1   3  -2   -0.50    4.10
   1  -3   2    4.40    4.70
   1  -3   2    2.60    4.60
   1  -3   2   -1.30    5.60
   1  -3   2   -1.10    4.00
  -2   3  -2   78.79   17.40
  -2   3  -2   50.99   11.80
   2  -3   2   65.79   10.00
   2  -3   2   57.39   10.70
   2  -3   2   47.90   14.20
   2  -3   2   75.99   16.70
  -3   3  -2   80.29   19.80
  -3   3  -2   89.39   13.80
  -3   3  -2   84.09   15.10
  -3   3  -2   89.29   20.30
   3  -3   2  136.69   25.60
   3  -3   2  118.29   22.50
  -4   3  -2   81.79   21.30
  -4   3  -2  107.89   24.60
  -4   3  -2  125.09   15.70
  -4   3  -2  108.89   18.10
   4  -3   2  118.09   23.70
   4  -3   2  130.69   26.10
  -5   3  -2   62.79   15.10
  -5   3  -2   68.09   22.00
  -5   3  -2   64.29   21.80
   5  -3   2   82.79   23.60
   5  -3   2  112.39   25.70
  -6   3  -2  196.68   28.00
  -6   3  -2  288.87   46.40
  -6   3  -2  248.08   46.50
   6  -3   2  240.88   39.50
   6  -3   2  250.37   44.90
  -7   3  -2   48.50   15.50
  -7   3  -2   25.10   18.20
  -7   3  -2   25.20   17.20
   7  -3   2   21.10   14.10
   7  -3   2   34.20   13.60
   7  -3   2   24.30   15.00
  -8   3  -2   88.09   20.80
  -8   3  -2   79.19   29.70
  -8   3  -2   88.69   31.00
   8  -3   2   62.69   29.10
   8  -3   2   93.69   31.70
   8  -3   2   69.09   19.50
   7   2  -2    5.50   10.60
   7   2  -2    8.30    9.90
  -7  -2   2   -5.70   11.20
  -7  -2   2    7.60   11.20
   6   2  -2   22.90   14.70
   6   2  -2   24.00   12.20
   6   2  -2   28.10   15.10
  -6  -2   2   13.40    9.90
  -6  -2   2   20.30   15.90
   5   2  -2  119.69   18.80
   5   2  -2  156.38   30.60
  -5  -2   2  120.99   28.60
  -5  -2   2  103.09   24.20
   4   2  -2  138.79   18.50
   4   2  -2  156.38   27.50
   4   2  -2  123.29   19.30
   4   2  -2  132.69   23.60
  -4  -2   2  130.89   26.90
  -4  -2   2  144.79   22.60
  -4  -2   2  133.69   24.60
   3   2  -2  289.57   21.90
   3   2  -2  306.97   25.10
   3   2  -2  303.17   21.70
   3   2  -2  280.87   27.40
  -3  -2   2  312.07   23.10
  -3  -2   2  296.57   25.60
  -3  -2   2  336.67   30.50
   2   2  -2  395.36   27.40
   2   2  -2  432.26   30.70
   2   2  -2  423.16   24.70
  -2  -2   2  431.76   28.10
  -2  -2   2  477.35   26.00
  -2  -2   2  461.55   32.90
   1   2  -2   40.90    8.40
   1   2  -2   57.89   13.50
   1   2  -2   73.49   13.30
  -1  -2   2   51.49   11.20
  -1  -2   2   35.00    8.00
  -1  -2   2   52.69   13.60
   0   2  -2  644.14   35.50
   0   2  -2  571.34   25.10
   0   2  -2  580.84   31.10
   0   2  -2  582.54   25.80
   0  -2   2  582.14   25.50
   0  -2   2  582.74   30.30
   0  -2   2  573.14   33.50
   0  -2   2  599.34   25.70
  -1   2  -2 1999.10   68.49
  -1   2  -2 2017.70   78.89
  -1   2  -2 1977.50   75.29
   1  -2   2 1973.20   66.19
   1  -2   2 1949.80   77.79
   1  -2   2 2182.08   77.09
   1  -2   2 1954.80   69.19
  -2   2  -2  660.63   38.10
  -2   2  -2  675.93   32.40
   2  -2   2  665.93   38.20
   2  -2   2  649.83   39.30
  -3   2  -2   -0.60    5.00
  -3   2  -2   12.30    8.50
  -3   2  -2    8.00    5.30
  -3   2  -2    4.40    8.90
   3  -2   2   -1.00    4.90
   3  -2   2    1.70    7.00
  -4   2  -2    3.90    6.60
  -4   2  -2   10.70    8.70
  -4   2  -2    9.50    7.30
   4  -2   2   -2.30    5.10
   4  -2   2   -0.70    5.70
  -5   2  -2   73.29   21.00
  -5   2  -2   62.79   14.30
  -5   2  -2   88.29   24.90
   5  -2   2   90.69   23.80
   5  -2   2   81.19   21.10
  -6   2  -2    7.60    7.10
  -6   2  -2    9.50   11.10
  -6   2  -2    6.20    9.20
   6  -2   2    4.20    9.10
   6  -2   2   -3.80    6.10
  -7   2  -2  371.56   56.89
  -7   2  -2  292.87   48.40
  -7   2  -2  231.08   28.90
   7  -2   2  397.86   46.40
   7  -2   2  330.67   53.89
   7  -2   2  259.77   44.20
   7  -2   2  265.67   24.00
  -8   2  -2  151.78   25.70
  -8   2  -2  140.59   41.50
  -8   2  -2   90.89   31.30
   8  -2   2  147.99   38.90
   8  -2   2  103.79   30.40
   8  -2   2  155.58   24.50
   8  -2   2  176.28   30.70
   7   1  -2   -1.00    8.80
   7   1  -2    8.30   12.00
   7   1  -2    5.50    9.20
  -7  -1   2    2.10    7.40
  -7  -1   2   24.30   19.00
   6   1  -2   33.60   16.20
   6   1  -2   50.69   16.30
   6   1  -2   33.30   16.40
  -6  -1   2   54.59   24.70
  -6  -1   2   42.70   18.10
   5   1  -2  240.28   25.40
   5   1  -2  213.78   27.80
   5   1  -2  276.97   41.10
  -5  -1   2  242.48   38.70
  -5  -1   2  258.17   43.10
   4   1  -2    4.80    4.80
   4   1  -2    6.10    8.50
   4   1  -2    8.50    8.90
   4   1  -2   15.30    7.40
  -4  -1   2    6.00    6.00
  -4  -1   2   -3.10    5.50
  -4  -1   2   -1.00    5.20
   3   1  -2   87.79   14.10
   3   1  -2   93.19   19.00
   3   1  -2   99.79   20.90
   3   1  -2   88.79   15.40
  -3  -1   2   79.99   17.30
  -3  -1   2   90.39   15.30
  -3  -1   2   66.49   17.80
   2   1  -2  761.22   41.60
   2   1  -2  753.02   33.20
   2   1  -2  737.73   37.80
   2   1  -2  703.33   32.50
  -2  -1   2  756.12   33.90
  -2  -1   2  721.93   41.30
  -2  -1   2  803.82   39.90
   1   1  -2  100.19   13.40
   1   1  -2  111.69   17.90
   1   1  -2   97.99   14.60
   1   1  -2   83.49   10.00
  -1  -1   2   88.79   11.50
  -1  -1   2   71.09   15.10
   0   1  -2  233.38   13.50
   0   1  -2  240.28   13.00
   0   1  -2  247.78   19.40
   0   1  -2  241.18   16.70
   0  -1   2  256.27   13.80
   0  -1   2  234.88   17.00
   0  -1   2  224.48   18.60
   0  -1   2  243.78   13.30
  -1   1  -2 1665.33   61.39
  -1   1  -2 1650.33   63.99
  -1   1  -2 1808.42   56.19
   1  -1   2 1611.34   63.49
   1  -1   2 1671.33   61.09
   1  -1   2 1564.14   55.59
  -2   1  -2 1443.16   45.60
  -2   1  -2 1343.57   50.39
  -2   1  -2 1371.66   59.39
   2  -1   2 1315.77   57.79
   2  -1   2 1392.86   51.09
   2  -1   2 1372.66   57.09
  -3   1  -2  245.08   23.80
  -3   1  -2  233.28   23.30
  -3   1  -2  221.78   17.40
   3  -1   2  212.98   14.10
   3  -1   2  249.78   23.20
   3  -1   2  229.48   23.00
  -4   1  -2  467.25   36.30
  -4   1  -2  422.06   26.30
  -4   1  -2  417.86   34.50
   4  -1   2  424.06   23.70
   4  -1   2  414.86   34.20
  -5   1  -2   12.50    7.00
  -5   1  -2   21.80   12.40
  -5   1  -2   16.70   11.60
   5  -1   2   16.40    7.50
   5  -1   2   27.60   13.10
  -6   1  -2    4.80    6.80
  -6   1  -2    1.40    8.70
  -6   1  -2    0.80    5.70
   6  -1   2    2.90    6.10
   6  -1   2    1.10    4.10
   6  -1   2   -1.60    5.80
  -7   1  -2  165.48   23.00
  -7   1  -2  236.78   42.80
  -7   1  -2  305.17   51.99
   7  -1   2  221.38   39.20
   7  -1   2  150.28   24.20
   7  -1   2  227.28   32.80
   7  -1   2  210.08   39.90
  -8   1  -2  203.48   27.00
  -8   1  -2  243.58   50.79
  -8   1  -2  227.88   45.20
   8  -1   2  238.78   38.20
   8  -1   2  219.08   30.80
   8  -1   2  174.78   38.70
   8  -1   2  231.98   43.30
   7   0  -2  504.45   68.09
   7   0  -2  481.85   49.20
   7   0  -2  480.05   38.80
  -7   0   2  363.56   57.79
  -7   0   2  486.45   69.19
   6   0  -2   34.90   12.40
   6   0  -2   36.90   15.70
   6   0  -2   51.39   19.70
   6   0  -2   35.90   11.20
  -6   0   2   43.40   18.40
  -6   0   2   81.19   28.30
   5   0  -2  207.18   35.40
   5   0  -2  198.68   23.90
   5   0  -2  220.28   38.50
   5   0  -2  177.28   25.00
  -5   0   2  163.68   23.70
  -5   0   2  152.98   30.00
  -5   0   2  198.38   40.90
   4   0  -2   93.59   22.60
   4   0  -2   96.69   14.80
   4   0  -2   92.79   16.20
   4   0  -2   73.09   18.40
  -4   0   2   88.39   22.40
  -4   0   2  122.39   19.10
  -4   0   2   68.99   19.00
   3   0  -2  112.99   15.70
   3   0  -2  128.69   23.50
   3   0  -2  138.09   24.50
   3   0  -2  154.38   17.60
  -3   0   2  139.19   24.60
  -3   0   2  146.79   19.30
  -3   0   2  129.19   22.20
  -3   0   2  122.79   17.30
   2   0  -2   53.79   13.00
   2   0  -2   66.69   11.00
   2   0  -2   60.69   14.70
  -2   0   2   52.49    9.20
  -2   0   2   57.29   14.50
  -2   0   2   90.09   16.20
   1   0  -2    3.00    3.10
   1   0  -2   -2.10    5.40
   1   0  -2   -0.40    4.40
   1   0  -2   -2.30    4.70
  -1   0   2    0.80    3.30
  -1   0   2    0.70    4.30
  -1   0   2   -2.90    5.50
  -1   0   2    3.50    5.10
  -1   0   2   -3.20    3.20
   0   0  -2  146.19    9.20
   0   0  -2  156.68   12.10
   0   0  -2  170.58   14.40
   0   0  -2  154.58    9.90
   0   0  -2  162.88   10.40
   0   0   2  157.08   13.80
   0   0   2  166.58   10.60
   0   0   2  150.68   11.90
   0   0   2  158.58    9.50
   0   0   2  160.08   10.00
  -1   0  -2  238.48   13.90
  -1   0  -2  295.77   17.20
  -1   0  -2  344.97   19.50
  -1   0  -2  274.07   13.40
  -1   0  -2  276.77   14.40
   1   0   2  291.27   14.80
   1   0   2  260.87   14.00
   1   0   2  269.67   16.50
   1   0   2  276.57   17.80
  -2   0  -2 1028.30   38.50
  -2   0  -2 1040.70   43.90
  -2   0  -2 1076.59   45.10
   2   0   2 1056.39   43.50
   2   0   2  966.30   39.70
   2   0   2 1074.29   44.70
   2   0   2 1063.99   39.00
  -3   0  -2  460.75   30.40
  -3   0  -2  426.16   29.10
  -3   0  -2  443.26   23.10
   3   0   2  453.25   29.70
   3   0   2  479.65   24.70
   3   0   2  431.76   23.20
  -4   0  -2  967.40   52.39
  -4   0  -2 1038.50   53.89
  -4   0  -2  986.20   41.30
   4   0   2 1000.90   53.09
   4   0   2  965.60   51.99
   4   0   2  936.81   42.30
  -5   0  -2   34.20   14.90
  -5   0  -2   38.60    9.90
  -5   0  -2   40.10   14.90
   5   0   2   55.09   17.30
   5   0   2   47.50   17.30
   5   0   2   34.30   10.30
  -6   0  -2  891.21   42.40
  -6   0  -2  866.31   58.89
  -6   0  -2  861.41   60.19
   6   0   2  829.22   55.19
   6   0   2  792.52   44.50
   6   0   2  914.41   87.99
   6   0   2  846.42   58.39
  -7   0  -2  251.57   22.20
  -7   0  -2  256.37   45.60
  -7   0  -2  240.28   42.30
   7   0   2  277.57   40.90
   7   0   2  150.48   33.20
   7   0   2  209.78   29.00
  -8   0  -2    8.60   12.70
  -8   0  -2   22.00   20.60
   8   0   2   14.00   11.20
   8   0   2    6.40    9.50
   8   0   2   16.70   14.40
   7  -1  -2   20.50   11.30
   7  -1  -2   11.00   14.60
   7  -1  -2    9.40   14.30
  -7   1   2   26.90   18.70
  -7   1   2   15.10   13.70
   6  -1  -2   -1.20    6.20
   6  -1  -2    7.00   11.30
   6  -1  -2  -11.00    5.50
  -6   1   2    1.50    6.80
  -6   1   2    4.90    7.50
  -6   1   2    6.70   13.70
   5  -1  -2  172.98   24.30
   5  -1  -2  154.98   30.30
   5  -1  -2  177.48   34.10
   5  -1  -2  187.48   22.50
  -5   1   2  168.18   32.50
  -5   1   2  213.98   25.70
  -5   1   2  201.68   38.00
   4  -1  -2    1.20    7.10
   4  -1  -2    4.50    6.00
   4  -1  -2   21.70   12.10
   4  -1  -2   11.60    6.40
  -4   1   2    6.00    6.70
  -4   1   2   11.20    7.60
  -4   1   2   13.50   11.60
   3  -1  -2  158.98   19.30
   3  -1  -2  124.99   24.10
   3  -1  -2  146.59   17.30
   3  -1  -2  146.19   24.80
  -3   1   2  165.28   26.00
  -3   1   2  112.29   26.80
  -3   1   2  129.29   17.20
   2  -1  -2 1088.19   40.90
   2  -1  -2 1055.09   39.20
   2  -1  -2 1080.69   49.80
  -2   1   2 1037.60   51.59
  -2   1   2 1084.99   41.70
   1  -1  -2  282.37   13.10
   1  -1  -2  277.17   19.40
   1  -1  -2  356.26   22.60
   1  -1  -2  317.67   16.40
   1  -1  -2  273.47   15.50
  -1   1   2  299.17   13.50
  -1   1   2  285.87   14.90
  -1   1   2  302.47   16.00
  -1   1   2  317.07   19.90
  -1   1   2  269.57   20.60
   0  -1  -2 2835.42   89.99
   0   1   2 2866.41   90.39
   0   1   2 2978.10   85.69
   0   1   2 2851.91   87.89
  -1  -1  -2 2277.27   75.09
  -1  -1  -2 2269.77   69.69
  -1  -1  -2 2224.68   69.59
   1   1   2 2235.38   75.09
   1   1   2 2189.88   69.69
  -2  -1  -2 3402.06  102.89
   2   1   2 3055.59  104.49
   2   1   2 3434.26  102.89
   2   1   2 3235.38  101.49
  -3  -1  -2   65.19    9.40
  -3  -1  -2   74.89   14.60
  -3  -1  -2   52.89   14.80
   3   1   2   60.89   11.90
   3   1   2   56.69   12.20
   3   1   2   66.99   13.10
   3   1   2   67.09    9.60
   3   1   2   80.19   14.90
  -4  -1  -2  306.87   25.90
  -4  -1  -2  325.07   18.60
   4   1   2  318.17   25.60
   4   1   2  315.47   19.70
   4   1   2  307.97   25.80
   4   1   2  286.67   21.90
  -5  -1  -2  867.21   38.10
  -5  -1  -2  910.61   53.99
  -5  -1  -2  898.41   53.19
   5   1   2  891.81   52.39
   5   1   2  914.61   52.09
   5   1   2  912.61   48.50
  -6  -1  -2  332.97   35.20
  -6  -1  -2  351.36   34.90
   6   1   2  403.26   36.00
   6   1   2  391.46   32.70
   6   1   2  321.37   27.70
   6   1   2  358.86   35.80
  -7  -1  -2   16.10   13.30
  -7  -1  -2   17.90   11.70
   7   1   2    6.80    7.30
   7   1   2   23.30   12.60
   7   1   2   48.00   15.20
   7   1   2   45.70   19.90
  -8  -1  -2   13.40   16.30
  -8  -1  -2   -2.50    7.90
   8   1   2    3.30    6.30
   8   1   2   -0.60    8.60
   8   1   2    6.70   11.40
   7  -2  -2   53.19   16.00
   7  -2  -2   73.39   25.40
   7  -2  -2   65.79   26.30
   7  -2  -2   62.09   14.70
  -7   2   2   33.70   18.50
  -7   2   2   44.60   24.80
  -7   2   2   60.59   15.60
   6  -2  -2   14.80    9.90
   6  -2  -2   20.70   15.50
   6  -2  -2   15.20    9.00
   6  -2  -2    5.40   10.60
  -6   2   2   14.00   12.00
  -6   2   2   13.50   17.20
  -6   2   2   12.90    9.10
   5  -2  -2   31.60   11.10
   5  -2  -2   56.39   14.20
   5  -2  -2   29.80   15.80
   5  -2  -2   35.40   16.90
  -5   2   2   34.70   18.60
  -5   2   2   53.99   13.90
  -5   2   2   57.99   20.20
   4  -2  -2  256.37   38.30
   4  -2  -2  220.68   35.30
   4  -2  -2  195.98   17.40
   4  -2  -2  246.38   24.80
  -4   2   2  237.08   38.50
  -4   2   2  285.67   28.80
  -4   2   2  238.58   37.90
   3  -2  -2   27.00    7.40
   3  -2  -2   55.69   17.40
   3  -2  -2   29.50    8.70
   3  -2  -2   34.40   12.60
  -3   2   2   35.60   14.30
  -3   2   2   36.10   10.10
  -3   2   2   21.70    9.70
   2  -2  -2   11.50    6.20
   2  -2  -2   13.50    8.10
   2  -2  -2   22.30    5.20
   2  -2  -2   18.60    7.20
   2  -2  -2   15.80    9.10
  -2   2   2   20.50   10.50
  -2   2   2   15.00    8.40
  -2   2   2   20.70    7.50
   1  -2  -2  320.87   21.00
   1  -2  -2  301.47   18.90
   1  -2  -2  299.07   21.60
   1  -2  -2  319.27   17.70
  -1   2   2  295.37   20.90
  -1   2   2  325.17   18.10
  -1   2   2  326.87   22.70
   0  -2  -2 1185.18   45.90
   0  -2  -2 1149.08   41.80
   0  -2  -2 1149.19   42.30
   0  -2  -2 1286.37   46.30
   0  -2  -2 1225.18   40.00
   0  -2  -2 1209.68   41.50
   0   2   2 1226.28   47.60
   0   2   2 1177.48   41.10
   0   2   2 1120.99   41.90
   0   2   2 1206.68   43.60
  -1  -2  -2  320.87   19.00
  -1  -2  -2  298.57   17.10
  -1  -2  -2  278.07   20.60
  -1  -2  -2  287.57   18.50
   1   2   2  288.67   16.00
   1   2   2  323.27   20.10
   1   2   2  258.27   15.90
   1   2   2  296.87   14.40
  -2  -2  -2  181.28   12.70
  -2  -2  -2  186.28   14.20
  -2  -2  -2  184.98   18.00
   2   2   2  183.38   15.60
   2   2   2  189.08   13.60
   2   2   2  200.98   12.40
   2   2   2  210.78   17.50
   2   2   2  189.28   15.00
  -3  -2  -2    2.50    5.20
  -3  -2  -2    4.20    4.20
  -3  -2  -2    5.10    4.60
   3   2   2   -0.60    4.00
   3   2   2    5.10    5.80
   3   2   2   -0.40    6.10
   3   2   2    2.40    5.30
   3   2   2    3.50    5.20
   3   2   2    0.40    3.80
  -4  -2  -2   17.70    8.20
  -4  -2  -2   23.20    9.50
  -4  -2  -2   21.60    6.70
   4   2   2   14.00    7.80
   4   2   2   26.90   10.70
   4   2   2   21.30    8.40
   4   2   2   10.10    7.70
  -5  -2  -2   53.49   15.40
  -5  -2  -2   58.59   16.50
  -5  -2  -2   44.50   10.10
   5   2   2   71.89   17.20
   5   2   2   53.69   14.30
   5   2   2   41.80   13.00
   5   2   2   77.69   17.80
  -6  -2  -2  439.06   39.20
  -6  -2  -2  409.06   26.00
  -6  -2  -2  405.26   36.00
   6   2   2  376.26   33.50
   6   2   2  364.26   34.80
   6   2   2  352.66   31.20
   6   2   2  330.77   29.90
  -7  -2  -2   83.49   23.80
   7   2   2  101.19   24.30
   7   2   2   84.59   23.40
   7   2   2   98.29   25.60
   7   2   2  104.59   22.50
  -8  -2  -2   27.80   15.80
   8   2   2   53.69   18.90
   8   2   2   65.39   28.00
   7  -3  -2    4.90   11.40
   7  -3  -2   35.50   13.30
   7  -3  -2   19.80   16.90
   7  -3  -2   43.30   13.90
  -7   3   2   28.60   17.80
  -7   3   2   21.60   10.90
  -7   3   2   54.79   26.30
  -7   3   2   29.00   13.10
   6  -3  -2   32.70   16.80
   6  -3  -2   46.70   21.90
   6  -3  -2    9.60    8.00
   6  -3  -2   23.00   11.60
  -6   3   2   23.10   10.70
  -6   3   2   16.90   14.00
  -6   3   2   23.30   19.10
   5  -3  -2   -0.80    2.60
   5  -3  -2    1.40    6.10
   5  -3  -2   -7.50    5.80
   5  -3  -2   -2.40    4.20
  -5   3   2    5.00    6.30
  -5   3   2   10.70   12.20
  -5   3   2   12.90   11.70
   4  -3  -2  489.85   27.50
   4  -3  -2  533.35   43.50
   4  -3  -2  541.35   30.80
   4  -3  -2  498.55   41.70
  -4   3   2  489.95   29.90
  -4   3   2  508.65   43.10
  -4   3   2  511.25   44.60
   3  -3  -2  716.03   35.50
   3  -3  -2  749.53   31.40
   3  -3  -2  709.93   46.90
  -3   3   2  746.83   47.90
  -3   3   2  698.93   47.90
  -3   3   2  728.43   35.70
   2  -3  -2  885.01   41.10
   2  -3  -2  796.02   44.30
   2  -3  -2  781.92   44.80
   2  -3  -2  827.92   36.80
  -2   3   2  822.22   46.50
  -2   3   2  831.22   36.90
  -2   3   2  727.63   37.50
  -2   3   2  822.22   45.50
   1  -3  -2  566.84   31.40
   1  -3  -2  557.64   32.00
   1  -3  -2  642.34   29.40
   1  -3  -2  589.04   32.10
  -1   3   2  567.44   30.50
  -1   3   2  589.84   32.90
  -1   3   2  560.04   32.10
  -1   3   2  605.34   28.10
   0  -3  -2   27.30    6.80
   0  -3  -2   23.40    8.70
   0  -3  -2   19.70    7.00
   0  -3  -2   27.30    6.60
   0  -3  -2   23.20    6.30
   0  -3  -2   33.40    9.20
   0  -3  -2   33.10    8.60
   0   3   2   15.90    5.70
   0   3   2   25.80    8.50
   0   3   2   21.70    7.00
   0   3   2   22.10    6.60
   0   3   2   31.20    8.10
  -1  -3  -2   36.10    9.50
  -1  -3  -2   31.00   10.20
  -1  -3  -2   21.30    8.30
   1   3   2   34.50    8.80
   1   3   2   36.80    6.70
   1   3   2   26.60    7.20
   1   3   2   13.30    7.10
   1   3   2   24.70    7.30
   1   3   2   39.90    8.90
  -2  -3  -2   24.30    8.60
  -2  -3  -2   58.19   14.70
  -2  -3  -2   55.89   13.10
   2   3   2   43.30    9.00
   2   3   2   41.40   10.10
   2   3   2   53.09    8.60
   2   3   2   55.99   10.80
   2   3   2   43.90   10.50
   2   3   2   37.90    8.80
  -3  -3  -2  185.18   16.80
   3   3   2  194.48   17.80
   3   3   2  203.08   24.40
   3   3   2  191.28   17.10
   3   3   2  167.48   17.10
  -4  -3  -2  271.47   21.10
  -4  -3  -2  272.07   21.70
  -4  -3  -2  244.38   20.70
   4   3   2  266.27   20.10
   4   3   2  240.78   22.20
   4   3   2  256.07   22.20
   4   3   2  285.17   22.00
   4   3   2  311.37   26.90
   4   3   2  280.67   23.20
  -5  -3  -2  203.88   22.70
  -5  -3  -2  190.08   23.10
   5   3   2  185.58   20.00
   5   3   2  216.98   30.20
   5   3   2  212.28   28.60
   5   3   2  207.18   26.90
  -6  -3  -2    9.60    8.60
  -6  -3  -2   10.70    7.50
  -6  -3  -2    8.30   10.70
   6   3   2   19.40   10.40
   6   3   2   13.50    9.20
   6   3   2    9.60   10.80
   6   3   2   29.30   13.10
  -7  -3  -2    9.20    8.80
  -7  -3  -2    1.00    6.30
  -7  -3  -2    1.10   10.10
   7   3   2   -4.10    7.40
   7   3   2    9.40    9.60
   7   3   2   15.10   11.20
   7   3   2   -1.40    7.80
  -8  -3  -2    1.50   10.70
   8   3   2   -1.00    6.10
   8   3   2   -3.60    6.40
   7  -4  -2    3.20    9.70
   7  -4  -2   -0.40    7.60
   7  -4  -2    5.70   10.40
   7  -4  -2   -2.10    5.20
  -7   4   2   -2.20   10.00
  -7   4   2    8.10    9.20
  -7   4   2   10.80   17.00
  -7   4   2   -3.00    5.30
   6  -4  -2    3.10    6.90
   6  -4  -2   12.70    8.00
   6  -4  -2   -5.20    7.60
   6  -4  -2    7.30   11.90
   6  -4  -2    7.30   10.00
  -6   4   2   12.70   12.10
  -6   4   2    6.60    8.30
  -6   4   2   15.90   15.90
  -6   4   2    4.50    7.80
   5  -4  -2   -1.30    8.00
   5  -4  -2   -3.10    6.80
   5  -4  -2   -2.90    3.10
   5  -4  -2    4.90    9.30
  -5   4   2   -2.40    8.30
  -5   4   2   -0.50    4.50
  -5   4   2    6.20    8.40
  -5   4   2   -1.20    7.20
   4  -4  -2   53.19   19.30
   4  -4  -2   36.70   15.50
   4  -4  -2   57.29   14.00
  -4   4   2   35.10   11.70
  -4   4   2   45.80   17.10
  -4   4   2   53.39   14.20
  -4   4   2   52.89   20.00
   3  -4  -2   -4.00    4.20
   3  -4  -2   11.60    9.70
   3  -4  -2    4.70    7.80
   3  -4  -2   15.80   10.10
  -3   4   2    6.90    7.00
  -3   4   2    3.90    6.80
  -3   4   2   16.60    8.00
  -3   4   2   -0.30    6.20
   2  -4  -2   24.10   10.50
   2  -4  -2   50.19   14.50
   2  -4  -2   57.59   14.40
   2  -4  -2   51.49   12.10
  -2   4   2   41.40   13.50
  -2   4   2   92.69   19.60
  -2   4   2   58.19   12.30
  -2   4   2   55.09   12.10
   1  -4  -2  199.48   21.70
   1  -4  -2  240.88   21.90
   1  -4  -2  214.68   20.30
  -1   4   2  200.38   19.80
  -1   4   2  211.08   20.80
  -1   4   2  221.58   18.10
  -1   4   2  214.48   18.30
   0  -4  -2  567.44   28.80
   0  -4  -2  578.54   34.50
   0  -4  -2  580.64   28.80
   0  -4  -2  552.64   33.60
   0  -4  -2  556.74   25.40
   0  -4  -2  563.04   28.80
   0   4   2  589.74   29.70
   0   4   2  567.54   29.10
   0   4   2  552.94   30.40
   0   4   2  585.44   24.90
   0   4   2  560.44   29.50
  -1  -4  -2  243.88   21.90
  -1  -4  -2  207.98   18.70
  -1  -4  -2  202.48   19.50
   1   4   2  204.08   18.80
   1   4   2  194.18   15.80
   1   4   2  227.88   17.20
   1   4   2  213.18   13.50
   1   4   2  215.48   15.90
   1   4   2  209.48   17.80
  -2  -4  -2  210.48   19.40
  -2  -4  -2  215.48   20.90
  -2  -4  -2  194.38   21.60
   2   4   2  206.78   17.90
   2   4   2  194.98   17.20
   2   4   2  190.58   17.10
   2   4   2  187.18   15.10
   2   4   2  188.28   16.70
   2   4   2  188.28   17.90
  -3  -4  -2   70.19   15.40
  -3  -4  -2   84.09   18.10
   3   4   2   64.29   13.90
   3   4   2   61.19   12.60
   3   4   2   58.89   13.10
   3   4   2   69.09   15.10
  -4  -4  -2   72.89   15.50
   4   4   2   64.29   14.70
   4   4   2   58.19   14.60
   4   4   2   65.59   15.00
   4   4   2   56.99   14.50
  -5  -4  -2  227.68   28.10
  -5  -4  -2  220.68   21.20
   5   4   2  229.18   30.80
   5   4   2  304.77   35.70
   5   4   2  209.88   19.80
   5   4   2  250.07   25.00
  -6  -4  -2  123.09   22.80
  -6  -4  -2  102.79   19.60
  -6  -4  -2  130.39   25.20
   6   4   2   72.69   17.70
   6   4   2  100.29   20.30
   6   4   2  107.19   20.00
   6   4   2   74.19   19.40
  -7  -4  -2   20.60   11.40
  -7  -4  -2   16.80   16.50
  -7  -4  -2    8.00   13.40
   7   4   2    3.20    9.60
   7   4   2    1.90    7.10
   7   4   2    1.80    6.70
   7   4   2   10.50   11.80
   7  -5  -2   40.30   18.00
   7  -5  -2   35.90   20.60
   7  -5  -2   27.40   11.90
  -7   5   2   17.50   16.10
  -7   5   2    3.90    8.60
  -7   5   2   -7.10    9.30
  -7   5   2    6.00   13.30
   6  -5  -2   21.50    9.20
   6  -5  -2   16.30   15.70
   6  -5  -2   15.40   12.20
   6  -5  -2    2.40    6.90
   6  -5  -2   15.00   15.40
  -6   5   2   11.40   14.00
  -6   5   2    6.40   12.20
  -6   5   2    3.00    7.50
   5  -5  -2  349.47   29.70
   5  -5  -2  356.96   51.59
   5  -5  -2  311.67   32.60
   5  -5  -2  417.76   58.49
  -5   5   2  382.66   70.39
  -5   5   2  326.97   34.90
  -5   5   2  421.36   61.39
  -5   5   2  360.26   28.70
   4  -5  -2  427.36   61.59
   4  -5  -2  582.74   48.00
   4  -5  -2  515.85   39.50
   4  -5  -2  466.25   33.80
  -4   5   2  437.96   32.30
  -4   5   2  537.75   48.50
  -4   5   2  545.15   34.60
  -4   5   2  533.65   47.80
   3  -5  -2  206.08   26.80
   3  -5  -2  216.08   33.60
   3  -5  -2  240.98   26.60
   3  -5  -2  229.98   35.70
  -3   5   2  246.28   39.40
  -3   5   2  211.88   34.30
  -3   5   2  220.08   26.30
   2  -5  -2  504.85   37.80
   2  -5  -2  535.55   38.20
  -2   5   2  531.85   32.00
  -2   5   2  599.74   33.90
  -2   5   2  521.95   39.60
  -2   5   2  507.55   38.40
   1  -5  -2   43.70   13.40
   1  -5  -2   49.10   12.60
   1  -5  -2   62.39   15.90
   1  -5  -2   83.19   13.70
  -1   5   2   49.90   13.20
  -1   5   2   61.29   13.70
  -1   5   2   63.39   15.30
  -1   5   2   70.29   13.80
   0  -5  -2   18.90    7.80
   0  -5  -2   11.40    6.60
   0  -5  -2   23.00    8.60
   0  -5  -2    8.30    8.50
   0  -5  -2   13.90    9.30
   0   5   2   18.60    7.50
   0   5   2   10.30    6.40
   0   5   2   11.60    7.70
   0   5   2   19.90    6.90
   0   5   2   14.40    7.70
  -1  -5  -2   28.60    9.80
  -1  -5  -2   32.00   12.40
  -1  -5  -2   26.70   10.40
   1   5   2   56.89   13.30
   1   5   2   28.00    8.40
   1   5   2   45.20    9.50
  -2  -5  -2  230.88   25.20
  -2  -5  -2  254.47   23.60
  -2  -5  -2  215.18   27.10
   2   5   2  251.97   18.30
   2   5   2  221.08   21.00
   2   5   2  298.07   23.30
   2   5   2  249.28   19.90
   2   5   2  234.58   19.50
  -3  -5  -2  163.28   28.00
  -3  -5  -2  155.08   23.30
   3   5   2  133.09   22.00
   3   5   2  146.39   21.50
   3   5   2  133.79   20.40
   3   5   2  147.19   19.90
  -4  -5  -2  164.68   26.20
   4   5   2  161.18   25.00
   4   5   2  166.28   22.90
  -5  -5  -2   37.90   13.50
   5   5   2   47.90   13.50
   5   5   2   29.70   13.40
   5   5   2   43.20   13.20
  -6  -5  -2    6.50    8.70
   6   5   2    3.50    8.50
   6   5   2   -1.90    4.00
  -7  -5  -2    1.20    7.30
   7   5   2    6.80    9.60
   7   5   2    9.70   12.90
   7   5   2   -4.60    7.30
   6  -6  -2   73.79   27.70
   6  -6  -2   62.49   22.50
  -6   6   2   74.79   29.70
  -6   6   2   41.40   24.00
  -6   6   2   82.79   20.50
   5  -6  -2  237.48   39.10
   5  -6  -2  326.77   53.69
  -5   6   2  300.67   52.09
  -5   6   2  346.07   36.50
  -5   6   2  386.56   58.49
   4  -6  -2  170.78   32.10
   4  -6  -2  129.59   31.40
  -4   6   2  157.18   36.70
  -4   6   2  103.69   27.30
  -4   6   2  100.69   20.10
   3  -6  -2  405.26   37.30
   3  -6  -2  375.76   36.90
   3  -6  -2  337.97   35.90
  -3   6   2  375.76   38.60
  -3   6   2  331.77   27.80
  -3   6   2  457.15   31.90
  -3   6   2  378.46   56.09
   2  -6  -2   -1.00    7.90
   2  -6  -2   -3.60    5.50
  -2   6   2   -3.60    3.80
  -2   6   2   -8.30    5.40
  -2   6   2   -0.60    4.50
  -2   6   2   -3.40    6.10
   1  -6  -2  305.47   27.70
   1  -6  -2  340.27   32.30
   1  -6  -2  348.07   31.70
   1  -6  -2  315.47   28.00
   1  -6  -2  323.77   23.60
  -1   6   2  347.17   27.10
  -1   6   2  337.17   29.50
  -1   6   2  340.17   26.10
  -1   6   2  317.87   29.30
   0  -6  -2   63.59   17.70
   0  -6  -2   74.09   14.40
   0  -6  -2   69.49   12.50
   0  -6  -2   73.49   18.20
   0  -6  -2   45.70   11.40
   0   6   2   64.79   15.30
   0   6   2   67.79   13.80
   0   6   2   56.09   14.30
   0   6   2   48.60    9.10
   0   6   2   65.39   15.10
  -1  -6  -2  260.57   23.70
  -1  -6  -2  353.26   30.80
  -1  -6  -2  345.07   31.80
   1   6   2  311.97   24.90
   1   6   2  297.87   18.30
   1   6   2  307.57   21.10
  -2  -6  -2  164.48   23.00
  -2  -6  -2  181.18   27.50
  -2  -6  -2  176.38   30.10
   2   6   2  178.88   21.20
   2   6   2  202.98   24.10
   2   6   2  176.18   20.20
  -3  -6  -2  262.77   33.90
  -3  -6  -2  292.07   39.40
   3   6   2  323.37   50.09
   3   6   2  238.28   21.20
   3   6   2  231.58   22.50
  -4  -6  -2  815.92   55.69
  -4  -6  -2  871.61   55.29
   4   6   2  796.22   47.80
   4   6   2  831.02   46.10
  -5  -6  -2  803.32   52.69
   5   6   2  836.02   49.60
   5   6   2  793.82   50.69
  -6  -6  -2  333.77   42.00
   6   6   2  315.17   40.80
   6   6   2  302.07   40.10
   6  -7  -2   12.10   12.10
   6  -7  -2    4.90   12.80
   6  -7  -2    9.50   13.70
  -6   7   2   -6.10   10.20
  -6   7   2  -11.00   12.40
  -6   7   2    3.50   10.70
   5  -7  -2   25.40   17.20
   5  -7  -2   21.80   16.10
   5  -7  -2   17.40   15.10
  -5   7   2   23.50   19.90
  -5   7   2    9.50   12.40
  -5   7   2   21.70   17.60
   4  -7  -2  569.24   52.69
   4  -7  -2  830.82   62.69
   4  -7  -2  640.74   52.59
  -4   7   2  599.54   56.29
  -4   7   2  605.04   42.60
  -4   7   2  695.03   59.69
   3  -7  -2   -2.10    7.40
   3  -7  -2   -3.50    8.60
   3  -7  -2   -1.90    7.60
  -3   7   2    0.50    7.30
  -3   7   2   -1.00    7.70
  -3   7   2   -1.70    7.30
   2  -7  -2 1630.84   83.69
   2  -7  -2 1529.75   65.09
   2  -7  -2 1481.25   78.69
  -2   7   2 1520.65   81.39
  -2   7   2 1664.63   84.99
  -2   7   2 1585.34   71.59
   1  -7  -2   99.69   33.60
   1  -7  -2   86.09   15.30
   1  -7  -2   66.59   19.50
   1  -7  -2  131.29   25.10
   1  -7  -2   96.29   19.00
  -1   7   2  109.79   24.10
   0  -7  -2 1634.64   81.99
   0  -7  -2 1699.03   84.09
   0  -7  -2 1538.95   67.89
   0  -7  -2 1513.25   67.29
   0   7   2 1657.33   71.59
   0   7   2 1694.23   75.39
   0   7   2 1695.23   72.39
  -1  -7  -2  134.79   21.10
  -1  -7  -2  162.28   29.10
   1   7   2  223.58   18.40
   1   7   2  231.28   28.90
   1   7   2  172.88   15.00
  -2  -7  -2 1109.79   65.49
  -2  -7  -2 1029.40   61.49
  -2  -7  -2  922.91   54.49
   2   7   2 1163.88   51.69
   2   7   2 1080.69   50.99
   2   7   2 1059.89   53.69
   2   7   2  996.10   45.80
  -3  -7  -2   76.89   20.60
  -3  -7  -2  105.89   26.30
   3   7   2   80.09   16.40
   3   7   2   87.59   16.80
  -4  -7  -2 1514.65   83.39
  -4  -7  -2 1566.84   80.39
   4   7   2 1424.46   71.09
   4   7   2 1492.45   68.09
  -5  -7  -2   84.89   23.00
   5   7   2   54.89   17.20
   5   7   2   57.89   17.50
  -6  -7  -2  461.75   56.69
   6   7   2  548.05   42.90
   5  -8  -2   18.70   17.90
   5  -8  -2   32.60   20.60
   5  -8  -2    1.10   10.50
  -5   8   2   -1.40    8.90
  -5   8   2    4.60   24.50
   4  -8  -2   27.00   19.40
   4  -8  -2   41.80   21.60
   4  -8  -2   51.79   22.00
  -4   8   2   63.19   24.80
  -4   8   2   28.20   13.70
  -4   8   2   19.70   16.10
   3  -8  -2   29.90   17.00
   3  -8  -2    2.70    9.80
   3  -8  -2   39.00   20.50
   3  -8  -2   18.50    9.40
  -3   8   2    8.00   12.90
  -3   8   2   18.00   12.80
  -3   8   2   25.00   15.90
   2  -8  -2   10.30   10.40
   2  -8  -2   22.50   13.20
   2  -8  -2   12.50    9.40
  -2   8   2    7.00    9.50
  -2   8   2   23.10   14.00
  -2   8   2   16.80   12.60
   1  -8  -2   21.50   13.20
   1  -8  -2    6.20   10.80
   1  -8  -2   13.50    9.20
   1  -8  -2    3.20    7.80
   1  -8  -2   15.20   13.80
  -1   8   2   10.30   10.10
  -1   8   2    4.40    9.70
  -1   8   2   18.70   12.30
   0  -8  -2   90.29   17.50
   0  -8  -2  113.19   18.70
   0  -8  -2  121.89   27.90
   0  -8  -2  143.49   30.40
   0  -8  -2  223.18   30.00
   0   8   2  210.18   31.80
   0   8   2  153.58   23.10
   0   8   2  145.19   24.90
  -1  -8  -2   -5.30    8.90
  -1  -8  -2    2.00   10.10
  -1  -8  -2   11.40   13.00
   1   8   2    4.10    7.20
   1   8   2   17.70   11.60
  -2  -8  -2  100.69   26.50
  -2  -8  -2   83.69   23.40
   2   8   2  111.79   22.10
   2   8   2   98.19   17.40
   2   8   2  106.49   17.20
  -3  -8  -2   17.70   14.90
  -3  -8  -2   15.10   11.40
   3   8   2   10.70    9.70
   3   8   2   21.50   10.50
   3   8   2   -4.90    8.70
  -4  -8  -2  152.88   34.00
  -4  -8  -2  108.29   26.50
   4   8   2  100.29   21.70
   4   8   2  111.29   21.00
   4   8   2  131.49   23.70
  -5  -8  -2   62.19   22.60
   5   8   2   46.10   16.40
   5   8   2   17.80   12.50
   5   8   2   33.60   13.40
   4  -9  -2   81.49   27.40
   4  -9  -2  142.69   37.30
   4  -9  -2   90.79   21.10
  -4   9   2  115.89   33.80
  -4   9   2   75.79   22.10
  -4   9   2   70.69   26.70
   3  -9  -2  367.06   32.00
   3  -9  -2  353.36   55.89
   3  -9  -2  442.76   45.80
   3  -9  -2  276.87   41.40
  -3   9   2  277.47   60.19
  -3   9   2  252.67   46.20
  -3   9   2  328.37   40.00
   2  -9  -2  158.58   34.90
   2  -9  -2   81.99   25.70
   2  -9  -2   82.49   29.10
   2  -9  -2   69.29   16.30
  -2   9   2   82.59   26.10
  -2   9   2  151.98   32.10
  -2   9   2  119.79   24.40
   1  -9  -2   39.20   18.60
   1  -9  -2   44.60   15.40
   1  -9  -2  113.09   38.70
   1  -9  -2   33.60   18.20
   1  -9  -2   50.99   16.30
  -1   9   2   30.80   13.90
  -1   9   2   57.99   17.90
  -1   9   2   58.99   20.60
   0  -9  -2   79.29   18.20
   0  -9  -2  119.99   30.50
   0  -9  -2   61.09   15.60
   0  -9  -2  152.98   26.60
   0  -9  -2   77.49   25.90
   0   9   2  106.89   21.20
   0   9   2   76.49   21.30
   0   9   2   63.59   18.00
  -1  -9  -2   77.39   26.10
  -1  -9  -2   52.99   21.00
  -1  -9  -2   87.99   19.10
   1   9   2  120.49   24.30
   1   9   2   37.60   10.80
  -2  -9  -2  247.58   45.50
  -2  -9  -2  226.78   42.80
   2   9   2  258.47   21.70
   2   9   2  174.28   22.80
   2   9   2  274.97   34.80
  -3  -9  -2   10.30   14.80
  -3  -9  -2    4.20   14.20
   3   9   2    9.70   10.40
   3   9   2   -2.10    7.40
   3   9   2    5.50    7.30
  -4  -9  -2   55.49   24.20
  -4  -9  -2   41.70   23.50
   4   9   2   66.99   17.10
   4   9   2   46.30   17.40
   4   9   2   29.00   15.40
   2 -10  -2   13.30   16.50
   2 -10  -2   34.40   19.30
  -2  10   2    3.90   12.00
  -2  10   2   12.50   13.90
  -2  10   2   50.09   21.60
   1 -10  -2   65.69   19.40
   1 -10  -2  134.69   30.00
   1 -10  -2   68.49   26.20
   1 -10  -2   86.39   26.70
  -1  10   2   80.69   22.50
  -1  10   2  118.89   27.00
   0 -10  -2    6.00   12.50
   0 -10  -2   24.20   18.60
   0  10   2   12.40   10.30
   0  10   2   30.20   16.40
   0  10   2    6.60   15.20
  -1 -10  -2   31.60   18.60
  -1 -10  -2   22.80   16.60
  -2 -10  -2   28.70   19.30
  -2 -10  -2   58.69   24.00
   2  10   2   52.29   14.90
   2   9  -3   34.20   14.80
   2   9  -3   18.40   15.10
   2   9  -3   35.20   15.70
  -2  -9   3   44.80   17.70
  -2  -9   3   76.79   24.00
  -2  -9   3   70.49   25.40
   1   9  -3    7.30    9.50
   1   9  -3   13.30    8.70
   1   9  -3    3.00   11.30
   1   9  -3    0.70    8.00
  -1  -9   3   12.60   10.00
  -1  -9   3   23.20   16.20
  -1  -9   3   -8.10    6.60
  -1  -9   3   -3.70    5.60
  -1  -9   3    6.40   11.80
   0   9  -3    7.00    9.80
   0   9  -3    2.30    5.90
   0   9  -3    2.00    6.00
   0  -9   3    6.30   10.90
   0  -9   3    2.30   10.40
   0  -9   3    5.60    8.40
   0  -9   3    1.10    7.20
   0  -9   3    0.90    6.10
  -1   9  -3    4.70   10.60
  -1   9  -3    9.60    9.10
   1  -9   3   11.40    8.80
   1  -9   3   23.70   19.90
   1  -9   3    6.10   10.00
   1  -9   3    2.60    9.00
   1  -9   3   19.80   14.80
  -2   9  -3   11.50   16.40
  -2   9  -3   18.30   20.50
  -2   9  -3   12.60   13.10
   2  -9   3    9.80   12.70
   2  -9   3   32.40   20.20
   2  -9   3   33.30   20.80
   2  -9   3   -2.40    9.90
   2  -9   3   23.10    9.30
  -3   9  -3    7.50   13.80
  -3   9  -3    0.00   11.20
  -3   9  -3    5.60    8.70
  -3   9  -3    2.80   12.30
   3  -9   3   26.60   18.90
   3  -9   3    0.50    9.30
   3  -9   3   18.70   10.80
   3   8  -3   56.59   19.70
   3   8  -3  132.79   25.20
  -3  -8   3  127.49   30.10
  -3  -8   3  148.39   27.90
  -3  -8   3  246.68   43.20
   2   8  -3    3.90    8.30
   2   8  -3   -1.40    9.30
   2   8  -3   -3.80    5.00
  -2  -8   3    3.90    9.10
  -2  -8   3   -5.80    7.20
  -2  -8   3    7.40   10.40
  -2  -8   3    8.90   15.40
  -2  -8   3    6.30    8.60
   1   8  -3   44.80   19.10
   1   8  -3   63.89   15.20
   1   8  -3   39.00   15.40
   1   8  -3   53.99   16.00
  -1  -8   3  105.59   26.00
  -1  -8   3   99.89   26.90
  -1  -8   3  105.49   20.70
  -1  -8   3   59.69   20.10
  -1  -8   3   33.60   12.80
   0   8  -3    1.60    9.10
   0   8  -3   -2.60    7.50
   0   8  -3    7.10    7.00
   0   8  -3    2.10    7.80
   0  -8   3    5.00    7.40
   0  -8   3   -6.00    9.10
   0  -8   3   -0.20    6.60
   0  -8   3    5.40    6.20
  -1   8  -3   23.70   15.90
  -1   8  -3    9.10    7.70
   1  -8   3   13.30    9.50
   1  -8   3   24.60   15.10
   1  -8   3   15.70    9.90
   1  -8   3   17.20   16.20
  -2   8  -3   -2.80    4.60
  -2   8  -3    2.60    9.20
  -2   8  -3    4.30   10.50
   2  -8   3   11.50   10.70
   2  -8   3   14.60   11.90
   2  -8   3   27.80   17.70
   2  -8   3    1.40    7.20
  -3   8  -3   12.00   14.30
  -3   8  -3    7.70    8.30
  -3   8  -3    5.70   10.70
  -3   8  -3   -1.80   12.80
   3  -8   3   -0.50    8.80
   3  -8   3   10.10   10.40
   3  -8   3   21.10   16.30
   3  -8   3   24.10   12.50
  -4   8  -3    0.70   11.40
  -4   8  -3   14.00   15.00
  -4   8  -3    7.60   10.40
  -4   8  -3    4.20   12.10
   4  -8   3   20.60   16.70
   4  -8   3   21.00   10.20
   4  -8   3   58.99   24.70
  -5   8  -3   72.69   21.00
  -5   8  -3  110.99   37.30
   5  -8   3   56.89   24.50
   5  -8   3  105.89   20.30
   5  -8   3  108.49   34.10
   4   7  -3  595.84   48.10
   4   7  -3  627.94   45.90
  -4  -7   3  605.34   52.09
  -4  -7   3  646.54   47.60
  -4  -7   3  621.04  112.59
  -4  -7   3  594.24   50.69
   3   7  -3   29.00   14.80
   3   7  -3   15.90   10.90
   3   7  -3   31.30   13.10
  -3  -7   3   34.70   15.60
  -3  -7   3   19.80   10.30
  -3  -7   3   27.30   15.40
  -3  -7   3   23.70   12.10
   2   7  -3  102.99   21.30
   2   7  -3   55.09   17.60
   2   7  -3  109.39   21.10
  -2  -7   3  158.98   26.00
  -2  -7   3  147.79   26.20
  -2  -7   3  207.88   38.30
  -2  -7   3   85.19   22.20
  -2  -7   3   85.19   18.20
   1   7  -3  104.09   21.20
   1   7  -3  123.59   19.00
   1   7  -3   77.59   22.70
   1   7  -3   47.00   17.40
  -1  -7   3  140.49   23.20
  -1  -7   3  104.29   21.20
  -1  -7   3  149.79   27.40
  -1  -7   3  175.28   35.10
  -1  -7   3  141.99   26.70
   0   7  -3  348.17   34.90
   0   7  -3  334.67   27.50
   0   7  -3  301.67   45.50
   0   7  -3  315.07   26.90
   0  -7   3  342.07   34.10
   0  -7   3  330.57   32.30
   0  -7   3  397.26   40.10
   0  -7   3  255.57   33.80
  -1   7  -3   -3.40    4.90
  -1   7  -3    6.40   10.80
  -1   7  -3   -0.20    8.10
   1  -7   3   -2.80    5.50
   1  -7   3   -1.20    8.60
   1  -7   3   -0.60    4.40
  -2   7  -3  198.38   39.80
  -2   7  -3  147.49   24.70
   2  -7   3  262.27   33.30
   2  -7   3  144.79   28.80
   2  -7   3  311.17   47.90
   2  -7   3  222.78   25.20
  -3   7  -3    7.40   11.90
  -3   7  -3   15.10   10.30
  -3   7  -3    9.50    9.60
  -3   7  -3   23.60   15.70
   3  -7   3   14.90    7.40
   3  -7   3    5.70    8.80
   3  -7   3   10.50    9.50
   3  -7   3   27.70   17.90
  -4   7  -3  147.09   36.60
  -4   7  -3  122.49   31.10
  -4   7  -3  104.49   23.60
  -4   7  -3  163.28   25.80
   4  -7   3  262.57   50.09
   4  -7   3  161.38   29.30
   4  -7   3  109.49   27.80
  -5   7  -3   10.90   11.60
  -5   7  -3   -1.00    9.80
  -5   7  -3   16.50   11.80
  -5   7  -3   21.80   19.00
   5  -7   3    6.10    9.10
   5  -7   3   -3.60    7.30
   5  -7   3    4.50    7.20
  -6   7  -3  200.88   49.50
  -6   7  -3   81.79   19.20
  -6   7  -3  107.59   32.80
   6  -7   3   60.79   24.20
   6  -7   3  164.28   45.20
   6  -7   3  210.68   30.70
   5   6  -3   18.40   11.80
   5   6  -3    4.80   12.10
   5   6  -3   19.80   12.10
   5   6  -3   14.50   15.20
  -5  -6   3   30.40   15.30
  -5  -6   3   57.29   20.80
  -5  -6   3   48.50   22.70
  -5  -6   3   34.40   15.70
   4   6  -3   40.40   16.30
   4   6  -3   44.90   14.70
   4   6  -3   16.90   10.90
  -4  -6   3   32.20   13.70
  -4  -6   3   60.69   20.70
  -4  -6   3  100.19   26.00
  -4  -6   3   40.40   15.00
   3   6  -3   93.79   20.40
   3   6  -3   69.79   18.60
   3   6  -3   52.49   14.80
   3   6  -3   52.99   17.40
  -3  -6   3   77.09   18.50
  -3  -6   3   38.30   13.70
  -3  -6   3   98.69   26.20
  -3  -6   3   82.69   21.30
   2   6  -3  127.99   24.30
   2   6  -3   93.99   22.90
   2   6  -3  110.99   23.10
  -2  -6   3  134.89   23.00
  -2  -6   3  214.28   37.70
  -2  -6   3   99.89   21.70
  -2  -6   3   68.59   17.00
  -2  -6   3  119.89   21.90
   1   6  -3    5.60    5.50
   1   6  -3    8.40   10.40
   1   6  -3    4.90    6.80
  -1  -6   3   16.10    8.50
  -1  -6   3   21.50   11.70
  -1  -6   3   31.70   17.20
  -1  -6   3   10.00    8.10
   0   6  -3  227.18   25.50
   0   6  -3  277.97   43.10
   0   6  -3  232.38   32.10
   0   6  -3  248.38   22.50
   0  -6   3  252.37   27.50
   0  -6   3  235.78   21.20
   0  -6   3  290.37   43.10
   0  -6   3  266.07   32.70
  -1   6  -3    7.70   10.00
  -1   6  -3    5.00    5.90
  -1   6  -3   10.00   10.20
   1  -6   3   11.30    9.90
   1  -6   3    4.30    8.00
   1  -6   3    7.00    5.80
   1  -6   3    6.90    9.70
  -2   6  -3  216.78   37.80
  -2   6  -3  291.97   34.00
   2  -6   3  251.87   24.10
   2  -6   3  212.38   19.50
   2  -6   3  293.47   46.10
   2  -6   3  207.08   33.30
  -3   6  -3   31.60   11.30
  -3   6  -3   18.10   12.80
  -3   6  -3   34.90   18.80
  -3   6  -3   26.10   11.90
   3  -6   3   20.00    8.90
   3  -6   3   39.60   17.80
   3  -6   3   31.20   10.60
   3  -6   3   26.80   14.50
  -4   6  -3    0.90    8.30
  -4   6  -3    1.90    5.80
  -4   6  -3   13.80   13.50
   4  -6   3    0.30    5.60
   4  -6   3   -3.50    5.80
   4  -6   3    6.50   13.30
  -5   6  -3   -1.20    9.80
  -5   6  -3    0.30    5.30
  -5   6  -3    0.80    8.90
  -5   6  -3  -12.60    7.50
   5  -6   3   24.50   17.30
   5  -6   3    8.00   10.50
   5  -6   3    3.40    8.20
  -6   6  -3    3.50    9.80
  -6   6  -3    6.80   12.50
  -6   6  -3   12.70   10.20
  -6   6  -3   -1.10    9.10
   6  -6   3   11.30   14.10
   6  -6   3   24.10   12.40
   6   5  -3    8.30   10.60
   6   5  -3   11.70   12.10
   6   5  -3    1.90    8.40
   6   5  -3    5.50   10.10
  -6  -5   3   12.00   14.20
  -6  -5   3   35.60   18.00
   5   5  -3   83.79   22.50
   5   5  -3   46.20   14.50
   5   5  -3   19.70   12.60
   5   5  -3   84.99   20.50
  -5  -5   3   60.19   19.60
  -5  -5   3   72.29   26.90
  -5  -5   3   83.59   23.60
  -5  -5   3   80.49   21.50
   4   5  -3   27.10   10.90
   4   5  -3   26.70   12.40
   4   5  -3   35.20   15.20
   4   5  -3   17.50   12.80
  -4  -5   3   58.99   19.00
  -4  -5   3   25.50   12.60
  -4  -5   3   61.89   22.10
  -4  -5   3   34.90   15.20
   3   5  -3   40.40   14.60
   3   5  -3   49.00   13.90
   3   5  -3   57.99   18.50
   3   5  -3   50.09   16.40
  -3  -5   3   51.49   15.40
  -3  -5   3   38.90   13.20
  -3  -5   3   51.99   15.90
   2   5  -3  144.49   21.50
   2   5  -3  187.78   27.60
   2   5  -3  142.59   26.10
  -2  -5   3  119.79   22.00
  -2  -5   3  184.18   25.40
  -2  -5   3  144.29   24.60
  -2  -5   3  166.78   18.60
   1   5  -3    2.00    7.90
   1   5  -3   10.10    9.40
   1   5  -3    7.90    5.40
   1   5  -3    7.80    7.30
  -1  -5   3    6.10    8.20
  -1  -5   3   -1.80    5.70
  -1  -5   3    1.90    4.70
  -1  -5   3    2.50    8.10
   0   5  -3   44.40   12.20
   0   5  -3   33.70   14.40
   0   5  -3   43.60   14.00
   0   5  -3   31.20    9.40
   0  -5   3   42.60   12.10
   0  -5   3   31.70    9.70
   0  -5   3   31.40   11.40
   0  -5   3   49.40   17.90
  -1   5  -3   93.79   20.70
  -1   5  -3   71.29   13.70
  -1   5  -3   80.39   23.30
   1  -5   3   54.99   11.20
   1  -5   3   48.50   16.00
   1  -5   3   74.29   15.80
   1  -5   3   82.89   21.80
  -2   5  -3  292.07   25.60
  -2   5  -3  340.67   33.90
  -2   5  -3  312.97   34.60
   2  -5   3  354.56   25.80
   2  -5   3  303.47   33.70
   2  -5   3  304.87   22.60
   2  -5   3  311.87   32.30
  -3   5  -3   61.29   22.10
  -3   5  -3   43.80   16.90
  -3   5  -3   56.29   13.30
   3  -5   3   56.39   12.30
   3  -5   3   41.10   17.10
   3  -5   3   54.09   11.80
   3  -5   3   44.50   15.10
  -4   5  -3  183.08   34.40
  -4   5  -3  231.28   40.70
  -4   5  -3  179.88   23.00
  -4   5  -3  171.68   26.80
   4  -5   3  252.77   22.50
   4  -5   3  218.98   40.40
   4  -5   3  170.28   29.80
  -5   5  -3   44.00   19.20
  -5   5  -3   38.20   12.20
  -5   5  -3   39.70   14.00
  -5   5  -3   65.69   24.90
   5  -5   3   54.79   22.70
   5  -5   3   21.20   13.70
  -6   5  -3   37.90   15.60
  -6   5  -3   26.90   11.50
  -6   5  -3   31.30   20.10
   6  -5   3   21.70   15.10
   6  -5   3   23.30   17.20
  -7   5  -3   92.69   32.90
  -7   5  -3   67.09   19.20
  -7   5  -3   69.09   25.80
   7  -5   3   38.10   21.40
   7  -5   3   95.99   30.00
   6   4  -3    4.70    8.60
   6   4  -3    4.10    8.30
   6   4  -3    6.80   10.50
   6   4  -3   15.70   12.40
  -6  -4   3    4.80    9.70
  -6  -4   3   -0.80   10.50
  -6  -4   3    8.60    9.80
   5   4  -3   14.70   10.60
   5   4  -3   28.00   11.50
   5   4  -3   66.99   20.50
   5   4  -3   50.99   19.40
  -5  -4   3   24.60   12.60
  -5  -4   3   56.29   22.30
  -5  -4   3   50.49   16.40
  -5  -4   3   70.29   20.90
   4   4  -3   62.99   19.30
   4   4  -3  120.69   27.40
   4   4  -3   76.09   19.30
   4   4  -3   69.19   16.80
  -4  -4   3   84.89   25.30
  -4  -4   3   69.49   19.00
  -4  -4   3   60.09   17.20
   3   4  -3   78.59   20.20
   3   4  -3  107.49   19.30
   3   4  -3  108.59   22.10
  -3  -4   3   64.39   20.20
   2   4  -3    0.80    4.90
   2   4  -3    0.50    7.20
   2   4  -3   -0.10    5.30
  -2  -4   3    2.90    5.10
  -2  -4   3    4.80    6.40
  -2  -4   3    7.10    8.10
   1   4  -3  110.39   22.60
   1   4  -3  138.29   18.60
   1   4  -3  120.99   21.10
   1   4  -3  137.59   15.20
  -1  -4   3  114.99   17.10
  -1  -4   3  120.79   23.40
  -1  -4   3  124.49   19.80
  -1  -4   3   98.99   18.40
   0   4  -3  449.56   37.20
   0   4  -3  467.65   26.50
   0   4  -3  412.56   24.80
   0   4  -3  380.26   30.70
   0  -4   3  375.36   33.00
   0  -4   3  395.26   27.10
   0  -4   3  351.36   29.00
   0  -4   3  389.86   24.20
  -1   4  -3  123.09   16.90
  -1   4  -3  122.39   24.10
  -1   4  -3  101.59   20.70
  -1   4  -3  122.19   17.70
   1  -4   3  131.19   26.90
   1  -4   3  100.29   14.40
   1  -4   3  136.29   18.20
   1  -4   3  108.39   20.30
  -2   4  -3  604.74   35.30
  -2   4  -3  552.24   43.80
  -2   4  -3  573.44   42.10
   2  -4   3  556.04   40.50
   2  -4   3  586.14   30.60
   2  -4   3  576.84   30.60
   2  -4   3  549.65   43.10
  -3   4  -3  114.89   18.00
  -3   4  -3  127.79   24.90
  -3   4  -3  149.49   32.00
  -3   4  -3   85.59   16.70
   3  -4   3  143.19   29.80
   3  -4   3  142.19   18.70
   3  -4   3  102.69   21.70
   3  -4   3   94.99   13.50
  -4   4  -3   61.49   20.50
  -4   4  -3   66.69   17.00
  -4   4  -3   47.90   11.70
  -4   4  -3   43.00   17.60
   4  -4   3   42.90   16.70
   4  -4   3   44.50   19.00
  -5   4  -3    6.20    7.40
  -5   4  -3   14.40   13.30
  -5   4  -3    7.60    7.50
  -5   4  -3   18.40   14.10
   5  -4   3    3.00    8.50
   5  -4   3   19.10   14.10
  -6   4  -3   -3.60    5.20
  -6   4  -3   -5.70    8.90
  -6   4  -3    1.70    6.00
   6  -4   3    7.50   10.50
   6  -4   3    0.50    9.40
  -7   4  -3   22.50   17.10
  -7   4  -3   48.90   23.40
  -7   4  -3   39.60   15.30
   7  -4   3   66.69   26.90
   7  -4   3   36.80   20.90
   7   3  -3    0.60    8.20
   7   3  -3   26.20   15.10
   7   3  -3    2.30   10.70
   7   3  -3   -0.60    7.20
  -7  -3   3    7.20    9.70
  -7  -3   3    9.10   15.60
   6   3  -3   69.39   23.20
   6   3  -3   53.69   20.80
   6   3  -3   26.10   11.90
   6   3  -3   62.19   17.60
  -6  -3   3   73.49   28.10
  -6  -3   3   27.10   15.70
   5   3  -3  256.97   40.10
   5   3  -3  246.18   38.10
   5   3  -3  173.08   27.70
   5   3  -3  192.98   27.70
  -5  -3   3  177.08   29.60
  -5  -3   3  211.38   35.90
  -5  -3   3  303.37   47.20
   4   3  -3  326.97   34.80
   4   3  -3  349.67   32.40
   4   3  -3  331.97   26.70
   4   3  -3  357.96   28.70
  -4  -3   3  313.37   30.80
  -4  -3   3  361.26   39.90
  -4  -3   3  339.07   37.30
   3   3  -3   11.30    9.50
   3   3  -3   24.00   11.20
   3   3  -3   35.00   12.20
   3   3  -3   35.40   10.90
  -3  -3   3   34.30   12.30
  -3  -3   3   28.80   13.90
  -3  -3   3   33.40   11.60
   2   3  -3  247.48   23.90
   2   3  -3  308.07   29.40
   2   3  -3  275.77   21.10
  -2  -3   3  253.57   27.80
  -2  -3   3  278.17   21.60
  -2  -3   3  271.97   24.50
   1   3  -3  556.84   29.70
   1   3  -3  545.85   25.30
   1   3  -3  546.45   34.60
   1   3  -3  580.04   40.50
  -1  -3   3  577.64   30.10
  -1  -3   3  577.24   40.10
  -1  -3   3  554.64   34.70
   0   3  -3  225.28   17.80
   0   3  -3  284.97   27.80
   0   3  -3  235.98   17.00
   0   3  -3  265.17   24.10
   0  -3   3  265.27   23.00
   0  -3   3  238.48   24.60
   0  -3   3  241.28   17.50
  -1   3  -3  230.88   28.00
  -1   3  -3  163.08   19.70
  -1   3  -3  193.08   29.10
   1  -3   3  161.58   14.80
   1  -3   3  172.58   17.80
   1  -3   3  201.58   31.00
   1  -3   3  164.58   23.40
  -2   3  -3   44.90   11.60
  -2   3  -3   33.60   12.90
  -2   3  -3   72.49   17.50
   2  -3   3   50.79   14.90
   2  -3   3   57.69   11.20
   2  -3   3   50.79    9.20
   2  -3   3   65.99   17.70
  -3   3  -3    3.00    5.10
  -3   3  -3    6.90    8.20
  -3   3  -3   -2.10    7.00
   3  -3   3   11.00    8.80
   3  -3   3   -3.20    5.40
  -4   3  -3  174.78   32.50
  -4   3  -3  144.19   22.90
  -4   3  -3  173.38   30.80
   4  -3   3  195.98   35.30
   4  -3   3  165.48   28.70
  -5   3  -3    9.60    9.90
  -5   3  -3   -3.50    4.70
  -5   3  -3   -5.10    3.50
   5  -3   3   -4.50    5.90
   5  -3   3    2.00    6.60
  -6   3  -3  136.79   33.30
  -6   3  -3  149.69   25.10
  -6   3  -3  133.99   31.30
   6  -3   3  169.08   33.30
   6  -3   3  126.09   30.60
  -7   3  -3   22.90   17.70
  -7   3  -3   22.20   15.70
  -7   3  -3   19.60   11.50
   7  -3   3   29.60   17.30
   7  -3   3   16.50   13.70
  -8   3  -3   49.90   24.40
  -8   3  -3   90.69   33.30
  -8   3  -3   62.69   18.10
   8  -3   3   57.49   19.10
   8  -3   3   61.69   26.40
   7   2  -3   14.10   11.90
   7   2  -3    3.10   10.60
   7   2  -3    0.60   15.80
  -7  -2   3   -6.40   13.90
  -7  -2   3   -1.70    8.20
   6   2  -3    5.70    5.80
   6   2  -3   12.70   11.30
   6   2  -3    9.50    8.60
   6   2  -3   21.00   16.70
  -6  -2   3   16.30   12.90
  -6  -2   3   -3.90   10.20
   5   2  -3    5.10    7.50
   5   2  -3   22.90   10.20
   5   2  -3   14.70   11.00
   5   2  -3   12.10   12.30
  -5  -2   3   30.70   19.10
  -5  -2   3   22.40   13.90
  -5  -2   3    5.30    7.70
   4   2  -3  246.78   28.10
   4   2  -3  302.27   39.70
   4   2  -3  289.07   39.70
   4   2  -3  267.07   23.50
  -4  -2   3  299.57   39.10
  -4  -2   3  262.57   32.20
  -4  -2   3  274.77   41.30
   3   2  -3   77.09   14.50
   3   2  -3   68.49   17.80
   3   2  -3   88.29   19.90
   3   2  -3   75.39   15.80
  -3  -2   3   60.49   13.20
  -3  -2   3   63.99   16.40
  -3  -2   3   67.09   18.90
   2   2  -3  861.01   40.00
   2   2  -3  893.21   49.90
   2   2  -3  761.12   42.70
   2   2  -3  800.82   37.80
  -2  -2   3  801.92   49.50
  -2  -2   3  779.32   43.70
  -2  -2   3  801.22   38.60
   1   2  -3    7.40    8.10
   1   2  -3   15.70    9.10
   1   2  -3    8.30    5.20
   1   2  -3   10.80    4.80
  -1  -2   3   17.40    7.50
  -1  -2   3    6.30    4.40
  -1  -2   3   18.30    9.70
  -1  -2   3    6.20    6.50
   0   2  -3  249.58   15.80
   0   2  -3  214.28   15.80
   0   2  -3  231.08   21.40
   0   2  -3  230.08   23.40
   0  -2   3  208.08   22.20
   0  -2   3  217.28   20.50
   0  -2   3  227.68   15.90
   0  -2   3  220.78   15.40
  -1   2  -3   38.90   11.90
  -1   2  -3   42.70    9.10
  -1   2  -3   43.70   12.90
   1  -2   3   34.50    8.90
   1  -2   3   31.60   11.40
   1  -2   3   60.89   10.10
   1  -2   3   26.00   10.10
  -2   2  -3  140.99   25.20
  -2   2  -3  136.59   21.70
  -2   2  -3   88.99   14.10
   2  -2   3  157.38   26.10
   2  -2   3   95.09   15.40
   2  -2   3   98.09   10.30
   2  -2   3  102.59   18.60
  -3   2  -3  290.97   22.20
  -3   2  -3  279.47   28.40
   3  -2   3  292.37   27.90
   3  -2   3  324.57   29.60
  -4   2  -3   19.90   11.40
  -4   2  -3    9.40    6.30
  -4   2  -3   13.50    9.80
   4  -2   3   11.60    9.00
   4  -2   3    9.60    8.60
  -5   2  -3  394.76   39.10
  -5   2  -3  353.16   28.00
  -5   2  -3  372.46   37.50
   5  -2   3  377.96   36.60
   5  -2   3  363.46   21.90
   5  -2   3  434.36   40.00
  -6   2  -3  197.48   39.60
  -6   2  -3  214.48   39.70
  -6   2  -3  201.58   37.00
   6  -2   3  154.08   31.00
   6  -2   3  158.38   32.60
  -7   2  -3  518.25   52.69
  -7   2  -3  469.75   36.00
  -7   2  -3  599.74   56.59
   7  -2   3  484.25   49.60
   7  -2   3  431.46   47.00
  -8   2  -3    9.60   14.80
  -8   2  -3    3.30    8.80
  -8   2  -3   -3.70   10.30
   8  -2   3   17.60   13.70
   8  -2   3   -3.00    7.60
   8  -2   3    5.80   10.90
   8  -2   3   12.80    9.80
   7   1  -3    2.30   10.30
   7   1  -3    6.50    7.70
   7   1  -3    5.70   12.40
   7   1  -3   -0.80    5.50
  -7  -1   3    0.60    7.60
  -7  -1   3   13.50   17.30
   6   1  -3   48.80   18.00
   6   1  -3   68.29   18.50
   6   1  -3   40.70   18.40
   6   1  -3   54.99   14.70
  -6  -1   3   57.59   20.90
  -6  -1   3   81.99   30.00
   5   1  -3  171.08   33.30
   5   1  -3  132.89   22.60
   5   1  -3  170.08   33.70
   5   1  -3  191.28   24.40
  -5  -1   3  135.79   29.90
  -5  -1   3  144.79   33.80
   4   1  -3   72.09   23.70
   4   1  -3   51.39   12.80
   4   1  -3   95.59   16.40
   4   1  -3   69.89   18.80
  -4  -1   3   42.80   12.80
  -4  -1   3   84.09   23.60
  -4  -1   3   60.39   17.70
   3   1  -3  441.76   36.60
   3   1  -3  447.76   27.20
   3   1  -3  457.75   33.60
   3   1  -3  534.05   29.40
  -3  -1   3  439.66   37.10
  -3  -1   3  480.25   35.10
  -3  -1   3  473.35   28.90
   2   1  -3  594.84   29.50
   2   1  -3  524.75   36.90
   2   1  -3  513.95   27.60
   2   1  -3  527.45   33.70
  -2  -1   3  579.24   35.40
  -2  -1   3  574.04   29.20
  -2  -1   3  550.94   38.60
   1   1  -3  443.16   20.80
   1   1  -3  473.75   30.50
   1   1  -3  440.96   31.20
   1   1  -3  449.56   24.60
   1   1  -3  451.95   22.90
  -1  -1   3  427.16   22.70
  -1  -1   3  459.65   32.40
  -1  -1   3  450.95   20.30
  -1  -1   3  462.45   28.30
   0   1  -3   52.89    8.70
   0   1  -3   51.79   13.60
   0   1  -3   39.20   10.10
   0   1  -3   40.60    8.30
   0  -1   3   39.50   12.20
   0  -1   3   34.90    9.30
   0  -1   3   53.39    9.10
   0  -1   3   35.50    7.40
  -1   1  -3  151.08   12.60
  -1   1  -3  156.28   16.50
  -1   1  -3  132.29   20.30
   1  -1   3  137.49   12.40
   1  -1   3  130.89   13.90
   1  -1   3  176.58   20.40
   1  -1   3  208.08   26.90
  -2   1  -3   61.99   10.70
  -2   1  -3   80.09   15.60
  -2   1  -3   83.39   10.20
  -2   1  -3   69.49   16.20
   2  -1   3   76.89   10.30
   2  -1   3   67.79   11.60
   2  -1   3   55.49   21.50
   2  -1   3   55.59   12.60
  -3   1  -3   -4.70    5.20
  -3   1  -3    6.40    5.30
  -3   1  -3    4.10    6.90
   3  -1   3    4.10    4.80
   3  -1   3    0.50    5.20
   3  -1   3   -5.20    5.70
   3  -1   3   -0.30    4.40
   3  -1   3    1.80    5.20
  -4   1  -3   74.89   19.60
  -4   1  -3   70.99   13.60
  -4   1  -3   73.49   19.10
   4  -1   3   47.30   15.60
   4  -1   3   69.09   17.20
   4  -1   3   53.49   10.20
  -5   1  -3    8.60    9.50
  -5   1  -3    4.50    8.00
  -5   1  -3   13.10    7.40
   5  -1   3   22.70    8.90
   5  -1   3   44.70   15.90
   5  -1   3   12.70    9.90
  -6   1  -3  256.37   28.50
  -6   1  -3  272.47   55.39
  -6   1  -3  252.57   41.70
   6  -1   3  257.47   38.80
   6  -1   3  233.68   39.60
   6  -1   3  237.18   26.90
  -7   1  -3   91.29   27.40
  -7   1  -3   39.90   19.80
   7  -1   3   61.89   15.90
   7  -1   3   86.19   25.70
   7  -1   3   64.09   22.10
   7  -1   3   46.10   17.30
  -8   1  -3   22.20   16.60
  -8   1  -3   17.30   10.20
  -8   1  -3    4.90   13.80
   8  -1   3   36.40   16.90
   8  -1   3   12.80   12.90
   8  -1   3    6.80   10.10
   8  -1   3   13.50   12.00
   7   0  -3   -3.00    9.30
   7   0  -3    6.10    7.30
   7   0  -3    3.30    6.90
   7   0  -3   -1.50    7.60
  -7   0   3    3.00    8.70
  -7   0   3    1.40   11.80
   6   0  -3   54.89   22.10
   6   0  -3   32.80   12.30
   6   0  -3   73.19   20.90
   6   0  -3   44.20   20.80
  -6   0   3   61.39   24.80
  -6   0   3   46.00   19.20
   5   0  -3  179.28   36.00
   5   0  -3  169.38   23.30
   5   0  -3  125.69   29.00
   5   0  -3  128.59   21.90
  -5   0   3  134.89   23.30
  -5   0   3  163.18   35.50
   4   0  -3   -0.80    4.40
   4   0  -3    1.20    6.10
   4   0  -3    1.30    8.70
   4   0  -3    9.40    6.50
  -4   0   3    0.70    6.50
  -4   0   3    3.90    7.30
  -4   0   3   -4.00    3.20
  -4   0   3   -3.40    4.70
   3   0  -3  415.86   24.70
   3   0  -3  422.56   25.00
   3   0  -3  387.06   31.50
   3   0  -3  424.96   34.90
  -3   0   3  400.66   21.70
  -3   0   3  379.46   25.60
  -3   0   3  407.26   25.70
  -3   0   3  410.36   32.80
  -3   0   3  409.86   35.20
   2   0  -3   78.89   12.00
   2   0  -3  113.69   19.90
   2   0  -3  114.09   15.60
  -2   0   3   95.39   18.00
  -2   0   3  107.39   22.20
  -2   0   3  144.19   18.20
  -2   0   3   87.69   11.50
  -2   0   3  114.89   14.50
   1   0  -3  395.46   21.30
   1   0  -3  387.36   20.20
   1   0  -3  425.56   28.50
   1   0  -3  405.96   19.60
   1   0  -3  366.16   24.50
  -1   0   3  380.56   19.50
  -1   0   3  395.46   28.80
  -1   0   3  431.06   20.30
  -1   0   3  404.46   25.80
   0   0  -3    2.40    4.90
   0   0  -3    7.40    6.70
   0   0  -3    5.40    5.50
   0   0  -3    0.10    3.60
   0   0  -3   -2.40    4.60
   0   0   3   -3.30    4.70
   0   0   3    5.40    4.20
   0   0   3    4.10    4.10
   0   0   3   -8.90    3.70
   0   0   3    6.80    6.00
  -1   0  -3 2060.19   74.59
  -1   0  -3 1935.41   60.69
  -1   0  -3 1915.91   62.89
  -1   0  -3 1854.41   68.19
   1   0   3 2067.09   68.79
   1   0   3 1932.61   72.19
   1   0   3 1934.91   64.29
   1   0   3 1900.51   62.09
  -2   0  -3  392.66   20.00
  -2   0  -3  357.26   20.50
  -2   0  -3  419.06   26.90
  -2   0  -3  361.66   22.30
  -2   0  -3  414.66   25.40
   2   0   3  364.86   21.00
   2   0   3  401.46   24.70
   2   0   3  403.36   19.40
   2   0   3  346.67   20.60
  -3   0  -3 1794.62   73.19
  -3   0  -3 1744.63   70.89
  -3   0  -3 1675.03   61.89
   3   0   3 1791.42   72.59
   3   0   3 1790.22   63.49
   3   0   3 1722.63   66.19
   3   0   3 1696.13   69.99
   3   0   3 1668.63   59.89
  -4   0  -3   -1.80    4.10
  -4   0  -3    2.00    5.10
  -4   0  -3    1.00    5.20
   4   0   3    2.70    4.60
   4   0   3   -6.80    3.30
   4   0   3    1.50    4.40
   4   0   3   -1.20    4.70
   4   0   3   -4.10    6.00
  -5   0  -3  640.04   45.30
  -5   0  -3  608.74   33.40
  -5   0  -3  646.74   46.20
   5   0   3  580.74   33.20
   5   0   3  611.54   44.10
   5   0   3  676.13   42.90
   5   0   3  665.03   45.10
  -6   0  -3  213.38   37.60
  -6   0  -3  247.58   38.40
  -6   0  -3  239.48   25.40
   6   0   3  246.48   29.20
   6   0   3  235.48   35.90
  -7   0  -3   28.80   11.00
  -7   0  -3    0.80   10.90
  -7   0  -3   18.90   13.20
   7   0   3   14.00   16.00
   7   0   3    8.30    8.20
   7   0   3   -0.20    6.40
   7   0   3   -1.60    6.10
  -8   0  -3   23.70   13.20
  -8   0  -3   19.00   14.00
  -8   0  -3   32.60   20.40
   8   0   3   14.10   11.10
   8   0   3   15.90   10.90
   8   0   3   18.10   13.90
   8   0   3    2.10   11.20
   7  -1  -3    3.00    7.50
   7  -1  -3    1.30    9.20
   7  -1  -3   14.80   13.50
   7  -1  -3   11.90    8.40
  -7   1   3    1.90    8.10
  -7   1   3    7.30   16.40
   6  -1  -3   49.10   14.50
   6  -1  -3   37.00   12.30
   6  -1  -3   36.90   20.10
   6  -1  -3   51.89   21.30
  -6   1   3   37.10   14.40
  -6   1   3   28.20   16.30
  -6   1   3   30.20   19.90
   5  -1  -3  185.68   26.10
   5  -1  -3  203.48   37.70
   5  -1  -3  197.38   24.70
   5  -1  -3  186.88   36.50
  -5   1   3  242.58   31.40
  -5   1   3  167.18   33.00
  -5   1   3  186.28   38.20
   4  -1  -3  951.40   59.89
   4  -1  -3  947.31   57.69
   4  -1  -3  929.01   42.70
   4  -1  -3  925.71   43.50
  -4   1   3  911.51   57.39
  -4   1   3  891.41   59.39
  -4   1   3  830.12   42.80
   3  -1  -3  522.55   27.00
   3  -1  -3  486.45   37.70
   3  -1  -3  493.55   36.50
   3  -1  -3  456.75   26.70
  -3   1   3  456.55   27.20
  -3   1   3  530.95   39.90
  -3   1   3  487.25   27.30
  -3   1   3  508.05   37.20
   2  -1  -3  417.26   31.50
   2  -1  -3  382.96   22.50
   2  -1  -3  420.16   23.00
   2  -1  -3  401.36   29.30
  -2   1   3  407.46   23.40
  -2   1   3  416.36   29.90
  -2   1   3  419.56   21.60
   1  -1  -3  548.85   32.30
   1  -1  -3  505.75   24.10
   1  -1  -3  509.85   25.00
   1  -1  -3  518.75   29.30
   1  -1  -3  518.45   21.30
  -1   1   3  481.85   22.90
  -1   1   3  509.95   21.30
  -1   1   3  520.85   29.70
  -1   1   3  522.45   31.90
  -1   1   3  517.55   25.20
   0  -1  -3 1828.32   63.99
   0  -1  -3 1752.52   69.49
   0  -1  -3 1649.83   59.69
   0  -1  -3 1687.93   55.39
   0   1   3 1718.13   55.89
   0   1   3 1664.83   59.89
   0   1   3 1691.73   58.09
   0   1   3 1687.23   53.29
   0   1   3 1663.53   63.39
   0   1   3 1683.73   59.69
  -1  -1  -3  138.39   13.60
  -1  -1  -3  134.99   14.80
  -1  -1  -3  128.09   14.70
  -1  -1  -3  119.69   14.30
   1   1   3  116.69   12.70
   1   1   3  126.69   15.70
   1   1   3  101.39   10.40
  -2  -1  -3  198.28   15.40
  -2  -1  -3  191.88   14.50
  -2  -1  -3  239.58   16.50
  -2  -1  -3  200.38   17.80
  -2  -1  -3  221.18   17.00
   2   1   3  204.18   14.30
   2   1   3  205.28   12.60
   2   1   3  219.88   15.80
   2   1   3  206.28   16.30
   2   1   3  218.18   16.50
   2   1   3  197.08   14.30
  -3  -1  -3   69.79   10.50
  -3  -1  -3   66.29   12.80
  -3  -1  -3   86.99   15.70
   3   1   3   95.79   15.10
   3   1   3   77.59   13.00
   3   1   3   98.39   16.40
   3   1   3   85.99   15.80
  -4  -1  -3   29.00    7.80
  -4  -1  -3   31.80   11.10
   4   1   3   14.90    6.10
   4   1   3   22.60    9.10
   4   1   3   17.60    8.70
   4   1   3   18.10    9.00
   4   1   3   12.80    7.60
  -5  -1  -3  525.55   29.30
  -5  -1  -3  545.25   40.20
   5   1   3  527.85   33.10
   5   1   3  544.35   38.60
   5   1   3  563.54   38.80
  -6  -1  -3  102.19   24.40
  -6  -1  -3  105.39   24.80
   6   1   3  122.59   24.70
   6   1   3   97.99   20.80
   6   1   3  103.39   21.20
   6   1   3  115.49   25.40
  -7  -1  -3   38.00   19.20
  -7  -1  -3    4.90    7.40
   7   1   3   17.70   10.40
   7   1   3   30.80   13.80
   7   1   3   47.50   18.30
   7   1   3   34.70   14.90
  -8  -1  -3   28.00   18.20
  -8  -1  -3   15.10   13.70
   8   1   3   14.20   11.90
   8   1   3   22.20   15.20
   8   1   3   41.00   19.50
   8   1   3   18.10   12.80
   7  -2  -3   11.10   15.80
   7  -2  -3    6.50   20.80
   7  -2  -3   31.60   12.90
   7  -2  -3   -2.60    7.60
  -7   2   3   36.60   20.30
  -7   2   3   52.09   27.50
  -7   2   3   47.50   16.10
  -7   2   3   35.30   13.30
   6  -2  -3   92.69   19.50
   6  -2  -3  123.59   22.10
   6  -2  -3  170.18   40.70
   6  -2  -3  180.18   44.80
  -6   2   3  184.18   43.00
  -6   2   3  106.89   29.80
  -6   2   3   78.49   18.00
   5  -2  -3   17.30   13.20
   5  -2  -3   20.60    9.40
   5  -2  -3   24.30   10.10
   5  -2  -3   37.60   18.60
  -5   2   3   22.00    9.60
  -5   2   3   39.70   20.30
  -5   2   3   39.70   18.60
   4  -2  -3   69.09   14.20
   4  -2  -3   74.29   21.00
   4  -2  -3   49.40   18.20
   4  -2  -3   75.29   13.70
  -4   2   3   67.59   21.60
  -4   2   3   74.69   22.00
  -4   2   3   77.49   16.30
   3  -2  -3  140.19   16.10
   3  -2  -3  154.68   27.40
   3  -2  -3  137.29   18.90
   3  -2  -3  138.39   26.00
  -3   2   3  136.89   27.00
  -3   2   3  195.58   23.00
  -3   2   3  136.89   26.50
   2  -2  -3  343.27   27.60
   2  -2  -3  320.47   16.40
   2  -2  -3  299.67   20.50
   2  -2  -3  325.37   21.10
   2  -2  -3  322.47   27.70
  -2   2   3  322.77   27.00
  -2   2   3  331.37   17.60
  -2   2   3  332.17   28.90
  -2   2   3  326.67   20.80
   1  -2  -3  364.66   22.30
   1  -2  -3  349.07   24.20
   1  -2  -3  404.46   21.30
   1  -2  -3  386.16   26.70
  -1   2   3  361.56   21.20
  -1   2   3  356.76   20.30
  -1   2   3  364.26   25.00
  -1   2   3  368.36   26.70
   0  -2  -3 1364.66   50.89
   0  -2  -3 1499.75   56.99
   0  -2  -3 1421.96   53.49
   0  -2  -3 1409.46   49.10
   0   2   3 1408.46   55.59
   0   2   3 1353.46   53.39
   0   2   3 1446.16   49.30
   0   2   3 1379.66   51.49
   0   2   3 1552.44   54.99
  -1  -2  -3    7.80    7.50
  -1  -2  -3   -0.30    4.90
  -1  -2  -3   -5.70    4.80
  -1  -2  -3   10.70    4.50
   1   2   3    3.60    5.00
   1   2   3    1.90    3.70
   1   2   3    0.90    4.50
   1   2   3    2.40    4.80
   1   2   3    3.10    6.00
   1   2   3    6.20    4.50
  -2  -2  -3 3552.24  113.79
  -2  -2  -3 3420.26  118.09
  -2  -2  -3 3658.33  114.59
  -2  -2  -3 3645.24  112.29
   2   2   3 3694.23  121.69
   2   2   3 3641.94  116.59
   2   2   3 3512.95  111.29
   2   2   3 3669.13  112.99
  -3  -2  -3   91.09   13.80
  -3  -2  -3   72.89   11.60
  -3  -2  -3   65.69   11.40
  -3  -2  -3   79.69   11.50
   3   2   3   62.09   14.10
   3   2   3   88.59   14.40
   3   2   3   74.39   12.40
   3   2   3   82.69   12.30
   3   2   3   78.19   15.60
   3   2   3   87.39   11.50
   3   2   3   81.79   10.80
  -4  -2  -3  382.26   26.50
  -4  -2  -3  371.86   26.50
  -4  -2  -3  342.27   21.30
   4   2   3  339.47   28.40
   4   2   3  370.26   25.90
   4   2   3  379.96   25.90
   4   2   3  367.06   25.90
   4   2   3  361.46   21.70
   4   2   3  448.86   34.70
  -5  -2  -3  188.18   28.40
  -5  -2  -3  174.58   25.50
  -5  -2  -3  181.88   19.30
   5   2   3  201.38   27.70
   5   2   3  175.78   26.90
   5   2   3  175.68   28.00
   5   2   3  219.38   28.00
  -6  -2  -3  194.38   32.40
  -6  -2  -3  169.88   29.70
   6   2   3  160.38   26.60
   6   2   3  131.69   23.00
   6   2   3  210.98   32.60
   6   2   3  168.18   27.90
  -7  -2  -3   -4.60    9.90
  -7  -2  -3    1.60    5.70
   7   2   3   -2.40    6.10
   7   2   3   -2.00    3.70
   7   2   3    1.30    5.70
   7   2   3    0.10    7.20
  -8  -2  -3   24.60   15.90
  -8  -2  -3    5.10   12.70
   8   2   3   15.90   14.00
   8   2   3    5.30   11.80
   7  -3  -3    2.70    8.70
   7  -3  -3   21.70   18.70
   7  -3  -3   13.80    9.70
   7  -3  -3    3.80    8.20
  -7   3   3   25.70   22.70
  -7   3   3    8.50    9.90
  -7   3   3    4.10   12.40
  -7   3   3   10.70    9.00
   6  -3  -3   12.80   14.20
   6  -3  -3    4.70    6.20
   6  -3  -3    5.50    7.50
   6  -3  -3    0.40   10.60
  -6   3   3   21.10   11.40
  -6   3   3   23.20   15.80
  -6   3   3    1.80   11.50
   5  -3  -3   91.29   16.50
   5  -3  -3   73.09   24.70
   5  -3  -3   85.19   25.20
  -5   3   3   48.00   20.60
  -5   3   3   83.39   26.30
  -5   3   3   67.69   17.50
   4  -3  -3  675.83   49.90
   4  -3  -3  583.64   34.30
   4  -3  -3  553.64   45.30
   4  -3  -3  609.64   31.00
   4  -3  -3  576.64   35.40
  -4   3   3  625.24   50.69
  -4   3   3  590.44   34.80
  -4   3   3  577.44   47.10
   3  -3  -3  637.54   44.80
   3  -3  -3  701.33   37.40
   3  -3  -3  685.83   35.70
   3  -3  -3  686.23   47.10
  -3   3   3  700.43   48.80
  -3   3   3  686.13   46.70
  -3   3   3  713.23   36.10
   2  -3  -3 1568.94   62.69
   2  -3  -3 1527.85   59.79
   2  -3  -3 1531.55   70.09
   2  -3  -3 1528.65   68.59
  -2   3   3 1666.63   71.99
  -2   3   3 1529.15   59.39
  -2   3   3 1527.25   71.69
   1  -3  -3  708.93   33.30
   1  -3  -3  709.93   38.40
   1  -3  -3  714.93   37.50
   1  -3  -3  769.02   38.20
  -1   3   3  736.23   38.50
  -1   3   3  702.63   36.60
  -1   3   3  709.93   39.40
  -1   3   3  695.83   33.00
   0  -3  -3 3667.73  114.09
   0  -3  -3 3698.23  110.99
   0   3   3 3605.94  116.39
   0   3   3 3437.26  118.19
   0   3   3 3596.14  119.59
   0   3   3 3834.12  113.49
  -1  -3  -3  113.99   14.20
  -1  -3  -3   78.19   10.70
  -1  -3  -3   91.99   17.30
  -1  -3  -3  111.29   16.60
  -1  -3  -3   94.69   15.20
   1   3   3   96.49   14.00
   1   3   3  126.99   14.10
   1   3   3  105.29   14.20
   1   3   3   93.79   14.30
   1   3   3   95.89   16.20
   1   3   3  104.39   14.10
  -2  -3  -3 2261.97   87.59
  -2  -3  -3 2222.38   79.89
   2   3   3 2181.58   69.69
   2   3   3 2179.98   74.59
   2   3   3 2055.79   80.59
   2   3   3 2247.18   76.19
   2   3   3 2179.48   76.29
   2   3   3 2165.58   78.39
  -3  -3  -3   -0.30    4.40
   3   3   3    6.30    5.80
   3   3   3   -0.70    4.10
   3   3   3    0.40    3.10
   3   3   3    4.30    4.90
   3   3   3   -1.10    4.80
   3   3   3   -4.00    2.80
  -4  -3  -3 1338.77   55.79
   4   3   3 1368.16   59.39
   4   3   3 1255.07   60.59
   4   3   3 1270.97   58.49
   4   3   3 1468.25   63.99
  -5  -3  -3  245.98   23.70
  -5  -3  -3  205.68   23.50
  -5  -3  -3  243.78   24.20
   5   3   3  230.98   29.50
   5   3   3  189.28   19.50
   5   3   3  220.98   30.10
   5   3   3  208.58   27.50
  -6  -3  -3  261.57   35.20
  -6  -3  -3  224.38   21.10
  -6  -3  -3  268.97   29.20
   6   3   3  236.58   33.70
   6   3   3  207.28   23.50
   6   3   3  249.97   26.80
   6   3   3  227.08   31.30
  -7  -3  -3   -4.30    9.90
  -7  -3  -3   10.10    8.50
   7   3   3    4.90    7.40
   7   3   3    7.30   10.60
   7   3   3    5.30    8.10
   7   3   3   -3.60    4.30
  -8  -3  -3  183.28   39.90
   8   3   3  219.88   42.10
   8   3   3  195.78   33.60
   8   3   3  211.38   36.00
   8   3   3  140.09   29.40
   7  -4  -3   11.80   10.20
   7  -4  -3    4.50   12.40
   7  -4  -3   25.10   21.70
   7  -4  -3   11.30    8.30
  -7   4   3   31.80   21.60
  -7   4   3    6.20    9.20
  -7   4   3   11.30   10.90
  -7   4   3    4.00   14.50
   6  -4  -3  136.99   36.40
   6  -4  -3  256.37   49.60
   6  -4  -3  229.78   27.80
   6  -4  -3  184.38   27.60
  -6   4   3  243.18   34.30
  -6   4   3  135.69   35.40
  -6   4   3  161.68   41.10
   5  -4  -3   66.29   13.10
   5  -4  -3   48.90   14.20
   5  -4  -3   53.29   15.80
   5  -4  -3   60.39   24.00
   5  -4  -3  121.69   31.10
  -5   4   3   67.99   23.70
  -5   4   3   67.99   25.00
  -5   4   3   45.30   14.20
   4  -4  -3  615.84   50.19
   4  -4  -3  673.63   38.30
   4  -4  -3  676.13   42.20
   4  -4  -3  625.34   48.70
  -4   4   3  639.84   40.00
  -4   4   3  619.14   51.69
  -4   4   3  582.24   36.20
  -4   4   3  660.83   52.09
   3  -4  -3   68.69   14.60
   3  -4  -3   71.69   19.20
   3  -4  -3   72.09   16.90
   3  -4  -3   75.99   19.50
  -3   4   3   79.89   16.60
  -3   4   3   66.99   15.30
  -3   4   3   68.89   19.70
  -3   4   3   63.29   19.10
   2  -4  -3  662.13   43.20
   2  -4  -3  659.83   42.50
   2  -4  -3  695.43   40.60
   2  -4  -3  715.83   37.00
  -2   4   3  853.91   42.30
  -2   4   3  651.93   44.50
  -2   4   3  732.13   45.20
  -2   4   3  696.33   36.40
   1  -4  -3  305.77   24.70
   1  -4  -3  318.67   25.80
   1  -4  -3  287.47   16.50
   1  -4  -3  272.67   20.80
  -1   4   3  272.47   23.50
  -1   4   3  328.47   21.60
  -1   4   3  251.87   21.90
  -1   4   3  312.97   25.60
   0  -4  -3 1145.89   54.59
   0  -4  -3 1123.29   48.10
   0  -4  -3 1240.18   49.50
   0  -4  -3 1149.89   47.60
   0  -4  -3 1144.09   46.50
   0   4   3 1209.58   51.49
   0   4   3 1119.29   51.59
   0   4   3 1234.38   49.30
   0   4   3 1203.58   47.70
   0   4   3 1177.08   48.40
  -1  -4  -3  400.46   29.90
  -1  -4  -3  300.37   20.60
  -1  -4  -3  310.27   23.50
  -1  -4  -3  302.67   25.20
   1   4   3  296.77   19.60
   1   4   3  341.87   20.10
   1   4   3  264.07   21.10
   1   4   3  315.27   21.40
   1   4   3  310.87   23.90
  -2  -4  -3   55.89   13.30
  -2  -4  -3   48.30   12.80
  -2  -4  -3   71.79   17.80
   2   4   3   49.50   10.60
   2   4   3   74.29   15.30
   2   4   3   69.59   13.30
   2   4   3   56.69   11.30
   2   4   3   59.29   10.50
   2   4   3   55.49   12.80
   2   4   3   42.50    9.30
  -3  -4  -3  973.40   52.79
  -3  -4  -3 1073.39   49.99
  -3  -4  -3  961.70   55.39
   3   4   3  994.00   49.99
   3   4   3 1071.09   46.50
   3   4   3  957.80   45.50
   3   4   3  998.80   46.90
  -4  -4  -3    6.60    6.90
   4   4   3   -0.20    3.70
   4   4   3    5.10    6.40
   4   4   3    6.70    7.30
  -5  -4  -3 1811.72   77.59
   5   4   3 1758.72   80.39
   5   4   3 1837.92   80.79
   5   4   3 2123.99   82.89
  -6  -4  -3   40.90   13.20
  -6  -4  -3   22.50    9.80
   6   4   3   13.90   10.10
   6   4   3   45.30   13.10
   6   4   3   50.19   15.50
  -7  -4  -3  768.52   51.89
  -7  -4  -3  771.22   49.50
  -7  -4  -3  669.53   43.00
   7   4   3  599.64   44.20
   7   4   3  697.43   50.49
   7   4   3  663.93   44.50
   7   4   3  622.44   47.60
   6  -5  -3  109.69   32.60
   6  -5  -3   94.89   21.50
   6  -5  -3  227.98   47.40
   6  -5  -3  105.59   24.50
  -6   5   3   56.79   26.10
  -6   5   3  132.89   38.80
  -6   5   3   96.89   21.80
   5  -5  -3  180.98   28.30
   5  -5  -3  227.78   43.30
   5  -5  -3  276.57   47.20
   5  -5  -3  215.78   33.40
  -5   5   3  210.08   40.30
  -5   5   3  197.78   29.40
  -5   5   3  206.58   42.00
   4  -5  -3   46.80   19.10
   4  -5  -3   42.30   14.70
   4  -5  -3   29.20   15.00
   4  -5  -3   38.30   16.10
  -4   5   3   30.10   16.60
  -4   5   3   43.90   18.10
  -4   5   3   33.90   15.60
  -4   5   3   38.00   14.00
   3  -5  -3   11.30    9.30
   3  -5  -3   -0.60    7.40
   3  -5  -3    1.00    6.20
   3  -5  -3    0.40    6.60
  -3   5   3    0.60    6.00
  -3   5   3   11.00    9.80
  -3   5   3   12.50    7.40
  -3   5   3   -0.60    6.60
   2  -5  -3    5.90    6.80
   2  -5  -3    2.10    5.40
   2  -5  -3    3.20    8.30
   2  -5  -3   -0.50    5.70
  -2   5   3   -1.60    6.30
  -2   5   3   -3.50    5.40
  -2   5   3   -3.90    5.20
  -2   5   3    4.60    6.30
   1  -5  -3   -2.70    6.00
   1  -5  -3   -0.10    6.40
   1  -5  -3   -4.60    3.60
   1  -5  -3    1.10    4.80
  -1   5   3    5.90    7.40
  -1   5   3   -2.80    6.00
  -1   5   3    2.50    5.10
  -1   5   3    4.20    6.10
   0  -5  -3  100.59   13.90
   0  -5  -3   78.19   14.10
   0  -5  -3  110.99   16.20
   0  -5  -3   55.79   11.20
   0  -5  -3   66.59   16.70
   0  -5  -3   84.29   18.30
   0   5   3   84.69   15.10
   0   5   3   64.99   13.20
   0   5   3   59.49   12.20
  -1  -5  -3    6.60    7.00
  -1  -5  -3   -1.70    5.20
  -1  -5  -3    4.10    7.50
   1   5   3    8.30    7.50
   1   5   3   -1.30    4.00
   1   5   3    0.30    6.00
   1   5   3    6.90    5.50
  -2  -5  -3  122.09   20.00
  -2  -5  -3  130.79   21.80
  -2  -5  -3  149.99   26.80
   2   5   3  152.58   19.00
   2   5   3  204.08   27.10
   2   5   3  181.38   20.00
   2   5   3  147.59   16.90
   2   5   3  131.49   18.20
   2   5   3  186.78   22.00
  -3  -5  -3    2.30    9.20
  -3  -5  -3    2.00    6.70
  -3  -5  -3    0.60    9.90
   3   5   3    8.50    6.80
   3   5   3    4.20    5.00
   3   5   3    7.80    6.30
   3   5   3    2.70    6.30
   3   5   3    5.30    4.40
   3   5   3    8.70    7.00
  -4  -5  -3   90.89   19.20
   4   5   3  103.29   20.70
   4   5   3   91.29   17.50
   4   5   3   60.89   14.60
  -5  -5  -3   50.49   15.90
   5   5   3   40.40   13.00
   5   5   3   37.60   13.40
   5   5   3   58.09   16.70
   6   5   3   57.19   19.30
   6   5   3   67.79   18.70
  -7  -5  -3   44.60   16.50
   7   5   3   26.80   15.00
   7   5   3   -0.40    9.10
   6  -6  -3   47.10   24.20
   6  -6  -3   95.79   31.30
   6  -6  -3   53.59   19.80
  -6   6   3   74.29   31.90
  -6   6   3  100.89   23.40
  -6   6   3   77.49   29.20
   5  -6  -3  199.18   40.40
   5  -6  -3  209.88   31.00
   5  -6  -3  298.57   50.69
   5  -6  -3  218.68   36.20
  -5   6   3  209.68   43.40
  -5   6   3  293.97   51.79
  -5   6   3  315.27   35.60
   4  -6  -3  149.88   29.30
   4  -6  -3  167.88   25.30
   4  -6  -3  199.78   41.20
   4  -6  -3  108.69   27.40
  -4   6   3  183.08   37.80
  -4   6   3  137.69   33.30
  -4   6   3  178.48   26.80
   3  -6  -3  522.35   45.60
   3  -6  -3  562.54   46.60
   3  -6  -3  617.04   46.30
  -3   6   3  549.65   40.20
  -3   6   3  584.54   63.69
  -3   6   3  595.54   49.80
   2  -6  -3 1029.30   59.29
   2  -6  -3 1115.69   61.69
  -2   6   3  960.90   49.70
  -2   6   3 1005.40   59.89
  -2   6   3  996.80   60.89
   1  -6  -3  724.43   47.50
   1  -6  -3  665.93   40.90
   1  -6  -3  652.53   41.00
   1  -6  -3  596.34   35.50
  -1   6   3  618.44   41.70
  -1   6   3  667.93   42.90
  -1   6   3  641.74   37.60
   0  -6  -3  445.26   28.90
   0  -6  -3  497.85   39.30
   0  -6  -3  472.75   30.60
   0  -6  -3  438.96   28.20
   0  -6  -3  484.15   37.80
   0   6   3  417.16   29.20
   0   6   3  449.76   30.40
   0   6   3  437.86   29.70
  -1  -6  -3 2172.58   94.99
  -1  -6  -3 2222.08   96.49
  -1  -6  -3 2216.18   86.69
   1   6   3 2225.98   83.19
   1   6   3 2159.88   77.79
  -2  -6  -3  329.97   30.10
  -2  -6  -3  306.47   32.50
  -2  -6  -3  331.27   31.80
   2   6   3  368.96   22.30
   2   6   3  381.56   26.60
   2   6   3  351.06   24.70
   2   6   3  320.47   24.40
   2   6   3  332.67   25.70
  -3  -6  -3 1568.34   78.89
  -3  -6  -3 1561.04   84.69
   3   6   3 1938.11   71.39
   3   6   3 1986.40   71.59
   3   6   3 1644.04   65.89
  -4  -6  -3  355.96   46.30
   4   6   3  308.07   28.10
   4   6   3  324.77   26.80
  -5  -6  -3  148.39   27.10
   5   6   3  130.49   23.90
   5   6   3  123.49   23.60
  -6  -6  -3   56.69   17.40
   6   6   3   56.69   17.90
   6   6   3   17.90   12.90
  -7  -6  -3   97.49   25.70
   7   6   3  150.98   29.70
   5  -7  -3  445.36   64.29
   5  -7  -3  371.56   41.10
  -5   7   3  350.76   55.99
  -5   7   3  334.07   56.49
  -5   7   3  397.26   43.60
   4  -7  -3   96.79   29.50
   4  -7  -3   43.00   18.60
   4  -7  -3   48.80   19.30
  -4   7   3   85.79   27.50
  -4   7   3   46.80   19.50
  -4   7   3   83.19   20.30
   3  -7  -3  183.98   32.50
   3  -7  -3  353.56   50.69
   3  -7  -3  279.67   41.30
  -3   7   3  241.68   31.70
  -3   7   3  232.88   39.20
  -3   7   3  214.98   37.70
   2  -7  -3  425.46   40.30
   2  -7  -3  349.77   34.70
   2  -7  -3  369.66   29.00
  -2   7   3  389.96   37.80
  -2   7   3  323.77   35.10
  -2   7   3  355.86   29.90
   1  -7  -3  326.17   29.40
   1  -7  -3  326.27   35.50
   1  -7  -3  333.57   29.80
   1  -7  -3  298.57   26.40
  -1   7   3  350.96   30.40
  -1   7   3  215.58   37.60
  -1   7   3  351.16   32.50
   0  -7  -3 1111.89   68.19
   0  -7  -3 1040.40   49.60
   0  -7  -3  981.90   48.60
   0  -7  -3 1012.60   51.69
   0   7   3 1070.79   52.59
   0   7   3 1056.19   52.69
   0   7   3  962.70   52.59
  -1  -7  -3  135.59   29.00
  -1  -7  -3   95.19   18.80
   1   7   3  169.28   23.90
   1   7   3  156.88   18.70
  -2  -7  -3 1764.02   85.49
  -2  -7  -3 1619.24   75.89
  -2  -7  -3 1682.13   86.69
   2   7   3 1609.24   69.99
   2   7   3 1570.14   66.59
   2   7   3 1599.84   61.89
  -3  -7  -3  315.07   49.50
  -3  -7  -3  262.07   37.10
   3   7   3  318.87   32.40
   3   7   3  200.78   25.60
   3   7   3  245.28   21.10
  -4  -7  -3  507.95   43.90
   4   7   3  595.04   36.40
   4   7   3  523.05   38.50
  -5  -7  -3  183.58   32.50
   5   7   3  182.28   27.90
   5   7   3  140.29   24.80
  -6  -7  -3  288.27   42.20
   6   7   3  380.86   44.00
   5  -8  -3   90.79   30.20
   5  -8  -3  134.89   37.60
  -5   8   3   64.59   29.40
  -5   8   3   69.59   27.10
  -5   8   3   31.20   15.30
   4  -8  -3    3.20    8.80
   4  -8  -3   12.00   12.50
  -4   8   3   -2.20    6.90
  -4   8   3    9.20   15.90
  -4   8   3   16.00   13.80
   3  -8  -3  190.28   33.50
   3  -8  -3  396.16   56.09
   3  -8  -3  246.68   43.20
  -3   8   3  238.08   41.40
  -3   8   3  301.17   45.10
  -3   8   3  310.07   36.70
   2  -8  -3  159.08   35.80
   2  -8  -3   67.39   19.10
   2  -8  -3   91.39   17.30
   2  -8  -3  105.19   29.40
  -2   8   3  111.39   27.10
  -2   8   3   90.69   23.60
  -2   8   3  142.69   23.90
   1  -8  -3   41.70   17.40
   1  -8  -3   28.50   12.00
   1  -8  -3   10.90   12.40
   1  -8  -3   20.60   10.90
  -1   8   3   25.70   12.20
  -1   8   3   39.40   14.60
  -1   8   3   37.60   15.40
   0  -8  -3   15.80   13.20
   0  -8  -3   31.50   16.50
   0  -8  -3   38.00   12.90
   0   8   3   36.90   12.00
   0   8   3    8.30    9.90
   0   8   3   54.09   15.50
  -1  -8  -3  106.89   26.10
  -1  -8  -3   85.99   18.60
  -1  -8  -3   98.09   26.00
   1   8   3   83.79   14.70
   1   8   3  146.99   24.00
  -2  -8  -3   59.29   21.20
  -2  -8  -3   62.39   21.50
  -2  -8  -3   63.79   18.30
   2   8   3   97.79   20.50
   2   8   3   66.79   14.00
  -3  -8  -3   62.39   20.20
  -3  -8  -3   80.09   24.50
   3   8   3   58.29   14.70
   3   8   3   78.59   17.70
   3   8   3   89.49   17.80
   3   8   3   83.89   17.10
  -4  -8  -3   18.30   16.80
  -4  -8  -3    7.80   12.90
   4   8   3    3.20    8.40
   4   8   3   14.30    8.50
   4   8   3    6.60    9.50
  -5  -8  -3    0.90    9.50
   5   8   3    1.00    6.80
   5   8   3   -2.50    9.00
   5   8   3   -1.00    6.50
   3  -9  -3   37.50   20.40
   3  -9  -3   27.70   18.90
   3  -9  -3   50.59   16.60
   3  -9  -3   17.90   15.40
  -3   9   3   10.50   11.70
   2  -9  -3    0.20    8.70
   2  -9  -3   13.20   11.90
   2  -9  -3   14.70   14.80
  -2   9   3   -2.20    5.90
  -2   9   3   -8.60    9.40
  -2   9   3   12.80   11.30
   1  -9  -3  189.98   33.40
   1  -9  -3   90.99   19.00
   1  -9  -3   87.39   27.50
   1  -9  -3   99.09   21.20
  -1   9   3   99.49   24.90
  -1   9   3  149.29   26.40
  -1   9   3  109.09   23.00
   0  -9  -3   33.20   17.30
   0  -9  -3   36.60   20.00
   0  -9  -3   15.50   10.60
   0   9   3   23.30   12.10
   0   9   3   34.40   13.20
   0   9   3   23.80   11.80
  -1  -9  -3  324.67   50.29
  -1  -9  -3  306.17   46.20
  -1  -9  -3  357.96   34.30
   1   9   3  446.06   35.90
  -2  -9  -3   50.19   18.70
  -2  -9  -3  116.99   30.70
  -2  -9  -3  166.38   36.80
   2   9   3   80.79   16.30
   2   9   3  106.39   22.30
  -3  -9  -3  114.99   33.40
  -3  -9  -3   98.39   28.80
   3   9   3  117.39   23.60
   3   9   3  132.89   22.20
   3   9   3   79.89   17.50
   3   9   3  115.39   20.40
  -4  -9  -3   64.59   24.70
  -4  -9  -3   41.30   24.50
   4   9   3   52.09   15.00
   4   9   3   36.20   14.60
   4   9   3   46.40   16.60
   2 -10  -3  155.08   36.80
   2 -10  -3  363.66   54.69
   2 -10  -3  189.78   28.50
  -2  10   3  207.88   39.40
  -2  10   3  231.78   34.50
  -2  10   3  174.88   34.20
   1 -10  -3   63.19   19.70
   1 -10  -3   58.79   18.70
   1 -10  -3  101.69   24.70
   1 -10  -3   25.70   19.70
  -1  10   3   43.90   18.10
  -1  10   3   48.40   19.90
  -1  10   3   67.69   19.60
   0 -10  -3   15.70   15.80
   0 -10  -3   10.40   15.50
   0 -10  -3   17.40   17.50
   0  10   3   23.50   18.70
  -1 -10  -3   -0.30   14.50
  -1 -10  -3   52.79   19.80
  -1 -10  -3   32.40   20.20
  -2 -10  -3    7.80   15.50
  -2 -10  -3   -2.10    9.70
   2  10   3    8.80    9.60
   2  10   3   -5.50   10.30
   2  10   3   10.50    9.90
   1   9  -4    2.90   10.10
   1   9  -4    5.60   12.00
   1   9  -4   -1.80    6.00
   1   9  -4   22.70   12.80
  -1  -9   4    2.10    9.80
  -1  -9   4    1.90   12.10
  -1  -9   4    2.90   11.30
  -1  -9   4    0.80    8.20
   0   9  -4   60.89   23.00
   0   9  -4   70.19   22.10
   0   9  -4   77.99   17.50
   0  -9   4  133.59   33.30
   0  -9   4   79.99   24.70
   0  -9   4   63.29   16.10
  -1   9  -4   19.60   16.80
  -1   9  -4   26.90   12.60
   1  -9   4  119.99   34.50
   1  -9   4   60.99   16.50
   1  -9   4   44.70   22.70
   1  -9   4   46.70   19.40
  -2   9  -4   12.00    9.70
  -2   9  -4   13.40   17.20
  -2   9  -4   14.50   15.70
  -2   9  -4   13.40   13.20
   2  -9   4   24.10   12.70
   2  -9   4   23.00   11.50
   2  -9   4   42.90   21.30
   3   8  -4    4.80   10.70
   3   8  -4    8.90   12.70
  -3  -8   4    9.40   14.30
  -3  -8   4    7.40   11.20
  -3  -8   4    7.20    8.10
   2   8  -4    9.10   12.30
   2   8  -4   10.90   10.20
   2   8  -4   18.80   21.20
  -2  -8   4   21.70   12.60
  -2  -8   4    8.90    8.60
  -2  -8   4   30.40   18.80
  -2  -8   4   46.90   20.60
  -2  -8   4   22.80   15.10
   1   8  -4   63.29   17.40
   1   8  -4   73.29   22.50
   1   8  -4   27.50   14.70
   1   8  -4   64.49   17.50
  -1  -8   4   50.49   17.30
  -1  -8   4  112.69   27.20
  -1  -8   4   54.19   15.60
  -1  -8   4   64.99   23.00
   0   8  -4   17.30    9.90
   0   8  -4   14.10   10.30
   0   8  -4    8.70   10.30
   0   8  -4    1.60    9.70
   0  -8   4   26.30   19.00
   0  -8   4    7.60   12.50
   0  -8   4   15.20   11.90
   0  -8   4   18.20   10.40
   0  -8   4   17.40   14.70
  -1   8  -4   76.79   20.40
  -1   8  -4   67.09   24.40
  -1   8  -4   74.89   23.10
   1  -8   4   66.99   15.50
   1  -8   4  139.29   35.40
   1  -8   4   66.19   20.30
   1  -8   4   28.90   14.50
  -2   8  -4   29.60   13.40
  -2   8  -4   49.70   22.70
   2  -8   4   73.79   18.30
   2  -8   4   44.00   24.00
   2  -8   4   28.60   14.60
   2  -8   4    9.80    9.30
  -3   8  -4   18.70   16.10
  -3   8  -4    8.10   13.00
  -3   8  -4    5.10   13.70
   3  -8   4   16.10   10.00
   3  -8   4    0.20    8.40
   3  -8   4    6.30   22.50
   3  -8   4    7.40   13.20
  -4   8  -4   80.79   21.10
  -4   8  -4   69.09   26.20
  -4   8  -4   60.09   17.70
  -4   8  -4   98.79   33.30
   4  -8   4  142.79   24.30
   4  -8   4  130.39   38.30
   4  -8   4   83.09   28.20
   4   7  -4   17.90   13.10
   4   7  -4   11.50   14.80
   4   7  -4   23.30   15.70
   4   7  -4   14.40   13.40
  -4  -7   4   20.40   13.00
  -4  -7   4   34.60   20.20
  -4  -7   4   33.10   16.70
   3   7  -4    2.30    9.80
   3   7  -4    0.60    6.40
   3   7  -4    0.80   10.50
  -3  -7   4   23.90   11.80
  -3  -7   4   -0.20    8.90
  -3  -7   4    2.80    8.90
  -3  -7   4   -5.90    5.70
   2   7  -4   97.69   25.00
   2   7  -4  165.48   28.00
   2   7  -4  105.69   23.60
  -2  -7   4  179.68   54.89
  -2  -7   4  199.38   29.90
  -2  -7   4  171.78   28.20
  -2  -7   4  174.68   32.30
  -2  -7   4  101.39   21.00
   1   7  -4  173.48   25.70
   1   7  -4  158.18   28.10
   1   7  -4  214.08   38.80
   1   7  -4  277.57   23.20
  -1  -7   4  233.08   30.90
  -1  -7   4  319.47   41.00
  -1  -7   4  168.98   28.90
  -1  -7   4  252.67   36.90
  -1  -7   4  284.87   46.50
   0   7  -4   25.40   16.20
   0   7  -4   29.40   14.80
   0   7  -4   32.40   18.30
   0   7  -4    9.70   11.20
   0  -7   4   35.50   17.90
   0  -7   4   37.40   12.40
   0  -7   4   53.79   17.70
   0  -7   4   21.00   13.00
  -1   7  -4    1.70    5.20
  -1   7  -4    2.70    9.80
  -1   7  -4    5.90    9.90
   1  -7   4   40.10   20.20
   1  -7   4   23.50   14.10
   1  -7   4   20.70    9.80
   1  -7   4    7.40    8.90
  -2   7  -4   99.69   22.00
  -2   7  -4   63.49   20.70
  -2   7  -4   94.39   27.90
   2  -7   4   77.59   19.80
   2  -7   4   65.69   19.70
   2  -7   4  131.39   21.30
  -3   7  -4    4.90    8.20
  -3   7  -4    1.90    9.50
  -3   7  -4   -1.10    7.10
  -3   7  -4   12.80    9.30
   3  -7   4   -1.50    4.40
   3  -7   4   21.20   16.50
   3  -7   4   -4.40    7.40
   3  -7   4   -1.20    8.50
  -4   7  -4   11.00   16.20
  -4   7  -4   -3.50    5.10
  -4   7  -4    9.40   12.00
  -4   7  -4    0.80    9.50
   4  -7   4    0.10    7.80
   4  -7   4   -3.00    6.70
   4  -7   4   -5.20    6.40
   4  -7   4   -5.60    9.60
  -5   7  -4    6.90    9.70
  -5   7  -4   -4.40   10.20
  -5   7  -4   31.50   21.10
  -5   7  -4   10.90   11.00
   5  -7   4    5.30   12.40
   5  -7   4   13.40   11.10
   5  -7   4   10.50   13.30
   5   6  -4   19.10   13.20
   5   6  -4   42.00   20.90
   5   6  -4    6.40   12.00
   5   6  -4   29.90   14.80
  -5  -6   4   19.70   17.50
  -5  -6   4   18.50   14.20
   4   6  -4   73.49   22.70
   4   6  -4   59.29   19.40
   4   6  -4   80.79   19.60
   4   6  -4  114.79   25.50
  -4  -6   4  118.99   27.70
  -4  -6   4   73.89   29.50
  -4  -6   4  175.88   39.00
  -4  -6   4  130.99   32.40
   3   6  -4  182.28   30.70
   3   6  -4  160.48   21.60
   3   6  -4  197.38   29.80
   3   6  -4  126.09   26.90
  -3  -6   4  216.78   32.10
  -3  -6   4  182.58   30.60
  -3  -6   4  200.98   32.60
   2   6  -4   86.29   20.60
   2   6  -4   97.19   20.40
   2   6  -4   86.39   24.40
  -2  -6   4   93.29   20.50
  -2  -6   4  142.59   32.90
  -2  -6   4   99.79   20.70
  -2  -6   4  131.09   27.40
   1   6  -4   38.30   16.50
   1   6  -4   41.90   13.70
   1   6  -4   43.20   16.10
   1   6  -4   43.30   11.00
  -1  -6   4   31.50   12.90
  -1  -6   4   52.29   20.20
  -1  -6   4   63.89   15.60
  -1  -6   4   49.40   16.00
   0   6  -4   89.29   24.70
   0   6  -4  171.48   24.80
   0   6  -4  133.09   29.60
   0   6  -4  167.38   22.70
   0  -6   4  190.98   37.30
   0  -6   4  169.78   27.10
   0  -6   4   90.09   20.20
   0  -6   4  126.79   20.50
  -1   6  -4   -1.20    9.70
  -1   6  -4   -4.70    6.60
  -1   6  -4    0.40    5.10
   1  -6   4   -4.50    5.80
   1  -6   4    0.50    7.00
   1  -6   4    1.50    5.40
   1  -6   4    2.40    8.90
  -2   6  -4   46.30   22.20
  -2   6  -4   49.00   14.70
  -2   6  -4   30.00   16.20
   2  -6   4   41.40   18.80
   2  -6   4   14.70   12.30
   2  -6   4   50.39   14.20
   2  -6   4   41.30   11.00
  -3   6  -4   10.40   11.90
  -3   6  -4   30.50   12.50
   3  -6   4   30.80   11.00
   3  -6   4   15.40   13.20
   3  -6   4   13.90    8.50
   3  -6   4   31.00   17.00
  -4   6  -4    5.20   10.10
  -4   6  -4    1.40    7.50
  -4   6  -4   -0.10    7.00
  -4   6  -4   12.40   13.30
   4  -6   4   18.10   16.20
   4  -6   4   17.20    9.90
   4  -6   4   -3.80    8.60
  -5   6  -4    6.30    7.80
  -5   6  -4   -3.00    9.10
  -5   6  -4    3.90   12.30
  -5   6  -4   -3.00    9.40
   5  -6   4   28.00   17.10
   5  -6   4   -4.00    6.60
   5  -6   4   10.90   10.90
  -6   6  -4   12.30   11.80
  -6   6  -4   17.10   17.90
  -6   6  -4    3.80    9.70
  -6   6  -4    3.40   10.50
   6  -6   4    5.50   11.50
   6  -6   4   20.50   16.50
   6  -6   4    7.50   11.90
   5   5  -4   -2.10    9.80
   5   5  -4   -4.00    5.90
   5   5  -4    0.90    8.10
   5   5  -4   -5.90    7.10
  -5  -5   4   19.20   13.60
  -5  -5   4    1.10   16.30
  -5  -5   4   -2.00    7.20
  -5  -5   4    6.20    9.80
   4   5  -4  191.78   28.40
   4   5  -4  146.39   30.60
   4   5  -4  104.79   21.10
   4   5  -4  171.18   31.30
  -4  -5   4  151.78   27.30
  -4  -5   4  298.37   48.90
  -4  -5   4  212.08   33.50
  -4  -5   4  136.29   28.20
   3   5  -4   73.09   20.70
   3   5  -4   96.19   23.50
   3   5  -4   80.89   22.40
   3   5  -4  103.79   20.90
  -3  -5   4  115.59   24.90
  -3  -5   4  104.69   28.80
  -3  -5   4   85.59   20.60
  -3  -5   4  106.09   21.50
   2   5  -4   49.30   17.40
   2   5  -4   83.29   17.30
  -2  -5   4   54.59   19.30
  -2  -5   4   42.60   12.30
  -2  -5   4   56.99   19.20
  -2  -5   4   66.19   17.50
   1   5  -4   84.09   20.20
   1   5  -4   74.29   15.90
   1   5  -4   90.89   14.30
   1   5  -4   60.89   20.10
  -1  -5   4   77.89   19.10
  -1  -5   4   95.69   25.10
  -1  -5   4   84.59   16.40
   0   5  -4   73.49   13.80
   0   5  -4   58.49   20.70
   0   5  -4   38.60   11.50
   0   5  -4   64.89   17.80
   0  -5   4   85.79   19.00
   0  -5   4   49.80   12.00
   0  -5   4   43.90   13.90
   0  -5   4   79.09   23.40
  -1   5  -4    2.50    8.70
  -1   5  -4    4.00    6.10
   1  -5   4   -2.10    5.10
   1  -5   4   -5.60    4.00
   1  -5   4    3.30    7.00
   1  -5   4    0.40    5.60
  -2   5  -4  273.67   44.10
  -2   5  -4  283.17   38.50
  -2   5  -4  262.17   32.20
   2  -5   4  264.57   22.80
   2  -5   4  209.98   32.00
   2  -5   4  247.38   21.30
   2  -5   4  286.07   44.00
  -3   5  -4   43.60   18.80
  -3   5  -4   29.30   12.00
   3  -5   4   40.40   18.30
   3  -5   4   45.60   12.00
   3  -5   4   27.50   13.40
   3  -5   4   44.60   11.30
  -4   5  -4   33.70   16.70
  -4   5  -4   35.70   12.80
  -4   5  -4   42.20   12.70
  -4   5  -4   43.60   19.60
   4  -5   4   50.19   13.20
   4  -5   4   33.30   16.00
   4  -5   4   44.00   19.90
  -5   5  -4   63.59   14.50
  -5   5  -4  108.09   32.10
  -5   5  -4   60.89   17.20
  -5   5  -4   26.80   15.40
   5  -5   4  107.99   31.80
   5  -5   4  120.09   19.60
   5  -5   4   37.70   16.50
   5  -5   4   51.89   14.20
  -6   5  -4    7.70    9.20
  -6   5  -4   20.20   12.80
  -6   5  -4   24.50   18.00
  -6   5  -4    1.10   17.80
   6  -5   4    5.10    9.80
   6  -5   4   10.20   14.20
  -7   5  -4   62.49   20.20
  -7   5  -4   33.80   19.50
  -7   5  -4   64.49   28.60
   7  -5   4   41.70   21.30
   7  -5   4   69.99   26.50
   6   4  -4   45.80   16.30
   6   4  -4   76.89   21.90
   6   4  -4   38.60   19.10
   6   4  -4   76.89   28.60
  -6  -4   4   80.69   25.50
  -6  -4   4   92.09   23.30
  -6  -4   4   81.39   28.20
  -6  -4   4   87.89   26.20
   5   4  -4   89.09   19.50
   5   4  -4  106.29   26.20
   5   4  -4  143.79   26.90
   5   4  -4   93.49   25.30
  -5  -4   4  181.98   42.60
  -5  -4   4  148.99   31.90
  -5  -4   4  121.39   25.60
   4   4  -4  345.97   34.80
   4   4  -4  354.26   39.20
   4   4  -4  310.77   34.00
   4   4  -4  356.26   30.40
  -4  -4   4  430.16   45.50
  -4  -4   4  284.77   35.20
  -4  -4   4  324.87   34.10
   3   4  -4   23.10   11.80
   3   4  -4   40.50   19.90
   3   4  -4    5.70   13.50
   3   4  -4   17.20   12.40
  -3  -4   4   21.20   10.70
  -3  -4   4   24.10   14.70
  -3  -4   4   35.50   12.00
   2   4  -4  250.27   26.90
   2   4  -4  239.28   34.90
   2   4  -4  255.77   28.80
  -2  -4   4  225.68   25.20
  -2  -4   4  269.07   23.60
  -2  -4   4  292.57   43.00
   1   4  -4  106.09   20.90
   1   4  -4   76.29   20.90
   1   4  -4  115.99   18.70
   1   4  -4   92.39   12.80
  -1  -4   4  115.59   18.90
  -1  -4   4   70.69   17.10
  -1  -4   4  122.39   26.40
   0   4  -4   81.29   19.10
   0   4  -4   64.09   13.30
   0   4  -4   83.79   13.70
   0   4  -4   70.09   20.70
   0  -4   4   84.09   21.90
   0  -4   4   77.79   13.90
   0  -4   4   71.59   14.10
   0  -4   4   73.09   16.20
  -1   4  -4   92.19   16.20
  -1   4  -4   99.39   25.00
  -1   4  -4   78.79   14.50
  -1   4  -4   75.89   18.80
   1  -4   4   81.79   22.70
   1  -4   4   84.89   20.20
   1  -4   4   76.09   13.50
   1  -4   4   94.09   15.70
  -2   4  -4   35.70   12.10
  -2   4  -4   65.39   18.30
  -2   4  -4   21.60   13.00
   2  -4   4   39.80   14.40
   2  -4   4   42.40   10.40
   2  -4   4   35.30    9.20
   2  -4   4   44.80   17.50
  -3   4  -4  197.78   32.40
  -3   4  -4  198.98   27.30
  -3   4  -4  162.48   31.90
   3  -4   4  160.88   28.20
   3  -4   4  184.88   34.60
   3  -4   4  176.28   22.40
  -4   4  -4   15.70    9.30
  -4   4  -4   22.10   13.80
  -4   4  -4   13.00    9.80
  -4   4  -4   39.20   17.30
   4  -4   4   18.80   14.70
   4  -4   4   26.70   13.40
  -5   4  -4   17.20    8.40
  -5   4  -4   28.10   14.70
  -5   4  -4   42.60   14.40
  -5   4  -4   36.30   19.10
   5  -4   4   24.90   15.30
   5  -4   4   31.90   15.80
  -6   4  -4    3.20   12.40
  -6   4  -4    8.70    7.30
  -6   4  -4   -0.60    6.90
   6  -4   4    3.70   16.90
   6  -4   4    6.50   10.80
  -7   4  -4   -1.60    7.40
  -7   4  -4   -4.90    8.90
  -7   4  -4    5.10    7.80
   7  -4   4   -5.00    8.10
   7  -4   4    5.00   12.00
   6   3  -4   41.60   23.20
   6   3  -4   50.49   17.00
   6   3  -4   50.89   15.30
   6   3  -4   49.90   21.20
  -6  -3   4   58.59   22.30
  -6  -3   4   74.39   29.70
   5   3  -4   71.69   22.20
   5   3  -4   52.99   16.10
   5   3  -4   52.39   14.90
   5   3  -4   40.80   19.00
  -5  -3   4   83.89   28.80
  -5  -3   4   74.39   18.80
  -5  -3   4   62.29   21.40
   4   3  -4  489.75   45.10
   4   3  -4  472.85   33.80
   4   3  -4  431.76   38.60
   4   3  -4  362.86   30.40
  -4  -3   4  408.16   38.00
  -4  -3   4  344.97   30.60
  -4  -3   4  553.74   50.59
   3   3  -4  147.19   28.20
   3   3  -4  197.58   26.50
   3   3  -4  174.38   28.20
   3   3  -4  223.28   27.60
  -3  -3   4  179.48   33.90
  -3  -3   4  161.48   24.50
  -3  -3   4  178.38   29.40
   2   3  -4   15.40    9.40
   2   3  -4    3.90    8.50
   2   3  -4   17.90    8.50
  -2  -3   4   13.90    8.80
  -2  -3   4   12.50    6.80
  -2  -3   4    5.90    9.70
   1   3  -4   80.09   11.60
   1   3  -4   84.99   19.70
   1   3  -4   98.09   20.00
   1   3  -4   79.29   14.00
  -1  -3   4  113.59   15.00
  -1  -3   4   74.39   19.70
  -1  -3   4   89.49   15.50
  -1  -3   4   92.99   19.50
   0   3  -4    4.50    7.00
   0   3  -4    8.30    8.20
   0   3  -4   -3.20    3.50
   0   3  -4    3.20    4.90
   0  -3   4    2.10    6.00
   0  -3   4    2.30    6.20
   0  -3   4   -1.80    3.30
   0  -3   4    2.40    4.70
  -1   3  -4  884.81   55.79
  -1   3  -4  907.61   50.39
  -1   3  -4  895.71   41.60
   1  -3   4  868.11   49.30
   1  -3   4  937.91   41.40
   1  -3   4  862.61   42.20
   1  -3   4  905.11   54.79
  -2   3  -4   59.99   17.10
  -2   3  -4   46.40   11.40
  -2   3  -4   57.59   15.80
   2  -3   4   57.49   13.70
   2  -3   4   59.29   12.20
   2  -3   4   92.09   12.90
   2  -3   4   45.80   14.90
   2  -3   4   49.40   16.20
  -3   3  -4  252.77   41.70
  -3   3  -4  242.78   28.20
  -3   3  -4  236.48   33.20
   3  -3   4  245.58   32.70
   3  -3   4  217.68   35.20
  -4   3  -4    1.30    6.10
  -4   3  -4   10.30    6.30
  -4   3  -4   -4.00    6.70
  -4   3  -4    2.70    7.10
   4  -3   4    4.20    8.60
   4  -3   4   -0.50    6.30
   4  -3   4   11.00    8.20
  -5   3  -4   -0.70    4.00
  -5   3  -4   -3.60    7.60
  -5   3  -4    6.30    9.70
   5  -3   4    3.80    8.10
   5  -3   4    6.70    8.70
  -6   3  -4   -5.00    8.70
  -6   3  -4    8.00    8.50
  -6   3  -4   -5.20    4.70
   6  -3   4    1.40    9.10
  -7   3  -4   41.40   19.70
  -7   3  -4   36.40   15.80
  -7   3  -4   43.50   21.70
   7  -3   4   17.90   14.40
   7  -3   4   22.80   15.70
  -8   3  -4   65.29   22.70
  -8   3  -4   51.79   24.00
  -8   3  -4   40.70   25.20
   8  -3   4   36.20   20.50
   8  -3   4   42.40   24.60
   7   2  -4   80.29   19.50
   7   2  -4   69.59   25.70
   7   2  -4   51.49   23.90
   7   2  -4   71.89   22.40
  -7  -2   4   43.20   23.80
   6   2  -4   44.40   13.10
   6   2  -4   90.39   27.60
   6   2  -4   96.59   22.50
   6   2  -4   90.39   25.80
  -6  -2   4   60.49   22.80
  -6  -2   4  120.29   37.60
   5   2  -4   42.90   14.10
   5   2  -4   54.19   16.30
   5   2  -4   33.70   18.10
   5   2  -4   35.80   18.80
  -5  -2   4   33.50   16.10
  -5  -2   4   31.00   12.80
  -5  -2   4    9.70   16.90
   4   2  -4   77.19   21.40
   4   2  -4   80.19   17.30
   4   2  -4   67.19   21.10
   4   2  -4   69.49   15.80
  -4  -2   4   85.19   21.50
  -4  -2   4   74.69   24.00
  -4  -2   4   55.39   15.20
   3   2  -4   37.10   11.60
   3   2  -4   36.80   14.20
   3   2  -4   41.00   15.70
   3   2  -4   42.50   12.70
  -3  -2   4   52.19   13.70
  -3  -2   4   51.09   16.10
  -3  -2   4   26.30   13.70
   2   2  -4  233.58   24.10
   2   2  -4  249.78   28.10
   2   2  -4  320.07   31.00
   2   2  -4  241.78   19.50
  -2  -2   4  205.88   18.70
  -2  -2   4  265.57   38.80
  -2  -2   4  235.78   24.10
   1   2  -4  186.08   20.30
   1   2  -4  192.28   29.00
   1   2  -4  204.98   14.90
   1   2  -4  239.68   29.30
  -1  -2   4  182.98   28.30
  -1  -2   4  210.18   21.70
  -1  -2   4  205.68   17.40
  -1  -2   4  191.18   14.20
   0   2  -4   36.00   14.00
   0   2  -4   62.89   10.70
   0   2  -4   59.79   11.70
   0   2  -4   74.09   16.10
   0  -2   4   66.89   12.00
   0  -2   4   64.29   10.90
   0  -2   4   60.09   17.20
   0  -2   4   82.69   16.90
  -1   2  -4   73.79   17.50
  -1   2  -4   81.19   13.00
  -1   2  -4   79.79   17.60
   1  -2   4   73.99   15.90
   1  -2   4   72.99   18.60
   1  -2   4   63.89   11.30
   1  -2   4   86.69   14.40
  -2   2  -4  721.23   47.20
  -2   2  -4  731.63   36.60
  -2   2  -4  698.33   55.89
   2  -2   4  730.13   37.50
   2  -2   4  700.13   46.20
   2  -2   4  795.72   45.60
   2  -2   4  744.43   36.20
  -3   2  -4  378.46   26.10
  -3   2  -4  392.36   34.00
  -3   2  -4  302.17   31.20
   3  -2   4  419.06   33.30
   3  -2   4  351.86   26.10
   3  -2   4  344.77   21.60
   3  -2   4  379.26   34.30
  -4   2  -4   58.39   13.50
  -4   2  -4  103.09   25.50
  -4   2  -4   77.59   20.00
   4  -2   4   66.29   19.30
   4  -2   4   64.59   14.10
   4  -2   4   67.89   18.80
  -5   2  -4    8.20    7.80
  -5   2  -4   10.10   10.50
  -5   2  -4   -1.30    4.70
   5  -2   4    4.60    7.20
   5  -2   4    4.20    8.70
   5  -2   4    6.80    9.60
  -6   2  -4   -1.20    5.10
  -6   2  -4    4.90    7.60
  -6   2  -4    5.00   12.50
   6  -2   4    7.00   10.70
  -7   2  -4  162.58   36.00
  -7   2  -4  166.28   36.80
  -7   2  -4  159.98   26.40
   7  -2   4  203.78   39.50
   7  -2   4  202.18   37.90
  -8   2  -4   17.90   15.50
  -8   2  -4   17.00   11.90
  -8   2  -4   27.80   17.90
   8  -2   4   34.70   20.00
   8  -2   4   38.60   19.50
   7   1  -4   20.10   12.20
   7   1  -4    9.10    8.80
   7   1  -4   16.40   14.20
   7   1  -4   19.70   15.70
  -7  -1   4   10.10   12.60
  -7  -1   4    6.40   17.30
   6   1  -4   -2.70    8.00
   6   1  -4    5.00   11.90
   6   1  -4    0.80    6.50
   6   1  -4    4.70    7.50
  -6  -1   4   -1.60    7.40
  -6  -1   4  -12.40    8.90
   5   1  -4   32.00   17.30
   5   1  -4   51.79   19.70
   5   1  -4   23.30   10.20
   5   1  -4   37.50   13.80
  -5  -1   4   47.00   18.70
  -5  -1   4   44.80   15.70
  -5  -1   4   29.60   19.50
   4   1  -4  357.66   34.80
   4   1  -4  355.66   37.90
   4   1  -4  382.06   27.30
   4   1  -4  394.46   28.60
  -4  -1   4  351.96   35.30
  -4  -1   4  419.56   55.69
  -4  -1   4  354.86   28.50
   3   1  -4  129.49   19.30
   3   1  -4  158.18   20.70
   3   1  -4  140.49   25.50
   3   1  -4  152.18   28.20
  -3  -1   4  136.49   24.60
  -3  -1   4  170.78   24.40
  -3  -1   4  140.79   28.10
   2   1  -4   -2.60    6.30
   2   1  -4    1.00    6.90
   2   1  -4   -0.30    7.70
   2   1  -4    6.10    5.80
  -2  -1   4    6.90    8.30
  -2  -1   4   12.80    6.30
  -2  -1   4    5.20    6.90
   1   1  -4    5.80    6.70
   1   1  -4   -3.60    3.90
   1   1  -4    0.30    4.50
   1   1  -4    0.50    6.30
  -1  -1   4    6.00    4.40
  -1  -1   4    2.50    5.70
  -1  -1   4   -4.60    3.10
  -1  -1   4   -0.20    6.20
   0   1  -4  634.54   29.70
   0   1  -4  589.64   35.00
   0   1  -4  681.43   31.80
   0   1  -4  648.14   30.20
   0  -1   4  623.44   40.40
   0  -1   4  637.74   36.20
   0  -1   4  755.52   31.20
  -1   1  -4   73.79   12.10
  -1   1  -4   97.19    9.40
  -1   1  -4  126.99   20.50
  -1   1  -4  105.79   21.00
   1  -1   4  102.29   13.30
   1  -1   4   98.09   18.20
   1  -1   4  111.99   22.10
   1  -1   4   97.19   13.90
  -2   1  -4   -2.50    5.20
  -2   1  -4    2.30    5.10
  -2   1  -4   -6.30    4.20
  -2   1  -4    0.90    7.30
  -2   1  -4   -2.40    4.00
   2  -1   4   -4.00    4.40
   2  -1   4    1.10    5.10
   2  -1   4   -4.10    5.80
  -3   1  -4  244.88   19.70
  -3   1  -4  270.57   26.20
  -3   1  -4  266.97   27.00
  -3   1  -4  275.77   18.00
   3  -1   4  216.78   18.00
   3  -1   4  266.67   25.40
   3  -1   4  256.37   26.30
   3  -1   4  279.67   21.20
  -4   1  -4  357.26   32.40
  -4   1  -4  323.07   31.90
  -4   1  -4  330.97   24.70
   4  -1   4  372.26   32.60
   4  -1   4  465.85   29.50
   4  -1   4  327.67   25.40
   4  -1   4  327.77   20.20
   4  -1   4  315.67   31.50
  -5   1  -4  185.48   34.00
  -5   1  -4  160.18   22.20
  -5   1  -4  145.79   28.70
   5  -1   4  156.48   28.10
   5  -1   4  130.29   16.60
   5  -1   4  142.59   28.40
   5  -1   4  233.98   29.80
  -6   1  -4  721.83   55.89
  -6   1  -4  639.04   53.79
  -6   1  -4  716.33   41.80
   6  -1   4  746.73   54.49
   6  -1   4  650.03   35.90
  -7   1  -4   62.59   15.90
  -7   1  -4   66.59   24.80
  -7   1  -4  155.58   34.10
   7  -1   4   96.89   28.30
   7  -1   4   68.19   14.50
   7  -1   4   55.99   20.10
  -8   1  -4  404.46   60.09
  -8   1  -4  230.88   45.00
  -8   1  -4  321.37   36.00
   8  -1   4  309.27   50.49
   8  -1   4  280.17   31.70
   8  -1   4  318.27   46.00
   8  -1   4  237.88   41.70
   7   0  -4   73.09   28.10
   7   0  -4   64.69   25.20
   7   0  -4   79.49   20.00
   7   0  -4   49.10   16.10
  -7   0   4   71.19   28.00
  -7   0   4   73.29   31.20
   6   0  -4   -6.00    6.30
   6   0  -4   10.50    7.60
   6   0  -4   -3.60    7.30
   6   0  -4    0.60    7.60
  -6   0   4    3.60    8.70
  -6   0   4   -0.90   12.40
   5   0  -4  325.87   36.90
   5   0  -4  383.96   41.40
   5   0  -4  397.96   30.00
  -5   0   4  484.15   62.29
  -5   0   4  386.96   40.00
   4   0  -4  264.87   41.80
   4   0  -4  256.07   38.20
   4   0  -4  242.68   27.80
   4   0  -4  291.67   30.10
  -4   0   4  195.38   33.30
  -4   0   4  200.48   27.70
  -4   0   4  246.28   28.80
  -4   0   4  212.88   37.90
   3   0  -4  627.54   33.80
   3   0  -4  699.03   45.30
   3   0  -4  628.14   46.60
   3   0  -4  699.63   35.80
  -3   0   4  669.13   35.50
  -3   0   4  667.93   37.30
  -3   0   4  682.43   44.70
  -3   0   4  674.83   31.60
  -3   0   4  729.73   50.79
   2   0  -4  239.28   26.30
   2   0  -4  232.58   17.10
   2   0  -4  235.08   18.90
   2   0  -4  223.68   22.90
  -2   0   4  247.18   18.00
  -2   0   4  326.27   30.20
  -2   0   4  232.68   24.20
   1   0  -4   16.00    9.10
   1   0  -4   14.20    6.60
   1   0  -4   17.80    7.50
   1   0  -4   21.80    6.90
   1   0  -4   13.50    9.60
  -1   0   4   26.20    9.40
  -1   0   4   18.30    6.50
  -1   0   4   11.50    8.40
  -1   0   4    7.40    5.10
  -1   0   4    8.20    8.30
   0   0  -4  207.98   16.70
   0   0  -4  217.98   15.50
   0   0  -4  216.48   16.10
   0   0  -4  204.38   18.50
   0   0  -4  237.68   22.70
   0   0   4  214.88   14.60
   0   0   4  207.78   21.60
   0   0   4  203.98   15.60
   0   0   4  191.68   18.20
  -1   0  -4   47.60    8.90
  -1   0  -4   42.80    8.20
  -1   0  -4   61.89   13.10
  -1   0  -4   43.30   12.30
  -1   0  -4   43.10    9.30
   1   0   4   51.49    9.60
   1   0   4   49.90   10.10
   1   0   4   43.80    9.00
   1   0   4   43.80   10.60
  -2   0  -4 1143.29   53.99
  -2   0  -4 1120.29   50.89
  -2   0  -4 1099.29   45.20
  -2   0  -4 1049.20   45.00
   2   0   4 1111.89   50.29
   2   0   4 1151.88   45.60
   2   0   4 1086.29   43.40
   2   0   4 1109.69   53.29
  -3   0  -4  282.47   20.40
  -3   0  -4  300.37   26.30
  -3   0  -4  284.37   19.90
   3   0   4  278.77   18.10
   3   0   4  321.27   21.70
   3   0   4  266.07   24.70
   3   0   4  316.97   25.50
   3   0   4  273.77   20.80
  -4   0  -4   89.69   18.90
  -4   0  -4  117.69   16.50
  -4   0  -4  116.69   23.20
   4   0   4  134.19   24.60
   4   0   4  135.49   18.40
   4   0   4  102.69   19.80
   4   0   4  110.29   15.10
   4   0   4  123.79   20.10
  -5   0  -4   -0.20    7.00
  -5   0  -4    7.90    8.10
  -5   0  -4    0.30    4.90
   5   0   4   12.60    9.90
   5   0   4    1.40    7.20
   5   0   4   13.90    7.40
   5   0   4    5.90    5.40
   5   0   4   -0.50    4.60
  -6   0  -4    3.30    8.30
  -6   0  -4   -5.50    6.40
  -6   0  -4    7.20    6.40
   6   0   4   -4.20    6.90
   6   0   4   -6.40    5.80
   6   0   4    0.10    6.60
  -7   0  -4  240.78   28.50
  -7   0  -4  296.37   45.10
  -7   0  -4  165.58   33.80
   7   0   4  239.28   29.10
   7   0   4  221.28   39.30
   7   0   4  209.18   35.70
  -8   0  -4   82.39   17.80
  -8   0  -4   64.09   26.20
  -8   0  -4   55.29   24.30
   8   0   4   58.09   23.30
   8   0   4   43.30   15.70
   8   0   4   55.89   19.00
   8   0   4   91.89   26.30
   7  -1  -4    6.70   14.10
   7  -1  -4   -4.30    7.30
   7  -1  -4   11.30    9.90
   7  -1  -4    8.80   15.00
  -7   1   4   62.29   28.90
  -7   1   4    7.70   15.80
   6  -1  -4    5.00    9.50
   6  -1  -4    8.00    8.30
   6  -1  -4    0.90    4.90
   6  -1  -4   -2.60    7.30
  -6   1   4    0.90    8.20
  -6   1   4   -4.20    9.00
  -6   1   4   -2.00    7.40
   5  -1  -4  162.08   32.90
   5  -1  -4  146.09   22.50
   5  -1  -4  208.48   38.70
  -5   1   4  246.78   44.90
  -5   1   4  200.28   29.90
   4  -1  -4    1.00    5.70
   4  -1  -4   23.60   12.70
   4  -1  -4    6.40    5.30
   4  -1  -4   11.60   10.80
  -4   1   4    1.70    6.20
  -4   1   4    0.60    5.10
  -4   1   4    1.60    6.70
  -4   1   4   15.80   12.70
   3  -1  -4  143.49   19.30
   3  -1  -4  168.28   29.70
   3  -1  -4  165.28   29.70
   3  -1  -4  164.28   19.40
  -3   1   4  149.19   19.20
  -3   1   4  201.78   34.80
  -3   1   4  132.29   19.80
  -3   1   4  155.48   27.80
   2  -1  -4  879.71   35.70
   2  -1  -4  842.52   38.30
   2  -1  -4  928.61   51.79
  -2   1   4  843.02   39.20
  -2   1   4  829.52   35.70
  -2   1   4  785.42   49.50
  -2   1   4  816.92   37.90
  -2   1   4  853.21   47.50
   1  -1  -4  532.75   34.70
   1  -1  -4  505.35   25.90
   1  -1  -4  528.15   23.50
   1  -1  -4  497.15   31.30
  -1   1   4  461.45   24.10
  -1   1   4  493.15   26.60
  -1   1   4  534.45   35.30
  -1   1   4  535.85   23.70
  -1   1   4  501.45   26.50
  -1   1   4  482.65   31.20
   0  -1  -4  146.09   16.20
   0  -1  -4  124.09   16.40
   0  -1  -4  110.99   17.80
   0  -1  -4   86.59   11.10
   0  -1  -4  115.49   12.70
   0   1   4  106.09   20.90
   0   1   4  129.29   15.10
   0   1   4  124.59   10.50
   0   1   4  154.78   19.20
   0   1   4  116.59   16.10
  -1  -1  -4 1759.82   61.89
  -1  -1  -4 1864.61   69.49
  -1  -1  -4 1835.32   63.39
  -1  -1  -4 1742.73   57.19
   1   1   4 1812.12   57.89
   1   1   4 1674.83   68.29
   1   1   4 1799.62   64.19
   1   1   4 1674.03   60.69
   1   1   4 1755.02   68.69
   1   1   4 1782.32   62.49
  -2  -1  -4  264.27   21.40
  -2  -1  -4  292.37   18.80
  -2  -1  -4  247.98   19.70
  -2  -1  -4  270.47   18.90
  -2  -1  -4  246.48   22.50
   2   1   4  270.37   19.00
   2   1   4  253.67   16.50
   2   1   4  289.77   20.30
   2   1   4  302.87   19.20
   2   1   4  299.87   22.10
   2   1   4  266.67   17.40
  -3  -1  -4  554.64   30.20
  -3  -1  -4  586.64   34.60
  -3  -1  -4  549.35   33.30
  -3  -1  -4  580.34   30.00
   3   1   4  571.44   32.30
   3   1   4  607.54   34.20
   3   1   4  563.94   28.40
   3   1   4  536.55   31.10
   3   1   4  561.24   29.20
  -4  -1  -4  294.07   26.10
  -4  -1  -4  293.37   20.90
   4   1   4  306.07   25.50
   4   1   4  338.47   26.70
   4   1   4  261.07   20.30
   4   1   4  274.67   20.80
   4   1   4  274.27   24.60
  -5  -1  -4  237.68   20.30
  -5  -1  -4  234.98   26.40
   5   1   4  254.17   26.70
   5   1   4  268.97   22.40
   5   1   4  266.17   26.70
   5   1   4  271.57   21.70
  -6  -1  -4   86.29   24.80
  -6  -1  -4   81.69   22.20
  -6  -1  -4   62.19   13.00
   6   1   4   64.29   16.60
   6   1   4   61.39   17.20
   6   1   4   88.09   22.10
  -7  -1  -4   22.20   13.50
  -7  -1  -4   31.60   17.50
  -7  -1  -4   25.00   10.40
   7   1   4   19.30   11.60
   7   1   4   30.70   12.50
   7   1   4   19.20   12.10
   7   1   4   14.70   11.60
  -8  -1  -4  113.49   29.80
  -8  -1  -4   92.49   27.30
   8   1   4  101.89   23.90
   8   1   4  135.09   32.20
   8   1   4  100.19   26.60
   8   1   4  129.79   26.10
   7  -2  -4    6.90    7.90
   7  -2  -4    5.90   12.10
   7  -2  -4   15.30   18.70
   7  -2  -4   -3.10    5.70
  -7   2   4   24.50   19.00
  -7   2   4   23.80   14.10
  -7   2   4   10.50   18.00
   6  -2  -4   22.00   15.10
   6  -2  -4   -6.30    5.30
   6  -2  -4    5.30   10.80
   6  -2  -4    2.50    5.80
  -6   2   4   15.20   14.10
  -6   2   4    6.20    7.90
  -6   2   4   -0.90    7.30
   5  -2  -4  107.19   31.00
   5  -2  -4  102.19   18.10
   5  -2  -4   73.39   23.80
   5  -2  -4  147.39   22.10
  -5   2   4  130.59   24.10
  -5   2   4  105.19   30.70
  -5   2   4   78.69   24.10
   4  -2  -4  123.69   28.40
   4  -2  -4  131.09   29.20
   4  -2  -4  117.49   19.60
   4  -2  -4  137.59   18.60
  -4   2   4  120.59   21.00
  -4   2   4  122.79   28.30
  -4   2   4  139.99   31.60
   3  -2  -4  173.58   22.20
   3  -2  -4  181.68   30.20
   3  -2  -4  165.28   18.20
   3  -2  -4  136.69   26.50
  -3   2   4  136.59   27.80
  -3   2   4  199.08   24.30
  -3   2   4  182.98   20.30
  -3   2   4  158.78   28.10
   2  -2  -4  283.87   27.90
   2  -2  -4  239.18   14.70
   2  -2  -4  231.88   19.20
   2  -2  -4  219.58   23.30
   2  -2  -4  266.17   19.90
  -2   2   4  230.38   18.90
  -2   2   4  363.46   62.39
  -2   2   4  244.78   15.40
  -2   2   4  238.48   26.40
   1  -2  -4  393.26   26.10
   1  -2  -4  453.45   31.30
   1  -2  -4  402.06   27.70
   1  -2  -4  426.16   23.90
  -1   2   4  414.36   23.70
  -1   2   4  384.26   29.70
  -1   2   4  397.46   25.00
  -1   2   4  364.96   22.60
  -1   2   4  416.16   18.30
  -1   2   4  463.65   29.40
   0  -2  -4  198.08   14.90
   0  -2  -4  210.48   20.40
   0  -2  -4  203.58   18.80
   0   2   4  189.68   17.40
   0   2   4  196.48   19.30
   0   2   4  225.68   17.80
   0   2   4  220.18   12.20
   0   2   4  241.38   15.90
   0   2   4  237.38   18.10
  -1  -2  -4   10.70    6.10
  -1  -2  -4   13.80    7.20
  -1  -2  -4   16.50    6.50
  -1  -2  -4   30.30    8.50
  -1  -2  -4   17.20    6.90
  -1  -2  -4   19.20   10.60
  -1  -2  -4   21.40    5.90
   1   2   4    4.10    4.70
   1   2   4   18.00    8.80
   1   2   4   14.80    7.40
   1   2   4   28.60    7.10
   1   2   4   23.30    7.50
   1   2   4   23.70    7.50
   1   2   4   18.30    6.20
  -2  -2  -4  277.67   19.60
  -2  -2  -4  293.27   19.20
  -2  -2  -4  273.67   19.90
  -2  -2  -4  296.27   22.40
  -2  -2  -4  288.37   17.90
   2   2   4  250.67   19.60
   2   2   4  271.37   16.80
   2   2   4  281.27   18.70
   2   2   4  265.47   18.30
   2   2   4  249.78   23.50
   2   2   4  296.57   19.10
   2   2   4  285.87   19.10
  -3  -2  -4  298.37   20.50
  -3  -2  -4  309.87   21.00
  -3  -2  -4  282.17   20.70
  -3  -2  -4  268.37   25.10
   3   2   4  299.87   20.70
   3   2   4  282.77   17.90
   3   2   4  302.57   20.90
   3   2   4  308.07   23.60
   3   2   4  338.57   21.10
   3   2   4  323.87   20.20
   3   2   4  285.27   26.20
  -4  -2  -4  165.48   15.10
  -4  -2  -4  186.58   19.40
  -4  -2  -4  167.28   18.10
  -4  -2  -4  158.18   17.00
   4   2   4  199.28   22.90
   4   2   4  192.68   18.80
   4   2   4  136.89   12.40
   4   2   4  183.78   19.00
   4   2   4  240.38   27.70
   4   2   4  183.88   18.10
   4   2   4  195.78   29.80
  -5  -2  -4   37.30   10.20
  -5  -2  -4   56.09   15.70
  -5  -2  -4   57.39   14.60
   5   2   4   87.99   17.70
   5   2   4   58.89   18.30
   5   2   4   59.69   11.80
   5   2   4   50.59   13.90
   5   2   4   52.59   13.60
  -6  -2  -4  453.05   37.80
  -6  -2  -4  368.26   34.60
   6   2   4  455.75   40.10
   6   2   4  409.86   35.20
   6   2   4  424.16   47.40
   6   2   4  434.06   32.80
   6   2   4  402.16   34.20
  -7  -2  -4    0.50    9.50
  -7  -2  -4    2.70    6.10
   7   2   4    1.90    6.80
   7   2   4   -2.10    6.00
   7   2   4   -0.10    4.30
   7   2   4    4.40    8.50
  -8  -2  -4   59.39   22.00
  -8  -2  -4   48.90   22.50
   8   2   4   45.20   17.10
   8   2   4   26.10   15.40
   7  -3  -4   28.60   18.30
   7  -3  -4   80.09   31.70
   7  -3  -4   29.50   14.30
   7  -3  -4   43.90   14.40
  -7   3   4   37.40   22.50
  -7   3   4   80.19   34.20
  -7   3   4   25.80   13.20
   6  -3  -4    8.50   13.80
   6  -3  -4    9.40   14.40
   6  -3  -4   14.10    8.50
   6  -3  -4    3.80    7.60
  -6   3   4    9.30   11.20
  -6   3   4    7.80   14.70
  -6   3   4   27.20   16.10
   5  -3  -4  262.57   44.50
   5  -3  -4  279.57   32.90
   5  -3  -4  316.17   49.60
   5  -3  -4  278.37   30.10
  -5   3   4  241.58   43.90
  -5   3   4  355.86   55.49
   4  -3  -4    5.10    9.40
   4  -3  -4   -0.10    7.00
   4  -3  -4    7.90    8.30
   4  -3  -4    1.70    3.90
  -4   3   4    3.20    9.30
  -4   3   4    4.70    8.10
  -4   3   4   20.70   12.40
   3  -3  -4   52.39   17.30
   3  -3  -4   73.29   10.80
   3  -3  -4   78.79   16.30
   3  -3  -4   82.69   15.90
   3  -3  -4   58.99   17.10
  -3   3   4   97.89   16.80
  -3   3   4   70.49   19.40
  -3   3   4   75.09   21.50
   2  -3  -4  504.65   31.60
   2  -3  -4  562.34   30.30
   2  -3  -4  476.75   37.00
   2  -3  -4  518.45   36.90
  -2   3   4  585.14   30.80
  -2   3   4  520.45   36.90
  -2   3   4  521.45   39.60
   1  -3  -4 1760.52   65.89
   1  -3  -4 1784.72   72.29
   1  -3  -4 1850.31   74.69
   1  -3  -4 1987.30   73.99
  -1   3   4 1701.83   67.99
  -1   3   4 1803.62   66.09
  -1   3   4 1817.92   75.79
  -1   3   4 1718.03   72.49
   0  -3  -4  236.08   19.80
   0  -3  -4  259.57   17.10
   0  -3  -4  284.67   24.80
   0  -3  -4  321.17   22.20
   0  -3  -4  261.37   18.90
   0  -3  -4  249.38   18.10
   0   3   4  267.77   18.20
   0   3   4  247.08   20.80
   0   3   4  246.08   20.10
   0   3   4  251.47   19.40
   0   3   4  282.47   21.60
   0   3   4  259.77   21.00
  -1  -3  -4 3854.01  113.09
  -1  -3  -4 3257.57  104.19
  -1  -3  -4 3250.17  119.89
  -1  -3  -4 3400.16  106.79
   1   3   4 3294.87  109.29
   1   3   4 3177.48  108.19
   1   3   4 3329.97  111.99
   1   3   4 3249.48  103.39
   1   3   4 3081.19  112.39
  -2  -3  -4  672.43   34.00
  -2  -3  -4  653.93   35.50
  -2  -3  -4  661.93   36.60
  -2  -3  -4  749.23   45.00
   2   3   4  610.44   32.00
   2   3   4  650.33   31.80
   2   3   4  622.54   33.50
   2   3   4  607.64   36.90
   2   3   4  642.14   32.30
  -3  -3  -4 2466.65   87.59
  -3  -3  -4 2436.46   83.59
  -3  -3  -4 2388.36   93.69
   3   3   4 2350.16   84.79
   3   3   4 2464.15   81.89
   3   3   4 2322.67   88.79
   3   3   4 2410.76   83.39
   3   3   4 2242.18   92.49
  -4  -3  -4  388.46   27.50
  -4  -3  -4  426.56   25.50
   4   3   4  415.26   32.70
   4   3   4  389.16   24.20
   4   3   4  515.65   33.90
   4   3   4  417.66   23.90
   4   3   4  394.16   28.70
   4   3   4  395.16   28.40
  -5  -3  -4  532.75   34.30
  -5  -3  -4  545.55   38.70
  -5  -3  -4  444.96   30.10
   5   3   4  515.35   32.60
   5   3   4  483.95   35.00
   5   3   4  443.66   32.80
   5   3   4  527.75   39.30
   5   3   4  453.55   30.30
   5   3   4  476.55   27.40
  -6  -3  -4  103.39   17.80
  -6  -3  -4   85.29   20.00
  -6  -3  -4  154.18   46.60
   6   3   4   73.19   18.30
   6   3   4   76.29   16.80
   6   3   4   68.59   17.10
   6   3   4   87.89   18.00
  -7  -3  -4  196.98   39.60
  -7  -3  -4  112.49   24.70
   7   3   4  147.69   28.90
   7   3   4  131.49   24.60
   7   3   4  155.48   27.20
   7   3   4  118.99   24.40
  -8  -3  -4   -5.50    8.70
  -8  -3  -4   -0.90    7.70
   8   3   4   -0.80    8.50
   8   3   4    3.40    8.70
   8   3   4    5.80    8.60
   8   3   4   -4.90    9.60
   7  -4  -4    5.80    7.30
   6  -4  -4  260.37   54.39
   6  -4  -4  208.78   44.50
   6  -4  -4  251.57   28.60
   6  -4  -4  224.28   31.70
  -6   4   4  264.47   55.39
  -6   4   4  174.78   41.10
  -6   4   4  342.67   42.00
   5  -4  -4  226.08   29.30
   5  -4  -4  262.97   46.00
   5  -4  -4  280.57   21.20
   5  -4  -4  385.66   57.19
   5  -4  -4  230.88   31.50
  -5   4   4  265.47   45.90
  -5   4   4  197.98   30.10
  -5   4   4  212.78   48.00
   4  -4  -4  472.55   44.30
   4  -4  -4  534.95   51.39
   4  -4  -4  521.85   36.90
   4  -4  -4  504.45   34.00
  -4   4   4  501.15   46.00
  -4   4   4  495.55   48.00
  -4   4   4  502.45   34.50
   3  -4  -4  257.57   25.30
   3  -4  -4  314.77   31.60
   3  -4  -4  373.76   53.19
   3  -4  -4  262.57   37.00
  -3   4   4  282.57   30.50
  -3   4   4  263.67   39.40
  -3   4   4  310.47   43.40
   2  -4  -4 1750.72   75.89
   2  -4  -4 1771.42   81.99
   2  -4  -4 1800.82   80.69
   2  -4  -4 1717.33   69.69
  -2   4   4 1827.72   82.09
  -2   4   4 1811.32   70.29
  -2   4   4 1875.91   85.69
   1  -4  -4   50.99   13.90
   1  -4  -4   61.99   13.10
   1  -4  -4   48.10   12.70
  -1   4   4   65.89   15.70
  -1   4   4   62.39   13.70
  -1   4   4   74.29   13.80
  -1   4   4   69.59   15.90
   0  -4  -4  871.51   39.40
   0  -4  -4  870.61   40.90
   0  -4  -4  909.81   48.70
   0  -4  -4  918.11   37.60
   0  -4  -4  926.11   42.40
   0  -4  -4  840.92   39.70
   0   4   4  829.52   43.70
   0   4   4  875.31   42.20
   0   4   4  862.81   39.10
   0   4   4  884.21   44.90
   0   4   4  877.01   40.70
  -1  -4  -4  281.37   20.10
  -1  -4  -4  344.37   22.20
  -1  -4  -4  332.37   29.30
  -1  -4  -4  312.87   24.00
   1   4   4  332.47   20.30
   1   4   4  278.07   23.90
   1   4   4  299.87   21.90
   1   4   4  307.77   22.90
   1   4   4  308.17   23.10
  -2  -4  -4 2046.60   75.99
  -2  -4  -4 1963.80   80.49
  -2  -4  -4 2136.89   90.09
  -2  -4  -4 2012.10   80.19
   2   4   4 2012.80   76.59
   2   4   4 2009.40   69.09
   2   4   4 2091.99   74.69
   2   4   4 1978.70   70.49
   2   4   4 1953.50   75.59
   2   4   4 1939.91   80.89
   2   4   4 2094.09   73.69
  -3  -4  -4   35.90   14.60
  -3  -4  -4   25.70   14.40
  -3  -4  -4   35.60   12.60
   3   4   4   31.30   12.90
   3   4   4   19.10    7.90
   3   4   4   33.60   10.60
   3   4   4   43.80   11.00
   3   4   4   36.30    9.30
   3   4   4   39.80   12.30
  -4  -4  -4  261.37   24.60
   4   4   4  227.28   20.50
   4   4   4  264.47   18.40
   4   4   4  230.28   27.90
   4   4   4  225.78   24.50
   4   4   4  241.58   27.40
  -5  -4  -4    4.50    6.40
   5   4   4    4.60    8.00
   5   4   4    5.10    9.20
   5   4   4   -2.40    3.30
  -6  -4  -4    4.80    8.10
   6   4   4    5.40    9.00
   6   4   4    6.30    7.00
  -7  -4  -4   24.50   12.30
  -7  -4  -4   33.60   14.40
   7   4   4   10.90   11.20
   7   4   4   32.40   12.80
   7   4   4   32.90   13.10
   7   4   4   13.00    9.20
   8   4   4    6.00    9.30
   8   4   4    3.30    8.90
   6  -5  -4   -0.70    7.50
   6  -5  -4   -2.70   11.80
   6  -5  -4    3.50    8.50
   6  -5  -4   13.60   14.30
  -6   5   4    6.40   15.40
  -6   5   4    1.10    8.30
  -6   5   4    3.30   10.10
   5  -5  -4   22.00   14.00
   5  -5  -4    7.70    9.80
   5  -5  -4    2.20   10.00
   5  -5  -4    1.90    9.10
  -5   5   4   14.10   13.50
  -5   5   4   -3.80    5.40
  -5   5   4   -7.90    9.30
   4  -5  -4   23.80   11.00
   4  -5  -4    6.50    9.90
   4  -5  -4    2.30    8.60
   4  -5  -4   19.90   12.30
  -4   5   4   -3.00    6.30
  -4   5   4   16.10   12.40
  -4   5   4   10.30   15.30
   3  -5  -4  313.47   33.40
   3  -5  -4  291.27   30.10
   3  -5  -4  282.97   42.70
   3  -5  -4  327.57   34.40
  -3   5   4  342.97   35.10
  -3   5   4  335.07   43.90
  -3   5   4  317.77   44.50
   2  -5  -4  473.85   39.20
   2  -5  -4  578.24   41.10
   2  -5  -4  501.35   38.50
   2  -5  -4  606.14   36.20
  -2   5   4  629.84   39.90
  -2   5   4  561.04   34.50
  -2   5   4  557.14   41.70
  -2   5   4  566.04   43.10
   1  -5  -4   27.70   10.90
   1  -5  -4   12.70    9.50
   1  -5  -4    0.30    5.30
   1  -5  -4   26.90    9.30
   1  -5  -4   29.90    8.70
   1  -5  -4   17.00    8.50
  -1   5   4   14.20    8.60
  -1   5   4    5.80    7.40
  -1   5   4   27.90    9.80
  -1   5   4   14.20    7.60
   0  -5  -4  636.84   36.10
   0  -5  -4  640.84   34.50
   0  -5  -4  651.23   36.40
   0  -5  -4  640.04   32.20
   0  -5  -4  670.33   43.70
   0  -5  -4  641.44   33.60
   0   5   4  758.02   41.90
   0   5   4  629.64   35.00
   0   5   4  658.73   34.60
   0   5   4  649.34   36.30
   0   5   4  709.73   39.70
  -1  -5  -4   22.70   11.70
  -1  -5  -4   17.00    8.70
  -1  -5  -4   20.20   10.90
  -1  -5  -4   11.10    7.40
   1   5   4   29.40    8.60
   1   5   4   42.70   13.20
   1   5   4   20.50    9.00
   1   5   4   26.20   12.10
  -2  -5  -4  964.90   52.69
  -2  -5  -4  963.20   59.29
  -2  -5  -4  985.80   54.99
   2   5   4 1180.58   56.49
   2   5   4 1022.10   43.20
   2   5   4 1074.89   47.20
   2   5   4 1192.28   53.19
   2   5   4 1061.39   48.40
   2   5   4 1024.60   44.70
   2   5   4 1175.58   51.99
  -3  -5  -4    8.90    9.40
  -3  -5  -4   21.20   12.40
  -3  -5  -4   -1.20    9.50
   3   5   4   12.60    7.30
   3   5   4    6.40    5.30
   3   5   4   20.90    8.80
   3   5   4   12.60    8.50
   3   5   4   13.10    9.20
   3   5   4   21.30    8.40
   3   5   4    1.30    6.00
  -4  -5  -4  296.07   28.60
   4   5   4  262.37   19.40
   4   5   4  293.07   24.50
   4   5   4  271.47   31.00
  -5  -5  -4   31.00   13.40
   5   5   4   15.70   10.50
   5   5   4   32.80   13.00
  -6  -5  -4    9.10    9.20
   6   5   4    1.70    8.10
   6   5   4   16.70    8.60
  -7  -5  -4   59.99   17.70
   7   5   4   43.40   17.60
   7   5   4  104.29   26.40
   6  -6  -4  176.68   40.60
   6  -6  -4  236.98   38.90
   6  -6  -4  250.87   36.80
   6  -6  -4  278.77   53.49
  -6   6   4  144.09   35.90
  -6   6   4  314.67   59.79
  -6   6   4  207.98   33.80
   5  -6  -4   22.90   14.60
   5  -6  -4   11.20   15.00
   5  -6  -4   23.40   15.80
   5  -6  -4   15.40   11.50
  -5   6   4    8.30   12.40
  -5   6   4   40.40   23.40
  -5   6   4   18.20   12.00
   4  -6  -4  204.78   36.90
   4  -6  -4  297.47   43.50
   4  -6  -4  222.68   30.90
   4  -6  -4  442.76   59.59
  -4   6   4  268.67   43.40
  -4   6   4  192.98   40.00
  -4   6   4  258.77   32.60
   3  -6  -4   57.59   20.30
   3  -6  -4   10.90   11.60
   3  -6  -4   28.20   12.00
   3  -6  -4   12.80   12.90
  -3   6   4    2.90    8.90
  -3   6   4   22.10   14.00
  -3   6   4   26.30   12.30
   2  -6  -4    5.70    6.30
   2  -6  -4   -0.60    6.90
   2  -6  -4    1.00    8.70
   2  -6  -4    0.20    5.20
  -2   6   4    1.60    7.00
  -2   6   4   11.30    9.60
  -2   6   4   -1.60    7.50
   1  -6  -4  170.78   22.70
   1  -6  -4  198.38   31.30
   1  -6  -4  210.08   29.30
  -1   6   4  206.38   29.30
  -1   6   4  163.38   22.90
  -1   6   4  160.08   24.80
   0  -6  -4  194.58   17.60
   0  -6  -4  197.48   19.20
   0  -6  -4  187.48   18.40
   0  -6  -4  232.88   27.00
   0  -6  -4  192.18   30.60
   0   6   4  180.58   19.40
   0   6   4  184.18   19.30
   0   6   4  219.08   25.10
  -1  -6  -4   48.20   16.40
  -1  -6  -4   20.10   12.30
  -1  -6  -4   49.20   14.20
   1   6   4   40.20   12.40
   1   6   4   36.30   10.10
  -2  -6  -4   63.89   20.80
  -2  -6  -4   61.69   18.30
  -2  -6  -4   36.70   13.00
   2   6   4   74.09   15.00
   2   6   4   76.39   16.50
   2   6   4   61.89   13.00
   2   6   4   51.89   10.40
   2   6   4   90.49   16.90
  -3  -6  -4   16.20   11.70
  -3  -6  -4   17.60   12.70
  -3  -6  -4    7.30   11.50
   3   6   4    3.40    7.00
   3   6   4    2.70    5.60
   3   6   4    3.00    7.60
   3   6   4    2.20    4.80
  -4  -6  -4  292.77   43.40
  -4  -6  -4  228.18   37.90
   4   6   4  230.88   28.70
   4   6   4  265.57   30.40
  -5  -6  -4   97.69   23.50
   5   6   4  127.89   23.90
   5   6   4  128.99   22.50
  -6  -6  -4  270.77   37.60
   6   6   4  305.27   37.80
   6   6   4  307.77   38.00
  -7  -6  -4   60.09   19.70
   7   6   4   64.79   19.30
   5  -7  -4  601.44   57.89
   5  -7  -4  424.46   44.40
  -5   7   4  374.46   44.20
  -5   7   4  598.34   62.69
  -5   7   4  505.35   55.19
   4  -7  -4  470.45   48.10
   4  -7  -4  379.76   41.00
  -4   7   4  372.06   53.29
  -4   7   4  382.86   55.59
  -4   7   4  419.36   36.20
   3  -7  -4  906.61   61.89
  -3   7   4  930.71   66.09
  -3   7   4  795.62   60.39
  -3   7   4  822.72   50.09
   2  -7  -4  148.59   30.20
   2  -7  -4  108.99   22.60
   2  -7  -4  178.18   25.40
  -2   7   4  119.89   26.60
  -2   7   4  143.69   24.30
  -2   7   4  125.69   26.00
   1  -7  -4  209.38   23.30
   1  -7  -4  224.18   24.80
   1  -7  -4  192.98   32.80
   1  -7  -4  222.78   26.80
  -1   7   4  192.58   25.90
  -1   7   4  213.98   29.20
  -1   7   4  201.58   31.00
   0  -7  -4   23.70   11.30
   0  -7  -4   32.90   14.90
   0   7   4   27.70   12.80
   0   7   4   42.60   13.70
   0   7   4   30.70   11.50
  -1  -7  -4  146.39   28.70
  -1  -7  -4  108.29   32.30
  -1  -7  -4  115.59   21.20
   1   7   4  137.79   21.80
  -2  -7  -4  146.19   24.80
  -2  -7  -4  194.48   35.20
  -2  -7  -4  144.79   34.50
   2   7   4  192.68   25.10
   2   7   4  157.08   20.50
   2   7   4  183.58   26.50
  -3  -7  -4    9.10   15.00
  -3  -7  -4   13.50   11.80
  -3  -7  -4   34.00   18.10
   3   7   4   17.00    9.00
   3   7   4   20.20    8.40
   3   7   4   10.00    8.40
   3   7   4   13.00   10.10
  -4  -7  -4  213.68   36.30
  -4  -7  -4  186.28   36.70
   4   7   4  172.38   26.40
   4   7   4  220.88   27.30
  -5  -7  -4   39.60   18.70
   5   7   4   38.00   13.10
   5   7   4   28.10   13.30
  -6  -7  -4   12.60   12.70
   6   7   4   20.40   11.90
   4  -8  -4  138.19   32.80
   4  -8  -4  166.28   34.80
   4  -8  -4  199.18   50.59
  -4   8   4  211.78   42.50
  -4   8   4  180.68   30.60
  -4   8   4  180.08   39.10
   3  -8  -4   31.30   14.40
   3  -8  -4   19.90   15.70
   3  -8  -4   12.40   14.60
   3  -8  -4    5.30    9.60
  -3   8   4    1.20   10.30
  -3   8   4   33.10   18.20
  -3   8   4   16.60   13.90
   2  -8  -4   43.20   18.70
   2  -8  -4   18.30   11.30
   2  -8  -4   32.90   17.70
   2  -8  -4   65.19   21.70
  -2   8   4   34.50   17.20
  -2   8   4   55.79   17.20
  -2   8   4   28.80   13.70
   1  -8  -4  425.16   34.90
   1  -8  -4  335.87   30.40
   1  -8  -4  370.36   41.00
  -1   8   4  345.67   36.70
  -1   8   4  323.47   33.20
  -1   8   4  383.26   35.80
   0  -8  -4    5.20   10.00
   0  -8  -4    6.30   12.00
   0   8   4   -7.10    6.50
   0   8   4    3.30    6.50
  -1  -8  -4   67.89   25.10
  -1  -8  -4   38.80   17.00
  -1  -8  -4   34.10   14.10
   1   8   4   20.50   11.30
  -2  -8  -4   33.90   18.80
  -2  -8  -4   15.50   13.30
   2   8   4   15.10    8.40
   2   8   4   36.90   13.50
   2   8   4   47.30   16.20
  -3  -8  -4   69.29   23.80
  -3  -8  -4   51.09   19.20
  -3  -8  -4   80.19   27.30
   3   8   4   49.30   13.20
   3   8   4   35.90   12.60
   3   8   4   64.89   16.40
   3   8   4   57.69   16.80
  -4  -8  -4   39.80   18.40
  -4  -8  -4   26.60   19.90
   4   8   4   10.50    8.90
   4   8   4    9.40    8.40
   4   8   4   16.80    9.10
  -5  -8  -4   52.79   21.00
   5   8   4   58.89   16.40
   5   8   4   72.69   19.10
   3  -9  -4  123.09   32.60
   3  -9  -4  127.69   24.30
   3  -9  -4  133.69   39.10
   3  -9  -4   68.29   24.50
  -3   9   4  103.09   28.90
  -3   9   4   82.89   25.80
  -3   9   4   99.89   25.70
   2  -9  -4   -2.10    9.00
   2  -9  -4   12.70   11.30
   2  -9  -4   -4.30   11.40
   2  -9  -4    4.50    9.10
  -2   9   4   -0.40    6.40
  -2   9   4    7.90   12.10
  -2   9   4   14.90   11.90
   1  -9  -4   63.19   17.80
   1  -9  -4   65.19   22.60
   1  -9  -4   56.09   15.60
   1  -9  -4   90.29   22.10
  -1   9   4   51.99   17.70
  -1   9   4   82.19   22.00
  -1   9   4  108.79   22.80
   0  -9  -4   14.80   15.40
   0  -9  -4  -12.20    7.70
   0   9   4    4.90    9.60
  -1  -9  -4  158.68   35.90
  -1  -9  -4  240.58   32.30
  -1  -9  -4  279.67   48.00
   1   9   4  307.07   36.90
  -2  -9  -4   11.40   11.40
  -2  -9  -4    8.50   14.70
  -2  -9  -4   26.00   15.10
   2   9   4   -5.70    5.90
   2   9   4   -3.60    7.40
   2   9   4   -1.00    7.50
  -3  -9  -4  189.28   40.10
  -3  -9  -4  219.28   45.70
   3   9   4  162.68   24.30
   3   9   4  201.68   24.90
   3   9   4  221.58   30.70
   3   9   4  243.68   36.10
  -4  -9  -4    0.20   14.60
  -4  -9  -4   27.10   20.30
   4   9   4   10.60    7.30
   4   9   4   33.70   13.40
   4   9   4   13.20   12.50
   1 -10  -4    4.60    9.00
   1 -10  -4  -10.90    8.60
   1 -10  -4   -4.60   13.40
   1 -10  -4   16.80   12.60
  -1  10   4    6.90   12.00
  -1  10   4    6.10    8.80
  -1  10   4    3.90   10.10
   0 -10  -4   49.00   18.70
   0 -10  -4   32.40   21.40
   0  10   4   43.60   18.90
  -1 -10  -4   33.40   18.70
  -1 -10  -4   30.80   17.90
  -1 -10  -4   22.20   19.30
   1  10   4   12.70   17.90
  -2 -10  -4   40.40   22.80
  -2 -10  -4   15.60   13.10
  -2 -10  -4   49.99   20.90
   2  10   4   44.50   18.30
   2  10   4   19.70   12.10
   2  10   4   24.30   12.10
   2   8  -5    3.60   11.80
   2   8  -5   14.20   13.70
   2   8  -5   -1.00   10.20
  -2  -8   5   11.80   12.90
  -2  -8   5   12.60   11.60
  -2  -8   5   11.40   15.00
   1   8  -5    9.00    8.30
   1   8  -5    7.50   11.10
   1   8  -5   19.00   12.60
  -1  -8   5   20.80   13.10
  -1  -8   5   48.40   21.00
  -1  -8   5   15.80   11.20
  -1  -8   5   25.60   17.00
  -1  -8   5   38.00   16.40
   0   8  -5   64.69   24.80
   0   8  -5   68.39   18.50
   0   8  -5   42.70   13.60
   0   8  -5   52.79   20.50
   0  -8   5   89.39   19.50
   0  -8   5   31.10   14.20
   0  -8   5   99.89   27.20
   0  -8   5  106.09   32.30
  -1   8  -5   70.89   22.50
  -1   8  -5   63.49   17.50
  -1   8  -5   67.19   24.80
   1  -8   5   35.00   18.90
   1  -8   5  130.29   35.60
   1  -8   5   80.89   23.90
   1  -8   5   79.99   17.50
  -2   8  -5   47.40   22.00
  -2   8  -5   12.70   13.70
  -2   8  -5   25.60   13.30
   2  -8   5   22.70   14.70
   2  -8   5   29.00   12.90
   2  -8   5   13.10   11.70
   2  -8   5   25.60   17.10
  -3   8  -5  118.09   26.70
  -3   8  -5   94.79   22.80
  -3   8  -5   94.09   28.20
  -3   8  -5  100.59   32.80
   3  -8   5   72.99   19.50
   3  -8   5  152.58   26.60
   3  -8   5   79.89   25.30
   3  -8   5  201.58   45.90
  -4   8  -5   55.39   31.00
  -4   8  -5   55.39   18.40
  -4   8  -5   49.10   25.90
   4  -8   5   63.69   22.90
   4  -8   5   72.69   19.20
   4  -8   5   94.89   32.60
   4  -8   5   35.60   13.20
   3   7  -5   58.69   31.40
   3   7  -5   70.49   23.00
   3   7  -5  151.28   28.10
  -3  -7   5  132.19   28.10
  -3  -7   5  108.39   28.90
  -3  -7   5  163.38   29.30
   2   7  -5   58.79   18.80
   2   7  -5   22.00   13.70
   2   7  -5   52.79   19.60
  -2  -7   5   39.20   20.40
  -2  -7   5   87.39   20.60
  -2  -7   5   85.59   29.10
  -2  -7   5   95.09   26.00
   1   7  -5    7.20    7.60
   1   7  -5   16.40   12.90
   1   7  -5    5.30    9.30
   1   7  -5   19.30   16.30
  -1  -7   5    5.70    7.60
  -1  -7   5   20.30   15.20
  -1  -7   5   19.20   12.40
  -1  -7   5   17.80   15.20
  -1  -7   5    9.00    8.80
   0   7  -5   53.49   22.00
   0   7  -5   58.59   16.90
   0   7  -5   55.59   14.80
   0   7  -5   29.80   15.10
   0  -7   5   29.80   11.10
   0  -7   5   47.30   16.50
   0  -7   5  113.29   32.50
   0  -7   5   49.90   16.80
  -1   7  -5   -2.30    4.60
  -1   7  -5    1.80   10.10
  -1   7  -5   16.30   15.50
   1  -7   5   -0.50    6.20
   1  -7   5    4.50   10.60
   1  -7   5    1.00    5.00
   1  -7   5   14.90   13.50
  -2   7  -5  272.27   42.40
  -2   7  -5  263.67   34.00
  -2   7  -5  256.87   47.30
   2  -7   5  513.45   70.39
   2  -7   5  209.38   35.80
   2  -7   5  259.17   31.60
   2  -7   5  276.47   35.80
  -3   7  -5   17.30   10.40
  -3   7  -5   47.00   21.80
   3  -7   5   36.10   17.30
   3  -7   5   61.89   16.80
   3  -7   5   48.40   24.20
   3  -7   5   22.20   11.00
  -4   7  -5   -1.00   12.40
  -4   7  -5   -0.60   12.30
  -4   7  -5    9.90   11.30
  -4   7  -5    4.10   11.40
   4  -7   5    0.80   12.30
   4  -7   5   12.60   10.50
   4  -7   5    7.50   11.00
   4  -7   5    9.00    9.40
  -5   7  -5   16.10   17.50
  -5   7  -5    5.70    9.60
  -5   7  -5   -6.20   12.30
  -5   7  -5   14.80   11.90
   5  -7   5    8.60    8.60
   5  -7   5    0.40   10.80
   5  -7   5    4.70   12.60
   4   6  -5   40.90   17.80
   4   6  -5   72.59   22.00
   4   6  -5   28.70   18.00
  -4  -6   5   34.20   19.30
  -4  -6   5   52.39   18.90
  -4  -6   5   67.49   28.00
  -4  -6   5   42.00   16.90
   3   6  -5   23.20   11.00
   3   6  -5   21.70   15.40
   3   6  -5   65.09   21.80
  -3  -6   5   37.10   16.80
  -3  -6   5   55.69   18.50
  -3  -6   5   53.89   17.00
  -3  -6   5   24.50   16.00
   2   6  -5   81.89   19.40
   2   6  -5   32.60   16.50
   2   6  -5   23.70   14.00
  -2  -6   5   31.60   13.10
  -2  -6   5   55.09   14.90
  -2  -6   5   69.89   21.70
  -2  -6   5   87.29   27.00
   1   6  -5    4.30    6.10
   1   6  -5    4.10    9.30
   1   6  -5    5.00    8.50
   1   6  -5    6.00   10.30
  -1  -6   5    0.30    5.20
  -1  -6   5    2.30    9.50
  -1  -6   5   10.00    9.20
  -1  -6   5   -2.30    8.80
   0   6  -5  332.67   35.70
   0   6  -5  351.96   27.70
   0   6  -5  308.57   43.10
   0  -6   5  349.87   32.00
   0  -6   5  336.07   28.50
   0  -6   5  471.75   46.70
  -1   6  -5   32.10   14.50
  -1   6  -5   34.80   12.50
  -1   6  -5   29.20   15.90
   1  -6   5   19.10   11.30
   1  -6   5   24.70   12.60
   1  -6   5   16.80    9.10
  -2   6  -5  318.87   50.09
  -2   6  -5  262.17   39.40
  -2   6  -5  242.38   30.30
   2  -6   5  237.48   35.50
   2  -6   5  310.67   28.20
   2  -6   5  302.87   25.80
   2  -6   5  393.36   57.49
  -3   6  -5   35.40   13.50
  -3   6  -5   25.50   15.70
  -3   6  -5   29.10   17.90
   3  -6   5   53.69   22.40
   3  -6   5   27.40   14.40
   3  -6   5   31.10   11.20
   3  -6   5   15.80    8.80
  -4   6  -5    6.00   12.30
  -4   6  -5   10.80   10.00
  -4   6  -5   -1.80    7.10
  -4   6  -5    2.30    6.20
   4  -6   5   19.50   14.50
   4  -6   5   -1.70    5.50
   4  -6   5    3.80   11.10
   4  -6   5    1.60    6.40
  -5   6  -5    9.40    9.80
  -5   6  -5   21.00   18.40
  -5   6  -5   15.00   16.90
  -5   6  -5    7.20   13.40
   5  -6   5    6.20   13.10
   5  -6   5   -4.40    6.70
   5  -6   5    8.20   10.40
  -6   6  -5   38.30   23.40
  -6   6  -5   57.09   18.60
  -6   6  -5    4.00   15.70
  -6   6  -5   16.30   11.00
   6  -6   5   49.80   24.00
   6  -6   5   13.90   12.50
   6  -6   5    5.10   11.90
   5   5  -5    3.50   12.00
   5   5  -5   16.20   12.00
   5   5  -5   14.90   14.10
  -5  -5   5   50.09   21.10
  -5  -5   5   37.40   16.30
  -5  -5   5   23.00   14.20
  -5  -5   5   58.39   25.70
   4   5  -5  173.38   29.50
   4   5  -5  125.79   24.80
   4   5  -5   90.99   24.10
   4   5  -5  216.38   37.70
  -4  -5   5  155.88   31.40
  -4  -5   5  188.58   32.10
  -4  -5   5  153.38   27.30
  -4  -5   5  283.27   49.80
   3   5  -5  152.28   26.30
   3   5  -5  132.69   27.20
   3   5  -5  141.49   29.70
   3   5  -5   96.29   21.50
  -3  -5   5  158.18   30.60
  -3  -5   5  271.17   47.20
  -3  -5   5  137.69   25.20
   2   5  -5   43.30   18.50
   2   5  -5   37.80   15.50
   2   5  -5   40.40   14.00
  -2  -5   5   33.00   14.00
  -2  -5   5   15.40    8.60
  -2  -5   5   63.59   19.10
  -2  -5   5   56.79   22.30
   1   5  -5   -0.90    5.40
   1   5  -5    3.10   10.80
   1   5  -5    9.60    6.60
   1   5  -5   -2.10    8.50
  -1  -5   5   -0.10    5.00
  -1  -5   5    0.50    7.30
  -1  -5   5   -2.50   11.50
  -1  -5   5    8.60    8.40
   0   5  -5   46.30   11.40
   0   5  -5   34.80   14.60
   0   5  -5   53.79   13.90
   0   5  -5   91.39   28.80
   0  -5   5   45.20   13.80
   0  -5   5   13.20   11.50
   0  -5   5   47.30   19.40
   0  -5   5   47.10   12.80
  -1   5  -5    4.60   10.30
  -1   5  -5   14.80   13.30
  -1   5  -5   14.10    8.60
   1  -5   5    0.20    6.90
   1  -5   5    4.80    6.90
   1  -5   5    8.00    7.00
   1  -5   5   27.50   17.40
  -2   5  -5  112.19   29.80
  -2   5  -5  100.29   23.90
   2  -5   5   80.49   15.90
   2  -5   5   86.79   22.80
   2  -5   5   64.79   14.70
   2  -5   5  104.49   29.80
  -3   5  -5  353.16   39.60
  -3   5  -5  382.26   31.60
  -3   5  -5  364.86   52.69
   3  -5   5  398.56   43.50
   3  -5   5  403.26   27.70
   3  -5   5  411.56   30.50
   3  -5   5  347.87   39.40
  -4   5  -5   -6.20    4.10
  -4   5  -5   -1.30    8.40
  -4   5  -5    3.70    7.60
  -4   5  -5   12.00   14.30
   4  -5   5   -2.80   12.20
   4  -5   5   16.40   13.70
   4  -5   5   -0.20    6.90
  -5   5  -5  226.28   33.90
  -5   5  -5  329.87   27.50
  -5   5  -5  196.28   39.70
   5  -5   5  414.86   61.49
   5  -5   5  186.58   36.20
   5  -5   5  285.47   34.10
  -6   5  -5   -2.80    7.10
  -6   5  -5   14.50   16.00
  -6   5  -5   -2.50   12.70
   6  -5   5   46.50   25.10
   6  -5   5    8.90   11.20
  -7   5  -5  207.88   43.80
  -7   5  -5  231.88   37.60
  -7   5  -5  223.38   51.59
   7  -5   5  161.08   36.80
   6   4  -5   35.60   15.50
   6   4  -5   32.70   18.40
   6   4  -5   27.50   16.20
   5   4  -5   53.99   18.30
   5   4  -5   32.10   17.40
   5   4  -5   35.40   26.60
   5   4  -5   26.90   12.80
  -5  -4   5   37.00   16.40
  -5  -4   5   39.50   23.00
  -5  -4   5   68.09   28.20
   4   4  -5   31.40   17.40
   4   4  -5   21.10   11.20
   4   4  -5   25.40   15.10
   4   4  -5   23.80   12.20
  -4  -4   5   30.40   12.10
  -4  -4   5   80.19   29.70
  -4  -4   5   20.90   11.60
   3   4  -5   36.60   12.90
   3   4  -5   45.20   18.00
   3   4  -5   44.30   16.40
   3   4  -5   31.20   15.20
  -3  -4   5   49.30   17.30
  -3  -4   5   79.39   27.20
  -3  -4   5   35.20   12.10
   2   4  -5   11.00    8.10
   2   4  -5    0.50    8.30
   2   4  -5   -1.50    7.50
  -2  -4   5    3.40    6.20
  -2  -4   5   -2.10    3.80
  -2  -4   5    8.30    9.90
   1   4  -5    2.10    5.30
   1   4  -5   11.30   13.90
   1   4  -5    9.50    7.60
   1   4  -5   15.70    9.70
  -1  -4   5    1.20    4.30
  -1  -4   5   -5.60    4.10
  -1  -4   5    3.10    8.40
   0   4  -5   14.90   11.10
   0   4  -5   16.50    8.10
   0   4  -5   14.30    8.20
   0   4  -5   22.10   13.20
   0  -4   5   22.00   13.10
   0  -4   5   12.90    7.60
   0  -4   5   29.90    9.80
   0  -4   5   10.50    8.80
  -1   4  -5   55.99   13.20
  -1   4  -5   49.80   18.30
  -1   4  -5   84.19   19.60
   1  -4   5   36.00   16.50
   1  -4   5   51.19   15.70
   1  -4   5   58.19   12.90
   1  -4   5   48.30   12.70
  -2   4  -5  389.26   29.70
  -2   4  -5  446.46   39.80
  -2   4  -5  389.46   40.90
   2  -4   5  414.36   41.00
   2  -4   5  450.55   27.70
   2  -4   5  434.16   38.50
   2  -4   5  386.86   27.80
  -3   4  -5   52.29   20.10
  -3   4  -5   78.89   18.20
  -3   4  -5   59.79   20.00
   3  -4   5   51.69   17.70
   3  -4   5   62.69   11.00
   3  -4   5   78.29   15.00
   3  -4   5   69.19   22.60
  -4   4  -5  210.98   30.00
  -4   4  -5  194.48   37.30
  -4   4  -5  168.78   32.80
   4  -4   5  182.38   25.40
   4  -4   5  170.88   35.60
   4  -4   5  204.28   33.90
  -5   4  -5   26.60   15.20
  -5   4  -5   56.49   26.20
  -5   4  -5   88.29   20.30
   5  -4   5   41.00   16.70
   5  -4   5   86.79   25.90
   5  -4   5   85.79   15.70
  -6   4  -5  675.53   61.69
  -6   4  -5  541.25   42.70
  -6   4  -5  524.75   56.79
   6  -4   5  782.92   67.19
   6  -4   5  554.54   54.09
  -7   4  -5  168.78   46.80
  -7   4  -5  117.39   31.40
  -7   4  -5  174.68   43.20
   7  -4   5  234.08   47.50
   7  -4   5  179.68   38.20
   6   3  -5   10.40   12.60
   6   3  -5   12.60   17.10
   6   3  -5    3.70   10.40
  -6  -3   5   28.20   17.60
  -6  -3   5   11.00   11.10
  -6  -3   5   38.20   26.10
   5   3  -5   44.30   20.40
   5   3  -5   59.79   20.80
   5   3  -5   28.70   13.40
   5   3  -5   69.09   18.60
  -5  -3   5   65.09   22.30
  -5  -3   5  103.49   32.50
  -5  -3   5   62.79   18.30
   4   3  -5    6.30    8.60
   4   3  -5    4.70    6.40
   4   3  -5    5.50    7.90
   4   3  -5    4.80   11.40
  -4  -3   5   -1.50    5.50
  -4  -3   5   -4.70    8.00
  -4  -3   5    0.40    5.40
   3   3  -5   31.70   15.80
   3   3  -5   21.00   10.50
   3   3  -5   34.80   12.20
   3   3  -5   32.20   15.10
  -3  -3   5   42.10   18.50
  -3  -3   5   33.50   14.60
  -3  -3   5   48.90   14.50
   2   3  -5  162.08   36.60
   2   3  -5  241.28   34.40
   2   3  -5  189.88   24.80
   2   3  -5  185.08   26.00
  -2  -3   5  208.98   28.60
  -2  -3   5  214.28   37.70
  -2  -3   5  185.98   29.30
   1   3  -5  110.69   21.60
   1   3  -5  116.29   26.60
   1   3  -5  117.89   15.30
   1   3  -5  126.69   20.60
  -1  -3   5   95.99   16.20
  -1  -3   5   96.79   20.00
  -1  -3   5  119.99   15.90
  -1  -3   5   76.39   20.40
   0   3  -5  101.19   22.30
   0   3  -5   86.39   15.10
   0   3  -5   51.69   18.10
   0   3  -5   80.29   13.50
   0  -3   5   66.59   19.00
   0  -3   5  118.09   22.30
   0  -3   5   96.09   16.20
   0  -3   5  119.99   18.50
  -1   3  -5   99.19   16.00
  -1   3  -5   90.79   20.40
  -1   3  -5   89.69   21.90
   1  -3   5  106.29   24.70
   1  -3   5   81.39   17.80
   1  -3   5   85.79   15.30
   1  -3   5   78.69   15.90
  -2   3  -5  359.56   26.60
  -2   3  -5  372.16   34.90
  -2   3  -5  378.66   37.60
   2  -3   5  359.46   27.50
   2  -3   5  377.46   26.00
   2  -3   5  386.36   37.20
   2  -3   5  381.46   34.10
  -3   3  -5  156.78   22.50
  -3   3  -5  245.88   35.20
  -3   3  -5  229.48   38.50
   3  -3   5  183.08   29.70
   3  -3   5  192.68   23.60
   3  -3   5  259.57   33.60
   3  -3   5  199.68   37.50
  -4   3  -5    2.00    6.00
  -4   3  -5   -0.10    6.30
   4  -3   5    1.30    5.90
   4  -3   5   -0.10    7.20
   4  -3   5   -0.70    7.10
  -5   3  -5  284.07   33.90
  -5   3  -5  227.98   38.90
  -5   3  -5  258.77   44.10
   5  -3   5  287.77   40.90
   5  -3   5  338.07   37.20
   5  -3   5  354.26   52.99
  -6   3  -5   19.10   13.90
  -6   3  -5    7.50    7.40
  -6   3  -5    0.90    6.60
   6  -3   5    6.00    9.80
   6  -3   5    8.00   10.60
  -7   3  -5  189.08   39.30
  -7   3  -5  275.67   49.50
  -7   3  -5  304.77   39.50
   7  -3   5  202.88   39.40
   7  -3   5  349.47   55.79
  -8   3  -5   46.90   24.70
  -8   3  -5   42.70   23.50
  -8   3  -5   24.70   14.30
   8  -3   5   19.70   16.80
   8  -3   5   13.50   26.50
   6   2  -5   13.40   15.10
   6   2  -5   33.40   19.00
   6   2  -5   17.60   12.00
   6   2  -5    8.80    8.90
  -6  -2   5    7.60   10.70
  -6  -2   5   16.40   15.70
  -6  -2   5   22.60   19.20
   5   2  -5    4.50   10.70
   5   2  -5    3.60    9.20
   5   2  -5   -7.10    4.80
   5   2  -5    2.10    6.50
  -5  -2   5    8.30   10.70
  -5  -2   5   -7.40    7.80
  -5  -2   5   -0.70    4.10
   4   2  -5  161.88   24.80
   4   2  -5  205.58   29.50
   4   2  -5  207.08   38.30
  -4  -2   5  207.58   41.00
  -4  -2   5  130.49   22.60
  -4  -2   5  183.28   32.50
   3   2  -5   59.29   13.80
   3   2  -5   44.20   14.00
   3   2  -5   60.89   18.70
   3   2  -5   49.70   18.60
  -3  -2   5   56.69   14.20
  -3  -2   5   67.39   20.30
   2   2  -5   -6.50    5.20
   2   2  -5    8.20    7.90
   2   2  -5   13.20   11.50
   2   2  -5    6.20    5.50
  -2  -2   5    3.60    5.60
  -2  -2   5   15.90    9.70
  -2  -2   5   16.50   12.00
   1   2  -5   26.20    7.80
   1   2  -5   56.39   13.50
   1   2  -5   20.90   12.50
   1   2  -5   53.59   15.70
   1   2  -5   19.60    7.70
  -1  -2   5   29.80    9.60
  -1  -2   5   37.20   13.10
  -1  -2   5   36.60    9.20
  -1  -2   5   40.80   16.10
   0   2  -5 1395.66   53.49
   0   2  -5 1268.77   62.89
   0   2  -5 1355.16   55.19
   0   2  -5 1306.77   71.49
   0  -2   5 1358.76   54.59
   0  -2   5 1387.16   53.79
   0  -2   5 1317.17   64.29
  -1   2  -5  474.85   28.00
  -1   2  -5  446.46   34.30
  -1   2  -5  470.45   39.50
   1  -2   5  512.95   35.60
   1  -2   5  482.75   28.80
   1  -2   5  453.65   27.30
   1  -2   5  480.35   38.90
  -2   2  -5  853.61   55.89
  -2   2  -5  906.51   52.39
  -2   2  -5  854.21   42.50
   2  -2   5  890.61   44.10
   2  -2   5  892.71   51.89
   2  -2   5  893.31   56.39
   2  -2   5  951.10   43.70
  -3   2  -5   22.00    7.40
  -3   2  -5   14.50    7.20
  -3   2  -5   10.10   10.70
  -3   2  -5   11.20    9.00
   3  -2   5   30.10   13.30
   3  -2   5   27.20   10.70
   3  -2   5   28.40   12.90
   3  -2   5   20.80    6.60
  -4   2  -5 1126.19   69.49
  -4   2  -5 1117.49   54.99
   4  -2   5 1090.49   56.49
   4  -2   5 1085.59   63.89
   4  -2   5 1306.87   52.89
   4  -2   5 1121.29   68.19
  -5   2  -5   61.79   20.60
  -5   2  -5   34.70   17.40
  -5   2  -5   73.49   23.50
   5  -2   5   59.29   17.90
   5  -2   5   63.69   22.50
   5  -2   5   43.40   13.30
  -6   2  -5  156.98   33.90
  -6   2  -5  165.88   26.60
  -6   2  -5  183.08   37.00
   6  -2   5  147.79   33.10
   6  -2   5  123.99   27.90
  -7   2  -5   53.49   16.00
  -7   2  -5   67.59   25.80
  -7   2  -5   38.00   18.90
   7  -2   5   93.89   28.30
   7  -2   5   27.90   15.20
  -8   2  -5   18.90   17.00
  -8   2  -5    6.50   14.40
  -8   2  -5   27.60   14.20
   8  -2   5    0.20    9.30
   8  -2   5   20.90   15.20
   6   1  -5    2.50    9.70
   6   1  -5    4.10    8.80
   6   1  -5   -7.80    5.80
   6   1  -5    1.10    6.00
  -6  -1   5    7.80    9.50
  -6  -1   5   -6.50    9.10
   5   1  -5  245.08   32.10
   5   1  -5  325.97   50.19
   5   1  -5  271.67   32.50
   5   1  -5  237.08   39.30
  -5  -1   5  264.17   35.50
  -5  -1   5  341.27   55.79
  -5  -1   5  252.67   43.00
   4   1  -5    5.70   11.90
   4   1  -5    4.50    6.80
   4   1  -5   -2.90    5.80
   4   1  -5   -0.70    8.00
  -4  -1   5    3.60    4.30
  -4  -1   5   -6.40    5.60
   3   1  -5  369.56   26.50
   3   1  -5  405.16   36.00
   3   1  -5  328.87   35.80
   3   1  -5  360.06   27.20
  -3  -1   5  406.16   40.70
  -3  -1   5  367.76   35.20
  -3  -1   5  366.36   27.40
   2   1  -5  176.68   29.70
   2   1  -5  212.38   24.00
   2   1  -5  218.18   24.40
   2   1  -5  192.08   30.40
  -2  -1   5  176.68   27.50
  -2  -1   5  132.19   18.70
  -2  -1   5  165.08   14.20
  -2  -1   5  188.58   35.00
   1   1  -5  537.75   31.20
   1   1  -5  526.85   29.60
   1   1  -5  516.85   36.60
   1   1  -5  589.04   42.90
   1   1  -5  564.94   28.90
  -1  -1   5  574.84   30.00
  -1  -1   5  548.55   27.80
  -1  -1   5  602.44   45.30
  -1  -1   5  544.95   37.10
   0   1  -5   36.80   10.00
   0   1  -5   25.40    8.20
   0   1  -5   25.40   12.90
   0   1  -5   36.90   10.80
   0   1  -5   48.20   16.70
   0  -1   5   34.50    9.10
   0  -1   5   38.90   15.10
   0  -1   5   49.20   11.20
   0  -1   5   27.70   10.80
  -1   1  -5 3165.98  104.39
  -1   1  -5 3469.15  130.89
  -1   1  -5 3571.14  124.09
  -1   1  -5 3215.98  109.19
  -1   1  -5 3555.84  112.59
   1  -1   5 3532.45  130.49
   1  -1   5 3361.76  111.99
   1  -1   5 3490.65  111.59
   1  -1   5 3429.36  123.39
  -2   1  -5   44.40    9.80
  -2   1  -5   61.09   15.80
  -2   1  -5   40.60   14.70
  -2   1  -5   63.99   12.50
   2  -1   5   44.20   14.60
   2  -1   5   52.69   15.60
   2  -1   5   53.09    9.10
   2  -1   5   57.09   12.90
  -3   1  -5  551.44   38.90
  -3   1  -5  505.25   30.90
  -3   1  -5  529.25   27.50
  -3   1  -5  516.95   40.40
   3  -1   5  556.84   41.10
   3  -1   5  525.85   28.90
   3  -1   5  500.65   31.30
   3  -1   5  584.44   39.10
  -4   1  -5  141.49   18.50
  -4   1  -5   94.89   22.10
  -4   1  -5   95.09   22.60
  -4   1  -5   95.59   16.80
   4  -1   5  117.09   21.10
   4  -1   5  147.39   20.00
   4  -1   5  127.19   27.50
   4  -1   5   97.29   23.70
  -5   1  -5  236.28   35.70
  -5   1  -5  333.07   47.90
  -5   1  -5  312.27   32.50
   5  -1   5  345.57   29.20
   5  -1   5  269.37   20.70
   5  -1   5  308.37   44.10
   5  -1   5  288.87   37.50
   5  -1   5  404.76   41.60
  -6   1  -5   67.89   19.60
  -6   1  -5   90.09   26.70
  -6   1  -5  105.09   26.60
   6  -1   5   95.29   25.60
   6  -1   5   95.69   25.00
   6  -1   5   68.69   13.20
  -7   1  -5  192.88   27.50
  -7   1  -5  252.27   45.20
  -7   1  -5  252.97   44.50
   7  -1   5  279.17   43.20
   7  -1   5  264.57   45.10
   7  -1   5  189.08   23.30
  -8   1  -5   59.09   24.80
  -8   1  -5   35.90   14.00
  -8   1  -5   72.19   24.50
   8  -1   5   33.40   19.10
   8  -1   5   64.19   25.10
   8  -1   5   57.99   15.70
   7   0  -5   23.70   19.50
   7   0  -5   52.99   24.10
   7   0  -5   71.49   20.20
   7   0  -5   12.00   11.60
  -7   0   5   28.80   23.40
  -7   0   5   37.80   19.10
   6   0  -5   67.99   25.50
   6   0  -5   39.70   14.20
   6   0  -5   56.59   17.10
   6   0  -5   38.30   21.00
  -6   0   5   54.79   26.40
  -6   0   5   42.30   21.20
   5   0  -5    4.00   10.50
   5   0  -5   15.10    9.30
   5   0  -5    5.30   11.40
   5   0  -5    4.60    7.20
  -5   0   5    2.60    9.10
  -5   0   5    3.00    6.40
  -5   0   5    2.00    9.70
   4   0  -5    4.40    7.00
   4   0  -5   12.30   11.00
   4   0  -5    7.60   10.40
   4   0  -5    7.30    6.10
  -4   0   5    0.00    6.80
  -4   0   5    7.30    7.70
  -4   0   5    1.70    7.50
  -4   0   5   12.40   10.60
   3   0  -5  223.38   25.50
   3   0  -5  219.58   37.50
   3   0  -5  225.58   26.50
   3   0  -5  226.58   33.50
  -3   0   5  257.97   30.40
  -3   0   5  276.87   38.70
  -3   0   5  218.38   26.40
  -3   0   5  275.17   43.00
  -3   0   5  200.68   17.40
   2   0  -5  162.18   19.00
   2   0  -5  163.08   27.80
   2   0  -5  178.08   26.40
   2   0  -5  153.38   20.90
  -2   0   5  156.38   28.80
  -2   0   5  170.78   18.50
  -2   0   5  177.78   27.60
  -2   0   5  160.88   19.70
  -2   0   5  148.19   21.60
   1   0  -5 1522.45   56.39
   1   0  -5 1427.26   56.69
   1   0  -5 1531.75   72.99
   1   0  -5 1486.65   58.09
  -1   0   5 1403.46   65.79
  -1   0   5 1486.95   55.49
  -1   0   5 1531.05   74.59
  -1   0   5 1410.26   55.19
  -1   0   5 1464.15   59.49
   0   0  -5 3642.94  134.39
   0   0  -5 3727.33  117.19
   0   0  -5 3542.25  126.19
   0   0  -5 3786.32  118.79
   0   0  -5 3684.23  116.59
   0   0   5 3709.63  135.49
   0   0   5 3625.14  126.59
   0   0   5 3653.53  118.19
   0   0   5 3676.83  117.29
  -1   0  -5  951.90   52.39
  -1   0  -5 1001.40   42.50
  -1   0  -5  952.90   39.00
  -1   0  -5 1009.50   39.20
  -1   0  -5  920.01   46.50
   1   0   5  911.31   46.10
   1   0   5  868.11   40.60
   1   0   5  968.50   52.49
   1   0   5 1003.90   41.20
  -2   0  -5  857.21   49.50
  -2   0  -5  889.21   37.10
  -2   0  -5  848.12   40.20
  -2   0  -5  865.21   39.40
  -2   0  -5  852.81   45.10
   2   0   5  879.11   49.10
   2   0   5  854.31   37.20
   2   0   5  848.22   40.00
   2   0   5  932.21   45.90
  -3   0  -5 1439.46   55.39
  -3   0  -5 1355.36   67.79
  -3   0  -5 1416.96   58.19
  -3   0  -5 1420.76   65.09
   3   0   5 1321.47   56.09
   3   0   5 1414.06   64.29
   3   0   5 1414.16   57.39
   3   0   5 1434.16   68.09
  -4   0  -5 1322.47   66.09
  -4   0  -5 1273.87   56.29
  -4   0  -5 1259.77   67.69
   4   0   5 1451.65   59.09
   4   0   5 1437.36   59.89
   4   0   5 1241.88   51.79
   4   0   5 1292.27   66.69
   4   0   5 1215.08   62.79
  -5   0  -5    6.70    6.20
  -5   0  -5   -3.40    6.20
  -5   0  -5   14.10    9.90
   5   0   5    2.60    8.00
   5   0   5    6.00    6.90
   5   0   5   12.40    7.70
   5   0   5   16.70   10.60
   5   0   5   -4.40    3.40
  -6   0  -5  302.37   26.10
  -6   0  -5  314.67   46.30
  -6   0  -5  387.26   39.60
   6   0   5  309.67   34.40
   6   0   5  310.77   34.30
   6   0   5  277.07   31.60
  -7   0  -5  109.99   29.80
  -7   0  -5  148.69   32.30
  -7   0  -5  131.59   22.00
   7   0   5   79.19   23.50
   7   0   5   98.49   25.00
   7   0   5  105.89   18.80
  -8   0  -5  128.79   33.40
  -8   0  -5   99.79   29.90
  -8   0  -5   85.19   19.00
   8   0   5   64.39   17.90
   8   0   5  114.29   29.50
   8   0   5  100.79   24.40
   7  -1  -5    2.60    8.90
   7  -1  -5   14.80   17.40
   7  -1  -5   31.20   23.10
   7  -1  -5   19.20   11.20
  -7   1   5   25.30   21.70
  -7   1   5   40.70   25.10
   6  -1  -5   11.00    9.60
   6  -1  -5   11.30    7.10
   6  -1  -5    6.90   10.30
   6  -1  -5   -7.00    8.30
  -6   1   5    4.10    9.80
  -6   1   5   10.50   15.30
  -6   1   5    3.00    9.00
   5  -1  -5    8.10    6.40
   5  -1  -5   -2.10    5.60
   5  -1  -5   12.20    7.80
   5  -1  -5   -2.40    9.10
  -5   1   5    2.20    6.70
  -5   1   5    3.90    9.80
  -5   1   5    4.60    8.30
  -5   1   5    2.80    7.00
   4  -1  -5  120.69   28.60
   4  -1  -5  103.29   19.40
   4  -1  -5  118.49   19.50
   4  -1  -5  111.79   28.00
  -4   1   5  131.49   29.80
  -4   1   5  162.98   23.10
  -4   1   5  125.29   23.80
  -4   1   5  132.69   19.50
  -4   1   5  132.99   33.20
   3  -1  -5  156.08   30.40
   3  -1  -5  130.99   25.80
   3  -1  -5  117.19   18.40
   3  -1  -5  122.39   17.50
  -3   1   5  120.99   28.00
  -3   1   5  164.88   24.30
  -3   1   5  152.78   19.80
  -3   1   5  107.29   23.70
  -3   1   5  143.79   19.90
   2  -1  -5 1051.19   43.00
   2  -1  -5 1031.50   46.10
   2  -1  -5 1100.69   61.49
   2  -1  -5  967.20   54.59
  -2   1   5 1043.90   56.59
  -2   1   5 1081.59   62.09
  -2   1   5  981.90   46.70
  -2   1   5 1047.40   43.50
  -2   1   5 1015.50   45.60
   1  -1  -5  485.85   36.20
   1  -1  -5  418.16   31.10
   1  -1  -5  460.35   26.40
   1  -1  -5  496.35   24.40
  -1   1   5  479.45   33.60
  -1   1   5  504.15   37.70
  -1   1   5  440.66   25.20
  -1   1   5  473.85   27.60
  -1   1   5  468.25   23.50
  -1   1   5  414.86   25.90
   0  -1  -5  153.38   23.00
   0  -1  -5  184.78   23.00
   0  -1  -5  179.78   20.20
   0  -1  -5  154.78   18.20
   0  -1  -5  174.78   17.50
   0   1   5  175.78   22.10
   0   1   5  171.78   18.40
   0   1   5  144.19   12.80
   0   1   5  162.08   25.70
   0   1   5  141.69   17.00
   0   1   5  171.68   21.90
  -1  -1  -5   14.90    7.10
  -1  -1  -5   12.70    5.50
  -1  -1  -5   28.60    9.60
  -1  -1  -5   19.00    8.50
  -1  -1  -5   19.30    9.50
   1   1   5   16.70    8.60
   1   1   5    7.00    6.20
   1   1   5   25.20    8.70
   1   1   5   14.30    7.00
   1   1   5   12.20    8.90
   1   1   5   14.30    9.60
  -2  -1  -5  464.35   25.30
  -2  -1  -5  424.96   27.30
  -2  -1  -5  443.96   31.20
  -2  -1  -5  483.05   27.40
   2   1   5  451.55   26.30
   2   1   5  450.05   28.10
   2   1   5  505.75   32.30
   2   1   5  415.36   25.40
  -3  -1  -5  658.53   34.00
  -3  -1  -5  598.14   36.90
  -3  -1  -5  597.64   38.00
  -3  -1  -5  668.23   33.60
   3   1   5  650.93   36.50
   3   1   5  626.24   38.00
   3   1   5  585.04   30.50
   3   1   5  621.34   32.90
   3   1   5  588.64   33.50
  -4  -1  -5   53.59   12.30
  -4  -1  -5   71.89   17.60
   4   1   5   37.00   10.10
   4   1   5   51.59   11.90
   4   1   5   58.39   15.60
   4   1   5   55.09   14.10
  -5  -1  -5  316.87   24.90
  -5  -1  -5  297.27   30.90
   5   1   5  318.37   30.10
   5   1   5  342.57   31.10
   5   1   5  329.97   25.30
   5   1   5  303.77   24.00
  -6  -1  -5    8.20    9.30
  -6  -1  -5    0.90    5.10
   6   1   5   31.50   11.10
   6   1   5   12.00    9.80
   6   1   5   19.80   11.70
   6   1   5    8.00    7.90
  -7  -1  -5   23.40   11.20
  -7  -1  -5    5.80   12.70
  -7  -1  -5   23.40   15.40
   7   1   5   -3.30    5.80
   7   1   5    7.70    8.90
   7   1   5    9.20   10.70
  -8  -1  -5   22.30   11.60
  -8  -1  -5   21.40   15.60
  -8  -1  -5   20.90   18.50
   8   1   5   21.30   12.80
   8   1   5    3.00   10.40
   8   1   5   12.40   11.50
   7  -2  -5   14.30   12.20
   7  -2  -5    8.00    9.00
   7  -2  -5   23.70   20.80
   7  -2  -5   12.90   14.50
  -7   2   5   25.50   20.70
  -7   2   5   36.00   18.30
  -7   2   5   10.60    9.50
   6  -2  -5   34.10   19.50
   6  -2  -5   41.40   13.70
   6  -2  -5   32.70   20.90
   6  -2  -5   27.30   13.10
  -6   2   5   54.09   17.40
  -6   2   5   25.50   15.60
  -6   2   5   61.79   17.10
  -6   2   5   53.09   26.90
   5  -2  -5    2.00    5.90
   5  -2  -5   23.80   16.40
   5  -2  -5   11.70   11.60
   5  -2  -5   12.00   10.30
  -5   2   5   16.30   14.70
  -5   2   5   20.30   17.70
  -5   2   5    5.20    7.20
   4  -2  -5  713.13   52.69
   4  -2  -5  614.44   34.30
   4  -2  -5  697.23   54.49
  -4   2   5  616.84   38.90
  -4   2   5  627.24   54.19
  -4   2   5  619.64   50.69
   3  -2  -5   28.20   11.00
   3  -2  -5   12.00    9.50
   3  -2  -5   25.90    8.00
   3  -2  -5   29.70   14.90
  -3   2   5   19.60   12.40
  -3   2   5   18.20   10.10
  -3   2   5   20.50    9.40
  -3   2   5   22.90    8.20
   2  -2  -5 1155.48   52.29
   2  -2  -5 1154.38   44.70
   2  -2  -5 1145.49   50.69
   2  -2  -5 1232.88   62.09
   2  -2  -5 1159.28   63.99
  -2   2   5 1154.28   52.09
  -2   2   5 1201.28   51.79
  -2   2   5 1202.38   45.60
  -2   2   5 1214.18   61.79
  -2   2   5 1168.58   65.49
   1  -2  -5  174.88   19.20
   1  -2  -5  204.38   27.60
   1  -2  -5  198.28   20.60
   1  -2  -5  190.58   20.50
   1  -2  -5  175.98   12.90
  -1   2   5  180.58   27.70
  -1   2   5  179.28   16.60
  -1   2   5  205.88   21.80
  -1   2   5  232.98   23.00
  -1   2   5  222.18   24.00
  -1   2   5  186.88   12.80
   0  -2  -5   18.90    9.00
   0  -2  -5   33.80    8.30
   0  -2  -5   23.00    8.40
   0  -2  -5   14.70    9.30
   0   2   5   18.50    9.00
   0   2   5   24.00    9.90
   0   2   5    8.20    6.80
   0   2   5   16.30    7.40
   0   2   5   29.70    9.40
  -1  -2  -5    8.80    6.70
  -1  -2  -5    3.80    5.30
  -1  -2  -5    2.50    6.60
  -1  -2  -5    5.10    6.10
  -1  -2  -5    9.60    7.10
  -1  -2  -5    6.90    6.60
   1   2   5   12.10    7.70
   1   2   5   10.20    8.80
   1   2   5    5.90    5.60
   1   2   5    9.60    6.00
   1   2   5   12.90    6.80
  -2  -2  -5  258.67   22.60
  -2  -2  -5  266.07   19.50
  -2  -2  -5  266.77   20.60
  -2  -2  -5  269.27   21.30
  -2  -2  -5  290.07   20.30
   2   2   5  279.37   20.30
   2   2   5  261.37   24.80
   2   2   5  266.57   19.00
   2   2   5  272.47   20.90
   2   2   5  247.88   20.60
   2   2   5  258.07   19.60
  -3  -2  -5  299.27   22.40
  -3  -2  -5  313.87   27.00
  -3  -2  -5  310.67   23.50
  -3  -2  -5  288.87   23.00
   3   2   5  289.07   21.10
   3   2   5  297.57   23.50
   3   2   5  292.07   19.10
   3   2   5  307.17   23.00
   3   2   5  299.17   21.30
   3   2   5  317.17   21.90
   3   2   5  287.97   27.50
  -4  -2  -5  453.05   29.90
  -4  -2  -5  411.86   27.80
  -4  -2  -5  455.75   31.70
   4   2   5  458.65   27.90
   4   2   5  488.05   31.80
   4   2   5  471.25   30.30
   4   2   5  551.94   44.70
   4   2   5  444.56   28.50
   4   2   5  413.16   23.10
   4   2   5  519.65   34.50
  -5  -2  -5   36.60   11.20
  -5  -2  -5   90.99   26.70
  -5  -2  -5   75.59   14.40
   5   2   5   87.79   17.80
   5   2   5   71.89   21.40
   5   2   5   72.69   14.20
   5   2   5   78.39   17.40
   5   2   5   79.69   20.00
  -6  -2  -5  425.16   35.80
  -6  -2  -5  351.36   26.20
  -6  -2  -5  314.27   32.30
   6   2   5  314.07   27.90
   6   2   5  324.47   31.10
   6   2   5  370.96   27.20
   6   2   5  342.57   32.30
  -7  -2  -5   33.50   11.80
  -7  -2  -5   42.50   17.00
  -7  -2  -5   33.70   14.80
   7   2   5   27.80   13.50
   7   2   5   26.60   13.40
   7   2   5   25.30   10.60
   7   2   5   26.40   12.20
  -8  -2  -5  116.89   29.40
  -8  -2  -5  151.58   34.30
   8   2   5   89.79   24.30
   8   2   5  111.99   33.30
   8   2   5  121.59   24.90
   6  -3  -5   13.40    9.70
   6  -3  -5    1.50   11.10
   6  -3  -5    9.90   15.40
  -6   3   5   18.50   12.20
  -6   3   5   23.70   21.50
  -6   3   5    9.40   12.30
   5  -3  -5  390.26   40.60
   5  -3  -5  442.36   46.40
   5  -3  -5  407.76   27.90
   5  -3  -5  339.37   53.89
  -5   3   5  406.96   43.40
  -5   3   5  358.36   57.99
  -5   3   5  321.67   50.99
   4  -3  -5   82.99   17.70
   4  -3  -5   60.59   21.00
   4  -3  -5   94.09   27.20
   4  -3  -5   73.29   13.40
  -4   3   5   82.79   17.90
  -4   3   5   51.09   19.50
  -4   3   5   69.79   23.80
   3  -3  -5  444.16   38.90
   3  -3  -5  459.65   31.70
   3  -3  -5  464.25   41.50
   3  -3  -5  440.86   23.60
   3  -3  -5  471.75   30.80
  -3   3   5  453.55   39.50
  -3   3   5  470.75   43.20
  -3   3   5  472.65   31.80
   2  -3  -5  448.36   31.50
   2  -3  -5  481.75   36.40
   2  -3  -5  461.55   29.20
   2  -3  -5  484.65   38.10
  -2   3   5  482.75   39.80
  -2   3   5  479.55   37.80
  -2   3   5  502.75   30.40
   1  -3  -5   81.89   17.30
   1  -3  -5   69.99   16.20
   1  -3  -5   70.49   13.20
   1  -3  -5   86.59   17.60
  -1   3   5  101.39   19.50
  -1   3   5   83.89   18.20
  -1   3   5   75.39   13.30
  -1   3   5   96.09   17.00
  -1   3   5   92.19   17.30
   0  -3  -5   71.19   14.50
   0  -3  -5   88.29   18.80
   0  -3  -5   75.69   12.80
   0  -3  -5   77.99   18.30
   0  -3  -5  131.89   19.60
   0   3   5  104.39   17.20
   0   3   5   90.69   16.10
   0   3   5   97.59   14.00
   0   3   5   82.19   15.30
   0   3   5   73.09   15.70
  -1  -3  -5  221.08   17.50
  -1  -3  -5  231.88   31.30
  -1  -3  -5  187.38   15.30
  -1  -3  -5  188.28   15.70
  -1  -3  -5  200.68   19.30
  -1  -3  -5  200.48   17.30
   1   3   5  225.68   19.20
   1   3   5  216.08   16.40
   1   3   5  239.48   25.00
   1   3   5  207.18   19.20
   1   3   5  186.38   19.90
   1   3   5  197.88   15.20
  -2  -3  -5  659.63   34.60
  -2  -3  -5  638.84   37.90
  -2  -3  -5  636.54   34.90
   2   3   5  680.53   33.10
   2   3   5  676.33   35.50
   2   3   5  659.73   33.90
   2   3   5  625.54   34.10
   2   3   5  623.14   39.50
  -3  -3  -5   -0.40    5.80
  -3  -3  -5   -2.60    9.00
  -3  -3  -5   -5.90    5.70
   3   3   5    0.80    4.00
   3   3   5    4.80    5.30
   3   3   5   -3.80    4.20
   3   3   5    0.50    5.20
   3   3   5    8.80    8.80
  -4  -3  -5  502.25   30.70
   4   3   5  420.56   26.40
   4   3   5  502.85   31.50
   4   3   5  500.45   28.70
   4   3   5  634.64   42.70
  -5  -3  -5   18.50    8.70
  -5  -3  -5   17.40    8.60
   5   3   5    6.20    5.60
   5   3   5   16.40    8.50
   5   3   5    3.80    6.70
   5   3   5    6.50    6.40
  -6  -3  -5   14.30   11.70
  -6  -3  -5    2.90    6.10
  -6  -3  -5   -2.80    4.30
   6   3   5    1.90    5.60
   6   3   5    3.10    7.30
   6   3   5    0.90    6.80
   6   3   5    1.30    5.30
  -7  -3  -5   81.39   21.20
  -7  -3  -5  114.89   24.50
   7   3   5   77.99   20.30
   7   3   5   88.19   20.90
   7   3   5   59.29   17.20
   7   3   5  104.89   22.80
  -8  -3  -5   21.00   13.90
  -8  -3  -5    3.10   12.80
   8   3   5   22.70   14.40
   8   3   5   11.90    9.70
   8   3   5   32.30   15.00
   8   3   5   -6.80    9.50
   6  -4  -5  196.28   30.70
   6  -4  -5  238.78   27.20
   6  -4  -5  323.67   54.99
   6  -4  -5  226.38   47.00
  -6   4   5  164.58   40.10
  -6   4   5  302.97   58.89
  -6   4   5  282.77   39.80
   5  -4  -5  163.98   26.80
   5  -4  -5  196.68   22.90
   5  -4  -5  183.18   37.50
   5  -4  -5  178.28   37.40
  -5   4   5  225.08   44.10
  -5   4   5  157.98   27.40
  -5   4   5  213.68   45.50
   4  -4  -5  251.47   31.50
   4  -4  -5  263.07   42.10
   4  -4  -5  239.08   41.70
  -4   4   5  302.67   45.70
  -4   4   5  239.68   31.20
  -4   4   5  257.67   44.30
   3  -4  -5   55.89   18.00
   3  -4  -5   58.09   18.10
   3  -4  -5   69.09   16.40
   3  -4  -5   76.59   26.90
  -3   4   5   89.29   18.20
  -3   4   5   79.89   23.70
  -3   4   5   67.09   21.10
   2  -4  -5   69.99   18.50
   2  -4  -5   83.39   18.50
   2  -4  -5   89.89   17.50
   2  -4  -5   55.09   16.10
  -2   4   5  104.39   17.30
  -2   4   5   74.69   19.20
  -2   4   5   58.39   18.10
   1  -4  -5  474.55   34.80
   1  -4  -5  501.65   30.40
   1  -4  -5  425.16   31.80
   1  -4  -5  483.65   35.80
  -1   4   5  494.25   34.40
  -1   4   5  495.55   36.90
  -1   4   5  563.64   36.20
  -1   4   5  481.35   29.60
  -1   4   5  574.64   34.40
   0  -4  -5  127.29   19.20
   0  -4  -5  107.09   21.40
   0  -4  -5  111.69   16.10
   0  -4  -5  129.59   17.20
   0  -4  -5  138.89   17.40
   0  -4  -5  103.99   16.30
   0   4   5  130.39   18.70
   0   4   5   96.79   17.40
   0   4   5  129.69   17.80
   0   4   5  120.69   20.50
   0   4   5   77.09   15.60
   0   4   5  195.38   28.90
  -1  -4  -5  215.28   31.20
  -1  -4  -5  226.68   26.30
  -1  -4  -5  177.18   19.30
  -1  -4  -5  203.48   18.10
   1   4   5  224.58   25.20
   1   4   5  207.08   20.00
   1   4   5  199.88   16.60
   1   4   5  184.88   20.60
  -2  -4  -5  515.05   35.00
  -2  -4  -5  505.55   40.60
  -2  -4  -5  511.45   31.30
   2   4   5  502.85   28.90
   2   4   5  472.55   30.40
   2   4   5  464.85   25.20
   2   4   5  588.24   32.00
   2   4   5  477.85   39.40
  -3  -4  -5  502.15   34.80
  -3  -4  -5  543.95   39.10
   3   4   5  566.74   39.00
   3   4   5  595.84   35.60
   3   4   5  502.75   29.80
   3   4   5  490.15   30.50
   3   4   5  456.55   30.10
  -4  -4  -5    3.10    6.30
   4   4   5    3.60    5.10
   4   4   5    0.30    4.20
   4   4   5   12.80    9.30
   4   4   5    2.70    7.00
   4   4   5    1.40    4.80
  -5  -4  -5   12.10    9.00
   5   4   5    0.70    6.90
   5   4   5   -3.20    3.70
  -6  -4  -5   63.39   17.10
   6   4   5   42.80   13.70
   6   4   5   38.60   13.40
  -7  -4  -5   15.70   11.40
   7   4   5    5.10    6.80
   7   4   5    1.70    7.10
   7   4   5    6.40   11.20
   7   4   5    4.40    6.60
   6  -5  -5   15.80   12.20
   6  -5  -5   21.80   17.30
   6  -5  -5   13.90   26.80
  -6   5   5   11.10   12.30
  -6   5   5   14.80   18.30
  -6   5   5   28.30   19.10
   5  -5  -5   43.70   21.80
   5  -5  -5  124.69   36.30
   5  -5  -5   57.99   17.10
   5  -5  -5   67.49   18.70
  -5   5   5   63.39   26.30
  -5   5   5   80.19   21.60
  -5   5   5   62.09   25.20
   4  -5  -5    0.80    8.00
   4  -5  -5    2.20    7.40
   4  -5  -5   14.80   12.50
   4  -5  -5   -1.80    6.00
  -4   5   5   -6.70    4.90
  -4   5   5    9.50   10.60
  -4   5   5   -0.10    7.30
   3  -5  -5  325.17   31.50
   3  -5  -5  319.77   34.70
   3  -5  -5  285.67   41.10
   3  -5  -5  351.36   36.70
  -3   5   5  351.46   50.69
  -3   5   5  355.56   37.20
  -3   5   5  377.36   38.40
   2  -5  -5    5.00   11.70
   2  -5  -5    4.10    8.20
   2  -5  -5    4.10    7.00
  -2   5   5    1.30    8.70
  -2   5   5   -5.00    4.70
  -2   5   5   -3.50    5.20
   1  -5  -5    4.10    7.20
   1  -5  -5   13.50    7.00
   1  -5  -5    1.00    6.20
   1  -5  -5    3.40    8.50
   1  -5  -5    4.90    7.90
  -1   5   5    3.30    6.20
  -1   5   5   10.30    8.50
  -1   5   5    0.90    6.90
  -1   5   5   20.80   11.70
   0  -5  -5  390.36   27.80
   0  -5  -5  417.56   30.00
   0  -5  -5  412.66   26.80
   0  -5  -5  413.46   35.90
   0  -5  -5  403.66   28.00
   0  -5  -5  395.26   25.10
   0   5   5  413.06   28.20
   0   5   5  454.85   28.50
   0   5   5  448.46   30.70
   0   5   5  511.25   35.20
   0   5   5  524.25   34.80
  -1  -5  -5  -10.10    4.30
  -1  -5  -5   -1.40    6.30
  -1  -5  -5   -4.90    7.80
   1   5   5    3.90    6.20
   1   5   5    7.00    7.20
   1   5   5    7.30    8.40
   1   5   5   10.00    8.90
  -2  -5  -5   66.39   21.10
  -2  -5  -5   37.20   12.40
  -2  -5  -5   41.70   14.00
   2   5   5   57.39   14.30
   2   5   5   46.40   11.10
   2   5   5   40.00   13.60
   2   5   5   49.99   11.00
   2   5   5   64.39   14.10
   2   5   5   39.80    9.30
   2   5   5   47.00   12.80
  -3  -5  -5  133.49   24.20
  -3  -5  -5  112.79   27.20
  -3  -5  -5  149.59   25.80
   3   5   5  153.08   20.80
   3   5   5  141.59   20.20
   3   5   5  148.49   20.20
   3   5   5  209.98   27.60
  -4  -5  -5   28.10   13.30
   4   5   5    9.50    7.60
   4   5   5    4.30    5.40
   4   5   5   32.30    9.40
  -5  -5  -5  270.07   35.20
   5   5   5  218.78   30.10
   5   5   5  246.48   37.80
  -6  -5  -5   56.99   18.20
   6   5   5   41.00   14.00
   6   5   5   44.70   15.40
  -7  -5  -5   27.50   17.90
   7   5   5   37.50   14.30
   7   5   5   27.10   14.10
   5  -6  -5    1.20    8.50
   5  -6  -5   -3.90    8.60
   5  -6  -5   25.30   17.10
  -5   6   5    2.60    9.60
  -5   6   5   -1.90    8.90
  -5   6   5    3.20   12.50
   4  -6  -5    1.00    7.90
   4  -6  -5    0.70   10.80
   4  -6  -5    8.10   11.00
   4  -6  -5    1.20    8.30
  -4   6   5   13.00   12.10
  -4   6   5    2.60    7.30
  -4   6   5   13.70   14.20
   3  -6  -5   75.19   23.40
   3  -6  -5   74.79   17.60
   3  -6  -5   61.79   20.20
  -3   6   5   62.99   21.80
  -3   6   5   64.59   24.50
  -3   6   5  104.39   20.50
   2  -6  -5   24.20   12.90
   2  -6  -5   20.90   13.00
   2  -6  -5   21.00   10.00
   2  -6  -5   29.10   14.20
  -2   6   5   26.40   13.10
  -2   6   5   40.50   16.10
  -2   6   5   29.00   12.40
   1  -6  -5    0.80    5.80
   1  -6  -5    2.20    8.20
   1  -6  -5    5.90    8.50
   1  -6  -5    7.80   10.40
   1  -6  -5    2.60    6.20
  -1   6   5    2.00    7.60
  -1   6   5    9.00    8.20
  -1   6   5    5.60    7.60
   0  -6  -5    9.60   10.80
   0  -6  -5   23.80   11.50
   0  -6  -5   14.80    8.20
   0  -6  -5    4.00    6.70
   0   6   5   13.60    8.70
   0   6   5   11.80    7.40
   0   6   5   -0.60    6.50
  -1  -6  -5  166.48   22.40
  -1  -6  -5  134.59   21.30
  -1  -6  -5  133.49   28.40
   1   6   5  174.68   22.20
   1   6   5  205.08   29.10
  -2  -6  -5  116.09   28.60
  -2  -6  -5   96.59   19.80
  -2  -6  -5   93.39   21.60
   2   6   5  122.49   22.40
   2   6   5  115.99   17.50
   2   6   5  126.59   17.90
  -3  -6  -5    8.80    9.70
  -3  -6  -5   18.20   14.20
  -3  -6  -5   -4.40    9.80
   3   6   5    4.30    5.40
   3   6   5   13.90    8.90
   3   6   5    1.20    7.10
   3   6   5    6.20    7.50
  -4  -6  -5   64.49   27.70
   4   6   5   92.29   18.20
   4   6   5   55.89   15.20
   4   6   5   73.59   15.20
  -5  -6  -5    3.20    9.00
   5   6   5   -1.70    4.70
   5   6   5    2.00    7.00
  -6  -6  -5   46.00   18.20
   6   6   5    4.80   10.80
   6   6   5   21.30   10.80
  -7  -6  -5   40.20   18.30
   7   6   5   51.59   18.30
   5  -7  -5    4.70   11.70
   5  -7  -5    5.40   12.10
   5  -7  -5    2.80   12.40
   5  -7  -5   13.90   12.70
  -5   7   5   20.40   15.40
  -5   7   5   23.60   24.00
  -5   7   5    5.10   19.20
   4  -7  -5   15.20   16.90
   4  -7  -5   36.10   20.10
   4  -7  -5    5.60   10.60
  -4   7   5   18.10   12.80
  -4   7   5   20.20   20.00
  -4   7   5   22.30   13.90
   3  -7  -5   22.60   16.80
   3  -7  -5   32.10   13.60
   3  -7  -5   68.89   24.90
   3  -7  -5   19.60   14.00
  -3   7   5   19.70   12.50
  -3   7   5   20.10   13.20
  -3   7   5   26.00   16.80
   2  -7  -5   16.90   11.30
   2  -7  -5   37.80   16.90
   2  -7  -5   18.30   13.60
  -2   7   5   13.00    9.70
  -2   7   5   18.70   14.10
  -2   7   5   14.70    9.80
   1  -7  -5   11.50   13.00
   1  -7  -5   25.30   11.70
   1  -7  -5   29.70   13.60
  -1   7   5    3.20    9.50
  -1   7   5   26.00   12.40
   0  -7  -5   -4.70    3.90
   0  -7  -5    1.40    9.50
   0  -7  -5   -2.00    7.70
   0   7   5    1.30    7.90
   0   7   5   -3.70   10.10
   0   7   5   -2.80    7.70
  -1  -7  -5   45.50   20.20
  -1  -7  -5   72.39   18.20
   1   7   5   63.99   15.40
   1   7   5   48.80   15.30
  -2  -7  -5   84.29   24.60
  -2  -7  -5   66.49   23.50
  -2  -7  -5   43.50   14.80
   2   7   5   72.09   15.50
   2   7   5   70.39   16.90
   2   7   5   46.60   12.30
  -3  -7  -5  173.88   30.90
  -3  -7  -5  134.79   29.00
  -3  -7  -5  144.69   33.90
   3   7   5  215.38   25.50
   3   7   5  165.18   21.10
   3   7   5  171.68   24.40
   3   7   5  124.09   19.90
  -4  -7  -5  113.99   27.10
  -4  -7  -5  107.89   31.70
   4   7   5  114.89   18.90
   4   7   5  106.59   19.30
   4   7   5   80.49   17.70
   4   7   5  112.69   18.50
  -5  -7  -5   27.20   16.30
   5   7   5   15.70    9.40
   5   7   5   49.40   20.00
  -6  -7  -5   50.19   19.80
   6   7   5   62.69   18.00
   4  -8  -5  136.29   41.10
   4  -8  -5   75.59   25.10
  -4   8   5   91.59   22.60
  -4   8   5   94.19   29.70
  -4   8   5  103.39   34.70
   3  -8  -5    5.70   12.00
   3  -8  -5   13.60   13.00
   3  -8  -5   -2.60    9.50
   3  -8  -5    5.30   11.10
  -3   8   5    0.80    9.60
  -3   8   5    2.80    9.90
  -3   8   5   -0.10    6.10
   2  -8  -5   15.20   14.80
   2  -8  -5    0.10    7.20
   2  -8  -5   11.00   12.10
   2  -8  -5   28.10   15.60
  -2   8   5   31.50   15.90
  -2   8   5   10.60   10.90
  -2   8   5   21.80   12.80
   1  -8  -5   56.19   15.60
   1  -8  -5   28.30   12.00
   1  -8  -5  143.19   46.30
   1  -8  -5   44.30   19.40
  -1   8   5   36.70   14.00
  -1   8   5   42.40   14.70
  -1   8   5  110.19   22.10
   0  -8  -5   68.99   20.50
   0  -8  -5   68.59   22.50
   0   8   5  134.49   22.90
  -1  -8  -5   39.40   18.90
  -1  -8  -5   73.89   19.10
   1   8   5   60.59   16.10
  -2  -8  -5  -11.30    9.30
  -2  -8  -5    1.90   12.70
  -2  -8  -5   14.10   12.60
   2   8   5   -1.60    7.20
   2   8   5    0.00    7.60
  -3  -8  -5    2.80   14.20
  -3  -8  -5    5.80   13.90
  -3  -8  -5    8.70   13.10
   3   8   5   -3.00    5.80
   3   8   5    5.10    6.10
   3   8   5    1.00    7.00
   3   8   5   -4.80    6.10
  -4  -8  -5  134.59   35.40
  -4  -8  -5   53.29   22.00
   4   8   5   81.19   18.40
   4   8   5   55.99   16.40
  -5  -8  -5    6.40   13.10
   5   8   5   15.90   10.60
   5   8   5    7.20   10.20
   3  -9  -5   50.19   17.50
   3  -9  -5    9.20   14.30
  -3   9   5   23.70   15.20
  -3   9   5   14.00   12.70
  -3   9   5   47.50   21.90
   2  -9  -5    3.00   10.20
   2  -9  -5   33.10   16.50
   2  -9  -5   12.70   12.70
   2  -9  -5   11.30   13.10
  -2   9   5   24.80   20.40
  -2   9   5    6.70   10.00
  -2   9   5   46.20   22.10
   1  -9  -5    3.80   12.40
   1  -9  -5   26.90   14.00
   1  -9  -5   16.40   12.60
  -1   9   5    5.30   10.90
  -1   9   5   19.40   11.90
   0  -9  -5   65.69   17.80
   0  -9  -5   81.29   27.70
   0   9   5  134.29   24.20
  -1  -9  -5    3.20   12.30
  -1  -9  -5   10.10   13.70
   1   9   5    4.00   10.50
  -2  -9  -5   52.19   23.70
  -2  -9  -5   78.29   22.30
  -2  -9  -5   81.39   24.70
   2   9   5   87.69   21.70
   2   9   5   97.69   21.60
  -3  -9  -5   69.89   24.00
  -3  -9  -5   30.40   16.60
  -3  -9  -5   29.60   21.80
   3   9   5   19.80   10.80
   3   9   5   45.80   15.10
   3   9   5   26.60   12.60
  -4  -9  -5   31.70   19.90
  -4  -9  -5   14.00   11.80
   4   9   5   14.30   10.50
   4   9   5   27.10   11.00
   4   9   5   15.90   10.90
   1 -10  -5   16.00   14.30
   1 -10  -5   24.70   21.00
   1 -10  -5   12.30   11.70
  -1  10   5    3.50   11.50
  -1  10   5    2.60   11.10
  -1  10   5   28.60   15.80
   0 -10  -5  115.29   32.80
   0 -10  -5   87.79   22.80
   0  10   5  185.48   30.10
  -1 -10  -5   26.60   19.40
  -1 -10  -5   11.10   13.60
   1  10   5   30.60   16.00
  -2 -10  -5   76.29   27.10
  -2 -10  -5   96.99   25.10
  -2 -10  -5  103.89   34.70
   2  10   5  152.38   29.10
   2  10   5   74.79   20.60
   1   8  -6    8.60   16.40
   1   8  -6    7.60   14.80
   1   8  -6    2.20    7.60
   1   8  -6    9.50   13.10
  -1  -8   6   18.00   15.20
  -1  -8   6   -1.90    8.00
  -1  -8   6   20.30   15.40
  -1  -8   6   -0.80    6.70
   0   8  -6   31.70   13.40
   0   8  -6   24.60   10.90
   0   8  -6   48.50   24.00
   0   8  -6    8.80   14.50
   0  -8   6   23.80   13.40
   0  -8   6   29.70   18.70
   0  -8   6   18.50   14.20
  -1   8  -6   39.40   14.40
  -1   8  -6   18.80   15.80
   1  -8   6   89.19   32.10
   1  -8   6   53.89   20.00
   1  -8   6   48.10   20.20
   1  -8   6   53.59   16.00
  -2   8  -6   77.29   29.40
  -2   8  -6   96.19   36.60
   2  -8   6  212.78   49.70
   2  -8   6   65.79   20.70
   2  -8   6  122.09   24.30
   2  -8   6  118.19   26.00
  -3   8  -6   86.99   22.20
  -3   8  -6   51.09   24.80
   3  -8   6  123.29   25.20
   3  -8   6  139.29   40.90
   3  -8   6   55.79   17.80
   3  -8   6   39.40   18.70
   3   7  -6   23.30   13.20
   3   7  -6   30.60   18.00
   3   7  -6   29.40   19.30
  -3  -7   6   57.79   28.90
  -3  -7   6   75.19   25.50
   2   7  -6    6.10   12.40
   2   7  -6    7.50    8.90
   2   7  -6   21.50   21.00
  -2  -7   6   74.89   29.30
  -2  -7   6   41.20   17.90
  -2  -7   6    6.30    9.80
  -2  -7   6   19.00   11.20
   1   7  -6   -5.40   14.50
   1   7  -6    7.80   13.00
   1   7  -6    0.20    7.10
  -1  -7   6    3.20    9.20
  -1  -7   6   -5.90    8.90
  -1  -7   6    3.40   10.60
  -1  -7   6   -6.50    5.30
   0   7  -6    3.60    7.30
   0   7  -6   10.80   14.40
   0   7  -6    2.30   10.20
   0   7  -6   -1.40    5.60
   0  -7   6   -4.80    6.10
   0  -7   6   -0.90    5.70
   0  -7   6   -6.90    6.70
   0  -7   6   16.20   15.70
  -1   7  -6   28.60   11.60
  -1   7  -6   20.80   14.40
  -1   7  -6   36.10   21.40
   1  -7   6   25.80   14.10
   1  -7   6   40.40   14.10
   1  -7   6   53.29   19.80
   1  -7   6   67.49   27.00
  -2   7  -6   -4.80    5.10
  -2   7  -6    6.00   11.80
  -2   7  -6    3.70   12.80
   2  -7   6   -5.80    7.40
   2  -7   6   -1.40    7.10
   2  -7   6   -2.40    6.60
   2  -7   6   -7.50    5.70
  -3   7  -6  192.28   37.90
  -3   7  -6  143.89   27.30
  -3   7  -6  158.28   39.00
   3  -7   6  175.38   27.40
   3  -7   6  130.79   30.90
   3  -7   6  247.38   49.50
   3  -7   6  128.79   26.30
  -4   7  -6  144.69   35.90
  -4   7  -6  214.58   35.70
  -4   7  -6  136.09   25.60
  -4   7  -6  192.68   43.80
   4  -7   6  164.78   27.20
   4  -7   6  318.37   57.49
   4  -7   6  115.69   30.20
  -5   7  -6    5.40   15.20
  -5   7  -6    5.80   16.30
  -5   7  -6   -5.50    8.20
   5  -7   6    4.00   14.70
   5  -7   6   14.60   16.60
   5  -7   6   12.10   12.00
   4   6  -6   19.10   17.30
   4   6  -6   -2.50    9.80
   4   6  -6   -0.30    8.30
   4   6  -6    7.60   12.40
  -4  -6   6    7.90   11.70
  -4  -6   6   37.40   24.50
   3   6  -6    0.60    9.80
   3   6  -6   -0.60   11.70
   3   6  -6   -3.40    7.40
   3   6  -6   -0.40    8.40
  -3  -6   6   -7.50    5.70
  -3  -6   6   10.80   14.70
  -3  -6   6   -2.50    5.60
  -3  -6   6    5.30   10.00
   2   6  -6   26.70   16.20
   2   6  -6   75.59   20.30
   2   6  -6  121.99   28.90
  -2  -6   6   45.30   15.50
  -2  -6   6   86.09   30.00
  -2  -6   6  118.19   28.10
  -2  -6   6   77.59   19.20
   1   6  -6   67.39   15.30
   1   6  -6   57.39   21.60
   1   6  -6  100.59   21.00
   1   6  -6   67.09   21.40
  -1  -6   6  107.19   21.80
  -1  -6   6   52.19   17.40
  -1  -6   6  130.99   35.20
  -1  -6   6   94.69   24.80
   0   6  -6   11.20    9.00
   0   6  -6   15.60   11.70
   0   6  -6    4.20   11.60
   0   6  -6    7.70    8.60
   0  -6   6   -2.40    5.00
   0  -6   6    5.50    7.70
   0  -6   6   20.30   13.00
  -1   6  -6  239.78   38.70
  -1   6  -6  261.17   49.30
  -1   6  -6  263.07   30.90
   1  -6   6  195.88   35.00
   1  -6   6  294.27   28.60
   1  -6   6  363.16   56.89
   1  -6   6  257.27   30.50
  -2   6  -6    7.60   12.10
  -2   6  -6    0.40    5.50
  -2   6  -6    5.50   13.10
   2  -6   6    7.20    9.90
   2  -6   6    3.50   10.10
   2  -6   6    3.90    6.60
   2  -6   6   -1.40    5.50
  -3   6  -6   38.00   18.20
  -3   6  -6   65.29   25.10
  -3   6  -6   62.99   17.50
   3  -6   6  154.78   39.30
   3  -6   6   38.40   16.90
   3  -6   6   53.29   14.40
   3  -6   6   55.49   14.50
  -4   6  -6   78.49   25.50
  -4   6  -6  133.49   36.70
  -4   6  -6   68.79   19.40
   4  -6   6   78.09   23.80
   4  -6   6   74.19   18.40
   4  -6   6  130.79   36.00
   4  -6   6   55.79   13.00
  -5   6  -6   84.39   28.30
  -5   6  -6  145.79   30.70
  -5   6  -6   85.79   18.30
  -5   6  -6  118.29   34.90
   5  -6   6  138.69   47.10
   5  -6   6  173.68   27.30
   5  -6   6  130.09   33.50
  -6   6  -6   12.50    9.80
  -6   6  -6    6.10   12.80
  -6   6  -6    3.70   11.20
   6  -6   6   -3.00    8.60
   6  -6   6    8.80   13.60
   6  -6   6   26.80   19.40
   4   5  -6   36.80   29.00
   4   5  -6   39.70   19.80
   4   5  -6   37.80   14.70
  -4  -5   6   29.00   15.60
  -4  -5   6   52.29   25.90
  -4  -5   6   78.99   23.60
   3   5  -6   37.30   21.30
   3   5  -6   37.60   14.90
   3   5  -6   68.49   22.90
   3   5  -6   72.49   19.80
  -3  -5   6   61.89   20.70
  -3  -5   6   69.59   18.50
  -3  -5   6   71.79   27.70
   2   5  -6   87.89   24.70
   2   5  -6   40.40   18.00
   2   5  -6   67.79   17.90
  -2  -5   6   85.89   26.80
  -2  -5   6   57.39   17.50
  -2  -5   6   94.09   20.90
   1   5  -6   18.40    9.10
   1   5  -6   21.80   10.20
   1   5  -6   18.10   12.70
   1   5  -6   25.40   15.00
  -1  -5   6   18.60    9.80
  -1  -5   6   40.70   21.30
  -1  -5   6   18.00   11.10
   0   5  -6  353.76   52.19
   0   5  -6  310.57   43.00
   0   5  -6  327.87   48.10
   0   5  -6  344.97   26.50
   0  -5   6  228.88   34.10
   0  -5   6  342.27   32.50
   0  -5   6  314.07   49.40
   0  -5   6  305.57   26.90
  -1   5  -6   21.70   15.20
  -1   5  -6   24.30   12.90
  -1   5  -6   21.40    9.70
   1  -5   6    3.40    7.40
   1  -5   6   18.00   12.00
   1  -5   6    7.70   11.70
   1  -5   6   13.20    7.70
  -2   5  -6  632.14   57.99
  -2   5  -6  579.64   39.80
  -2   5  -6  625.14   52.09
   2  -5   6  587.94   38.00
   2  -5   6  631.74   38.20
   2  -5   6  581.54   50.89
   2  -5   6  683.93   58.09
  -3   5  -6    0.10    7.10
  -3   5  -6    9.40    8.50
  -3   5  -6    4.20   11.70
   3  -5   6   13.90    8.00
   3  -5   6    4.00    9.40
   3  -5   6   -4.60    5.50
   3  -5   6    5.80   10.50
  -4   5  -6   -1.90    6.00
  -4   5  -6   -1.60    8.00
   4  -5   6   -5.90    7.20
   4  -5   6    6.50    8.50
   4  -5   6   -0.50    8.40
  -5   5  -6  147.49   48.40
  -5   5  -6  190.18   25.10
  -5   5  -6  216.88   45.10
  -5   5  -6  212.58   36.90
   5  -5   6  157.78   25.70
   5  -5   6  149.99   32.30
   5  -5   6  317.77   54.99
  -6   5  -6   38.10   17.40
  -6   5  -6    2.70   10.70
  -6   5  -6   11.10   17.10
   6  -5   6   -0.10    9.10
   6  -5   6   18.10   12.60
   6  -5   6   21.20   19.30
   5   4  -6   10.00   12.60
   5   4  -6   -5.00    5.90
   5   4  -6   -0.70   17.30
   5   4  -6   -3.30    9.10
  -5  -4   6    6.20    9.60
  -5  -4   6   -1.80    6.80
   4   4  -6  390.76   34.50
   4   4  -6  251.07   33.70
   4   4  -6  299.57   46.90
   4   4  -6  475.65   46.00
  -4  -4   6  441.06   80.49
  -4  -4   6  273.27   37.10
  -4  -4   6  348.57   48.50
   3   4  -6    5.60   10.70
   3   4  -6   31.40   14.70
   3   4  -6    2.20    9.60
   3   4  -6   19.50   10.30
  -3  -4   6   40.80   14.30
  -3  -4   6   69.49   28.50
  -3  -4   6   32.60   14.10
   2   4  -6 1324.77   81.59
   2   4  -6 1259.27   64.19
   2   4  -6 1310.27   77.29
   2   4  -6 1196.58   60.59
  -2  -4   6 1106.99   59.19
  -2  -4   6 1040.50   88.29
  -2  -4   6 1158.28   69.29
   1   4  -6   36.40   15.90
   1   4  -6   23.70    9.90
   1   4  -6   33.70   10.00
   1   4  -6   17.50   14.30
  -1  -4   6   39.60   19.10
  -1  -4   6   22.80   18.20
  -1  -4   6   23.80    9.70
  -1  -4   6   27.80   10.80
   0   4  -6 1914.21  103.39
   0   4  -6 1980.50   76.19
   0   4  -6 2009.50   93.99
   0   4  -6 1875.51   79.09
   0  -4   6 1990.70   78.59
   0  -4   6 1915.91   92.69
   0  -4   6 1776.92   89.19
   0  -4   6 1849.71   99.49
  -1   4  -6  396.96   43.40
  -1   4  -6  485.05   32.20
  -1   4  -6  431.16   39.80
   1  -4   6  448.36   32.90
   1  -4   6  593.54   34.80
   1  -4   6  450.45   40.50
   1  -4   6  483.05   45.80
  -2   4  -6 1889.91   93.49
  -2   4  -6 1734.13   98.69
  -2   4  -6 1795.02   76.59
   2  -4   6 1802.42   70.99
   2  -4   6 1761.62   89.49
   2  -4   6 1797.22   97.69
   2  -4   6 1804.92   80.09
   2  -4   6 1667.73   73.19
  -3   4  -6  187.88   27.60
  -3   4  -6  188.48   32.90
  -3   4  -6  150.48   34.00
   3  -4   6  144.99   29.90
   3  -4   6  169.68   20.70
   3  -4   6  178.08   38.70
  -4   4  -6 1966.20   87.99
  -4   4  -6 2082.09  105.39
  -4   4  -6 1994.30  111.39
   4  -4   6 2015.60  110.19
   4  -4   6 2017.50   86.19
   4  -4   6 2088.19  105.49
  -5   4  -6  250.07   42.40
  -5   4  -6  323.07   39.50
  -5   4  -6  242.28   45.30
   5  -4   6  241.98   44.80
   5  -4   6  255.87   32.40
   5  -4   6  230.08   38.90
  -6   4  -6  486.65   54.49
  -6   4  -6  546.65   43.40
  -6   4  -6  390.46   62.09
   6  -4   6  514.15   56.99
   6  -4   6  378.96   57.09
  -7   4  -6   34.30   20.50
  -7   4  -6   28.70   14.70
  -7   4  -6   33.40   20.60
   7  -4   6   36.50   19.30
   7  -4   6   72.99   27.10
   5   3  -6  244.88   43.40
   5   3  -6  241.98   35.80
   5   3  -6  184.48   29.20
   5   3  -6  185.28   38.50
  -5  -3   6  270.97   45.50
  -5  -3   6  302.77   55.89
   4   3  -6  173.78   34.90
   4   3  -6  153.88   33.30
   4   3  -6  172.78   27.60
   4   3  -6  149.49   25.50
  -4  -3   6  196.98   35.90
  -4  -3   6  156.88   37.20
  -4  -3   6  136.89   24.90
   3   3  -6  267.67   41.60
   3   3  -6  271.87   33.00
   3   3  -6  280.27   34.10
   3   3  -6  312.27   47.00
  -3  -3   6  268.77   46.70
  -3  -3   6  223.88   30.10
  -3  -3   6  305.97   43.70
   2   3  -6  202.38   33.00
   2   3  -6  173.08   26.20
   2   3  -6  166.68   32.50
   2   3  -6  200.68   26.80
  -2  -3   6  185.78   25.60
  -2  -3   6  201.98   37.50
  -2  -3   6  195.38   32.10
   1   3  -6  687.53   47.60
   1   3  -6  617.24   39.40
   1   3  -6  657.63   34.10
   1   3  -6  653.23   53.49
   1   3  -6  587.04   36.90
  -1  -3   6  614.64   37.30
  -1  -3   6  625.34   52.39
  -1  -3   6  632.54   45.90
  -1  -3   6  631.44   34.10
   0   3  -6  399.86   36.80
   0   3  -6  474.95   45.00
   0   3  -6  458.45   28.70
   0   3  -6  441.86   30.60
   0  -3   6  457.85   29.50
   0  -3   6  386.06   40.10
   0  -3   6  451.75   37.90
   0  -3   6  485.65   30.40
  -1   3  -6 1414.26   81.69
  -1   3  -6 1337.37   71.79
  -1   3  -6 1439.96   60.99
   1  -3   6 1451.75   62.19
   1  -3   6 1363.46   59.79
   1  -3   6 1442.16   73.79
   1  -3   6 1344.97   78.89
  -2   3  -6  859.81   56.29
  -2   3  -6  887.71   45.90
  -2   3  -6  884.41   62.99
   2  -3   6  850.61   46.90
   2  -3   6  941.71   57.09
   2  -3   6  828.22   44.00
   2  -3   6  789.92   58.99
  -3   3  -6  148.19   29.10
  -3   3  -6  163.08   24.40
  -3   3  -6  136.29   30.90
  -3   3  -6  161.18   14.40
   3  -3   6  158.58   22.20
   3  -3   6  160.38   33.30
   3  -3   6  176.08   31.00
   3  -3   6  207.78   31.60
  -4   3  -6   43.30   17.00
  -4   3  -6   43.10   14.10
  -4   3  -6   27.90   15.10
   4  -3   6   48.00   17.60
   4  -3   6   74.19   19.80
   4  -3   6   50.59   10.90
   4  -3   6   36.70   16.60
   4  -3   6   28.60   16.20
  -5   3  -6  152.18   31.90
  -5   3  -6  250.87   46.60
  -5   3  -6  168.98   27.20
   5  -3   6  215.98   24.90
   5  -3   6  226.78   41.10
   5  -3   6  219.18   37.00
  -6   3  -6   42.60   20.50
  -6   3  -6   59.79   17.80
  -6   3  -6   67.29   23.60
   6  -3   6   50.09   21.30
   6  -3   6   49.40   19.80
  -7   3  -6  173.48   42.00
  -7   3  -6  173.08   36.20
  -7   3  -6  176.98   30.00
   7  -3   6  208.68   43.40
   7  -3   6  143.39   32.20
   6   2  -6  205.38   53.39
   6   2  -6  122.29   34.90
  -6  -2   6  180.28   33.60
  -6  -2   6   89.39   33.50
  -6  -2   6  184.88   42.00
   5   2  -6   67.59   25.50
   5   2  -6   93.79   27.60
   5   2  -6   57.09   17.20
   5   2  -6   81.69   20.70
  -5  -2   6   54.09   17.90
  -5  -2   6  123.89   38.60
  -5  -2   6   87.09   26.20
   4   2  -6  329.17   37.00
   4   2  -6  339.17   50.49
   4   2  -6  247.08   31.70
   4   2  -6  268.87   44.60
  -4  -2   6  320.57   45.90
  -4  -2   6  384.56   58.59
  -4  -2   6  266.67   35.80
   3   2  -6  345.27   29.10
   3   2  -6  437.96   31.80
   3   2  -6  374.96   37.60
   3   2  -6  382.46   41.50
  -3  -2   6  367.36   30.00
  -3  -2   6  433.46   59.69
   2   2  -6  269.77   37.00
   2   2  -6  223.78   36.80
   2   2  -6  242.08   19.50
   2   2  -6  293.37   31.80
   2   2  -6  224.68   27.40
  -2  -2   6  284.57   30.60
  -2  -2   6  300.27   48.20
  -2  -2   6  267.97   31.00
  -2  -2   6  249.97   19.00
   1   2  -6  223.98   26.70
   1   2  -6  227.28   19.00
   1   2  -6  177.38   32.30
   1   2  -6  241.08   33.40
   1   2  -6  236.38   27.70
  -1  -2   6  221.38   26.50
  -1  -2   6  246.48   40.20
  -1  -2   6  207.08   30.60
  -1  -2   6  207.08   22.30
   0   2  -6   44.20   14.90
   0   2  -6   30.30   11.00
   0   2  -6   18.00    8.30
   0   2  -6   30.10   11.40
   0   2  -6   40.00   16.80
   0  -2   6   21.10    8.40
   0  -2   6   42.10   14.50
   0  -2   6   41.60   16.30
   0  -2   6   33.60   10.20
  -1   2  -6   50.19   16.40
  -1   2  -6   38.80   10.90
  -1   2  -6   32.50   16.80
   1  -2   6   40.50   11.70
   1  -2   6   42.20   15.40
   1  -2   6   26.70    8.90
   1  -2   6   36.30   15.30
  -2   2  -6  140.59   30.10
  -2   2  -6  126.69   23.50
  -2   2  -6  152.98   21.90
   2  -2   6  135.19   19.30
   2  -2   6  159.18   22.20
   2  -2   6  131.29   22.60
   2  -2   6  133.69   30.70
  -3   2  -6    6.00    5.80
  -3   2  -6    1.00    9.70
  -3   2  -6   -4.40    5.00
  -3   2  -6   -1.60    5.80
   3  -2   6    0.50    4.10
   3  -2   6    1.30    4.70
   3  -2   6    3.20    7.70
   3  -2   6    1.80    6.70
   3  -2   6    7.10    6.70
  -4   2  -6  345.77   28.60
  -4   2  -6  325.57   37.20
  -4   2  -6  337.27   36.20
  -4   2  -6  415.46   25.30
   4  -2   6  420.46   41.10
   4  -2   6  373.86   30.60
   4  -2   6  437.96   27.90
   4  -2   6  361.66   36.00
  -5   2  -6  174.48   25.30
  -5   2  -6  161.28   31.60
  -5   2  -6  195.08   38.80
   5  -2   6  188.58   32.10
   5  -2   6  181.68   35.40
   5  -2   6  184.58   32.90
   5  -2   6  221.78   25.50
  -6   2  -6   -1.40    5.50
  -6   2  -6    6.00   13.70
  -6   2  -6   -2.20    6.20
   6  -2   6    2.10    7.60
   6  -2   6    2.00    8.90
  -7   2  -6   36.90   14.40
  -7   2  -6   26.50   16.50
  -7   2  -6   17.80   14.70
   7  -2   6   21.00   15.00
   7  -2   6   27.30   16.60
  -8   2  -6   -1.90   10.90
  -8   2  -6   -4.00    9.50
  -8   2  -6   -2.20    9.90
   8  -2   6    0.00   10.10
   8  -2   6   -3.60    7.50
   6   1  -6   88.69   20.70
   6   1  -6  170.78   39.40
   6   1  -6  208.98   45.50
   6   1  -6  162.18   28.20
  -6  -1   6  240.18   52.99
  -6  -1   6  202.78   48.80
   5   1  -6   41.10   20.50
   5   1  -6   67.09   17.50
   5   1  -6   69.49   25.90
   5   1  -6   79.59   18.60
  -5  -1   6  102.29   22.40
  -5  -1   6   70.79   29.10
  -5  -1   6   56.99   21.60
   4   1  -6  239.58   30.00
   4   1  -6  252.37   31.00
   4   1  -6  196.88   38.20
   4   1  -6  230.68   38.20
  -4  -1   6  249.88   39.30
  -4  -1   6  256.57   47.60
  -4  -1   6  218.98   30.50
   3   1  -6 1157.68   55.29
   3   1  -6 1301.67   77.59
   3   1  -6 1156.68   68.09
  -3  -1   6 1180.28   69.89
  -3  -1   6 1190.98   78.09
  -3  -1   6 1170.78   48.40
  -3  -1   6 1105.39   55.59
   2   1  -6  386.96   35.00
   2   1  -6  371.66   26.50
   2   1  -6  358.36   27.40
   2   1  -6  375.56   38.20
  -2  -1   6  358.96   23.30
  -2  -1   6  391.76   40.30
  -2  -1   6  380.56   26.80
  -2  -1   6  395.16   35.00
   1   1  -6 1834.22   71.09
   1   1  -6 1987.50   75.59
   1   1  -6 1896.11   92.49
   1   1  -6 1997.20   86.19
   1   1  -6 1919.61   73.19
  -1  -1   6 1912.71   94.29
  -1  -1   6 1904.61   70.69
  -1  -1   6 1842.02   83.99
  -1  -1   6 1928.71   72.89
   0   1  -6   93.19   20.10
   0   1  -6   82.59   14.30
   0   1  -6   82.99   15.30
   0   1  -6   64.99   13.50
   0   1  -6   61.99   19.00
   0  -1   6  105.39   20.70
   0  -1   6  101.79   15.60
   0  -1   6   72.29   13.90
   0  -1   6   55.09   17.70
  -1   1  -6  581.14   31.60
  -1   1  -6  583.14   45.10
  -1   1  -6  626.04   28.70
  -1   1  -6  543.85   55.59
  -1   1  -6  598.34   33.30
   1  -1   6  575.54   31.90
   1  -1   6  568.54   32.70
   1  -1   6  593.54   39.80
   1  -1   6  567.14   44.00
  -2   1  -6  570.34   33.70
  -2   1  -6  633.04   30.70
  -2   1  -6  595.24   40.80
  -2   1  -6  595.64   30.30
  -2   1  -6  624.74   46.50
   2  -1   6  584.94   28.10
   2  -1   6  572.14   33.50
   2  -1   6  569.84   43.80
   2  -1   6  578.84   39.70
   2  -1   6  564.34   33.50
  -3   1  -6 1889.91   86.09
  -3   1  -6 1816.12   74.09
  -3   1  -6 1941.91   68.09
  -3   1  -6 1873.31   91.19
   3  -1   6 1773.82   88.59
   3  -1   6 1834.02   75.59
   3  -1   6 2136.99  120.59
   3  -1   6 1744.73   67.39
  -4   1  -6   10.00   10.40
  -4   1  -6   16.80   10.40
  -4   1  -6   23.40    8.80
  -4   1  -6    9.10    8.20
   4  -1   6   12.60    8.10
   4  -1   6    8.10    7.90
   4  -1   6   16.70   11.70
   4  -1   6   16.90   14.20
  -5   1  -6  478.55   45.80
  -5   1  -6  511.35   36.40
  -5   1  -6  503.45   43.80
   5  -1   6  505.15   36.30
   5  -1   6  525.25   43.80
   5  -1   6  595.04   37.10
   5  -1   6  472.85   44.30
  -6   1  -6   10.80   12.40
  -6   1  -6   13.80   12.40
  -6   1  -6    9.50    7.10
   6  -1   6   11.70   11.60
   6  -1   6    3.30    7.90
  -7   1  -6   23.10   17.80
  -7   1  -6   13.90   12.10
  -7   1  -6   23.90   11.80
   7  -1   6   38.00   19.40
   7  -1   6   16.60   13.20
   7  -1   6   17.70   10.80
  -8   1  -6    2.40   12.10
  -8   1  -6   12.00   13.70
  -8   1  -6   -0.50    7.70
   8  -1   6    2.80   12.10
   8  -1   6   11.00    9.80
   6   0  -6    1.90   11.40
   6   0  -6    3.70    8.10
   6   0  -6    0.20    7.30
   6   0  -6    3.20   11.10
  -6   0   6    3.80   12.40
  -6   0   6   12.20   12.50
   5   0  -6   72.69   25.30
   5   0  -6   79.49   23.70
   5   0  -6  106.69   22.10
   5   0  -6   68.09   17.20
  -5   0   6   70.39   27.20
  -5   0   6   81.89   20.00
  -5   0   6   99.69   28.70
   4   0  -6  316.37   26.90
   4   0  -6  286.27   25.10
   4   0  -6  374.16   51.99
   4   0  -6  338.87   49.40
  -4   0   6  388.36   55.89
  -4   0   6  324.37   51.89
  -4   0   6  318.27   22.90
  -4   0   6  287.97   26.40
   3   0  -6  454.75   31.50
   3   0  -6  452.25   29.60
   3   0  -6  410.56   38.50
   3   0  -6  429.26   42.80
  -3   0   6  443.46   33.30
  -3   0   6  489.15   46.80
  -3   0   6  450.45   27.20
  -3   0   6  468.05   40.80
  -3   0   6  415.06   29.50
   2   0  -6  941.21   56.79
   2   0  -6 1017.60   48.00
   2   0  -6  995.70   62.19
   2   0  -6  982.90   45.10
  -2   0   6  946.01   63.59
  -2   0   6  955.20   56.99
  -2   0   6  935.41   43.00
  -2   0   6  955.80   45.10
  -2   0   6  982.90   49.60
   1   0  -6 1157.18   50.19
   1   0  -6 1089.89   49.20
   1   0  -6 1113.09   48.00
   1   0  -6 1110.39   58.79
   1   0  -6 1151.38   65.29
  -1   0   6 1117.29   48.20
  -1   0   6 1084.09   65.29
  -1   0   6 1108.39   58.89
  -1   0   6 1158.98   51.99
  -1   0   6 1102.29   47.40
   0   0  -6  372.96   25.30
   0   0  -6  365.56   29.80
   0   0  -6  353.66   33.50
   0   0  -6  385.36   24.30
   0   0  -6  418.46   25.40
   0   0   6  400.96   35.20
   0   0   6  386.66   30.20
   0   0   6  349.47   22.40
   0   0   6  351.56   23.60
  -1   0  -6  872.71   41.40
  -1   0  -6  761.52   50.39
  -1   0  -6  855.41   46.60
  -1   0  -6  880.41   37.80
  -1   0  -6  839.52   37.70
   1   0   6  829.62   40.20
   1   0   6  826.82   46.40
   1   0   6  811.82   51.59
   1   0   6  888.51   39.60
  -2   0  -6  547.95   37.50
  -2   0  -6  574.74   31.70
  -2   0  -6  587.34   27.60
  -2   0  -6  600.14   29.90
  -2   0  -6  648.84   34.80
  -2   0  -6  574.74   42.00
   2   0   6  577.54   41.70
   2   0   6  528.35   28.90
   2   0   6  622.94   38.30
   2   0   6  615.54   33.40
  -3   0  -6  804.42   35.90
  -3   0  -6  640.14   36.50
  -3   0  -6  617.04   41.80
  -3   0  -6  646.14   45.90
  -3   0  -6  649.34   37.60
   3   0   6  615.84   33.70
   3   0   6  685.13   46.00
   3   0   6  629.14   36.50
   3   0   6  682.03   42.60
  -4   0  -6   -0.80    5.70
  -4   0  -6    3.60    6.50
  -4   0  -6   10.00    8.40
   4   0   6   10.50    9.30
   4   0   6    6.20    8.90
   4   0   6    2.50    7.40
   4   0   6    7.30    7.00
  -5   0  -6  102.19   25.20
  -5   0  -6   77.39   20.60
  -5   0  -6  118.29   19.90
   5   0   6  116.19   23.10
   5   0   6   82.49   14.20
   5   0   6  106.39   19.70
   5   0   6  115.69   25.40
  -6   0  -6  126.79   29.10
  -6   0  -6  138.29   28.00
  -6   0  -6   93.59   23.50
   6   0   6  150.88   27.70
   6   0   6  113.09   26.50
   6   0   6   94.69   16.70
   6   0   6  198.88   28.90
  -7   0  -6   24.60   14.60
  -7   0  -6   14.50   13.40
  -7   0  -6   22.50   10.30
   7   0   6   21.70   12.60
   7   0   6   19.90   11.00
   7   0   6   26.80   15.50
  -8   0  -6   15.80    9.70
  -8   0  -6    4.80   10.10
  -8   0  -6    7.40   11.90
   8   0   6   -1.80    8.90
   8   0   6   -3.00    8.70
   6  -1  -6    3.90    7.90
   6  -1  -6    1.90    6.40
   6  -1  -6   -4.00   10.00
   6  -1  -6    7.70   11.80
  -6   1   6   -4.50    6.70
  -6   1   6    3.20   13.80
   5  -1  -6   62.69   16.80
   5  -1  -6   73.09   26.40
   5  -1  -6   58.79   16.30
  -5   1   6   98.19   18.30
  -5   1   6   62.09   23.40
  -5   1   6   44.40   14.90
  -5   1   6   32.90   20.10
  -5   1   6   68.99   18.30
   4  -1  -6   34.50   11.30
   4  -1  -6   51.19   20.30
   4  -1  -6   39.10   15.90
   4  -1  -6   66.59   16.00
  -4   1   6   49.20   13.70
  -4   1   6   71.29   22.90
  -4   1   6   34.50   18.50
  -4   1   6   59.09   13.90
   3  -1  -6   48.90   19.10
   3  -1  -6   34.80   10.90
   3  -1  -6   29.60   11.30
   3  -1  -6   30.70   14.50
  -3   1   6   24.90   13.20
  -3   1   6   16.10   12.20
  -3   1   6   12.50    6.90
  -3   1   6   15.30    7.70
  -3   1   6   30.60   12.50
   2  -1  -6   26.70   13.00
   2  -1  -6   35.70    9.60
   2  -1  -6   30.70   10.80
   2  -1  -6   49.70   15.50
  -2   1   6   11.80   10.50
  -2   1   6   53.89   13.60
  -2   1   6   61.69   13.00
  -2   1   6   51.39   16.40
  -2   1   6   33.10    9.10
   1  -1  -6   41.30   14.90
   1  -1  -6   53.99   11.10
   1  -1  -6   55.69   16.20
   1  -1  -6   74.69   13.60
  -1   1   6   57.29   12.80
  -1   1   6   45.60    9.80
  -1   1   6   63.69   17.00
  -1   1   6   47.40   11.90
  -1   1   6   53.59   18.00
  -1   1   6   48.00   11.30
   0  -1  -6  968.10   45.70
   0  -1  -6  996.00   42.80
   0  -1  -6  960.60   54.69
   0  -1  -6  912.41   49.30
   0   1   6  972.50   44.20
   0   1   6  998.70   43.70
   0   1   6  927.31   39.80
   0   1   6 1108.09   51.69
   0   1   6  909.31   54.69
   0   1   6  899.51   46.60
  -1  -1  -6  626.84   37.10
  -1  -1  -6  612.24   34.50
  -1  -1  -6  694.63   43.60
  -1  -1  -6  692.63   34.20
  -1  -1  -6  644.94   30.40
   1   1   6  646.84   31.70
   1   1   6  638.64   37.20
   1   1   6  702.23   44.00
   1   1   6  665.73   32.20
   1   1   6  628.44   34.00
   1   1   6  549.25   37.70
  -2  -1  -6  182.18   26.80
  -2  -1  -6  212.08   23.00
  -2  -1  -6  178.08   19.70
  -2  -1  -6  191.08   18.90
  -2  -1  -6  185.48   16.80
   2   1   6  203.98   20.70
   2   1   6  196.78   17.20
   2   1   6  196.78   22.10
   2   1   6  218.18   24.00
  -3  -1  -6  123.89   20.20
  -3  -1  -6  150.08   20.10
  -3  -1  -6  121.59   18.50
  -3  -1  -6  120.29   22.30
   3   1   6  114.79   14.60
   3   1   6  160.68   20.60
   3   1   6  122.59   22.60
   3   1   6  121.19   19.40
   3   1   6  133.39   18.90
  -4  -1  -6  132.99   19.70
  -4  -1  -6  161.78   22.10
  -4  -1  -6   75.09   19.00
   4   1   6  141.29   20.70
   4   1   6  138.69   23.10
   4   1   6  117.19   16.40
   4   1   6  133.69   20.30
   4   1   6  147.99   26.00
  -5  -1  -6  252.37   28.30
  -5  -1  -6  245.98   37.10
   5   1   6  218.38   20.50
   5   1   6  215.78   29.60
   5   1   6  250.17   36.20
   5   1   6  212.08   26.70
  -6  -1  -6   18.70   10.10
  -6  -1  -6   37.90   16.20
   6   1   6   57.29   18.80
   6   1   6   36.80   12.90
   6   1   6   30.30   13.60
   6   1   6   23.30    9.50
  -7  -1  -6    3.00    9.10
  -7  -1  -6   11.00   10.20
   7   1   6   -2.70    6.20
   7   1   6    0.30    5.20
   7   1   6   11.80   10.30
  -8  -1  -6    9.70    9.40
  -8  -1  -6    2.70   10.20
   8   1   6    7.60   11.10
   8   1   6   21.40   15.70
   8   1   6   20.10   14.10
   8   1   6    0.30    7.40
   6  -2  -6   15.50   16.40
   6  -2  -6   13.40   16.10
   6  -2  -6   14.10    8.50
   6  -2  -6   12.90    9.70
  -6   2   6    7.70    9.80
  -6   2   6    7.70   11.70
  -6   2   6    7.70    8.60
  -6   2   6    6.70   12.90
   5  -2  -6   12.40   14.30
   5  -2  -6   65.09   24.90
   5  -2  -6   24.30   11.00
   5  -2  -6   22.90   11.70
  -5   2   6   15.30   10.40
  -5   2   6   26.20   16.60
  -5   2   6   23.00   12.10
  -5   2   6   30.00   19.00
   4  -2  -6   55.49   15.60
   4  -2  -6   16.50   12.10
   4  -2  -6   14.30   11.90
   4  -2  -6   11.90    7.60
  -4   2   6   34.50   19.50
  -4   2   6   31.00   11.10
  -4   2   6    8.20    9.20
  -4   2   6   38.70   13.60
  -4   2   6   30.10   16.60
   3  -2  -6  126.99   27.20
   3  -2  -6  117.29   20.80
   3  -2  -6  136.19   18.60
   3  -2  -6  142.59   30.00
  -3   2   6  112.19   17.40
  -3   2   6  110.19   28.70
  -3   2   6  134.29   22.50
  -3   2   6  156.68   22.70
  -3   2   6  175.38   32.80
   2  -2  -6   97.39   22.40
   2  -2  -6   85.19   15.60
   2  -2  -6  142.79   26.80
   2  -2  -6  119.89   16.50
  -2   2   6  116.59   19.00
  -2   2   6  107.19   15.10
  -2   2   6  118.09   19.60
  -2   2   6   70.69   13.60
  -2   2   6   97.49   22.50
  -2   2   6   83.09   21.60
   1  -2  -6    1.70    4.30
   1  -2  -6    8.00    9.60
   1  -2  -6   11.40    6.90
   1  -2  -6   11.80    9.50
   1  -2  -6   13.30    9.20
  -1   2   6    8.70    7.40
  -1   2   6    3.10    4.00
  -1   2   6   12.50    8.50
  -1   2   6   14.00    9.10
  -1   2   6   13.10    7.20
  -1   2   6   -0.20    4.20
   0  -2  -6    7.00    8.20
   0  -2  -6    0.80    6.40
   0  -2  -6    5.00    5.90
   0  -2  -6    2.00    6.30
   0   2   6   -2.80    6.20
   0   2   6    2.70    5.70
   0   2   6   -5.70    5.00
   0   2   6   12.30    5.60
   0   2   6   10.00    7.50
   0   2   6    5.20    6.00
  -1  -2  -6  383.66   26.50
  -1  -2  -6  336.07   20.60
  -1  -2  -6  348.97   27.70
  -1  -2  -6  304.47   23.80
   1   2   6  357.56   21.40
   1   2   6  352.76   21.50
   1   2   6  326.77   23.60
   1   2   6  290.27   26.40
   1   2   6  336.37   24.10
   1   2   6  378.26   29.60
  -2  -2  -6  145.59   19.60
  -2  -2  -6  112.89   18.50
  -2  -2  -6  164.78   22.80
  -2  -2  -6  148.89   21.40
  -2  -2  -6  175.48   20.50
   2   2   6  134.99   22.60
   2   2   6  150.28   16.30
   2   2   6  162.58   17.70
   2   2   6  162.58   21.30
   2   2   6  171.68   21.90
   2   2   6  160.28   24.10
   2   2   6  181.68   21.10
  -3  -2  -6  998.10   53.39
  -3  -2  -6 1047.60   49.30
  -3  -2  -6 1022.70   48.50
  -3  -2  -6 1069.79   49.30
  -3  -2  -6 1029.10   52.29
   3   2   6 1029.80   47.80
   3   2   6 1233.78   50.69
   3   2   6 1000.20   44.90
   3   2   6  985.00   50.89
   3   2   6 1207.68   68.39
  -4  -2  -6    4.10   10.70
  -4  -2  -6   -4.00    3.20
  -4  -2  -6   -4.50    6.30
  -4  -2  -6   -4.80    5.90
  -4  -2  -6    9.60    7.20
   4   2   6    4.20    4.10
   4   2   6    4.40    6.20
   4   2   6   -2.70    6.30
   4   2   6    0.30    5.70
   4   2   6    5.40    9.90
   4   2   6   -0.80    3.70
   4   2   6   -4.70    4.80
  -5  -2  -6    2.10    7.00
  -5  -2  -6   -1.40    5.20
  -5  -2  -6    8.00    7.10
   5   2   6    5.50    6.50
   5   2   6   -2.10    6.10
   5   2   6   10.80    8.10
   5   2   6    0.00    5.60
  -6  -2  -6  137.69   26.90
  -6  -2  -6  153.78   22.10
  -6  -2  -6  193.28   29.80
   6   2   6  133.89   21.60
   6   2   6  146.19   24.00
   6   2   6  176.98   24.40
   6   2   6  150.28   26.10
  -7  -2  -6   16.50   11.00
  -7  -2  -6    0.90    9.40
  -7  -2  -6    2.00    7.90
   7   2   6    8.40    9.10
   7   2   6    8.90    9.90
   7   2   6    0.60    5.90
   7   2   6    5.00    7.60
  -8  -2  -6   -0.90   10.00
  -8  -2  -6    3.50   11.20
   8   2   6   14.30   10.80
   8   2   6   13.80   10.60
   8   2   6    3.00   11.10
   8   2   6    1.20    8.30
   6  -3  -6  273.47   32.50
   6  -3  -6  230.18   37.80
   6  -3  -6  267.97   48.90
   6  -3  -6  205.58   46.90
  -6   3   6  336.67   62.79
  -6   3   6  201.88   34.90
  -6   3   6  417.66   44.20
  -6   3   6  296.57   55.69
   5  -3  -6    6.50    6.90
   5  -3  -6    2.70    7.60
   5  -3  -6   19.00   15.80
   5  -3  -6    6.40   12.50
  -5   3   6    6.60   10.90
  -5   3   6    5.50   10.00
  -5   3   6    2.90   11.20
   4  -3  -6    8.30   10.50
   4  -3  -6   -3.00    5.70
   4  -3  -6   -2.40    3.90
   4  -3  -6   -5.10    6.80
  -4   3   6   -6.80    5.90
  -4   3   6   -1.20    8.10
  -4   3   6    0.80    5.90
  -4   3   6    6.00    8.60
   3  -3  -6  315.47   43.30
   3  -3  -6  349.27   35.10
   3  -3  -6  286.07   19.70
   3  -3  -6  300.57   25.80
  -3   3   6  347.07   46.20
  -3   3   6  373.06   50.79
  -3   3   6  348.57   36.70
  -3   3   6  295.47   20.90
  -3   3   6  342.57   35.90
   2  -3  -6    3.60    7.90
   2  -3  -6   22.60   11.60
   2  -3  -6   15.30    9.60
   2  -3  -6   26.30   13.50
  -2   3   6   34.80   15.70
  -2   3   6   28.00   11.50
  -2   3   6   30.70   10.80
  -2   3   6   29.60   13.20
   1  -3  -6  386.16   30.90
   1  -3  -6  384.66   32.20
   1  -3  -6  402.26   33.80
   1  -3  -6  373.66   26.00
  -1   3   6  398.86   26.80
  -1   3   6  380.96   30.70
  -1   3   6  421.16   28.20
  -1   3   6  411.76   29.30
  -1   3   6  407.56   35.00
   0  -3  -6  539.25   39.60
   0  -3  -6  602.34   31.40
   0  -3  -6  591.74   38.20
   0  -3  -6  586.44   34.20
   0   3   6  569.74   31.10
   0   3   6  588.44   35.70
   0   3   6  598.34   25.40
   0   3   6  578.64   34.80
   0   3   6  592.04   39.80
   0   3   6  585.14   35.80
  -1  -3  -6   -3.80    6.80
  -1  -3  -6   -1.40    4.60
  -1  -3  -6   -0.20    4.30
  -1  -3  -6    5.40    6.20
  -1  -3  -6   -2.40    4.90
  -1  -3  -6   -0.40    5.80
   1   3   6    4.10    4.50
   1   3   6    2.10    5.60
   1   3   6    2.70    7.50
   1   3   6    2.00    4.80
   1   3   6    0.40    4.50
   1   3   6   -1.20    4.10
  -2  -3  -6   97.59   14.30
  -2  -3  -6   69.89   12.50
  -2  -3  -6  106.09   16.60
  -2  -3  -6   92.49   12.50
  -2  -3  -6   81.09   16.50
  -2  -3  -6   65.19   14.30
   2   3   6  112.59   18.20
   2   3   6   78.89   15.50
   2   3   6   99.99   17.60
   2   3   6   89.89   13.10
  -3  -3  -6   37.40   11.10
  -3  -3  -6   33.00   13.50
  -3  -3  -6   53.49   13.90
   3   3   6   53.49   14.40
   3   3   6   22.70   12.40
   3   3   6   42.50   10.60
   3   3   6   27.20    9.40
   3   3   6   17.90    7.70
   3   3   6   36.40   10.40
  -4  -3  -6    2.50   11.00
  -4  -3  -6    3.30    6.30
   4   3   6   -0.80    4.50
   4   3   6    5.00    5.40
   4   3   6    0.50    4.20
   4   3   6    4.30    4.50
   4   3   6    9.80    7.40
  -5  -3  -6   10.90    6.90
  -5  -3  -6   16.00    8.80
  -5  -3  -6    9.40    6.80
   5   3   6    9.70    7.80
   5   3   6    3.60    7.10
   5   3   6   14.10    8.80
   5   3   6   10.90    7.00
   5   3   6    9.70    6.30
  -6  -3  -6   44.30   14.30
  -6  -3  -6   48.30   14.90
  -6  -3  -6   24.40    9.90
   6   3   6   35.40   12.00
   6   3   6   20.60   10.20
   6   3   6   29.40    9.80
   6   3   6   36.90   13.60
  -7  -3  -6  192.88   31.10
  -7  -3  -6  224.28   27.40
  -7  -3  -6  210.38   33.10
   7   3   6  117.49   22.00
   7   3   6  152.48   29.50
   7   3   6  192.48   30.30
   7   3   6   86.69   25.60
  -8  -3  -6   -5.10   10.30
  -8  -3  -6    6.70   17.50
   8   3   6   11.00    8.70
   8   3   6    7.70    9.50
   8   3   6   10.20   11.40
   6  -4  -6   32.20   16.00
   6  -4  -6   48.50   25.20
   6  -4  -6   39.40   11.60
   6  -4  -6   39.60   23.90
  -6   4   6   68.09   30.30
  -6   4   6   33.10   15.60
  -6   4   6   63.89   26.50
   5  -4  -6   -6.00    6.90
   5  -4  -6   -4.70    7.40
   5  -4  -6   -4.10    7.10
  -5   4   6    8.50   11.10
  -5   4   6   -1.20    9.50
  -5   4   6    0.40    8.70
   4  -4  -6   50.49   15.10
   4  -4  -6   70.09   22.70
   4  -4  -6   34.10   17.80
   4  -4  -6   67.79   17.90
  -4   4   6   68.99   23.70
  -4   4   6   49.80   16.50
  -4   4   6   57.49   23.50
   3  -4  -6  212.18   30.00
   3  -4  -6  231.38   39.10
   3  -4  -6  216.78   36.50
   3  -4  -6  304.07   32.90
  -3   4   6  288.37   43.20
  -3   4   6  288.27   51.89
  -3   4   6  223.48   39.20
   2  -4  -6    1.50    6.00
   2  -4  -6   -4.90    6.70
   2  -4  -6   -3.80    4.60
   2  -4  -6   14.00   10.70
  -2   4   6    7.60    8.00
  -2   4   6   15.40    9.20
  -2   4   6   19.90   11.90
   1  -4  -6  171.08   21.40
   1  -4  -6  174.78   25.40
   1  -4  -6  139.69   24.70
   1  -4  -6  140.59   22.50
  -1   4   6  146.89   25.90
  -1   4   6  176.68   27.40
  -1   4   6  273.57   39.20
  -1   4   6  176.38   26.30
  -1   4   6  218.98   24.30
   0  -4  -6   21.40    8.80
   0  -4  -6   13.40    8.20
   0  -4  -6   11.70   10.90
   0  -4  -6   14.20    7.20
   0  -4  -6    9.30    7.50
   0  -4  -6   22.40    9.10
   0   4   6   19.10   10.10
   0   4   6   34.90   11.70
   0   4   6   24.60    9.20
   0   4   6   21.90    9.80
   0   4   6   11.80    8.30
   0   4   6   21.00   10.00
  -1  -4  -6  231.18   19.70
  -1  -4  -6  246.38   28.90
  -1  -4  -6  191.88   18.20
  -1  -4  -6  203.08   17.50
  -1  -4  -6  189.28   30.20
  -1  -4  -6  205.28   17.20
   1   4   6  252.77   31.70
   1   4   6  207.58   17.40
   1   4   6  258.47   22.80
   1   4   6  202.98   17.20
   1   4   6  224.48   28.50
   1   4   6  215.48   20.70
  -2  -4  -6   34.60    9.50
  -2  -4  -6   60.99   14.90
  -2  -4  -6   23.90   15.00
  -2  -4  -6   45.70   14.50
   2   4   6   55.59   13.80
   2   4   6   54.59   13.90
   2   4   6   47.00   10.00
   2   4   6   42.90   15.30
   2   4   6   34.30   13.90
  -3  -4  -6   -6.20    6.20
  -3  -4  -6    3.40   10.00
   3   4   6   12.60    8.30
   3   4   6   14.60    8.30
  -4  -4  -6  141.79   28.40
   4   4   6  147.09   20.40
   4   4   6   88.29   17.10
   4   4   6  178.58   23.10
  -5  -4  -6  452.55   32.00
   5   4   6  511.55   32.10
   5   4   6  411.16   32.30
   5   4   6  493.35   31.00
   5   4   6  485.55   37.50
  -6  -4  -6   -1.20    8.00
   6   4   6   11.40    9.00
   6   4   6   16.60   10.30
   7   4   6   19.90   12.90
   7   4   6   16.00   12.60
   5  -5  -6   19.90   15.10
   5  -5  -6    9.30   10.00
   5  -5  -6   47.70   21.80
   5  -5  -6   27.80   13.90
  -5   5   6   41.90   16.70
  -5   5   6   63.09   26.30
  -5   5   6   26.20   18.50
   4  -5  -6  170.48   34.70
   4  -5  -6  212.88   32.40
   4  -5  -6  307.67   47.70
   4  -5  -6  234.98   32.70
  -4   5   6  188.38   38.80
  -4   5   6  224.18   44.70
  -4   5   6  164.08   28.60
   3  -5  -6   51.29   18.40
   3  -5  -6   54.89   17.60
   3  -5  -6  100.49   21.10
   3  -5  -6   91.39   25.30
  -3   5   6   84.39   24.70
  -3   5   6   31.70   12.70
  -3   5   6   47.50   19.70
   2  -5  -6  191.28   30.90
   2  -5  -6  163.28   28.50
   2  -5  -6  259.27   36.20
   2  -5  -6  241.18   29.80
  -2   5   6  185.08   31.60
  -2   5   6  245.88   39.20
  -2   5   6  234.38   29.60
   1  -5  -6   19.50   12.00
   1  -5  -6   12.20    8.20
   1  -5  -6   14.10   10.20
   1  -5  -6    0.80    7.40
   1  -5  -6   18.60    8.40
  -1   5   6    3.90    6.40
  -1   5   6   11.30    8.80
   0  -5  -6   42.20   10.70
   0  -5  -6   40.10   11.20
   0  -5  -6   64.59   13.60
   0  -5  -6   49.60   12.30
   0  -5  -6   33.90   13.10
   0  -5  -6   50.99   18.40
   0   5   6   33.20   11.20
   0   5   6   57.79   13.90
   0   5   6   71.79   14.80
   0   5   6   32.80   11.80
  -1  -5  -6  109.49   20.00
  -1  -5  -6  141.19   19.40
  -1  -5  -6  167.88   22.10
  -1  -5  -6  111.29   25.90
   1   5   6  153.68   19.70
   1   5   6  170.28   25.30
  -2  -5  -6   55.39   17.10
  -2  -5  -6   53.19   14.50
  -2  -5  -6   40.00   17.00
   2   5   6   56.09   15.50
   2   5   6   39.10   10.40
   2   5   6   50.89   10.80
  -3  -5  -6   -0.10    9.80
   3   5   6    9.00    7.60
   3   5   6   10.40    6.90
   3   5   6   11.90    6.90
  -4  -5  -6    6.70   12.80
   4   5   6   -1.60    4.80
   4   5   6   14.10    9.10
   4   5   6    3.40    4.20
  -5  -5  -6    4.70    9.00
   5   5   6    2.30    5.20
   5   5   6    0.20    4.60
   5   5   6   -0.20    6.30
  -6  -5  -6   98.09   22.30
   6   5   6  105.99   22.40
   6   5   6   96.59   19.70
   7   5   6  100.89   24.20
   7   5   6   50.09   21.10
   5  -6  -6    1.80   11.80
   5  -6  -6   -1.40    7.90
   5  -6  -6    2.60    9.70
   5  -6  -6   -1.00    8.70
  -5   6   6   10.70   12.70
  -5   6   6  -10.00    8.30
  -5   6   6    0.70    8.10
   4  -6  -6  104.39   28.70
   4  -6  -6   78.99   19.50
   4  -6  -6  119.69   32.70
   4  -6  -6   82.99   22.60
  -4   6   6  112.49   23.60
  -4   6   6  111.89   31.60
  -4   6   6  104.99   31.30
   3  -6  -6  139.69   30.60
   3  -6  -6   46.50   16.00
   3  -6  -6   63.29   19.10
   3  -6  -6   26.60   14.20
  -3   6   6   72.29   23.40
  -3   6   6   55.39   16.30
  -3   6   6  127.19   38.00
   2  -6  -6  226.18   36.10
   2  -6  -6  184.88   21.30
   2  -6  -6  114.79   23.90
   2  -6  -6  122.59   21.50
  -2   6   6  134.89   28.10
  -2   6   6  130.89   28.10
  -2   6   6  177.58   26.50
   1  -6  -6    1.00    8.70
   1  -6  -6   -1.10    5.90
   1  -6  -6    4.30   10.30
   1  -6  -6    6.20    9.10
   1  -6  -6    2.90    6.00
   1  -6  -6   -1.70    5.50
  -1   6   6    6.80    9.90
  -1   6   6    7.40    7.60
   0  -6  -6  142.79   28.90
   0  -6  -6  200.58   26.50
   0  -6  -6  138.09   20.70
   0  -6  -6  257.67   27.20
   0  -6  -6  188.08   23.40
   0   6   6  183.58   25.10
   0   6   6  138.19   22.20
   0   6   6  203.28   25.90
   0   6   6  182.88   27.60
  -1  -6  -6    7.90   12.30
  -1  -6  -6   -2.70    7.50
  -1  -6  -6    4.20    7.60
   1   6   6    4.90    7.60
   1   6   6   -5.30    4.90
  -2  -6  -6   -0.90   14.10
  -2  -6  -6    1.20    6.70
  -2  -6  -6   12.70   11.50
   2   6   6    3.40    8.60
   2   6   6   -0.80    6.40
  -3  -6  -6  168.18   30.50
  -3  -6  -6  174.98   37.10
   3   6   6  230.28   19.50
   3   6   6  153.58   21.30
   3   6   6  197.58   21.50
   3   6   6  208.78   27.60
  -4  -6  -6  138.79   40.30
  -4  -6  -6  129.59   28.00
   4   6   6  126.89   20.80
   4   6   6   84.39   16.50
   4   6   6   97.39   17.80
  -5  -6  -6    1.10    9.50
   5   6   6    4.30    6.00
   5   6   6   -1.80    3.90
   5   6   6    3.50    7.10
  -6  -6  -6   25.40   14.40
   6   6   6    7.90    9.10
   6   6   6   19.60   11.50
  -7  -6  -6   93.09   25.50
   7   6   6  109.49   25.50
   4  -7  -6   28.20   15.60
   4  -7  -6   32.30   17.50
   4  -7  -6   56.09   24.60
   4  -7  -6   30.00   14.80
  -4   7   6   10.40   17.80
  -4   7   6   18.20   13.40
  -4   7   6   26.30   15.30
   3  -7  -6    0.50   10.40
   3  -7  -6   -5.70    7.30
   3  -7  -6   -2.80    7.10
   3  -7  -6   -1.30   10.50
  -3   7   6    0.90    7.90
  -3   7   6   -9.40    8.70
  -3   7   6   -1.80   10.00
   2  -7  -6   -3.80    8.00
   2  -7  -6    8.50   11.70
   2  -7  -6    1.80    8.00
   2  -7  -6    4.20    7.40
  -2   7   6    0.80    6.40
  -2   7   6   -1.40    8.30
  -2   7   6    8.50   10.10
   1  -7  -6   73.89   17.80
   1  -7  -6  117.19   23.00
   1  -7  -6  122.19   29.20
   1  -7  -6   87.39   18.70
   1  -7  -6  175.28   28.20
   1  -7  -6  148.49   20.40
  -1   7   6   95.99   20.90
  -1   7   6   86.79   21.20
  -1   7   6  104.79   20.30
   0  -7  -6   30.30   10.50
   0  -7  -6   35.50   12.20
   0  -7  -6   31.20   17.20
   0  -7  -6   28.80   16.30
   0   7   6   45.40   14.40
   0   7   6   18.50    9.80
  -1  -7  -6   79.99   25.40
   1   7   6  108.29   34.00
   1   7   6   82.09   18.90
  -2  -7  -6   -8.50    9.80
  -2  -7  -6    8.00   12.00
   2   7   6   -1.60    6.70
   2   7   6   16.80    9.90
  -3  -7  -6    8.90   14.90
  -3  -7  -6   10.50   15.40
   3   7   6   30.80   11.60
   3   7   6   11.00    8.70
   3   7   6    5.70    6.90
   3   7   6   19.00    8.40
  -4  -7  -6   -5.20   10.60
  -4  -7  -6   -7.40    7.40
   4   7   6    4.40    7.40
   4   7   6    0.70    5.20
   4   7   6    9.20    8.40
  -5  -7  -6   41.40   18.40
   5   7   6   23.90    9.90
   5   7   6   17.80   12.00
  -6  -7  -6  238.78   41.20
   6   7   6  201.98   31.10
   4  -8  -6   -2.40   14.10
   4  -8  -6   -2.10   12.40
  -4   8   6   -3.00    8.40
  -4   8   6   10.10   15.10
  -4   8   6    1.40   13.00
   3  -8  -6   26.70   16.10
   3  -8  -6    5.20   13.40
   3  -8  -6   26.40   15.00
  -3   8   6   11.30   16.00
  -3   8   6   25.50   16.20
  -3   8   6   15.40   13.60
   2  -8  -6   31.40   15.00
   2  -8  -6   13.70   12.60
   2  -8  -6   18.30   15.90
  -2   8   6   21.80   14.50
  -2   8   6   26.90   14.20
  -2   8   6   29.50   14.70
   1  -8  -6   26.40   14.90
   1  -8  -6    2.70    6.40
   1  -8  -6    1.30   10.80
  -1   8   6    8.80    8.30
  -1   8   6    7.10    9.50
  -1   8   6   12.80   10.60
   0  -8  -6   88.39   20.60
   0  -8  -6   99.29   29.20
   0   8   6  107.09   21.70
   0   8   6   61.19   15.50
  -1  -8  -6   28.30   17.80
  -1  -8  -6   33.40   14.80
   1   8   6   31.50   14.60
   1   8   6   31.90   13.20
  -2  -8  -6  173.08   37.30
  -2  -8  -6  201.98   31.30
   2   8   6  200.68   27.10
   2   8   6  192.68   30.00
  -3  -8  -6    0.00   11.70
  -3  -8  -6   -5.10   11.70
   3   8   6    6.10    8.50
   3   8   6    0.80    7.10
   3   8   6   -2.60    5.80
  -4  -8  -6   81.49   29.20
  -4  -8  -6   48.20   20.80
   4   8   6   36.30   13.60
   4   8   6   53.29   15.30
   4   8   6   76.79   16.90
  -5  -8  -6   66.09   24.30
   5   8   6   32.10   12.20
   5   8   6   34.60   14.80
   2  -9  -6   37.20   15.80
   2  -9  -6   40.60   18.50
   2  -9  -6    3.70   14.80
   2  -9  -6   21.00   15.00
  -2   9   6   32.60   15.00
  -2   9   6   61.99   23.00
  -2   9   6   21.80   14.50
   1  -9  -6   49.40   16.20
   1  -9  -6   15.10   11.70
   1  -9  -6   30.70   15.90
   1  -9  -6    8.10   16.40
  -1   9   6   33.60   17.00
  -1   9   6   26.60   15.40
  -1   9   6   29.00   13.90
   0  -9  -6   14.50   14.60
   0  -9  -6   12.10   15.60
   0   9   6   17.50   10.60
  -1  -9  -6  102.09   24.40
  -1  -9  -6   57.69   25.10
   1   9   6   69.49   19.00
   1   9   6  113.09   23.30
  -2  -9  -6  -13.00    9.80
  -2  -9  -6   -8.40   11.80
   2   9   6   33.70   14.90
   2   9   6    4.60   10.40
  -3  -9  -6   27.90   19.20
  -3  -9  -6   28.00   20.40
   3   9   6   51.99   15.90
   3   9   6   19.40   11.70
   3   9   6   31.10   13.20
  -4  -9  -6   27.60   19.10
  -4  -9  -6   40.30   27.10
   4   9   6   -0.80    9.20
   4   9   6   16.00   10.60
   4   9   6   16.10   10.80
   4   9   6   13.20    9.20
   0 -10  -6   69.79   28.80
   0 -10  -6   82.19   24.70
   0  10   6   54.99   19.40
  -1 -10  -6   51.79   19.80
  -1 -10  -6   26.40   22.90
   1  10   6   75.99   24.70
   1  10   6   44.80   19.70
  -1   8  -7   86.19   29.40
  -1   8  -7   56.49   15.90
   1  -8   7   41.50   17.60
   1  -8   7   57.99   17.90
   2   7  -7  158.88   29.20
   2   7  -7   93.69   27.00
   2   7  -7  122.89   31.90
  -2  -7   7  204.88   48.10
  -2  -7   7  138.59   32.20
   1   7  -7   56.49   37.70
   1   7  -7   82.19   21.70
   1   7  -7   55.39   24.30
   1   7  -7   26.20   10.20
  -1  -7   7  207.88   64.39
  -1  -7   7   41.40   16.60
  -1  -7   7   88.29   22.40
  -1  -7   7   79.09   25.30
   0   7  -7  210.18   38.10
   0   7  -7  192.18   31.20
   0   7  -7  161.38   24.30
   0   7  -7  150.88   36.40
   0  -7   7  196.68   38.60
   0  -7   7  255.17   51.29
   0  -7   7  246.78   38.80
   0  -7   7  118.49   28.00
  -1   7  -7   17.60   16.80
  -1   7  -7    1.40   10.30
  -1   7  -7   12.90   10.80
   1  -7   7    2.00    7.70
   1  -7   7    5.20    9.00
   1  -7   7   26.70   19.50
  -2   7  -7   30.40   18.60
  -2   7  -7   67.89   18.80
  -2   7  -7   81.09   30.70
   2  -7   7   65.29   26.10
   2  -7   7   82.89   20.00
   2  -7   7  108.79   36.80
   2  -7   7   56.69   18.00
  -3   7  -7   23.10   20.30
  -3   7  -7   14.10   16.10
  -3   7  -7    4.90    9.00
   3  -7   7   27.00   18.20
   3  -7   7   29.90   13.70
   3  -7   7   15.30   11.80
  -4   7  -7    8.20   14.90
  -4   7  -7    0.10    8.60
  -4   7  -7   25.50   18.00
   4  -7   7   15.20   18.40
   4  -7   7    7.70   11.70
   4  -7   7    1.60    7.50
   4  -7   7   21.50   18.40
   3   6  -7   16.90   10.70
   3   6  -7   13.80   14.50
   3   6  -7   59.19   24.30
   3   6  -7   16.50   17.90
  -3  -6   7   14.80   13.60
  -3  -6   7   -4.90    9.40
   2   6  -7  118.19   25.60
   2   6  -7  181.08   34.50
   2   6  -7  193.68   33.40
   2   6  -7   75.99   23.10
  -2  -6   7  192.08   29.10
  -2  -6   7  129.59   28.90
  -2  -6   7  324.37   88.69
  -2  -6   7  190.78   34.00
   1   6  -7   41.80   20.90
   1   6  -7   44.80   13.30
   1   6  -7   42.80   18.50
   1   6  -7   31.30   14.00
  -1  -6   7   87.39   29.10
  -1  -6   7   34.90   17.00
  -1  -6   7   35.10   16.40
  -1  -6   7   36.70   13.90
   0   6  -7  190.08   30.00
   0   6  -7  151.88   34.50
   0   6  -7  233.08   38.20
   0   6  -7  154.38   23.50
   0  -6   7  291.47   51.59
   0  -6   7  160.28   26.90
   0  -6   7   93.79   23.90
   0  -6   7  248.38   40.70
  -1   6  -7  177.98   40.80
  -1   6  -7  193.58   26.80
  -1   6  -7  146.19   31.80
   1  -6   7  294.77   53.89
   1  -6   7  278.07   39.40
   1  -6   7  148.79   31.10
   1  -6   7  154.58   25.10
  -2   6  -7   72.79   18.30
  -2   6  -7   65.69   22.10
  -2   6  -7   69.79   27.20
   2  -6   7   57.19   20.60
   2  -6   7  135.39   38.00
   2  -6   7   73.89   20.50
   2  -6   7   56.89   15.80
  -3   6  -7  113.39   23.40
  -3   6  -7  137.19   32.50
  -3   6  -7  100.79   32.50
   3  -6   7   89.79   25.50
   3  -6   7  173.88   41.60
   3  -6   7   87.39   19.20
   3  -6   7  112.49   20.70
  -4   6  -7  230.38   48.60
   4  -6   7  255.47   50.89
   4  -6   7  222.18   40.80
   4  -6   7  180.68   28.30
  -5   6  -7   35.50   19.00
  -5   6  -7   80.49   29.80
  -5   6  -7   89.89   24.10
  -5   6  -7   77.39   18.00
   5  -6   7   93.39   20.80
   5  -6   7   88.79   28.90
   5  -6   7  170.28   43.20
   4   5  -7   84.69   22.10
   4   5  -7   97.39   28.90
   4   5  -7   69.29   21.70
   4   5  -7   51.39   21.40
  -4  -5   7  131.29   40.30
   3   5  -7    0.00   12.30
   3   5  -7   19.70   15.00
   3   5  -7    5.40    9.80
   3   5  -7   18.90   26.10
  -3  -5   7    7.10   13.20
  -3  -5   7   10.00    9.70
   2   5  -7  171.78   27.50
   2   5  -7  224.48   38.30
   2   5  -7  119.79   23.20
   2   5  -7  154.38   33.00
  -2  -5   7  281.07   51.49
  -2  -5   7  120.89   27.30
  -2  -5   7  165.78   28.30
   1   5  -7    0.40    6.50
   1   5  -7   15.60   12.90
   1   5  -7   -5.80    6.40
   1   5  -7    8.50    7.60
  -1  -5   7    5.50    8.80
  -1  -5   7    0.00    5.60
  -1  -5   7    3.50   11.10
   0   5  -7   12.40    8.20
   0   5  -7   10.50   11.80
   0   5  -7   10.30   11.90
   0   5  -7   17.80   10.40
   0  -5   7    8.90    8.00
   0  -5   7   -1.80    5.70
   0  -5   7   29.10   18.10
  -1   5  -7  222.98   45.30
  -1   5  -7  174.28   39.10
  -1   5  -7  242.58   30.50
   1  -5   7  326.17   54.19
   1  -5   7  216.58   30.30
   1  -5   7  181.18   25.20
   1  -5   7  136.39   27.30
  -2   5  -7  101.29   20.60
  -2   5  -7  133.39   32.70
  -2   5  -7   80.19   26.00
   2  -5   7   69.49   16.80
   2  -5   7   93.39   19.10
   2  -5   7  121.59   34.20
   2  -5   7   82.49   22.20
  -3   5  -7  436.96   48.20
  -3   5  -7  354.06   41.00
  -3   5  -7  438.36   63.99
   3  -5   7  436.56   34.50
   3  -5   7  380.66   29.30
   3  -5   7  372.76   41.60
   3  -5   7  455.45   50.59
  -4   5  -7   59.39   39.60
  -4   5  -7   61.79   18.40
   4  -5   7   86.19   29.80
   4  -5   7   30.00   11.40
   4  -5   7   23.40   14.60
  -5   5  -7    9.40   14.60
  -5   5  -7    8.80   15.10
  -5   5  -7   -1.90    8.90
   5  -5   7   -1.30    9.10
   5  -5   7    0.70   10.80
   5  -5   7   -8.50    7.20
  -6   5  -7    6.00   14.10
  -6   5  -7   61.49   19.60
  -6   5  -7   31.30   22.90
   6  -5   7   36.10   21.70
   6  -5   7   14.90   15.20
   4   4  -7   30.60   19.70
   4   4  -7   12.90   19.10
   4   4  -7   31.90   20.10
   4   4  -7   34.80   15.10
  -4  -4   7   27.00   16.40
  -4  -4   7   23.20   12.40
  -4  -4   7   22.20   16.30
   3   4  -7 1406.66   81.59
   3   4  -7 1070.49   63.09
  -3  -4   7 1616.14   99.89
  -3  -4   7 1192.68   77.19
  -3  -4   7 1062.09   63.49
   2   4  -7  187.38   33.50
   2   4  -7  129.59   30.10
   2   4  -7  161.98   27.00
   2   4  -7  155.58   26.70
  -2  -4   7  150.88   25.40
  -2  -4   7  205.38   34.50
  -2  -4   7  276.97   49.00
   1   4  -7 1142.09   98.69
   1   4  -7 1546.25   72.89
   1   4  -7 1346.97   67.09
   1   4  -7 1523.55   93.29
  -1  -4   7 1600.64   94.19
  -1  -4   7 1403.66   79.89
  -1  -4   7 1533.55   64.39
  -1  -4   7 1418.16   67.79
   0   4  -7  420.66   41.10
   0   4  -7  365.06   32.60
   0   4  -7  439.56   30.20
   0   4  -7  329.97   49.20
   0  -4   7  430.96   31.20
   0  -4   7  324.87   28.20
   0  -4   7  398.26   44.40
  -1   4  -7  479.65   64.89
  -1   4  -7  446.56   32.20
  -1   4  -7  466.65   43.10
   1  -4   7  470.75   34.50
   1  -4   7  441.86   46.50
   1  -4   7  399.16   31.00
   1  -4   7  448.76   42.20
  -2   4  -7  776.92   44.70
  -2   4  -7  619.34   57.89
  -2   4  -7  701.53   55.39
   2  -4   7  648.34   51.89
   2  -4   7  696.63   59.19
   2  -4   7  757.32   47.00
   2  -4   7  668.93   41.70
  -3   4  -7  156.68   25.40
  -3   4  -7  147.99   30.30
  -3   4  -7  106.89   31.10
   3  -4   7  130.89   28.10
   3  -4   7  167.68   30.30
   3  -4   7  188.98   23.60
   3  -4   7  106.59   19.70
   3  -4   7  213.18   44.90
  -4   4  -7  224.38   31.00
  -4   4  -7  271.57   42.10
  -4   4  -7  241.28   46.50
   4  -4   7  308.47   54.19
   4  -4   7  262.07   30.70
   4  -4   7  253.37   39.50
  -5   4  -7   -3.00   11.50
  -5   4  -7   41.70   15.20
  -5   4  -7   31.20   18.80
   5  -4   7   36.90   14.70
   5  -4   7   33.70   20.00
   5  -4   7   23.70   15.90
  -6   4  -7  386.56   62.59
  -6   4  -7  278.97   48.00
   6  -4   7  420.16   62.19
   6  -4   7  311.07   38.60
   6  -4   7  172.58   45.40
  -7   4  -7  140.49   38.40
  -7   4  -7  197.48   36.40
  -7   4  -7   83.19   32.00
   7  -4   7  129.49   35.90
   7  -4   7   97.49   29.50
   5   3  -7    6.70   10.00
   5   3  -7    8.20   14.00
   5   3  -7   11.20   14.70
   5   3  -7   -1.60   10.10
  -5  -3   7    4.90   11.40
  -5  -3   7    5.30   11.10
  -5  -3   7    1.50    8.20
   4   3  -7  510.35   40.00
   4   3  -7  495.75   54.19
   4   3  -7  411.46   36.30
   4   3  -7  634.74   55.09
  -4  -3   7  405.36   45.30
  -4  -3   7  572.74   61.39
  -4  -3   7  404.26   37.00
   3   3  -7    9.00   12.00
   3   3  -7    9.50   10.80
   3   3  -7   -4.20    5.20
   3   3  -7    6.00    9.80
  -3  -3   7    9.40    7.10
  -3  -3   7    6.90    8.90
  -3  -3   7   -6.60   10.30
   2   3  -7 1599.14   85.39
   2   3  -7 1685.33   97.49
   2   3  -7 1579.14   72.99
   2   3  -7 1570.54   74.19
  -2  -3   7 1472.75   71.39
  -2  -3   7 1679.83   88.39
  -2  -3   7 1662.43   98.39
   1   3  -7   50.29   18.70
   1   3  -7   27.00    9.90
   1   3  -7   51.99   20.90
   1   3  -7   30.30   10.80
   1   3  -7   47.30   14.70
  -1  -3   7   36.70   13.20
  -1  -3   7   18.00   10.60
  -1  -3   7   52.99   13.30
  -1  -3   7   24.90   15.10
   0   3  -7  835.82   48.60
   0   3  -7  790.52   54.79
   0   3  -7  779.62   62.39
   0   3  -7  751.42   44.10
   0   3  -7  772.82   41.70
   0  -3   7  684.43   57.59
   0  -3   7  710.43   51.89
   0  -3   7  783.52   42.40
  -1   3  -7   -0.30    6.70
  -1   3  -7    0.20    8.10
  -1   3  -7    3.80    6.50
   1  -3   7   -2.10    5.20
   1  -3   7    2.10    5.20
   1  -3   7    1.70    7.30
   1  -3   7    4.00    7.00
  -2   3  -7   56.79   14.40
  -2   3  -7   96.29   23.30
  -2   3  -7   58.59   22.20
   2  -3   7   59.99   22.00
   2  -3   7   57.19   17.50
   2  -3   7   70.99   16.50
   2  -3   7   76.49   16.80
  -3   3  -7  305.67   42.30
  -3   3  -7  297.17   45.30
  -3   3  -7  305.97   21.40
  -3   3  -7  229.48   27.90
   3  -3   7  280.47   35.10
   3  -3   7  357.26   29.00
   3  -3   7  323.47   50.59
   3  -3   7  324.97   35.50
  -4   3  -7  446.56   45.00
  -4   3  -7  457.55   48.60
  -4   3  -7  450.45   34.90
   4  -3   7  396.56   35.40
   4  -3   7  448.96   34.90
   4  -3   7  422.56   45.80
   4  -3   7  421.76   43.20
  -5   3  -7   72.69   26.60
  -5   3  -7   71.09   25.00
  -5   3  -7   83.49   19.50
   5  -3   7   36.30   17.80
   5  -3   7   65.99   14.30
  -6   3  -7  250.67   35.50
  -6   3  -7  155.58   34.10
  -6   3  -7  215.78   46.70
   6  -3   7  302.17   53.19
   6  -3   7  195.08   36.80
  -7   3  -7   13.40   16.00
  -7   3  -7   -1.20    8.30
   7  -3   7   15.20   15.80
   7  -3   7    9.00   12.40
   5   2  -7   16.90   11.30
   5   2  -7    9.70   11.20
   5   2  -7    8.60   15.00
   5   2  -7   16.40   17.10
  -5  -2   7   12.50   14.70
  -5  -2   7   41.60   26.40
  -5  -2   7    9.90   10.90
   4   2  -7   -2.20    5.20
   4   2  -7    1.00    9.30
   4   2  -7   12.50   12.60
   4   2  -7   22.10   13.30
  -4  -2   7   -3.20   11.20
  -4  -2   7    6.90    7.70
  -4  -2   7    5.50    9.20
   3   2  -7    6.60    9.70
   3   2  -7    0.90   10.30
   3   2  -7    6.90    7.70
   3   2  -7    3.20    8.80
  -3  -2   7   -2.10    5.40
  -3  -2   7    3.00   10.00
  -3  -2   7   -3.70    6.80
   2   2  -7    8.20   10.80
   2   2  -7    3.30    6.20
   2   2  -7   12.50   10.90
   2   2  -7    0.50    6.80
   2   2  -7   -0.40    5.40
  -2  -2   7   13.40    8.00
  -2  -2   7    3.90    5.30
  -2  -2   7   12.20   11.70
  -2  -2   7    0.00    8.30
   1   2  -7   97.19   17.10
   1   2  -7  103.19   16.80
   1   2  -7   98.69   27.00
   1   2  -7   91.59   23.80
   1   2  -7  132.89   23.10
  -1  -2   7   80.19   16.30
  -1  -2   7  116.49   24.20
  -1  -2   7  107.69   28.10
  -1  -2   7  138.09   20.00
   0   2  -7  191.08   26.30
   0   2  -7  171.18   21.50
   0   2  -7  177.68   29.60
   0   2  -7  192.18   24.80
   0   2  -7  153.78   31.30
   0  -2   7  160.38   32.70
   0  -2   7  206.48   25.10
   0  -2   7  155.08   22.00
   0  -2   7  196.88   29.80
  -1   2  -7   12.40   11.20
  -1   2  -7   14.30   12.20
  -1   2  -7   19.70    9.00
  -1   2  -7   11.00    7.60
   1  -2   7   14.00    7.80
   1  -2   7   13.50    9.20
   1  -2   7    1.70    7.90
   1  -2   7   13.90   11.20
  -2   2  -7  170.28   35.60
  -2   2  -7  189.78   30.00
  -2   2  -7  212.38   26.10
   2  -2   7  130.39   19.00
   2  -2   7  179.38   29.30
   2  -2   7  215.18   28.50
   2  -2   7  202.08   38.40
  -3   2  -7   69.89   16.00
  -3   2  -7  130.59   17.00
  -3   2  -7   81.99   21.80
  -3   2  -7  106.99   28.60
   3  -2   7   66.89   16.00
   3  -2   7   76.89   23.20
   3  -2   7   69.49   15.50
   3  -2   7   76.19   20.00
  -4   2  -7   33.30   16.60
  -4   2  -7   51.19   14.70
  -4   2  -7   42.50   11.90
  -4   2  -7   47.40   17.70
   4  -2   7   32.50   12.70
   4  -2   7   43.40   11.00
   4  -2   7   62.79   20.60
   4  -2   7   32.60   17.40
  -5   2  -7   22.00   11.00
  -5   2  -7   18.90   13.90
  -5   2  -7   21.10   14.40
   5  -2   7   36.60   17.70
   5  -2   7    8.40   10.20
   5  -2   7   22.50   10.70
  -6   2  -7  128.59   25.60
  -6   2  -7  101.29   29.00
  -6   2  -7  137.79   32.10
   6  -2   7  173.48   36.60
   6  -2   7  171.88   34.90
  -7   2  -7  210.48   33.20
  -7   2  -7  183.38   41.20
  -7   2  -7  178.58   37.40
   7  -2   7  160.48   35.20
   7  -2   7  210.18   42.60
   6   1  -7   43.10   16.70
   6   1  -7   32.90   24.00
   6   1  -7   42.00   28.00
  -6  -1   7   36.30   21.30
  -6  -1   7   26.60   15.60
  -6  -1   7   59.59   29.70
   5   1  -7   17.60   16.80
   5   1  -7    8.80    9.60
   5   1  -7  -11.00    8.90
   5   1  -7   -3.70    5.20
  -5  -1   7    1.30    9.10
  -5  -1   7   -3.80   10.60
  -5  -1   7    2.70    7.40
   4   1  -7   20.90   16.00
   4   1  -7   26.30   11.50
   4   1  -7   32.60   17.20
   4   1  -7   33.40   12.70
  -4  -1   7   27.00   11.70
  -4  -1   7   36.20   17.50
  -4  -1   7   18.20   17.30
   3   1  -7  159.48   27.30
   3   1  -7  179.98   35.70
   3   1  -7  196.28   27.10
   3   1  -7  189.28   36.00
  -3  -1   7  180.18   26.50
  -3  -1   7  179.28   34.50
  -3  -1   7  180.28   39.10
   2   1  -7  170.88   31.30
   2   1  -7  231.28   29.10
   2   1  -7  213.98   33.90
   2   1  -7  204.18   35.00
  -2  -1   7  261.07   38.50
  -2  -1   7  231.38   43.20
  -2  -1   7  218.78   27.00
  -2  -1   7  251.47   20.40
   1   1  -7   66.99   21.40
   1   1  -7   79.39   20.10
   1   1  -7   93.59   17.80
   1   1  -7   96.99   18.20
   1   1  -7   60.09   12.60
  -1  -1   7   76.39   14.60
  -1  -1   7   63.29   12.80
  -1  -1   7   76.19   20.00
  -1  -1   7   71.69   21.90
   0   1  -7   41.40   11.80
   0   1  -7   51.39   16.50
   0   1  -7   58.49   19.20
   0   1  -7   37.40   11.50
   0   1  -7   32.20   10.10
   0  -1   7   27.50    9.10
   0  -1   7   42.30   16.70
   0  -1   7   38.60   14.60
   0  -1   7   29.10    9.40
  -1   1  -7  844.32   37.60
  -1   1  -7  823.62   51.79
  -1   1  -7  779.52   56.79
  -1   1  -7  822.42   40.90
  -1   1  -7  877.61   44.00
   1  -1   7  838.22   51.89
   1  -1   7  804.52   42.40
   1  -1   7  844.72   42.50
   1  -1   7  824.22   57.29
  -2   1  -7   11.20    8.10
  -2   1  -7   11.80    6.90
  -2   1  -7    1.90    6.40
  -2   1  -7   10.70    7.70
   2  -1   7   11.60    7.40
   2  -1   7   12.70    8.80
   2  -1   7   17.60   10.60
   2  -1   7   16.70    8.40
  -3   1  -7   90.19   22.80
  -3   1  -7  130.19   17.60
  -3   1  -7   76.29   23.70
  -3   1  -7   72.09   16.60
  -3   1  -7   83.39   16.40
   3  -1   7  112.29   23.40
   3  -1   7   62.09   15.00
   3  -1   7   98.89   20.30
   3  -1   7  105.99   15.30
   3  -1   7   78.19   23.60
  -4   1  -7  178.38   35.30
  -4   1  -7  167.78   29.70
  -4   1  -7  210.18   24.20
  -4   1  -7  156.28   24.10
   4  -1   7  155.38   20.00
   4  -1   7  166.08   28.50
   4  -1   7  169.28   27.40
   4  -1   7  189.98   35.00
  -5   1  -7   19.60   12.10
  -5   1  -7   -1.80    8.50
  -5   1  -7   17.10   10.40
   5  -1   7   10.50    9.10
   5  -1   7   15.90   13.20
   5  -1   7   14.00   10.10
   5  -1   7   10.20   11.30
  -6   1  -7   88.29   29.70
  -6   1  -7   79.39   19.60
  -6   1  -7   79.69   25.10
   6  -1   7   41.40   19.10
   6  -1   7   59.59   18.80
   6  -1   7   98.09   24.30
  -7   1  -7    9.70   10.00
  -7   1  -7   10.40   14.80
  -7   1  -7    9.00   10.00
   7  -1   7    5.40   10.30
   7  -1   7    7.00    9.80
  -8   1  -7    5.10    9.70
  -8   1  -7   14.60   14.00
   8  -1   7   14.30   15.60
   8  -1   7   -1.90    7.70
   6   0  -7   16.40   11.20
   6   0  -7   14.20   15.30
   6   0  -7    1.80   13.20
   6   0  -7   25.60   12.60
  -6   0   7   37.80   26.60
  -6   0   7   13.30   15.30
   5   0  -7   34.50   12.90
   5   0  -7   24.10   18.60
   5   0  -7   10.90   10.40
   5   0  -7   64.99   25.00
  -5   0   7   30.10   20.40
  -5   0   7   22.80   15.80
  -5   0   7   41.50   16.20
   4   0  -7    5.90    9.10
   4   0  -7    6.90   10.60
   4   0  -7   -7.90    5.20
   4   0  -7   -2.80    4.20
  -4   0   7   -1.50    5.30
  -4   0   7    6.90    9.00
  -4   0   7   14.30   17.00
   3   0  -7    8.10    7.20
   3   0  -7    9.70   10.50
   3   0  -7    4.50    7.80
   3   0  -7   23.50   13.60
  -3   0   7   13.30   11.20
  -3   0   7   14.20   13.00
  -3   0   7   12.60    8.90
  -3   0   7   26.80    9.80
   2   0  -7  291.97   40.60
   2   0  -7  231.58   27.30
   2   0  -7  206.08   35.60
   2   0  -7  255.27   22.20
  -2   0   7  249.97   21.40
  -2   0   7  273.97   43.80
  -2   0   7  264.47   22.30
  -2   0   7  292.97   40.50
   1   0  -7    2.00    7.40
   1   0  -7    8.00    7.00
   1   0  -7   -1.70    6.90
   1   0  -7   10.80    8.20
   1   0  -7   22.70    8.70
  -1   0   7   13.90    6.80
  -1   0   7   -0.70    5.10
  -1   0   7    4.30    9.30
  -1   0   7    6.10    6.10
   0   0  -7   40.80   11.50
   0   0  -7   44.00   12.90
   0   0  -7   49.00   17.70
   0   0  -7   40.50   12.10
   0   0  -7   25.00   13.40
   0   0   7   42.90   11.40
   0   0   7   43.30   11.30
   0   0   7   26.50   13.30
   0   0   7   46.20   14.00
  -1   0  -7    5.30    6.10
  -1   0  -7    8.70    6.60
  -1   0  -7    6.20    8.70
  -1   0  -7   10.20    8.90
  -1   0  -7   17.50    8.60
   1   0   7    4.30    7.10
   1   0   7    6.40    5.60
   1   0   7    0.00    5.10
  -2   0  -7   -1.00    5.80
  -2   0  -7    0.90    4.50
  -2   0  -7    3.10    5.60
  -2   0  -7   -5.20    3.90
  -2   0  -7   12.20    9.30
   2   0   7    4.20    5.50
   2   0   7   -3.30    4.20
   2   0   7    3.40    6.60
   2   0   7   -0.50    5.80
  -3   0  -7    2.40    8.00
  -3   0  -7    0.60    5.60
  -3   0  -7    9.20    9.10
  -3   0  -7    6.60    9.20
  -3   0  -7    1.10    7.70
   3   0   7    0.90    6.10
   3   0   7   11.30   10.10
   3   0   7    8.10    6.70
   3   0   7   11.30    7.30
  -4   0  -7   28.00   14.20
  -4   0  -7   16.40    9.80
  -4   0  -7   27.60   14.20
  -4   0  -7   26.00   10.80
   4   0   7   23.00   10.60
   4   0   7   29.40   13.20
   4   0   7   20.50    9.60
   4   0   7   20.40   12.50
  -5   0  -7  111.69   31.50
  -5   0  -7   87.39   22.00
  -5   0  -7   83.59   23.40
   5   0   7   89.99   19.90
   5   0   7   72.79   19.90
  -6   0  -7  464.05   46.30
  -6   0  -7  605.24   50.29
  -6   0  -7  517.45   37.20
   6   0   7  488.05   44.30
   6   0   7  514.15   39.30
   6   0   7  419.16   43.50
  -7   0  -7   14.40   14.00
  -7   0  -7   41.80   19.00
  -7   0  -7   33.30   13.70
   7   0   7   29.60   11.10
   7   0   7   17.90   13.80
   7   0   7   51.59   20.40
  -8   0  -7   17.60   17.10
  -8   0  -7   32.40   14.10
   8   0   7   13.60   13.40
   8   0   7   23.70   15.20
   8   0   7    9.90   10.10
   6  -1  -7   29.30   22.10
   6  -1  -7    4.40    7.90
   6  -1  -7   17.70   16.40
   6  -1  -7   13.70   11.70
  -6   1   7    9.20   13.80
  -6   1   7   10.80   15.90
   5  -1  -7   37.10   15.20
   5  -1  -7   35.10   13.10
   5  -1  -7   54.79   22.60
   5  -1  -7   47.60   21.90
  -5   1   7   69.99   16.70
  -5   1   7   51.39   15.70
  -5   1   7   42.60   16.70
  -5   1   7   39.00   25.00
  -5   1   7   40.80   20.40
   4  -1  -7  103.09   29.10
   4  -1  -7   93.69   19.90
   4  -1  -7  156.18   33.00
   4  -1  -7  102.09   19.50
  -4   1   7  107.99   23.10
  -4   1   7  117.39   22.40
  -4   1   7  146.19   34.20
  -4   1   7  146.39   22.20
  -4   1   7  123.79   32.40
   3  -1  -7  282.47   31.70
   3  -1  -7  262.77   41.70
   3  -1  -7  333.27   46.20
   3  -1  -7  231.98   27.00
  -3   1   7  272.47   29.80
  -3   1   7  249.28   22.50
  -3   1   7  252.87   42.10
  -3   1   7  257.47   39.30
  -3   1   7  268.57   45.90
   2  -1  -7   51.49   14.20
   2  -1  -7   42.70   11.90
   2  -1  -7   27.90   13.70
   2  -1  -7    4.80    9.30
  -2   1   7   38.20   11.00
  -2   1   7   21.40   13.40
  -2   1   7   52.29   15.70
  -2   1   7   46.50   16.60
  -2   1   7   50.09   11.60
   1  -1  -7   11.00   10.20
   1  -1  -7    9.80    9.00
   1  -1  -7   16.90    8.10
   1  -1  -7   15.50    7.30
  -1   1   7    8.20    6.00
  -1   1   7   15.90   11.70
  -1   1   7   14.40    8.30
  -1   1   7    3.60    7.90
  -1   1   7   19.20   11.60
   0  -1  -7   89.09   20.60
   0  -1  -7  107.99   21.40
   0  -1  -7   97.39   17.60
   0  -1  -7   95.39   15.20
   0   1   7  121.09   21.90
   0   1   7  124.09   26.20
   0   1   7  115.09   18.90
   0   1   7  112.79   20.10
   0   1   7   89.69   14.30
   0   1   7  112.29   18.60
  -1  -1  -7  198.08   30.00
  -1  -1  -7  218.48   22.70
  -1  -1  -7  201.68   17.30
  -1  -1  -7  196.18   19.60
  -1  -1  -7  240.18   26.20
   1   1   7  285.57   27.30
   1   1   7  249.48   35.70
   1   1   7  224.68   20.10
   1   1   7  229.88   23.60
   1   1   7  225.78   18.50
   1   1   7  243.28   24.30
  -2  -1  -7   46.80   11.90
  -2  -1  -7   47.90   14.60
  -2  -1  -7   56.89   12.90
  -2  -1  -7   65.99   15.80
  -2  -1  -7   39.90   12.00
   2   1   7   50.89   13.40
   2   1   7   60.79   13.40
   2   1   7   43.50   15.60
   2   1   7   65.49   15.90
   2   1   7   51.39   13.00
  -3  -1  -7    5.90    6.90
  -3  -1  -7    5.10    7.40
  -3  -1  -7   -2.10    6.20
  -3  -1  -7    1.00    5.10
  -3  -1  -7    3.10    7.40
   3   1   7    1.70    5.10
   3   1   7    6.20    6.90
   3   1   7   -4.50    5.50
   3   1   7   -0.30    4.50
  -4  -1  -7   87.89   20.60
  -4  -1  -7  106.49   18.70
  -4  -1  -7   51.49   17.20
  -4  -1  -7   59.99   14.20
   4   1   7   81.69   17.80
   4   1   7   83.59   16.20
   4   1   7   81.39   20.60
   4   1   7   59.99   16.30
  -5  -1  -7   21.80   10.40
  -5  -1  -7   21.00   11.60
   5   1   7   26.60   13.00
   5   1   7   15.40    9.70
  -6  -1  -7    9.60   10.00
  -6  -1  -7    2.50    8.50
   6   1   7   17.40   10.00
   6   1   7   23.50   12.90
   6   1   7   10.50    9.20
   6   1   7    4.00    7.20
  -7  -1  -7   -1.90    6.00
  -7  -1  -7   -6.90    7.30
   7   1   7    1.60    7.70
   7   1   7    2.00    8.50
   7   1   7    2.00    8.40
   7   1   7    0.00    8.00
  -8  -1  -7   33.60   14.60
   8   1   7    7.90   11.40
   8   1   7   20.50   12.60
   8   1   7   13.90   14.90
   6  -2  -7    4.90    7.70
   6  -2  -7   18.20   13.50
   6  -2  -7    8.10   12.90
   6  -2  -7   -3.50   10.70
  -6   2   7   12.30    9.60
  -6   2   7   16.00   12.10
  -6   2   7    6.80   14.70
  -6   2   7   -2.60    8.60
   5  -2  -7  162.68   38.70
   5  -2  -7  241.48   67.79
   5  -2  -7  195.58   26.00
   5  -2  -7  176.68   29.30
  -5   2   7  159.08   38.60
  -5   2   7  177.88   26.60
  -5   2   7  214.48   50.09
  -5   2   7  169.98   32.20
   4  -2  -7    4.40    9.80
   4  -2  -7    0.10    3.60
   4  -2  -7    5.20   10.40
   4  -2  -7   13.00   10.80
  -4   2   7    9.50   11.60
  -4   2   7   -6.80    4.20
  -4   2   7   -5.20    6.70
  -4   2   7    3.00    8.60
  -4   2   7    9.20    7.40
   3  -2  -7  666.73   41.10
   3  -2  -7  678.83   36.20
   3  -2  -7  655.93   55.29
   3  -2  -7  705.03   52.79
  -3   2   7  665.43   52.69
  -3   2   7  688.93   58.19
  -3   2   7  685.13   41.40
  -3   2   7  717.03   37.60
   2  -2  -7   32.60   15.40
   2  -2  -7   29.40    9.50
   2  -2  -7    8.50    8.70
   2  -2  -7   30.10   13.60
  -2   2   7   12.40   11.50
  -2   2   7   35.50   12.30
  -2   2   7   16.10    9.80
  -2   2   7   19.90   12.60
  -2   2   7   15.00    6.70
   1  -2  -7  580.54   34.70
   1  -2  -7  604.44   46.10
   1  -2  -7  574.94   30.80
   1  -2  -7  618.94   42.90
  -1   2   7  737.23   38.10
  -1   2   7  606.24   30.30
  -1   2   7  598.34   47.60
  -1   2   7  584.84   35.30
  -1   2   7  593.34   36.30
   0  -2  -7  119.89   17.40
   0  -2  -7  186.48   23.20
   0  -2  -7  126.59   23.20
   0  -2  -7  178.78   27.20
   0   2   7  160.78   14.10
   0   2   7  130.39   25.50
   0   2   7  199.78   22.90
   0   2   7  163.38   23.00
   0   2   7  163.28   25.80
   0   2   7  210.18   28.20
  -1  -2  -7   18.20    7.20
  -1  -2  -7   30.90   10.20
  -1  -2  -7   35.30   12.60
  -1  -2  -7   26.50   10.20
  -1  -2  -7   31.70   11.90
   1   2   7   27.70    9.50
   1   2   7   25.80   11.90
   1   2   7   34.20   11.30
   1   2   7   37.20   12.30
   1   2   7   44.80   10.40
   1   2   7   32.60   13.20
  -2  -2  -7  629.54   34.30
  -2  -2  -7  578.84   40.50
  -2  -2  -7  661.43   39.10
  -2  -2  -7  548.75   37.50
  -2  -2  -7  634.94   38.00
  -2  -2  -7  649.54   29.80
   2   2   7  625.14   36.60
   2   2   7  626.74   41.50
   2   2   7  709.63   46.20
   2   2   7  652.53   36.60
  -3  -2  -7    1.50    6.30
  -3  -2  -7    6.50    6.10
  -3  -2  -7    5.60    7.80
  -3  -2  -7   10.80   10.40
  -3  -2  -7    7.40    6.80
   3   2   7   10.20    8.10
   3   2   7    7.20   10.10
   3   2   7    7.20    7.10
   3   2   7    8.80    7.70
   3   2   7   14.20    8.40
   3   2   7    7.00    5.90
  -4  -2  -7  246.98   26.30
  -4  -2  -7  296.27   26.20
  -4  -2  -7  263.77   29.60
  -4  -2  -7  294.07   35.90
   4   2   7  266.97   24.30
   4   2   7  271.97   26.40
   4   2   7  240.48   18.80
   4   2   7  267.07   23.50
  -5  -2  -7  100.29   22.30
  -5  -2  -7  119.19   21.40
  -5  -2  -7   76.89   18.30
   5   2   7  108.49   20.60
   5   2   7  113.79   19.40
   5   2   7   85.39   16.40
   5   2   7   82.99   25.40
  -6  -2  -7  155.48   26.00
  -6  -2  -7  158.78   29.90
   6   2   7  174.18   25.70
   6   2   7  161.98   27.20
   6   2   7  109.59   19.20
   6   2   7  135.49   26.60
  -7  -2  -7   64.19   18.30
  -7  -2  -7   32.40   15.80
  -7  -2  -7   20.90   12.80
   7   2   7   30.10   13.50
   7   2   7   28.90   12.70
   7   2   7   23.40   16.70
   7   2   7   34.20   16.00
  -8  -2  -7   20.40   11.90
  -8  -2  -7    2.20   12.20
   8   2   7   -5.80    6.60
   8   2   7    7.80    8.70
   8   2   7   -0.30    8.10
   8   2   7   17.50   12.90
   6  -3  -7   75.19   20.10
   6  -3  -7   45.20   14.70
   6  -3  -7   39.40   23.10
   6  -3  -7   49.90   23.90
  -6   3   7  112.59   25.20
  -6   3   7   38.80   21.40
  -6   3   7   38.80   26.80
   5  -3  -7   25.50   10.40
   5  -3  -7    2.70    7.80
   5  -3  -7   18.60   15.70
   5  -3  -7    6.70   11.50
  -5   3   7   15.70   11.60
  -5   3   7    0.20   13.20
  -5   3   7   12.80   10.40
  -5   3   7   11.60   12.30
   4  -3  -7  291.07   22.50
   4  -3  -7  273.47   33.70
   4  -3  -7  192.48   39.40
   4  -3  -7  298.67   46.80
  -4   3   7  220.98   47.40
  -4   3   7  218.78   47.50
  -4   3   7  268.07   47.00
  -4   3   7  219.48   32.60
   3  -3  -7  237.18   30.70
   3  -3  -7  205.98   36.50
   3  -3  -7  181.48   35.30
   3  -3  -7  198.28   17.40
  -3   3   7  204.98   29.90
  -3   3   7  198.58   17.80
  -3   3   7  243.08   30.90
  -3   3   7  216.58   38.20
  -3   3   7  160.08   35.20
   2  -3  -7  218.18   35.30
   2  -3  -7  199.28   28.90
   2  -3  -7  217.68   16.90
   2  -3  -7  303.87   44.80
   2  -3  -7  258.27   38.00
  -2   3   7  269.37   22.90
  -2   3   7  274.67   39.10
  -2   3   7  274.27   33.80
  -2   3   7  225.98   16.90
  -2   3   7  270.17   42.20
  -2   3   7  256.67   29.80
   1  -3  -7   22.70    9.80
   1  -3  -7   20.20   11.30
   1  -3  -7    8.30    9.10
   1  -3  -7   18.30   11.20
  -1   3   7    5.60    8.90
  -1   3   7   13.10    8.30
  -1   3   7   14.50    5.30
  -1   3   7   19.30    9.10
  -1   3   7    3.80    8.00
  -1   3   7   24.00   11.50
   0  -3  -7   64.99   13.50
   0  -3  -7   45.40   13.80
   0  -3  -7   49.00   14.60
   0  -3  -7   53.39   17.20
   0  -3  -7   55.29   14.70
   0   3   7   52.59   15.60
   0   3   7   81.99   19.60
   0   3   7   64.89   16.00
   0   3   7   63.19   10.50
   0   3   7   58.49   13.70
   0   3   7   37.70   12.10
  -1  -3  -7  218.08   25.20
  -1  -3  -7  162.18   20.70
  -1  -3  -7  137.79   20.40
  -1  -3  -7  106.89   18.90
  -1  -3  -7  146.99   18.20
   1   3   7  131.99   24.00
   1   3   7  163.38   19.40
   1   3   7  151.48   25.40
   1   3   7  137.19   20.80
   1   3   7  137.09   16.50
   1   3   7  164.18   22.40
  -2  -3  -7    6.90    5.90
  -2  -3  -7   17.00    9.10
  -2  -3  -7   38.40   12.30
  -2  -3  -7   18.60    9.90
  -2  -3  -7   14.70    6.40
  -2  -3  -7   20.50    9.30
   2   3   7   11.10    7.00
   2   3   7   15.50    8.40
   2   3   7   24.40   13.80
   2   3   7   32.30   10.70
   2   3   7   13.30    7.00
   2   3   7   20.10    8.10
   2   3   7   13.10    8.40
  -3  -3  -7   52.99   13.90
  -3  -3  -7   41.60   14.10
  -3  -3  -7   61.79   12.80
  -3  -3  -7   48.80   13.60
  -3  -3  -7   57.89   14.00
   3   3   7   42.70   11.60
   3   3   7   52.69   11.90
   3   3   7   54.69   13.80
   3   3   7   56.39   14.00
  -4  -3  -7  157.08   29.50
  -4  -3  -7  132.39   20.80
  -4  -3  -7  127.49   20.70
  -4  -3  -7  145.69   24.10
  -4  -3  -7  148.89   23.50
   4   3   7  147.29   22.90
   4   3   7  125.99   18.00
   4   3   7  119.29   18.40
   4   3   7  151.48   22.60
   4   3   7  133.09   18.60
  -5  -3  -7    0.90    5.90
  -5  -3  -7   -8.10    4.30
  -5  -3  -7    1.20    5.20
   5   3   7    0.10    6.60
   5   3   7    6.30    5.90
   5   3   7    4.10    6.40
   5   3   7    4.10    6.10
   5   3   7    2.40    5.90
  -6  -3  -7  166.38   27.00
  -6  -3  -7  194.28   26.70
  -6  -3  -7  204.78   28.20
   6   3   7  173.68   25.60
   6   3   7  148.89   30.30
   6   3   7  140.19   22.80
   6   3   7  191.58   26.10
  -7  -3  -7   -0.30    7.10
  -7  -3  -7    3.20   10.60
  -7  -3  -7   12.00    9.40
   7   3   7    3.60    7.00
   7   3   7   10.50   10.20
   7   3   7    8.00   15.40
   7   3   7    7.80   10.80
   7   3   7   -0.70    5.40
  -8  -3  -7  104.89   26.20
   8   3   7   48.00   15.30
   8   3   7   18.60   13.00
   8   3   7   49.60   18.30
   5  -4  -7  152.88   36.30
   5  -4  -7   70.99   27.00
   5  -4  -7  109.09   17.00
  -5   4   7   66.39   29.40
  -5   4   7   92.29   23.50
  -5   4   7  124.49   26.20
   4  -4  -7   -4.90    6.60
   4  -4  -7    7.60   12.60
   4  -4  -7   -1.20    6.80
  -4   4   7   -7.70    6.20
  -4   4   7   -4.30    8.50
  -4   4   7   -0.30    6.70
  -4   4   7   -1.40    7.50
   3  -4  -7   -1.00    5.60
   3  -4  -7   18.30   13.30
   3  -4  -7   -0.20    8.10
   3  -4  -7   -1.80    7.10
  -3   4   7   -1.50    9.00
  -3   4   7   -4.00    6.30
  -3   4   7    7.50   10.10
  -3   4   7    0.00    7.30
   2  -4  -7  108.49   25.60
   2  -4  -7  149.39   29.20
   2  -4  -7  141.59   21.90
   2  -4  -7  112.39   23.00
  -2   4   7  167.28   41.20
  -2   4   7  115.49   28.10
  -2   4   7  137.19   24.70
  -2   4   7  137.39   23.60
   1  -4  -7   41.90   16.70
   1  -4  -7   16.30    8.50
   1  -4  -7   40.10   14.80
   1  -4  -7   44.80   14.70
  -1   4   7   38.90   14.10
  -1   4   7   35.60   14.20
  -1   4   7   15.70   11.20
  -1   4   7   11.70   10.70
  -1   4   7   38.60   12.40
   0  -4  -7  220.98   24.40
   0  -4  -7  147.29   19.80
   0  -4  -7  200.78   32.10
   0  -4  -7  197.48   26.10
   0  -4  -7  249.78   30.40
   0  -4  -7  171.68   25.60
   0   4   7  164.98   27.10
   0   4   7  188.58   20.90
   0   4   7  182.38   22.50
   0   4   7  242.68   30.70
   0   4   7  199.58   27.70
  -1  -4  -7  336.07   25.40
  -1  -4  -7  306.47   27.80
  -1  -4  -7  356.56   24.40
  -1  -4  -7  361.66   25.80
  -1  -4  -7  364.66   28.10
  -1  -4  -7  344.97   36.20
   1   4   7  413.76   31.80
   1   4   7  382.16   24.80
   1   4   7  339.47   28.90
   1   4   7  339.67   28.00
   1   4   7  380.26   26.80
   1   4   7  401.66   32.50
  -2  -4  -7   -3.00    7.40
  -2  -4  -7    0.20    5.30
  -2  -4  -7    2.90    7.10
   2   4   7    4.60    6.90
   2   4   7    1.00    5.30
   2   4   7   -0.40    4.40
  -3  -4  -7  322.27   34.30
  -3  -4  -7  263.17   33.80
   3   4   7  281.17   24.50
   3   4   7  271.57   24.20
  -4  -4  -7  133.39   21.40
   4   4   7  111.09   18.80
   4   4   7  131.29   21.30
   4   4   7  151.38   22.80
  -5  -4  -7   55.69   15.10
   5   4   7   77.69   15.80
   5   4   7   53.09   14.60
   5   4   7   80.39   16.70
  -6  -4  -7    1.10    9.00
   6   4   7   -1.60    4.70
   6   4   7   -1.90    6.00
   6   4   7    4.40    8.20
  -7  -4  -7   22.00   13.50
   7   4   7   40.10   16.50
   7   4   7   15.40   12.20
   7   4   7   31.10   11.70
   5  -5  -7  327.57   58.49
   5  -5  -7  183.88   32.00
  -5   5   7  153.68   30.50
  -5   5   7  190.38   45.50
  -5   5   7  179.58   41.00
   4  -5  -7   -1.60   10.30
   4  -5  -7    6.20    9.30
   4  -5  -7    6.30   12.50
   4  -5  -7    8.70   10.50
  -4   5   7    5.20   13.30
  -4   5   7    9.70   12.10
  -4   5   7    4.80    8.30
   3  -5  -7   12.40   11.90
   3  -5  -7   20.00   14.50
   3  -5  -7   55.49   25.70
   3  -5  -7   11.30    9.60
  -3   5   7   28.80   13.20
  -3   5   7    5.40   10.80
  -3   5   7   26.20   16.20
  -3   5   7   24.50   10.90
   2  -5  -7   13.00    9.20
   2  -5  -7    0.90    8.50
   2  -5  -7    4.40    7.70
   2  -5  -7   -6.80    8.30
  -2   5   7   -9.10    6.30
  -2   5   7    3.70    9.60
  -2   5   7   -7.10    8.00
  -2   5   7   -1.70    6.10
   1  -5  -7   -2.40    5.80
   1  -5  -7   -0.80    9.50
   1  -5  -7   -0.70    8.40
   1  -5  -7    1.30    7.00
   1  -5  -7   12.10    9.20
  -1   5   7   -5.20    5.90
  -1   5   7    1.80    8.80
  -1   5   7    0.40    6.20
  -1   5   7   10.20    9.70
   0  -5  -7    0.00    7.90
   0  -5  -7   -0.60    5.90
   0  -5  -7   -5.00    7.70
   0  -5  -7    6.00    7.40
   0  -5  -7   -1.80    6.20
   0   5   7    4.20    6.30
   0   5   7    4.40    8.00
   0   5   7    6.40    7.80
   0   5   7    6.80    7.50
  -1  -5  -7  120.29   18.30
  -1  -5  -7   56.99   19.40
  -1  -5  -7  106.59   18.90
  -1  -5  -7  123.29   18.80
  -1  -5  -7  111.49   20.90
  -1  -5  -7   85.79   14.50
   1   5   7   85.69   15.60
   1   5   7   98.29   18.80
   1   5   7  102.89   19.00
   1   5   7  106.39   17.10
  -2  -5  -7   28.50   11.00
  -2  -5  -7   26.80   12.80
  -2  -5  -7   31.70   17.80
  -2  -5  -7   21.60    8.90
   2   5   7   29.50   12.70
   2   5   7   29.40   10.00
  -3  -5  -7  192.38   28.10
   3   5   7  197.58   27.70
  -4  -5  -7  237.28   36.90
   4   5   7  209.98   27.20
   4   5   7  197.38   25.20
   4   5   7  256.87   31.00
   5   5   7   33.70   13.20
   5   5   7   52.69   13.90
   5   5   7   37.00   12.80
   6   5   7  100.09   22.80
   6   5   7   79.99   15.40
   7   5   7   75.89   20.50
   5  -6  -7   17.50   18.10
   5  -6  -7   16.40   13.30
   5  -6  -7   53.29   23.20
  -5   6   7   50.69   19.40
  -5   6   7   37.50   21.60
   4  -6  -7    4.30   11.60
   4  -6  -7   -1.20    8.20
   4  -6  -7    9.10   10.00
  -4   6   7    5.30   10.60
  -4   6   7   -5.00    8.50
  -4   6   7   -2.80   11.10
   3  -6  -7  246.58   40.30
   3  -6  -7  217.78   36.00
   3  -6  -7  375.66   52.59
   3  -6  -7  305.67   37.50
  -3   6   7  247.98   33.40
  -3   6   7  297.27   46.50
  -3   6   7  267.57   45.30
   2  -6  -7    8.80   10.10
   2  -6  -7   27.70   14.70
   2  -6  -7   11.50   11.70
   2  -6  -7    1.00    6.30
   2  -6  -7    6.70    7.90
  -2   6   7   -3.40    6.10
  -2   6   7    4.50    9.10
  -2   6   7    4.40    9.20
   1  -6  -7  174.38   25.00
   1  -6  -7  123.49   27.50
   1  -6  -7  122.39   22.70
   1  -6  -7  190.78   23.40
   1  -6  -7  204.98   30.40
   1  -6  -7  192.98   28.30
  -1   6   7  127.39   26.30
  -1   6   7  172.08   29.20
  -1   6   7  169.58   25.40
  -1   6   7  159.68   28.40
   0  -6  -7   90.49   17.70
   0  -6  -7  186.78   25.70
   0  -6  -7  130.39   22.10
   0  -6  -7  207.88   25.50
   0  -6  -7  113.49   27.20
   0  -6  -7  207.78   38.20
   0   6   7  125.79   23.60
   0   6   7  133.59   26.40
   0   6   7  208.78   26.90
   0   6   7  184.68   26.60
  -1  -6  -7   -3.40    7.60
  -1  -6  -7    5.70    7.20
  -1  -6  -7   -0.80   10.00
   1   6   7    1.10    7.40
   1   6   7   -4.20    6.40
  -2  -6  -7  140.09   32.20
  -2  -6  -7  142.49   27.30
  -2  -6  -7  141.99   23.80
   2   6   7  103.69   21.10
   2   6   7  151.48   21.30
  -3  -6  -7    2.30   12.70
  -3  -6  -7   41.60   22.40
   3   6   7   39.70   11.20
   3   6   7   41.40   11.10
   3   6   7   44.60   13.50
  -4  -6  -7  116.99   28.30
   4   6   7   77.79   18.00
   4   6   7   71.59   17.10
   4   6   7   67.29   15.60
   5   6   7  133.69   22.70
   5   6   7  171.98   23.80
   5   6   7  202.78   29.50
   6   6   7   17.30   10.70
   6   6   7   16.30   13.00
   4  -7  -7   -2.00   12.10
   4  -7  -7   17.30   13.90
   4  -7  -7   20.80   15.20
   4  -7  -7   13.90   14.90
  -4   7   7    4.80   12.00
  -4   7   7   28.60   15.60
  -4   7   7   21.80   29.10
   3  -7  -7   82.99   25.20
   3  -7  -7   67.69   21.90
   3  -7  -7   36.00   27.50
   3  -7  -7   72.29   22.10
  -3   7   7   88.39   21.20
  -3   7   7   82.19   29.50
  -3   7   7   35.40   17.50
   2  -7  -7   44.90   13.30
   2  -7  -7   16.80   11.30
   2  -7  -7   51.59   18.60
   2  -7  -7   25.80   16.70
   2  -7  -7   20.40   13.30
  -2   7   7   37.50   16.00
  -2   7   7   50.59   21.20
  -2   7   7   36.00   14.30
   1  -7  -7   78.99   19.00
   1  -7  -7  113.09   20.30
   1  -7  -7  180.68   23.90
   1  -7  -7  147.09   25.60
   1  -7  -7  159.68   26.70
   1  -7  -7  153.48   34.10
  -1   7   7   89.39   21.80
  -1   7   7  113.49   25.50
  -1   7   7  126.69   22.70
  -1   7   7  116.09   23.70
   0  -7  -7   89.09   21.30
   0  -7  -7   68.59   22.50
   0  -7  -7   51.19   13.80
   0  -7  -7   92.59   18.10
   0  -7  -7  110.59   19.80
   0   7   7   38.90   15.80
   0   7   7   49.80   15.90
   0   7   7   58.59   15.30
  -1  -7  -7   20.80   11.00
  -1  -7  -7   -0.60   10.70
  -1  -7  -7   14.90   13.10
   1   7   7   16.00    9.40
   1   7   7   10.40    9.70
  -2  -7  -7   28.60   16.10
  -2  -7  -7   42.50   21.10
   2   7   7   47.20   16.70
   2   7   7   53.09   14.40
  -3  -7  -7   -7.30   10.10
  -3  -7  -7   -2.50   10.20
   3   7   7   -6.40   10.50
   3   7   7    0.50    6.40
   3   7   7    0.20    4.40
  -4  -7  -7  105.49   27.30
   4   7   7  106.79   19.30
   4   7   7   77.49   19.20
   4   7   7   55.49   15.00
   5   7   7    6.80    6.30
   5   7   7    2.70    6.40
   5   7   7    5.00    9.40
   6   7   7    4.50    6.80
   3  -8  -7   -6.90   13.80
   3  -8  -7    8.70   12.80
   3  -8  -7    7.30   14.50
   3  -8  -7   24.30   15.50
  -3   8   7    8.60   13.50
  -3   8   7    3.50   11.90
  -3   8   7   15.80   14.00
   2  -8  -7    1.00   12.30
   2  -8  -7   10.40   11.40
   2  -8  -7    1.90   11.30
   2  -8  -7   -1.30   11.10
  -2   8   7   12.70   11.90
  -2   8   7   -1.10    5.80
  -2   8   7    7.80   13.40
   1  -8  -7   -5.90   11.50
   1  -8  -7    6.60   13.00
   1  -8  -7    3.40   11.80
   1  -8  -7    7.50   10.10
  -1   8   7   -2.10    7.00
  -1   8   7    7.80    8.20
  -1   8   7    3.00    7.50
   0  -8  -7  119.59   32.20
   0  -8  -7  220.18   28.80
   0  -8  -7  161.18   28.30
   0   8   7  160.98   26.10
   0   8   7  150.78   29.20
  -1  -8  -7   15.50   14.50
  -1  -8  -7   41.50   22.80
   1   8   7   28.10   12.30
   1   8   7   37.40   15.00
  -2  -8  -7  212.28   33.80
  -2  -8  -7  154.88   35.30
   2   8   7  222.18   33.20
   2   8   7  323.27   34.90
  -3  -8  -7  114.89   33.80
  -3  -8  -7  255.07   39.40
   3   8   7  167.28   30.70
   3   8   7  181.18   25.10
  -4  -8  -7   47.70   21.40
   4   8   7   10.10   11.10
   4   8   7   13.10    8.70
   4   8   7   12.30    8.30
   5   8   7    2.60    6.20
   5   8   7   -2.40    5.20
   2  -9  -7   31.70   18.20
   2  -9  -7   20.70   15.00
   2  -9  -7   21.50   17.30
  -2   9   7   10.90   11.80
  -2   9   7   34.20   19.60
  -2   9   7   22.90   15.30
   1  -9  -7   71.39   21.00
   1  -9  -7   71.59   27.00
   1  -9  -7   20.00   11.50
   1  -9  -7  125.19   25.00
  -1   9   7   52.19   16.80
   0  -9  -7    2.70   15.90
   0  -9  -7   14.30   13.80
   0   9   7    9.10   13.30
   0   9   7   14.80   14.20
  -1  -9  -7    5.40   13.70
  -1  -9  -7   30.80   21.20
   1   9   7   15.30   12.50
   1   9   7   14.40   13.10
  -2  -9  -7  110.39   36.60
  -2  -9  -7   77.59   22.40
   2   9   7   72.09   18.80
   2   9   7   62.79   18.60
  -3  -9  -7   32.70   19.10
  -3  -9  -7    5.10   15.60
   3   9   7   13.90   12.30
   3   9   7   21.20   12.70
   0   7  -8   25.50   23.50
   0   7  -8   77.09   27.50
   0   7  -8   33.10   12.70
   0   7  -8   11.50   14.70
   0  -7   8   58.69   23.20
   0  -7   8  114.49   36.60
   0  -7   8   31.30   14.10
   0  -7   8   26.30   18.90
  -1   7  -8   27.90   12.70
  -1   7  -8   24.20   19.00
  -1   7  -8   51.39   24.10
   1  -7   8  100.99   36.00
   1  -7   8   42.90   15.60
   1  -7   8   47.20   16.60
   1  -7   8   33.40   18.90
  -2   7  -8  145.49   29.40
  -2   7  -8  118.49   38.20
  -2   7  -8  156.18   36.10
   2  -7   8  228.08   52.59
   2  -7   8  118.59   25.90
   2  -7   8  105.79   30.00
   2  -7   8  121.99   24.40
  -3   7  -8  124.09   34.90
  -3   7  -8  108.59   23.50
  -3   7  -8   92.79   35.00
   3  -7   8  149.49   43.00
   3  -7   8  104.79   23.70
   3  -7   8   80.89   25.60
   3  -7   8  161.18   28.50
   2   6  -8   22.60   14.60
   2   6  -8    4.20   20.20
   2   6  -8    8.50   12.70
  -2  -6   8   23.00   13.70
  -2  -6   8   18.80   15.10
  -2  -6   8   25.30   21.40
   1   6  -8   42.80   19.90
   1   6  -8   87.09   16.80
   1   6  -8   92.79   23.00
   1   6  -8   85.89   22.40
   1   6  -8   74.49   26.50
  -1  -6   8  144.29   33.10
  -1  -6   8  134.69   26.10
  -1  -6   8  180.08   42.80
  -1  -6   8  131.59   31.10
   0   6  -8   27.00   11.60
   0   6  -8   27.90   21.20
   0   6  -8   62.89   23.60
   0   6  -8   42.50   16.40
   0  -6   8   21.40   15.00
   0  -6   8   70.59   22.70
   0  -6   8   28.80   14.40
   0  -6   8   64.89   29.60
  -1   6  -8   86.39   28.20
  -1   6  -8   84.29   28.90
  -1   6  -8   70.69   18.00
   1  -6   8   98.89   33.50
   1  -6   8   74.29   18.90
   1  -6   8   44.20   18.70
   1  -6   8   80.89   22.70
  -2   6  -8   55.49   22.50
  -2   6  -8   37.10   14.20
  -2   6  -8   39.20   23.20
   2  -6   8   35.90   17.20
   2  -6   8  107.39   33.30
   2  -6   8   50.89   16.70
   2  -6   8   38.20   14.90
  -3   6  -8  122.69   31.50
  -3   6  -8   90.29   20.90
   3  -6   8  233.38   51.49
   3  -6   8   77.29   28.10
   3  -6   8   37.90   16.70
   3  -6   8  109.29   22.80
  -4   6  -8   24.30   13.90
  -4   6  -8   38.20   23.10
  -4   6  -8   50.49   23.00
   4  -6   8   22.60   16.80
   4  -6   8   37.70   12.70
   4  -6   8   72.89   41.50
  -5   6  -8   69.99   28.50
  -5   6  -8   88.89   20.10
  -5   6  -8   82.39   31.60
   5  -6   8  124.59   34.70
   5  -6   8  173.88   45.30
   5  -6   8   94.39   23.70
   3   5  -8   35.90   30.50
   3   5  -8   34.00   14.70
   3   5  -8   33.50   18.80
   3   5  -8    8.50   14.70
  -3  -5   8   29.60   23.30
  -3  -5   8   24.20   16.40
  -3  -5   8    5.40   10.90
   2   5  -8   12.10   16.60
   2   5  -8    8.90   14.10
   2   5  -8    2.90    9.40
   2   5  -8   33.80   16.40
  -2  -5   8    9.60   11.80
  -2  -5   8    3.00    7.80
  -2  -5   8    8.90   14.20
   1   5  -8  488.85   50.19
   1   5  -8  406.46   35.60
   1   5  -8  292.77   49.70
   1   5  -8  300.87   38.90
  -1  -5   8  322.47   38.40
  -1  -5   8  382.96   42.30
  -1  -5   8  569.64   78.09
   0   5  -8  117.09   20.20
   0   5  -8   77.99   27.50
   0   5  -8   95.49   23.20
   0   5  -8   74.19   23.40
   0  -5   8   85.59   20.00
   0  -5   8   68.69   21.20
   0  -5   8  156.18   40.20
  -1   5  -8   63.89   24.70
  -1   5  -8   38.90   18.40
  -1   5  -8   55.89   16.30
   1  -5   8   75.39   20.80
   1  -5   8   59.89   20.10
   1  -5   8  114.79   38.00
   1  -5   8   52.79   15.60
  -2   5  -8   44.80   18.60
  -2   5  -8   57.49   16.80
  -2   5  -8   45.70   21.40
   2  -5   8   48.30   19.90
   2  -5   8   45.40   14.70
   2  -5   8   66.59   18.20
   2  -5   8   86.69   29.20
  -3   5  -8   29.20   12.70
  -3   5  -8   46.00   22.40
  -3   5  -8   29.00   20.60
   3  -5   8   18.60   10.80
   3  -5   8   34.00   20.80
   3  -5   8    6.60   11.70
   3  -5   8   20.60   10.20
  -4   5  -8   -4.40    6.80
  -4   5  -8    8.90   14.50
  -4   5  -8    2.90    6.40
   4  -5   8   -5.70    7.10
   4  -5   8   -0.20    8.50
   4  -5   8    2.00    9.20
  -5   5  -8  143.19   27.10
  -5   5  -8  103.59   33.60
  -5   5  -8  100.79   30.80
   5  -5   8  122.79   24.40
   5  -5   8   99.19   29.30
   5  -5   8  275.37   52.39
  -6   5  -8   -2.50    9.80
  -6   5  -8    7.20   15.60
   6  -5   8    1.30   12.40
   6  -5   8   24.80   19.00
   6  -5   8    7.90   12.40
   4   4  -8   -3.70    7.60
   4   4  -8    9.40   27.10
   4   4  -8   16.20   14.30
   4   4  -8    7.80   14.60
  -4  -4   8    9.50   11.50
  -4  -4   8    0.00   12.30
   3   4  -8  132.39   33.80
   3   4  -8  178.58   35.50
   3   4  -8  211.98   40.40
   3   4  -8  164.18   29.20
  -3  -4   8  302.67   57.69
  -3  -4   8  242.08   35.50
  -3  -4   8  177.28   37.00
   2   4  -8    4.70   10.50
   2   4  -8   -0.10    6.40
   2   4  -8    2.00    8.60
   2   4  -8   22.00    9.50
   2   4  -8   23.50   16.50
  -2  -4   8   19.80   10.00
  -2  -4   8   55.19   27.00
  -2  -4   8    3.20    8.60
  -2  -4   8   -0.60    8.00
   1   4  -8   15.40   11.60
   1   4  -8   32.50   10.50
   1   4  -8   18.20   15.90
   1   4  -8   35.50   14.60
   1   4  -8   36.60   18.80
  -1  -4   8   40.60   21.40
  -1  -4   8   44.00   18.30
  -1  -4   8   33.70   13.20
  -1  -4   8    6.70    7.80
   0   4  -8   30.20   13.10
   0   4  -8   21.80   11.00
   0   4  -8   12.40   19.20
   0   4  -8   26.20   11.70
   0   4  -8    2.70   10.70
   0  -4   8    7.30   11.20
   0  -4   8   11.10   12.60
   0  -4   8    9.00    7.50
   0  -4   8   15.40    7.90
  -1   4  -8  280.07   47.40
  -1   4  -8  262.37   31.30
  -1   4  -8  261.67   39.40
   1  -4   8  252.97   33.60
   1  -4   8  290.17   43.10
   1  -4   8  257.57   45.50
   1  -4   8  240.28   30.40
  -2   4  -8   19.60   10.90
  -2   4  -8   13.20   12.30
  -2   4  -8   11.50   13.70
   2  -4   8   10.60   13.30
   2  -4   8    2.30    6.20
   2  -4   8   27.40   12.40
   2  -4   8    4.00   10.30
  -3   4  -8  268.37   41.80
  -3   4  -8  242.98   44.30
  -3   4  -8  243.38   20.20
  -3   4  -8  282.57   35.30
   3  -4   8  176.58   33.00
   3  -4   8  283.77   39.30
   3  -4   8  206.38   27.30
   3  -4   8  270.77   23.30
   3  -4   8  278.17   50.99
  -4   4  -8   19.60   15.80
  -4   4  -8   12.70   10.20
  -4   4  -8   25.80   17.70
   4  -4   8   10.90    9.00
   4  -4   8   14.20   13.50
   4  -4   8   18.80   16.20
  -5   4  -8    5.30   10.10
  -5   4  -8   -2.80    6.10
   5  -4   8    1.80    9.30
   5  -4   8   -6.00   13.60
   5  -4   8   20.00   15.80
  -6   4  -8   -2.90    7.90
  -6   4  -8    7.10   14.20
  -6   4  -8    2.50   12.70
   6  -4   8    3.00   11.90
   6  -4   8   52.99   25.90
   6  -4   8   22.30   17.70
   4   3  -8   22.40   17.80
   4   3  -8    7.70    9.50
   4   3  -8   38.40   16.40
   4   3  -8   -1.70   10.20
  -4  -3   8    4.50    7.50
  -4  -3   8   32.60   22.60
   3   3  -8   42.20   20.10
   3   3  -8   10.40   10.80
   3   3  -8   12.90    9.30
   3   3  -8    7.40   12.50
  -3  -3   8   13.10   10.20
  -3  -3   8   20.10   18.30
  -3  -3   8    8.90   10.70
   2   3  -8  141.69   25.00
   2   3  -8  196.58   39.10
   2   3  -8  196.68   29.00
   2   3  -8  233.08   39.40
  -2  -3   8  232.08   39.90
  -2  -3   8  340.27   25.70
  -2  -3   8  210.48   30.00
  -2  -3   8  352.16   60.99
   1   3  -8   50.29   15.10
   1   3  -8   57.59   14.90
   1   3  -8   81.69   22.10
   1   3  -8   65.59   24.20
   1   3  -8   89.59   20.10
  -1  -3   8   55.19   19.20
  -1  -3   8   85.59   17.40
  -1  -3   8   84.09   27.40
  -1  -3   8   64.49   16.50
   0   3  -8    7.80    8.30
   0   3  -8   23.00   11.50
   0   3  -8   11.80   10.00
   0   3  -8   -0.90   10.20
   0   3  -8   16.40   14.50
   0  -3   8   16.90    9.30
   0  -3   8   25.50   15.90
   0  -3   8   15.60   10.80
   0  -3   8   23.00    9.60
  -1   3  -8    7.60   11.60
  -1   3  -8   11.70   10.00
  -1   3  -8    2.10    7.60
  -1   3  -8    3.70    9.40
   1  -3   8   20.40   11.60
   1  -3   8    1.60    5.80
   1  -3   8   10.90    7.80
   1  -3   8    9.70   11.50
  -2   3  -8    9.90   11.80
  -2   3  -8   10.80   11.70
  -2   3  -8    2.60    6.20
   2  -3   8   -4.20    4.50
   2  -3   8   -0.40    7.70
   2  -3   8   -1.90    5.80
   2  -3   8    9.70    8.70
  -3   3  -8   29.30   17.20
  -3   3  -8   31.20   10.70
  -3   3  -8   35.70   13.40
  -3   3  -8   29.60   16.00
   3  -3   8   29.80   14.60
   3  -3   8   29.20   12.90
   3  -3   8   13.30    7.60
   3  -3   8   38.20   18.50
  -4   3  -8   29.20   16.70
  -4   3  -8   46.20   20.40
  -4   3  -8   68.89   15.00
  -4   3  -8   39.30   14.60
   4  -3   8   35.20   15.20
   4  -3   8   31.10   15.40
   4  -3   8   39.30   13.40
   4  -3   8   18.00   15.60
  -5   3  -8    9.90   11.30
  -5   3  -8   28.10   13.40
   5  -3   8   10.10   13.70
   5  -3   8   35.50   16.60
   5  -3   8   -3.10    7.30
   5  -3   8   28.90   17.60
  -6   3  -8  175.98   31.60
  -6   3  -8  107.99   33.40
  -6   3  -8   73.99   25.40
   6  -3   8  155.98   38.10
   6  -3   8   92.09   27.30
  -7   3  -8   -9.50    9.80
  -7   3  -8   14.00   10.60
  -7   3  -8   20.70   19.70
   7  -3   8   13.10   14.40
   7  -3   8   26.60   18.50
   5   2  -8   -0.20   11.40
   5   2  -8   24.10   20.00
   5   2  -8   31.90   15.40
   5   2  -8   60.89   26.00
  -5  -2   8   18.50   11.70
  -5  -2   8   34.60   24.80
  -5  -2   8   56.19   24.20
   4   2  -8    2.30   10.70
   4   2  -8    7.10   14.10
   4   2  -8    6.30    9.50
   4   2  -8   14.70   11.70
  -4  -2   8    8.70   13.00
  -4  -2   8    9.70    9.20
  -4  -2   8   10.10   12.60
   3   2  -8    3.90   12.30
   3   2  -8    3.40    7.00
   3   2  -8   16.80    9.50
   3   2  -8    2.10   13.90
  -3  -2   8   19.80    9.10
  -3  -2   8    5.20   10.30
  -3  -2   8   17.40   17.70
   2   2  -8   36.30   14.50
   2   2  -8   13.00    8.70
   2   2  -8   37.00   10.90
   2   2  -8   51.39   20.30
   2   2  -8   24.70   15.00
  -2  -2   8   28.70   11.40
  -2  -2   8   18.70   13.60
  -2  -2   8   46.90   13.30
  -2  -2   8   46.40   23.90
   1   2  -8  113.59   18.40
   1   2  -8  135.49   24.50
   1   2  -8  164.58   25.90
   1   2  -8  100.49   25.70
   1   2  -8  121.09   26.60
  -1  -2   8  136.29   22.40
  -1  -2   8  158.98   22.00
  -1  -2   8  136.39   28.00
  -1  -2   8  168.78   39.30
   0   2  -8   70.19   22.00
   0   2  -8   52.19   13.10
   0   2  -8   62.69   15.50
   0   2  -8   67.99   12.90
   0   2  -8   43.40   17.60
   0  -2   8   61.89   24.10
   0  -2   8   77.99   16.90
   0  -2   8   54.69   13.60
   0  -2   8   40.50   15.60
  -1   2  -8    8.00    7.30
  -1   2  -8    2.80    9.00
  -1   2  -8    6.30   11.20
  -1   2  -8   -5.60    6.60
   1  -2   8    7.40    7.10
   1  -2   8   -3.00    6.20
   1  -2   8   -1.30    5.00
  -2   2  -8  117.59   21.60
  -2   2  -8   84.49   25.60
  -2   2  -8   81.19   15.20
  -2   2  -8  120.29   26.60
   2  -2   8   86.79   19.70
   2  -2   8   74.99   18.60
   2  -2   8  106.39   24.30
   2  -2   8   93.19   24.90
  -3   2  -8   55.59   13.70
  -3   2  -8   10.50    8.50
  -3   2  -8   43.00   18.40
  -3   2  -8   16.60   13.00
  -3   2  -8   14.50    7.90
   3  -2   8   20.20   10.80
   3  -2   8   25.70   13.50
   3  -2   8   24.60   13.10
   3  -2   8   37.00   13.50
  -4   2  -8   19.30   10.90
  -4   2  -8    6.90   10.50
  -4   2  -8    3.30    7.00
  -4   2  -8   13.90   13.60
   4  -2   8    1.40    6.00
   4  -2   8    6.20    8.20
   4  -2   8    2.80    6.70
   4  -2   8   11.30   11.40
   4  -2   8   -1.20    5.10
  -5   2  -8    3.20    9.10
  -5   2  -8   27.80   12.40
  -5   2  -8   29.10   12.10
   5  -2   8   22.80   10.30
   5  -2   8   44.20   20.30
   5  -2   8    1.10    6.50
   5  -2   8   26.30   16.10
  -6   2  -8  150.98   27.70
  -6   2  -8  149.49   32.20
  -6   2  -8  190.38   42.60
   6  -2   8  198.28   34.10
   6  -2   8  270.17   47.60
   6  -2   8  159.28   33.40
  -7   2  -8  192.68   38.40
  -7   2  -8  283.17   51.19
   7  -2   8  345.97   54.99
   7  -2   8  270.07   46.50
   5   1  -8    4.40    8.50
   5   1  -8    7.00   10.80
   5   1  -8    8.90   12.80
  -5  -1   8   -1.70    7.80
  -5  -1   8    3.70   14.50
  -5  -1   8    9.10   15.70
   4   1  -8  135.69   32.80
   4   1  -8  222.18   44.30
   4   1  -8  171.38   29.20
   4   1  -8  136.19   25.80
  -4  -1   8   73.19   18.40
  -4  -1   8  147.99   40.80
  -4  -1   8  151.08   35.00
   3   1  -8  261.77   44.30
   3   1  -8  197.78   29.10
   3   1  -8  175.48   25.80
   3   1  -8  148.49   33.60
  -3  -1   8  260.97   32.90
  -3  -1   8  278.47   45.50
  -3  -1   8  271.97   50.59
  -3  -1   8  256.47   22.40
   2   1  -8    2.50    9.00
   2   1  -8    9.40    8.40
   2   1  -8    2.60    5.80
   2   1  -8   -5.00    8.80
  -2  -1   8   -2.00    4.80
  -2  -1   8   -3.90    7.20
  -2  -1   8    0.90    6.30
  -2  -1   8   -5.50    4.60
   1   1  -8   11.20   11.10
   1   1  -8    2.70    7.00
   1   1  -8    5.90   11.00
   1   1  -8   21.70   10.10
   1   1  -8    8.80    7.30
  -1  -1   8   16.60    8.30
  -1  -1   8   10.50    6.70
  -1  -1   8    4.10    8.50
  -1  -1   8    8.90    9.80
   0   1  -8  549.15   35.20
   0   1  -8  545.35   35.30
   0   1  -8  513.55   42.80
   0   1  -8  578.44   31.90
   0   1  -8  538.05   35.00
   0   1  -8  547.95   49.90
   0  -1   8  540.75   49.80
   0  -1   8  574.14   34.50
   0  -1   8  584.94   35.20
   0  -1   8  494.55   42.00
  -1   1  -8    7.90   10.70
  -1   1  -8    8.30    7.30
  -1   1  -8    7.60    7.70
  -1   1  -8    3.10    6.70
  -1   1  -8   12.40   10.20
   1  -1   8   16.40   11.90
   1  -1   8   33.60   13.90
   1  -1   8   17.20    8.30
   1  -1   8   31.70   11.00
  -2   1  -8  504.95   41.70
  -2   1  -8  513.25   30.40
  -2   1  -8  482.45   46.30
  -2   1  -8  501.55   34.60
  -2   1  -8  463.45   29.50
   2  -1   8  475.35   33.70
   2  -1   8  485.75   45.40
   2  -1   8  506.35   33.80
   2  -1   8  519.65   41.80
  -3   1  -8  107.59   16.90
  -3   1  -8   95.59   23.70
  -3   1  -8   60.89   21.40
  -3   1  -8   97.29   17.10
   3  -1   8   76.39   19.00
   3  -1   8   70.09   22.50
   3  -1   8  104.19   15.30
   3  -1   8   69.19   19.20
  -4   1  -8   46.60   20.90
  -4   1  -8   34.00   11.40
  -4   1  -8   50.09   13.90
   4  -1   8   35.30   16.80
   4  -1   8   48.10   16.90
   4  -1   8   34.10   14.80
  -5   1  -8   14.50   10.30
  -5   1  -8    2.20    6.80
  -5   1  -8    8.20   10.90
   5  -1   8   -1.10    5.00
   5  -1   8   10.40   10.90
   5  -1   8   -1.90    5.80
  -6   1  -8   22.60   12.30
  -6   1  -8   36.10   17.20
   6  -1   8   81.19   21.50
   6  -1   8   53.49   20.20
   6  -1   8   26.80   16.00
  -7   1  -8    7.30   15.70
  -7   1  -8   -2.60    9.40
  -7   1  -8   -7.20    7.00
   7  -1   8   15.00   13.30
   7  -1   8   12.20   13.40
   5   0  -8   -1.80   10.70
   5   0  -8    9.00   10.70
   5   0  -8   10.50    8.20
   5   0  -8    5.50   15.30
  -5   0   8   15.50   14.80
  -5   0   8    2.30   14.90
  -5   0   8    1.90    8.40
   4   0  -8   56.39   15.90
   4   0  -8   59.89   24.00
   4   0  -8   55.19   27.70
   4   0  -8   67.89   16.80
  -4   0   8   96.49   31.30
  -4   0   8   67.09   17.30
  -4   0   8   92.59   17.60
  -4   0   8   70.59   25.20
   3   0  -8   27.60   16.20
   3   0  -8   15.50   14.60
   3   0  -8   23.70   12.40
  -3   0   8   27.40   15.60
  -3   0   8    8.00    7.40
  -3   0   8    8.50   12.40
  -3   0   8   38.20   13.90
   2   0  -8  636.84   54.99
   2   0  -8  674.83   51.99
   2   0  -8  647.14   38.90
   2   0  -8  613.84   39.90
  -2   0   8  644.74   37.60
  -2   0   8  653.23   38.70
  -2   0   8  627.64   50.49
  -2   0   8  761.72   62.09
   1   0  -8    1.70    5.60
   1   0  -8   -3.00    7.00
   1   0  -8   -1.00    8.80
   1   0  -8   -0.90    5.80
   1   0  -8   -1.70    5.80
  -1   0   8   -0.10    4.90
  -1   0   8    0.50    6.20
  -1   0   8   -2.70    4.80
  -1   0   8    5.40    6.00
   0   0  -8   69.19   20.70
   0   0  -8   72.49   15.10
   0   0  -8   71.59   14.50
   0   0  -8   78.49   20.90
   0   0  -8   80.29   16.10
   0   0  -8   44.30   12.30
   0   0   8   40.70   17.10
   0   0   8   51.79   12.60
   0   0   8   77.39   15.40
   0   0   8   68.49   18.80
   0   0   8  102.89   21.40
  -1   0  -8  133.69   28.70
  -1   0  -8  159.98   20.10
  -1   0  -8  181.08   21.80
  -1   0  -8  161.28   23.40
  -1   0  -8  164.18   28.80
   1   0   8  124.09   18.50
   1   0   8  188.28   29.60
   1   0   8  182.98   34.10
   1   0   8  138.59   22.70
  -2   0  -8  357.56   38.20
  -2   0  -8  426.76   29.50
  -2   0  -8  431.96   36.60
  -2   0  -8  414.66   26.00
  -2   0  -8  434.86   31.30
   2   0   8  593.14   60.89
   2   0   8  408.76   29.40
   2   0   8  410.06   30.10
   2   0   8  370.06   37.80
  -3   0  -8  471.85   34.20
  -3   0  -8  477.65   39.90
  -3   0  -8  524.15   31.30
  -3   0  -8  459.35   33.50
  -3   0  -8  391.06   40.20
   3   0   8  503.95   39.00
   3   0   8  550.74   32.60
   3   0   8  509.65   34.80
   3   0   8  482.05   43.30
   3   0   8  458.35   33.50
  -4   0  -8  188.08   34.60
  -4   0  -8  282.37   30.40
  -4   0  -8  228.68   33.60
  -4   0  -8  246.08   31.10
   4   0   8  233.38   30.70
   4   0   8  243.38   40.90
   4   0   8  253.97   23.30
   4   0   8  226.78   33.70
  -5   0  -8  206.58   29.70
  -5   0  -8  192.18   35.00
  -5   0  -8  283.87   32.40
   5   0   8  277.37   36.30
   5   0   8  239.38   36.00
   5   0   8  233.38   40.20
  -6   0  -8    9.90   12.80
  -6   0  -8    9.50   11.00
  -6   0  -8   22.30   12.20
   6   0   8   13.50   10.90
   6   0   8   51.89   17.70
   6   0   8   30.30   15.60
  -7   0  -8   38.90   15.90
  -7   0  -8   -1.10   10.10
  -7   0  -8    1.00   11.20
   7   0   8   13.10   11.80
   7   0   8    8.40   11.80
   7   0   8   18.30   13.50
  -8   0  -8    5.90   11.10
  -8   0  -8   10.60   14.80
   8   0   8    3.40    8.90
   8   0   8    8.80   12.60
   5  -1  -8  271.17   52.89
   5  -1  -8  226.68   31.60
   5  -1  -8  203.58   44.40
   5  -1  -8  219.98   42.00
  -5   1   8  308.07   33.10
  -5   1   8  183.98   41.60
  -5   1   8  269.47   55.09
  -5   1   8  245.38   35.70
   4  -1  -8   18.00   16.40
   4  -1  -8   38.50   19.80
   4  -1  -8   10.70   10.50
   4  -1  -8   17.00   10.60
  -4   1   8   15.60   11.20
  -4   1   8    7.10   10.90
  -4   1   8   15.70    9.30
  -4   1   8    3.40   14.20
  -4   1   8   22.90   10.80
   3  -1  -8   84.59   19.00
   3  -1  -8   38.20   19.70
   3  -1  -8   75.09   23.90
   3  -1  -8   66.79   16.40
  -3   1   8   96.69   27.70
  -3   1   8   49.10   13.60
  -3   1   8   81.59   20.50
  -3   1   8   56.19   23.90
  -3   1   8   52.59   19.40
   2  -1  -8   27.80   15.30
   2  -1  -8   16.60   12.00
   2  -1  -8   12.90    7.60
   2  -1  -8   20.40   11.20
  -2   1   8   17.60   12.40
  -2   1   8   25.40   10.10
  -2   1   8   14.70   13.00
  -2   1   8   17.40   10.50
  -2   1   8   18.80   14.10
   1  -1  -8   72.49   15.50
   1  -1  -8   85.69   23.10
   1  -1  -8   58.59   20.10
   1  -1  -8   50.29   13.70
  -1   1   8   59.99   12.60
  -1   1   8   74.39   17.80
  -1   1   8   82.49   17.90
  -1   1   8   54.59   14.40
  -1   1   8   82.09   22.40
  -1   1   8   55.09   20.60
   0  -1  -8  269.07   35.60
   0  -1  -8  195.58   31.70
   0  -1  -8  192.58   25.00
   0  -1  -8  219.48   21.60
   0  -1  -8  191.48   22.60
   0   1   8  233.28   34.10
   0   1   8  257.27   34.60
   0   1   8  219.88   27.10
   0   1   8  169.98   20.80
   0   1   8  200.18   25.80
   0   1   8  224.58   40.50
  -1  -1  -8  101.99   15.70
  -1  -1  -8  106.49   23.90
  -1  -1  -8   98.99   20.50
  -1  -1  -8   83.59   16.90
  -1  -1  -8  127.69   20.00
   1   1   8  128.79   24.80
   1   1   8  144.89   29.80
   1   1   8  140.39   20.40
   1   1   8  118.09   17.40
   1   1   8  131.19   28.70
   1   1   8  167.58   25.80
  -2  -1  -8  218.48   27.50
  -2  -1  -8  154.18   17.50
  -2  -1  -8  189.78   24.20
  -2  -1  -8  209.08   30.00
  -2  -1  -8  170.48   30.00
  -2  -1  -8  218.08   23.90
   2   1   8  230.38   35.00
   2   1   8  212.38   30.10
   2   1   8  199.78   32.70
   2   1   8  173.08   22.30
   2   1   8  213.08   28.90
  -3  -1  -8   31.00   13.90
  -3  -1  -8   42.50   14.40
  -3  -1  -8   53.79   15.40
  -3  -1  -8   46.90   12.70
  -3  -1  -8   61.69   15.70
   3   1   8   71.19   17.60
   3   1   8   49.50   13.10
   3   1   8   37.70   15.20
   3   1   8   49.99   15.30
  -4  -1  -8  273.37   34.40
  -4  -1  -8  199.58   33.10
  -4  -1  -8  278.47   39.90
  -4  -1  -8  225.38   31.00
  -4  -1  -8  284.47   30.40
   4   1   8  226.08   31.00
   4   1   8  252.97   30.70
   4   1   8  176.68   17.20
   4   1   8  261.17   39.50
  -5  -1  -8  146.49   24.10
  -5  -1  -8  181.78   27.10
  -5  -1  -8  125.39   26.80
   5   1   8  178.38   30.30
   5   1   8  148.19   30.10
   5   1   8  155.78   25.50
  -6  -1  -8   88.39   23.80
  -6  -1  -8  100.19   20.80
   6   1   8  113.69   26.50
   6   1   8   90.69   23.00
   6   1   8  104.09   23.00
  -7  -1  -8  110.19   21.90
   7   1   8   84.59   22.90
   7   1   8   68.79   22.10
   7   1   8  118.49   24.40
  -8  -1  -8   73.69   19.90
   8   1   8   33.30   15.00
   8   1   8   38.00   18.00
   8   1   8   25.90   14.10
   5  -2  -8   -2.60   13.40
   5  -2  -8   28.20   17.30
   5  -2  -8   15.30   10.60
   5  -2  -8   26.00   18.70
  -5   2   8    9.20   11.90
  -5   2   8    6.00   13.40
  -5   2   8    0.50    7.80
  -5   2   8    1.10   16.50
   4  -2  -8   13.80   12.90
   4  -2  -8    8.70   10.90
   4  -2  -8   -4.10    5.70
   4  -2  -8   -2.10    5.00
  -4   2   8    1.00    9.00
  -4   2   8   -7.30    8.60
  -4   2   8    3.30    6.60
  -4   2   8   -2.00    7.90
  -4   2   8   -0.60   10.00
   3  -2  -8   63.09   23.20
   3  -2  -8   41.80   14.10
   3  -2  -8   43.50   12.90
   3  -2  -8   59.89   22.40
  -3   2   8   47.60   14.70
  -3   2   8   15.90   14.40
  -3   2   8   28.10   10.70
  -3   2   8   40.70   14.70
  -3   2   8   25.00   15.60
   2  -2  -8  377.66   25.90
   2  -2  -8  383.06   30.10
   2  -2  -8  417.56   40.00
   2  -2  -8  402.56   42.80
  -2   2   8  315.37   49.20
  -2   2   8  328.07   29.50
  -2   2   8  415.16   39.30
  -2   2   8  364.96   25.40
  -2   2   8  591.44   72.79
   1  -2  -8   45.20   15.90
   1  -2  -8   73.79   20.90
   1  -2  -8   50.69   14.20
   1  -2  -8   72.59   13.70
  -1   2   8   59.49   15.80
  -1   2   8   31.30   15.20
  -1   2   8   49.80   14.10
  -1   2   8   65.29   19.30
  -1   2   8   52.69   14.60
  -1   2   8   58.49   12.30
   0  -2  -8  306.67   30.10
   0  -2  -8  295.97   32.00
   0  -2  -8  302.57   23.90
   0  -2  -8  312.97   27.30
   0   2   8  300.37   43.10
   0   2   8  297.77   20.90
   0   2   8  344.27   32.40
   0   2   8  299.57   29.40
   0   2   8  303.07   25.80
   0   2   8  287.47   23.90
  -1  -2  -8  350.06   30.00
  -1  -2  -8  362.46   24.40
  -1  -2  -8  397.36   29.60
  -1  -2  -8  353.16   29.30
  -1  -2  -8  315.17   32.00
   1   2   8  368.46   35.30
   1   2   8  304.57   28.20
   1   2   8  288.67   25.90
   1   2   8  453.25   35.90
   1   2   8  376.96   25.70
   1   2   8  355.56   23.90
  -2  -2  -8   17.90   10.60
  -2  -2  -8   34.10   11.90
  -2  -2  -8   35.50   12.80
  -2  -2  -8   27.30    8.50
  -2  -2  -8   38.80   12.60
   2   2   8   53.59   15.20
   2   2   8   37.20   11.50
   2   2   8   24.30    9.10
   2   2   8   29.40   14.50
   2   2   8   31.80   13.60
   2   2   8   18.00   10.10
  -3  -2  -8    4.30    7.70
  -3  -2  -8   23.40   11.90
  -3  -2  -8    2.10    7.80
  -3  -2  -8   12.80    8.90
  -3  -2  -8    7.90    8.00
   3   2   8    9.10    7.80
   3   2   8   20.00    9.90
   3   2   8    1.80    7.10
   3   2   8    0.50    3.90
  -4  -2  -8    9.70    9.20
  -4  -2  -8   24.50   15.40
  -4  -2  -8   -2.00    6.50
  -4  -2  -8   13.50   10.10
  -4  -2  -8   -2.80    5.20
   4   2   8    6.90    5.60
   4   2   8    6.60    7.00
   4   2   8   11.70    8.50
   4   2   8   15.50    8.60
  -5  -2  -8  669.73   44.60
  -5  -2  -8  510.45   43.20
  -5  -2  -8  583.84   40.80
  -5  -2  -8  614.84   46.60
   5   2   8  556.44   42.60
   5   2   8  526.55   37.50
   5   2   8  541.45   39.40
  -6  -2  -8   69.19   18.10
  -6  -2  -8   77.89   22.10
  -6  -2  -8   85.89   19.60
   6   2   8   76.69   16.60
   6   2   8   86.69   21.80
[truncated: 129,591 more chars]
