# Supplementary material for: Triggering and Preventing Cyclization of o‐Amino‐Guanidinobenzenes to 2‐Amino‐Benzimidazoles
Source: Chemistry. 2025 Dec 12;32(2):e03147. doi: 10.1002/chem.202503147 (PMC12790309; doi:10.1002/chem.202503147)
Supplement: Supplementary file 2 — Supporting Information File 2: chem70511‐sup‐0002‐SuppMat.zip. [file CHEM-32-e03147-s001.zip › mo_2024_ch149_0ma.cif]

data_mo_2024_ch149_0ma

# 1. SUBMISSION DETAILS
 
_publ_contact_author
;
       Prof. Dr. Dr. Hans-Joerg Himmel
       Anorganisch-Chemisches Institut
       Ruprecht-Karls Universitaet Heidelberg
       Im Neuenheimer Feld 270
       69120 Heidelberg
       Germany
;
_publ_contact_author_phone        '049 6221 54-8446'
_publ_contact_author_fax          '049 6221 54-5707'
_publ_contact_author_email        'hans-jorg.himmel@aci.uni-heidelberg.de'
_publ_requested_journal           'Chem. Eur. J.'
_publ_requested_coeditor_name     
;
'Henel Carmen, Michel Edwin, Zeitler Devin, Huebner Olaf, Kaifer Elisabeth'
;    
#==============================================================================
 
# 2. TITLE AND AUTHOR LIST

_publ_section_title
;
   'Why, How and under which Circumstances do Redox-Active o-Guanidino-Amino-Benzenes 
Rearrange to 2-Amino-Benzimidazole Derivatives?'
;
_publ_section_abstract
;   
   'Why, How and under which Circumstances do Redox-Active o-Guanidino-Amino-Benzenes 
Rearrange to 2-Amino-Benzimidazole Derivatives?'
;

loop_
 _publ_author_name
     'Henel, Carmen'
     'Michel, Edwin'
     'Zeitler, Devin'
     'Huebner, Olaf'
     'Kaifer, Elisabeth'    
     'Himmel, Hans-Joerg' 

 _publ_author_address
;     Anorganisch-Chemisches Institut
      Ruprecht-Karls Universitaet Heidelberg
      Im Neuenheimer Feld 270
      69120 Heidelberg
      Bundesrepublik Deutschland
;
#==============================================================================

_audit_creation_date               2024-08-27
_audit_creation_method
;
Olex2 1.5
(compiled 2024.02.16 svn.r378c4104 for OlexSys, GUI svn.r6928)
;
_shelx_SHELXL_version_number       '2018/3'
_audit_contact_author_address      ?
_audit_contact_author_email        ?
_audit_contact_author_name         ''
_audit_contact_author_phone        ?
_publ_contact_author_id_orcid      ?
_publ_section_references
;
Dolomanov, O.V., Bourhis, L.J., Gildea, R.J, Howard, J.A.K. & Puschmann, H.
 (2009), J. Appl. Cryst. 42, 339-341.

Sheldrick, G.M. (2008). Acta Cryst. A64, 112-122.
;
_chemical_name_common              ?
_chemical_name_systematic          ?
_chemical_formula_moiety           'C42 H54 Li2 N8 O2'
_chemical_formula_sum              'C42 H54 Li2 N8 O2'
_chemical_formula_weight           716.81
_chemical_melting_point            ?
loop_
  _atom_type_symbol
  _atom_type_description
  _atom_type_scat_dispersion_real
  _atom_type_scat_dispersion_imag
  _atom_type_scat_source
 'C' 'C' 0.0033 0.0016 'International Tables Vol C Tables 4.2.6.8 and 6.1.1.4'
 'H' 'H' 0.0000 0.0000 'International Tables Vol C Tables 4.2.6.8 and 6.1.1.4'
 'Li' 'Li' -0.0003 0.0001
 'International Tables Vol C Tables 4.2.6.8 and 6.1.1.4'
 'N' 'N' 0.0061 0.0033 'International Tables Vol C Tables 4.2.6.8 and 6.1.1.4'
 'O' 'O' 0.0106 0.0060 'International Tables Vol C Tables 4.2.6.8 and 6.1.1.4'

_shelx_space_group_comment
;
The symmetry employed for this shelxl refinement is uniquely defined
by the following loop, which should always be used as a source of
symmetry information in preference to the above space-group names.
They are only intended as comments.
;
_space_group_crystal_system        'monoclinic'
_space_group_IT_number             14
_space_group_name_H-M_alt          'P 1 21/n 1'
_space_group_name_Hall             '-P 2yn'
loop_
  _space_group_symop_operation_xyz
 'x, y, z'
 '-x+1/2, y+1/2, -z+1/2'
 '-x, -y, -z'
 'x-1/2, -y-1/2, z-1/2'

_cell_length_a                     10.9582(7)
_cell_length_b                     13.1275(9)
_cell_length_c                     13.6099(10)
_cell_angle_alpha                  90
_cell_angle_beta                   100.105(3)
_cell_angle_gamma                  90
_cell_volume                       1927.5(2)
_cell_formula_units_Z              2
_cell_measurement_reflns_used      6966
_cell_measurement_temperature      100.00
_cell_measurement_theta_max        21.90
_cell_measurement_theta_min        2.17
_shelx_estimated_absorpt_T_max     0.985
_shelx_estimated_absorpt_T_min     0.976
_exptl_absorpt_coefficient_mu      0.077
_exptl_absorpt_correction_T_max    0.7456
_exptl_absorpt_correction_T_min    0.5734
_exptl_absorpt_correction_type     multi-scan
_exptl_absorpt_process_details
;
SADABS-2016/2 (Bruker,2016/2) was used for absorption correction.
wR2(int) was 0.1278 before and 0.0881 after correction.
The Ratio of minimum to maximum transmission is 0.7690.
The \l/2 correction factor is Not present.
;
_exptl_absorpt_special_details     ?
_exptl_crystal_colour              orange
_exptl_crystal_colour_primary      orange
_exptl_crystal_density_diffrn      1.235
_exptl_crystal_density_meas        ?
_exptl_crystal_density_method      ?
_exptl_crystal_description         block
_exptl_crystal_F_000               768
_exptl_crystal_size_max            0.31
_exptl_crystal_size_mid            0.2
_exptl_crystal_size_min            0.19
_exptl_transmission_factor_max     ?
_exptl_transmission_factor_min     ?
_diffrn_reflns_av_R_equivalents    0.0723
_diffrn_reflns_av_unetI/netI       0.0801
_diffrn_reflns_Laue_measured_fraction_full  0.999
_diffrn_reflns_Laue_measured_fraction_max  0.997
_diffrn_reflns_limit_h_max         13
_diffrn_reflns_limit_h_min         -13
_diffrn_reflns_limit_k_max         16
_diffrn_reflns_limit_k_min         -16
_diffrn_reflns_limit_l_max         17
_diffrn_reflns_limit_l_min         -17
_diffrn_reflns_number              20557
_diffrn_reflns_point_group_measured_fraction_full  0.999
_diffrn_reflns_point_group_measured_fraction_max  0.997
_diffrn_reflns_theta_full          25.242
_diffrn_reflns_theta_max           26.991
_diffrn_reflns_theta_min           2.172
_diffrn_ambient_temperature        100.00
_diffrn_detector                   'Bruker Photon III detector'
_diffrn_detector_type              'CPAD detector'
_diffrn_measured_fraction_theta_full  0.999
_diffrn_measured_fraction_theta_max  0.997
_diffrn_measurement_device         'three-circle diffractometer'
_diffrn_measurement_device_type    'Bruker D8-Venture Dual Source'
_diffrn_measurement_method         '\w and \f scans'
_diffrn_radiation_monochromator    'mirror optics'
_diffrn_radiation_probe            x-ray
_diffrn_radiation_type             MoK\a
_diffrn_radiation_wavelength       0.71073
_diffrn_source                     'microfocus sealed X-ray tube'
_diffrn_source_current             1.4
_diffrn_source_power               0.07
_diffrn_source_type                'Incoatec I\ms'
_diffrn_source_voltage             50.0
_diffrn_standards_number           0
_reflns_Friedel_coverage           0.000
_reflns_Friedel_fraction_full      .
_reflns_Friedel_fraction_max       .
_reflns_number_gt                  2754
_reflns_number_total               4192
_reflns_special_details
;
 Reflections were merged by SHELXL according to the crystal
 class for the calculation of statistics and refinement.
 
 _reflns_Friedel_fraction is defined as the number of unique
 Friedel pairs measured divided by the number that would be
 possible theoretically, ignoring centric projections and
 systematic absences.
;
_reflns_threshold_expression       'I > 2\s(I)'
_computing_cell_refinement         'SAINT V8.40B (Bruker, 2019)'
_computing_data_collection         'APEX 4 V2021.11-0 (Bruker, 2021)'
_computing_data_reduction          'SAINT V8.40B (Bruker, 2019)'
_computing_molecular_graphics      'Olex2 1.5 (Dolomanov et al., 2009)'
_computing_publication_material    'Olex2 1.5 (Dolomanov et al., 2009)'
_computing_structure_refinement    'XL  (Sheldrick, 2008)'
_computing_structure_solution      'XS  (Sheldrick, 2008)'
_refine_diff_density_max           0.331
_refine_diff_density_min           -0.260
_refine_diff_density_rms           0.064
_refine_ls_extinction_coef         .
_refine_ls_extinction_method       none
_refine_ls_goodness_of_fit_ref     1.032
_refine_ls_hydrogen_treatment      constr
_refine_ls_matrix_type             full
_refine_ls_number_parameters       246
_refine_ls_number_reflns           4192
_refine_ls_number_restraints       0
_refine_ls_R_factor_all            0.1036
_refine_ls_R_factor_gt             0.0684
_refine_ls_restrained_S_all        1.032
_refine_ls_shift/su_max            0.000
_refine_ls_shift/su_mean           0.000
_refine_ls_structure_factor_coef   Fsqd
_refine_ls_weighting_details      
 'w=1/[\s^2^(Fo^2^)+(0.0634P)^2^+1.5081P] where P=(Fo^2^+2Fc^2^)/3'
_refine_ls_weighting_scheme        calc
_refine_ls_wR_factor_gt            0.1559
_refine_ls_wR_factor_ref           0.1857
_refine_special_details            ?
_olex2_refinement_description
;
1. Fixed Uiso
 At 1.2 times of:
  All C(H) groups, All C(H,H) groups
 At 1.5 times of:
  All C(H,H,H) groups
2.a Secondary CH2 refined with riding coordinates:
 C8(H8A,H8B), C9(H9A,H9B), C18(H18A,H18B), C19(H19A,H19B), C20(H20A,H20B),
 C21(H21A,H21B)
2.b Aromatic/amide H refined with riding coordinates:
 C3(H3), C4(H4), C5(H5), C6(H6), C13(H13), C14(H14), C15(H15), C16(H16),
 C17(H17)
2.c Idealised Me refined as rotating group:
 C10(H10A,H10B,H10C), C11(H11A,H11B,H11C)
;
_atom_sites_solution_hydrogens     geom
_atom_sites_solution_primary       direct
_atom_sites_solution_secondary     ?
loop_
  _atom_site_label
  _atom_site_type_symbol
  _atom_site_fract_x
  _atom_site_fract_y
  _atom_site_fract_z
  _atom_site_U_iso_or_equiv
  _atom_site_adp_type
  _atom_site_occupancy
  _atom_site_site_symmetry_order
  _atom_site_calc_flag
  _atom_site_refinement_flags_posn
  _atom_site_refinement_flags_adp
  _atom_site_refinement_flags_occupancy
  _atom_site_disorder_assembly
  _atom_site_disorder_group
 O1 O 0.13526(17) 0.67021(14) 0.12739(14) 0.0284(5) Uani 1 1 d . . . . .
 N1 N 0.21714(19) 0.56028(16) -0.06394(16) 0.0222(5) Uani 1 1 d . . . . .
 N2 N 0.36684(19) 0.68547(17) -0.10090(17) 0.0263(5) Uani 1 1 d . . . . .
 N3 N 0.3977(2) 0.60206(18) 0.04402(18) 0.0310(6) Uani 1 1 d . . . . .
 N4 N -0.03845(18) 0.58086(16) -0.08906(16) 0.0208(5) Uani 1 1 d . . . . .
 C1 C 0.1477(2) 0.55333(18) -0.16163(19) 0.0209(5) Uani 1 1 d . . . . .
 C2 C 0.0176(2) 0.56637(18) -0.17339(19) 0.0208(5) Uani 1 1 d . . . . .
 C3 C -0.0507(2) 0.5580(2) -0.2698(2) 0.0268(6) Uani 1 1 d . . . . .
 H3 H -0.137833 0.568113 -0.279705 0.032 Uiso 1 1 calc R U . . .
 C4 C 0.0039(3) 0.5353(2) -0.3518(2) 0.0310(6) Uani 1 1 d . . . . .
 H4 H -0.045317 0.530929 -0.416452 0.037 Uiso 1 1 calc R U . . .
 C5 C 0.1302(3) 0.5192(2) -0.3388(2) 0.0278(6) Uani 1 1 d . . . . .
 H5 H 0.168255 0.502750 -0.394397 0.033 Uiso 1 1 calc R U . . .
 C6 C 0.2013(2) 0.5272(2) -0.2443(2) 0.0260(6) Uani 1 1 d . . . . .
 H6 H 0.287925 0.514801 -0.235374 0.031 Uiso 1 1 calc R U . . .
 C7 C 0.3196(2) 0.61266(19) -0.0439(2) 0.0226(6) Uani 1 1 d . . . . .
 C8 C 0.4705(3) 0.7377(2) -0.0373(2) 0.0372(7) Uani 1 1 d . . . . .
 H8A H 0.444573 0.805447 -0.016436 0.045 Uiso 1 1 calc R U . . .
 H8B H 0.541298 0.746392 -0.072722 0.045 Uiso 1 1 calc R U . . .
 C9 C 0.5045(2) 0.6678(2) 0.0521(2) 0.0314(7) Uani 1 1 d . . . . .
 H9A H 0.580527 0.628415 0.047975 0.038 Uiso 1 1 calc R U . . .
 H9B H 0.517147 0.706728 0.115341 0.038 Uiso 1 1 calc R U . . .
 C10 C 0.2869(3) 0.7503(2) -0.1719(2) 0.0324(7) Uani 1 1 d . . . . .
 H10A H 0.252861 0.710488 -0.231327 0.049 Uiso 1 1 calc R U . . .
 H10B H 0.335150 0.807467 -0.191036 0.049 Uiso 1 1 calc R U . . .
 H10C H 0.218840 0.776361 -0.140938 0.049 Uiso 1 1 calc R U . . .
 C11 C 0.3905(3) 0.5218(2) 0.1147(2) 0.0301(6) Uani 1 1 d . . . . .
 H11A H 0.365519 0.550404 0.174709 0.045 Uiso 1 1 calc R U . . .
 H11B H 0.471814 0.489209 0.132778 0.045 Uiso 1 1 calc R U . . .
 H11C H 0.329329 0.471217 0.084923 0.045 Uiso 1 1 calc R U . . .
 C12 C -0.0923(2) 0.67508(19) -0.08025(19) 0.0219(5) Uani 1 1 d . . . . .
 C13 C -0.0786(3) 0.7607(2) -0.1397(2) 0.0294(6) Uani 1 1 d . . . . .
 H13 H -0.033587 0.754403 -0.193030 0.035 Uiso 1 1 calc R U . . .
 C14 C -0.1295(3) 0.8539(2) -0.1219(2) 0.0370(7) Uani 1 1 d . . . . .
 H14 H -0.117089 0.910456 -0.162592 0.044 Uiso 1 1 calc R U . . .
 C15 C -0.1978(3) 0.8674(2) -0.0467(2) 0.0348(7) Uani 1 1 d . . . . .
 H15 H -0.233066 0.931634 -0.035872 0.042 Uiso 1 1 calc R U . . .
 C16 C -0.2134(2) 0.7835(2) 0.0128(2) 0.0281(6) Uani 1 1 d . . . . .
 H16 H -0.259867 0.790818 0.065171 0.034 Uiso 1 1 calc R U . . .
 C17 C -0.1625(2) 0.6898(2) -0.00301(19) 0.0228(6) Uani 1 1 d . . . . .
 H17 H -0.174771 0.634056 0.038695 0.027 Uiso 1 1 calc R U . . .
 C18 C 0.1811(3) 0.7633(2) 0.0914(2) 0.0351(7) Uani 1 1 d . . . . .
 H18A H 0.169693 0.762902 0.017575 0.042 Uiso 1 1 calc R U . . .
 H18B H 0.270374 0.772015 0.118606 0.042 Uiso 1 1 calc R U . . .
 C19 C 0.1066(3) 0.8472(2) 0.1270(2) 0.0353(7) Uani 1 1 d . . . . .
 H19A H 0.026657 0.856945 0.081186 0.042 Uiso 1 1 calc R U . . .
 H19B H 0.152926 0.912254 0.133641 0.042 Uiso 1 1 calc R U . . .
 C20 C 0.0871(3) 0.8081(2) 0.2269(2) 0.0384(7) Uani 1 1 d . . . . .
 H20A H 0.011003 0.837136 0.245532 0.046 Uiso 1 1 calc R U . . .
 H20B H 0.158770 0.824636 0.279565 0.046 Uiso 1 1 calc R U . . .
 C21 C 0.0749(3) 0.6942(2) 0.2109(2) 0.0320(6) Uani 1 1 d . . . . .
 H21A H 0.115171 0.657270 0.271423 0.038 Uiso 1 1 calc R U . . .
 H21B H -0.013598 0.674306 0.196035 0.038 Uiso 1 1 calc R U . . .
 Li1 Li 0.0954(4) 0.5535(3) 0.0363(3) 0.0219(9) Uani 1 1 d . . . . .

loop_
  _atom_site_aniso_label
  _atom_site_aniso_U_11
  _atom_site_aniso_U_22
  _atom_site_aniso_U_33
  _atom_site_aniso_U_23
  _atom_site_aniso_U_13
  _atom_site_aniso_U_12
 O1 0.0381(11) 0.0231(10) 0.0251(11) -0.0053(8) 0.0085(8) -0.0027(8)
 N1 0.0262(11) 0.0207(11) 0.0211(12) 0.0010(9) 0.0077(9) -0.0024(8)
 N2 0.0263(11) 0.0274(12) 0.0246(12) 0.0022(10) 0.0031(9) -0.0077(9)
 N3 0.0304(12) 0.0342(13) 0.0274(13) 0.0062(10) 0.0025(10) -0.0078(10)
 N4 0.0240(10) 0.0219(11) 0.0175(11) 0.0030(9) 0.0065(9) 0.0006(8)
 C1 0.0281(13) 0.0153(12) 0.0195(14) 0.0017(10) 0.0045(10) -0.0019(9)
 C2 0.0273(13) 0.0151(12) 0.0209(14) 0.0020(10) 0.0063(10) -0.0005(9)
 C3 0.0297(14) 0.0279(14) 0.0223(15) 0.0043(11) 0.0032(11) 0.0001(11)
 C4 0.0436(16) 0.0306(15) 0.0176(14) 0.0023(11) 0.0018(12) -0.0035(12)
 C5 0.0408(15) 0.0235(13) 0.0219(15) -0.0027(11) 0.0133(12) -0.0043(11)
 C6 0.0297(13) 0.0253(13) 0.0249(15) -0.0016(11) 0.0103(11) -0.0029(10)
 C7 0.0239(12) 0.0219(13) 0.0237(14) 0.0011(11) 0.0091(11) -0.0002(10)
 C8 0.0359(16) 0.0424(18) 0.0319(17) -0.0009(14) 0.0021(13) -0.0170(13)
 C9 0.0271(13) 0.0388(17) 0.0276(16) -0.0059(13) 0.0030(12) -0.0090(11)
 C10 0.0398(16) 0.0258(15) 0.0310(17) 0.0061(12) 0.0043(13) -0.0075(11)
 C11 0.0350(15) 0.0336(15) 0.0221(15) 0.0027(12) 0.0061(12) -0.0010(12)
 C12 0.0210(12) 0.0239(13) 0.0194(13) 0.0010(11) -0.0005(10) -0.0012(10)
 C13 0.0386(15) 0.0271(14) 0.0238(15) 0.0033(12) 0.0094(12) 0.0037(11)
 C14 0.060(2) 0.0251(15) 0.0271(16) 0.0081(12) 0.0121(14) 0.0092(13)
 C15 0.0461(17) 0.0257(15) 0.0328(17) 0.0038(12) 0.0077(13) 0.0140(12)
 C16 0.0258(13) 0.0327(15) 0.0260(15) -0.0020(12) 0.0050(11) 0.0034(11)
 C17 0.0218(12) 0.0256(13) 0.0208(14) 0.0018(11) 0.0028(10) -0.0008(10)
 C18 0.0442(17) 0.0235(14) 0.0385(18) -0.0046(13) 0.0101(14) -0.0093(12)
 C19 0.0362(15) 0.0226(14) 0.0447(19) -0.0028(13) 0.0009(14) -0.0043(11)
 C20 0.0419(17) 0.0345(17) 0.0384(19) -0.0161(14) 0.0062(14) -0.0024(13)
 C21 0.0427(16) 0.0333(16) 0.0203(15) -0.0080(12) 0.0061(12) 0.0028(12)
 Li1 0.026(2) 0.021(2) 0.019(2) 0.0027(17) 0.0058(17) -0.0037(16)

_geom_special_details
;
 All esds (except the esd in the dihedral angle between two l.s. planes)
 are estimated using the full covariance matrix.  The cell esds are taken
 into account individually in the estimation of esds in distances, angles
 and torsion angles; correlations between esds in cell parameters are only
 used when they are defined by crystal symmetry.  An approximate (isotropic)
 treatment of cell esds is used for estimating esds involving l.s. planes.
;
loop_
  _geom_bond_atom_site_label_1
  _geom_bond_atom_site_label_2
  _geom_bond_distance
  _geom_bond_site_symmetry_2
  _geom_bond_publ_flag
 O1 C18 1.439(3) . ?
 O1 C21 1.447(3) . ?
 O1 Li1 1.971(5) . ?
 N1 C1 1.414(3) . ?
 N1 C7 1.304(3) . ?
 N1 Li1 2.071(5) . ?
 N2 C7 1.387(3) . ?
 N2 C8 1.471(3) . ?
 N2 C10 1.459(3) . ?
 N3 C7 1.351(3) . ?
 N3 C9 1.443(3) . ?
 N3 C11 1.438(3) . ?
 N4 C2 1.406(3) . ?
 N4 C12 1.385(3) . ?
 N4 Li1 2.042(5) 3_565 ?
 N4 Li1 2.077(5) . ?
 C1 C2 1.417(3) . ?
 C1 C6 1.399(4) . ?
 C2 C3 1.397(4) . ?
 C3 H3 0.9500 . ?
 C3 C4 1.387(4) . ?
 C4 H4 0.9500 . ?
 C4 C5 1.381(4) . ?
 C5 H5 0.9500 . ?
 C5 C6 1.387(4) . ?
 C6 H6 0.9500 . ?
 C8 H8A 0.9900 . ?
 C8 H8B 0.9900 . ?
 C8 C9 1.516(4) . ?
 C9 H9A 0.9900 . ?
 C9 H9B 0.9900 . ?
 C10 H10A 0.9800 . ?
 C10 H10B 0.9800 . ?
 C10 H10C 0.9800 . ?
 C11 H11A 0.9800 . ?
 C11 H11B 0.9800 . ?
 C11 H11C 0.9800 . ?
 C12 C13 1.409(4) . ?
 C12 C17 1.421(4) . ?
 C13 H13 0.9500 . ?
 C13 C14 1.384(4) . ?
 C14 H14 0.9500 . ?
 C14 C15 1.381(4) . ?
 C15 H15 0.9500 . ?
 C15 C16 1.396(4) . ?
 C16 H16 0.9500 . ?
 C16 C17 1.382(4) . ?
 C17 H17 0.9500 . ?
 C18 H18A 0.9900 . ?
 C18 H18B 0.9900 . ?
 C18 C19 1.501(4) . ?
 C19 H19A 0.9900 . ?
 C19 H19B 0.9900 . ?
 C19 C20 1.503(4) . ?
 C20 H20A 0.9900 . ?
 C20 H20B 0.9900 . ?
 C20 C21 1.514(4) . ?
 C21 H21A 0.9900 . ?
 C21 H21B 0.9900 . ?
 Li1 Li1 2.567(8) 3_565 ?

loop_
  _geom_angle_atom_site_label_1
  _geom_angle_atom_site_label_2
  _geom_angle_atom_site_label_3
  _geom_angle
  _geom_angle_site_symmetry_1
  _geom_angle_site_symmetry_3
  _geom_angle_publ_flag
 C18 O1 C21 108.6(2) . . ?
 C18 O1 Li1 119.8(2) . . ?
 C21 O1 Li1 125.6(2) . . ?
 C1 N1 Li1 108.30(19) . . ?
 C7 N1 C1 122.1(2) . . ?
 C7 N1 Li1 121.1(2) . . ?
 C7 N2 C8 108.5(2) . . ?
 C7 N2 C10 122.1(2) . . ?
 C10 N2 C8 115.5(2) . . ?
 C7 N3 C9 112.7(2) . . ?
 C7 N3 C11 124.6(2) . . ?
 C11 N3 C9 121.8(2) . . ?
 C2 N4 Li1 107.49(19) . . ?
 C2 N4 Li1 112.0(2) . 3_565 ?
 C12 N4 C2 116.4(2) . . ?
 C12 N4 Li1 125.4(2) . 3_565 ?
 C12 N4 Li1 109.50(19) . . ?
 Li1 N4 Li1 77.10(19) 3_565 . ?
 N1 C1 C2 117.6(2) . . ?
 C6 C1 N1 122.6(2) . . ?
 C6 C1 C2 119.6(2) . . ?
 N4 C2 C1 119.9(2) . . ?
 C3 C2 N4 122.6(2) . . ?
 C3 C2 C1 117.3(2) . . ?
 C2 C3 H3 118.8 . . ?
 C4 C3 C2 122.5(2) . . ?
 C4 C3 H3 118.8 . . ?
 C3 C4 H4 120.2 . . ?
 C5 C4 C3 119.6(3) . . ?
 C5 C4 H4 120.2 . . ?
 C4 C5 H5 120.2 . . ?
 C4 C5 C6 119.6(3) . . ?
 C6 C5 H5 120.2 . . ?
 C1 C6 H6 119.4 . . ?
 C5 C6 C1 121.2(2) . . ?
 C5 C6 H6 119.4 . . ?
 N1 C7 N2 129.7(2) . . ?
 N1 C7 N3 121.3(2) . . ?
 N3 C7 N2 109.0(2) . . ?
 N2 C8 H8A 110.9 . . ?
 N2 C8 H8B 110.9 . . ?
 N2 C8 C9 104.2(2) . . ?
 H8A C8 H8B 108.9 . . ?
 C9 C8 H8A 110.9 . . ?
 C9 C8 H8B 110.9 . . ?
 N3 C9 C8 102.6(2) . . ?
 N3 C9 H9A 111.2 . . ?
 N3 C9 H9B 111.2 . . ?
 C8 C9 H9A 111.2 . . ?
 C8 C9 H9B 111.2 . . ?
 H9A C9 H9B 109.2 . . ?
 N2 C10 H10A 109.5 . . ?
 N2 C10 H10B 109.5 . . ?
 N2 C10 H10C 109.5 . . ?
 H10A C10 H10B 109.5 . . ?
 H10A C10 H10C 109.5 . . ?
 H10B C10 H10C 109.5 . . ?
 N3 C11 H11A 109.5 . . ?
 N3 C11 H11B 109.5 . . ?
 N3 C11 H11C 109.5 . . ?
 H11A C11 H11B 109.5 . . ?
 H11A C11 H11C 109.5 . . ?
 H11B C11 H11C 109.5 . . ?
 N4 C12 C13 125.0(2) . . ?
 N4 C12 C17 118.7(2) . . ?
 C13 C12 C17 116.3(2) . . ?
 C12 C13 H13 119.4 . . ?
 C14 C13 C12 121.2(3) . . ?
 C14 C13 H13 119.4 . . ?
 C13 C14 H14 119.0 . . ?
 C15 C14 C13 122.0(3) . . ?
 C15 C14 H14 119.0 . . ?
 C14 C15 H15 121.1 . . ?
 C14 C15 C16 117.8(3) . . ?
 C16 C15 H15 121.1 . . ?
 C15 C16 H16 119.4 . . ?
 C17 C16 C15 121.2(3) . . ?
 C17 C16 H16 119.4 . . ?
 C12 C17 H17 119.3 . . ?
 C16 C17 C12 121.5(2) . . ?
 C16 C17 H17 119.3 . . ?
 O1 C18 H18A 110.6 . . ?
 O1 C18 H18B 110.6 . . ?
 O1 C18 C19 105.7(2) . . ?
 H18A C18 H18B 108.7 . . ?
 C19 C18 H18A 110.6 . . ?
 C19 C18 H18B 110.6 . . ?
 C18 C19 H19A 111.3 . . ?
 C18 C19 H19B 111.3 . . ?
 C18 C19 C20 102.3(2) . . ?
 H19A C19 H19B 109.2 . . ?
 C20 C19 H19A 111.3 . . ?
 C20 C19 H19B 111.3 . . ?
 C19 C20 H20A 111.1 . . ?
 C19 C20 H20B 111.1 . . ?
 C19 C20 C21 103.3(2) . . ?
 H20A C20 H20B 109.1 . . ?
 C21 C20 H20A 111.1 . . ?
 C21 C20 H20B 111.1 . . ?
 O1 C21 C20 106.6(2) . . ?
 O1 C21 H21A 110.4 . . ?
 O1 C21 H21B 110.4 . . ?
 C20 C21 H21A 110.4 . . ?
 C20 C21 H21B 110.4 . . ?
 H21A C21 H21B 108.6 . . ?
 O1 Li1 N1 106.5(2) . . ?
 O1 Li1 N4 115.4(2) . . ?
 O1 Li1 N4 119.9(2) . 3_565 ?
 O1 Li1 Li1 138.0(3) . 3_565 ?
 N1 Li1 N4 83.97(18) . . ?
 N1 Li1 Li1 110.2(3) . 3_565 ?
 N4 Li1 N1 122.7(2) 3_565 . ?
 N4 Li1 N4 102.89(19) 3_565 . ?
 N4 Li1 Li1 50.85(16) . 3_565 ?
 N4 Li1 Li1 52.05(15) 3_565 3_565 ?

loop_
  _geom_torsion_atom_site_label_1
  _geom_torsion_atom_site_label_2
  _geom_torsion_atom_site_label_3
  _geom_torsion_atom_site_label_4
  _geom_torsion
  _geom_torsion_site_symmetry_1
  _geom_torsion_site_symmetry_2
  _geom_torsion_site_symmetry_3
  _geom_torsion_site_symmetry_4
  _geom_torsion_publ_flag
 O1 C18 C19 C20 35.2(3) . . . . ?
 N1 C1 C2 N4 -2.9(3) . . . . ?
 N1 C1 C2 C3 -179.1(2) . . . . ?
 N1 C1 C6 C5 178.8(2) . . . . ?
 N2 C8 C9 N3 -16.0(3) . . . . ?
 N4 C2 C3 C4 -174.6(2) . . . . ?
 N4 C12 C13 C14 -176.0(3) . . . . ?
 N4 C12 C17 C16 176.7(2) . . . . ?
 C1 N1 C7 N2 15.1(4) . . . . ?
 C1 N1 C7 N3 -166.2(2) . . . . ?
 C1 C2 C3 C4 1.6(4) . . . . ?
 C2 N4 C12 C13 -10.3(4) . . . . ?
 C2 N4 C12 C17 172.8(2) . . . . ?
 C2 C1 C6 C5 3.5(4) . . . . ?
 C2 C3 C4 C5 0.7(4) . . . . ?
 C3 C4 C5 C6 -0.9(4) . . . . ?
 C4 C5 C6 C1 -1.2(4) . . . . ?
 C6 C1 C2 N4 172.6(2) . . . . ?
 C6 C1 C2 C3 -3.6(4) . . . . ?
 C7 N1 C1 C2 -134.5(2) . . . . ?
 C7 N1 C1 C6 50.2(4) . . . . ?
 C7 N2 C8 C9 16.9(3) . . . . ?
 C7 N3 C9 C8 10.5(3) . . . . ?
 C8 N2 C7 N1 167.9(3) . . . . ?
 C8 N2 C7 N3 -10.9(3) . . . . ?
 C9 N3 C7 N1 -179.1(2) . . . . ?
 C9 N3 C7 N2 -0.2(3) . . . . ?
 C10 N2 C7 N1 29.6(4) . . . . ?
 C10 N2 C7 N3 -149.2(2) . . . . ?
 C10 N2 C8 C9 158.2(2) . . . . ?
 C11 N3 C7 N1 12.2(4) . . . . ?
 C11 N3 C7 N2 -168.8(2) . . . . ?
 C11 N3 C9 C8 179.6(3) . . . . ?
 C12 N4 C2 C1 113.7(2) . . . . ?
 C12 N4 C2 C3 -70.3(3) . . . . ?
 C12 C13 C14 C15 -1.2(5) . . . . ?
 C13 C12 C17 C16 -0.5(4) . . . . ?
 C13 C14 C15 C16 0.8(5) . . . . ?
 C14 C15 C16 C17 -0.2(4) . . . . ?
 C15 C16 C17 C12 0.0(4) . . . . ?
 C17 C12 C13 C14 1.0(4) . . . . ?
 C18 O1 C21 C20 -0.9(3) . . . . ?
 C18 C19 C20 C21 -34.8(3) . . . . ?
 C19 C20 C21 O1 22.8(3) . . . . ?
 C21 O1 C18 C19 -21.5(3) . . . . ?
 Li1 O1 C18 C19 132.6(2) . . . . ?
 Li1 O1 C21 C20 -153.3(2) . . . . ?
 Li1 N1 C1 C2 13.6(3) . . . . ?
 Li1 N1 C1 C6 -161.7(2) . . . . ?
 Li1 N1 C7 N2 -129.1(3) . . . . ?
 Li1 N1 C7 N3 49.6(3) . . . . ?
 Li1 N4 C2 C1 -9.5(3) . . . . ?
 Li1 N4 C2 C1 -92.3(3) 3_565 . . . ?
 Li1 N4 C2 C3 166.5(2) . . . . ?
 Li1 N4 C2 C3 83.7(3) 3_565 . . . ?
 Li1 N4 C12 C13 -160.4(3) 3_565 . . . ?
 Li1 N4 C12 C13 111.9(3) . . . . ?
 Li1 N4 C12 C17 22.7(3) 3_565 . . . ?
 Li1 N4 C12 C17 -65.1(3) . . . . ?

_shelx_res_file
;
TITL mo_2024_ch149_0ma in P21/n #14
    mo_2024_ch149_0ma.res
    created by SHELXL-2018/3 at 08:19:58 on 27-Aug-2024
CELL 0.71073 10.9582 13.1275 13.6099 90 100.105 90
ZERR 2 0.0007 0.0009 0.001 0 0.0027 0
LATT 1
SYMM 0.5-X,0.5+Y,0.5-Z
SFAC C H Li N O
UNIT 84 108 4 16 4

L.S. 10
PLAN  20
SIZE 0.19 0.2 0.31
TEMP -173.15
CONF
BOND
MORE -1
BOND $H
fmap 2
acta
OMIT -3 54
REM <olex2.extras>
REM <HklSrc "%.\\mo_2024_ch149_0ma.hkl">
REM </olex2.extras>

WGHT    0.063400    1.508100
FVAR       0.15444
O1    5    0.135263    0.670210    0.127389    11.00000    0.03812    0.02306 =
         0.02508   -0.00526    0.00850   -0.00265
N1    4    0.217138    0.560275   -0.063942    11.00000    0.02617    0.02073 =
         0.02107    0.00096    0.00765   -0.00243
N2    4    0.366843    0.685469   -0.100900    11.00000    0.02631    0.02742 =
         0.02457    0.00217    0.00313   -0.00769
N3    4    0.397745    0.602056    0.044019    11.00000    0.03036    0.03419 =
         0.02743    0.00623    0.00247   -0.00778
N4    4   -0.038453    0.580863   -0.089061    11.00000    0.02400    0.02186 =
         0.01747    0.00302    0.00648    0.00058
C1    1    0.147690    0.553325   -0.161633    11.00000    0.02814    0.01528 =
         0.01948    0.00174    0.00447   -0.00187
C2    1    0.017595    0.566365   -0.173394    11.00000    0.02732    0.01509 =
         0.02086    0.00204    0.00633   -0.00052
C3    1   -0.050700    0.557955   -0.269843    11.00000    0.02966    0.02787 =
         0.02232    0.00429    0.00319    0.00010
AFIX  43
H3    2   -0.137833    0.568113   -0.279705    11.00000   -1.20000
AFIX   0
C4    1    0.003926    0.535324   -0.351783    11.00000    0.04357    0.03057 =
         0.01764    0.00232    0.00179   -0.00347
AFIX  43
H4    2   -0.045317    0.530929   -0.416452    11.00000   -1.20000
AFIX   0
C5    1    0.130243    0.519222   -0.338840    11.00000    0.04084    0.02351 =
         0.02191   -0.00270    0.01325   -0.00426
AFIX  43
H5    2    0.168255    0.502750   -0.394397    11.00000   -1.20000
AFIX   0
C6    1    0.201281    0.527242   -0.244253    11.00000    0.02969    0.02531 =
         0.02491   -0.00162    0.01034   -0.00292
AFIX  43
H6    2    0.287925    0.514801   -0.235374    11.00000   -1.20000
AFIX   0
C7    1    0.319584    0.612664   -0.043943    11.00000    0.02393    0.02194 =
         0.02366    0.00108    0.00912   -0.00017
C8    1    0.470464    0.737691   -0.037251    11.00000    0.03592    0.04240 =
         0.03185   -0.00088    0.00209   -0.01699
AFIX  23
H8A   2    0.444573    0.805447   -0.016436    11.00000   -1.20000
H8B   2    0.541298    0.746392   -0.072722    11.00000   -1.20000
AFIX   0
C9    1    0.504541    0.667808    0.052061    11.00000    0.02709    0.03877 =
         0.02758   -0.00586    0.00297   -0.00895
AFIX  23
H9A   2    0.580527    0.628415    0.047975    11.00000   -1.20000
H9B   2    0.517147    0.706728    0.115341    11.00000   -1.20000
AFIX   0
C10   1    0.286863    0.750261   -0.171872    11.00000    0.03977    0.02576 =
         0.03103    0.00608    0.00428   -0.00750
AFIX 137
H10A  2    0.252861    0.710488   -0.231327    11.00000   -1.50000
H10B  2    0.335150    0.807467   -0.191036    11.00000   -1.50000
H10C  2    0.218840    0.776361   -0.140938    11.00000   -1.50000
AFIX   0
C11   1    0.390527    0.521831    0.114741    11.00000    0.03502    0.03358 =
         0.02210    0.00275    0.00608   -0.00096
AFIX 137
H11A  2    0.365519    0.550404    0.174709    11.00000   -1.50000
H11B  2    0.471814    0.489209    0.132778    11.00000   -1.50000
H11C  2    0.329329    0.471217    0.084923    11.00000   -1.50000
AFIX   0
C12   1   -0.092333    0.675077   -0.080253    11.00000    0.02101    0.02394 =
         0.01938    0.00103   -0.00053   -0.00123
C13   1   -0.078610    0.760741   -0.139714    11.00000    0.03861    0.02707 =
         0.02383    0.00332    0.00944    0.00374
AFIX  43
H13   2   -0.033587    0.754403   -0.193030    11.00000   -1.20000
AFIX   0
C14   1   -0.129523    0.853950   -0.121868    11.00000    0.06037    0.02506 =
         0.02707    0.00807    0.01210    0.00923
AFIX  43
H14   2   -0.117089    0.910456   -0.162592    11.00000   -1.20000
AFIX   0
C15   1   -0.197834    0.867369   -0.046706    11.00000    0.04610    0.02565 =
         0.03281    0.00379    0.00768    0.01401
AFIX  43
H15   2   -0.233066    0.931634   -0.035872    11.00000   -1.20000
AFIX   0
C16   1   -0.213446    0.783454    0.012840    11.00000    0.02578    0.03267 =
         0.02597   -0.00204    0.00497    0.00341
AFIX  43
H16   2   -0.259867    0.790818    0.065171    11.00000   -1.20000
AFIX   0
C17   1   -0.162536    0.689810   -0.003008    11.00000    0.02177    0.02558 =
         0.02082    0.00176    0.00281   -0.00081
AFIX  43
H17   2   -0.174771    0.634056    0.038695    11.00000   -1.20000
AFIX   0
C18   1    0.181115    0.763271    0.091363    11.00000    0.04425    0.02354 =
         0.03845   -0.00461    0.01014   -0.00934
AFIX  23
H18A  2    0.169693    0.762902    0.017575    11.00000   -1.20000
H18B  2    0.270374    0.772015    0.118606    11.00000   -1.20000
AFIX   0
C19   1    0.106576    0.847166    0.126960    11.00000    0.03615    0.02260 =
         0.04475   -0.00275    0.00086   -0.00433
AFIX  23
H19A  2    0.026657    0.856945    0.081186    11.00000   -1.20000
H19B  2    0.152926    0.912254    0.133641    11.00000   -1.20000
AFIX   0
C20   1    0.087129    0.808078    0.226884    11.00000    0.04189    0.03446 =
         0.03843   -0.01612    0.00622   -0.00243
AFIX  23
H20A  2    0.011003    0.837136    0.245532    11.00000   -1.20000
H20B  2    0.158770    0.824636    0.279565    11.00000   -1.20000
AFIX   0
C21   1    0.074879    0.694166    0.210916    11.00000    0.04272    0.03327 =
         0.02034   -0.00801    0.00612    0.00280
AFIX  23
H21A  2    0.115171    0.657270    0.271423    11.00000   -1.20000
H21B  2   -0.013598    0.674306    0.196035    11.00000   -1.20000
AFIX   0
LI1   3    0.095369    0.553473    0.036300    11.00000    0.02627    0.02149 =
         0.01853    0.00271    0.00578   -0.00372
HKLF 4


REM  mo_2024_ch149_0ma in P21/n #14
REM wR2 = 0.185750, GooF = S = 1.03220, Restrained GooF = 1.03220 for all data
REM R1 = 0.068407 for 2754 Fo > 4sig(Fo) and 0.103564 for all 4192 data
REM 246 parameters refined using 0 restraints

END

WGHT      0.0634      1.5082

REM Highest difference peak  0.331,  deepest hole -0.260,  1-sigma level  0.064
Q1    1   0.1943  0.4669 -0.4018  11.00000  0.05    0.33
Q2    1   0.3126  0.4568 -0.2210  11.00000  0.05    0.29
Q3    1   0.0412  0.6869  0.0902  11.00000  0.05    0.27
Q4    1   0.3098  0.6784 -0.0317  11.00000  0.05    0.27
Q5    1   0.4445  0.5560  0.1791  11.00000  0.05    0.26
Q6    1  -0.0710  0.7421  0.0761  11.00000  0.05    0.26
Q7    1  -0.0026  0.5853 -0.0476  11.00000  0.05    0.25
Q8    1   0.2600  0.5858  0.0191  11.00000  0.05    0.25
Q9    1   0.2903  0.8157 -0.1512  11.00000  0.05    0.25
Q10   1  -0.0273  0.5256 -0.0951  11.00000  0.05    0.24
Q11   1  -0.0079  0.6468  0.1014  11.00000  0.05    0.24
Q12   1   0.4595  0.5987  0.1172  11.00000  0.05    0.24
Q13   1   0.1287  0.8246 -0.0346  11.00000  0.05    0.24
Q14   1   0.2811  0.4945 -0.3837  11.00000  0.05    0.24
Q15   1   0.0536  0.4687 -0.3423  11.00000  0.05    0.22
Q16   1   0.2437  0.5994  0.0658  11.00000  0.05    0.22
Q17   1   0.0083  0.6351  0.1784  11.00000  0.05    0.22
Q18   1   0.2246  0.6182 -0.0519  11.00000  0.05    0.22
Q19   1   0.3380  0.6286  0.0229  11.00000  0.05    0.20
Q20   1   0.2577  0.5179  0.1160  11.00000  0.05    0.20
;
_shelx_res_checksum                7892
_shelx_hkl_file
;
  -1   0   0    0.02    0.06
  -1   0   0    0.02    0.05
  -1   0   0    0.04    0.06
   2   0   0   29.69    2.06
   2   0   0   30.66    2.00
   2   0   0   30.83    2.06
   2   0   0   29.60    2.06
  -2   0   0   30.50    2.08
  -2   0   0   33.85    2.12
  -2   0   0   30.55    2.01
  -2   0   0   34.18    2.09
   3   0   0   -0.09    0.09
   3   0   0    0.23    0.19
   3   0   0    0.23    0.19
   3   0   0    0.26    0.15
  -3   0   0    0.32    0.26
  -3   0   0    0.23    0.22
  -3   0   0    0.17    0.16
   4   0   0   56.28    3.82
   4   0   0   56.30    3.84
   4   0   0   56.18    3.70
   4   0   0   59.06    3.85
  -4   0   0   55.48    3.90
  -4   0   0   61.70    3.97
  -4   0   0   58.03    3.90
   5   0   0    0.06    0.22
   5   0   0    0.14    0.17
   5   0   0    0.14    0.17
   5   0   0    0.05    0.16
  -5   0   0   -0.04    0.18
  -5   0   0    0.18    0.26
  -5   0   0   -0.14    0.17
   6   0   0   13.44    1.74
   6   0   0    9.45    1.46
   6   0   0    8.23    1.36
   6   0   0    7.94    1.03
  -6   0   0   10.35    1.52
  -6   0   0    6.97    1.19
  -6   0   0    7.57    1.39
   7   0   0    0.19    0.18
   7   0   0   -0.08    0.18
   7   0   0    0.34    0.35
   7   0   0   -0.16    0.17
  -7   0   0    0.03    0.27
  -7   0   0   -0.14    0.12
   8   0   0    3.02    0.91
   8   0   0    2.18    0.60
   8   0   0    2.14    0.66
  -8   0   0    3.06    0.97
  -8   0   0    1.36    0.66
   9   0   0   -0.12    0.15
  -9   0   0    0.00    0.30
  -9   0   0   -0.23    0.18
  10   0   0   14.44    1.89
 -10   0   0   25.77    3.46
  11   0   0    0.06    0.24
 -11   0   0    0.03    0.25
  12   0   0    1.63    0.61
 -12   0   0    0.92    0.74
  13   0   0    0.05    0.32
 -13   0   0   -0.19    0.18
  14   0   0   -0.24    0.24
 -14   0   0    0.19    0.32
 -14   1   0   -0.09    0.18
 -13   1   0    1.88    0.99
  13  -1   0    0.96    0.55
 -12   1   0   -0.16    0.28
  12  -1   0    0.04    0.22
 -11   1   0    3.88    1.16
  11  -1   0    5.84    1.08
 -10   1   0   -0.09    0.28
 -10   1   0    0.49    0.49
  10  -1   0    0.49    0.38
  -9   1   0    0.69    0.58
  -9   1   0    1.82    0.76
   9  -1   0    1.91    0.55
  -8   1   0    0.04    0.27
  -8   1   0    0.45    0.34
  -8   1   0    0.64    0.45
   8  -1   0    0.09    0.17
   8  -1   0    0.58    0.42
   8  -1   0    0.00    0.18
   8  -1   0    0.21    0.22
  -7   1   0    0.42    0.43
  -7   1   0    0.68    0.49
  -7   1   0    0.28    0.28
   7  -1   0    0.42    0.22
   7  -1   0    0.13    0.24
   7  -1   0    0.54    0.30
  -6   1   0   11.05    1.47
  -6   1   0   18.12    2.09
  -6   1   0   10.20    1.44
   6  -1   0   12.63    1.60
   6  -1   0   11.31    1.55
   6  -1   0    9.63    1.30
   6  -1   0   11.82    1.29
  -5   1   0   34.62    2.60
  -5   1   0   34.67    2.62
  -5   1   0   34.04    2.59
   5  -1   0   29.75    2.26
   5  -1   0   30.71    2.45
   5  -1   0   36.03    2.53
   5  -1   0   31.04    2.46
  -4   1   0    4.02    0.81
  -4   1   0    3.18    0.69
   4  -1   0    4.39    0.79
   4  -1   0    3.54    0.61
   4  -1   0    2.88    0.57
   4  -1   0    3.52    0.52
  -3   1   0   23.95    1.77
  -3   1   0   24.84    1.78
  -3   1   0   23.97    1.77
   3  -1   0   22.26    1.72
   3  -1   0   22.99    1.72
   3  -1   0   21.37    1.70
   3  -1   0   24.88    1.61
  -2   1   0   56.29    3.52
  -2   1   0   55.63    3.49
  -2   1   0   58.02    3.53
   2  -1   0   55.84    3.48
   2  -1   0   54.53    3.50
   2  -1   0   54.13    3.50
  -1   1   0   90.90    4.81
  -1   1   0   92.49    4.82
  -1   1   0   76.20    4.85
  -1   1   0   76.14    4.88
  -1   1   0   91.78    5.29
  -1   1   0   75.58    4.85
  -1   1   0   79.99    4.86
   1  -1   0   82.22    4.87
   1  -1   0   77.53    4.80
   1  -1   0   81.71    4.86
   1  -1   0   78.06    4.89
   1  -1   0   76.61    4.79
   1  -1   0   77.15    4.87
   1  -1   0   77.05    4.82
   1  -1   0   81.28    5.14
   1   1   0   75.73    4.53
   2   1   0   56.20    3.63
  -2  -1   0   57.01    3.57
  -2  -1   0   59.08    3.62
   3   1   0   21.91    1.77
   3   1   0   24.06    1.71
   3   1   0   20.12    1.77
   3   1   0   20.71    1.57
  -3  -1   0   21.82    1.74
  -3  -1   0   22.66    1.68
   4   1   0    2.69    0.51
   4   1   0    2.74    0.48
   4   1   0    2.30    0.52
   4   1   0    3.55    0.68
  -4  -1   0    4.87    0.70
  -4  -1   0    3.72    0.74
  -4  -1   0    3.08    0.58
   5   1   0   32.72    2.57
   5   1   0   33.92    2.58
   5   1   0   37.28    2.48
   5   1   0   32.32    2.53
  -5  -1   0   32.15    2.70
  -5  -1   0   33.81    2.49
  -5  -1   0   32.80    2.60
   6   1   0   11.45    1.59
   6   1   0   16.69    2.00
   6   1   0   15.19    1.58
   6   1   0   13.88    1.78
  -6  -1   0   10.68    1.62
  -6  -1   0   11.01    1.65
   7   1   0    0.06    0.22
   7   1   0    0.50    0.35
   7   1   0    1.03    0.46
   7   1   0    0.31    0.27
  -7  -1   0    0.45    0.37
  -7  -1   0    0.10    0.26
   8   1   0    0.11    0.23
   8   1   0    0.65    0.43
  -8  -1   0   -0.24    0.14
   9   1   0    1.66    0.59
  -9  -1   0    1.54    0.83
  10   1   0   -0.01    0.22
 -10  -1   0    1.10    0.61
  11   1   0    6.99    1.35
 -11  -1   0    7.32    1.89
  12   1   0    0.08    0.25
 -12  -1   0    0.10    0.26
  13   1   0    1.09    0.57
 -13  -1   0    1.18    0.79
 -14  -1   0    0.32    0.59
 -13   2   0    0.70    0.64
  13  -2   0    1.75    0.62
 -12   2   0    0.52    0.65
  12  -2   0    3.10    0.94
 -11   2   0    2.84    1.06
 -11   2   0    3.49    1.30
  11  -2   0    2.91    0.78
 -10   2   0    0.53    0.56
 -10   2   0    0.32    0.37
 -10   2   0    0.09    0.36
  10  -2   0    0.10    0.19
  -9   2   0   -0.10    0.31
  -9   2   0    0.02    0.29
  -9   2   0    0.09    0.38
   9  -2   0    0.10    0.25
  -8   2   0    1.59    0.70
  -8   2   0    1.27    0.67
  -8   2   0    1.94    0.69
   8  -2   0    3.78    0.99
   8  -2   0    2.79    0.75
   8  -2   0    2.51    0.70
   8  -2   0    3.14    0.67
  -7   2   0    3.67    0.85
  -7   2   0    4.19    1.01
  -7   2   0    5.94    1.32
   7  -2   0    3.91    1.20
   7  -2   0    4.27    0.73
   7  -2   0    4.74    0.89
  -6   2   0    3.16    0.85
  -6   2   0    3.79    1.02
  -6   2   0    4.28    1.04
   6  -2   0    3.69    0.72
   6  -2   0    4.80    1.00
   6  -2   0    3.70    0.73
   6  -2   0    2.71    0.56
  -5   2   0   36.33    2.84
  -5   2   0   40.09    2.86
  -5   2   0   39.13    2.89
   5  -2   0   34.74    2.72
   5  -2   0   38.20    2.54
   5  -2   0   35.37    2.72
   5  -2   0   36.38    2.72
  -4   2   0    4.55    0.77
  -4   2   0    3.86    0.70
  -4   2   0    2.61    0.53
   4  -2   0    6.15    0.89
   4  -2   0    4.86    0.72
   4  -2   0    3.23    0.56
   4  -2   0    4.13    0.55
  -3   2   0    9.63    0.90
  -3   2   0   10.85    1.17
  -3   2   0    9.56    0.92
   3  -2   0    9.71    0.89
   3  -2   0    8.23    0.84
   3  -2   0    7.82    0.80
  -2   2   0    4.25    0.60
  -2   2   0    5.65    0.67
  -2   2   0    5.86    0.56
   2  -2   0    5.72    0.54
   2  -2   0    8.58    0.87
   2  -2   0    6.50    0.72
  -1   2   0  227.52   14.53
  -1   2   0  235.83   14.53
  -1   2   0  236.95   14.34
  -1   2   0  238.27   14.39
  -1   2   0  242.72   14.46
  -1   2   0  250.95   14.31
   1  -2   0  239.29   14.44
   1  -2   0  269.71   14.30
   1  -2   0  239.24   14.57
   1  -2   0  241.73   14.42
   1  -2   0  247.51   14.48
   1  -2   0  242.17   14.31
   1  -2   0  235.56   14.55
   1  -2   0  267.54   14.38
   0   2   0   64.36    4.22
   0   2   0   63.60    4.21
   0   2   0   61.70    4.34
   0   2   0   66.40    4.77
   0   2   0   60.79    4.27
   0   2   0   65.57    4.23
   0   2   0   62.09    4.24
   0   2   0   66.40    4.11
   0   2   0   67.28    3.98
   0   2   0   65.51    4.30
   0   2   0   65.78    4.17
   0   2   0   62.32    4.38
   0   2   0   66.20    4.07
   0   2   0   64.59    4.11
   0  -2   0   65.21    4.77
   0  -2   0   69.92    4.18
   0  -2   0   65.38    4.37
   0  -2   0   63.66    4.27
   0  -2   0   66.77    4.21
   0  -2   0   62.75    4.22
   0  -2   0   64.84    4.23
   0  -2   0   64.17    4.34
   0  -2   0   61.89    4.06
   0  -2   0   64.43    4.39
   0  -2   0   67.17    3.99
   0  -2   0   67.26    4.12
   1   2   0  220.28   13.42
   1   2   0  226.07   13.26
   1   2   0  224.73   13.22
   1   2   0  223.51   13.22
   1   2   0  223.84   13.43
   1   2   0  228.84   13.32
  -1  -2   0  221.78   13.22
  -1  -2   0  220.22   13.42
  -1  -2   0  221.69   13.28
  -1  -2   0  224.05   13.45
  -1  -2   0  221.41   13.25
  -1  -2   0  218.10   13.21
  -1  -2   0  213.52   13.30
   2   2   0    5.71    0.71
   2   2   0    4.84    0.61
  -2  -2   0    4.53    0.57
  -2  -2   0    5.10    0.65
   3   2   0   11.77    1.33
   3   2   0   12.49    1.33
   3   2   0    8.88    1.04
  -3  -2   0   10.14    1.21
  -3  -2   0    9.21    1.08
   4   2   0    4.97    0.87
   4   2   0    4.17    0.76
   4   2   0    3.67    0.66
  -4  -2   0    4.34    0.75
  -4  -2   0    3.80    0.68
   5   2   0   38.86    2.82
   5   2   0   41.33    3.00
   5   2   0   39.08    2.96
   5   2   0   37.01    2.88
  -5  -2   0   38.40    2.96
  -5  -2   0   42.02    2.89
   6   2   0    3.26    0.78
   6   2   0    3.67    0.91
   6   2   0    3.27    0.69
   6   2   0    4.39    0.99
  -6  -2   0    3.63    0.78
  -6  -2   0    2.40    0.66
   7   2   0    8.29    1.40
   7   2   0    7.77    1.40
   7   2   0    6.64    1.06
   7   2   0    5.33    1.09
  -7  -2   0    3.66    0.88
   8   2   0    1.21    0.51
   8   2   0    2.12    0.73
  -8  -2   0    2.30    0.91
   9   2   0    0.08    0.25
  -9  -2   0   -0.09    0.15
  10   2   0    0.30    0.34
 -10  -2   0   -0.13    0.25
  11   2   0    4.78    1.13
 -11  -2   0    3.21    1.07
  12   2   0    2.08    0.79
 -12  -2   0    0.95    0.79
  13   2   0    1.39    0.66
 -13  -2   0    0.16    0.38
 -13   3   0   -0.10    0.27
  13  -3   0    0.81    0.50
 -12   3   0    2.38    1.06
  12  -3   0    2.28    0.70
 -11   3   0    0.37    0.52
 -11   3   0    0.33    0.55
 -11   3   0    0.32    0.58
  11  -3   0   -0.03    0.17
 -10   3   0    6.38    1.68
 -10   3   0    8.11    1.83
  10  -3   0    7.19    1.13
  -9   3   0    8.37    1.54
  -9   3   0    9.00    1.64
  -9   3   0   10.20    1.92
   9  -3   0    8.10    1.15
  -8   3   0    2.26    0.84
  -8   3   0    2.00    0.76
  -8   3   0    1.24    0.59
   8  -3   0    1.69    0.50
   8  -3   0    3.44    0.88
   8  -3   0    3.31    0.93
   8  -3   0    2.06    0.67
  -7   3   0    0.22    0.28
  -7   3   0    0.30    0.36
  -7   3   0    0.51    0.36
   7  -3   0    0.55    0.26
   7  -3   0    1.01    0.48
   7  -3   0    2.08    0.75
  -6   3   0    2.14    0.66
  -6   3   0    1.56    0.51
  -6   3   0    1.87    0.59
   6  -3   0    1.92    0.50
   6  -3   0    2.43    0.59
   6  -3   0    2.92    0.78
   6  -3   0    2.35    0.57
  -5   3   0   34.24    2.70
  -5   3   0   34.90    2.65
  -5   3   0   37.59    2.80
   5  -3   0   33.16    2.60
   5  -3   0   35.40    2.63
   5  -3   0   32.20    2.54
   5  -3   0   35.56    2.36
  -4   3   0   15.03    1.45
  -4   3   0   15.68    1.43
  -4   3   0   17.26    1.41
   4  -3   0   16.65    1.40
   4  -3   0   14.13    1.30
   4  -3   0   16.25    1.41
  -3   3   0    2.68    0.52
  -3   3   0    1.40    0.35
   3  -3   0    1.96    0.47
   3  -3   0    2.51    0.49
  -2   3   0    0.30    0.18
  -2   3   0    0.57    0.22
   2  -3   0    0.14    0.14
  -1   3   0  182.20   11.41
  -1   3   0  191.05   11.49
  -1   3   0  192.22   11.24
  -1   3   0  186.67   11.20
  -1   3   0  193.01   11.67
  -1   3   0  186.50   11.62
  -1   3   0  190.33   11.32
  -1   3   0  193.70   11.45
   1  -3   0  209.45   11.46
   1  -3   0  197.43   11.67
   1  -3   0  185.99   11.40
   1  -3   0  186.56   11.49
   1  -3   0  192.41   11.70
   1  -3   0  181.31   12.35
   1  -3   0  182.63   11.34
   1  -3   0  179.80   11.18
   0   3   0   -0.01    0.09
   0  -3   0    0.02    0.10
   1   3   0  179.11   11.79
   1   3   0  186.78   11.58
   1   3   0  179.24   11.30
   1   3   0  181.72   11.30
   1   3   0  184.21   11.26
   1   3   0  184.43   11.39
   1   3   0  178.02   11.72
   1   3   0  187.71   11.22
   1   3   0  181.28   12.38
   1   3   0  177.62   11.53
  -1  -3   0  189.95   11.59
  -1  -3   0  181.78   11.30
  -1  -3   0  190.53   11.65
  -1  -3   0  178.76   11.55
  -1  -3   0  187.01   11.22
  -1  -3   0  206.60   11.29
  -1  -3   0  190.68   11.37
  -1  -3   0  184.61   11.61
  -1  -3   0  196.74   11.44
  -1  -3   0  181.47   11.75
   2   3   0    0.18    0.16
  -2  -3   0    0.27    0.19
   3   3   0    1.97    0.47
   3   3   0    3.16    0.69
  -3  -3   0    2.51    0.49
  -3  -3   0    2.34    0.58
   4   3   0   15.08    1.46
   4   3   0   16.16    1.40
  -4  -3   0   15.61    1.46
  -4  -3   0   17.68    1.45
   5   3   0   35.26    2.60
   5   3   0   35.82    2.74
   5   3   0   31.70    2.59
  -5  -3   0   37.52    2.68
  -5  -3   0   34.81    2.73
   6   3   0    2.47    0.70
   6   3   0    2.80    0.80
   6   3   0    1.63    0.48
   6   3   0    1.97    0.53
  -6  -3   0    2.31    0.79
  -6  -3   0    1.60    0.48
   7   3   0    0.20    0.27
   7   3   0    0.80    0.48
   7   3   0    0.60    0.36
   7   3   0    0.19    0.22
  -7  -3   0    0.94    0.48
  -7  -3   0    0.78    0.48
   8   3   0    2.45    0.79
   8   3   0    2.49    0.66
  -8  -3   0    1.91    0.80
   9   3   0   10.52    1.49
  -9  -3   0    6.59    1.43
 -10  -3   0    5.05    1.46
  11   3   0    0.78    0.50
 -11  -3   0    0.01    0.39
  12   3   0    1.72    0.72
 -12  -3   0    1.30    0.76
  13   3   0    1.41    0.65
 -13  -3   0    0.63    0.67
  13  -4   0   13.20    1.78
 -12   4   0   -0.21    0.18
 -12   4   0    0.14    0.38
  12  -4   0    0.30    0.38
 -11   4   0    0.90    0.81
 -11   4   0    0.21    0.42
 -11   4   0    1.56    0.86
  11  -4   0    0.18    0.24
 -10   4   0   -0.09    0.18
 -10   4   0    0.16    0.35
 -10   4   0   -0.30    0.20
  10  -4   0   -0.09    0.22
  -9   4   0    7.94    1.57
  -9   4   0    6.30    1.53
  -9   4   0    7.40    1.54
   9  -4   0   10.23    1.20
  -8   4   0    1.58    0.62
  -8   4   0    2.15    0.83
  -8   4   0    1.74    0.78
   8  -4   0    2.42    0.56
   8  -4   0    1.77    0.65
   8  -4   0    0.92    0.42
  -7   4   0    2.98    0.78
  -7   4   0    5.18    1.27
  -7   4   0    4.54    1.13
   7  -4   0    5.12    0.76
   7  -4   0    6.62    1.50
   7  -4   0    5.88    1.23
   7  -4   0    5.02    1.08
  -6   4   0    0.50    0.40
  -6   4   0    0.27    0.33
  -6   4   0    0.12    0.26
   6  -4   0    0.05    0.14
   6  -4   0    0.72    0.37
   6  -4   0    0.00    0.14
   6  -4   0    0.12    0.14
  -5   4   0    2.68    0.69
  -5   4   0    3.68    0.78
   5  -4   0    5.07    0.87
   5  -4   0    4.03    0.82
   5  -4   0    4.84    0.91
  -4   4   0   22.95    1.86
   4  -4   0   23.47    1.80
   4  -4   0   26.06    1.95
  -3   4   0    0.34    0.19
  -3   4   0    0.51    0.26
   3  -4   0    0.63    0.26
  -2   4   0    7.11    0.66
  -1   4   0   48.99    2.98
   1  -4   0   47.54    2.96
   0   4   0   37.12    2.36
   0  -4   0   36.26    2.35
   1   4   0   47.90    3.07
   2   4   0    6.51    0.76
  -2  -4   0    6.05    0.80
   3   4   0    0.38    0.24
   3   4   0    0.25    0.22
  -3  -4   0    0.48    0.31
  -3  -4   0    0.38    0.26
   4   4   0   23.20    1.99
   4   4   0   25.13    1.91
  -4  -4   0   22.14    1.95
  -4  -4   0   24.12    1.91
   5   4   0    3.84    0.88
   5   4   0    2.86    0.62
  -5  -4   0    5.52    1.05
  -5  -4   0    3.89    0.90
   6   4   0    0.27    0.26
   6   4   0    0.39    0.29
  -6  -4   0    0.31    0.25
  -6  -4   0    0.16    0.24
   7   4   0    4.72    1.00
   7   4   0    3.37    0.78
   7   4   0    9.60    2.37
  -7  -4   0    2.63    0.82
  -7  -4   0    5.02    0.99
   8   4   0    2.76    0.80
   8   4   0    1.65    0.60
  -8  -4   0    1.69    0.64
  -8  -4   0    3.13    0.91
   9   4   0    9.14    1.45
  10   4   0    0.26    0.37
 -10  -4   0    0.11    0.34
  11   4   0    0.34    0.41
 -11  -4   0    0.04    0.41
  12   4   0    0.02    0.26
 -12  -4   0    1.36    0.89
  13   4   0   10.86    1.89
 -13   5   0   -0.13    0.30
  13  -5   0    0.17    0.27
 -12   5   0    0.31    0.49
 -12   5   0    0.17    0.49
  12  -5   0    0.19    0.27
 -11   5   0    3.31    1.25
 -11   5   0    1.93    0.92
  11  -5   0    3.21    0.72
 -10   5   0    0.59    0.52
 -10   5   0    0.87    0.61
  10  -5   0    0.79    0.38
  -9   5   0    3.08    1.06
  -9   5   0    1.27    0.61
   9  -5   0    1.98    0.53
  -8   5   0    0.13    0.26
  -8   5   0   -0.36    0.21
   8  -5   0   -0.19    0.14
   8  -5   0   -0.11    0.11
  -7   5   0   -0.05    0.15
  -7   5   0    0.20    0.30
   7  -5   0    0.67    0.26
   7  -5   0    0.16    0.23
   7  -5   0   -0.09    0.12
  -6   5   0    2.11    0.63
  -6   5   0    1.73    0.55
   6  -5   0    1.18    0.47
   6  -5   0    1.46    0.48
   6  -5   0    1.93    0.41
  -5   5   0    5.24    1.03
  -5   5   0    5.57    0.93
   5  -5   0    5.23    0.92
  -4   5   0  123.53    6.91
  -4   5   0   93.69    6.48
   4  -5   0   98.21    6.58
  -3   5   0   47.21    3.16
  -3   5   0   53.71    3.46
   3  -5   0   42.84    3.20
   2  -5   0    4.67    0.53
  -1   5   0   -0.04    0.10
   1  -5   0    0.02    0.11
   0   5   0   -0.09    0.09
   0  -5   0    0.08    0.13
   1   5   0   -0.02    0.13
  -1  -5   0    0.02    0.13
   2   5   0    4.30    0.75
  -2  -5   0    3.97    0.73
   3   5   0   44.87    3.14
  -3  -5   0   45.06    3.16
  -3  -5   0   46.59    3.20
   4   5   0   96.19    6.24
   4   5   0   93.20    6.37
  -4  -5   0   94.72    6.25
  -4  -5   0  103.92    6.37
   5   5   0   10.45    1.48
   5   5   0    6.07    1.15
  -5  -5   0    6.97    1.21
  -5  -5   0    7.98    1.32
   6   5   0    1.98    0.66
   6   5   0    1.26    0.47
  -6  -5   0    2.35    0.75
  -6  -5   0    1.82    0.58
   7   5   0   -0.12    0.17
   7   5   0   -0.10    0.15
  -7  -5   0   -0.13    0.16
  -7  -5   0    0.22    0.35
   8   5   0    0.05    0.25
  -8  -5   0    0.00    0.18
  -8  -5   0    0.18    0.37
  -9  -5   0    2.76    1.01
  10   5   0    0.10    0.29
 -10  -5   0    0.74    0.65
  11   5   0    2.34    0.80
 -11  -5   0    3.34    1.29
  12   5   0    1.91    0.77
 -12  -5   0    0.68    0.56
  13   5   0   -0.28    0.56
 -13  -5   0   -0.12    0.32
 -13   6   0    0.70    0.73
  13  -6   0    1.89    0.59
 -12   6   0    0.27    0.44
 -12   6   0   -0.14    0.32
  12  -6   0    1.52    0.45
 -11   6   0    3.82    1.18
 -11   6   0    1.73    0.85
  11  -6   0    4.49    0.77
 -10   6   0    0.52    0.62
 -10   6   0    0.07    0.37
  10  -6   0    0.61    0.36
  -9   6   0    1.49    0.66
  -9   6   0    2.01    0.85
   9  -6   0    1.62    0.46
  -8   6   0   16.09    2.49
  -8   6   0   17.75    2.57
   8  -6   0   21.02    1.87
  -7   6   0    4.49    1.01
  -7   6   0    3.58    1.00
   7  -6   0    4.75    0.98
  -6   6   0    0.91    0.51
  -6   6   0    0.59    0.37
   6  -6   0    0.72    0.41
  -5   6   0    1.55    0.71
  -5   6   0    1.12    0.47
   5  -6   0    1.30    0.54
  -4   6   0   81.08    5.45
  -4   6   0   80.33    5.11
   4  -6   0   74.67    5.17
  -3   6   0    0.37    0.29
  -3   6   0    0.28    0.22
   3  -6   0    0.39    0.25
   2  -6   0    0.50    0.19
  -1   6   0    9.75    0.80
   1  -6   0    8.20    0.75
   0   6   0    3.20    0.51
   0  -6   0    2.59    0.47
  -1  -6   0    9.64    1.06
   2   6   0    0.23    0.22
  -2  -6   0   -0.15    0.11
   3   6   0    0.72    0.32
  -3  -6   0    0.25    0.23
  -3  -6   0    0.40    0.30
   4   6   0   74.67    4.94
   4   6   0   71.65    5.08
  -4  -6   0   73.75    4.98
  -4  -6   0   75.46    5.04
   5   6   0    1.51    0.55
   5   6   0    0.80    0.40
  -5  -6   0    1.36    0.45
  -5  -6   0    1.54    0.59
   6   6   0    0.81    0.45
   6   6   0    0.41    0.41
  -6  -6   0    0.30    0.29
  -6  -6   0    0.98    0.47
   7   6   0    4.65    1.01
  -7  -6   0    4.88    1.06
  -7  -6   0    5.17    1.65
   8   6   0   25.28    2.59
  -8  -6   0   15.58    2.14
  -8  -6   0   13.60    2.18
   9   6   0    2.28    0.70
  -9  -6   0    1.77    0.71
  -9  -6   0    1.30    0.73
  10   6   0    0.51    0.47
 -10  -6   0    0.04    0.32
  11   6   0    2.66    0.85
 -11  -6   0    2.60    0.96
  12   6   0    1.07    0.66
 -12  -6   0    1.35    0.93
  13   6   0    1.52    0.79
 -13  -6   0    1.08    0.81
 -12   7   0    0.24    0.36
 -12   7   0   -0.06    0.39
  12  -7   0    0.45    0.36
 -11   7   0    0.28    0.44
 -11   7   0    1.41    0.96
 -10   7   0    0.58    0.60
 -10   7   0    3.58    1.21
  -9   7   0    0.71    0.55
  -9   7   0   -0.06    0.18
  -8   7   0    1.57    0.64
  -7   7   0   -0.19    0.11
  -7   7   0    0.12    0.39
   7  -7   0    0.00    0.18
  -6   7   0    5.88    1.29
  -6   7   0    4.99    0.98
   6  -7   0    4.11    0.92
  -5   7   0    1.34    0.51
  -5   7   0    1.41    0.49
   5  -7   0    1.57    0.53
  -4   7   0    0.19    0.21
  -4   7   0    0.32    0.31
   4  -7   0    0.03    0.12
  -3   7   0    3.36    0.64
  -3   7   0    3.52    0.81
   2  -7   0   46.81    3.17
  -1   7   0   33.35    2.30
   1  -7   0   34.79    2.30
   0   7   0    0.09    0.17
   0  -7   0   -0.01    0.13
   1   7   0   35.48    2.51
  -1  -7   0   35.82    2.54
   2   7   0   46.15    3.23
  -2  -7   0   47.86    3.29
   3   7   0    2.81    0.63
  -3  -7   0    2.66    0.66
  -3  -7   0    2.99    0.69
   4   7   0   -0.21    0.13
   4   7   0    0.23    0.30
  -4  -7   0    0.10    0.22
  -4  -7   0    0.24    0.23
   5   7   0    2.68    0.92
   5   7   0    1.21    0.47
  -5  -7   0    0.75    0.40
  -5  -7   0    1.29    0.48
   6   7   0    6.00    1.30
   6   7   0    6.86    1.23
  -6  -7   0    5.50    1.23
  -6  -7   0    8.04    1.46
   7   7   0   -0.15    0.20
  -7  -7   0   -0.10    0.13
  -7  -7   0    0.12    0.40
   8   7   0    1.87    0.63
  -8  -7   0    1.69    0.70
  -8  -7   0    1.54    0.72
   9   7   0   -0.09    0.20
  -9  -7   0    0.23    0.39
  -9  -7   0   -0.36    0.22
  10   7   0    0.92    0.55
 -10  -7   0    0.57    0.53
  11   7   0    0.68    0.51
 -11  -7   0   -0.11    0.42
  12   7   0   -0.34    0.23
 -12  -7   0    0.10    0.41
 -12   8   0    0.26    0.41
 -12   8   0   -0.13    0.20
 -11   8   0   -0.07    0.17
 -11   8   0   -0.03    0.28
 -10   8   0    2.35    0.94
 -10   8   0    2.09    0.94
  -9   8   0    3.74    1.09
  -9   8   0    3.93    1.36
  -8   8   0    3.46    1.00
  -8   8   0    5.16    1.12
  -7   8   0    0.10    0.35
  -7   8   0   -0.18    0.20
   7  -8   0    0.19    0.26
  -6   8   0   -0.11    0.17
  -6   8   0   -0.17    0.15
   6  -8   0    0.01    0.14
  -5   8   0   17.27    2.33
  -5   8   0   12.53    1.61
   5  -8   0   12.64    1.68
  -4   8   0    1.02    0.39
  -4   8   0    0.87    0.48
   4  -8   0    1.26    0.47
  -3   8   0   -0.10    0.10
  -2   8   0   23.41    1.65
   2  -8   0   20.78    1.57
  -1   8   0    6.57    0.92
   1  -8   0    9.48    1.03
   0   8   0   41.66    2.81
   0  -8   0   40.16    2.81
   1   8   0   10.04    1.29
  -1  -8   0   10.28    1.30
   2   8   0   20.01    1.68
  -2  -8   0   20.10    1.72
   3   8   0   -0.07    0.22
  -3  -8   0   -0.01    0.18
  -3  -8   0   -0.10    0.09
   4   8   0    1.43    0.65
   4   8   0    1.76    0.56
  -4  -8   0    1.29    0.57
  -4  -8   0    0.79    0.43
   5   8   0   14.59    1.94
   5   8   0   14.43    1.71
  -5  -8   0   10.48    1.48
  -5  -8   0    9.69    1.55
   6   8   0   -0.13    0.23
  -6  -8   0    0.17    0.23
  -6  -8   0    0.66    0.49
   7   8   0    0.09    0.28
  -7  -8   0   -0.21    0.15
  -7  -8   0    0.51    0.49
   8   8   0    4.33    1.01
  -8  -8   0    5.15    1.30
  -8  -8   0    4.69    1.13
   9   8   0    4.15    1.08
  -9  -8   0    3.40    1.11
  -9  -8   0    3.82    1.12
  10   8   0    1.22    0.63
 -10  -8   0    2.72    1.18
  11   8   0    0.17    0.52
 -11  -8   0   -0.23    0.29
  12   8   0    0.89    0.57
 -12  -8   0    0.50    0.74
 -11   9   0   -0.14    0.22
 -11   9   0   -0.03    0.14
 -10   9   0    0.12    0.42
 -10   9   0   -0.07    0.21
  -9   9   0   -0.05    0.18
  -9   9   0   -0.15    0.20
  -8   9   0    2.14    0.77
  -8   9   0    3.15    1.11
  -7   9   0    2.32    1.00
  -7   9   0    3.08    0.84
   7  -9   0    5.54    1.21
  -6   9   0    0.55    0.42
  -6   9   0    1.31    0.57
   6  -9   0    0.57    0.38
  -5   9   0    2.37    0.64
  -5   9   0    2.20    0.80
   5  -9   0    3.36    0.85
  -4   9   0    3.03    0.91
  -4   9   0    3.21    0.70
   4  -9   0    3.19    0.82
  -3   9   0   10.81    1.30
  -2   9   0    1.36    0.39
   2  -9   0    1.45    0.39
  -1   9   0   45.26    3.13
   1  -9   0   47.83    3.14
   0   9   0    0.20    0.21
   0  -9   0    0.15    0.20
   1   9   0   47.43    3.33
  -1  -9   0   48.50    3.38
   2   9   0    1.31    0.45
  -2  -9   0    1.81    0.55
   3   9   0   10.80    1.37
  -3  -9   0   10.95    1.47
  -3  -9   0    8.45    1.30
   4   9   0    4.05    0.98
   4   9   0    3.45    0.76
  -4  -9   0    2.10    0.67
  -4  -9   0    1.84    0.61
   5   9   0    2.70    0.75
   5   9   0    3.04    0.96
  -5  -9   0    2.46    0.83
   6   9   0    1.56    0.62
  -6  -9   0    1.49    0.58
  -6  -9   0    1.60    0.76
   7   9   0    2.66    0.83
  -7  -9   0    2.15    0.89
  -7  -9   0    3.46    0.95
   8   9   0    4.95    1.12
  -8  -9   0    2.94    1.02
  -8  -9   0    3.65    1.11
   9   9   0    0.01    0.32
  -9  -9   0    0.42    0.42
  -9  -9   0    0.06    0.41
  10   9   0    0.17    0.41
 -10  -9   0    0.20    0.37
  11   9   0    0.18    0.64
 -11  -9   0    0.58    0.73
 -11  10   0    1.99    1.16
 -11  10   0    1.12    0.67
 -10  10   0    0.68    0.58
 -10  10   0    1.02    0.68
  -9  10   0    1.03    0.71
  -9  10   0    3.49    1.12
  -8  10   0    0.64    0.49
  -8  10   0    0.56    0.66
  -7  10   0    0.91    0.50
  -7  10   0    1.06    0.81
   7 -10   0    0.85    0.45
  -6  10   0    0.47    0.47
  -6  10   0    0.18    0.25
   6 -10   0    0.41    0.35
  -5  10   0    3.47    0.81
   5 -10   0    3.97    0.98
  -4  10   0    3.10    0.86
  -4  10   0    4.33    0.84
   4 -10   0    4.26    0.95
  -3  10   0    1.92    0.55
   3 -10   0    3.52    0.59
  -2  10   0    0.24    0.26
   2 -10   0    0.10    0.17
  -1  10   0    8.84    1.18
   1 -10   0    9.77    1.19
   0  10   0   16.26    1.49
   0 -10   0   18.52    1.55
   1  10   0    9.95    1.32
  -1 -10   0    9.48    1.36
   2  10   0    0.34    0.29
  -2 -10   0    0.30    0.28
   3  10   0    2.23    0.64
  -3 -10   0    1.94    0.64
  -3 -10   0    2.66    0.73
   4  10   0    5.64    1.20
   4  10   0    3.08    0.82
  -4 -10   0    4.73    0.95
  -4 -10   0    4.42    1.06
   5  10   0    2.31    0.74
   5  10   0    2.84    0.94
  -5 -10   0    2.85    0.88
  -5 -10   0    3.57    1.00
   6  10   0    0.22    0.30
  -6 -10   0    0.34    0.32
  -6 -10   0    0.97    0.61
   7  10   0    0.56    0.46
  -7 -10   0    0.79    0.56
   8  10   0    0.03    0.26
  -8 -10   0    1.67    0.71
  -8 -10   0    0.22    0.46
   9  10   0    4.04    1.07
  -9 -10   0    2.20    0.99
  10  10   0   -0.19    0.35
 -10 -10   0   -0.09    0.25
  11  10   0    1.10    0.68
 -11 -10   0    0.88    0.66
 -10  11   0    0.30    0.45
 -10  11   0    0.99    0.57
  -9  11   0    0.48    0.45
  -9  11   0    1.68    0.75
  -8  11   0    0.14    0.44
  -8  11   0    0.17    0.21
  -7  11   0    1.02    0.70
  -7  11   0    0.88    0.50
  -6  11   0    2.59    0.98
  -6  11   0    2.04    0.66
   6 -11   0    3.23    0.87
  -5  11   0    0.13    0.22
  -5  11   0   -0.03    0.23
   5 -11   0    0.16    0.27
  -4  11   0    8.49    1.52
  -4  11   0    8.32    1.24
   4 -11   0   10.95    1.58
  -3  11   0    2.74    0.65
   2 -11   0    3.71    0.67
  -1  11   0    1.76    0.51
   1 -11   0    0.90    0.41
   0  11   0    0.00    0.19
   0 -11   0    0.19    0.25
   1  11   0    1.18    0.42
  -1 -11   0    1.09    0.52
   2  11   0    2.89    0.75
  -2 -11   0    2.46    0.75
   3  11   0    1.59    0.58
  -3 -11   0    1.69    0.65
  -3 -11   0    2.49    0.71
   4  11   0    7.51    1.31
   4  11   0   11.07    1.73
  -4 -11   0    7.86    1.32
  -4 -11   0   12.42    1.85
  -5 -11   0    0.02    0.26
  -5 -11   0    0.19    0.31
   6  11   0    3.41    0.94
  -6 -11   0    2.76    0.87
  -6 -11   0    2.20    0.87
   7  11   0    0.36    0.42
  -7 -11   0    0.88    0.72
  -7 -11   0    0.60    0.46
   8  11   0    1.11    0.59
  -8 -11   0    0.57    0.52
  -8 -11   0    0.37    0.53
   9  11   0    2.92    1.02
  -9 -11   0    2.11    0.99
  10  11   0    0.70    0.50
 -10 -11   0    0.04    0.57
  -9  12   0    0.16    0.25
  -9  12   0   -0.08    0.22
  -8  12   0    1.08    0.68
  -8  12   0    1.48    0.65
  -7  12   0    0.53    0.39
  -7  12   0   -0.03    0.21
  -6  12   0   -0.05    0.22
  -6  12   0    0.38    0.32
   6 -12   0    0.28    0.31
  -5  12   0    2.62    0.98
  -5  12   0    2.49    0.69
  -4  12   0    0.25    0.38
  -4  12   0    0.15    0.21
   4 -12   0    0.20    0.22
  -3  12   0    2.96    0.68
   2 -12   0    5.77    0.96
  -1  12   0    0.40    0.25
   1 -12   0    0.26    0.26
   0  12   0    2.75    0.70
   0 -12   0    3.88    0.79
   1  12   0    0.08    0.26
  -1 -12   0    0.09    0.21
   2  12   0    4.72    0.98
  -2 -12   0    6.77    1.17
   3  12   0    1.29    0.54
  -3 -12   0    2.27    0.75
  -3 -12   0    1.56    0.61
   4  12   0    0.13    0.38
  -4 -12   0    0.07    0.20
  -4 -12   0    0.40    0.37
   5  12   0    1.36    0.71
  -5 -12   0    0.98    0.52
  -5 -12   0    1.55    0.73
   6  12   0    0.54    0.43
  -6 -12   0    0.86    0.48
   7  12   0    0.41    0.52
  -7 -12   0    0.27    0.36
  -7 -12   0    0.47    0.43
   8  12   0    1.32    0.66
  -8 -12   0    2.04    0.91
  -8 -12   0    1.24    0.74
   9  12   0    0.59    0.83
  -9 -12   0   -0.34    0.22
  -9  13   0   -0.12    0.32
  -8  13   0    0.44    0.41
  -8  13   0    2.58    1.21
  -7  13   0   -0.24    0.20
  -7  13   0    0.17    0.32
  -6  13   0   -0.17    0.17
  -6  13   0    0.06    0.23
   6 -13   0    0.06    0.22
  -5  13   0    0.06    0.24
  -5  13   0   -0.12    0.15
   5 -13   0    0.41    0.39
  -4  13   0    4.30    1.31
  -4  13   0    3.79    0.83
   4 -13   0    4.88    1.05
  -3  13   0    0.47    0.35
   2 -13   0    1.39    0.44
  -1  13   0    1.21    0.48
   1 -13   0    2.02    0.57
   0  13   0    0.01    0.23
   0 -13   0    0.00    0.13
   1  13   0    1.95    0.63
  -1 -13   0    0.72    0.39
   2  13   0    1.10    0.47
  -2 -13   0    1.34    0.56
   3  13   0    1.04    0.50
  -3 -13   0    0.41    0.42
  -3 -13   0   -0.08    0.13
   4  13   0    4.80    1.10
  -4 -13   0    4.02    1.01
  -4 -13   0    3.78    1.03
   5  13   0   -0.26    0.26
  -5 -13   0    0.49    0.49
  -5 -13   0    0.36    0.35
   6  13   0    1.38    0.72
  -6 -13   0   -0.26    0.16
  -6 -13   0    0.40    0.34
   7  13   0    0.61    0.65
  -7 -13   0   -0.13    0.17
  -7 -13   0   -0.10    0.26
   8  13   0    1.46    0.71
  -8 -13   0    2.88    1.02
  -8 -13   0    0.59    0.55
   9  13   0   -0.01    0.38
  -9 -13   0   -0.01    0.40
  -8  14   0   -0.11    0.20
  -8  14   0   -0.15    0.23
  -7  14   0    0.69    0.38
  -7  14   0    0.86    0.60
  -6  14   0    0.24    0.24
  -6  14   0   -0.09    0.20
  -5  14   0    0.04    0.17
  -5  14   0   -0.05    0.22
   5 -14   0    0.01    0.25
  -4  14   0    4.56    1.28
  -4  14   0    3.59    0.77
  -3  14   0    1.70    0.53
   3 -14   0    1.25    0.49
   2 -14   0    0.40    0.29
  -1  14   0    0.68    0.43
   1 -14   0    0.29    0.26
   0  14   0    9.31    1.40
   0 -14   0   10.07    1.48
   1  14   0    0.72    0.42
  -1 -14   0    0.25    0.27
   2  14   0   -0.12    0.24
  -2 -14   0    0.48    0.36
  -2 -14   0    0.11    0.25
   3  14   0   -0.01    0.34
  -3 -14   0    1.04    0.57
  -3 -14   0    0.83    0.45
   4  14   0    4.64    1.11
  -4 -14   0    2.53    0.82
  -4 -14   0    2.94    0.96
   5  14   0    0.37    0.46
  -5 -14   0    0.34    0.51
  -5 -14   0    0.14    0.30
   6  14   0    0.00    0.26
  -6 -14   0    0.12    0.25
  -6 -14   0    0.10    0.36
   7  14   0    0.73    0.68
  -7 -14   0    1.23    0.66
  -7 -14   0    0.72    0.66
   8  14   0   -0.10    0.28
  -8 -14   0   -0.10    0.36
  -6  15   0   -0.11    0.25
  -6  15   0    0.02    0.17
  -5  15   0    0.12    0.40
   5 -15   0    0.13    0.32
  -4  15   0    0.98    0.77
  -4  15   0    0.05    0.20
   4 -15   0   -0.05    0.18
  -3  15   0    1.17    0.66
  -3  15   0    1.10    0.43
  -2  15   0    0.12    0.27
   2 -15   0    0.37    0.28
  -1  15   0    5.59    1.02
   1 -15   0    2.91    0.75
   0  15   0    0.36    0.36
   0 -15   0   -0.13    0.17
   1  15   0    5.70    1.11
  -1 -15   0    3.32    0.89
   2  15   0    0.37    0.32
  -2 -15   0    0.54    0.49
  -2 -15   0    0.68    0.51
   3  15   0    1.09    0.59
  -3 -15   0    0.58    0.46
  -3 -15   0    1.03    0.55
   4  15   0   -0.16    0.18
  -4 -15   0    0.50    0.39
  -4 -15   0    0.18    0.27
   5  15   0    0.34    0.38
  -5 -15   0    0.27    0.42
  -5 -15   0   -0.16    0.26
   6  15   0    0.02    0.22
  -6 -15   0    0.20    0.31
  -6 -15   0   -0.19    0.30
  -4  16   0   -0.17    0.20
   4 -16   0    0.27    0.34
  -3  16   0    0.67    0.59
   3 -16   0    0.87    0.45
   2 -16   0   -0.04    0.18
   0  16   0    7.41    1.32
   0 -16   0    6.18    1.22
   1  16   0    0.21    0.30
  -1 -16   0    0.31    0.32
  -1 -16   0    0.20    0.26
   2  16   0    0.21    0.34
  -2 -16   0    0.37    0.37
  -2 -16   0    1.21    0.73
   3  16   0    1.58    0.67
  -3 -16   0    0.29    0.35
  -3 -16   0    0.62    0.46
   4  16   0    0.31    0.33
  -4 -16   0   -0.04    0.31
  -4 -16   0    0.14    0.24
   1 -17   0    0.02    0.29
   0  17   0    0.40    0.41
   0 -17   0   -0.30    0.20
   0 -17   0   -0.06    0.30
   1  17   0    0.85    0.43
  -1 -17   0    0.67    0.51
  -1 -17   0    0.30    0.33
  -1 -17  -1    0.18    0.37
   0 -17  -1    5.04    1.17
   0  17   1    8.70    1.45
   1 -17  -1    0.14    0.30
  -4 -16  -1    0.94    0.58
  -4 -16  -1    2.00    0.91
   4  16   1    0.89    0.59
  -3 -16  -1    0.29    0.27
  -3 -16  -1    0.52    0.48
   3  16   1    0.69    0.44
  -2 -16  -1   -0.09    0.22
  -2 -16  -1    0.23    0.36
   2  16   1    0.19    0.39
  -1 -16  -1    0.44    0.40
  -1 -16  -1    1.06    0.48
   1  16   1    3.59    0.94
   0 -16  -1   -0.10    0.18
   0  16   1    0.21    0.29
   1 -16  -1    0.04    0.23
  -3  16   1    0.39    0.58
  -3  16   1   -0.03    0.20
  -4  16   1    1.37    0.52
  -4  16   1    0.61    0.63
  -6 -15  -1   -0.13    0.28
  -6 -15  -1    0.53    0.59
   6  15   1    1.37    0.80
  -5 -15  -1    0.04    0.23
  -5 -15  -1   -0.14    0.15
   5  15   1    0.88    0.58
  -4 -15  -1   -0.16    0.19
  -4 -15  -1   -0.12    0.20
   4  15   1    0.00    0.22
  -3 -15  -1    2.23    0.81
  -3 -15  -1    1.59    0.63
   3  15   1    1.40    0.65
  -2 -15  -1    0.86    0.51
  -2 -15  -1    0.71    0.44
   2  15   1    0.24    0.30
  -1 -15  -1    4.81    1.02
  -1 -15  -1    8.44    1.50
   1  15   1   10.41    1.50
   0 -15  -1   -0.07    0.16
   0 -15  -1    0.15    0.29
   0  15   1   -0.07    0.15
   1 -15  -1    1.63    0.77
  -1  15   1    2.98    0.78
   2 -15  -1   -0.09    0.13
   3 -15  -1    0.57    0.31
  -3  15   1    0.52    0.31
  -3  15   1    0.32    0.42
  -4  15   1    0.97    0.50
  -4  15   1    1.15    0.68
  -5  15   1    0.08    0.29
  -5  15   1   -0.05    0.17
  -6  15   1    1.43    0.60
  -6  15   1    0.20    0.36
  -7 -14  -1    0.06    0.37
  -7 -14  -1    0.29    0.36
   7  14   1   -0.06    0.27
  -6 -14  -1    1.23    0.83
  -6 -14  -1    0.43    0.44
   6  14   1    1.02    0.53
  -5 -14  -1    3.33    1.05
  -5 -14  -1    3.22    0.94
   5  14   1    2.79    0.84
  -4 -14  -1    1.31    0.56
  -4 -14  -1    2.26    0.82
   4  14   1    1.09    0.63
  -3 -14  -1   -0.04    0.24
  -3 -14  -1    0.22    0.31
   3  14   1    0.09    0.27
  -2 -14  -1    1.15    0.55
  -2 -14  -1    1.77    0.77
   2  14   1    1.57    0.69
  -1 -14  -1    2.73    0.80
  -1 -14  -1    1.24    0.53
   1  14   1    1.17    0.56
   0 -14  -1    0.97    0.60
   0  14   1    1.55    0.61
   1 -14  -1    6.12    1.12
  -1  14   1    8.36    1.35
   2 -14  -1    6.35    1.13
   3 -14  -1    1.42    0.49
  -3  14   1    0.71    0.53
  -3  14   1    0.50    0.36
  -4  14   1    0.46    0.36
  -4  14   1   -0.16    0.18
   5 -14  -1    2.85    0.76
  -5  14   1    2.64    0.76
  -5  14   1    1.51    0.76
  -6  14   1    0.10    0.45
  -6  14   1    0.51    0.33
   7 -14  -1    0.12    0.28
  -7  14   1   -0.18    0.22
  -7  14   1    0.30    0.36
  -8  14   1   -0.17    0.24
  -8  14   1    0.43    0.53
  -8 -13  -1   -0.03    0.24
   8  13   1    0.28    0.88
  -7 -13  -1    0.09    0.32
  -7 -13  -1   -0.17    0.22
   7  13   1    0.76    0.57
  -6 -13  -1    0.32    0.36
  -6 -13  -1   -0.09    0.30
   6  13   1   -0.15    0.28
  -5 -13  -1    0.06    0.23
  -5 -13  -1    0.53    0.42
   5  13   1    0.33    0.45
  -4 -13  -1   10.51    1.68
  -4 -13  -1   10.68    1.76
   4  13   1   16.35    2.10
  -3 -13  -1    1.98    0.69
  -3 -13  -1    2.19    0.76
   3  13   1    2.31    0.76
  -2 -13  -1    9.49    1.50
  -2 -13  -1   10.89    1.60
   2  13   1   10.12    1.57
  -1 -13  -1    3.74    0.83
  -1 -13  -1    4.39    1.62
   1  13   1    3.72    0.91
   0 -13  -1    4.38    0.96
   0  13   1    7.26    1.24
   1 -13  -1   -0.04    0.19
  -1  13   1    0.48    0.33
   2 -13  -1    3.29    0.75
   3 -13  -1    0.04    0.12
   3 -13  -1    0.02    0.14
  -3  13   1    0.03    0.23
  -3  13   1   -0.12    0.27
   4 -13  -1    8.95    1.30
   4 -13  -1    9.57    1.15
  -4  13   1    6.00    1.53
  -4  13   1    8.37    1.34
   5 -13  -1    5.81    1.07
  -5  13   1    5.99    1.55
  -5  13   1    6.48    1.21
   6 -13  -1    0.68    0.72
  -6  13   1    0.12    0.19
  -6  13   1    0.72    0.53
   7 -13  -1   -0.06    0.29
  -7  13   1    0.62    0.53
  -7  13   1    0.49    0.43
  -8  13   1    1.49    0.65
  -9  13   1    0.79    0.61
  -9  13   1    0.08    0.32
  -9 -12  -1    0.76    0.64
   9  12   1    0.61    0.60
  -8 -12  -1   -0.13    0.22
  -8 -12  -1    0.68    0.63
   8  12   1    1.70    0.82
  -7 -12  -1    0.73    0.46
  -7 -12  -1    0.44    0.54
   7  12   1   -0.09    0.25
  -6 -12  -1    0.97    0.64
  -6 -12  -1    0.20    0.36
   6  12   1    1.45    0.66
  -5 -12  -1   -0.07    0.26
  -5 -12  -1    0.58    0.51
   5  12   1    0.20    0.30
  -4 -12  -1    4.29    1.01
  -4 -12  -1    5.09    1.20
   4  12   1    4.06    0.95
  -3 -12  -1   -0.16    0.16
  -3 -12  -1    1.06    0.61
   3  12   1    0.10    0.27
  -2 -12  -1    8.75    1.32
   2  12   1    9.43    1.40
  -1 -12  -1   -0.23    0.13
   1  12   1    0.01    0.19
   0 -12  -1    0.19    0.29
   0  12   1    0.51    0.35
   1 -12  -1    5.33    0.95
  -1  12   1    4.52    0.88
   2 -12  -1   29.11    2.25
   3 -12  -1    2.81    0.71
   3 -12  -1    2.65    0.61
   4 -12  -1    0.19    0.18
  -4  12   1    0.57    0.40
  -4  12   1    0.01    0.27
   5 -12  -1    5.02    0.99
  -5  12   1    3.63    0.90
  -5  12   1    3.63    1.05
   6 -12  -1    0.65    0.46
  -6  12   1    0.14    0.22
  -6  12   1    0.39    0.56
   7 -12  -1    1.51    0.63
  -7  12   1    1.46    0.64
  -7  12   1    0.43    0.45
  -8  12   1    1.22    0.68
  -8  12   1    1.09    0.79
  -9  12   1    1.75    1.17
 -10  12   1    0.24    0.45
 -10  12   1   -0.18    0.22
 -10 -11  -1    0.14    0.44
  10  11   1    0.58    0.58
  -9 -11  -1    2.60    0.97
  -9 -11  -1    4.52    1.33
   9  11   1    4.90    1.26
  -8 -11  -1    0.02    0.32
  -8 -11  -1    0.35    0.58
   8  11   1    0.98    0.72
  -7 -11  -1    1.28    0.69
  -7 -11  -1    0.64    0.55
   7  11   1    0.26    0.36
  -6 -11  -1    2.30    0.82
  -6 -11  -1    1.65    0.73
   6  11   1    0.84    0.55
  -5 -11  -1   -0.05    0.17
  -5 -11  -1    0.14    0.32
   5  11   1   -0.08    0.14
  -4 -11  -1   -0.20    0.15
  -4 -11  -1    0.72    0.48
   4  11   1    0.45    0.44
  -3 -11  -1   15.92    2.82
  -3 -11  -1   15.36    2.01
   3  11   1   18.40    2.04
  -2 -11  -1    5.09    1.01
  -2 -11  -1    5.40    0.99
   2  11   1    5.85    1.02
  -1 -11  -1    1.01    0.47
   1  11   1    0.63    0.38
   0 -11  -1   32.24    2.45
   0  11   1   29.85    2.42
   1 -11  -1    9.41    1.25
  -1  11   1    7.57    1.16
   2 -11  -1   12.32    1.47
   3 -11  -1    1.79    0.55
   3 -11  -1    0.91    0.35
   4 -11  -1    5.22    1.00
   4 -11  -1    5.82    0.82
  -4  11   1    4.77    1.00
  -4  11   1    6.12    1.47
   5 -11  -1    0.02    0.14
  -5  11   1    0.19    0.24
  -5  11   1    0.05    0.30
   6 -11  -1    0.86    0.42
  -6  11   1   -0.07    0.19
  -6  11   1    0.18    0.26
   7 -11  -1    0.13    0.24
  -7  11   1    0.08    0.25
  -7  11   1    0.30    0.49
  -8  11   1   -0.24    0.28
  -8  11   1   -0.12    0.20
  -9  11   1    0.91    0.63
  -9  11   1    1.28    0.76
 -10  11   1    2.75    1.25
 -10  11   1    2.21    0.91
 -11 -10  -1   -0.09    0.24
  11  10   1   -0.23    0.23
 -10 -10  -1    1.48    0.75
 -10 -10  -1    0.80    0.67
  10  10   1    1.52    0.74
  -9 -10  -1    1.49    0.67
  -9 -10  -1    0.67    0.57
   9  10   1    0.44    0.56
  -8 -10  -1    0.61    0.41
  -8 -10  -1    2.01    0.86
   8  10   1    0.99    0.60
  -7 -10  -1   -0.19    0.20
  -7 -10  -1    0.18    0.38
   7  10   1    0.37    0.49
  -6 -10  -1    1.08    0.53
  -6 -10  -1    1.50    0.61
   6  10   1    1.56    0.63
  -5 -10  -1    0.19    0.32
  -5 -10  -1    0.51    0.46
   5  10   1    0.77    0.46
  -4 -10  -1    0.75    0.47
  -4 -10  -1    0.56    0.42
   4  10   1    0.60    0.33
  -3 -10  -1   21.00    1.96
  -3 -10  -1   22.51    2.05
   3  10   1   23.49    2.04
  -2 -10  -1    3.94    0.85
  -2 -10  -1    3.23    0.75
   2  10   1    2.89    0.72
  -1 -10  -1    4.76    0.89
   1  10   1    5.54    0.94
   0 -10  -1    0.23    0.22
   0  10   1    0.33    0.31
   1 -10  -1    7.94    1.14
  -1  10   1    9.29    1.22
   2 -10  -1    6.74    0.93
   3 -10  -1    9.25    1.25
   3 -10  -1   10.35    1.16
   4 -10  -1    1.78    0.44
   4 -10  -1    1.81    0.54
  -4  10   1    1.70    0.52
  -4  10   1    1.28    0.69
   5 -10  -1   10.75    1.47
  -5  10   1    9.41    1.43
   6 -10  -1    4.63    0.97
  -6  10   1    4.68    1.11
  -6  10   1    6.77    1.30
   7 -10  -1    0.32    0.36
  -7  10   1    0.36    0.39
  -7  10   1   -0.06    0.21
  -8  10   1    0.52    0.60
  -8  10   1    0.51    0.44
  -9  10   1    2.23    0.94
  -9  10   1    2.05    1.06
 -10  10   1    0.24    0.62
 -10  10   1   -0.21    0.17
 -11  10   1    0.09    0.30
 -11  10   1    0.28    0.39
 -11  -9  -1    0.34    0.51
  11   9   1    0.16    0.37
 -10  -9  -1    0.21    0.31
 -10  -9  -1    0.68    0.75
  10   9   1    0.74    0.66
  -9  -9  -1    0.26    0.28
  -9  -9  -1   -0.03    0.27
   9   9   1    0.72    0.46
  -8  -9  -1    1.24    0.69
  -8  -9  -1    0.88    0.63
   8   9   1    1.32    0.62
  -7  -9  -1    2.30    0.83
  -7  -9  -1    1.76    0.73
   7   9   1    1.65    0.69
  -6  -9  -1    0.73    0.51
  -6  -9  -1    0.95    0.54
   6   9   1    1.79    0.66
  -5  -9  -1   12.62    1.86
  -5  -9  -1   13.12    1.89
   5   9   1    7.45    1.31
   5   9   1   17.31    2.75
  -4  -9  -1    2.29    0.70
  -4  -9  -1    2.87    0.83
   4   9   1    1.74    0.60
  -3  -9  -1    1.88    0.58
  -3  -9  -1    2.22    0.70
   3   9   1    3.94    0.86
  -2  -9  -1   11.12    1.43
  -2  -9  -1   11.26    1.44
   2   9   1   10.39    1.36
  -1  -9  -1    9.49    1.31
   1   9   1    8.71    1.21
   0  -9  -1   23.88    2.03
   0   9   1   30.40    2.14
   1  -9  -1    8.86    1.09
  -1   9   1    8.51    1.12
   2  -9  -1   -0.20    0.12
  -2   9   1    0.16    0.20
   3  -9  -1   10.04    1.23
   3  -9  -1    8.24    1.00
  -3   9   1    6.47    1.27
   4  -9  -1    2.23    0.59
   4  -9  -1    2.99    0.56
  -4   9   1    2.68    0.80
  -4   9   1    2.40    0.64
   5  -9  -1    1.73    0.54
   5  -9  -1    2.11    0.44
  -5   9   1    1.16    0.50
  -5   9   1    1.17    0.62
   6  -9  -1    0.45    0.37
  -6   9   1    0.58    0.40
  -6   9   1    0.16    0.35
   7  -9  -1    4.99    1.03
  -7   9   1    2.48    0.91
  -7   9   1    2.64    0.83
   8  -9  -1    0.00    0.20
  -8   9   1    0.18    0.27
  -8   9   1   -0.24    0.15
  -9   9   1   -0.14    0.22
  -9   9   1    0.03    0.20
 -10   9   1    0.13    0.43
 -10   9   1   -0.13    0.17
 -11   9   1    0.68    0.64
 -11   9   1   -0.11    0.20
 -12   9   1    0.14    0.35
 -12   9   1    1.34    1.01
 -12  -8  -1   -0.28    0.28
  12   8   1    0.44    0.59
 -11  -8  -1   -0.14    0.16
  11   8   1    0.49    0.52
 -10  -8  -1    1.21    0.93
 -10  -8  -1    0.19    0.43
  10   8   1    1.95    0.91
  -9  -8  -1    1.34    0.71
  -9  -8  -1    2.78    0.87
   9   8   1    1.46    0.69
  -8  -8  -1    5.10    1.31
  -8  -8  -1    7.57    1.43
   8   8   1    8.30    1.40
  -7  -8  -1   -0.33    0.22
  -7  -8  -1    0.49    0.48
  -6  -8  -1    3.48    0.94
  -6  -8  -1    2.66    0.94
   6   8   1    3.17    0.79
  -5  -8  -1    4.20    1.02
  -5  -8  -1    5.40    1.12
   5   8   1    4.17    1.20
   5   8   1    4.34    0.89
  -4  -8  -1    1.17    0.48
  -4  -8  -1    0.68    0.40
   4   8   1    0.90    0.44
  -3  -8  -1    9.77    1.33
  -3  -8  -1    9.83    1.34
   3   8   1   11.42    1.41
  -2  -8  -1    2.97    0.67
  -2  -8  -1    3.23    0.75
   2   8   1    2.39    0.59
  -1  -8  -1   10.61    1.23
   1   8   1    9.49    1.22
   0  -8  -1    1.38    0.41
   0   8   1    2.75    0.56
   1  -8  -1   21.96    1.69
  -1   8   1   22.44    1.72
   2  -8  -1    7.57    0.92
   3  -8  -1   -0.05    0.07
   3  -8  -1    0.16    0.17
  -3   8   1    0.16    0.23
   4  -8  -1    0.73    0.25
   4  -8  -1    0.26    0.26
  -4   8   1    0.79    0.45
  -4   8   1    0.66    0.36
   5  -8  -1    5.42    0.73
   5  -8  -1    3.90    0.84
  -5   8   1    3.43    0.85
  -5   8   1    2.87    0.78
   6  -8  -1    0.06    0.17
   6  -8  -1    0.29    0.17
  -6   8   1    0.07    0.25
  -6   8   1    0.08    0.30
  -7   8   1    0.05    0.27
  -7   8   1    0.09    0.21
   8  -8  -1    5.30    1.20
  -8   8   1    4.23    1.12
  -8   8   1    2.10    0.76
  -9   8   1    2.54    0.95
  -9   8   1    0.82    0.72
 -10   8   1    0.60    0.56
 -10   8   1    0.52    0.41
 -11   8   1    0.33    0.45
 -11   8   1    1.20    0.65
 -12   8   1    0.42    0.66
 -12   8   1   -0.02    0.17
 -12  -7  -1    0.25    0.50
 -11  -7  -1   -0.01    0.43
  11   7   1    0.43    0.38
 -10  -7  -1    0.48    0.47
 -10  -7  -1    0.97    0.56
  10   7   1    0.58    0.52
  -9  -7  -1    0.72    0.56
  -9  -7  -1    0.81    0.53
   9   7   1   -0.23    0.25
  -8  -7  -1    1.13    0.63
  -8  -7  -1    0.50    0.44
   8   7   1    0.36    0.41
  -7  -7  -1    3.62    1.04
  -7  -7  -1    4.07    0.98
   7   7   1    4.45    0.93
  -6  -7  -1    0.32    0.39
  -6  -7  -1    0.55    0.41
   6   7   1    0.42    0.35
  -5  -7  -1   22.52    2.08
  -5  -7  -1   21.14    2.08
   5   7   1   24.28    2.09
   5   7   1   26.28    2.36
  -4  -7  -1    4.11    0.86
  -4  -7  -1    4.25    0.82
   4   7   1    5.17    0.95
  -3  -7  -1    5.93    0.96
  -3  -7  -1    4.79    0.86
   3   7   1    4.65    0.81
  -2  -7  -1    0.31    0.26
  -2  -7  -1    0.03    0.18
   2   7   1    0.14    0.22
  -1  -7  -1    0.25    0.23
   1   7   1    0.26    0.21
   0  -7  -1   30.57    2.13
   0   7   1   28.37    2.12
   1  -7  -1    0.34    0.22
  -1   7   1    0.20    0.22
   2  -7  -1   14.71    1.17
   3  -7  -1    1.28    0.32
   3  -7  -1    1.68    0.44
  -3   7   1    0.92    0.47
   4  -7  -1    2.01    0.51
   4  -7  -1    1.15    0.32
  -4   7   1    0.30    0.32
  -4   7   1    0.79    0.38
   5  -7  -1   32.30    2.42
   5  -7  -1   30.70    2.10
  -5   7   1   29.82    2.45
  -5   7   1   29.16    2.70
   6  -7  -1    0.30    0.20
   6  -7  -1    0.51    0.30
  -6   7   1    0.58    0.44
  -6   7   1    0.34    0.31
   7  -7  -1    3.98    1.00
  -7   7   1    4.44    1.23
  -7   7   1    3.27    0.85
   8  -7  -1    0.00    0.24
   8  -7  -1    0.06    0.19
  -8   7   1    0.90    0.67
  -8   7   1    0.15    0.35
   9  -7  -1    3.43    0.69
  -9   7   1    2.47    1.09
  -9   7   1    3.41    1.08
  10  -7  -1    0.01    0.13
 -10   7   1   -0.02    0.32
 -10   7   1   -0.21    0.17
  11  -7  -1    0.00    0.24
 -11   7   1    0.20    0.30
 -11   7   1    0.82    0.75
  12  -7  -1    0.27    0.26
 -12   7   1    0.99    0.78
 -12   7   1    0.02    0.45
 -12  -6  -1   -0.25    0.24
  12   6   1   -0.28    0.28
 -11  -6  -1   -0.25    0.35
  11   6   1   -0.11    0.25
 -10  -6  -1   -0.15    0.24
 -10  -6  -1   -0.04    0.16
  10   6   1    0.13    0.36
  -9  -6  -1    0.26    0.31
  -9  -6  -1   -0.16    0.22
   9   6   1   -0.11    0.20
  -8  -6  -1    6.45    1.30
  -8  -6  -1    9.02    1.65
   8   6   1    9.92    1.55
  -7  -6  -1    2.80    0.83
  -7  -6  -1    1.41    0.64
   7   6   1    2.13    0.67
  -6  -6  -1    0.14    0.32
  -6  -6  -1    0.38    0.36
   6   6   1    0.33    0.26
   6   6   1    0.86    0.52
  -5  -6  -1    5.18    0.93
  -5  -6  -1    5.18    0.99
   5   6   1    6.65    1.57
   5   6   1    4.84    0.97
  -4  -6  -1    0.39    0.31
  -4  -6  -1    0.06    0.25
   4   6   1    0.41    0.28
  -3  -6  -1   14.13    1.60
  -3  -6  -1   12.16    1.37
   3   6   1   12.36    1.48
  -2  -6  -1    0.56    0.27
  -2  -6  -1    0.69    0.29
   2   6   1    0.64    0.31
  -1  -6  -1   12.32    1.08
   1   6   1   10.81    1.03
   0  -6  -1   89.52    5.59
   0   6   1   90.15    5.60
   1  -6  -1    2.46    0.48
  -1   6   1    2.01    0.45
   2  -6  -1    0.31    0.18
   3  -6  -1    6.05    0.83
  -3   6   1    4.98    0.76
  -3   6   1    4.55    0.92
   4  -6  -1    1.14    0.39
   4  -6  -1    0.97    0.29
  -4   6   1    0.90    0.42
  -4   6   1    1.08    0.41
   5  -6  -1   17.91    1.63
  -5   6   1   18.37    1.71
  -5   6   1   24.97    2.78
   6  -6  -1   20.48    1.87
  -6   6   1   23.96    2.30
  -6   6   1   22.17    2.01
   7  -6  -1    4.05    0.89
  -7   6   1    3.44    0.85
  -7   6   1    4.97    1.24
   8  -6  -1    3.98    1.01
   8  -6  -1    1.73    0.48
  -8   6   1    2.30    0.74
  -8   6   1    2.47    0.92
   9  -6  -1    0.31    0.26
  -9   6   1   -0.18    0.19
  -9   6   1    0.37    0.41
  10  -6  -1   -0.08    0.14
 -10   6   1   -0.26    0.16
 -10   6   1   -0.30    0.18
  11  -6  -1    1.42    0.48
 -11   6   1    0.36    0.44
 -11   6   1    1.22    0.67
  12  -6  -1    1.75    0.60
 -12   6   1    2.04    1.09
 -12   6   1    1.31    0.86
  13  -6  -1    0.10    0.27
 -13   6   1    0.17    0.44
 -13   6   1   -0.19    0.23
 -13  -5  -1    0.13    0.33
 -12  -5  -1    0.88    0.63
  12   5   1    0.85    0.52
 -11  -5  -1    2.40    0.93
  11   5   1    3.64    1.08
 -10  -5  -1    1.14    0.55
  10   5   1    1.40    0.64
  -9  -5  -1    1.98    0.94
  -9  -5  -1    1.07    0.58
   9   5   1    0.95    0.62
  -8  -5  -1    2.86    0.92
  -8  -5  -1    2.40    0.84
   8   5   1    1.94    0.71
   8   5   1    4.04    0.92
  -7  -5  -1    0.12    0.23
  -7  -5  -1   -0.26    0.22
   7   5   1   -0.12    0.24
  -6  -5  -1    7.07    1.26
  -6  -5  -1    6.84    1.20
   6   5   1    7.00    1.18
   6   5   1    9.38    1.41
  -5  -5  -1    4.33    0.80
  -5  -5  -1    1.22    0.48
   5   5   1    5.26    1.10
   5   5   1    2.90    0.65
  -4  -5  -1   10.79    1.36
  -4  -5  -1    9.77    1.26
   4   5   1   11.66    1.31
  -3  -5  -1    7.02    1.03
  -3  -5  -1    7.09    0.99
   3   5   1    5.52    0.81
  -2  -5  -1    3.62    0.64
  -2  -5  -1    2.85    0.56
   2   5   1    4.23    0.71
  -1  -5  -1   38.03    2.57
   1   5   1   37.85    2.58
   0  -5  -1    2.90    0.47
   0   5   1    3.01    0.49
   1  -5  -1  275.66   17.57
   1  -5  -1  286.96   17.66
   1  -5  -1  290.33   18.19
   1  -5  -1  299.28   17.85
   1  -5  -1  290.58   17.55
   1  -5  -1  290.23   17.77
   1  -5  -1  272.07   19.27
  -1   5   1  297.82   17.40
  -1   5   1  277.47   19.25
  -1   5   1  295.46   17.63
  -1   5   1  293.98   17.74
  -1   5   1  293.45   18.33
  -1   5   1  290.95   17.50
  -1   5   1  297.50   18.43
  -1   5   1  305.10   18.13
  -1   5   1  296.63   18.16
  -1   5   1  285.56   17.76
   2  -5  -1    1.10    0.27
   3  -5  -1    5.52    0.68
   3  -5  -1    5.63    0.78
  -3   5   1    4.52    0.86
  -3   5   1    4.66    0.79
   4  -5  -1    9.19    1.19
  -4   5   1   10.64    1.29
  -4   5   1   12.17    1.65
   5  -5  -1    0.33    0.23
  -5   5   1    0.36    0.39
  -5   5   1    0.24    0.25
   6  -5  -1    0.35    0.21
   6  -5  -1   -0.02    0.15
  -6   5   1    0.19    0.24
  -6   5   1   -0.08    0.12
   7  -5  -1   10.31    1.49
   7  -5  -1   11.15    1.40
   7  -5  -1    6.39    1.14
  -7   5   1    5.15    1.12
  -7   5   1   12.87    1.85
  -7   5   1    5.99    1.16
   8  -5  -1    4.95    1.08
   8  -5  -1    3.09    0.80
   8  -5  -1    2.91    0.59
  -8   5   1    3.01    1.11
  -8   5   1    3.61    1.04
  -8   5   1    2.71    0.87
   9  -5  -1    0.18    0.25
  -9   5   1    0.40    0.42
  -9   5   1    0.52    0.51
  -9   5   1    0.50    0.44
  10  -5  -1   -0.08    0.15
 -10   5   1    0.12    0.34
 -10   5   1    0.47    0.43
  11  -5  -1    0.10    0.22
 -11   5   1   -0.18    0.22
 -11   5   1   -0.24    0.18
  12  -5  -1    0.12    0.29
 -12   5   1    0.21    0.48
 -12   5   1   -0.38    0.36
  13  -5  -1   -0.22    0.32
 -13   5   1    1.70    1.13
 -13   5   1    0.62    0.66
 -13  -4  -1   -0.36    0.28
  13   4   1   -0.51    0.33
 -12  -4  -1    0.18    0.45
  12   4   1    1.01    0.60
 -11  -4  -1    5.21    1.37
  11   4   1   10.04    1.63
 -10  -4  -1    1.42    0.69
  10   4   1    0.31    0.37
  -9  -4  -1   -0.30    0.18
  -9  -4  -1   -0.13    0.13
   9   4   1    0.04    0.33
  -8  -4  -1   -0.09    0.13
  -8  -4  -1   -0.15    0.16
   8   4   1    0.04    0.19
   8   4   1    0.33    0.32
  -7  -4  -1    3.66    0.89
  -7  -4  -1    7.94    1.58
   7   4   1    4.90    1.05
   7   4   1    4.15    1.10
   7   4   1    7.37    1.17
   7   4   1    5.78    1.13
  -6  -4  -1   22.32    2.14
  -6  -4  -1   21.64    2.02
   6   4   1   25.93    2.84
   6   4   1   21.49    1.97
   6   4   1   27.72    2.31
  -5  -4  -1    2.23    0.73
  -5  -4  -1    2.36    0.60
   5   4   1    2.44    0.61
   5   4   1    2.56    0.66
   5   4   1    4.18    0.79
  -4  -4  -1   41.49    2.96
  -4  -4  -1   42.99    3.05
   4   4   1   42.49    2.94
   4   4   1   38.25    2.91
   4   4   1   41.68    3.14
  -3  -4  -1    9.60    1.09
  -3  -4  -1    8.93    1.08
   3   4   1   10.90    1.19
  -2  -4  -1    1.60    0.38
  -2  -4  -1    2.78    0.50
   2   4   1    2.63    0.45
  -1  -4  -1    6.01    0.74
  -1  -4  -1    6.54    0.73
   1   4   1    5.13    0.66
   0  -4  -1  145.96    9.68
   0  -4  -1  145.83    9.14
   0  -4  -1  149.09    9.56
   0  -4  -1  143.57    9.33
   0  -4  -1  135.40   10.31
   0  -4  -1  149.42    9.45
   0  -4  -1  154.97    9.21
   0  -4  -1  145.76    9.27
   0  -4  -1  143.12    8.82
   0  -4  -1  143.16    8.93
   0  -4  -1  145.93    9.41
   0  -4  -1  144.67    9.25
   0  -4  -1  136.81    9.49
   0  -4  -1  137.88    9.00
   0   4   1  144.11    9.46
   0   4   1  134.12   10.24
   0   4   1  136.90    9.94
   0   4   1  138.15    9.18
   0   4   1  148.07    9.35
   0   4   1  143.29    9.14
   0   4   1  140.72    9.55
   0   4   1  143.49    8.82
   0   4   1  146.73    9.38
   0   4   1  138.59    9.03
   0   4   1  142.66    8.91
   0   4   1  148.36    9.62
   0   4   1  136.66    9.05
   1  -4  -1  138.37    8.87
   1  -4  -1  142.36    9.29
   1  -4  -1  142.52    8.70
   1  -4  -1  137.02    8.99
   1  -4  -1  131.36    8.91
   1  -4  -1  132.48    9.01
   1  -4  -1  139.33    9.14
   1  -4  -1  138.25    8.75
   1  -4  -1  134.53    8.84
   1  -4  -1  139.44    9.97
   1  -4  -1  139.46    9.16
   1  -4  -1  137.05    8.42
   1  -4  -1  132.77    8.55
   1  -4  -1  136.99    8.77
  -1   4   1  144.48    9.19
  -1   4   1  137.90    8.47
  -1   4   1  138.36    9.10
  -1   4   1  143.54    9.22
  -1   4   1  137.19    8.76
  -1   4   1  132.79    8.67
  -1   4   1  146.53   10.03
  -1   4   1  141.64    8.54
  -1   4   1  136.14    8.96
  -1   4   1  130.76    8.85
  -1   4   1  142.34    9.02
   2  -4  -1   39.38    2.52
   2  -4  -1   38.04    2.48
  -2   4   1   39.46    2.72
   3  -4  -1    0.06    0.13
  -3   4   1    0.12    0.19
  -3   4   1    0.35    0.27
   4  -4  -1    4.52    0.75
   4  -4  -1    4.36    0.83
  -4   4   1    5.93    1.03
  -4   4   1    6.01    1.09
  -4   4   1    3.94    0.71
   5  -4  -1    4.42    0.75
   5  -4  -1    4.78    0.85
   5  -4  -1    6.51    1.11
  -5   4   1    4.18    0.86
  -5   4   1    4.86    0.95
  -5   4   1    4.55    0.89
   6  -4  -1    9.53    1.29
   6  -4  -1   14.46    1.66
   6  -4  -1   12.29    1.52
  -6   4   1   10.75    1.49
  -6   4   1   11.19    1.66
  -6   4   1   11.09    1.82
   7  -4  -1    2.50    0.77
   7  -4  -1    2.20    0.74
   7  -4  -1    1.27    0.46
   7  -4  -1    1.20    0.38
  -7   4   1    1.09    0.55
  -7   4   1    1.80    0.62
  -7   4   1    2.50    0.82
   8  -4  -1   -0.13    0.10
   8  -4  -1    0.29    0.26
   8  -4  -1    0.35    0.25
  -8   4   1   -0.06    0.26
  -8   4   1    0.43    0.33
  -8   4   1   -0.02    0.22
   9  -4  -1    3.41    0.69
  -9   4   1    3.27    1.07
  -9   4   1    3.11    0.87
  -9   4   1    3.88    1.10
  10  -4  -1    5.23    0.88
 -10   4   1    2.63    1.04
 -10   4   1    2.64    0.91
  11  -4  -1   -0.14    0.15
 -11   4   1    0.33    0.43
 -11   4   1   -0.19    0.19
 -11   4   1    0.30    0.46
  12  -4  -1    0.92    0.52
 -12   4   1    0.98    0.62
 -12   4   1   -0.16    0.21
 -12   4   1    1.68    0.95
  13  -4  -1    3.23    0.81
 -13   4   1    5.42    1.80
 -13   4   1    2.97    1.14
 -13  -3  -1    0.06    0.31
  13   3   1    1.12    0.61
 -12  -3  -1    3.39    1.16
  12   3   1    3.86    1.02
 -11  -3  -1    0.05    0.50
  11   3   1    2.14    0.68
 -10  -3  -1    2.79    1.02
  10   3   1    4.59    1.33
  -9  -3  -1    7.75    1.78
   9   3   1   11.23    1.61
  -8  -3  -1    1.53    0.61
  -8  -3  -1    2.64    1.07
   8   3   1    1.79    0.64
   8   3   1    1.47    0.56
  -7  -3  -1   15.24    2.25
  -7  -3  -1   12.56    1.78
   7   3   1   15.57    2.05
   7   3   1   21.18    2.57
   7   3   1   14.66    1.73
   7   3   1   15.13    2.03
  -6  -3  -1   31.60    2.71
  -6  -3  -1   28.93    2.51
   6   3   1   36.88    2.82
   6   3   1   38.43    2.74
   6   3   1   30.07    2.47
   6   3   1   29.98    2.59
  -5  -3  -1   17.95    1.63
  -5  -3  -1   20.18    1.79
   5   3   1   18.55    1.77
   5   3   1   20.54    1.67
   5   3   1   17.54    1.67
  -4  -3  -1    0.02    0.15
  -4  -3  -1    0.08    0.21
   4   3   1   -0.11    0.17
   4   3   1   -0.06    0.16
   4   3   1   -0.06    0.13
  -3  -3  -1    7.25    0.93
  -3  -3  -1    7.15    0.99
   3   3   1    5.48    0.75
   3   3   1    8.31    1.46
  -2  -3  -1    0.12    0.12
  -2  -3  -1    0.09    0.13
   2   3   1    0.23    0.20
   2   3   1    0.16    0.16
  -1  -3  -1   86.24    5.26
  -1  -3  -1   87.69    5.22
   1   3   1   84.21    5.26
   0  -3  -1   26.73    1.76
   0   3   1   26.52    1.76
   1  -3  -1  346.68   20.88
   1  -3  -1  346.96   20.72
   1  -3  -1  384.29   20.91
   1  -3  -1  358.64   21.15
   1  -3  -1  351.49   21.10
   1  -3  -1  357.02   20.78
   1  -3  -1  342.55   20.90
  -1   3   1  357.54   20.77
  -1   3   1  353.45   21.10
  -1   3   1  351.05   20.91
  -1   3   1  342.36   20.86
  -1   3   1  343.80   20.82
  -1   3   1  354.44   20.74
  -1   3   1  336.09   21.06
   2  -3  -1  167.24   10.08
   2  -3  -1  170.04   10.49
   2  -3  -1  172.82   10.25
   2  -3  -1  195.53   10.23
   2  -3  -1  170.10   10.44
   2  -3  -1  166.45   10.18
   2  -3  -1  165.08   10.06
  -2   3   1  160.59   10.22
  -2   3   1  165.25   10.40
  -2   3   1  149.71   10.44
  -2   3   1  180.26   10.15
  -2   3   1  148.47   10.94
  -2   3   1  168.10   10.00
  -2   3   1  168.69   10.75
   3  -3  -1    1.45    0.39
   3  -3  -1    1.49    0.36
  -3   3   1    1.41    0.38
  -3   3   1    1.60    0.42
  -3   3   1    1.35    0.45
   4  -3  -1   26.96    2.17
   4  -3  -1   29.47    2.11
   4  -3  -1   30.89    2.13
  -4   3   1   27.78    2.15
  -4   3   1   28.25    2.16
  -4   3   1   28.71    2.28
   5  -3  -1    9.40    1.28
   5  -3  -1    7.46    1.12
   5  -3  -1    9.73    1.27
  -5   3   1    8.79    1.31
  -5   3   1   11.21    1.52
  -5   3   1    5.87    0.95
   6  -3  -1    6.71    1.12
   6  -3  -1    4.81    0.96
   6  -3  -1    7.05    1.16
  -6   3   1    4.76    0.91
  -6   3   1    5.54    0.98
  -6   3   1    5.58    1.09
   7  -3  -1   12.00    1.39
   7  -3  -1   13.21    1.56
   7  -3  -1   11.97    1.66
  -7   3   1   11.73    1.73
  -7   3   1    9.46    1.66
  -7   3   1   12.10    1.85
   8  -3  -1    7.12    1.04
   8  -3  -1   12.15    1.83
   8  -3  -1    8.99    1.43
  -8   3   1    5.52    1.31
  -8   3   1    7.22    1.58
  -8   3   1    8.99    1.90
   9  -3  -1    3.10    0.68
  -9   3   1    3.27    0.92
  -9   3   1    2.03    0.76
  -9   3   1    1.20    0.64
  10  -3  -1    0.00    0.14
 -10   3   1    0.05    0.36
 -10   3   1    0.64    0.89
 -10   3   1    0.82    0.68
  11  -3  -1    2.22    0.64
 -11   3   1    2.28    0.94
 -11   3   1    1.05    0.75
 -11   3   1    1.88    0.89
  12  -3  -1    2.14    0.66
 -12   3   1   -0.14    0.21
 -12   3   1    0.51    0.64
  13  -3  -1   -0.11    0.20
 -13   3   1   -0.10    0.35
 -13   3   1   -0.02    0.21
 -13  -2  -1   -0.14    0.21
  13   2   1   -0.11    0.24
 -12  -2  -1    3.01    1.34
  12   2   1    1.04    0.57
 -11  -2  -1    4.71    1.54
  11   2   1    4.80    1.03
 -10  -2  -1    1.26    0.70
  10   2   1    1.60    0.59
  -9  -2  -1    1.69    0.76
   9   2   1    0.72    0.45
  -8  -2  -1    0.17    0.31
  -8  -2  -1    0.12    0.21
   8   2   1    0.61    0.42
   8   2   1   -0.15    0.19
  -7  -2  -1   -0.02    0.18
  -7  -2  -1    0.08    0.26
   7   2   1    0.12    0.21
   7   2   1    0.12    0.16
   7   2   1    0.06    0.18
   7   2   1    0.24    0.21
  -6  -2  -1    2.28    0.61
  -6  -2  -1    1.41    0.50
   6   2   1    3.42    0.80
   6   2   1    1.85    0.53
   6   2   1    4.08    1.01
   6   2   1    3.89    0.71
  -5  -2  -1    2.68    0.60
  -5  -2  -1    2.80    0.70
   5   2   1    2.08    0.53
   5   2   1    1.99    0.66
   5   2   1    3.75    0.84
   5   2   1    4.45    0.90
  -4  -2  -1   40.60    2.90
  -4  -2  -1   40.33    2.78
   4   2   1   34.82    2.86
   4   2   1   44.74    2.80
   4   2   1   37.94    2.83
  -3  -2  -1  147.19    8.90
  -3  -2  -1  145.70    8.98
   3   2   1  146.99    8.96
   3   2   1  147.14    8.89
  -2  -2  -1   68.67    4.11
  -2  -2  -1   62.94    4.05
   2   2   1   66.31    4.09
   2   2   1   61.78    4.03
  -1  -2  -1   14.72    1.00
  -1  -2  -1   13.08    1.00
   1   2   1   13.50    1.00
   1   2   1   13.76    0.98
   0  -2  -1   81.28    5.28
   0  -2  -1   79.88    5.31
   0  -2  -1   81.58    4.76
   0  -2  -1   83.20    5.14
   0  -2  -1   75.42    5.38
   0  -2  -1   85.40    5.86
   0  -2  -1   90.21    5.14
   0  -2  -1   78.78    5.28
   0  -2  -1   78.39    5.33
   0  -2  -1   83.43    5.22
   0  -2  -1   77.56    4.98
   0  -2  -1   79.85    4.97
   0   2   1   79.85    5.20
   0   2   1   79.95    5.11
   0   2   1   81.63    5.36
   0   2   1   79.77    5.26
   0   2   1   80.04    5.07
   0   2   1   75.69    5.09
   0   2   1   80.95    4.99
   0   2   1   84.17    5.31
   0   2   1   78.12    5.40
   0   2   1   82.03    5.84
   0   2   1   80.98    4.98
   0   2   1   77.71    5.30
   0   2   1   79.47    5.23
   1  -2  -1  156.56    9.34
   1  -2  -1  154.97    9.44
   1  -2  -1  162.65    9.42
   1  -2  -1  156.56    9.62
   1  -2  -1  151.71    9.44
   1  -2  -1  159.24    9.39
   1  -2  -1  155.01    9.20
   1  -2  -1  151.35    9.58
  -1   2   1  156.60    9.61
  -1   2   1  159.53    9.33
  -1   2   1  158.97    9.40
  -1   2   1  153.23    9.57
  -1   2   1  160.19    9.46
   2  -2  -1    4.97    0.61
   2  -2  -1    5.27    0.51
  -2   2   1    5.67    0.54
  -2   2   1    5.78    0.66
  -2   2   1    7.20    0.82
   3  -2  -1   22.85    1.70
   3  -2  -1   22.77    1.78
  -3   2   1   24.33    1.78
  -3   2   1   26.15    1.88
  -3   2   1   25.11    1.77
   4  -2  -1    1.60    0.43
   4  -2  -1    2.05    0.57
   4  -2  -1    1.91    0.52
  -4   2   1    0.63    0.31
  -4   2   1    1.11    0.36
  -4   2   1    0.98    0.42
   5  -2  -1   42.70    2.96
   5  -2  -1   37.94    2.93
   5  -2  -1   40.67    3.02
  -5   2   1   39.39    3.01
  -5   2   1   46.90    3.21
  -5   2   1   40.67    3.03
   6  -2  -1   12.96    1.39
   6  -2  -1   12.19    1.72
   6  -2  -1   10.79    1.46
   6  -2  -1   10.78    1.49
  -6   2   1   14.32    1.91
  -6   2   1   11.94    1.62
  -6   2   1   11.99    1.67
   7  -2  -1    0.85    0.36
   7  -2  -1    0.17    0.25
  -7   2   1    0.30    0.31
  -7   2   1    0.45    0.31
  -7   2   1    1.51    0.66
   8  -2  -1    3.45    0.81
   8  -2  -1    2.59    0.78
   8  -2  -1    3.11    0.83
   8  -2  -1    2.81    0.65
  -8   2   1    1.87    0.66
  -8   2   1    3.02    0.97
  -8   2   1    2.12    0.76
   9  -2  -1    4.63    0.86
  -9   2   1    4.71    1.25
  -9   2   1    1.76    0.76
  -9   2   1    4.23    1.24
  10  -2  -1    2.42    0.70
 -10   2   1    3.32    1.11
 -10   2   1    2.14    1.15
  11  -2  -1    2.41    0.70
 -11   2   1    2.57    1.19
 -11   2   1    1.27    0.77
  12  -2  -1    3.89    0.98
 -12   2   1    2.85    1.20
 -12   2   1    4.57    1.50
  13  -2  -1    0.04    0.31
 -13   2   1    0.50    0.46
  14  -2  -1    0.57    0.48
 -14   2   1    0.99    0.79
 -13  -1  -1    0.11    0.31
  13   1   1   -0.10    0.25
 -12  -1  -1    1.59    0.97
  12   1   1    2.21    0.72
 -11  -1  -1    0.15    0.33
  11   1   1    0.93    0.44
 -10  -1  -1    2.32    0.82
  10   1   1    3.88    0.91
  -9  -1  -1    1.72    0.76
   9   1   1    2.03    0.59
   9   1   1    2.89    1.03
  -8  -1  -1    0.96    0.62
   8   1   1    0.33    0.32
   8   1   1    1.38    0.49
  -7  -1  -1    0.66    0.34
  -7  -1  -1    0.98    0.44
   7   1   1    0.85    0.37
   7   1   1    1.06    0.42
   7   1   1    0.78    0.46
   7   1   1    0.27    0.23
  -6  -1  -1    5.03    1.07
  -6  -1  -1    3.92    0.75
   6   1   1    3.47    0.85
   6   1   1    5.86    1.17
   6   1   1    3.94    0.76
   6   1   1    5.04    1.00
  -5  -1  -1   18.96    1.52
  -5  -1  -1   18.49    1.70
   5   1   1   19.50    1.65
   5   1   1   17.62    1.55
   5   1   1   14.86    1.39
   5   1   1   15.47    1.56
  -4  -1  -1   56.43    3.45
   4   1   1   51.94    3.39
   4   1   1   50.22    3.52
   4   1   1   49.78    3.55
   4   1   1   49.68    3.47
  -3  -1  -1   11.00    1.19
   3   1   1   10.04    0.98
   3   1   1    9.99    0.90
   3   1   1   11.09    1.23
   3   1   1   12.47    1.01
  -2  -1  -1  104.22    6.14
  -2  -1  -1   99.31    6.03
   2   1   1   98.97    6.02
   2   1   1   97.46    6.10
  -1  -1  -1   35.31    2.17
  -1  -1  -1   33.90    2.13
   1   1   1   33.65    2.15
   1   1   1   33.03    2.12
   0  -1  -1  249.86   14.24
   0  -1  -1  244.56   14.34
   0  -1  -1  235.61   14.17
   0  -1  -1  234.95   14.18
   0  -1  -1  246.05   14.34
   0  -1  -1  242.41   14.11
   0  -1  -1  255.52   14.26
   0  -1  -1  240.00   14.26
   0   1   1  238.94   14.23
   0   1   1  240.55   14.17
   0   1   1  235.33   14.32
   0   1   1  250.65   14.26
   0   1   1  243.96   14.12
   0   1   1  245.40   14.19
   0   1   1  242.49   14.06
   0   1   1  230.07   14.25
   0   1   1  226.98   14.32
   1  -1  -1    3.86    0.40
   1  -1  -1    4.54    0.34
  -1   1   1    4.58    0.43
  -1   1   1    4.83    0.35
   2  -1  -1   30.45    2.22
   2  -1  -1   34.71    2.17
  -2   1   1   34.11    2.27
  -2   1   1   33.27    2.21
  -2   1   1   35.55    2.19
   3  -1  -1   84.60    5.62
   3  -1  -1   83.89    5.48
  -3   1   1   83.85    5.63
  -3   1   1  100.72    5.67
  -3   1   1   91.80    5.57
   4  -1  -1   11.85    1.26
   4  -1  -1    9.13    1.15
   4  -1  -1    7.13    0.92
  -4   1   1    9.45    1.23
  -4   1   1    6.69    0.98
  -4   1   1   10.56    1.27
   5  -1  -1    2.72    0.65
   5  -1  -1    2.67    0.65
   5  -1  -1    2.63    0.61
  -5   1   1    1.40    0.48
  -5   1   1    2.01    0.59
  -5   1   1    1.34    0.48
   6  -1  -1    2.69    0.76
   6  -1  -1    2.47    0.55
   6  -1  -1    3.62    0.86
   6  -1  -1    5.65    1.12
  -6   1   1    2.41    0.83
  -6   1   1    1.69    0.53
  -6   1   1    3.73    0.85
   7  -1  -1   -0.02    0.14
   7  -1  -1    0.23    0.25
   7  -1  -1    0.09    0.15
  -7   1   1   -0.02    0.20
  -7   1   1    0.46    0.39
  -7   1   1    0.05    0.18
   8  -1  -1    5.67    1.05
   8  -1  -1    2.97    0.72
   8  -1  -1    4.05    0.97
   8  -1  -1    3.51    0.85
  -8   1   1    2.72    0.96
  -8   1   1    2.14    0.72
  -8   1   1    2.95    0.95
   9  -1  -1    0.94    0.45
  -9   1   1    3.16    1.02
  -9   1   1    1.70    0.77
  10  -1  -1   -0.11    0.11
 -10   1   1    0.35    0.49
 -10   1   1    0.70    0.60
  11  -1  -1    1.35    0.55
 -11   1   1    0.92    0.58
 -11   1   1    1.09    0.68
  12  -1  -1    0.11    0.26
 -12   1   1   -0.18    0.18
  13  -1  -1    0.16    0.29
 -13   1   1    0.29    0.50
  14  -1  -1    1.14    0.59
 -14   1   1    0.86    0.67
 -13   0  -1    1.27    0.81
  13   0   1    1.10    0.56
 -12   0  -1   -0.22    0.19
  12   0   1   -0.07    0.20
 -11   0  -1    0.55    0.43
  11   0   1    0.82    0.51
 -10   0  -1   -0.05    0.31
  10   0   1   -0.17    0.19
  -9   0  -1    0.78    0.50
   9   0   1    0.88    0.43
  -8   0  -1   -0.17    0.16
   8   0   1    0.16    0.20
   8   0   1   -0.23    0.14
  -7   0  -1    1.66    0.69
   7   0   1    1.23    0.45
   7   0   1    1.95    0.76
   7   0   1    1.21    0.53
   7   0   1    1.96    0.63
  -6   0  -1    0.00    0.29
  -6   0  -1   -0.08    0.15
   6   0   1    0.18    0.17
   6   0   1    0.43    0.32
   6   0   1    0.11    0.18
   6   0   1    0.18    0.21
  -5   0  -1    5.85    0.77
  -5   0  -1    4.50    0.96
  -5   0  -1    5.92    1.14
  -5   0  -1    4.32    0.90
   5   0   1    6.35    1.03
   5   0   1    5.17    0.74
   5   0   1    4.84    0.88
   5   0   1    6.60    1.15
  -4   0  -1    0.09    0.19
  -4   0  -1    0.02    0.16
  -4   0  -1   -0.16    0.09
  -4   0  -1   -0.12    0.15
   4   0   1    0.19    0.21
   4   0   1   -0.14    0.11
   4   0   1    0.02    0.10
   4   0   1    0.14    0.23
  -3   0  -1  903.82   52.96
  -3   0  -1  884.95   52.08
  -3   0  -1 1000.00   52.54
  -3   0  -1  903.43   52.37
   3   0   1  858.92   52.30
   3   0   1  877.96   52.20
   3   0   1  897.52   52.09
   3   0   1  897.39   52.19
   3   0   1  929.51   52.11
   3   0   1  840.21   52.63
   3   0   1  871.50   52.32
   3   0   1  874.90   52.77
  -2   0  -1   -0.06    0.09
  -2   0  -1    0.32    0.17
  -2   0  -1   -0.01    0.14
   2   0   1   -0.06    0.11
   2   0   1    0.14    0.12
   2   0   1    0.12    0.12
   2   0   1    0.17    0.16
  -1   0  -1    2.27    0.26
  -1   0  -1    1.98    0.32
  -1   0  -1    1.87    0.24
   1   0   1    3.06    0.41
   1   0   1    2.00    0.24
   1   0   1    1.95    0.24
   1   0  -1   36.44    2.31
   1   0  -1   36.75    2.27
  -1   0   1   36.91    2.31
  -1   0   1   36.36    2.26
   2   0  -1    0.13    0.13
   2   0  -1    0.22    0.14
   2   0  -1   -0.05    0.09
  -2   0   1    0.13    0.16
  -2   0   1    0.01    0.09
  -2   0   1    0.12    0.12
   3   0  -1   81.83    5.18
   3   0  -1   79.31    4.99
   3   0  -1   80.81    5.08
  -3   0   1   79.47    5.11
  -3   0   1   78.44    5.11
   4   0  -1    0.13    0.16
   4   0  -1    0.12    0.14
   4   0  -1    0.20    0.20
   4   0  -1    0.25    0.21
  -4   0   1    0.05    0.18
  -4   0   1    0.09    0.15
  -4   0   1    0.05    0.16
   5   0  -1   19.10    1.51
   5   0  -1   18.83    1.66
   5   0  -1   17.84    1.57
   5   0  -1   16.66    1.57
  -5   0   1   16.84    1.69
  -5   0   1   19.11    1.66
   6   0  -1    0.09    0.21
   6   0  -1    0.16    0.23
   6   0  -1   -0.04    0.19
   6   0  -1    0.20    0.19
  -6   0   1    0.24    0.29
  -6   0   1    0.02    0.24
   7   0  -1   57.45    4.38
   7   0  -1   64.23    4.22
   7   0  -1   65.34    4.72
  -7   0   1   62.78    4.61
  -7   0   1   57.03    4.46
   8   0  -1    0.01    0.15
   8   0  -1    0.09    0.24
   8   0  -1   -0.11    0.12
   8   0  -1   -0.27    0.11
  -8   0   1   -0.08    0.19
  -8   0   1   -0.10    0.16
   9   0  -1    7.88    1.23
  -9   0   1    7.41    1.68
  -9   0   1    9.50    1.83
  10   0  -1   -0.12    0.14
 -10   0   1    0.32    0.43
 -10   0   1    0.00    0.35
  11   0  -1    6.72    1.22
 -11   0   1    6.46    1.67
 -11   0   1    6.39    1.76
  12   0  -1   -0.09    0.16
 -12   0   1   -0.19    0.18
  13   0  -1    3.08    0.89
 -13   0   1    3.99    1.37
  14   0  -1   -0.04    0.28
 -14   0   1   -0.33    0.26
 -13   1  -1    0.32    0.50
  13  -1   1   -0.20    0.20
 -12   1  -1    1.21    0.79
  12  -1   1    1.74    0.56
 -11   1  -1    0.36    0.38
  11  -1   1    0.53    0.38
 -10   1  -1    2.53    0.92
  10  -1   1    4.68    0.90
  -9   1  -1    3.10    1.11
   9  -1   1    2.69    0.67
  -8   1  -1    0.42    0.45
  -8   1  -1    1.19    0.62
   8  -1   1    1.45    0.63
   8  -1   1    1.28    0.43
   8  -1   1    1.80    0.68
  -7   1  -1    0.91    0.46
  -7   1  -1    0.55    0.36
  -7   1  -1    0.70    0.48
   7  -1   1    1.97    0.75
   7  -1   1    1.35    0.53
   7  -1   1    0.95    0.37
   7  -1   1    1.12    0.55
  -6   1  -1    4.23    0.98
  -6   1  -1    5.42    1.14
  -6   1  -1    5.37    1.16
   6  -1   1    5.92    0.97
   6  -1   1    4.69    1.00
   6  -1   1    6.22    0.84
   6  -1   1    5.72    1.08
  -5   1  -1   17.85    1.60
  -5   1  -1   18.31    1.69
  -5   1  -1   17.89    1.67
   5  -1   1   13.39    1.63
   5  -1   1   13.57    1.43
   5  -1   1   17.90    1.36
   5  -1   1   18.66    1.54
  -4   1  -1   54.46    3.72
  -4   1  -1   54.63    3.48
  -4   1  -1   57.16    3.76
  -4   1  -1   48.05    3.59
   4  -1   1   55.58    3.63
   4  -1   1   50.84    3.65
   4  -1   1   55.06    3.59
   4  -1   1   53.51    3.42
  -3   1  -1   11.91    1.08
  -3   1  -1   15.30    1.54
  -3   1  -1   12.11    1.17
  -3   1  -1   11.66    0.91
   3  -1   1   10.60    1.05
   3  -1   1   10.31    1.00
   3  -1   1   12.51    0.91
   3  -1   1   12.07    1.01
  -2   1  -1  100.37    6.16
   2  -1   1  100.97    6.10
   2  -1   1  101.99    6.21
   1  -1   1   36.79    2.27
   0   1  -1  241.15   14.37
   0   1  -1  236.54   14.40
   0   1  -1  241.98   14.32
   0   1  -1  238.28   14.39
   0   1  -1  248.35   14.31
   0   1  -1  238.38   14.31
   0   1  -1  242.11   14.33
   0  -1   1  253.28   14.32
   0  -1   1  238.17   14.39
   0  -1   1  246.82   14.39
   0  -1   1  251.01   14.35
   0  -1   1  241.94   14.35
   0  -1   1  246.25   14.39
   0  -1   1  241.11   14.30
   1   1  -1    5.27    0.44
  -1  -1   1    5.46    0.45
   2   1  -1   32.87    2.26
  -2  -1   1   36.08    2.30
   3   1  -1   87.72    5.47
   3   1  -1   74.07    5.64
  -3  -1   1   91.16    5.59
  -3  -1   1   99.73    5.57
   4   1  -1    7.21    1.04
   4   1  -1    6.94    0.90
   4   1  -1    8.61    1.09
   4   1  -1   10.36    1.37
  -4  -1   1    6.43    1.00
  -4  -1   1    9.00    1.24
   5   1  -1    2.12    0.61
   5   1  -1    2.04    0.59
   5   1  -1    1.52    0.47
   5   1  -1    3.28    0.59
  -5  -1   1    3.04    0.84
  -5  -1   1    2.90    0.76
   6   1  -1    2.82    0.66
   6   1  -1    3.41    0.70
   6   1  -1    2.80    0.67
   6   1  -1    2.69    0.67
  -6  -1   1    3.12    0.82
  -6  -1   1    2.47    0.73
   7   1  -1    0.33    0.28
   7   1  -1    0.16    0.32
   7   1  -1    0.89    0.42
   7   1  -1    0.52    0.33
  -7  -1   1   -0.03    0.20
  -7  -1   1    0.50    0.40
   8   1  -1    8.12    1.56
   8   1  -1    3.09    0.74
   8   1  -1    5.56    1.44
  -8  -1   1    2.91    0.84
  -8  -1   1    3.85    1.02
   9   1  -1    2.41    0.73
  -9  -1   1    2.53    1.09
  -9  -1   1    2.07    0.84
  10   1  -1    0.69    0.45
 -10  -1   1    1.51    0.87
 -10  -1   1    0.19    0.31
  11   1  -1    1.93    0.67
 -11  -1   1    1.01    0.66
  12   1  -1   -0.14    0.22
 -12  -1   1    0.17    0.45
  13   1  -1    0.17    0.33
 -13  -1   1    0.16    0.42
  14   1  -1    0.99    0.67
 -14  -1   1    1.95    1.07
 -13   2  -1    0.09    0.28
  13  -2   1    0.11    0.37
 -12   2  -1    1.11    0.67
  12  -2   1    1.75    0.59
 -11   2  -1    3.24    1.05
  11  -2   1    4.23    0.94
 -10   2  -1    1.89    0.93
 -10   2  -1    1.83    0.88
  10  -2   1    1.66    0.53
  -9   2  -1    0.85    0.56
  -9   2  -1    2.24    0.99
  -9   2  -1    1.73    0.87
   9  -2   1    1.39    0.46
  -8   2  -1   -0.03    0.24
  -8   2  -1    0.23    0.31
  -8   2  -1   -0.03    0.20
   8  -2   1    0.22    0.24
   8  -2   1    0.31    0.27
   8  -2   1    0.64    0.41
  -7   2  -1   -0.04    0.17
  -7   2  -1    0.13    0.30
  -7   2  -1    0.01    0.25
   7  -2   1    0.34    0.30
   7  -2   1   -0.04    0.09
   7  -2   1    0.17    0.17
  -6   2  -1    1.75    0.64
  -6   2  -1    2.38    0.70
  -6   2  -1    3.39    0.92
   6  -2   1    3.32    0.76
   6  -2   1    1.80    0.54
   6  -2   1    1.90    0.51
   6  -2   1    2.70    0.62
  -5   2  -1    2.55    0.69
  -5   2  -1    2.49    0.66
  -5   2  -1    2.39    0.68
   5  -2   1    2.54    0.67
   5  -2   1    2.67    0.63
   5  -2   1    2.55    0.48
   5  -2   1    2.88    0.63
  -4   2  -1   39.03    2.87
  -4   2  -1   38.06    2.93
  -4   2  -1   41.04    2.90
   4  -2   1   37.91    2.79
   4  -2   1   40.10    2.80
   4  -2   1   40.15    2.92
   4  -2   1   43.74    2.61
   3  -2   1  155.11    9.14
   3  -2   1  151.83    9.26
   3  -2   1  146.65    9.13
  -2   2  -1   65.38    4.09
  -2   2  -1   65.02    4.03
   2  -2   1   67.04    4.01
   2  -2   1   62.05    4.13
  -1   2  -1   14.71    1.00
   1  -2   1   16.13    1.00
   0   2  -1   88.21    5.30
   0   2  -1   85.75    5.45
   0   2  -1   80.98    5.93
   0   2  -1   86.17    5.34
   0   2  -1   85.67    5.42
   0   2  -1   83.36    5.45
   0   2  -1   81.28    5.52
   0   2  -1   84.37    5.49
   0   2  -1   84.81    5.08
   0   2  -1   85.47    5.42
   0   2  -1   85.04    5.22
   0   2  -1   77.44    5.39
   0   2  -1   82.16    5.52
   0   2  -1   86.01    5.26
   0  -2   1   83.07    5.46
   0  -2   1   83.40    5.28
   0  -2   1   83.01    5.09
   0  -2   1   85.76    5.33
   0  -2   1   80.78    5.53
   0  -2   1   83.47    5.21
   0  -2   1   85.08    5.41
   0  -2   1   84.20    5.56
   0  -2   1   83.60    5.97
   0  -2   1   85.26    5.43
   0  -2   1   87.35    5.28
   0  -2   1   84.05    5.47
   1   2  -1  151.93    9.12
   1   2  -1  144.58    9.44
   1   2  -1  145.24   10.06
   1   2  -1  146.07    9.27
   1   2  -1  155.59    9.32
   1   2  -1  155.57    9.48
   1   2  -1  154.82    9.37
   1   2  -1  157.10    9.27
   1   2  -1  151.96    9.34
  -1  -2   1  156.03    9.50
  -1  -2   1  160.42   10.22
  -1  -2   1  154.45    9.30
  -1  -2   1  151.55    9.14
  -1  -2   1  153.99    9.28
  -1  -2   1  148.57    9.28
  -1  -2   1  157.60    9.49
  -1  -2   1  151.28    9.26
  -1  -2   1  159.15    9.38
   2   2  -1    3.98    0.56
   2   2  -1    4.81    0.62
  -2  -2   1    4.94    0.68
  -2  -2   1    4.99    0.65
   3   2  -1   23.27    1.70
   3   2  -1   22.17    1.73
  -3  -2   1   22.58    1.78
  -3  -2   1   23.72    1.76
  -3  -2   1   23.24    1.73
   4   2  -1    0.74    0.34
   4   2  -1    1.19    0.39
  -4  -2   1    1.22    0.48
  -4  -2   1    0.71    0.31
   5   2  -1   43.05    3.08
   5   2  -1   40.98    2.95
   5   2  -1   41.29    3.13
  -5  -2   1   39.97    3.06
  -5  -2   1   41.84    3.19
   6   2  -1   22.07    2.40
   6   2  -1   11.83    1.57
   6   2  -1    9.88    1.35
   6   2  -1   14.55    1.85
  -6  -2   1   12.99    1.86
  -6  -2   1   10.52    1.53
   7   2  -1    1.48    0.59
   7   2  -1    1.33    0.48
   7   2  -1    1.34    0.54
   7   2  -1    1.98    0.71
  -7  -2   1    0.16    0.32
  -7  -2   1    0.89    0.48
   8   2  -1    3.74    0.90
   8   2  -1    5.13    1.28
  -8  -2   1    2.94    1.01
  -8  -2   1    1.29    0.60
   9   2  -1    2.73    0.73
  -9  -2   1    2.63    0.77
  10   2  -1    2.66    0.81
 -10  -2   1    2.00    0.77
  11   2  -1    1.28    0.52
 -11  -2   1    1.45    0.94
  12   2  -1    3.04    0.86
 -12  -2   1    3.71    1.12
  13   2  -1    0.49    0.47
 -13  -2   1    0.04    0.32
  14   2  -1    0.75    0.53
 -14  -2   1    0.42    0.64
  13  -3   1    0.31    0.31
  12  -3   1    4.88    0.96
 -11   3  -1    1.23    0.77
 -11   3  -1    1.24    0.86
  11  -3   1    2.01    0.61
 -10   3  -1    2.80    0.96
 -10   3  -1    3.95    1.28
  10  -3   1    3.56    0.73
  -9   3  -1    6.57    1.45
  -9   3  -1   10.71    1.94
  -9   3  -1    7.27    1.58
   9  -3   1    9.70    1.20
  -8   3  -1    0.86    0.57
  -8   3  -1    0.35    0.36
  -8   3  -1    0.97    0.55
   8  -3   1    0.96    0.37
   8  -3   1    2.71    0.83
   8  -3   1    1.68    0.68
  -7   3  -1   10.70    1.63
  -7   3  -1   12.09    1.82
  -7   3  -1   11.08    1.76
   7  -3   1   25.31    3.24
   7  -3   1   12.09    1.59
   7  -3   1   16.73    2.03
   7  -3   1   11.24    1.26
  -6   3  -1   30.02    2.54
  -6   3  -1   31.22    2.61
  -6   3  -1   31.76    2.67
   6  -3   1   30.48    2.43
   6  -3   1   29.10    2.50
   6  -3   1   30.26    2.14
   6  -3   1   31.35    2.43
  -5   3  -1   17.23    1.71
  -5   3  -1   18.86    1.70
  -5   3  -1   18.56    1.79
   5  -3   1   19.67    1.65
   5  -3   1   20.45    1.40
   5  -3   1   18.24    1.72
   5  -3   1   18.59    1.61
  -4   3  -1    0.22    0.22
  -4   3  -1    0.22    0.20
   4  -3   1   -0.09    0.10
   4  -3   1    0.03    0.12
   4  -3   1   -0.01    0.15
  -3   3  -1    7.44    0.98
   3  -3   1    8.35    0.96
   3  -3   1    7.05    0.94
  -2   3  -1    0.19    0.14
   2  -3   1    0.18    0.14
  -1   3  -1   96.25    6.15
  -1   3  -1   95.15    6.23
  -1   3  -1   99.50    5.89
  -1   3  -1   95.54    6.21
  -1   3  -1   96.10    6.30
  -1   3  -1   91.18    5.92
  -1   3  -1   92.44    5.62
  -1   3  -1   86.82    6.02
  -1   3  -1  100.46    6.12
  -1   3  -1   92.34    6.21
  -1   3  -1   94.12    6.07
  -1   3  -1   85.84    5.85
  -1   3  -1   93.00    6.29
  -1   3  -1   90.08    6.06
  -1   3  -1   94.05    5.98
   1  -3   1   98.55    6.39
   1  -3   1   97.81    6.09
   1  -3   1   91.72    5.91
   1  -3   1   87.78    6.10
   1  -3   1   92.03    6.18
   1  -3   1   94.10    6.22
   1  -3   1  105.69    6.01
   1  -3   1   94.44    6.22
   1  -3   1   93.25    6.33
   1  -3   1   95.64    5.88
   1  -3   1   91.51    6.05
   1  -3   1   99.39    6.32
   1  -3   1   94.61    6.88
   1  -3   1   89.90    6.00
   0   3  -1   26.88    1.70
   0  -3   1   26.70    1.71
   1   3  -1  348.66   20.32
   1   3  -1  347.55   20.54
   1   3  -1  350.93   20.46
   1   3  -1  344.92   20.42
   1   3  -1  317.77   20.61
   1   3  -1  331.38   20.65
   1   3  -1  344.66   20.19
  -1  -3   1  351.63   20.71
  -1  -3   1  346.06   20.71
  -1  -3   1  344.44   20.43
  -1  -3   1  339.91   20.40
  -1  -3   1  346.09   20.53
  -1  -3   1  344.82   20.34
  -1  -3   1  339.86   20.45
   2   3  -1  165.70    9.95
   3   3  -1    1.01    0.33
   3   3  -1    1.51    0.39
  -3  -3   1    1.48    0.41
  -3  -3   1    1.89    0.51
   4   3  -1   29.40    2.20
   4   3  -1   25.09    2.06
  -4  -3   1   29.80    2.17
   5   3  -1    4.85    0.82
   5   3  -1    9.49    1.38
  -5  -3   1    6.12    0.96
  -5  -3   1    7.78    1.28
   6   3  -1    6.14    1.10
   6   3  -1    9.71    1.55
   6   3  -1    7.62    1.17
  -6  -3   1    6.20    1.21
   7   3  -1   10.84    2.45
   7   3  -1   11.33    1.59
   7   3  -1   17.49    1.93
  -7  -3   1   10.27    1.51
   8   3  -1    7.37    1.21
   8   3  -1   11.75    1.92
  -8  -3   1    5.56    1.37
   9   3  -1    2.86    0.91
  -9  -3   1    2.76    1.01
 -10  -3   1   -0.25    0.21
  11   3  -1    1.73    0.69
 -11  -3   1    3.45    1.39
  12   3  -1    1.68    0.66
 -12  -3   1    1.49    0.85
  13   3  -1    0.31    0.58
 -13  -3   1   -0.24    0.22
  13  -4   1   -0.15    0.18
 -12   4  -1   -0.09    0.30
  12  -4   1    0.01    0.21
 -11   4  -1   10.53    2.26
  11  -4   1   10.95    1.41
 -10   4  -1    0.01    0.25
 -10   4  -1    1.25    0.85
  10  -4   1    0.69    0.34
  -9   4  -1   -0.20    0.18
  -9   4  -1   -0.13    0.18
   9  -4   1   -0.06    0.15
  -8   4  -1    0.08    0.23
  -8   4  -1    0.02    0.20
   8  -4   1   -0.19    0.12
   8  -4   1   -0.11    0.16
  -7   4  -1    4.21    0.97
  -7   4  -1    8.32    1.73
   7  -4   1    5.59    1.01
   7  -4   1    9.77    1.49
   7  -4   1    5.41    1.00
   7  -4   1    4.66    1.01
  -6   4  -1   22.26    2.10
  -6   4  -1   24.25    2.04
   6  -4   1   19.99    1.82
   6  -4   1   20.29    1.98
   6  -4   1   19.80    1.86
   6  -4   1   23.39    1.60
  -5   4  -1    3.09    0.77
  -5   4  -1    1.94    0.55
   5  -4   1    2.47    0.56
   5  -4   1    4.95    1.01
  -4   4  -1   42.69    3.19
  -4   4  -1   44.29    3.04
   4  -4   1   46.23    2.98
   4  -4   1   40.81    3.14
  -3   4  -1    7.87    1.01
   3  -4   1    9.60    0.83
   3  -4   1   12.44    1.38
  -2   4  -1    1.93    0.34
  -1   4  -1    5.79    1.18
  -1   4  -1    4.84    0.70
  -1   4  -1    7.14    1.32
  -1   4  -1    6.16    1.20
  -1   4  -1    6.21    1.12
  -1   4  -1    5.10    1.23
  -1   4  -1    6.44    1.56
  -1   4  -1    5.31    1.32
  -1   4  -1    4.74    1.11
  -1   4  -1    6.77    1.32
  -1   4  -1    4.83    1.35
  -1   4  -1    5.55    1.28
  -1   4  -1    7.80    1.27
  -1   4  -1    6.08    1.62
  -1   4  -1    6.33    1.16
   1  -4   1    4.32    1.48
   1  -4   1    6.85    1.42
   1  -4   1   10.41    2.38
   1  -4   1    6.65    1.16
   1  -4   1    5.94    1.33
   1  -4   1    5.53    1.26
   1  -4   1    6.01    1.38
   1  -4   1    6.96    0.82
   1  -4   1    7.73    1.54
   1  -4   1    8.26    1.41
   1  -4   1    3.98    1.36
   1  -4   1    5.89    1.25
   1  -4   1    6.59    1.76
   1  -4   1    5.41    1.13
   1  -4   1    8.06    1.40
   1  -4   1    7.43    1.22
   0   4  -1  141.59    9.60
   0   4  -1  151.85    9.44
   0   4  -1  143.89    9.22
   0   4  -1  148.43    9.69
   0   4  -1  145.15    9.41
   0   4  -1  150.33    9.32
   0   4  -1  144.85    9.68
   0   4  -1  149.35    9.89
   0   4  -1  160.27   10.20
   0   4  -1  147.35    9.04
   0   4  -1  156.69    9.57
   0   4  -1  143.01   10.56
   0   4  -1  141.78    9.61
   0  -4   1  151.35    9.38
   0  -4   1  146.45    9.07
   0  -4   1  148.54    9.84
   0  -4   1  157.71   10.02
   0  -4   1  151.40   10.02
   0  -4   1  152.02    9.76
   0  -4   1  152.77   10.78
   0  -4   1  150.02    9.36
   0  -4   1  150.15    9.63
   0  -4   1  155.67    9.54
   0  -4   1  149.66    9.40
  -1  -4   1  141.04    8.48
   2   4  -1   37.49    2.72
   2   4  -1   41.62    2.74
  -2  -4   1   42.82    2.76
   3   4  -1    0.39    0.26
   3   4  -1    0.55    0.28
  -3  -4   1    0.49    0.25
   4   4  -1    4.56    0.89
   4   4  -1    3.72    0.69
  -4  -4   1    3.59    0.74
  -4  -4   1    3.92    0.72
   5   4  -1    2.09    0.54
   5   4  -1    3.04    0.66
  -5  -4   1    3.89    0.79
  -5  -4   1    4.89    0.99
   6   4  -1   12.46    1.69
   6   4  -1   12.20    1.62
  -6  -4   1    8.32    1.46
   7   4  -1    2.57    0.77
   7   4  -1    1.04    0.44
   7   4  -1    2.62    0.79
  -7  -4   1    1.56    0.66
   8   4  -1   -0.13    0.17
   8   4  -1    0.29    0.46
  -8  -4   1    0.50    0.39
   9   4  -1    3.39    0.89
  -9  -4   1    4.68    1.45
  10   4  -1    5.44    1.19
 -10  -4   1    3.55    1.15
  11   4  -1    0.66    0.47
 -11  -4   1    0.55    0.51
  12   4  -1    0.47    0.45
 -12  -4   1    1.63    0.79
  13   4  -1    4.38    1.17
 -13  -4   1    2.96    1.28
 -13   5  -1   -0.01    0.30
  13  -5   1    0.01    0.21
 -12   5  -1    0.73    0.69
  12  -5   1    1.50    0.51
 -11   5  -1    2.97    1.14
  11  -5   1    3.65    0.73
 -10   5  -1    0.97    0.72
 -10   5  -1    1.80    1.08
  10  -5   1    2.23    0.54
  -9   5  -1    2.59    0.98
  -9   5  -1    0.58    0.49
   9  -5   1    1.84    0.45
  -8   5  -1    2.40    0.80
  -8   5  -1    1.73    0.69
   8  -5   1    2.40    0.74
   8  -5   1    3.49    0.59
  -7   5  -1    0.33    0.40
  -7   5  -1   -0.14    0.13
   7  -5   1    0.45    0.36
   7  -5   1    0.52    0.30
  -6   5  -1   10.61    1.58
  -6   5  -1   10.74    1.76
   6  -5   1   12.53    1.48
   6  -5   1    6.76    1.26
  -5   5  -1    2.89    0.66
  -5   5  -1    1.95    0.69
   5  -5   1    2.98    0.62
   5  -5   1    4.18    0.96
  -4   5  -1   11.03    1.05
  -4   5  -1    9.78    1.29
   4  -5   1   10.80    1.39
  -3   5  -1    7.66    1.03
  -3   5  -1    8.92    1.12
  -2   5  -1    4.53    0.58
   1  -5   1   36.77    2.31
   0   5  -1    5.05    0.60
   0  -5   1    4.61    0.61
   1   5  -1  301.14   17.79
   1   5  -1  289.62   18.46
   1   5  -1  282.15   19.71
   1   5  -1  297.41   18.00
   1   5  -1  283.71   18.69
   1   5  -1  306.86   18.13
   1   5  -1  292.22   18.44
   1   5  -1  302.92   18.30
  -1  -5   1  282.55   18.54
  -1  -5   1  299.88   17.84
  -1  -5   1  295.71   18.05
  -1  -5   1  314.10   18.59
  -1  -5   1  286.00   19.64
  -1  -5   1  296.66   18.53
  -1  -5   1  296.89   18.22
  -1  -5   1  301.83   19.09
  -1  -5   1  299.07   20.07
  -1  -5   1  291.97   18.56
   2   5  -1    1.17    0.42
  -2  -5   1    0.98    0.34
   3   5  -1    4.65    0.81
   3   5  -1    4.72    0.81
  -3  -5   1    5.01    0.80
   4   5  -1    7.25    1.13
   4   5  -1   10.62    1.25
  -4  -5   1    8.22    1.16
  -4  -5   1   12.92    1.61
   5   5  -1    0.60    0.31
  -5  -5   1    0.41    0.29
  -5  -5   1   -0.05    0.20
   6   5  -1   -0.08    0.12
   6   5  -1   -0.16    0.12
  -6  -5   1    0.01    0.24
  -6  -5   1    0.37    0.33
   7   5  -1   10.40    1.51
   7   5  -1    8.22    1.40
  -7  -5   1    8.70    1.47
  -7  -5   1   10.50    1.86
   8   5  -1    3.53    0.91
  -8  -5   1    4.68    1.27
   9   5  -1    0.69    0.85
  -9  -5   1    0.59    0.52
  10   5  -1    0.43    0.41
 -10  -5   1   -0.09    0.24
  11   5  -1    0.15    0.24
 -11  -5   1    0.15    0.30
  12   5  -1    0.57    0.62
 -12  -5   1   -0.02    0.33
  13   5  -1    0.28    0.42
 -13  -5   1    1.23    0.76
 -12   6  -1    0.57    0.58
  12  -6   1    0.33    0.27
 -11   6  -1   -0.16    0.21
 -11   6  -1   -0.03    0.28
 -10   6  -1   -0.01    0.24
 -10   6  -1    0.12    0.31
  -9   6  -1    0.16    0.28
  -9   6  -1   -0.02    0.33
  -8   6  -1   10.93    2.02
  -8   6  -1    6.78    1.39
   8  -6   1   11.13    1.60
  -7   6  -1    1.64    0.58
  -7   6  -1    1.67    0.75
   7  -6   1    3.43    0.98
   7  -6   1    3.44    0.76
  -6   6  -1    0.07    0.17
  -6   6  -1    0.31    0.35
   6  -6   1    0.00    0.17
   6  -6   1    0.24    0.23
  -5   6  -1    5.87    0.97
  -5   6  -1    5.83    1.19
   5  -6   1    6.59    1.27
  -4   6  -1    0.55    0.28
  -4   6  -1    0.48    0.33
   4  -6   1    0.58    0.37
  -3   6  -1   12.59    1.07
  -2   6  -1    0.44    0.19
  -1   6  -1   12.33    0.89
   1  -6   1   10.42    0.87
   0   6  -1   89.85    5.37
   0  -6   1   84.26    5.51
   1   6  -1    1.65    0.40
  -1  -6   1    2.40    0.52
   2   6  -1    0.05    0.19
  -2  -6   1    0.15    0.20
   3   6  -1    5.45    0.89
   3   6  -1    6.25    1.00
  -3  -6   1    5.91    0.89
   4   6  -1    0.92    0.40
   4   6  -1    0.89    0.43
  -4  -6   1    1.93    0.65
  -4  -6   1    1.03    0.46
   5   6  -1   23.00    1.98
   5   6  -1   21.46    1.87
  -5  -6   1   17.32    2.15
  -5  -6   1   20.30    1.89
   6   6  -1   21.66    2.04
   6   6  -1   27.53    2.29
  -6  -6   1   20.27    2.31
   7   6  -1    5.04    1.02
  -7  -6   1    6.81    1.41
  -7  -6   1    5.13    1.04
   8   6  -1    2.56    0.74
  -8  -6   1    2.93    1.11
   9   6  -1   -0.18    0.14
  -9  -6   1   -0.01    0.33
  10   6  -1   -0.02    0.22
 -10  -6   1   -0.38    0.20
  11   6  -1    1.45    0.66
 -11  -6   1   -0.18    0.27
  12   6  -1    1.29    0.64
 -12  -6   1    0.81    0.69
  13   6  -1    0.52    0.54
 -13  -6   1   -0.18    0.25
 -12   7  -1   -0.09    0.26
 -11   7  -1    0.15    0.34
 -11   7  -1    0.14    0.36
 -10   7  -1    0.59    0.49
 -10   7  -1    0.48    0.49
  -9   7  -1   -0.12    0.19
  -9   7  -1    0.74    0.67
  -8   7  -1    3.43    1.55
  -8   7  -1    1.38    0.61
  -7   7  -1    3.07    0.86
  -7   7  -1    5.34    1.39
   7  -7   1    6.63    1.35
  -6   7  -1    0.20    0.36
  -6   7  -1    0.09    0.20
  -5   7  -1   20.91    1.81
  -5   7  -1   23.02    2.20
   5  -7   1   21.95    2.03
  -4   7  -1    3.20    0.65
  -4   7  -1    5.36    1.06
   4  -7   1    5.75    1.13
  -3   7  -1    7.09    0.90
  -2   7  -1    0.11    0.15
  -1   7  -1    0.09    0.15
   1  -7   1    0.43    0.22
   0   7  -1   30.19    2.05
   0  -7   1   28.23    2.05
   1   7  -1    0.15    0.19
  -1  -7   1    0.40    0.26
   2   7  -1   16.02    1.34
  -2  -7   1   14.08    1.33
   3   7  -1    2.14    0.62
   3   7  -1    1.86    0.51
  -3  -7   1    1.71    0.52
   4   7  -1    1.77    0.61
   4   7  -1    0.59    0.35
  -4  -7   1    0.77    0.39
  -4  -7   1    0.63    0.39
   5   7  -1   32.09    2.58
   5   7  -1   27.96    2.44
  -5  -7   1   32.16    2.66
  -5  -7   1   28.17    2.48
   6   7  -1    0.83    0.43
   6   7  -1    0.12    0.27
  -6  -7   1    0.46    0.44
  -6  -7   1    0.88    0.41
   7   7  -1    4.66    1.09
  -7  -7   1    3.89    1.04
  -7  -7   1    3.12    0.87
   8   7  -1    0.15    0.39
  -8  -7   1    0.76    0.66
   9   7  -1    4.41    1.10
  -9  -7   1    3.83    1.16
  10   7  -1    0.13    0.29
 -10  -7   1    0.19    0.40
  11   7  -1    0.70    0.55
 -11  -7   1    0.53    0.55
  12   7  -1    1.88    0.72
 -12   8  -1    0.51    0.82
 -11   8  -1   -0.21    0.20
 -11   8  -1   -0.13    0.17
 -10   8  -1    1.01    0.77
 -10   8  -1    0.43    0.51
  -9   8  -1    2.24    1.02
  -9   8  -1    1.15    0.59
  -8   8  -1    6.01    1.28
  -8   8  -1   10.69    2.04
  -7   8  -1    0.17    0.23
  -7   8  -1    0.58    0.58
   7  -8   1   -0.10    0.17
  -6   8  -1    2.23    0.66
  -6   8  -1    1.41    0.60
   6  -8   1    3.67    0.97
  -5   8  -1    4.45    0.84
  -5   8  -1    3.55    0.98
   5  -8   1    4.72    1.03
  -4   8  -1    0.91    0.35
  -4   8  -1    1.14    0.55
   4  -8   1    1.51    0.63
  -3   8  -1   10.76    0.99
  -2   8  -1    3.05    0.53
  -1   8  -1    9.40    0.86
   1  -8   1   10.17    0.89
   0   8  -1    2.27    0.51
   0  -8   1    2.20    0.49
   1   8  -1   23.71    1.71
  -1  -8   1   18.97    1.66
   2   8  -1    7.47    1.06
  -2  -8   1    8.64    1.15
   3   8  -1    0.33    0.23
   3   8  -1    0.32    0.29
  -3  -8   1    0.11    0.19
   4   8  -1    0.77    0.43
   4   8  -1    0.20    0.23
  -4  -8   1    0.81    0.37
  -4  -8   1    1.07    0.50
   5   8  -1    5.89    1.13
   5   8  -1    4.85    1.27
  -5  -8   1    3.90    0.90
  -5  -8   1    4.32    0.97
   6   8  -1   -0.11    0.24
   6   8  -1    0.09    0.19
  -6  -8   1   -0.15    0.20
  -6  -8   1   -0.15    0.13
   7   8  -1    0.78    0.54
  -7  -8   1    0.39    0.46
  -7  -8   1    0.18    0.35
   8   8  -1    3.92    1.01
  -8  -8   1    3.58    1.06
  -8  -8   1    3.15    1.00
   9   8  -1    0.49    0.38
  -9  -8   1    1.62    0.90
  10   8  -1   -0.04    0.24
 -10  -8   1    1.08    0.78
  11   8  -1    1.43    0.74
 -11  -8   1    0.97    0.79
  12   8  -1    0.90    0.69
 -12  -8   1   -0.05    0.30
 -11   9  -1    0.23    0.46
 -11   9  -1    0.40    0.43
 -10   9  -1    0.21    0.38
 -10   9  -1    1.31    0.96
  -9   9  -1    0.64    0.49
  -9   9  -1   -0.02    0.19
  -8   9  -1    0.48    0.39
  -8   9  -1    0.55    0.42
  -7   9  -1    1.85    0.82
  -7   9  -1    1.10    0.49
  -6   9  -1    1.29    0.70
  -6   9  -1    0.81    0.44
   6  -9   1    1.06    0.57
  -5   9  -1    9.88    1.30
  -5   9  -1   10.97    1.84
   5  -9   1    7.78    1.36
  -4   9  -1    1.88    0.66
  -4   9  -1    2.79    0.60
   4  -9   1    1.85    0.60
  -3   9  -1    3.17    0.61
  -2   9  -1   11.77    1.02
  -1   9  -1    9.76    1.21
   1  -9   1    9.74    1.11
   0   9  -1   26.35    2.02
   0  -9   1   29.30    2.09
   1   9  -1    7.30    1.05
  -1  -9   1    9.67    1.24
   2   9  -1    0.26    0.22
  -2  -9   1    0.12    0.23
   3   9  -1    7.22    1.13
   3   9  -1    9.11    1.32
  -3  -9   1    6.90    1.18
   4   9  -1    3.99    0.90
   4   9  -1    2.52    0.72
  -4  -9   1    2.75    0.74
  -4  -9   1    3.42    0.83
   5   9  -1    3.92    1.06
   5   9  -1    1.81    0.63
  -5  -9   1    0.56    0.46
  -5  -9   1    1.07    0.50
   6   9  -1   -0.20    0.17
  -6  -9   1    0.34    0.36
  -6  -9   1    0.16    0.20
   7   9  -1    3.43    0.90
  -7  -9   1    4.43    1.09
  -7  -9   1    3.12    1.02
   8   9  -1   -0.10    0.18
  -8  -9   1    0.37    0.27
  -8  -9   1   -0.02    0.35
   9   9  -1    0.32    0.42
  -9  -9   1    0.41    0.49
  10   9  -1    0.44    0.38
 -10  -9   1   -0.21    0.21
  11   9  -1   -0.02    0.30
 -11  -9   1   -0.22    0.18
  12   9  -1    1.22    0.67
 -12  -9   1   -0.12    0.30
 -11  10  -1    0.74    0.56
 -11  10  -1    0.45    0.55
 -10  10  -1    0.40    0.38
 -10  10  -1    0.62    0.62
  -9  10  -1    1.86    1.01
  -9  10  -1    2.20    0.80
  -8  10  -1    0.72    0.50
  -8  10  -1    1.23    0.69
  -7  10  -1   -0.12    0.20
  -7  10  -1   -0.03    0.14
  -6  10  -1    1.01    0.56
  -6  10  -1    1.56    0.56
   6 -10   1    1.52    0.70
  -5  10  -1    2.34    1.10
  -5  10  -1    0.52    0.32
   5 -10   1    1.56    0.69
  -4  10  -1    0.14    0.17
  -4  10  -1    0.20    0.32
   4 -10   1    0.76    0.47
  -3  10  -1   23.02    1.78
  -2  10  -1    4.93    0.76
  -2  10  -1    4.98    0.74
   2 -10   1    4.80    0.72
  -1  10  -1    7.57    0.98
   1 -10   1    5.95    0.88
   0  10  -1    0.24    0.23
   0 -10   1    0.32    0.25
   1  10  -1    7.53    1.15
  -1 -10   1    7.55    1.09
   2  10  -1    5.66    0.98
  -2 -10   1    5.81    1.00
   3  10  -1   10.64    1.51
   3  10  -1    9.16    1.34
  -3 -10   1   10.50    1.52
   4  10  -1    1.75    0.67
   4  10  -1    3.21    0.91
  -4 -10   1    1.48    0.60
  -4 -10   1    1.56    0.61
   5  10  -1   10.86    1.64
   5  10  -1   17.23    2.22
  -5 -10   1   10.90    1.75
  -5 -10   1    8.98    1.52
  -6 -10   1    3.43    0.97
  -6 -10   1    6.73    1.47
   7  10  -1    0.66    0.41
  -7 -10   1    0.14    0.31
  -7 -10   1   -0.10    0.35
   8  10  -1    1.61    0.76
  -8 -10   1    0.53    0.55
  -8 -10   1    0.33    0.43
   9  10  -1    3.92    1.03
  -9 -10   1    2.07    0.92
  10  10  -1    0.48    0.50
 -10 -10   1   -0.18    0.36
  11  10  -1    0.94    0.63
 -11 -10   1    0.46    0.64
 -10  11  -1    0.10    0.37
 -10  11  -1    0.27    0.40
  -9  11  -1    4.12    1.05
  -9  11  -1    3.94    1.33
  -8  11  -1    0.04    0.30
  -8  11  -1    0.27    0.23
  -7  11  -1    1.03    0.48
  -7  11  -1    1.58    0.93
  -6  11  -1    1.92    0.84
  -6  11  -1    0.66    0.35
  -5  11  -1   -0.11    0.30
  -5  11  -1    0.47    0.29
   5 -11   1   -0.04    0.17
  -4  11  -1    0.65    0.50
  -4  11  -1    0.59    0.31
   4 -11   1    0.94    0.50
  -3  11  -1   13.96    1.25
  -2  11  -1    6.79    0.94
   2 -11   1    9.21    1.07
  -1  11  -1    0.95    0.40
   1 -11   1    1.16    0.41
   0  11  -1   29.71    2.29
   0 -11   1   30.66    2.33
   1  11  -1    8.23    1.22
  -1 -11   1   10.04    1.32
   2  11  -1    9.54    1.38
  -2 -11   1   11.17    1.49
   3  11  -1    0.91    0.53
   3  11  -1    0.25    0.26
  -3 -11   1    0.51    0.37
   4  11  -1    4.18    0.97
   4  11  -1    6.40    1.25
  -4 -11   1    5.87    1.18
  -4 -11   1    5.00    1.19
   5  11  -1    0.07    0.27
   5  11  -1    0.11    0.22
  -5 -11   1    0.18    0.33
  -5 -11   1    0.39    0.32
   6  11  -1    0.09    0.27
  -6 -11   1   -0.13    0.27
  -6 -11   1    0.02    0.19
   7  11  -1   -0.17    0.20
  -7 -11   1   -0.03    0.28
  -7 -11   1   -0.05    0.21
   8  11  -1    0.34    0.43
  -8 -11   1   -0.20    0.18
  -8 -11   1   -0.01    0.20
   9  11  -1    1.70    0.78
  -9 -11   1    1.10    0.67
  10  11  -1    0.61    0.70
 -10 -11   1    2.10    0.97
  -9  12  -1    1.84    0.72
  -9  12  -1    0.98    0.82
  -8  12  -1    0.68    0.73
  -8  12  -1   -0.03    0.21
  -7  12  -1   -0.04    0.24
  -7  12  -1    0.65    0.60
  -6  12  -1    0.93    0.58
  -6  12  -1    0.54    0.42
  -5  12  -1    0.51    0.31
  -5  12  -1    0.18    0.34
   5 -12   1   -0.06    0.16
  -4  12  -1    3.46    1.17
  -4  12  -1    5.32    0.86
   4 -12   1    4.77    1.07
  -3  12  -1    0.24    0.21
  -1  12  -1   -0.01    0.16
   1 -12   1    0.10    0.22
   0  12  -1    0.55    0.33
   0 -12   1    0.72    0.37
   1  12  -1    5.83    1.02
  -1 -12   1    7.20    1.17
   2  12  -1   30.55    2.50
  -2 -12   1   31.62    2.60
   3  12  -1    1.91    0.66
   3  12  -1    1.54    0.60
  -3 -12   1    1.40    0.62
   4  12  -1   -0.16    0.21
   4  12  -1    0.25    0.33
  -4 -12   1   -0.23    0.21
  -4 -12   1    0.06    0.19
   5  12  -1    6.04    1.33
  -5 -12   1    8.23    1.57
  -5 -12   1    4.55    1.31
   6  12  -1    0.53    0.47
  -6 -12   1    0.27    0.53
  -6 -12   1    0.03    0.20
   7  12  -1    1.30    0.79
  -7 -12   1    1.26    0.72
  -7 -12   1    1.03    0.69
   8  12  -1    1.62    0.75
  -8 -12   1    1.85    0.84
  -8 -12   1    2.95    1.25
   9  12  -1    0.77    0.60
  -9 -12   1    0.02    0.40
  10  12  -1   -0.10    0.34
 -10 -12   1    0.62    0.64
  -8  13  -1    0.50    0.30
  -8  13  -1   -0.18    0.22
  -7  13  -1    0.09    0.29
  -7  13  -1   -0.06    0.20
  -6  13  -1    0.46    0.56
  -6  13  -1    0.49    0.37
  -5  13  -1    0.15    0.39
  -5  13  -1    0.21    0.28
  -4  13  -1   10.17    1.80
   4 -13   1   11.89    1.75
  -2  13  -1   11.63    1.12
   2 -13   1   10.90    1.31
  -1  13  -1    4.68    0.88
   1 -13   1    5.06    0.90
   0  13  -1    6.99    1.17
   0 -13   1    6.59    1.12
   1  13  -1    0.26    0.30
  -1 -13   1    0.36    0.29
   2  13  -1    2.17    0.73
   2  13  -1    2.59    0.74
   3  13  -1    0.38    0.31
   3  13  -1    0.09    0.20
  -3 -13   1   -0.20    0.20
   4  13  -1   10.80    1.68
   4  13  -1    9.86    1.69
  -4 -13   1    8.56    1.49
  -4 -13   1    7.80    1.52
   5  13  -1    6.67    1.31
  -5 -13   1    4.40    1.07
   6  13  -1    2.81    1.08
  -6 -13   1    1.51    0.85
  -6 -13   1    0.40    0.36
   7  13  -1    0.16    0.34
  -7 -13   1    0.89    0.71
  -7 -13   1    0.30    0.59
   8  13  -1   -0.04    0.31
  -8 -13   1    0.57    0.56
   9  13  -1   -0.01    0.31
  -9 -13   1    0.10    0.40
  -7  14  -1   -0.10    0.14
  -7  14  -1    0.56    0.72
  -6  14  -1    0.18    0.38
  -5  14  -1    3.76    1.26
  -4  14  -1    1.51    0.76
   4 -14   1    0.85    0.49
  -1  14  -1    3.10    0.72
   1 -14   1    1.37    0.49
   0  14  -1    2.08    0.71
   0 -14   1    1.02    0.43
   1  14  -1    6.58    1.18
  -1 -14   1   10.59    1.63
   2  14  -1    4.37    0.99
   2  14  -1    4.35    0.96
  -2 -14   1    6.01    1.15
   3  14  -1    2.10    0.72
   3  14  -1    1.67    0.68
  -3 -14   1    0.40    0.31
  -3 -14   1    0.72    0.54
   4  14  -1    0.24    0.43
  -4 -14   1   -0.04    0.34
  -4 -14   1    0.62    0.43
   5  14  -1    1.82    0.73
  -5 -14   1    1.51    0.69
  -5 -14   1    2.23    0.80
   6  14  -1    0.56    0.42
  -6 -14   1    1.55    1.21
  -6 -14   1    0.77    0.62
   7  14  -1    0.33    0.40
  -7 -14   1    0.50    0.51
  -7 -14   1    0.01    0.24
   8  14  -1    0.30    0.58
  -8 -14   1    0.51    0.52
  -6  15  -1    0.25    0.40
  -5  15  -1    0.14    0.29
  -4  15  -1   -0.07    0.26
  -1  15  -1   10.58    1.45
   1 -15   1    9.81    1.41
   0  15  -1    0.56    0.41
   0 -15   1   -0.07    0.14
   1  15  -1    2.24    0.68
   1  15  -1    1.81    0.68
  -1 -15   1    3.19    0.84
   2  15  -1    0.30    0.38
   2  15  -1    0.05    0.25
  -2 -15   1    0.28    0.33
   3  15  -1    0.20    0.31
   3  15  -1    0.24    0.35
  -3 -15   1    0.73    0.42
  -3 -15   1   -0.23    0.16
   4  15  -1    1.04    0.52
  -4 -15   1    0.53    0.49
  -4 -15   1    1.23    0.57
   5  15  -1    0.27    0.31
  -5 -15   1   -0.04    0.25
  -5 -15   1   -0.09    0.14
   6  15  -1    1.07    0.70
  -6 -15   1    1.28    0.71
  -6 -15   1    0.61    0.64
  -4  16  -1    0.62    0.51
  -3  16  -1    0.33    0.40
   1 -16   1    1.79    0.59
   0  16  -1    0.10    0.24
   0 -16   1    0.05    0.20
  -1 -16   1    0.26    0.25
   2  16  -1    0.26    0.38
   2  16  -1    0.95    0.47
  -2 -16   1    0.69    0.48
  -2 -16   1    1.08    0.59
   3  16  -1    0.84    0.52
  -3 -16   1    0.39    0.38
  -3 -16   1    0.29    0.32
   4  16  -1    1.59    0.69
  -4 -16   1    0.43    0.42
  -4 -16   1    1.08    0.62
  -5 -16   1    3.47    1.17
   0  17  -1    6.09    1.18
   0 -17   1    6.84    1.29
   1  17  -1    1.33    0.59
  -1 -17   1    0.96    0.54
  -4 -16  -2    0.83    0.55
  -4 -16  -2    0.04    0.22
   4  16   2    0.13    0.26
  -3 -16  -2    3.41    1.23
  -3 -16  -2    2.43    0.75
   3  16   2    1.86    0.72
  -2 -16  -2    3.36    0.99
   2  16   2    2.89    0.95
   1  16   2    2.66    0.84
   0 -16  -2   -0.14    0.18
   0  16   2    0.29    0.27
   1 -16  -2    0.41    0.38
   2 -16  -2    0.49    0.36
  -2  16   2    1.28    0.72
   3 -16  -2    0.11    0.32
  -3  16   2    0.12    0.46
  -3  16   2    0.88    0.50
   4 -16  -2    0.46    0.35
  -4  16   2    0.69    0.48
  -4  16   2    1.07    0.73
  -6 -15  -2    1.70    0.82
   6  15   2    2.88    1.14
  -5 -15  -2    0.48    0.44
  -5 -15  -2    0.15    0.36
   5  15   2   -0.18    0.22
  -4 -15  -2    2.11    0.78
   4  15   2    3.36    1.03
  -3 -15  -2    0.03    0.22
  -3 -15  -2    0.09    0.23
   3  15   2    0.13    0.25
  -2 -15  -2    0.73    0.44
  -2 -15  -2    0.65    0.48
   2  15   2    1.26    0.61
  -1 -15  -2    2.42    0.79
   1  15   2    3.87    0.99
   0 -15  -2    3.78    0.94
   0  15   2    4.78    1.20
  -1  15   2    2.49    0.82
   2 -15  -2    2.61    0.76
   3 -15  -2    0.87    0.44
  -3  15   2    1.40    0.58
  -3  15   2    1.00    0.60
   4 -15  -2    1.42    0.49
  -4  15   2    2.06    0.84
  -4  15   2    3.04    0.86
  -5  15   2    0.75    0.50
  -5  15   2    2.27    1.03
  -6  15   2    0.05    0.26
  -6  15   2    1.08    0.53
  -7 -14  -2    0.10    0.38
   7  14   2    0.43    0.52
  -6 -14  -2    0.73    0.61
  -6 -14  -2    0.17    0.26
   6  14   2   -0.08    0.21
  -5 -14  -2    0.98    0.57
  -5 -14  -2   -0.25    0.37
   5  14   2    0.49    0.44
  -4 -14  -2    0.75    0.44
  -4 -14  -2    0.26    0.26
   4  14   2    0.40    0.33
  -3 -14  -2    0.03    0.24
  -3 -14  -2   -0.07    0.20
   3  14   2    0.22    0.30
  -2 -14  -2    0.03    0.19
  -2 -14  -2    0.11    0.23
   2  14   2    0.30    0.38
  -1 -14  -2    5.81    1.20
  -1 -14  -2    2.68    0.71
   1  14   2    4.28    1.61
   0 -14  -2   -0.06    0.15
   0  14   2   -0.22    0.20
   1 -14  -2    0.26    0.56
  -1  14   2    2.63    0.83
   2 -14  -2    9.30    1.39
   3 -14  -2    0.66    0.42
  -3  14   2    0.33    0.46
   4 -14  -2    3.41    0.75
  -4  14   2    2.17    0.68
  -4  14   2    2.40    0.91
  -5  14   2    0.86    0.51
  -5  14   2    0.76    0.66
  -6  14   2    2.25    0.81
  -6  14   2    3.05    1.14
   7 -14  -2    1.48    0.54
  -7  14   2    1.91    0.84
  -7  14   2    1.03    0.85
  -8  14   2   -0.12    0.28
  -8  14   2    0.23    0.40
  -8 -13  -2    3.38    1.09
   8  13   2    4.47    1.19
  -7 -13  -2    4.54    1.21
  -7 -13  -2    3.04    1.04
   7  13   2    2.30    0.89
  -6 -13  -2    2.64    1.25
   6  13   2    7.15    1.44
  -5 -13  -2    0.00    0.27
  -5 -13  -2   -0.11    0.17
   5  13   2   -0.02    0.30
  -4 -13  -2    6.12    1.25
  -4 -13  -2    6.73    1.42
   4  13   2    9.20    1.64
  -3 -13  -2    0.86    0.44
  -3 -13  -2    0.01    0.23
   3  13   2    0.23    0.39
  -2 -13  -2    5.14    1.14
  -2 -13  -2    3.17    0.75
   2  13   2    5.55    1.23
  -1 -13  -2   -0.02    0.17
  -1 -13  -2    0.58    0.39
   1  13   2    0.11    0.30
   0 -13  -2    8.12    1.68
   0  13   2    5.05    1.05
   1 -13  -2    1.09    0.47
  -1  13   2    1.65    0.57
   2 -13  -2    2.19    0.66
   3 -13  -2    3.19    0.69
  -3  13   2    1.67    0.73
   4 -13  -2    0.54    0.33
  -4  13   2    0.97    0.69
  -4  13   2    0.04    0.27
   5 -13  -2    0.84    0.34
  -5  13   2    0.09    0.21
  -5  13   2    0.51    0.47
   6 -13  -2    1.52    0.53
  -6  13   2    3.19    1.26
  -6  13   2    3.30    0.94
   7 -13  -2   -0.09    0.17
  -7  13   2   -0.11    0.25
  -7  13   2   -0.03    0.29
   8 -13  -2    1.45    0.66
  -8  13   2    3.89    1.12
  -8  13   2    2.14    1.11
  -9  13   2    0.08    0.35
  -9  13   2    1.46    0.85
  -9 -12  -2   -0.16    0.20
   9  12   2    0.50    0.51
  -8 -12  -2    0.25    0.37
  -8 -12  -2   -0.08    0.25
   8  12   2   -0.18    0.35
  -7 -12  -2    1.95    0.76
  -7 -12  -2    0.79    0.88
   7  12   2    1.37    0.62
  -6 -12  -2    0.01    0.22
  -6 -12  -2    0.08    0.27
   6  12   2    0.35    0.39
  -5 -12  -2    0.62    0.48
  -5 -12  -2   -0.07    0.20
   5  12   2    0.22    0.38
  -4 -12  -2    0.02    0.25
  -4 -12  -2    0.68    0.37
   4  12   2   -0.14    0.17
  -3 -12  -2    0.29    0.33
  -3 -12  -2   -0.31    0.15
   3  12   2   -0.02    0.19
  -2 -12  -2    1.15    0.53
  -2 -12  -2    0.86    0.42
   2  12   2    1.14    0.52
  -1 -12  -2   -0.02    0.18
  -1 -12  -2    0.12    0.25
   1  12   2    0.32    0.34
   0 -12  -2    0.44    0.39
   0  12   2    0.00    0.22
   1 -12  -2    7.22    1.16
  -1  12   2    6.02    1.10
   2 -12  -2   31.38    2.44
   3 -12  -2    6.16    1.00
  -3  12   2    3.32    0.99
   4 -12  -2   -0.07    0.21
  -4  12   2    0.52    0.48
  -4  12   2   -0.19    0.15
   5 -12  -2   11.43    1.29
  -5  12   2   11.02    1.65
  -5  12   2    9.14    1.82
   6 -12  -2    0.01    0.18
  -6  12   2    0.45    0.50
  -6  12   2    0.50    0.38
   7 -12  -2    4.16    0.92
  -7  12   2    4.10    1.07
  -7  12   2    4.29    1.49
   8 -12  -2   -0.03    0.19
  -8  12   2    0.17    0.34
  -9  12   2   -0.03    0.24
  -9  12   2    0.54    0.58
 -10  12   2    1.03    0.77
 -10  12   2    0.72    0.58
 -10 -11  -2    2.59    1.09
  10  11   2    1.01    0.62
  -9 -11  -2    0.59    0.53
  -9 -11  -2    0.44    0.49
   9  11   2    1.34    0.73
  -8 -11  -2    6.34    1.58
  -8 -11  -2    8.20    1.74
   8  11   2   11.09    2.01
  -7 -11  -2   -0.07    0.33
  -7 -11  -2    0.28    0.34
   7  11   2    0.35    0.36
  -6 -11  -2    9.43    1.65
  -6 -11  -2    6.03    1.35
   6  11   2    5.43    1.18
  -5 -11  -2    3.10    0.93
  -5 -11  -2    2.47    0.85
   5  11   2    3.82    1.04
  -4 -11  -2    7.85    1.37
  -4 -11  -2    6.97    1.26
   4  11   2    5.01    1.10
  -3 -11  -2    8.94    1.59
  -3 -11  -2    9.95    1.47
   3  11   2    9.80    1.61
  -2 -11  -2    3.94    0.94
  -2 -11  -2    4.38    0.87
   2  11   2    5.86    1.15
  -1 -11  -2    3.73    0.74
  -1 -11  -2    4.01    0.92
   1  11   2    4.94    1.02
   0 -11  -2   12.90    1.65
   0  11   2   12.40    1.59
   1 -11  -2   21.22    1.88
  -1  11   2   23.86    1.97
   2 -11  -2   26.70    2.11
   3 -11  -2    3.18    0.64
  -3  11   2    1.31    0.68
   4 -11  -2    1.82    0.50
  -4  11   2    1.26    0.64
  -4  11   2    2.15    0.68
   5 -11  -2    4.35    0.76
   5 -11  -2    3.80    0.73
  -5  11   2    3.52    0.92
  -5  11   2    2.74    1.03
   6 -11  -2   -0.07    0.16
  -6  11   2    0.02    0.20
  -6  11   2   -0.10    0.20
   7 -11  -2    0.26    0.28
  -7  11   2    0.17    0.36
  -7  11   2    0.28    0.37
   8 -11  -2    0.66    0.48
  -8  11   2    0.98    0.55
  -8  11   2    0.61    0.52
  -9  11   2    0.42    0.55
  -9  11   2    1.82    0.80
 -10  11   2   -0.08    0.21
 -10  11   2    0.44    0.50
 -10 -10  -2    0.09    0.29
  -9 -10  -2    1.23    0.74
  -9 -10  -2    0.81    0.59
   9  10   2    0.77    0.66
  -8 -10  -2    2.56    0.88
  -8 -10  -2    1.89    0.81
   8  10   2    2.81    0.83
  -7 -10  -2    0.62    0.46
  -7 -10  -2    0.84    0.59
   7  10   2    0.37    0.45
  -6 -10  -2    1.13    0.56
  -6 -10  -2    1.23    0.60
   6  10   2    1.75    0.69
  -5 -10  -2    7.52    1.48
  -5 -10  -2    6.16    1.29
   5  10   2    6.14    1.36
  -4 -10  -2    0.10    0.20
  -4 -10  -2   -0.06    0.27
   4  10   2    0.05    0.25
  -3 -10  -2   10.04    1.49
  -3 -10  -2    9.65    1.36
   3  10   2    9.51    1.38
  -2 -10  -2    0.57    0.33
  -2 -10  -2    0.15    0.32
   2  10   2    0.26    0.28
  -1 -10  -2    9.62    1.21
  -1 -10  -2    9.60    1.42
   1  10   2   10.68    1.47
   0 -10  -2    1.49    0.48
   0  10   2    0.61    0.34
   1 -10  -2    8.03    1.16
  -1  10   2    8.11    1.16
   2 -10  -2    1.75    0.51
   3 -10  -2    6.41    0.95
  -3  10   2    6.06    1.28
   4 -10  -2    1.77    0.51
   4 -10  -2    1.41    0.42
  -4  10   2    1.79    0.74
  -4  10   2    1.06    0.48
   5 -10  -2    3.87    0.75
   5 -10  -2    4.31    0.74
  -5  10   2    3.60    1.41
  -5  10   2    5.75    1.13
   6 -10  -2    4.35    0.74
   6 -10  -2    5.33    0.93
  -6  10   2    3.21    0.97
  -6  10   2    4.84    1.09
   7 -10  -2    3.02    0.77
  -7  10   2    1.84    0.94
  -7  10   2    1.25    0.55
   8 -10  -2    4.17    0.90
  -8  10   2    1.13    0.65
  -8  10   2    3.50    1.00
  -9  10   2    0.05    0.31
  -9  10   2   -0.07    0.23
 -10  10   2    0.59    0.50
 -10  10   2    0.08    0.37
 -11  10   2    0.45    0.53
 -11  10   2    0.46    0.46
 -11  -9  -2    2.00    0.93
  11   9   2    3.44    1.07
 -10  -9  -2    1.01    0.73
 -10  -9  -2    0.69    0.68
  10   9   2    0.06    0.41
  -9  -9  -2    4.82    1.31
  -9  -9  -2    4.56    1.15
   9   9   2    4.93    1.17
  -8  -9  -2    1.97    0.87
  -8  -9  -2    2.71    1.04
   8   9   2    1.79    0.70
  -7  -9  -2    6.38    1.30
  -7  -9  -2    7.42    1.45
   7   9   2    6.48    1.31
  -6  -9  -2    0.50    0.38
  -6  -9  -2    0.81    0.42
   6   9   2    0.68    0.74
  -5  -9  -2    0.04    0.17
  -5  -9  -2   -0.13    0.19
   5   9   2    0.05    0.28
  -4  -9  -2    1.90    0.64
  -4  -9  -2    4.22    0.93
   4   9   2    3.40    0.84
  -3  -9  -2   16.48    1.88
  -3  -9  -2   14.93    1.81
   3   9   2   15.51    1.88
  -2  -9  -2   18.32    1.68
  -2  -9  -2   17.60    1.55
   2   9   2   17.70    1.64
  -1  -9  -2    2.63    0.55
  -1  -9  -2    2.86    0.72
   1   9   2    2.69    0.68
   0  -9  -2    8.87    1.16
   0   9   2    7.08    1.08
   1  -9  -2   -0.20    0.12
  -1   9   2   -0.17    0.15
   2  -9  -2   -0.09    0.17
   3  -9  -2   12.73    1.18
   3  -9  -2   14.06    1.17
  -3   9   2   13.06    1.88
   4  -9  -2    7.61    1.04
   4  -9  -2    7.94    1.01
  -4   9   2    8.26    1.31
  -4   9   2    6.58    1.42
   5  -9  -2    0.11    0.18
   5  -9  -2    0.79    0.35
  -5   9   2    0.09    0.22
  -5   9   2    0.45    0.47
   6  -9  -2    3.87    0.78
   6  -9  -2    5.41    0.80
  -6   9   2    3.24    0.90
  -6   9   2    1.97    0.79
   7  -9  -2    2.27    0.66
   7  -9  -2    1.27    0.40
  -7   9   2    1.68    0.73
  -7   9   2    1.63    0.63
   8  -9  -2    6.17    0.89
   8  -9  -2    3.39    0.87
  -8   9   2    5.27    1.51
  -8   9   2    3.50    1.13
   9  -9  -2    0.10    0.17
  -9   9   2    1.39    0.97
  -9   9   2   -0.23    0.18
  10  -9  -2    1.29    0.44
 -10   9   2    1.01    0.64
 -10   9   2    1.63    0.96
 -11   9   2    0.37    0.52
 -11   9   2   -0.09    0.13
 -12   9   2   -0.15    0.19
 -12   9   2    0.09    0.52
 -12  -8  -2    0.04    0.54
 -11  -8  -2   10.18    2.06
 -11  -8  -2    4.85    1.41
  11   8   2    7.19    1.46
 -10  -8  -2   -0.23    0.25
 -10  -8  -2    1.29    0.78
  10   8   2   -0.09    0.37
  -9  -8  -2    0.05    0.23
  -9  -8  -2    0.22    0.34
   9   8   2    0.38    0.40
  -8  -8  -2    2.62    0.90
  -8  -8  -2    2.41    0.84
   8   8   2    2.46    0.78
  -7  -8  -2    3.40    0.92
  -7  -8  -2    5.34    1.33
   7   8   2    4.02    0.94
  -6  -8  -2    8.65    1.53
  -6  -8  -2    8.97    1.45
   6   8   2   10.17    1.51
  -5  -8  -2    3.36    0.88
  -5  -8  -2    4.23    0.96
   5   8   2    4.01    0.85
  -4  -8  -2    9.43    1.34
  -4  -8  -2    8.01    1.30
   4   8   2    8.73    1.25
  -3  -8  -2   -0.07    0.15
  -3  -8  -2    0.06    0.20
   3   8   2   -0.23    0.12
  -2  -8  -2    7.18    1.04
  -2  -8  -2    8.99    1.31
   2   8   2    8.02    1.13
  -1  -8  -2    1.93    0.53
  -1  -8  -2    1.31    0.38
   1   8   2    1.44    0.45
   0  -8  -2    3.79    0.74
   0   8   2    5.16    0.86
   1  -8  -2   23.95    1.80
  -1   8   2   22.24    1.81
   2  -8  -2   12.60    1.34
   3  -8  -2    1.59    0.41
  -3   8   2    0.74    0.42
   4  -8  -2   14.15    1.22
   4  -8  -2   14.04    1.19
  -4   8   2   13.81    1.71
  -4   8   2   13.01    1.96
   5  -8  -2    2.07    0.55
   5  -8  -2    1.62    0.44
  -5   8   2    1.04    0.48
  -5   8   2    1.40    0.53
   6  -8  -2   14.59    1.66
   6  -8  -2   13.38    1.20
  -6   8   2   14.97    2.04
   7  -8  -2    4.22    0.91
   7  -8  -2    3.47    0.66
  -7   8   2    2.52    0.81
  -7   8   2    4.53    1.78
   8  -8  -2    2.73    0.82
  -8   8   2    1.58    0.68
  -8   8   2    1.94    0.94
  -9   8   2    0.67    0.46
  -9   8   2   -0.25    0.31
  10  -8  -2   -0.05    0.17
 -10   8   2    0.39    0.40
 -10   8   2    0.10    0.46
  11  -8  -2    0.03    0.20
 -11   8   2    0.33    0.42
 -11   8   2    0.03    0.37
  12  -8  -2   -0.08    0.15
 -12   8   2   -0.07    0.26
 -12   8   2    0.10    0.29
 -12  -7  -2    0.34    0.45
  12   7   2   -0.11    0.33
 -11  -7  -2    0.41    0.60
 -11  -7  -2    0.18    0.31
  11   7   2    0.78    0.56
 -10  -7  -2    1.61    0.88
 -10  -7  -2    4.50    1.31
  10   7   2    3.40    1.03
  -9  -7  -2    1.78    0.80
  -9  -7  -2    0.97    0.63
   9   7   2    0.41    0.49
  -8  -7  -2    3.58    1.06
  -8  -7  -2    2.40    1.11
   8   7   2    1.11    0.55
  -7  -7  -2    0.01    0.18
  -7  -7  -2   -0.21    0.18
   7   7   2   -0.34    0.18
  -6  -7  -2    1.51    0.64
  -6  -7  -2    1.02    0.64
   6   7   2    1.30    0.51
  -5  -7  -2    1.63    0.54
  -5  -7  -2    1.26    0.56
   5   7   2    0.90    0.41
  -4  -7  -2    6.83    1.09
  -4  -7  -2    4.46    0.93
   4   7   2    5.46    1.02
  -3  -7  -2    7.23    1.15
  -3  -7  -2    5.45    0.92
   3   7   2    7.09    1.12
  -2  -7  -2    3.01    0.59
  -2  -7  -2    2.05    0.55
   2   7   2    3.40    0.75
  -1  -7  -2    3.00    0.61
  -1  -7  -2    2.64    0.56
   1   7   2    1.96    0.50
   0  -7  -2   30.66    2.30
   0   7   2   33.15    2.35
   1  -7  -2    5.40    0.84
  -1   7   2    5.14    0.78
   2  -7  -2   47.45    3.15
   3  -7  -2    3.01    0.53
   3  -7  -2    3.12    0.57
  -3   7   2    2.02    0.55
   4  -7  -2   -0.05    0.08
   4  -7  -2    0.31    0.19
  -4   7   2    0.12    0.27
  -4   7   2    0.05    0.16
   5  -7  -2    2.22    0.56
   5  -7  -2    3.88    0.68
  -5   7   2    2.09    0.69
  -5   7   2    3.43    0.86
   6  -7  -2    0.99    0.38
  -6   7   2    1.29    0.58
  -6   7   2    0.80    0.43
   7  -7  -2    0.17    0.23
  -7   7   2    0.57    0.42
  -7   7   2    0.66    0.56
   8  -7  -2    0.01    0.16
  -8   7   2    0.07    0.33
  -8   7   2   -0.15    0.12
   9  -7  -2    0.28    0.26
  -9   7   2    1.00    0.80
  -9   7   2   -0.10    0.21
  10  -7  -2   -0.05    0.12
 -10   7   2   -0.02    0.26
 -10   7   2   -0.06    0.20
  11  -7  -2    0.47    0.32
 -11   7   2    1.72    0.97
 -11   7   2    0.90    0.62
  12  -7  -2    2.49    0.71
 -12   7   2    1.55    1.00
 -12   7   2    1.08    0.76
 -12  -6  -2    1.00    0.71
  12   6   2    2.59    0.92
 -11  -6  -2    0.03    0.38
  11   6   2   -0.37    0.22
 -10  -6  -2    4.35    1.33
 -10  -6  -2    6.30    1.43
  10   6   2    5.10    1.16
  -9  -6  -2    1.35    0.67
  -9  -6  -2    1.34    0.65
   9   6   2    0.52    0.50
  -8  -6  -2    0.98    0.62
  -8  -6  -2    2.78    0.89
   8   6   2    0.78    0.64
   8   6   2    1.12    0.66
  -7  -6  -2    2.15    0.72
  -7  -6  -2    1.05    0.63
   7   6   2    2.11    0.73
  -6  -6  -2   44.15    3.49
  -6  -6  -2   41.71    3.34
   6   6   2   41.85    3.27
   6   6   2   48.46    6.12
  -5  -6  -2    1.03    0.44
  -5  -6  -2    0.65    0.43
   5   6   2    0.52    0.34
  -4  -6  -2    0.93    0.43
  -4  -6  -2    0.26    0.27
   4   6   2    0.07    0.23
  -3  -6  -2   13.43    1.24
  -3  -6  -2   10.16    1.37
   3   6   2   13.56    1.55
  -2  -6  -2   23.88    1.93
  -2  -6  -2   24.70    1.84
   2   6   2   24.65    1.92
  -1  -6  -2    2.12    0.45
  -1  -6  -2    1.89    0.51
   1   6   2    2.32    0.55
   0  -6  -2   11.66    1.25
   0   6   2    9.66    1.15
   1  -6  -2   18.06    1.41
   2  -6  -2   53.93    3.50
   3  -6  -2   15.08    1.20
   3  -6  -2   16.06    1.25
  -3   6   2   16.19    1.57
   4  -6  -2    0.04    0.12
   4  -6  -2    0.02    0.16
  -4   6   2    0.11    0.17
  -4   6   2   -0.02    0.16
   5  -6  -2   38.45    2.80
  -5   6   2   41.47    3.07
   6  -6  -2   13.01    1.59
  -6   6   2   18.74    2.44
  -6   6   2   14.12    1.82
   7  -6  -2    8.88    1.41
  -7   6   2    7.21    1.60
  -7   6   2    9.24    1.66
   8  -6  -2    0.60    0.42
  -8   6   2    0.17    0.26
  -8   6   2    0.57    0.50
   9  -6  -2    0.42    0.33
  -9   6   2    0.39    0.43
  -9   6   2    0.57    0.55
  10  -6  -2    1.41    0.49
 -10   6   2    3.21    1.13
 -10   6   2    2.96    1.17
  11  -6  -2    0.60    0.36
 -11   6   2    0.35    0.47
 -11   6   2   -0.04    0.21
  12  -6  -2    0.65    0.37
 -12   6   2   -0.03    0.34
 -12   6   2   -0.23    0.23
  13  -6  -2    0.98    0.53
 -13   6   2    2.49    1.12
 -13   6   2    0.95    0.88
 -13  -5  -2   -0.11    0.18
  13   5   2   -0.12    0.24
 -12  -5  -2    0.67    0.63
  12   5   2    0.47    0.43
 -11  -5  -2    2.51    1.13
  11   5   2    1.17    0.61
 -10  -5  -2    0.31    0.29
 -10  -5  -2    0.55    0.54
  10   5   2    0.80    0.49
  -9  -5  -2    0.68    0.50
  -9  -5  -2   -0.26    0.18
   9   5   2    1.10    0.53
  -8  -5  -2    5.44    1.43
  -8  -5  -2    4.91    1.07
   8   5   2    4.84    1.05
   8   5   2    5.82    1.17
  -7  -5  -2    0.96    0.55
  -7  -5  -2    1.85    0.65
   7   5   2    0.33    0.33
   7   5   2    1.94    0.68
  -6  -5  -2   -0.21    0.12
  -6  -5  -2    0.27    0.25
   6   5   2   -0.25    0.12
   6   5   2    1.09    0.52
   6   5   2    0.41    0.35
  -5  -5  -2    1.18    0.43
  -5  -5  -2    1.23    0.50
   5   5   2    1.07    0.42
   5   5   2    1.57    0.55
  -4  -5  -2   15.39    1.77
  -4  -5  -2   14.44    1.70
   4   5   2   16.30    1.71
   4   5   2   14.81    1.40
  -3  -5  -2    5.52    0.91
  -3  -5  -2    4.29    0.77
   3   5   2    6.81    0.95
  -2  -5  -2    5.65    0.81
  -2  -5  -2    5.67    0.81
   2   5   2    7.34    0.94
  -1  -5  -2    9.90    0.85
  -1  -5  -2   10.72    1.15
   1   5   2   11.62    1.28
   0  -5  -2   24.82    1.78
   0   5   2   23.96    1.78
   1  -5  -2   28.68    1.99
  -1   5   2   28.86    2.03
   2  -5  -2   49.64    3.16
  -2   5   2   47.51    3.36
   3  -5  -2    6.71    0.80
   3  -5  -2    7.81    0.89
  -3   5   2    8.29    1.18
   4  -5  -2    4.82    0.71
  -4   5   2    3.35    0.83
  -4   5   2    3.59    0.79
   5  -5  -2   22.34    2.02
   5  -5  -2   26.41    1.92
  -5   5   2   26.21    2.01
  -5   5   2   21.65    2.01
   6  -5  -2    0.25    0.25
   6  -5  -2   -0.06    0.11
  -6   5   2   -0.12    0.14
  -6   5   2    0.05    0.22
  -6   5   2    0.07    0.17
   7  -5  -2    0.03    0.19
  -7   5   2    0.09    0.24
  -7   5   2    0.63    0.43
  -7   5   2    0.26    0.26
   8  -5  -2    9.19    1.47
  -8   5   2    2.78    0.88
  -8   5   2    4.54    1.09
  -8   5   2    5.25    1.19
   9  -5  -2    5.12    0.90
  -9   5   2    5.41    1.27
  -9   5   2    3.63    1.42
  -9   5   2    3.30    0.99
  10  -5  -2    7.43    1.17
 -10   5   2    4.45    1.22
 -10   5   2    6.30    1.44
 -10   5   2    3.78    1.13
  11  -5  -2    4.43    0.94
 -11   5   2    5.28    1.43
 -11   5   2    5.17    1.56
 -11   5   2    5.00    1.31
  12  -5  -2    0.79    0.41
 -12   5   2    1.56    0.84
 -12   5   2    1.43    0.92
 -12   5   2    0.92    0.66
  13  -5  -2   -0.03    0.18
 -13   5   2   -0.19    0.25
 -13   5   2    0.22    0.45
 -13  -4  -2    0.41    0.45
  13   4   2    1.11    0.64
 -12  -4  -2    0.40    0.45
  12   4   2    0.09    0.34
 -11  -4  -2    2.51    1.11
  11   4   2    1.06    0.55
 -10  -4  -2    0.31    0.34
 -10  -4  -2   -0.25    0.18
  10   4   2    0.83    0.47
  -9  -4  -2   -0.07    0.15
  -9  -4  -2    0.98    0.72
   9   4   2    0.78    0.48
  -8  -4  -2    0.73    0.59
  -8  -4  -2    0.81    0.48
   8   4   2    1.69    0.70
   8   4   2    1.89    0.60
  -7  -4  -2    5.29    1.12
  -7  -4  -2    7.47    1.21
   7   4   2    9.08    1.49
   7   4   2    8.26    1.30
   7   4   2    7.90    1.21
  -6  -4  -2    3.30    0.86
  -6  -4  -2    3.26    0.77
   6   4   2    4.08    0.90
   6   4   2    5.02    1.25
   6   4   2    3.70    0.76
  -5  -4  -2    0.16    0.21
  -5  -4  -2    0.37    0.34
   5   4   2    0.90    0.50
   5   4   2    0.48    0.34
   5   4   2    0.39    0.34
  -4  -4  -2    1.53    0.51
  -4  -4  -2    1.77    0.57
   4   4   2    2.02    0.65
   4   4   2    2.04    0.54
  -3  -4  -2   53.40    3.51
  -3  -4  -2   56.65    3.55
   3   4   2   46.17    3.42
   3   4   2   51.18    3.47
  -2  -4  -2   26.70    1.81
  -2  -4  -2   24.19    1.74
   2   4   2   22.73    1.75
   2   4   2   21.15    1.67
  -1  -4  -2   11.80    1.01
  -1  -4  -2   11.81    0.92
   1   4   2   11.87    1.01
   0  -4  -2   78.63    4.59
   0   4   2   68.24    4.57
   1  -4  -2   56.45    3.51
  -1   4   2   53.29    3.50
   2  -4  -2    0.69    0.39
  -2   4   2    0.54    0.23
   3  -4  -2    6.79    0.65
  -3   4   2   11.12    1.45
  -3   4   2    5.34    0.81
  -3   4   2    7.79    0.85
   4  -4  -2    2.56    0.55
   4  -4  -2    1.72    0.47
  -4   4   2    2.49    0.73
  -4   4   2    1.25    0.40
  -4   4   2    2.37    0.65
   5  -4  -2    0.58    0.34
   5  -4  -2    0.22    0.21
  -5   4   2    0.47    0.32
  -5   4   2    0.29    0.25
  -5   4   2    0.11    0.25
   6  -4  -2    4.19    0.83
  -6   4   2    4.25    0.91
  -6   4   2    3.98    1.03
  -6   4   2    2.54    0.68
   7  -4  -2    2.02    0.68
   7  -4  -2    2.11    0.66
   7  -4  -2    0.88    0.41
  -7   4   2    1.15    0.51
  -7   4   2    1.06    0.52
  -7   4   2    1.39    0.61
   8  -4  -2   -0.19    0.18
   8  -4  -2    0.43    0.37
  -8   4   2    0.62    0.47
  -8   4   2   -0.07    0.17
  -8   4   2    0.19    0.39
   9  -4  -2    2.44    0.62
  -9   4   2    2.67    0.88
  -9   4   2    1.78    0.74
  -9   4   2    4.85    1.27
  10  -4  -2    6.55    1.09
 -10   4   2    6.55    1.54
 -10   4   2    7.57    1.80
 -10   4   2    6.05    1.46
  11  -4  -2   25.66    2.24
 -11   4   2   34.37    4.26
 -11   4   2   21.20    3.24
 -11   4   2   22.58    3.37
  12  -4  -2    0.57    0.36
 -12   4   2    0.93    0.77
 -12   4   2   -0.28    0.30
 -12   4   2    0.39    0.62
  13  -4  -2    0.70    0.51
 -13   4   2   -0.14    0.25
 -13   4   2    0.08    0.37
 -13  -3  -2    0.10    0.33
  13   3   2   -0.04    0.34
 -12  -3  -2    2.35    0.91
  12   3   2    0.96    0.51
 -11  -3  -2    0.97    0.63
  11   3   2    2.88    0.84
 -10  -3  -2    1.23    0.62
  10   3   2    2.27    0.72
  -9  -3  -2    1.46    0.68
  -9  -3  -2    1.00    0.66
   9   3   2    1.68    0.62
   9   3   2    1.53    0.59
  -8  -3  -2    0.56    0.56
  -8  -3  -2    0.77    0.50
   8   3   2    0.57    0.41
   8   3   2    0.18    0.36
  -7  -3  -2   -0.10    0.11
  -7  -3  -2   -0.14    0.14
   7   3   2   -0.10    0.17
   7   3   2   -0.05    0.14
   7   3   2    0.88    0.50
   7   3   2   -0.03    0.20
  -6  -3  -2    8.61    1.23
  -6  -3  -2    6.70    1.36
   6   3   2   10.41    1.61
   6   3   2    6.19    1.08
   6   3   2    6.41    1.09
   6   3   2   11.41    1.81
  -5  -3  -2   13.78    1.80
  -5  -3  -2   15.76    1.53
   5   3   2   20.37    2.28
   5   3   2   17.79    1.66
   5   3   2   18.58    1.63
   5   3   2   19.54    1.58
  -4  -3  -2    0.10    0.20
  -4  -3  -2    0.48    0.26
   4   3   2    0.52    0.33
   4   3   2   -0.02    0.20
  -3  -3  -2    6.48    0.85
  -3  -3  -2    6.84    0.97
   3   3   2    4.91    0.71
   3   3   2    4.53    0.69
  -2  -3  -2    7.19    0.91
   2   3   2    9.19    0.83
   2   3   2    9.86    1.09
  -1  -3  -2   22.80    1.52
  -1  -3  -2   20.49    1.44
   1   3   2   19.92    1.41
   1   3   2   20.20    1.49
   0  -3  -2    2.52    0.43
   0   3   2    1.03    0.26
   1  -3  -2   21.70    1.49
  -1   3   2   20.85    1.55
   2  -3  -2   32.09    2.02
   2  -3  -2   33.93    2.25
  -2   3   2   33.38    2.29
  -2   3   2   30.71    2.04
   3  -3  -2   25.70    2.02
   3  -3  -2   27.15    1.87
  -3   3   2   26.81    2.11
  -3   3   2   29.90    1.93
  -3   3   2   27.19    2.02
   4  -3  -2   56.93    3.71
  -4   3   2   53.96    3.96
  -4   3   2   61.16    3.91
  -4   3   2   56.09    3.77
   5  -3  -2    0.23    0.18
   5  -3  -2    0.25    0.21
   5  -3  -2    0.48    0.32
  -5   3   2    0.16    0.22
  -5   3   2    0.13    0.23
  -5   3   2   -0.01    0.17
   6  -3  -2   23.47    1.96
   6  -3  -2   23.64    2.04
   6  -3  -2   22.24    1.89
  -6   3   2   23.74    2.04
  -6   3   2   21.43    2.02
  -6   3   2   21.78    2.14
   7  -3  -2    3.54    0.89
   7  -3  -2    5.40    1.11
   7  -3  -2    1.92    0.61
  -7   3   2    3.59    0.83
  -7   3   2    1.50    0.57
  -7   3   2    2.69    0.84
   8  -3  -2    9.02    1.66
   8  -3  -2    4.57    0.86
   8  -3  -2    5.97    1.16
  -8   3   2    4.63    1.20
  -8   3   2    5.75    1.44
  -8   3   2    4.26    1.05
   9  -3  -2    4.16    0.86
  -9   3   2    5.87    1.45
  -9   3   2    7.01    1.60
  -9   3   2    4.16    1.28
  10  -3  -2   -0.03    0.17
 -10   3   2    0.35    0.46
 -10   3   2    0.55    0.46
 -10   3   2    0.28    0.46
  11  -3  -2    2.70    0.73
 -11   3   2    3.67    1.25
 -11   3   2    5.54    1.57
 -11   3   2    2.42    1.04
 -12   3   2    6.48    1.77
 -12   3   2    6.39    1.56
  13  -3  -2   -0.15    0.20
 -13   3   2   -0.09    0.18
 -13   3   2    0.60    0.83
 -14   3   2   -0.15    0.23
 -14   3   2   -0.27    0.29
 -13  -2  -2    0.32    0.54
  13   2   2   -0.01    0.32
 -12  -2  -2    0.13    0.30
  12   2   2    1.26    0.63
 -11  -2  -2    0.28    0.42
  11   2   2   -0.03    0.19
 -10  -2  -2    0.20    0.34
  10   2   2    1.58    0.61
  -9  -2  -2    9.68    1.81
   9   2   2    7.84    1.33
   9   2   2   11.67    1.65
  -8  -2  -2    2.32    0.88
  -8  -2  -2    1.95    0.63
   8   2   2    1.14    0.46
  -7  -2  -2    0.83    0.39
  -7  -2  -2    1.04    0.58
   7   2   2    0.09    0.19
   7   2   2    1.13    0.48
   7   2   2    1.00    0.42
   7   2   2    2.24    0.68
  -6  -2  -2   40.06    2.87
   6   2   2   36.36    3.04
   6   2   2   47.17    3.15
   6   2   2   35.19    2.73
   6   2   2   33.62    2.80
  -5  -2  -2    0.11    0.21
  -5  -2  -2    0.01    0.16
   5   2   2    0.48    0.32
   5   2   2    0.47    0.34
   5   2   2    1.20    0.53
   5   2   2    0.29    0.23
  -4  -2  -2    4.05    0.72
  -4  -2  -2    7.30    1.20
   4   2   2    5.04    0.72
   4   2   2    3.97    0.73
   4   2   2    6.28    1.07
  -3  -2  -2   56.10    3.74
  -3  -2  -2   59.22    3.90
   3   2   2   57.95    3.83
   3   2   2   58.53    3.73
  -2  -2  -2  224.88   14.67
  -2  -2  -2  215.05   13.33
  -2  -2  -2  218.62   13.16
  -2  -2  -2  221.25   13.41
  -2  -2  -2  210.81   13.70
  -2  -2  -2  228.89   13.33
  -2  -2  -2  202.82   13.56
  -2  -2  -2  205.03   13.81
  -2  -2  -2  216.69   13.27
  -2  -2  -2  230.05   13.39
  -2  -2  -2  214.69   13.55
   2   2   2  227.84   13.81
   2   2   2  225.47   13.92
   2   2   2  220.72   13.36
   2   2   2  221.93   13.29
   2   2   2  221.25   13.21
   2   2   2  226.19   13.69
   2   2   2  220.83   13.31
   2   2   2  219.90   13.43
   2   2   2  217.20   13.17
   2   2   2  209.59   14.43
   2   2   2  223.66   13.31
  -1  -2  -2    2.70    0.43
  -1  -2  -2    3.52    0.50
   1   2   2    2.83    0.41
   1   2   2    2.94    0.44
   0   2   2   83.91    5.09
   1  -2  -2   97.33    5.79
  -1   2   2   93.87    5.79
   2  -2  -2  245.05   15.18
   2  -2  -2  260.39   15.49
   2  -2  -2  245.79   15.79
   2  -2  -2  257.43   15.52
   2  -2  -2  257.30   15.36
   2  -2  -2  302.69   15.40
   2  -2  -2  248.63   15.31
  -2   2   2  260.59   15.25
  -2   2   2  256.89   15.54
  -2   2   2  243.16   15.49
  -2   2   2  257.92   15.17
  -2   2   2  257.73   15.15
  -2   2   2  250.21   15.35
   3  -2  -2   25.09    1.76
  -3   2   2   26.00    1.80
   4  -2  -2    8.36    1.02
   4  -2  -2   12.23    1.34
   4  -2  -2   11.06    1.38
  -4   2   2    6.31    0.86
  -4   2   2    9.22    1.30
  -4   2   2    5.30    0.84
   5  -2  -2    0.79    0.35
   5  -2  -2    0.30    0.25
   5  -2  -2    0.91    0.38
  -5   2   2    0.89    0.43
  -5   2   2    0.62    0.38
  -5   2   2    0.64    0.33
   6  -2  -2   30.42    2.36
   6  -2  -2   29.48    2.48
   6  -2  -2   28.31    2.37
  -6   2   2   28.99    2.44
  -6   2   2   32.42    2.55
  -6   2   2   30.90    2.64
   7  -2  -2   10.47    1.50
   7  -2  -2   16.72    1.76
   7  -2  -2   17.21    1.83
   7  -2  -2   28.58    2.88
  -7   2   2   12.80    1.72
  -7   2   2   17.31    2.03
  -7   2   2   15.83    2.22
   8  -2  -2    1.85    0.58
   8  -2  -2    2.42    0.76
   8  -2  -2    2.87    0.85
   8  -2  -2    0.85    0.42
  -8   2   2    1.46    0.66
  -8   2   2    1.13    0.59
  -8   2   2    0.68    0.47
   9  -2  -2    0.40    0.28
  -9   2   2   -0.01    0.25
  -9   2   2    0.25    0.27
  -9   2   2    0.92    0.60
  10  -2  -2   -0.25    0.12
 -10   2   2    0.02    0.28
 -10   2   2   -0.09    0.21
 -10   2   2   -0.12    0.29
  11  -2  -2    4.02    0.93
 -11   2   2    8.20    1.86
 -11   2   2    4.98    1.39
  12  -2  -2    0.08    0.23
 -12   2   2    0.95    0.64
 -12   2   2   -0.11    0.26
  13  -2  -2   -0.08    0.24
 -13   2   2   -0.24    0.21
 -13   2   2   -0.21    0.20
  14  -2  -2    1.73    0.71
 -14   2   2    1.58    0.87
 -13  -1  -2    0.33    0.52
  13   1   2   -0.10    0.19
 -12  -1  -2   -0.01    0.31
  12   1   2   -0.09    0.21
 -11  -1  -2    0.12    0.34
  11   1   2    0.42    0.36
 -10  -1  -2    0.94    0.58
  10   1   2    1.43    0.52
  -9  -1  -2    0.22    0.32
   9   1   2   -0.04    0.23
   9   1   2   -0.12    0.24
  -8  -1  -2    4.58    1.25
  -8  -1  -2    2.51    0.70
   8   1   2    2.92    1.08
   8   1   2    2.85    0.69
  -7  -1  -2    0.16    0.27
  -7  -1  -2    1.05    0.50
   7   1   2    0.31    0.31
   7   1   2   -0.01    0.19
   7   1   2    1.05    0.41
   7   1   2    0.70    0.37
  -6  -1  -2    0.10    0.18
  -6  -1  -2   -0.09    0.20
   6   1   2    0.41    0.33
   6   1   2    0.15    0.21
   6   1   2    0.28    0.26
   6   1   2    0.03    0.19
  -5  -1  -2   11.40    1.70
  -5  -1  -2    9.12    1.16
   5   1   2   10.69    1.48
   5   1   2   12.55    1.48
   5   1   2    8.32    1.30
   5   1   2    8.36    1.06
  -4  -1  -2    5.19    0.97
  -4  -1  -2    4.42    0.70
   4   1   2    3.37    0.73
   4   1   2    4.91    0.84
   4   1   2    4.12    0.83
   4   1   2    4.56    0.76
  -3  -1  -2   15.95    1.41
  -3  -1  -2   16.56    1.27
   3   1   2   16.18    1.38
   3   1   2   15.73    1.23
   3   1   2   16.52    1.26
  -2  -1  -2   98.35    6.43
  -2  -1  -2  104.34    6.19
   2   1   2  101.88    6.18
   2   1   2  103.65    6.32
  -1  -1  -2   45.58    2.86
  -1  -1  -2   47.22    2.93
   1   1   2   44.27    2.90
   1   1   2   46.26    2.86
   0  -1  -2   20.77    1.41
   0   1   2   21.10    1.33
   0   1   2   22.08    1.43
   1  -1  -2  161.28    8.39
   1  -1  -2  136.72    8.39
   1  -1  -2  138.02    8.36
   1  -1  -2  133.54    8.49
   1  -1  -2  138.15    8.23
   1  -1  -2  133.15    8.42
   1  -1  -2  138.71    8.12
   1  -1  -2  136.37    8.49
  -1   1   2  137.74    8.58
  -1   1   2  128.21    8.46
  -1   1   2  139.45    8.13
  -1   1   2  132.20    8.43
  -1   1   2  133.83    8.36
  -1   1   2  135.23    8.22
  -1   1   2  139.84    8.37
  -1   1   2  131.35    8.34
   2  -1  -2  234.31   14.45
   2  -1  -2  252.60   14.46
   2  -1  -2  234.42   14.52
   2  -1  -2  219.38   14.93
   2  -1  -2  241.36   14.34
   2  -1  -2  241.26   14.68
   2  -1  -2  230.71   14.43
  -2   1   2  263.98   14.57
  -2   1   2  230.95   14.35
  -2   1   2  238.40   14.36
  -2   1   2  283.74   14.54
  -2   1   2  232.44   14.56
  -2   1   2  240.50   14.47
  -2   1   2  238.55   14.31
  -2   1   2  268.62   15.42
   3  -1  -2   72.78    4.84
   3  -1  -2   68.10    4.74
  -3   1   2   81.80    4.85
  -3   1   2   82.05    4.94
  -3   1   2   76.15    4.75
   4  -1  -2    0.58    0.27
   4  -1  -2    0.43    0.25
   4  -1  -2    0.36    0.26
  -4   1   2    0.19    0.28
  -4   1   2    0.24    0.19
  -4   1   2    0.51    0.24
   5  -1  -2    2.64    0.57
   5  -1  -2    3.78    0.73
   5  -1  -2    4.89    0.93
  -5   1   2    5.23    1.08
  -5   1   2    2.69    0.67
  -5   1   2    5.16    0.99
   6  -1  -2    1.22    0.47
   6  -1  -2    1.84    0.58
   6  -1  -2    3.17    0.76
  -6   1   2    2.70    0.75
  -6   1   2    1.81    0.64
  -6   1   2    1.67    0.61
   7  -1  -2   11.55    1.46
   7  -1  -2   12.18    1.48
   7  -1  -2    8.91    1.40
  -7   1   2   15.21    2.15
  -7   1   2    9.80    1.48
  -7   1   2   12.20    1.83
   8  -1  -2    1.04    0.56
   8  -1  -2    1.94    0.63
   8  -1  -2    0.73    0.39
   8  -1  -2    1.16    0.47
  -8   1   2    1.27    0.72
  -8   1   2    0.76    0.51
  -8   1   2    0.43    0.38
   9  -1  -2   -0.17    0.13
  -9   1   2   -0.17    0.12
  -9   1   2   -0.12    0.14
  10  -1  -2    0.39    0.28
 -10   1   2   -0.30    0.21
 -10   1   2   -0.05    0.25
  11  -1  -2    0.10    0.31
 -11   1   2   -0.16    0.19
 -11   1   2   -0.26    0.26
  12  -1  -2    3.35    0.85
 -12   1   2    1.97    0.83
 -12   1   2    2.09    0.94
  13  -1  -2    0.85    0.48
 -13   1   2   -0.29    0.21
 -13   1   2    0.93    0.91
  14  -1  -2   -0.21    0.19
 -14   1   2   -0.10    0.18
 -13   0  -2   -0.12    0.20
  13   0   2    0.23    0.42
 -12   0  -2   -0.04    0.26
  12   0   2    0.02    0.23
 -11   0  -2   -0.10    0.25
  11   0   2   -0.03    0.14
 -10   0  -2    2.73    0.96
  10   0   2    2.57    0.71
  -9   0  -2    0.20    0.37
   9   0   2    0.07    0.21
   9   0   2   -0.10    0.15
  -8   0  -2    0.15    0.39
   8   0   2   -0.03    0.20
  -7   0  -2   -0.05    0.20
  -7   0  -2   -0.13    0.13
   7   0   2    0.20    0.28
   7   0   2    0.32    0.34
   7   0   2   -0.05    0.17
   7   0   2   -0.05    0.10
  -6   0  -2   18.27    2.36
  -6   0  -2   16.49    1.44
  -6   0  -2   16.85    1.64
   6   0   2   16.13    1.48
   6   0   2   12.41    1.66
   6   0   2   17.35    1.42
   6   0   2   13.88    1.78
  -5   0  -2    0.18    0.19
  -5   0  -2    0.11    0.24
  -5   0  -2   -0.06    0.15
   5   0   2   -0.09    0.09
   5   0   2    0.07    0.20
   5   0   2    0.22    0.21
   5   0   2   -0.06    0.11
  -4   0  -2    0.95    0.34
  -4   0  -2    0.78    0.30
  -4   0  -2    0.94    0.35
   4   0   2    0.62    0.36
   4   0   2    1.07    0.41
   4   0   2    0.43    0.23
   4   0   2    0.90    0.28
  -3   0  -2   -0.05    0.18
  -3   0  -2    0.21    0.19
  -3   0  -2    0.08    0.13
   3   0   2    0.21    0.15
   3   0   2   -0.01    0.13
   3   0   2   -0.03    0.12
   3   0   2    0.07    0.16
  -2   0  -2  566.12   34.20
  -2   0  -2  615.15   34.23
  -2   0  -2  570.31   34.36
  -2   0  -2  583.88   34.03
  -2   0  -2  581.28   34.20
  -2   0  -2  585.92   34.48
  -2   0  -2  576.69   34.28
  -2   0  -2  532.07   34.31
  -2   0  -2  588.26   34.14
   2   0   2  584.90   34.22
   2   0   2  603.52   34.37
   2   0   2  569.30   34.23
   2   0   2  643.09   34.09
   2   0   2  585.92   34.35
   2   0   2  591.73   34.24
   2   0   2  550.32   34.27
   2   0   2  564.10   34.24
   2   0   2  583.79   34.30
   2   0   2  613.61   34.19
  -1   0  -2    0.13    0.11
   1   0   2    0.00    0.10
   0   0  -2   96.11    5.87
   0   0  -2   85.80    5.78
   0   0  -2   94.10    6.08
   0   0  -2   87.60    5.81
   0   0  -2   93.10    5.95
   0   0  -2   99.05    5.95
   0   0  -2   95.57    5.68
   0   0  -2   94.02    5.78
   0   0  -2   96.22    6.13
   0   0  -2   91.51    5.67
   0   0   2   92.77    5.93
   0   0   2   95.13    6.36
   0   0   2   95.84    5.84
   0   0   2   90.46    5.79
   0   0   2   94.11    5.68
   0   0   2   91.36    5.66
   0   0   2   95.10    5.87
   0   0   2   90.20    5.80
   1   0  -2    0.02    0.09
   2   0  -2  207.46   13.47
   2   0  -2  216.17   13.02
   2   0  -2  213.53   12.92
   2   0  -2  213.79   12.94
   2   0  -2  212.85   12.93
   2   0  -2  199.51   12.85
   2   0  -2  227.04   12.83
   2   0  -2  207.32   12.90
   2   0  -2  210.58   13.55
  -2   0   2  218.41   12.89
  -2   0   2  219.81   13.08
  -2   0   2  240.65   13.88
  -2   0   2  221.90   12.81
  -2   0   2  212.36   12.92
  -2   0   2  217.69   12.91
  -2   0   2  220.14   12.93
   3   0  -2   -0.04    0.11
   3   0  -2   -0.01    0.14
  -3   0   2    0.02    0.14
  -3   0   2    0.06    0.12
  -3   0   2   -0.12    0.10
   4   0  -2    7.80    1.08
  -4   0   2    9.53    1.19
  -4   0   2    6.47    0.97
  -4   0   2    6.41    1.00
   5   0  -2   -0.26    0.10
   5   0  -2   -0.02    0.15
   5   0  -2   -0.07    0.09
  -5   0   2    0.30    0.25
  -5   0   2    0.30    0.28
  -5   0   2   -0.04    0.18
   6   0  -2    0.33    0.29
   6   0  -2    0.31    0.24
   6   0  -2    0.00    0.15
   6   0  -2    0.02    0.15
  -6   0   2   -0.04    0.17
  -6   0   2   -0.20    0.13
   7   0  -2    0.25    0.31
   7   0  -2   -0.39    0.17
   7   0  -2    0.00    0.16
   7   0  -2    0.53    0.34
  -7   0   2   -0.07    0.24
  -7   0   2   -0.15    0.11
   8   0  -2    1.40    0.65
   8   0  -2    0.39    0.30
   8   0  -2    1.32    0.56
   8   0  -2    1.18    0.52
  -8   0   2    0.81    0.54
  -8   0   2    0.73    0.42
   9   0  -2   -0.19    0.10
  -9   0   2    0.18    0.37
  -9   0   2   -0.02    0.23
  10   0  -2    2.73    0.79
 -10   0   2    3.08    1.14
 -11   0   2   -0.11    0.22
 -11   0   2   -0.20    0.25
  12   0  -2    0.38    0.39
 -12   0   2    1.70    0.87
 -12   0   2    1.03    0.79
  13   0  -2   -0.04    0.23
 -13   0   2   -0.15    0.18
  14   0  -2    2.88    0.94
 -14   0   2    3.91    1.27
 -13   1  -2    0.20    0.46
  13  -1   2   -0.12    0.27
 -12   1  -2    0.46    0.56
  12  -1   2   -0.04    0.24
 -11   1  -2    0.64    0.56
  11  -1   2    1.01    0.42
 -10   1  -2    0.96    0.70
  10  -1   2    1.75    0.58
  -9   1  -2   -0.02    0.33
   9  -1   2    0.09    0.24
   9  -1   2   -0.01    0.24
  -8   1  -2    2.39    0.87
  -8   1  -2    1.85    0.85
   8  -1   2    3.91    0.89
   8  -1   2    1.89    0.54
  -7   1  -2    0.81    0.45
  -7   1  -2    1.43    0.54
   7  -1   2    1.11    0.45
   7  -1   2    1.78    0.61
   7  -1   2    1.12    0.53
   7  -1   2    1.08    0.42
  -6   1  -2    0.36    0.20
  -6   1  -2    0.04    0.23
  -6   1  -2   -0.16    0.13
   6  -1   2    0.06    0.19
   6  -1   2    0.27    0.30
   6  -1   2    0.00    0.13
   6  -1   2   -0.09    0.14
  -5   1  -2    8.66    1.26
  -5   1  -2    7.07    0.95
  -5   1  -2    9.36    1.25
   5  -1   2    9.62    1.05
   5  -1   2   12.25    1.71
   5  -1   2   11.13    1.51
   5  -1   2    8.70    1.12
  -4   1  -2    2.98    0.70
  -4   1  -2    3.81    0.72
   4  -1   2    3.10    0.60
   4  -1   2    2.97    0.58
   4  -1   2    5.41    0.64
   4  -1   2    3.70    0.61
  -3   1  -2   16.76    1.19
  -3   1  -2   15.86    1.29
   3  -1   2   15.59    1.24
   3  -1   2   17.95    1.18
   3  -1   2   16.30    1.46
   3  -1   2   16.19    1.43
  -2   1  -2  100.72    6.00
  -2   1  -2  104.18    6.10
   2  -1   2   97.88    6.28
   2  -1   2   99.91    6.17
  -1   1  -2   51.68    3.10
   0   1  -2   21.63    1.74
   0   1  -2   21.34    1.90
   0   1  -2   20.57    1.80
   0   1  -2   22.17    1.79
   0   1  -2   23.61    2.24
   0   1  -2   21.07    1.68
   0   1  -2   21.98    1.70
   0   1  -2   20.04    1.76
   0   1  -2   20.80    1.84
   0   1  -2   21.10    1.74
   0   1  -2   20.98    1.80
   0   1  -2   21.44    1.92
   0   1  -2   24.39    1.90
   0   1  -2   25.20    1.91
   0  -1   2   22.52    2.20
   0  -1   2   20.93    1.77
   0  -1   2   23.44    1.87
   0  -1   2   21.89    1.83
   0  -1   2   19.68    1.68
   0  -1   2   20.49    1.86
   0  -1   2   21.30    1.84
   0  -1   2   20.93    1.75
   0  -1   2   20.69    1.67
   0  -1   2   25.00    1.97
   0  -1   2   23.03    1.80
   0  -1   2   21.57    1.86
   0  -1   2   21.62    1.73
   0  -1   2   22.14    1.90
   1   1  -2  132.61    8.31
   1   1  -2  132.50    8.05
   1   1  -2  128.83    8.07
   1   1  -2  126.64    7.98
   1   1  -2  127.13    8.10
   1   1  -2  125.82    8.12
   1   1  -2  130.65    8.15
   1   1  -2  126.28    8.30
   1   1  -2  130.86    7.99
  -1  -1   2  135.50    8.02
  -1  -1   2  130.86    8.14
  -1  -1   2  129.49    8.17
  -1  -1   2  133.83    8.01
  -1  -1   2  134.41    8.31
  -1  -1   2  134.66    8.84
  -1  -1   2  137.26    7.85
  -1  -1   2  140.98    8.09
  -1  -1   2  127.38    8.08
  -1  -1   2  130.17    8.12
   2   1  -2  226.22   13.57
   2   1  -2  225.44   13.73
   2   1  -2  231.02   13.76
   2   1  -2  224.37   13.71
   2   1  -2  220.20   13.59
   2   1  -2  218.50   13.67
   2   1  -2  216.53   13.62
  -2  -1   2  209.62   13.63
  -2  -1   2  232.08   13.63
  -2  -1   2  236.62   13.82
  -2  -1   2  224.75   13.74
  -2  -1   2  253.87   13.69
  -2  -1   2  237.80   13.60
  -2  -1   2  232.54   13.78
   3   1  -2   74.84    4.99
  -3  -1   2   77.39    4.86
   4   1  -2    0.18    0.30
   4   1  -2    0.52    0.32
  -4  -1   2    0.60    0.32
  -4  -1   2    0.55    0.32
   5   1  -2    3.19    0.66
   5   1  -2    3.58    0.71
   5   1  -2    3.58    0.77
  -5  -1   2    2.94    0.79
  -5  -1   2    1.94    0.52
   6   1  -2    1.59    0.50
   6   1  -2    1.36    0.46
   6   1  -2    2.38    0.74
  -6  -1   2    2.10    0.65
  -6  -1   2    1.88    0.70
   7   1  -2   15.83    1.95
   7   1  -2   14.64    2.36
   7   1  -2    9.12    1.31
  -7  -1   2   10.37    1.87
  -7  -1   2   11.82    1.75
   8   1  -2    0.49    0.35
   8   1  -2    1.07    0.52
  -8  -1   2    0.76    0.42
  -8  -1   2    0.35    0.39
   9   1  -2    0.33    0.31
  -9  -1   2   -0.26    0.20
  -9  -1   2   -0.17    0.16
  10   1  -2   -0.07    0.15
 -10  -1   2   -0.18    0.31
 -10  -1   2    0.14    0.26
  11   1  -2    0.08    0.24
 -11  -1   2   -0.09    0.26
 -11  -1   2    0.01    0.24
  12   1  -2    3.80    0.98
 -12  -1   2    3.11    1.19
  13   1  -2    1.58    0.70
 -13  -1   2    0.58    0.62
  14   1  -2    0.31    0.36
 -14  -1   2    0.46    0.62
  13  -2   2    0.19    0.36
  12  -2   2    1.59    0.59
 -11   2  -2    0.24    0.46
  11  -2   2    0.10    0.27
 -10   2  -2    2.16    0.88
 -10   2  -2    0.90    0.71
  10  -2   2    0.68    0.37
  -9   2  -2    7.51    1.48
  -9   2  -2    8.00    1.88
   9  -2   2    9.84    1.24
  -8   2  -2    2.18    0.75
  -8   2  -2    3.05    0.86
   8  -2   2    2.34    0.75
   8  -2   2    4.10    0.97
   8  -2   2    2.81    0.60
  -7   2  -2    0.33    0.33
  -7   2  -2    0.69    0.48
   7  -2   2    1.18    0.61
   7  -2   2    1.45    0.41
   7  -2   2    0.39    0.36
   7  -2   2    0.79    0.38
  -6   2  -2   35.34    2.79
  -6   2  -2   34.91    2.93
   6  -2   2   35.61    2.84
   6  -2   2   35.03    2.63
   6  -2   2   30.72    2.61
  -5   2  -2    0.04    0.17
  -5   2  -2   -0.02    0.19
   5  -2   2    0.09    0.15
   5  -2   2    0.00    0.19
   5  -2   2    0.02    0.12
   5  -2   2    0.33    0.20
  -4   2  -2    5.27    0.63
  -4   2  -2    5.03    0.91
   4  -2   2    5.41    0.89
   4  -2   2    6.87    0.87
   4  -2   2    5.56    0.62
   4  -2   2    7.33    1.05
  -3   2  -2   62.59    3.80
  -3   2  -2   60.57    4.02
   3  -2   2   62.01    3.99
   3  -2   2   64.18    4.19
  -2   2  -2  240.33   13.81
  -2   2  -2  234.85   13.74
  -2   2  -2  225.07   13.48
  -2   2  -2  228.57   13.81
  -2   2  -2  234.44   14.09
  -2   2  -2  226.59   13.68
  -2   2  -2  224.69   13.74
   2  -2   2  224.29   13.83
   2  -2   2  228.00   13.57
   2  -2   2  221.05   13.69
   2  -2   2  229.49   13.81
   2  -2   2  233.04   13.73
   2  -2   2  225.09   13.79
   2  -2   2  228.57   13.67
   2  -2   2  223.41   13.61
   1  -2   2    3.79    0.41
   0   2  -2   87.41    5.80
   0   2  -2   91.73    6.01
   0   2  -2   84.46    5.75
   0   2  -2   86.12    5.64
   0   2  -2   89.62    5.89
   0   2  -2   88.35    5.84
   0   2  -2   85.11    6.51
   0   2  -2   84.36    5.66
   0   2  -2   88.96    5.85
   0   2  -2   91.53    5.82
   0   2  -2   85.89    5.61
   0   2  -2   92.40    5.63
   0  -2   2   86.13    5.81
   0  -2   2   93.46    5.88
   0  -2   2   89.74    5.67
   0  -2   2   89.34    5.72
   0  -2   2   89.48    5.98
   0  -2   2   83.73    5.92
   0  -2   2   87.93    5.61
   0  -2   2   94.67    6.06
   0  -2   2   90.19    5.72
   0  -2   2   90.51    5.87
   0  -2   2   90.23    6.49
   0  -2   2   85.02    5.81
   0  -2   2   89.20    5.84
   0  -2   2   96.60    5.86
   1   2  -2  105.19    6.80
   1   2  -2   93.94    6.42
   1   2  -2  104.46    6.62
   1   2  -2   96.67    6.57
   1   2  -2  118.14    6.45
   1   2  -2  101.90    7.38
   1   2  -2   98.88    6.60
   1   2  -2   97.53    6.10
   1   2  -2   98.37    6.70
   1   2  -2  102.82    6.63
   1   2  -2  105.56    6.42
   1   2  -2  101.12    6.77
   1   2  -2   94.11    6.41
   1   2  -2  119.56    6.79
   1   2  -2   95.94    6.51
  -1  -2   2  102.31    6.78
  -1  -2   2  111.72    6.52
  -1  -2   2   99.79    6.44
  -1  -2   2  104.43    6.68
  -1  -2   2   98.87    6.48
  -1  -2   2   96.17    6.61
  -1  -2   2  100.85    6.13
  -1  -2   2  103.07    6.68
  -1  -2   2   98.29    6.57
  -1  -2   2  104.85    6.81
  -1  -2   2   90.34    7.20
  -1  -2   2   99.06    6.79
   2   2  -2  237.15   14.94
   2   2  -2  251.04   15.17
   2   2  -2  239.14   15.00
   2   2  -2  237.29   14.96
   2   2  -2  251.44   15.14
   2   2  -2  280.32   15.00
   2   2  -2  240.78   14.78
  -2  -2   2  258.64   15.02
  -2  -2   2  256.60   15.16
  -2  -2   2  239.64   14.98
  -2  -2   2  249.32   15.17
  -2  -2   2  249.44   15.18
  -2  -2   2  243.29   14.81
   3   2  -2   24.55    1.86
   3   2  -2   26.19    1.86
  -3  -2   2   24.73    1.88
   4   2  -2    6.43    0.89
   4   2  -2    6.74    0.97
  -4  -2   2    6.42    0.95
   5   2  -2    1.22    0.51
   5   2  -2    0.92    0.47
   5   2  -2    0.55    0.28
  -5  -2   2    0.64    0.34
  -5  -2   2    1.57    0.57
   6   2  -2   31.89    2.47
   6   2  -2   32.05    2.69
   6   2  -2   33.17    2.60
  -6  -2   2   28.40    2.57
  -6  -2   2   33.92    2.75
   7   2  -2   20.87    2.41
   7   2  -2   20.48    2.75
  -7  -2   2   17.06    2.21
  -7  -2   2   13.44    1.94
   8   2  -2    1.50    0.67
   8   2  -2    1.19    0.50
  -8  -2   2    0.87    0.52
  -8  -2   2    2.46    0.96
   9   2  -2    0.33    0.30
  -9  -2   2   -0.04    0.25
  -9  -2   2    0.61    0.53
  10   2  -2   -0.15    0.16
 -10  -2   2    0.27    0.41
 -10  -2   2    0.28    0.39
  11   2  -2    5.77    1.20
 -11  -2   2    8.62    2.19
  12   2  -2    0.43    0.44
 -12  -2   2    0.28    0.48
  13   2  -2   -0.15    0.21
 -13  -2   2    0.28    0.48
  14   2  -2    1.12    0.73
 -14  -2   2   -0.20    0.28
  13  -3   2   -0.25    0.19
  12  -3   2    0.69    0.39
 -11   3  -2    1.27    0.77
  11  -3   2    1.48    0.50
 -10   3  -2    1.65    0.95
  10  -3   2    2.95    0.65
  -9   3  -2    0.93    0.66
   9  -3   2    1.36    0.44
  -8   3  -2    0.27    0.35
   8  -3   2    0.11    0.26
   8  -3   2    0.32    0.32
   8  -3   2    0.55    0.28
  -7   3  -2   -0.21    0.13
   7  -3   2    0.16    0.23
   7  -3   2   -0.12    0.14
   7  -3   2    0.22    0.26
   7  -3   2   -0.07    0.16
  -6   3  -2    9.08    1.42
  -6   3  -2    6.02    1.08
   6  -3   2    8.39    0.90
   6  -3   2    7.19    1.11
   6  -3   2    8.35    1.14
  -5   3  -2   18.73    1.73
  -5   3  -2   18.46    1.72
   5  -3   2   19.36    1.60
   5  -3   2   18.57    1.59
   5  -3   2   21.36    2.35
   5  -3   2   17.31    1.31
  -4   3  -2    0.31    0.28
  -4   3  -2    0.14    0.20
   4  -3   2    0.52    0.27
   4  -3   2   -0.10    0.10
  -3   3  -2    5.93    0.91
  -3   3  -2    5.20    0.77
   3  -3   2    5.72    0.74
   3  -3   2    8.40    1.20
  -2   3  -2    6.91    0.65
   2  -3   2    7.44    0.62
  -1   3  -2   19.32    2.16
  -1   3  -2   19.58    1.99
  -1   3  -2   22.68    1.96
  -1   3  -2   22.21    2.41
  -1   3  -2   21.19    2.02
  -1   3  -2   19.01    1.92
  -1   3  -2   19.75    1.98
  -1   3  -2   20.46    1.98
  -1   3  -2   18.36    1.77
  -1   3  -2   23.85    2.41
  -1   3  -2   20.38    1.85
  -1   3  -2   20.30    1.86
  -1   3  -2   22.13    2.07
  -1   3  -2   21.86    1.99
   1  -3   2   20.67    1.96
   1  -3   2   19.50    2.01
   1  -3   2   21.34    2.06
   1  -3   2   20.24    2.27
   1  -3   2   20.45    2.13
   1  -3   2   18.01    2.18
   1  -3   2   22.12    2.13
   1  -3   2   21.98    1.91
   1  -3   2   21.60    2.50
   1  -3   2   20.04    1.86
   1  -3   2   19.96    1.98
   1  -3   2   20.66    2.05
   1  -3   2   19.98    1.90
   1  -3   2   20.36    1.99
   1  -3   2   20.52    2.43
   0   3  -2    1.84    0.29
   1   3  -2   21.76    1.49
   1   3  -2   21.25    1.39
  -1  -3   2   20.50    1.41
   2   3  -2   30.59    2.14
   2   3  -2   33.11    2.22
  -2  -3   2   32.61    2.19
   3   3  -2   28.54    2.00
   3   3  -2   24.49    1.96
  -3  -3   2   27.59    2.03
   4   3  -2   58.52    3.91
   4   3  -2   56.33    3.93
  -4  -3   2   61.71    4.04
  -4  -3   2   57.07    4.01
   5   3  -2    0.46    0.29
   5   3  -2   -0.18    0.11
  -5  -3   2   -0.23    0.17
  -5  -3   2   -0.05    0.16
   6   3  -2   22.88    2.08
   6   3  -2   21.63    1.97
   6   3  -2   26.89    2.30
  -6  -3   2   26.05    2.31
  -6  -3   2   22.16    2.15
   7   3  -2    2.23    0.62
   7   3  -2    3.58    0.90
   7   3  -2    3.90    0.94
  -7  -3   2    3.09    0.89
  -7  -3   2    2.40    0.86
   8   3  -2    6.60    1.17
   8   3  -2    7.50    1.43
  -8  -3   2    4.81    1.23
  -8  -3   2    4.83    1.16
   9   3  -2    4.76    1.02
  -9  -3   2    3.11    1.11
  -9  -3   2    5.01    1.54
  10   3  -2    0.76    0.59
 -10  -3   2    0.86    0.72
  11   3  -2    3.68    1.00
 -11  -3   2    2.25    1.00
  12   3  -2    3.08    0.96
 -12  -3   2    7.45    1.99
  13   3  -2    0.06    0.27
 -13  -3   2    0.27    0.47
  13  -4   2    0.51    0.40
 -12   4  -2    0.11    0.38
  12  -4   2    0.22    0.26
 -11   4  -2    2.15    1.00
  11  -4   2    3.53    0.74
 -10   4  -2    1.33    0.95
  10  -4   2    0.29    0.23
  -9   4  -2    1.68    0.79
   9  -4   2    0.56    0.32
  -8   4  -2    1.46    0.62
   8  -4   2    2.80    0.79
   8  -4   2    1.45    0.43
  -7   4  -2    5.85    1.18
  -7   4  -2    5.67    1.24
   7  -4   2    6.81    1.21
   7  -4   2    6.36    0.82
   7  -4   2   10.75    1.75
  -6   4  -2    3.70    0.82
  -6   4  -2    4.04    0.93
   6  -4   2    4.26    0.90
  -5   4  -2    0.44    0.35
  -5   4  -2    0.84    0.46
   5  -4   2    0.78    0.38
   5  -4   2    0.58    0.34
  -4   4  -2    1.60    0.58
  -4   4  -2    1.61    0.48
   4  -4   2    2.28    0.65
   4  -4   2    1.82    0.46
  -3   4  -2   55.57    3.80
  -3   4  -2   56.77    3.64
   3  -4   2   56.16    3.57
  -2   4  -2   25.03    1.74
   2  -4   2   27.42    1.71
  -1   4  -2   13.22    1.51
  -1   4  -2   13.14    1.51
  -1   4  -2   12.03    1.43
  -1   4  -2   14.85    2.22
  -1   4  -2   11.49    1.40
  -1   4  -2    7.90    2.36
  -1   4  -2   12.93    1.70
  -1   4  -2   12.15    1.61
  -1   4  -2   13.80    1.98
  -1   4  -2   12.91    1.73
  -1   4  -2   15.38    2.32
  -1   4  -2   14.24    1.92
  -1   4  -2   12.66    1.98
  -1   4  -2   11.67    2.02
  -1   4  -2   13.11    1.58
   1  -4   2   16.11    2.37
   1  -4   2   15.08    2.87
   1  -4   2   12.54    2.23
   1  -4   2   11.46    1.49
   1  -4   2   14.32    1.62
   1  -4   2   11.40    1.44
   1  -4   2   11.63    1.70
   1  -4   2    9.05    1.76
   1  -4   2   12.38    1.80
   1  -4   2   12.48    1.47
   1  -4   2   15.51    2.35
   1  -4   2   14.74    2.16
   1  -4   2   16.06    2.32
   1  -4   2   13.79    2.21
   1  -4   2   15.49    2.04
   0   4  -2   71.54    4.35
   1   4  -2   53.46    3.33
   1   4  -2   51.21    3.23
   2   4  -2    0.26    0.18
   2   4  -2    0.45    0.23
  -2  -4   2    0.77    0.33
   3   4  -2    6.63    0.90
   3   4  -2    7.65    1.03
   4   4  -2    1.55    0.46
   4   4  -2    2.02    0.50
  -4  -4   2    2.36    0.62
   5   4  -2    0.54    0.33
   5   4  -2    0.44    0.33
  -5  -4   2    0.52    0.33
  -5  -4   2    0.37    0.31
   6   4  -2    5.01    0.96
   6   4  -2    2.85    0.76
  -6  -4   2    4.44    1.04
   7   4  -2    1.08    0.55
   7   4  -2    1.71    0.61
  -7  -4   2    2.14    0.82
   8   4  -2    0.09    0.23
  -8  -4   2   -0.01    0.25
   9   4  -2    3.48    0.90
  -9  -4   2    3.60    1.12
  10   4  -2    6.55    1.24
 -10  -4   2    5.41    1.35
  11   4  -2   26.15    2.91
 -11  -4   2   21.75    3.08
  12   4  -2    0.26    0.37
 -12  -4   2   -0.22    0.20
  13   4  -2   -0.09    0.25
 -13  -4   2    1.50    1.03
 -13   5  -2    0.41    0.46
  13  -5   2   -0.09    0.16
 -12   5  -2   -0.14    0.29
  12  -5   2    0.19    0.29
 -11   5  -2    1.66    1.00
 -10   5  -2    2.36    1.07
  10  -5   2    1.05    0.37
  -9   5  -2    0.20    0.40
  -8   5  -2    3.64    0.99
  -8   5  -2    3.70    0.99
   8  -5   2    7.28    1.28
  -7   5  -2    1.32    0.60
  -7   5  -2    1.06    0.54
   7  -5   2    0.62    0.46
   7  -5   2    0.82    0.42
  -6   5  -2    0.79    0.47
  -6   5  -2    0.02    0.23
   6  -5   2    0.61    0.46
   6  -5   2    0.20    0.20
  -5   5  -2    0.09    0.20
  -5   5  -2    0.83    0.39
   5  -5   2    0.79    0.47
   5  -5   2    1.22    0.36
  -4   5  -2   16.03    1.56
  -4   5  -2   15.06    1.34
   4  -5   2   14.16    1.79
   4  -5   2   16.30    1.29
  -3   5  -2    4.73    0.70
  -3   5  -2    5.86    0.96
  -2   5  -2    6.20    1.44
  -2   5  -2    7.49    1.44
  -2   5  -2    7.12    2.27
  -2   5  -2    8.81    1.47
  -2   5  -2    7.31    1.33
  -2   5  -2    7.98    2.17
  -2   5  -2    8.85    1.72
  -2   5  -2    6.38    1.57
  -2   5  -2    7.71    1.74
  -2   5  -2    6.54    1.00
  -2   5  -2    6.76    2.20
  -2   5  -2    8.07    2.01
  -2   5  -2    6.67    1.58
  -2   5  -2    6.85    1.51
  -2   5  -2    8.29    1.65
  -2   5  -2    7.90    1.70
   2  -5   2    7.99    2.35
   2  -5   2    8.41    1.60
   2  -5   2    8.01    1.94
   2  -5   2    8.22    1.78
   2  -5   2   10.47    2.43
   2  -5   2    6.95    1.94
   2  -5   2    5.38    1.50
   2  -5   2    6.67    1.53
   2  -5   2    7.56    1.47
   2  -5   2    5.81    1.82
   2  -5   2    6.70    2.02
   2  -5   2    6.37    1.54
   2  -5   2    7.16    1.68
   2  -5   2    6.44    1.51
   2  -5   2    6.64    1.43
  -1   5  -2   11.33    2.09
  -1   5  -2    8.84    2.20
  -1   5  -2    8.39    1.54
  -1   5  -2    6.97    2.12
  -1   5  -2   10.61    1.85
  -1   5  -2    9.96    2.45
  -1   5  -2    8.53    1.68
  -1   5  -2   11.63    1.90
  -1   5  -2   14.07    2.29
  -1   5  -2   10.14    1.94
  -1   5  -2   11.62    1.95
  -1   5  -2   11.99    2.09
  -1   5  -2    8.01    1.57
  -1   5  -2   10.43    1.89
  -1   5  -2   11.81    1.86
   1  -5   2   10.26    1.69
   1  -5   2    9.02    1.91
   1  -5   2   11.46    2.36
   1  -5   2    7.86    2.31
   1  -5   2   12.58    2.09
   1  -5   2    9.43    1.90
   1  -5   2   10.02    2.01
   1  -5   2   11.98    1.96
   1  -5   2   13.93    2.09
   1  -5   2   12.49    2.90
   1  -5   2    6.69    2.27
   1  -5   2   12.34    2.04
   1  -5   2   10.82    2.01
   1  -5   2   12.07    2.00
   1  -5   2   11.65    2.15
   0   5  -2   24.16    1.69
   0  -5   2   26.36    1.73
   1   5  -2   28.70    1.94
   1   5  -2   27.80    1.85
  -1  -5   2   26.23    1.93
   2   5  -2   44.43    3.09
   2   5  -2   45.14    3.00
  -2  -5   2   46.47    3.09
   3   5  -2    6.35    0.94
   3   5  -2    5.87    0.93
  -3  -5   2    7.96    1.12
   4   5  -2    4.28    0.81
   4   5  -2    4.46    0.79
  -4  -5   2    3.22    0.76
   5   5  -2   23.08    1.99
   5   5  -2   23.85    2.02
  -5  -5   2   23.33    2.13
   6   5  -2   -0.09    0.10
   6   5  -2    0.22    0.28
  -6  -5   2    0.58    0.49
   7   5  -2   -0.16    0.21
   7   5  -2    0.00    0.17
  -7  -5   2    0.33    0.33
   8   5  -2    5.15    1.11
  -8  -5   2    3.46    0.96
  -9  -5   2    5.12    1.43
  10   5  -2    5.78    1.21
 -10  -5   2    6.96    1.67
  11   5  -2    6.21    1.40
 -11  -5   2    2.92    1.05
  12   5  -2    0.60    0.47
 -12  -5   2    1.99    1.11
  13   5  -2   -0.23    0.27
 -13  -5   2    0.41    0.46
 -12   6  -2    1.86    1.01
 -11   6  -2    0.25    0.56
 -10   6  -2    5.41    1.55
  -9   6  -2    0.73    0.55
  -9   6  -2    0.52    0.47
  -8   6  -2    1.68    0.71
  -8   6  -2    1.61    0.82
   8  -6   2    1.06    0.52
  -7   6  -2    1.20    0.59
  -7   6  -2    1.20    0.62
   7  -6   2    0.86    0.42
  -6   6  -2   43.03    3.39
  -6   6  -2   43.07    3.68
   6  -6   2   60.28    3.92
   6  -6   2   43.67    3.22
  -5   6  -2    1.20    0.59
  -5   6  -2    0.88    0.41
   5  -6   2    1.06    0.45
   5  -6   2    0.95    0.34
  -4   6  -2    0.68    0.38
  -4   6  -2    0.35    0.21
   4  -6   2    0.20    0.25
  -3   6  -2   12.58    1.04
  -2   6  -2   21.91    2.25
  -2   6  -2   22.48    2.51
  -2   6  -2   18.84    2.46
  -2   6  -2   26.43    3.18
  -2   6  -2   27.72    2.76
  -2   6  -2   22.23    2.59
  -2   6  -2   22.49    2.43
  -2   6  -2   21.90    2.30
  -2   6  -2   22.35    3.26
  -2   6  -2   22.41    1.96
  -2   6  -2   21.45    3.50
  -2   6  -2   23.65    2.37
  -2   6  -2   27.08    2.83
  -2   6  -2   29.28    2.96
  -2   6  -2   24.21    3.36
   2  -6   2   19.52    3.06
   2  -6   2   23.47    4.28
   2  -6   2   24.58    2.85
   2  -6   2   25.00    3.69
   2  -6   2   21.38    2.62
   2  -6   2   25.34    2.68
   2  -6   2   26.26    3.87
   2  -6   2   20.34    2.82
   2  -6   2   22.50    3.71
   2  -6   2   24.66    2.96
   2  -6   2   24.72    3.82
   2  -6   2   22.49    2.48
   2  -6   2   29.01    3.20
   2  -6   2   24.76    2.83
   2  -6   2   20.28    2.30
  -1   6  -2    1.25    0.72
  -1   6  -2    1.59    1.68
  -1   6  -2    2.15    0.95
  -1   6  -2    2.50    2.38
  -1   6  -2    1.79    0.81
  -1   6  -2    0.23    1.50
  -1   6  -2    2.09    2.31
  -1   6  -2    2.56    1.82
  -1   6  -2    3.88    1.69
  -1   6  -2    1.29    0.89
  -1   6  -2    2.45    1.07
  -1   6  -2    3.16    1.55
  -1   6  -2    2.01    0.85
  -1   6  -2    1.81    0.81
  -1   6  -2    2.26    1.82
  -1   6  -2    2.71    1.03
   1  -6   2    1.58    2.62
   1  -6   2    2.61    1.32
   1  -6   2    1.99    1.04
   1  -6   2    2.94    1.04
   1  -6   2    3.19    1.84
   1  -6   2    1.38    2.37
   1  -6   2    3.80    1.77
   1  -6   2    1.92    0.83
   1  -6   2    1.34    1.63
   1  -6   2    2.32    0.91
   1  -6   2    2.91    1.13
   1  -6   2    0.95    1.02
   0   6  -2    9.54    0.79
   0  -6   2    8.99    0.81
   1   6  -2   17.88    1.30
   1   6  -2   16.30    1.33
  -1  -6   2   17.12    1.38
   2   6  -2   54.80    3.50
   2   6  -2   48.44    3.53
  -2  -6   2   52.76    3.52
   3   6  -2   16.12    1.39
   3   6  -2   15.16    1.40
  -3  -6   2   15.55    1.43
   4   6  -2    0.16    0.19
   4   6  -2   -0.03    0.17
  -4  -6   2    0.20    0.23
   5   6  -2   37.28    2.93
   5   6  -2   38.41    2.96
  -5  -6   2   37.54    2.99
  -5  -6   2   40.53    3.13
   6   6  -2   18.30    2.04
  -6  -6   2   15.17    1.95
   7   6  -2    7.36    1.28
   7   6  -2    7.34    1.24
  -7  -6   2    7.19    1.53
   8   6  -2    1.78    0.63
  -8  -6   2    0.68    0.59
   9   6  -2    0.29    0.34
  -9  -6   2    0.40    0.52
  10   6  -2    1.45    0.69
 -10  -6   2    2.26    1.04
  11   6  -2    0.82    0.45
 -11  -6   2   -0.17    0.32
  12   6  -2   -0.21    0.35
 -12  -6   2    0.23    0.38
  13   6  -2    1.73    0.75
 -13  -6   2    0.76    0.73
 -12   7  -2   -0.17    0.26
 -11   7  -2    0.17    0.48
 -10   7  -2    3.58    1.33
  -9   7  -2    1.64    0.77
  -9   7  -2    0.87    0.58
  -8   7  -2    0.85    0.69
  -8   7  -2    2.68    0.84
   8  -7   2    2.01    0.59
  -7   7  -2    0.14    0.30
  -7   7  -2   -0.15    0.12
  -6   7  -2    1.78    0.74
  -6   7  -2    1.86    0.64
   6  -7   2    0.96    0.51
  -5   7  -2    1.47    0.60
  -5   7  -2    2.12    0.58
   5  -7   2    4.12    1.01
  -4   7  -2    6.83    1.25
  -4   7  -2    5.98    0.88
   4  -7   2    5.56    1.09
  -3   7  -2    6.06    0.77
  -2   7  -2    2.59    1.08
  -2   7  -2    2.63    0.95
  -2   7  -2    2.60    0.97
  -2   7  -2    3.60    2.00
  -2   7  -2    5.48    2.10
  -2   7  -2    2.42    1.10
  -2   7  -2    1.55    0.86
  -2   7  -2    3.33    1.13
  -2   7  -2    3.33    1.90
  -2   7  -2    0.85    2.65
  -2   7  -2   -1.63    2.21
  -2   7  -2    4.32    1.29
  -2   7  -2    4.78    2.99
  -2   7  -2    2.39    0.92
  -2   7  -2   -0.79    1.98
   2  -7   2    1.65    1.00
   2  -7   2    0.37    2.11
   2  -7   2    3.41    1.18
   2  -7   2    1.96    1.05
   2  -7   2    1.84    0.86
   2  -7   2    2.34    1.48
   2  -7   2    0.49    2.31
   2  -7   2    7.58    3.35
   2  -7   2    2.90    1.09
   2  -7   2    2.63    2.28
   2  -7   2    2.77    2.97
  -1   7  -2    3.12    0.46
   0   7  -2   32.64    2.17
   0  -7   2   30.89    2.19
   1   7  -2    6.43    1.06
  -1  -7   2    4.81    0.79
   2   7  -2   44.87    3.17
   2   7  -2   49.33    3.27
  -2  -7   2   48.05    3.29
   3   7  -2    1.44    0.47
   3   7  -2    3.01    0.63
  -3  -7   2    2.30    0.60
   4   7  -2   -0.09    0.08
   4   7  -2   -0.19    0.13
  -4  -7   2    0.21    0.22
   5   7  -2    5.70    1.12
   5   7  -2    4.45    0.90
  -5  -7   2    1.87    0.70
  -5  -7   2    3.82    1.05
   6   7  -2    1.25    0.50
   6   7  -2    1.05    0.44
  -6  -7   2    0.98    0.54
   7   7  -2    0.37    0.33
  -7  -7   2    1.34    0.64
   8   7  -2   -0.36    0.28
  -8  -7   2    0.04    0.46
   9   7  -2    0.45    0.36
  -9  -7   2    0.05    0.27
  10   7  -2    0.19    0.29
 -10  -7   2   -0.19    0.22
  11   7  -2   -0.01    0.19
 -11  -7   2    0.74    0.67
  12   7  -2    1.14    0.61
 -12  -7   2    0.32    0.54
 -11   8  -2    4.75    1.58
 -10   8  -2    0.06    0.32
  -9   8  -2    0.86    0.59
  -8   8  -2    1.91    0.79
  -8   8  -2    3.22    0.93
  -7   8  -2    3.73    0.88
  -7   8  -2    3.89    1.05
  -6   8  -2    6.95    1.33
  -6   8  -2   10.27    1.46
   6  -8   2    6.98    1.34
  -5   8  -2    3.80    0.76
  -5   8  -2    4.64    1.16
   5  -8   2    5.53    1.20
  -4   8  -2    8.60    1.11
  -4   8  -2   13.20    1.88
  -3   8  -2    0.09    0.17
  -2   8  -2    7.81    3.48
  -2   8  -2    5.27    2.28
  -2   8  -2    6.12    1.77
  -2   8  -2    5.58    1.25
  -2   8  -2    3.97    2.80
  -2   8  -2    8.31    1.98
  -2   8  -2    7.25    1.70
  -2   8  -2    4.11    2.28
  -2   8  -2    3.66    3.36
  -2   8  -2    8.32    2.03
  -2   8  -2    5.81    2.30
  -2   8  -2    8.01    1.80
  -2   8  -2    7.19    1.68
  -2   8  -2    6.09    2.71
   2  -8   2    7.23    3.74
   2  -8   2    1.15    2.64
   2  -8   2    7.22    1.80
   2  -8   2    7.17    1.78
   2  -8   2    8.91    2.96
   2  -8   2    5.67    1.59
   2  -8   2    3.46    2.81
   2  -8   2    4.50    2.12
   2  -8   2    5.40    1.64
   2  -8   2   11.06    4.32
   2  -8   2    7.30    2.24
   2  -8   2    5.37    2.63
   2  -8   2    6.21    2.00
  -1   8  -2    1.66    0.37
   0   8  -2    4.86    0.72
   0  -8   2    6.55    0.89
   1   8  -2   27.05    1.93
  -1  -8   2   23.96    1.94
   2   8  -2   12.24    1.39
   2   8  -2   11.28    1.09
  -2  -8   2   11.58    1.39
   3   8  -2    0.60    0.30
   3   8  -2    1.42    0.48
  -3  -8   2    0.22    0.23
   4   8  -2   14.13    1.74
   4   8  -2   15.84    1.84
  -4  -8   2   15.97    1.91
   5   8  -2    0.80    0.46
   5   8  -2    0.77    0.43
  -5  -8   2    1.42    0.55
  -5  -8   2    1.71    0.70
   6   8  -2   15.92    1.93
   6   8  -2   12.32    1.72
  -6  -8   2   10.06    2.35
  -6  -8   2   13.45    1.85
   7   8  -2    3.39    0.92
  -7  -8   2    2.96    0.90
   8   8  -2    2.15    0.76
  -8  -8   2    1.39    0.71
   9   8  -2    0.45    0.44
  -9  -8   2    0.13    0.34
  10   8  -2    0.03    0.27
 -10  -8   2   -0.20    0.19
  11   8  -2    0.74    0.60
 -11  -8   2    0.07    0.42
  12   8  -2    0.19    0.63
 -12  -8   2   -0.14    0.30
 -11   9  -2    3.24    1.28
 -10   9  -2   -0.10    0.27
  -9   9  -2    6.74    1.35
  -9   9  -2    4.37    1.35
  -8   9  -2    2.02    0.73
  -8   9  -2    2.38    0.91
  -7   9  -2    8.65    1.45
  -7   9  -2    6.33    1.53
  -6   9  -2    0.53    0.35
  -6   9  -2    0.70    0.58
  -5   9  -2   -0.05    0.12
  -5   9  -2    0.36    0.40
   5  -9   2    0.30    0.25
  -4   9  -2    3.14    0.92
  -4   9  -2    3.72    0.67
  -1   9  -2    3.00    0.54
   1  -9   2    2.81    0.53
   0   9  -2    8.67    1.06
   0  -9   2    5.90    0.92
   1   9  -2    0.04    0.17
  -1  -9   2    0.09    0.15
   2   9  -2    0.24    0.20
   2   9  -2    0.62    0.29
  -2  -9   2    0.25    0.24
   3   9  -2   16.45    1.85
   3   9  -2   15.93    1.53
  -3  -9   2   20.90    2.18
   4   9  -2    6.93    1.15
   4   9  -2    7.66    1.28
  -4  -9   2    6.26    1.14
   5   9  -2   -0.04    0.14
   5   9  -2    0.02    0.23
  -5  -9   2   -0.22    0.16
  -5  -9   2    0.57    0.48
   6   9  -2    3.47    0.91
   6   9  -2    6.33    1.18
  -6  -9   2    3.32    1.12
  -6  -9   2    3.78    1.03
   7   9  -2    1.04    0.55
  -7  -9   2    1.93    0.85
   8   9  -2    6.77    1.35
  -8  -9   2    3.79    1.22
   9   9  -2    0.18    0.30
  -9  -9   2    0.14    0.59
  10   9  -2    1.07    0.75
 -10  -9   2    1.09    0.85
  11   9  -2    0.30    0.47
 -11  -9   2   -0.13    0.24
  12   9  -2    1.03    0.64
 -12  -9   2    0.06    0.40
 -10  10  -2    0.93    0.73
  -9  10  -2    1.83    0.91
  -9  10  -2    0.05    0.30
  -8  10  -2    1.64    0.83
  -8  10  -2    4.76    1.08
  -7  10  -2   -0.05    0.18
  -7  10  -2   -0.08    0.17
  -6  10  -2    1.59    0.73
  -6  10  -2    1.11    0.47
  -5  10  -2    5.95    0.95
  -5  10  -2    4.12    1.27
   5 -10   2    4.08    1.03
  -4  10  -2   -0.22    0.16
   1 -10   2   13.06    1.35
   0  10  -2    3.45    0.67
   0 -10   2    3.30    0.68
   1  10  -2    9.97    1.25
  -1 -10   2    8.36    1.24
   2  10  -2    2.60    0.64
   2  10  -2    3.38    0.71
  -2 -10   2    1.85    0.61
   3  10  -2    7.57    1.17
   3  10  -2    9.51    1.32
  -3 -10   2    7.27    1.19
   4  10  -2    1.44    0.58
   4  10  -2    1.71    0.57
  -4 -10   2    1.18    0.53
   5  10  -2    5.43    1.16
   5  10  -2    6.90    1.32
  -5 -10   2    4.58    1.03
  -5 -10   2    5.87    1.35
   6  10  -2    3.97    1.20
  -6 -10   2    4.42    1.11
  -6 -10   2    4.62    1.11
   7  10  -2    2.47    0.84
  -7 -10   2    2.33    1.00
   8  10  -2    4.74    1.14
  -8 -10   2    4.30    1.33
   9  10  -2    0.02    0.38
  -9 -10   2   -0.32    0.22
  10  10  -2    1.94    0.79
 -10 -10   2    1.25    0.88
  11  10  -2    0.20    0.43
 -11 -10   2   -0.02    0.37
 -10  11  -2    1.11    0.84
  -9  11  -2    0.82    0.60
  -8  11  -2    7.55    1.83
  -8  11  -2    7.66    1.42
  -7  11  -2   -0.12    0.14
  -7  11  -2    0.41    0.40
  -6  11  -2    9.59    2.04
  -6  11  -2    7.28    1.16
  -5  11  -2    3.44    1.16
  -5  11  -2    3.06    0.65
  -4  11  -2    7.77    1.63
  -1  11  -2    6.19    0.87
   1 -11   2    3.56    0.68
   0  11  -2   13.11    1.22
   0 -11   2   14.34    1.56
   1  11  -2   22.84    1.97
   1  11  -2   27.59    2.01
  -1 -11   2   24.79    2.08
   2  11  -2   27.09    2.28
   2  11  -2   33.02    2.34
  -2 -11   2   26.14    2.34
   3  11  -2    2.14    0.65
   3  11  -2    1.77    0.58
  -3 -11   2    2.46    0.69
   4  11  -2    2.01    0.68
   4  11  -2    1.14    0.55
  -4 -11   2    1.10    0.59
   5  11  -2    6.07    1.16
   5  11  -2    3.82    0.97
  -5 -11   2    3.98    1.04
  -5 -11   2    4.42    1.06
   6  11  -2    0.32    0.41
  -6 -11   2    0.03    0.22
   7  11  -2    0.11    0.28
  -7 -11   2    0.19    0.32
   8  11  -2    1.63    0.82
   9  11  -2    1.70    0.77
  -9 -11   2    0.59    0.66
 -10 -11   2    0.14    0.48
  -9  12  -2    0.39    0.45
  -8  12  -2    0.75    0.64
  -8  12  -2    0.17    0.30
  -7  12  -2    1.77    1.00
  -7  12  -2    1.27    0.53
  -6  12  -2   -0.15    0.21
  -6  12  -2    0.12    0.24
  -5  12  -2    0.34    0.39
  -4  12  -2   -0.14    0.20
  -1  12  -2    0.72    0.32
   1 -12   2    0.01    0.15
   0  12  -2    0.09    0.18
   0 -12   2    0.42    0.26
   1  12  -2    6.69    1.02
   1  12  -2    7.88    1.18
  -1 -12   2    8.22    1.24
   2  12  -2   34.86    2.54
   2  12  -2   32.27    2.57
  -2 -12   2   29.52    2.59
   3  12  -2    5.33    1.03
   3  12  -2    4.47    1.00
  -3 -12   2    3.60    0.95
   4  12  -2   -0.18    0.15
  -4 -12   2   -0.09    0.16
   5  12  -2   11.31    1.71
   5  12  -2   10.94    1.76
  -5 -12   2    9.12    1.67
  -5 -12   2   10.19    1.81
   6  12  -2    1.25    0.60
  -6 -12   2    0.03    0.28
  -6 -12   2    0.28    0.30
   7  12  -2    4.90    1.12
  -7 -12   2    2.25    0.95
   8  12  -2    0.67    0.55
  -8 -12   2    0.15    0.51
   9  12  -2    0.02    0.30
  -9 -12   2    1.06    0.70
  10  12  -2    0.96    0.76
 -10 -12   2   -0.04    0.28
  -8  13  -2    4.88    1.36
  -7  13  -2    1.99    0.66
  -7  13  -2    2.05    1.02
  -6  13  -2    3.26    1.03
  -5  13  -2    0.48    0.50
  -4  13  -2    7.14    1.63
  -1  13  -2    0.49    0.33
   1 -13   2    0.12    0.16
   0  13  -2    9.05    1.23
   0 -13   2    6.97    1.14
   1  13  -2    0.60    0.34
  -1 -13   2    0.82    0.35
   2  13  -2    1.98    0.64
   2  13  -2    0.83    0.37
  -2 -13   2    0.60    0.36
   3  13  -2    1.66    0.64
   3  13  -2    1.77    0.61
  -3 -13   2    3.10    0.88
   4  13  -2    0.64    0.41
   4  13  -2   -0.06    0.21
  -4 -13   2    0.53    0.38
   5  13  -2    0.22    0.45
  -5 -13   2   -0.07    0.28
  -5 -13   2    0.12    0.23
   6  13  -2    2.31    0.87
  -6 -13   2    0.36    0.49
   7  13  -2    0.01    0.28
  -7 -13   2    0.36    0.62
   8  13  -2    2.12    0.85
  -8 -13   2    2.74    1.16
   9  13  -2    0.57    0.57
  -9 -13   2    0.22    0.42
  -7  14  -2   -0.22    0.19
  -6  14  -2    0.31    0.45
  -5  14  -2   -0.01    0.37
  -4  14  -2    0.07    0.26
  -1  14  -2    5.46    0.90
   0  14  -2    0.72    0.39
   0 -14   2   -0.04    0.15
   1  14  -2    2.18    0.68
  -1 -14   2    1.83    0.64
   2  14  -2   10.67    1.52
   2  14  -2    8.41    1.28
  -2 -14   2    7.78    1.39
   3  14  -2    0.36    0.56
   3  14  -2    0.55    0.38
  -3 -14   2    0.68    0.45
   4  14  -2    6.01    1.18
   4  14  -2    3.74    0.91
  -4 -14   2    4.20    1.06
  -4 -14   2    3.97    1.18
   5  14  -2    0.97    0.56
  -5 -14   2    0.02    0.32
   6  14  -2    2.86    0.92
  -6 -14   2    2.36    0.92
   7  14  -2    2.07    0.90
  -7 -14   2    0.88    0.64
   8  14  -2    0.08    0.30
  -8 -14   2   -0.17    0.31
  -6  15  -2    2.00    1.04
  -5  15  -2   -0.04    0.29
  -4  15  -2    2.28    0.93
  -1  15  -2    4.96    0.96
   0  15  -2    6.44    1.12
   1  15  -2   -0.01    0.16
   2  15  -2    4.91    1.05
  -2 -15   2    3.31    0.88
   3  15  -2    2.05    0.75
  -3 -15   2    0.76    0.49
   4  15  -2    4.07    1.08
   4  15  -2    2.91    0.98
  -4 -15   2    3.20    1.07
   5  15  -2    1.62    0.71
  -5 -15   2    1.55    0.84
   6  15  -2    1.25    0.64
  -6 -15   2    0.77    0.64
  -4  16  -2   -0.05    0.32
   0  16  -2   -0.11    0.17
   1  16  -2    0.39    0.28
   2  16  -2    4.00    1.03
   3  16  -2    0.76    0.46
   3  16  -2    0.56    0.41
  -3 -16   2    1.03    0.53
   4  16  -2    0.34    0.33
  -4 -16   2   -0.02    0.28
  -3 -16  -3    0.17    0.36
  -3 -16  -3    0.13    0.23
   3  16   3    0.70    0.49
  -2 -16  -3    0.21    0.40
   2  16   3    1.28    0.67
  -1 -16  -3    0.15    0.32
   1  16   3    2.12    0.84
   0 -16  -3    0.28    0.40
   0  16   3    0.72    0.54
   1 -16  -3    5.61    1.21
   2 -16  -3   12.85    1.82
  -2  16   3    9.17    2.04
   3 -16  -3   10.14    1.51
  -3  16   3    5.89    1.48
   4 -16  -3   -0.03    0.23
  -4  16   3    0.06    0.25
  -4  16   3   -0.15    0.21
  -5 -15  -3    2.58    1.00
  -5 -15  -3    1.31    0.69
   5  15   3    1.13    0.62
  -4 -15  -3    4.27    1.20
  -4 -15  -3    3.90    1.03
   4  15   3    2.47    0.84
  -3 -15  -3    0.36    0.40
  -3 -15  -3    0.47    0.36
   3  15   3    0.10    0.24
  -2 -15  -3    1.37    0.66
   2  15   3    1.28    0.60
  -1 -15  -3   -0.16    0.18
   1  15   3   -0.28    0.17
   0 -15  -3    3.87    0.99
   0  15   3    4.68    1.21
   1 -15  -3    1.89    0.68
   2 -15  -3    6.25    1.16
  -2  15   3    5.19    1.44
   3 -15  -3    1.39    0.57
  -3  15   3    0.19    0.44
   4 -15  -3    1.08    0.66
  -4  15   3    0.15    0.44
  -4  15   3    0.21    0.32
   5 -15  -3    1.18    0.51
  -5  15   3    0.61    0.56
  -6  15   3    0.96    0.51
  -6  15   3    0.59    0.65
  -7 -14  -3    4.58    1.30
   7  14   3    5.07    1.29
  -6 -14  -3    0.27    0.40
  -6 -14  -3    0.56    0.56
   6  14   3    1.25    0.64
  -5 -14  -3   -0.18    0.23
  -5 -14  -3    0.11    0.24
   5  14   3   -0.14    0.20
  -4 -14  -3    0.07    0.26
  -4 -14  -3    0.65    0.48
   4  14   3    1.14    0.72
  -3 -14  -3    1.54    0.59
  -3 -14  -3    1.49    0.72
   3  14   3    2.66    0.77
  -2 -14  -3   -0.11    0.15
  -2 -14  -3    0.47    0.32
   2  14   3   -0.27    0.17
  -1 -14  -3    0.74    0.52
   1  14   3    0.67    0.45
   0 -14  -3    0.33    0.34
   0  14   3   -0.08    0.40
   1 -14  -3    1.17    0.53
  -1  14   3    0.78    0.45
   2 -14  -3    4.78    1.03
  -2  14   3    4.10    1.11
   3 -14  -3    0.87    0.46
  -3  14   3    0.26    0.39
   4 -14  -3    0.21    0.29
  -4  14   3   -0.08    0.28
  -4  14   3   -0.10    0.16
   5 -14  -3    0.37    0.32
  -5  14   3    1.38    0.63
  -5  14   3    0.01    0.25
  -6  14   3   -0.01    0.33
  -7  14   3    0.03    0.33
  -7  14   3    0.65    0.53
  -8  14   3    0.85    0.48
  -8  14   3    0.02    0.39
  -8 -13  -3    1.35    0.75
   8  13   3    0.09    0.29
  -7 -13  -3    0.06    0.26
  -7 -13  -3    0.09    0.31
   7  13   3    1.22    0.65
  -6 -13  -3    5.58    1.37
  -6 -13  -3    4.24    1.15
   6  13   3    7.67    1.60
  -5 -13  -3    4.96    1.17
  -5 -13  -3    3.48    1.09
   5  13   3    7.31    1.41
  -4 -13  -3    6.49    1.23
  -4 -13  -3    6.47    1.31
   4  13   3    8.50    1.50
  -3 -13  -3    4.56    0.97
  -3 -13  -3    2.74    0.83
   3  13   3    1.55    0.64
  -2 -13  -3    4.21    0.97
  -2 -13  -3    5.52    0.93
   2  13   3    3.92    0.96
  -1 -13  -3    0.93    0.45
   1  13   3    0.76    0.40
   0 -13  -3    0.09    0.25
   0  13   3   -0.01    0.18
  -1  13   3    3.00    0.83
   2 -13  -3    3.14    0.76
   3 -13  -3   12.51    1.59
  -3  13   3    9.94    1.94
   4 -13  -3    0.17    0.24
  -4  13   3    0.31    0.32
  -4  13   3   -0.22    0.21
   5 -13  -3    3.56    0.73
  -5  13   3    3.34    0.94
  -5  13   3    2.41    0.92
   6 -13  -3    0.49    0.32
  -6  13   3   -0.16    0.25
  -6  13   3    0.26    0.37
  -7  13   3    0.88    0.63
  -7  13   3    0.35    0.35
  -8  13   3    0.30    0.45
  -8  13   3    1.35    0.82
  -9  13   3    0.10    0.30
  -9  13   3    1.07    0.77
  -9 -12  -3    0.55    0.54
   9  12   3    0.85    0.49
  -8 -12  -3    3.03    1.07
  -8 -12  -3    2.10    0.86
   8  12   3    1.92    0.77
  -7 -12  -3    0.53    0.42
  -7 -12  -3    0.59    0.44
   7  12   3    0.06    0.30
  -6 -12  -3    1.33    0.62
  -6 -12  -3    0.80    0.48
   6  12   3    1.53    0.74
  -5 -12  -3    0.47    0.33
  -5 -12  -3    0.84    0.55
   5  12   3    0.22    0.26
  -4 -12  -3    5.78    1.27
  -4 -12  -3    5.69    1.16
   4  12   3    4.69    1.13
  -3 -12  -3    6.60    1.14
  -3 -12  -3    3.87    0.97
   3  12   3    6.16    1.20
  -2 -12  -3    1.71    0.64
  -2 -12  -3    1.28    0.46
   2  12   3    0.63    0.43
  -1 -12  -3   17.79    2.20
   1  12   3   14.95    1.96
   0 -12  -3    0.30    0.29
   0  12   3    0.54    0.34
   1 -12  -3    1.54    0.58
  -1  12   3    0.35    0.30
   2 -12  -3    2.84    0.70
   3 -12  -3    0.78    0.39
  -3  12   3    0.34    0.43
   4 -12  -3    0.68    0.40
  -4  12   3   -0.07    0.24
   5 -12  -3    0.12    0.24
  -5  12   3   -0.02    0.23
  -5  12   3   -0.12    0.13
   6 -12  -3    0.97    0.40
  -6  12   3   -0.25    0.23
  -6  12   3    0.07    0.25
   7 -12  -3    0.04    0.16
  -7  12   3    0.77    0.74
  -7  12   3    0.20    0.27
   8 -12  -3    2.75    0.73
  -8  12   3    3.28    1.04
  -8  12   3    1.36    0.80
   9 -12  -3    0.96    0.53
  -9  12   3    0.59    0.59
  -9  12   3    0.13    0.29
 -10  12   3    0.05    0.32
 -10  12   3   -0.03    0.21
 -10 -11  -3    0.08    0.29
  10  11   3    0.58    0.52
  -9 -11  -3    2.05    0.86
  -8 -11  -3    0.10    0.35
  -8 -11  -3   -0.25    0.19
   8  11   3    1.35    0.69
  -7 -11  -3    0.02    0.26
  -7 -11  -3    0.03    0.21
   7  11   3    0.26    0.32
  -6 -11  -3    1.13    0.61
  -6 -11  -3    1.04    0.57
   6  11   3    1.54    0.70
  -5 -11  -3    1.78    0.69
  -5 -11  -3    3.21    0.91
   5  11   3    4.06    0.98
  -4 -11  -3   -0.10    0.13
  -4 -11  -3    0.27    0.31
   4  11   3    0.54    0.46
  -3 -11  -3    0.18    0.30
  -3 -11  -3   -0.20    0.19
   3  11   3    0.24    0.30
  -2 -11  -3   33.28    2.71
  -2 -11  -3   32.12    2.42
   2  11   3   29.96    2.65
  -1 -11  -3    0.04    0.27
   1  11   3   -0.22    0.15
   0 -11  -3   -0.08    0.23
   0  11   3   -0.04    0.23
   1 -11  -3    4.24    0.85
  -1  11   3    3.82    0.85
   2 -11  -3    3.84    0.84
   3 -11  -3    0.40    0.30
  -3  11   3    0.79    0.53
   4 -11  -3    0.80    0.36
  -4  11   3   -0.22    0.22
   5 -11  -3   15.77    1.40
  -5  11   3   11.94    1.89
  -5  11   3   19.39    2.35
   6 -11  -3    1.71    0.48
  -6  11   3    1.31    0.75
  -6  11   3    0.47    0.42
   7 -11  -3    0.63    0.29
   7 -11  -3    0.81    0.44
  -7  11   3    0.45    0.73
  -7  11   3    0.66    0.48
   8 -11  -3    0.18    0.23
   8 -11  -3    0.08    0.26
  -8  11   3    0.05    0.26
  -8  11   3    0.35    0.47
   9 -11  -3    2.39    0.83
   9 -11  -3    1.48    0.45
  -9  11   3    1.21    0.64
  -9  11   3    1.91    1.02
 -10  11   3    0.35    0.38
 -10  11   3   -0.08    0.20
 -10 -10  -3    1.43    0.81
  10  10   3    2.24    0.83
  -9 -10  -3    5.10    1.62
  -9 -10  -3    6.20    1.58
   9  10   3    3.97    1.16
  -8 -10  -3    0.46    0.46
  -8 -10  -3    0.11    0.27
   8  10   3   -0.21    0.25
  -7 -10  -3    3.44    1.14
  -7 -10  -3    2.05    0.71
   7  10   3    3.75    0.99
  -6 -10  -3    5.81    1.27
  -6 -10  -3    5.92    1.29
   6  10   3    8.82    1.54
  -5 -10  -3    6.79    1.28
  -5 -10  -3    5.68    1.32
   5  10   3    6.16    1.19
  -4 -10  -3    4.71    1.02
  -4 -10  -3    4.71    1.03
   4  10   3    3.99    0.92
  -3 -10  -3    0.37    0.32
  -3 -10  -3    0.01    0.22
   3  10   3   -0.27    0.13
  -2 -10  -3    1.42    0.43
  -2 -10  -3    2.46    0.69
   2  10   3    1.18    0.53
  -1 -10  -3   10.80    1.22
  -1 -10  -3   12.24    1.63
   1  10   3   10.33    1.47
   0 -10  -3    4.59    0.94
   0  10   3    6.82    1.21
   1 -10  -3    0.27    0.29
  -1  10   3    0.00    0.20
   2 -10  -3    9.48    1.28
   3 -10  -3    5.91    0.96
  -3  10   3    4.05    0.96
   4 -10  -3   -0.32    0.15
  -4  10   3    0.19    0.28
   5 -10  -3    4.34    0.81
  -5  10   3    0.86    0.62
  -5  10   3    2.54    0.81
   6 -10  -3    3.23    0.67
   6 -10  -3    2.73    0.64
  -6  10   3    1.65    0.74
  -6  10   3    1.73    0.68
   7 -10  -3   15.38    1.35
   7 -10  -3   14.47    1.69
  -7  10   3   12.41    2.13
  -7  10   3   15.00    2.29
   8 -10  -3    1.27    0.43
  -8  10   3    1.06    0.68
  -8  10   3    1.98    0.85
   9 -10  -3    0.64    0.32
   9 -10  -3    0.25    0.35
  -9  10   3    0.01    0.29
  -9  10   3    0.12    0.40
 -10  10   3   -0.21    0.20
 -10  10   3    0.14    0.38
  11 -10  -3    0.02    0.15
  11 -10  -3    0.20    0.27
 -11  10   3    0.32    0.40
 -11  10   3    1.06    0.74
 -11  -9  -3    0.78    0.67
  11   9   3   -0.07    0.24
 -10  -9  -3    3.33    1.26
 -10  -9  -3    3.03    1.28
  10   9   3    3.10    1.08
  -9  -9  -3    2.06    1.21
  -9  -9  -3    0.44    0.49
   9   9   3    0.24    0.34
  -8  -9  -3    0.10    0.23
  -8  -9  -3   -0.08    0.22
   8   9   3   -0.01    0.18
  -7  -9  -3    2.79    0.95
  -7  -9  -3    2.11    0.95
   7   9   3    2.03    0.71
  -6  -9  -3    0.90    0.48
  -6  -9  -3    1.25    0.59
   6   9   3    1.24    0.57
  -5  -9  -3    0.02    0.25
  -5  -9  -3   -0.18    0.14
   5   9   3   -0.18    0.13
  -4  -9  -3    0.21    0.30
  -4  -9  -3    0.07    0.24
   4   9   3    0.85    0.43
  -3  -9  -3   16.24    1.96
  -3  -9  -3   16.26    1.52
   3   9   3   15.43    1.98
  -2  -9  -3    8.40    1.33
  -2  -9  -3    7.82    1.06
   2   9   3    6.94    1.16
  -1  -9  -3    8.04    1.16
  -1  -9  -3    7.16    0.92
   1   9   3    8.34    1.27
   0  -9  -3    3.64    0.78
   0   9   3    4.20    0.90
   1  -9  -3    1.22    0.44
  -1   9   3    1.64    0.55
   2  -9  -3    5.02    0.89
   3  -9  -3    3.73    0.70
  -3   9   3    2.98    0.83
   4  -9  -3   12.68    1.44
  -4   9   3   13.19    1.82
   5  -9  -3    3.68    0.71
  -5   9   3    2.22    0.76
  -5   9   3    3.73    0.89
   6  -9  -3   20.41    1.67
   6  -9  -3   20.92    1.70
  -6   9   3   18.87    2.35
   7  -9  -3   11.64    1.50
   7  -9  -3   11.29    1.36
  -7   9   3   11.03    2.11
  -7   9   3   14.77    2.14
   8  -9  -3    1.46    0.48
  -8   9   3    1.60    0.84
  -8   9   3    1.69    0.72
   9  -9  -3    7.18    1.44
   9  -9  -3    5.27    0.93
  -9   9   3    3.59    1.29
  -9   9   3    3.56    1.06
  10  -9  -3    1.15    0.44
 -10   9   3    2.70    1.09
 -10   9   3    0.45    0.59
  11  -9  -3    5.74    1.02
 -11   9   3    3.71    1.48
 -11   9   3    3.92    1.30
  12  -9  -3    0.33    0.33
 -12   9   3   -0.09    0.28
 -12   9   3    1.13    0.74
 -11  -8  -3    2.16    1.30
 -11  -8  -3    1.69    0.89
 -10  -8  -3    0.46    0.72
 -10  -8  -3    0.10    0.40
  10   8   3    0.55    0.48
  -9  -8  -3    6.59    1.47
  -9  -8  -3    3.20    1.06
   9   8   3    3.77    1.03
  -8  -8  -3    1.18    0.61
  -8  -8  -3    1.98    0.78
   8   8   3    3.40    1.02
  -7  -8  -3    1.40    0.62
  -7  -8  -3    1.54    0.64
   7   8   3    2.14    0.74
  -6  -8  -3    4.00    0.95
  -6  -8  -3    3.19    0.97
   6   8   3    4.83    1.06
  -5  -8  -3    0.68    0.50
  -5  -8  -3    0.62    0.41
   5   8   3    0.30    0.40
  -4  -8  -3   13.45    1.75
  -4  -8  -3   10.11    1.48
   4   8   3   17.43    2.03
  -3  -8  -3   -0.04    0.17
  -3  -8  -3    0.50    0.28
   3   8   3   -0.08    0.15
  -2  -8  -3    0.42    0.32
  -2  -8  -3    0.15    0.21
   2   8   3    1.11    0.41
  -1  -8  -3   12.03    1.64
  -1  -8  -3   14.70    1.67
   1   8   3   13.38    1.55
   0  -8  -3   18.19    1.60
   0   8   3   19.16    1.64
   1  -8  -3   21.88    1.77
  -1   8   3   21.61    1.81
   2  -8  -3   11.11    1.28
   3  -8  -3    0.41    0.27
  -3   8   3    0.03    0.22
   4  -8  -3    1.53    0.44
  -4   8   3    2.34    0.82
   5  -8  -3    1.99    0.46
   5  -8  -3    2.46    0.56
  -5   8   3    1.55    0.59
  -5   8   3    1.64    0.70
   6  -8  -3   13.12    1.28
   6  -8  -3   15.68    1.59
  -6   8   3   15.35    2.08
  -6   8   3   12.55    1.95
   7  -8  -3    0.30    0.30
   7  -8  -3    0.27    0.27
  -7   8   3   -0.22    0.21
  -7   8   3    0.27    0.46
  -8   8   3   -0.08    0.36
  -8   8   3    0.17    0.39
  -9   8   3   -0.03    0.17
  -9   8   3    0.07    0.30
 -10   8   3    0.40    0.45
 -10   8   3    0.05    0.32
  11  -8  -3    0.23    0.21
 -11   8   3    0.05    0.31
 -11   8   3   -0.21    0.30
  12  -8  -3    7.12    1.16
 -12   8   3    5.93    1.62
 -12   8   3    4.78    1.58
 -12  -7  -3   -0.24    0.32
  12   7   3    0.75    0.56
 -11  -7  -3    0.55    0.62
 -11  -7  -3    1.57    0.91
  11   7   3    2.24    0.98
 -10  -7  -3    1.62    0.74
 -10  -7  -3    1.33    0.73
  10   7   3    1.32    0.71
  -9  -7  -3    0.23    0.33
  -9  -7  -3    0.39    0.43
   9   7   3    0.28    0.41
  -8  -7  -3    4.03    1.04
   8   7   3    3.35    0.93
  -7  -7  -3    0.00    0.26
  -7  -7  -3    0.42    0.33
   7   7   3    0.05    0.47
  -6  -7  -3   -0.10    0.15
  -6  -7  -3   -0.07    0.17
   6   7   3    0.14    0.40
  -5  -7  -3   -0.06    0.19
  -5  -7  -3   -0.25    0.13
   5   7   3   -0.14    0.18
  -4  -7  -3    1.96    0.67
  -4  -7  -3    2.32    0.69
   4   7   3    1.02    0.47
  -3  -7  -3   43.70    3.15
  -3  -7  -3   46.85    3.30
   3   7   3   41.87    3.19
  -2  -7  -3    5.23    0.81
  -2  -7  -3    4.58    0.84
   2   7   3    5.26    0.89
  -1  -7  -3   23.18    1.79
  -1  -7  -3   20.31    1.52
   1   7   3   19.72    1.73
   0  -7  -3    5.75    0.89
   0   7   3    5.35    0.88
   1  -7  -3   10.05    1.23
  -1   7   3    9.09    1.22
   2  -7  -3    0.95    0.36
  -2   7   3    0.98    0.45
   3  -7  -3   16.19    1.39
  -3   7   3   19.13    2.12
   4  -7  -3    2.55    0.46
   4  -7  -3    2.49    0.56
  -4   7   3    2.54    0.73
   5  -7  -3   12.50    1.11
   5  -7  -3   13.47    1.46
  -5   7   3   11.21    1.76
  -5   7   3   11.08    1.54
   6  -7  -3    9.30    1.23
  -6   7   3    6.73    1.39
  -6   7   3   11.38    1.76
   7  -7  -3    0.35    0.29
  -7   7   3    0.83    0.50
  -7   7   3    0.29    0.44
   8  -7  -3    0.60    0.44
  -8   7   3    0.27    0.44
  -8   7   3    0.99    0.62
  -9   7   3   -0.10    0.27
  -9   7   3    0.64    0.55
  10  -7  -3    1.97    0.59
 -10   7   3    2.26    0.93
 -10   7   3    2.20    0.87
  11  -7  -3   10.07    1.43
 -11   7   3    5.21    1.37
 -11   7   3   11.74    2.59
  12  -7  -3    3.19    0.82
 -12   7   3    2.40    1.17
 -12   7   3    1.36    0.77
  13  -7  -3   -0.19    0.19
 -13   7   3    0.24    0.43
 -12  -6  -3    0.24    0.31
  12   6   3    1.00    0.80
 -11  -6  -3    0.02    0.27
 -11  -6  -3    0.14    0.36
  11   6   3   -0.06    0.31
 -10  -6  -3    1.14    0.64
 -10  -6  -3    0.66    0.61
  10   6   3    0.11    0.29
  -9  -6  -3    0.80    0.57
  -9  -6  -3    1.19    0.59
   9   6   3    0.91    0.56
  -8  -6  -3   12.95    1.84
  -8  -6  -3   17.20    2.56
   8   6   3    9.71    1.61
   8   6   3   12.18    1.72
  -7  -6  -3    5.38    1.19
  -7  -6  -3    7.50    1.48
   7   6   3    8.20    1.34
  -6  -6  -3    2.86    0.86
  -6  -6  -3    3.07    0.78
   6   6   3    3.75    0.96
   6   6   3    3.59    0.89
  -5  -6  -3    0.49    0.33
  -5  -6  -3    0.62    0.38
   5   6   3    0.33    0.29
   5   6   3    0.50    0.31
  -4  -6  -3    0.91    0.42
  -4  -6  -3    0.68    0.40
   4   6   3    1.08    0.44
  -3  -6  -3    5.47    0.96
  -3  -6  -3    5.98    1.02
   3   6   3    4.89    0.88
  -2  -6  -3    4.62    0.72
  -2  -6  -3    4.83    0.80
   2   6   3    3.79    0.71
  -1  -6  -3    0.62    0.23
  -1  -6  -3    0.68    0.35
   1   6   3    0.22    0.24
   0  -6  -3    6.56    0.89
   0   6   3    6.54    0.95
   1  -6  -3   21.49    1.67
  -1   6   3   21.83    1.73
   2  -6  -3    1.65    0.43
  -2   6   3    1.28    0.42
   3  -6  -3    0.79    0.29
  -3   6   3    0.74    0.35
   4  -6  -3    0.82    0.33
   4  -6  -3    1.05    0.30
  -4   6   3    1.56    0.46
  -4   6   3    0.83    0.44
   5  -6  -3    2.47    0.54
  -5   6   3    2.11    0.72
  -5   6   3    1.48    0.54
   6  -6  -3    0.12    0.18
  -6   6   3   -0.09    0.16
  -6   6   3   -0.14    0.10
   7  -6  -3    0.10    0.17
  -7   6   3   -0.03    0.22
  -7   6   3    0.27    0.35
  -7   6   3    0.47    0.36
   8  -6  -3    3.02    1.00
  -8   6   3    2.71    0.83
  -8   6   3    1.38    0.68
  -8   6   3    2.30    0.79
  -9   6   3    3.04    1.00
  -9   6   3    2.30    0.83
  -9   6   3    4.08    1.09
  10  -6  -3    0.24    0.33
 -10   6   3    0.86    0.74
 -10   6   3    0.22    0.33
 -10   6   3    0.52    0.47
  11  -6  -3    2.04    0.63
 -11   6   3    2.03    0.94
 -11   6   3    2.21    1.01
 -11   6   3    1.62    0.89
  12  -6  -3    0.04    0.19
 -12   6   3    0.35    0.40
 -12   6   3   -0.02    0.28
  13  -6  -3    0.44    0.38
 -13   6   3    0.78    0.61
 -13   6   3   -0.19    0.20
 -12  -5  -3    1.36    0.96
  12   5   3    2.00    0.84
 -11  -5  -3    2.15    0.86
 -11  -5  -3    2.23    1.20
  11   5   3    1.35    0.61
 -10  -5  -3    1.97    0.95
 -10  -5  -3    3.30    0.95
  10   5   3    3.04    0.85
  -9  -5  -3    0.81    0.58
  -9  -5  -3    1.24    0.62
   9   5   3    1.29    0.62
  -8  -5  -3    4.48    1.04
  -8  -5  -3    5.00    1.36
   8   5   3    6.37    1.23
   8   5   3    7.16    1.25
  -7  -5  -3    4.11    1.10
   7   5   3    5.05    1.02
   7   5   3    6.14    1.13
  -6  -5  -3   18.76    2.09
  -6  -5  -3   16.81    2.16
   6   5   3   21.01    1.93
   6   5   3   19.76    1.81
  -5  -5  -3    4.48    0.92
  -5  -5  -3    4.09    0.92
   5   5   3    4.89    0.98
   5   5   3    5.04    0.98
  -4  -5  -3    9.08    1.36
  -4  -5  -3    8.54    1.27
   4   5   3    7.07    1.04
   4   5   3    7.72    1.08
  -3  -5  -3   25.35    2.04
  -3  -5  -3   24.68    2.02
   3   5   3   26.75    1.98
   3   5   3   25.08    2.01
  -2  -5  -3    2.58    0.54
  -2  -5  -3    3.22    0.69
   2   5   3    2.51    0.49
   2   5   3    2.24    0.52
  -1  -5  -3    8.72    1.13
  -1  -5  -3    7.05    0.83
   1   5   3    8.12    1.13
   0  -5  -3    1.89    0.46
   0   5   3    1.32    0.37
   1  -5  -3    9.51    1.13
  -1   5   3    7.31    1.01
   2  -5  -3   44.62    2.98
  -2   5   3   44.24    3.15
   3  -5  -3   13.63    1.12
  -3   5   3    9.96    1.25
   4  -5  -3    1.44    0.37
  -4   5   3    1.73    0.52
  -4   5   3    2.37    0.67
   5  -5  -3    4.45    0.87
   5  -5  -3    3.89    0.68
  -5   5   3    3.54    0.70
  -5   5   3    4.10    0.96
  -5   5   3    2.30    0.68
   6  -5  -3    1.20    0.57
   6  -5  -3    0.66    0.34
  -6   5   3    0.25    0.26
  -6   5   3    0.93    0.61
  -6   5   3    0.69    0.41
   7  -5  -3    0.83    0.40
  -7   5   3    0.72    0.43
  -7   5   3    0.51    0.47
  -7   5   3    0.27    0.29
   8  -5  -3    3.35    0.82
  -8   5   3    1.42    0.62
  -8   5   3    1.30    0.59
  -8   5   3    1.68    0.71
  -9   5   3   -0.15    0.14
  -9   5   3    0.53    0.55
  -9   5   3    0.29    0.29
  10  -5  -3    0.38    0.27
 -10   5   3   -0.15    0.13
 -10   5   3    0.22    0.40
 -10   5   3    0.24    0.42
  11  -5  -3    2.62    0.76
 -11   5   3    3.63    1.09
 -11   5   3    1.73    0.92
 -11   5   3    2.56    0.99
  12  -5  -3    0.59    0.49
 -12   5   3    0.88    0.72
 -12   5   3    1.04    0.89
 -12   5   3   -0.10    0.18
  13  -5  -3    0.31    0.32
 -13   5   3    1.02    0.85
 -13   5   3    0.57    0.59
 -13   5   3    0.56    0.48
 -13  -4  -3    0.02    0.26
 -12  -4  -3    0.37    0.44
  12   4   3    0.03    0.40
 -11  -4  -3   -0.14    0.23
  11   4   3    0.71    0.52
 -10  -4  -3   -0.04    0.19
 -10  -4  -3    0.71    0.50
  10   4   3    0.27    0.30
  -9  -4  -3   20.51    2.52
  -9  -4  -3   17.19    2.90
   9   4   3   19.01    2.28
   9   4   3   14.49    2.86
  -8  -4  -3    1.12    0.67
  -8  -4  -3    0.45    0.36
   8   4   3   -0.05    0.21
   8   4   3    0.18    0.29
  -7  -4  -3    0.71    0.52
  -7  -4  -3   -0.12    0.10
   7   4   3    0.31    0.31
   7   4   3   -0.02    0.19
  -6  -4  -3   14.94    2.13
  -6  -4  -3   17.10    1.96
   6   4   3   26.95    3.06
   6   4   3   16.43    1.68
   6   4   3   20.21    2.11
   6   4   3   22.22    2.43
  -5  -4  -3    0.01    0.17
  -5  -4  -3    1.24    0.43
   5   4   3    0.51    0.34
   5   4   3    1.45    0.46
  -4  -4  -3   31.09    2.37
  -4  -4  -3   30.13    2.45
   4   4   3   30.79    2.34
   4   4   3   30.37    2.39
  -3  -4  -3    1.51    0.47
  -3  -4  -3    1.26    0.39
   3   4   3    0.69    0.33
   3   4   3    0.51    0.30
  -2  -4  -3    2.26    0.54
  -2  -4  -3    2.76    0.55
   2   4   3    3.50    0.61
  -1  -4  -3   24.17    1.67
  -1  -4  -3   20.78    1.50
   1   4   3   20.48    1.47
   1   4   3   19.82    1.60
   0  -4  -3    1.12    0.34
   0   4   3    1.24    0.34
   1  -4  -3   39.91    2.69
  -1   4   3   40.61    2.73
  -1   4   3   40.07    2.74
   2  -4  -3    8.13    0.96
  -2   4   3    6.50    0.96
   3  -4  -3   82.05    5.44
  -3   4   3   86.22    5.20
  -3   4   3   86.00    5.59
   4  -4  -3   22.20    1.82
   4  -4  -3   21.09    1.56
  -4   4   3   23.32    1.95
  -4   4   3   19.46    1.61
  -4   4   3   21.69    1.83
   5  -4  -3    3.34    0.62
   5  -4  -3    3.60    0.82
  -5   4   3    2.23    0.57
  -5   4   3    2.06    0.57
  -5   4   3    1.50    0.59
   6  -4  -3    3.12    0.85
   6  -4  -3    2.53    0.60
  -6   4   3    1.13    0.47
  -6   4   3    2.93    0.76
  -6   4   3    1.71    0.59
   7  -4  -3    9.31    1.34
   7  -4  -3   18.50    2.25
  -7   4   3   10.79    1.73
  -7   4   3   10.65    1.99
  -7   4   3   13.34    1.77
   8  -4  -3    1.32    0.51
  -8   4   3    0.64    0.48
  -8   4   3    0.41    0.37
  -8   4   3    1.12    0.61
   9  -4  -3    1.25    0.49
  -9   4   3    1.09    0.68
  -9   4   3    1.70    0.88
  -9   4   3    0.05    0.26
  10  -4  -3    2.95    0.76
 -10   4   3    2.07    0.76
 -10   4   3    2.26    0.77
 -10   4   3    1.88    0.85
  11  -4  -3    0.59    0.42
 -11   4   3    1.24    0.65
 -11   4   3    0.13    0.33
 -11   4   3    0.86    0.79
  12  -4  -3    0.78    0.50
 -12   4   3    0.93    0.65
 -12   4   3    0.51    0.59
 -12   4   3    0.31    0.45
  13  -4  -3   -0.05    0.20
 -13   4   3   -0.20    0.19
 -13   4   3    0.09    0.32
 -13  -3  -3    0.07    0.29
  13   3   3    0.37    0.37
 -12  -3  -3    1.66    0.84
  12   3   3    3.46    0.97
 -11  -3  -3    3.60    1.28
  11   3   3    3.76    0.87
 -10  -3  -3    1.39    0.86
 -10  -3  -3    0.83    0.49
  10   3   3   -0.14    0.17
  -9  -3  -3   10.97    1.78
  -9  -3  -3   14.36    2.40
   9   3   3   13.37    1.87
   9   3   3   10.44    1.53
  -8  -3  -3    0.86    0.63
  -8  -3  -3    1.04    0.55
   8   3   3    0.52    0.43
   8   3   3    0.27    0.32
  -7  -3  -3    6.76    1.34
  -7  -3  -3   10.16    1.46
   7   3   3   10.59    1.47
   7   3   3    8.40    1.21
  -6  -3  -3    5.55    1.20
  -6  -3  -3    7.81    1.15
   6   3   3   11.06    1.62
   6   3   3    7.20    1.19
   6   3   3    6.53    1.03
   6   3   3   10.48    1.71
  -5  -3  -3   12.36    1.46
  -5  -3  -3    7.84    1.25
   5   3   3   13.62    1.48
   5   3   3    9.81    1.30
   5   3   3    8.05    1.21
  -4  -3  -3    5.12    0.81
  -4  -3  -3    6.73    1.06
   4   3   3    6.49    1.06
   4   3   3    6.51    0.89
  -3  -3  -3   12.52    1.40
  -3  -3  -3   12.57    1.53
   3   3   3   11.88    1.41
   3   3   3   10.40    1.17
  -2  -3  -3   16.22    1.36
  -2  -3  -3   16.30    1.33
   2   3   3   16.94    1.34
  -1  -3  -3    2.82    0.47
  -1  -3  -3    2.74    0.50
   1   3   3    3.88    0.60
   1   3   3    2.66    0.46
   0  -3  -3    1.39    0.36
   0   3   3    2.07    0.42
   1  -3  -3   92.37    5.69
  -1   3   3   91.90    5.71
   2  -3  -3   45.08    3.00
  -2   3   3   44.96    3.07
   3  -3  -3   27.73    2.08
  -3   3   3   27.55    2.14
  -3   3   3   27.47    1.88
   4  -3  -3    0.31    0.25
  -4   3   3    0.24    0.23
  -4   3   3    0.75    0.32
  -4   3   3   -0.16    0.13
   5  -3  -3    3.81    0.67
   5  -3  -3    2.40    0.58
  -5   3   3    4.78    1.02
  -5   3   3    4.20    1.06
  -5   3   3    3.24    0.70
   6  -3  -3    4.19    0.85
   6  -3  -3    3.07    0.76
  -6   3   3    3.40    0.85
  -6   3   3    1.78    0.55
  -6   3   3    2.11    0.60
   7  -3  -3    1.82    0.68
   7  -3  -3    2.07    0.67
   7  -3  -3    1.06    0.45
  -7   3   3    2.39    0.90
  -7   3   3    1.99    0.65
  -7   3   3    0.97    0.63
   8  -3  -3    0.26    0.25
  -8   3   3    1.21    0.73
  -8   3   3    0.20    0.27
  -8   3   3    0.32    0.35
   9  -3  -3    1.12    0.52
  -9   3   3    0.36    0.46
  -9   3   3    0.43    0.39
  -9   3   3    1.80    0.84
  10  -3  -3    2.46    0.72
 -10   3   3    2.25    0.93
 -10   3   3    1.33    0.79
 -10   3   3    2.03    0.73
  11  -3  -3    1.72    0.62
 -11   3   3    1.05    0.74
 -11   3   3    0.92    0.66
 -11   3   3    0.73    0.60
  12  -3  -3    0.77    0.42
 -12   3   3    2.09    1.00
 -12   3   3    0.90    0.67
  13  -3  -3    3.71    1.03
 -13   3   3    5.35    1.67
 -13   3   3    1.03    0.69
  14  -3  -3    0.18    0.29
 -14   3   3    0.26    0.48
 -14   3   3   -0.09    0.22
 -13  -2  -3    0.80    0.65
  13   2   3    0.10    0.32
 -12  -2  -3   -0.12    0.18
  12   2   3   -0.33    0.24
 -11  -2  -3    0.57    0.61
  11   2   3    0.78    0.46
 -10  -2  -3    1.28    0.86
  10   2   3    0.84    0.53
  -9  -2  -3   -0.01    0.23
  -9  -2  -3   -0.06    0.21
   9   2   3   -0.22    0.14
   9   2   3    0.09    0.28
  -8  -2  -3    4.49    1.28
  -8  -2  -3    5.16    1.09
   8   2   3    4.34    1.00
   8   2   3    5.49    1.01
  -7  -2  -3    0.59    0.47
  -7  -2  -3    1.09    0.43
   7   2   3    1.18    0.54
   7   2   3    1.32    0.57
   7   2   3    1.22    0.45
   7   2   3    1.35    0.59
  -6  -2  -3    3.08    0.96
  -6  -2  -3    4.26    0.82
   6   2   3    5.00    1.13
   6   2   3    3.63    0.79
   6   2   3    2.88    0.88
   6   2   3    4.70    0.82
  -5  -2  -3   31.88    2.45
  -5  -2  -3   32.63    2.69
   5   2   3   30.99    2.56
   5   2   3   30.29    2.65
   5   2   3   34.56    2.42
   5   2   3   32.19    2.38
  -4  -2  -3    0.38    0.32
  -4  -2  -3    0.10    0.19
   4   2   3    0.20    0.18
   4   2   3    0.07    0.19
   4   2   3    0.15    0.24
  -3  -2  -3    2.24    0.55
  -3  -2  -3    3.89    0.61
   3   2   3    5.02    0.86
   3   2   3    3.62    0.62
  -2  -2  -3   20.51    1.53
  -2  -2  -3   16.96    1.39
   2   2   3   18.51    1.40
  -1  -2  -3   77.79    4.82
   1   2   3   78.58    4.81
   1   2   3   76.52    4.82
   0   2   3    1.06    0.28
   0   2   3    0.70    0.19
   1  -2  -3  104.23    7.57
   1  -2  -3   99.67    6.75
   1  -2  -3   95.11    6.52
   1  -2  -3  102.91    6.91
   1  -2  -3   95.87    6.00
   1  -2  -3   96.99    6.45
   1  -2  -3  105.55    6.67
   1  -2  -3  101.72    6.42
   1  -2  -3   94.25    6.41
   1  -2  -3   97.85    6.77
   1  -2  -3   97.97    6.57
   1  -2  -3  102.71    6.66
   1  -2  -3  113.11    6.78
   1  -2  -3  101.27    6.75
   1  -2  -3   98.78    6.21
  -1   2   3  100.47    6.75
  -1   2   3   91.38    6.38
  -1   2   3   99.54    6.53
  -1   2   3   97.71    6.48
  -1   2   3   96.69    6.42
  -1   2   3   97.01    6.01
  -1   2   3   98.48    6.68
  -1   2   3   96.46    6.45
  -1   2   3  104.70    6.76
  -1   2   3   94.27    7.40
  -1   2   3   97.56    6.60
  -1   2   3   98.34    6.60
  -1   2   3   96.72    6.16
  -1   2   3   96.53    6.21
   2  -2  -3   41.13    2.81
  -2   2   3   43.82    2.88
   3  -2  -3   93.64    6.14
  -3   2   3   96.75    6.22
  -3   2   3   98.12    5.98
  -3   2   3  102.10    6.16
   4  -2  -3    3.70    0.67
  -4   2   3    5.42    1.02
  -4   2   3    4.52    0.81
  -4   2   3    4.93    0.76
   5  -2  -3   17.38    1.88
   5  -2  -3   14.35    1.31
  -5   2   3    9.71    1.36
  -5   2   3   15.38    1.64
   6  -2  -3    4.43    0.85
   6  -2  -3    3.31    0.80
   6  -2  -3    2.76    0.76
  -6   2   3    2.94    0.94
  -6   2   3    5.25    1.05
  -6   2   3    4.01    1.00
   7  -2  -3   -0.21    0.13
   7  -2  -3    0.01    0.16
   7  -2  -3    0.00    0.17
  -7   2   3   -0.21    0.13
  -7   2   3   -0.01    0.18
  -7   2   3   -0.12    0.13
   8  -2  -3   25.29    2.11
  -8   2   3   19.35    2.46
  -8   2   3   21.28    2.63
  -8   2   3   20.76    2.92
   9  -2  -3    0.62    0.41
  -9   2   3    2.29    0.85
  -9   2   3    1.91    0.76
  -9   2   3    1.89    0.78
  10  -2  -3   -0.05    0.24
 -10   2   3    0.12    0.31
 -10   2   3    0.09    0.28
 -10   2   3    0.60    0.61
  11  -2  -3    4.05    0.90
 -11   2   3    3.10    1.05
 -11   2   3    2.81    0.98
  12  -2  -3   -0.03    0.16
 -12   2   3   -0.29    0.24
 -12   2   3    0.55    0.52
  13  -2  -3    0.39    0.43
 -13   2   3   -0.09    0.25
 -13   2   3    0.32    0.46
  14  -2  -3    0.85    0.58
 -14   2   3    1.77    0.98
 -14   2   3    2.66    1.25
 -13  -1  -3   -0.11    0.36
  13   1   3    0.14    0.33
 -12  -1  -3   -0.11    0.21
  12   1   3    0.01    0.26
 -11  -1  -3    2.60    1.18
  11   1   3    3.29    0.89
 -10  -1  -3    1.89    0.77
  10   1   3    3.06    0.82
  -9  -1  -3    1.48    0.85
  -9  -1  -3    3.18    0.86
   9   1   3    3.85    0.94
   9   1   3    2.71    0.70
  -8  -1  -3    1.98    0.82
  -8  -1  -3    2.77    0.75
   8   1   3    2.81    0.75
   8   1   3    3.20    0.78
  -7  -1  -3   10.21    1.80
  -7  -1  -3    9.80    1.37
   7   1   3   10.41    1.44
   7   1   3    9.99    1.32
   7   1   3   12.75    1.97
   7   1   3   13.04    2.02
  -6  -1  -3    3.19    0.69
  -6  -1  -3    2.92    0.83
   6   1   3    3.12    0.96
   6   1   3    3.48    1.06
   6   1   3    3.45    0.74
   6   1   3    1.98    0.53
  -5  -1  -3   14.75    1.87
  -5  -1  -3   19.41    1.61
   5   1   3   20.81    1.58
   5   1   3   19.71    1.58
   5   1   3   19.33    1.82
   5   1   3   18.77    1.76
  -4  -1  -3    3.66    0.76
  -4  -1  -3    2.99    0.55
   4   1   3    4.63    0.69
   4   1   3    3.29    0.63
   4   1   3    2.50    0.54
  -3  -1  -3    3.18    0.55
  -3  -1  -3    3.31    0.70
   3   1   3    3.30    0.50
   3   1   3    4.07    0.58
   3   1   3    4.31    0.83
  -2  -1  -3   12.27    1.03
   2   1   3   14.08    1.05
   2   1   3   13.31    1.26
  -1  -1  -3  213.15   12.60
  -1  -1  -3  214.97   12.88
  -1  -1  -3  211.39   13.01
  -1  -1  -3  214.50   12.63
  -1  -1  -3  202.21   13.00
  -1  -1  -3  218.96   12.96
  -1  -1  -3  205.12   12.54
  -1  -1  -3  214.45   12.75
   1   1   3  212.67   12.76
   1   1   3  204.69   13.86
   1   1   3  209.69   12.59
   1   1   3  215.60   12.79
   1   1   3  202.78   12.94
   1   1   3  209.49   12.55
   1   1   3  196.92   12.87
   1   1   3  210.88   12.61
   1   1   3  205.89   12.58
   1   1   3  204.18   12.85
   1   1   3  202.55   13.05
   0  -1  -3   29.92    1.94
   0  -1  -3   28.75    1.78
   0   1   3   28.27    1.79
   1  -1  -3   35.85    2.27
  -1   1   3   34.24    2.29
   2  -1  -3    1.54    0.34
  -2   1   3    1.86    0.42
   3  -1  -3   83.03    5.17
  -3   1   3   79.09    5.13
  -3   1   3   79.12    5.21
   4  -1  -3    1.35    0.41
   4  -1  -3    2.06    0.52
  -4   1   3    2.19    0.58
  -4   1   3    1.23    0.37
  -4   1   3    1.58    0.58
   5  -1  -3    0.11    0.22
   5  -1  -3   -0.10    0.09
  -5   1   3    0.00    0.24
  -5   1   3    0.02    0.18
  -5   1   3    0.28    0.27
   6  -1  -3    0.04    0.18
   6  -1  -3    0.40    0.29
  -6   1   3   -0.21    0.09
  -6   1   3    0.30    0.28
  -6   1   3   -0.09    0.20
   7  -1  -3   16.76    1.80
   7  -1  -3   19.05    2.10
  -7   1   3   11.61    1.70
  -7   1   3   17.55    2.24
  -7   1   3   17.46    2.01
   8  -1  -3    9.40    1.79
   8  -1  -3    6.96    1.22
  -8   1   3    7.18    1.56
  -8   1   3    7.49    1.54
  -8   1   3    6.00    1.27
   9  -1  -3    2.99    0.82
  -9   1   3    3.39    1.05
  -9   1   3    2.76    0.94
  10  -1  -3    0.49    0.38
 -10   1   3    0.39    0.42
 -10   1   3    0.42    0.49
  11  -1  -3    0.85    0.46
 -11   1   3    1.41    0.85
 -11   1   3    2.53    0.90
  12  -1  -3    2.96    0.84
 -12   1   3    1.50    0.84
 -12   1   3    0.77    0.63
  13  -1  -3    5.70    1.15
 -13   1   3    5.21    1.54
 -13   1   3    4.41    1.53
  14  -1  -3    0.69    0.56
 -14   1   3    1.48    0.96
 -14   1   3    0.12    0.29
 -13   0  -3    2.57    1.23
  13   0   3    1.56    0.63
 -12   0  -3   -0.18    0.28
  12   0   3   -0.21    0.16
 -11   0  -3    6.30    1.51
  11   0   3    6.65    1.15
 -10   0  -3    0.01    0.25
  10   0   3   -0.03    0.23
  -9   0  -3    5.07    1.26
   9   0   3    7.93    1.18
   9   0   3    9.35    1.57
  -8   0  -3   -0.04    0.28
  -8   0  -3    0.03    0.27
   8   0   3    0.24    0.26
   8   0   3   -0.13    0.15
  -7   0  -3    0.04    0.20
  -7   0  -3    0.12    0.20
   7   0   3    0.23    0.27
   7   0   3    0.25    0.27
   7   0   3    0.38    0.29
   7   0   3   -0.19    0.13
  -6   0  -3   -0.01    0.14
  -6   0  -3   -0.10    0.12
   6   0   3    0.18    0.21
   6   0   3   -0.18    0.13
   6   0   3   -0.04    0.08
   6   0   3   -0.09    0.08
  -5   0  -3   54.65    3.65
  -5   0  -3   55.26    4.05
  -5   0  -3   55.85    3.80
   5   0   3   53.16    3.94
   5   0   3   56.48    3.68
   5   0   3   53.31    3.58
   5   0   3   52.82    3.87
  -4   0  -3   -0.16    0.13
  -4   0  -3    0.20    0.22
  -4   0  -3    0.13    0.19
   4   0   3    0.16    0.17
   4   0   3   -0.04    0.15
   4   0   3    0.00    0.12
   4   0   3    0.32    0.27
  -3   0  -3   86.18    5.38
  -3   0  -3   89.41    5.40
   3   0   3   89.37    5.67
   3   0   3   85.53    5.36
   3   0   3   87.33    5.33
  -2   0  -3    0.20    0.10
  -2   0  -3    0.00    0.11
   2   0   3    0.01    0.11
   2   0   3    0.02    0.13
  -1   0  -3  240.81   15.46
  -1   0  -3  235.69   14.58
  -1   0  -3  248.26   14.59
  -1   0  -3  246.14   14.83
  -1   0  -3  247.76   14.52
  -1   0  -3  245.16   14.42
  -1   0  -3  241.50   14.33
  -1   0  -3  243.18   14.54
  -1   0  -3  239.19   14.30
   1   0   3  230.98   14.31
   1   0   3  240.75   14.33
   1   0   3  245.72   14.62
   1   0   3  239.98   14.51
   1   0   3  237.66   14.55
   1   0   3  224.68   14.34
   1   0   3  241.03   14.61
   0   0  -3   -0.06    0.63
   0   0  -3   -0.04    0.96
   0   0  -3    0.35    0.82
   0   0  -3    0.40    0.35
   0   0  -3    0.01    0.23
   0   0  -3   -0.38    0.32
   0   0  -3    0.34    0.32
   0   0  -3    0.08    0.31
   0   0  -3    0.39    0.34
   0   0  -3    0.19    1.27
   0   0  -3    0.16    0.26
   0   0  -3    0.92    0.67
   0   0  -3   -0.42    0.71
   0   0  -3    0.06    0.87
   0   0  -3    0.14    0.32
   0   0   3    0.23    0.62
   0   0   3    0.20    0.96
   0   0   3    0.03    0.23
   0   0   3    0.71    0.94
   0   0   3    0.12    0.29
   0   0   3    1.11    0.87
   0   0   3   -0.16    0.21
   0   0   3   -0.04    0.62
   0   0   3    0.13    0.61
   0   0   3    0.60    0.66
   0   0   3    0.15    0.27
   0   0   3   -0.05    0.23
   0   0   3    0.29    0.34
   0   0   3    0.30    0.31
   0   0   3   -0.30    0.94
   1   0  -3    5.99    0.59
   2   0  -3    0.32    0.20
  -2   0   3    0.32    0.18
   3   0  -3    1.96    0.43
   3   0  -3    2.67    0.52
  -3   0   3    1.69    0.38
   4   0  -3    0.00    0.16
   4   0  -3   -0.09    0.10
  -4   0   3   -0.11    0.15
  -4   0   3    0.04    0.13
   5   0  -3   16.23    1.60
   5   0  -3   17.08    1.52
  -5   0   3   15.81    1.52
  -5   0   3   18.62    2.14
   6   0  -3   -0.03    0.11
   6   0  -3    0.11    0.19
  -6   0   3   -0.23    0.13
  -6   0   3   -0.27    0.13
   7   0  -3   26.48    2.25
   7   0  -3   21.27    1.91
  -7   0   3   17.54    2.20
  -7   0   3   23.07    2.78
   8   0  -3    0.14    0.33
   8   0  -3   -0.09    0.13
  -8   0   3    0.18    0.31
  -8   0   3   -0.08    0.17
   9   0  -3    0.19    0.29
  -9   0   3   -0.03    0.22
  -9   0   3   -0.18    0.12
  10   0  -3    0.14    0.21
 -10   0   3   -0.01    0.37
  11   0  -3   -0.05    0.16
 -11   0   3    1.04    0.69
 -11   0   3    0.37    0.55
  12   0  -3   -0.23    0.19
 -12   0   3   -0.20    0.28
 -12   0   3    0.80    0.56
  13   0  -3    1.76    0.75
 -13   0   3    2.42    0.99
 -13   0   3    2.01    1.07
  14   0  -3    0.05    0.30
 -14   0   3   -0.18    0.29
  13  -1   3   -0.01    0.24
  12  -1   3   -0.03    0.20
 -11   1  -3    1.26    0.73
  11  -1   3    5.53    1.00
 -10   1  -3    3.33    1.30
  10  -1   3    3.29    0.76
  -9   1  -3    2.97    0.93
   9  -1   3    1.92    0.57
   9  -1   3    2.40    0.72
  -8   1  -3    2.66    0.88
  -8   1  -3    1.86    0.81
   8  -1   3    2.04    0.53
  -7   1  -3    9.53    1.29
  -7   1  -3    9.84    1.50
  -7   1  -3    9.41    1.76
   7  -1   3   12.53    1.52
   7  -1   3   16.99    2.22
   7  -1   3   10.31    1.23
   7  -1   3   11.84    1.60
  -6   1  -3    1.81    0.59
  -6   1  -3    2.77    0.61
  -6   1  -3    3.90    0.90
   6  -1   3    4.13    0.96
   6  -1   3    3.31    0.93
   6  -1   3    2.62    0.51
   6  -1   3    2.84    0.65
  -5   1  -3   20.44    1.59
  -5   1  -3   21.36    1.78
   5  -1   3   21.80    1.95
   5  -1   3   18.29    1.74
   5  -1   3   19.88    1.63
   5  -1   3   21.26    1.55
  -4   1  -3    3.18    0.53
  -4   1  -3    3.57    0.65
   4  -1   3    3.51    0.51
   4  -1   3    4.22    0.81
   4  -1   3    2.14    0.56
   4  -1   3    2.66    0.51
  -3   1  -3    2.97    0.52
  -3   1  -3    3.79    0.49
   3  -1   3    4.75    0.82
   3  -1   3    3.76    0.51
   3  -1   3    3.94    0.49
   3  -1   3    1.95    0.48
  -2   1  -3   12.67    0.99
  -2   1  -3   13.78    0.98
   2  -1   3   14.29    0.98
  -1   1  -3  218.37   13.00
  -1   1  -3  216.70   13.29
  -1   1  -3  215.44   13.46
  -1   1  -3  218.59   13.34
  -1   1  -3  216.47   13.07
  -1   1  -3  221.04   13.73
  -1   1  -3  221.92   13.63
  -1   1  -3  221.05   13.25
   1  -1   3  233.91   13.35
   1  -1   3  209.83   13.30
   1  -1   3  213.64   13.31
   1  -1   3  209.44   13.08
   1  -1   3  211.23   13.52
   1  -1   3  242.91   13.36
   1  -1   3  213.17   13.16
   0   1  -3   26.14    2.24
   0   1  -3   24.96    2.24
   0   1  -3   27.21    2.15
   0   1  -3   28.23    2.17
   0   1  -3   26.15    2.35
   0   1  -3   27.06    2.38
   0   1  -3   25.56    2.41
   0   1  -3   26.66    2.49
   0   1  -3   28.63    2.23
   0   1  -3   26.13    2.29
   0   1  -3   24.37    2.73
   0   1  -3   24.23    2.32
   0   1  -3   25.34    2.09
   0   1  -3   25.36    2.31
   0   1  -3   26.24    2.22
   0  -1   3   26.15    2.73
   0  -1   3   21.94    2.06
   0  -1   3   25.06    2.23
   0  -1   3   26.55    2.36
   0  -1   3   25.54    2.20
   0  -1   3   24.69    2.16
   0  -1   3   23.00    2.30
   0  -1   3   25.23    2.31
   0  -1   3   26.61    2.41
   0  -1   3   26.08    2.15
   0  -1   3   26.38    2.27
   0  -1   3   23.73    2.37
   0  -1   3   24.14    2.21
   0  -1   3   24.82    2.11
   1   1  -3   35.28    2.90
   1   1  -3   36.53    2.70
   1   1  -3   33.33    2.86
   1   1  -3   36.17    2.86
   1   1  -3   35.96    2.63
   1   1  -3   34.84    2.82
   1   1  -3   33.88    2.85
   1   1  -3   35.84    2.71
   1   1  -3   36.47    2.74
   1   1  -3   31.76    3.23
   1   1  -3   31.45    2.54
   1   1  -3   32.72    2.88
   1   1  -3   31.74    2.67
   1   1  -3   33.91    2.76
  -1  -1   3   32.15    2.82
  -1  -1   3   32.54    2.83
  -1  -1   3   30.73    2.73
  -1  -1   3   33.89    2.91
  -1  -1   3   32.42    2.89
  -1  -1   3   33.44    2.70
  -1  -1   3   33.08    2.72
  -1  -1   3   35.37    2.80
  -1  -1   3   35.80    2.76
  -1  -1   3   33.72    2.62
  -1  -1   3   35.06    3.34
  -1  -1   3   34.46    2.62
  -1  -1   3   33.16    2.66
  -1  -1   3   32.49    2.79
  -1  -1   3   33.47    2.79
  -2  -1   3    3.00    0.56
   3   1  -3   79.43    5.38
  -3  -1   3   94.50    5.49
   4   1  -3    1.13    0.33
   4   1  -3    1.20    0.43
  -4  -1   3    1.51    0.52
   5   1  -3    0.10    0.21
   5   1  -3    0.11    0.19
  -5  -1   3   -0.05    0.23
  -5  -1   3    0.02    0.20
   6   1  -3   -0.04    0.18
   6   1  -3   -0.12    0.14
   6   1  -3   -0.12    0.10
  -6  -1   3    0.00    0.22
  -6  -1   3   -0.16    0.16
   7   1  -3   20.03    1.84
   7   1  -3   14.62    1.77
   7   1  -3   28.02    3.06
  -7  -1   3   13.52    1.91
  -7  -1   3   21.02    2.60
   8   1  -3    6.67    1.17
   8   1  -3    8.95    1.57
  -8  -1   3    8.24    1.69
  -8  -1   3    4.90    1.17
   9   1  -3    3.66    0.92
  -9  -1   3    2.27    0.84
  -9  -1   3    1.66    0.66
  10   1  -3    0.23    0.32
 -10  -1   3    1.55    0.87
 -10  -1   3    0.99    0.60
  11   1  -3    3.24    0.88
 -11  -1   3    2.66    0.91
 -11  -1   3    2.16    1.00
  12   1  -3    0.25    0.40
 -12  -1   3    1.33    0.89
 -12  -1   3    1.21    0.76
  13   1  -3    5.61    1.27
 -13  -1   3    5.84    1.87
  14   1  -3    0.22    0.41
 -14  -1   3    0.58    0.64
  13  -2   3    0.04    0.30
  12  -2   3    0.13    0.28
  11  -2   3    0.33    0.31
 -10   2  -3    1.04    0.71
  10  -2   3    0.85    0.43
  -9   2  -3   -0.04    0.34
   9  -2   3    0.05    0.22
  -8   2  -3    2.51    0.83
   8  -2   3    7.48    1.35
   8  -2   3    3.90    0.70
  -7   2  -3    0.75    0.54
   7  -2   3    1.08    0.49
   7  -2   3    0.94    0.33
   7  -2   3    1.43    0.53
  -6   2  -3    3.04    0.72
  -6   2  -3    3.90    0.67
   6  -2   3    4.03    0.76
   6  -2   3    2.56    0.67
   6  -2   3    3.40    0.63
   6  -2   3    5.22    1.21
  -5   2  -3   33.53    2.54
  -5   2  -3   34.13    2.28
   5  -2   3   32.68    2.50
   5  -2   3   33.82    2.21
   5  -2   3   29.93    2.64
   5  -2   3   30.91    2.36
  -4   2  -3    0.34    0.19
  -4   2  -3    0.36    0.26
   4  -2   3    0.28    0.17
   4  -2   3    0.32    0.26
   4  -2   3    0.13    0.24
  -3   2  -3    2.89    0.51
   3  -2   3    5.90    1.04
   3  -2   3    3.70    0.45
   3  -2   3    4.41    0.78
  -2   2  -3   17.92    1.18
  -1   2  -3   73.30    5.41
  -1   2  -3   83.54    5.54
  -1   2  -3   81.39    5.28
  -1   2  -3   85.73    5.57
  -1   2  -3   71.44    5.47
  -1   2  -3   83.56    5.28
  -1   2  -3   79.40    5.27
  -1   2  -3   84.84    5.47
  -1   2  -3   77.03    5.33
  -1   2  -3   85.97    5.56
  -1   2  -3   78.94    5.10
  -1   2  -3   75.31    5.18
  -1   2  -3   76.10    5.38
  -1   2  -3   82.45    5.50
  -1   2  -3   82.65    4.87
   1  -2   3   77.07    5.33
   1  -2   3   74.10    5.57
   1  -2   3   77.37    5.44
   1  -2   3   75.75    5.12
   1  -2   3   76.25    6.10
   1  -2   3   74.78    5.43
   1  -2   3   74.53    5.15
   1  -2   3   74.64    5.47
   1  -2   3   85.16    5.37
   1  -2   3   78.53    5.39
   1  -2   3   75.49    5.28
   1  -2   3   76.56    5.52
   1  -2   3   79.60    5.51
   1  -2   3   76.65    5.42
   1  -2   3   74.81    5.35
   0   2  -3    0.93    0.99
   0   2  -3    1.06    0.55
   0   2  -3    1.99    0.90
   0   2  -3    1.88    1.29
   0   2  -3    2.18    1.44
   0   2  -3    0.97    0.69
   0   2  -3    0.41    0.63
   0   2  -3    1.17    0.65
   0   2  -3    0.81    0.44
   0   2  -3    0.99    0.54
   0   2  -3    0.81    0.52
   0   2  -3    1.62    1.02
   0   2  -3    1.64    1.02
   0  -2   3    0.93    0.90
   0  -2   3    1.09    0.94
   0  -2   3    0.72    0.46
   0  -2   3    1.45    0.87
   0  -2   3    1.18    0.60
   0  -2   3    1.09    1.00
   0  -2   3    1.48    0.91
   0  -2   3    1.13    1.13
   0  -2   3    0.84    0.51
   0  -2   3    1.33    0.67
   0  -2   3    0.64    0.44
   0  -2   3    0.67    0.45
   0  -2   3   -0.06    1.05
   0  -2   3    0.55    0.45
   0  -2   3    0.90    1.09
   1   2  -3   96.98    6.64
   1   2  -3   96.47    6.83
   1   2  -3  103.40    6.92
   1   2  -3   95.35    6.49
   1   2  -3   99.36    6.87
   1   2  -3  100.59    6.75
   1   2  -3  106.00    7.75
   1   2  -3  103.60    6.78
   1   2  -3   93.69    6.51
   1   2  -3  112.63    6.97
  -1  -2   3   97.61    6.77
  -1  -2   3  105.22    7.65
  -1  -2   3  109.63    6.81
  -1  -2   3   99.98    6.09
  -1  -2   3   98.60    6.56
  -1  -2   3   99.82    6.73
  -1  -2   3  100.58    6.72
  -1  -2   3   99.18    6.49
  -1  -2   3  103.17    6.90
  -1  -2   3   99.66    6.74
  -1  -2   3   97.73    6.94
  -1  -2   3   97.20    6.69
  -1  -2   3   95.34    6.46
  -1  -2   3  101.47    6.89
   2   2  -3   40.72    2.65
  -2  -2   3   41.37    2.69
   3   2  -3   96.80    5.96
  -3  -2   3   94.46    6.00
   4   2  -3    4.49    0.75
  -4  -2   3    5.19    0.84
   5   2  -3   13.14    1.60
   5   2  -3   17.72    2.11
   5   2  -3   14.30    1.66
  -5  -2   3   15.51    1.91
  -5  -2   3   17.52    1.59
   6   2  -3    2.43    0.69
   6   2  -3    2.77    0.66
   6   2  -3    4.35    1.10
  -6  -2   3    3.47    0.99
  -6  -2   3    2.30    0.66
   7   2  -3    0.02    0.16
   7   2  -3   -0.03    0.16
   7   2  -3    0.08    0.21
  -7  -2   3    0.34    0.35
  -7  -2   3   -0.11    0.16
  -8  -2   3   22.05    2.82
  -8  -2   3   22.52    2.87
   9   2  -3    2.20    0.70
  -9  -2   3    1.38    0.72
  -9  -2   3    4.38    1.25
  10   2  -3    0.06    0.19
 -10  -2   3    0.03    0.25
 -10  -2   3    0.08    0.33
  11   2  -3    4.31    1.05
 -11  -2   3    6.94    1.92
 -11  -2   3    5.64    1.67
  12   2  -3    0.25    0.38
 -12  -2   3    0.20    0.48
 -12  -2   3    0.10    0.39
  13   2  -3   -0.16    0.19
 -13  -2   3    0.44    0.56
  14   2  -3    0.95    0.73
 -14  -2   3    1.01    0.70
  13  -3   3   -0.13    0.20
  12  -3   3    2.82    0.72
 -11   3  -3    5.44    1.61
  11  -3   3    3.80    0.81
 -10   3  -3    0.17    0.49
  10  -3   3    0.39    0.29
  -9   3  -3   10.61    1.85
   9  -3   3   11.89    1.32
  -8   3  -3    1.28    0.69
   8  -3   3    1.24    0.53
   8  -3   3    0.89    0.40
   8  -3   3    0.43    0.25
  -7   3  -3    7.66    1.35
   7  -3   3   13.01    2.04
   7  -3   3    9.38    1.03
   7  -3   3    9.25    1.29
  -6   3  -3    6.16    1.14
   6  -3   3   11.57    1.53
   6  -3   3    8.46    0.90
   6  -3   3   13.64    2.02
  -5   3  -3    9.82    1.41
   5  -3   3   12.28    1.83
   5  -3   3   12.27    1.48
  -4   3  -3    6.40    1.00
   4  -3   3    6.42    0.93
   4  -3   3    5.56    0.92
  -3   3  -3   11.09    1.00
   3  -3   3    8.25    0.83
   2  -3   3   16.72    1.21
  -1   3  -3    3.39    0.91
  -1   3  -3    3.22    1.42
  -1   3  -3    3.11    0.93
  -1   3  -3    3.59    0.97
  -1   3  -3    5.53    1.29
  -1   3  -3    4.34    1.14
  -1   3  -3    2.16    1.62
  -1   3  -3    3.60    1.41
  -1   3  -3    4.73    1.21
  -1   3  -3    3.09    1.30
  -1   3  -3    4.24    1.17
  -1   3  -3    4.95    1.50
  -1   3  -3    3.88    1.39
   1  -3   3    2.99    0.84
   1  -3   3    3.82    1.40
   1  -3   3    2.78    1.42
   1  -3   3    3.13    0.92
   1  -3   3    4.37    1.33
   1  -3   3    3.01    0.97
   1  -3   3    1.93    0.99
   1  -3   3    3.43    0.97
   1  -3   3    3.75    1.41
   1  -3   3    2.41    1.16
   1  -3   3    2.82    1.24
   1  -3   3    3.12    0.83
   1  -3   3    2.76    0.87
   1  -3   3    3.54    1.03
   1  -3   3    1.98    1.14
   0   3  -3    3.46    1.11
   0   3  -3    3.17    0.90
   0   3  -3    1.96    0.67
   0   3  -3    2.69    1.14
   0   3  -3    2.61    1.26
   0   3  -3    2.51    0.93
   0   3  -3    1.74    1.09
   0   3  -3    2.29    1.21
   0   3  -3    1.90    0.76
   0   3  -3    3.06    1.31
   0   3  -3    2.63    0.89
   0   3  -3    2.20    0.77
   0   3  -3    5.00    1.82
   0   3  -3    1.93    1.38
   0   3  -3    2.78    1.20
   0  -3   3    2.91    1.12
   0  -3   3    1.92    1.22
   0  -3   3    3.55    1.06
   0  -3   3    4.00    1.43
   0  -3   3    2.26    0.76
   0  -3   3    1.20    1.06
   0  -3   3    3.03    1.29
   0  -3   3    2.56    0.90
   0  -3   3    1.76    0.75
   0  -3   3    2.73    0.82
   0  -3   3    2.15    0.72
   0  -3   3    1.62    0.92
   0  -3   3    1.93    1.36
   0  -3   3   -0.06    1.45
   0  -3   3    2.23    0.90
  -1  -3   3   91.80    5.51
   2   3  -3   37.57    2.53
  -2  -3   3   40.29    2.58
   3   3  -3   29.14    2.33
   3   3  -3   28.99    2.09
  -3  -3   3   29.28    2.14
   4   3  -3    0.44    0.26
   4   3  -3    0.51    0.28
  -4  -3   3    0.01    0.17
   5   3  -3    2.59    0.64
   5   3  -3    2.71    0.68
  -5  -3   3    3.10    0.83
  -5  -3   3    2.19    0.59
   6   3  -3    2.43    0.62
   6   3  -3    2.45    0.70
  -6  -3   3    2.43    0.68
  -6  -3   3    1.46    0.63
   7   3  -3    2.08    0.73
   7   3  -3    1.13    0.47
   7   3  -3    4.40    1.19
  -7  -3   3    1.79    0.79
  -7  -3   3    1.57    0.56
   8   3  -3    0.40    0.34
  -8  -3   3    0.18    0.33
  -8  -3   3    0.18    0.38
   9   3  -3    0.93    0.53
  -9  -3   3    0.14    0.39
  -9  -3   3    1.55    0.74
  10   3  -3    1.13    0.53
 -10  -3   3    2.79    1.05
 -10  -3   3    1.48    0.76
  11   3  -3    1.21    0.60
 -11  -3   3    1.72    0.94
  12   3  -3    3.41    0.97
 -12  -3   3    3.24    1.36
  13   3  -3    2.85    0.93
 -13  -3   3    1.86    1.12
  14   3  -3    0.11    0.38
 -14  -3   3    0.40    0.52
 -12   4  -3    0.86    0.73
  12  -4   3    0.07    0.26
 -11   4  -3    0.14    0.50
  11  -4   3    0.91    0.39
  10  -4   3   -0.05    0.16
  -9   4  -3   15.95    2.32
   9  -4   3   15.35    1.33
  -8   4  -3    0.38    0.34
   8  -4   3    0.35    0.32
  -7   4  -3   -0.06    0.17
   7  -4   3    0.01    0.14
  -6   4  -3   17.28    2.14
   6  -4   3   25.12    2.14
   6  -4   3   15.33    1.56
  -5   4  -3    0.73    0.38
   5  -4   3    0.89    0.50
   5  -4   3    0.76    0.37
  -4   4  -3   29.65    2.41
   4  -4   3   30.24    2.22
   4  -4   3   34.78    2.64
  -3   4  -3    0.20    0.22
   3  -4   3    0.96    0.29
  -2   4  -3    4.21    1.17
  -2   4  -3    5.69    1.58
  -2   4  -3    3.29    1.09
  -2   4  -3    2.72    1.42
  -2   4  -3    5.47    1.78
  -2   4  -3    5.22    1.88
  -2   4  -3    4.96    1.34
  -2   4  -3    2.01    1.26
  -2   4  -3    4.23    1.23
  -2   4  -3    3.48    0.99
  -2   4  -3    3.41    1.03
  -2   4  -3    3.25    1.97
  -2   4  -3    3.39    1.55
  -2   4  -3    3.19    0.84
  -2   4  -3    6.68    1.59
   2  -4   3    4.11    1.16
   2  -4   3    2.95    2.08
   2  -4   3    3.57    1.10
   2  -4   3    2.27    1.18
   2  -4   3    2.26    0.82
   2  -4   3    3.28    1.10
   2  -4   3    3.60    1.49
   2  -4   3    4.07    0.85
   2  -4   3    1.98    1.64
   2  -4   3    3.04    1.33
   2  -4   3    3.22    0.96
   2  -4   3    2.84    0.98
   2  -4   3    4.49    1.59
   2  -4   3    1.73    1.78
   2  -4   3    0.62    1.45
   2  -4   3    4.50    1.02
  -1   4  -3   22.51    2.37
  -1   4  -3   29.31    3.37
  -1   4  -3   22.34    2.46
  -1   4  -3   23.06    2.46
  -1   4  -3   30.40    2.79
  -1   4  -3   24.59    3.18
  -1   4  -3   21.54    2.14
  -1   4  -3   27.12    2.60
  -1   4  -3   22.99    2.32
  -1   4  -3   22.02    2.40
  -1   4  -3   24.07    2.65
  -1   4  -3   22.92    2.25
  -1   4  -3   20.15    2.15
  -1   4  -3   25.07    3.13
  -1   4  -3   22.06    2.31
   1  -4   3   23.12    2.41
   1  -4   3   22.75    2.53
   1  -4   3   26.72    2.73
   1  -4   3   20.67    2.37
   1  -4   3   24.19    3.01
   1  -4   3   21.34    2.20
   1  -4   3   23.01    2.54
   1  -4   3   22.14    3.15
   1  -4   3   20.09    2.20
   1  -4   3   24.84    3.09
   1  -4   3   22.92    2.44
   1  -4   3   20.11    2.19
   1  -4   3   23.95    3.02
   1  -4   3   25.89    2.78
   1  -4   3   21.46    2.43
   0   4  -3    2.23    0.37
   1   4  -3   37.52    2.50
   2   4  -3    5.51    0.69
   2   4  -3    6.61    0.91
  -2  -4   3    5.65    0.76
   3   4  -3   84.98    5.40
   3   4  -3   82.71    5.31
  -3  -4   3   84.67    5.38
   4   4  -3   20.26    1.77
   4   4  -3   23.33    1.88
  -4  -4   3   24.69    1.95
   5   4  -3    1.74    0.51
   5   4  -3    0.94    0.35
  -5  -4   3    2.29    0.66
   6   4  -3    1.86    0.54
   6   4  -3    3.06    0.75
  -6  -4   3    3.58    1.01
  -6  -4   3    2.03    0.70
   7   4  -3   12.23    1.62
   7   4  -3    9.84    1.57
  -7  -4   3    8.73    1.46
  -7  -4   3    9.21    1.62
   8   4  -3    0.42    0.33
  -8  -4   3    0.86    0.58
  -8  -4   3    0.31    0.44
   9   4  -3    1.61    0.66
  -9  -4   3    0.44    0.65
  -9  -4   3    0.57    0.55
  10   4  -3    1.86    0.69
 -10  -4   3    3.80    1.20
  11   4  -3   -0.01    0.30
 -11  -4   3    0.02    0.43
  12   4  -3    1.69    0.79
 -12  -4   3    0.16    0.44
  13   4  -3   -0.33    0.25
 -13  -4   3    0.04    0.30
 -12   5  -3    0.03    0.29
 -11   5  -3    1.98    0.93
 -10   5  -3    3.48    1.16
  10  -5   3    2.21    0.51
  -9   5  -3    1.41    0.78
  -8   5  -3    7.04    1.50
   8  -5   3    7.43    1.26
  -7   5  -3    3.24    0.92
   7  -5   3    7.52    1.26
  -6   5  -3   18.01    2.22
   6  -5   3   25.55    2.26
   6  -5   3   19.36    1.73
  -5   5  -3    3.69    0.82
   5  -5   3    6.02    1.32
   5  -5   3    3.20    0.68
  -4   5  -3    7.12    1.10
   4  -5   3    9.04    1.05
   4  -5   3   12.07    1.76
   3  -5   3   26.41    1.80
  -2   5  -3    3.76    1.60
  -2   5  -3    5.28    1.62
  -2   5  -3    1.32    2.12
  -2   5  -3    2.56    1.05
  -2   5  -3    1.74    1.17
  -2   5  -3    3.37    1.03
  -2   5  -3    3.00    1.69
  -2   5  -3    2.95    1.03
  -2   5  -3    4.02    1.04
  -2   5  -3    2.56    0.83
  -2   5  -3    1.95    2.32
  -2   5  -3    4.22    1.11
  -2   5  -3    3.95    1.60
  -2   5  -3    2.96    1.15
  -2   5  -3    2.52    1.71
   2  -5   3    1.90    0.93
   2  -5   3    1.76    0.84
   2  -5   3    2.14    1.48
   2  -5   3    1.37    1.68
   2  -5   3    2.74    0.99
   2  -5   3    3.27    2.12
   2  -5   3    4.72    1.90
   2  -5   3    3.26    1.07
   2  -5   3    2.89    1.47
   2  -5   3    3.27    0.99
   2  -5   3    3.68    2.06
   2  -5   3    1.22    1.76
   2  -5   3    2.76    1.10
   2  -5   3    5.52    1.93
   2  -5   3    2.39    0.96
  -1   5  -3    5.70    1.72
  -1   5  -3    7.20    1.45
  -1   5  -3    8.33    2.31
  -1   5  -3    7.36    1.85
  -1   5  -3    4.25    2.35
  -1   5  -3    7.16    2.61
  -1   5  -3    7.02    1.71
  -1   5  -3    7.22    1.46
  -1   5  -3    7.88    1.92
  -1   5  -3    7.37    1.69
  -1   5  -3    9.52    1.96
  -1   5  -3    6.80    1.48
  -1   5  -3    6.46    1.52
   1  -5   3    9.65    2.15
   1  -5   3    8.05    1.74
   1  -5   3    5.32    1.43
   1  -5   3    7.18    1.69
   1  -5   3    7.96    1.72
   1  -5   3    9.33    2.62
   1  -5   3    9.10    2.06
   1  -5   3    7.45    2.04
   1  -5   3    5.67    2.13
   1  -5   3    7.44    1.52
   1  -5   3    6.18    1.64
   1  -5   3    6.88    2.21
   1  -5   3    6.13    1.71
   1  -5   3    9.06    2.44
   1  -5   3    7.70    1.56
   0   5  -3    2.67    0.43
   1   5  -3    7.93    0.89
   2   5  -3   43.48    3.25
   2   5  -3   47.18    2.98
   3   5  -3   15.08    1.58
   3   5  -3   12.10    1.13
   4   5  -3    1.36    0.44
   4   5  -3    1.90    0.57
   5   5  -3    2.16    0.59
   5   5  -3    2.09    0.58
   6   5  -3    0.00    0.11
   6   5  -3    0.20    0.29
  -6  -5   3    1.27    0.53
   7   5  -3   -0.12    0.12
   7   5  -3    0.74    0.38
  -7  -5   3    0.15    0.36
  -8  -5   3    2.78    1.09
   9   5  -3   -0.15    0.21
  -9  -5   3    0.83    0.76
  10   5  -3    0.04    0.26
 -10  -5   3    0.91    0.75
  11   5  -3    2.88    0.88
 -11  -5   3    2.89    1.09
  12   5  -3    0.61    0.45
 -12  -5   3    1.30    0.81
  13   5  -3   -0.09    0.35
 -13  -5   3    0.11    0.35
 -12   6  -3    1.26    0.78
 -11   6  -3   -0.16    0.18
 -10   6  -3    1.21    0.76
  -9   6  -3    0.83    0.57
  -8   6  -3    9.92    1.82
   8  -6   3   14.53    1.77
  -7   6  -3    9.37    1.75
   7  -6   3    8.52    1.31
  -6   6  -3    1.96    0.69
   6  -6   3    2.52    0.76
   6  -6   3    2.81    0.64
  -5   6  -3    0.34    0.33
   5  -6   3    0.08    0.14
   5  -6   3    0.42    0.23
  -4   6  -3    0.84    0.47
   4  -6   3    2.01    0.43
  -3   6  -3    6.08    2.07
  -3   6  -3    4.43    1.28
  -3   6  -3    6.44    1.75
  -3   6  -3    3.87    2.78
  -3   6  -3    5.39    2.26
  -3   6  -3    7.18    1.86
  -3   6  -3    5.17    1.44
  -3   6  -3    8.46    2.77
  -3   6  -3    4.25    1.06
  -3   6  -3    4.44    1.76
  -3   6  -3    5.94    1.25
  -3   6  -3    5.21    1.82
  -3   6  -3    5.73    1.49
   3  -6   3    6.89    2.18
   3  -6   3    5.13    1.38
   3  -6   3    4.76    1.51
   3  -6   3    5.36    1.49
   3  -6   3    0.73    2.15
   3  -6   3    6.82    1.96
   3  -6   3    4.21    1.28
   3  -6   3    4.29    2.33
   3  -6   3    5.12    1.39
   3  -6   3    6.06    1.37
   3  -6   3    6.47    2.54
   3  -6   3    8.11    2.44
   3  -6   3    1.98    3.04
   3  -6   3    4.93    2.49
   3  -6   3    4.45    1.32
  -2   6  -3    7.42    1.92
  -2   6  -3    1.07    2.52
  -2   6  -3    6.09    2.12
  -2   6  -3    5.30    1.57
  -2   6  -3    5.53    2.57
  -2   6  -3    4.93    1.33
  -2   6  -3    4.53    1.38
  -2   6  -3    5.78    1.95
  -2   6  -3    3.89    1.82
  -2   6  -3    4.47    1.29
  -2   6  -3    3.91    1.26
  -2   6  -3    5.39    1.31
  -2   6  -3    3.69    1.07
  -2   6  -3    3.81    2.05
   2  -6   3    4.49    3.01
   2  -6   3    5.17    2.02
   2  -6   3    7.18    1.81
   2  -6   3    4.60    1.30
   2  -6   3    5.83    1.47
   2  -6   3    4.37    2.35
   2  -6   3    6.00    2.28
   2  -6   3    5.77    1.76
   2  -6   3    4.23    1.86
   2  -6   3    3.30    2.23
   2  -6   3    4.66    1.45
   2  -6   3    4.39    1.40
   2  -6   3    3.42    2.37
   2  -6   3    5.91    1.51
   2  -6   3    5.10    2.53
  -1   6  -3    0.47    0.50
  -1   6  -3    1.03    0.61
  -1   6  -3    0.85    0.66
  -1   6  -3    1.34    2.14
  -1   6  -3    0.15    0.50
  -1   6  -3    0.95    0.78
  -1   6  -3    2.91    2.25
  -1   6  -3    2.67    1.81
  -1   6  -3    1.53    1.74
  -1   6  -3    0.90    2.02
  -1   6  -3    0.61    0.57
  -1   6  -3    0.33    0.80
  -1   6  -3   -1.21    2.38
  -1   6  -3    0.17    0.52
  -1   6  -3   -0.04    1.77
   1  -6   3    1.23    2.02
   1  -6   3    0.19    0.71
   1  -6   3    0.20    0.47
   1  -6   3    1.86    2.70
   1  -6   3    0.65    0.54
   1  -6   3    0.09    0.33
   1  -6   3    0.74    0.69
   1  -6   3    0.57    0.71
   1  -6   3    0.56    0.52
   1  -6   3    0.94    1.95
   1  -6   3   -1.27    2.15
   1  -6   3   -1.64    1.80
   1  -6   3    0.61    0.52
   1  -6   3    2.46    2.40
   1  -6   3    0.29    1.97
   0   6  -3    6.72    0.75
   1   6  -3   21.32    1.60
   2   6  -3    1.67    0.44
   2   6  -3    2.20    0.44
   3   6  -3    0.30    0.24
   3   6  -3    0.23    0.20
   4   6  -3    1.38    0.43
   4   6  -3    0.96    0.46
   5   6  -3    1.84    0.59
   5   6  -3    2.20    0.64
   6   6  -3    0.47    0.26
   6   6  -3   -0.02    0.15
  -6  -6   3   -0.10    0.20
   7   6  -3    0.80    0.48
   7   6  -3    0.58    0.41
  -7  -6   3    0.99    0.55
   8   6  -3    2.64    0.81
  -8  -6   3    1.68    0.74
   9   6  -3    3.15    0.90
  -9  -6   3    2.89    1.05
  10   6  -3    0.44    0.35
 -10  -6   3    0.41    0.51
  11   6  -3    2.23    0.84
 -11  -6   3    1.39    0.82
  12   6  -3    0.62    0.43
 -12  -6   3   -0.30    0.24
  13   6  -3    0.18    0.45
 -13  -6   3    1.28    1.01
 -12   7  -3    0.55    0.59
 -11   7  -3    1.86    0.94
 -10   7  -3    0.93    0.68
  -9   7  -3    0.80    0.67
  -8   7  -3    2.33    0.93
   8  -7   3    4.33    0.92
  -7   7  -3    0.14    0.29
   7  -7   3    0.23    0.23
  -6   7  -3    0.12    0.34
   6  -7   3    0.34    0.27
  -5   7  -3    0.05    0.17
  -5   7  -3   -0.22    0.18
   5  -7   3    0.03    0.23
  -4   7  -3    1.30    0.59
  -4   7  -3    1.38    0.43
  -3   7  -3   59.56    4.85
  -3   7  -3   55.38    5.78
  -3   7  -3   52.44    4.71
  -3   7  -3   57.60    5.87
  -3   7  -3   54.04    5.15
  -3   7  -3   50.01    5.32
  -3   7  -3   56.42    4.83
  -3   7  -3   52.14    4.18
  -3   7  -3   44.11    3.74
  -3   7  -3   56.15    4.53
  -3   7  -3   51.57    4.58
  -3   7  -3   45.36    4.75
  -3   7  -3   52.83    5.61
  -3   7  -3   57.05    6.04
   3  -7   3   52.25    5.72
   3  -7   3   59.24    5.48
   3  -7   3   53.06    4.65
   3  -7   3   59.84    5.97
   3  -7   3   45.11    4.25
   3  -7   3   55.02    5.14
   3  -7   3   49.73    4.97
   3  -7   3   51.13    5.12
   3  -7   3   52.77    4.68
   3  -7   3   51.11    4.65
   3  -7   3   47.93    4.78
   3  -7   3   48.05    5.57
   3  -7   3   51.75    5.41
   3  -7   3   50.28    4.38
   3  -7   3   55.85    4.95
  -2   7  -3    3.32    2.14
  -2   7  -3    5.19    1.35
  -2   7  -3    5.47    3.20
  -2   7  -3    6.87    1.62
  -2   7  -3    8.30    2.38
  -2   7  -3    5.54    1.55
  -2   7  -3    4.90    1.49
  -2   7  -3    6.87    2.17
  -2   7  -3    4.97    1.49
  -2   7  -3    3.96    2.89
  -2   7  -3    5.64    1.53
  -2   7  -3    3.91    2.56
  -2   7  -3    3.88    1.40
  -2   7  -3    3.90    2.51
   2  -7   3    6.34    1.59
   2  -7   3    4.77    1.48
   2  -7   3    4.85    2.64
   2  -7   3    6.79    3.06
   2  -7   3    6.56    2.36
   2  -7   3    6.31    2.89
   2  -7   3    3.57    1.25
   2  -7   3    5.70    2.77
   2  -7   3    5.38    1.51
   2  -7   3    4.35    1.99
   2  -7   3    5.55    1.77
   2  -7   3    4.05    1.28
   2  -7   3    4.11    3.61
   2  -7   3    6.71    2.01
   2  -7   3    4.12    2.60
  -1   7  -3   21.56    2.73
  -1   7  -3   23.55    2.68
  -1   7  -3   24.02    2.64
  -1   7  -3   23.78    3.62
  -1   7  -3   24.32    3.08
  -1   7  -3   21.35    2.54
  -1   7  -3   29.10    3.87
  -1   7  -3   21.56    3.98
  -1   7  -3   19.43    3.86
  -1   7  -3   19.55    2.26
  -1   7  -3   22.81    3.32
  -1   7  -3   24.92    2.70
  -1   7  -3   30.30    3.51
  -1   7  -3   23.50    3.69
  -1   7  -3   20.55    4.33
  -1   7  -3   26.17    3.68
   1  -7   3   28.86    4.34
   1  -7   3   24.74    2.89
   1  -7   3   20.99    2.72
   1  -7   3   26.24    3.85
   1  -7   3   23.62    4.69
   1  -7   3   24.53    3.57
   1  -7   3   21.03    3.67
   1  -7   3   25.38    3.92
   1  -7   3   23.69    3.78
   1  -7   3   23.73    2.68
   1  -7   3   27.09    4.09
   1  -7   3   22.68    4.13
   1  -7   3   23.13    4.43
   0   7  -3    6.35    0.79
   1   7  -3   13.11    2.79
   1   7  -3    5.56    2.40
   1   7  -3   11.99    3.14
   1   7  -3    6.55    2.65
   1   7  -3    9.56    2.55
   1   7  -3    4.10    3.03
   1   7  -3    7.80    2.02
   1   7  -3    7.72    2.00
   1   7  -3    7.38    1.87
   1   7  -3    6.22    2.63
   1   7  -3    8.74    1.30
   1   7  -3   13.44    3.75
   1   7  -3    5.03    1.63
   1   7  -3    7.85    2.03
   1   7  -3    5.53    2.33
   1   7  -3    7.61    1.84
  -1  -7   3    9.07    2.68
  -1  -7   3   11.41    4.08
  -1  -7   3   10.38    2.61
  -1  -7   3    7.80    3.55
  -1  -7   3    7.79    1.86
  -1  -7   3   13.75    2.92
  -1  -7   3    9.38    3.21
  -1  -7   3    9.79    2.73
  -1  -7   3    9.44    2.65
  -1  -7   3    9.53    2.08
  -1  -7   3    8.38    1.90
  -1  -7   3    6.57    2.09
   2   7  -3    1.19    0.41
   2   7  -3    1.01    0.33
   3   7  -3   14.95    1.33
   3   7  -3   17.12    1.77
   4   7  -3    2.46    0.70
   4   7  -3    4.15    0.83
   5   7  -3   19.81    2.18
   5   7  -3   15.20    1.91
   6   7  -3    6.83    1.40
   6   7  -3   11.02    1.54
  -6  -7   3    7.10    1.49
   7   7  -3    0.95    0.52
   7   7  -3    2.08    0.82
  -7  -7   3    1.04    0.56
   8   7  -3    1.14    0.82
  -8  -7   3    1.18    1.13
   9   7  -3    0.00    0.24
  -9  -7   3   -0.14    0.18
  10   7  -3    1.61    0.73
 -10  -7   3    1.81    0.95
  11   7  -3   13.54    2.09
 -11  -7   3    8.90    2.01
  12   7  -3    1.99    0.87
 -12  -7   3    2.26    1.03
 -11   8  -3    0.76    0.64
 -10   8  -3    0.70    0.66
  -9   8  -3    3.11    1.15
  -8   8  -3    1.21    0.81
  -7   8  -3    2.11    0.75
  -6   8  -3    2.07    0.74
  -5   8  -3    0.17    0.24
  -5   8  -3    0.12    0.32
   5  -8   3    0.62    0.49
  -4   8  -3   14.80    2.15
  -1   8  -3   12.97    2.80
  -1   8  -3   12.16    2.90
  -1   8  -3   16.11    2.84
  -1   8  -3   11.24    3.39
  -1   8  -3   15.93    3.23
  -1   8  -3   16.33    2.80
  -1   8  -3   10.73    3.36
  -1   8  -3   11.04    3.33
  -1   8  -3   12.87    2.58
  -1   8  -3   13.50    1.82
  -1   8  -3   14.24    2.49
  -1   8  -3    9.09    4.07
  -1   8  -3   13.66    4.14
  -1   8  -3   20.87    3.18
  -1   8  -3   14.18    2.92
  -1   8  -3   17.19    3.38
   1  -8   3   14.03    2.68
   1  -8   3   13.86    3.00
   1  -8   3    9.67    3.15
   1  -8   3   10.30    2.68
   1  -8   3   13.43    3.78
   1  -8   3   15.80    4.40
   1  -8   3   16.34    2.75
   1  -8   3   15.07    2.87
   1  -8   3    7.27    3.30
   1  -8   3   21.54    3.94
   1  -8   3   17.43    4.25
   0   8  -3   20.45    1.52
   1   8  -3   24.07    1.81
   2   8  -3   13.88    1.53
   3   8  -3   -0.10    0.11
   3   8  -3    0.10    0.17
   4   8  -3    1.93    0.58
   4   8  -3    1.34    0.48
   5   8  -3    1.37    0.56
   5   8  -3    2.60    0.67
   6   8  -3   12.16    1.79
   6   8  -3   18.91    2.19
  -6  -8   3   13.56    2.14
   7   8  -3    0.04    0.20
  -7  -8   3    0.54    0.53
   8   8  -3    0.20    0.30
  -8  -8   3   -0.11    0.31
   9   8  -3   -0.10    0.21
  -9  -8   3    0.46    0.59
  10   8  -3    0.08    0.26
 -10  -8   3    0.49    0.53
  11   8  -3    0.08    0.33
 -11  -8   3   -0.11    0.37
  12   8  -3   11.41    2.06
 -12  -8   3    5.26    1.68
 -11   9  -3    0.69    0.67
 -10   9  -3    2.16    0.96
  -9   9  -3   -0.15    0.14
  -8   9  -3    0.03    0.42
  -7   9  -3    2.78    0.98
  -6   9  -3    0.64    0.66
  -5   9  -3   -0.21    0.16
  -5   9  -3    0.18    0.20
  -4   9  -3    1.13    0.58
   0   9  -3    3.76    0.81
   1   9  -3    0.94    0.34
   2   9  -3    3.73    0.64
   2   9  -3    3.68    0.72
   3   9  -3    4.58    0.81
   3   9  -3    2.99    0.74
   4   9  -3   15.27    1.78
   4   9  -3   12.41    1.70
   5   9  -3    4.65    0.98
   5   9  -3    1.61    0.63
   6   9  -3   21.61    2.49
   6   9  -3   22.89    2.11
  -6  -9   3   21.89    2.81
   7   9  -3   10.98    1.66
  -7  -9   3    7.89    1.70
   8   9  -3    2.85    0.84
  -8  -9   3    2.54    1.10
   9   9  -3    4.79    1.16
  -9  -9   3    5.29    1.39
  10   9  -3    2.86    0.94
 -10  -9   3    1.51    0.81
  11   9  -3    4.06    1.25
 -11  -9   3    6.06    1.75
  12   9  -3    0.21    0.45
 -12  -9   3    0.92    0.78
 -10  10  -3    1.55    0.89
  -9  10  -3    2.14    1.03
  -8  10  -3    0.30    0.35
  -7  10  -3    2.97    1.01
  -6  10  -3    6.30    1.34
  -5  10  -3    5.89    1.31
  -4  10  -3    3.53    0.89
   0  10  -3    4.47    0.73
   1  10  -3    1.19    0.44
   2  10  -3   12.64    1.52
   2  10  -3   11.36    1.31
   3  10  -3    6.70    1.02
   3  10  -3    5.89    1.02
   4  10  -3    0.21    0.27
   4  10  -3    0.26    0.24
   5  10  -3    3.23    0.89
   5  10  -3    2.43    0.79
   6  10  -3    3.62    1.00
   6  10  -3    1.72    0.70
  -6 -10   3    2.62    0.93
   7  10  -3   16.46    2.13
  -7 -10   3    9.75    1.97
   8  10  -3    0.80    0.61
  -8 -10   3    1.34    0.83
   9  10  -3   -0.22    0.26
  -9 -10   3    0.14    0.40
  10  10  -3   -0.22    0.23
 -10 -10   3   -0.24    0.22
  11  10  -3   -0.05    0.39
 -11 -10   3    0.73    0.74
 -10  11  -3    0.25    0.44
  -9  11  -3    3.99    1.53
  -8  11  -3   -0.04    0.26
  -7  11  -3    0.26    0.46
  -6  11  -3    1.31    0.78
  -5  11  -3    3.53    1.10
  -4  11  -3    0.07    0.26
   0  11  -3    0.19    0.19
   1  11  -3    5.39    0.95
   2  11  -3    3.26    0.76
   3  11  -3    0.43    0.27
   3  11  -3    0.76    0.39
   4  11  -3    0.10    0.23
   4  11  -3    0.11    0.22
   5  11  -3   18.04    2.18
   5  11  -3   21.50    2.43
   6  11  -3    1.30    0.66
  -6 -11   3    1.41    0.81
   7  11  -3    0.04    0.26
  -7 -11   3    0.19    0.45
   8  11  -3   -0.24    0.28
  -8 -11   3   -0.18    0.21
   9  11  -3    3.21    1.04
  -9 -11   3    3.44    1.36
 -10 -11   3    0.12    0.41
  -9  12  -3    1.02    0.81
  -8  12  -3    2.82    1.17
  -7  12  -3    0.12    0.36
  -6  12  -3    0.52    0.60
  -5  12  -3    0.67    0.54
  -4  12  -3    4.03    1.04
   0  12  -3   -0.05    0.12
   1  12  -3    1.47    0.53
   2  12  -3    1.73    0.54
   3  12  -3    0.52    0.37
   3  12  -3    1.02    0.43
   4  12  -3    0.96    0.48
   4  12  -3   -0.03    0.24
   5  12  -3    0.17    0.33
   5  12  -3   -0.06    0.20
   6  12  -3    1.32    0.61
  -6 -12   3    0.29    0.43
   7  12  -3    1.06    0.60
  -7 -12   3    0.74    0.64
   8  12  -3    1.46    0.69
  -8 -12   3    0.50    0.52
   9  12  -3    1.57    0.83
  -9 -12   3    0.27    0.41
  10  12  -3   -0.28    0.27
 -10 -12   3    0.00    0.35
  -8  13  -3    2.67    1.31
  -7  13  -3    0.90    0.77
  -6  13  -3    5.28    1.37
  -5  13  -3    5.72    1.36
  -4  13  -3    5.57    1.37
   0  13  -3   -0.13    0.13
   1  13  -3    5.01    0.95
   2  13  -3    4.33    0.94
   3  13  -3   14.73    1.72
   3  13  -3   14.48    1.93
   4  13  -3    0.30    0.30
   4  13  -3    0.85    0.89
   5  13  -3    4.19    1.04
   5  13  -3    3.74    0.99
   6  13  -3    0.55    0.51
  -6 -13   3    0.19    0.45
   7  13  -3    0.73    0.61
  -7 -13   3    0.50    0.53
   8  13  -3    2.42    0.91
  -8 -13   3    1.43    0.79
   9  13  -3   -0.43    0.28
  -9 -13   3    0.60    0.62
  -7  14  -3    1.51    0.88
  -6  14  -3   -0.15    0.26
  -5  14  -3    0.14    0.31
  -4  14  -3    0.92    0.59
   0  14  -3    0.15    0.22
   1  14  -3    1.23    0.50
   2  14  -3    3.48    0.83
   3  14  -3    0.44    0.40
   3  14  -3    0.13    0.24
   4  14  -3    0.42    0.41
   5  14  -3   -0.04    0.29
  -5 -14   3    0.23    0.52
   6  14  -3    0.25    0.37
  -6 -14   3   -0.15    0.29
   7  14  -3    0.90    0.64
  -7 -14   3    0.18    0.26
   8  14  -3    1.17    0.74
  -8 -14   3   -0.35    0.27
  -5  15  -3    2.02    1.00
  -4  15  -3    3.00    1.17
   0  15  -3    5.24    0.96
   1  15  -3    5.99    1.08
   2  15  -3    8.07    1.35
   3  15  -3    0.64    0.45
   4  15  -3    0.56    0.34
   4  15  -3    0.55    0.35
   5  15  -3    1.26    0.65
  -5 -15   3    1.32    0.70
   6  15  -3    2.93    0.98
  -6 -15   3    3.54    1.22
   0  16  -3    0.71    0.34
   1  16  -3    5.93    1.12
   2  16  -3   16.94    2.18
   3  16  -3    9.65    1.52
   4  16  -3    0.05    0.28
   4  16  -3    0.14    0.27
  -4 -16   3    0.29    0.52
  -3 -16  -4    0.14    0.33
   3  16   4   -0.01    0.25
  -2 -16  -4   -0.16    0.22
   2  16   4    0.78    0.65
  -1 -16  -4   -0.07    0.26
   1  16   4    0.37    0.37
   0 -16  -4    1.12    0.62
   0  16   4    1.20    0.60
   1 -16  -4   -0.10    0.25
  -1  16   4    0.21    0.42
   2 -16  -4    4.27    1.02
  -2  16   4    4.93    1.44
   3 -16  -4   -0.01    0.27
  -3  16   4    0.38    0.41
   4 -16  -4    0.72    0.54
  -4  16   4    0.71    0.55
  -4  16   4    0.41    0.38
  -5 -15  -4   -0.01    0.24
   5  15   4    0.34    0.36
  -4 -15  -4    0.73    0.51
  -4 -15  -4    0.13    0.29
   4  15   4    0.43    0.31
  -3 -15  -4   -0.11    0.23
   3  15   4   -0.11    0.22
  -2 -15  -4    0.12    0.35
   2  15   4   -0.06    0.20
  -1 -15  -4    3.26    1.04
   1  15   4    3.48    1.02
   0 -15  -4   -0.24    0.22
   0  15   4    0.63    0.44
   1 -15  -4   -0.05    0.23
   2 -15  -4    0.12    0.26
  -2  15   4    0.65    0.54
   3 -15  -4   -0.11    0.24
  -3  15   4   -0.11    0.34
   4 -15  -4    1.00    0.52
  -4  15   4    1.12    0.69
  -4  15   4    0.59    0.52
   5 -15  -4    0.06    0.29
  -5  15   4    0.26    0.34
  -5  15   4    0.35    0.40
   6 -15  -4    0.33    0.37
  -6  15   4    0.77    0.57
  -6  15   4    1.97    1.14
   6  14   4    0.67    0.83
  -5 -14  -4    0.56    0.59
  -5 -14  -4    0.11    0.26
   5  14   4    0.41    0.49
  -4 -14  -4    0.28    0.33
  -4 -14  -4    1.51    1.07
   4  14   4    0.71    0.47
  -3 -14  -4    2.24    0.89
   3  14   4    1.22    0.56
  -2 -14  -4    0.23    0.33
   2  14   4    0.28    0.40
  -1 -14  -4    0.95    0.51
   1  14   4    2.52    0.78
   0 -14  -4   -0.09    0.16
   0  14   4    0.10    0.37
   1 -14  -4    9.23    1.57
   2 -14  -4    0.06    0.25
  -2  14   4    0.66    0.53
   3 -14  -4    1.85    0.64
  -3  14   4    2.91    1.05
   4 -14  -4    2.22    0.69
  -4  14   4    1.97    1.02
  -5  14   4    0.10    0.26
  -5  14   4    0.33    0.48
   6 -14  -4    0.16    0.24
  -6  14   4    0.00    0.29
  -6  14   4   -0.12    0.22
   7 -14  -4    5.79    0.97
  -7  14   4    3.84    1.34
  -7  14   4    9.69    1.87
  -7 -13  -4    0.56    0.46
   7  13   4    2.34    1.34
  -6 -13  -4    3.32    1.06
  -6 -13  -4    1.58    0.68
   6  13   4    3.71    1.16
  -5 -13  -4    2.47    0.77
   5  13   4    5.92    1.50
  -4 -13  -4    2.60    0.81
  -4 -13  -4    2.43    0.86
   4  13   4    3.69    1.09
  -3 -13  -4    0.54    0.44
  -3 -13  -4    0.12    0.28
   3  13   4    0.24    0.36
  -2 -13  -4    2.01    0.74
   2  13   4    2.59    0.82
  -1 -13  -4    0.11    0.23
   1  13   4    0.43    0.38
   0 -13  -4   -0.11    0.14
   0  13   4    0.11    0.21
   1 -13  -4    0.44    0.37
  -1  13   4    0.20    0.31
   2 -13  -4    8.24    1.31
  -2  13   4    4.76    1.30
   3 -13  -4    0.24    0.38
  -3  13   4    0.03    0.35
   4 -13  -4    3.95    0.82
  -4  13   4    1.84    0.87
   5 -13  -4    0.25    0.29
  -5  13   4    0.15    0.36
  -5  13   4   -0.04    0.22
   6 -13  -4    7.56    1.21
  -6  13   4    5.90    1.39
  -6  13   4    5.96    1.66
   7 -13  -4    0.73    0.36
  -7  13   4    0.73    0.57
  -7  13   4    0.98    0.72
   8 -13  -4    0.21    0.28
  -8  13   4    0.55    0.47
  -8  13   4    0.72    0.75
  -9  13   4    0.27    0.50
  -9  13   4    0.08    0.34
  -8 -12  -4    0.10    0.27
   8  12   4    0.24    0.36
  -7 -12  -4   -0.18    0.21
  -7 -12  -4    0.35    0.42
   7  12   4   -0.13    0.30
  -6 -12  -4    0.08    0.42
  -6 -12  -4    0.16    0.38
   6  12   4    0.31    0.34
  -5 -12  -4    6.25    1.49
  -5 -12  -4    6.94    1.40
   5  12   4    9.03    1.64
  -4 -12  -4    0.68    0.41
  -4 -12  -4    1.25    0.65
   4  12   4    0.32    0.34
  -3 -12  -4    1.57    0.66
  -3 -12  -4    2.03    0.62
   3  12   4    3.17    0.90
  -2 -12  -4    2.41    0.80
   2  12   4    2.11    0.71
  -1 -12  -4    8.53    1.51
   1  12   4    8.48    1.53
   0 -12  -4   14.15    1.83
   0  12   4   14.00    1.87
  -1  12   4    0.83    0.46
   2 -12  -4   -0.03    0.17
  -2  12   4    1.14    0.61
   3 -12  -4    0.87    0.41
  -3  12   4    0.23    0.39
   4 -12  -4   10.40    1.44
  -4  12   4   11.03    1.85
   5 -12  -4   -0.14    0.17
  -5  12   4   -0.05    0.25
  -5  12   4    0.41    0.41
   6 -12  -4    2.37    0.57
  -6  12   4    1.85    0.72
  -6  12   4    2.09    1.01
   7 -12  -4    9.03    1.22
  -7  12   4    6.31    1.65
  -7  12   4    6.97    1.58
   8 -12  -4    3.52    0.78
  -8  12   4    2.08    0.78
  -8  12   4    1.96    0.89
  -9  12   4    1.05    0.64
  -9  12   4    0.28    0.42
  10 -12  -4    0.16    0.26
 -10  12   4    0.24    0.34
 -10  12   4    0.06    0.35
  -9 -11  -4    0.18    0.34
   9  11   4    0.65    0.61
  -8 -11  -4   -0.08    0.26
  -8 -11  -4    0.58    0.47
   8  11   4    0.80    0.60
  -7 -11  -4    1.40    0.69
   7  11   4    1.83    0.78
  -6 -11  -4    3.46    1.00
  -6 -11  -4    7.01    1.52
   6  11   4    6.40    1.42
  -5 -11  -4    0.99    0.55
  -5 -11  -4    2.41    0.95
   5  11   4    1.40    0.61
  -4 -11  -4    1.30    0.54
  -4 -11  -4    0.07    0.28
   4  11   4    0.58    0.42
  -3 -11  -4   -0.11    0.11
  -3 -11  -4    0.04    0.20
   3  11   4    0.23    0.50
  -2 -11  -4    0.34    0.25
  -2 -11  -4   -0.06    0.15
   2  11   4    0.58    0.49
  -1 -11  -4    6.33    1.17
   1  11   4    7.89    1.40
   0 -11  -4    3.29    0.82
   0  11   4    6.69    1.23
   1 -11  -4    0.56    0.36
  -1  11   4    0.59    0.36
   2 -11  -4    1.16    0.43
  -2  11   4    1.98    0.76
   3 -11  -4    0.18    0.26
  -3  11   4   -0.05    0.27
   4 -11  -4    0.41    0.35
  -4  11   4   -0.11    0.21
   5 -11  -4   14.08    1.58
  -5  11   4    9.67    1.65
  -5  11   4   15.48    2.49
   6 -11  -4    3.02    0.67
  -6  11   4    2.32    1.03
  -6  11   4    2.14    0.81
   7 -11  -4    2.91    0.67
  -7  11   4    1.93    0.90
   8 -11  -4    0.08    0.22
  -8  11   4   -0.08    0.22
  -8  11   4   -0.34    0.20
   9 -11  -4    1.22    0.50
  -9  11   4   -0.09    0.25
  -9  11   4    1.76    0.81
  10 -11  -4    0.37    0.28
 -10  11   4    1.12    0.66
 -10  11   4    0.00    0.35
 -10 -10  -4    1.45    0.86
  10  10   4    0.02    0.35
  -9 -10  -4   -0.13    0.22
  -9 -10  -4    0.55    0.50
   9  10   4    0.45    0.49
  -8 -10  -4    0.12    0.46
  -8 -10  -4    0.66    0.58
   8  10   4    0.37    0.54
  -7 -10  -4   -0.15    0.18
  -7 -10  -4   -0.04    0.22
   7  10   4    0.47    0.42
  -6 -10  -4    0.35    0.41
  -6 -10  -4   -0.15    0.15
   6  10   4    0.05    0.22
  -5 -10  -4    1.01    0.53
  -5 -10  -4   -0.01    0.21
   5  10   4   -0.03    0.20
  -4 -10  -4   -0.15    0.16
  -4 -10  -4    0.03    0.17
  -3 -10  -4    2.36    0.66
  -3 -10  -4    1.84    0.66
   3  10   4    1.71    0.64
  -2 -10  -4    2.18    0.95
  -2 -10  -4    1.98    0.53
   2  10   4    2.10    0.73
  -1 -10  -4   13.66    1.71
   1  10   4   13.31    1.73
   0 -10  -4   16.95    1.95
   0  10   4   20.92    1.87
   1 -10  -4    7.29    1.14
  -1  10   4    5.62    1.08
   2 -10  -4    9.07    1.26
  -2  10   4    6.92    1.22
   3 -10  -4    8.61    1.20
  -3  10   4    7.23    1.45
   4 -10  -4   22.07    1.83
  -4  10   4   20.15    2.49
   5 -10  -4   12.00    1.43
  -5  10   4    8.76    1.59
  -5  10   4   10.65    1.98
   6 -10  -4    0.94    0.44
  -6  10   4    1.49    0.79
  -6  10   4    1.26    0.66
   7 -10  -4   14.38    1.64
  -7  10   4   14.08    2.23
  -7  10   4   13.06    2.38
   8 -10  -4    0.24    0.25
  -8  10   4   -0.24    0.18
  -8  10   4   -0.20    0.19
   9 -10  -4    0.95    0.40
  -9  10   4    1.72    0.84
  -9  10   4    0.18    0.41
  10 -10  -4    0.73    0.36
 -10  10   4    1.57    0.96
 -10  10   4    1.17    0.64
  11 -10  -4    0.40    0.38
 -11  10   4   -0.09    0.16
 -11  10   4    0.20    0.34
 -10  -9  -4   -0.10    0.42
 -10  -9  -4   -0.16    0.22
  10   9   4    0.25    0.57
  -9  -9  -4   -0.04    0.20
  -9  -9  -4   -0.21    0.23
   9   9   4   -0.12    0.27
  -8  -9  -4    5.73    1.33
  -8  -9  -4    2.31    0.96
   8   9   4    1.61    0.73
  -7  -9  -4    6.67    1.35
  -7  -9  -4    8.20    1.61
   7   9   4    8.75    1.48
  -6  -9  -4    2.99    0.90
  -6  -9  -4    1.10    0.55
   6   9   4    2.45    0.78
  -5  -9  -4    1.59    0.68
  -5  -9  -4   -0.03    0.30
  -4  -9  -4    7.41    1.37
  -4  -9  -4    7.83    1.35
   4   9   4    6.27    1.21
  -3  -9  -4    8.20    1.27
   3   9   4    9.29    1.36
  -2  -9  -4   -0.01    0.15
  -2  -9  -4   -0.06    0.21
   2   9   4   -0.01    0.21
  -1  -9  -4    2.55    0.70
   1   9   4    1.73    0.58
   0  -9  -4    3.98    0.82
   0   9   4    4.96    0.96
   1  -9  -4    1.47    0.56
  -1   9   4    1.51    0.57
   2  -9  -4    1.20    0.45
  -2   9   4    0.99    0.48
   3  -9  -4    4.34    0.83
  -3   9   4    3.60    0.90
   4  -9  -4    1.34    0.47
  -4   9   4    2.43    0.90
   5  -9  -4    2.14    0.56
  -5   9   4    0.66    0.42
  -5   9   4    1.06    0.63
   6  -9  -4    2.79    0.67
   6  -9  -4    3.15    0.59
  -6   9   4    2.19    0.74
  -6   9   4    1.62    0.97
   7  -9  -4    0.64    0.36
   7  -9  -4   -0.02    0.17
  -7   9   4    0.09    0.30
  -7   9   4    0.47    0.40
   8  -9  -4    0.73    0.38
   8  -9  -4    1.08    0.44
  -8   9   4    1.78    1.01
   9  -9  -4   -0.05    0.14
  -9   9   4    0.21    0.43
  -9   9   4   -0.08    0.26
  10  -9  -4   -0.03    0.13
 -10   9   4   -0.09    0.44
 -10   9   4   -0.04    0.21
  11  -9  -4    0.36    0.33
 -11   9   4    1.15    0.75
 -11   9   4    0.68    0.67
  12  -9  -4    0.08    0.30
 -12   9   4    0.01    0.19
 -12   9   4   -0.29    0.22
 -11  -8  -4    0.71    0.59
  11   8   4    0.75    0.66
 -10  -8  -4   -0.11    0.23
 -10  -8  -4    1.12    0.71
  10   8   4    1.79    0.80
  -9  -8  -4    4.51    1.36
  -9  -8  -4    9.68    1.89
   9   8   4    6.22    1.30
  -8  -8  -4    4.47    1.34
  -8  -8  -4    7.53    1.45
   8   8   4    4.61    1.16
  -7  -8  -4    1.62    0.64
  -7  -8  -4    2.67    1.00
   7   8   4    3.84    0.96
  -6  -8  -4    0.22    0.39
  -6  -8  -4   -0.06    0.16
   6   8   4   -0.11    0.21
  -5  -8  -4    0.21    0.28
  -5  -8  -4    0.24    0.26
   5   8   4    0.50    0.45
  -4  -8  -4    8.00    1.66
  -4  -8  -4    9.82    1.48
   4   8   4    9.90    1.56
  -3  -8  -4    7.58    1.21
  -3  -8  -4    7.24    1.14
   3   8   4    9.48    1.37
  -2  -8  -4    2.24    0.62
  -2  -8  -4    1.96    0.53
   2   8   4    1.16    0.53
  -1  -8  -4   10.35    1.41
   1   8   4   11.56    1.58
   0  -8  -4    2.92    0.65
   0   8   4    2.75    0.72
   1  -8  -4    5.62    0.91
  -1   8   4    7.00    1.14
   2  -8  -4    7.20    1.06
  -2   8   4    6.82    1.19
   3  -8  -4    0.66    0.33
  -3   8   4    0.26    0.29
   4  -8  -4    7.12    1.06
  -4   8   4    6.15    1.31
   5  -8  -4    7.03    1.05
  -5   8   4    5.48    1.24
  -5   8   4    6.22    1.14
   6  -8  -4   21.79    1.77
   6  -8  -4   23.00    1.93
  -6   8   4   25.31    2.36
  -6   8   4   32.54    3.66
   7  -8  -4    3.59    0.79
   7  -8  -4    3.13    0.72
  -7   8   4    2.74    1.03
  -7   8   4    3.22    1.02
   8  -8  -4    0.19    0.24
  -8   8   4    0.33    0.41
  -8   8   4    0.14    0.33
   9  -8  -4    2.89    0.82
  -9   8   4    1.14    0.63
  -9   8   4    3.48    1.08
 -10   8   4    3.77    1.41
 -10   8   4    7.38    1.56
  11  -8  -4   -0.03    0.16
 -11   8   4   -0.26    0.23
 -11   8   4   -0.16    0.19
 -12   8   4    0.97    0.57
 -12   8   4    1.46    0.86
 -11  -7  -4    0.05    0.25
 -11  -7  -4   -0.19    0.22
  11   7   4    0.39    0.55
 -10  -7  -4    2.01    1.00
 -10  -7  -4    2.72    1.93
  10   7   4    0.78    0.56
  -9  -7  -4   10.29    1.87
  -9  -7  -4    9.01    2.03
   9   7   4    9.15    1.60
  -8  -7  -4    3.39    1.12
  -8  -7  -4    6.96    1.48
   8   7   4    3.88    0.93
   8   7   4    4.29    1.05
  -7  -7  -4    1.39    0.75
  -7  -7  -4    1.31    0.66
   7   7   4    0.96    0.54
  -6  -7  -4   10.06    1.65
  -6  -7  -4   15.70    2.13
   6   7   4   12.95    1.68
  -5  -7  -4    0.38    0.31
   5   7   4    0.07    0.29
  -4  -7  -4    4.18    0.93
  -4  -7  -4    5.64    1.08
   4   7   4    5.96    0.98
  -3  -7  -4    7.38    1.11
  -3  -7  -4    7.13    1.19
   3   7   4    6.50    1.03
  -2  -7  -4    1.81    0.54
  -2  -7  -4    2.22    0.52
   2   7   4    2.43    0.61
  -1  -7  -4    6.38    1.02
  -1  -7  -4    6.51    0.81
   1   7   4    5.06    1.00
   0  -7  -4   19.28    1.72
   0   7   4   22.51    1.81
   1  -7  -4    0.11    0.21
  -1   7   4   -0.08    0.12
   2  -7  -4    0.18    0.24
  -2   7   4    0.46    0.31
   3  -7  -4    6.69    1.05
  -3   7   4    5.64    1.13
   4  -7  -4    9.81    1.22
  -4   7   4    8.38    1.56
   5  -7  -4    0.71    0.36
  -5   7   4    0.13    0.27
  -5   7   4    0.26    0.28
   6  -7  -4   10.09    1.20
  -6   7   4    8.25    1.59
  -6   7   4    8.42    1.54
   7  -7  -4    4.53    0.81
  -7   7   4    1.56    0.73
  -7   7   4    4.04    1.01
   8  -7  -4    3.66    0.85
  -8   7   4    3.44    1.10
  -8   7   4    2.80    0.94
  -9   7   4    1.24    0.66
  -9   7   4    1.44    0.68
 -10   7   4    0.83    0.78
 -10   7   4    0.08    0.40
  11  -7  -4    0.75    0.42
 -11   7   4    0.56    0.66
 -11   7   4    0.16    0.40
  12  -7  -4    3.18    0.85
 -12   7   4    3.06    1.40
 -12   7   4    2.04    0.97
 -12  -6  -4    1.70    1.10
  12   6   4    2.23    1.02
 -11  -6  -4    1.30    0.61
 -11  -6  -4    1.02    0.73
  11   6   4    0.23    0.43
 -10  -6  -4   -0.26    0.23
 -10  -6  -4   -0.29    0.21
  10   6   4    1.02    0.57
  -9  -6  -4    0.99    0.53
  -9  -6  -4    1.32    0.75
   9   6   4    0.53    0.39
  -8  -6  -4    0.22    0.32
   8   6   4    0.43    0.43
   8   6   4    0.43    0.36
  -7  -6  -4    5.05    1.26
  -7  -6  -4    7.43    1.25
   7   6   4    4.06    0.93
   7   6   4    4.29    0.96
  -6  -6  -4    2.13    0.70
  -6  -6  -4    2.27    0.74
   6   6   4    2.36    0.75
   6   6   4    3.01    0.84
  -5  -6  -4    0.71    0.46
  -5  -6  -4    0.22    0.32
   5   6   4    0.17    0.28
   5   6   4    1.24    0.51
  -4  -6  -4   35.53    3.04
  -4  -6  -4   37.76    3.09
   4   6   4   42.13    3.09
   4   6   4   48.53    3.12
  -3  -6  -4    9.53    1.29
  -3  -6  -4    7.42    1.12
   3   6   4    8.47    1.13
   3   6   4    6.62    1.02
  -2  -6  -4   -0.06    0.12
  -2  -6  -4    0.18    0.24
   2   6   4   -0.03    0.23
  -1  -6  -4    4.66    0.88
  -1  -6  -4    6.29    0.76
   1   6   4    5.80    0.89
   0  -6  -4   13.35    1.45
   0   6   4    7.96    1.10
   1  -6  -4    0.92    0.36
  -1   6   4    1.66    0.51
  -1   6   4    1.55    0.47
   2  -6  -4    0.75    0.34
  -2   6   4    0.79    0.32
   3  -6  -4   51.13    3.55
  -3   6   4   54.44    3.84
   4  -6  -4   15.02    1.33
  -4   6   4   12.66    1.64
  -5   6   4   34.18    2.97
  -5   6   4   35.79    2.87
   6  -6  -4    0.13    0.27
  -6   6   4   -0.02    0.19
  -6   6   4    0.26    0.31
  -6   6   4   -0.05    0.17
   7  -6  -4    5.52    0.93
  -7   6   4    4.48    1.11
  -7   6   4    4.32    0.91
  -7   6   4    2.94    1.01
  -8   6   4   62.57    4.70
  -8   6   4   63.35    5.63
  -8   6   4   68.94    5.10
  -9   6   4    3.32    1.37
  -9   6   4    1.64    0.80
  -9   6   4    3.15    0.91
 -10   6   4   -0.26    0.17
 -10   6   4    0.04    0.33
 -10   6   4   -0.20    0.15
  11  -6  -4    2.61    0.84
 -11   6   4    2.10    0.85
 -11   6   4    2.11    1.05
 -11   6   4    1.66    0.68
  12  -6  -4    1.10    0.57
 -12   6   4    0.62    0.51
 -12   6   4    1.23    0.75
 -12   6   4   -0.34    0.28
  13  -6  -4    0.27    0.34
 -13   6   4    1.40    0.89
 -13   6   4   -0.17    0.26
 -13   6   4    0.19    0.33
 -12  -5  -4    1.02    0.87
  12   5   4    1.36    0.76
 -11  -5  -4    1.33    0.93
 -11  -5  -4    0.48    0.54
  11   5   4    0.45    0.42
 -10  -5  -4    1.11    0.67
 -10  -5  -4   -0.09    0.22
  10   5   4    1.63    0.65
  -9  -5  -4    1.46    0.82
  -9  -5  -4    1.93    0.82
   9   5   4    1.54    0.62
   9   5   4    0.31    0.34
  -8  -5  -4    9.08    1.74
  -8  -5  -4   10.02    1.63
   8   5   4    9.19    1.81
   8   5   4   12.51    1.92
  -7  -5  -4    0.13    0.27
  -7  -5  -4   -0.35    0.18
   7   5   4    0.01    0.23
   7   5   4   -0.21    0.20
  -6  -5  -4    1.02    0.51
  -6  -5  -4    2.11    0.72
   6   5   4    1.50    0.53
   6   5   4    2.21    0.73
  -5  -5  -4    0.05    0.20
  -5  -5  -4   -0.14    0.12
   5   5   4    0.75    0.37
   5   5   4   -0.15    0.17
  -4  -5  -4   19.98    1.73
  -4  -5  -4   18.78    1.74
   4   5   4   16.60    1.59
   4   5   4   16.73    1.61
  -3  -5  -4    6.47    1.02
  -3  -5  -4    6.63    0.96
   3   5   4    8.27    1.10
   3   5   4    5.32    0.90
  -2  -5  -4    7.25    1.02
  -2  -5  -4    8.53    1.12
   2   5   4    6.58    0.95
   2   5   4    7.42    0.95
  -1  -5  -4    1.95    0.48
  -1  -5  -4    2.40    0.46
   1   5   4    1.79    0.54
   1   5   4    2.08    0.41
   0  -5  -4    9.74    1.09
   0   5   4    9.55    1.13
   1  -5  -4    4.95    0.75
  -1   5   4    4.64    0.82
  -1   5   4    5.48    0.78
   2  -5  -4   28.43    2.06
  -2   5   4   26.63    2.15
   3  -5  -4   49.42    3.37
  -3   5   4   49.14    3.57
   4  -5  -4    9.82    1.28
  -4   5   4   11.91    0.99
  -4   5   4   12.35    1.62
   5  -5  -4    0.30    0.23
  -5   5   4    0.06    0.14
  -5   5   4   -0.06    0.18
  -5   5   4    0.25    0.29
   6  -5  -4   -0.10    0.14
  -6   5   4    0.19    0.22
  -6   5   4    0.03    0.15
  -6   5   4    0.52    0.43
  -7   5   4   -0.11    0.20
  -7   5   4   -0.02    0.15
  -7   5   4    0.01    0.18
  -8   5   4    2.89    0.98
  -8   5   4    1.76    0.92
  -8   5   4    1.04    0.56
  -9   5   4   20.06    3.11
  -9   5   4   17.20    2.30
  -9   5   4   20.37    2.60
 -10   5   4    4.78    1.23
 -10   5   4    6.08    1.70
 -10   5   4    5.32    1.50
  11  -5  -4    0.01    0.18
 -11   5   4    0.13    0.31
 -11   5   4    0.36    0.35
 -11   5   4    0.03    0.24
  12  -5  -4   -0.01    0.17
 -12   5   4   -0.14    0.14
 -12   5   4   -0.13    0.20
 -12   5   4    0.78    0.66
  13  -5  -4    0.48    0.41
 -13   5   4   -0.26    0.28
 -13   5   4    0.30    0.59
 -13   5   4    0.11    0.39
 -12  -4  -4    1.55    0.83
  12   4   4    0.77    0.59
 -11  -4  -4    3.70    1.04
 -11  -4  -4    2.62    1.04
  11   4   4    0.68    0.51
 -10  -4  -4    0.33    0.31
 -10  -4  -4    0.22    0.41
  10   4   4    0.32    0.41
  -9  -4  -4    0.07    0.28
  -9  -4  -4    0.26    0.26
   9   4   4    0.19    0.22
   9   4   4    0.37    0.33
  -8  -4  -4    0.07    0.31
  -8  -4  -4    0.39    0.46
   8   4   4    0.10    0.25
   8   4   4    0.24    0.35
  -7  -4  -4    2.66    0.91
  -7  -4  -4    2.18    0.70
   7   4   4    2.04    0.61
   7   4   4    3.50    0.80
  -6  -4  -4    2.23    0.86
  -6  -4  -4    1.65    0.51
   6   4   4    2.88    0.71
   6   4   4    2.93    0.73
   6   4   4    1.65    0.65
  -5  -4  -4   13.52    1.67
  -5  -4  -4    9.63    1.49
   5   4   4   13.31    1.68
   5   4   4   11.70    1.54
  -4  -4  -4    1.23    0.49
  -4  -4  -4    1.22    0.44
   4   4   4    0.99    0.45
   4   4   4    1.16    0.42
  -3  -4  -4    7.06    1.07
  -3  -4  -4    7.23    1.19
   3   4   4    6.64    0.96
   3   4   4    6.20    0.94
  -2  -4  -4    6.79    0.95
  -2  -4  -4    7.17    1.00
   2   4   4    6.60    0.98
   2   4   4    5.88    0.88
  -1  -4  -4   17.29    1.41
   1   4   4   17.00    1.41
   1   4   4   16.16    1.26
   0  -4  -4    0.76    0.31
   0   4   4    1.07    0.35
   1  -4  -4    5.02    0.75
  -1   4   4    5.49    0.80
   2  -4  -4   13.01    1.19
  -2   4   4   13.44    1.24
   3  -4  -4    0.22    0.21
  -3   4   4    0.66    0.36
   4  -4  -4    2.82    0.59
  -4   4   4    3.18    0.81
  -4   4   4    4.46    0.91
   5  -4  -4   15.49    1.56
  -5   4   4   15.96    1.42
  -5   4   4   17.82    2.18
  -5   4   4   18.12    2.05
   6  -4  -4   11.88    1.69
  -6   4   4    7.82    1.22
  -6   4   4    6.79    1.27
  -6   4   4    8.15    1.57
   7  -4  -4    2.06    0.74
  -7   4   4    2.02    0.71
  -7   4   4    1.27    0.65
  -7   4   4    2.08    0.68
  -8   4   4    1.56    0.81
  -8   4   4    3.76    1.16
  -8   4   4    2.31    0.82
  -9   4   4    2.75    1.00
  -9   4   4    2.11    0.79
  10  -4  -4    0.41    0.36
 -10   4   4    0.70    0.58
 -10   4   4    0.37    0.35
 -10   4   4    2.37    1.10
  11  -4  -4    9.94    1.56
 -11   4   4    9.63    1.96
 -11   4   4   11.87    2.52
 -11   4   4    8.49    1.78
  12  -4  -4    3.27    0.88
 -12   4   4    1.20    0.75
 -12   4   4    2.37    1.27
 -12   4   4    0.67    0.66
  13  -4  -4    1.81    0.73
 -13   4   4    1.01    0.71
 -13   4   4    0.94    0.71
 -12  -3  -4    2.84    1.14
  12   3   4    1.35    0.65
 -11  -3  -4   -0.08    0.20
 -11  -3  -4    0.70    0.44
  11   3   4    0.65    0.47
 -10  -3  -4    1.26    0.60
 -10  -3  -4    1.70    0.92
  10   3   4    0.48    0.44
  -9  -3  -4   -0.30    0.21
  -9  -3  -4    0.01    0.27
   9   3   4    0.13    0.31
   9   3   4    0.24    0.33
  -8  -3  -4   10.31    2.07
   8   3   4    8.88    1.36
   8   3   4    9.92    1.44
  -7  -3  -4   33.61    2.69
  -7  -3  -4   34.62    3.03
   7   3   4   30.16    2.50
   7   3   4   30.60    2.54
  -6  -3  -4    0.29    0.37
  -6  -3  -4    0.06    0.25
   6   3   4    0.03    0.25
   6   3   4    0.37    0.28
   6   3   4    0.34    0.32
   6   3   4    0.28    0.42
  -5  -3  -4    3.81    0.88
  -5  -3  -4    3.63    0.74
   5   3   4    5.08    0.88
   5   3   4    4.79    0.98
   5   3   4    4.93    0.82
  -4  -3  -4   42.51    3.16
   4   3   4   40.94    2.92
   4   3   4   40.09    3.03
  -3  -3  -4    0.16    0.21
  -3  -3  -4    0.32    0.25
   3   3   4    0.11    0.20
   3   3   4    0.57    0.30
  -2  -3  -4   28.76    2.12
  -2  -3  -4   27.04    2.06
   2   3   4   27.69    2.07
   2   3   4   28.33    2.07
  -1  -3  -4    8.70    0.96
   1   3   4    8.34    1.02
   1   3   4    7.88    0.76
   0  -3  -4   23.62    1.74
   0   3   4   23.06    1.57
   0   3   4   22.96    1.60
   1  -3  -4    1.39    0.35
   2  -3  -4  125.99    7.94
  -2   3   4  134.16    8.04
   3  -3  -4    0.27    0.20
  -3   3   4    0.15    0.28
  -3   3   4    0.35    0.19
   4  -3  -4    7.17    1.02
  -4   3   4    6.25    1.09
  -4   3   4    7.53    1.15
  -4   3   4    8.92    1.02
   5  -3  -4    0.19    0.19
  -5   3   4    0.18    0.31
  -5   3   4    0.18    0.22
  -5   3   4    0.39    0.25
   6  -3  -4   18.02    2.62
  -6   3   4   17.11    2.27
  -6   3   4   13.06    2.03
  -6   3   4   13.96    1.74
   7  -3  -4    0.62    0.47
  -7   3   4   -0.21    0.15
  -7   3   4    0.28    0.26
  -7   3   4    0.33    0.31
  -8   3   4    3.81    0.94
  -8   3   4    5.50    1.10
  -8   3   4    6.78    1.53
  -9   3   4    4.42    1.20
  -9   3   4    4.19    1.42
  -9   3   4    3.85    1.08
  10  -3  -4    1.40    0.57
 -10   3   4    1.43    0.67
 -10   3   4    0.55    0.45
 -10   3   4   -0.16    0.23
  11  -3  -4    0.50    0.39
 -11   3   4    0.10    0.34
 -11   3   4    0.33    0.28
 -11   3   4    0.83    0.68
  12  -3  -4    0.34    0.34
 -12   3   4   -0.19    0.17
 -12   3   4    0.90    0.86
  13  -3  -4    0.19    0.28
 -13   3   4    0.89    0.66
 -13   3   4    1.43    1.09
  14  -3  -4    0.11    0.33
 -14   3   4    0.01    0.25
 -14   3   4    0.18    0.45
 -12  -2  -4    0.26    0.45
  12   2   4    0.56    0.44
 -11  -2  -4    2.04    0.96
  11   2   4    1.39    0.60
 -10  -2  -4    1.00    0.74
 -10  -2  -4    0.34    0.32
  10   2   4    0.50    0.53
  -9  -2  -4   15.06    2.11
  -9  -2  -4   28.86    3.58
   9   2   4   20.25    1.92
   9   2   4   17.69    2.12
  -8  -2  -4    0.86    0.54
  -8  -2  -4    1.45    0.55
   8   2   4    1.58    0.55
   8   2   4    0.88    0.45
  -7  -2  -4    2.26    0.66
  -7  -2  -4    1.12    0.61
   7   2   4    3.62    0.78
   7   2   4    2.08    0.64
  -6  -2  -4   12.25    1.55
  -6  -2  -4   14.33    2.05
   6   2   4   15.26    2.02
   6   2   4   13.83    1.70
   6   2   4   12.82    1.52
   6   2   4   12.82    1.48
  -5  -2  -4   37.38    2.69
  -5  -2  -4   34.99    2.93
   5   2   4   34.11    2.59
   5   2   4   33.00    2.50
   5   2   4   40.91    2.93
  -4  -2  -4   18.46    1.57
  -4  -2  -4   18.61    1.76
   4   2   4   18.76    1.42
   4   2   4   18.43    1.69
   4   2   4   17.61    1.51
  -3  -2  -4   56.15    4.20
  -3  -2  -4   60.69    4.05
   3   2   4   67.92    4.07
   3   2   4   62.17    4.20
  -2  -2  -4   13.97    1.17
   2   2   4   13.24    1.20
   2   2   4   13.34    1.15
   1   2   4   42.49    2.79
   1   2   4   40.83    2.78
   0  -2  -4    5.49    0.73
   0   2   4    5.12    0.69
   0   2   4    5.47    0.49
   1  -2  -4   12.80    1.01
  -1   2   4   13.17    1.05
  -2   2   4   24.14    1.82
   3  -2  -4    2.04    0.48
  -3   2   4    2.75    0.61
   4  -2  -4    0.08    0.20
  -4   2   4    0.34    0.36
  -4   2   4    0.02    0.15
  -4   2   4    0.51    0.36
   5  -2  -4   14.73    1.84
  -5   2   4   13.61    1.91
  -5   2   4    7.86    1.21
  -5   2   4   11.74    1.38
   6  -2  -4    0.15    0.29
  -6   2   4   -0.07    0.15
  -6   2   4   -0.07    0.14
  -6   2   4    0.15    0.21
   7  -2  -4    4.39    1.04
   7  -2  -4    4.03    0.86
  -7   2   4    2.15    0.83
  -7   2   4    1.11    0.51
  -7   2   4    1.84    0.66
  -8   2   4    3.70    1.23
  -8   2   4    2.66    0.81
  -8   2   4    1.86    0.72
   9  -2  -4    2.57    0.69
  -9   2   4    4.08    1.07
  -9   2   4    4.06    1.28
  -9   2   4    6.58    1.48
  10  -2  -4    0.87    0.47
 -10   2   4    1.32    0.71
 -10   2   4    1.64    0.85
 -11   2   4    1.48    0.80
 -11   2   4    1.43    0.80
  12  -2  -4    1.50    0.66
 -12   2   4    1.12    0.67
 -12   2   4    1.62    0.76
  13  -2  -4    4.18    1.09
 -13   2   4    1.32    1.02
 -13   2   4    3.22    1.37
  14  -2  -4    0.61    0.49
 -14   2   4    0.25    0.51
 -14   2   4   -0.06    0.23
  13   1   4    4.08    1.03
 -12  -1  -4   -0.06    0.13
  12   1   4    0.05    0.32
 -11  -1  -4    0.10    0.33
  11   1   4    0.10    0.26
 -10  -1  -4    0.12    0.20
 -10  -1  -4    0.20    0.37
  10   1   4    0.00    0.19
  -9  -1  -4    1.40    0.64
  -9  -1  -4    1.62    0.83
   9   1   4    0.14    0.22
   9   1   4    0.60    0.43
  -8  -1  -4    0.79    0.51
  -8  -1  -4    1.30    0.52
   8   1   4    1.35    0.51
   8   1   4    0.91    0.45
  -7  -1  -4    0.45    0.38
  -7  -1  -4    1.07    0.45
   7   1   4    1.54    0.48
   7   1   4    1.90    0.56
  -6  -1  -4   -0.23    0.11
  -6  -1  -4   -0.13    0.24
   6   1   4    0.32    0.25
   6   1   4    0.05    0.23
   6   1   4   -0.07    0.12
   6   1   4    0.03    0.15
  -5  -1  -4   16.57    1.51
  -5  -1  -4   14.77    1.94
   5   1   4   17.92    1.42
   5   1   4   17.19    1.46
   5   1   4   19.27    2.26
   5   1   4   17.74    2.00
  -4  -1  -4   50.02    3.37
  -4  -1  -4   53.14    3.72
   4   1   4   47.67    3.29
   4   1   4   48.96    3.59
   4   1   4   48.93    3.19
  -3  -1  -4   90.19    5.71
   3   1   4   89.91    5.93
   3   1   4   94.16    5.87
  -2  -1  -4   14.87    1.15
   2   1   4   12.43    1.21
   2   1   4   13.36    1.11
  -1  -1  -4    1.47    0.36
   1   1   4    1.19    0.29
   0  -1  -4    4.18    0.59
   1  -1  -4    6.91    0.67
  -1   1   4    9.00    0.75
   2  -1  -4    4.11    0.65
  -2   1   4    3.16    0.65
   3  -1  -4   18.50    1.67
  -3   1   4   23.72    1.83
  -3   1   4   22.90    1.73
   4  -1  -4   24.42    1.87
  -4   1   4   19.23    1.64
  -4   1   4   20.07    1.77
   5  -1  -4    0.90    0.43
  -5   1   4    1.32    0.44
  -5   1   4    1.76    0.55
  -5   1   4    0.91    0.35
   6  -1  -4    7.90    1.15
   6  -1  -4    9.01    1.47
  -6   1   4    8.52    1.24
  -6   1   4   10.44    1.53
  -6   1   4   13.17    2.05
   7  -1  -4    8.85    1.39
   7  -1  -4    9.29    1.56
  -7   1   4   10.74    1.57
  -7   1   4   12.19    1.90
  -7   1   4    7.98    1.50
  -8   1   4   10.21    1.63
  -8   1   4   16.25    2.10
   9  -1  -4    0.54    0.38
  -9   1   4    0.81    0.56
  -9   1   4   -0.15    0.21
  10  -1  -4    2.70    0.80
 -10   1   4    2.99    1.03
 -10   1   4    2.13    0.80
  11  -1  -4   -0.01    0.23
 -11   1   4   -0.28    0.17
 -11   1   4   -0.28    0.20
  12  -1  -4    1.43    0.64
 -12   1   4    1.20    0.83
 -12   1   4    2.25    1.09
  13  -1  -4    0.10    0.31
 -13   1   4    0.20    0.34
 -13   1   4   -0.09    0.20
  14  -1  -4    0.33    0.35
 -14   1   4    0.12    0.46
 -14   1   4   -0.05    0.24
  13   0   4   -0.04    0.24
  12   0   4    0.31    0.32
  11   0   4    0.06    0.54
 -10   0  -4    2.10    1.03
  10   0   4    0.71    0.38
  -9   0  -4   -0.18    0.17
  -9   0  -4    0.29    0.26
   9   0   4    0.27    0.37
   9   0   4    0.12    0.23
  -8   0  -4  104.80    7.79
  -8   0  -4  110.64    7.17
   8   0   4  110.40    7.13
   8   0   4  109.76    7.00
  -7   0  -4   -0.20    0.15
  -7   0  -4    0.26    0.29
   7   0   4   -0.13    0.17
   7   0   4    0.04    0.15
   7   0   4    0.33    0.29
  -6   0  -4    9.82    1.83
  -6   0  -4    8.80    1.17
   6   0   4   10.31    1.55
   6   0   4   10.35    1.28
   6   0   4    8.61    1.09
  -5   0  -4    0.86    0.39
  -5   0  -4    0.64    0.31
   5   0   4    0.24    0.22
   5   0   4   -0.05    0.11
   5   0   4    0.33    0.32
   5   0   4    0.47    0.32
  -4   0  -4   58.18    3.80
  -4   0  -4   61.08    3.87
   4   0   4   56.73    3.69
   4   0   4   57.00    4.12
   4   0   4   57.11    3.90
  -3   0  -4    0.30    0.19
  -3   0  -4    0.02    0.13
   3   0   4    0.27    0.21
   3   0   4    0.25    0.27
   3   0   4    0.02    0.11
  -2   0  -4   53.32    3.33
   2   0   4   53.77    3.33
   2   0   4   48.16    3.54
  -1   0  -4    0.17    0.14
   1   0   4    0.12    0.16
   0   0  -4   75.33    4.71
   1   0  -4    0.12    0.14
   2   0  -4   12.61    1.42
   3   0  -4    0.31    0.20
  -3   0   4    0.10    0.16
   4   0  -4   77.92    5.42
  -4   0   4   86.71    5.41
   5   0  -4   -0.05    0.14
   5   0  -4   -0.22    0.11
  -5   0   4    0.05    0.22
  -5   0   4    0.03    0.22
   6   0  -4    1.21    0.51
   6   0  -4    1.32    0.51
  -6   0   4    2.69    0.76
  -6   0   4    0.74    0.45
   7   0  -4    0.01    0.15
   7   0  -4    0.09    0.19
  -7   0   4    0.10    0.28
  -7   0   4   -0.21    0.14
   8   0  -4    0.16    0.26
  -8   0   4   -0.03    0.19
  -8   0   4   -0.05    0.29
   9   0  -4    0.03    0.21
  -9   0   4    0.17    0.24
  -9   0   4   -0.08    0.25
  10   0  -4    0.12    0.20
 -10   0   4    0.47    0.43
 -10   0   4    1.16    0.76
  11   0  -4    0.06    0.17
 -11   0   4   -0.13    0.24
 -11   0   4    0.07    0.32
  12   0  -4   11.26    1.83
 -12   0   4    9.44    2.12
 -12   0   4    7.29    1.77
  13   0  -4    0.14    0.30
 -13   0   4    0.05    0.29
 -13   0   4   -0.17    0.23
  14   0  -4   -0.06    0.26
 -14   0   4   -0.17    0.25
 -14   0   4   -0.17    0.29
  13  -1   4    5.60    1.14
  12  -1   4    0.12    0.29
  11  -1   4    0.03    0.30
  10  -1   4   -0.02    0.22
   9  -1   4    0.99    0.45
   9  -1   4    0.41    0.31
  -8   1  -4    2.09    0.82
  -8   1  -4    0.05    0.24
   8  -1   4    0.20    0.26
   8  -1   4    1.26    0.42
  -7   1  -4    1.46    0.58
  -7   1  -4    0.94    0.39
   7  -1   4    1.30    0.64
   7  -1   4    1.25    0.43
   7  -1   4    1.38    0.46
  -6   1  -4    0.51    0.34
  -6   1  -4    0.32    0.24
   6  -1   4    0.01    0.11
   6  -1   4   -0.02    0.13
   6  -1   4    0.18    0.20
   6  -1   4    0.21    0.18
  -5   1  -4   15.68    1.36
  -5   1  -4   16.21    1.49
   5  -1   4   17.45    1.34
   5  -1   4   16.07    1.36
   5  -1   4   20.96    2.21
  -4   1  -4   46.30    3.21
  -4   1  -4   48.29    3.14
   4  -1   4   48.33    3.10
   4  -1   4   49.27    3.57
   4  -1   4   46.77    3.40
  -3   1  -4   86.45    5.39
   3  -1   4   87.02    5.35
   3  -1   4   89.51    5.79
  -2   1  -4   14.71    1.06
  -2   1  -4   14.10    1.09
   2  -1   4   15.05    1.10
  -1   1  -4    1.08    0.26
   0   1  -4    8.33    1.87
   0   1  -4    4.28    0.98
   0   1  -4    5.48    1.27
   0   1  -4    5.21    1.28
   0   1  -4    3.16    1.24
   0   1  -4    4.92    1.13
   0   1  -4    5.34    1.55
   0   1  -4    5.52    1.39
   0   1  -4    3.56    1.40
   0   1  -4    4.91    1.63
   0   1  -4    6.63    1.36
   0   1  -4    5.43    1.42
   0   1  -4    5.26    1.17
   0   1  -4    6.76    1.30
   0   1  -4    9.05    1.77
   0  -1   4    6.20    1.39
   0  -1   4    3.78    1.10
   0  -1   4    4.70    1.50
   0  -1   4    6.02    1.33
   0  -1   4    4.35    0.99
   0  -1   4    4.25    1.53
   0  -1   4    4.07    0.94
   0  -1   4    5.20    1.44
   0  -1   4    4.87    1.19
   0  -1   4    3.66    1.35
   0  -1   4    4.64    1.13
   0  -1   4    2.61    1.16
   0  -1   4    5.88    1.39
   0  -1   4    5.03    1.11
   0  -1   4    7.57    1.58
   1   1  -4    7.11    1.95
   1   1  -4    8.10    1.40
   1   1  -4   13.25    1.99
   1   1  -4    8.26    1.54
   1   1  -4    7.88    1.54
   1   1  -4    7.95    1.33
   1   1  -4    7.79    1.49
   1   1  -4    9.53    1.74
   1   1  -4    9.38    1.52
   1   1  -4    9.62    1.52
   1   1  -4    9.96    1.90
   1   1  -4   11.55    2.06
   1   1  -4   11.37    2.09
   1   1  -4   10.76    1.93
   1   1  -4    9.49    2.08
  -1  -1   4    8.40    1.43
  -1  -1   4    9.06    1.59
  -1  -1   4    6.80    1.24
  -1  -1   4    7.38    1.39
  -1  -1   4    8.01    1.53
  -1  -1   4   12.48    1.95
  -1  -1   4    8.07    1.32
  -1  -1   4    9.01    2.20
  -1  -1   4   10.83    1.81
  -1  -1   4    6.92    1.59
  -1  -1   4    8.79    1.71
  -1  -1   4    8.52    1.56
  -1  -1   4    5.93    1.67
  -1  -1   4    9.34    1.55
  -1  -1   4    8.32    1.78
  -2  -1   4    3.10    0.58
  -3  -1   4   22.90    1.77
   4   1  -4   22.05    1.72
   4   1  -4   21.44    1.90
  -4  -1   4   20.81    1.78
   5   1  -4    2.08    0.62
   5   1  -4    0.56    0.39
  -5  -1   4    1.06    0.45
  -5  -1   4    1.28    0.46
   6   1  -4   16.41    2.18
   6   1  -4    8.81    1.33
  -6  -1   4    9.16    1.49
  -6  -1   4   14.53    1.91
   7   1  -4    8.73    1.36
   7   1  -4    9.11    1.38
   7   1  -4   11.05    1.68
  -7  -1   4    9.86    1.66
  -7  -1   4    9.86    1.65
   8   1  -4   15.56    1.98
  -8  -1   4   15.92    2.33
  -8  -1   4   14.13    2.08
   9   1  -4    0.57    0.43
  -9  -1   4    0.25    0.33
  -9  -1   4    0.45    0.45
  10   1  -4    3.42    0.97
 -10  -1   4    5.14    1.31
 -10  -1   4    6.94    1.79
  11   1  -4   -0.11    0.15
 -11  -1   4    0.26    0.48
 -11  -1   4    0.60    0.58
  12   1  -4    0.70    0.49
 -12  -1   4    0.34    0.56
 -12  -1   4    1.12    0.75
  13   1  -4    1.56    0.71
 -13  -1   4    0.36    0.47
 -13  -1   4    0.03    0.34
  14   1  -4   -0.05    0.29
 -14  -1   4    1.30    1.05
 -14  -1   4    0.10    0.38
  12  -2   4    0.38    0.31
  11  -2   4    1.93    0.54
  10  -2   4    1.47    0.49
  -9   2  -4   17.35    2.44
   9  -2   4   22.56    2.01
   9  -2   4   17.58    1.64
  -8   2  -4    1.53    0.60
   8  -2   4    2.57    0.56
   8  -2   4    2.51    0.68
  -7   2  -4    1.96    0.64
  -7   2  -4    1.90    0.50
   7  -2   4    2.80    0.82
   7  -2   4    3.02    0.68
   7  -2   4    3.69    0.65
  -6   2  -4   13.75    1.78
  -6   2  -4   14.25    1.27
   6  -2   4   13.56    1.19
   6  -2   4   19.53    2.37
   6  -2   4   19.06    2.20
  -5   2  -4   33.93    2.28
  -5   2  -4   33.63    2.52
   5  -2   4   33.00    2.21
   5  -2   4   31.09    2.73
   5  -2   4   30.14    2.48
  -4   2  -4   19.22    1.56
  -4   2  -4   18.96    1.56
   4  -2   4   19.06    1.35
   4  -2   4   14.18    1.76
   4  -2   4   19.86    1.62
  -3   2  -4   60.01    3.71
  -3   2  -4   60.98    3.88
   3  -2   4   63.01    4.26
   3  -2   4   59.83    3.70
   3  -2   4   56.58    3.94
  -2   2  -4   14.80    1.06
  -1   2  -4   45.85    2.89
   0   2  -4    4.43    1.39
   0   2  -4    3.24    1.48
   0   2  -4    5.27    1.08
   0   2  -4    4.03    1.56
   0   2  -4    3.57    1.03
   0   2  -4    8.91    2.05
   0   2  -4    6.17    1.24
   0   2  -4    4.77    1.17
   0   2  -4    3.58    1.31
   0   2  -4    4.11    1.20
   0   2  -4    4.50    1.12
   0   2  -4    5.94    1.21
   0   2  -4    6.10    1.45
   0   2  -4    6.03    1.69
   0  -2   4    6.14    1.40
   0  -2   4    6.44    1.37
   0  -2   4    7.47    1.49
   0  -2   4    7.21    2.71
   0  -2   4    5.05    1.26
   0  -2   4    7.03    1.72
   0  -2   4    4.37    1.47
   0  -2   4    7.12    1.54
   0  -2   4    6.15    1.29
   0  -2   4    4.34    1.52
   0  -2   4    6.44    1.41
   0  -2   4    4.53    1.63
   0  -2   4    7.20    1.77
   0  -2   4    5.79    1.24
   1   2  -4   14.49    1.66
   1   2  -4   15.71    1.84
   1   2  -4   12.29    1.93
   1   2  -4   15.87    2.28
   1   2  -4   15.13    1.83
   1   2  -4   26.12    3.29
   1   2  -4   16.38    2.31
   1   2  -4   13.98    1.64
   1   2  -4   16.04    2.07
   1   2  -4   11.56    1.93
   1   2  -4   13.28    1.75
   1   2  -4   17.22    3.16
   1   2  -4   14.34    2.15
   1   2  -4   16.34    1.79
   1   2  -4   12.34    1.60
  -1  -2   4   15.76    1.74
  -1  -2   4   17.04    2.58
  -1  -2   4   16.24    2.23
  -1  -2   4   12.98    2.09
  -1  -2   4   13.76    1.75
  -1  -2   4   13.56    1.66
  -1  -2   4   13.19    1.93
  -1  -2   4   14.54    2.23
  -1  -2   4   19.22    2.39
  -1  -2   4   12.43    1.89
  -1  -2   4   16.02    2.95
  -1  -2   4   15.19    2.26
  -1  -2   4   15.70    1.79
  -1  -2   4   16.66    2.46
  -1  -2   4   16.43    2.40
  -2  -2   4   26.69    2.02
   3   2  -4    1.32    0.36
  -3  -2   4    1.34    0.40
   4   2  -4    0.21    0.19
  -4  -2   4    0.04    0.18
   5   2  -4   13.68    1.85
   5   2  -4    9.45    1.25
  -5  -2   4   11.92    1.52
   6   2  -4   -0.10    0.19
   6   2  -4    0.21    0.27
   6   2  -4   -0.12    0.12
  -6  -2   4    0.06    0.25
  -6  -2   4   -0.13    0.10
   7   2  -4    2.40    0.63
   7   2  -4    2.12    0.67
   7   2  -4    3.79    0.85
  -7  -2   4    0.65    0.37
  -7  -2   4    2.16    0.68
   8   2  -4    2.55    0.74
  -8  -2   4    1.74    0.69
  -8  -2   4    2.01    0.84
   9   2  -4    4.76    1.06
  -9  -2   4    4.09    1.09
  -9  -2   4    3.74    1.15
  10   2  -4    0.47    0.46
 -10  -2   4    0.90    0.64
 -10  -2   4    0.68    0.70
  11   2  -4    0.54    0.45
 -11  -2   4    2.15    0.87
 -11  -2   4    2.02    1.00
  12   2  -4    1.18    0.59
 -12  -2   4    2.33    0.99
 -12  -2   4    2.19    1.09
  13   2  -4    5.14    1.27
 -13  -2   4    4.44    1.67
 -13  -2   4    2.56    1.38
  14   2  -4   -0.22    0.35
 -14  -2   4    0.09    0.24
  12  -3   4    3.15    0.75
 -11   3  -4   -0.06    0.31
  11  -3   4    0.06    0.26
 -10   3  -4    0.22    0.34
  10  -3   4    0.26    0.26
  -9   3  -4    0.07    0.24
   9  -3   4    0.17    0.25
  -8   3  -4   12.52    2.07
   8  -3   4   10.78    1.21
  -7   3  -4   26.71    2.59
   7  -3   4   35.48    2.65
   7  -3   4   30.13    2.16
  -6   3  -4   -0.07    0.13
   6  -3   4   -0.03    0.10
   6  -3   4   -0.08    0.09
   6  -3   4    0.09    0.33
  -5   3  -4    4.23    0.91
   5  -3   4    5.74    0.99
  -4   3  -4   46.44    3.09
   4  -3   4   40.67    3.27
   4  -3   4   40.11    2.95
  -3   3  -4    0.07    0.22
   3  -3   4    0.08    0.19
  -2   3  -4   29.58    3.43
  -2   3  -4   26.72    2.86
  -2   3  -4   28.20    2.54
  -2   3  -4   28.03    2.79
  -2   3  -4   28.99    2.99
  -2   3  -4   27.22    3.39
  -2   3  -4   29.00    3.20
  -2   3  -4   28.81    3.00
  -2   3  -4   33.13    3.59
  -2   3  -4   27.88    2.70
  -2   3  -4   31.51    2.52
  -2   3  -4   27.55    2.76
  -2   3  -4   27.00    2.53
  -2   3  -4   29.73    2.19
  -2   3  -4   31.49    2.85
  -2   3  -4   30.45    2.81
   2  -3   4   22.92    3.68
   2  -3   4   30.68    2.90
   2  -3   4   25.39    2.46
   2  -3   4   31.51    3.55
   2  -3   4   30.99    2.71
   2  -3   4   25.88    2.70
   2  -3   4   30.84    2.77
   2  -3   4   28.85    2.84
   2  -3   4   30.08    2.93
   2  -3   4   28.05    2.89
   2  -3   4   30.44    3.16
   2  -3   4   21.24    2.88
   2  -3   4   26.65    2.51
   2  -3   4   25.61    2.68
   2  -3   4   28.35    3.12
   2  -3   4   32.57    3.46
  -1   3  -4   11.63    1.77
  -1   3  -4    7.33    1.58
  -1   3  -4   10.54    1.77
  -1   3  -4   10.58    1.96
  -1   3  -4    8.15    2.30
  -1   3  -4    9.25    2.12
  -1   3  -4   10.16    1.60
  -1   3  -4   11.40    2.12
  -1   3  -4    9.68    1.79
  -1   3  -4    9.36    1.77
  -1   3  -4    9.78    1.66
  -1   3  -4   12.24    2.08
  -1   3  -4   11.22    2.67
  -1   3  -4    7.25    1.67
  -1   3  -4   10.22    1.75
   1  -3   4    9.24    1.66
   1  -3   4    9.42    2.06
   1  -3   4    8.92    2.29
   1  -3   4    7.76    1.77
   1  -3   4    8.81    1.82
   1  -3   4    9.82    1.83
   1  -3   4    8.40    1.98
   1  -3   4    9.16    1.77
   1  -3   4    8.12    1.50
   1  -3   4    8.95    1.63
   1  -3   4    7.89    1.99
   1  -3   4    9.64    1.70
   1  -3   4    8.01    1.71
   1  -3   4    7.80    2.23
   1  -3   4    8.59    1.70
   0   3  -4   22.89    2.72
   0   3  -4   20.48    2.22
   0   3  -4   21.51    2.45
   0   3  -4   22.40    2.47
   0   3  -4   24.80    2.48
   0   3  -4   24.76    2.58
   0   3  -4   25.49    2.71
   0   3  -4   27.40    3.27
   0   3  -4   20.45    2.42
   0   3  -4   28.99    4.44
   0   3  -4   23.83    2.34
   0   3  -4   30.02    3.34
   0   3  -4   28.23    2.88
   0   3  -4   26.05    2.69
   0   3  -4   24.76    2.47
   0  -3   4   21.56    3.37
   0  -3   4   24.51    2.43
   0  -3   4   29.46    3.16
   0  -3   4   26.20    2.70
   0  -3   4   21.61    2.61
   0  -3   4   25.30    2.57
   0  -3   4   29.69    3.05
   0  -3   4   21.10    2.85
   0  -3   4   24.41    3.12
   0  -3   4   24.48    2.60
   0  -3   4   26.68    4.15
   0  -3   4   21.82    2.74
   0  -3   4   24.26    4.56
  -1  -3   4    1.71    0.32
  -2  -3   4  137.92    8.34
   3   3  -4    0.28    0.21
  -3  -3   4    0.11    0.21
   4   3  -4    8.93    1.20
  -4  -3   4    9.51    1.34
   5   3  -4    0.00    0.16
   5   3  -4   -0.10    0.13
  -5  -3   4    0.11    0.25
   6   3  -4   12.81    1.57
   6   3  -4   13.53    1.52
  -6  -3   4   10.03    1.58
  -6  -3   4   11.99    1.62
   7   3  -4   -0.14    0.15
   7   3  -4    0.34    0.35
   7   3  -4    0.71    0.38
  -7  -3   4    0.68    0.46
  -7  -3   4    0.06    0.22
   8   3  -4    4.81    1.02
  -8  -3   4    5.12    1.36
  -8  -3   4    5.54    1.12
   9   3  -4    3.34    0.89
  -9  -3   4    3.91    1.12
  -9  -3   4    4.58    1.29
  10   3  -4    3.66    0.95
 -10  -3   4    1.01    0.69
 -10  -3   4    1.52    0.75
  11   3  -4    1.16    0.63
 -11  -3   4    0.06    0.43
 -11  -3   4    0.03    0.26
  12   3  -4    0.90    0.54
 -12  -3   4    1.16    0.90
 -12  -3   4    0.32    0.42
  13   3  -4    0.40    0.44
 -13  -3   4    0.61    0.60
  14   3  -4    0.69    0.50
 -14  -3   4    0.28    0.41
 -12   4  -4    1.90    0.94
  12  -4   4    0.97    0.39
 -11   4  -4    1.98    0.97
  11  -4   4    3.31    0.64
 -10   4  -4   -0.23    0.26
  10  -4   4    0.11    0.25
  -9   4  -4    0.25    0.34
   9  -4   4    0.30    0.24
  -8   4  -4    0.28    0.42
   8  -4   4   -0.21    0.16
  -7   4  -4    1.97    0.74
  -6   4  -4    1.93    0.66
   6  -4   4    2.12    0.59
   6  -4   4    2.58    0.92
  -5   4  -4   12.84    1.71
   5  -4   4   11.40    1.36
   5  -4   4    8.38    1.34
  -4   4  -4    1.02    0.40
   4  -4   4    1.33    0.60
   4  -4   4    1.11    0.35
  -3   4  -4    7.70    1.10
   3  -4   4    7.45    0.88
   2  -4   4    5.95    0.66
  -1   4  -4   18.05    2.18
  -1   4  -4   17.65    2.04
  -1   4  -4   19.44    2.49
  -1   4  -4   22.41    3.24
  -1   4  -4   22.40    2.66
  -1   4  -4   19.89    2.75
  -1   4  -4   21.14    3.99
  -1   4  -4   21.34    2.81
  -1   4  -4   20.46    2.13
  -1   4  -4   18.33    2.29
  -1   4  -4   21.30    3.09
  -1   4  -4   19.22    2.80
  -1   4  -4   21.60    2.32
  -1   4  -4   21.30    2.75
  -1   4  -4   18.49    2.28
   1  -4   4   16.25    2.03
   1  -4   4   14.85    2.40
   1  -4   4   16.82    2.58
   1  -4   4   19.41    2.68
   1  -4   4   25.27    2.79
   1  -4   4   21.73    2.47
   1  -4   4   14.94    2.72
   1  -4   4   17.79    3.51
   1  -4   4   21.04    3.16
   1  -4   4   23.43    2.37
   1  -4   4   18.38    2.29
   1  -4   4   15.30    2.40
   1  -4   4   25.52    2.99
   1  -4   4   19.17    2.16
   1  -4   4   19.87    2.37
   0   4  -4    4.24    2.31
   0   4  -4    1.40    0.84
   0   4  -4    0.37    1.47
   0   4  -4    4.20    1.65
   0   4  -4    1.98    0.76
   0   4  -4    0.89    1.24
   0   4  -4    0.96    0.68
   0   4  -4    1.17    0.65
   0   4  -4    1.10    0.65
   0   4  -4    1.57    1.47
   0   4  -4    1.25    0.68
   0   4  -4    3.91    1.46
   0   4  -4    0.81    2.05
   0   4  -4    0.94    0.64
   0   4  -4    0.63    0.93
   0  -4   4   -0.12    1.42
   0  -4   4    1.29    1.07
   0  -4   4    1.20    1.65
   0  -4   4   -0.65    1.74
   0  -4   4    1.28    0.64
   0  -4   4    1.51    0.82
   0  -4   4    1.72    0.85
   0  -4   4    1.49    1.51
   0  -4   4    0.18    2.28
   0  -4   4    1.01    0.70
   0  -4   4    1.98    1.74
   0  -4   4    0.99    0.63
   0  -4   4    1.02    0.67
   1   4  -4    4.91    2.09
   1   4  -4    5.90    1.88
   1   4  -4    5.71    1.49
   1   4  -4    2.78    1.32
   1   4  -4    4.84    1.97
   1   4  -4    5.14    1.37
   1   4  -4    4.87    1.39
   1   4  -4    6.39    1.61
   1   4  -4    4.23    1.28
   1   4  -4    9.17    2.12
   1   4  -4    5.52    1.63
   1   4  -4    4.44    1.69
   1   4  -4    6.18    2.43
  -1  -4   4    5.67    2.37
  -1  -4   4    4.65    1.34
  -1  -4   4    6.73    2.35
  -1  -4   4    5.43    1.60
  -1  -4   4    3.38    1.22
  -1  -4   4    5.52    1.50
  -1  -4   4    3.34    2.00
  -1  -4   4    5.13    1.33
  -1  -4   4    3.97    1.26
  -1  -4   4    5.44    1.99
  -1  -4   4    5.75    1.97
  -1  -4   4    4.18    0.85
  -1  -4   4    5.38    1.95
  -1  -4   4    4.24    1.84
   2   4  -4    9.62    0.81
  -2  -4   4    9.88    0.87
   3   4  -4    0.45    0.24
   3   4  -4    0.08    0.21
  -3  -4   4    0.43    0.26
   4   4  -4    2.68    0.65
   4   4  -4    3.16    0.73
  -4  -4   4    1.93    0.52
   5   4  -4   17.13    1.82
   5   4  -4   16.76    1.53
  -5  -4   4   14.57    1.79
   6   4  -4    6.87    1.12
   6   4  -4    7.01    1.15
  -6  -4   4    8.48    1.47
  -6  -4   4    9.08    1.57
   7   4  -4    1.36    0.50
   7   4  -4    1.22    0.50
  -7  -4   4    1.01    0.56
  -7  -4   4    1.44    0.74
   8   4  -4    2.09    0.70
  -8  -4   4    1.65    0.73
  -8  -4   4    3.10    0.91
   9   4  -4    2.05    0.75
  -9  -4   4    1.56    0.84
  10   4  -4    0.05    0.20
 -10  -4   4    0.17    0.36
 -10  -4   4    0.42    0.52
  11   4  -4    9.43    1.67
 -11  -4   4    8.78    1.97
  12   4  -4    1.25    0.68
 -12  -4   4    0.74    0.69
  13   4  -4    1.99    0.86
 -13  -4   4    2.31    1.17
 -12   5  -4    1.18    0.75
 -11   5  -4    1.01    0.69
 -10   5  -4    1.47    0.75
  -9   5  -4    1.51    0.74
  -8   5  -4    8.30    1.64
   8  -5   4   12.02    1.63
  -7   5  -4   -0.03    0.20
   7  -5   4    0.11    0.20
  -6   5  -4    1.92    0.68
   6  -5   4    1.16    0.47
  -5   5  -4    0.20    0.25
   5  -5   4    0.81    0.48
   5  -5   4    0.18    0.20
  -4   5  -4   18.29    1.67
   4  -5   4   16.13    1.35
   3  -5   4    8.08    0.72
  -2   5  -4   11.54    2.35
  -2   5  -4   12.42    2.45
  -2   5  -4    7.74    2.69
  -2   5  -4   10.15    1.78
  -2   5  -4    8.25    1.92
  -2   5  -4   10.32    2.49
  -2   5  -4   10.22    2.10
  -2   5  -4    8.54    2.02
  -2   5  -4    9.32    2.78
  -2   5  -4    8.50    1.65
  -2   5  -4    9.28    2.08
  -2   5  -4   10.19    2.39
   2  -5   4    9.63    2.01
   2  -5   4   13.51    3.15
   2  -5   4    8.03    2.54
   2  -5   4    7.64    2.31
   2  -5   4    8.07    1.89
   2  -5   4    7.44    1.77
   2  -5   4    8.63    2.92
   2  -5   4    5.65    2.00
   2  -5   4    8.37    1.81
   2  -5   4    9.93    2.27
   2  -5   4    7.31    2.42
   2  -5   4   10.59    2.23
   2  -5   4    7.39    1.64
   2  -5   4    8.43    2.08
   2  -5   4    9.28    2.46
  -1   5  -4    2.25    1.38
  -1   5  -4    0.59    2.30
  -1   5  -4    1.42    1.80
  -1   5  -4    0.11    1.63
  -1   5  -4   -1.00    2.17
  -1   5  -4    4.03    1.38
  -1   5  -4    3.33    1.99
  -1   5  -4    2.76    0.96
  -1   5  -4    2.22    1.01
  -1   5  -4    3.74    1.78
  -1   5  -4    3.71    1.34
  -1   5  -4    2.86    1.06
  -1   5  -4    2.72    1.05
  -1   5  -4    2.33    2.00
  -1   5  -4    2.73    1.01
   1  -5   4    3.78    1.21
   1  -5   4    0.59    1.80
   1  -5   4    2.62    1.51
   1  -5   4    1.75    1.83
   1  -5   4    1.13    2.01
   1  -5   4    2.87    1.13
   1  -5   4    0.85    1.97
   1  -5   4    1.52    2.04
   1  -5   4    2.03    1.04
   1  -5   4    3.64    1.23
   1  -5   4    2.96    2.36
   1  -5   4    1.90    0.97
   1  -5   4    3.26    1.19
   1  -5   4    3.15    1.16
   1  -5   4    3.00    2.35
   0   5  -4    8.36    0.75
   1   5  -4    6.91    0.87
   2   5  -4   24.47    1.70
   2   5  -4   25.00    1.90
  -2  -5   4   24.99    1.78
   3   5  -4   47.27    3.21
   3   5  -4   46.92    3.35
  -3  -5   4   50.79    3.32
   4   5  -4   15.17    1.75
   4   5  -4   11.96    1.19
  -4  -5   4   12.77    1.56
   5   5  -4    0.26    0.27
   5   5  -4    0.10    0.13
  -5  -5   4    0.04    0.19
   6   5  -4    0.44    0.31
   6   5  -4   -0.24    0.13
  -6  -5   4    0.12    0.25
   7   5  -4    0.03    0.23
   7   5  -4    0.11    0.26
  -7  -5   4    0.09    0.32
  -7  -5   4   -0.16    0.27
   8   5  -4    1.07    0.52
  -8  -5   4    1.07    0.68
  -8  -5   4    0.95    0.58
   9   5  -4   18.19    2.30
  -9  -5   4   16.04    2.43
  -9  -5   4   21.37    2.88
  10   5  -4    5.63    1.24
 -10  -5   4    6.95    1.79
  11   5  -4   -0.08    0.17
 -11  -5   4   -0.09    0.36
  12   5  -4   -0.16    0.19
 -12  -5   4    0.30    0.62
  13   5  -4    1.14    1.08
 -13  -5   4    0.60    0.67
 -12   6  -4    1.91    1.06
 -11   6  -4    0.90    0.75
 -10   6  -4   -0.03    0.22
  -9   6  -4    0.56    0.71
  -8   6  -4    0.27    0.39
   8  -6   4    0.53    0.36
  -7   6  -4    5.13    1.18
   7  -6   4    7.19    1.12
  -6   6  -4    3.38    1.02
   6  -6   4    2.95    0.67
  -5   6  -4    0.97    0.52
   5  -6   4    0.66    0.40
   5  -6   4    0.36    0.24
  -4   6  -4   40.74    3.14
   4  -6   4   40.17    2.70
  -3   6  -4   10.26    3.15
  -3   6  -4   10.69    2.14
  -3   6  -4   10.01    1.70
  -3   6  -4    8.46    2.64
  -3   6  -4    8.44    2.58
  -3   6  -4    9.02    2.16
  -3   6  -4    8.47    1.87
  -3   6  -4    8.73    2.05
  -3   6  -4    9.45    2.22
  -3   6  -4    8.22    1.54
  -3   6  -4    5.85    3.34
  -3   6  -4    9.10    2.05
  -3   6  -4   10.91    2.64
   3  -6   4    8.44    1.95
   3  -6   4    7.42    2.80
   3  -6   4    9.92    2.72
   3  -6   4    6.31    1.69
   3  -6   4    7.92    3.29
   3  -6   4   10.93    2.79
   3  -6   4    4.74    2.62
   3  -6   4    8.82    1.90
   3  -6   4    8.74    2.31
   3  -6   4    9.50    1.97
   3  -6   4    7.93    1.30
   3  -6   4    7.98    2.55
   3  -6   4    9.30    1.91
   3  -6   4   10.12    2.31
  -2   6  -4   -3.44    1.91
  -2   6  -4    0.19    0.37
  -2   6  -4   -0.77    2.29
  -2   6  -4    1.28    2.08
  -2   6  -4    0.27    0.46
  -2   6  -4   -0.33    2.01
  -2   6  -4   -0.05    0.28
  -2   6  -4   -1.82    2.64
  -2   6  -4    0.37    0.51
  -2   6  -4    0.49    0.63
  -2   6  -4    0.83    0.67
  -2   6  -4   -1.40    1.85
  -2   6  -4   -0.12    0.20
  -2   6  -4    2.25    2.80
   2  -6   4   -2.16    2.42
   2  -6   4   -0.23    0.51
   2  -6   4   -0.11    0.35
   2  -6   4    0.37    0.53
   2  -6   4    0.97    2.20
   2  -6   4   -0.30    2.73
   2  -6   4   -0.03    0.35
   2  -6   4    1.95    2.35
   2  -6   4    1.29    2.05
   2  -6   4    0.44    2.07
   2  -6   4    2.25    2.86
   2  -6   4    0.38    0.67
   2  -6   4    0.19    0.58
   2  -6   4    0.10    0.37
   2  -6   4    0.73    0.66
  -1   6  -4    2.13    2.75
  -1   6  -4    6.31    1.63
  -1   6  -4    6.89    2.50
  -1   6  -4    8.65    2.39
  -1   6  -4   10.51    2.28
  -1   6  -4   10.35    2.17
  -1   6  -4    4.90    1.33
  -1   6  -4    5.65    2.09
  -1   6  -4    4.82    1.63
  -1   6  -4    8.87    2.11
  -1   6  -4    6.77    2.17
  -1   6  -4    8.28    1.75
  -1   6  -4   13.48    3.33
  -1   6  -4    8.31    2.70
  -1   6  -4    8.93    2.45
   1  -6   4    6.35    2.39
   1  -6   4    7.70    1.88
   1  -6   4    5.32    1.68
   1  -6   4    8.57    1.80
   1  -6   4    5.46    1.80
   1  -6   4    6.93    1.98
   1  -6   4    6.64    2.38
   1  -6   4    6.02    1.66
   1  -6   4    7.59    2.80
   1  -6   4    2.07    2.57
   1  -6   4    6.30    1.65
   1  -6   4    8.63    2.89
   1  -6   4    3.44    2.46
   1  -6   4    6.12    2.53
   1  -6   4    4.75    2.25
   0   6  -4   10.97    0.91
   1   6  -4    1.55    0.41
   2   6  -4    1.24    0.30
   2   6  -4    0.68    0.32
   3   6  -4   52.54    3.56
   3   6  -4   49.97    3.38
   4   6  -4   14.59    1.33
   4   6  -4   14.68    1.69
   5   6  -4   31.92    2.62
   5   6  -4   33.91    2.59
   6   6  -4   -0.09    0.11
   6   6  -4   -0.05    0.17
   7   6  -4    6.08    1.18
   7   6  -4    3.44    0.96
  -7  -6   4    6.07    1.53
   8   6  -4   60.38    4.53
   9   6  -4    2.63    0.88
  -9  -6   4    1.09    0.80
  10   6  -4    0.30    0.42
 -10  -6   4   -0.09    0.37
  11   6  -4    2.39    0.91
 -11  -6   4    1.74    0.93
  12   6  -4    1.00    0.58
 -12  -6   4    0.15    0.36
  13   6  -4    1.64    0.93
 -13  -6   4    0.99    0.66
 -11   7  -4    0.57    0.50
 -10   7  -4    3.57    1.25
  -9   7  -4    8.89    1.80
  -8   7  -4    4.74    1.31
   8  -7   4    4.47    0.94
  -7   7  -4    1.09    0.68
   7  -7   4    1.00    0.44
  -6   7  -4   22.73    2.81
   6  -7   4   14.68    1.37
  -5   7  -4    0.75    0.49
   5  -7   4    0.21    0.17
   5  -7   4    0.04    0.20
  -4   7  -4    6.03    1.14
  -2   7  -4    2.91    1.26
  -2   7  -4    2.26    0.97
  -2   7  -4    3.25    2.51
  -2   7  -4    2.08    0.98
  -2   7  -4    2.32    3.40
  -2   7  -4    0.42    2.71
  -2   7  -4    1.45    3.11
  -2   7  -4    0.58    2.48
  -2   7  -4    2.08    1.12
  -2   7  -4    3.06    2.29
  -2   7  -4    2.51    1.01
  -2   7  -4    0.67    2.26
  -2   7  -4    2.54    1.14
  -2   7  -4    1.49    0.96
   2  -7   4    2.90    2.69
   2  -7   4    3.03    1.32
   2  -7   4    4.52    1.74
   2  -7   4    2.68    2.44
   2  -7   4    3.39    2.61
   2  -7   4    1.55    1.03
   2  -7   4    1.78    1.06
   2  -7   4    1.92    1.07
   2  -7   4   -2.02    2.71
   2  -7   4    1.56    0.87
   2  -7   4    1.78    3.52
   2  -7   4    0.92    3.12
   2  -7   4    3.10    1.12
   2  -7   4    2.83    1.66
   2  -7   4    5.77    2.97
  -1   7  -4    6.52    1.69
  -1   7  -4    6.86    2.42
  -1   7  -4    6.36    2.01
  -1   7  -4    5.08    2.20
  -1   7  -4    4.60    1.39
  -1   7  -4    8.85    2.43
  -1   7  -4    5.62    2.48
  -1   7  -4   10.99    2.26
  -1   7  -4    7.24    2.52
  -1   7  -4    6.54    2.92
  -1   7  -4    6.29    1.79
  -1   7  -4    6.99    1.74
  -1   7  -4    9.12    3.63
  -1   7  -4    8.66    3.01
  -1   7  -4    7.92    3.91
   1  -7   4    5.47    2.30
   1  -7   4    6.64    2.83
   1  -7   4    5.92    1.56
   1  -7   4    4.73    1.68
   1  -7   4    7.82    3.12
   1  -7   4    5.73    3.86
   1  -7   4    8.28    2.19
   1  -7   4    3.34    2.65
   1  -7   4    7.07    2.54
   1  -7   4    5.06    1.66
   1  -7   4    5.90    1.83
   1  -7   4    7.38    1.89
   1  -7   4    6.51    2.85
   1  -7   4    9.47    3.58
   1  -7   4    5.90    1.60
   0   7  -4   18.94    1.40
   1   7  -4    1.05    2.52
   1   7  -4    1.75    2.44
   1   7  -4    0.21    0.53
   1   7  -4    0.05    0.41
   1   7  -4   -0.04    0.35
   1   7  -4   -1.64    2.29
   1   7  -4    0.48    0.73
   1   7  -4   -1.88    2.61
   1   7  -4   -1.53    3.10
   1   7  -4    0.17    0.35
   1   7  -4    0.01    2.03
   1   7  -4    0.08    0.35
   1   7  -4   -0.31    0.31
   1   7  -4    0.48    3.05
   1   7  -4   -0.07    0.37
  -1  -7   4    0.06    0.58
  -1  -7   4   -1.37    2.45
  -1  -7   4   -0.43    0.36
  -1  -7   4   -0.13    0.17
  -1  -7   4   -0.11    0.48
  -1  -7   4   -2.98    2.82
  -1  -7   4    0.30    0.48
  -1  -7   4    1.29    3.70
  -1  -7   4   -0.15    0.15
  -1  -7   4   -2.52    2.95
  -1  -7   4    2.82    2.93
   2   7  -4    0.00    0.13
   2   7  -4    0.15    0.14
   3   7  -4    5.57    0.84
   3   7  -4    7.46    1.07
   4   7  -4    8.58    1.22
   4   7  -4   11.66    1.50
   5   7  -4    0.23    0.24
   5   7  -4    0.07    0.19
   6   7  -4   10.34    1.53
   7   7  -4    4.08    1.01
   7   7  -4    2.40    0.71
  -7  -7   4    3.27    0.96
   8   7  -4    3.07    0.90
  -8  -7   4    7.16    1.75
   9   7  -4    1.83    0.78
  -9  -7   4    1.74    0.81
  10   7  -4    0.59    0.44
 -10  -7   4    1.80    1.08
  11   7  -4    2.32    0.85
 -11  -7   4    0.67    0.71
  12   7  -4    1.69    0.80
 -12  -7   4    1.24    0.77
 -11   8  -4    1.79    1.01
 -10   8  -4    0.56    0.54
  -9   8  -4    9.21    2.14
  -8   8  -4   10.09    2.12
  -7   8  -4    3.74    1.21
  -6   8  -4   -0.07    0.23
  -5   8  -4    0.24    0.43
  -4   8  -4    9.79    1.52
   0   8  -4    2.49    0.49
   1   8  -4    6.96    0.93
   2   8  -4    7.55    0.85
   2   8  -4    7.03    1.04
   3   8  -4    0.35    0.28
   3   8  -4    0.56    0.27
   4   8  -4    6.70    1.13
   4   8  -4    6.97    1.05
   5   8  -4    8.18    1.43
   5   8  -4    9.08    1.32
   6   8  -4   23.68    2.63
   6   8  -4   26.43    2.27
   7   8  -4    3.58    1.00
  -7  -8   4    4.60    1.46
   8   8  -4   -0.11    0.25
  -8  -8   4    0.46    0.61
   9   8  -4    3.37    1.06
  -9  -8   4    2.27    0.95
  10   8  -4    5.37    1.32
 -10  -8   4    5.80    1.70
  11   8  -4    0.13    0.33
 -11  -8   4    0.41    0.62
  12   8  -4    2.12    0.96
 -10   9  -4    0.03    0.34
  -9   9  -4   -0.04    0.23
  -8   9  -4    2.41    0.93
  -7   9  -4   10.29    2.03
  -5   9  -4    0.14    0.32
   0   9  -4    5.70    0.83
   1   9  -4    1.30    0.42
   2   9  -4    0.54    0.27
   3   9  -4    4.27    0.74
   3   9  -4    4.30    0.84
   4   9  -4    1.98    0.55
   4   9  -4    1.57    0.57
   5   9  -4    1.15    0.50
   5   9  -4    1.90    0.69
   6   9  -4    2.86    0.79
   6   9  -4    2.43    0.75
   7   9  -4    0.42    0.43
  -7  -9   4    0.70    0.67
   8   9  -4    0.99    0.59
  -8  -9   4   -0.15    0.24
   9   9  -4    0.37    0.44
  -9  -9   4    0.40    0.44
  10   9  -4    0.28    0.46
 -10  -9   4   -0.25    0.28
  11   9  -4    0.95    0.71
 -11  -9   4    0.29    0.43
  12   9  -4   -0.05    0.33
 -12  -9   4   -0.24    0.23
 -10  10  -4    0.77    0.73
  -9  10  -4    0.67    0.68
  -8  10  -4    0.85    0.64
  -7  10  -4    0.00    0.26
  -6  10  -4    0.65    0.51
  -5  10  -4   -0.15    0.17
   0  10  -4   17.00    1.37
   1  10  -4    5.07    0.84
   2  10  -4    8.85    1.24
   3  10  -4    8.74    1.08
   3  10  -4    6.91    1.16
   4  10  -4   18.13    2.08
   4  10  -4   17.57    1.59
   5  10  -4   10.19    1.49
   5  10  -4   10.22    1.54
   6  10  -4    2.10    0.72
   6  10  -4    0.24    0.36
   7  10  -4   13.82    2.03
  -7 -10   4   13.03    2.28
   8  10  -4    0.31    0.34
  -8 -10   4   -0.10    0.33
   9  10  -4    1.59    0.76
  -9 -10   4    0.31    0.55
  10  10  -4    1.51    0.76
 -10 -10   4    2.04    1.09
  11  10  -4   -0.05    0.34
 -11 -10   4    0.18    0.46
  -9  11  -4    0.26    0.36
  -8  11  -4   -0.11    0.20
  -7  11  -4    0.53    0.51
  -6  11  -4    4.80    1.36
  -5  11  -4    1.07    0.59
   0  11  -4    5.44    0.85
   1  11  -4    0.90    0.37
   2  11  -4    2.46    0.67
   3  11  -4    0.17    0.27
   3  11  -4    0.11    0.14
   4  11  -4    0.53    0.34
   4  11  -4    0.67    0.33
   5  11  -4   14.93    1.97
   5  11  -4   13.91    1.81
   6  11  -4    3.47    0.88
   6  11  -4    2.78    0.88
   7  11  -4    2.55    0.82
  -7 -11   4    1.87    0.86
   8  11  -4    0.16    0.44
  -8 -11   4   -0.02    0.33
   9  11  -4    1.45    0.73
  -9 -11   4   -0.26    0.31
 -10 -11   4    2.48    1.28
  -8  12  -4    0.11    0.40
  -7  12  -4    0.05    0.35
  -6  12  -4   -0.20    0.21
  -5  12  -4    6.74    1.45
   0  12  -4   16.05    1.38
   1  12  -4    0.51    0.34
   2  12  -4    0.61    0.37
   3  12  -4    0.12    0.25
   3  12  -4    0.77    0.31
   4  12  -4   11.38    1.71
   4  12  -4   13.44    1.57
   5  12  -4    0.21    0.25
   6  12  -4    1.79    0.63
  -6 -12   4    2.04    0.91
   7  12  -4    7.06    1.42
  -7 -12   4    4.64    1.27
   8  12  -4    2.10    0.83
  -8 -12   4    1.52    0.80
   9  12  -4   -0.32    0.24
  -9 -12   4    0.81    0.82
  10  12  -4    0.88    0.72
 -10 -12   4   -0.06    0.56
  -7  13  -4    0.54    0.58
  -6  13  -4    1.10    0.73
  -5  13  -4    3.37    1.11
  -4  13  -4    2.44    0.96
   1  13  -4   -0.22    0.15
   2  13  -4    6.94    1.15
   3  13  -4   -0.24    0.18
   4  13  -4    4.11    0.84
   4  13  -4    2.39    0.80
   5  13  -4    0.25    0.26
   5  13  -4    0.31    0.31
   6  13  -4    6.97    1.49
  -6 -13   4    5.77    1.42
   7  13  -4    0.10    0.34
  -7 -13   4    0.55    0.50
   8  13  -4   -0.06    0.34
  -8 -13   4    0.00    0.31
   9  13  -4    0.88    0.60
  -9 -13   4   -0.18    0.21
  -6  14  -4    0.60    0.63
  -5  14  -4    0.30    0.44
  -4  14  -4   -0.06    0.24
   0  14  -4    0.30    0.22
   1  14  -4   11.56    1.48
   2  14  -4    0.92    0.47
   3  14  -4    4.15    1.01
   4  14  -4    1.38    0.51
   4  14  -4    2.68    0.88
   5  14  -4   -0.01    0.19
   5  14  -4    0.41    0.40
   6  14  -4    0.43    0.48
  -6 -14   4    0.22    0.38
   7  14  -4    7.59    1.48
  -7 -14   4    5.24    1.52
  -5  15  -4   -0.18    0.25
  -4  15  -4    0.70    0.69
   1  15  -4    0.48    0.37
   2  15  -4    0.54    0.37
   3  15  -4    0.62    0.40
   4  15  -4    0.31    0.40
   5  15  -4    0.82    0.53
   5  15  -4   -0.02    0.22
   6  15  -4    2.34    0.85
  -6 -15   4    1.99    0.91
   1  16  -4    0.26    0.28
   2  16  -4    5.79    1.16
   3  16  -4    0.08    0.23
   4  16  -4    0.71    0.52
  -2 -16  -5   -0.15    0.30
   2  16   5    1.07    0.65
  -1 -16  -5    0.11    0.37
   1  16   5   -0.15    0.22
   0 -16  -5    0.78    0.92
   1 -16  -5    7.36    1.44
  -1  16   5    5.80    1.44
   2 -16  -5   -0.01    0.32
  -2  16   5   -0.18    0.20
   3 -16  -5    0.08    0.42
  -3  16   5    0.36    0.55
  -4 -15  -5    0.27    0.28
   4  15   5    1.92    0.97
  -3 -15  -5    0.31    0.48
   3  15   5    0.93    0.51
  -2 -15  -5    0.29    0.48
   2  15   5   -0.12    0.22
  -1 -15  -5    0.63    0.40
   1  15   5    0.31    0.39
   0 -15  -5    0.03    0.26
   0  15   5   -0.14    0.17
   1 -15  -5    0.11    0.26
  -1  15   5   -0.07    0.30
   2 -15  -5    0.87    0.47
  -2  15   5    0.53    0.54
   3 -15  -5    0.58    0.45
  -3  15   5    0.10    0.25
   4 -15  -5   -0.16    0.26
  -4  15   5    0.64    0.75
   5 -15  -5    1.36    0.59
  -5  15   5    0.40    0.39
  -5  15   5    0.04    0.30
   6 -15  -5    0.77    0.53
  -6  15   5    2.00    0.86
  -6  15   5    1.47    0.81
   6  14   5    0.96    0.66
  -5 -14  -5    0.41    0.35
  -5 -14  -5    1.54    0.80
   5  14   5    1.75    0.83
  -4 -14  -5    0.24    0.27
  -4 -14  -5   -0.03    0.24
   4  14   5    0.82    0.59
  -3 -14  -5    0.39    0.48
   3  14   5    0.34    0.35
  -2 -14  -5    0.17    0.36
   2  14   5    1.01    0.59
  -1 -14  -5   -0.05    0.19
   1  14   5    0.53    0.46
   0 -14  -5    0.91    0.50
   0  14   5    1.19    0.59
   1 -14  -5    0.34    0.34
  -1  14   5    0.37    0.44
   2 -14  -5   -0.23    0.21
  -2  14   5   -0.07    0.28
   3 -14  -5   -0.23    0.18
  -3  14   5    0.31    0.38
   4 -14  -5    1.99    0.67
  -4  14   5    0.81    0.61
   5 -14  -5    1.84    0.63
  -5  14   5    0.12    0.29
  -5  14   5    1.29    0.58
   6 -14  -5    1.41    0.58
  -6  14   5    3.75    1.51
  -6  14   5    1.59    0.78
   7 -14  -5    1.58    0.62
  -7  14   5    1.41    0.80
  -7  14   5    0.98    0.61
  -7 -13  -5    0.46    0.43
   7  13   5    0.72    0.63
  -6 -13  -5    0.14    0.31
  -6 -13  -5    0.11    0.21
   6  13   5    0.41    0.52
  -5 -13  -5    3.67    1.14
  -5 -13  -5    4.52    1.13
   5  13   5    6.48    1.56
  -4 -13  -5    6.96    1.31
  -4 -13  -5    3.92    1.13
   4  13   5    7.49    1.50
  -3 -13  -5    1.41    0.70
  -3 -13  -5    0.86    0.36
   3  13   5    2.16    0.75
  -2 -13  -5    0.21    0.33
   2  13   5    1.45    0.67
  -1 -13  -5    2.73    0.93
   1  13   5    0.83    0.44
   0 -13  -5    0.13    0.30
   0  13   5   -0.14    0.17
   1 -13  -5    0.18    0.36
  -1  13   5    0.04    0.35
   2 -13  -5    0.24    0.33
  -2  13   5    0.83    0.54
   3 -13  -5    5.46    1.05
  -3  13   5    3.06    0.97
   4 -13  -5    0.71    0.40
  -4  13   5   -0.17    0.21
   5 -13  -5    4.50    1.00
  -5  13   5    1.57    0.81
  -5  13   5    3.27    1.26
   6 -13  -5   -0.25    0.15
  -6  13   5   -0.05    0.17
  -6  13   5   -0.19    0.19
   7 -13  -5    2.58    0.69
  -7  13   5    1.17    0.70
  -7  13   5    2.46    0.85
   8 -13  -5    0.08    0.20
  -8  13   5   -0.04    0.19
  -8  13   5    0.50    0.57
  -8 -12  -5    1.30    0.76
   8  12   5    0.96    0.58
  -7 -12  -5    0.15    0.40
  -7 -12  -5    1.26    0.64
   7  12   5    0.66    0.49
  -6 -12  -5    3.09    1.00
  -6 -12  -5    0.97    0.63
   6  12   5    2.79    1.07
  -5 -12  -5   -0.16    0.18
  -5 -12  -5    0.53    0.43
   5  12   5    0.20    0.36
  -4 -12  -5    2.65    0.77
  -4 -12  -5    1.11    0.68
   4  12   5    1.97    0.74
  -3 -12  -5   11.04    1.79
  -3 -12  -5    8.41    1.24
   3  12   5    5.89    1.29
  -2 -12  -5    0.80    0.47
   2  12   5    0.28    0.26
  -1 -12  -5    3.73    0.94
   1  12   5    3.19    0.87
   0 -12  -5    0.26    0.37
   0  12   5    0.15    0.27
   1 -12  -5    2.91    0.80
  -1  12   5    5.15    1.12
   2 -12  -5    2.40    0.73
  -2  12   5    1.71    0.77
   3 -12  -5    0.69    0.44
  -3  12   5    0.60    0.45
  -4  12   5   -0.14    0.24
   5 -12  -5    0.37    0.33
  -5  12   5    0.63    0.61
   6 -12  -5    0.60    0.45
  -6  12   5   -0.26    0.20
  -6  12   5   -0.21    0.18
  -7  12   5    1.32    0.65
  -7  12   5    0.68    0.67
   8 -12  -5    4.23    0.85
  -8  12   5    2.74    1.10
  -8  12   5    2.97    1.25
  -9  12   5    1.10    0.90
  -9  12   5    1.52    0.79
  -9 -11  -5   -0.12    0.16
   9  11   5   -0.10    0.31
  -8 -11  -5    1.28    0.72
  -8 -11  -5    1.01    0.74
   8  11   5    0.78    0.57
  -7 -11  -5    0.89    0.60
  -7 -11  -5    1.09    0.61
   7  11   5    0.08    0.43
  -6 -11  -5    2.46    0.83
  -6 -11  -5    2.32    0.91
   6  11   5    1.93    0.75
  -5 -11  -5    0.21    0.30
  -5 -11  -5    0.40    0.34
   5  11   5    0.26    0.32
  -4 -11  -5   17.45    2.14
  -4 -11  -5   11.59    1.82
   4  11   5   14.35    1.98
  -3 -11  -5    3.27    0.79
  -3 -11  -5    2.24    0.75
   3  11   5    3.88    0.99
  -2 -11  -5   -0.14    0.15
  -1 -11  -5   -0.13    0.21
   1  11   5    0.12    0.23
   0 -11  -5    9.94    1.45
   0  11   5   10.44    1.59
  -1  11   5    4.34    1.02
   2 -11  -5    9.58    1.34
  -2  11   5    6.05    1.29
   3 -11  -5    0.39    0.32
  -3  11   5    0.14    0.31
   4 -11  -5    0.05    0.21
  -4  11   5    0.09    0.38
   5 -11  -5    0.98    0.42
  -5  11   5    0.67    0.50
  -5  11   5    0.38    0.43
   6 -11  -5    3.36    0.87
  -6  11   5    2.77    1.10
   7 -11  -5    0.02    0.16
  -7  11   5    0.04    0.32
  -7  11   5    0.07    0.29
   8 -11  -5    3.32    0.89
  -8  11   5    3.58    1.37
  -8  11   5    3.06    1.03
   9 -11  -5    6.28    1.07
  -9  11   5    4.33    1.47
  -9  11   5    3.59    1.17
  10 -11  -5    0.20    0.24
 -10  11   5    1.36    0.91
 -10  11   5    0.22    0.40
  -9 -10  -5    0.19    0.30
   9  10   5    0.94    1.02
  -8 -10  -5    0.72    0.56
  -8 -10  -5    0.24    0.37
   8  10   5   -0.16    0.21
  -7 -10  -5    0.43    0.35
   7  10   5    0.13    0.39
  -6 -10  -5   -0.05    0.24
  -6 -10  -5    0.47    0.35
   6  10   5    0.94    0.53
  -5 -10  -5    0.75    0.50
  -5 -10  -5    0.23    0.41
   5  10   5    0.08    0.20
  -4 -10  -5   17.28    2.21
  -4 -10  -5   17.05    2.11
   4  10   5   14.31    1.96
  -3 -10  -5   16.86    2.17
  -3 -10  -5   20.54    1.82
   3  10   5   24.79    2.67
  -2 -10  -5    1.25    0.54
  -2 -10  -5    0.76    0.34
   2  10   5    0.05    0.30
  -1 -10  -5    4.10    0.94
   1  10   5    4.11    0.95
   0 -10  -5   -0.11    0.20
   0  10   5    0.13    0.33
   1 -10  -5    6.77    1.15
  -1  10   5    8.43    1.35
   2 -10  -5    0.21    0.28
  -2  10   5   -0.06    0.22
   3 -10  -5    0.35    0.33
  -3  10   5    0.03    0.25
   4 -10  -5    1.48    0.51
  -4  10   5    1.39    0.73
   5 -10  -5   -0.32    0.13
  -5  10   5   -0.17    0.16
   6 -10  -5    0.25    0.28
  -6  10   5    0.31    0.46
  -6  10   5    0.17    0.31
   7 -10  -5   10.88    1.39
  -7  10   5    6.81    1.69
  -7  10   5    7.21    1.47
   8 -10  -5    2.09    0.64
  -8  10   5    2.62    1.08
  -8  10   5    3.87    1.39
   9 -10  -5   -0.01    0.19
  -9  10   5   -0.21    0.22
  -9  10   5   -0.08    0.20
  10 -10  -5    0.46    0.35
 -10  10   5    0.17    0.31
 -10  10   5   -0.19    0.20
  11 -10  -5    0.35    0.40
 -11  10   5    0.27    0.56
 -11  10   5    0.47    0.73
 -10  -9  -5    0.25    0.37
  10   9   5    0.24    0.41
  -9  -9  -5    0.55    0.47
  -9  -9  -5    0.37    0.47
   9   9   5    0.64    0.51
  -8  -9  -5   -0.07    0.18
  -8  -9  -5   -0.11    0.19
   8   9   5    0.29    0.41
  -7  -9  -5    3.95    1.11
  -7  -9  -5    2.50    0.88
   7   9   5    3.15    0.92
  -6  -9  -5    1.96    0.74
  -6  -9  -5    1.48    0.68
   6   9   5    2.71    0.84
  -5  -9  -5   16.92    2.26
  -5  -9  -5   14.87    2.13
   5   9   5   20.37    2.56
  -4  -9  -5    2.49    0.73
  -4  -9  -5    2.98    0.80
   4   9   5    3.92    1.04
  -3  -9  -5    3.30    0.83
  -3  -9  -5    1.77    0.55
   3   9   5    3.33    0.83
  -2  -9  -5    1.42    0.43
  -2  -9  -5    3.05    1.05
   2   9   5    1.10    0.52
  -1  -9  -5   11.75    1.61
   1   9   5    6.44    1.15
   0  -9  -5    2.14    0.68
   0   9   5    3.77    0.95
   1  -9  -5    3.22    0.73
  -1   9   5    2.79    0.74
  -1   9   5    3.38    0.88
   2  -9  -5    1.04    0.46
  -2   9   5    1.16    0.55
   3  -9  -5   11.92    1.51
  -3   9   5   16.40    2.16
   4  -9  -5   13.58    1.64
  -4   9   5   13.44    2.16
   5  -9  -5    0.57    0.31
  -5   9   5   -0.05    0.23
   6  -9  -5    0.29    0.28
  -6   9   5    0.28    0.35
  -6   9   5    0.66    0.45
   7  -9  -5    4.88    0.91
  -7   9   5    4.74    1.40
  -7   9   5    5.35    1.32
   8  -9  -5    0.36    0.32
  -8   9   5    1.14    0.63
  -8   9   5    0.72    0.60
   9  -9  -5    0.59    0.45
  -9   9   5    1.26    0.74
  -9   9   5    1.68    0.73
  10  -9  -5    0.09    0.23
 -10   9   5    0.48    0.47
 -10   9   5    0.01    0.29
 -11   9   5    0.44    0.42
 -11   9   5   -0.08    0.22
 -11  -8  -5    2.15    1.00
  11   8   5    1.29    0.64
 -10  -8  -5    0.05    0.31
 -10  -8  -5   -0.10    0.17
  10   8   5    0.60    0.57
  -9  -8  -5    0.22    0.47
  -9  -8  -5   -0.08    0.23
   9   8   5    0.38    0.42
  -8  -8  -5    0.04    0.30
  -8  -8  -5    0.06    0.32
   8   8   5    0.88    0.51
  -7  -8  -5    0.13    0.29
  -7  -8  -5    0.19    0.33
   7   8   5    0.06    0.30
  -6  -8  -5   -0.19    0.14
  -6  -8  -5    0.10    0.27
   6   8   5   -0.05    0.27
  -5  -8  -5    1.33    0.59
  -5  -8  -5    1.25    0.56
   5   8   5    0.82    0.47
  -4  -8  -5    9.19    1.47
  -4  -8  -5   11.23    1.59
   4   8   5   10.01    1.49
  -3  -8  -5   39.72    3.09
  -3  -8  -5   44.43    3.33
   3   8   5   44.36    3.33
  -2  -8  -5    2.30    0.65
  -2  -8  -5    1.73    0.46
   2   8   5    2.91    0.74
  -1  -8  -5    3.58    0.80
   1   8   5    3.49    0.79
   0  -8  -5    4.38    0.90
   0   8   5    7.12    1.14
   1  -8  -5    5.96    1.00
  -1   8   5    3.61    0.82
  -1   8   5    5.54    1.02
   2  -8  -5    5.12    0.89
  -2   8   5    6.38    1.19
   3  -8  -5    9.40    1.30
  -3   8   5    8.14    1.35
   4  -8  -5    0.87    0.39
  -4   8   5    0.44    0.42
   5  -8  -5    4.23    0.82
  -5   8   5    4.06    1.11
  -5   8   5    2.23    0.77
   6  -8  -5   10.96    1.48
  -6   8   5   10.95    2.02
  -6   8   5    8.56    1.53
   7  -8  -5    4.12    0.84
  -7   8   5    3.19    1.05
  -7   8   5    4.02    1.18
  -8   8   5    2.72    1.06
  -8   8   5    5.15    1.37
  -9   8   5   -0.11    0.28
  -9   8   5    0.74    0.59
 -10   8   5    2.43    1.25
 -10   8   5    1.01    0.65
 -11   8   5   -0.02    0.26
 -11   8   5   -0.18    0.24
  12  -8  -5    1.39    0.60
 -12   8   5    0.14    0.29
 -12   8   5   -0.12    0.18
 -11  -7  -5   -0.10    0.37
  11   7   5   -0.07    0.36
 -10  -7  -5    0.41    0.46
 -10  -7  -5   -0.09    0.22
  10   7   5    0.32    0.30
  -9  -7  -5    0.23    0.41
  -9  -7  -5   -0.16    0.29
   9   7   5    1.34    0.68
  -8  -7  -5    1.04    0.56
  -8  -7  -5    1.74    0.85
   8   7   5    1.95    0.74
   8   7   5    1.55    0.59
  -7  -7  -5    0.94    0.52
  -7  -7  -5    1.10    0.58
   7   7   5    1.20    0.56
  -6  -7  -5    1.86    0.74
  -6  -7  -5    1.22    0.56
   6   7   5    2.30    0.81
  -5  -7  -5    0.46    0.38
  -5  -7  -5    0.13    0.29
   5   7   5    0.25    0.28
   5   7   5    0.36    0.32
  -4  -7  -5    2.44    0.68
  -4  -7  -5    1.96    0.59
   4   7   5    1.48    0.56
   4   7   5    2.52    0.66
  -3  -7  -5    0.25    0.23
  -3  -7  -5   -0.30    0.13
   3   7   5   -0.20    0.15
   3   7   5    0.71    0.42
  -2  -7  -5    0.49    0.35
  -2  -7  -5    0.11    0.19
   2   7   5   -0.09    0.16
  -1  -7  -5    6.30    1.04
   1   7   5    5.61    1.00
   0  -7  -5    1.07    0.41
   0   7   5    1.06    0.44
   1  -7  -5    3.98    0.73
  -1   7   5    2.93    0.65
  -1   7   5    5.20    0.92
   2  -7  -5    0.50    0.33
  -2   7   5    0.89    0.43
   3  -7  -5    0.39    0.26
  -3   7   5    0.20    0.28
   4  -7  -5    0.61    0.30
  -4   7   5    0.30    0.33
   5  -7  -5   20.59    1.78
  -5   7   5   16.00    2.04
  -5   7   5   24.20    2.27
   6  -7  -5   11.22    1.46
  -6   7   5    6.23    1.29
  -6   7   5   11.41    1.93
  -7   7   5    0.69    0.45
  -7   7   5    0.18    0.36
  -8   7   5    3.15    0.89
  -8   7   5    4.72    1.01
  -8   7   5    1.27    0.60
  -9   7   5    9.17    1.77
  -9   7   5   15.70    2.69
  -9   7   5   13.59    1.96
 -10   7   5   -0.24    0.23
 -10   7   5   -0.14    0.24
 -10   7   5    0.06    0.25
 -11   7   5    0.35    0.52
 -11   7   5    1.61    0.81
  12  -7  -5    2.85    0.90
 -12   7   5    3.32    1.40
 -12   7   5    2.47    1.03
 -11  -6  -5    0.54    0.60
 -11  -6  -5    0.77    0.58
  11   6   5    0.01    0.24
 -10  -6  -5   -0.01    0.22
 -10  -6  -5   -0.06    0.21
  10   6   5    0.70    0.60
  -9  -6  -5    0.19    0.28
  -9  -6  -5    0.68    0.56
   9   6   5    0.20    0.31
   9   6   5    0.02    0.21
  -8  -6  -5    2.03    0.70
  -8  -6  -5    1.49    0.69
   8   6   5    2.78    0.81
   8   6   5    1.71    0.64
  -7  -6  -5    2.81    0.87
  -7  -6  -5    3.00    1.05
   7   6   5    2.13    0.94
   7   6   5    3.47    0.84
  -6  -6  -5    8.70    1.55
  -6  -6  -5    7.14    1.29
   6   6   5    8.76    1.36
   6   6   5   10.25    1.59
  -5  -6  -5    0.92    0.53
  -5  -6  -5    0.01    0.22
   5   6   5    0.11    0.25
  -4  -6  -5   -0.14    0.16
  -4  -6  -5   -0.16    0.13
   4   6   5   -0.06    0.21
   4   6   5    0.18    0.23
  -3  -6  -5    0.74    0.35
  -3  -6  -5    0.95    0.42
   3   6   5    0.45    0.31
   3   6   5    0.32    0.24
  -2  -6  -5   32.72    2.51
  -2  -6  -5   32.65    2.38
   2   6   5   29.63    2.26
   2   6   5   33.59    2.53
  -1  -6  -5   16.82    1.80
   1   6   5   14.51    1.58
   1   6   5   13.28    1.09
   0  -6  -5   15.41    1.37
   0   6   5   12.43    1.48
   1  -6  -5    0.38    0.29
  -1   6   5    0.48    0.29
   2  -6  -5    0.32    0.26
  -2   6   5    0.42    0.27
   3  -6  -5    2.23    0.60
  -3   6   5    1.65    0.61
   4  -6  -5    1.53    0.55
  -4   6   5    2.67    0.80
  -5   6   5    9.65    1.52
  -5   6   5   11.28    1.65
  -5   6   5   12.91    1.08
  -6   6   5    9.98    1.59
  -6   6   5   13.22    1.49
  -6   6   5   13.38    2.19
  -7   6   5    3.03    1.07
  -7   6   5    1.86    0.86
  -7   6   5    1.91    0.59
  -8   6   5    5.20    1.12
  -8   6   5    4.93    1.44
  -8   6   5    9.22    1.89
  -9   6   5    9.05    1.77
  -9   6   5    9.22    1.61
  -9   6   5    6.22    1.63
 -10   6   5    2.90    0.97
 -10   6   5    3.45    1.08
 -10   6   5    3.05    0.99
 -11   6   5    2.41    0.99
 -11   6   5    1.58    0.94
  12  -6  -5    2.57    0.86
 -12   6   5    1.61    0.80
 -12   6   5    4.06    1.42
 -12   6   5    2.01    1.07
  13  -6  -5    0.25    0.36
 -13   6   5    0.06    0.40
 -13   6   5    0.20    0.31
 -13   6   5   -0.13    0.21
 -12  -5  -5    0.94    0.69
 -12  -5  -5    1.14    0.82
  12   5   5    2.21    1.06
 -11  -5  -5    1.29    0.93
 -11  -5  -5    1.25    0.58
  11   5   5    1.72    0.81
 -10  -5  -5    4.29    1.36
 -10  -5  -5    2.36    0.82
  10   5   5    4.24    1.06
  -9  -5  -5   11.71    2.27
  -9  -5  -5   12.79    2.00
   9   5   5   13.98    1.77
   9   5   5    9.06    1.56
  -8  -5  -5    0.02    0.40
  -8  -5  -5    0.59    0.42
   8   5   5    0.53    0.48
   8   5   5    0.61    0.42
  -7  -5  -5   24.10    3.02
  -7  -5  -5   23.85    2.76
   7   5   5   23.44    2.08
   7   5   5   22.92    2.56
  -6  -5  -5    5.71    1.24
  -6  -5  -5    7.45    1.75
   6   5   5   10.42    1.73
   6   5   5    4.97    1.02
   6   5   5    4.71    0.95
  -5  -5  -5    1.83    0.67
  -5  -5  -5    1.48    0.53
   5   5   5    1.85    0.66
   5   5   5    0.98    0.41
  -4  -5  -5    3.80    0.81
  -4  -5  -5    4.35    0.91
   4   5   5    5.64    1.02
   4   5   5    3.20    0.73
  -3  -5  -5   15.97    1.73
  -3  -5  -5   11.93    1.49
   3   5   5   12.00    1.51
   3   5   5   13.64    1.55
  -2  -5  -5    0.65    0.35
   2   5   5    0.46    0.24
   2   5   5    0.30    0.25
  -1  -5  -5   66.28    4.36
   1   5   5   65.96    4.37
   1   5   5   63.11    4.10
   0  -5  -5    5.66    0.88
   0   5   5    4.83    0.84
   0   5   5    3.48    0.61
   1  -5  -5   50.06    3.40
  -1   5   5   47.95    3.35
   2  -5  -5    2.20    0.54
  -2   5   5    3.33    0.72
   3  -5  -5    3.53    0.73
  -3   5   5    2.18    0.62
   4  -5  -5   34.96    2.52
  -4   5   5   28.28    2.10
  -4   5   5   32.60    2.64
   5  -5  -5   14.86    2.03
  -5   5   5    9.46    1.50
  -5   5   5   11.22    1.08
  -5   5   5   14.34    2.18
   6  -5  -5   -0.08    0.12
  -6   5   5    0.05    0.24
  -6   5   5   -0.22    0.13
  -6   5   5    0.09    0.12
  -7   5   5    8.31    1.74
  -7   5   5    6.85    1.50
  -7   5   5    8.79    1.43
  -8   5   5   19.14    2.93
  -8   5   5   25.55    3.12
  -8   5   5   23.76    2.20
  -9   5   5   -0.16    0.18
  -9   5   5    0.53    0.49
  -9   5   5    0.48    0.43
 -10   5   5    0.46    0.48
 -10   5   5    1.00    0.71
 -10   5   5    0.56    0.55
 -11   5   5    2.54    1.25
 -11   5   5    2.74    1.24
 -11   5   5    2.42    0.94
  12  -5  -5    1.57    0.64
 -12   5   5    0.32    0.40
 -12   5   5    0.08    0.40
 -12   5   5    0.58    0.59
  13  -5  -5    1.44    0.68
 -13   5   5    2.02    0.97
 -13   5   5    2.63    1.29
 -13   5   5    1.52    1.02
 -12  -4  -5    2.02    0.88
 -12  -4  -5    3.24    1.46
  12   4   5    1.74    0.75
 -11  -4  -5    0.32    0.40
 -11  -4  -5    0.52    0.53
  11   4   5    0.48    0.37
 -10  -4  -5    0.14    0.24
 -10  -4  -5   -0.15    0.23
  10   4   5    0.44    0.43
  -9  -4  -5    0.48    0.40
  -9  -4  -5    0.06    0.39
   9   4   5    0.21    0.27
   9   4   5    0.22    0.27
  -8  -4  -5   30.58    2.67
  -8  -4  -5   16.09    3.24
   8   4   5   31.35    2.56
   8   4   5   29.82    2.42
  -7  -4  -5    0.20    0.28
  -7  -4  -5    0.07    0.29
   7   4   5    0.10    0.23
   7   4   5    0.16    0.29
  -6  -4  -5    1.44    0.59
  -6  -4  -5    0.98    0.59
   6   4   5    1.17    0.43
   6   4   5    0.48    0.39
   6   4   5    1.98    0.70
  -5  -4  -5    1.28    0.61
  -5  -4  -5    1.57    0.58
   5   4   5    1.14    0.45
   5   4   5    2.75    0.81
   5   4   5    2.05    0.52
  -4  -4  -5    8.25    1.31
  -4  -4  -5    7.58    1.16
   4   4   5    8.65    1.26
   4   4   5    7.16    1.23
  -3  -4  -5    0.72    0.39
  -3  -4  -5    0.78    0.35
   3   4   5    0.62    0.32
   3   4   5    0.94    0.37
  -2  -4  -5   13.01    1.53
   2   4   5   11.44    1.28
   2   4   5    9.87    1.20
  -1  -4  -5    9.11    1.25
   1   4   5    7.94    1.13
   1   4   5   10.38    0.91
   0  -4  -5   20.06    1.60
   0   4   5   17.60    1.34
   0   4   5   19.17    1.60
   0   4   5   19.05    1.46
   1  -4  -5   16.67    1.47
  -1   4   5   18.27    1.44
   2  -4  -5    1.58    0.55
  -2   4   5    2.59    0.60
   3  -4  -5    1.98    0.56
  -3   4   5    1.45    0.47
   4  -4  -5   52.22    3.56
  -4   4   5   46.15    3.62
   5  -4  -5   56.42    3.80
  -5   4   5   53.23    3.95
  -5   4   5   50.06    3.80
  -5   4   5   46.97    3.43
   6  -4  -5    0.09    0.21
  -6   4   5   -0.13    0.14
  -6   4   5    0.10    0.21
  -6   4   5    0.14    0.29
  -7   4   5    0.09    0.21
  -7   4   5    0.52    0.44
  -7   4   5    0.69    0.40
  -8   4   5    1.19    0.70
  -8   4   5    0.47    0.40
  -8   4   5    0.67    0.51
  -9   4   5    7.53    1.43
  -9   4   5    7.14    1.64
 -10   4   5   -0.06    0.25
 -10   4   5    0.12    0.39
 -10   4   5    0.16    0.31
  11  -4  -5    0.65    0.45
 -11   4   5    0.34    0.44
 -11   4   5    1.88    0.99
 -11   4   5    1.80    0.87
  12  -4  -5    0.93    0.55
 -12   4   5    1.92    1.02
 -12   4   5    1.09    0.91
 -12   4   5    1.43    0.72
  13  -4  -5    0.00    0.28
 -13   4   5    1.05    0.64
 -13   4   5    0.49    0.42
 -12  -3  -5   -0.04    0.30
  12   3   5    0.36    0.42
 -11  -3  -5    0.88    0.70
 -11  -3  -5    0.82    0.57
  11   3   5    0.52    0.44
 -10  -3  -5    0.42    0.47
 -10  -3  -5    0.11    0.29
  10   3   5    0.06    0.37
  10   3   5   -0.07    0.20
  -9  -3  -5    3.49    0.98
  -9  -3  -5    2.24    0.86
   9   3   5    1.67    0.58
  -8  -3  -5    0.09    0.28
   8   3   5    0.51    0.40
   8   3   5    0.24    0.24
  -7  -3  -5   43.18    3.68
  -7  -3  -5   40.91    3.29
   7   3   5   41.11    3.18
   7   3   5   42.42    3.07
  -6  -3  -5    3.57    0.80
  -6  -3  -5    3.96    1.02
   6   3   5    4.05    0.75
   6   3   5    5.88    1.31
   6   3   5    4.35    0.84
  -5  -3  -5   -0.22    0.15
  -5  -3  -5    0.05    0.19
   5   3   5   -0.04    0.19
   5   3   5    0.06    0.16
   5   3   5    0.19    0.25
  -4  -3  -5    1.61    0.56
  -4  -3  -5    1.62    0.49
   4   3   5    1.03    0.33
   4   3   5    1.69    0.57
   4   3   5    0.75    0.34
  -3  -3  -5   -0.26    0.12
   3   3   5   -0.09    0.12
   3   3   5   -0.15    0.14
  -2  -3  -5    9.12    1.17
   2   3   5    9.19    1.18
   2   3   5   12.36    1.42
  -1  -3  -5    0.79    0.35
   1   3   5    1.35    0.44
   0  -3  -5    0.27    0.23
   0   3   5    0.13    0.12
   0   3   5    0.46    0.27
   1  -3  -5   40.54    2.79
  -1   3   5   38.53    2.80
   2  -3  -5    9.67    0.98
  -2   3   5   14.69    1.57
   3  -3  -5    5.49    1.02
  -3   3   5    8.57    1.27
   4  -3  -5    0.72    0.38
  -4   3   5    0.59    0.28
  -4   3   5    0.38    0.30
   5  -3  -5    3.56    0.84
  -5   3   5    4.19    0.97
  -5   3   5    3.14    0.68
  -5   3   5    3.87    0.94
   6  -3  -5    9.13    1.29
  -6   3   5    9.95    1.40
  -6   3   5    7.28    1.34
  -6   3   5   10.04    1.61
   7  -3  -5    5.47    1.23
  -7   3   5    3.54    1.06
  -7   3   5    4.99    1.06
  -7   3   5    2.52    0.71
  -8   3   5    6.87    1.38
  -8   3   5    7.81    1.31
  -8   3   5    8.55    1.58
  -9   3   5    2.81    0.96
  -9   3   5    5.30    2.22
  -9   3   5    3.58    1.02
 -10   3   5    0.41    0.46
 -10   3   5    0.83    0.54
 -10   3   5    1.44    0.87
  11  -3  -5    0.43    0.33
 -11   3   5    1.17    0.78
 -11   3   5    0.39    0.44
  12  -3  -5    1.28    0.54
 -12   3   5    1.67    0.84
 -12   3   5    2.40    1.11
  13  -3  -5   -0.05    0.19
 -13   3   5    0.26    0.48
 -13   3   5    0.36    0.63
  12   2   5    3.03    0.90
 -11  -2  -5    2.96    0.96
  11   2   5    3.50    0.93
 -10  -2  -5    4.77    1.58
 -10  -2  -5    5.50    1.20
  10   2   5    6.21    1.30
  10   2   5    4.21    0.99
  -9  -2  -5    3.68    1.20
  -9  -2  -5    4.38    0.99
   9   2   5    4.69    1.01
   9   2   5    7.33    1.63
  -8  -2  -5    2.50    0.71
   8   2   5    3.24    0.77
   8   2   5    2.75    0.71
  -7  -2  -5    0.58    0.57
  -7  -2  -5    0.38    0.29
   7   2   5    0.63    0.35
   7   2   5    0.27    0.26
  -6  -2  -5    2.24    0.84
  -6  -2  -5    2.83    0.69
   6   2   5    3.35    0.99
   6   2   5    3.62    0.66
   6   2   5    6.34    1.34
   6   2   5    3.03    0.75
  -5  -2  -5    0.03    0.19
   5   2   5    0.16    0.26
   5   2   5    0.89    0.49
  -4  -2  -5   15.34    1.65
   4   2   5   14.63    1.33
   4   2   5   14.37    1.80
  -3  -2  -5   60.63    4.00
   3   2   5   60.63    3.99
   3   2   5   58.64    4.13
  -2  -2  -5   32.24    2.40
   2   2   5   36.73    2.54
   2   2   5   32.72    2.40
  -1  -2  -5    0.17    0.18
   1   2   5    0.37    0.29
   1   2   5    0.52    0.25
   0  -2  -5    0.80    0.30
   1  -2  -5    0.25    0.16
   1  -2  -5    0.08    0.17
  -1   2   5    0.08    0.13
   2  -2  -5    2.27    0.49
  -2   2   5    2.44    0.55
   3  -2  -5   47.00    3.35
  -3   2   5   50.58    3.47
   4  -2  -5   13.96    1.37
  -4   2   5   17.83    1.52
  -4   2   5   10.38    1.40
  -4   2   5   15.02    1.25
   5  -2  -5    1.04    0.44
  -5   2   5    1.44    0.58
  -5   2   5    0.85    0.37
  -5   2   5    0.55    0.41
   6  -2  -5    3.64    0.91
  -6   2   5    2.84    0.73
  -6   2   5    2.18    0.68
  -6   2   5    3.60    0.78
   7  -2  -5    0.98    0.44
  -7   2   5    0.07    0.41
  -7   2   5    1.49    0.66
  -7   2   5    1.05    0.46
  -8   2   5    6.42    1.29
  -8   2   5    5.54    1.28
  -8   2   5    4.17    1.14
  -9   2   5   22.43    3.21
  -9   2   5   24.95    3.05
  -9   2   5   17.42    2.51
  10  -2  -5    0.46    0.42
 -10   2   5    2.46    1.00
 -10   2   5    1.46    0.78
  11  -2  -5    0.85    0.50
 -11   2   5    1.18    0.81
 -11   2   5    1.38    0.76
  12  -2  -5   -0.03    0.18
 -12   2   5    0.12    0.37
 -12   2   5   -0.08    0.20
  13  -2  -5    0.57    0.45
 -13   2   5   -0.07    0.15
 -13   2   5    0.24    0.45
  14  -2  -5    0.03    0.30
 -14   2   5   -0.07    0.27
 -14   2   5    0.39    0.74
  12   1   5    1.45    0.56
  11   1   5    0.35    0.34
 -10  -1  -5    0.71    0.49
  10   1   5    0.29    0.30
  10   1   5    0.26    0.57
  -9  -1  -5   12.34    2.73
   9   1   5   14.59    1.90
   9   1   5   10.00    1.51
  -8  -1  -5    9.81    1.43
   8   1   5   10.21    1.40
   8   1   5   10.96    1.45
  -7  -1  -5   -0.20    0.12
   7   1   5    0.47    0.29
   7   1   5    0.07    0.23
  -6  -1  -5   10.17    1.38
   6   1   5    9.36    1.28
   6   1   5    9.04    1.40
   6   1   5   12.02    1.82
   6   1   5   11.67    1.32
  -5  -1  -5   29.24    2.20
   5   1   5   26.88    2.11
  -4  -1  -5   13.88    1.24
   4   1   5   13.21    1.20
   4   1   5   12.12    1.59
  -3  -1  -5   35.57    2.62
   3   1   5   39.79    2.89
   3   1   5   38.49    2.64
  -2  -1  -5   31.98    2.25
   2   1   5   30.35    2.38
   2   1   5   32.14    2.24
  -1  -1  -5    3.03    0.59
   1   1   5    3.98    0.76
   0  -1  -5   12.51    1.10
   1  -1  -5   27.67    1.90
  -2   1   5   15.01    1.31
   3  -1  -5   13.39    1.49
  -3   1   5   10.31    1.41
   4  -1  -5   35.57    2.68
  -4   1   5   34.51    2.66
  -4   1   5   34.35    2.77
   5  -1  -5   55.61    4.14
  -5   1   5   59.43    4.01
  -5   1   5   56.44    4.29
  -5   1   5   62.17    4.22
   6  -1  -5    1.19    0.61
  -6   1   5   -0.08    0.12
  -6   1   5    0.03    0.17
  -6   1   5    0.04    0.23
   7  -1  -5    0.84    0.45
  -7   1   5    0.36    0.35
  -7   1   5    0.23    0.28
  -8   1   5    8.82    1.45
  -8   1   5    9.42    1.56
  -9   1   5    0.50    0.50
  -9   1   5    0.42    0.40
  10  -1  -5    1.47    0.64
 -10   1   5    0.94    0.62
 -10   1   5    0.96    0.55
  11  -1  -5    0.42    0.39
 -11   1   5    0.29    0.37
 -11   1   5    0.54    0.64
  12  -1  -5    4.31    1.11
 -12   1   5    4.36    1.35
 -12   1   5    3.03    1.23
  13  -1  -5    0.55    0.49
 -13   1   5    0.00    0.24
 -13   1   5    0.64    0.50
  14  -1  -5    0.31    0.48
 -14   1   5    0.17    0.45
 -14   1   5   -0.21    0.24
  12   0   5    0.27    0.29
  11   0   5    1.17    0.50
 -10   0  -5    0.28    0.27
  10   0   5   -0.30    0.15
  -9   0  -5    0.24    0.28
   9   0   5    0.23    0.29
   9   0   5    0.27    0.26
  -8   0  -5    0.72    0.42
   8   0   5   -0.07    0.19
   8   0   5    0.14    0.30
  -7   0  -5    2.45    0.61
   7   0   5    2.43    0.61
   7   0   5    2.62    0.67
  -6   0  -5   -0.21    0.13
   6   0   5    0.00    0.12
   6   0   5    0.28    0.31
   6   0   5    0.00    0.21
   6   0   5   -0.06    0.15
  -5   0  -5    1.22    0.37
   5   0   5    0.73    0.38
   5   0   5    0.10    0.17
   5   0   5    0.82    0.33
   5   0   5    0.72    0.24
  -4   0  -5   -0.06    0.10
  -4   0  -5    0.40    0.23
   4   0   5    0.23    0.21
   4   0   5    0.08    0.23
  -3   0  -5   30.80    2.17
   3   0   5   27.39    2.41
   3   0   5   33.40    2.36
  -2   0  -5   -0.06    0.12
   2   0   5    0.12    0.18
  -1   0  -5   -0.07    0.10
   0   0  -5   -0.06    0.11
   1   0  -5    8.93    1.05
   2   0  -5    0.07    0.30
   2   0  -5    1.03    1.57
   2   0  -5   -0.07    0.22
   2   0  -5    1.18    1.50
   2   0  -5   -0.09    0.20
   2   0  -5    0.74    1.64
   2   0  -5   -0.07    0.30
   2   0  -5    0.84    2.21
   2   0  -5   -0.20    0.15
   2   0  -5   -0.53    0.19
   2   0  -5   -0.29    1.45
   2   0  -5   -0.08    0.46
   2   0  -5    0.37    0.54
   2   0  -5    1.25    1.13
   2   0  -5   -0.30    1.11
  -2   0   5   -0.32    0.18
  -2   0   5   -0.41    1.30
  -2   0   5   -0.45    1.49
  -2   0   5    0.88    1.56
  -2   0   5   -0.18    0.22
  -2   0   5    0.12    1.12
  -2   0   5   -0.12    0.19
  -2   0   5   -0.02    0.29
  -2   0   5   -0.07    0.25
  -2   0   5    0.27    0.42
  -2   0   5    0.49    1.57
  -2   0   5    0.59    1.58
  -2   0   5    0.15    1.51
  -2   0   5   -0.11    0.18
  -2   0   5   -0.11    0.43
   3   0  -5   31.37    2.44
  -3   0   5   33.82    2.41
   4   0  -5    0.31    0.34
  -4   0   5    0.19    0.22
   5   0  -5    5.23    1.08
  -5   0   5    2.24    0.56
   6   0  -5   -0.14    0.12
   6   0  -5   -0.08    0.09
  -6   0   5   -0.08    0.16
  -6   0   5    0.15    0.28
   7   0  -5    0.83    0.51
   7   0  -5    0.39    0.37
  -7   0   5    0.48    0.40
  -7   0   5    0.51    0.38
  -8   0   5    0.12    0.24
  -8   0   5    0.23    0.33
   9   0  -5    1.40    0.56
  -9   0   5    0.63    0.60
  -9   0   5    1.10    0.68
  10   0  -5    0.04    0.21
 -10   0   5    0.15    0.31
  11   0  -5    0.38    0.41
 -11   0   5    0.12    0.31
 -11   0   5    0.30    0.49
  12   0  -5   -0.01    0.22
 -12   0   5    0.61    0.67
 -12   0   5   -0.26    0.20
  13   0  -5    7.07    1.55
 -13   0   5    3.05    1.12
 -13   0   5    5.11    1.57
  14   0  -5    0.49    0.45
 -14   0   5    0.77    0.90
 -14   0   5    0.01    0.27
  12  -1   5    2.26    0.69
  11  -1   5    0.37    0.34
  10  -1   5   -0.04    0.20
  -9   1  -5    8.18    1.34
   9  -1   5   10.91    1.42
   9  -1   5   15.80    1.84
  -8   1  -5    9.00    1.29
   8  -1   5   10.68    1.32
   8  -1   5    9.78    1.38
  -7   1  -5    0.20    0.24
  -7   1  -5    0.51    0.39
   7  -1   5    0.08    0.16
   7  -1   5    0.48    0.32
   7  -1   5   -0.13    0.21
  -6   1  -5    9.26    1.35
  -6   1  -5   10.22    1.27
   6  -1   5   16.60    2.32
   6  -1   5   10.22    1.17
  -5   1  -5   26.79    2.07
  -5   1  -5   29.75    2.19
   5  -1   5   33.90    2.66
   5  -1   5   26.51    2.02
   5  -1   5   26.06    2.33
  -4   1  -5   12.72    1.16
  -4   1  -5   14.02    1.16
   4  -1   5   13.40    1.90
   4  -1   5   14.34    1.98
  -3   1  -5   35.13    2.42
  -3   1  -5   36.67    2.47
   3  -1   5   36.89    2.47
   3  -1   5   39.34    2.92
  -2   1  -5   34.50    2.33
  -2   1  -5   36.85    2.25
   2  -1   5   32.15    2.33
  -1   1  -5    2.52    0.44
   0   1  -5   12.39    1.54
   0   1  -5   10.73    2.03
   0   1  -5   15.86    2.85
   0   1  -5   12.42    2.15
   0   1  -5   12.36    1.62
   0   1  -5   13.74    2.05
   0   1  -5   14.90    2.96
   0   1  -5   13.29    2.62
   0   1  -5   11.65    1.72
   0   1  -5   16.44    2.58
   0   1  -5   12.47    2.19
   0   1  -5   16.77    2.67
   0   1  -5   13.29    1.95
   0   1  -5    9.03    1.77
   0   1  -5   12.19    2.56
   0  -1   5   16.24    2.46
   0  -1   5   11.95    2.27
   0  -1   5   15.82    3.22
   0  -1   5   17.25    2.53
   0  -1   5   13.59    2.31
   0  -1   5   15.84    2.86
   0  -1   5   11.62    2.58
   0  -1   5   11.08    2.01
   0  -1   5   10.19    1.86
   0  -1   5   16.37    2.41
   0  -1   5   10.38    2.71
   1   1  -5   30.54    3.47
   1   1  -5   26.57    2.60
   1   1  -5   28.55    3.12
   1   1  -5   26.98    2.70
   1   1  -5   28.18    3.49
   1   1  -5   27.10    3.04
   1   1  -5   28.88    2.78
   1   1  -5   30.22    2.67
   1   1  -5   32.27    2.77
   1   1  -5   25.26    2.80
   1   1  -5   22.27    2.77
   1   1  -5   28.30    2.58
   1   1  -5   28.35    2.75
  -1  -1   5   27.96    2.72
  -1  -1   5   27.14    2.60
  -1  -1   5   25.30    2.65
  -1  -1   5   30.58    2.99
  -1  -1   5   35.81    4.29
  -1  -1   5   22.65    2.98
  -1  -1   5   26.75    2.95
  -1  -1   5   22.38    2.77
  -1  -1   5   25.71    2.73
  -1  -1   5   25.40    3.00
  -1  -1   5   30.07    3.14
  -1  -1   5   24.57    2.61
  -1  -1   5   25.31    3.99
   2   1  -5   14.60    2.19
   2   1  -5   17.83    2.56
   2   1  -5   17.86    1.94
   2   1  -5   16.48    2.04
   2   1  -5   18.55    2.33
   2   1  -5   17.36    1.93
   2   1  -5   14.79    2.36
   2   1  -5   16.58    2.33
   2   1  -5   14.08    2.31
   2   1  -5   16.60    1.92
   2   1  -5   20.07    3.02
   2   1  -5   19.30    2.18
   2   1  -5   24.57    4.58
   2   1  -5   17.81    2.04
   2   1  -5   18.32    2.81
  -2  -1   5   16.41    2.03
  -2  -1   5   20.44    2.33
  -2  -1   5   15.24    2.50
  -2  -1   5   16.65    2.74
  -2  -1   5   14.33    2.45
  -2  -1   5   18.11    2.70
  -2  -1   5   15.53    2.52
  -2  -1   5   24.41    3.97
  -2  -1   5   14.59    2.39
  -2  -1   5   22.49    2.94
  -2  -1   5   17.05    1.98
  -2  -1   5   11.19    2.17
  -2  -1   5   16.55    1.98
  -2  -1   5   16.79    2.48
  -2  -1   5   16.28    1.98
   3   1  -5   11.54    1.52
  -3  -1   5    9.49    1.23
   4   1  -5   35.59    2.75
  -4  -1   5   33.50    2.59
   5   1  -5   59.83    4.03
   5   1  -5   58.95    4.28
  -5  -1   5   58.15    4.17
   6   1  -5    0.45    0.31
   6   1  -5    0.25    0.23
  -6  -1   5    0.52    0.35
  -6  -1   5    0.25    0.29
   7   1  -5    0.41    0.46
   7   1  -5    1.02    0.48
  -7  -1   5    0.03    0.24
  -7  -1   5   -0.09    0.20
   8   1  -5   12.68    1.72
  -8  -1   5   14.67    2.05
  -8  -1   5   10.84    1.72
   9   1  -5    0.28    0.29
  -9  -1   5    0.71    0.57
  -9  -1   5   -0.08    0.32
  10   1  -5    1.15    0.79
 -10  -1   5    0.44    0.43
 -10  -1   5    0.71    0.54
  11   1  -5    0.07    0.24
 -11  -1   5    0.76    0.72
 -11  -1   5    0.82    0.64
  12   1  -5    3.10    0.93
 -12  -1   5    4.42    1.36
 -12  -1   5    6.30    1.85
  13   1  -5    0.62    0.50
 -13  -1   5    0.00    0.40
 -13  -1   5   -0.16    0.25
  14   1  -5   -0.23    0.51
 -14  -1   5    0.20    0.36
 -14  -1   5    0.24    0.48
  12  -2   5    1.77    0.56
  11  -2   5    2.78    0.69
  10  -2   5    4.15    0.80
  -9   2  -5    4.76    1.23
   9  -2   5    5.60    0.93
  -8   2  -5    3.20    0.93
  -8   2  -5    3.34    0.74
   8  -2   5    4.13    0.74
  -7   2  -5   -0.09    0.16
  -7   2  -5   -0.14    0.24
   7  -2   5    0.59    0.36
   7  -2   5    0.56    0.28
  -6   2  -5    2.85    0.74
  -6   2  -5    4.55    0.72
   6  -2   5    3.26    0.60
   6  -2   5    4.63    1.07
  -5   2  -5   -0.02    0.12
  -5   2  -5    0.10    0.14
   5  -2   5    0.30    0.22
   5  -2   5    0.02    0.15
   5  -2   5    0.01    0.10
  -4   2  -5   15.85    1.20
  -4   2  -5   16.63    1.33
   4  -2   5   14.90    1.72
   4  -2   5   14.51    1.94
   4  -2   5   12.24    1.11
  -3   2  -5   62.44    3.94
   3  -2   5   59.87    3.84
  -2   2  -5   38.33    2.50
  -1   2  -5    0.29    0.19
   0   2  -5    1.04    0.66
   0   2  -5    0.83    1.69
   0   2  -5    0.58    0.46
   0   2  -5    1.17    0.66
   0   2  -5   -0.56    1.46
   0   2  -5    0.61    0.59
   0   2  -5    0.97    0.68
   0   2  -5    1.76    1.76
   0   2  -5    1.04    0.91
   0   2  -5    0.90    0.67
   0   2  -5    2.22    1.66
   0   2  -5    0.66    0.58
   0   2  -5    2.09    1.49
   0   2  -5   -0.60    1.63
   0   2  -5    0.55    1.22
   0  -2   5    1.41    0.85
   0  -2   5    0.90    0.60
   0  -2   5    0.64    0.58
   0  -2   5    0.91    0.63
   0  -2   5    1.06    0.63
   0  -2   5   -1.26    1.64
   0  -2   5    0.44    0.44
   0  -2   5   -0.39    1.56
   0  -2   5    0.26    1.59
   0  -2   5    0.64    0.73
   0  -2   5    2.16    1.54
   0  -2   5    0.37    1.37
   0  -2   5    0.74    1.24
   0  -2   5    0.60    0.58
   0  -2   5   -0.26    1.62
   1   2  -5    0.57    1.60
   1   2  -5    0.37    0.56
   1   2  -5    0.24    0.33
   1   2  -5    0.56    0.50
   1   2  -5   -2.36    1.55
   1   2  -5    0.14    1.51
   1   2  -5    0.38    0.52
   1   2  -5   -1.21    1.63
   1   2  -5    0.73    1.74
   1   2  -5    0.05    0.32
   1   2  -5   -0.48    1.05
   1   2  -5   -0.08    0.42
   1   2  -5    0.98    1.39
   1   2  -5    0.04    0.39
   1   2  -5    0.16    0.33
  -1  -2   5    0.41    1.71
  -1  -2   5    0.50    0.55
  -1  -2   5    0.20    0.34
  -1  -2   5    0.02    0.51
  -1  -2   5   -0.35    1.29
  -1  -2   5   -0.02    0.29
  -1  -2   5    0.77    1.60
  -1  -2   5    0.56    1.68
  -1  -2   5    0.11    0.38
  -1  -2   5    0.34    0.42
  -1  -2   5   -0.03    1.35
  -1  -2   5    0.16    0.38
  -1  -2   5    0.47    1.64
  -1  -2   5    0.22    0.38
  -1  -2   5    1.39    1.83
  -2  -2   5    2.55    0.50
  -3  -2   5   47.67    3.26
  -4  -2   5   15.26    1.42
   5   2  -5    1.16    0.39
   5   2  -5    1.45    0.63
  -5  -2   5    1.77    0.61
   6   2  -5    2.13    1.06
   6   2  -5    3.25    0.79
  -6  -2   5    3.68    0.89
  -6  -2   5    3.92    1.00
   7   2  -5    2.06    0.79
   7   2  -5    1.17    0.47
   7   2  -5    0.98    0.46
  -7  -2   5    1.04    0.49
  -7  -2   5    0.72    0.43
   8   2  -5    5.75    1.08
  -8  -2   5    6.59    1.42
  -8  -2   5    7.59    1.55
   9   2  -5   25.01    2.74
  -9  -2   5   25.40    3.16
  -9  -2   5   20.11    3.03
  10   2  -5    2.34    0.74
 -10  -2   5    0.40    0.40
 -10  -2   5    1.08    0.65
  11   2  -5    0.86    0.42
 -11  -2   5    1.57    0.86
 -11  -2   5    1.67    0.83
  12   2  -5    0.41    0.35
 -12  -2   5   -0.20    0.20
 -12  -2   5   -0.32    0.20
  13   2  -5   -0.14    0.30
 -13  -2   5    0.04    0.39
 -13  -2   5    0.25    0.42
  14   2  -5    0.20    0.52
 -14  -2   5    0.57    0.60
 -14  -2   5   -0.13    0.23
  12  -3   5   -0.05    0.17
  11  -3   5    0.89    0.43
 -10   3  -5    0.51    0.50
  10  -3   5   -0.07    0.18
  -9   3  -5    3.33    1.07
   9  -3   5    3.52    0.68
  -8   3  -5    0.62    0.43
   8  -3   5    0.24    0.21
  -7   3  -5   38.67    2.87
  -7   3  -5   37.89    3.28
   7  -3   5   42.45    2.82
   7  -3   5   48.44    3.36
  -6   3  -5    3.12    0.76
  -6   3  -5    4.11    0.65
   6  -3   5    5.49    1.06
  -5   3  -5    0.19    0.24
  -5   3  -5    0.00    0.12
   5  -3   5    0.25    0.15
   5  -3   5   -0.03    0.17
   5  -3   5    0.14    0.14
  -4   3  -5    1.21    0.45
   4  -3   5    0.80    0.34
   4  -3   5    1.77    0.57
  -3   3  -5    0.05    0.17
   3  -3   5    0.26    0.21
  -2   3  -5    9.99    0.80
  -1   3  -5    0.80    0.54
  -1   3  -5   -0.33    1.84
  -1   3  -5    1.16    0.82
  -1   3  -5    2.46    1.68
  -1   3  -5    1.77    0.90
  -1   3  -5    0.85    0.64
  -1   3  -5    0.99    1.50
  -1   3  -5    1.62    1.48
  -1   3  -5    0.35    2.13
  -1   3  -5    1.98    0.85
  -1   3  -5   -0.66    1.61
  -1   3  -5    1.84    1.90
  -1   3  -5    1.78    1.39
  -1   3  -5    1.00    0.62
  -1   3  -5    0.94    0.55
   1  -3   5   -1.01    1.50
   1  -3   5    1.06    1.89
   1  -3   5    1.03    1.68
   1  -3   5    1.17    0.66
   1  -3   5    1.84    0.82
   1  -3   5    0.82    1.37
   1  -3   5    1.02    0.71
   1  -3   5    1.26    0.69
   1  -3   5    2.52    1.06
   1  -3   5   -0.15    1.82
   1  -3   5    0.98    1.77
   1  -3   5    0.58    0.91
   1  -3   5    1.05    1.91
   1  -3   5    1.11    0.75
   1  -3   5    0.94    0.64
   0   3  -5    0.67    0.66
   0   3  -5   -1.28    2.05
   0   3  -5    0.93    0.69
   0   3  -5    0.76    1.68
   0   3  -5   -0.35    0.38
   0   3  -5    1.66    1.95
   0   3  -5    0.44    1.42
   0   3  -5    0.32    0.66
   0   3  -5    0.19    1.81
   0   3  -5    0.19    0.45
   0   3  -5    0.13    0.38
   0   3  -5    0.67    1.47
   0   3  -5    0.19    0.37
   0   3  -5   -0.01    0.34
   0   3  -5    0.98    1.55
   0  -3   5   -0.03    0.27
   0  -3   5   -0.05    1.70
   0  -3   5    0.18    0.44
   0  -3   5    0.00    0.27
   0  -3   5    0.41    0.46
   0  -3   5    1.70    1.42
   0  -3   5    0.49    0.49
   0  -3   5   -1.01    1.77
   0  -3   5    0.09    1.45
   0  -3   5    0.18    1.85
   0  -3   5   -0.56    0.24
   0  -3   5    0.05    0.64
   0  -3   5   -0.40    1.73
   0  -3   5    0.41    0.51
   0  -3   5    0.34    2.25
   1   3  -5   35.25    3.97
   1   3  -5   44.49    4.29
   1   3  -5   36.73    3.49
   1   3  -5   35.34    4.06
   1   3  -5   34.97    3.69
   1   3  -5   40.70    3.59
   1   3  -5   37.53    3.39
   1   3  -5   41.69    3.80
   1   3  -5   40.68    3.72
   1   3  -5   42.95    3.97
   1   3  -5   39.79    3.45
   1   3  -5   38.26    3.65
   1   3  -5   35.83    3.59
   1   3  -5   37.78    3.62
   1   3  -5   38.25    4.54
  -1  -3   5   38.58    3.49
  -1  -3   5   39.05    3.58
  -1  -3   5   38.39    4.14
  -1  -3   5   39.30    3.70
  -1  -3   5   37.77    3.66
  -1  -3   5   38.01    3.52
  -1  -3   5   40.67    4.45
  -1  -3   5   35.32    3.87
  -1  -3   5   37.64    3.68
  -1  -3   5   45.28    4.09
  -1  -3   5   37.69    3.75
  -1  -3   5   40.64    3.90
  -1  -3   5   47.37    4.91
  -1  -3   5   36.64    3.94
  -1  -3   5   35.35    2.73
  -1  -3   5   41.54    4.57
  -2  -3   5   10.67    0.95
  -3  -3   5    4.84    0.77
   4   3  -5    1.21    0.42
  -4  -3   5    0.63    0.33
   5   3  -5    2.76    0.61
  -5  -3   5    2.64    0.65
   6   3  -5    8.51    1.28
   6   3  -5    6.63    1.02
   6   3  -5    9.69    1.59
  -6  -3   5    4.73    0.97
   7   3  -5    4.14    1.06
   7   3  -5    4.73    0.99
   7   3  -5    5.92    1.25
  -7  -3   5    4.04    1.16
  -7  -3   5    1.93    0.75
   8   3  -5    7.97    1.31
  -8  -3   5    7.48    1.58
   9   3  -5    3.61    0.99
  -9  -3   5    2.25    0.83
  -9  -3   5    3.55    1.17
  10   3  -5    2.21    0.77
 -10  -3   5    0.91    0.68
 -10  -3   5    2.56    0.89
  11   3  -5    0.66    0.58
 -11  -3   5   -0.35    0.23
 -11  -3   5   -0.05    0.33
  12   3  -5    1.82    0.80
 -12  -3   5    2.85    1.13
 -12  -3   5    1.74    0.89
  13   3  -5    0.43    0.51
 -13  -3   5    0.54    0.57
 -13  -3   5   -0.36    0.31
  12  -4   5    0.99    0.39
 -11   4  -5    1.67    0.88
  11  -4   5    0.25    0.21
 -10   4  -5   -0.16    0.26
  10  -4   5    0.18    0.20
  -9   4  -5    0.00    0.32
  -8   4  -5   30.34    2.85
  -7   4  -5    0.58    0.43
   7  -4   5    0.09    0.21
  -6   4  -5    0.43    0.42
   6  -4   5    0.19    0.24
  -5   4  -5    1.73    0.54
   5  -4   5    1.63    0.61
   5  -4   5    1.49    0.47
  -4   4  -5    8.25    1.15
   4  -4   5    8.43    1.10
  -3   4  -5    0.42    0.60
  -3   4  -5   -0.09    1.64
  -3   4  -5    0.45    0.46
  -3   4  -5    0.59    0.87
  -3   4  -5    0.32    0.41
  -3   4  -5    0.66    0.73
  -3   4  -5   -0.99    1.99
  -3   4  -5    2.14    1.86
  -3   4  -5    3.93    1.74
  -3   4  -5    0.45    0.40
  -3   4  -5   -1.20    2.11
  -3   4  -5    0.99    2.60
  -3   4  -5    0.11    0.35
   3  -4   5    2.04    2.49
   3  -4   5   -3.24    2.20
   3  -4   5    0.34    0.50
   3  -4   5    0.55    1.80
   3  -4   5    3.14    1.69
   3  -4   5    0.60    2.49
   3  -4   5    0.31    0.41
   3  -4   5    0.14    0.56
   3  -4   5    0.51    0.61
   3  -4   5    1.47    2.32
   3  -4   5    0.17    0.37
   3  -4   5   -0.11    0.29
   3  -4   5    0.73    0.78
   3  -4   5   -4.21    2.21
   3  -4   5    0.24    0.46
   2  -4   5    9.47    0.82
  -1   4  -5    8.85    2.55
  -1   4  -5   11.12    2.07
  -1   4  -5   12.24    2.49
  -1   4  -5    9.51    2.37
  -1   4  -5    9.01    2.31
  -1   4  -5   10.34    2.28
  -1   4  -5   14.96    2.73
  -1   4  -5   10.68    2.00
  -1   4  -5    9.83    2.10
  -1   4  -5   12.72    2.40
  -1   4  -5   10.26    2.90
  -1   4  -5   12.32    2.27
  -1   4  -5    9.41    2.44
  -1   4  -5   13.23    2.23
  -1   4  -5   11.03    2.07
   1  -4   5   10.36    2.34
   1  -4   5   12.77    2.53
   1  -4   5    8.53    2.47
   1  -4   5   10.96    2.26
   1  -4   5    9.63    2.24
   1  -4   5   10.55    2.64
   1  -4   5   10.08    2.27
   1  -4   5    9.54    2.53
   1  -4   5   10.43    2.62
   1  -4   5    9.54    2.12
   1  -4   5    8.34    1.77
   1  -4   5   11.03    2.24
   1  -4   5   11.59    2.20
   1  -4   5    6.79    2.25
   1  -4   5   11.26    2.11
   0   4  -5   21.49    3.23
   0   4  -5   19.91    2.28
   0   4  -5   19.52    2.67
   0   4  -5   24.31    4.39
   0   4  -5   21.17    2.39
   0   4  -5   22.42    2.51
   0   4  -5   21.54    3.30
   0   4  -5   22.19    2.82
   0   4  -5   25.88    3.05
   0   4  -5   16.28    2.12
   0   4  -5   24.63    3.06
   0   4  -5   19.28    3.45
   0   4  -5   21.52    3.39
   0  -4   5   27.21    3.98
   0  -4   5   19.75    3.17
   0  -4   5   20.12    2.34
   0  -4   5   18.57    2.34
   0  -4   5   14.05    2.56
   0  -4   5   21.82    2.66
   0  -4   5   17.98    3.10
   0  -4   5   23.56    2.87
   0  -4   5   18.60    3.04
   0  -4   5   23.59    3.52
   0  -4   5   19.54    2.35
   0  -4   5   22.66    3.51
   0  -4   5   22.01    3.11
   0  -4   5   18.52    3.68
   0  -4   5   16.07    2.76
  -1  -4   5   17.97    1.28
  -2  -4   5    2.14    0.49
   3   4  -5    1.73    0.42
  -3  -4   5    2.12    0.51
   4   4  -5   47.48    3.30
  -4  -4   5   49.24    3.43
   5   4  -5   38.46    3.03
   5   4  -5   41.04    2.96
  -5  -4   5   41.33    3.10
   6   4  -5    0.03    0.20
   6   4  -5    0.71    0.40
  -6  -4   5    0.44    0.39
   7   4  -5    0.83    0.45
   7   4  -5    0.95    0.52
  -7  -4   5    0.42    0.38
  -7  -4   5    0.42    0.44
   8   4  -5    0.52    0.43
  -8  -4   5    1.19    0.74
  -8  -4   5    0.57    0.53
   9   4  -5    5.64    1.81
  -9  -4   5    8.92    1.79
  -9  -4   5    7.17    1.83
  10   4  -5   -0.04    0.16
 -10  -4   5    0.49    0.51
 -10  -4   5    0.83    0.63
  11   4  -5    2.06    0.79
 -11  -4   5    1.43    0.80
 -11  -4   5    1.24    0.84
  12   4  -5    0.53    0.42
 -12  -4   5    0.56    0.67
 -12  -4   5    0.74    0.65
  13   4  -5    0.37    0.44
 -13  -4   5   -0.16    0.29
 -12   5  -5   -0.25    0.27
 -11   5  -5    2.85    1.16
 -10   5  -5    3.31    1.11
  -9   5  -5   14.25    2.40
  -8   5  -5    0.38    0.38
   8  -5   5    0.81    0.42
  -7   5  -5   24.74    2.44
  -6   5  -5    7.00    1.49
   6  -5   5    6.18    1.07
  -5   5  -5    2.98    0.80
   5  -5   5    1.98    0.54
   5  -5   5    2.04    0.72
  -4   5  -5    4.32    0.88
   4  -5   5    3.73    0.67
   3  -5   5   12.82    1.03
  -2   5  -5   -0.12    0.23
  -2   5  -5    3.23    2.19
  -2   5  -5    0.99    0.66
  -2   5  -5    0.85    0.72
  -2   5  -5    3.04    2.86
  -2   5  -5   -0.15    0.39
  -2   5  -5    2.03    1.89
  -2   5  -5    0.03    0.25
  -2   5  -5    0.10    2.07
  -2   5  -5    0.02    0.32
  -2   5  -5   -0.03    1.92
  -2   5  -5   -0.42    2.08
  -2   5  -5    0.95    0.71
  -2   5  -5    0.01    2.92
   2  -5   5    1.08    2.15
   2  -5   5    0.23    0.48
   2  -5   5    0.97    1.14
   2  -5   5   -0.50    1.84
   2  -5   5    0.49    0.64
   2  -5   5   -1.05    2.30
   2  -5   5    0.38    0.54
   2  -5   5    0.82    0.65
   2  -5   5    0.53    0.51
   2  -5   5   -0.01    2.23
   2  -5   5    0.38    0.49
   2  -5   5    0.06    2.34
   2  -5   5    1.46    2.49
   2  -5   5    2.22    2.81
   2  -5   5    0.17    0.38
  -1   5  -5   62.72    5.49
  -1   5  -5   64.26    5.89
  -1   5  -5   61.18    5.34
  -1   5  -5   69.33    5.78
  -1   5  -5   66.25    5.68
  -1   5  -5   67.58    6.46
  -1   5  -5   65.38    5.64
  -1   5  -5   70.97    5.44
  -1   5  -5   75.75    5.95
  -1   5  -5   74.16    5.64
  -1   5  -5   75.56    6.39
  -1   5  -5   71.15    5.71
  -1   5  -5   64.60    6.81
  -1   5  -5   69.93    5.66
  -1   5  -5   64.01    5.32
   1  -5   5   66.02    5.66
   1  -5   5   71.55    6.36
   1  -5   5   71.76    5.65
   1  -5   5   68.30    6.23
   1  -5   5   77.96    5.73
   1  -5   5   61.85    5.64
   1  -5   5   57.26    5.51
   1  -5   5   70.28    5.93
   1  -5   5   71.43    5.56
   1  -5   5   75.27    5.90
   1  -5   5   65.39    6.45
   1  -5   5   70.32    6.75
   1  -5   5   69.13    6.14
   1  -5   5   72.67    5.62
   1  -5   5   71.97    5.96
   0   5  -5    3.65    1.28
   0   5  -5    5.23    2.14
   0   5  -5    5.17    1.50
   0   5  -5    5.80    1.41
   0   5  -5    4.72    2.21
   0   5  -5    6.08    1.97
   0   5  -5    2.81    1.28
   0   5  -5    3.87    1.17
   0   5  -5    7.53    2.77
   0   5  -5    4.77    3.03
   0   5  -5    4.86    1.53
   0   5  -5    6.52    2.40
   0   5  -5    6.90    1.90
   0   5  -5    4.60    2.18
   0   5  -5    4.70    1.94
   0  -5   5    2.40    2.46
   0  -5   5    4.98    2.64
   0  -5   5    5.62    2.17
   0  -5   5    2.11    1.93
   0  -5   5    4.61    1.63
   0  -5   5    3.33    2.32
   0  -5   5    5.94    2.24
   0  -5   5    4.69    1.55
   0  -5   5    2.71    1.02
   0  -5   5    3.04    1.16
   0  -5   5    3.71    1.34
   0  -5   5    6.87    2.45
   0  -5   5    3.45    1.27
   1   5  -5   53.61    4.66
   1   5  -5   48.31    4.62
   1   5  -5   50.75    4.52
   1   5  -5   44.90    4.77
   1   5  -5   49.42    4.48
   1   5  -5   44.73    4.21
   1   5  -5   47.62    4.41
   1   5  -5   48.66    4.31
   1   5  -5   50.46    4.55
   1   5  -5   48.04    4.60
   1   5  -5   44.64    4.91
   1   5  -5   52.90    4.81
   1   5  -5   57.17    5.80
   1   5  -5   54.34    5.89
   1   5  -5   51.20    5.83
  -1  -5   5   50.55    4.75
  -1  -5   5   44.89    4.56
  -1  -5   5   47.68    4.99
  -1  -5   5   51.62    4.73
  -1  -5   5   56.81    5.00
  -1  -5   5   50.14    5.19
  -1  -5   5   47.54    3.29
  -1  -5   5   43.37    4.89
  -1  -5   5   53.81    5.32
  -1  -5   5   48.34    5.61
  -1  -5   5   50.92    4.54
  -1  -5   5   47.85    4.40
  -1  -5   5   55.37    5.93
  -1  -5   5   53.99    5.02
   2   5  -5    3.28    0.66
  -2  -5   5    2.53    0.48
   3   5  -5    2.77    0.65
   3   5  -5    1.56    0.39
  -3  -5   5    2.64    0.57
   4   5  -5   28.71    2.20
   4   5  -5   25.58    2.01
  -4  -5   5   25.73    2.11
   5   5  -5    8.89    1.25
   5   5  -5   10.45    1.44
  -5  -5   5   13.72    1.78
   6   5  -5   -0.14    0.15
   6   5  -5   -0.01    0.15
  -6  -5   5    0.06    0.24
   7   5  -5    7.03    1.41
   7   5  -5    8.21    1.41
  -7  -5   5    8.67    1.73
  -7  -5   5   10.02    1.74
   8   5  -5   23.33    2.71
  -8  -5   5   26.05    3.22
  -8  -5   5   23.33    2.96
   9   5  -5    0.52    0.41
  -9  -5   5    1.39    0.77
  -9  -5   5    0.87    0.67
  10   5  -5    0.07    0.20
 -10  -5   5    0.26    0.44
 -10  -5   5    0.32    0.42
  11   5  -5    0.92    0.63
 -11  -5   5    0.34    0.53
  12   5  -5    1.04    0.60
 -12  -5   5    0.88    0.75
  13   5  -5    0.38    0.45
 -13  -5   5    2.37    1.07
 -11   6  -5   -0.02    0.25
 -10   6  -5    0.22    0.33
  -8   6  -5    1.63    0.74
   8  -6   5    1.99    0.68
  -7   6  -5    4.03    1.17
   7  -6   5    2.72    0.72
  -6   6  -5    6.64    1.45
   6  -6   5    9.09    1.24
  -5   6  -5    0.38    0.33
   5  -6   5    0.32    0.23
  -4   6  -5   -0.04    0.21
   4  -6   5    0.00    0.08
  -2   6  -5   45.25    4.52
  -2   6  -5   30.67    3.83
  -2   6  -5   31.99    3.60
  -2   6  -5   36.85    3.83
  -2   6  -5   32.96    3.24
  -2   6  -5   36.95    3.65
  -2   6  -5   36.43    3.73
  -2   6  -5   38.15    3.96
  -2   6  -5   32.59    3.46
  -2   6  -5   28.81    5.04
  -2   6  -5   32.17    3.19
  -2   6  -5   32.13    4.13
  -2   6  -5   28.49    3.14
  -2   6  -5   45.11    5.13
   2  -6   5   45.46    4.50
   2  -6   5   42.49    4.28
   2  -6   5   39.94    4.51
   2  -6   5   31.82    3.36
   2  -6   5   32.69    3.59
   2  -6   5   29.18    4.50
   2  -6   5   36.92    4.53
   2  -6   5   25.89    4.10
   2  -6   5   36.20    3.53
   2  -6   5   28.10    4.49
   2  -6   5   36.72    3.52
   2  -6   5   30.98    5.25
   2  -6   5   34.69    3.75
   2  -6   5   32.96    3.73
   2  -6   5   29.64    3.51
  -1   6  -5   14.61    3.02
  -1   6  -5   15.90    2.50
  -1   6  -5   22.14    3.57
  -1   6  -5   17.51    2.82
  -1   6  -5   12.96    3.51
  -1   6  -5   15.62    2.67
  -1   6  -5   18.85    2.89
  -1   6  -5   14.39    3.91
  -1   6  -5   16.83    2.96
  -1   6  -5   17.94    4.41
  -1   6  -5   15.97    2.87
  -1   6  -5   17.81    3.25
  -1   6  -5   16.12    2.95
  -1   6  -5   15.89    2.96
  -1   6  -5   15.29    2.74
   1  -6   5    8.99    3.51
   1  -6   5   18.44    3.47
   1  -6   5   13.47    3.51
   1  -6   5   16.51    3.06
   1  -6   5   22.04    3.75
   1  -6   5   13.72    3.57
   1  -6   5   18.40    3.00
   1  -6   5   11.86    2.64
   1  -6   5   13.06    3.09
   1  -6   5   21.05    4.08
   1  -6   5   16.46    3.38
   1  -6   5   17.62    3.03
   1  -6   5   15.15    2.64
   1  -6   5   12.81    2.71
   1  -6   5   15.41    2.98
   0   6  -5   14.65    1.17
   1   6  -5    1.29    0.42
   2   6  -5    0.42    0.26
   3   6  -5    1.49    0.38
   3   6  -5    0.95    0.39
  -3  -6   5    0.94    0.38
   4   6  -5    1.68    0.46
   4   6  -5    2.26    0.67
  -4  -6   5    1.91    0.56
   5   6  -5   15.33    1.71
   5   6  -5   13.73    1.84
  -5  -6   5   11.01    1.58
   6   6  -5   13.81    1.80
   6   6  -5   20.34    2.17
  -6  -6   5   11.66    1.82
   7   6  -5    3.24    0.87
   7   6  -5    2.13    0.74
  -7  -6   5    1.17    0.60
  -7  -6   5    0.74    0.55
   8   6  -5    6.08    1.31
  -8  -6   5    5.86    1.47
  -8  -6   5    6.62    1.76
   9   6  -5    8.30    1.56
  -9  -6   5   10.22    2.15
  10   6  -5    4.63    1.22
 -10  -6   5    5.10    1.53
  11   6  -5    2.90    0.97
 -11  -6   5    2.37    1.18
  12   6  -5    2.48    0.84
 -12  -6   5   -0.04    0.40
  13   6  -5    1.89    0.93
 -11   7  -5    1.82    1.15
 -10   7  -5   -0.17    0.26
  -9   7  -5    1.29    0.77
  -8   7  -5    4.09    1.35
   8  -7   5    1.50    0.57
  -7   7  -5    1.48    0.70
   7  -7   5    0.91    0.41
  -6   7  -5    2.13    0.90
   6  -7   5    1.71    0.50
  -5   7  -5   -0.26    0.17
   5  -7   5    0.06    0.10
  -4   7  -5    2.49    0.70
  -1   7  -5    6.87    1.84
  -1   7  -5    6.71    1.98
  -1   7  -5    5.24    2.59
  -1   7  -5    4.00    1.32
  -1   7  -5    5.57    1.74
  -1   7  -5    4.40    1.67
  -1   7  -5    6.14    2.94
  -1   7  -5    4.45    2.65
  -1   7  -5    6.53    3.91
  -1   7  -5    6.75    1.68
  -1   7  -5    8.08    3.02
  -1   7  -5    5.41    1.69
   1  -7   5    3.25    2.96
   1  -7   5    4.91    2.88
   1  -7   5    6.34    1.90
   1  -7   5    6.75    3.24
   1  -7   5    5.39    3.46
   1  -7   5    1.46    3.32
   1  -7   5    2.86    1.77
   1  -7   5    5.93    1.90
   1  -7   5    3.70    1.37
   1  -7   5    6.58    1.96
   1  -7   5    5.18    1.59
   1  -7   5    6.41    2.74
   1  -7   5    6.50    2.03
   0   7  -5    0.64    0.26
   1   7  -5    4.08    0.69
   2   7  -5    0.59    0.31
   3   7  -5    0.30    0.26
   3   7  -5    0.37    0.18
   4   7  -5    0.15    0.21
   4   7  -5    0.80    0.33
   5   7  -5   22.14    2.49
   5   7  -5   25.11    2.04
   6   7  -5   10.67    1.75
   6   7  -5   10.46    1.64
   7   7  -5    0.29    0.27
   7   7  -5    1.07    0.60
  -7  -7   5    1.65    0.87
   8   7  -5    5.42    1.22
  -8  -7   5    3.76    1.21
   9   7  -5   11.93    1.89
  10   7  -5   -0.19    0.24
 -10  -7   5    0.88    0.67
  11   7  -5    1.05    0.64
 -11  -7   5    0.98    0.76
 -12  -7   5    3.00    1.29
 -11   8  -5    3.17    1.25
 -10   8  -5    0.01    0.31
  -9   8  -5   -0.10    0.20
  -8   8  -5    0.91    0.64
   8  -8   5    1.04    0.42
  -7   8  -5    0.30    0.34
   7  -8   5   -0.09    0.13
  -6   8  -5   -0.31    0.15
  -5   8  -5    0.82    0.49
  -4   8  -5   10.67    1.68
   0   8  -5    6.88    0.87
   1   8  -5    6.46    0.95
   2   8  -5    7.11    1.07
   3   8  -5    8.37    1.26
   3   8  -5    8.02    0.97
   4   8  -5    1.15    0.49
   4   8  -5    0.89    0.36
   5   8  -5    3.04    0.80
   5   8  -5    4.94    0.93
   6   8  -5    9.97    1.61
   6   8  -5   10.36    1.72
   7   8  -5    5.25    1.23
   7   8  -5    5.23    1.11
   8   8  -5    3.48    0.96
  -8  -8   5    4.89    1.51
   9   8  -5    0.16    0.34
  -9  -8   5    0.28    0.47
  10   8  -5    1.24    0.71
 -10  -8   5    2.32    1.05
  11   8  -5    0.02    0.23
 -11  -8   5    1.08    0.90
  12   8  -5   -0.16    0.27
 -12  -8   5   -0.23    0.29
 -10   9  -5    0.37    0.51
  -9   9  -5    0.91    0.77
  -8   9  -5    0.51    0.61
  -7   9  -5    4.13    1.22
  -6   9  -5    1.95    1.07
  -5   9  -5   14.48    2.22
   0   9  -5    3.33    0.57
   1   9  -5    3.97    0.72
   2   9  -5    2.32    0.62
   3   9  -5   14.04    1.71
   3   9  -5   14.06    1.19
   4   9  -5   14.18    1.75
   4   9  -5   12.27    1.20
   5   9  -5    1.09    0.42
   5   9  -5    0.51    0.40
   6   9  -5    0.44    0.36
   6   9  -5    1.15    0.62
   7   9  -5    4.48    1.05
  -7  -9   5    4.87    1.45
   8   9  -5    1.54    0.77
  -8  -9   5    1.00    0.76
   9   9  -5    2.65    0.91
  -9  -9   5    0.58    0.60
  10   9  -5   -0.09    0.30
 -10  -9   5    0.51    0.73
  11   9  -5    0.09    0.71
 -11  -9   5   -0.17    0.23
  -9  10  -5   -0.13    0.26
  -8  10  -5    0.35    0.43
  -7  10  -5    0.50    0.54
  -6  10  -5    0.00    0.25
  -5  10  -5    0.12    0.40
   0  10  -5    0.34    0.22
   1  10  -5   10.25    1.31
   2  10  -5    0.14    0.22
   3  10  -5    0.26    0.27
   3  10  -5    0.18    0.17
   4  10  -5    0.79    0.48
   4  10  -5    1.18    0.41
[truncated: 261,472 more chars]
