# Supplementary material for: Triggering and Preventing Cyclization of o‐Amino‐Guanidinobenzenes to 2‐Amino‐Benzimidazoles
Source: Chemistry. 2025 Dec 12;32(2):e03147. doi: 10.1002/chem.202503147 (PMC12790309; doi:10.1002/chem.202503147)
Supplement: Supplementary file 2 — Supporting Information File 2: chem70511‐sup‐0002‐SuppMat.zip. [file CHEM-32-e03147-s001.zip › mo_2024_ch152_1_0ma.cif]

data_mo_2024_ch152_1_0ma

# 1. SUBMISSION DETAILS
 
_publ_contact_author
;
       Prof. Dr. Dr. Hans-Joerg Himmel
       Anorganisch-Chemisches Institut
       Ruprecht-Karls Universitaet Heidelberg
       Im Neuenheimer Feld 270
       69120 Heidelberg
       Germany
;
_publ_contact_author_phone        '049 6221 54-8446'
_publ_contact_author_fax          '049 6221 54-5707'
_publ_contact_author_email        'hans-jorg.himmel@aci.uni-heidelberg.de'
_publ_requested_journal           'Chem. Eur. J.'
_publ_requested_coeditor_name     
;
'Henel Carmen, Michel Edwin, Zeitler Devin, Huebner Olaf, Kaifer Elisabeth'
;    
#==============================================================================
 
# 2. TITLE AND AUTHOR LIST

_publ_section_title
;
   'Why, How and under which Circumstances do Redox-Active o-Guanidino-Amino-Benzenes 
Rearrange to 2-Amino-Benzimidazole Derivatives?'
;
_publ_section_abstract
;   
   'Why, How and under which Circumstances do Redox-Active o-Guanidino-Amino-Benzenes 
Rearrange to 2-Amino-Benzimidazole Derivatives?'
;

loop_
 _publ_author_name
     'Henel, Carmen'
     'Michel, Edwin'
     'Zeitler, Devin'
     'Huebner, Olaf'
     'Kaifer, Elisabeth'    
     'Himmel, Hans-Joerg' 

 _publ_author_address
;     Anorganisch-Chemisches Institut
      Ruprecht-Karls Universitaet Heidelberg
      Im Neuenheimer Feld 270
      69120 Heidelberg
      Bundesrepublik Deutschland
;
#==============================================================================

_audit_creation_date               2024-08-12
_audit_creation_method
;
Olex2 1.5
(compiled 2024.02.16 svn.r378c4104 for OlexSys, GUI svn.r6928)
;
_shelx_SHELXL_version_number       '2018/3'
_audit_contact_author_address      ?
_audit_contact_author_email        ?
_audit_contact_author_name         ''
_audit_contact_author_phone        ?
_publ_contact_author_id_orcid      ?
_publ_section_references
;
Dolomanov, O.V., Bourhis, L.J., Gildea, R.J, Howard, J.A.K. & Puschmann, H.
 (2009), J. Appl. Cryst. 42, 339-341.

Sheldrick, G.M. (2008). Acta Cryst. A64, 112-122.

Sheldrick, G.M. (2015). Acta Cryst. A71, 3-8.
;
_chemical_name_common              ?
_chemical_name_systematic          ?
_chemical_formula_moiety           'C17 H20 Cl2 N4 Zn'
_chemical_formula_sum              'C17 H20 Cl2 N4 Zn'
_chemical_formula_weight           416.64
_chemical_melting_point            ?
loop_
  _atom_type_symbol
  _atom_type_description
  _atom_type_scat_dispersion_real
  _atom_type_scat_dispersion_imag
  _atom_type_scat_source
 'C' 'C' 0.0033 0.0016 'International Tables Vol C Tables 4.2.6.8 and 6.1.1.4'
 'H' 'H' 0.0000 0.0000 'International Tables Vol C Tables 4.2.6.8 and 6.1.1.4'
 'Cl' 'Cl' 0.1484 0.1585 'International Tables Vol C Tables 4.2.6.8 and 6.1.1.4'
 'N' 'N' 0.0061 0.0033 'International Tables Vol C Tables 4.2.6.8 and 6.1.1.4'
 'Zn' 'Zn' 0.2839 1.4301 'International Tables Vol C Tables 4.2.6.8 and 6.1.1.4'

_shelx_space_group_comment
;
The symmetry employed for this shelxl refinement is uniquely defined
by the following loop, which should always be used as a source of
symmetry information in preference to the above space-group names.
They are only intended as comments.
;
_space_group_crystal_system        'monoclinic'
_space_group_IT_number             14
_space_group_name_H-M_alt          'P 1 21/c 1'
_space_group_name_Hall             '-P 2ybc'
loop_
  _space_group_symop_operation_xyz
 'x, y, z'
 '-x, y+1/2, -z+1/2'
 '-x, -y, -z'
 'x, -y-1/2, z-1/2'

_cell_length_a                     11.2741(6)
_cell_length_b                     15.2999(8)
_cell_length_c                     10.7962(6)
_cell_angle_alpha                  90
_cell_angle_beta                   97.291(2)
_cell_angle_gamma                  90
_cell_volume                       1847.21(17)
_cell_formula_units_Z              4
_cell_measurement_reflns_used      9923
_cell_measurement_temperature      100.00
_cell_measurement_theta_max        27.41
_cell_measurement_theta_min        2.25
_shelx_estimated_absorpt_T_max     ?
_shelx_estimated_absorpt_T_min     ?
_exptl_absorpt_coefficient_mu      1.625
_exptl_absorpt_correction_T_max    0.7456
_exptl_absorpt_correction_T_min    0.6883
_exptl_absorpt_correction_type     multi-scan
_exptl_absorpt_process_details
;
SADABS-2016/2 (Bruker,2016/2) was used for absorption correction.
wR2(int) was 0.1250 before and 0.0726 after correction.
The Ratio of minimum to maximum transmission is 0.9231.
The \l/2 correction factor is Not present.
;
_exptl_absorpt_special_details     ?
_exptl_crystal_colour              colourless
_exptl_crystal_colour_primary      colourless
_exptl_crystal_density_diffrn      1.498
_exptl_crystal_density_meas        ?
_exptl_crystal_density_method      ?
_exptl_crystal_description         plate
_exptl_crystal_F_000               856
_exptl_crystal_size_max            0.14
_exptl_crystal_size_mid            0.12
_exptl_crystal_size_min            0.04
_exptl_transmission_factor_max     ?
_exptl_transmission_factor_min     ?
_diffrn_reflns_av_R_equivalents    0.0920
_diffrn_reflns_av_unetI/netI       0.0278
_diffrn_reflns_Laue_measured_fraction_full  1.000
_diffrn_reflns_Laue_measured_fraction_max  0.999
_diffrn_reflns_limit_h_max         14
_diffrn_reflns_limit_h_min         -14
_diffrn_reflns_limit_k_max         19
_diffrn_reflns_limit_k_min         -19
_diffrn_reflns_limit_l_max         14
_diffrn_reflns_limit_l_min         -14
_diffrn_reflns_number              135005
_diffrn_reflns_point_group_measured_fraction_full  1.000
_diffrn_reflns_point_group_measured_fraction_max  0.999
_diffrn_reflns_theta_full          25.242
_diffrn_reflns_theta_max           27.556
_diffrn_reflns_theta_min           2.256
_diffrn_ambient_temperature        100.00
_diffrn_detector                   'Bruker Photon III detector'
_diffrn_detector_type              'CPAD detector'
_diffrn_measured_fraction_theta_full  1.000
_diffrn_measured_fraction_theta_max  0.999
_diffrn_measurement_device         'three-circle diffractometer'
_diffrn_measurement_device_type    'Bruker D8-Venture Dual Source'
_diffrn_measurement_method         '\w and \f scans'
_diffrn_radiation_monochromator    'mirror optics'
_diffrn_radiation_probe            x-ray
_diffrn_radiation_type             MoK\a
_diffrn_radiation_wavelength       0.71073
_diffrn_source                     'microfocus sealed X-ray tube'
_diffrn_source_current             1.4
_diffrn_source_power               0.07
_diffrn_source_type                'Incoatec I\ms'
_diffrn_source_voltage             50.0
_diffrn_standards_number           0
_reflns_Friedel_coverage           0.000
_reflns_Friedel_fraction_full      .
_reflns_Friedel_fraction_max       .
_reflns_number_gt                  3677
_reflns_number_total               4263
_reflns_special_details
;
 Reflections were merged by SHELXL according to the crystal
 class for the calculation of statistics and refinement.
 
 _reflns_Friedel_fraction is defined as the number of unique
 Friedel pairs measured divided by the number that would be
 possible theoretically, ignoring centric projections and
 systematic absences.
;
_reflns_threshold_expression       'I > 2\s(I)'
_computing_cell_refinement         'SAINT V8.40B (Bruker, 2019)'
_computing_data_collection         'APEX 4 V2021.11-0 (Bruker, 2021)'
_computing_data_reduction          'SAINT V8.40B (Bruker, 2019)'
_computing_molecular_graphics      'Olex2 1.5 (Dolomanov et al., 2009)'
_computing_publication_material    'Olex2 1.5 (Dolomanov et al., 2009)'
_computing_structure_refinement    'XL  (Sheldrick, 2008)'
_computing_structure_solution      'SHELXT 2018/2 (Sheldrick, 2018)'
_refine_diff_density_max           0.436
_refine_diff_density_min           -0.391
_refine_diff_density_rms           0.071
_refine_ls_extinction_coef         .
_refine_ls_extinction_method       none
_refine_ls_goodness_of_fit_ref     1.063
_refine_ls_hydrogen_treatment      mixed
_refine_ls_matrix_type             full
_refine_ls_number_parameters       223
_refine_ls_number_reflns           4263
_refine_ls_number_restraints       0
_refine_ls_R_factor_all            0.0379
_refine_ls_R_factor_gt             0.0294
_refine_ls_restrained_S_all        1.063
_refine_ls_shift/su_max            0.001
_refine_ls_shift/su_mean           0.000
_refine_ls_structure_factor_coef   Fsqd
_refine_ls_weighting_details      
 'w=1/[\s^2^(Fo^2^)+(0.0251P)^2^+2.3083P] where P=(Fo^2^+2Fc^2^)/3'
_refine_ls_weighting_scheme        calc
_refine_ls_wR_factor_gt            0.0691
_refine_ls_wR_factor_ref           0.0741
_refine_special_details            ?
_olex2_refinement_description
;
1. Fixed Uiso
 At 1.2 times of:
  All C(H) groups, All C(H,H) groups
 At 1.5 times of:
  All C(H,H,H) groups
2.a Secondary CH2 refined with riding coordinates:
 C1(H1A,H1B), C2(H2A,H2B)
2.b Aromatic/amide H refined with riding coordinates:
 C7(H7), C8(H8), C9(H9), C10(H10), C13(H13), C14(H14), C15(H15), C16(H16),
 C17(H17)
2.c Idealised Me refined as rotating group:
 C3(H3A,H3B,H3C), C4(H4A,H4B,H4C)
;
_atom_sites_solution_hydrogens     mixed
_atom_sites_solution_primary       dual
_atom_sites_solution_secondary     ?
loop_
  _atom_site_label
  _atom_site_type_symbol
  _atom_site_fract_x
  _atom_site_fract_y
  _atom_site_fract_z
  _atom_site_U_iso_or_equiv
  _atom_site_adp_type
  _atom_site_occupancy
  _atom_site_site_symmetry_order
  _atom_site_calc_flag
  _atom_site_refinement_flags_posn
  _atom_site_refinement_flags_adp
  _atom_site_refinement_flags_occupancy
  _atom_site_disorder_assembly
  _atom_site_disorder_group
 Zn1 Zn 0.57678(2) 0.44313(2) 0.71371(2) 0.01492(7) Uani 1 1 d . . . . .
 Cl1 Cl 0.69157(4) 0.41500(4) 0.89248(5) 0.02383(12) Uani 1 1 d . . . . .
 Cl2 Cl 0.57252(4) 0.58483(3) 0.65721(5) 0.02108(11) Uani 1 1 d . . . . .
 N1 N 0.64924(15) 0.37464(12) 0.57679(16) 0.0177(3) Uani 1 1 d . . . . .
 H1 H 0.596(3) 0.3791(19) 0.509(3) 0.035(8) Uiso 1 1 d . . . . .
 N2 N 0.44493(15) 0.25846(11) 0.59101(16) 0.0173(3) Uani 1 1 d . . . . .
 N3 N 0.41168(14) 0.38942(11) 0.70006(15) 0.0149(3) Uani 1 1 d . . . . .
 N4 N 0.25204(14) 0.32579(11) 0.59091(15) 0.0161(3) Uani 1 1 d . . . . .
 C1 C 0.66583(18) 0.28070(14) 0.6056(2) 0.0217(4) Uani 1 1 d . . . . .
 H1A H 0.740572 0.272506 0.663236 0.026 Uiso 1 1 calc R U . . .
 H1B H 0.673909 0.248355 0.527668 0.026 Uiso 1 1 calc R U . . .
 C2 C 0.56149(17) 0.24351(13) 0.6649(2) 0.0187(4) Uani 1 1 d . . . . .
 H2A H 0.573517 0.179819 0.676803 0.022 Uiso 1 1 calc R U . . .
 H2B H 0.561029 0.270196 0.748343 0.022 Uiso 1 1 calc R U . . .
 C3 C 0.7623(2) 0.41436(16) 0.5479(2) 0.0268(5) Uani 1 1 d . . . . .
 H3A H 0.747697 0.475161 0.521733 0.040 Uiso 1 1 calc R U . . .
 H3B H 0.792251 0.381507 0.480446 0.040 Uiso 1 1 calc R U . . .
 H3C H 0.821658 0.412726 0.622499 0.040 Uiso 1 1 calc R U . . .
 C4 C 0.41371(19) 0.20104(15) 0.4841(2) 0.0240(4) Uani 1 1 d . . . . .
 H4A H 0.378036 0.147158 0.511675 0.036 Uiso 1 1 calc R U . . .
 H4B H 0.485931 0.186755 0.446391 0.036 Uiso 1 1 calc R U . . .
 H4C H 0.356172 0.230593 0.422297 0.036 Uiso 1 1 calc R U . . .
 C5 C 0.37352(17) 0.32218(13) 0.62611(17) 0.0156(4) Uani 1 1 d . . . . .
 C6 C 0.31015(17) 0.43755(13) 0.71801(18) 0.0159(4) Uani 1 1 d . . . . .
 C7 C 0.29750(18) 0.51036(13) 0.79142(19) 0.0188(4) Uani 1 1 d . . . . .
 H7 H 0.364283 0.535166 0.841759 0.023 Uiso 1 1 calc R U . . .
 C8 C 0.1835(2) 0.54598(14) 0.7889(2) 0.0223(4) Uani 1 1 d . . . . .
 H8 H 0.172394 0.596143 0.838007 0.027 Uiso 1 1 calc R U . . .
 C9 C 0.08553(18) 0.50931(15) 0.7157(2) 0.0224(4) Uani 1 1 d . . . . .
 H9 H 0.009255 0.535856 0.714798 0.027 Uiso 1 1 calc R U . . .
 C10 C 0.09602(18) 0.43512(14) 0.6440(2) 0.0208(4) Uani 1 1 d . . . . .
 H10 H 0.028956 0.409665 0.594894 0.025 Uiso 1 1 calc R U . . .
 C11 C 0.21029(17) 0.40015(13) 0.64808(18) 0.0169(4) Uani 1 1 d . . . . .
 C12 C 0.17222(17) 0.25967(14) 0.5365(2) 0.0189(4) Uani 1 1 d . . . . .
 C13 C 0.1690(2) 0.17877(15) 0.5932(2) 0.0297(5) Uani 1 1 d . . . . .
 H13 H 0.222538 0.165233 0.665859 0.036 Uiso 1 1 calc R U . . .
 C14 C 0.0857(3) 0.11764(19) 0.5414(3) 0.0470(8) Uani 1 1 d . . . . .
 H14 H 0.083620 0.061053 0.577309 0.056 Uiso 1 1 calc R U . . .
 C15 C 0.0059(2) 0.1392(2) 0.4376(4) 0.0605(11) Uani 1 1 d . . . . .
 H15 H -0.052693 0.097969 0.404397 0.073 Uiso 1 1 calc R U . . .
 C16 C 0.0107(3) 0.2190(2) 0.3828(4) 0.0630(11) Uani 1 1 d . . . . .
 H16 H -0.043909 0.233008 0.311171 0.076 Uiso 1 1 calc R U . . .
 C17 C 0.0954(2) 0.28031(18) 0.4313(3) 0.0385(6) Uani 1 1 d . . . . .
 H17 H 0.100054 0.335629 0.392234 0.046 Uiso 1 1 calc R U . . .

loop_
  _atom_site_aniso_label
  _atom_site_aniso_U_11
  _atom_site_aniso_U_22
  _atom_site_aniso_U_33
  _atom_site_aniso_U_23
  _atom_site_aniso_U_13
  _atom_site_aniso_U_12
 Zn1 0.01179(11) 0.01587(12) 0.01640(12) 0.00032(8) -0.00097(8) -0.00071(8)
 Cl1 0.0183(2) 0.0315(3) 0.0197(2) 0.00465(19) -0.00551(18) -0.0038(2)
 Cl2 0.0215(2) 0.0159(2) 0.0245(2) 0.00197(18) -0.00200(18) -0.00094(18)
 N1 0.0135(8) 0.0220(9) 0.0173(8) 0.0001(7) 0.0005(6) -0.0003(7)
 N2 0.0142(8) 0.0177(8) 0.0199(8) -0.0027(6) 0.0018(6) -0.0001(6)
 N3 0.0129(7) 0.0149(8) 0.0167(7) -0.0009(6) 0.0012(6) -0.0009(6)
 N4 0.0115(7) 0.0169(8) 0.0197(8) -0.0029(6) 0.0009(6) -0.0015(6)
 C1 0.0161(9) 0.0205(10) 0.0284(11) -0.0028(8) 0.0020(8) 0.0025(8)
 C2 0.0174(9) 0.0133(9) 0.0250(10) 0.0010(8) 0.0016(8) 0.0017(7)
 C3 0.0186(10) 0.0326(12) 0.0310(12) 0.0037(9) 0.0099(9) -0.0030(9)
 C4 0.0214(10) 0.0243(11) 0.0270(11) -0.0106(9) 0.0059(8) -0.0010(9)
 C5 0.0143(9) 0.0166(10) 0.0159(9) 0.0021(7) 0.0019(7) -0.0027(7)
 C6 0.0124(9) 0.0182(10) 0.0171(9) 0.0017(7) 0.0021(7) -0.0007(7)
 C7 0.0169(9) 0.0190(10) 0.0205(9) -0.0020(8) 0.0020(7) -0.0013(8)
 C8 0.0243(11) 0.0186(11) 0.0253(10) -0.0017(8) 0.0080(8) 0.0024(8)
 C9 0.0159(9) 0.0243(11) 0.0279(11) 0.0032(9) 0.0064(8) 0.0050(8)
 C10 0.0142(9) 0.0227(11) 0.0254(10) 0.0006(8) 0.0024(8) -0.0009(8)
 C11 0.0160(9) 0.0169(10) 0.0179(9) 0.0002(7) 0.0026(7) -0.0015(7)
 C12 0.0125(9) 0.0185(10) 0.0261(10) -0.0056(8) 0.0036(7) -0.0031(7)
 C13 0.0373(13) 0.0222(11) 0.0321(12) -0.0032(9) 0.0146(10) -0.0054(10)
 C14 0.0500(17) 0.0298(14) 0.069(2) -0.0186(13) 0.0361(16) -0.0206(13)
 C15 0.0209(13) 0.052(2) 0.111(3) -0.053(2) 0.0144(16) -0.0153(13)
 C16 0.0331(15) 0.056(2) 0.090(3) -0.0422(19) -0.0322(16) 0.0149(14)
 C17 0.0366(14) 0.0299(13) 0.0429(14) -0.0135(11) -0.0188(11) 0.0084(11)

_geom_special_details
;
 All esds (except the esd in the dihedral angle between two l.s. planes)
 are estimated using the full covariance matrix.  The cell esds are taken
 into account individually in the estimation of esds in distances, angles
 and torsion angles; correlations between esds in cell parameters are only
 used when they are defined by crystal symmetry.  An approximate (isotropic)
 treatment of cell esds is used for estimating esds involving l.s. planes.
;
loop_
  _geom_bond_atom_site_label_1
  _geom_bond_atom_site_label_2
  _geom_bond_distance
  _geom_bond_site_symmetry_2
  _geom_bond_publ_flag
 Zn1 Cl1 2.2252(5) . ?
 Zn1 Cl2 2.2510(6) . ?
 Zn1 N1 2.0633(17) . ?
 Zn1 N3 2.0229(16) . ?
 N1 H1 0.89(3) . ?
 N1 C1 1.477(3) . ?
 N1 C3 1.480(3) . ?
 N2 C2 1.466(2) . ?
 N2 C4 1.458(3) . ?
 N2 C5 1.349(3) . ?
 N3 C5 1.339(3) . ?
 N3 C6 1.395(2) . ?
 N4 C5 1.375(2) . ?
 N4 C11 1.404(3) . ?
 N4 C12 1.430(2) . ?
 C1 H1A 0.9900 . ?
 C1 H1B 0.9900 . ?
 C1 C2 1.519(3) . ?
 C2 H2A 0.9900 . ?
 C2 H2B 0.9900 . ?
 C3 H3A 0.9800 . ?
 C3 H3B 0.9800 . ?
 C3 H3C 0.9800 . ?
 C4 H4A 0.9800 . ?
 C4 H4B 0.9800 . ?
 C4 H4C 0.9800 . ?
 C6 C7 1.385(3) . ?
 C6 C11 1.396(3) . ?
 C7 H7 0.9500 . ?
 C7 C8 1.393(3) . ?
 C8 H8 0.9500 . ?
 C8 C9 1.392(3) . ?
 C9 H9 0.9500 . ?
 C9 C10 1.387(3) . ?
 C10 H10 0.9500 . ?
 C10 C11 1.390(3) . ?
 C12 C13 1.383(3) . ?
 C12 C17 1.375(3) . ?
 C13 H13 0.9500 . ?
 C13 C14 1.391(4) . ?
 C14 H14 0.9500 . ?
 C14 C15 1.386(5) . ?
 C15 H15 0.9500 . ?
 C15 C16 1.361(6) . ?
 C16 H16 0.9500 . ?
 C16 C17 1.392(4) . ?
 C17 H17 0.9500 . ?

loop_
  _geom_angle_atom_site_label_1
  _geom_angle_atom_site_label_2
  _geom_angle_atom_site_label_3
  _geom_angle
  _geom_angle_site_symmetry_1
  _geom_angle_site_symmetry_3
  _geom_angle_publ_flag
 Cl1 Zn1 Cl2 114.29(2) . . ?
 N1 Zn1 Cl1 106.48(5) . . ?
 N1 Zn1 Cl2 106.97(5) . . ?
 N3 Zn1 Cl1 114.40(5) . . ?
 N3 Zn1 Cl2 112.57(5) . . ?
 N3 Zn1 N1 100.71(7) . . ?
 Zn1 N1 H1 105.4(19) . . ?
 C1 N1 Zn1 113.23(13) . . ?
 C1 N1 H1 107.6(19) . . ?
 C1 N1 C3 110.75(16) . . ?
 C3 N1 Zn1 111.84(14) . . ?
 C3 N1 H1 107.6(19) . . ?
 C4 N2 C2 116.51(16) . . ?
 C5 N2 C2 119.06(16) . . ?
 C5 N2 C4 124.42(17) . . ?
 C5 N3 Zn1 125.34(13) . . ?
 C5 N3 C6 106.33(16) . . ?
 C6 N3 Zn1 122.62(13) . . ?
 C5 N4 C11 106.79(16) . . ?
 C5 N4 C12 129.64(17) . . ?
 C11 N4 C12 121.69(16) . . ?
 N1 C1 H1A 109.3 . . ?
 N1 C1 H1B 109.3 . . ?
 N1 C1 C2 111.64(16) . . ?
 H1A C1 H1B 108.0 . . ?
 C2 C1 H1A 109.3 . . ?
 C2 C1 H1B 109.3 . . ?
 N2 C2 C1 113.64(17) . . ?
 N2 C2 H2A 108.8 . . ?
 N2 C2 H2B 108.8 . . ?
 C1 C2 H2A 108.8 . . ?
 C1 C2 H2B 108.8 . . ?
 H2A C2 H2B 107.7 . . ?
 N1 C3 H3A 109.5 . . ?
 N1 C3 H3B 109.5 . . ?
 N1 C3 H3C 109.5 . . ?
 H3A C3 H3B 109.5 . . ?
 H3A C3 H3C 109.5 . . ?
 H3B C3 H3C 109.5 . . ?
 N2 C4 H4A 109.5 . . ?
 N2 C4 H4B 109.5 . . ?
 N2 C4 H4C 109.5 . . ?
 H4A C4 H4B 109.5 . . ?
 H4A C4 H4C 109.5 . . ?
 H4B C4 H4C 109.5 . . ?
 N2 C5 N4 124.08(18) . . ?
 N3 C5 N2 124.38(18) . . ?
 N3 C5 N4 111.54(17) . . ?
 N3 C6 C11 109.15(17) . . ?
 C7 C6 N3 130.54(18) . . ?
 C7 C6 C11 120.31(18) . . ?
 C6 C7 H7 121.1 . . ?
 C6 C7 C8 117.73(19) . . ?
 C8 C7 H7 121.1 . . ?
 C7 C8 H8 119.4 . . ?
 C9 C8 C7 121.1(2) . . ?
 C9 C8 H8 119.4 . . ?
 C8 C9 H9 119.0 . . ?
 C10 C9 C8 121.94(19) . . ?
 C10 C9 H9 119.0 . . ?
 C9 C10 H10 121.9 . . ?
 C9 C10 C11 116.19(19) . . ?
 C11 C10 H10 121.9 . . ?
 C6 C11 N4 106.11(17) . . ?
 C10 C11 N4 131.22(19) . . ?
 C10 C11 C6 122.67(19) . . ?
 C13 C12 N4 120.1(2) . . ?
 C17 C12 N4 118.3(2) . . ?
 C17 C12 C13 121.5(2) . . ?
 C12 C13 H13 120.7 . . ?
 C12 C13 C14 118.6(3) . . ?
 C14 C13 H13 120.7 . . ?
 C13 C14 H14 120.0 . . ?
 C15 C14 C13 120.1(3) . . ?
 C15 C14 H14 120.0 . . ?
 C14 C15 H15 119.8 . . ?
 C16 C15 C14 120.5(3) . . ?
 C16 C15 H15 119.8 . . ?
 C15 C16 H16 119.9 . . ?
 C15 C16 C17 120.3(3) . . ?
 C17 C16 H16 119.9 . . ?
 C12 C17 C16 119.1(3) . . ?
 C12 C17 H17 120.5 . . ?
 C16 C17 H17 120.5 . . ?

loop_
  _geom_torsion_atom_site_label_1
  _geom_torsion_atom_site_label_2
  _geom_torsion_atom_site_label_3
  _geom_torsion_atom_site_label_4
  _geom_torsion
  _geom_torsion_site_symmetry_1
  _geom_torsion_site_symmetry_2
  _geom_torsion_site_symmetry_3
  _geom_torsion_site_symmetry_4
  _geom_torsion_publ_flag
 Zn1 N1 C1 C2 39.9(2) . . . . ?
 Zn1 N3 C5 N2 29.0(3) . . . . ?
 Zn1 N3 C5 N4 -151.43(13) . . . . ?
 Zn1 N3 C6 C7 -29.3(3) . . . . ?
 Zn1 N3 C6 C11 151.68(14) . . . . ?
 N1 C1 C2 N2 54.5(2) . . . . ?
 N3 C6 C7 C8 178.8(2) . . . . ?
 N3 C6 C11 N4 2.4(2) . . . . ?
 N3 C6 C11 C10 -178.12(18) . . . . ?
 N4 C12 C13 C14 176.6(2) . . . . ?
 N4 C12 C17 C16 -175.0(2) . . . . ?
 C2 N2 C5 N3 20.3(3) . . . . ?
 C2 N2 C5 N4 -159.24(18) . . . . ?
 C3 N1 C1 C2 166.45(17) . . . . ?
 C4 N2 C2 C1 78.4(2) . . . . ?
 C4 N2 C5 N3 -160.76(19) . . . . ?
 C4 N2 C5 N4 19.7(3) . . . . ?
 C5 N2 C2 C1 -102.6(2) . . . . ?
 C5 N3 C6 C7 176.1(2) . . . . ?
 C5 N3 C6 C11 -2.9(2) . . . . ?
 C5 N4 C11 C6 -1.0(2) . . . . ?
 C5 N4 C11 C10 179.6(2) . . . . ?
 C5 N4 C12 C13 53.3(3) . . . . ?
 C5 N4 C12 C17 -130.0(2) . . . . ?
 C6 N3 C5 N2 -177.35(18) . . . . ?
 C6 N3 C5 N4 2.2(2) . . . . ?
 C6 C7 C8 C9 0.4(3) . . . . ?
 C7 C6 C11 N4 -176.69(18) . . . . ?
 C7 C6 C11 C10 2.8(3) . . . . ?
 C7 C8 C9 C10 1.2(3) . . . . ?
 C8 C9 C10 C11 -0.9(3) . . . . ?
 C9 C10 C11 N4 178.2(2) . . . . ?
 C9 C10 C11 C6 -1.1(3) . . . . ?
 C11 N4 C5 N2 178.84(18) . . . . ?
 C11 N4 C5 N3 -0.8(2) . . . . ?
 C11 N4 C12 C13 -108.9(2) . . . . ?
 C11 N4 C12 C17 67.8(3) . . . . ?
 C11 C6 C7 C8 -2.3(3) . . . . ?
 C12 N4 C5 N2 14.6(3) . . . . ?
 C12 N4 C5 N3 -165.02(19) . . . . ?
 C12 N4 C11 C6 164.74(18) . . . . ?
 C12 N4 C11 C10 -14.6(3) . . . . ?
 C12 C13 C14 C15 -1.9(4) . . . . ?
 C13 C12 C17 C16 1.6(4) . . . . ?
 C13 C14 C15 C16 2.3(4) . . . . ?
 C14 C15 C16 C17 -0.6(5) . . . . ?
 C15 C16 C17 C12 -1.3(5) . . . . ?
 C17 C12 C13 C14 0.0(3) . . . . ?

_shelx_res_file
;
TITL mo_2024_ch152_1_0ma_a.res in P2(1)/c
    mo_2024_ch152_1_0ma.res
    created by SHELXL-2018/3 at 09:39:25 on 12-Aug-2024
REM Old TITL mo_2024_ch152_1_0ma in P2(1)/c
REM SHELXT solution in P2(1)/c: R1 0.086, Rweak 0.003, Alpha 0.018
REM <I/s> 0.142 for 159 systematic absences, Orientation as input
REM Formula found by SHELXT: C17 N4 Cl2 Zn
CELL 0.71073 11.2741 15.2999 10.7962 90 97.291 90
ZERR 4 0.0006 0.0008 0.0006 0 0.002 0
LATT 1
SYMM -X,0.5+Y,0.5-Z
SFAC C H Cl N Zn
UNIT 68 80 8 16 4

L.S. 10
PLAN  20
TEMP -173.15
CONF
BOND
list 4
MORE -1
BOND $H
fmap 2
acta
REM <olex2.extras>
REM <HklSrc "%.\\mo_2024_ch152_1_0ma.hkl">
REM </olex2.extras>

WGHT    0.025100    2.308300
FVAR       0.49703
ZN1   5    0.576777    0.443133    0.713708    11.00000    0.01179    0.01587 =
         0.01640    0.00032   -0.00097   -0.00071
CL1   3    0.691571    0.415003    0.892483    11.00000    0.01826    0.03149 =
         0.01969    0.00465   -0.00551   -0.00379
CL2   3    0.572521    0.584833    0.657212    11.00000    0.02151    0.01592 =
         0.02453    0.00197   -0.00200   -0.00094
N1    4    0.649238    0.374641    0.576790    11.00000    0.01351    0.02201 =
         0.01733    0.00014    0.00051   -0.00029
H1    2    0.595969    0.379077    0.508639    11.00000    0.03496
N2    4    0.444929    0.258458    0.591013    11.00000    0.01418    0.01765 =
         0.01987   -0.00272    0.00185   -0.00011
N3    4    0.411675    0.389419    0.700063    11.00000    0.01293    0.01491 =
         0.01669   -0.00089    0.00117   -0.00087
N4    4    0.252039    0.325789    0.590912    11.00000    0.01151    0.01686 =
         0.01967   -0.00293    0.00093   -0.00148
C1    1    0.665831    0.280698    0.605578    11.00000    0.01607    0.02050 =
         0.02845   -0.00284    0.00204    0.00248
AFIX  23
H1A   2    0.740572    0.272506    0.663236    11.00000   -1.20000
H1B   2    0.673909    0.248355    0.527668    11.00000   -1.20000
AFIX   0
C2    1    0.561491    0.243509    0.664870    11.00000    0.01742    0.01331 =
         0.02502    0.00095    0.00161    0.00174
AFIX  23
H2A   2    0.573517    0.179819    0.676803    11.00000   -1.20000
H2B   2    0.561029    0.270196    0.748343    11.00000   -1.20000
AFIX   0
C3    1    0.762259    0.414364    0.547929    11.00000    0.01858    0.03262 =
         0.03097    0.00366    0.00989   -0.00302
AFIX 137
H3A   2    0.747697    0.475161    0.521733    11.00000   -1.50000
H3B   2    0.792251    0.381507    0.480446    11.00000   -1.50000
H3C   2    0.821658    0.412726    0.622499    11.00000   -1.50000
AFIX   0
C4    1    0.413708    0.201035    0.484081    11.00000    0.02137    0.02434 =
         0.02703   -0.01059    0.00593   -0.00100
AFIX 137
H4A   2    0.378036    0.147158    0.511675    11.00000   -1.50000
H4B   2    0.485931    0.186755    0.446391    11.00000   -1.50000
H4C   2    0.356172    0.230593    0.422297    11.00000   -1.50000
AFIX   0
C5    1    0.373523    0.322178    0.626111    11.00000    0.01434    0.01662 =
         0.01586    0.00214    0.00190   -0.00269
C6    1    0.310149    0.437553    0.718011    11.00000    0.01242    0.01820 =
         0.01715    0.00171    0.00212   -0.00069
C7    1    0.297500    0.510356    0.791416    11.00000    0.01686    0.01900 =
         0.02052   -0.00199    0.00203   -0.00132
AFIX  43
H7    2    0.364283    0.535166    0.841759    11.00000   -1.20000
AFIX   0
C8    1    0.183475    0.545976    0.788910    11.00000    0.02428    0.01861 =
         0.02535   -0.00167    0.00796    0.00241
AFIX  43
H8    2    0.172394    0.596143    0.838007    11.00000   -1.20000
AFIX   0
C9    1    0.085531    0.509305    0.715695    11.00000    0.01592    0.02427 =
         0.02793    0.00319    0.00637    0.00504
AFIX  43
H9    2    0.009255    0.535856    0.714798    11.00000   -1.20000
AFIX   0
C10   1    0.096017    0.435119    0.643987    11.00000    0.01424    0.02266 =
         0.02538    0.00061    0.00238   -0.00091
AFIX  43
H10   2    0.028956    0.409665    0.594894    11.00000   -1.20000
AFIX   0
C11   1    0.210288    0.400152    0.648076    11.00000    0.01601    0.01690 =
         0.01793    0.00016    0.00263   -0.00145
C12   1    0.172220    0.259667    0.536549    11.00000    0.01252    0.01852 =
         0.02609   -0.00561    0.00360   -0.00314
C13   1    0.169017    0.178768    0.593179    11.00000    0.03734    0.02223 =
         0.03212   -0.00322    0.01463   -0.00545
AFIX  43
H13   2    0.222538    0.165233    0.665859    11.00000   -1.20000
AFIX   0
C14   1    0.085738    0.117638    0.541427    11.00000    0.05005    0.02980 =
         0.06865   -0.01861    0.03607   -0.02065
AFIX  43
H14   2    0.083620    0.061053    0.577309    11.00000   -1.20000
AFIX   0
C15   1    0.005880    0.139203    0.437600    11.00000    0.02090    0.05161 =
         0.11064   -0.05287    0.01442   -0.01534
AFIX  43
H15   2   -0.052693    0.097969    0.404397    11.00000   -1.20000
AFIX   0
C16   1    0.010737    0.219050    0.382816    11.00000    0.03306    0.05617 =
         0.08956   -0.04223   -0.03220    0.01490
AFIX  43
H16   2   -0.043909    0.233008    0.311171    11.00000   -1.20000
AFIX   0
C17   1    0.095396    0.280315    0.431300    11.00000    0.03661    0.02992 =
         0.04290   -0.01354   -0.01880    0.00845
AFIX  43
H17   2    0.100054    0.335629    0.392234    11.00000   -1.20000
AFIX   0
HKLF 4


REM  mo_2024_ch152_1_0ma_a.res in P2(1)/c
REM wR2 = 0.074074, GooF = S = 1.06285, Restrained GooF = 1.06285 for all data
REM R1 = 0.029418 for 3677 Fo > 4sig(Fo) and 0.037876 for all 4263 data
REM 223 parameters refined using 0 restraints

END

WGHT      0.0250      2.3142

REM Highest difference peak  0.436,  deepest hole -0.391,  1-sigma level  0.071
Q1    1   0.0321  0.1467  0.5117  11.00000  0.05    0.44
Q2    1   0.2576  0.4260  0.6781  11.00000  0.05    0.42
Q3    1   0.1530  0.4138  0.6682  11.00000  0.05    0.39
Q4    1   0.5944  0.5303  0.7140  11.00000  0.05    0.33
Q5    1   0.5027  0.2601  0.6308  11.00000  0.05    0.33
Q6    1   0.5655  0.5158  0.6394  11.00000  0.05    0.30
Q7    1   0.3169  0.3230  0.5927  11.00000  0.05    0.30
Q8    1   0.6423  0.3559  0.6459  11.00000  0.05    0.30
Q9    1   0.3964  0.3510  0.6767  11.00000  0.05    0.29
Q10   1   0.5759  0.6649  0.7198  11.00000  0.05    0.29
Q11   1   0.5847  0.3834  0.6291  11.00000  0.05    0.28
Q12   1   0.0869  0.4510  0.7052  11.00000  0.05    0.28
Q13   1   0.1452  0.2329  0.5798  11.00000  0.05    0.27
Q14   1   0.6526  0.5454  0.6734  11.00000  0.05    0.27
Q15   1   0.6965  0.4440  0.7991  11.00000  0.05    0.26
Q16   1   0.3082  0.4535  0.7719  11.00000  0.05    0.26
Q17   1   0.4218  0.2960  0.6006  11.00000  0.05    0.26
Q18   1   0.4758  0.3947  0.7226  11.00000  0.05    0.26
Q19   1   0.7012  0.3927  0.5730  11.00000  0.05    0.25
Q20   1   0.1382  0.2655  0.4767  11.00000  0.05    0.25
;
_shelx_res_checksum                96654
_shelx_hkl_file
;
   0   0   2 1119.39  124.19
   0   0   2 1111.29  121.59
   0   0   2 1197.08  121.09
   0   0   2 1147.89  121.19
   0   0   2 1145.49  122.09
   0   0   2 1173.98  121.69
   0   0  -2 1152.98  123.49
   0   0  -2 1132.19  121.09
   0   0  -2 1074.69  121.09
   0   0  -2 1091.49  124.19
   0   0  -2 1140.09  121.49
   0   0  -2 1129.79  121.69
   0   0  -2 1156.28  122.79
   0   0  -2 1107.19  121.89
   0   0  -2 1143.09  121.79
   0   0   3    3.70    5.10
   0   0   3   -1.60    9.50
   0   0   3    7.20    7.80
   0   0   3   -0.30    7.90
   0   0   3   -5.00    8.80
   0   0   3   -0.90    6.50
   0   0   3   -0.90    5.60
   0   0   3    0.10    5.80
   0   0   3    0.10    4.00
   0   0   3    2.00    5.70
   0   0  -3    2.40    9.50
   0   0  -3   -3.60    8.10
   0   0  -3   -4.30    5.00
   0   0  -3   -2.40    3.90
   0   0  -3   -3.00    6.60
   0   0  -3    2.80    6.60
   0   0  -3    2.30    5.50
   0   0  -3    4.70    5.80
   0   0  -3   -1.50   11.50
   0   0  -3   -2.60    7.40
   0   0   4  841.22   94.59
   0   0   4  769.72   95.59
   0   0   4  848.42   92.49
   0   0   4  833.32   91.09
   0   0   4  862.71   97.39
   0   0   4  847.42   92.19
   0   0   4  808.62   92.49
   0   0   4  836.32   91.29
   0   0   4  824.82   93.09
   0   0  -4  817.62   92.49
   0   0  -4  878.51   92.99
   0   0  -4  852.91   93.39
   0   0  -4  787.12   95.89
   0   0  -4  909.71   92.39
   0   0  -4  854.21   91.39
   0   0  -4  843.22   91.49
   0   0  -4  848.12   97.99
   0   0  -4  899.01   94.99
   0   0   5   -1.80    9.60
   0   0   5   15.40    7.70
   0   0   5    1.10    6.70
   0   0   5   -9.10   10.80
   0   0   5   -4.10    8.30
   0   0   5    5.90    8.10
   0   0   5    7.10    6.50
   0   0   5    1.50    4.70
   0   0   5    1.40   10.30
   0   0   5  -12.10   10.20
   0   0  -5   12.20   11.90
   0   0  -5    8.70    7.70
   0   0  -5   -1.50    6.90
   0   0  -5   -2.70   12.50
   0   0  -5    4.00    7.50
   0   0  -5   -1.40    5.20
   0   0  -5   10.20    8.80
   0   0  -5   -9.30   12.20
   0   0  -5   -7.10    8.70
   0   0  -5   -4.80    9.80
   0   0   6  393.16   44.00
   0   0   6  363.36   41.50
   0   0   6  306.77   41.40
   0   0   6  324.27   41.20
   0   0   6  307.87   41.30
   0   0   6  353.86   39.20
   0   0   6  364.06   53.49
   0   0   6  322.97   49.60
   0   0   6  349.47   47.40
   0   0   6  340.07   40.20
   0   0  -6  319.37   40.20
   0   0  -6  331.87   41.70
   0   0  -6  374.96   54.69
   0   0  -6  323.27   39.70
   0   0  -6  354.06   47.20
   0   0  -6  401.26   52.69
   0   0  -6  354.46   41.50
   0   0  -6  348.97   45.00
   0   0  -6  319.47   42.00
   0   0   7    1.20   10.90
   0   0   7   -5.10    8.00
   0   0   7    0.10    7.60
   0   0   7    7.40    7.90
   0   0   7    7.80    7.40
   0   0   7    7.20    7.20
   0   0   7   -4.70    9.10
   0   0   7  -10.90    9.40
   0   0   7    4.60    5.50
   0   0   7    1.70   12.60
   0   0  -7   -4.30   15.10
   0   0  -7    5.60    9.40
   0   0  -7    0.90    7.70
   0   0  -7  -13.40    9.80
   0   0  -7   -1.40    5.60
   0   0  -7    3.20   12.00
   0   0  -7   17.60   14.20
   0   0  -7   -7.10    6.40
   0   0  -7    6.90    7.80
   0   0   8   40.90   14.30
   0   0   8   23.50   14.10
   0   0   8   88.99   17.20
   0   0   8   57.59   13.80
   0   0   8   38.10   16.70
   0   0   8   49.10   13.60
   0   0   8   61.19   11.80
   0   0   8   58.59   12.60
   0   0   8   99.29   27.10
   0   0   8   36.80   19.00
   0   0  -8   53.49   19.40
   0   0  -8   56.99   22.20
   0   0  -8   48.30   11.70
   0   0  -8   51.89   12.40
   0   0  -8   58.99   16.00
   0   0  -8   49.40   15.20
   0   0  -8   57.79   14.90
   0   0  -8   45.70   14.70
   0   0  -8   58.09   13.90
   0   0  -8   60.19   25.00
   0   0   9   -1.00   10.00
   0   0   9  -11.30    8.70
   0   0   9   -6.80    7.50
   0   0   9    9.50   16.50
   0   0   9   -2.40    8.20
   0   0   9    0.50    7.90
   0   0   9  -10.70   11.40
   0   0   9    6.60    6.90
   0   0   9    3.20   11.20
   0   0   9    1.30   10.20
   0   0   9    0.10   13.70
   0   0  -9    8.30    9.60
   0   0  -9   14.00   13.20
   0   0  -9  -16.90   16.20
   0   0  -9    4.00    8.90
   0   0  -9    1.70   14.30
   0   0  -9   -0.50   11.40
   0   0  -9    2.20   14.60
   0   0  -9   -6.00    7.00
   0   0  -9   22.60   12.30
   0   0  -9   -1.60    9.10
   0   0  10  595.24   70.09
   0   0  10  511.35   83.79
   0   0  10  589.64   69.69
   0   0  10  559.84   80.89
   0   0  10  561.24   82.59
   0   0  10  595.24   70.09
   0   0  10  560.24   69.89
   0   0  10  618.64   81.59
   0   0  10  649.04   71.19
   0   0  10  558.84   66.19
   0   0  10  595.74   72.49
   0   0  10  569.94   67.19
   0   0 -10  612.64   69.59
   0   0 -10  566.04   72.49
   0   0 -10  623.14   71.79
   0   0 -10  606.54   70.99
   0   0 -10  521.05   88.69
   0   0 -10  525.75   71.09
   0   0 -10  570.54   67.49
   0   0 -10  441.16   75.09
   0   0 -10  537.95   67.19
   0   0 -10  707.13   91.29
   0   0  11    9.10   12.90
   0   0  11   -5.40   13.80
   0   0  11  -15.30   11.30
   0   0  11    8.40   12.10
   0   0  11   -3.30    6.20
   0   0  11   -5.20   14.90
   0   0  11   27.60   12.70
   0   0  11  -12.80   15.50
   0   0  11    2.70    9.20
   0   0  11   -2.90   15.40
   0   0  11    3.50   10.90
   0   0  11    8.80   15.70
   0   0 -11    2.60   10.20
   0   0 -11    0.50   14.20
   0   0 -11  -10.40   12.10
   0   0 -11   -0.80   16.90
   0   0 -11  -10.30   14.80
   0   0 -11    2.40   13.90
   0   0 -11    2.20   11.60
   0   0 -11  -14.70   22.30
   0   0 -11    6.80   13.60
   0   0 -11   -6.20   22.30
   0   0  12  353.26   46.60
   0   0  12  281.67   53.89
   0   0  12  204.48   52.59
   0   0  12  309.37   59.09
   0   0  12  289.17   46.20
   0   0  12  235.98   46.80
   0   0  12  378.66   51.79
   0   0  12  216.48   49.30
   0   0  12  344.97   40.00
   0   0  12  251.87   44.20
   0   0  12  321.07   47.10
   0   0  12  349.57   43.40
   0   0 -12  291.17   48.90
   0   0 -12  325.87   47.70
   0   0 -12  306.77   54.09
   0   0 -12  313.77   66.29
   0   0 -12  316.07   45.60
   0   0 -12  188.58   39.20
   0   0 -12  248.48   48.00
   0   0 -12  368.16   63.59
   0   0  13  -30.70   17.60
   0   0  13    9.60   11.00
   0   0  13  -14.70   15.20
   0   0  13   10.00   13.20
   0   0  13   11.40   23.50
   0   0  13   10.20   18.10
   0   0  13   22.30   16.70
   0   0  13   -9.20   14.40
   0   0  13    1.10   23.90
   0   0  13   32.90   24.40
   0   0 -13  -10.70   30.20
   0   0 -13  -31.80   22.80
   0   0 -13   -9.20   16.30
   0   0 -13    2.50   15.80
   0   0 -13   -2.30   17.40
   0   0 -13   -6.60   18.50
   0   0 -13    5.60   24.70
   0   0 -13   17.30   22.10
  -1   0 -13   -8.70   20.00
  -1   0 -13   -5.00   16.10
  -1   0 -13  -30.10   17.80
  -1   0 -13    1.00   24.90
  -1   0 -13    4.90   25.00
  -1   0 -13  -15.70   14.40
  -1   0 -13  -14.00   15.60
  -1   0 -13  -18.30   32.50
  -1   0 -13   -1.40    9.40
   1   0  13  -26.70   18.00
   1   0  13   19.70   17.50
   1   0  13  -21.60   18.10
   1   0  13   -6.00   19.10
   1   0  13  -21.40   16.50
   1   0  13   31.60   17.50
   1   0  13   -6.60   12.30
   1   0  13   -2.90   19.60
   1   0  13   -1.90    9.40
   1   0  13  -19.00   18.40
   1   0  13    3.40   17.00
  -1   0 -12   42.60   17.30
  -1   0 -12   32.40   27.90
  -1   0 -12   32.60   17.30
  -1   0 -12   44.80   19.30
  -1   0 -12   23.60   19.20
  -1   0 -12   36.40   22.90
  -1   0 -12   23.90   21.20
  -1   0 -12   73.19   38.10
   1   0  12   14.90   22.10
   1   0  12   72.49   20.60
   1   0  12   22.90   15.30
   1   0  12   16.10   22.10
   1   0  12   25.90   14.70
   1   0  12   24.80   18.70
   1   0  12   28.60   24.00
   1   0  12   62.09   23.40
   1   0  12   29.60   21.70
   1   0  12   32.20   17.80
  -1   0 -11   25.40   25.90
  -1   0 -11  -10.80   11.00
  -1   0 -11   11.60   12.00
  -1   0 -11  -14.20   13.80
  -1   0 -11   -3.60   14.60
  -1   0 -11    3.30   15.50
  -1   0 -11   -3.80   17.70
  -1   0 -11   -8.20   21.30
   1   0  11   -6.10    9.20
   1   0  11   -8.50    9.40
   1   0  11   -1.40    6.90
   1   0  11    3.00   12.30
   1   0  11  -17.70    9.40
   1   0  11   -9.80    9.40
   1   0  11   -2.40    8.90
   1   0  11  -11.00   17.00
   1   0  11    4.10   13.50
   1   0  11   -9.40   13.70
   1   0  11   -8.20   10.00
   1   0  11  -20.70   13.70
  -1   0 -10  348.37   46.90
  -1   0 -10  411.56   57.09
  -1   0 -10  479.65   52.59
  -1   0 -10  389.76   70.19
  -1   0 -10  356.76   48.10
  -1   0 -10  309.17   54.09
  -1   0 -10  472.65   69.39
  -1   0 -10  375.96   59.29
  -1   0 -10  396.76   54.69
  -1   0 -10  326.97   49.10
   1   0  10  369.16   45.00
   1   0  10  355.86   46.00
   1   0  10  410.16   55.59
   1   0  10  375.16   47.90
   1   0  10  265.37   52.09
   1   0  10  429.06   54.09
   1   0  10  423.76   54.89
   1   0  10  322.87   64.69
   1   0  10  312.57   49.60
   1   0  10  371.46   62.99
  -1   0  -9  -15.50   21.40
  -1   0  -9    3.40   10.80
  -1   0  -9   -5.30   16.00
  -1   0  -9   -5.30   10.90
  -1   0  -9    7.30   11.00
  -1   0  -9  -20.60   16.10
  -1   0  -9    3.80   17.40
  -1   0  -9  -19.90    7.50
  -1   0  -9    5.20    8.00
  -1   0  -9   -5.00   11.60
   1   0   9   -1.60    6.60
   1   0   9   -6.40    8.90
   1   0   9    5.50    6.30
   1   0   9  -13.30   11.30
   1   0   9  -15.20   13.80
   1   0   9   -4.50    8.00
   1   0   9    9.40   13.70
   1   0   9    2.90    9.30
   1   0   9    2.00   11.10
   1   0   9   -1.70   13.30
  -1   0  -8   40.20   15.30
  -1   0  -8   27.10   11.30
  -1   0  -8   39.80   19.20
  -1   0  -8   41.20   12.90
  -1   0  -8    4.40   14.00
  -1   0  -8   43.60   13.70
  -1   0  -8   47.90   24.80
  -1   0  -8   44.30   16.10
  -1   0  -8   29.60   11.60
   1   0   8   45.60   13.50
   1   0   8   30.30   17.10
   1   0   8   44.60   10.80
   1   0   8   45.40   13.60
   1   0   8   58.79   16.70
   1   0   8   52.59   12.30
   1   0   8   29.20   11.60
   1   0   8   34.80   18.20
   1   0   8   33.60   14.90
   1   0   8   38.40   13.10
  -1   0  -7    3.40    7.40
  -1   0  -7    0.50   11.60
  -1   0  -7   14.20    9.70
  -1   0  -7    6.80   10.20
  -1   0  -7   -3.80    6.70
  -1   0  -7    2.10    7.90
  -1   0  -7   35.10   18.50
  -1   0  -7   -1.60    9.00
  -1   0  -7   -9.30   10.30
  -1   0  -7   12.00    8.50
   1   0   7    1.20    6.10
   1   0   7   10.90   12.30
   1   0   7   -6.10    9.20
   1   0   7    4.40   11.80
   1   0   7   -2.90    4.50
   1   0   7   10.80    9.90
   1   0   7   -2.00    7.20
   1   0   7    6.00    7.90
   1   0   7    5.80   13.10
   1   0   7    9.70    8.80
  -1   0  -6  796.42   94.39
  -1   0  -6  857.41   90.89
  -1   0  -6  849.02   90.19
  -1   0  -6  768.62   90.89
  -1   0  -6  827.22   93.69
  -1   0  -6  774.52   91.49
  -1   0  -6  837.52   99.29
  -1   0  -6  828.22   90.89
  -1   0  -6  854.31   92.89
  -1   0  -6  796.42   96.89
   1   0   6  782.12   98.49
   1   0   6  843.52   96.99
   1   0   6  827.62   91.99
   1   0   6  758.92   93.99
   1   0   6  821.72   92.89
   1   0   6  810.72   90.89
   1   0   6  804.22   91.19
   1   0   6  820.32   91.69
   1   0   6  833.82   89.79
   1   0   6  833.52   89.99
  -1   0  -5   -6.00   10.40
  -1   0  -5    2.80    8.00
  -1   0  -5   -0.90   11.60
  -1   0  -5   12.70   10.90
  -1   0  -5    9.00    7.60
  -1   0  -5   -8.70   14.00
  -1   0  -5   -4.80    7.40
  -1   0  -5   -3.60    6.70
   1   0   5   -1.50    7.50
   1   0   5   -5.70   10.50
   1   0   5   -4.20    5.50
   1   0   5   -2.20   10.80
   1   0   5    0.90    4.80
   1   0   5   -6.40   10.30
   1   0   5   -1.00    7.50
   1   0   5   -3.60    8.80
   1   0   5   -9.90   11.60
   1   0   5    0.20    7.20
  -1   0  -4 1129.09  126.49
  -1   0  -4 1139.19  120.59
  -1   0  -4 1055.89  120.89
  -1   0  -4 1058.09  120.59
  -1   0  -4 1155.68  123.19
  -1   0  -4 1092.69  124.69
  -1   0  -4 1096.19  119.89
  -1   0  -4 1114.09  121.59
  -1   0  -4 1149.19  122.79
  -1   0  -4 1112.09  120.59
   1   0   4 1117.99  120.89
   1   0   4 1175.18  124.99
   1   0   4 1077.99  120.49
   1   0   4 1131.29  121.79
   1   0   4 1127.29  123.09
   1   0   4 1100.09  119.89
   1   0   4 1222.08  126.99
   1   0   4 1097.09  121.19
  -1   0  -3   -2.20    6.70
  -1   0  -3    5.80   10.70
  -1   0  -3    3.20    6.60
  -1   0  -3    1.10    7.20
  -1   0  -3    0.60    9.10
  -1   0  -3   -3.80   17.80
  -1   0  -3    5.50   13.50
  -1   0  -3    6.10   12.60
  -1   0  -3   -1.20    6.10
  -1   0  -3   -2.70    5.10
   1   0   3   -5.70    5.90
   1   0   3   -6.20   10.40
   1   0   3    5.10    7.10
   1   0   3   -4.70    5.90
   1   0   3    6.90    7.00
   1   0   3   -0.50    6.60
   1   0   3   -2.00    5.00
   1   0   3   -1.30    8.50
   1   0   3    0.70    4.90
   1   0   3    5.90   12.80
  -1   0  -2 1982.50  201.28
  -1   0  -2 1824.62  199.48
  -1   0  -2 1965.30  201.58
  -1   0  -2 2000.50  199.98
  -1   0  -2 1844.62  202.68
  -1   0  -2 1850.81  199.88
  -1   0  -2 1825.02  200.28
  -1   0  -2 1936.21  200.28
  -1   0  -2 1821.02  200.08
  -1   0  -2 1838.72  201.98
   1   0   2 1857.81  202.08
   1   0   2 1868.81  201.08
   1   0   2 1846.32  199.98
   1   0   2 1838.22  200.18
   1   0   2 1936.51  200.08
   1   0   2 1817.22  200.28
   1   0   2 1862.21  199.88
   1   0   2 1960.80  201.18
   1   0   2 1805.82  199.38
   1   0   2 1898.21  203.08
  -1   0  -1    3.80    5.60
  -1   0  -1   -1.30    2.80
  -1   0  -1    1.50    3.00
  -1   0  -1    1.00    3.50
  -1   0  -1    0.80    2.20
  -1   0  -1    4.20    5.30
  -1   0  -1   -5.00    7.00
  -1   0  -1    4.90    3.40
  -1   0  -1   -5.20    3.90
  -1   0  -1    2.80    3.60
   1   0   1   -1.50    7.20
   1   0   1    2.20    3.60
   1   0   1   -2.50    3.40
   1   0   1   -2.00    3.70
   1   0   1   -3.80    5.40
   1   0   1    4.00    2.90
   1   0   1   -1.00    2.70
   1   0   1   -4.30    3.40
   1   0   1    4.90    5.20
   1   0   1    0.60    2.10
  -1   0   1    0.90    2.90
  -1   0   1    0.40    1.60
  -1   0   1   -2.20    2.90
  -1   0   1   -7.20    5.40
  -1   0   1    1.60    4.80
  -1   0   1    3.10    3.50
  -1   0   1   -2.50    4.30
  -1   0   1    1.50    3.70
  -1   0   1    2.50    2.50
  -1   0   1   -0.70    4.20
  -1   0   1    2.90    2.60
  -1   0   1    0.80    2.20
   1   0  -1    0.40    3.00
   1   0  -1    0.80    2.00
   1   0  -1    0.30    3.40
   1   0  -1   -1.40    1.50
   1   0  -1   -0.20    4.70
   1   0  -1    3.10    4.60
   1   0  -1    1.60    2.50
   1   0  -1    5.50    5.70
   1   0  -1    2.60    3.70
   1   0  -1    1.60    3.00
   1   0  -1    0.70    2.70
   1   0  -1   -2.90    4.00
  -1   0   2 6694.73  714.03
  -1   0   2 6781.82  712.63
  -1   0   2 6687.23  712.33
  -1   0   2 6781.12  713.53
  -1   0   2 6840.62  711.93
  -1   0   2 6442.16  712.53
  -1   0   2 6583.94  714.23
   1   0  -2 7438.06  712.03
   1   0  -2 7355.76  712.73
   1   0  -2 6698.43  712.33
   1   0  -2 6477.35  712.73
   1   0  -2 6607.04  714.23
   1   0  -2 6652.13  713.53
   1   0  -2 6435.76  714.23
   1   0  -2 6447.76  712.53
  -1   0   3    2.40    7.80
  -1   0   3   -1.50    6.80
  -1   0   3    7.00    6.60
  -1   0   3    3.30    6.00
  -1   0   3   -6.00    9.40
  -1   0   3   -2.20    3.90
  -1   0   3    4.50   10.40
  -1   0   3    0.00    6.30
  -1   0   3  -16.60    8.60
  -1   0   3    2.50    7.10
  -1   0   3   -3.20    5.60
  -1   0   3    3.80    5.10
   1   0  -3   -1.00    8.10
   1   0  -3    2.70    5.50
   1   0  -3    5.70    8.40
   1   0  -3   -2.40    4.50
   1   0  -3   11.50    6.60
   1   0  -3   -9.50   10.70
   1   0  -3   -2.00    3.60
   1   0  -3   -2.20    9.20
   1   0  -3  -13.90    5.40
   1   0  -3  -10.80    7.00
  -1   0   4  625.04   71.09
  -1   0   4  611.34   68.69
  -1   0   4  608.04   70.09
  -1   0   4  623.44   73.89
  -1   0   4  603.44   70.09
  -1   0   4  617.84   74.19
  -1   0   4  603.74   69.69
  -1   0   4  661.63   69.09
  -1   0   4  640.54   72.59
  -1   0   4  636.34   70.29
  -1   0   4  644.64   70.19
   1   0  -4  700.83   70.19
   1   0  -4  627.34   70.29
   1   0  -4  615.64   68.59
   1   0  -4  556.24   73.39
   1   0  -4  646.24   71.09
   1   0  -4  665.23   69.19
   1   0  -4  702.83   73.39
   1   0  -4  596.94   69.79
  -1   0   5   15.60   11.80
  -1   0   5    4.90    6.90
  -1   0   5   -1.40    8.60
  -1   0   5    7.90   11.40
  -1   0   5    0.30    8.90
  -1   0   5   -0.80   11.00
  -1   0   5   -5.10    7.00
  -1   0   5    4.10    7.40
  -1   0   5    2.60   12.00
  -1   0   5   -9.70    7.90
   1   0  -5   -6.20   10.00
   1   0  -5   -4.60    9.10
   1   0  -5    7.40   12.30
   1   0  -5   -6.50   12.60
   1   0  -5    1.10    7.20
   1   0  -5    1.50   11.70
   1   0  -5    2.30    5.80
   1   0  -5   -0.30    4.30
   1   0  -5   -5.50    7.60
   1   0  -5   21.00    7.90
  -1   0   6 2038.10  226.28
  -1   0   6 2099.69  222.18
  -1   0   6 1985.00  223.08
  -1   0   6 2085.99  224.48
  -1   0   6 2198.68  226.38
  -1   0   6 2244.38  233.78
  -1   0   6 2014.10  226.28
  -1   0   6 2091.49  223.78
  -1   0   6 2141.69  224.08
  -1   0   6 2038.00  221.88
  -1   0   6 2072.39  229.08
  -1   0   6 2093.89  223.98
   1   0  -6 2041.60  224.38
   1   0  -6 2079.29  224.68
   1   0  -6 1967.80  223.88
   1   0  -6 2058.89  222.28
   1   0  -6 2076.29  223.28
   1   0  -6 2096.19  229.08
   1   0  -6 2067.09  226.78
   1   0  -6 2138.29  230.88
  -1   0   7  -14.40    8.20
  -1   0   7   -2.90   10.00
  -1   0   7    2.60   10.90
  -1   0   7   -0.60    5.00
  -1   0   7    9.80    9.70
  -1   0   7   -1.60    6.80
  -1   0   7   10.00   14.20
  -1   0   7    2.80   10.80
  -1   0   7   -3.30    7.90
  -1   0   7   -6.80    5.10
  -1   0   7    3.10    7.60
  -1   0   7    2.20    7.40
   1   0  -7  -11.80    8.90
   1   0  -7    0.90   12.30
   1   0  -7    0.30    5.20
   1   0  -7    8.00   12.10
   1   0  -7  -23.10    8.70
   1   0  -7   -1.40    6.30
   1   0  -7    1.50    9.70
   1   0  -7   -3.40    6.90
   1   0  -7    7.30    8.00
   1   0  -7  -14.40    7.00
  -1   0   8   -2.50    7.10
  -1   0   8   -6.80    6.70
  -1   0   8    7.70   14.00
  -1   0   8   14.30   14.50
  -1   0   8   14.30    8.90
  -1   0   8  -13.60   10.20
  -1   0   8   -4.40    8.70
  -1   0   8   -3.50    9.10
  -1   0   8    6.70    6.40
  -1   0   8  -15.90    7.10
  -1   0   8   12.40    8.90
  -1   0   8   17.20   13.80
   1   0  -8   13.00   10.50
   1   0  -8    6.20    6.20
   1   0  -8    2.20    8.70
   1   0  -8  -22.90   10.90
   1   0  -8   -8.90    8.10
   1   0  -8   -2.10   13.80
   1   0  -8  -14.40    9.60
   1   0  -8    5.70    8.60
   1   0  -8  -15.20   14.20
   1   0  -8    7.10   12.00
  -1   0   9    4.00    9.40
  -1   0   9   -3.10    9.00
  -1   0   9   -8.20    7.20
  -1   0   9   17.30   15.40
  -1   0   9    1.20   10.00
  -1   0   9    7.30    9.10
  -1   0   9  -10.40   15.50
  -1   0   9  -10.60   10.80
  -1   0   9   -2.10    7.80
  -1   0   9   -2.40    5.70
  -1   0   9   -0.10   10.10
  -1   0   9    1.00   13.80
   1   0  -9   -7.20    8.10
   1   0  -9    0.40   12.10
   1   0  -9   -4.50   14.90
   1   0  -9   -2.60    9.50
   1   0  -9    3.20    9.00
   1   0  -9   24.50   22.90
   1   0  -9  -23.10   10.10
   1   0  -9    6.40   10.60
   1   0  -9  -12.80   13.30
   1   0  -9    2.10    6.00
  -1   0  10  182.08   33.70
  -1   0  10  235.58   30.10
  -1   0  10  349.47   42.10
  -1   0  10  200.58   34.20
  -1   0  10  191.38   39.30
  -1   0  10  222.28   38.70
  -1   0  10  189.48   39.60
  -1   0  10  224.68   43.40
  -1   0  10  231.88   36.30
  -1   0  10  255.37   38.10
  -1   0  10  195.48   44.00
  -1   0  10  231.78   33.40
   1   0 -10  220.48   37.00
   1   0 -10  170.98   32.90
   1   0 -10  285.27   34.90
   1   0 -10  210.08   37.00
   1   0 -10  240.08   38.10
   1   0 -10  206.08   37.00
   1   0 -10  285.67   50.99
   1   0 -10  222.18   39.90
   1   0 -10  202.28   32.10
   1   0 -10  219.98   49.30
  -1   0  11   -2.90   12.50
  -1   0  11   -0.30   12.00
  -1   0  11   -1.30   11.20
  -1   0  11    4.00   14.00
  -1   0  11  -22.60   12.30
  -1   0  11  -15.60   11.10
  -1   0  11  -12.30    7.70
  -1   0  11   -1.70    9.60
  -1   0  11    7.30   16.30
  -1   0  11   -6.50    9.50
  -1   0  11   14.10   21.40
  -1   0  11   -3.50    7.20
   1   0 -11   -1.00   11.00
   1   0 -11   -9.10   10.20
   1   0 -11   -4.90   11.80
   1   0 -11   19.50   15.00
   1   0 -11  -22.20   20.10
   1   0 -11   -2.50    9.20
   1   0 -11    5.60   18.30
   1   0 -11   -9.10   13.60
   1   0 -11   -6.10   21.30
   1   0 -11   -5.20   14.40
  -1   0  12  309.27   57.49
  -1   0  12  443.06   62.29
  -1   0  12  353.96   54.69
  -1   0  12  465.25   73.39
  -1   0  12  338.57   53.69
  -1   0  12  465.75   51.89
  -1   0  12  405.26   56.99
  -1   0  12  355.46   47.90
  -1   0  12  449.46   56.59
  -1   0  12  362.16   68.09
  -1   0  12  376.66   61.89
  -1   0  12  368.06   55.09
   1   0 -12  463.05   61.19
   1   0 -12  487.35   84.29
   1   0 -12  355.86   54.59
   1   0 -12  453.25   50.89
   1   0 -12  498.15   59.79
   1   0 -12  317.47   50.19
   1   0 -12  234.48   57.79
   1   0 -12  300.97   55.69
   1   0 -12  532.35   76.99
   1   0 -12  441.36   60.29
  -1   0  13   -4.50   21.20
  -1   0  13  -30.40   12.90
  -1   0  13  -13.40   28.90
  -1   0  13  -21.10   19.70
  -1   0  13   34.40   21.60
  -1   0  13    5.30   16.70
  -1   0  13   10.00   15.20
  -1   0  13   -6.10   20.50
  -1   0  13  -15.20   18.90
  -1   0  13   -6.70   16.30
   1   0 -13   31.10   35.70
   1   0 -13   -2.30   16.80
   1   0 -13  -34.80   39.40
   1   0 -13   15.70   21.00
   1   0 -13    1.40   17.30
   1   0 -13  -36.20   21.60
   1   0 -13    3.30   16.50
   1   0 -13  -25.40   20.50
   1   0 -13   -3.80   11.60
  -1   0  14    4.80   27.80
  -1   0  14   86.69   33.40
  -1   0  14   80.39   25.00
  -1   0  14   64.59   24.80
  -1   0  14   61.09   25.10
  -1   0  14   93.99   26.00
  -1   0  14  131.49   39.60
  -1   0  14   91.19   27.30
  -1   0  14  124.29   22.20
   1   0 -14  103.69   28.80
   1   0 -14   92.69   44.40
   1   0 -14   63.39   46.20
   1   0 -14   82.39   30.70
  -2   0 -13  -36.90   19.60
  -2   0 -13  -20.00   31.40
  -2   0 -13  -21.10   13.70
  -2   0 -13  -16.30    8.30
  -2   0 -13   -6.20   12.90
  -2   0 -13   -6.30   20.80
  -2   0 -13   54.49   29.50
  -2   0 -13   -7.60   26.40
  -2   0 -13   17.50   18.10
  -2   0 -13    5.50   17.90
   2   0  13    6.20   31.00
   2   0  13   -5.20   20.40
   2   0  13  -18.30   23.30
   2   0  13   -6.60   11.80
   2   0  13    7.80   14.90
   2   0  13  -22.20   19.00
   2   0  13   -2.80   40.20
   2   0  13  -16.70   16.20
   2   0  13   -4.50   14.70
   2   0  13   -1.40    9.40
  -2   0 -12  183.18   38.40
  -2   0 -12  305.07   54.19
  -2   0 -12  280.67   43.80
  -2   0 -12  327.07   61.79
  -2   0 -12   80.69   35.20
  -2   0 -12  186.38   35.80
  -2   0 -12  241.48   34.80
  -2   0 -12  250.67   41.00
  -2   0 -12  273.17   42.30
  -2   0 -12  349.87   60.79
   2   0  12  277.57   50.99
   2   0  12  330.27   43.90
   2   0  12  244.48   34.10
   2   0  12  172.48   36.00
   2   0  12  126.89   51.79
   2   0  12  252.77   38.80
   2   0  12  245.68   51.09
   2   0  12  194.28   34.00
   2   0  12  176.98   35.80
   2   0  12  258.27   43.80
  -2   0 -11   16.90   17.60
  -2   0 -11    6.00   12.60
  -2   0 -11   -7.30   11.70
  -2   0 -11    7.80   15.00
  -2   0 -11   -8.50   54.19
  -2   0 -11    2.60   15.80
  -2   0 -11    2.20   11.40
  -2   0 -11    4.40   11.50
  -2   0 -11   -4.40    7.90
  -2   0 -11   40.40   27.20
   2   0  11   -8.10   10.50
   2   0  11   -3.20   11.40
   2   0  11   -2.20    7.10
   2   0  11  -15.80   12.60
   2   0  11  -14.40   10.20
   2   0  11    5.20    9.10
   2   0  11  -12.40   14.60
   2   0  11  -14.10    8.60
   2   0  11  -12.10   14.20
   2   0  11  -13.40   16.60
  -2   0 -10  146.39   41.70
  -2   0 -10  137.79   24.20
  -2   0 -10  206.88   32.60
  -2   0 -10  191.38   44.50
  -2   0 -10  161.18   30.50
  -2   0 -10  108.29   24.30
  -2   0 -10   95.69   30.00
   2   0  10  122.79   26.50
   2   0  10   88.39   32.60
   2   0  10  178.78   28.50
   2   0  10  170.68   26.30
   2   0  10  144.69   23.60
   2   0  10  113.09   25.50
   2   0  10  148.99   33.30
   2   0  10  199.08   34.10
   2   0  10  145.89   28.70
   2   0  10  171.18   38.50
  -2   0  -9    0.40   16.40
  -2   0  -9   14.30   10.90
  -2   0  -9   -1.60   10.70
  -2   0  -9   20.80   15.20
  -2   0  -9    8.50   13.60
  -2   0  -9    9.70   18.30
  -2   0  -9   14.00   10.40
   2   0   9    4.40   15.40
   2   0   9  -16.00   10.90
   2   0   9  -17.10   10.10
   2   0   9   -6.30    9.10
   2   0   9    1.60    7.20
   2   0   9   11.20   13.30
   2   0   9   -2.00    5.90
   2   0   9    7.50    9.00
   2   0   9   -2.60    8.70
   2   0   9  -13.80   10.90
  -2   0  -8  162.28   26.90
  -2   0  -8  157.08   28.90
  -2   0  -8  138.99   35.30
  -2   0  -8  163.48   25.80
  -2   0  -8  156.88   35.10
  -2   0  -8  138.59   23.80
  -2   0  -8  112.89   28.10
  -2   0  -8  167.98   27.10
   2   0   8  149.69   25.90
   2   0   8  147.89   26.20
   2   0   8  230.48   32.90
   2   0   8  170.48   31.30
   2   0   8  147.69   32.70
   2   0   8  132.99   25.70
   2   0   8  207.78   26.20
   2   0   8  179.68   39.00
   2   0   8  182.88   24.70
   2   0   8  173.98   28.90
  -2   0  -7   -2.00    8.60
  -2   0  -7   12.10   12.20
  -2   0  -7   11.50    8.80
  -2   0  -7   14.30   17.50
  -2   0  -7   18.30   14.00
  -2   0  -7   -4.10   11.80
  -2   0  -7    3.80    8.70
  -2   0  -7    5.00    7.80
   2   0   7   19.10   14.10
   2   0   7   -8.30    7.70
   2   0   7  -11.70    6.60
   2   0   7   -3.10   10.10
   2   0   7  -11.00    7.00
   2   0   7  -21.80   11.40
   2   0   7    3.00   10.70
   2   0   7   -0.90    8.40
   2   0   7    0.10    7.30
   2   0   7   -5.40    4.40
  -2   0  -6  320.67   45.70
  -2   0  -6  348.07   40.30
  -2   0  -6  342.27   52.49
  -2   0  -6  324.17   40.20
  -2   0  -6  316.97   38.90
  -2   0  -6  404.96   53.89
  -2   0  -6  309.97   41.50
  -2   0  -6  292.97   40.70
   2   0   6  299.37   41.20
   2   0   6  323.87   52.19
   2   0   6  368.76   40.90
   2   0   6  314.77   49.99
   2   0   6  342.77   39.10
   2   0   6  326.07   39.00
   2   0   6  353.06   41.00
   2   0   6  337.97   42.10
   2   0   6  306.27   45.40
   2   0   6  317.37   40.70
  -2   0  -5   -4.00    6.30
  -2   0  -5    2.10    8.80
  -2   0  -5    5.50    8.50
  -2   0  -5    2.60   14.90
  -2   0  -5    6.20   12.00
  -2   0  -5   -2.00    9.60
  -2   0  -5   12.70    7.60
  -2   0  -5  -10.00    6.20
   2   0   5   -7.70   10.10
   2   0   5   -1.00   12.80
   2   0   5    3.40    6.90
   2   0   5   -2.20    4.90
   2   0   5    5.30    8.10
   2   0   5   12.80   10.80
   2   0   5    4.20    8.20
   2   0   5  -12.50    7.00
   2   0   5   -2.80    7.00
   2   0   5   -3.10   12.30
  -2   0  -4 2576.74  302.27
  -2   0  -4 2654.83  305.77
  -2   0  -4 2869.51  302.87
  -2   0  -4 2831.72  301.37
  -2   0  -4 2724.03  302.87
  -2   0  -4 2690.13  301.17
  -2   0  -4 2771.12  301.97
  -2   0  -4 2683.13  301.97
  -2   0  -4 2874.81  304.47
   2   0   4 2699.83  304.27
   2   0   4 2772.42  302.17
   2   0   4 2597.94  305.67
   2   0   4 2774.32  302.57
   2   0   4 3321.67  302.67
   2   0   4 2830.42  302.17
   2   0   4 2749.92  307.87
   2   0   4 3204.18  303.37
   2   0   4 3267.37  301.57
   2   0   4 2863.81  304.37
  -2   0  -3    0.20    6.10
  -2   0  -3   -4.10    9.00
  -2   0  -3   11.10   11.00
  -2   0  -3  -11.50    8.10
  -2   0  -3    0.20    4.40
  -2   0  -3   -5.10    6.60
  -2   0  -3    9.50   13.40
  -2   0  -3   -0.50    5.40
  -2   0  -3    5.50    7.10
   2   0   3    1.00    6.90
   2   0   3    7.70   10.10
   2   0   3   -4.20    6.60
   2   0   3   -4.20    6.10
   2   0   3    5.50    5.90
   2   0   3    3.50    5.30
   2   0   3    2.40    6.50
   2   0   3    7.20    8.30
   2   0   3   -6.60    9.50
   2   0   3    4.60   13.70
  -2   0  -2 5829.72  626.74
  -2   0  -2 5771.92  626.44
  -2   0  -2 5962.30  629.04
  -2   0  -2 5703.83  625.74
  -2   0  -2 5566.24  626.54
  -2   0  -2 6093.29  626.54
  -2   0  -2 5911.31  626.04
  -2   0  -2 5803.72  628.84
  -2   0  -2 5963.50  627.84
  -2   0  -2 5806.62  626.74
   2   0   2 6012.10  626.74
   2   0   2 5725.63  625.94
   2   0   2 6457.35  629.44
   2   0   2 5770.52  625.84
   2   0   2 6462.75  630.04
   2   0   2 6063.99  628.94
   2   0   2 5765.02  626.64
   2   0   2 5825.62  626.74
   2   0   2 6338.67  627.44
   2   0   2 5762.12  626.54
   2   0   2 5952.00  626.54
   2   0   2 5769.62  627.84
  -2   0  -1   -4.60    9.70
  -2   0  -1    3.50    4.00
  -2   0  -1   12.70    5.50
  -2   0  -1   -4.30    5.00
  -2   0  -1   -4.70    8.10
  -2   0  -1    9.40    8.00
  -2   0  -1    5.00    5.80
  -2   0  -1    2.20    5.20
  -2   0  -1   -0.30    5.60
  -2   0  -1   -0.40    3.70
   2   0   1   -3.00    5.60
   2   0   1    5.90   10.60
   2   0   1   -0.40    5.00
   2   0   1   -6.00    7.20
   2   0   1    3.40    9.10
   2   0   1   -0.30    4.80
   2   0   1   -2.80    3.30
   2   0   1    6.70    4.70
  -2   0   0  437.16   47.00
  -2   0   0  421.16   45.40
  -2   0   0  396.06   47.50
  -2   0   0  407.26   45.20
  -2   0   0  408.36   45.40
  -2   0   0  399.36   46.70
  -2   0   0  380.16   46.20
  -2   0   0  414.16   45.10
   2   0   0  429.46   47.50
   2   0   0  446.36   45.50
   2   0   0  388.06   46.00
   2   0   0  417.76   45.60
   2   0   0  497.65   48.40
   2   0   0  396.46   47.00
   2   0   0  411.26   45.20
   2   0   0  376.16   45.70
   2   0   0  382.16   44.80
  -2   0   1    1.20    5.20
  -2   0   1   -5.00    4.90
  -2   0   1    5.20    5.70
  -2   0   1    2.00    8.70
  -2   0   1   -2.50    3.70
  -2   0   1    8.20    7.70
  -2   0   1   -3.60    3.10
  -2   0   1    4.00    5.90
  -2   0   1   -7.70    7.40
  -2   0   1    5.10    4.70
  -2   0   1   -2.00    4.30
  -2   0   1    4.20    5.60
   2   0  -1    7.30    5.40
   2   0  -1   -2.20    3.90
   2   0  -1    4.00    5.60
   2   0  -1    1.20    8.10
   2   0  -1    3.20    5.80
   2   0  -1    1.00    4.90
   2   0  -1  -12.10    7.40
   2   0  -1    6.80    4.10
   2   0  -1   16.10    8.70
   2   0  -1   -2.10    4.90
  -2   0   2  283.37   28.50
  -2   0   2  170.58   22.60
  -2   0   2  188.98   23.20
  -2   0   2  174.58   25.00
  -2   0   2  186.88   20.20
  -2   0   2  186.48   24.80
  -2   0   2  162.58   21.40
  -2   0   2  174.78   21.00
  -2   0   2  205.08   27.80
  -2   0   2  189.78   23.10
   2   0  -2  183.48   21.50
   2   0  -2  185.08   21.90
   2   0  -2  220.68   25.70
   2   0  -2  175.48   23.00
   2   0  -2  178.58   22.80
   2   0  -2  181.48   26.40
   2   0  -2  161.18   20.60
   2   0  -2  211.58   24.90
   2   0  -2  173.98   25.80
   2   0  -2  171.38   22.50
   2   0  -2  153.98   25.10
  -2   0   3   11.30    9.40
  -2   0   3    5.80   10.90
  -2   0   3   -5.30    7.90
  -2   0   3    4.40    5.40
  -2   0   3    0.80    6.20
  -2   0   3    8.60    6.80
  -2   0   3   -5.30    8.90
  -2   0   3   -6.40    5.60
  -2   0   3    0.60    6.90
  -2   0   3    6.20    8.50
   2   0  -3   -2.90    9.70
   2   0  -3   -3.30    7.50
   2   0  -3    9.80    7.30
   2   0  -3   -4.00    8.80
   2   0  -3    5.40    5.60
   2   0  -3    5.10    6.10
   2   0  -3    7.50   10.30
   2   0  -3    0.60    5.80
   2   0  -3    1.60    4.60
   2   0  -3    0.30    6.70
   2   0  -3    4.60    9.80
   2   0  -3   -0.20    6.20
  -2   0   4  217.48   27.30
  -2   0   4  228.68   30.20
  -2   0   4  260.07   32.60
  -2   0   4  206.78   28.00
  -2   0   4  231.78   27.40
  -2   0   4  251.37   30.00
  -2   0   4  215.98   35.10
  -2   0   4  188.38   29.80
  -2   0   4  225.98   30.30
  -2   0   4  240.88   33.70
  -2   0   4  233.68   34.40
  -2   0   4  217.28   29.00
   2   0  -4  204.78   29.30
   2   0  -4  297.27   35.20
   2   0  -4  232.98   29.10
   2   0  -4  221.28   28.70
   2   0  -4  208.38   32.30
   2   0  -4  229.38   31.20
   2   0  -4  220.18   34.10
   2   0  -4  270.07   38.50
   2   0  -4  240.18   29.10
   2   0  -4  231.58   26.90
   2   0  -4  229.68   27.50
   2   0  -4  214.98   29.00
  -2   0   5   -3.70   10.90
  -2   0   5    5.00    8.20
  -2   0   5  -10.10    5.70
  -2   0   5   -9.90    6.30
  -2   0   5    3.50    7.10
  -2   0   5    5.60    9.20
  -2   0   5  -15.00    8.40
  -2   0   5    2.00    5.30
  -2   0   5   -2.40    6.40
  -2   0   5   -2.20   10.00
  -2   0   5    6.10    8.20
  -2   0   5    0.70   10.40
   2   0  -5   -9.90    9.70
   2   0  -5    0.40    7.70
   2   0  -5    1.90   14.00
   2   0  -5    6.40   10.00
   2   0  -5   22.50   13.80
   2   0  -5   25.70   14.50
   2   0  -5   10.00    7.10
   2   0  -5    1.60    5.10
   2   0  -5   -0.60    7.20
   2   0  -5    7.20    9.10
  -2   0   6 2762.52  302.67
  -2   0   6 2759.22  302.47
  -2   0   6 2816.02  300.37
  -2   0   6 2732.33  301.67
  -2   0   6 2907.31  302.27
  -2   0   6 2793.52  306.57
  -2   0   6 2675.03  300.17
  -2   0   6 2829.82  301.47
  -2   0   6 2845.82  307.27
  -2   0   6 2832.32  302.27
  -2   0   6 2882.51  304.97
  -2   0   6 2784.22  303.97
   2   0  -6 2974.70  307.87
   2   0  -6 2753.92  305.07
   2   0  -6 2844.02  301.57
   2   0  -6 2932.51  309.27
   2   0  -6 2887.91  302.87
   2   0  -6 2851.81  300.47
   2   0  -6 2796.42  302.37
   2   0  -6 2768.02  302.77
  -2   0   7   12.70   10.60
  -2   0   7    9.00   11.80
  -2   0   7  -18.90    5.90
  -2   0   7    7.60    9.80
  -2   0   7   12.50    8.30
  -2   0   7    6.00    7.40
  -2   0   7   18.10    9.80
  -2   0   7    1.60   11.10
  -2   0   7  -12.30   12.20
  -2   0   7   -7.00    8.10
  -2   0   7   -2.80    4.80
  -2   0   7   -1.70    6.90
   2   0  -7   16.50   10.10
   2   0  -7   -4.80   10.20
   2   0  -7   14.90    9.70
   2   0  -7   -0.30    7.50
   2   0  -7   14.60   17.00
   2   0  -7    5.20   10.60
   2   0  -7   -7.30    4.30
   2   0  -7   16.00   13.90
   2   0  -7    9.40   15.80
   2   0  -7   -0.70    6.40
  -2   0   8   37.30   19.80
  -2   0   8   38.50   12.50
  -2   0   8   33.40   18.80
  -2   0   8   34.50   12.50
  -2   0   8   14.80   13.20
  -2   0   8   13.20   12.40
  -2   0   8   34.90   17.70
  -2   0   8   32.10   11.60
  -2   0   8   22.30   10.50
  -2   0   8   50.49   14.10
  -2   0   8   29.20    9.50
  -2   0   8   25.20   12.70
   2   0  -8   44.70   13.20
   2   0  -8   33.20   17.90
   2   0  -8   91.99   26.60
   2   0  -8   33.70   15.00
   2   0  -8   31.60   18.30
   2   0  -8   13.50   12.80
   2   0  -8   42.10   13.70
   2   0  -8   52.99   12.40
   2   0  -8   43.90   10.50
   2   0  -8   37.40   13.00
  -2   0   9   -2.00   13.00
  -2   0   9   -1.90    8.60
  -2   0   9    9.20    8.80
  -2   0   9    0.00   12.10
  -2   0   9  -11.90    9.20
  -2   0   9   -3.10    5.50
  -2   0   9   -1.50   13.50
  -2   0   9   -5.10    7.00
  -2   0   9  -10.80    9.10
  -2   0   9   14.80   15.50
  -2   0   9   -4.90    8.60
  -2   0   9  -17.20    9.60
   2   0  -9   -6.80    6.40
   2   0  -9    2.80   10.10
   2   0  -9   10.80   20.60
   2   0  -9   -5.00   13.30
   2   0  -9   14.20   10.00
   2   0  -9    1.10   15.00
   2   0  -9   -6.20   11.90
   2   0  -9   -5.30    5.30
   2   0  -9    5.60   12.40
   2   0  -9   -0.80    7.90
  -2   0  10   20.40   16.80
  -2   0  10   -6.40   10.70
  -2   0  10    2.70    9.50
  -2   0  10   14.90   15.50
  -2   0  10   17.60    8.60
  -2   0  10   -0.30    9.90
  -2   0  10    7.70   10.10
  -2   0  10   -6.20    9.40
  -2   0  10   19.00   15.80
  -2   0  10   12.60   17.00
  -2   0  10   11.10   12.70
  -2   0  10    9.20   11.80
   2   0 -10    2.80   14.20
   2   0 -10   -7.60   11.60
   2   0 -10   -9.70   15.10
   2   0 -10    0.80   11.20
   2   0 -10   10.50   14.50
   2   0 -10   22.90   17.10
   2   0 -10    8.10   10.40
   2   0 -10   -2.60   18.90
   2   0 -10   10.30   10.50
   2   0 -10    0.00    6.90
  -2   0  11   10.70   11.50
  -2   0  11    3.40   17.00
  -2   0  11   -1.50    8.50
  -2   0  11  -11.30   14.40
  -2   0  11    4.70    7.90
  -2   0  11    9.20   10.30
  -2   0  11   -5.30   15.70
  -2   0  11    1.80   10.00
  -2   0  11    5.30   10.90
  -2   0  11   -9.50   11.10
  -2   0  11  -20.80   12.00
  -2   0  11    1.70   11.40
   2   0 -11   -4.50   18.80
   2   0 -11   -2.60   11.90
   2   0 -11    5.10   19.40
   2   0 -11   -6.90   13.30
   2   0 -11   -4.20   21.30
   2   0 -11    5.10   12.70
   2   0 -11   -4.20    9.00
   2   0 -11   -5.10   14.40
   2   0 -11   -8.90   10.10
   2   0 -11  -11.30   14.60
  -2   0  12  255.97   49.60
  -2   0  12  316.57   48.40
  -2   0  12  170.78   38.80
  -2   0  12  291.97   43.60
  -2   0  12  249.38   42.40
  -2   0  12  285.77   37.90
  -2   0  12  242.38   41.00
  -2   0  12  137.19   44.10
  -2   0  12  306.57   39.90
  -2   0  12  239.98   47.10
  -2   0  12  261.47   42.70
  -2   0  12  270.57   53.09
   2   0 -12  294.67   58.69
   2   0 -12  211.58   37.10
   2   0 -12  172.78   44.10
   2   0 -12  308.97   45.80
   2   0 -12  298.27   38.60
   2   0 -12  281.67   46.80
   2   0 -12  296.87   43.60
   2   0 -12  163.38   40.10
   2   0 -12  298.17   63.49
   2   0 -12  320.87   46.20
  -2   0  13   -1.20   11.00
  -2   0  13   25.00   29.50
  -2   0  13  -18.30   17.70
  -2   0  13   -0.20   16.60
  -2   0  13  -14.90   22.80
  -2   0  13    4.20   14.70
  -2   0  13   -8.00   20.90
  -2   0  13  -30.70   17.10
  -2   0  13   26.70   19.30
  -2   0  13   14.20   28.00
  -2   0  13    3.70    9.10
  -2   0  13    8.30   17.10
   2   0 -13   40.50   24.00
   2   0 -13   -6.60   18.70
   2   0 -13   -4.30   11.60
   2   0 -13    9.60   17.20
   2   0 -13    7.60   18.50
   2   0 -13   -8.90   15.90
   2   0 -13   11.60   28.60
   2   0 -13    2.10   29.50
   2   0 -13   16.50   16.40
   2   0 -13   14.90   34.80
  -2   0  14  466.25   62.09
  -2   0  14  271.37   72.09
  -2   0  14  467.15   66.69
  -2   0  14  541.05   74.69
  -2   0  14  499.85  100.69
  -2   0  14  352.16   63.29
  -2   0  14  280.27   69.89
  -2   0  14  447.86   56.99
  -2   0  14  415.26   65.89
   2   0 -14  528.55   59.29
   2   0 -14  523.95   87.49
   2   0 -14  535.55   69.89
   2   0 -14  395.66   67.09
   2   0 -14  569.04   71.59
   2   0 -14  542.45   94.49
   2   0 -14  389.76   68.89
   2   0 -14  487.45   91.19
  -3   0 -13  -42.80   16.80
  -3   0 -13   -0.60   26.60
  -3   0 -13   20.40   19.20
  -3   0 -13  -52.89   26.40
  -3   0 -13   -0.80    9.50
  -3   0 -13    3.60   16.10
   3   0  13   -9.90    9.30
   3   0  13   -0.50   17.30
   3   0  13  -17.20   22.20
   3   0  13   -1.50   14.50
   3   0  13   -4.10   14.40
   3   0  13   -8.10   15.00
   3   0  13   -2.50   13.10
   3   0  13   22.90   27.80
   3   0  13    1.80   20.30
  -3   0 -12  151.68   32.40
  -3   0 -12  111.29   28.80
  -3   0 -12  163.68   32.00
  -3   0 -12  140.09   24.90
  -3   0 -12  212.88   35.60
  -3   0 -12   85.79   30.20
  -3   0 -12  169.28   46.20
  -3   0 -12  101.79   37.20
  -3   0 -12  140.29   46.20
  -3   0 -12   63.29   34.70
   3   0  12  121.39   28.40
   3   0  12   93.99   37.80
   3   0  12  101.79   26.10
   3   0  12  137.69   28.70
   3   0  12   72.69   31.10
   3   0  12  121.09   27.50
   3   0  12   95.79   39.90
   3   0  12  115.69   24.30
   3   0  12   94.19   29.60
   3   0  12  114.89   23.00
  -3   0 -11   12.10   15.10
  -3   0 -11  -23.80   13.60
  -3   0 -11    1.60    9.50
  -3   0 -11    0.60   16.10
  -3   0 -11  -14.80   10.50
  -3   0 -11   27.30   24.20
  -3   0 -11    4.40   34.80
  -3   0 -11    3.90   12.10
  -3   0 -11  -16.00   10.30
  -3   0 -11   32.40   20.70
   3   0  11    1.40   18.70
   3   0  11   -4.10   18.20
   3   0  11    3.30   10.80
   3   0  11   -2.70    7.80
   3   0  11   -6.30    7.70
   3   0  11   35.20   14.80
   3   0  11  -11.90   10.60
   3   0  11  -11.00   14.60
   3   0  11   29.50   16.60
   3   0  11  -13.90   15.10
  -3   0 -10  451.35   68.79
  -3   0 -10  419.56   75.49
  -3   0 -10  440.76   60.39
  -3   0 -10  378.26   57.99
  -3   0 -10  549.65   59.59
  -3   0 -10  435.36   65.79
  -3   0 -10  526.55   63.69
  -3   0 -10  615.64   81.59
  -3   0 -10  692.43   66.29
   3   0  10  552.54   68.09
   3   0  10  489.35   60.59
   3   0  10  527.85   72.69
   3   0  10  484.95   58.29
   3   0  10  460.15   80.49
   3   0  10  416.96   61.19
   3   0  10  449.16   61.09
   3   0  10  561.24   70.69
   3   0  10  478.05   59.09
   3   0  10  699.53   87.79
  -3   0  -9   -0.90   13.90
  -3   0  -9   -5.50   20.50
  -3   0  -9   -3.90   13.10
  -3   0  -9   -1.40   10.40
  -3   0  -9   -5.50    9.60
  -3   0  -9    3.60    7.30
  -3   0  -9  -26.60   12.10
  -3   0  -9    8.30   10.70
  -3   0  -9    9.80   11.40
  -3   0  -9   -4.70    8.90
   3   0   9   -6.80   16.90
   3   0   9   -4.30   13.00
   3   0   9   15.50    9.60
   3   0   9    2.50   14.20
   3   0   9    0.30    9.20
   3   0   9   -6.00    6.10
   3   0   9    4.90   11.10
  -3   0  -8   15.00   19.30
  -3   0  -8    9.90   13.40
  -3   0  -8   26.30   11.30
  -3   0  -8   17.60   11.80
  -3   0  -8   35.90   12.40
  -3   0  -8   22.70   16.70
  -3   0  -8   25.40   11.40
  -3   0  -8   10.60   14.70
  -3   0  -8   21.50   12.50
  -3   0  -8   33.80   10.20
   3   0   8    2.20   10.60
   3   0   8   22.00   12.50
   3   0   8    7.90   10.50
   3   0   8   39.00   17.90
   3   0   8  -13.50   14.90
   3   0   8   34.40   12.20
   3   0   8   18.20   14.60
   3   0   8   15.80   10.50
   3   0   8   -0.20   16.20
   3   0   8   21.20    9.80
  -3   0  -7    3.10   15.50
  -3   0  -7   -4.70    6.80
  -3   0  -7    5.20    8.30
  -3   0  -7    2.60    8.20
  -3   0  -7  -14.10    9.50
  -3   0  -7  -18.10    6.90
  -3   0  -7   -1.00   12.10
  -3   0  -7    7.70    6.50
  -3   0  -7   -4.80   11.50
  -3   0  -7  -13.80    8.10
   3   0   7    7.50   12.10
   3   0   7    6.90    8.60
   3   0   7    2.70   11.60
   3   0   7  -13.40   12.30
   3   0   7   -3.00    7.00
   3   0   7   -1.70    9.30
   3   0   7    1.00   12.30
   3   0   7   -0.90    7.90
   3   0   7   -6.50    6.80
   3   0   7   -3.90    5.50
  -3   0  -6   77.79   16.20
  -3   0  -6   52.79   11.60
  -3   0  -6   79.69   14.70
  -3   0  -6   47.70   13.00
  -3   0  -6   62.29   22.90
  -3   0  -6   58.49   15.00
  -3   0  -6   51.09   13.60
  -3   0  -6   37.70   17.70
  -3   0  -6   46.40   11.00
  -3   0  -6   41.40   15.90
   3   0   6   99.49   24.30
   3   0   6   73.89   18.70
   3   0   6   64.49   16.80
   3   0   6   36.10   18.40
   3   0   6   77.29   15.70
   3   0   6   58.09   12.90
   3   0   6   72.69   16.50
   3   0   6   95.09   14.50
   3   0   6   74.69   17.50
   3   0   6   64.99   14.50
  -3   0  -5   13.30   11.70
  -3   0  -5   11.90    8.40
  -3   0  -5   13.40    9.40
  -3   0  -5    6.10    6.60
  -3   0  -5   -9.80    6.90
  -3   0  -5   -1.10   12.20
  -3   0  -5    7.80   13.60
  -3   0  -5   -3.60    7.30
  -3   0  -5    1.80    6.90
  -3   0  -5    3.50    5.10
   3   0   5   -3.00    6.20
   3   0   5    0.90    8.00
   3   0   5    4.00    7.50
   3   0   5   -3.80    9.70
   3   0   5  -15.20   10.10
   3   0   5    0.50    8.00
   3   0   5    6.90    9.30
   3   0   5   -1.00    7.50
   3   0   5   -1.60    6.20
   3   0   5  -12.20   10.20
  -3   0  -4 2675.63  288.07
  -3   0  -4 2693.83  288.07
  -3   0  -4 2664.63  288.57
  -3   0  -4 2589.24  288.67
  -3   0  -4 2656.13  292.57
  -3   0  -4 2746.73  292.87
  -3   0  -4 2747.23  287.07
  -3   0  -4 2605.54  287.17
  -3   0  -4 2601.64  288.67
  -3   0  -4 2645.84  290.57
   3   0   4 2782.52  291.07
   3   0   4 2768.92  291.67
   3   0   4 2856.01  289.07
   3   0   4 2740.23  294.97
   3   0   4 2749.43  288.47
   3   0   4 2712.13  288.97
   3   0   4 2609.84  292.57
   3   0   4 2716.83  288.77
   3   0   4 2710.13  287.07
   3   0   4 2687.93  288.27
  -3   0  -3    1.90    7.60
  -3   0  -3   -8.00    9.40
  -3   0  -3    1.40    4.80
  -3   0  -3    3.80    7.20
  -3   0  -3   -5.60   10.00
  -3   0  -3   12.40    6.40
  -3   0  -3    7.10    7.30
  -3   0  -3   -4.60    8.20
  -3   0  -3    8.30   13.60
  -3   0  -3    3.90    6.40
   3   0   3    0.40    6.70
   3   0   3    7.30   14.60
   3   0   3    1.10    8.30
   3   0   3    6.80    9.30
   3   0   3   -3.40    9.40
   3   0   3    4.20    6.00
   3   0   3   -3.60    6.90
   3   0   3    1.70   11.80
   3   0   3   -2.40    6.20
   3   0   3    3.80    7.90
  -3   0  -2 3327.97  360.66
  -3   0  -2 3504.95  360.36
  -3   0  -2 3361.86  363.26
  -3   0  -2 3494.45  363.16
  -3   0  -2 3396.06  359.66
  -3   0  -2 3268.77  360.56
  -3   0  -2 3393.26  362.16
  -3   0  -2 3403.36  360.46
  -3   0  -2 3372.86  360.26
  -3   0  -2 3275.07  359.16
   3   0   2 3457.45  364.46
   3   0   2 3345.07  360.56
   3   0   2 3402.36  360.26
   3   0   2 3413.46  363.46
   3   0   2 3425.96  360.46
   3   0   2 3442.36  362.26
  -3   0  -1    0.80   10.40
  -3   0  -1    2.30   10.30
  -3   0  -1   -5.00    6.10
  -3   0  -1    3.10    8.50
  -3   0  -1   -2.20    6.40
  -3   0  -1   -1.90    4.50
  -3   0  -1   -8.20    5.50
  -3   0  -1   -3.50    5.30
  -3   0  -1   10.00    7.10
   3   0   1    2.80    4.40
   3   0   1    6.90    7.80
   3   0   1   -3.90    7.10
   3   0   1    0.00    8.30
   3   0   1    1.30    5.60
   3   0   1    5.10   11.30
   3   0   1    2.10   12.60
   3   0   1    4.00    6.00
   3   0   1   -7.20    5.20
   3   0   1   -1.90    6.10
  -3   0   0  776.32   85.49
  -3   0   0  818.52   85.59
  -3   0   0  821.12   87.99
  -3   0   0  790.82   88.39
  -3   0   0  794.82   85.79
  -3   0   0  767.62   85.69
  -3   0   0  759.32   87.19
   3   0   0  790.52   86.79
   3   0   0  810.62   86.29
   3   0   0  780.02   85.79
   3   0   0  790.82   88.19
   3   0   0  777.82   85.39
   3   0   0  811.72   88.69
   3   0   0  784.82   86.09
   3   0   0  761.42   84.99
   3   0   0  753.22   85.49
   3   0   0  826.12   88.09
  -3   0   1   -8.70    6.40
  -3   0   1    5.40    7.30
  -3   0   1    2.10    4.80
  -3   0   1  -11.10    9.50
  -3   0   1    4.30    5.30
  -3   0   1    0.50    5.60
  -3   0   1  -10.70   10.30
  -3   0   1    3.30    9.80
  -3   0   1   -2.10    5.90
  -3   0   1   -2.60    4.10
  -3   0   1   -5.40    6.50
   3   0  -1    5.80    5.70
   3   0  -1   -0.30    8.30
   3   0  -1    2.10    7.10
   3   0  -1   -0.80    6.30
   3   0  -1   -6.40   10.00
   3   0  -1   -5.50   10.00
   3   0  -1    1.50    5.30
   3   0  -1   -5.40    6.20
  -3   0   2 1408.46  157.48
  -3   0   2 1451.65  159.78
  -3   0   2 1528.75  161.48
  -3   0   2 1477.25  158.38
  -3   0   2 1505.75  158.58
  -3   0   2 1464.85  159.48
  -3   0   2 1549.54  160.88
  -3   0   2 1641.04  158.98
  -3   0   2 1501.05  158.08
  -3   0   2 1468.45  157.08
  -3   0   2 1392.86  156.68
   3   0  -2 1449.95  159.18
   3   0  -2 1427.06  158.48
   3   0  -2 1455.65  160.08
   3   0  -2 1490.95  157.18
   3   0  -2 1479.15  158.18
   3   0  -2 1534.55  159.88
   3   0  -2 1481.15  158.38
   3   0  -2 1447.96  157.88
   3   0  -2 1385.06  161.08
   3   0  -2 1497.65  160.98
  -3   0   3  -13.30    9.10
  -3   0   3    6.20    7.70
  -3   0   3    8.70    5.40
  -3   0   3    4.80   10.60
  -3   0   3   -5.70    6.50
  -3   0   3    4.20    6.20
  -3   0   3   10.30    7.30
  -3   0   3    0.70    6.20
  -3   0   3    6.60   10.60
  -3   0   3   -5.80    8.20
   3   0  -3    5.30    8.90
   3   0  -3    1.90    5.60
   3   0  -3   -2.00   10.20
   3   0  -3   -9.10   12.00
   3   0  -3    1.80    9.80
   3   0  -3    4.60    8.30
   3   0  -3   -4.60    9.10
   3   0  -3    5.30    5.80
   3   0  -3    2.70    6.70
   3   0  -3   -0.90    7.10
  -3   0   4  191.38   27.00
  -3   0   4  161.58   28.00
  -3   0   4  172.28   22.50
  -3   0   4  188.28   24.70
  -3   0   4  179.88   28.70
  -3   0   4  170.58   23.70
  -3   0   4  168.48   24.80
  -3   0   4  224.78   28.40
  -3   0   4  149.29   28.00
  -3   0   4  168.18   24.60
   3   0  -4  158.28   28.90
   3   0  -4  139.39   23.10
   3   0  -4  214.28   23.30
   3   0  -4  211.68   27.60
   3   0  -4  166.48   27.10
   3   0  -4  240.48   33.70
   3   0  -4  140.69   23.40
   3   0  -4  176.08   22.60
   3   0  -4  182.98   25.50
   3   0  -4  204.78   28.00
   3   0  -4  188.18   25.80
   3   0  -4  186.18   30.40
  -3   0   5    9.60    9.00
  -3   0   5   -7.00    7.30
  -3   0   5   -4.00   11.70
  -3   0   5   -9.90    8.90
  -3   0   5   20.50    7.90
  -3   0   5   -5.70    5.90
  -3   0   5   16.50   11.80
  -3   0   5    3.60    6.50
  -3   0   5   -2.90    9.50
  -3   0   5  -12.20    8.80
   3   0  -5    1.00    5.40
   3   0  -5   -6.60   10.50
   3   0  -5    6.40    7.90
   3   0  -5    3.40    9.00
   3   0  -5    5.80    7.30
   3   0  -5  -12.90    6.30
   3   0  -5   -3.20    8.10
   3   0  -5   -3.90   12.90
   3   0  -5   -5.30   11.40
   3   0  -5    1.30   13.00
   3   0  -5   -2.00    7.60
   3   0  -5   13.70   10.00
  -3   0   6 1092.99  120.69
  -3   0   6 1133.29  121.69
  -3   0   6 1062.99  122.89
  -3   0   6 1028.80  125.99
  -3   0   6 1160.28  125.29
  -3   0   6 1084.59  119.29
  -3   0   6 1136.79  122.19
  -3   0   6 1057.09  125.09
  -3   0   6 1050.29  121.19
  -3   0   6 1177.28  121.19
   3   0  -6 1126.09  122.79
   3   0  -6 1128.59  127.39
   3   0  -6 1091.99  119.09
   3   0  -6 1076.69  119.39
   3   0  -6 1134.59  122.19
   3   0  -6 1042.70  127.59
   3   0  -6 1032.80  121.39
   3   0  -6 1143.99  121.49
  -3   0   7   -7.00    9.80
  -3   0   7   -5.10    8.20
  -3   0   7   -0.90    6.80
  -3   0   7   -3.90    8.80
  -3   0   7   -1.70    6.00
  -3   0   7   -5.70    7.00
  -3   0   7   -1.70    7.10
  -3   0   7   -7.30    9.70
  -3   0   7   -7.40   10.60
  -3   0   7   -1.00    7.10
  -3   0   7    7.70   10.70
  -3   0   7    5.90    9.20
   3   0  -7   -7.80   10.00
   3   0  -7  -13.10    4.70
   3   0  -7    5.80    5.90
   3   0  -7    3.30    8.10
   3   0  -7   -0.70    7.60
   3   0  -7  -10.00   10.10
   3   0  -7    1.00    8.80
   3   0  -7  -15.30   12.50
   3   0  -7    8.40   11.20
   3   0  -7   -5.80   12.30
  -3   0   8  596.24   74.39
  -3   0   8  662.63   71.29
  -3   0   8  628.04   78.59
  -3   0   8  654.53   73.39
  -3   0   8  641.54   73.89
  -3   0   8  647.94   80.69
  -3   0   8  586.54   75.59
  -3   0   8  626.24   71.39
  -3   0   8  612.14   79.19
  -3   0   8  576.54   72.49
  -3   0   8  637.14   74.69
  -3   0   8  615.34   73.89
   3   0  -8  675.73   71.79
   3   0  -8  602.24   70.29
   3   0  -8  673.83   75.99
   3   0  -8  629.34   72.99
   3   0  -8  643.04   81.69
   3   0  -8  726.13   95.79
   3   0  -8  638.34   74.59
   3   0  -8  599.74   78.99
   3   0  -8  614.24   75.29
  -3   0   9    5.00   12.20
  -3   0   9   -6.00    8.20
  -3   0   9    1.80    8.60
  -3   0   9   -6.10   10.80
  -3   0   9    3.10   13.40
  -3   0   9  -25.00   11.90
  -3   0   9   -3.40   10.50
  -3   0   9    7.70    8.90
  -3   0   9   12.70   12.60
  -3   0   9   -3.00    6.40
  -3   0   9  -13.60   10.80
  -3   0   9    4.80    9.40
   3   0  -9    4.90   18.80
   3   0  -9   16.50   17.80
   3   0  -9   10.90   14.80
   3   0  -9    0.20    8.80
   3   0  -9    3.80   11.10
   3   0  -9    7.40    6.40
   3   0  -9  -14.40   12.20
   3   0  -9    9.80    9.80
   3   0  -9   -5.60    6.30
   3   0  -9   11.30   13.10
  -3   0  10   23.90   16.00
  -3   0  10   47.60   24.80
  -3   0  10   33.70   12.70
  -3   0  10   32.80   14.40
  -3   0  10   34.40   15.80
  -3   0  10    4.90   12.50
  -3   0  10   29.50   15.10
  -3   0  10   12.70    9.40
  -3   0  10   39.80   22.10
  -3   0  10   31.00   13.50
  -3   0  10   35.10   13.00
  -3   0  10   48.10   20.50
   3   0 -10   37.00   10.90
   3   0 -10   26.70   17.30
   3   0 -10   37.10   13.70
   3   0 -10   25.00   14.30
   3   0 -10   27.60   17.10
   3   0 -10   49.10   33.80
   3   0 -10   77.39   18.20
   3   0 -10   37.70   16.30
   3   0 -10   30.50   20.20
   3   0 -10   45.30   24.40
  -3   0  11   15.20   17.70
  -3   0  11  -18.50    9.40
  -3   0  11   23.10   14.30
  -3   0  11   -6.10   17.10
  -3   0  11   11.00   15.50
  -3   0  11   -2.30    9.90
  -3   0  11    0.00   15.70
  -3   0  11  -13.70    9.40
  -3   0  11   -8.20    9.80
  -3   0  11   -2.90   12.20
  -3   0  11   -1.00    7.30
  -3   0  11  -22.80   10.60
   3   0 -11  -19.10    9.80
   3   0 -11  -25.00   16.20
   3   0 -11   12.60   22.00
   3   0 -11   -1.50   20.90
   3   0 -11   -4.30   15.20
   3   0 -11    1.50   14.60
   3   0 -11  -13.50   12.50
   3   0 -11   -0.90   10.30
   3   0 -11  -11.10   11.90
   3   0 -11  -12.00    7.50
  -3   0  12   24.70   15.10
  -3   0  12   25.60   21.30
  -3   0  12   42.20   18.90
  -3   0  12   -3.80   13.10
  -3   0  12   56.09   25.90
  -3   0  12    4.70   14.80
  -3   0  12    2.30   12.20
  -3   0  12   26.60   22.10
  -3   0  12    6.00   19.00
  -3   0  12    8.30   15.20
  -3   0  12   27.40   15.70
   3   0 -12   32.70   20.90
   3   0 -12   -1.00   12.30
   3   0 -12    6.90   22.40
   3   0 -12   20.30   15.80
   3   0 -12   47.60   30.80
   3   0 -12   24.40   14.90
   3   0 -12   10.40   19.40
   3   0 -12   13.20   11.40
   3   0 -12   80.99   38.80
   3   0 -12   23.50   20.10
  -3   0  13   -5.90   14.40
  -3   0  13   -4.10   15.90
  -3   0  13    0.10   19.40
  -3   0  13   51.89   33.70
  -3   0  13   -0.30   15.80
  -3   0  13   -1.00   20.70
  -3   0  13   14.90   15.50
  -3   0  13  -31.60   18.00
  -3   0  13  -30.20   19.80
   3   0 -13    4.50   11.10
   3   0 -13   -8.40   15.50
   3   0 -13    2.80   17.40
   3   0 -13  -11.30   19.20
   3   0 -13    3.90   21.70
   3   0 -13   15.50   19.40
   3   0 -13    4.60   14.70
   3   0 -13   13.90   30.40
   3   0 -13    1.70   32.80
   3   0 -13  -14.20   21.90
   3   0 -14  259.07   51.89
  -4   0 -12  183.38   33.30
  -4   0 -12  112.69   42.50
  -4   0 -12  162.68   36.70
  -4   0 -12  133.69   43.40
  -4   0 -12  149.69   32.80
  -4   0 -12  147.99   31.40
  -4   0 -12  190.68   29.50
  -4   0 -12  169.68   41.70
  -4   0 -12  128.39   30.90
  -4   0 -12  112.79   27.00
   4   0  12  110.39   24.10
   4   0  12   92.49   24.90
   4   0  12   97.69   27.20
   4   0  12  165.98   39.50
   4   0  12  150.78   29.20
   4   0  12  142.89   30.70
   4   0  12  189.38   38.70
   4   0  12  120.39   28.80
   4   0  12  180.08   51.19
   4   0  12  166.08   44.40
  -4   0 -11  -14.80   10.90
  -4   0 -11  -15.80   12.90
  -4   0 -11   -2.60    8.60
  -4   0 -11    2.40   12.10
  -4   0 -11   27.30   16.20
  -4   0 -11  -19.20   26.10
  -4   0 -11   12.90   25.80
  -4   0 -11   -8.80   16.70
  -4   0 -11   20.20   19.20
   4   0  11   -7.10   18.00
   4   0  11   -2.80    8.20
   4   0  11   14.30   26.10
   4   0  11   -2.20   10.60
   4   0  11   -4.40   13.30
   4   0  11  -14.70   11.80
   4   0  11  -14.60   10.70
   4   0  11   -2.20   15.20
   4   0  11   -0.40   19.50
   4   0  11   -3.10   11.00
  -4   0 -10  908.01  102.69
  -4   0 -10  659.83   77.39
  -4   0 -10  848.12  101.29
  -4   0 -10  570.04   72.39
  -4   0 -10  795.82   79.29
  -4   0 -10  612.74   74.39
  -4   0 -10  568.54   83.59
  -4   0 -10  668.53   73.29
  -4   0 -10  550.74   80.29
   4   0  10  539.15   75.89
   4   0  10  632.24  100.19
   4   0  10  545.45   72.09
   4   0  10  666.33   75.89
   4   0  10  611.64   74.69
   4   0  10  600.24   75.79
   4   0  10  583.54   72.19
   4   0  10  615.44   81.39
   4   0  10  742.53   95.49
   4   0  10  592.74   77.59
  -4   0  -9  -18.90   12.40
  -4   0  -9   -1.50   14.80
  -4   0  -9   12.70   22.20
  -4   0  -9   -0.40    9.70
  -4   0  -9   -0.30   11.50
  -4   0  -9   10.50   12.10
  -4   0  -9   -4.60    9.10
  -4   0  -9   18.20   13.20
  -4   0  -9   -0.60   18.70
  -4   0  -9    0.50   12.10
   4   0   9   -3.90   11.30
   4   0   9    2.90   10.70
   4   0   9    9.20   10.60
   4   0   9   -8.50    8.00
   4   0   9   -9.80    8.10
   4   0   9    3.60   17.20
   4   0   9   -2.30    7.00
   4   0   9   12.40   14.90
   4   0   9   -6.30   15.80
   4   0   9   -6.70   14.90
  -4   0  -8  313.07   51.69
  -4   0  -8  340.27   41.80
  -4   0  -8  362.06   57.19
  -4   0  -8  330.07   45.00
  -4   0  -8  310.77   45.50
  -4   0  -8  355.76   41.70
  -4   0  -8  336.17   47.80
  -4   0  -8  321.97   56.69
  -4   0  -8  384.96   50.19
  -4   0  -8  320.57   45.30
   4   0   8  286.17   47.60
   4   0   8  408.16   50.69
   4   0   8  348.07   47.40
   4   0   8  293.07   41.40
   4   0   8  319.87   44.70
   4   0   8  262.67   48.60
   4   0   8  347.37   63.89
   4   0   8  365.36   46.90
   4   0   8  392.46   42.40
  -4   0  -7   -3.50   14.40
  -4   0  -7    5.90   11.20
  -4   0  -7    9.20   13.20
  -4   0  -7    2.10    6.70
  -4   0  -7   -7.40    7.30
  -4   0  -7  -28.00   14.40
  -4   0  -7   -4.10    8.10
  -4   0  -7    3.60    9.40
  -4   0  -7    7.30    9.80
  -4   0  -7   -2.70    8.60
   4   0   7   -6.20    7.80
   4   0   7    0.90    6.80
   4   0   7    2.60   11.70
   4   0   7    2.40    8.20
   4   0   7  -11.40   11.30
   4   0   7   -7.20    8.10
   4   0   7   -5.60    7.90
   4   0   7   -1.00    7.60
   4   0   7   -7.10   13.40
   4   0   7   -4.30   14.40
  -4   0  -6  540.75   65.79
  -4   0  -6  581.54   68.59
  -4   0  -6  580.94   68.39
  -4   0  -6  589.54   66.19
  -4   0  -6  620.84   67.69
  -4   0  -6  514.25   73.99
  -4   0  -6  565.74   71.59
  -4   0  -6  563.24   68.69
  -4   0  -6  590.24   67.29
  -4   0  -6  603.24   74.89
   4   0   6  611.84   69.59
   4   0   6  635.14   67.99
   4   0   6  584.44   66.09
   4   0   6  639.84   72.89
   4   0   6  629.04   68.79
   4   0   6  623.84   71.99
   4   0   6  607.04   68.19
   4   0   6  527.05   73.69
   4   0   6  510.85   82.59
   4   0   6  560.84   67.69
  -4   0  -5   -0.60    6.50
  -4   0  -5    1.60   10.40
  -4   0  -5    9.10    8.40
  -4   0  -5   -6.70    6.70
  -4   0  -5   14.60   12.80
  -4   0  -5    0.20    5.40
  -4   0  -5   -7.10   12.80
  -4   0  -5    5.80    9.10
  -4   0  -5    2.00    8.00
  -4   0  -5  -12.80    6.70
   4   0   5   -0.90    7.10
   4   0   5    8.20   10.00
   4   0   5    3.10   12.40
   4   0   5    7.30    9.90
   4   0   5   -2.50    6.20
   4   0   5   -5.10   10.40
   4   0   5   -4.70    5.10
   4   0   5    7.10    7.50
   4   0   5    1.00    6.80
   4   0   5   -8.70   13.90
  -4   0  -4 2337.87  248.28
  -4   0  -4 2189.28  249.88
  -4   0  -4 2217.08  245.68
  -4   0  -4 2292.37  245.38
  -4   0  -4 2302.67  246.28
  -4   0  -4 2295.87  245.18
  -4   0  -4 2239.08  244.48
  -4   0  -4 2183.68  245.68
  -4   0  -4 2298.87  243.98
  -4   0  -4 2261.37  249.78
   4   0   4 2241.28  243.98
   4   0   4 2335.77  246.78
   4   0   4 2579.04  246.58
   4   0   4 2233.08  249.88
   4   0   4 2177.28  252.17
   4   0   4 2224.48  245.28
   4   0   4 2276.17  245.78
   4   0   4 2269.37  248.48
   4   0   4 2540.05  251.27
  -4   0  -3   10.00   13.70
  -4   0  -3   -5.50   11.50
  -4   0  -3    6.70    9.00
  -4   0  -3   -6.90    7.70
  -4   0  -3  -10.20   10.30
  -4   0  -3    0.70    6.50
  -4   0  -3   -0.90    8.40
  -4   0  -3    0.00    7.00
  -4   0  -3   -6.60    7.40
  -4   0  -3    4.00    5.70
   4   0   3   12.70    7.90
   4   0   3   -2.30    9.90
   4   0   3    5.40   14.70
   4   0   3    0.00   10.40
   4   0   3   -5.50    6.50
   4   0   3   -6.10   10.10
   4   0   3    4.00    5.80
   4   0   3   -9.60    7.50
   4   0   3    2.20    7.90
   4   0   3    5.50    4.60
  -4   0  -2  602.84   69.59
  -4   0  -2  638.74   71.79
  -4   0  -2  649.74   71.39
  -4   0  -2  648.34   71.09
  -4   0  -2  620.54   70.39
  -4   0  -2  664.03   74.39
  -4   0  -2  617.14   71.19
  -4   0  -2  670.33   75.29
  -4   0  -2  634.84   75.89
  -4   0  -2  630.04   71.99
   4   0   2  632.24   75.89
   4   0   2  632.14   77.19
   4   0   2  652.43   71.89
   4   0   2  642.04   69.99
   4   0   2  611.54   71.09
   4   0   2  799.82   72.69
  -4   0  -1   -1.00   11.50
  -4   0  -1   -4.00    5.40
  -4   0  -1    4.80    6.80
  -4   0  -1   -4.10    9.50
  -4   0  -1  -10.70    6.80
  -4   0  -1   -5.40    5.80
  -4   0  -1   -2.00   11.90
  -4   0  -1   -7.10    7.40
   4   0   1   -3.40    8.10
   4   0   1    9.50    7.90
   4   0   1  -11.70    5.70
   4   0   1   -7.10   12.00
   4   0   1   -3.00    6.40
   4   0   1    6.50    7.70
   4   0   1   -8.40    9.10
   4   0   1    7.30   11.90
  -4   0   0 1214.68  131.89
  -4   0   0 1194.78  129.99
  -4   0   0 1147.29  132.89
  -4   0   0 1174.98  131.79
  -4   0   0 1134.69  129.99
  -4   0   0 1220.28  130.29
  -4   0   0 1193.58  129.89
  -4   0   0 1224.98  132.79
   4   0   0 1433.66  131.49
   4   0   0 1233.88  130.29
   4   0   0 1178.28  129.89
   4   0   0 1126.09  129.59
   4   0   0 1187.98  132.89
   4   0   0 1228.68  133.59
   4   0   0 1135.99  130.59
   4   0   0 1268.07  133.39
   4   0   0 1221.78  131.39
  -4   0   1    0.20   11.90
  -4   0   1    8.60    8.20
  -4   0   1  -19.90    9.30
  -4   0   1    9.30   10.50
  -4   0   1  -15.20    7.10
  -4   0   1   -0.30    6.30
  -4   0   1    3.40    7.50
  -4   0   1   -3.90    6.60
   4   0  -1    6.30    8.20
   4   0  -1   -5.70   11.10
   4   0  -1    0.70   11.90
   4   0  -1   -3.10    5.80
   4   0  -1   -1.60    5.60
   4   0  -1    4.50    7.90
   4   0  -1   -4.30    9.30
   4   0  -1    8.30    7.90
  -4   0   2 4084.49  428.76
  -4   0   2 4231.38  427.96
  -4   0   2 3891.31  425.96
  -4   0   2 3882.41  426.86
  -4   0   2 4239.58  431.26
  -4   0   2 4019.60  430.36
  -4   0   2 4073.29  427.26
  -4   0   2 4022.60  429.16
  -4   0   2 4017.50  428.66
  -4   0   2 3955.30  427.66
   4   0  -2 4104.79  428.76
   4   0  -2 3978.40  429.36
   4   0  -2 4136.99  427.46
   4   0  -2 3910.31  430.36
   4   0  -2 3894.31  431.06
   4   0  -2 4005.30  427.66
   4   0  -2 3997.40  427.26
   4   0  -2 4088.89  426.16
   4   0  -2 3976.40  429.46
   4   0  -2 3934.31  427.96
  -4   0   3   -2.40    6.00
  -4   0   3    9.90    8.50
  -4   0   3   -2.10    7.30
  -4   0   3   11.00   11.20
  -4   0   3   -0.70    5.60
  -4   0   3    2.10    4.60
  -4   0   3   -1.40    5.70
  -4   0   3   11.80   12.40
  -4   0   3    7.90    6.00
  -4   0   3   -9.00    7.80
  -4   0   3    8.40   13.80
  -4   0   3   -4.40    7.90
   4   0  -3   -6.10    6.60
   4   0  -3   -4.60   10.50
   4   0  -3    1.40    9.60
   4   0  -3  -10.10    8.50
   4   0  -3   -6.90    8.60
   4   0  -3   -6.30   12.20
   4   0  -3   -4.50    5.80
   4   0  -3    0.90    6.60
   4   0  -3   -8.60    7.10
   4   0  -3   -6.60   10.10
  -4   0   4 4516.65  469.65
  -4   0   4 4313.27  470.85
  -4   0   4 4243.58  473.95
  -4   0   4 4339.47  471.95
  -4   0   4 4502.95  469.65
  -4   0   4 4355.96  467.95
  -4   0   4 4290.47  470.05
  -4   0   4 4415.56  469.15
  -4   0   4 4447.06  472.95
  -4   0   4 4407.76  470.75
   4   0  -4 4414.36  469.45
   4   0  -4 4436.46  473.35
   4   0  -4 4345.06  471.25
   4   0  -4 4292.87  471.25
   4   0  -4 4522.75  469.85
   4   0  -4 4369.16  471.75
   4   0  -4 4458.35  473.15
   4   0  -4 4622.54  469.85
   4   0  -4 4458.65  468.05
   4   0  -4 4430.06  477.65
  -4   0   5    1.00    9.00
  -4   0   5    0.80    7.30
  -4   0   5    0.60    6.40
  -4   0   5   -5.60    8.20
  -4   0   5    9.80    8.20
  -4   0   5    7.60   10.40
  -4   0   5   -7.30    6.50
  -4   0   5   -6.40   10.80
  -4   0   5   -8.10   11.20
   4   0  -5  -15.80   10.30
   4   0  -5   -0.90    5.30
   4   0  -5  -10.20    6.20
   4   0  -5   -4.20    8.00
   4   0  -5    3.60    7.10
   4   0  -5  -26.70    9.50
   4   0  -5   -0.30    7.60
   4   0  -5   -1.90    6.90
   4   0  -5   -0.80    9.40
   4   0  -5  -11.10    9.30
   4   0  -5   25.50   14.40
   4   0  -5   -1.70    6.40
  -4   0   6  287.97   50.59
  -4   0   6  433.06   51.09
  -4   0   6  374.06   44.90
  -4   0   6  350.06   45.70
  -4   0   6  342.37   45.20
  -4   0   6  386.06   42.60
  -4   0   6  323.57   50.59
  -4   0   6  345.27   43.30
  -4   0   6  341.17   44.60
  -4   0   6  370.06   45.70
   4   0  -6  452.35   58.49
   4   0  -6  402.06   45.60
   4   0  -6  353.56   44.90
   4   0  -6  372.86   49.60
   4   0  -6  391.46   43.00
   4   0  -6  340.67   44.50
   4   0  -6  330.57   49.50
   4   0  -6  413.86   57.09
   4   0  -6  388.76   46.20
   4   0  -6  373.76   42.50
   4   0  -6  270.47   49.30
   4   0  -6  372.46   44.70
  -4   0   7    1.90    7.20
  -4   0   7    1.70    7.70
  -4   0   7   -7.60    7.60
  -4   0   7    5.40    9.30
  -4   0   7    2.30    7.70
  -4   0   7    0.00   14.40
  -4   0   7   -0.70    9.10
  -4   0   7   -4.70   10.50
  -4   0   7   -6.70    9.70
  -4   0   7    8.60   11.10
   4   0  -7   -6.90    8.10
   4   0  -7   -6.10    5.90
   4   0  -7   10.00   14.20
   4   0  -7    4.50   14.90
   4   0  -7   14.80   12.50
   4   0  -7   -1.70    5.30
   4   0  -7   -9.20    7.40
   4   0  -7    2.30    8.50
   4   0  -7   -9.50   10.80
   4   0  -7  -15.00   10.90
  -4   0   8  197.68   32.70
  -4   0   8  211.38   39.40
  -4   0   8  219.48   34.60
  -4   0   8  278.37   37.50
  -4   0   8  238.68   41.80
  -4   0   8  240.28   34.70
  -4   0   8  167.18   38.20
  -4   0   8  244.78   37.10
  -4   0   8  242.28   32.10
  -4   0   8  302.67   42.90
   4   0  -8  248.38   30.00
   4   0  -8  248.98   42.00
   4   0  -8  256.27   38.70
   4   0  -8  237.88   32.00
   4   0  -8  207.18   45.50
   4   0  -8  271.97   36.10
   4   0  -8  226.78   34.20
   4   0  -8  187.48   42.80
   4   0  -8  263.57   37.10
   4   0  -8  206.68   35.60
  -4   0   9    9.80   12.00
  -4   0   9  -12.50   10.20
  -4   0   9   -2.50    8.60
  -4   0   9   15.50   17.00
  -4   0   9    5.80    9.20
  -4   0   9    3.90   10.70
  -4   0   9   12.30   13.70
  -4   0   9   -2.40    8.40
  -4   0   9   -1.70    7.70
  -4   0   9    2.90   14.10
   4   0  -9   -0.80   13.70
   4   0  -9   -5.20    9.70
   4   0  -9   -6.10    7.70
   4   0  -9    1.70   15.10
   4   0  -9    6.50   10.00
   4   0  -9   -7.20   12.30
   4   0  -9    2.80    6.30
   4   0  -9   -7.50   17.60
   4   0  -9  -10.10   11.50
   4   0  -9   12.00   11.60
  -4   0  10  386.16   60.29
  -4   0  10  410.66   64.49
  -4   0  10  421.76   52.09
  -4   0  10  406.66   52.19
  -4   0  10  326.17   48.10
  -4   0  10  301.37   49.70
  -4   0  10  257.17   44.90
  -4   0  10  353.26   43.80
  -4   0  10  388.86   57.79
  -4   0  10  277.37   49.20
   4   0 -10  347.27   52.59
   4   0 -10  361.96   60.99
   4   0 -10  284.07   54.69
   4   0 -10  352.46   49.80
   4   0 -10  392.96   45.20
   4   0 -10  379.86   42.70
   4   0 -10  330.27   48.90
   4   0 -10  362.66   51.09
   4   0 -10  316.47   47.20
   4   0 -10  399.76   66.89
  -4   0  11   14.50   16.90
  -4   0  11   11.60   19.40
  -4   0  11   -8.60   11.00
  -4   0  11  -12.10   11.50
  -4   0  11    6.40   11.90
  -4   0  11    4.40   16.00
  -4   0  11   16.90   12.20
  -4   0  11    1.10   10.70
  -4   0  11   -4.60   15.20
  -4   0  11    1.00   11.40
   4   0 -11    5.00   14.20
   4   0 -11   20.60   13.90
   4   0 -11  -26.70   20.60
   4   0 -11   -4.50    7.90
   4   0 -11    5.10   11.20
   4   0 -11    0.30   14.40
   4   0 -11   16.20   12.50
   4   0 -11   12.70   19.60
   4   0 -11   27.80   18.60
   4   0 -11  -11.10   20.90
  -4   0  12    2.00   14.50
  -4   0  12    6.30   20.10
  -4   0  12   19.90   23.20
  -4   0  12   -2.50   14.00
  -4   0  12   18.30   19.00
  -4   0  12   13.40   23.80
  -4   0  12   -1.90   12.80
  -4   0  12  -13.30    9.50
  -4   0  12   24.20   15.90
  -4   0  12    1.50   12.20
   4   0 -12   16.20   19.90
   4   0 -12  -21.00    8.90
   4   0 -12    3.90   29.20
   4   0 -12   -1.40   24.40
   4   0 -12   -0.80   12.60
   4   0 -12    1.80   14.10
   4   0 -12    4.40   16.80
   4   0 -12    0.20   17.10
   4   0 -12   -6.60   20.60
   4   0 -12    6.50   10.30
  -4   0  13   -9.60   21.40
  -4   0  13    7.80   16.40
  -4   0  13   35.90   33.90
  -4   0  13   27.60   25.50
  -4   0  13    2.50   21.10
  -4   0  13  -11.40   14.50
  -4   0  13   -1.90   18.40
  -4   0  13   11.70   25.20
   4   0 -13  -23.00   29.50
   4   0 -13    2.40   14.40
   4   0 -13   10.10   11.10
   4   0 -13    3.30   17.30
   4   0 -13    8.10   22.40
   4   0 -13   -2.60   16.60
   4   0 -13  -15.80   23.80
   4   0 -13  -13.40   25.80
   4   0 -13    2.80   16.40
  -5   0 -12  204.58   37.30
  -5   0 -12  234.58   55.89
  -5   0 -12  188.08   30.50
  -5   0 -12  148.79   32.80
  -5   0 -12  127.89   35.10
  -5   0 -12  152.38   29.40
  -5   0 -12  117.79   34.10
  -5   0 -12  129.99   43.80
  -5   0 -12  110.59   43.20
  -5   0 -12  211.78   39.50
   5   0  12   63.79   36.70
   5   0  12  139.89   32.60
   5   0  12  141.89   40.70
   5   0  12  144.49   27.60
   5   0  12  102.49   41.00
   5   0  12   83.29   27.90
   5   0  12  147.39   32.40
   5   0  12  158.28   31.90
  -5   0 -11  -15.80   22.60
  -5   0 -11    2.90   13.50
  -5   0 -11  -14.50   13.50
  -5   0 -11   -6.50   26.70
  -5   0 -11   12.20   20.60
  -5   0 -11   -5.90   10.40
  -5   0 -11   18.30   31.60
  -5   0 -11   38.80   16.20
  -5   0 -11  -30.50   23.10
   5   0  11    5.00   19.60
   5   0  11    9.30   15.10
   5   0  11   -2.00   11.40
   5   0  11    3.70   27.80
   5   0  11  -15.60   19.40
   5   0  11    4.90    9.50
   5   0  11  -11.70    8.50
   5   0  11    6.50   13.60
  -5   0 -10   79.49   36.50
  -5   0 -10  110.09   25.10
  -5   0 -10  110.79   25.20
  -5   0 -10  122.19   36.90
  -5   0 -10   55.99   23.80
  -5   0 -10   15.80   20.10
  -5   0 -10  110.19   23.30
  -5   0 -10  102.29   19.50
  -5   0 -10  108.69   28.60
  -5   0 -10   73.49   18.60
   5   0  10   84.59   22.60
   5   0  10   88.99   29.60
   5   0  10  145.59   26.70
   5   0  10   84.19   18.90
   5   0  10  105.79   36.40
   5   0  10   81.99   22.40
   5   0  10   96.59   22.80
   5   0  10  119.89   39.30
  -5   0  -9   -4.00    8.30
  -5   0  -9  -10.80   18.50
  -5   0  -9   14.20   11.70
  -5   0  -9  -17.80   13.70
  -5   0  -9   18.60   25.20
  -5   0  -9   -8.60   10.30
  -5   0  -9  -19.20   12.40
  -5   0  -9   -6.60   10.20
  -5   0  -9    1.00   11.00
  -5   0  -9    4.10   13.70
   5   0   9  -14.50   17.00
   5   0   9    2.20   18.30
   5   0   9    5.20    9.20
   5   0   9   15.70   11.70
   5   0   9   -5.40    9.80
   5   0   9    0.90   10.60
   5   0   9    0.90   11.00
   5   0   9   14.70   15.00
  -5   0  -8    9.40   19.80
  -5   0  -8   44.10   16.00
  -5   0  -8   45.50   20.10
  -5   0  -8   37.50   13.70
  -5   0  -8   24.20   21.40
  -5   0  -8   27.50   10.70
  -5   0  -8   41.30   15.70
  -5   0  -8   23.20   20.00
  -5   0  -8   42.60   23.80
  -5   0  -8   39.20   13.80
   5   0   8   18.00   15.20
   5   0   8    6.60   18.10
   5   0   8   32.40   14.50
   5   0   8   53.49   18.00
   5   0   8   61.59   17.50
   5   0   8   32.60   12.30
   5   0   8   30.10   12.70
   5   0   8   20.40   21.60
  -5   0  -7   -9.90   13.50
  -5   0  -7    2.60   16.30
  -5   0  -7   -0.70   16.30
  -5   0  -7    3.20    9.70
  -5   0  -7   17.20   23.10
  -5   0  -7   -5.90    9.30
  -5   0  -7   -7.00    7.70
  -5   0  -7    2.00    7.30
  -5   0  -7    1.20    9.40
  -5   0  -7   -1.10   11.30
   5   0   7    0.50   18.00
   5   0   7    2.20    9.40
   5   0   7    4.30   10.00
   5   0   7   -7.00   15.40
   5   0   7    1.60    7.60
   5   0   7   -9.10    8.30
   5   0   7   -9.40   11.00
   5   0   7  -11.90    7.10
  -5   0  -6 1375.46  149.39
  -5   0  -6 1349.96  149.39
  -5   0  -6 1355.16  147.79
  -5   0  -6 1433.06  148.79
  -5   0  -6 1323.87  155.38
  -5   0  -6 1321.77  150.38
  -5   0  -6 1382.46  151.18
  -5   0  -6 1369.96  150.58
  -5   0  -6 1445.96  157.48
  -5   0  -6 1406.86  153.78
   5   0   6 1449.76  150.78
   5   0   6 1257.47  150.18
   5   0   6 1403.56  157.48
   5   0   6 1256.87  153.98
   5   0   6 1378.26  149.69
   5   0   6 1366.66  160.48
   5   0   6 1306.07  150.38
   5   0   6 1425.96  154.58
  -5   0  -5   16.70   10.50
  -5   0  -5   -0.30    6.90
  -5   0  -5    0.20    6.70
  -5   0  -5    2.40    6.20
  -5   0  -5    1.80    8.20
  -5   0  -5   -5.00    6.80
  -5   0  -5   -8.80   10.60
  -5   0  -5   -1.70   14.50
  -5   0  -5    3.50    9.00
  -5   0  -5   -2.30   10.40
   5   0   5    2.30    7.70
   5   0   5    7.70    9.90
   5   0   5   22.40   13.70
   5   0   5    0.10   15.40
   5   0   5    4.30    7.30
   5   0   5   -9.50    9.60
   5   0   5    9.90   12.90
   5   0   5   -1.90    8.10
  -5   0  -4  161.58   31.60
  -5   0  -4  152.38   24.10
  -5   0  -4  208.28   27.10
  -5   0  -4  159.58   26.80
  -5   0  -4  211.08   34.40
  -5   0  -4  193.38   31.20
  -5   0  -4  191.08   26.90
  -5   0  -4  197.58   27.40
  -5   0  -4  221.88   24.60
  -5   0  -4  236.58   28.20
   5   0   4  206.78   28.80
   5   0   4  180.58   35.50
   5   0   4  172.28   26.20
   5   0   4  148.49   29.70
   5   0   4  174.38   27.80
   5   0   4  162.68   31.20
   5   0   4  231.58   29.50
   5   0   4  213.08   40.60
  -5   0  -3    8.10    7.90
  -5   0  -3   -2.00   12.50
  -5   0  -3    1.30   10.50
  -5   0  -3  -23.50    6.40
  -5   0  -3    6.00    7.60
  -5   0  -3   -9.00    7.80
  -5   0  -3    7.30   13.50
  -5   0  -3    7.10    6.30
  -5   0  -3    1.70    5.50
  -5   0  -3    1.80    7.60
   5   0   3   -2.30    7.60
   5   0   3    3.70    6.00
   5   0   3   -4.00    3.70
   5   0   3   -4.10    6.90
   5   0   3   -7.70   10.80
   5   0   3    5.50   15.70
  -5   0  -2   83.19   20.00
  -5   0  -2  114.89   14.20
  -5   0  -2   97.49   17.70
  -5   0  -2  108.59   16.30
  -5   0  -2  113.59   16.90
  -5   0  -2  101.89   16.20
  -5   0  -2  109.69   19.40
  -5   0  -2  134.39   23.90
  -5   0  -2  118.39   23.30
  -5   0  -2   87.39   16.60
   5   0   2   77.39   21.30
   5   0   2   94.59   17.10
   5   0   2  107.79   26.10
   5   0   2   75.99   20.30
   5   0   2   95.59   14.90
   5   0   2  128.59   20.10
   5   0   2   82.59   16.70
   5   0   2  125.49   24.20
   5   0   2  110.19   17.70
   5   0   2   89.49   16.70
  -5   0  -1   -8.00   10.20
  -5   0  -1   11.40    9.80
  -5   0  -1   -5.00    7.30
  -5   0  -1   -9.20    7.90
  -5   0  -1  -11.80   10.80
  -5   0  -1    0.60    7.80
  -5   0  -1   -5.00    7.00
  -5   0  -1  -17.50   11.00
   5   0   1    9.90    9.00
   5   0   1   -5.10    8.30
   5   0   1    8.70   13.90
   5   0   1   -9.80    6.90
   5   0   1   -6.60    6.90
   5   0   1   13.20   13.20
   5   0   1    2.90    5.20
   5   0   1    6.40   12.50
   5   0   1   14.80    8.40
   5   0   1   11.20    7.40
  -5   0   0 2160.78  227.48
  -5   0   0 2245.38  230.98
  -5   0   0 2102.19  229.48
  -5   0   0 2119.19  227.58
  -5   0   0 2113.19  230.88
  -5   0   0 2160.38  227.58
  -5   0   0 2153.18  227.88
  -5   0   0 2181.68  229.88
   5   0   0 2175.08  231.28
   5   0   0 2055.79  227.58
   5   0   0 2303.57  228.98
   5   0   0 2097.89  227.48
   5   0   0 2123.69  229.18
   5   0   0 2160.28  227.28
   5   0   0 2026.80  230.68
   5   0   0 2008.40  228.08
   5   0   0 1941.91  230.88
   5   0   0 2061.49  226.58
  -5   0   1   -9.30    7.50
  -5   0   1   -3.50   11.50
  -5   0   1    0.00   10.60
  -5   0   1    0.20    9.60
  -5   0   1    5.10    8.30
  -5   0   1   -3.30    6.40
  -5   0   1   12.00   10.40
  -5   0   1   -3.30    7.30
   5   0  -1    7.30    7.10
   5   0  -1   16.70   14.30
   5   0  -1    4.50    9.70
   5   0  -1  -13.00    6.00
   5   0  -1    4.70    8.50
   5   0  -1    6.30    8.60
   5   0  -1   23.50   14.30
   5   0  -1   -5.20   10.40
  -5   0   2 2052.89  218.48
  -5   0   2 1948.21  217.88
  -5   0   2 1999.20  216.08
  -5   0   2 2034.90  217.88
  -5   0   2 2088.79  219.88
  -5   0   2 2007.40  219.38
  -5   0   2 1925.71  216.38
  -5   0   2 2092.69  222.08
  -5   0   2 1993.90  218.38
  -5   0   2 2126.99  222.48
  -5   0   2 2057.69  220.08
   5   0  -2 2036.90  222.18
   5   0  -2 1963.10  218.38
   5   0  -2 2108.29  217.98
   5   0  -2 2067.19  222.88
   5   0  -2 2140.89  220.88
   5   0  -2 2064.39  221.08
   5   0  -2 2000.40  218.68
  -5   0   3    2.50    6.70
  -5   0   3    5.80    8.80
  -5   0   3   -2.70    8.10
  -5   0   3  -12.50    6.30
  -5   0   3   13.00    5.10
  -5   0   3   -3.40    6.20
  -5   0   3   -0.10    6.10
  -5   0   3    2.20    8.70
  -5   0   3   -4.60    9.70
  -5   0   3   -0.80    8.00
  -5   0   3   -5.20   10.70
  -5   0   3   -7.70   12.70
   5   0  -3    4.60    7.30
   5   0  -3   -5.30    9.40
   5   0  -3    4.00    9.40
   5   0  -3    6.10   10.40
   5   0  -3   -5.90   13.70
   5   0  -3    6.90    6.80
   5   0  -3  -12.90   11.40
   5   0  -3    3.80   12.30
   5   0  -3   -4.70    6.60
   5   0  -3   -7.50    9.20
  -5   0   4 2895.01  300.07
  -5   0   4 2857.91  298.27
  -5   0   4 2843.52  302.87
  -5   0   4 2681.73  298.77
  -5   0   4 2874.51  305.67
  -5   0   4 2951.30  302.07
  -5   0   4 2714.83  297.47
  -5   0   4 2797.72  299.77
  -5   0   4 2884.71  300.97
  -5   0   4 2762.92  301.87
   5   0  -4 2794.42  304.07
   5   0  -4 2724.53  300.77
   5   0  -4 2871.11  300.57
   5   0  -4 2874.91  304.67
   5   0  -4 2747.33  301.97
   5   0  -4 2800.22  298.47
   5   0  -4 2755.92  300.27
   5   0  -4 2700.23  302.47
   5   0  -4 2814.72  305.67
   5   0  -4 2787.92  299.87
  -5   0   5   -7.90   10.80
  -5   0   5    4.70    8.90
  -5   0   5   -6.60   11.30
  -5   0   5   18.50    9.40
  -5   0   5   -9.00    7.00
  -5   0   5   -1.50   11.50
  -5   0   5    8.10    7.70
  -5   0   5    8.80    9.90
  -5   0   5  -13.70    7.90
  -5   0   5   -8.10    6.70
   5   0  -5   -4.80    8.60
   5   0  -5  -10.00   11.70
   5   0  -5  -12.30    5.20
   5   0  -5   -2.10    6.40
   5   0  -5    9.80   13.40
   5   0  -5   -1.10    7.60
   5   0  -5   -8.40    8.60
   5   0  -5   -4.80   10.20
   5   0  -5    8.40    9.70
   5   0  -5    4.80   12.90
   5   0  -5    5.00    7.90
   5   0  -5   -2.90    6.20
  -5   0   6   -2.70    6.50
  -5   0   6    5.20    7.40
  -5   0   6    9.50    8.90
  -5   0   6   -2.70   10.50
  -5   0   6    1.00    8.50
  -5   0   6   -1.30   13.00
  -5   0   6    0.00   11.50
  -5   0   6   11.90    8.30
  -5   0   6   14.50   10.60
   5   0  -6   15.20   10.50
   5   0  -6   12.70    7.30
   5   0  -6   15.00   10.50
   5   0  -6   -2.00   10.40
   5   0  -6   -9.40    7.90
   5   0  -6   31.90   14.70
   5   0  -6    4.40    6.80
   5   0  -6   11.80    9.70
   5   0  -6   13.90   13.30
   5   0  -6    4.90   11.60
   5   0  -6   -4.10    6.50
   5   0  -6   11.20    8.80
  -5   0   7   -2.30    8.70
  -5   0   7    9.30   14.50
  -5   0   7  -16.00    6.60
  -5   0   7   -1.40    6.60
  -5   0   7    2.30   11.50
  -5   0   7    5.30    9.70
  -5   0   7   16.20   15.20
  -5   0   7   -5.30    7.00
  -5   0   7    9.30   12.10
  -5   0   7   -6.50    9.70
   5   0  -7   -6.40    7.10
   5   0  -7   -8.90   12.60
   5   0  -7    1.00    9.20
   5   0  -7   -2.40   11.70
   5   0  -7   -2.20   10.80
   5   0  -7    5.70    8.90
   5   0  -7    3.70    6.20
   5   0  -7    1.10    8.60
   5   0  -7    4.50   10.30
   5   0  -7   -9.10   13.60
   5   0  -7   -3.90    8.20
   5   0  -7    0.30   13.10
  -5   0   8  243.08   34.80
  -5   0   8  229.08   36.10
  -5   0   8  251.17   36.40
  -5   0   8  201.88   33.20
  -5   0   8  204.28   31.20
  -5   0   8  161.18   42.80
  -5   0   8  216.88   41.80
  -5   0   8  272.17   42.40
   5   0  -8  213.48   35.20
   5   0  -8  263.97   41.80
   5   0  -8  249.88   34.90
   5   0  -8  291.77   49.90
   5   0  -8  259.47   30.50
   5   0  -8  229.58   41.70
   5   0  -8  237.38   35.10
   5   0  -8  212.98   30.80
   5   0  -8  205.68   42.30
   5   0  -8  236.88   35.20
  -5   0   9   -6.20   11.90
  -5   0   9  -19.00   10.60
  -5   0   9    0.10    9.30
  -5   0   9  -15.00   13.20
  -5   0   9   11.30    9.90
  -5   0   9  -13.30   11.20
  -5   0   9   -2.00   11.10
  -5   0   9    3.40    8.70
  -5   0   9   -7.30    8.30
  -5   0   9    3.90   15.20
   5   0  -9    5.00   16.70
   5   0  -9   -5.30   10.60
   5   0  -9    0.00   17.60
   5   0  -9  -16.70    7.90
   5   0  -9   21.40   15.30
   5   0  -9   -2.80    7.80
   5   0  -9   -9.00    9.60
   5   0  -9   -1.30    6.10
   5   0  -9   -3.30   21.60
   5   0  -9  -15.60   13.40
  -5   0  10  268.17   40.80
  -5   0  10  181.28   36.20
  -5   0  10  201.38   38.90
  -5   0  10  184.38   35.00
  -5   0  10  245.38   35.60
  -5   0  10  240.28   40.90
  -5   0  10  220.98   45.70
  -5   0  10  392.36   60.69
  -5   0  10  247.08   40.00
  -5   0  10  234.88   43.40
   5   0 -10  328.87   59.29
   5   0 -10  350.46   43.20
   5   0 -10  250.77   39.60
   5   0 -10  216.98   42.10
   5   0 -10  312.07   34.30
   5   0 -10  287.27   52.79
   5   0 -10  213.38   37.10
   5   0 -10  240.48   46.00
   5   0 -10  291.47   43.20
   5   0 -10  313.47   37.70
  -5   0  11    8.40   16.90
  -5   0  11    8.10   16.40
  -5   0  11  -10.70    9.80
  -5   0  11    7.00   16.80
  -5   0  11   -9.20    8.20
  -5   0  11    3.70   24.10
  -5   0  11    1.50   10.10
  -5   0  11   -9.20   11.20
  -5   0  11  -11.40   11.50
  -5   0  11    1.80   20.80
   5   0 -11  -14.10   12.20
   5   0 -11    3.20    8.50
   5   0 -11  -29.20    9.60
   5   0 -11  -27.70   17.70
   5   0 -11  -24.70   10.40
   5   0 -11   13.60   12.50
   5   0 -11    3.10   15.10
   5   0 -11   12.60   22.70
   5   0 -11   23.10   23.60
   5   0 -11   -3.80   15.90
  -5   0  12   10.10   15.10
  -5   0  12   40.70   27.00
  -5   0  12    9.70   20.00
  -5   0  12   -5.10   17.90
  -5   0  12   24.80   17.80
  -5   0  12    1.20   18.30
  -5   0  12   -3.10   13.50
  -5   0  12   13.20   25.20
  -5   0  12   17.90   19.10
   5   0 -12  -13.30   15.60
   5   0 -12  -16.50   12.20
   5   0 -12    1.20    9.20
   5   0 -12   11.50   15.70
   5   0 -12  -18.80   19.80
   5   0 -12   23.80   15.80
   5   0 -12   17.50   26.90
   5   0 -12    2.70   29.90
   5   0 -12  -19.10   13.40
   5   0 -12  -38.50   17.70
  -5   0  13    6.20   16.10
  -5   0  13  -11.90   18.30
  -5   0  13   27.20   19.90
  -5   0  13  -11.90   17.30
  -5   0  13   -6.00   15.90
  -5   0  13   26.60   17.90
  -5   0  13    0.20   24.50
   5   0 -13    4.40   14.00
   5   0 -13    2.30    9.60
   5   0 -13   18.90   32.80
   5   0 -13   -2.40   23.70
   5   0 -13   -0.80   18.00
   5   0 -13  -11.40   20.80
   5   0 -13   -2.20   27.20
   5   0 -13    0.50   17.80
   5   0 -13  -14.60   14.90
   5   0 -13    6.80   28.00
  -6   0 -11    3.40   11.00
  -6   0 -11   -3.90   21.70
  -6   0 -11   -2.20   16.70
  -6   0 -11   25.30   17.70
  -6   0 -11   -5.70   27.20
  -6   0 -11   23.80   29.00
  -6   0 -11   28.90   16.10
  -6   0 -11   19.40   21.30
  -6   0 -11   17.50   14.20
   6   0  11    4.90   21.70
   6   0  11  -16.30   15.00
   6   0  11   18.80   27.50
   6   0  11    7.20   11.30
   6   0  11    4.40   28.80
   6   0  11   -1.40   12.30
   6   0  11  -10.00   12.60
   6   0  11   -9.40   14.00
  -6   0 -10   33.00   23.10
  -6   0 -10   41.20   21.10
  -6   0 -10   21.30   31.80
  -6   0 -10   -6.20   14.70
  -6   0 -10  -13.20   11.90
  -6   0 -10   15.00   11.00
  -6   0 -10  -19.40   10.90
  -6   0 -10   -3.70   13.10
  -6   0 -10   -9.70   19.70
  -6   0 -10  -21.60   23.70
   6   0  10   20.30   26.30
   6   0  10   -6.50    7.80
   6   0  10   12.20   16.10
   6   0  10   11.90   14.00
   6   0  10    6.40   20.60
   6   0  10   10.50   12.60
   6   0  10  -15.10   10.80
   6   0  10    0.90   21.40
  -6   0  -9    7.60   12.40
  -6   0  -9   10.00   11.60
  -6   0  -9  -23.60   22.20
  -6   0  -9    2.30    9.00
  -6   0  -9   23.50   23.40
  -6   0  -9    6.20   16.10
  -6   0  -9    3.40   14.90
  -6   0  -9    8.10   15.70
  -6   0  -9   -1.10   12.00
   6   0   9   -5.90    7.90
   6   0   9  -23.80   14.70
   6   0   9  -16.60   11.40
   6   0   9  -15.80   20.90
   6   0   9   11.50   11.60
   6   0   9   -6.10    9.20
   6   0   9   -1.90   10.50
   6   0   9    4.90   12.50
  -6   0  -8    7.80   17.20
  -6   0  -8   -6.20   11.10
  -6   0  -8    2.00   12.70
  -6   0  -8  -16.90   19.50
  -6   0  -8   -4.70   13.60
  -6   0  -8    8.10   14.60
  -6   0  -8    7.60    8.70
  -6   0  -8    6.90    9.20
  -6   0  -8    7.10   10.70
  -6   0  -8   -7.30   10.00
   6   0   8    7.50   18.80
   6   0   8    5.60   12.90
   6   0   8    3.70    9.80
   6   0   8   11.60   14.60
   6   0   8    3.00    9.90
   6   0   8   -4.30    8.40
   6   0   8   13.40   11.80
   6   0   8   -3.50   18.30
  -6   0  -7  -14.00    8.80
  -6   0  -7   -1.30   10.90
  -6   0  -7   10.20    8.70
  -6   0  -7    8.20   10.20
  -6   0  -7   -0.60    8.50
  -6   0  -7   -3.20   10.00
  -6   0  -7   26.50   19.10
  -6   0  -7  -13.30   12.70
  -6   0  -7    1.10   10.60
  -6   0  -7    7.00   14.20
   6   0   7  -14.70   13.30
   6   0   7   10.00   11.80
   6   0   7   -2.40   20.70
   6   0   7    0.40   17.10
   6   0   7    1.90   10.10
   6   0   7   -8.50    9.20
   6   0   7   12.00   16.90
   6   0   7   42.80   22.40
  -6   0  -6  880.71  103.49
  -6   0  -6  788.82   94.09
  -6   0  -6  827.02   96.09
  -6   0  -6  879.01  105.49
  -6   0  -6  749.62   96.69
  -6   0  -6  998.10  104.19
  -6   0  -6  931.41   98.29
  -6   0  -6  881.41   98.59
  -6   0  -6  901.71   95.69
  -6   0  -6  917.71   98.79
   6   0   6  935.91   98.39
   6   0   6  808.72   97.59
   6   0   6  787.82   97.19
   6   0   6  845.52  101.69
   6   0   6  804.92   96.29
   6   0   6  874.01  119.69
   6   0   6  904.51  103.19
   6   0   6  886.61  105.69
  -6   0  -5   -4.30   13.60
  -6   0  -5   -8.20    8.80
  -6   0  -5   -5.00    6.80
  -6   0  -5   14.10   15.70
  -6   0  -5    7.20    7.30
  -6   0  -5    8.80    9.60
  -6   0  -5    3.10    9.10
  -6   0  -5   -2.40   11.80
  -6   0  -5   -3.80    9.70
  -6   0  -5  -19.50    7.00
   6   0   5  -19.80    8.10
   6   0   5   -5.20    8.30
   6   0   5    8.60    8.20
   6   0   5   -1.80   16.60
   6   0   5   -5.80    7.00
   6   0   5    0.60    8.00
   6   0   5   15.90   10.40
   6   0   5   16.60   15.80
  -6   0  -4    9.60    9.20
  -6   0  -4   18.20    8.40
  -6   0  -4    7.90    9.50
  -6   0  -4    8.60    6.70
  -6   0  -4   17.90   16.30
  -6   0  -4    7.80   11.50
  -6   0  -4   -4.70   13.70
  -6   0  -4   20.90    9.50
  -6   0  -4   22.90    8.30
  -6   0  -4    6.40    9.70
   6   0   4   11.00    8.10
   6   0   4   11.00    6.40
   6   0   4    5.40    9.40
   6   0   4    9.90   10.30
   6   0   4   14.00   13.10
   6   0   4    4.60   13.00
   6   0   4    4.90   16.20
   6   0   4   13.70    9.50
  -6   0  -3   -5.80    6.80
  -6   0  -3   -7.60    5.20
  -6   0  -3   -4.40   11.70
  -6   0  -3  -13.40    7.30
  -6   0  -3    3.10    6.30
  -6   0  -3    9.80    8.20
  -6   0  -3   11.40   12.70
  -6   0  -3   10.10    9.20
  -6   0  -3   -5.70    7.10
  -6   0  -3    1.40   10.30
   6   0   3   -0.10   10.00
   6   0   3  -16.70   11.30
   6   0   3   -1.90    3.90
   6   0   3    1.50    8.90
   6   0   3   -3.10    7.40
   6   0   3   17.10    8.20
   6   0   3   -2.20   15.10
   6   0   3   12.80   10.70
   6   0   3    1.20    7.80
   6   0   3    1.20    5.30
  -6   0  -2 2064.89  226.88
  -6   0  -2 2106.29  221.38
  -6   0  -2 2127.69  223.78
  -6   0  -2 2170.78  221.98
  -6   0  -2 2140.19  225.18
  -6   0  -2 2064.79  222.28
  -6   0  -2 2023.60  225.18
  -6   0  -2 2062.69  221.68
   6   0   2 2019.90  222.38
   6   0   2 2111.69  226.28
   6   0   2 2215.38  223.18
   6   0   2 1882.91  221.68
   6   0   2 2038.70  221.98
   6   0   2 2066.49  225.18
   6   0   2 2033.10  228.08
   6   0   2 2061.69  222.28
   6   0   2 2075.09  227.48
   6   0   2 1906.21  220.18
  -6   0  -1    2.40   12.10
  -6   0  -1    1.50    8.00
  -6   0  -1    9.10    7.30
  -6   0  -1    3.10   12.30
  -6   0  -1   -7.40   11.30
  -6   0  -1    1.60    7.80
   6   0   1    4.20    5.00
   6   0   1    0.90    8.40
   6   0   1    2.20    7.10
   6   0   1   -1.20    6.10
   6   0   1    9.90   11.80
   6   0   1    4.90   13.10
   6   0   1   12.00    8.30
   6   0   1  -12.50   12.70
   6   0   1   -3.90    9.00
   6   0   1    3.80    8.60
  -6   0   0 3137.69  344.27
  -6   0   0 3116.79  340.67
  -6   0   0 3195.78  342.67
  -6   0   0 3114.59  340.57
  -6   0   0 3163.98  340.87
  -6   0   0 3165.08  344.67
  -6   0   0 3089.69  343.17
  -6   0   0 3166.48  340.47
   6   0   0 3202.18  342.37
   6   0   0 2933.81  341.07
   6   0   0 3764.12  346.47
   6   0   0 3117.99  344.67
   6   0   0 3125.79  340.17
   6   0   0 2910.11  339.27
   6   0   0 3121.49  344.47
   6   0   0 3762.42  341.57
   6   0   0 3202.78  340.77
   6   0   0 3224.88  342.07
  -6   0   1    3.60    7.90
  -6   0   1   -8.10    6.60
  -6   0   1   -0.10    8.30
  -6   0   1    1.00   10.30
  -6   0   1   -2.90    8.50
  -6   0   1   -6.50    5.70
  -6   0   1   -1.50   10.80
  -6   0   1    7.40    9.80
  -6   0   1   -1.80   13.10
  -6   0   1    9.70    8.00
   6   0  -1   -2.20    6.90
   6   0  -1   19.50   12.80
   6   0  -1    1.90    8.80
   6   0  -1  -17.00   12.40
   6   0  -1   18.90    9.90
   6   0  -1   -7.40    7.70
   6   0  -1   -0.10    6.50
   6   0  -1   -2.30   12.90
   6   0  -1   -3.20    8.00
   6   0  -1    9.30    7.70
  -6   0   2 1815.52  196.48
  -6   0   2 1785.22  196.38
  -6   0   2 1754.92  194.48
  -6   0   2 1766.72  195.58
  -6   0   2 1766.82  194.68
  -6   0   2 1799.92  198.98
  -6   0   2 1730.53  193.98
  -6   0   2 1852.51  199.08
  -6   0   2 1821.62  194.78
  -6   0   2 1764.92  192.58
   6   0  -2 1872.71  194.28
   6   0  -2 1720.13  199.58
   6   0  -2 1825.52  196.48
   6   0  -2 1804.92  194.88
   6   0  -2 1930.31  197.68
   6   0  -2 1834.32  195.08
   6   0  -2 1818.42  199.28
   6   0  -2 1803.82  198.18
  -6   0   3    6.70    8.30
  -6   0   3    2.80   12.70
  -6   0   3   -4.60   10.60
  -6   0   3    6.30    8.70
  -6   0   3   -0.60    8.20
  -6   0   3   -8.00    7.60
  -6   0   3    1.70    7.90
  -6   0   3    5.60   11.30
  -6   0   3   13.40    6.20
  -6   0   3    0.50    7.30
  -6   0   3   -2.70    5.30
  -6   0   3  -11.40    8.20
   6   0  -3  -11.60   10.70
   6   0  -3  -11.30   10.90
   6   0  -3   -3.30    7.80
   6   0  -3   10.10    8.30
   6   0  -3   -2.60   12.50
   6   0  -3    4.60    7.10
   6   0  -3    7.00   10.60
   6   0  -3    2.00    7.80
  -6   0   4 2867.41  311.97
  -6   0   4 2878.51  311.97
  -6   0   4 2881.31  307.77
  -6   0   4 2932.71  310.37
  -6   0   4 2836.02  315.87
  -6   0   4 2891.01  312.47
  -6   0   4 2893.31  309.47
  -6   0   4 2857.21  314.47
  -6   0   4 3128.29  309.17
  -6   0   4 2906.61  309.67
  -6   0   4 2972.10  307.37
  -6   0   4 2833.72  310.67
   6   0  -4 2791.82  316.07
   6   0  -4 2817.92  313.17
   6   0  -4 2912.41  315.17
   6   0  -4 2895.61  310.17
   6   0  -4 2856.71  310.47
   6   0  -4 2937.81  311.07
   6   0  -4 2794.72  314.07
   6   0  -4 2860.81  308.07
   6   0  -4 2908.01  312.17
   6   0  -4 2862.01  309.67
  -6   0   5  -11.50    9.70
  -6   0   5   -8.30    6.80
  -6   0   5   17.00   14.90
  -6   0   5    6.90    8.20
  -6   0   5    0.90    6.60
  -6   0   5    1.20   11.00
  -6   0   5    7.80    8.40
  -6   0   5  -12.10    9.00
  -6   0   5    3.80    9.00
  -6   0   5   -8.30    7.70
   6   0  -5   -1.40    8.50
   6   0  -5   -4.80   12.50
   6   0  -5    8.20    7.50
   6   0  -5   -8.10   10.20
   6   0  -5    6.90    9.10
   6   0  -5  -10.40   10.80
   6   0  -5    0.10    6.90
   6   0  -5    4.60    7.00
   6   0  -5   -1.20    8.90
   6   0  -5   -2.80    7.20
   6   0  -5   19.20   12.50
   6   0  -5    9.00   13.70
  -6   0   6  124.69   25.80
  -6   0   6  152.78   25.60
  -6   0   6  130.59   23.30
  -6   0   6  159.68   20.20
  -6   0   6  136.49   22.50
  -6   0   6  131.19   28.80
  -6   0   6   97.09   28.80
  -6   0   6  165.58   23.90
  -6   0   6  122.29   27.10
   6   0  -6  109.59   23.00
   6   0  -6  127.59   29.90
   6   0  -6  136.29   26.40
   6   0  -6  154.18   24.40
   6   0  -6  157.68   22.80
   6   0  -6  108.89   25.40
   6   0  -6   85.29   20.70
   6   0  -6  163.18   33.10
   6   0  -6  116.19   22.30
   6   0  -6  160.58   27.40
   6   0  -6  119.39   19.60
   6   0  -6  132.59   29.10
  -6   0   7    1.30   12.00
  -6   0   7    7.50   10.70
  -6   0   7    7.20   12.10
  -6   0   7    1.40    9.70
  -6   0   7  -15.80   13.90
  -6   0   7    1.40    8.90
  -6   0   7    3.40    8.40
  -6   0   7    1.00   11.90
  -6   0   7  -15.20    7.30
  -6   0   7   12.40   15.50
   6   0  -7    8.80    8.50
   6   0  -7   -7.80   13.70
   6   0  -7  -20.50   13.50
   6   0  -7   -5.00   13.70
   6   0  -7    1.60    9.90
   6   0  -7   15.30   10.50
   6   0  -7   -0.20    8.70
   6   0  -7    3.00    6.80
   6   0  -7   -5.50    8.70
   6   0  -7   -3.90   11.80
   6   0  -7  -12.40   11.10
   6   0  -7   19.60   13.00
  -6   0   8  635.44   75.19
  -6   0   8  771.12   80.49
  -6   0   8  712.23   79.69
  -6   0   8  691.43   79.89
  -6   0   8  748.63   85.89
  -6   0   8  673.43   87.19
  -6   0   8  563.14   81.29
  -6   0   8  657.83   78.39
  -6   0   8  604.24   76.49
   6   0  -8  668.53   93.99
   6   0  -8  606.94   81.39
   6   0  -8  642.64   85.79
   6   0  -8  724.43   98.39
   6   0  -8  666.33   75.69
   6   0  -8  658.93   78.89
   6   0  -8  713.53   79.69
   6   0  -8  606.14   81.89
   6   0  -8  648.04   78.99
   6   0  -8  717.53   75.99
   6   0  -8  639.84   79.39
   6   0  -8  666.63   78.99
  -6   0   9   -6.10    7.80
  -6   0   9    3.50   18.10
  -6   0   9   -5.90    7.30
  -6   0   9   -2.50   12.00
  -6   0   9    4.50   10.60
  -6   0   9    5.10   11.20
  -6   0   9   -5.00    9.70
  -6   0   9   -4.80   10.30
  -6   0   9   -7.80   11.40
  -6   0   9    4.80   16.00
   6   0  -9  -17.20   13.60
   6   0  -9   -2.90   10.00
   6   0  -9    1.50   11.20
   6   0  -9  -12.00   18.30
   6   0  -9   13.70   10.80
   6   0  -9  -17.50   14.50
   6   0  -9   10.70   10.60
   6   0  -9    6.60   18.50
   6   0  -9   11.10   14.70
   6   0  -9    1.60    6.40
  -6   0  10  -17.10   10.60
  -6   0  10   23.60   13.00
  -6   0  10    3.60   17.50
  -6   0  10   11.40   10.60
  -6   0  10   -2.70   17.20
  -6   0  10  -13.50   12.60
  -6   0  10   10.90   15.80
  -6   0  10   12.30   10.70
  -6   0  10   10.30   13.90
  -6   0  10    8.80   14.90
   6   0 -10   15.20   25.00
   6   0 -10  -15.90   14.20
   6   0 -10    6.30   10.80
   6   0 -10   10.20   16.20
   6   0 -10   14.40   20.40
   6   0 -10   13.10   13.80
   6   0 -10   41.50   27.60
   6   0 -10    1.80   11.90
   6   0 -10   25.90   11.10
   6   0 -10    0.50   14.20
  -6   0  11  -46.40   14.30
  -6   0  11  -22.40   13.50
  -6   0  11   -2.40   10.50
  -6   0  11   -6.80   14.00
  -6   0  11   -4.00   13.30
  -6   0  11  -26.40   18.50
  -6   0  11   11.00   14.20
  -6   0  11   -1.80   12.60
  -6   0  11   16.80   23.60
  -6   0  11   18.50   13.80
   6   0 -11   -3.30   12.60
   6   0 -11   -6.90   14.80
   6   0 -11  -35.70   16.40
   6   0 -11   -4.20   12.20
   6   0 -11   23.70   20.80
   6   0 -11  -11.80   10.50
   6   0 -11    2.80   17.00
   6   0 -11    2.90    9.70
   6   0 -11  -23.00   18.00
   6   0 -11    0.80   29.20
  -6   0  12   -4.50   14.40
  -6   0  12  -30.90   14.10
  -6   0  12  -14.80   18.10
  -6   0  12   -6.20   15.70
  -6   0  12   -8.10   13.60
  -6   0  12    7.80   19.10
  -6   0  12    6.90   14.50
  -6   0  12   -7.00   18.40
  -6   0  12    3.40   25.80
  -6   0  12  -10.70   13.60
   6   0 -12   33.20   27.80
   6   0 -12    7.30   10.80
   6   0 -12    5.10   22.70
   6   0 -12  -13.90   17.10
   6   0 -12   11.90   18.90
   6   0 -12   -0.30   28.20
   6   0 -12  -18.90   11.30
   6   0 -12   -7.40   23.90
   6   0 -12  -13.40   14.10
   6   0 -12   22.10   15.30
  -6   0  13   -3.80   17.80
  -6   0  13   -1.10   25.90
  -6   0  13    5.70   25.30
  -6   0  13  -14.80   16.10
  -6   0  13  -22.00   17.10
  -6   0  13    9.50   19.10
  -6   0  13  -25.70   21.60
   6   0 -13   11.00   23.70
   6   0 -13   46.40   22.30
   6   0 -13    3.30   16.50
   6   0 -13  -20.30   47.50
   6   0 -13   19.60   43.40
   6   0 -13    8.10   23.80
   6   0 -13    3.80   10.20
   6   0 -13   19.10   14.60
   6   0 -13  -10.70   25.30
  -7   0 -11   -2.50   24.20
  -7   0 -11    7.80   17.10
  -7   0 -11    7.60   15.00
  -7   0 -11   10.90   12.70
  -7   0 -11   29.10   28.70
   7   0  11  -14.10   12.90
   7   0  11   -6.10   26.00
   7   0  11    4.10   14.30
   7   0  11   -1.20   14.40
   7   0  11   14.70   34.20
   7   0  11   -9.20   19.10
   7   0  11    8.10   11.40
   7   0  11   27.80   20.30
  -7   0 -10   66.69   18.60
  -7   0 -10   77.99   25.20
  -7   0 -10  135.89   26.30
  -7   0 -10  123.89   29.40
  -7   0 -10   91.69   24.80
  -7   0 -10   97.89   21.40
  -7   0 -10   86.19   40.40
  -7   0 -10   64.19   23.20
  -7   0 -10   73.99   29.70
   7   0  10   88.99   30.90
   7   0  10   80.09   22.00
   7   0  10   67.39   23.00
   7   0  10  143.19   27.80
   7   0  10   74.79   22.40
   7   0  10   73.09   19.40
   7   0  10   89.09   35.40
  -7   0  -9    2.80   22.70
  -7   0  -9    4.20   16.40
  -7   0  -9   15.80   16.00
  -7   0  -9   11.00   14.10
  -7   0  -9  -29.40   20.60
  -7   0  -9   -0.50   14.00
  -7   0  -9   10.30   13.60
  -7   0  -9  -30.80   17.40
  -7   0  -9  -19.10   11.80
  -7   0  -9    5.00   10.30
   7   0   9   11.10   13.90
   7   0   9  -20.20   19.20
   7   0   9    6.30   21.10
   7   0   9   -7.90    9.40
   7   0   9   -0.70    9.20
   7   0   9   -0.30   11.60
   7   0   9   34.10   23.50
   7   0   9    3.50   12.50
  -7   0  -8    5.10   12.00
  -7   0  -8   -2.00   21.90
  -7   0  -8    8.80   21.80
  -7   0  -8   14.90   13.40
  -7   0  -8    9.40   14.00
  -7   0  -8   -0.20    9.10
  -7   0  -8    5.10   15.50
  -7   0  -8   -4.10    8.60
  -7   0  -8   -2.70   11.30
  -7   0  -8   34.50   16.30
   7   0   8   -6.10   15.40
   7   0   8   -9.80   17.00
   7   0   8    0.20    8.80
   7   0   8    6.20   12.10
   7   0   8    0.60   11.60
   7   0   8    2.60    9.80
   7   0   8   -1.50   10.40
   7   0   8   11.30   20.10
  -7   0  -7   -3.70    8.20
  -7   0  -7    1.20    8.90
  -7   0  -7    0.10   16.10
  -7   0  -7   11.00   11.30
  -7   0  -7    6.40   12.30
  -7   0  -7   13.00   12.10
  -7   0  -7    7.30   16.10
  -7   0  -7  -25.90   20.50
  -7   0  -7    4.70   11.80
  -7   0  -7   13.90   14.40
   7   0   7   -5.70   11.10
   7   0   7   -1.80   10.80
   7   0   7  -11.30    7.90
   7   0   7    9.20   14.40
   7   0   7   -5.70   10.50
   7   0   7   17.70   20.50
  -7   0  -6   12.70   11.10
  -7   0  -6   12.90    9.70
  -7   0  -6    5.80   11.70
  -7   0  -6   -5.80   15.00
  -7   0  -6   19.80   12.10
  -7   0  -6   13.90   11.80
  -7   0  -6   -5.00   15.20
  -7   0  -6  -16.20    6.80
  -7   0  -6  -17.10   11.90
  -7   0  -6    6.80   10.60
   7   0   6   21.70   18.30
   7   0   6    8.30   10.50
   7   0   6   -3.90    9.30
   7   0   6   10.10   14.70
   7   0   6   -4.00   10.60
   7   0   6  -18.30   14.00
  -7   0  -5   -3.70   10.50
  -7   0  -5   -1.90   16.50
  -7   0  -5    0.20    9.60
  -7   0  -5    0.90    7.80
  -7   0  -5   -0.40   15.20
  -7   0  -5    0.80    7.10
  -7   0  -5    3.90   10.50
  -7   0  -5   -9.00   13.90
  -7   0  -5   -5.50    9.20
  -7   0  -5    0.80   13.40
   7   0   5   -9.90   11.00
   7   0   5    3.80   10.60
   7   0   5  -11.50    7.80
   7   0   5  -11.20   12.50
   7   0   5   -8.00    7.90
   7   0   5   -4.00    9.90
   7   0   5   -2.00    8.30
   7   0   5    6.30   20.70
  -7   0  -4    2.50   13.50
  -7   0  -4   11.20    7.10
  -7   0  -4   19.80   10.10
  -7   0  -4    6.10   12.80
  -7   0  -4    0.70    9.70
  -7   0  -4    3.80    9.00
  -7   0  -4    2.60   10.40
  -7   0  -4   15.30   16.60
  -7   0  -4    4.80    5.80
  -7   0  -4   12.80    8.30
  -7   0  -4   20.10   10.30
   7   0   4   12.00   14.10
   7   0   4   -1.30    5.60
   7   0   4   -0.70   12.00
   7   0   4   -5.40   10.10
   7   0   4   22.80   12.70
   7   0   4    6.40   12.70
   7   0   4    9.00    8.80
   7   0   4   -2.00   16.70
   7   0   4   12.60    9.20
   7   0   4    2.70    9.20
   7   0   4    0.20    9.70
   7   0   4   17.50   10.30
  -7   0  -3  -13.10    6.70
  -7   0  -3  -16.50    7.70
  -7   0  -3   -6.60    5.50
  -7   0  -3    0.20    9.10
  -7   0  -3  -12.00    6.50
  -7   0  -3   19.70   12.70
  -7   0  -3   -0.40    8.40
  -7   0  -3   -3.90   14.10
  -7   0  -3   -1.20    7.70
  -7   0  -3   28.30   15.00
   7   0   3   -1.90    7.80
   7   0   3   -0.50    5.40
   7   0   3    4.40    7.20
   7   0   3    0.80   12.00
   7   0   3    4.30    8.10
   7   0   3   -4.60   12.90
   7   0   3   17.50   17.80
   7   0   3    4.30   10.60
   7   0   3   -5.50    7.60
   7   0   3   -1.50    8.40
  -7   0  -2 2028.40  227.58
  -7   0  -2 2211.58  228.68
  -7   0  -2 2134.79  233.98
  -7   0  -2 2037.40  230.18
  -7   0  -2 2046.50  227.48
  -7   0  -2 2057.69  231.68
  -7   0  -2 2131.89  231.18
  -7   0  -2 2068.59  227.78
   7   0   2 1959.30  226.08
   7   0   2 2092.09  228.18
   7   0   2 2078.09  228.58
   7   0   2 2201.68  228.38
   7   0   2 1953.10  227.88
   7   0   2 2140.19  233.28
   7   0   2 2121.49  235.38
   7   0   2 2103.59  234.38
   7   0   2 2610.84  230.78
   7   0   2 2221.48  231.58
  -7   0  -1   -2.10   12.20
  -7   0  -1    1.00    7.60
  -7   0  -1    8.30   11.60
  -7   0  -1   -5.40    7.90
  -7   0  -1    2.60    7.20
  -7   0  -1   18.10   13.80
   7   0   1   -4.90    7.00
   7   0   1   -5.70    9.10
   7   0   1   -1.30    4.70
   7   0   1  -19.90   11.40
   7   0   1   -8.60    8.10
   7   0   1   -1.70    7.00
   7   0   1    5.20   10.00
   7   0   1    2.10    9.30
   7   0   1   -1.30    7.30
   7   0   1   -6.60   11.70
  -7   0   0 4136.89  437.76
  -7   0   0 4204.48  435.86
  -7   0   0 4204.68  440.06
  -7   0   0 4189.08  439.06
  -7   0   0 3974.70  435.56
  -7   0   0 3958.50  439.86
  -7   0   0 4088.59  435.66
  -7   0   0 4055.29  435.36
   7   0   0 4074.39  435.86
   7   0   0 4125.89  440.46
   7   0   0 3926.91  436.16
   7   0   0 4112.19  437.76
   7   0   0 3875.61  434.06
   7   0   0 4076.09  435.16
   7   0   0 4220.38  440.86
   7   0   0 4097.49  437.26
   7   0   0 4076.89  435.66
   7   0   0 4131.89  440.86
  -7   0   1    1.90    6.90
  -7   0   1   -3.70    8.80
  -7   0   1   -8.90   12.30
  -7   0   1   -8.30    7.30
  -7   0   1   -7.20   10.50
  -7   0   1    8.40   10.40
  -7   0   1    6.00   10.10
  -7   0   1    2.70    9.50
  -7   0   1    9.00    9.20
  -7   0   1   -2.20    6.20
   7   0  -1   -3.90    5.30
   7   0  -1   -1.50   13.70
   7   0  -1   -1.40    8.40
   7   0  -1    1.60    7.20
   7   0  -1   -0.60    7.70
   7   0  -1  -20.20   11.80
   7   0  -1   -9.60    8.90
   7   0  -1    3.10   10.40
   7   0  -1   -0.90    8.10
   7   0  -1    5.00    7.10
  -7   0   2 1398.96  151.08
  -7   0   2 1335.37  152.88
  -7   0   2 1393.76  151.58
  -7   0   2 1321.37  150.68
  -7   0   2 1426.96  155.98
  -7   0   2 1443.96  153.28
  -7   0   2 1370.76  148.49
  -7   0   2 1359.96  150.78
  -7   0   2 1314.57  155.38
   7   0  -2 1361.76  151.08
   7   0  -2 1373.96  150.18
   7   0  -2 1395.46  155.58
   7   0  -2 1397.76  152.88
   7   0  -2 1396.96  156.98
   7   0  -2 1503.35  154.38
   7   0  -2 1367.96  151.28
   7   0  -2 1334.77  156.08
  -7   0   3   -3.70    7.20
  -7   0   3   -1.40    7.60
  -7   0   3   -3.20   12.20
  -7   0   3    3.30    8.60
  -7   0   3    6.20    5.70
  -7   0   3    0.20   10.80
  -7   0   3    7.90    9.40
  -7   0   3    7.20    7.50
   7   0  -3    2.80   11.80
   7   0  -3    7.50    9.90
   7   0  -3   -1.10    6.30
   7   0  -3  -11.60   12.40
   7   0  -3   -4.20    7.10
   7   0  -3   -2.70    7.70
   7   0  -3  -10.80    8.60
   7   0  -3   -7.40   13.10
  -7   0   4  601.04   68.29
  -7   0   4  610.84   69.69
  -7   0   4  639.14   72.09
  -7   0   4  648.24   71.59
  -7   0   4  595.44   67.79
  -7   0   4  667.13   76.69
  -7   0   4  581.34   71.09
  -7   0   4  609.34   68.09
  -7   0   4  645.04   75.89
  -7   0   4  606.24   69.59
  -7   0   4  553.44   65.39
  -7   0   4  589.64   65.79
   7   0  -4  647.34   76.99
   7   0  -4  577.84   69.69
   7   0  -4  581.34   73.69
   7   0  -4  625.54   71.59
   7   0  -4  558.84   69.19
   7   0  -4  540.35   74.59
   7   0  -4  535.15   72.89
   7   0  -4  592.24   68.29
  -7   0   5    6.50    9.60
  -7   0   5    6.00    8.10
  -7   0   5   -6.80   11.40
  -7   0   5    0.30    7.20
  -7   0   5   -7.40    7.80
  -7   0   5  -14.90    6.90
  -7   0   5   -3.40    9.00
  -7   0   5   14.60   10.20
  -7   0   5    6.10    7.50
  -7   0   5   23.00   16.80
  -7   0   5  -12.00   11.70
  -7   0   5  -14.70    5.00
   7   0  -5   -2.80    7.70
   7   0  -5   -5.50    9.50
   7   0  -5   -2.40    8.00
   7   0  -5   11.10   11.70
   7   0  -5    1.70   14.30
   7   0  -5  -17.60    6.80
   7   0  -5  -13.20   13.60
   7   0  -5   18.10   16.00
   7   0  -5   -7.80    8.40
   7   0  -5    7.90   12.10
  -7   0   6   26.70   12.50
  -7   0   6   34.60   11.10
  -7   0   6   47.60   14.20
  -7   0   6   72.49   21.70
  -7   0   6   52.39   16.80
  -7   0   6   43.10   15.10
  -7   0   6   39.30   15.20
  -7   0   6   63.59   22.80
  -7   0   6   40.90   15.40
  -7   0   6   64.29   18.10
   7   0  -6   29.80   12.80
   7   0  -6   48.10   20.30
   7   0  -6   44.30   15.80
   7   0  -6   45.40   19.40
   7   0  -6   48.70   19.60
   7   0  -6   55.79   15.90
   7   0  -6   32.90   10.90
   7   0  -6   36.50   12.00
   7   0  -6   70.39   19.00
   7   0  -6   47.30   17.70
   7   0  -6   49.80   13.60
   7   0  -6   62.59   21.60
  -7   0   7   -8.40    7.10
  -7   0   7   -3.10   11.20
  -7   0   7   14.60    8.60
  -7   0   7    8.50   10.20
  -7   0   7  -26.20   14.50
  -7   0   7  -22.00   10.60
  -7   0   7  -12.60    8.20
  -7   0   7   21.10   12.90
  -7   0   7    9.30   12.60
   7   0  -7   -4.30    7.60
   7   0  -7   13.70   11.90
   7   0  -7  -13.20   10.90
   7   0  -7   -4.40    6.80
   7   0  -7   -2.10    8.90
   7   0  -7   -4.80   11.10
   7   0  -7    8.80   18.90
   7   0  -7   -2.90   12.10
   7   0  -7    7.10   14.40
   7   0  -7   16.10   12.00
   7   0  -7    5.30   11.80
   7   0  -7  -12.60    7.90
  -7   0   8  126.19   26.10
  -7   0   8  126.79   32.60
  -7   0   8  153.78   31.80
  -7   0   8  111.09   20.70
  -7   0   8  108.59   31.20
  -7   0   8   63.79   20.30
  -7   0   8  171.18   26.70
  -7   0   8  190.88   29.30
  -7   0   8   71.49   21.90
  -7   0   8  104.49   19.50
   7   0  -8  151.08   25.30
   7   0  -8  113.99   20.10
   7   0  -8   72.09   28.20
   7   0  -8   88.49   28.80
   7   0  -8  108.09   27.70
   7   0  -8  170.58   33.60
   7   0  -8  125.89   35.30
   7   0  -8  147.59   27.30
   7   0  -8  112.59   24.50
   7   0  -8  114.19   20.60
   7   0  -8  113.39   23.50
   7   0  -8  123.19   24.90
  -7   0   9   -7.90   11.90
  -7   0   9  -10.80   15.30
  -7   0   9   -1.00    8.30
  -7   0   9   -0.20   12.60
  -7   0   9   -6.70   10.90
  -7   0   9   -4.60    9.90
  -7   0   9    3.10   14.70
  -7   0   9    9.40   13.70
  -7   0   9    0.10   16.10
  -7   0   9   -8.30    9.00
   7   0  -9  -12.50    9.00
   7   0  -9    7.30   11.30
   7   0  -9    0.90   14.10
   7   0  -9  -16.30   14.90
   7   0  -9    4.20   11.00
   7   0  -9    6.30   11.90
   7   0  -9   18.10   17.30
   7   0  -9    3.70   14.10
   7   0  -9   -4.00   14.00
   7   0  -9    5.00    8.10
   7   0  -9    1.10   10.20
   7   0  -9    6.20   18.10
  -7   0  10  435.16   69.39
  -7   0  10  543.05   69.79
  -7   0  10  542.95   76.49
  -7   0  10  501.45   65.49
  -7   0  10  401.66   77.69
  -7   0  10  669.23   87.59
  -7   0  10  688.73   71.19
  -7   0  10  491.75   77.79
  -7   0  10  499.35   63.39
  -7   0  10  422.86   68.89
   7   0 -10  361.56   68.69
   7   0 -10  673.43   64.69
   7   0 -10  668.53   91.79
   7   0 -10  556.04   68.09
   7   0 -10  644.54   69.39
   7   0 -10  729.33   72.69
   7   0 -10  393.36   71.79
   7   0 -10  402.96   75.19
   7   0 -10  539.95   64.09
   7   0 -10  573.24   91.99
  -7   0  11  -22.50   17.90
  -7   0  11    2.00   19.60
  -7   0  11   10.10   21.40
  -7   0  11   -0.50   13.60
  -7   0  11  -11.80   13.40
  -7   0  11    0.90   17.80
  -7   0  11    7.90   16.40
  -7   0  11   -9.30    9.70
  -7   0  11   -8.80   10.50
  -7   0  11  -25.80   19.00
   7   0 -11   -0.50   11.40
   7   0 -11  -10.00   10.80
   7   0 -11   -9.20   22.30
   7   0 -11    8.40   23.30
   7   0 -11   35.70   30.40
   7   0 -11    6.60   16.90
   7   0 -11   -1.70   14.50
   7   0 -11   16.30   16.70
   7   0 -11   -4.50    9.10
   7   0 -11  -18.60   26.70
  -7   0  12    5.10   21.80
  -7   0  12   18.20   17.80
  -7   0  12   39.20   18.20
  -7   0  12   -5.10   18.90
  -7   0  12    8.50   16.00
  -7   0  12    8.90   25.40
  -7   0  12    6.90   21.70
  -7   0  12  -16.60   12.30
  -7   0  12   -2.70   13.40
   7   0 -12   20.60   12.00
   7   0 -12   18.60   26.80
   7   0 -12    7.20   24.80
   7   0 -12    2.70   13.90
   7   0 -12  -18.90   28.60
   7   0 -12   32.80   30.80
   7   0 -12   -6.00   17.90
   7   0 -12   -1.70   16.00
  -7   0  13   -0.50   18.40
  -7   0  13   -1.00   23.90
  -7   0  13   42.00   19.10
  -7   0  13   -1.20   27.70
  -7   0  13  -13.30   24.40
  -7   0  13   -6.30   18.50
  -7   0  13    4.80   20.20
   7   0 -13  -21.90   25.20
   7   0 -13  -17.80   12.20
   7   0 -13   13.70   12.00
   7   0 -13  -13.40   17.40
   7   0 -13  -10.10   17.90
   7   0 -13   46.30   34.70
   7   0 -13    8.00   20.20
   7   0 -13    5.20   28.30
   7   0 -13   34.00   47.70
  -8   0 -10   -9.50   10.30
  -8   0 -10   -0.20   18.40
  -8   0 -10  -12.80   23.70
  -8   0 -10    1.10   25.70
  -8   0 -10   -9.10   16.10
  -8   0 -10   10.90   16.90
  -8   0 -10  -19.20   12.00
  -8   0 -10   -0.90   13.40
  -8   0 -10  -13.20   20.90
   8   0  10   -7.00   20.80
   8   0  10   20.60   33.80
   8   0  10    8.60   24.20
   8   0  10  -30.20   22.40
   8   0  10  -12.20   12.40
   8   0  10   -2.10   12.40
  -8   0  -9    1.70   17.90
  -8   0  -9   -3.50   12.30
  -8   0  -9    3.90   26.80
  -8   0  -9   40.90   25.30
  -8   0  -9   -6.40   14.50
  -8   0  -9  -11.30   22.20
  -8   0  -9   17.70   15.80
  -8   0  -9   -6.70   12.50
  -8   0  -9  -17.20   17.10
  -8   0  -9   -0.90   10.40
   8   0   9    7.40   15.30
   8   0   9   -3.60   23.80
   8   0   9   -2.20    9.60
   8   0   9    5.90   19.20
   8   0   9   -6.30   20.40
   8   0   9   -1.20   12.70
   8   0   9   -6.80   14.50
   8   0   9  -18.20   11.10
  -8   0  -8    0.90   10.20
  -8   0  -8   -2.60   11.40
  -8   0  -8  -24.70   19.50
  -8   0  -8   -2.30   20.30
  -8   0  -8   52.89   27.00
  -8   0  -8   -8.70   16.00
  -8   0  -8    4.80   18.30
  -8   0  -8    7.40   12.40
  -8   0  -8  -11.00   14.00
  -8   0  -8   -1.80   11.80
   8   0   8   -7.00   10.40
   8   0   8   -4.00   22.80
   8   0   8   -7.20   19.40
   8   0   8   10.20   10.40
   8   0   8    9.50   13.60
   8   0   8    8.20   13.00
  -8   0  -7    6.70   11.40
  -8   0  -7   26.10   18.20
  -8   0  -7   22.30   23.80
  -8   0  -7   15.90   15.60
  -8   0  -7  -11.90   22.80
  -8   0  -7    1.50   11.50
  -8   0  -7   14.60    9.70
  -8   0  -7    1.20   12.10
   8   0   7    5.30   10.10
   8   0   7    0.70   11.80
   8   0   7  -10.30    8.90
   8   0   7   -5.50   18.90
   8   0   7   11.00   12.10
   8   0   7    6.40   20.00
  -8   0  -6  123.89   24.10
  -8   0  -6   98.49   16.30
  -8   0  -6   48.60   30.40
  -8   0  -6   72.79   22.30
  -8   0  -6   85.49   25.30
  -8   0  -6   70.29   19.30
  -8   0  -6  128.89   21.80
  -8   0  -6  133.49   21.70
  -8   0  -6   91.59   19.80
  -8   0  -6  121.09   29.50
   8   0   6   88.99   21.80
   8   0   6   77.59   24.40
   8   0   6   58.89   23.30
   8   0   6   67.89   18.60
   8   0   6  112.19   22.70
   8   0   6   95.49   33.80
   8   0   6   84.49   51.09
   8   0   6  100.89   22.30
   8   0   6   53.99   23.10
   8   0   6   54.49   29.00
  -8   0  -5   -2.90   10.10
  -8   0  -5   -1.90    7.40
  -8   0  -5  -24.10   12.00
  -8   0  -5    0.30   18.20
  -8   0  -5    6.00   12.80
  -8   0  -5    4.00   10.20
  -8   0  -5   -9.50    7.40
  -8   0  -5   33.20   12.10
  -8   0  -5   -8.10   15.10
  -8   0  -5    9.10   11.40
   8   0   5    8.90   11.30
   8   0   5   -0.20   11.60
   8   0   5   -8.00   19.30
   8   0   5  -12.30   19.70
   8   0   5   -9.50    8.50
   8   0   5   10.50   15.50
   8   0   5  -12.70   16.30
   8   0   5   -1.90    9.90
  -8   0  -4 1195.18  134.29
  -8   0  -4 1158.58  133.49
  -8   0  -4 1237.58  136.39
  -8   0  -4 1165.78  129.89
  -8   0  -4 1136.99  138.19
  -8   0  -4 1200.88  132.79
  -8   0  -4 1179.18  132.79
  -8   0  -4 1227.68  141.69
  -8   0  -4 1103.09  129.09
  -8   0  -4 1347.57  138.89
   8   0   4 1174.68  138.39
   8   0   4 1116.09  133.29
   8   0   4 1128.49  141.89
   8   0   4 1352.46  131.79
   8   0   4 1316.17  143.79
   8   0   4 1263.27  135.69
   8   0   4 1209.18  136.69
   8   0   4 1411.46  134.79
   8   0   4 1122.09  139.19
   8   0   4 1159.58  134.09
   8   0   4 1281.27  135.29
   8   0   4 1154.78  144.79
  -8   0  -3   14.80   10.50
  -8   0  -3   33.70   16.60
  -8   0  -3   -9.90   13.70
  -8   0  -3    5.00    9.70
  -8   0  -3   -2.00   11.40
  -8   0  -3   14.90   16.00
  -8   0  -3  -10.20    8.60
  -8   0  -3   10.40   10.00
   8   0   3   -1.40    9.40
   8   0   3   -0.70    6.70
   8   0   3   -7.10    7.40
   8   0   3   12.80    9.20
   8   0   3   -1.60   15.60
   8   0   3   14.90   11.30
   8   0   3   -1.70   16.40
   8   0   3    7.40   14.40
   8   0   3    0.90   11.80
   8   0   3    7.50    8.60
  -8   0  -2 1995.90  233.68
  -8   0  -2 2019.20  238.08
  -8   0  -2 2141.59  233.78
  -8   0  -2 2230.88  240.98
  -8   0  -2 2234.48  234.88
  -8   0  -2 2298.57  237.78
   8   0   2 2492.85  232.78
   8   0   2 2131.89  234.28
   8   0   2 2484.35  235.28
   8   0   2 2148.98  234.98
   8   0   2 2208.88  241.68
   8   0   2 1902.11  241.18
   8   0   2 1952.60  236.88
   8   0   2 2176.68  239.88
   8   0   2 2039.40  234.08
   8   0   2 2063.59  235.58
  -8   0  -1  -13.30    7.90
  -8   0  -1   -2.60   11.60
  -8   0  -1  -15.00   11.20
  -8   0  -1   -8.90    7.40
  -8   0  -1    4.70    8.40
  -8   0  -1   -4.80   11.80
   8   0   1    5.80   10.30
   8   0   1    2.80   10.80
   8   0   1   25.60   11.30
   8   0   1   26.70   17.70
   8   0   1   -4.40    7.50
   8   0   1    0.30   13.50
   8   0   1    6.70   10.20
   8   0   1  -10.10    6.10
   8   0   1    4.00   11.80
   8   0   1   -0.30    6.40
  -8   0   0 3958.10  416.26
  -8   0   0 3901.51  413.36
  -8   0   0 3779.82  410.66
  -8   0   0 3607.24  414.36
  -8   0   0 3919.41  416.26
  -8   0   0 3638.64  410.96
  -8   0   0 3834.62  411.06
  -8   0   0 3875.11  411.06
   8   0   0 3832.82  413.46
   8   0   0 3749.12  416.36
   8   0   0 3634.74  416.46
   8   0   0 3644.84  412.76
   8   0   0 4550.54  409.96
   8   0   0 4081.29  423.26
   8   0   0 3740.73  413.76
   8   0   0 3866.41  410.56
   8   0   0 3614.84  410.86
  -8   0   1   13.10   10.60
  -8   0   1   -5.10    6.60
  -8   0   1   -2.00   11.20
  -8   0   1   -2.60   13.10
  -8   0   1   14.10   14.20
  -8   0   1    0.40    8.50
  -8   0   1   -7.40    8.40
  -8   0   1   17.70    9.90
  -8   0   1    6.90   14.00
  -8   0   1    3.50    8.00
   8   0  -1   -1.40    9.80
   8   0  -1    9.20   10.10
   8   0  -1   -2.20    8.80
   8   0  -1   -4.20   10.90
   8   0  -1  -23.10   12.30
   8   0  -1   -8.60    6.40
   8   0  -1   -5.30    7.30
   8   0  -1    3.00   11.20
   8   0  -1   -2.30    7.10
   8   0  -1    4.70   14.20
  -8   0   2  710.33   86.29
  -8   0   2  857.81   86.99
  -8   0   2  734.43   83.09
  -8   0   2  712.63   88.29
  -8   0   2  755.42   85.29
  -8   0   2  717.83   90.89
  -8   0   2  721.13   85.89
  -8   0   2  790.52   88.59
  -8   0   2  712.33   91.69
  -8   0   2  674.83   85.19
   8   0  -2  708.73   88.49
   8   0  -2  807.02   85.19
   8   0  -2  701.53   85.89
   8   0  -2  747.23   87.89
   8   0  -2  871.21   85.79
   8   0  -2  799.02   93.69
   8   0  -2  710.13   92.09
   8   0  -2  697.03   90.99
   8   0  -2  915.91   90.19
   8   0  -2  723.83   85.99
  -8   0   3    0.50   12.10
  -8   0   3   -4.10    8.80
  -8   0   3   -4.10    9.30
  -8   0   3   -2.30    8.50
  -8   0   3   20.20   16.80
  -8   0   3    6.80    6.30
  -8   0   3   -6.30    9.60
  -8   0   3   -0.60    7.60
  -8   0   3   -6.80   10.00
  -8   0   3    2.90   13.70
   8   0  -3    1.30   12.60
   8   0  -3   -5.00    7.80
   8   0  -3   11.90    8.20
   8   0  -3   21.50   16.80
   8   0  -3    3.20   14.90
   8   0  -3   -8.20   10.40
   8   0  -3   -4.00   10.20
   8   0  -3    6.10   10.00
  -8   0   4  788.52   89.99
  -8   0   4  876.11   94.99
  -8   0   4  822.02   98.49
  -8   0   4  831.22   92.39
  -8   0   4  766.62   93.29
  -8   0   4  824.92   87.99
  -8   0   4  802.82   90.79
  -8   0   4  718.93   93.49
  -8   0   4  821.82   92.49
  -8   0   4  775.42   90.79
  -8   0   4  851.11   99.19
  -8   0   4  790.22   88.09
   8   0  -4  793.92   99.49
   8   0  -4  812.52   96.99
   8   0  -4  882.31   92.79
   8   0  -4  767.82   92.29
   8   0  -4  787.62   90.89
   8   0  -4  819.42   99.29
   8   0  -4  826.82   97.09
   8   0  -4  803.32   94.29
  -8   0   5   17.90   13.10
  -8   0   5   22.00   12.00
  -8   0   5    5.80   10.90
  -8   0   5   11.00    9.90
  -8   0   5    0.60    6.50
  -8   0   5  -16.80    7.40
  -8   0   5    4.70    9.50
  -8   0   5  -12.10   14.50
  -8   0   5   -3.60    9.50
  -8   0   5   -1.10   12.30
  -8   0   5   -9.90    7.60
  -8   0   5   14.90   15.00
   8   0  -5    2.50   13.60
   8   0  -5   -2.60   10.00
   8   0  -5   12.60   15.70
   8   0  -5   16.60   10.70
   8   0  -5    0.50    7.80
   8   0  -5    3.40   15.70
   8   0  -5    3.70   10.30
   8   0  -5  -10.10   14.80
  -8   0   6  337.47   38.50
  -8   0   6  295.97   36.40
  -8   0   6  283.77   40.80
  -8   0   6  289.97   43.70
  -8   0   6  316.07   55.29
  -8   0   6  314.57   50.89
  -8   0   6  296.47   35.10
  -8   0   6  330.97   43.30
  -8   0   6  254.47   43.50
  -8   0   6  322.77   46.00
  -8   0   6  293.67   45.10
  -8   0   6  247.98   39.10
   8   0  -6  267.07   41.80
   8   0  -6  297.57   37.30
   8   0  -6  376.06   53.49
   8   0  -6  302.87   50.99
   8   0  -6  281.17   42.10
   8   0  -6  319.77   40.10
   8   0  -6  290.97   51.99
   8   0  -6  279.67   47.60
   8   0  -6  272.07   41.70
   8   0  -6  281.87   44.90
   8   0  -6  334.87   54.59
   8   0  -6  348.27   44.50
  -8   0   7   -2.40   11.50
  -8   0   7  -12.70   16.00
  -8   0   7   14.80   12.30
  -8   0   7   -4.70    8.10
  -8   0   7  -17.60   11.40
  -8   0   7   -4.30    8.90
  -8   0   7  -13.10   11.20
  -8   0   7   -0.60   10.80
  -8   0   7    5.90   11.00
   8   0  -7   -5.80   12.10
   8   0  -7    6.00   11.60
   8   0  -7  -10.20   15.10
   8   0  -7   -6.00   10.60
   8   0  -7  -15.10   13.50
   8   0  -7   -7.70    7.40
   8   0  -7   19.10   18.50
   8   0  -7   -3.50    9.10
   8   0  -7   12.10    9.90
   8   0  -7   13.80   17.60
  -8   0   8    7.30   14.10
  -8   0   8   19.40   15.60
  -8   0   8   -5.20   12.70
  -8   0   8    7.90   16.10
  -8   0   8   14.50   13.50
  -8   0   8    5.80   10.50
  -8   0   8   -6.90    8.30
  -8   0   8    8.80   11.60
  -8   0   8  -15.10   15.20
  -8   0   8   24.40   11.30
   8   0  -8   -5.50   17.50
   8   0  -8    9.30   19.00
   8   0  -8   16.80   13.70
   8   0  -8    5.50   19.50
   8   0  -8   -8.30   11.60
   8   0  -8   11.10    9.50
   8   0  -8   25.60   15.60
   8   0  -8   -0.60    9.20
   8   0  -8   -2.10   15.90
   8   0  -8   14.60   10.20
   8   0  -8    6.60   11.20
   8   0  -8    3.40   12.30
  -8   0   9   -2.70   18.20
  -8   0   9   14.00   14.90
  -8   0   9  -11.40   15.10
  -8   0   9    6.10   14.00
  -8   0   9    5.40   10.80
  -8   0   9   -5.20   10.30
  -8   0   9   12.40   25.30
  -8   0   9    2.30   17.30
  -8   0   9    5.70   13.40
   8   0  -9    6.60   15.80
   8   0  -9   18.70   19.10
   8   0  -9   10.60   10.90
   8   0  -9    0.50   15.20
   8   0  -9   -3.00   11.90
   8   0  -9    1.20   23.00
   8   0  -9   18.20   22.90
   8   0  -9    3.20   14.00
   8   0  -9   -3.20    9.10
   8   0  -9    5.30   12.40
   8   0  -9  -17.90   32.60
   8   0  -9   -5.20   17.80
  -8   0  10  745.03  108.89
  -8   0  10  844.32  106.29
  -8   0  10 1057.89  118.49
  -8   0  10  748.43  106.79
  -8   0  10  984.80  102.19
  -8   0  10  752.42  102.89
  -8   0  10 1088.29  108.79
  -8   0  10  910.11  136.89
  -8   0  10  690.23  117.89
   8   0 -10 1077.99  109.49
   8   0 -10 1002.50  113.89
   8   0 -10  758.62  104.99
   8   0 -10 1072.39  108.09
   8   0 -10 1023.00  122.59
   8   0 -10 1016.90  102.79
   8   0 -10 1147.79  141.29
   8   0 -10  749.42  101.19
  -8   0  11   39.40   20.40
  -8   0  11  -10.40   13.00
  -8   0  11  -10.00   12.50
  -8   0  11   26.50   25.00
  -8   0  11  -18.00   12.80
  -8   0  11  -31.90   22.50
  -8   0  11   -2.40   18.20
  -8   0  11   10.80   15.90
  -8   0  11   29.90   21.70
  -8   0  11    2.70   18.10
   8   0 -11   -3.40   16.20
   8   0 -11  -19.30   23.50
   8   0 -11    9.50   15.60
   8   0 -11   -1.90   29.00
   8   0 -11   11.80   11.20
   8   0 -11    7.80   15.20
   8   0 -11  -15.50   15.10
   8   0 -11   24.90   25.10
   8   0 -11    9.20   13.70
   8   0 -11   11.90   31.90
  -8   0  12  380.16   62.59
  -8   0  12  461.05   64.19
  -8   0  12  299.57   69.89
  -8   0  12  471.75   68.59
  -8   0  12  481.55   57.19
  -8   0  12  469.05   75.39
  -8   0  12  495.35   79.49
  -8   0  12  572.14   68.09
  -8   0  12  404.86   60.09
   8   0 -12  552.24   60.49
   8   0 -12  391.76  113.29
   8   0 -12  302.37   57.49
   8   0 -12  175.58   60.79
   8   0 -12  221.68   56.39
   8   0 -12  545.95   68.69
   8   0 -12  503.45   86.79
   8   0 -12  357.46   55.79
   8   0 -12  498.25   72.99
   8   0 -12  423.26   52.79
  -9   0  -9    3.00   46.40
  -9   0  -9   -8.90   28.40
  -9   0  -9    9.30   17.00
  -9   0  -9   -9.50   21.00
  -9   0  -9   -4.00   11.60
  -9   0  -9   -3.30   12.60
  -9   0  -9   -6.80   12.00
  -9   0  -9   -0.40   17.50
   9   0   9   -1.40   15.00
   9   0   9   -8.60   15.90
   9   0   9   11.10   18.20
   9   0   9  -11.80   12.70
   9   0   9  -10.20   36.20
   9   0   9   18.40   27.90
   9   0   9  -10.60   28.10
   9   0   9   13.60   27.00
   9   0   9    8.30   14.60
  -9   0  -8    4.10   14.50
  -9   0  -8   27.60   29.40
  -9   0  -8   32.60   28.70
  -9   0  -8   21.90   24.70
  -9   0  -8   -5.80   10.30
  -9   0  -8   11.80   14.00
  -9   0  -8   -3.10   11.20
  -9   0  -8  -13.50   17.30
  -9   0  -8   33.80   18.70
  -9   0  -8    3.70   14.20
   9   0   8    4.10   20.50
   9   0   8  -11.20   11.50
   9   0   8   -4.90   11.90
   9   0   8    8.00   13.60
   9   0   8    0.20   25.90
   9   0   8    3.70   10.80
   9   0   8  -14.80   14.70
   9   0   8   21.20   27.50
   9   0   8   13.60   15.00
   9   0   8    2.10   20.10
  -9   0  -7   16.80   18.00
  -9   0  -7   -7.40   14.00
  -9   0  -7    3.60   13.30
  -9   0  -7   -2.30   23.00
  -9   0  -7   11.30   11.10
  -9   0  -7  -16.90   10.00
  -9   0  -7   -8.50   11.90
  -9   0  -7  -22.80   19.40
  -9   0  -7   -3.20   20.10
  -9   0  -7   -5.30   16.30
   9   0   7   -7.10   19.60
   9   0   7    6.40   13.60
   9   0   7   -4.90   22.20
   9   0   7  -10.10   12.10
   9   0   7   16.60   20.50
   9   0   7   -3.80   11.90
   9   0   7    5.10   12.10
   9   0   7  -11.90    8.90
   9   0   7  -10.30   10.90
   9   0   7    6.00   18.40
  -9   0  -6  515.65   74.79
  -9   0  -6  662.93   65.19
  -9   0  -6  649.34   72.09
  -9   0  -6  560.74   79.99
  -9   0  -6  558.64   84.09
  -9   0  -6  631.04   69.09
  -9   0  -6  522.25   68.59
  -9   0  -6  452.85   66.39
  -9   0  -6  573.04   68.79
  -9   0  -6  747.63   78.59
   9   0   6  464.75   78.19
   9   0   6  519.45   69.69
   9   0   6  387.06   75.49
   9   0   6  580.64   71.59
   9   0   6  674.93   90.19
   9   0   6  565.84   93.69
   9   0   6  560.14   68.69
   9   0   6  591.84   70.59
   9   0   6  525.75   70.49
   9   0   6  628.44   82.49
  -9   0  -5   12.00   16.20
  -9   0  -5  -13.80    9.00
  -9   0  -5   -2.00   14.40
  -9   0  -5    5.70   13.00
  -9   0  -5   -9.40   10.30
  -9   0  -5   40.00   26.00
  -9   0  -5   -6.30   12.90
  -9   0  -5    8.80   12.50
   9   0   5   -7.70   11.50
   9   0   5   10.50   21.60
   9   0   5   -7.40    8.30
   9   0   5   -7.00   11.10
   9   0   5   -1.50   10.60
   9   0   5    4.40   15.30
   9   0   5    3.30   12.60
   9   0   5   -7.70    8.60
   9   0   5   -4.40    9.30
   9   0   5   -6.90   21.90
  -9   0  -4  338.97   49.40
  -9   0  -4  298.97   42.80
  -9   0  -4  315.77   49.99
  -9   0  -4  532.65   65.59
  -9   0  -4  274.97   37.00
  -9   0  -4  401.36   47.10
  -9   0  -4  364.06   43.80
  -9   0  -4  358.26   44.80
  -9   0  -4  282.97   48.80
  -9   0  -4  302.57   35.60
   9   0   4  231.38   42.90
   9   0   4  356.56   55.49
   9   0   4  234.58   41.50
   9   0   4  426.76   56.39
   9   0   4  305.27   61.19
   9   0   4  361.06   46.10
   9   0   4  229.58   49.50
  -9   0  -3   12.80   16.70
  -9   0  -3    0.40    9.30
  -9   0  -3  -11.50   17.40
  -9   0  -3  -10.20    9.60
  -9   0  -3   -8.50    8.90
  -9   0  -3   12.70   15.90
   9   0   3    3.40    9.40
   9   0   3   12.30   22.40
   9   0   3   -3.60    9.80
   9   0   3    0.60    9.80
   9   0   3  -24.10   16.70
   9   0   3   -7.40    9.90
   9   0   3    0.20    6.80
   9   0   3    9.10   15.00
   9   0   3   -3.80    8.30
   9   0   3  -40.00   23.10
  -9   0  -2  138.39   32.10
  -9   0  -2  138.69   25.80
  -9   0  -2  153.08   26.30
  -9   0  -2  123.29   29.20
  -9   0  -2  143.59   25.30
  -9   0  -2  146.69   34.40
   9   0   2  185.78   24.00
   9   0   2  143.89   32.40
   9   0   2  112.99   34.90
   9   0   2  161.08   28.80
   9   0   2  124.19   24.30
   9   0   2  208.08   32.80
   9   0   2  187.58   27.70
   9   0   2  150.28   25.20
  -9   0  -1    2.50   13.10
  -9   0  -1  -11.10    7.40
  -9   0  -1    8.40   13.80
  -9   0  -1   -1.80   14.90
  -9   0  -1    2.40    9.40
  -9   0  -1   -3.70    9.40
   9   0   1    9.00   18.00
   9   0   1    0.70   10.00
   9   0   1    5.80   11.90
   9   0   1   -9.00   11.00
   9   0   1   -9.60   16.20
   9   0   1    2.50    9.10
   9   0   1   10.50   12.70
   9   0   1    5.30    9.60
   9   0   1   -9.80   11.80
  -9   0   0 1247.58  138.79
  -9   0   0 1183.28  130.39
  -9   0   0 1119.29  132.19
  -9   0   0 1183.38  132.19
  -9   0   0 1228.88  134.59
  -9   0   0 1150.98  138.69
  -9   0   0 1084.79  134.09
  -9   0   0 1185.68  132.09
   9   0   0 1137.09  139.69
   9   0   0 1245.68  133.19
   9   0   0 1232.28  140.29
   9   0   0 1267.57  132.09
   9   0   0 1217.98  135.39
   9   0   0 1192.78  132.69
   9   0   0 1157.28  138.99
   9   0   0 1173.78  134.99
  -9   0   1   -3.30    9.70
  -9   0   1   -4.70    8.30
  -9   0   1   -2.40   11.40
  -9   0   1    2.10   10.00
  -9   0   1    2.00   14.90
  -9   0   1  -10.10   10.20
  -9   0   1   -7.80    7.80
  -9   0   1   -5.30    9.00
  -9   0   1   17.30   17.80
  -9   0   1   -7.40   12.60
   9   0  -1  -14.70    8.50
   9   0  -1   -0.60   16.50
   9   0  -1   -8.90    7.80
   9   0  -1   10.20   14.70
   9   0  -1    1.30   17.50
   9   0  -1    4.10   12.00
   9   0  -1   -1.50    8.50
   9   0  -1   12.50    9.70
  -9   0   2   21.50   12.30
  -9   0   2   24.20   17.90
  -9   0   2   41.30   10.60
  -9   0   2    6.50   11.60
  -9   0   2   20.00   15.20
  -9   0   2   24.60   12.40
  -9   0   2   42.90   19.70
  -9   0   2   29.60   13.10
  -9   0   2   35.20   13.20
  -9   0   2   34.80   15.90
   9   0  -2   12.90   10.60
   9   0  -2   19.90   14.20
   9   0  -2   20.60   19.50
   9   0  -2   31.20   16.10
   9   0  -2  -14.70   13.90
   9   0  -2   34.30   12.20
   9   0  -2   26.10   11.50
   9   0  -2   16.20   12.30
   9   0  -2   -2.90   13.80
   9   0  -2   60.79   19.20
  -9   0   3   -6.60   10.20
  -9   0   3   12.80   15.30
  -9   0   3   -4.60   11.20
  -9   0   3    0.70    8.60
  -9   0   3    4.80   11.20
  -9   0   3   -1.90    9.40
  -9   0   3   -1.00   10.20
  -9   0   3    8.40   17.30
  -9   0   3   13.00    8.80
  -9   0   3  -13.80    9.50
   9   0  -3  -12.70    7.70
   9   0  -3   13.10   10.10
   9   0  -3    8.80   13.00
   9   0  -3    9.30   18.90
   9   0  -3    7.60   15.40
   9   0  -3   -9.00    8.00
   9   0  -3    4.50   10.90
   9   0  -3  -12.90   14.90
  -9   0   4 1587.44  182.88
  -9   0   4 1552.74  177.58
  -9   0   4 1749.12  181.98
  -9   0   4 1540.95  195.08
  -9   0   4 1695.93  180.88
  -9   0   4 1691.63  188.78
  -9   0   4 1685.13  183.78
  -9   0   4 1601.64  181.58
  -9   0   4 1728.03  188.58
   9   0  -4 1597.84  189.48
   9   0  -4 1736.33  187.28
   9   0  -4 1574.74  187.18
   9   0  -4 1592.34  180.48
   9   0  -4 1739.23  184.98
   9   0  -4 1638.94  188.58
   9   0  -4 1730.03  182.18
   9   0  -4 1647.44  182.28
  -9   0   5    8.30    7.30
  -9   0   5  -15.10   10.00
  -9   0   5    3.20    7.40
  -9   0   5    5.40   15.20
  -9   0   5   10.60   12.50
  -9   0   5   -2.40    8.60
  -9   0   5   12.70   11.80
  -9   0   5   -2.40    9.60
  -9   0   5   18.10   10.00
  -9   0   5   -8.30   13.60
  -9   0   5  -18.90   13.40
   9   0  -5   10.50   13.40
   9   0  -5   -5.50    9.50
   9   0  -5   -6.80   15.10
   9   0  -5   -3.90    8.00
   9   0  -5   22.70   18.70
   9   0  -5   -8.90    8.60
   9   0  -5  -19.10   16.80
  -9   0   6  278.97   42.70
  -9   0   6  272.37   43.50
  -9   0   6  323.27   49.00
  -9   0   6  353.06   46.90
  -9   0   6  371.36   42.60
  -9   0   6  366.36   51.59
  -9   0   6  323.57   40.90
  -9   0   6  333.37   54.59
  -9   0   6  298.17   52.09
  -9   0   6  365.46   38.70
   9   0  -6  261.17   43.90
   9   0  -6  260.07   42.00
   9   0  -6  317.87   53.39
   9   0  -6  258.77   52.69
   9   0  -6  253.57   47.70
   9   0  -6  361.76   43.40
   9   0  -6  320.57   52.99
   9   0  -6  317.37   53.89
   9   0  -6  356.36   52.19
   9   0  -6  295.07   44.60
  -9   0   7   -2.30   11.80
  -9   0   7   -4.70   11.50
  -9   0   7   11.10   14.70
  -9   0   7    5.50   12.80
  -9   0   7  -12.60    8.90
  -9   0   7    0.10   19.20
  -9   0   7   -8.30    9.30
  -9   0   7   -3.60   11.60
  -9   0   7   28.00   26.50
   9   0  -7    1.00   11.90
   9   0  -7  -11.40   12.20
   9   0  -7   -0.20   11.40
   9   0  -7    4.60   19.80
   9   0  -7   11.40   17.00
   9   0  -7   -8.70   15.10
   9   0  -7  -10.90    9.80
   9   0  -7    7.60   16.70
   9   0  -7    1.10    8.90
   9   0  -7    8.80   14.10
   9   0  -7   -6.90    9.10
   9   0  -7   -4.00    8.00
  -9   0   8  157.08   40.90
  -9   0   8  191.08   32.10
  -9   0   8  161.18   29.90
  -9   0   8  132.09   25.00
  -9   0   8  122.59   27.40
  -9   0   8  148.09   23.40
  -9   0   8   80.69   26.90
  -9   0   8  136.89   31.30
  -9   0   8  133.79   28.90
  -9   0   8  165.88   40.40
   9   0  -8  142.79   29.30
   9   0  -8  125.69   27.60
   9   0  -8   93.89   21.30
   9   0  -8  122.39   34.70
   9   0  -8   90.49   25.60
   9   0  -8  184.48   34.20
   9   0  -8   99.79   34.60
   9   0  -8  168.38   39.70
   9   0  -8   80.69   31.40
   9   0  -8  168.68   35.20
   9   0  -8  127.59   27.40
   9   0  -8  173.88   27.00
  -9   0   9  -24.00   11.50
  -9   0   9   -1.50   10.80
  -9   0   9   23.80   28.50
  -9   0   9   -2.20   16.40
  -9   0   9  -15.20   15.50
  -9   0   9   12.30   15.10
  -9   0   9   -3.50   18.20
  -9   0   9   31.00   23.60
  -9   0   9   -1.40   12.30
  -9   0   9  -13.90   11.10
   9   0  -9  -21.40    9.60
   9   0  -9    3.20   15.40
   9   0  -9   14.30   17.10
   9   0  -9   42.40   53.19
   9   0  -9   10.50   10.80
   9   0  -9   -4.20   15.90
   9   0  -9    1.10   14.50
   9   0  -9   23.90   22.70
   9   0  -9  -12.90   26.70
   9   0  -9   -8.80   18.70
   9   0  -9  -29.10   13.00
   9   0  -9   -6.30   16.90
  -9   0  10   26.70   19.20
  -9   0  10    6.00   17.20
  -9   0  10   15.20   16.60
  -9   0  10   25.90   27.80
  -9   0  10   13.60   14.00
  -9   0  10   24.70   15.40
  -9   0  10   29.60   20.60
  -9   0  10   -7.30   17.20
  -9   0  10   -3.60   12.50
   9   0 -10   13.40   18.40
   9   0 -10   52.09   15.20
   9   0 -10   28.60   16.50
   9   0 -10   -3.80   12.00
   9   0 -10   27.30   18.50
   9   0 -10    5.20   17.00
   9   0 -10   -5.60   14.70
   9   0 -10   21.40   28.20
   9   0 -10   31.60   32.60
   9   0 -10   34.80   29.70
   9   0 -10   -9.90   18.00
  -9   0  11   18.50   29.40
  -9   0  11   30.10   25.10
  -9   0  11   -8.30   14.20
  -9   0  11   -3.50   20.10
  -9   0  11  -18.30   14.40
  -9   0  11   -0.30   20.70
  -9   0  11   14.10   18.00
  -9   0  11   35.20   22.30
  -9   0  11   11.00   15.40
   9   0 -11   -9.60   24.80
   9   0 -11   36.80   29.00
   9   0 -11   -7.60   14.70
   9   0 -11   -2.50   13.40
   9   0 -11    1.30   33.10
   9   0 -11  -14.10   10.10
   9   0 -11  -12.20   17.30
   9   0 -11   -5.20   17.30
   9   0 -11   -9.80   22.90
   9   0 -11  -17.30   15.30
  -9   0  12   19.40   22.50
  -9   0  12   19.20   21.10
  -9   0  12   44.10   18.50
  -9   0  12   16.30   28.60
  -9   0  12   42.20   32.50
  -9   0  12   10.10   22.20
  -9   0  12   25.60   22.30
   9   0 -12    3.50   18.80
   9   0 -12    1.20   38.40
   9   0 -12   15.30   17.80
   9   0 -12    3.20   28.20
   9   0 -12   40.40   33.80
   9   0 -12    2.20   18.50
   9   0 -12   40.30   19.90
   9   0 -12   -2.00   19.70
   9   0 -12   10.00   12.80
 -10   0  -8   19.00   13.20
 -10   0  -8   13.90   13.00
 -10   0  -8   18.10   16.40
 -10   0  -8   29.60   21.90
 -10   0  -8   34.60   35.40
 -10   0  -8   42.10   26.60
 -10   0  -8    8.20   17.70
 -10   0  -8   44.00   20.30
 -10   0  -8   48.30   20.30
  10   0   8    2.30   26.60
  10   0   8   17.50   29.10
  10   0   8   20.90   15.70
  10   0   8   28.20   20.70
  10   0   8   18.50   18.90
  10   0   8   -2.30   28.60
  10   0   8   -5.30   14.00
  10   0   8   16.40   17.50
 -10   0  -7   -9.10   13.40
 -10   0  -7   -6.70   11.40
 -10   0  -7   -3.50   14.90
 -10   0  -7   -0.50   15.60
 -10   0  -7   -3.40   12.30
 -10   0  -7   13.60   21.30
 -10   0  -7  -23.40   13.80
 -10   0  -7   -3.10   26.70
 -10   0  -7    9.00   12.40
 -10   0  -7   19.60   23.90
  10   0   7  -16.60   12.10
  10   0   7   -7.90   13.20
  10   0   7    2.80   23.60
  10   0   7    2.60   15.20
  10   0   7   -5.00   18.60
  10   0   7   20.20   16.30
  10   0   7    0.60   19.40
  10   0   7  -13.90   13.20
  10   0   7  -24.60   23.50
  10   0   7  -13.50   10.10
 -10   0  -6  219.48   47.30
 -10   0  -6  407.96   53.79
 -10   0  -6  365.86   61.19
 -10   0  -6  256.57   40.40
 -10   0  -6  234.58   44.40
 -10   0  -6  402.36   45.70
 -10   0  -6  281.37   42.50
 -10   0  -6  317.27   46.00
  10   0   6  299.47   58.09
  10   0   6  293.47   45.70
  10   0   6  243.58   44.10
  10   0   6  247.88   61.89
  10   0   6  356.56   45.40
  10   0   6  273.87   52.49
  10   0   6  172.98   39.00
  10   0   6  372.26   48.50
  10   0   6  255.77   50.49
  10   0   6  244.38   50.29
 -10   0  -5    2.70   14.80
 -10   0  -5  -29.40   20.10
 -10   0  -5   -7.90   10.90
 -10   0  -5   -9.30    9.70
 -10   0  -5    3.50   14.80
 -10   0  -5    7.60   20.90
 -10   0  -5    0.80   16.00
 -10   0  -5   23.30   19.30
  10   0   5   21.60   20.20
  10   0   5    9.50   20.80
  10   0   5    2.60   13.20
  10   0   5    3.70   13.10
  10   0   5   15.60   12.20
  10   0   5   -2.70   19.00
  10   0   5  -20.30   19.60
  10   0   5  -13.70   10.30
  10   0   5   14.70   15.40
  10   0   5    6.00   15.20
 -10   0  -4  350.06   47.10
 -10   0  -4  355.06   53.49
 -10   0  -4  359.26   48.20
 -10   0  -4  320.07   47.90
 -10   0  -4  326.17   55.79
 -10   0  -4  339.17   42.30
 -10   0  -4  548.85   52.39
 -10   0  -4  610.34   72.09
 -10   0  -4  372.96   54.69
 -10   0  -4  314.17   40.10
  10   0   4  277.67   54.19
  10   0   4  323.57   49.50
  10   0   4  338.77   63.89
  10   0   4  368.66   58.79
  10   0   4  353.06   49.80
  10   0   4  239.38   60.29
  10   0   4  349.27   51.89
  10   0   4  327.47   47.90
  10   0   4  388.66   52.39
  10   0   4  387.46   57.89
 -10   0  -3    2.20   15.40
 -10   0  -3   14.90   16.90
 -10   0  -3   14.20   23.60
 -10   0  -3    8.50    9.30
 -10   0  -3    2.70   11.60
 -10   0  -3   -0.10   13.50
  10   0   3  -22.20   11.60
  10   0   3    4.80   11.10
  10   0   3    5.00   19.20
  10   0   3    0.70   11.50
  10   0   3   -4.00    8.80
  10   0   3    0.30   13.00
  10   0   3    4.90   13.20
  10   0   3  -14.10   19.00
 -10   0  -2  167.28   29.00
 -10   0  -2  160.38   29.30
 -10   0  -2  189.08   38.60
 -10   0  -2  205.98   35.70
 -10   0  -2  261.07   46.10
 -10   0  -2  263.87   35.70
  10   0   2  201.78   32.70
  10   0   2  130.89   31.00
  10   0   2  178.68   38.20
  10   0   2  203.38   32.50
  10   0   2  212.68   31.40
  10   0   2  131.49   32.30
  10   0   2  231.98   44.60
  10   0   2  213.48   47.40
  10   0   2  158.68   27.00
  10   0   2  187.78   30.40
 -10   0  -1   -9.90   18.00
 -10   0  -1    9.40   16.20
 -10   0  -1   -4.20   11.30
 -10   0  -1  -12.70   13.00
 -10   0  -1   -6.20    9.10
 -10   0  -1  -16.50    8.80
  10   0   1   -0.90   10.10
  10   0   1   14.50   13.70
  10   0   1    9.00   11.60
  10   0   1   21.60   21.50
  10   0   1    8.20   11.00
  10   0   1    2.10   13.40
  10   0   1   -0.90    7.90
  10   0   1   -2.10   19.80
  10   0   1   -4.70   17.30
 -10   0   0  340.07   52.09
 -10   0   0  401.36   50.89
 -10   0   0  342.27   76.09
 -10   0   0  380.06   44.90
 -10   0   0  394.16   61.39
 -10   0   0  303.07   49.99
  10   0   0  334.47   57.19
  10   0   0  358.76   46.90
  10   0   0  370.36   44.60
  10   0   0  335.97   45.70
  10   0   0  353.16   53.49
  10   0   0  280.97   57.89
  10   0   0  424.96   52.79
  10   0   0  374.06   61.69
  10   0   0  374.76   55.29
  10   0   0  365.96   50.39
 -10   0   1   -2.80    8.40
 -10   0   1   -0.70    9.00
 -10   0   1  -10.60    9.70
 -10   0   1   -4.60   10.00
 -10   0   1   -4.00    9.30
 -10   0   1   18.40   20.70
 -10   0   1  -16.50   12.90
 -10   0   1  -12.90   10.30
 -10   0   1   14.70   17.20
 -10   0   1    9.70   11.50
  10   0  -1   15.50   20.20
  10   0  -1   -6.10   11.80
  10   0  -1   -2.20    9.30
  10   0  -1   -5.10    9.50
  10   0  -1  -14.30   13.60
  10   0  -1   -6.00   11.00
  10   0  -1   -4.60   11.00
  10   0  -1    8.80   12.10
  10   0  -1    5.20   11.00
  10   0  -1   -9.60   17.00
 -10   0   2 1381.66  151.88
 -10   0   2 1286.17  143.99
 -10   0   2 1226.58  149.88
 -10   0   2 1190.18  143.59
 -10   0   2 1351.26  144.89
 -10   0   2 1264.37  143.39
 -10   0   2 1292.57  146.29
 -10   0   2 1281.27  140.59
 -10   0   2 1201.18  146.99
 -10   0   2 1249.77  143.29
  10   0  -2 1258.67  144.09
  10   0  -2 1275.27  142.59
  10   0  -2 1264.17  146.39
  10   0  -2 1415.26  142.69
  10   0  -2 1340.47  144.59
  10   0  -2 1343.87  146.79
  10   0  -2 1371.06  152.18
  10   0  -2 1449.55  156.58
  10   0  -2 1101.69  150.48
  10   0  -2 1264.87  152.08
 -10   0   3   -6.40   10.70
 -10   0   3   11.10   15.00
 -10   0   3    8.00    9.40
 -10   0   3    2.20    8.70
 -10   0   3   12.40   18.10
 -10   0   3   -7.70   12.70
 -10   0   3   -9.10   11.00
 -10   0   3   15.30   11.80
 -10   0   3   12.70   18.10
 -10   0   3  -12.00   10.50
  10   0  -3   -2.60   13.60
  10   0  -3    0.90    9.00
  10   0  -3   18.70   20.10
  10   0  -3  -15.30   11.00
  10   0  -3   -8.40    9.00
  10   0  -3    5.30   13.20
  10   0  -3    6.00   11.50
  10   0  -3  -11.70   15.80
 -10   0   4  521.25   65.89
 -10   0   4  580.24   62.69
 -10   0   4  509.75   57.89
 -10   0   4  490.55   60.99
 -10   0   4  470.65   61.89
 -10   0   4  400.76   70.29
 -10   0   4  568.44   63.59
 -10   0   4  471.55   72.19
 -10   0   4  542.35   64.19
 -10   0   4  505.05   67.99
  10   0  -4  495.55   71.39
  10   0  -4  424.16   63.69
  10   0  -4  385.96   68.19
  10   0  -4  520.85   63.09
  10   0  -4  600.04   79.09
  10   0  -4  496.25   74.79
  10   0  -4  519.65   64.19
  10   0  -4  486.25   74.49
 -10   0   5    8.40   12.20
 -10   0   5    9.60   12.60
 -10   0   5   -0.60   18.00
 -10   0   5   17.30   13.60
 -10   0   5    0.90    9.80
 -10   0   5   14.30   14.50
 -10   0   5   15.10   16.60
 -10   0   5   -9.60    8.00
 -10   0   5    1.10   14.90
 -10   0   5   -7.90   11.30
  10   0  -5    6.50   15.80
  10   0  -5    2.40   16.80
  10   0  -5    7.90   11.50
  10   0  -5  -18.60   11.70
  10   0  -5    3.40   18.50
  10   0  -5   -0.10    9.50
  10   0  -5   16.60   14.20
  10   0  -5   -8.40   11.10
 -10   0   6  294.17   55.69
 -10   0   6  292.07   45.50
 -10   0   6  282.97   47.50
 -10   0   6  366.76   53.39
 -10   0   6  287.67   43.80
 -10   0   6  347.47   43.10
 -10   0   6  304.57   47.70
 -10   0   6  327.37   43.20
 -10   0   6  387.66   39.10
 -10   0   6  275.37   36.90
 -10   0   6  348.17   46.60
 -10   0   6  284.47   53.79
  10   0  -6  279.27   42.90
  10   0  -6  297.07   49.99
  10   0  -6  279.77   45.60
  10   0  -6  324.37   56.59
  10   0  -6  308.67   57.99
  10   0  -6  285.37   44.30
  10   0  -6  195.58   45.10
  10   0  -6  310.97   55.99
  10   0  -6  323.67   48.00
  10   0  -6  251.67   50.69
 -10   0   7  -24.70   14.30
 -10   0   7   -4.30   16.60
 -10   0   7    3.00   12.10
 -10   0   7   -1.00   11.80
 -10   0   7    9.00   10.70
 -10   0   7   -4.20   15.80
 -10   0   7   28.70   28.00
 -10   0   7    0.90   10.70
 -10   0   7   -2.80   12.20
  10   0  -7    2.90   14.50
  10   0  -7   -2.10   16.40
  10   0  -7    3.30   12.10
  10   0  -7    1.70   21.30
  10   0  -7    1.60   13.40
  10   0  -7   -0.20   11.40
  10   0  -7    7.30   22.50
  10   0  -7   10.50   18.90
  10   0  -7    2.60   14.40
  10   0  -7    1.20   10.80
 -10   0   8   51.79   19.50
 -10   0   8   81.79   25.20
 -10   0   8   36.90   24.30
 -10   0   8   59.79   19.10
 -10   0   8   34.00   21.20
 -10   0   8   23.50   18.00
 -10   0   8   53.39   15.80
 -10   0   8   63.09   20.00
 -10   0   8   21.80   27.40
  10   0  -8   96.29   23.60
  10   0  -8   91.89   30.40
  10   0  -8   26.30   26.70
  10   0  -8   43.10   18.80
  10   0  -8   94.99   23.00
  10   0  -8   53.29   21.30
  10   0  -8   92.39   33.00
  10   0  -8   43.20   31.20
  10   0  -8   58.59   24.40
  10   0  -8   31.60   19.20
  10   0  -8   55.99   26.70
 -10   0   9  -16.40   11.70
 -10   0   9   13.20   17.30
 -10   0   9   32.20   31.30
 -10   0   9   13.90   19.80
 -10   0   9   11.90   13.60
 -10   0   9   15.60   19.80
 -10   0   9   10.80   19.10
 -10   0   9  -23.20   15.90
 -10   0   9  -18.70   11.40
 -10   0   9   -6.60   15.60
  10   0  -9  -14.00   23.00
  10   0  -9  -11.70   23.90
  10   0  -9    8.00   15.60
  10   0  -9   -5.80   14.20
  10   0  -9   -5.50   17.00
  10   0  -9   -8.40   10.90
  10   0  -9    0.30   16.20
  10   0  -9    1.50   14.30
  10   0  -9  -15.10   10.30
  10   0  -9   22.60   18.60
  10   0  -9    4.00   26.60
 -10   0  10   34.80   22.90
 -10   0  10   25.20   19.20
 -10   0  10   63.59   33.50
 -10   0  10   21.50   27.70
 -10   0  10   21.60   17.80
 -10   0  10   11.60   20.30
 -10   0  10    5.90   20.10
 -10   0  10   30.80   21.80
 -10   0  10   62.09   24.50
 -10   0  10   27.20   15.50
  10   0 -10    7.60   15.80
  10   0 -10   37.30   15.10
  10   0 -10   14.30   19.50
  10   0 -10   44.10   33.10
  10   0 -10   35.70   25.50
  10   0 -10   26.90   29.40
  10   0 -10   48.70   20.70
  10   0 -10   34.60   28.80
  10   0 -10   -1.60   23.30
  10   0 -10   33.90   16.40
  10   0 -10   38.10   21.80
  10   0 -10   22.10   19.30
 -10   0  11    3.20   24.20
 -10   0  11   14.80   22.70
 -10   0  11   -4.80   27.90
 -10   0  11  -14.40   14.20
 -10   0  11    6.90   17.10
 -10   0  11   -0.30   19.80
 -10   0  11   40.20   24.20
  10   0 -11   -5.90   10.00
  10   0 -11    7.70   15.70
  10   0 -11  -10.70   12.80
  10   0 -11   33.00   33.90
  10   0 -11    3.90   19.10
  10   0 -11    7.00   32.80
  10   0 -11   -0.90   20.60
  10   0 -11   -8.00   19.40
  10   0 -11   -3.30   28.90
 -11   0  -7   10.90   26.50
 -11   0  -7   26.40   51.19
 -11   0  -7    6.50   29.20
 -11   0  -7    3.80   20.00
 -11   0  -7   15.00   19.10
 -11   0  -7    6.20   13.80
  11   0   7    0.40   18.90
  11   0   7  -11.80   20.70
  11   0   7  -20.80   22.10
  11   0   7  -11.60   13.10
  11   0   7  -38.40   27.50
  11   0   7   13.10   16.80
  11   0   7  -11.40   23.50
  11   0   7   10.30   19.20
  11   0   7    7.80   15.80
 -11   0  -6   48.90   26.20
 -11   0  -6   23.50   14.20
 -11   0  -6   40.40   22.50
 -11   0  -6   18.10   18.00
 -11   0  -6   26.00   16.90
 -11   0  -6    5.90   17.60
 -11   0  -6   33.80   25.70
 -11   0  -6   37.10   30.60
  11   0   6   42.60   18.80
  11   0   6   24.50   18.80
  11   0   6   79.89   29.90
  11   0   6   33.10   24.10
  11   0   6   33.70   17.00
  11   0   6   24.80   30.40
  11   0   6   30.60   19.50
  11   0   6   -3.30   15.00
  11   0   6   45.20   22.60
 -11   0  -5  -18.00   16.20
 -11   0  -5  -27.60   19.40
 -11   0  -5   39.80   27.40
 -11   0  -5  -13.10   12.30
 -11   0  -5   17.00   16.20
 -11   0  -5   12.60   15.40
  11   0   5   14.60   20.70
  11   0   5    7.50   14.80
  11   0   5    2.80   13.40
  11   0   5   42.20   26.50
  11   0   5    0.00   12.90
  11   0   5  -13.20   21.80
  11   0   5  -14.00   19.80
  11   0   5   -3.30   11.80
  11   0   5    1.60   13.00
  11   0   5   11.90   15.70
 -11   0  -4  236.78   26.90
 -11   0  -4  240.88   34.70
 -11   0  -4  184.78   32.60
 -11   0  -4  345.97   53.89
 -11   0  -4  184.38   38.60
 -11   0  -4  211.38   35.70
 -11   0  -4  153.18   38.40
 -11   0  -4  272.67   32.70
  11   0   4   81.89   40.10
  11   0   4  157.98   40.20
  11   0   4  238.08   37.90
  11   0   4  176.68   32.80
  11   0   4  247.98   51.79
  11   0   4  214.08   34.60
  11   0   4  161.68   35.90
  11   0   4  132.99   40.90
  11   0   4  212.58   40.80
  11   0   4  151.48   36.10
 -11   0  -3   -2.40   16.60
 -11   0  -3    9.10   12.10
 -11   0  -3   -1.70   11.20
 -11   0  -3  -15.20   15.20
 -11   0  -3   -2.00   10.20
 -11   0  -3   11.00   19.50
 -11   0  -3   21.90   18.40
 -11   0  -3  -37.30   21.30
  11   0   3   -8.90   10.30
  11   0   3  -12.70   11.00
  11   0   3   12.60   19.60
  11   0   3   -3.80   11.40
  11   0   3  -15.90   17.70
  11   0   3   -8.50   10.20
  11   0   3   29.40   26.60
  11   0   3   -2.00   13.20
 -11   0  -2  185.38   40.70
 -11   0  -2   85.39   26.40
 -11   0  -2  168.68   54.49
 -11   0  -2   89.19   20.20
 -11   0  -2   81.39   27.00
 -11   0  -2  101.49   27.40
 -11   0  -2  127.99   23.70
 -11   0  -2  118.39   28.80
  11   0   2  131.89   36.70
  11   0   2   88.29   21.30
  11   0   2   57.79   31.30
  11   0   2   73.79   27.60
  11   0   2  103.79   25.60
  11   0   2  105.59   22.40
  11   0   2  120.79   25.10
  11   0   2  111.79   27.90
 -11   0  -1   -5.60    8.30
 -11   0  -1  -11.40   11.60
 -11   0  -1  -10.40   14.40
 -11   0  -1  -41.80   17.30
 -11   0  -1   -0.80    9.70
 -11   0  -1   21.00   15.20
 -11   0  -1    3.60   14.70
 -11   0  -1  -28.40   12.60
  11   0   1    4.30    9.70
  11   0   1  -12.50   10.80
  11   0   1    8.80   21.30
  11   0   1   -3.90   20.90
  11   0   1   -1.50   11.80
  11   0   1    6.30   12.70
  11   0   1   12.00   11.60
  11   0   1    2.90   15.50
 -11   0   0  115.59   27.40
 -11   0   0  193.08   41.90
 -11   0   0  154.88   30.20
 -11   0   0  135.99   31.00
 -11   0   0  161.48   26.90
 -11   0   0  230.88   32.80
 -11   0   0  127.49   23.20
 -11   0   0  149.79   26.10
  11   0   0  167.88   27.90
  11   0   0  104.59   27.60
  11   0   0  118.29   24.50
  11   0   0  101.49   25.00
  11   0   0   87.59   33.80
  11   0   0  144.19   37.70
  11   0   0  148.29   36.20
  11   0   0  102.69   27.70
 -11   0   1    5.60   11.70
 -11   0   1   25.10   17.40
 -11   0   1   -0.20   11.10
 -11   0   1   -0.20   14.60
 -11   0   1  -15.40   23.40
 -11   0   1   -1.40   11.10
 -11   0   1   16.40   15.20
 -11   0   1   -3.10   11.30
  11   0  -1   -8.60    9.50
  11   0  -1    2.30   19.80
  11   0  -1    7.50   11.40
  11   0  -1  -13.60   10.40
  11   0  -1    3.30   12.80
  11   0  -1    2.10   15.80
  11   0  -1   13.90   13.20
  11   0  -1  -19.20   15.20
 -11   0   2 1729.03  181.58
 -11   0   2 1553.54  187.88
 -11   0   2 1568.54  185.58
 -11   0   2 1753.22  178.38
 -11   0   2 1617.14  181.48
 -11   0   2 1568.04  180.88
 -11   0   2 1672.03  183.98
 -11   0   2 1734.73  182.88
  11   0  -2 1493.45  181.38
  11   0  -2 1720.93  182.28
  11   0  -2 1563.04  190.28
  11   0  -2 1641.84  190.68
  11   0  -2 1724.03  191.28
  11   0  -2 1609.64  180.18
  11   0  -2 1613.24  184.28
  11   0  -2 1568.24  185.78
 -11   0   3    2.70    9.30
 -11   0   3   24.60   23.70
 -11   0   3   14.60   12.40
 -11   0   3   -9.50   15.30
 -11   0   3   19.30   19.90
 -11   0   3   12.80   13.80
 -11   0   3    3.50   15.00
 -11   0   3  -25.50    9.60
 -11   0   3    3.60   11.40
  11   0  -3  -13.20   10.80
  11   0  -3   -3.60   11.00
  11   0  -3    0.70    9.50
  11   0  -3    2.90   13.30
  11   0  -3    0.30   16.90
  11   0  -3   -6.40   10.10
  11   0  -3   -5.20   16.50
  11   0  -3  -17.00   19.30
 -11   0   4  772.52  104.79
 -11   0   4  710.83   98.69
 -11   0   4  837.52   96.79
 -11   0   4  861.01   97.49
 -11   0   4  847.12   97.09
 -11   0   4  793.02   98.29
 -11   0   4 1077.79  111.79
 -11   0   4  842.62  101.49
 -11   0   4 1130.59  101.19
 -11   0   4  793.72   92.59
  11   0  -4  734.83  101.89
  11   0  -4  557.84  104.39
  11   0  -4  862.01  101.19
  11   0  -4  815.02  107.29
  11   0  -4  779.42   97.39
  11   0  -4  859.51  108.89
  11   0  -4  875.71   98.69
  11   0  -4  830.92   95.99
 -11   0   5    9.90   10.40
 -11   0   5   15.60   17.30
 -11   0   5  -11.60   10.70
 -11   0   5   -7.40   16.80
 -11   0   5  -16.80   11.20
 -11   0   5  -15.30   13.50
 -11   0   5    9.80   11.20
 -11   0   5    0.30   12.80
 -11   0   5  -32.60   19.90
 -11   0   5    7.60   15.30
  11   0  -5    5.40   17.10
  11   0  -5  -16.10   13.70
  11   0  -5  -24.60   18.10
  11   0  -5  -11.30   10.60
  11   0  -5   16.00   21.10
  11   0  -5   -3.30    9.40
  11   0  -5  -12.70   12.30
  11   0  -5  -20.00    9.80
 -11   0   6   26.40   15.40
 -11   0   6   -2.50   11.20
 -11   0   6   -3.40   15.60
 -11   0   6    6.60   14.40
 -11   0   6   12.90    9.90
 -11   0   6   16.20   24.50
 -11   0   6  -19.40   11.20
 -11   0   6   22.60   17.70
 -11   0   6   35.10   20.60
 -11   0   6   -3.80   11.40
  11   0  -6  -17.80   10.20
  11   0  -6   13.80   14.70
  11   0  -6   -4.90   14.60
  11   0  -6   20.80   13.20
  11   0  -6   19.20   23.60
  11   0  -6   -3.00   23.20
  11   0  -6    1.80   12.90
  11   0  -6    0.30   19.80
 -11   0   7  -13.50   12.30
 -11   0   7  -14.50   17.00
 -11   0   7    7.90   12.60
 -11   0   7   -0.10   14.90
 -11   0   7   -4.60   14.30
 -11   0   7   48.30   29.70
 -11   0   7  -23.00   11.10
 -11   0   7  -10.60   16.80
  11   0  -7  -14.30   10.90
  11   0  -7  -12.00   19.70
  11   0  -7   -4.70   24.30
  11   0  -7    6.50   17.20
  11   0  -7  -10.30   19.50
  11   0  -7  -21.80   24.90
  11   0  -7   17.00   18.40
  11   0  -7   -3.80   12.30
  11   0  -7    3.80   15.70
  11   0  -7   30.20   19.90
 -11   0   8   16.00   16.00
 -11   0   8   17.50   16.50
 -11   0   8   62.69   24.30
 -11   0   8   28.60   20.50
 -11   0   8   26.50   19.50
 -11   0   8   16.60   13.60
 -11   0   8    7.80   19.20
 -11   0   8   12.70   13.70
 -11   0   8   23.10   29.50
  11   0  -8   26.00   17.80
  11   0  -8   27.60   26.00
  11   0  -8   30.20   19.90
  11   0  -8    7.00   15.80
  11   0  -8    9.50   18.60
  11   0  -8   31.90   24.50
  11   0  -8   67.99   31.80
  11   0  -8   38.60   30.40
  11   0  -8   18.00   25.80
  11   0  -8   23.10   15.20
 -11   0   9    2.60   19.10
 -11   0   9    4.00   16.50
 -11   0   9   -9.50   27.40
 -11   0   9   17.50   20.60
 -11   0   9  -14.40   17.30
 -11   0   9   -5.90   14.00
 -11   0   9    8.40   13.80
 -11   0   9   11.20   19.70
 -11   0   9  -29.60   17.20
 -11   0   9  -16.40   16.60
  11   0  -9    6.80   19.30
  11   0  -9   14.30   14.50
  11   0  -9   -4.00   19.80
  11   0  -9   -7.80   16.00
  11   0  -9   -0.30   14.70
  11   0  -9   23.70   25.30
  11   0  -9   -6.70   16.20
  11   0  -9  -13.00   22.90
  11   0  -9   23.60   28.50
 -11   0  10   -3.90   19.40
 -11   0  10  -21.30   15.60
 -11   0  10  -11.60   18.90
 -11   0  10   -6.00   22.90
 -11   0  10  -26.80   13.30
 -11   0  10   -3.70   27.80
 -11   0  10  -20.30   20.40
  11   0 -10  -25.00   17.00
  11   0 -10   16.70   28.20
  11   0 -10    3.80   16.40
  11   0 -10  -17.10   26.30
  11   0 -10    5.10   27.50
  11   0 -10   -5.70   15.80
  11   0 -10   14.30   21.90
  11   0 -10    3.60   17.10
  11   0 -10   -7.70   12.00
 -12   0  -6   -6.70   15.80
 -12   0  -6  -13.20   11.30
 -12   0  -6   10.00   19.00
 -12   0  -6    1.10   19.00
 -12   0  -6   18.50   31.20
  12   0   6   14.40   17.40
  12   0   6    2.10   15.10
  12   0   6   -5.40   20.60
  12   0   6    4.90   15.50
  12   0   6  -39.60   30.60
  12   0   6  -17.20   19.20
  12   0   6    1.20   18.10
  12   0   6   -3.30   26.90
 -12   0  -5   12.90   17.90
 -12   0  -5   22.00   17.20
 -12   0  -5   -3.50   11.20
 -12   0  -5   26.90   29.00
 -12   0  -5  -14.40   21.50
 -12   0  -5  -17.20   19.80
 -12   0  -5  -11.40   15.50
 -12   0  -5  -14.80   16.90
  12   0   5  -19.70   13.60
  12   0   5   -5.20   24.40
  12   0   5  -15.90   17.40
  12   0   5   12.20   19.30
  12   0   5  -12.20   30.70
  12   0   5  -24.60   14.30
  12   0   5   13.40   18.80
  12   0   5    0.80   15.00
  12   0   5  -17.10   16.50
  12   0   5  -46.50   24.80
 -12   0  -4  -20.00   13.50
 -12   0  -4  -12.40   18.40
 -12   0  -4  -20.60   14.10
 -12   0  -4   -2.20   10.90
 -12   0  -4   12.00    8.80
 -12   0  -4    1.00   17.10
 -12   0  -4   22.00   17.80
 -12   0  -4   -9.20   10.80
 -12   0  -4  -36.10   19.30
  12   0   4    1.60   13.70
  12   0   4  -11.60   14.00
  12   0   4  -33.70   17.90
  12   0   4  -11.40   11.60
  12   0   4  -17.40   15.70
  12   0   4    1.70   17.30
  12   0   4    9.20   19.30
  12   0   4   -6.80   14.50
  12   0   4   -2.40   25.60
  12   0   4   10.00   33.50
 -12   0  -3   -9.50   15.90
 -12   0  -3   -7.00   10.30
 -12   0  -3   -9.70   16.40
 -12   0  -3  -33.30   29.90
 -12   0  -3    2.30   15.60
 -12   0  -3  -10.00   10.80
 -12   0  -3  -21.50   14.10
 -12   0  -3  -37.90   22.10
  12   0   3   27.10   16.50
  12   0   3   23.90   25.70
  12   0   3   -2.80   21.40
  12   0   3    8.80   17.00
  12   0   3   -4.90   23.20
  12   0   3   11.90   17.90
  12   0   3  -14.30   13.60
  12   0   3   -3.30   12.40
  12   0   3   22.90   25.30
 -12   0  -2   89.39   20.40
 -12   0  -2  123.79   26.60
 -12   0  -2  139.69   25.30
 -12   0  -2  105.29   28.80
 -12   0  -2   77.99   34.00
 -12   0  -2  198.38   41.10
 -12   0  -2  104.29   23.20
 -12   0  -2   56.79   25.80
  12   0   2   83.49   22.20
  12   0   2  124.79   30.60
  12   0   2  102.39   24.20
  12   0   2   79.39   23.40
  12   0   2   82.29   31.70
  12   0   2   35.00   27.70
  12   0   2   87.29   25.50
  12   0   2   80.49   33.70
 -12   0  -1    7.50   18.80
 -12   0  -1    1.70   12.80
 -12   0  -1  -12.80    9.20
 -12   0  -1  -22.90   22.90
 -12   0  -1    8.00   16.00
 -12   0  -1    1.60   13.90
 -12   0  -1   13.60   33.20
 -12   0  -1   14.10   16.40
  12   0   1  -17.00   12.10
  12   0   1    8.30   13.10
  12   0   1  -12.30   11.30
  12   0   1   21.70   27.30
  12   0   1   -4.10   20.90
  12   0   1    3.90   21.30
  12   0   1   -4.00   13.50
  12   0   1   27.60   18.90
 -12   0   0 1961.90  179.78
 -12   0   0 1441.06  161.88
 -12   0   0 1331.37  163.18
 -12   0   0 1855.11  167.38
 -12   0   0 1283.87  169.88
 -12   0   0 1539.35  167.68
 -12   0   0 1490.95  163.78
  12   0   0 1354.66  167.48
  12   0   0 1257.07  174.28
  12   0   0 1443.96  165.68
  12   0   0 1396.36  175.68
  12   0   0 1460.15  165.38
  12   0   0 1398.06  168.08
  12   0   0 1503.95  163.88
  12   0   0 1474.55  175.28
 -12   0   1  -29.20   17.10
 -12   0   1   -3.80   10.90
 -12   0   1    2.30   24.40
 -12   0   1    3.50   12.60
 -12   0   1   -6.00   13.50
 -12   0   1    7.20   17.20
  12   0  -1  -10.60   21.20
  12   0  -1    0.00   14.80
  12   0  -1  -20.00   14.60
  12   0  -1   10.70   19.90
  12   0  -1    3.60   10.70
  12   0  -1   16.90   13.70
  12   0  -1    2.00   13.10
  12   0  -1   17.20   14.90
 -12   0   2 1032.50  124.19
 -12   0   2  998.60  131.69
 -12   0   2 1473.05  131.29
 -12   0   2  977.10  123.89
 -12   0   2 1290.17  127.09
 -12   0   2 1165.88  121.69
 -12   0   2 1188.08  127.09
 -12   0   2  943.71  128.69
 -12   0   2 1560.54  141.39
 -12   0   2 1060.89  124.39
  12   0  -2 1083.29  125.59
  12   0  -2 1020.90  129.59
  12   0  -2  974.20  134.39
  12   0  -2 1071.29  125.59
  12   0  -2 1024.20  123.09
  12   0  -2 1010.40  127.49
  12   0  -2 1050.79  135.69
  12   0  -2  834.62  137.09
 -12   0   3  -11.80   19.30
 -12   0   3   42.40   16.80
 -12   0   3   14.10   17.50
 -12   0   3    1.90   14.20
 -12   0   3  -13.30   13.20
 -12   0   3   -1.20   10.10
 -12   0   3  -43.90   19.70
 -12   0   3   -0.40   13.10
 -12   0   3   -4.90   11.50
 -12   0   3    2.70   17.00
  12   0  -3    0.80   10.20
  12   0  -3  -11.10   21.70
  12   0  -3   14.50   15.20
  12   0  -3    6.20   16.60
  12   0  -3  -12.80   20.10
  12   0  -3  -38.50   17.50
  12   0  -3    8.80   15.10
  12   0  -3    3.30   14.10
 -12   0   4  731.73   86.19
 -12   0   4  946.21   97.59
 -12   0   4  720.93   90.79
 -12   0   4  701.43   90.59
 -12   0   4  680.23   91.39
 -12   0   4  695.93   89.69
 -12   0   4  645.94   93.79
 -12   0   4  911.61  106.09
 -12   0   4  916.31   94.29
 -12   0   4  579.04  101.09
  12   0  -4  651.23   91.29
  12   0  -4  905.01   94.29
  12   0  -4  946.61   98.59
  12   0  -4  921.21  107.79
  12   0  -4  585.34  100.29
  12   0  -4  964.60   92.29
  12   0  -4  694.53  107.79
  12   0  -4  562.04  101.29
 -12   0   5   12.10   13.80
 -12   0   5   -9.50   14.00
 -12   0   5    7.20   14.60
 -12   0   5   -2.20    9.50
 -12   0   5   -2.50   12.70
 -12   0   5   -2.10   12.80
 -12   0   5   13.00   21.30
 -12   0   5    2.60   20.10
 -12   0   5    0.10   17.60
 -12   0   5   -3.40   26.90
  12   0  -5   -1.00   18.60
  12   0  -5   25.70   23.30
  12   0  -5    2.00   24.00
  12   0  -5  -13.60   13.00
  12   0  -5   13.80   17.40
  12   0  -5    7.90   16.80
  12   0  -5   -9.90   12.40
  12   0  -5  -14.50   20.00
 -12   0   6    5.30   13.10
 -12   0   6   59.59   26.00
 -12   0   6   40.70   23.60
 -12   0   6   49.90   13.80
 -12   0   6   24.50   17.50
 -12   0   6   37.50   20.10
 -12   0   6   36.10   21.90
 -12   0   6   34.70   17.30
 -12   0   6   10.40   18.70
 -12   0   6   44.90   30.60
  12   0  -6   48.90   32.70
  12   0  -6   60.49   26.00
  12   0  -6   12.10   17.30
  12   0  -6   49.80   19.60
  12   0  -6   71.39   33.50
  12   0  -6   60.19   22.30
  12   0  -6   38.80   30.50
 -12   0   7    8.70   30.10
 -12   0   7   -6.10   19.80
 -12   0   7  -20.80   16.20
 -12   0   7    4.50   21.60
 -12   0   7    3.90   16.10
 -12   0   7  -20.10    9.30
 -12   0   7    0.80   22.60
 -12   0   7  -14.20   17.30
  12   0  -7  -16.40   29.30
  12   0  -7   -4.70   22.90
  12   0  -7  -14.50   21.90
  12   0  -7    4.20   16.30
  12   0  -7   -3.70   24.80
  12   0  -7    1.70   14.80
  12   0  -7   -6.70   16.80
  12   0  -7   -3.30   12.30
  12   0  -7   -7.80   16.70
  12   0  -7  -35.80   22.20
 -12   0   8   -0.80   22.30
 -12   0   8    6.90   16.30
 -12   0   8   20.00   19.20
 -12   0   8   -9.30   18.50
 -12   0   8  -22.10   26.40
 -12   0   8    8.10   22.70
 -12   0   8   -4.40   15.40
 -12   0   8   -9.30   17.10
  12   0  -8   -5.10   18.30
  12   0  -8    1.80   29.20
  12   0  -8  -11.00   15.90
  12   0  -8  -21.40   23.50
  12   0  -8    0.50   29.50
  12   0  -8   17.00   15.20
  12   0  -8   -5.60   16.20
  12   0  -8  -11.90   25.80
  12   0  -8   20.80   16.50
  12   0  -8   -5.80   19.20
 -12   0   9   -7.90   20.90
 -12   0   9   -3.50   21.10
 -12   0   9   33.10   34.20
 -12   0   9    3.30   40.40
 -12   0   9    0.10   22.30
 -12   0   9   24.90   20.80
 -12   0   9  -12.70   13.60
  12   0  -9   -1.70   19.50
  12   0  -9    4.10   29.30
  12   0  -9   10.60   16.10
  12   0  -9   17.00   22.00
  12   0  -9    2.10   13.70
  12   0  -9   -1.60   18.20
  12   0  -9   -6.50   26.90
  12   0  -9  -25.60   21.70
  12   0  -9   -7.60   16.80
 -13   0  -4    1.80   27.00
 -13   0  -4   45.50   25.60
 -13   0  -4   39.40   17.30
 -13   0  -4    6.20   13.00
 -13   0  -4   82.59   26.90
 -13   0  -4    8.00   19.50
 -13   0  -4   34.50   11.70
 -13   0  -4   34.10   18.10
  13   0   4   25.40   20.90
  13   0   4   32.30   28.30
  13   0   4   -7.20   30.50
  13   0   4   50.09   20.60
  13   0   4   28.60   32.70
  13   0   4   -5.00   15.80
  13   0   4   62.79   27.70
  13   0   4   16.60   20.40
 -13   0  -3  -14.60   15.30
 -13   0  -3  -15.80   16.40
 -13   0  -3    2.60   15.80
 -13   0  -3  -21.90    8.20
 -13   0  -3   -8.10   16.10
 -13   0  -3   -9.60   25.50
 -13   0  -3    7.60   13.60
 -13   0  -3   -1.60   24.50
 -13   0  -3  -10.00   20.40
 -13   0  -3   30.10   14.60
  13   0   3  -21.60   23.90
  13   0   3  -11.20   29.50
  13   0   3  -14.40   17.30
  13   0   3  -21.60   17.20
  13   0   3  -17.10   12.70
  13   0   3   33.40   23.20
  13   0   3    7.10   15.70
  13   0   3   -4.20   19.20
  13   0   3    9.90   28.10
  13   0   3  -10.20   17.70
 -13   0  -2  330.37   49.50
 -13   0  -2  250.67   38.40
 -13   0  -2  235.18   51.59
 -13   0  -2  333.77   49.99
 -13   0  -2  191.38   38.40
 -13   0  -2  326.87   42.50
 -13   0  -2  239.78   49.50
 -13   0  -2  263.97   40.80
  13   0   2  275.47   42.10
  13   0   2  281.07   48.70
  13   0   2  230.48   45.10
  13   0   2  240.28   56.79
  13   0   2  181.58   40.30
  13   0   2  245.48   39.40
  13   0   2  218.48   58.49
  13   0   2  212.08   52.59
 -13   0  -1   -4.50   16.50
 -13   0  -1   -5.30   31.40
 -13   0  -1   16.10   28.20
 -13   0  -1   13.60   19.00
 -13   0  -1   26.90   18.30
 -13   0  -1   12.50   20.90
 -13   0  -1  -10.30   19.90
 -13   0  -1   -7.00   11.70
  13   0   1   -9.80   15.20
  13   0   1  -11.80   13.00
  13   0   1  -14.00   13.40
  13   0   1    1.40   20.90
  13   0   1    4.00   22.70
  13   0   1    5.30   17.00
  13   0   1  -15.10   14.70
 -13   0   0  263.67   39.70
 -13   0   0  156.98   41.10
 -13   0   0  227.68   42.60
 -13   0   0  159.58   33.20
 -13   0   0  237.88   37.40
 -13   0   0  212.28   41.50
 -13   0   0  210.48   33.60
 -13   0   0  301.67   55.19
  13   0   0  202.58   36.70
  13   0   0  177.48   46.50
  13   0   0  152.68   38.20
  13   0   0  212.28   53.99
  13   0   0  205.08   40.10
  13   0   0  255.77   35.90
  13   0   0  194.88   37.20
 -13   0   1   -5.80   10.40
 -13   0   1    1.00   16.40
 -13   0   1  -20.80   25.60
 -13   0   1   17.90   17.30
 -13   0   1  -17.30   20.40
 -13   0   1   19.80   20.00
  13   0  -1   -6.60   14.60
  13   0  -1  -28.90   20.80
  13   0  -1    6.00   15.60
  13   0  -1    8.10   23.90
  13   0  -1   -5.60   12.00
  13   0  -1    0.60   15.00
  13   0  -1   -0.40   25.10
  13   0  -1  -13.10   14.80
 -13   0   2  622.84   77.29
 -13   0   2  668.13   71.29
 -13   0   2  618.54   90.49
 -13   0   2  702.23   80.49
 -13   0   2  429.76   82.59
 -13   0   2  808.02   79.09
 -13   0   2  471.55   75.39
 -13   0   2  671.63   76.59
 -13   0   2  524.75   77.29
  13   0  -2  595.94   76.89
  13   0  -2  548.55   91.29
  13   0  -2  664.33   74.19
  13   0  -2  307.67   75.99
  13   0  -2  601.64  108.69
  13   0  -2  547.35   78.19
  13   0  -2  740.93   82.09
  13   0  -2  589.74   93.19
 -13   0   3   -5.50   13.50
 -13   0   3   -9.10   15.20
 -13   0   3   18.40   27.80
 -13   0   3   10.70   19.10
 -13   0   3  -13.00   17.00
 -13   0   3    4.40   17.20
 -13   0   3  -17.10   13.20
 -13   0   3    3.40   11.20
 -13   0   3   19.80   19.80
 -13   0   3   43.70   22.80
  13   0  -3  -12.70   15.60
  13   0  -3    7.10   26.20
  13   0  -3   14.90   25.40
  13   0  -3    2.60   16.20
  13   0  -3   15.70   13.90
  13   0  -3   -0.50   20.40
  13   0  -3   -5.60   13.80
 -13   0   4  142.89   44.70
 -13   0   4  232.18   34.80
 -13   0   4  158.68   40.30
 -13   0   4  336.77   45.40
 -13   0   4  294.27   46.20
 -13   0   4  252.17   53.29
 -13   0   4  280.97   43.10
 -13   0   4  177.88   44.20
 -13   0   4  206.58   39.90
 -13   0   4  312.67   47.40
  13   0  -4  217.28   40.20
  13   0  -4  237.78   44.60
  13   0  -4  199.28   52.99
  13   0  -4  222.98   54.69
  13   0  -4  289.77   44.60
  13   0  -4  253.57   39.60
  13   0  -4  312.77   56.29
  13   0  -4  303.47   56.99
 -13   0   5   35.60   20.30
 -13   0   5    9.40   20.60
 -13   0   5    9.00   16.50
 -13   0   5   -5.80   16.60
 -13   0   5  -31.70   16.90
 -13   0   5   -1.70   20.50
 -13   0   5    4.10   27.90
 -13   0   5   21.00   21.70
 -13   0   5   -1.50   17.20
 -13   0   5    5.40   11.20
  13   0  -5   -6.50   13.50
  13   0  -5  -12.00   23.30
  13   0  -5    8.10   17.80
  13   0  -5   -1.30   24.30
  13   0  -5   11.80   16.60
  13   0  -5   19.90   28.90
  13   0  -5   -9.50   26.70
  13   0  -5  -11.60   14.30
 -13   0   6   -0.90   20.00
 -13   0   6   -4.30   10.40
 -13   0   6   22.60   23.30
 -13   0   6    3.10   18.00
 -13   0   6   16.70   16.00
 -13   0   6  -26.50   14.70
 -13   0   6   -2.50   21.80
 -13   0   6  -12.50   19.50
 -13   0   6   27.40   33.70
  13   0  -6   17.40   21.40
  13   0  -6   -1.60   18.00
  13   0  -6    2.40   38.80
  13   0  -6   13.40   30.20
  13   0  -6   41.50   30.90
  13   0  -6    3.50   23.70
  13   0  -6  -11.00   13.80
  13   0  -6   19.50   30.90
 -13   0   7  -44.00   26.50
 -13   0   7   -1.40   19.40
 -13   0   7   17.20   22.70
 -13   0   7   -5.10   10.70
 -13   0   7   -0.70   26.70
 -13   0   7  -14.10   20.50
 -13   0   7  -14.30   13.50
 -13   0   7   -3.10   19.90
 -13   0   7   -7.70   17.60
  13   0  -7   -7.00   14.80
  13   0  -7  -25.70   17.00
  13   0  -7  -14.60   28.40
  13   0  -7   10.30   19.10
  13   0  -7   -3.90   15.20
  13   0  -7  -22.00   17.70
  13   0  -7   -2.80   26.60
  13   0  -7  -20.90   18.80
  13   0  -7   23.40   29.90
 -13   0   8   24.90   25.70
 -13   0   8   71.09   28.00
 -13   0   8   16.60   24.90
  13   0  -8   42.90   19.70
  13   0  -8   81.09   32.40
  13   0  -8   36.60   22.90
  13   0  -8   34.40   26.70
  13   0  -8   29.40   24.00
  13   0  -8  124.99   46.90
  13   0  -8   55.19   22.00
 -14   0  -2 1261.57  127.99
 -14   0  -2 1098.59  133.49
 -14   0  -2 1069.49  131.19
 -14   0  -2 1369.66  145.69
 -14   0  -2 1159.18  130.19
 -14   0  -2 1057.19  125.89
  14   0   2 1270.87  136.79
  14   0   2  825.72  128.69
  14   0   2 1108.09  129.99
  14   0   2 1197.28  129.29
  14   0   2  810.62  144.79
  14   0   2 1061.79  141.79
 -14   0  -1    1.50   17.40
 -14   0  -1   19.80   24.70
 -14   0  -1    2.50   13.20
 -14   0  -1   -0.80   17.90
 -14   0  -1    7.20   29.70
 -14   0  -1  -18.20   18.60
  14   0   1  -19.70   21.30
  14   0   1  -25.20   13.90
  14   0   1   17.90   30.20
  14   0   1    8.30   15.10
  14   0   1   -8.40   18.20
  14   0   1  -15.60   16.20
  14   0   1   -1.50   17.30
 -14   0   0  255.07   55.99
 -14   0   0  352.46   53.89
 -14   0   0  411.06   51.09
 -14   0   0  305.97   43.70
 -14   0   0  378.06   54.69
 -14   0   0  248.38   55.09
 -14   0   0  283.47   46.90
 -14   0   0  320.57   47.90
  14   0   0  287.77   70.49
  14   0   0  208.88   45.50
  14   0   0  319.37   56.39
  14   0   0  257.27   62.69
  14   0   0  322.07   67.79
 -14   0   1   11.00   20.80
 -14   0   1   29.70   16.20
 -14   0   1   -2.60   23.20
 -14   0   1   32.10   23.00
 -14   0   1   17.00   19.10
 -14   0   1   10.20   20.60
 -14   0   1  -11.30   30.20
 -14   0   1  -14.30   14.30
  14   0  -1   17.20   16.60
  14   0  -1  -35.90   26.00
  14   0  -1   -7.20   18.20
  14   0  -1   -7.70   15.50
  14   0  -1  -26.30   14.70
  14   0  -1   -5.60   25.60
  14   0  -1   14.30   21.20
  14   0  -1  -15.60   26.70
 -14   0   2    8.30   22.70
 -14   0   2  -13.00   16.50
 -14   0   2   -1.50   20.30
 -14   0   2  -21.20   28.10
 -14   0   2   23.70   15.10
 -14   0   2  -27.90   18.20
  14   0  -2   18.40   15.30
  14   0  -2   15.80   22.90
  14   0  -2   -8.70   25.70
  14   0  -2  -13.70   17.10
  14   0  -2   22.70   32.20
  14   0  -2   44.50   31.20
  14   0  -2   -7.50   16.80
  14   0  -2    1.80   15.90
 -14   0   3  -28.40   19.10
 -14   0   3    5.20   12.20
 -14   0   3    7.30   19.30
 -14   0   3  -45.10   18.10
 -14   0   3   -2.60   27.50
 -14   0   3    9.70   20.10
 -14   0   3  -37.40   16.60
 -14   0   3  -26.00   16.20
 -14   0   3   -2.20   16.70
 -14   0   3   -2.90   18.00
  14   0  -3   15.50   19.60
  14   0  -3  -12.30   15.70
  14   0  -3   33.10   40.40
  14   0  -3   25.70   27.00
  14   0  -3   -2.20   21.50
  14   0  -3   25.80   31.70
  14   0  -3  -11.60   15.80
  14   0  -3  -16.00   23.80
 -14   0   4    0.70   22.30
 -14   0   4   33.90   14.40
 -14   0   4   21.00   21.40
 -14   0   4   46.40   27.00
 -14   0   4   48.90   34.60
 -14   0   4   15.10   20.60
 -14   0   4   38.80   28.60
 -14   0   4   28.20   19.10
 -14   0   4   74.59   26.70
 -14   0   4   36.00   25.10
  14   0  -4   54.39   34.90
  14   0  -4   66.29   30.30
  14   0  -4   18.70   21.00
  14   0  -4   42.00   22.30
  14   0  -4   94.29   39.70
  14   0  -4   56.19   32.20
  14   0  -4   32.20   21.40
 -14   0   5  -12.50   21.80
 -14   0   5  -40.60   22.30
 -14   0   5  -10.50   12.30
 -14   0   5   -1.20   16.90
 -14   0   5    1.30   20.10
 -14   0   5  -15.60   21.00
 -14   0   5  -10.30   22.00
 -14   0   5   -7.90   31.90
  14   0  -5   21.70   23.40
  14   0  -5   11.60   41.70
  14   0  -5   -4.20   26.40
  14   0  -5    6.90   29.90
  14   0  -5  -10.20   17.00
  14   0  -5    0.90   15.70
  14   0  -5    9.00   27.90
  14   1  -5  101.29   44.20
  14   1  -5  170.28   39.20
  14   1  -5  202.88   35.20
  14   1  -5   91.49   51.29
  14   1  -5  208.78   50.49
  14   1  -5  152.08   41.60
  14   1  -5  113.69   32.20
 -14  -1   5  147.39   32.70
 -14  -1   5  153.08   45.90
 -14  -1   5  175.08   36.30
 -14  -1   5  190.98   49.99
 -14  -1   5  189.88   36.70
 -14  -1   5  125.39   25.90
 -14  -1   5  157.58   55.59
  14   1  -4   42.70   22.50
  14   1  -4   -6.50   25.00
  14   1  -4   42.30   19.30
  14   1  -4   -5.50   28.30
  14   1  -4   12.60   21.20
 -14  -1   4   34.20   28.50
 -14  -1   4  -11.70   29.30
 -14  -1   4   18.40   22.20
 -14  -1   4   27.80   19.70
 -14  -1   4   17.50   23.90
 -14  -1   4   28.60   23.50
 -14  -1   4   28.40   15.10
 -14  -1   4   31.80   24.30
 -14  -1   4   30.70   23.30
 -14  -1   4   25.20   21.30
  14   1  -3  880.41  108.69
  14   1  -3  599.74  105.19
  14   1  -3  759.92  123.19
  14   1  -3  874.31  128.69
  14   1  -3  941.21  116.19
  14   1  -3  870.31  143.39
  14   1  -3  567.34  111.19
 -14  -1   3  910.51  107.59
 -14  -1   3  872.01  100.39
 -14  -1   3  980.30  106.89
 -14  -1   3  904.21  107.49
 -14  -1   3 1011.30  107.69
 -14  -1   3  904.11  106.09
 -14  -1   3 1002.80  108.19
 -14  -1   3  928.31  117.49
 -14  -1   3  977.30  120.39
  14   1  -2  -25.90   27.90
  14   1  -2   -9.00   17.10
  14   1  -2   22.30   26.40
  14   1  -2  -32.60   25.20
  14   1  -2   -1.10   26.40
  14   1  -2   19.90   28.60
  14   1  -2    1.50   28.70
 -14  -1   2    9.80   19.30
 -14  -1   2   12.90   26.40
 -14  -1   2   -2.60   18.50
 -14  -1   2   -9.90   18.10
 -14  -1   2    2.80   20.30
 -14  -1   2   17.30   14.30
  14   1  -1  117.19   46.30
  14   1  -1  172.18   37.70
  14   1  -1  212.38   53.89
  14   1  -1  115.49   53.29
  14   1  -1   90.29   42.90
  14   1  -1  147.29   47.60
  14   1  -1  220.98   79.29
  14   1  -1  127.69   43.80
 -14  -1   1  297.67   43.30
 -14  -1   1  292.97   39.40
 -14  -1   1  243.78   42.80
 -14  -1   1  208.58   46.90
 -14  -1   1  245.78   39.90
 -14  -1   1  189.48   35.50
 -14  -1   1  208.78   33.50
 -14  -1   1  228.18   51.79
  14   1   0    3.30   28.50
  14   1   0   10.00   17.80
  14   1   0   14.00   31.20
  14   1   0   21.20   22.90
  14   1   0   46.80   21.80
  14   1   0   -2.60   20.50
  14   1   0   12.60   24.30
  14   1   0    8.60   17.40
 -14  -1   0   30.00   27.90
 -14  -1   0   22.00   19.80
 -14  -1   0    2.00   25.80
 -14  -1   0   38.00   20.70
 -14  -1   0   46.00   17.60
 -14  -1   0   13.70   19.00
 -14  -1   0   39.20   21.10
 -14  -1   0   41.30   22.90
  14   1   1   -5.10   16.10
  14   1   1   18.10   27.50
  14   1   1   -6.80   15.50
  14   1   1  -10.20   25.30
  14   1   1  -13.40   18.30
  14   1   1   -6.20   16.60
  14   1   1    9.00   17.70
  14   1   1  -15.20   30.00
 -14  -1  -1  -20.80   15.10
 -14  -1  -1    9.30   28.10
 -14  -1  -1    9.70   18.50
 -14  -1  -1   26.60   22.40
 -14  -1  -1    8.60   14.30
 -14  -1  -1   53.09   24.10
  14   1   2   28.50   21.20
  14   1   2   -1.10   17.30
  14   1   2   11.30   15.70
  14   1   2    6.00   23.70
  14   1   2   28.50   31.10
  14   1   2   28.60   22.50
  14   1   2  -19.10   14.20
 -14  -1  -2    3.90   12.10
 -14  -1  -2  -10.20   15.30
 -14  -1  -2   11.90   15.50
 -14  -1  -2   13.50   21.40
 -14  -1  -2  -19.80   13.00
 -14  -1  -2   33.40   20.90
 -14  -1  -2   10.30   29.90
  13   1  -7  130.99   37.00
  13   1  -7   88.69   44.30
  13   1  -7   72.89   24.50
  13   1  -7   45.50   37.90
  13   1  -7  100.09   33.10
  13   1  -7  166.18   46.20
  13   1  -7  125.29   32.70
  13   1  -7   97.69   25.90
  13   1  -7  129.49   36.40
 -13  -1   7   84.79   25.80
 -13  -1   7  123.99   34.80
 -13  -1   7  153.58   33.40
 -13  -1   7  118.69   21.00
 -13  -1   7   91.79   30.30
 -13  -1   7   67.59   38.20
 -13  -1   7   42.30   31.90
 -13  -1   7   80.29   32.40
 -13  -1   7  149.49   32.60
 -13  -1   7   44.60   32.60
  13   1  -6    5.20   16.30
  13   1  -6  -12.00   25.30
  13   1  -6  -39.20   21.30
  13   1  -6   44.10   24.90
  13   1  -6    7.40   16.50
  13   1  -6    0.60   25.70
  13   1  -6   15.00   18.80
  13   1  -6   -2.30   17.90
  13   1  -6    4.00   21.10
  13   1  -6    1.80   27.90
 -13  -1   6   18.40   12.80
 -13  -1   6   17.70   17.40
 -13  -1   6   -9.40   17.30
 -13  -1   6   -4.80   19.30
 -13  -1   6   36.50   22.40
 -13  -1   6    0.40   20.90
 -13  -1   6   43.50   35.50
 -13  -1   6    5.30   17.50
 -13  -1   6   -4.70   22.30
  13   1  -5   67.79   25.40
  13   1  -5   42.70   21.60
  13   1  -5   25.60   31.10
  13   1  -5   11.80   16.00
  13   1  -5   48.50   21.20
  13   1  -5   66.49   34.00
  13   1  -5   54.89   37.30
  13   1  -5   37.70   31.10
 -13  -1   5   43.60   25.40
 -13  -1   5   45.90   15.40
 -13  -1   5   49.70   22.80
 -13  -1   5  130.89   30.70
 -13  -1   5   65.19   32.60
 -13  -1   5   69.09   34.20
 -13  -1   5    4.90   19.30
 -13  -1   5   44.60   24.30
 -13  -1   5   21.00   22.20
  13   1  -4   26.60   25.20
  13   1  -4  -23.10   23.90
  13   1  -4  -14.60   15.40
  13   1  -4   23.20   25.80
  13   1  -4   25.50   28.50
  13   1  -4   -2.30   16.10
  13   1  -4   16.00   16.00
  13   1  -4   -9.50   12.30
 -13  -1   4   14.50   23.60
 -13  -1   4    3.50   25.20
 -13  -1   4   20.10   13.40
 -13  -1   4   15.40   30.50
 -13  -1   4    6.10   20.40
 -13  -1   4   23.20   16.80
 -13  -1   4   43.30   23.10
 -13  -1   4   31.00   20.80
 -13  -1   4   18.80   20.00
 -13  -1   4    1.10   16.70
  13   1  -3  246.88   55.79
  13   1  -3  272.47   44.20
  13   1  -3  238.58   53.89
  13   1  -3  262.57   45.20
  13   1  -3  211.88   40.00
  13   1  -3  213.88   45.50
  13   1  -3  262.57   40.20
 -13  -1   3  198.48   40.40
 -13  -1   3  291.57   43.50
 -13  -1   3  333.37   46.70
 -13  -1   3  141.69   44.60
 -13  -1   3  327.87   50.29
 -13  -1   3  234.78   35.10
 -13  -1   3  276.47   42.40
 -13  -1   3  192.18   38.80
 -13  -1   3  173.78   49.30
 -13  -1   3  366.56   57.79
  13   1  -2   61.49   21.40
  13   1  -2   85.99   34.80
  13   1  -2   42.70   20.40
  13   1  -2   50.49   18.10
  13   1  -2   48.50   29.30
  13   1  -2  110.99   34.60
  13   1  -2   88.69   27.90
  13   1  -2   30.30   19.60
 -13  -1   2  101.29   30.70
 -13  -1   2   75.49   25.10
 -13  -1   2   26.00   17.60
 -13  -1   2   83.59   23.70
 -13  -1   2   23.20   17.60
 -13  -1   2   10.60   18.60
 -13  -1   2  103.89   20.20
 -13  -1   2   80.49   23.70
 -13  -1   2  108.89   36.50
 -13  -1   2  157.48   27.10
  13   1  -1   92.39   22.50
  13   1  -1   57.19   31.20
  13   1  -1   67.79   21.90
  13   1  -1   44.30   32.50
  13   1  -1   55.29   21.20
  13   1  -1   90.09   35.40
  13   1  -1   85.19   26.40
  13   1  -1  104.39   29.70
 -13  -1   1   48.20   21.80
 -13  -1   1  113.99   21.90
 -13  -1   1   88.79   26.50
 -13  -1   1   93.89   26.80
 -13  -1   1   57.39   34.50
 -13  -1   1   68.49   22.10
  13   1   0   31.00   17.00
  13   1   0   39.70   20.60
  13   1   0   58.89   30.10
  13   1   0   -7.00   14.40
  13   1   0   36.10   16.80
  13   1   0   14.30   15.30
  13   1   0    6.40   24.40
  13   1   0  -16.30   22.30
 -13  -1   0   52.19   30.40
 -13  -1   0   27.80   18.20
 -13  -1   0   37.10   20.20
 -13  -1   0   27.40   18.00
 -13  -1   0   12.30   14.30
 -13  -1   0   83.29   25.20
  13   1   1  305.97   54.99
  13   1   1  249.18   49.20
  13   1   1  378.06   65.49
  13   1   1  215.08   58.49
  13   1   1  379.96   52.49
  13   1   1  225.28   70.19
  13   1   1  367.06   52.59
  13   1   1  385.36   59.29
 -13  -1  -1  345.57   47.60
 -13  -1  -1  434.36   66.89
 -13  -1  -1  327.17   60.09
 -13  -1  -1  406.86   50.39
 -13  -1  -1  297.77   53.19
 -13  -1  -1  345.07   50.19
 -13  -1  -1  433.46   54.19
  13   1   2    7.20   24.30
  13   1   2    5.30   15.80
  13   1   2   10.80   35.30
  13   1   2   12.20   19.40
  13   1   2   36.50   19.10
  13   1   2    1.60   12.80
  13   1   2   29.60   22.50
  13   1   2   27.80   25.80
 -13  -1  -2   -7.60   21.20
 -13  -1  -2    8.70   13.90
 -13  -1  -2   -5.50   14.50
 -13  -1  -2   31.10   19.90
 -13  -1  -2   13.90   32.00
 -13  -1  -2   13.10   16.30
 -13  -1  -2   54.39   25.00
 -13  -1  -2   36.10   27.90
  13   1   3  399.56   63.49
  13   1   3  405.46   96.69
  13   1   3  608.04   86.39
  13   1   3  283.67   70.39
  13   1   3  430.06   64.99
  13   1   3  428.56   76.59
  13   1   3  333.47   77.09
  13   1   3  349.17   60.19
 -13  -1  -3  335.37   56.49
 -13  -1  -3  484.25   62.09
 -13  -1  -3  536.85   56.29
 -13  -1  -3  514.15   75.59
 -13  -1  -3  449.36   51.19
 -13  -1  -3  382.26   55.69
 -13  -1  -3  492.25   55.39
 -13  -1  -3  330.37   64.39
 -13  -1  -3  413.16   65.49
  13   1   4    7.70   19.10
  13   1   4   -3.80   23.40
  13   1   4   -5.90   30.10
  13   1   4   38.10   21.90
  13   1   4    8.20   31.70
  13   1   4   20.40   18.60
  13   1   4   -8.20   14.50
  13   1   4  -15.10   21.20
 -13  -1  -4   30.30   20.20
 -13  -1  -4   22.60   10.90
 -13  -1  -4   17.10   18.00
 -13  -1  -4   28.30   14.80
 -13  -1  -4   10.70   13.50
 -13  -1  -4  -39.50   21.00
  12   1  -9  257.07   40.70
  12   1  -9  116.09   34.90
  12   1  -9  119.19   45.90
  12   1  -9  176.08   45.00
  12   1  -9  157.98   48.80
  12   1  -9  164.98   38.00
  12   1  -9  222.68   46.60
  12   1  -9  267.87   42.50
  12   1  -9  111.99   48.00
 -12  -1   9  318.67   60.29
 -12  -1   9  206.38   30.80
 -12  -1   9  217.08   51.99
 -12  -1   9  260.07   41.60
 -12  -1   9  167.88   39.80
 -12  -1   9  246.28   43.00
  12   1  -8  152.88   46.10
  12   1  -8  292.47   42.70
  12   1  -8  207.98   49.30
  12   1  -8  176.28   33.30
  12   1  -8  126.19   33.20
  12   1  -8  143.99   45.80
  12   1  -8  195.48   50.29
  12   1  -8  176.08   41.10
 -12  -1   8  138.59   36.30
 -12  -1   8  142.49   44.30
 -12  -1   8  252.87   38.00
 -12  -1   8  242.08   51.89
 -12  -1   8  214.58   38.30
 -12  -1   8  176.48   37.00
 -12  -1   8  203.38   38.80
 -12  -1   8  146.29   37.70
  12   1  -7  411.16   78.59
  12   1  -7  554.04   69.19
  12   1  -7  533.05   86.39
  12   1  -7  490.45   78.79
  12   1  -7  403.56   80.09
  12   1  -7  476.75   81.99
  12   1  -7  488.65   72.39
  12   1  -7  490.85   71.19
  12   1  -7  582.24   78.89
  12   1  -7  676.53   70.69
 -12  -1   7  421.76   68.09
 -12  -1   7  525.85   61.59
 -12  -1   7  513.95   83.79
 -12  -1   7  655.63   80.39
 -12  -1   7  339.67   74.89
 -12  -1   7  499.95   74.99
 -12  -1   7  563.74   68.99
 -12  -1   7  721.33   73.99
  12   1  -6  155.48   31.30
  12   1  -6   91.99   37.20
  12   1  -6  147.99   40.30
  12   1  -6  106.89   25.10
  12   1  -6  162.78   33.80
  12   1  -6  103.99   36.90
  12   1  -6  123.79   29.80
  12   1  -6  109.19   25.60
  12   1  -6  130.49   37.90
 -12  -1   6  120.69   21.70
 -12  -1   6  100.99   26.80
 -12  -1   6   62.09   21.90
 -12  -1   6   85.49   26.60
 -12  -1   6  153.68   27.60
 -12  -1   6   75.29   26.80
 -12  -1   6  120.79   41.50
 -12  -1   6  115.49   32.10
 -12  -1   6  104.09   34.20
  12   1  -5  214.38   36.60
  12   1  -5  163.78   46.80
  12   1  -5  255.87   38.10
  12   1  -5  189.58   36.80
  12   1  -5  248.38   45.10
  12   1  -5  152.78   43.60
  12   1  -5  148.29   43.40
  12   1  -5  222.78   45.60
 -12  -1   5  150.98   31.60
 -12  -1   5  230.08   39.20
 -12  -1   5  166.58   41.50
 -12  -1   5  177.78   38.70
 -12  -1   5  203.28   35.90
 -12  -1   5  269.07   42.00
 -12  -1   5  236.98   30.50
 -12  -1   5  188.78   34.60
 -12  -1   5  260.77   51.49
 -12  -1   5  148.19   31.50
  12   1  -4  126.59   36.10
  12   1  -4  118.99   37.30
  12   1  -4  102.59   23.00
  12   1  -4  103.59   38.10
  12   1  -4   65.09   23.10
  12   1  -4   91.59   30.00
  12   1  -4  109.09   29.70
  12   1  -4  152.98   30.50
 -12  -1   4  100.89   27.30
 -12  -1   4  108.09   25.70
 -12  -1   4   60.99   20.80
 -12  -1   4  100.89   34.10
 -12  -1   4   41.60   23.50
 -12  -1   4   76.19   22.90
 -12  -1   4  105.49   27.90
 -12  -1   4  171.28   38.80
  12   1  -3   28.70   13.00
  12   1  -3    9.40   23.30
  12   1  -3   21.00   14.80
  12   1  -3  -19.30   20.20
  12   1  -3   42.40   24.60
  12   1  -3   20.20   17.00
  12   1  -3   14.00   15.80
  12   1  -3    0.10   15.70
 -12  -1   3   14.60   15.10
 -12  -1   3   10.80   13.30
 -12  -1   3   16.60   27.50
 -12  -1   3   25.20   18.50
 -12  -1   3   29.80   15.40
 -12  -1   3   39.90   14.00
 -12  -1   3   20.40   14.60
 -12  -1   3   12.10   13.70
 -12  -1   3  -13.00   15.30
 -12  -1   3   51.19   23.00
  12   1  -2    3.00   19.00
  12   1  -2  -19.50   18.90
  12   1  -2    3.30   13.70
  12   1  -2   15.80   17.90
  12   1  -2   42.50   27.50
  12   1  -2   19.70   16.20
  12   1  -2   16.30   14.00
  12   1  -2   42.30   15.50
 -12  -1   2   16.30   12.70
 -12  -1   2   40.60   16.80
 -12  -1   2   17.40   20.10
 -12  -1   2   20.00   14.50
 -12  -1   2   19.70   14.60
 -12  -1   2   44.60   20.90
 -12  -1   2   36.70   28.00
 -12  -1   2    8.00   14.80
 -12  -1   2   51.09   19.50
  12   1  -1   16.10   22.10
  12   1  -1  -10.40   10.00
  12   1  -1    6.70   13.00
  12   1  -1  -22.40   15.10
  12   1  -1   -7.10   10.70
  12   1  -1  -10.50   20.40
  12   1  -1  -11.90   14.20
  12   1  -1    4.10   13.50
 -12  -1   1   15.20   12.50
 -12  -1   1   13.00   19.30
 -12  -1   1   11.40   15.80
 -12  -1   1   12.30   13.70
 -12  -1   1  -25.10   14.80
 -12  -1   1   20.60   28.30
  12   1   0   44.90   17.20
  12   1   0   46.70   20.50
  12   1   0   26.00   26.30
  12   1   0   51.29   15.40
  12   1   0   29.20   18.40
  12   1   0   12.80   14.80
  12   1   0   17.90   22.70
  12   1   0   40.20   24.30
 -12  -1   0   66.89   35.90
 -12  -1   0   11.70   21.10
 -12  -1   0   13.10   18.90
 -12  -1   0   32.30   23.00
 -12  -1   0   35.40   17.30
 -12  -1   0   32.80   14.80
 -12  -1   0   28.40   18.50
 -12  -1   0   18.10   13.20
  12   1   1  250.47   62.69
  12   1   1  389.56   68.59
  12   1   1  394.96   54.79
  12   1   1  384.86   61.19
  12   1   1  373.16   55.69
  12   1   1  285.47   56.49
  12   1   1  405.76   69.19
  12   1   1  404.56   56.39
 -12  -1  -1  473.55   62.59
 -12  -1  -1  493.75   53.29
 -12  -1  -1  466.65   60.39
 -12  -1  -1  525.75   70.89
 -12  -1  -1  306.67   51.29
 -12  -1  -1  302.27   59.49
 -12  -1  -1  512.35   56.99
 -12  -1  -1  492.25   53.79
  12   1   2   87.69   26.00
  12   1   2  190.78   42.60
  12   1   2  203.78   31.50
  12   1   2   18.50   29.60
  12   1   2   73.99   31.90
  12   1   2   93.99   25.30
  12   1   2  110.69   24.60
  12   1   2  178.38   34.50
 -12  -1  -2  156.98   30.20
 -12  -1  -2  143.59   27.30
 -12  -1  -2  165.28   28.70
 -12  -1  -2  129.19   33.20
 -12  -1  -2   77.19   21.40
 -12  -1  -2  146.49   28.10
 -12  -1  -2   58.89   24.80
 -12  -1  -2  133.69   36.50
  12   1   3 1324.67  139.79
  12   1   3 1314.87  150.08
  12   1   3 1134.09  150.38
  12   1   3 1337.27  140.09
  12   1   3  874.81  154.98
  12   1   3 1169.28  139.99
  12   1   3 1369.76  146.19
  12   1   3 1035.50  140.89
 -12  -1  -3 1299.87  136.89
 -12  -1  -3 1218.38  139.69
 -12  -1  -3 1130.79  136.99
 -12  -1  -3 1176.78  143.79
 -12  -1  -3 1013.20  150.88
 -12  -1  -3 1354.76  143.09
 -12  -1  -3 1377.86  141.49
 -12  -1  -3 1285.67  134.19
 -12  -1  -3 1251.97  149.79
 -12  -1  -3 1100.49  140.89
  12   1   4  175.18   42.00
  12   1   4  172.08   36.00
  12   1   4  135.29   34.20
  12   1   4  124.79   39.20
  12   1   4   72.09   38.40
  12   1   4  144.79   28.10
  12   1   4  161.88   45.20
  12   1   4  119.79   26.60
  12   1   4   59.49   25.20
  12   1   4  127.99   31.60
 -12  -1  -4   78.69   32.30
 -12  -1  -4  106.09   25.40
 -12  -1  -4  151.48   20.70
 -12  -1  -4  101.19   31.30
 -12  -1  -4   91.29   35.10
 -12  -1  -4   92.19   24.00
 -12  -1  -4  187.08   26.50
 -12  -1  -4  163.58   29.70
  12   1   5  196.88   42.00
  12   1   5  323.97   69.19
  12   1   5  323.47   52.09
  12   1   5  360.16   64.99
  12   1   5  261.77   77.39
  12   1   5  360.86   51.39
  12   1   5  186.18   49.80
  12   1   5  379.96   66.29
  12   1   5  238.08   47.20
 -12  -1  -5  189.68   47.70
 -12  -1  -5  346.07   57.69
 -12  -1  -5  336.47   46.40
 -12  -1  -5  373.56   47.40
 -12  -1  -5  334.67   56.49
 -12  -1  -5  256.37   44.10
  12   1   6   50.99   28.80
  12   1   6    6.90   20.60
  12   1   6   16.40   35.90
  12   1   6   36.10   34.30
  12   1   6   43.20   22.20
  12   1   6   20.80   17.40
  12   1   6    2.80   20.90
  12   1   6   12.80   15.80
 -12  -1  -6    4.20   18.10
 -12  -1  -6   30.90   29.50
 -12  -1  -6  -11.50   15.50
 -12  -1  -6   -7.40   10.90
  11   1 -10   18.80   20.40
  11   1 -10    1.70   15.50
  11   1 -10  -18.10   15.70
  11   1 -10  -14.20   16.10
  11   1 -10    8.10   27.70
  11   1 -10   -6.60   12.70
  11   1 -10  -18.20   19.00
  11   1 -10   13.50   14.40
  11   1 -10   30.80   28.40
  11   1 -10  -16.80   28.40
  11   1 -10   12.60   19.90
 -11  -1  10  -35.80   18.40
 -11  -1  10    8.40   26.00
 -11  -1  10  -12.70   18.60
 -11  -1  10   17.50   22.80
 -11  -1  10  -10.40   20.20
 -11  -1  10    8.40   15.40
 -11  -1  10    7.10   18.70
 -11  -1  10   -0.40   27.50
  11   1  -9   26.70   18.60
  11   1  -9   16.00   15.00
  11   1  -9   24.20   21.10
  11   1  -9    1.70   19.40
  11   1  -9   -3.50   26.20
  11   1  -9   27.10   28.70
  11   1  -9   28.40   21.80
  11   1  -9    1.60   26.80
  11   1  -9    2.10   13.90
 -11  -1   9    9.20   21.20
 -11  -1   9   17.40   19.50
 -11  -1   9    3.30   14.30
 -11  -1   9   26.80   24.50
 -11  -1   9   57.39   25.90
 -11  -1   9  -21.30   14.20
 -11  -1   9   10.80   26.60
 -11  -1   9   33.60   21.90
 -11  -1   9    4.60   18.80
 -11  -1   9    5.50   16.30
  11   1  -8    4.70   18.30
  11   1  -8   69.39   32.40
  11   1  -8   12.20   17.90
  11   1  -8   21.10   26.60
  11   1  -8   56.79   21.90
  11   1  -8   41.70   16.60
  11   1  -8   24.40   18.50
  11   1  -8   62.59   20.60
  11   1  -8   16.10   30.80
  11   1  -8   52.29   31.50
 -11  -1   8   36.70   30.50
 -11  -1   8    8.90   19.00
 -11  -1   8   59.09   21.20
 -11  -1   8   24.40   14.30
 -11  -1   8   39.30   21.40
 -11  -1   8   42.80   22.20
 -11  -1   8   11.20   22.40
 -11  -1   8   40.30   22.70
  11   1  -7  642.64   67.69
  11   1  -7  396.56   74.09
  11   1  -7  667.23   91.89
  11   1  -7  433.86   67.39
  11   1  -7  434.16   76.39
  11   1  -7  529.95   75.09
  11   1  -7  591.84   67.19
  11   1  -7  381.66   75.79
  11   1  -7  600.64   80.69
  11   1  -7  655.03   70.69
 -11  -1   7  449.95   70.09
 -11  -1   7  657.53   69.79
 -11  -1   7  418.86   71.69
 -11  -1   7  312.27   71.89
 -11  -1   7  471.95   63.59
 -11  -1   7  569.74   82.59
 -11  -1   7  519.55   59.49
 -11  -1   7  454.35   67.99
 -11  -1   7  502.55   63.49
  11   1  -6  128.49   34.90
  11   1  -6   65.19   22.60
  11   1  -6   78.49   21.20
  11   1  -6   50.39   20.60
  11   1  -6   90.09   35.00
  11   1  -6   61.99   28.90
  11   1  -6   53.79   20.80
  11   1  -6  135.19   38.50
  11   1  -6   97.39   31.00
  11   1  -6   45.90   16.90
 -11  -1   6   78.69   21.30
 -11  -1   6   53.59   30.40
 -11  -1   6   59.69   22.40
 -11  -1   6   62.79   21.40
 -11  -1   6   53.79   19.80
 -11  -1   6   30.90   18.20
 -11  -1   6   66.99   18.10
 -11  -1   6  105.29   16.60
 -11  -1   6   19.70   22.20
  11   1  -5  328.87   45.70
  11   1  -5  340.27   43.90
  11   1  -5  254.97   51.99
  11   1  -5  264.97   44.60
  11   1  -5  295.47   55.39
  11   1  -5  352.86   60.09
  11   1  -5  291.07   46.90
  11   1  -5  254.07   50.89
 -11  -1   5  255.77   41.40
 -11  -1   5  440.96   49.30
 -11  -1   5  430.56   60.79
 -11  -1   5  246.98   41.10
 -11  -1   5  273.87   37.40
 -11  -1   5  209.78   44.10
 -11  -1   5  219.88   48.80
 -11  -1   5  298.47   46.10
 -11  -1   5  236.08   43.80
 -11  -1   5  312.17   43.90
  11   1  -4   14.60   11.40
  11   1  -4   -1.80   19.90
  11   1  -4   -1.50   14.00
  11   1  -4   18.10   12.90
  11   1  -4   19.30   18.70
  11   1  -4   10.00   18.70
  11   1  -4   -5.40   15.60
  11   1  -4   -3.60   12.40
 -11  -1   4   -3.50   23.60
 -11  -1   4  -12.30   14.40
 -11  -1   4   -1.80   12.50
 -11  -1   4   -4.00   16.50
 -11  -1   4   -6.30   10.20
 -11  -1   4   -4.10   11.70
 -11  -1   4   20.30   18.50
 -11  -1   4   -3.20    9.50
 -11  -1   4   -2.90   11.70
 -11  -1   4   -1.50   12.60
  11   1  -3   33.50   16.90
  11   1  -3   62.49   18.30
  11   1  -3   61.09   26.70
  11   1  -3   66.99   23.40
  11   1  -3   52.89   18.90
  11   1  -3  143.09   36.10
  11   1  -3   55.19   25.80
  11   1  -3   53.69   16.70
 -11  -1   3   43.70   17.10
 -11  -1   3   37.30   21.40
 -11  -1   3   59.59   19.90
 -11  -1   3   52.09   18.50
 -11  -1   3   42.90   18.30
 -11  -1   3   52.69   21.70
 -11  -1   3   85.39   29.70
 -11  -1   3   61.89   17.80
 -11  -1   3   58.89   15.10
 -11  -1   3  114.19   22.50
  11   1  -2  286.67   38.80
  11   1  -2  207.48   33.60
  11   1  -2  227.08   46.70
  11   1  -2  193.98   35.10
  11   1  -2  277.87   52.59
  11   1  -2  207.08   39.40
  11   1  -2  264.67   42.70
  11   1  -2  225.48   45.70
 -11  -1   2  193.18   34.60
 -11  -1   2  308.67   35.60
 -11  -1   2  200.48   43.50
 -11  -1   2  180.88   36.10
 -11  -1   2  312.47   39.60
 -11  -1   2  189.28   34.10
 -11  -1   2  377.66   52.59
 -11  -1   2  283.97   42.20
 -11  -1   2  146.09   31.60
 -11  -1   2  228.78   41.10
  11   1  -1  808.52   87.89
  11   1  -1  763.42   90.19
  11   1  -1  692.93   86.49
  11   1  -1  759.32   95.79
  11   1  -1  730.33   90.49
  11   1  -1  714.93   85.49
  11   1  -1  628.24   98.89
  11   1  -1  677.43  100.09
 -11  -1   1  704.23   85.49
 -11  -1   1  719.33   91.79
 -11  -1   1  671.73   92.19
 -11  -1   1  781.02   84.29
 -11  -1   1  764.32   86.19
 -11  -1   1  836.02   90.29
 -11  -1   1  674.73   87.89
 -11  -1   1  741.83   87.19
  11   1   0    3.50   10.70
  11   1   0    2.30   14.80
  11   1   0   13.10   11.30
  11   1   0   35.40   15.90
  11   1   0   53.39   25.80
  11   1   0   40.20   20.00
  11   1   0    7.50   19.40
  11   1   0    9.00   12.50
 -11  -1   0   -7.10   13.90
 -11  -1   0   12.20   11.80
 -11  -1   0  -16.20   21.40
 -11  -1   0    0.60   10.40
 -11  -1   0   16.50   17.50
 -11  -1   0   28.50   16.90
  11   1   1  766.72   99.09
  11   1   1  732.63   87.39
  11   1   1  770.62   89.09
  11   1   1  756.92   91.09
  11   1   1  639.84  102.79
  11   1   1  733.13   95.79
  11   1   1  716.53   91.79
  11   1   1  666.63   87.19
 -11  -1  -1  767.32   91.89
 -11  -1  -1  984.10   91.19
 -11  -1  -1  727.23   85.89
 -11  -1  -1  684.23   85.89
 -11  -1  -1  771.12   90.19
 -11  -1  -1  724.73   86.99
 -11  -1  -1 1005.10  102.99
 -11  -1  -1  680.03   93.19
  11   1   2   12.10   13.80
  11   1   2   10.00   14.80
  11   1   2   10.50   11.10
  11   1   2    1.80   10.60
  11   1   2   12.80   17.20
  11   1   2   -0.30   15.30
  11   1   2    7.50   21.40
  11   1   2    5.90   24.40
 -11  -1  -2   -2.60   23.30
 -11  -1  -2   11.30   11.30
 -11  -1  -2   12.60   16.00
 -11  -1  -2    7.00   14.90
 -11  -1  -2   27.30   19.50
 -11  -1  -2    5.30   10.40
 -11  -1  -2    2.60   15.70
 -11  -1  -2   -3.80    9.40
  11   1   3  347.37   57.19
  11   1   3  441.86   57.39
  11   1   3  417.16   92.79
  11   1   3  434.36   77.59
  11   1   3  352.96   61.59
  11   1   3  345.67   66.99
  11   1   3  487.55   65.19
  11   1   3  318.47   64.39
 -11  -1  -3  667.73   64.29
 -11  -1  -3  596.74   61.39
 -11  -1  -3  453.05   52.09
 -11  -1  -3  429.66   64.49
 -11  -1  -3  367.16   64.19
 -11  -1  -3  440.76   54.49
 -11  -1  -3  487.75   56.29
 -11  -1  -3  439.26   56.89
 -11  -1  -3  657.53   77.19
 -11  -1  -3  502.95   56.99
  11   1   4  122.79   25.20
  11   1   4   65.69   37.40
  11   1   4  124.69   38.50
  11   1   4  104.49   34.80
  11   1   4  113.79   31.50
  11   1   4  107.99   28.70
  11   1   4  134.49   26.70
  11   1   4  113.79   31.90
  11   1   4  114.29   34.00
  11   1   4   88.19   26.60
 -11  -1  -4  175.88   24.10
 -11  -1  -4  117.59   23.90
 -11  -1  -4  155.68   20.20
 -11  -1  -4  113.69   30.10
 -11  -1  -4   94.19   28.40
 -11  -1  -4   83.39   33.60
 -11  -1  -4   82.69   21.70
 -11  -1  -4  163.28   29.90
 -11  -1  -4  125.29   30.40
 -11  -1  -4   85.49   22.10
  11   1   5  414.86   62.29
  11   1   5  387.86   57.29
  11   1   5  427.06   56.39
  11   1   5  378.66   79.69
  11   1   5  465.15   64.19
  11   1   5  427.36   73.29
  11   1   5  344.37   61.69
  11   1   5  436.36   54.79
  11   1   5  318.97   60.89
  11   1   5  302.77   69.19
 -11  -1  -5  523.65   56.09
 -11  -1  -5  383.56   68.39
 -11  -1  -5  329.77   55.39
 -11  -1  -5  474.45   71.99
 -11  -1  -5  317.27   49.50
 -11  -1  -5  354.86   53.39
 -11  -1  -5  274.27   54.19
 -11  -1  -5  388.66   62.19
  11   1   6   74.79   28.40
  11   1   6   37.20   36.90
  11   1   6   80.89   23.20
  11   1   6   74.19   28.30
  11   1   6   82.09   22.60
  11   1   6   67.29   21.30
  11   1   6   25.60   19.30
  11   1   6  105.69   33.30
 -11  -1  -6   73.29   22.20
 -11  -1  -6   91.19   20.90
 -11  -1  -6   95.89   35.00
 -11  -1  -6   48.70   24.20
 -11  -1  -6   56.99   22.80
 -11  -1  -6   46.90   17.40
 -11  -1  -6   61.39   27.70
 -11  -1  -6   78.29   23.80
  11   1   7   14.50   20.10
  11   1   7   26.90   37.90
  11   1   7   11.90   23.70
  11   1   7    3.30   29.40
  11   1   7  -19.20   18.00
  11   1   7    3.70   14.40
  11   1   7    0.50   15.50
  11   1   7   25.00   19.40
  11   1   7   22.80   19.10
  11   1   7  -11.80   16.10
 -11  -1  -7  -13.70   16.10
 -11  -1  -7   11.00   15.00
 -11  -1  -7    4.00   17.20
 -11  -1  -7   20.80   26.70
 -11  -1  -7    0.10   14.30
 -11  -1  -7   11.00   12.80
  10   1 -11  223.38   40.50
  10   1 -11  118.79   34.30
  10   1 -11  125.19   29.10
  10   1 -11  120.19   45.60
  10   1 -11  177.98   55.99
  10   1 -11  195.18   38.90
  10   1 -11  218.18   33.40
  10   1 -11  251.37   43.80
  10   1 -11  213.58   55.79
 -10  -1  11  179.38   38.00
 -10  -1  11  186.48   38.70
 -10  -1  11  228.88   52.89
 -10  -1  11  220.28   32.50
 -10  -1  11  217.18   39.40
 -10  -1  11  157.48   36.70
 -10  -1  11  102.59   42.80
  10   1 -10   37.70   20.70
  10   1 -10   49.10   26.70
  10   1 -10   93.59   55.39
  10   1 -10  105.39   27.30
  10   1 -10   78.89   26.00
  10   1 -10   56.89   18.70
  10   1 -10   75.49   19.30
  10   1 -10   31.80   30.70
  10   1 -10   94.09   38.50
  10   1 -10   75.39   32.40
  10   1 -10   93.19   25.80
  10   1 -10   63.79   24.00
 -10  -1  10   71.19   24.10
 -10  -1  10   48.90   28.60
 -10  -1  10  129.09   29.90
 -10  -1  10   73.89   26.00
 -10  -1  10  103.69   30.60
 -10  -1  10   96.19   41.80
 -10  -1  10  102.09   20.60
 -10  -1  10  117.29   25.40
 -10  -1  10   63.49   26.60
 -10  -1  10   53.79   24.20
  10   1  -9   -2.80   24.00
  10   1  -9   38.30   19.10
  10   1  -9   23.00   29.30
  10   1  -9   15.80   38.80
  10   1  -9   42.20   20.70
  10   1  -9    8.60   16.60
  10   1  -9   14.10   16.30
  10   1  -9   14.10   13.10
  10   1  -9   20.60   17.20
  10   1  -9   10.90   13.90
  10   1  -9   17.20   25.80
  10   1  -9   28.00   14.10
 -10  -1   9    0.50   19.90
 -10  -1   9   -9.90   23.90
 -10  -1   9   14.50   19.30
 -10  -1   9    4.50   16.80
 -10  -1   9   30.90   36.60
 -10  -1   9   -9.30   13.60
 -10  -1   9   13.10   19.00
 -10  -1   9  -11.90   17.30
 -10  -1   9   -4.90   16.10
  10   1  -8   40.30   14.10
  10   1  -8   79.19   24.40
  10   1  -8   88.69   27.10
  10   1  -8   58.69   17.90
  10   1  -8   37.40   30.20
  10   1  -8   31.80   18.70
  10   1  -8   15.80   25.30
  10   1  -8   83.39   21.60
  10   1  -8   65.89   21.50
  10   1  -8   10.90   16.40
  10   1  -8   58.59   27.20
  10   1  -8   23.90   23.60
 -10  -1   8   28.90   26.00
 -10  -1   8   77.89   22.10
 -10  -1   8   29.90   18.30
 -10  -1   8   42.60   23.30
 -10  -1   8   37.20   19.40
 -10  -1   8   23.50   17.00
 -10  -1   8   50.59   30.50
 -10  -1   8   74.29   15.70
 -10  -1   8   44.70   16.70
 -10  -1   8   39.30   21.30
  10   1  -7   33.40   21.60
  10   1  -7    5.50   13.50
  10   1  -7   -3.80   16.70
  10   1  -7  -11.50   12.90
  10   1  -7   16.50   11.30
  10   1  -7   16.50   13.30
  10   1  -7   22.90   23.30
  10   1  -7   -9.50   16.30
  10   1  -7    7.40   12.60
  10   1  -7   16.10   16.60
 -10  -1   7   -5.10   11.90
 -10  -1   7  -21.70   23.50
 -10  -1   7   13.90   19.90
 -10  -1   7    5.80   12.70
 -10  -1   7   -3.20   12.50
 -10  -1   7    6.50   11.50
 -10  -1   7  -20.30   15.90
 -10  -1   7   -2.00   13.90
 -10  -1   7   15.00   11.70
 -10  -1   7    2.20   11.10
 -10  -1   7   -7.40    8.00
  10   1  -6   23.10   23.70
  10   1  -6   18.30   15.20
  10   1  -6    6.60   18.90
  10   1  -6   -1.30   10.40
  10   1  -6    3.20   18.50
  10   1  -6  -10.00   10.50
  10   1  -6   13.80   13.10
  10   1  -6   11.90   18.90
 -10  -1   6    0.10   12.80
 -10  -1   6   23.90   12.20
 -10  -1   6   30.00   15.60
 -10  -1   6   77.39   30.70
 -10  -1   6    0.90    8.50
 -10  -1   6   -3.00   12.40
 -10  -1   6   -1.10   17.30
 -10  -1   6   10.40   20.00
 -10  -1   6   26.20   16.20
  10   1  -5  128.99   27.80
  10   1  -5  126.19   23.70
  10   1  -5  193.78   38.40
  10   1  -5  117.89   31.60
  10   1  -5  139.69   28.60
  10   1  -5  191.68   42.40
  10   1  -5  150.18   35.20
  10   1  -5  114.89   25.60
 -10  -1   5  147.79   27.10
 -10  -1   5  117.99   21.40
 -10  -1   5  130.09   26.00
 -10  -1   5  160.58   32.10
 -10  -1   5  147.19   37.00
 -10  -1   5  139.09   26.90
 -10  -1   5  105.69   30.90
 -10  -1   5  134.69   29.30
 -10  -1   5  156.88   26.30
 -10  -1   5  106.99   26.70
  10   1  -4  186.58   33.90
  10   1  -4  235.58   36.40
  10   1  -4  165.08   35.40
  10   1  -4  192.68   39.00
  10   1  -4  268.37   46.80
  10   1  -4  208.08   33.40
  10   1  -4  195.88   43.30
  10   1  -4  235.18   45.50
 -10  -1   4  259.47   35.80
 -10  -1   4  273.97   37.80
 -10  -1   4  216.18   30.40
 -10  -1   4  163.78   36.40
 -10  -1   4  252.47   38.50
 -10  -1   4  235.98   45.20
 -10  -1   4  219.08   35.60
 -10  -1   4  209.08   42.00
 -10  -1   4  246.58   37.50
 -10  -1   4  202.18   35.30
  10   1  -3   87.69   20.10
  10   1  -3   57.29   26.20
  10   1  -3   76.29   25.70
  10   1  -3   35.50   15.30
  10   1  -3   76.39   25.90
 -10  -1   3   51.59   16.20
 -10  -1   3   79.39   15.80
 -10  -1   3   57.99   20.80
 -10  -1   3   85.49   24.80
 -10  -1   3  118.49   23.10
 -10  -1   3   69.59   20.20
 -10  -1   3   93.89   21.70
 -10  -1   3   83.09   18.60
 -10  -1   3   92.89   19.80
 -10  -1   3   67.39   26.70
  10   1  -2  359.66   55.59
  10   1  -2  323.57   42.30
  10   1  -2  334.47   54.69
  10   1  -2  278.07   46.90
  10   1  -2  288.27   47.10
  10   1  -2  214.78   48.50
  10   1  -2  299.57   42.30
  10   1  -2  413.06   48.00
 -10  -1   2  249.97   46.80
 -10  -1   2  272.67   46.20
 -10  -1   2  266.07   39.90
 -10  -1   2  240.38   39.40
 -10  -1   2  328.07   45.30
 -10  -1   2  275.97   41.10
 -10  -1   2  301.27   44.50
 -10  -1   2  265.67   37.50
  10   1  -1 2229.28  251.17
  10   1  -1 2341.67  250.77
  10   1  -1 2258.57  254.27
  10   1  -1 2256.67  258.07
  10   1  -1 2152.88  257.57
  10   1  -1 2267.97  251.17
  10   1  -1 2229.88  254.07
  10   1  -1 2293.47  258.97
 -10  -1   1 2324.37  252.87
 -10  -1   1 2300.37  250.57
 -10  -1   1 2308.07  251.07
 -10  -1   1 2308.17  251.37
 -10  -1   1 2329.37  248.88
 -10  -1   1 2387.76  256.57
 -10  -1   1 2293.97  256.97
 -10  -1   1 2398.16  253.27
 -10  -1   1 2408.26  251.07
 -10  -1   1 2450.35  258.37
  10   1   0  154.38   38.30
  10   1   0  138.09   30.20
  10   1   0  122.39   33.60
  10   1   0  103.69   31.40
  10   1   0  188.48   40.00
  10   1   0  216.18   31.30
  10   1   0  142.69   26.90
  10   1   0  133.59   26.80
 -10  -1   0  174.08   27.10
 -10  -1   0  159.48   25.00
 -10  -1   0  170.48   30.30
 -10  -1   0  176.38   28.00
 -10  -1   0  161.48   30.60
 -10  -1   0  171.38   36.60
  10   1   1  572.14   72.09
  10   1   1  650.43   88.59
  10   1   1  636.64   73.39
  10   1   1  552.74   84.79
  10   1   1  687.73   75.69
  10   1   1  488.95   81.19
  10   1   1  550.34   72.09
  10   1   1  625.44   77.59
 -10  -1  -1  603.54   70.69
 -10  -1  -1  552.34   76.99
 -10  -1  -1  662.53   81.89
 -10  -1  -1  669.63   73.39
 -10  -1  -1  611.44   74.19
 -10  -1  -1  617.44   71.39
  10   1   2  230.78   37.00
  10   1   2  245.88   36.40
  10   1   2  179.68   45.60
  10   1   2  253.57   43.20
  10   1   2  273.27   47.10
  10   1   2  180.08   43.30
  10   1   2  199.08   34.70
 -10  -1  -2  203.68   41.00
 -10  -1  -2  328.77   50.79
 -10  -1  -2  242.28   38.70
 -10  -1  -2  362.96   41.10
 -10  -1  -2  273.27   35.40
 -10  -1  -2  238.18   35.00
 -10  -1  -2  272.57   41.30
 -10  -1  -2  203.68   34.20
  10   1   3  275.77   53.69
  10   1   3  191.78   38.80
  10   1   3  252.47   38.30
  10   1   3  214.98   37.80
  10   1   3  200.38   40.90
  10   1   3  238.08   35.10
  10   1   3  223.68   35.60
  10   1   3  213.58   46.00
 -10  -1  -3  230.88   39.20
 -10  -1  -3  296.07   38.50
 -10  -1  -3  258.87   35.20
 -10  -1  -3  209.88   33.70
 -10  -1  -3  240.88   29.40
 -10  -1  -3  214.58   32.40
 -10  -1  -3  213.08   37.80
 -10  -1  -3  236.68   34.00
 -10  -1  -3  202.08   40.20
 -10  -1  -3  288.87   47.20
  10   1   4  326.37   47.80
  10   1   4  272.87   44.60
  10   1   4  236.88   49.00
  10   1   4  304.27   52.69
  10   1   4  349.57   60.29
  10   1   4  342.37   63.59
  10   1   4  330.97   49.40
  10   1   4  301.37   45.50
 -10  -1  -4  327.57   46.50
 -10  -1  -4  421.26   61.99
 -10  -1  -4  277.87   50.69
 -10  -1  -4  372.46   45.20
 -10  -1  -4  256.87   48.20
 -10  -1  -4  336.37   46.00
 -10  -1  -4  340.27   41.00
 -10  -1  -4  329.47   38.70
 -10  -1  -4  302.67   44.40
 -10  -1  -4  567.94   57.69
 -10  -1  -4  289.87   52.09
 -10  -1  -4  491.75   49.80
  10   1   5  153.48   39.80
  10   1   5  177.78   36.30
  10   1   5  138.29   28.90
  10   1   5  157.58   32.00
  10   1   5  112.59   41.00
  10   1   5  111.79   35.00
  10   1   5  150.28   27.40
  10   1   5  131.99   27.30
  10   1   5  141.39   35.90
  10   1   5  152.08   30.00
 -10  -1  -5  162.28   27.90
 -10  -1  -5  189.58   30.00
 -10  -1  -5  192.18   35.20
 -10  -1  -5  197.58   31.60
 -10  -1  -5  148.39   32.00
 -10  -1  -5  137.69   33.70
 -10  -1  -5  220.78   43.10
  10   1   6  243.68   36.30
  10   1   6  177.08   35.50
  10   1   6  222.28   36.50
  10   1   6  133.39   37.90
  10   1   6  207.48   48.50
  10   1   6  192.18   34.30
  10   1   6  189.48   41.60
  10   1   6  117.89   44.80
  10   1   6  180.08   42.30
  10   1   6  268.27   37.80
 -10  -1  -6  163.38   36.40
 -10  -1  -6  158.68   31.20
 -10  -1  -6  231.98   36.80
 -10  -1  -6  271.67   49.10
 -10  -1  -6  167.28   38.20
 -10  -1  -6  244.98   34.90
  10   1   7  -14.40   17.40
  10   1   7  -14.60   21.20
  10   1   7   -8.80   25.40
  10   1   7  -19.10   15.40
  10   1   7   12.40   14.50
  10   1   7    6.40   13.80
  10   1   7    1.00   10.70
  10   1   7   -8.60   19.90
  10   1   7   -5.80   15.30
  10   1   7   11.40   14.40
 -10  -1  -7   28.90   26.80
 -10  -1  -7  -20.50   15.50
 -10  -1  -7  -12.70   13.40
 -10  -1  -7    5.60   15.00
 -10  -1  -7   -8.10   15.20
 -10  -1  -7    0.80   10.90
 -10  -1  -7   -0.70   12.00
 -10  -1  -7   23.20   23.10
  10   1   8   45.90   28.30
  10   1   8  -14.80   25.50
  10   1   8   41.40   19.70
  10   1   8   32.20   20.80
  10   1   8   53.99   21.00
  10   1   8   29.30   25.40
  10   1   8   49.40   20.00
  10   1   8   83.69   26.30
  10   1   8   31.00   28.90
 -10  -1  -8   47.10   21.30
 -10  -1  -8   66.19   21.40
 -10  -1  -8   64.69   23.00
 -10  -1  -8   56.09   24.60
 -10  -1  -8   54.69   23.70
 -10  -1  -8   27.90   30.70
 -10  -1  -8   65.29   33.50
 -10  -1  -8   44.00   18.00
 -10  -1  -8   55.69   16.30
 -10  -1  -8   49.00   18.10
   9   1 -12   31.60   18.80
   9   1 -12   47.40   34.50
   9   1 -12    1.40   19.10
   9   1 -12  -25.50   23.70
   9   1 -12  -14.70   35.60
   9   1 -12   24.20   18.10
   9   1 -12    0.30   25.00
   9   1 -12   23.00   13.90
   9   1 -12    9.20   18.10
  -9  -1  12   22.00   29.70
  -9  -1  12    4.10   19.80
  -9  -1  12   23.00   30.40
  -9  -1  12   16.00   21.50
  -9  -1  12    7.10   19.50
  -9  -1  12   45.00   26.70
  -9  -1  12   49.99   19.40
   9   1 -11   -3.20   13.40
   9   1 -11    6.80   19.20
   9   1 -11   27.20   28.40
   9   1 -11   -6.40   15.00
   9   1 -11   -3.30   23.90
   9   1 -11    6.30   18.60
   9   1 -11    5.40   12.50
   9   1 -11   18.70   27.70
   9   1 -11  -11.30   16.90
  -9  -1  11    1.40   14.90
  -9  -1  11   42.40   23.90
  -9  -1  11   32.40   23.50
  -9  -1  11  -10.20   13.90
  -9  -1  11  -23.30   13.00
  -9  -1  11  -15.50   16.70
  -9  -1  11   -0.80   14.90
  -9  -1  11  -13.10   16.10
  -9  -1  11   -0.30   26.60
  -9  -1  11    3.10   22.60
   9   1 -10  196.38   36.30
   9   1 -10  177.38   46.10
   9   1 -10  143.59   46.10
   9   1 -10  113.19   29.60
   9   1 -10  242.38   45.50
   9   1 -10  158.78   44.30
   9   1 -10  140.29   30.40
   9   1 -10  108.59   29.90
   9   1 -10  206.18   30.30
   9   1 -10  101.39   23.70
   9   1 -10  109.39   42.90
   9   1 -10  127.39   30.10
  -9  -1  10  141.59   40.00
  -9  -1  10  109.69   28.20
  -9  -1  10  130.99   35.70
  -9  -1  10  119.39   24.70
  -9  -1  10  173.38   34.50
  -9  -1  10  199.88   49.90
  -9  -1  10  177.88   33.60
   9   1  -9   14.90   13.90
   9   1  -9  -25.00   16.30
   9   1  -9    2.80   13.00
   9   1  -9   -4.90   12.50
   9   1  -9   25.30   22.70
   9   1  -9    8.70   10.70
   9   1  -9   14.40   22.10
   9   1  -9   -9.70   14.00
   9   1  -9  -10.90   13.50
   9   1  -9    1.40   29.30
   9   1  -9   -1.90   16.20
   9   1  -9  -10.30   17.50
  -9  -1   9    6.10   19.30
  -9  -1   9   11.50   16.90
  -9  -1   9   -2.90   10.90
  -9  -1   9    0.40   22.60
  -9  -1   9   -0.90   17.10
  -9  -1   9   -9.40   11.50
  -9  -1   9   -3.00   13.60
  -9  -1   9   -4.30   13.50
  -9  -1   9  -13.90   17.10
  -9  -1   9   -3.10   12.70
   9   1  -8   59.79   28.80
   9   1  -8   74.19   17.80
   9   1  -8   70.09   21.40
   9   1  -8  112.49   28.80
   9   1  -8   61.09   20.30
   9   1  -8   37.30   33.00
   9   1  -8   52.49   24.10
   9   1  -8   81.69   26.60
   9   1  -8   64.79   15.60
   9   1  -8   52.49   25.80
   9   1  -8   62.59   20.60
   9   1  -8   51.09   17.50
  -9  -1   8   82.09   21.50
  -9  -1   8   79.49   26.80
  -9  -1   8   47.30   19.40
  -9  -1   8   77.19   23.10
  -9  -1   8   89.29   34.10
  -9  -1   8   60.99   17.70
  -9  -1   8   74.79   23.10
  -9  -1   8   65.89   21.00
  -9  -1   8   87.69   16.90
  -9  -1   8   48.30   20.00
   9   1  -7  162.48   33.30
   9   1  -7  142.99   27.90
   9   1  -7  193.48   38.60
   9   1  -7  155.88   27.70
   9   1  -7   94.19   34.50
   9   1  -7  206.28   37.80
   9   1  -7  194.68   41.70
   9   1  -7  130.79   22.60
   9   1  -7  161.58   28.00
   9   1  -7  151.08   28.20
   9   1  -7  132.89   27.90
   9   1  -7  124.89   35.50
  -9  -1   7  167.08   29.10
  -9  -1   7  156.28   22.60
  -9  -1   7  151.38   26.50
  -9  -1   7  171.78   22.80
  -9  -1   7  145.89   38.50
  -9  -1   7  128.39   24.70
  -9  -1   7  157.08   33.10
  -9  -1   7  202.08   32.60
  -9  -1   7  145.29   26.60
  -9  -1   7  134.59   29.40
  -9  -1   7  158.38   35.80
   9   1  -6   77.39   30.30
   9   1  -6  157.38   32.00
   9   1  -6   99.09   30.30
   9   1  -6  122.99   25.00
   9   1  -6  142.69   26.80
   9   1  -6  137.69   26.50
   9   1  -6  156.68   35.40
   9   1  -6  169.68   28.20
   9   1  -6  125.49   32.00
   9   1  -6  139.19   21.60
   9   1  -6  182.68   30.80
   9   1  -6  130.39   34.40
  -9  -1   6  143.69   25.60
  -9  -1   6  157.78   25.50
  -9  -1   6  213.18   36.40
  -9  -1   6  162.88   27.20
  -9  -1   6   97.09   27.20
  -9  -1   6  146.69   38.90
  -9  -1   6  121.29   27.50
  -9  -1   6  135.79   21.10
  -9  -1   6  134.79   20.30
  -9  -1   6  208.68   37.30
  -9  -1   6  148.59   27.20
   9   1  -5   80.59   19.70
   9   1  -5  104.69   19.40
   9   1  -5   91.29   28.10
   9   1  -5  111.19   22.30
   9   1  -5  102.19   29.30
   9   1  -5   78.89   25.50
   9   1  -5  102.69   24.10
   9   1  -5   95.59   34.30
  -9  -1   5  119.89   26.70
  -9  -1   5   47.30   23.20
  -9  -1   5   84.09   16.10
  -9  -1   5  104.19   20.70
  -9  -1   5   99.59   20.60
  -9  -1   5   93.79   28.10
  -9  -1   5   59.09   21.00
  -9  -1   5   88.19   20.30
  -9  -1   5  129.29   23.10
   9   1  -4    2.30   17.70
   9   1  -4   19.50   16.70
   9   1  -4   -7.60   14.40
   9   1  -4   -6.50    9.30
   9   1  -4   10.00   15.30
   9   1  -4    7.90   10.00
   9   1  -4    6.00   11.30
   9   1  -4   -1.10   11.30
  -9  -1   4    4.00    7.70
  -9  -1   4   -3.50   10.70
  -9  -1   4    7.40   13.40
  -9  -1   4    4.50   14.60
  -9  -1   4    3.40   12.10
  -9  -1   4   -5.60    8.50
  -9  -1   4    9.10   11.30
  -9  -1   4   -1.70    9.20
  -9  -1   4  -21.20    8.60
   9   1  -3  218.38   34.20
   9   1  -3  246.68   45.10
   9   1  -3  284.57   45.30
   9   1  -3  280.67   42.40
   9   1  -3  262.87   39.90
   9   1  -3  213.98   32.50
   9   1  -3  193.58   33.40
   9   1  -3  300.97   45.00
  -9  -1   3  222.18   35.40
  -9  -1   3  233.58   42.50
  -9  -1   3  226.98   34.80
  -9  -1   3  208.38   33.90
  -9  -1   3  207.38   40.10
  -9  -1   3  250.57   32.00
  -9  -1   3  197.88   34.80
  -9  -1   3  218.78   33.30
  -9  -1   3  275.57   38.80
  -9  -1   3  219.68   38.80
   9   1  -2   80.79   25.80
   9   1  -2   76.19   23.90
   9   1  -2   85.29   19.30
   9   1  -2   47.50   19.00
   9   1  -2   65.19   20.40
   9   1  -2   78.99   26.00
   9   1  -2  111.09   18.70
   9   1  -2  100.69   20.60
   9   1  -2   80.89   17.50
   9   1  -2   91.89   22.90
  -9  -1   2  100.09   18.10
  -9  -1   2   73.19   20.00
  -9  -1   2   69.79   17.30
  -9  -1   2   88.49   17.80
  -9  -1   2  118.19   22.70
  -9  -1   2   49.90   16.10
  -9  -1   2   63.19   15.10
  -9  -1   2   42.30   22.50
  -9  -1   2  106.39   26.50
  -9  -1   2   93.09   21.00
   9   1  -1 1110.89  132.79
   9   1  -1 1054.49  130.09
   9   1  -1 1341.47  129.89
   9   1  -1 1119.59  136.99
   9   1  -1 1359.16  133.89
   9   1  -1 1153.08  129.79
   9   1  -1 1102.69  136.59
   9   1  -1 1229.28  133.69
  -9  -1   1 1156.78  130.49
  -9  -1   1 1142.99  132.09
  -9  -1   1 1132.29  136.09
  -9  -1   1 1159.38  128.39
  -9  -1   1 1098.89  129.79
  -9  -1   1 1187.98  130.39
  -9  -1   1 1237.98  135.39
  -9  -1   1 1153.58  135.59
  -9  -1   1 1137.49  132.19
  -9  -1   1 1231.18  130.69
   9   1   0   35.40   11.60
   9   1   0   44.50   19.60
   9   1   0   14.90   13.20
   9   1   0    2.50    9.50
   9   1   0   34.40   11.00
   9   1   0   22.70   11.20
   9   1   0   21.10   19.90
   9   1   0   25.80   13.90
   9   1   0   47.40   21.70
   9   1   0   38.00   15.40
  -9  -1   0   22.70   14.30
  -9  -1   0   50.29   18.20
  -9  -1   0   47.10   14.10
  -9  -1   0   48.20   17.40
  -9  -1   0   30.30   12.80
  -9  -1   0   33.10   15.70
  -9  -1   0   30.20   12.20
  -9  -1   0   11.50   16.70
  -9  -1   0   42.10   14.10
  -9  -1   0   12.40   10.20
   9   1   1  241.38   37.50
   9   1   1  263.87   44.00
   9   1   1  342.97   42.50
   9   1   1  237.88   43.50
   9   1   1  213.38   36.10
   9   1   1  269.07   48.70
   9   1   1  290.07   36.70
   9   1   1  308.07   43.20
   9   1   1  272.07   38.20
   9   1   1  363.46   51.89
  -9  -1  -1  292.77   37.60
  -9  -1  -1  247.08   39.70
  -9  -1  -1  279.47   37.10
  -9  -1  -1  193.48   44.70
  -9  -1  -1  235.08   44.00
  -9  -1  -1  260.77   40.70
  -9  -1  -1  308.77   44.50
  -9  -1  -1  249.68   37.30
   9   1   2   29.60   13.30
   9   1   2   93.59   20.00
   9   1   2   76.29   26.60
   9   1   2   73.49   16.70
   9   1   2   52.39   18.50
   9   1   2   75.59   28.10
   9   1   2   74.69   17.80
   9   1   2   87.09   15.80
   9   1   2   84.69   23.80
   9   1   2   87.59   18.60
  -9  -1  -2   66.69   21.90
  -9  -1  -2   59.99   19.80
  -9  -1  -2   64.09   17.70
  -9  -1  -2  122.89   28.40
  -9  -1  -2   98.59   16.60
  -9  -1  -2   79.69   16.30
  -9  -1  -2   53.49   18.30
  -9  -1  -2   49.20   15.10
   9   1   3  217.68   48.10
   9   1   3  190.78   33.50
   9   1   3  219.48   44.70
   9   1   3  206.68   35.20
   9   1   3  232.78   36.60
   9   1   3  214.38   38.40
   9   1   3  228.28   40.10
   9   1   3  249.38   37.20
   9   1   3  263.57   33.40
  -9  -1  -3  266.17   44.90
  -9  -1  -3  268.07   34.20
  -9  -1  -3  295.47   44.40
  -9  -1  -3  270.27   36.60
  -9  -1  -3  295.97   41.10
  -9  -1  -3  201.78   38.80
  -9  -1  -3  241.08   34.50
  -9  -1  -3  195.78   34.00
   9   1   4   63.09   18.30
   9   1   4   36.70   14.80
   9   1   4   49.00   21.30
   9   1   4   60.39   15.30
   9   1   4   36.80   26.80
   9   1   4   52.29   20.70
   9   1   4   55.99   25.80
   9   1   4   71.99   18.70
  -9  -1  -4  135.59   32.70
  -9  -1  -4   85.29   22.00
  -9  -1  -4   50.49   10.50
  -9  -1  -4   57.29   18.60
  -9  -1  -4   58.19   20.00
  -9  -1  -4   58.89   15.90
  -9  -1  -4   50.49   12.50
  -9  -1  -4   57.79   19.20
  -9  -1  -4   60.99   17.40
  -9  -1  -4   38.50   14.40
   9   1   5  192.28   44.30
   9   1   5  208.08   31.70
   9   1   5  227.48   46.80
   9   1   5   74.39   30.00
   9   1   5  201.98   47.10
   9   1   5  174.78   35.30
   9   1   5  165.08   32.00
   9   1   5  204.88   36.50
   9   1   5  151.18   30.00
   9   1   5  203.68   33.30
  -9  -1  -5  170.48   36.00
  -9  -1  -5  188.08   30.70
  -9  -1  -5  284.17   37.50
  -9  -1  -5  200.28   31.10
  -9  -1  -5  221.58   35.90
  -9  -1  -5  175.38   34.50
  -9  -1  -5  334.17   50.69
  -9  -1  -5  205.78   29.70
   9   1   6   52.69   17.20
   9   1   6   85.49   20.40
   9   1   6   58.39   18.20
   9   1   6   43.40   20.50
   9   1   6   35.40   20.20
   9   1   6   67.49   17.50
   9   1   6   28.00   17.90
   9   1   6   37.30   17.60
   9   1   6  152.68   37.70
   9   1   6   82.89   36.30
  -9  -1  -6   76.19   24.50
  -9  -1  -6   90.69   25.60
  -9  -1  -6   48.70   16.80
  -9  -1  -6  110.89   33.00
  -9  -1  -6   67.69   19.50
  -9  -1  -6   76.39   19.10
  -9  -1  -6   94.99   21.70
   9   1   7   -5.40   14.40
   9   1   7   38.30   17.50
   9   1   7    7.50   19.30
   9   1   7   31.70   28.10
   9   1   7   25.70   23.90
   9   1   7   27.60   15.00
   9   1   7   22.30   20.80
   9   1   7    3.90   14.30
   9   1   7   31.90   16.10
   9   1   7   -2.60   11.90
  -9  -1  -7  -11.80   13.80
  -9  -1  -7   -0.80   11.40
  -9  -1  -7    3.20   22.50
  -9  -1  -7    9.80   11.90
  -9  -1  -7   -3.00   13.90
  -9  -1  -7    4.80   11.60
  -9  -1  -7   25.20   18.60
  -9  -1  -7    3.90   15.30
   9   1   8    4.70   12.50
   9   1   8   38.70   28.10
   9   1   8  -16.00   19.40
   9   1   8   -8.50   12.60
   9   1   8   -0.50   10.90
   9   1   8  -12.60   16.90
   9   1   8    0.40   12.10
   9   1   8    3.80   14.90
   9   1   8   11.50   21.90
   9   1   8    1.30   12.00
  -9  -1  -8   -1.80   20.70
  -9  -1  -8    0.80   13.20
  -9  -1  -8  -17.40   14.50
  -9  -1  -8    3.60   15.60
  -9  -1  -8  -11.50   23.30
  -9  -1  -8  -11.60   10.30
  -9  -1  -8   10.10   11.80
  -9  -1  -8    8.70   16.00
   9   1   9   11.50   23.10
   9   1   9  -10.30   23.50
   9   1   9   18.80   14.80
   9   1   9   54.19   26.20
   9   1   9   37.90   22.30
   9   1   9   14.20   27.90
   9   1   9   15.20   18.60
   9   1   9    1.50   13.80
  -9  -1  -9  -16.80   21.60
  -9  -1  -9   29.90   18.90
  -9  -1  -9   23.30   14.40
  -9  -1  -9   -5.70   13.30
  -9  -1  -9   45.50   31.80
  -9  -1  -9   31.50   19.50
  -9  -1  -9   12.60   13.80
  -9  -1  -9   35.20   20.70
   8   1 -12   11.90   17.80
   8   1 -12   10.90   13.10
   8   1 -12  -18.30   27.30
   8   1 -12    2.20   33.50
   8   1 -12   -9.70   27.40
   8   1 -12  -15.90   13.30
   8   1 -12   19.00   25.20
   8   1 -12   -4.80   16.50
   8   1 -12    4.00   26.20
   8   1 -12    4.30   28.50
  -8  -1  12    3.20   15.50
  -8  -1  12   39.40   32.10
  -8  -1  12   22.30   22.30
  -8  -1  12   -5.30   17.00
  -8  -1  12   33.30   27.30
  -8  -1  12  -10.60   21.30
  -8  -1  12   29.80   21.60
   8   1 -11   16.20   15.20
   8   1 -11   56.59   28.20
   8   1 -11   84.69   38.60
   8   1 -11   69.39   22.10
   8   1 -11   32.30   28.30
   8   1 -11   33.70   34.20
   8   1 -11   72.79   26.00
   8   1 -11   27.10   20.10
  -8  -1  11   30.00   16.90
  -8  -1  11   74.19   25.30
  -8  -1  11   32.20   19.60
  -8  -1  11   81.09   23.70
  -8  -1  11   10.70   24.10
  -8  -1  11   53.89   19.80
  -8  -1  11   24.90   22.10
  -8  -1  11   37.30   26.60
  -8  -1  11   49.30   20.10
  -8  -1  11   94.59   29.40
   8   1 -10   -8.00   24.80
   8   1 -10   -3.40   13.30
   8   1 -10    7.00   13.40
   8   1 -10    9.50   20.70
   8   1 -10   -1.70   21.20
   8   1 -10   -2.60    9.10
   8   1 -10   10.20   12.90
   8   1 -10   10.30   26.70
   8   1 -10    1.60   14.40
   8   1 -10  -20.00   13.10
  -8  -1  10   31.10   19.90
  -8  -1  10   11.90   13.60
  -8  -1  10   -6.70   10.50
  -8  -1  10   19.90   12.60
  -8  -1  10    4.70   17.70
  -8  -1  10   -8.70   16.20
  -8  -1  10    6.20   14.10
  -8  -1  10  -18.90   19.80
  -8  -1  10   11.80   19.10
  -8  -1  10   15.40   17.40
   8   1  -9   -5.30   12.00
   8   1  -9   10.50   10.50
   8   1  -9   -6.50   11.10
   8   1  -9   -7.00   16.80
   8   1  -9   13.00   21.90
   8   1  -9   -6.40   15.20
   8   1  -9   -4.00   12.90
   8   1  -9    5.90   14.60
   8   1  -9   15.50   13.50
   8   1  -9    0.90   20.40
   8   1  -9    6.50   13.50
   8   1  -9    6.70   11.00
  -8  -1   9   28.30   19.80
  -8  -1   9   -3.50    9.30
  -8  -1   9   12.60   16.30
  -8  -1   9   -5.70   10.50
  -8  -1   9   -2.10   11.00
  -8  -1   9   -3.90   14.10
  -8  -1   9    7.40   24.80
  -8  -1   9   -8.70   13.60
  -8  -1   9    0.50   13.90
  -8  -1   9  -12.00    9.40
   8   1  -8   51.29   23.70
   8   1  -8   54.89   26.50
   8   1  -8   44.90   18.60
   8   1  -8   17.50   21.80
   8   1  -8   39.10   15.50
   8   1  -8   30.80   12.90
   8   1  -8   44.00   14.70
   8   1  -8   15.90   11.50
   8   1  -8   16.60   18.60
   8   1  -8   63.79   18.90
   8   1  -8   42.00   17.90
   8   1  -8   36.80   17.20
  -8  -1   8   62.39   25.90
  -8  -1   8   29.90   16.40
  -8  -1   8   34.70   15.10
  -8  -1   8   37.20   17.50
  -8  -1   8   43.80   12.20
  -8  -1   8   32.20   17.70
  -8  -1   8   52.39   19.70
  -8  -1   8   69.09   17.10
   8   1  -7  121.79   23.90
   8   1  -7  150.88   28.00
   8   1  -7  124.09   24.20
   8   1  -7  161.28   36.00
   8   1  -7  103.09   26.50
   8   1  -7  110.29   32.80
   8   1  -7  117.59   34.80
   8   1  -7  160.38   27.30
   8   1  -7  135.09   30.70
   8   1  -7  118.89   20.80
   8   1  -7  198.18   34.70
   8   1  -7  215.48   29.40
  -8  -1   7  150.48   30.00
  -8  -1   7   95.19   26.50
  -8  -1   7  166.18   26.20
  -8  -1   7  152.18   38.00
  -8  -1   7  109.59   24.60
  -8  -1   7  131.99   28.60
  -8  -1   7  151.88   27.60
  -8  -1   7  183.68   28.00
  -8  -1   7  134.99   21.10
  -8  -1   7  123.09   31.20
   8   1  -6  417.36   47.50
   8   1  -6  305.37   56.39
   8   1  -6  365.66   46.70
   8   1  -6  315.37   47.90
   8   1  -6  409.66   57.29
   8   1  -6  414.46   48.90
   8   1  -6  330.77   48.50
   8   1  -6  299.57   54.99
   8   1  -6  417.56   59.89
   8   1  -6  377.16   55.69
   8   1  -6  339.07   43.40
   8   1  -6  362.76   54.39
  -8  -1   6  349.67   42.30
  -8  -1   6  294.27   54.89
  -8  -1   6  432.66   47.40
  -8  -1   6  346.57   46.10
  -8  -1   6  384.16   48.00
  -8  -1   6  427.46   59.79
  -8  -1   6  362.86   49.30
  -8  -1   6  389.06   43.20
  -8  -1   6  365.96   45.50
  -8  -1   6  323.47   50.69
   8   1  -5  565.34   77.49
   8   1  -5  467.45   70.69
   8   1  -5  519.45   63.29
   8   1  -5  566.04   68.59
   8   1  -5  520.65   65.49
   8   1  -5  549.15   59.09
   8   1  -5  508.15   61.99
   8   1  -5  537.15   75.09
   8   1  -5  547.25   63.39
   8   1  -5  532.75   61.99
  -8  -1   5  506.15   58.49
  -8  -1   5  505.35   58.39
  -8  -1   5  507.65   65.39
  -8  -1   5  417.16   69.99
  -8  -1   5  513.35   62.79
  -8  -1   5  515.95   61.39
  -8  -1   5  548.15   69.99
  -8  -1   5  574.84   65.49
  -8  -1   5  519.25   61.79
  -8  -1   5  570.54   65.49
  -8  -1   5  481.95   62.79
   8   1  -4   63.89   23.50
   8   1  -4   55.29   21.70
   8   1  -4   64.29   16.50
   8   1  -4   81.29   17.80
   8   1  -4   75.59   23.40
   8   1  -4   94.39   24.10
   8   1  -4   71.29   14.70
   8   1  -4   67.09   18.20
  -8  -1   4   47.80   20.40
  -8  -1   4   73.29   16.70
  -8  -1   4   46.70   14.40
  -8  -1   4   31.70   17.90
  -8  -1   4  101.09   21.80
  -8  -1   4   62.69   16.10
  -8  -1   4   60.49   17.90
  -8  -1   4   59.89   12.30
  -8  -1   4   42.20   13.60
  -8  -1   4   75.79   18.50
   8   1  -3 1265.37  131.39
   8   1  -3 1151.28  131.09
   8   1  -3 1194.28  133.09
   8   1  -3 1087.39  133.89
   8   1  -3 1140.69  137.29
   8   1  -3 1177.98  135.29
   8   1  -3 1079.99  129.69
   8   1  -3 1140.39  136.69
  -8  -1   3 1177.68  130.69
  -8  -1   3 1237.48  131.19
  -8  -1   3 1094.49  135.79
  -8  -1   3 1231.98  132.09
  -8  -1   3 1186.18  128.09
  -8  -1   3 1171.38  136.19
  -8  -1   3 1264.87  132.89
  -8  -1   3 1210.28  130.99
  -8  -1   3 1213.08  130.39
  -8  -1   3 1169.38  133.49
   8   1  -2  115.39   21.70
   8   1  -2  132.79   21.30
   8   1  -2   95.19   23.40
   8   1  -2   84.29   22.40
   8   1  -2  158.48   32.00
   8   1  -2  121.99   30.50
   8   1  -2  124.29   29.50
   8   1  -2  125.29   45.20
   8   1  -2  181.68   28.50
   8   1  -2  143.99   22.10
  -8  -1   2  108.19   26.10
  -8  -1   2  113.59   19.60
  -8  -1   2   93.79   17.70
  -8  -1   2  105.29   21.80
  -8  -1   2  104.79   25.20
  -8  -1   2  111.09   21.20
  -8  -1   2   93.59   18.80
  -8  -1   2  119.79   23.10
  -8  -1   2  117.39   24.10
  -8  -1   2  127.89   21.60
   8   1  -1  507.75   55.89
   8   1  -1  523.95   59.69
   8   1  -1  446.36   58.69
   8   1  -1  471.55   56.89
   8   1  -1  467.95   59.09
   8   1  -1  478.55   66.59
   8   1  -1  481.25   56.19
   8   1  -1  532.55   68.19
   8   1  -1  525.75   69.59
   8   1  -1  472.05   56.69
  -8  -1   1  432.36   56.29
  -8  -1   1  495.75   56.99
  -8  -1   1  476.25   60.39
  -8  -1   1  433.36   65.09
  -8  -1   1  479.55   58.79
  -8  -1   1  451.55   55.99
  -8  -1   1  437.06   64.29
  -8  -1   1  516.05   58.49
  -8  -1   1  413.36   54.09
  -8  -1   1  495.55   56.79
   8   1   0  -10.70    9.80
   8   1   0   24.80   10.70
   8   1   0    0.60    7.20
   8   1   0   20.00   12.30
   8   1   0   30.90   13.20
   8   1   0   13.20   14.50
   8   1   0   23.70    9.90
   8   1   0   23.30   11.80
   8   1   0   14.00   10.20
   8   1   0   14.30   17.20
  -8  -1   0   19.00   11.10
  -8  -1   0   45.20   14.90
  -8  -1   0   24.60    9.70
  -8  -1   0   35.90   11.30
  -8  -1   0   10.00    8.60
  -8  -1   0   14.90   13.60
  -8  -1   0   27.60   16.30
  -8  -1   0   13.70   12.50
  -8  -1   0   15.50   10.80
  -8  -1   0   24.90   14.20
   8   1   1  738.43   88.39
   8   1   1  832.52   88.89
   8   1   1  794.72   95.79
   8   1   1  759.72   93.99
   8   1   1  847.52   87.49
   8   1   1  781.52   91.89
   8   1   1  785.22   95.59
   8   1   1  787.02   89.29
   8   1   1  835.72   90.19
   8   1   1  795.62   90.39
  -8  -1  -1  754.62   88.79
  -8  -1  -1  744.03   87.79
  -8  -1  -1  727.83   92.29
  -8  -1  -1  749.23   87.79
  -8  -1  -1  747.93   94.49
  -8  -1  -1  793.62   87.49
  -8  -1  -1  810.02   90.79
  -8  -1  -1  790.62   91.39
   8   1   2   84.99   26.40
   8   1   2  125.29   20.40
   8   1   2   93.19   19.80
   8   1   2   93.59   19.70
   8   1   2   55.79   19.90
   8   1   2   97.49   23.80
   8   1   2  119.09   29.10
   8   1   2   95.09   18.90
  -8  -1  -2  125.19   19.10
  -8  -1  -2   96.09   19.60
  -8  -1  -2   84.89   21.50
  -8  -1  -2   89.29   26.70
  -8  -1  -2  103.69   24.00
  -8  -1  -2   79.99   17.40
   8   1   3   16.70   15.70
   8   1   3   21.30    8.60
   8   1   3   36.20   12.50
   8   1   3   30.50   11.00
   8   1   3   12.60   19.80
   8   1   3   13.10   13.30
   8   1   3   17.80   11.70
   8   1   3   17.70   18.10
   8   1   3   33.40   11.70
   8   1   3   11.20   12.10
  -8  -1  -3    6.90   14.00
  -8  -1  -3    8.30   12.60
  -8  -1  -3   37.00   12.80
  -8  -1  -3   10.00   16.80
  -8  -1  -3   -3.20   10.90
  -8  -1  -3    9.20   14.40
  -8  -1  -3   47.30   13.90
  -8  -1  -3   29.00   11.00
   8   1   4    3.90   14.00
   8   1   4   17.60   11.50
   8   1   4    2.60   14.50
   8   1   4    4.80    9.50
   8   1   4   15.20   13.20
   8   1   4    1.30   19.00
   8   1   4   15.80   10.50
   8   1   4   11.30    7.70
   8   1   4   10.00   10.30
   8   1   4   16.80   11.60
  -8  -1  -4   12.00   11.00
  -8  -1  -4   -3.70   13.00
  -8  -1  -4   27.20   11.70
  -8  -1  -4    1.60    9.80
  -8  -1  -4   -6.10   12.20
  -8  -1  -4   22.50    8.20
  -8  -1  -4    1.60    5.20
  -8  -1  -4   26.50   15.00
  -8  -1  -4   17.90   10.60
  -8  -1  -4   24.50   18.30
   8   1   5 1408.06  150.68
   8   1   5 1283.67  152.08
   8   1   5 1357.26  149.69
   8   1   5 1440.56  159.18
   8   1   5 1398.36  151.08
   8   1   5 1334.97  155.88
   8   1   5 1312.17  158.28
   8   1   5 1312.97  150.88
   8   1   5 1250.77  155.58
  -8  -1  -5 1312.97  145.89
  -8  -1  -5 1305.67  149.19
  -8  -1  -5 1340.57  157.18
  -8  -1  -5 1322.97  148.09
  -8  -1  -5 1391.66  149.29
  -8  -1  -5 1399.36  152.78
  -8  -1  -5 1351.86  148.39
  -8  -1  -5 1301.47  153.98
  -8  -1  -5 1510.45  150.88
  -8  -1  -5 1374.26  152.98
   8   1   6  131.79   30.00
   8   1   6  144.09   33.30
   8   1   6  156.78   27.10
   8   1   6  145.09   27.00
   8   1   6  129.89   24.70
   8   1   6  155.68   25.10
   8   1   6  140.09   33.60
   8   1   6  281.47   47.30
   8   1   6  137.79   40.90
  -8  -1  -6   99.29   22.50
  -8  -1  -6  103.09   22.90
  -8  -1  -6  145.49   30.30
  -8  -1  -6  117.59   20.00
  -8  -1  -6   93.49   22.60
  -8  -1  -6  181.08   28.80
  -8  -1  -6  114.89   26.80
  -8  -1  -6  117.29   36.20
  -8  -1  -6  207.58   35.40
   8   1   7   36.10   23.40
   8   1   7   68.29   22.70
   8   1   7   38.70   15.10
   8   1   7   43.50   30.80
   8   1   7   33.50   13.80
   8   1   7   37.50   16.40
   8   1   7   68.09   17.60
   8   1   7   14.70   15.10
  -8  -1  -7   62.49   20.70
  -8  -1  -7   29.90   12.10
  -8  -1  -7   72.69   25.70
  -8  -1  -7   64.99   20.80
  -8  -1  -7   53.29   15.10
  -8  -1  -7   21.00   14.90
  -8  -1  -7   51.59   26.40
  -8  -1  -7   17.90   13.00
  -8  -1  -7   48.30   18.60
  -8  -1  -7   27.90   14.30
   8   1   8   26.30   14.70
   8   1   8   27.30   25.90
   8   1   8   20.60   15.80
   8   1   8   21.10   14.10
   8   1   8    8.10   23.00
   8   1   8   37.50   21.00
  -8  -1  -8   42.20   18.60
  -8  -1  -8   19.30   13.10
  -8  -1  -8   22.00   17.80
  -8  -1  -8   38.50   21.00
  -8  -1  -8   87.89   31.00
  -8  -1  -8   78.49   21.30
  -8  -1  -8   34.90   13.50
  -8  -1  -8   35.30   16.00
   8   1   9   -1.20   14.90
   8   1   9   -6.00   12.30
   8   1   9   -7.60   22.10
   8   1   9   14.70   13.30
   8   1   9   29.40   46.40
   8   1   9   46.20   33.40
  -8  -1  -9   34.60   19.80
  -8  -1  -9  -23.50   23.90
  -8  -1  -9    9.00   11.30
  -8  -1  -9   22.20   17.00
  -8  -1  -9   25.60   18.20
  -8  -1  -9  -12.30   11.80
  -8  -1  -9   -0.70   21.20
  -8  -1  -9   23.20   17.10
   8   1  10   21.40   23.40
   8   1  10   -0.10   29.50
   8   1  10   -0.20   15.60
   8   1  10    3.90   13.10
   8   1  10   10.50   25.20
   8   1  10   17.40   15.60
   8   1  10    6.40   13.80
   8   1  10   -1.50   10.20
  -8  -1 -10   45.40   31.40
  -8  -1 -10   12.10   18.10
  -8  -1 -10   22.10   15.00
  -8  -1 -10    0.30   18.90
  -8  -1 -10   10.60   16.60
  -8  -1 -10    7.10   34.50
  -8  -1 -10   12.30   14.70
  -8  -1 -10   32.90   26.10
   7   1 -13   41.40   35.60
   7   1 -13    6.00   37.20
   7   1 -13    5.60   15.90
   7   1 -13   13.30   12.90
   7   1 -13   -1.10   23.60
   7   1 -13   19.10   49.60
   7   1 -13   -7.00   22.50
   7   1 -13  -22.50   15.30
   7   1 -13   -0.40   19.40
  -7  -1  13    8.40   19.20
  -7  -1  13    7.90   17.80
  -7  -1  13    7.90   23.20
  -7  -1  13   -2.60   19.60
  -7  -1  13    5.70   23.80
  -7  -1  13   43.50   32.10
  -7  -1  13   20.20   32.20
   7   1 -12   18.80   34.50
   7   1 -12    0.20   22.80
   7   1 -12  -12.00   21.90
   7   1 -12    9.10   18.10
   7   1 -12   12.40   17.90
   7   1 -12   22.00   15.70
   7   1 -12    8.70   17.10
   7   1 -12   21.20   29.80
   7   1 -12   -4.10   22.10
   7   1 -12   -4.40   14.40
  -7  -1  12   -4.80   19.50
  -7  -1  12  -22.40   20.80
  -7  -1  12    6.60   16.30
  -7  -1  12    1.50   18.90
  -7  -1  12   -4.90   15.10
  -7  -1  12   -1.50   14.80
  -7  -1  12   -1.40   16.30
  -7  -1  12   33.10   21.20
  -7  -1  12  -19.50   23.30
   7   1 -11  100.09   31.00
   7   1 -11  104.29   21.40
   7   1 -11  104.09   29.70
   7   1 -11  140.09   38.50
   7   1 -11   77.69   38.40
   7   1 -11  107.49   26.10
   7   1 -11   97.49   51.99
   7   1 -11  143.89   28.80
   7   1 -11   63.29   31.20
   7   1 -11  139.59   22.10
  -7  -1  11  138.69   31.30
  -7  -1  11   49.40   19.60
  -7  -1  11   27.20   25.80
  -7  -1  11   91.49   25.90
  -7  -1  11  112.79   33.80
  -7  -1  11   68.79   22.70
  -7  -1  11   51.49   21.50
  -7  -1  11   85.59   21.10
  -7  -1  11  184.58   39.70
  -7  -1  11   88.29   25.60
   7   1 -10   54.89   29.50
   7   1 -10   40.30   18.00
   7   1 -10   59.89   15.20
   7   1 -10   16.60   12.30
   7   1 -10    7.60   13.30
   7   1 -10   50.79   21.00
   7   1 -10  -12.00   13.60
   7   1 -10   26.90   25.60
   7   1 -10   23.00   22.30
   7   1 -10    5.50   15.50
  -7  -1  10   36.50   13.90
  -7  -1  10   33.10   13.10
  -7  -1  10   32.50   16.50
  -7  -1  10   43.00   18.40
  -7  -1  10   46.90   18.80
  -7  -1  10   61.09   20.80
  -7  -1  10   -2.80   13.00
  -7  -1  10   53.09   28.00
  -7  -1  10   25.90   16.60
  -7  -1  10    8.70   20.20
   7   1  -9   20.60   21.60
   7   1  -9   47.60   16.60
   7   1  -9   13.00   22.30
   7   1  -9   44.50   18.70
   7   1  -9   51.39   19.90
   7   1  -9   34.70   12.80
   7   1  -9   20.30   15.30
   7   1  -9   44.20   23.00
   7   1  -9   61.89   17.70
   7   1  -9   36.10   15.10
   7   1  -9   18.60   10.90
   7   1  -9   50.09   22.40
  -7  -1   9   46.10   18.20
  -7  -1   9   51.99   17.00
  -7  -1   9   39.10   15.80
  -7  -1   9   38.40   17.10
  -7  -1   9   90.99   24.50
  -7  -1   9    3.00   17.80
  -7  -1   9   35.50   12.40
  -7  -1   9   39.90   13.60
  -7  -1   9   24.80   19.00
  -7  -1   9   45.20   16.80
   7   1  -8   53.59   19.50
   7   1  -8   56.09   17.70
   7   1  -8   81.19   20.40
   7   1  -8   98.69   17.40
   7   1  -8   30.40   17.60
   7   1  -8   79.89   18.80
   7   1  -8   93.09   22.10
   7   1  -8   70.79   25.80
   7   1  -8   95.69   26.60
   7   1  -8   85.89   28.90
   7   1  -8   65.19   25.80
   7   1  -8   62.39   15.30
  -7  -1   8   65.79   19.30
  -7  -1   8   95.89   21.40
  -7  -1   8  114.19   20.50
  -7  -1   8   83.89   26.60
  -7  -1   8   84.39   20.40
  -7  -1   8   99.49   24.90
  -7  -1   8   47.00   23.00
  -7  -1   8   88.89   21.20
  -7  -1   8   77.09   15.50
  -7  -1   8  111.09   24.80
   7   1  -7   30.00   17.00
   7   1  -7   -7.30    9.70
   7   1  -7    2.10    7.90
   7   1  -7  -14.60   11.00
   7   1  -7   27.50   10.00
   7   1  -7  -11.60   16.00
   7   1  -7   23.50   18.90
   7   1  -7    9.40   11.20
   7   1  -7    3.90   10.40
   7   1  -7    5.90   11.90
   7   1  -7   12.90   19.20
   7   1  -7   15.70   11.40
  -7  -1   7    4.30   13.10
  -7  -1   7    5.00   11.40
  -7  -1   7   10.50    9.10
  -7  -1   7   20.30   17.60
  -7  -1   7   16.10   15.20
  -7  -1   7    0.50    9.20
  -7  -1   7   12.50   11.30
  -7  -1   7    6.60   12.50
  -7  -1   7   36.40   13.10
  -7  -1   7   -8.20    9.20
   7   1  -6  310.77   36.30
   7   1  -6  288.37   40.30
   7   1  -6  285.27   41.20
   7   1  -6  282.57   45.00
   7   1  -6  278.67   49.60
   7   1  -6  346.67   39.20
   7   1  -6  339.67   50.99
   7   1  -6  231.58   41.60
   7   1  -6  305.67   38.90
   7   1  -6  286.07   42.10
   7   1  -6  310.07   51.89
   7   1  -6  256.37   43.40
  -7  -1   6  292.57   34.60
  -7  -1   6  291.67   36.10
  -7  -1   6  302.77   39.60
  -7  -1   6  307.77   40.60
  -7  -1   6  270.57   39.90
  -7  -1   6  374.76   51.29
  -7  -1   6  310.37   49.60
  -7  -1   6  282.47   40.30
  -7  -1   6  265.47   43.00
  -7  -1   6  326.87   38.70
  -7  -1   6  235.28   41.70
   7   1  -5 2548.25  280.17
   7   1  -5 2637.74  283.17
   7   1  -5 2562.04  286.47
   7   1  -5 2505.15  278.97
   7   1  -5 2743.03  279.97
   7   1  -5 2563.24  282.07
   7   1  -5 2621.14  279.07
   7   1  -5 2602.24  284.87
   7   1  -5 2555.24  279.77
   7   1  -5 2463.05  283.87
   7   1  -5 2601.64  276.57
   7   1  -5 2676.53  285.47
  -7  -1   5 2647.14  278.97
  -7  -1   5 2639.14  276.37
  -7  -1   5 2508.85  276.17
  -7  -1   5 2455.65  278.17
  -7  -1   5 2625.34  284.97
  -7  -1   5 2565.04  281.87
  -7  -1   5 2641.54  282.07
  -7  -1   5 2592.04  279.47
  -7  -1   5 2629.84  286.57
  -7  -1   5 2610.64  281.17
  -7  -1   5 2733.13  280.47
  -7  -1   5 2534.75  278.27
   7   1  -4  729.83   79.49
   7   1  -4  709.13   84.99
   7   1  -4  719.23   81.59
   7   1  -4  671.63   85.79
   7   1  -4  656.43   83.19
   7   1  -4  672.63   82.79
   7   1  -4  641.44   79.09
   7   1  -4  715.73   78.49
  -7  -1   4  725.33   77.29
  -7  -1   4  679.83   75.69
  -7  -1   4  702.13   80.69
  -7  -1   4  631.04   81.39
  -7  -1   4  706.03   79.29
  -7  -1   4  714.53   85.49
  -7  -1   4  665.33   81.19
  -7  -1   4  664.33   77.99
  -7  -1   4  743.83   90.29
  -7  -1   4  690.03   78.19
  -7  -1   4  667.03   80.59
   7   1  -3 2032.60  231.08
   7   1  -3 2038.40  232.58
   7   1  -3 2062.89  230.18
   7   1  -3 2046.00  233.78
   7   1  -3 2164.28  236.88
   7   1  -3 2222.28  236.28
   7   1  -3 2294.37  234.98
   7   1  -3 2216.18  231.08
  -7  -1   3 2173.78  228.48
  -7  -1   3 2077.79  230.58
  -7  -1   3 2078.89  230.68
  -7  -1   3 2166.38  235.58
  -7  -1   3 2160.38  232.08
  -7  -1   3 2121.89  232.98
  -7  -1   3 2211.88  236.28
  -7  -1   3 2081.09  230.18
  -7  -1   3 2166.48  232.38
  -7  -1   3 2228.18  231.18
   7   1  -2   78.19   15.00
   7   1  -2  116.89   22.90
   7   1  -2   58.89   15.30
   7   1  -2   57.39   21.10
   7   1  -2  128.69   27.30
   7   1  -2   95.69   22.90
   7   1  -2   86.49   16.90
   7   1  -2  111.59   21.00
  -7  -1   2   80.89   16.40
  -7  -1   2   82.69   21.40
  -7  -1   2   62.79   14.30
  -7  -1   2   63.79   17.10
  -7  -1   2   73.69   18.10
  -7  -1   2   69.39   16.60
  -7  -1   2   92.69   14.10
  -7  -1   2  143.59   25.40
  -7  -1   2   98.49   17.80
  -7  -1   2   87.09   16.60
   7   1  -1   -0.10   12.80
   7   1  -1   -3.90    8.20
   7   1  -1    9.90   12.20
   7   1  -1    4.60    7.40
   7   1  -1   -5.10    8.30
   7   1  -1   -6.10   11.80
   7   1  -1    0.60    7.20
   7   1  -1   -3.90    8.70
   7   1  -1    5.90    6.20
   7   1  -1   -8.10    6.80
  -7  -1   1   -1.10    7.90
  -7  -1   1   -3.60    7.80
  -7  -1   1   27.60   12.20
  -7  -1   1    5.20    8.70
  -7  -1   1    1.30   12.50
  -7  -1   1   -3.70    6.10
  -7  -1   1    0.50    9.80
  -7  -1   1   -6.70    6.50
  -7  -1   1   -3.10    7.60
  -7  -1   1   -8.30    9.10
   7   1   0  213.58   34.40
   7   1   0  239.88   31.30
   7   1   0  260.37   40.50
   7   1   0  230.78   34.40
   7   1   0  231.78   32.00
   7   1   0  181.58   29.80
   7   1   0  262.17   33.40
   7   1   0  250.57   39.60
   7   1   0  231.78   38.60
   7   1   0  278.97   36.10
  -7  -1   0  258.97   35.50
  -7  -1   0  204.78   29.80
  -7  -1   0  243.68   32.20
  -7  -1   0  290.27   40.70
  -7  -1   0  245.08   37.30
  -7  -1   0  248.38   32.30
  -7  -1   0  225.58   37.70
  -7  -1   0  241.68   32.90
  -7  -1   0  163.98   31.70
  -7  -1   0  248.18   30.80
   7   1   1   17.90   10.70
   7   1   1   29.00   16.20
   7   1   1    4.00    7.80
   7   1   1   14.50   11.30
   7   1   1    1.90   12.10
   7   1   1   12.50    8.00
   7   1   1   17.70   13.00
   7   1   1    6.90    6.30
   7   1   1   18.40    9.20
   7   1   1   -8.10    7.50
  -7  -1  -1   -8.60   10.80
  -7  -1  -1    5.40    8.00
  -7  -1  -1  -11.10    7.90
  -7  -1  -1   19.60   13.70
  -7  -1  -1   16.90   15.10
  -7  -1  -1   10.10    8.30
   7   1   2  169.78   25.60
   7   1   2  113.99   31.80
   7   1   2  164.78   26.40
   7   1   2  125.99   23.60
   7   1   2  118.49   26.10
   7   1   2  146.79   29.20
   7   1   2  224.08   25.60
   7   1   2  195.08   34.50
   7   1   2  206.98   27.70
   7   1   2  209.48   28.90
  -7  -1  -2  166.18   30.00
  -7  -1  -2  173.28   25.90
  -7  -1  -2  148.29   28.80
  -7  -1  -2  187.88   25.10
  -7  -1  -2  177.68   29.20
  -7  -1  -2  152.38   31.40
  -7  -1  -2  159.48   25.00
  -7  -1  -2  170.08   25.10
   7   1   3   47.70   19.30
   7   1   3    7.10    8.50
   7   1   3   23.00   18.80
   7   1   3   10.00    6.60
   7   1   3   28.50   13.40
   7   1   3   40.30   11.90
   7   1   3   24.80   13.20
   7   1   3   19.40   10.70
   7   1   3    9.70    9.10
   7   1   3   16.10   10.30
  -7  -1  -3   48.90   15.20
  -7  -1  -3   30.50   10.10
  -7  -1  -3   11.10    9.70
  -7  -1  -3   29.60   10.20
  -7  -1  -3    8.70    8.60
  -7  -1  -3   11.80   13.30
  -7  -1  -3   10.90   14.60
  -7  -1  -3   32.00   13.10
   7   1   4   36.90   22.60
   7   1   4   -2.90    7.30
   7   1   4   -8.40    8.30
   7   1   4   14.30    9.90
   7   1   4   13.40   13.60
   7   1   4    8.20   14.90
   7   1   4    2.50    9.10
   7   1   4   -0.30   11.10
   7   1   4   -0.90    9.10
   7   1   4    3.90    6.70
  -7  -1  -4  -14.10   11.00
  -7  -1  -4   -4.40    5.10
  -7  -1  -4   14.20   15.20
  -7  -1  -4    3.30    8.50
  -7  -1  -4   -0.30    7.80
  -7  -1  -4   10.60    4.70
  -7  -1  -4    0.10    8.30
  -7  -1  -4   10.80    8.30
  -7  -1  -4   -6.80    5.90
  -7  -1  -4    9.60   11.10
  -7  -1  -4    6.50   11.70
  -7  -1  -4   22.70   11.00
   7   1   5  605.94   76.99
   7   1   5  671.23   77.89
   7   1   5  658.03   92.39
   7   1   5  636.34   72.29
   7   1   5  565.24   78.19
   7   1   5  639.44   72.99
   7   1   5  570.64   73.19
   7   1   5  592.84   70.99
   7   1   5  646.24   72.49
   7   1   5  611.14   85.19
  -7  -1  -5  591.64   67.99
  -7  -1  -5  571.94   69.89
  -7  -1  -5  623.74   73.89
  -7  -1  -5  666.63   72.19
  -7  -1  -5  508.95   69.99
  -7  -1  -5  669.03   79.19
  -7  -1  -5  649.14   70.79
  -7  -1  -5  644.04   75.29
  -7  -1  -5  596.44   79.59
  -7  -1  -5  640.74   74.19
   7   1   6  618.84   80.09
   7   1   6  449.36   58.19
   7   1   6  481.85   72.59
   7   1   6  467.25   85.59
   7   1   6  499.85   58.89
   7   1   6  472.35   59.69
  -7  -1  -6  529.35   72.89
  -7  -1  -6  465.55   57.49
  -7  -1  -6  416.06   62.39
  -7  -1  -6  493.75   66.99
  -7  -1  -6  485.65   57.09
  -7  -1  -6  449.36   56.29
  -7  -1  -6  432.46   57.69
  -7  -1  -6  434.76   65.49
  -7  -1  -6  502.05   54.89
  -7  -1  -6  490.45   58.79
   7   1   7  606.14   88.39
   7   1   7  713.93   90.69
   7   1   7  734.63   83.89
   7   1   7  669.83   93.29
   7   1   7  786.72  105.99
   7   1   7  530.65   99.59
   7   1   7  736.03   85.59
   7   1   7  740.73   85.79
  -7  -1  -7  709.93   89.69
  -7  -1  -7  906.91   98.49
  -7  -1  -7  769.32   89.39
  -7  -1  -7  670.23   81.29
  -7  -1  -7  696.23   86.99
  -7  -1  -7  754.52   83.69
  -7  -1  -7  764.22   84.39
  -7  -1  -7  909.11   87.59
  -7  -1  -7  644.14   84.39
  -7  -1  -7  738.93   83.09
   7   1   8  282.87   41.70
   7   1   8  309.07   48.80
   7   1   8  201.18   48.10
   7   1   8  187.98   52.99
   7   1   8  272.87   51.59
   7   1   8  276.27   41.30
   7   1   8  242.28   38.30
   7   1   8  306.17   44.10
  -7  -1  -8  388.86   54.39
  -7  -1  -8  226.78   39.70
  -7  -1  -8  241.38   37.30
  -7  -1  -8  379.46   57.89
  -7  -1  -8  273.47   39.50
  -7  -1  -8  243.38   42.10
  -7  -1  -8  205.68   34.60
  -7  -1  -8  319.67   39.90
  -7  -1  -8  228.68   44.20
  -7  -1  -8  341.07   44.50
   7   1   9   21.50   12.30
   7   1   9   61.79   18.40
   7   1   9   44.20   25.00
   7   1   9   -5.20   11.80
   7   1   9  -20.00   20.20
   7   1   9   -4.80   19.30
   7   1   9   30.60   15.30
   7   1   9   48.40   20.60
  -7  -1  -9   30.30   14.50
  -7  -1  -9   75.09   22.40
  -7  -1  -9   28.00   18.40
  -7  -1  -9   54.59   15.30
  -7  -1  -9   64.19   31.60
  -7  -1  -9   43.40   21.10
  -7  -1  -9   23.10   16.30
  -7  -1  -9   10.90   12.10
   7   1  10   25.70   25.60
   7   1  10   21.00   12.20
   7   1  10   24.40   29.30
   7   1  10   44.70   22.90
   7   1  10   37.40   15.80
   7   1  10   11.40   15.10
   7   1  10    0.50   14.20
   7   1  10   16.10   13.90
  -7  -1 -10    8.10   20.70
  -7  -1 -10   25.80   14.20
  -7  -1 -10   14.80   15.30
  -7  -1 -10    1.50   14.90
  -7  -1 -10   25.00   15.30
  -7  -1 -10   46.60   28.60
  -7  -1 -10   36.40   21.20
  -7  -1 -10   12.20   16.20
   7   1  11   45.50   24.10
   7   1  11  109.49   43.20
   7   1  11   49.60   23.30
   7   1  11   40.10   15.80
   7   1  11   30.10   17.70
   7   1  11   43.70   26.80
   7   1  11   29.70   19.00
   7   1  11   64.19   36.40
  -7  -1 -11   35.00   24.70
  -7  -1 -11   22.00   15.90
  -7  -1 -11   59.49   22.20
  -7  -1 -11   44.10   22.90
  -7  -1 -11   49.10   29.50
  -7  -1 -11   21.60   17.10
   6   1 -13   -0.20   15.50
   6   1 -13   19.30   38.20
   6   1 -13   33.90   27.80
   6   1 -13   22.10   18.10
   6   1 -13   16.20   26.20
   6   1 -13   13.70   28.50
   6   1 -13   -8.80   24.70
   6   1 -13   18.10   20.90
   6   1 -13   -5.40   20.20
   6   1 -13  -11.90   15.70
  -6  -1  13   13.00   22.10
  -6  -1  13  -41.60   18.60
  -6  -1  13  -10.70   26.20
  -6  -1  13   -6.60   29.80
  -6  -1  13  -12.10   17.70
  -6  -1  13    1.30   25.30
  -6  -1  13   -2.20   18.90
   6   1 -12   14.70   17.00
   6   1 -12    8.90   17.80
   6   1 -12   15.60   30.10
   6   1 -12   36.40   14.00
   6   1 -12   40.60   27.30
   6   1 -12   40.10   18.30
   6   1 -12   16.00   33.20
   6   1 -12   -8.80   11.80
  -6  -1  12   78.69   22.60
  -6  -1  12   28.60   22.40
  -6  -1  12   30.10   20.00
  -6  -1  12   17.10   28.60
  -6  -1  12   51.19   28.60
  -6  -1  12   34.50   18.40
  -6  -1  12    5.60   16.50
  -6  -1  12   36.60   24.30
  -6  -1  12   20.30   20.00
  -6  -1  12   58.99   18.60
   6   1 -11  231.18   57.49
   6   1 -11  211.48   41.50
   6   1 -11  173.58   37.20
   6   1 -11  263.27   53.99
   6   1 -11  275.47   41.00
   6   1 -11  119.19   38.10
   6   1 -11  300.17   34.20
   6   1 -11  165.58   33.50
   6   1 -11  214.78   33.00
   6   1 -11  207.18   36.60
  -6  -1  11  117.59   32.00
  -6  -1  11  143.29   41.30
  -6  -1  11  184.58   35.20
  -6  -1  11  232.38   38.60
  -6  -1  11  221.48   32.50
  -6  -1  11  244.28   39.40
  -6  -1  11  166.78   37.60
  -6  -1  11  175.18   32.20
  -6  -1  11  211.48   44.50
  -6  -1  11  346.77   52.39
   6   1 -10   33.50   24.90
   6   1 -10   43.90   26.40
   6   1 -10   15.00   14.90
   6   1 -10   50.09   16.40
   6   1 -10   27.10   17.10
   6   1 -10   61.19   22.20
   6   1 -10   38.90   27.50
   6   1 -10   27.70   11.90
   6   1 -10   35.50   13.90
   6   1 -10   22.70   15.20
  -6  -1  10   14.50   13.60
  -6  -1  10   36.70   17.40
  -6  -1  10   27.40   15.30
  -6  -1  10   31.60   22.40
  -6  -1  10   35.20   12.90
  -6  -1  10   52.49   15.50
  -6  -1  10   -1.90   15.90
  -6  -1  10   41.10   16.50
  -6  -1  10   20.20   15.90
  -6  -1  10   40.20   21.20
   6   1  -9  214.48   38.60
   6   1  -9  345.97   58.79
   6   1  -9  274.47   36.70
   6   1  -9  202.08   43.40
   6   1  -9  253.47   41.50
   6   1  -9  300.97   36.20
   6   1  -9  245.48   43.70
   6   1  -9  404.86   65.69
   6   1  -9  240.18   40.60
   6   1  -9  366.56   47.10
  -6  -1   9  250.97   38.80
  -6  -1   9  281.07   40.10
  -6  -1   9  265.87   36.80
  -6  -1   9  271.57   47.10
  -6  -1   9  195.78   40.30
  -6  -1   9  381.46   61.29
  -6  -1   9  310.77   44.20
  -6  -1   9  333.37   43.50
  -6  -1   9  246.78   45.20
  -6  -1   9  330.07   44.30
   6   1  -8   64.39   17.30
   6   1  -8   49.80   12.90
   6   1  -8   53.59   17.00
   6   1  -8   29.20   23.00
   6   1  -8   53.29   12.80
   6   1  -8   59.99   16.30
   6   1  -8   24.80   21.10
   6   1  -8   43.90   18.30
   6   1  -8   27.40   15.20
   6   1  -8   49.00   14.90
   6   1  -8   39.10   18.40
   6   1  -8   36.10   21.80
  -6  -1   8   54.39   16.80
  -6  -1   8   14.30   11.60
  -6  -1   8   30.90   14.80
  -6  -1   8   40.50   11.90
  -6  -1   8   27.60   11.70
  -6  -1   8   36.50   15.50
  -6  -1   8   41.10   21.10
  -6  -1   8   41.30   14.40
  -6  -1   8   65.49   17.70
  -6  -1   8   45.30   20.40
   6   1  -7  342.07   51.29
   6   1  -7  410.96   61.39
   6   1  -7  353.26   53.59
   6   1  -7  371.36   46.70
   6   1  -7  316.17   54.69
   6   1  -7  332.37   41.10
   6   1  -7  322.17   43.30
   6   1  -7  364.66   42.40
   6   1  -7  291.87   47.30
   6   1  -7  360.76   45.00
   6   1  -7  409.06   45.90
   6   1  -7  340.77   49.20
  -6  -1   7  346.67   40.80
  -6  -1   7  250.67   46.40
  -6  -1   7  382.46   45.00
  -6  -1   7  316.97   45.50
  -6  -1   7  343.27   47.10
  -6  -1   7  328.77   52.49
  -6  -1   7  278.57   52.79
  -6  -1   7  314.07   46.60
  -6  -1   7  275.07   48.00
  -6  -1   7  348.07   42.80
   6   1  -6  174.88   36.10
   6   1  -6  203.78   24.50
   6   1  -6  217.08   30.00
   6   1  -6  203.68   38.00
   6   1  -6  183.78   27.80
   6   1  -6  197.98   28.80
   6   1  -6  137.49   29.30
   6   1  -6  170.08   25.20
   6   1  -6  149.69   25.40
   6   1  -6  167.78   33.80
   6   1  -6  123.89   27.50
   6   1  -6  188.58   30.20
  -6  -1   6  168.88   27.10
  -6  -1   6  204.08   28.60
  -6  -1   6  183.38   29.20
  -6  -1   6  221.08   36.00
  -6  -1   6  172.58   27.90
  -6  -1   6   98.39   28.30
  -6  -1   6  150.78   29.90
  -6  -1   6  206.08   24.50
  -6  -1   6  216.68   34.00
  -6  -1   6  149.39   26.30
   6   1  -5 1460.15  165.68
   6   1  -5 1531.35  169.98
   6   1  -5 1575.14  163.58
   6   1  -5 1564.54  172.88
   6   1  -5 1535.55  171.38
   6   1  -5 1488.15  165.68
   6   1  -5 1493.05  168.68
   6   1  -5 1489.35  171.08
   6   1  -5 1530.05  168.68
   6   1  -5 1476.05  165.88
   6   1  -5 1620.24  167.08
   6   1  -5 1667.33  166.68
  -6  -1   5 1432.46  168.38
  -6  -1   5 1585.04  171.28
  -6  -1   5 1510.95  165.38
  -6  -1   5 1425.16  164.58
  -6  -1   5 1545.95  165.58
  -6  -1   5 1521.35  163.38
  -6  -1   5 1492.05  162.88
  -6  -1   5 1554.74  166.68
  -6  -1   5 1480.35  165.98
  -6  -1   5 1584.64  172.98
  -6  -1   5 1486.75  167.98
   6   1  -4  261.47   32.80
   6   1  -4  232.78   39.10
   6   1  -4  245.98   33.80
   6   1  -4  284.37   30.60
   6   1  -4  237.08   37.90
   6   1  -4  293.07   43.60
   6   1  -4  297.37   40.20
   6   1  -4  233.68   34.30
   6   1  -4  225.58   40.50
   6   1  -4  257.17   33.00
  -6  -1   4  196.58   38.10
  -6  -1   4  246.98   39.70
  -6  -1   4  275.97   37.50
  -6  -1   4  291.87   37.90
  -6  -1   4  263.37   30.40
  -6  -1   4  263.87   30.20
  -6  -1   4  259.07   32.70
  -6  -1   4  279.17   34.30
  -6  -1   4  240.98   32.50
  -6  -1   4  268.77   32.30
  -6  -1   4  254.47   37.40
  -6  -1   4  199.68   33.00
   6   1  -3 3343.37  357.66
   6   1  -3 3352.16  358.06
   6   1  -3 3372.16  360.66
   6   1  -3 3400.26  360.36
   6   1  -3 3419.56  362.06
   6   1  -3 3256.77  359.26
   6   1  -3 3247.97  357.06
   6   1  -3 3404.86  362.96
  -6  -1   3 3378.16  361.46
  -6  -1   3 3460.05  358.96
  -6  -1   3 3297.77  362.36
  -6  -1   3 3338.57  357.86
  -6  -1   3 3288.17  357.46
  -6  -1   3 3344.37  357.36
  -6  -1   3 3288.57  357.16
  -6  -1   3 3340.77  355.46
  -6  -1   3 3411.16  359.06
  -6  -1   3 3310.87  359.56
   6   1  -2   27.00   10.80
   6   1  -2   12.90   14.50
   6   1  -2   18.70    9.30
   6   1  -2   18.20    8.10
   6   1  -2   22.40   10.30
   6   1  -2    9.10   13.40
   6   1  -2   27.60   12.50
   6   1  -2   27.50   14.30
  -6  -1   2    8.30    9.40
  -6  -1   2   18.90   10.10
  -6  -1   2   10.10    7.70
  -6  -1   2   45.90   17.40
  -6  -1   2    4.20    8.20
  -6  -1   2   23.10   11.00
  -6  -1   2   15.40   11.80
  -6  -1   2   19.80    7.50
  -6  -1   2   11.50   10.70
  -6  -1   2   16.10    8.10
   6   1  -1  280.07   32.20
   6   1  -1  247.78   35.80
   6   1  -1  275.07   37.40
   6   1  -1  245.68   34.60
   6   1  -1  259.77   32.50
   6   1  -1  217.58   36.50
   6   1  -1  255.87   31.90
   6   1  -1  173.38   29.20
   6   1  -1  284.97   37.00
   6   1  -1  317.57   40.70
  -6  -1   1  217.48   30.20
  -6  -1   1  217.68   27.90
  -6  -1   1  207.48   31.10
  -6  -1   1  228.18   33.10
  -6  -1   1  182.28   33.30
  -6  -1   1  243.98   37.10
  -6  -1   1  197.08   30.60
  -6  -1   1  207.68   32.90
  -6  -1   1  248.18   29.90
  -6  -1   1  208.28   30.40
   6   1   0   87.59   22.00
   6   1   0   96.49   18.70
   6   1   0   86.09   14.80
   6   1   0   75.39   17.40
   6   1   0   90.39   16.60
   6   1   0   98.19   16.40
   6   1   0   88.09   21.90
   6   1   0  107.69   21.40
   6   1   0   85.09   16.30
   6   1   0   80.09   20.00
  -6  -1   0   85.19   16.40
  -6  -1   0   82.79   18.30
  -6  -1   0  109.99   22.50
  -6  -1   0   74.89   15.90
  -6  -1   0  119.09   17.80
  -6  -1   0   76.79   16.20
  -6  -1   0   68.79   18.30
  -6  -1   0  110.39   22.70
  -6  -1   0  101.39   15.30
  -6  -1   0  104.89   21.50
   6   1   1 2675.53  278.57
   6   1   1 2503.95  275.37
   6   1   1 2503.55  274.67
   6   1   1 2608.84  274.57
   6   1   1 2665.83  279.57
   6   1   1 2431.06  273.47
   6   1   1 2636.64  275.57
   6   1   1 2494.55  277.27
   6   1   1 2521.45  278.67
   6   1   1 2518.65  274.77
  -6  -1  -1 2568.04  278.57
  -6  -1  -1 2556.54  274.67
  -6  -1  -1 2697.13  276.37
  -6  -1  -1 2544.25  274.07
   6   1   2  274.47   35.20
   6   1   2  248.98   38.20
   6   1   2  263.47   32.80
   6   1   2  263.97   42.30
   6   1   2  279.97   40.60
   6   1   2  265.47   41.00
   6   1   2  238.88   31.80
   6   1   2  261.57   35.00
   6   1   2  206.58   29.70
   6   1   2  232.98   33.60
  -6  -1  -2  266.47   31.40
  -6  -1  -2  248.08   37.20
  -6  -1  -2  232.58   37.50
  -6  -1  -2  248.58   31.90
  -6  -1  -2  272.97   41.40
  -6  -1  -2  245.18   33.20
  -6  -1  -2  249.88   31.90
  -6  -1  -2  305.67   38.70
   6   1   3 1534.15  166.98
   6   1   3 1588.44  167.38
   6   1   3 1570.44  172.38
   6   1   3 1419.96  164.98
   6   1   3 1494.25  173.18
   6   1   3 1604.14  170.98
   6   1   3 1553.54  170.68
   6   1   3 1558.34  167.08
   6   1   3 1546.55  166.48
   6   1   3 1738.83  167.68
  -6  -1  -3 1468.45  164.58
  -6  -1  -3 1412.56  168.18
  -6  -1  -3 1490.55  165.58
  -6  -1  -3 1559.84  163.78
  -6  -1  -3 1505.65  166.68
  -6  -1  -3 1494.25  171.08
  -6  -1  -3 1566.44  166.18
  -6  -1  -3 1564.54  169.08
  -6  -1  -3 1543.15  166.38
  -6  -1  -3 1517.85  169.68
   6   1   4    8.40   10.50
   6   1   4   41.00   12.20
   6   1   4   33.90   17.20
   6   1   4   33.00   11.10
   6   1   4   25.40    8.30
   6   1   4   44.00   21.70
  -6  -1  -4   24.70   12.20
  -6  -1  -4   27.20   14.00
  -6  -1  -4   44.90   11.50
  -6  -1  -4   22.10    7.90
  -6  -1  -4   11.60    9.50
  -6  -1  -4   56.79   18.90
  -6  -1  -4   22.70    9.90
  -6  -1  -4   51.29   16.80
  -6  -1  -4   27.70   11.10
  -6  -1  -4   21.60    9.30
   6   1   5  232.88   44.10
   6   1   5  290.17   52.19
   6   1   5  297.87   43.80
   6   1   5  310.37   39.40
   6   1   5  259.37   37.60
   6   1   5  279.77   39.60
   6   1   5  261.27   36.70
   6   1   5  281.27   46.60
  -6  -1  -5  252.27   39.60
  -6  -1  -5  308.27   38.00
  -6  -1  -5  299.97   43.70
  -6  -1  -5  251.07   36.00
  -6  -1  -5  231.38   32.70
  -6  -1  -5  315.57   37.30
  -6  -1  -5  296.57   47.20
  -6  -1  -5  299.57   35.10
  -6  -1  -5  242.08   37.40
  -6  -1  -5  327.07   44.80
   6   1   6   -4.90   11.40
   6   1   6   -5.40   10.60
   6   1   6    6.80    8.70
   6   1   6    1.20    8.60
   6   1   6   -7.90    8.50
   6   1   6   -1.60   17.30
   6   1   6   16.90   17.20
   6   1   6    9.40   10.50
  -6  -1  -6   -4.00    9.80
  -6  -1  -6   -5.20    6.90
  -6  -1  -6   -8.80    6.80
  -6  -1  -6   16.00   16.90
  -6  -1  -6   18.70   10.60
  -6  -1  -6   -6.70   19.40
  -6  -1  -6   24.90   16.10
  -6  -1  -6   10.90   10.30
  -6  -1  -6   -4.10   11.20
  -6  -1  -6   25.40   16.90
   6   1   7  699.13   83.79
   6   1   7  637.84   87.59
   6   1   7  683.63   86.59
   6   1   7  668.53   83.49
   6   1   7  633.04  100.79
   6   1   7  677.53   83.59
   6   1   7  723.33   92.39
  -6  -1  -7  746.03   88.69
  -6  -1  -7  720.13   82.89
  -6  -1  -7  790.72   84.79
  -6  -1  -7  695.13   84.49
  -6  -1  -7  737.43   86.09
  -6  -1  -7  767.02   92.39
  -6  -1  -7  682.63   87.89
  -6  -1  -7  751.82   81.09
  -6  -1  -7  802.42   82.69
  -6  -1  -7  765.42   82.49
   6   1   8  750.92   87.49
   6   1   8  403.26   77.79
   6   1   8  518.75   59.49
   6   1   8  512.65   71.19
   6   1   8  501.25   61.39
   6   1   8  509.95   61.29
   6   1   8  495.45   65.09
   6   1   8  443.76   59.29
  -6  -1  -8  450.05   58.39
  -6  -1  -8  441.46   59.19
  -6  -1  -8  614.54   79.19
  -6  -1  -8  557.64   72.29
  -6  -1  -8  444.46   65.19
  -6  -1  -8  550.54   62.69
  -6  -1  -8  425.56   57.89
  -6  -1  -8  492.55   69.39
   6   1   9  322.77   49.00
   6   1   9  311.07   51.89
   6   1   9  398.66   64.29
   6   1   9  317.37   48.20
   6   1   9  339.17   44.80
   6   1   9  301.07   46.00
   6   1   9  311.07   65.09
   6   1   9  255.07   51.59
  -6  -1  -9  286.47   46.20
  -6  -1  -9  418.26   59.69
  -6  -1  -9  313.27   49.10
  -6  -1  -9  259.57   52.09
  -6  -1  -9  296.47   43.60
  -6  -1  -9  432.76   50.89
  -6  -1  -9  465.55   54.29
  -6  -1  -9  486.55   50.49
  -6  -1  -9  482.45   59.49
  -6  -1  -9  394.66   65.09
   6   1  10   12.80   12.50
   6   1  10  -20.90   18.80
   6   1  10   -3.30   12.00
   6   1  10   15.20   21.40
   6   1  10   10.20   13.90
   6   1  10   10.20   10.10
   6   1  10    7.20   20.60
   6   1  10    1.80   11.90
  -6  -1 -10    1.50   11.30
  -6  -1 -10    1.90   12.80
  -6  -1 -10   13.80   14.40
  -6  -1 -10   12.60   24.30
  -6  -1 -10   18.60   16.30
  -6  -1 -10   24.50   19.00
  -6  -1 -10    6.80   25.50
  -6  -1 -10   21.40   19.30
  -6  -1 -10  -13.40   12.00
   6   1  11   -7.00   17.00
   6   1  11    7.40   17.90
   6   1  11   -9.10   22.00
   6   1  11   13.90   11.20
   6   1  11    9.80   14.00
   6   1  11   15.10   24.40
   6   1  11    6.10   11.50
   6   1  11  -22.50   25.40
  -6  -1 -11   10.20   15.60
  -6  -1 -11   -3.50   14.70
  -6  -1 -11   31.80   18.60
  -6  -1 -11  -16.00   11.50
  -6  -1 -11   14.60   24.70
  -6  -1 -11   33.10   24.00
  -6  -1 -11   23.50   25.40
  -6  -1 -11   31.00   14.20
   5   1 -13  121.99   26.50
   5   1 -13   69.09   24.70
   5   1 -13   45.70   27.00
   5   1 -13   31.20   23.50
   5   1 -13   59.69   28.40
   5   1 -13  165.18   52.29
   5   1 -13   63.79   44.00
   5   1 -13   85.29   19.70
   5   1 -13   61.09   32.30
   5   1 -13   87.99   31.10
  -5  -1  13  114.39   28.90
  -5  -1  13   54.29   33.40
  -5  -1  13  124.09   30.40
  -5  -1  13  104.29   36.80
  -5  -1  13   26.00   26.20
  -5  -1  13  101.09   28.60
  -5  -1  13   98.19   30.80
   5   1 -12   49.10   17.60
   5   1 -12   73.29   30.10
   5   1 -12   52.09   24.40
   5   1 -12   97.59   40.40
   5   1 -12   25.20   19.60
   5   1 -12   43.50   21.90
   5   1 -12   81.69   22.10
   5   1 -12   76.09   17.20
   5   1 -12   55.49   33.70
   5   1 -12   32.90   18.20
  -5  -1  12   43.50   17.30
  -5  -1  12   59.99   28.90
  -5  -1  12   71.49   23.20
  -5  -1  12   86.29   28.00
  -5  -1  12   32.80   30.10
  -5  -1  12   67.69   24.70
  -5  -1  12    3.90   16.10
  -5  -1  12   43.30   22.80
  -5  -1  12    7.90   17.00
  -5  -1  12   34.70   27.10
   5   1 -11   30.20   18.30
   5   1 -11  132.99   39.20
   5   1 -11  134.49   29.40
   5   1 -11  113.29   20.10
   5   1 -11   34.80   21.80
   5   1 -11   52.59   32.90
   5   1 -11   47.30   22.40
   5   1 -11   99.99   24.10
   5   1 -11    5.70   21.80
   5   1 -11  106.29   20.70
  -5  -1  11   77.69   26.50
  -5  -1  11   96.99   23.90
  -5  -1  11   51.19   21.80
  -5  -1  11   85.79   31.80
  -5  -1  11   56.89   19.80
  -5  -1  11   93.89   24.40
  -5  -1  11   88.79   19.30
  -5  -1  11   64.79   18.40
  -5  -1  11   62.99   20.60
  -5  -1  11   59.79   26.90
   5   1 -10    2.90    7.50
   5   1 -10   -6.20   23.40
   5   1 -10   24.60   16.90
   5   1 -10   10.90   26.40
   5   1 -10    4.50   11.30
   5   1 -10   -4.60   10.70
   5   1 -10   -3.80    9.10
   5   1 -10    7.40   19.00
   5   1 -10   -6.40   12.70
   5   1 -10  -18.20   12.50
  -5  -1  10    6.10   12.40
  -5  -1  10   20.90   18.20
  -5  -1  10  -16.20   13.30
  -5  -1  10    5.50    9.50
  -5  -1  10    6.30   14.60
  -5  -1  10   -2.40   15.70
  -5  -1  10    7.60   11.00
  -5  -1  10   23.90   14.00
  -5  -1  10   32.90   15.30
  -5  -1  10    6.80    9.20
   5   1  -9   88.99   21.50
   5   1  -9   97.89   25.50
   5   1  -9   74.29   21.00
   5   1  -9   67.79   27.30
   5   1  -9  129.39   25.80
   5   1  -9  184.38   28.90
   5   1  -9  132.89   31.60
   5   1  -9  128.79   20.10
   5   1  -9  108.79   19.80
   5   1  -9   92.49   50.89
  -5  -1   9  120.19   25.10
  -5  -1   9   88.09   25.50
  -5  -1   9   75.99   26.70
  -5  -1   9   98.09   21.50
  -5  -1   9   98.89   23.10
  -5  -1   9  120.69   23.80
  -5  -1   9  123.69   31.90
  -5  -1   9   77.09   22.00
  -5  -1   9  121.99   21.50
  -5  -1   9  108.29   19.50
   5   1  -8  304.47   35.80
   5   1  -8  212.78   44.80
   5   1  -8  326.57   42.70
   5   1  -8  338.67   55.59
   5   1  -8  314.47   42.90
   5   1  -8  290.17   36.40
   5   1  -8  257.37   39.00
   5   1  -8  249.38   39.70
   5   1  -8  309.67   52.09
  -5  -1   8  283.77   41.10
  -5  -1   8  203.98   43.70
  -5  -1   8  277.07   40.20
  -5  -1   8  276.47   40.90
  -5  -1   8  280.97   50.29
  -5  -1   8  295.07   35.40
  -5  -1   8  186.38   43.50
  -5  -1   8  376.76   61.59
  -5  -1   8  266.57   39.30
   5   1  -7  705.23   82.39
   5   1  -7  656.83   78.49
   5   1  -7  688.33   93.89
   5   1  -7  617.84   78.99
   5   1  -7  682.73   84.49
   5   1  -7  763.92   79.69
   5   1  -7  730.83   76.79
   5   1  -7  642.44   78.79
   5   1  -7  633.74   85.59
   5   1  -7  728.83   81.59
   5   1  -7  699.93   75.99
   5   1  -7  660.63   78.29
  -5  -1   7  690.83   78.89
  -5  -1   7  609.54   81.89
  -5  -1   7  740.73   77.89
  -5  -1   7  612.84   77.89
  -5  -1   7  656.33   78.99
  -5  -1   7  669.83   78.79
  -5  -1   7  700.63   84.29
  -5  -1   7  617.24   79.89
  -5  -1   7  645.14   84.99
  -5  -1   7  700.43   75.79
   5   1  -6  128.19   27.90
   5   1  -6  168.18   25.50
   5   1  -6  184.68   27.50
   5   1  -6  197.18   35.60
   5   1  -6  166.28   29.20
   5   1  -6  138.59   31.50
   5   1  -6  169.18   24.70
   5   1  -6  149.88   21.10
   5   1  -6  160.68   23.00
   5   1  -6  186.68   28.50
   5   1  -6  137.59   23.50
   5   1  -6  141.89   25.60
  -5  -1   6  122.79   23.10
  -5  -1   6  190.88   33.40
  -5  -1   6  114.49   21.40
  -5  -1   6  154.98   28.60
  -5  -1   6  143.09   24.70
  -5  -1   6  159.18   25.60
  -5  -1   6  153.38   24.50
  -5  -1   6  125.19   24.30
  -5  -1   6  136.09   30.00
  -5  -1   6  174.98   21.70
   5   1  -5  122.09   20.10
   5   1  -5  154.98   21.00
   5   1  -5   86.29   22.10
   5   1  -5  131.09   21.60
   5   1  -5  134.49   27.30
   5   1  -5  107.89   20.30
   5   1  -5  125.59   17.40
   5   1  -5  123.69   20.00
   5   1  -5  139.39   26.50
   5   1  -5  153.58   29.30
   5   1  -5  107.19   22.40
   5   1  -5  122.39   24.20
  -5  -1   5   93.79   20.80
  -5  -1   5  117.29   17.10
  -5  -1   5  157.08   27.00
  -5  -1   5  108.69   19.30
  -5  -1   5  106.39   22.70
  -5  -1   5  128.79   21.20
  -5  -1   5  103.09   18.00
  -5  -1   5   93.19   23.20
  -5  -1   5  112.29   20.00
   5   1  -4  212.48   33.90
   5   1  -4  206.38   34.10
   5   1  -4  257.37   34.50
   5   1  -4  181.68   28.00
   5   1  -4  242.68   29.70
   5   1  -4  254.87   30.50
   5   1  -4  259.17   37.00
   5   1  -4  223.08   24.60
   5   1  -4  187.38   25.90
   5   1  -4  215.58   26.30
   5   1  -4  177.08   28.20
   5   1  -4  165.28   32.80
   5   1  -4  254.17   34.20
   5   1  -4  232.38   30.50
  -5  -1   4  232.28   33.40
  -5  -1   4  244.28   36.10
  -5  -1   4  236.88   32.00
  -5  -1   4  170.68   27.30
  -5  -1   4  230.08   26.10
  -5  -1   4  168.88   27.20
  -5  -1   4  182.28   30.50
  -5  -1   4  249.08   30.30
  -5  -1   4  253.57   29.40
  -5  -1   4  213.58   25.20
  -5  -1   4  213.98   28.40
  -5  -1   4  178.28   33.30
   5   1  -3   18.10    7.80
   5   1  -3    9.40   11.50
   5   1  -3   16.60   12.70
   5   1  -3   35.40    7.50
   5   1  -3   19.10    9.20
   5   1  -3   10.30    9.10
   5   1  -3    1.30   12.70
   5   1  -3   13.00   12.40
   5   1  -3    5.60    8.70
   5   1  -3   30.20    9.80
  -5  -1   3   11.60    9.10
  -5  -1   3   18.10    8.80
  -5  -1   3   30.90   13.10
  -5  -1   3    2.80    9.50
  -5  -1   3    3.80    9.30
  -5  -1   3    4.40    7.50
  -5  -1   3   16.00   10.70
  -5  -1   3   22.70   11.80
  -5  -1   3   27.50    9.10
  -5  -1   3   24.10   15.30
  -5  -1   3   12.80    6.20
   5   1  -2    7.20    8.10
   5   1  -2   -2.20    8.10
   5   1  -2  -13.30   11.80
   5   1  -2   -7.10    9.00
   5   1  -2    6.80    7.10
   5   1  -2   15.00   11.90
   5   1  -2   -1.90   12.30
   5   1  -2   -1.80    6.80
  -5  -1   2    0.30    8.40
  -5  -1   2   -2.30   10.00
  -5  -1   2   -8.00    6.10
  -5  -1   2  -12.30    9.30
  -5  -1   2   10.00   11.60
  -5  -1   2   -2.60    6.30
  -5  -1   2    0.00    5.50
  -5  -1   2    2.00    8.10
  -5  -1   2   -3.80    7.60
  -5  -1   2   -2.90    7.40
   5   1  -1   16.00    8.90
   5   1  -1   28.00   11.40
   5   1  -1   50.49   14.20
   5   1  -1    8.00    7.70
   5   1  -1   11.60    9.30
   5   1  -1   14.00    8.60
   5   1  -1   -4.50   12.40
   5   1  -1   19.40   13.20
  -5  -1   1   17.10    6.90
  -5  -1   1   35.90   12.50
  -5  -1   1   25.20    9.10
  -5  -1   1   12.50    8.60
  -5  -1   1    3.30   11.20
  -5  -1   1   12.30   13.80
  -5  -1   1   13.10    8.80
  -5  -1   1   21.10    8.70
  -5  -1   1   23.10    9.80
  -5  -1   1   11.40   11.50
   5   1   0  220.48   28.80
   5   1   0  195.08   27.20
   5   1   0  187.28   29.90
   5   1   0  201.88   27.50
   5   1   0  231.08   28.60
   5   1   0  159.78   30.70
   5   1   0  207.08   31.10
   5   1   0  213.98   33.50
   5   1   0  219.78   30.00
   5   1   0  227.88   33.90
  -5  -1   0  211.58   25.90
  -5  -1   0  218.98   28.30
  -5  -1   0  205.88   32.20
  -5  -1   0  245.88   33.60
  -5  -1   0  187.88   27.70
  -5  -1   0  256.37   29.50
  -5  -1   0  201.48   32.30
  -5  -1   0  216.18   27.60
  -5  -1   0  187.58   31.40
  -5  -1   0  205.48   29.80
   5   1   1 2917.91  315.27
   5   1   1 2715.23  312.07
   5   1   1 2754.12  310.57
   5   1   1 2966.70  314.57
   5   1   1 2861.81  311.27
   5   1   1 2880.31  311.67
   5   1   1 2946.91  311.67
   5   1   1 2976.90  314.97
   5   1   1 2996.10  314.07
   5   1   1 3037.90  312.07
  -5  -1  -1 2872.71  311.47
  -5  -1  -1 2922.41  311.07
  -5  -1  -1 2945.01  314.97
  -5  -1  -1 3021.50  313.27
  -5  -1  -1 2933.71  311.47
  -5  -1  -1 3009.20  313.87
   5   1   2  963.20  104.09
   5   1   2  939.51  109.39
   5   1   2  938.51  104.59
   5   1   2  988.60  107.79
   5   1   2 1037.90  108.09
   5   1   2  941.61  104.79
   5   1   2  887.41  108.29
   5   1   2  925.81  104.39
   5   1   2  916.11  103.09
   5   1   2  897.71  104.59
  -5  -1  -2  918.61  103.59
  -5  -1  -2  999.50  106.49
  -5  -1  -2  984.70  108.89
  -5  -1  -2  969.40  103.99
  -5  -1  -2  956.10  106.99
  -5  -1  -2  950.50  104.09
  -5  -1  -2  987.20  104.59
   5   1   3 3256.37  368.36
   5   1   3 3298.87  366.86
   5   1   3 3420.26  368.16
   5   1   3 3492.85  372.46
   5   1   3 3475.55  368.36
   5   1   3 3424.86  373.56
  -5  -1  -3 3495.95  370.76
  -5  -1  -3 3468.55  368.26
  -5  -1  -3 3511.05  369.76
  -5  -1  -3 3460.65  367.86
  -5  -1  -3 3504.35  367.46
  -5  -1  -3 3434.06  367.56
  -5  -1  -3 3514.75  366.06
  -5  -1  -3 3354.46  371.96
  -5  -1  -3 3532.45  370.56
  -5  -1  -3 3546.95  367.46
   5   1   4  487.75   58.29
   5   1   4  679.83   79.49
   5   1   4  488.15   60.19
   5   1   4  482.75   59.39
   5   1   4  582.74   60.99
   5   1   4  551.74   63.89
   5   1   4  526.95   61.79
   5   1   4  535.75   60.49
   5   1   4  518.45   65.99
   5   1   4  509.45   65.59
  -5  -1  -4  550.84   64.19
  -5  -1  -4  544.25   59.99
  -5  -1  -4  533.55   60.09
  -5  -1  -4  502.65   61.59
  -5  -1  -4  532.35   59.39
  -5  -1  -4  482.95   60.09
  -5  -1  -4  510.55   63.29
  -5  -1  -4  452.15   64.69
  -5  -1  -4  530.15   57.99
  -5  -1  -4  568.84   59.59
   5   1   5  186.78   26.10
   5   1   5  177.28   28.20
   5   1   5  115.89   28.80
   5   1   5  196.48   35.60
   5   1   5  173.98   22.80
   5   1   5  157.28   28.50
   5   1   5  160.48   25.00
   5   1   5  206.48   27.60
   5   1   5  153.38   23.50
   5   1   5  159.98   35.70
  -5  -1  -5  154.28   24.30
  -5  -1  -5  162.88   30.50
  -5  -1  -5  131.89   20.90
  -5  -1  -5  176.08   24.40
  -5  -1  -5  146.59   24.10
  -5  -1  -5  129.49   29.80
  -5  -1  -5  143.59   27.70
  -5  -1  -5  184.78   24.80
  -5  -1  -5  163.98   27.90
  -5  -1  -5  180.58   25.10
   5   1   6    6.30    7.60
   5   1   6    3.20   10.50
   5   1   6  -24.30   13.50
   5   1   6    6.00    9.50
   5   1   6    5.30   10.40
   5   1   6    0.50   10.00
   5   1   6    4.10    7.30
   5   1   6   -7.70    7.60
   5   1   6    6.20   16.60
   5   1   6    1.70    8.30
  -5  -1  -6    0.40   11.70
  -5  -1  -6  -11.00    6.90
  -5  -1  -6    0.70   12.00
  -5  -1  -6    7.70    9.40
  -5  -1  -6  -13.40    7.60
  -5  -1  -6    9.60   10.20
  -5  -1  -6    9.70   13.40
  -5  -1  -6   -0.80   11.00
  -5  -1  -6   -7.30    7.40
  -5  -1  -6    1.40    7.40
   5   1   7   -8.80    8.90
   5   1   7   12.70   18.40
   5   1   7   -7.50    7.90
   5   1   7   -6.80   11.80
   5   1   7   11.50    8.50
   5   1   7   -2.40   10.70
   5   1   7   -1.40    8.20
   5   1   7    6.90    9.40
   5   1   7   18.00   18.20
   5   1   7    5.50    9.00
  -5  -1  -7   -4.90    7.60
  -5  -1  -7    0.10   11.70
  -5  -1  -7   15.10   15.80
  -5  -1  -7   20.10   10.80
  -5  -1  -7    1.80    9.00
  -5  -1  -7  -13.60   15.70
  -5  -1  -7   -2.00    7.10
  -5  -1  -7   14.60   10.60
  -5  -1  -7   11.20   15.80
  -5  -1  -7   -3.70    9.20
   5   1   8  117.19   39.40
   5   1   8  145.69   28.10
   5   1   8  144.79   37.50
   5   1   8  181.08   35.50
   5   1   8  189.38   28.90
   5   1   8  184.28   36.30
   5   1   8  215.88   32.70
   5   1   8  208.08   33.60
   5   1   8  184.58   26.50
   5   1   8  209.38   31.00
  -5  -1  -8  146.99   33.80
  -5  -1  -8  163.78   26.10
  -5  -1  -8  208.48   31.20
  -5  -1  -8  129.19   27.20
  -5  -1  -8  173.68   37.30
  -5  -1  -8  149.79   25.70
  -5  -1  -8  157.48   27.60
  -5  -1  -8  155.08   30.80
  -5  -1  -8  233.28   41.40
  -5  -1  -8  183.38   31.40
   5   1   9  305.47   43.80
   5   1   9  278.97   46.10
   5   1   9  201.88   54.09
   5   1   9  274.17   54.69
   5   1   9  269.87   49.70
   5   1   9  248.48   39.70
   5   1   9  341.97   45.30
   5   1   9  340.07   50.79
   5   1   9  319.67   45.20
   5   1   9  273.87   43.60
  -5  -1  -9  262.97   49.50
  -5  -1  -9  262.47   40.00
  -5  -1  -9  434.06   47.70
  -5  -1  -9  264.37   41.60
  -5  -1  -9  318.57   54.99
  -5  -1  -9  367.86   45.50
  -5  -1  -9  439.66   61.29
  -5  -1  -9  411.36   52.99
  -5  -1  -9  281.17   45.90
  -5  -1  -9  417.36   48.00
   5   1  10   58.79   21.10
   5   1  10   56.39   29.50
   5   1  10   63.29   19.20
   5   1  10   66.49   15.80
   5   1  10   38.10   17.20
   5   1  10   42.20   17.10
   5   1  10   72.19   25.10
   5   1  10    1.80   23.70
   5   1  10   26.30   15.80
   5   1  10   53.59   14.70
  -5  -1 -10   32.40   17.90
  -5  -1 -10   35.40   21.50
  -5  -1 -10   30.70   13.90
  -5  -1 -10   75.49   31.00
  -5  -1 -10   27.10   13.60
  -5  -1 -10   83.29   21.80
  -5  -1 -10   36.10   26.90
  -5  -1 -10   20.20   14.80
  -5  -1 -10   47.60   21.80
   5   1  11  -17.00   17.50
   5   1  11    7.00   11.90
   5   1  11   17.40   13.80
   5   1  11    4.80   14.20
   5   1  11    3.20   12.30
   5   1  11   -4.40   23.30
   5   1  11  -19.40   17.60
   5   1  11  -12.90   10.10
   5   1  11    9.40    9.80
  -5  -1 -11  -16.70   13.20
  -5  -1 -11   -0.90   21.70
  -5  -1 -11  -11.90   13.90
  -5  -1 -11    2.10   25.80
  -5  -1 -11   -4.50   16.50
  -5  -1 -11    0.50   11.90
  -5  -1 -11  -19.00   19.80
  -5  -1 -11   -7.90   18.10
  -5  -1 -11   10.30   10.70
  -5  -1 -11   -5.90   13.90
   5   1  12  209.18   45.10
   5   1  12  100.89   39.30
   5   1  12  171.18   31.40
   5   1  12  107.29   41.90
   5   1  12  191.78   30.80
   5   1  12  177.88   35.90
   5   1  12  117.49   28.90
  -5  -1 -12   98.19   26.70
  -5  -1 -12  132.59   51.39
  -5  -1 -12   80.99   31.30
  -5  -1 -12  174.58   29.50
  -5  -1 -12  129.09   30.90
  -5  -1 -12  104.79   30.10
  -5  -1 -12  173.38   36.60
   4   1 -13  396.36   57.49
   4   1 -13  445.16   79.49
   4   1 -13  251.07   52.39
   4   1 -13  395.86   49.00
   4   1 -13  401.26   62.69
   4   1 -13  467.25   62.69
   4   1 -13  241.58   61.39
   4   1 -13  384.66   60.49
   4   1 -13  378.96   77.89
   4   1 -13  430.16   55.09
  -4  -1  13  412.66   55.09
  -4  -1  13  365.76   65.69
  -4  -1  13  355.96   67.69
  -4  -1  13  347.57   63.09
  -4  -1  13  339.87   55.89
  -4  -1  13  489.65   57.89
  -4  -1  13  254.77   53.39
  -4  -1  13  376.86   54.99
  -4  -1  13  414.16   73.09
  -4  -1  13  359.26   66.19
   4   1 -12   70.09   23.80
   4   1 -12   73.69   17.00
   4   1 -12   73.49   40.30
   4   1 -12   79.49   24.50
   4   1 -12   10.60   17.90
   4   1 -12   86.59   22.80
   4   1 -12   27.20   27.50
   4   1 -12  101.59   36.10
   4   1 -12   63.49   19.40
   4   1 -12   71.39   28.30
  -4  -1  12   72.99   24.30
  -4  -1  12   26.60   25.70
  -4  -1  12   75.09   20.50
  -4  -1  12   65.39   32.20
  -4  -1  12   90.39   23.90
  -4  -1  12   99.99   25.30
  -4  -1  12   44.20   20.70
  -4  -1  12   43.90   28.20
  -4  -1  12   57.79   24.20
  -4  -1  12   57.79   18.20
   4   1 -11   19.60   21.10
   4   1 -11   -3.80   12.00
   4   1 -11   73.29   21.70
   4   1 -11   27.40   18.60
   4   1 -11   11.50   15.00
   4   1 -11   18.90   24.90
   4   1 -11   34.10   30.70
   4   1 -11   27.40   15.60
   4   1 -11   22.90   16.30
   4   1 -11   87.59   16.60
  -4  -1  11   26.30   12.50
  -4  -1  11   23.10   23.00
  -4  -1  11   20.20   18.30
  -4  -1  11   29.10   16.90
  -4  -1  11   59.89   18.20
  -4  -1  11   47.00   23.10
  -4  -1  11   42.80   16.90
  -4  -1  11   63.09   18.30
  -4  -1  11   32.20   16.20
  -4  -1  11   82.59   27.50
   4   1 -10    5.20    8.70
   4   1 -10   22.60   22.90
   4   1 -10  -13.30    9.70
   4   1 -10    6.60   11.20
   4   1 -10    4.30    7.50
   4   1 -10   43.40   18.50
   4   1 -10   27.30   20.80
   4   1 -10   -4.00   13.00
  -4  -1  10    7.20   17.20
  -4  -1  10   11.50   15.60
  -4  -1  10   -3.60    9.30
  -4  -1  10    3.90    9.80
  -4  -1  10   -3.10   13.50
  -4  -1  10  -10.50   12.40
  -4  -1  10   -1.80    9.00
  -4  -1  10    6.30   11.40
  -4  -1  10   17.40   14.40
  -4  -1  10   14.90   12.40
   4   1  -9  217.08   27.90
   4   1  -9  172.98   30.30
   4   1  -9  211.18   33.40
   4   1  -9  160.78   30.80
   4   1  -9  175.58   33.70
   4   1  -9  175.38   27.10
   4   1  -9  167.58   39.40
   4   1  -9  189.58   30.00
   4   1  -9  181.38   37.70
   4   1  -9  184.08   43.80
  -4  -1   9  150.58   34.30
  -4  -1   9  202.88   41.30
  -4  -1   9  145.79   27.60
  -4  -1   9  197.38   31.50
  -4  -1   9  130.29   29.10
  -4  -1   9  229.98   32.80
  -4  -1   9  212.78   28.30
  -4  -1   9  215.78   34.00
  -4  -1   9  200.28   33.90
  -4  -1   9  210.68   38.40
   4   1  -8  182.58   31.50
   4   1  -8  207.78   26.30
   4   1  -8  138.09   32.60
   4   1  -8  191.98   25.40
   4   1  -8  185.58   30.60
   4   1  -8  169.48   29.70
   4   1  -8  172.08   27.90
   4   1  -8  169.38   28.10
   4   1  -8  232.18   42.90
   4   1  -8  167.38   41.60
  -4  -1   8  187.98   25.70
  -4  -1   8  237.88   32.60
  -4  -1   8  157.68   33.50
  -4  -1   8  147.39   28.10
  -4  -1   8  196.18   35.50
  -4  -1   8  145.79   36.30
  -4  -1   8  137.69   25.80
  -4  -1   8  197.38   31.00
  -4  -1   8  184.88   29.30
  -4  -1   8  123.59   28.00
   4   1  -7  595.54   71.19
   4   1  -7  602.94   77.89
   4   1  -7  613.74   75.89
   4   1  -7  627.24   70.49
   4   1  -7  705.33   88.49
   4   1  -7  612.24   70.99
   4   1  -7  618.44   68.19
   4   1  -7  586.74   68.09
   4   1  -7  582.04   72.49
   4   1  -7  591.74   70.99
  -4  -1   7  603.94   70.19
  -4  -1   7  674.83   71.39
  -4  -1   7  616.54   77.29
  -4  -1   7  572.94   71.69
  -4  -1   7  590.54   74.49
  -4  -1   7  605.74   70.89
  -4  -1   7  573.74   69.09
  -4  -1   7  591.14   70.79
  -4  -1   7  596.64   67.89
  -4  -1   7  591.84   75.29
   4   1  -6   34.30   14.00
   4   1  -6   14.50    7.10
   4   1  -6   23.00    8.40
   4   1  -6   11.90   14.30
   4   1  -6   11.80   10.10
   4   1  -6   18.70   10.30
   4   1  -6    1.60   14.00
   4   1  -6   28.90   10.50
   4   1  -6   32.10   13.60
   4   1  -6   26.80   10.40
   4   1  -6   18.10   13.50
   4   1  -6   13.20    9.40
  -4  -1   6   19.10   15.20
  -4  -1   6   36.80   11.60
  -4  -1   6   16.60   12.10
  -4  -1   6   28.20   16.20
  -4  -1   6   16.00   10.00
  -4  -1   6   17.30   12.20
  -4  -1   6   20.60    8.50
  -4  -1   6   26.30   11.80
  -4  -1   6   20.50    9.70
  -4  -1   6   18.50    8.20
   4   1  -5   56.59   15.50
   4   1  -5   31.00   17.50
   4   1  -5   47.30   12.90
   4   1  -5   50.19   18.70
   4   1  -5   59.49   13.70
   4   1  -5   40.90   16.70
   4   1  -5   36.90   13.60
   4   1  -5   40.00   10.10
   4   1  -5   55.89   16.20
   4   1  -5   52.89   12.60
   4   1  -5   39.90   11.40
   4   1  -5   67.49   12.90
  -4  -1   5   59.49   19.50
  -4  -1   5   45.10   13.20
  -4  -1   5   27.20   15.40
  -4  -1   5   35.40   11.80
  -4  -1   5   50.89   14.00
  -4  -1   5   44.20   10.10
  -4  -1   5   34.40    9.70
  -4  -1   5   67.39   15.00
  -4  -1   5   73.59   18.10
  -4  -1   5   52.99   14.00
   4   1  -4  652.33   80.19
   4   1  -4  676.93   73.09
   4   1  -4  677.13   75.19
   4   1  -4  650.33   74.69
   4   1  -4  786.52   81.49
   4   1  -4  640.14   75.29
   4   1  -4  661.13   74.69
   4   1  -4  649.83   76.79
   4   1  -4  633.44   77.29
   4   1  -4  663.13   79.29
   4   1  -4  645.14   73.09
   4   1  -4  635.14   71.89
   4   1  -4  618.84   76.69
  -4  -1   4  691.23   76.59
  -4  -1   4  679.03   74.49
  -4  -1   4  720.73   75.19
  -4  -1   4  697.43   77.79
  -4  -1   4  724.13   79.29
  -4  -1   4  677.93   73.09
  -4  -1   4  676.83   80.09
  -4  -1   4  659.53   75.29
  -4  -1   4  675.83   75.19
   4   1  -3  627.64   80.79
   4   1  -3  695.33   78.39
   4   1  -3  701.03   74.89
   4   1  -3  642.94   79.49
   4   1  -3  700.93   77.29
   4   1  -3  661.83   76.29
   4   1  -3  723.53   79.09
   4   1  -3  648.04   74.39
   4   1  -3  761.22   76.69
   4   1  -3  636.94   75.59
   4   1  -3  711.43   77.09
   4   1  -3  675.33   80.99
  -4  -1   3  677.03   78.19
  -4  -1   3  694.93   76.39
  -4  -1   3  679.93   76.19
  -4  -1   3  682.73   80.99
  -4  -1   3  731.93   80.69
  -4  -1   3  681.43   77.09
  -4  -1   3  698.43   76.19
  -4  -1   3  794.42   77.29
  -4  -1   3  716.73   78.19
  -4  -1   3  684.73   74.79
  -4  -1   3  666.33   78.59
  -4  -1   3  710.43   74.89
   4   1  -2  210.38   24.90
   4   1  -2  192.18   27.30
   4   1  -2  179.38   26.00
   4   1  -2  191.98   24.30
   4   1  -2  150.18   26.00
   4   1  -2  188.38   28.80
  -4  -1   2  167.78   25.20
  -4  -1   2  150.88   25.90
  -4  -1   2  173.38   21.50
  -4  -1   2  165.08   23.90
  -4  -1   2  198.48   26.50
  -4  -1   2  158.38   23.40
  -4  -1   2  202.78   24.80
  -4  -1   2  203.28   30.00
  -4  -1   2  165.88   24.10
  -4  -1   2  198.08   27.90
   4   1  -1 1742.03  181.38
   4   1  -1 1619.24  180.38
   4   1  -1 1738.63  178.98
   4   1  -1 1637.54  179.38
   4   1  -1 1612.24  179.08
   4   1  -1 1595.74  177.68
   4   1  -1 1651.03  183.38
   4   1  -1 1650.33  178.78
  -4  -1   1 1624.14  177.58
  -4  -1   1 1739.43  177.78
  -4  -1   1 1657.43  180.28
  -4  -1   1 1689.73  178.68
  -4  -1   1 1624.94  176.58
  -4  -1   1 1634.74  177.58
  -4  -1   1 1685.43  180.48
  -4  -1   1 1635.64  178.08
  -4  -1   1 1643.04  179.28
  -4  -1   1 1661.63  178.18
   4   1   0  688.03   75.99
   4   1   0  739.43   78.49
   4   1   0  753.62   76.99
   4   1   0  647.54   76.59
   4   1   0  670.13   78.79
   4   1   0  716.93   79.59
   4   1   0  659.23   75.39
   4   1   0  681.13   75.09
  -4  -1   0  687.63   75.29
  -4  -1   0  643.84   74.39
  -4  -1   0  723.03   75.59
  -4  -1   0  678.53   76.29
  -4  -1   0  685.13   78.69
  -4  -1   0  683.23   78.09
  -4  -1   0  654.53   76.39
  -4  -1   0  693.73   75.69
  -4  -1   0  683.33   77.69
  -4  -1   0  665.63   75.29
   4   1   1 3201.18  344.37
   4   1   1 3252.17  342.47
   4   1   1 3252.57  341.97
   4   1   1 3221.88  344.37
   4   1   1 3146.49  344.57
   4   1   1 3344.07  342.37
   4   1   1 2932.61  342.57
   4   1   1 3217.38  345.07
   4   1   1 3044.00  341.47
   4   1   1 3214.78  342.17
  -4  -1  -1 3368.46  344.07
  -4  -1  -1 3121.09  341.87
  -4  -1  -1 3280.17  344.97
  -4  -1  -1 3208.68  343.57
  -4  -1  -1 3470.05  341.87
  -4  -1  -1 3200.98  343.17
  -4  -1  -1 3210.28  342.07
  -4  -1  -1 3158.28  341.57
   4   1   2 1690.33  179.18
   4   1   2 1654.63  175.68
   4   1   2 1618.64  178.48
   4   1   2 1643.74  176.28
   4   1   2 1656.93  179.38
   4   1   2 1595.34  180.28
   4   1   2 1605.84  176.98
   4   1   2 1609.94  176.98
   4   1   2 1722.93  176.88
   4   1   2 1701.43  180.08
  -4  -1  -2 1689.73  179.98
  -4  -1  -2 1637.44  175.68
  -4  -1  -2 1572.04  175.98
  -4  -1  -2 1587.74  176.48
  -4  -1  -2 1713.03  176.38
  -4  -1  -2 1685.43  178.48
  -4  -1  -2 1499.55  178.58
  -4  -1  -2 1589.94  177.58
  -4  -1  -2 1731.43  178.68
   4   1   3 6039.10  614.44
   4   1   3 6011.50  615.94
   4   1   3 5935.41  615.84
   4   1   3 5647.74  620.44
   4   1   3 5807.32  615.54
   4   1   3 5784.72  616.14
   4   1   3 5637.54  615.04
   4   1   3 5730.23  618.04
   4   1   3 5685.83  619.34
   4   1   3 5599.44  616.34
  -4  -1  -3 5705.03  615.94
  -4  -1  -3 5684.93  613.64
  -4  -1  -3 6020.20  617.24
  -4  -1  -3 5880.31  617.84
  -4  -1  -3 5757.82  615.54
  -4  -1  -3 5895.31  619.44
  -4  -1  -3 5870.61  615.54
  -4  -1  -3 5759.32  617.94
  -4  -1  -3 5649.73  614.24
  -4  -1  -3 5911.91  615.54
  -4  -1  -3 5802.62  615.34
   4   1   4  858.11   92.29
   4   1   4  804.02   90.89
   4   1   4  730.73   96.99
   4   1   4  836.62   91.29
   4   1   4  843.72   90.89
   4   1   4  798.02   93.49
   4   1   4  798.32   89.09
   4   1   4  855.21   95.99
   4   1   4  752.92   94.99
   4   1   4  831.92   90.49
  -4  -1  -4  784.62   89.09
  -4  -1  -4  793.92   90.09
  -4  -1  -4  815.92   92.09
  -4  -1  -4  812.22   90.99
  -4  -1  -4  817.62   90.49
  -4  -1  -4  845.32   93.49
  -4  -1  -4  876.41   95.89
  -4  -1  -4  888.11   94.99
  -4  -1  -4  831.42   90.09
  -4  -1  -4  848.12   91.09
   4   1   5  320.27   51.29
   4   1   5  321.97   37.00
   4   1   5  253.17   35.20
   4   1   5  339.47   46.20
   4   1   5  279.57   35.10
   4   1   5  294.17   33.80
   4   1   5  285.47   36.00
   4   1   5  298.17   41.80
   4   1   5  248.78   44.50
   4   1   5  259.37   35.40
  -4  -1  -5  268.47   33.30
  -4  -1  -5  302.37   44.50
  -4  -1  -5  274.97   35.30
  -4  -1  -5  276.47   40.20
  -4  -1  -5  256.77   37.60
  -4  -1  -5  269.27   36.80
  -4  -1  -5  323.17   45.00
  -4  -1  -5  264.17   34.40
  -4  -1  -5  286.67   34.20
  -4  -1  -5  279.27   35.00
   4   1   6    6.20    6.70
   4   1   6   17.40   11.80
   4   1   6    6.20    8.60
   4   1   6    8.10    9.50
   4   1   6    0.90    7.80
   4   1   6   -7.50    9.60
   4   1   6    1.20   10.70
   4   1   6    0.70    7.80
   4   1   6    7.00    7.60
   4   1   6   10.20   15.70
  -4  -1  -6   -1.50    8.40
  -4  -1  -6    0.10    8.20
  -4  -1  -6   16.50   16.20
  -4  -1  -6    5.60   10.40
  -4  -1  -6    5.80    7.70
  -4  -1  -6    9.80    6.90
  -4  -1  -6   -6.30   12.10
  -4  -1  -6    1.10    8.20
  -4  -1  -6    7.50   11.80
  -4  -1  -6   11.90    7.70
   4   1   7    8.70   15.20
   4   1   7   22.30   13.20
   4   1   7   25.80   11.40
   4   1   7   34.80   11.00
   4   1   7   49.00   11.70
   4   1   7   13.90   10.20
   4   1   7   42.40   17.20
   4   1   7   24.90   11.70
   4   1   7   19.70   16.70
   4   1   7   38.30   14.60
  -4  -1  -7   20.20   18.40
  -4  -1  -7   59.79   13.10
  -4  -1  -7   22.50   10.10
  -4  -1  -7   11.70   13.20
  -4  -1  -7   13.10   12.90
  -4  -1  -7   30.30   12.30
  -4  -1  -7   43.90   11.80
  -4  -1  -7   15.60   18.20
  -4  -1  -7   29.90   11.10
  -4  -1  -7   15.00   12.30
   4   1   8    6.60   16.00
   4   1   8   10.20    9.70
   4   1   8   14.60    9.30
   4   1   8    2.00   13.20
   4   1   8   10.60    8.40
   4   1   8   -0.30   12.00
   4   1   8   13.90   18.70
   4   1   8   10.30    9.80
   4   1   8   -3.80    8.50
   4   1   8   -1.70    9.40
  -4  -1  -8  -10.40    6.60
  -4  -1  -8    9.80   13.60
  -4  -1  -8   10.40   10.90
  -4  -1  -8  -13.80    8.90
  -4  -1  -8    7.50   17.90
  -4  -1  -8   20.60   10.90
  -4  -1  -8   10.60   16.00
  -4  -1  -8    3.70   10.40
  -4  -1  -8    5.50    8.80
  -4  -1  -8   20.70   14.90
   4   1   9   26.40   21.30
   4   1   9   26.00   11.30
   4   1   9   37.40   19.80
   4   1   9   15.30   21.90
   4   1   9   23.80   13.80
   4   1   9   19.10   13.20
   4   1   9   39.30   14.50
   4   1   9   36.20   14.10
  -4  -1  -9   66.19   19.90
  -4  -1  -9   59.89   24.60
  -4  -1  -9   90.59   30.50
  -4  -1  -9   69.69   15.10
  -4  -1  -9   46.10   20.30
  -4  -1  -9   46.20   15.00
  -4  -1  -9   48.10   16.40
  -4  -1  -9   30.50   13.50
  -4  -1  -9   48.60   18.40
   4   1  10  103.19   31.30
   4   1  10   72.29   18.00
   4   1  10   44.60   15.30
   4   1  10   41.80   19.80
   4   1  10  124.29   36.50
   4   1  10   36.70   20.10
   4   1  10   84.29   20.90
   4   1  10   86.29   26.70
   4   1  10   98.09   20.20
   4   1  10   66.69   31.00
  -4  -1 -10  115.99   35.00
  -4  -1 -10   83.69   20.20
  -4  -1 -10   77.59   18.30
  -4  -1 -10   35.10   21.30
  -4  -1 -10   79.19   21.40
  -4  -1 -10   95.09   24.10
  -4  -1 -10   78.49   17.10
  -4  -1 -10   59.79   21.30
  -4  -1 -10   68.49   32.50
   4   1  11   15.60   16.30
   4   1  11    1.70   12.20
   4   1  11   -0.80   24.10
   4   1  11    7.10   11.40
   4   1  11   28.50   23.50
   4   1  11    4.80   18.80
   4   1  11   11.60   13.30
   4   1  11   22.80   14.90
   4   1  11   21.20   13.00
   4   1  11    6.00    8.70
  -4  -1 -11   15.00   10.30
  -4  -1 -11   12.50   15.00
  -4  -1 -11   14.80   17.70
  -4  -1 -11    4.30   14.20
  -4  -1 -11   50.49   31.70
  -4  -1 -11   -1.30   11.90
  -4  -1 -11    0.20   19.10
  -4  -1 -11   27.40   26.20
  -4  -1 -11   10.10   14.10
  -4  -1 -11   26.90   19.40
   4   1  12   45.50   18.10
   4   1  12   29.10   26.20
   4   1  12   37.20   18.60
   4   1  12   42.40   25.30
   4   1  12    4.40   14.80
   4   1  12  121.29   27.00
   4   1  12   60.99   21.70
   4   1  12   51.79   15.00
   4   1  12  -14.20   20.50
   4   1  12   45.10   27.60
  -4  -1 -12   39.30   20.20
  -4  -1 -12   -1.90   20.70
  -4  -1 -12   59.99   21.50
  -4  -1 -12   33.40   19.10
  -4  -1 -12   83.89   24.50
  -4  -1 -12   47.10   32.80
  -4  -1 -12   58.99   23.40
  -4  -1 -12  101.99   38.30
  -4  -1 -12   49.00   17.70
  -4  -1 -12   41.70   26.70
   3   1 -13  324.67   72.49
   3   1 -13  313.27   49.20
   3   1 -13  263.47   51.39
   3   1 -13  272.27   44.20
   3   1 -13  325.77   42.70
   3   1 -13  253.87   58.09
   3   1 -13  300.77   57.19
   3   1 -13  245.68   45.90
   3   1 -13  232.58   45.80
  -3  -1  13  319.07   47.90
  -3  -1  13  322.17   42.50
  -3  -1  13  337.97   47.10
  -3  -1  13  334.57   65.29
  -3  -1  13  299.57   48.60
  -3  -1  13  228.18   52.09
  -3  -1  13  253.57   51.29
  -3  -1  13  228.68   44.60
  -3  -1  13  220.28   67.09
  -3  -1  13  188.58   52.89
  -3  -1  13  352.26   56.69
   3   1 -12   26.80   23.70
   3   1 -12   42.70   20.90
   3   1 -12   50.69   16.40
   3   1 -12   75.39   23.00
   3   1 -12   28.70   18.00
   3   1 -12   12.30   14.40
   3   1 -12   45.00   34.30
   3   1 -12   29.60   20.90
   3   1 -12   20.50   27.20
   3   1 -12   16.30   24.10
  -3  -1  12   51.99   20.30
  -3  -1  12   45.30   27.60
  -3  -1  12   35.40   23.00
  -3  -1  12   51.79   29.40
  -3  -1  12   64.69   19.40
  -3  -1  12   40.10   19.60
  -3  -1  12   24.50   18.70
  -3  -1  12   22.80   15.80
  -3  -1  12   32.40   18.90
  -3  -1  12   81.69   17.60
  -3  -1  12  107.59   28.70
  -3  -1  12   44.40   19.40
   3   1 -11   27.70   16.10
   3   1 -11   35.40   18.50
   3   1 -11   17.30   14.40
   3   1 -11   -7.30   11.40
   3   1 -11  -28.30   16.40
   3   1 -11   15.20   25.80
   3   1 -11   12.70   16.20
   3   1 -11   23.60   16.50
   3   1 -11    3.80    9.60
   3   1 -11    9.20   21.80
  -3  -1  11    6.30   12.90
  -3  -1  11  -22.10   12.50
  -3  -1  11   -4.30   12.60
  -3  -1  11    6.10   11.40
  -3  -1  11    4.50   12.00
  -3  -1  11   13.10   13.00
  -3  -1  11   15.20   19.60
  -3  -1  11  -15.00   15.60
  -3  -1  11   26.00   19.40
  -3  -1  11   -6.00    9.70
  -3  -1  11   22.30   12.50
  -3  -1  11   11.20    8.30
   3   1 -10   33.10   16.40
   3   1 -10    1.30   30.30
   3   1 -10   14.90   11.30
   3   1 -10   -1.00   17.60
   3   1 -10    4.70    9.70
   3   1 -10    5.40    8.60
   3   1 -10    8.80   13.00
   3   1 -10  -18.50   19.40
   3   1 -10   -3.90   14.10
  -3  -1  10   11.40   11.30
  -3  -1  10    0.10   10.80
  -3  -1  10    0.20    8.00
  -3  -1  10  -13.00   13.60
  -3  -1  10   -2.50    9.90
  -3  -1  10   13.20   10.80
  -3  -1  10    1.40   14.50
  -3  -1  10    0.40   13.30
  -3  -1  10    1.00   11.20
  -3  -1  10   -1.70   10.60
  -3  -1  10   10.10   17.70
  -3  -1  10   20.40   13.80
   3   1  -9   38.60   24.20
   3   1  -9   12.50   14.80
   3   1  -9   -5.00   15.60
   3   1  -9    8.70    9.90
   3   1  -9    4.60   11.60
   3   1  -9   10.90   13.90
   3   1  -9    9.90    8.10
   3   1  -9   54.09   20.60
   3   1  -9   -6.80   16.90
   3   1  -9    9.00   10.30
  -3  -1   9    7.00   10.50
  -3  -1   9    8.60   12.10
  -3  -1   9   12.50    8.40
  -3  -1   9    5.70   10.70
  -3  -1   9   47.00   20.50
  -3  -1   9   20.60   16.40
  -3  -1   9   28.60   14.40
  -3  -1   9   15.70   11.50
  -3  -1   9   19.70   15.20
  -3  -1   9   22.70   19.00
  -3  -1   9    9.30    9.90
  -3  -1   9   -1.80    9.00
   3   1  -8   -4.90    8.30
   3   1  -8   19.90   13.50
   3   1  -8    0.40   17.10
   3   1  -8   -0.80    7.60
   3   1  -8    2.40    8.40
   3   1  -8   25.30   17.40
   3   1  -8    6.10    6.70
   3   1  -8    4.20   11.10
   3   1  -8   29.30   17.00
   3   1  -8    4.20   10.40
  -3  -1   8    1.30    8.60
  -3  -1   8    4.20   12.00
  -3  -1   8   10.30    9.80
  -3  -1   8  -10.00   11.30
  -3  -1   8   -3.20   11.50
  -3  -1   8    3.60    8.40
  -3  -1   8   17.80    8.70
  -3  -1   8   -0.30    9.90
  -3  -1   8   -2.00   11.50
  -3  -1   8    2.90    9.70
  -3  -1   8   -0.80    7.50
  -3  -1   8   13.70   10.90
   3   1  -7  318.67   42.40
   3   1  -7  299.37   47.20
   3   1  -7  343.27   41.90
   3   1  -7  420.16   59.79
   3   1  -7  315.27   38.90
   3   1  -7  320.97   38.50
   3   1  -7  283.17   35.70
   3   1  -7  278.67   43.90
   3   1  -7  304.37   38.00
   3   1  -7  284.17   35.10
  -3  -1   7  263.57   38.40
  -3  -1   7  210.08   42.90
  -3  -1   7  323.77   37.50
  -3  -1   7  268.37   43.30
  -3  -1   7  211.28   38.60
  -3  -1   7  320.57   41.80
  -3  -1   7  302.97   39.30
  -3  -1   7  298.57   38.00
  -3  -1   7  297.07   40.20
  -3  -1   7  276.07   45.50
  -3  -1   7  275.47   35.80
  -3  -1   7  285.27   35.60
   3   1  -6   46.10   19.10
   3   1  -6   29.40   17.90
   3   1  -6   37.40    9.50
   3   1  -6   30.20   11.80
   3   1  -6   41.00   12.70
   3   1  -6   65.09   14.10
   3   1  -6   44.70   13.90
   3   1  -6   62.59   11.00
   3   1  -6   42.80   20.60
   3   1  -6   21.90   10.30
  -3  -1   6   42.80   12.10
  -3  -1   6   13.50    8.30
  -3  -1   6   23.50   11.30
  -3  -1   6   37.30   15.90
  -3  -1   6   11.70   12.20
  -3  -1   6   27.10   14.90
  -3  -1   6   21.40   12.00
  -3  -1   6   30.50    9.40
  -3  -1   6   26.60    9.00
  -3  -1   6   24.00   11.10
  -3  -1   6   19.90    9.30
  -3  -1   6   21.90   11.70
   3   1  -5    6.30    8.70
   3   1  -5   12.10    8.20
   3   1  -5    5.10    7.00
   3   1  -5    3.10    4.20
   3   1  -5   17.80   12.70
   3   1  -5   -1.30    5.00
   3   1  -5    7.10    5.90
   3   1  -5    0.10   10.20
   3   1  -5    0.90    7.10
   3   1  -5   -1.30    6.80
   3   1  -5    8.00   13.40
   3   1  -5  -10.60   11.90
   3   1  -5    7.00    9.10
   3   1  -5    1.80    9.90
  -3  -1   5   -5.80    8.70
  -3  -1   5    0.20    6.00
  -3  -1   5   -9.40   11.10
  -3  -1   5    6.60    7.60
  -3  -1   5    4.70    6.40
  -3  -1   5    3.00   10.40
  -3  -1   5    3.70    7.80
  -3  -1   5    6.50    9.30
  -3  -1   5    2.10    8.40
  -3  -1   5   10.60    6.90
  -3  -1   5   -4.00    9.40
  -3  -1   5   -1.60    6.90
   3   1  -4   55.09    9.90
   3   1  -4   45.50   12.50
   3   1  -4   49.70   13.00
   3   1  -4   58.89   12.40
   3   1  -4   34.50    9.30
   3   1  -4   30.30   13.50
   3   1  -4   44.70    9.40
   3   1  -4   46.90   18.00
   3   1  -4   41.30   11.80
   3   1  -4   41.80    7.40
   3   1  -4   75.69   20.40
   3   1  -4   52.89   17.50
   3   1  -4   93.79   30.50
   3   1  -4   54.59   12.90
  -3  -1   4   46.30   17.20
  -3  -1   4   48.80   12.60
  -3  -1   4   37.40   14.10
  -3  -1   4   29.40   10.30
  -3  -1   4   55.39   16.00
  -3  -1   4   45.00   12.70
  -3  -1   4   57.09   10.90
  -3  -1   4   26.60   12.20
  -3  -1   4   47.80    9.70
  -3  -1   4   49.20   13.00
   3   1  -3 1872.81  197.28
   3   1  -3 1816.62  196.08
   3   1  -3 1877.01  196.18
   3   1  -3 1847.32  195.98
   3   1  -3 1695.93  194.98
   3   1  -3 1876.81  198.38
   3   1  -3 1822.32  199.88
   3   1  -3 1830.22  196.48
   3   1  -3 1930.81  199.48
   3   1  -3 1807.62  197.38
   3   1  -3 1827.42  194.68
   3   1  -3 1838.72  198.78
   3   1  -3 1734.03  195.78
   3   1  -3 1704.73  194.18
  -3  -1   3 1842.52  196.08
  -3  -1   3 1847.32  195.68
  -3  -1   3 1876.31  196.48
  -3  -1   3 1891.41  195.88
  -3  -1   3 1950.80  199.98
  -3  -1   3 1841.42  194.68
  -3  -1   3 1831.02  194.48
  -3  -1   3 1812.92  195.88
  -3  -1   3 1841.02  197.28
  -3  -1   3 1827.62  197.98
  -3  -1   3 1818.32  198.58
   3   1  -2 3347.36  351.66
   3   1  -2 3385.46  354.36
   3   1  -2 3164.38  354.36
   3   1  -2 3271.17  352.46
   3   1  -2 3363.16  353.96
   3   1  -2 3246.08  355.06
   3   1  -2 3356.06  353.36
   3   1  -2 3358.86  352.16
   3   1  -2 3357.16  352.06
   3   1  -2 3244.88  350.86
   3   1  -2 3373.76  350.86
   3   1  -2 3196.78  351.76
  -3  -1   2 3297.67  352.86
  -3  -1   2 3437.36  353.36
  -3  -1   2 3543.25  356.96
  -3  -1   2 3404.56  353.36
  -3  -1   2 3296.67  354.16
  -3  -1   2 3287.57  352.16
  -3  -1   2 3218.78  350.76
  -3  -1   2 3378.76  352.06
  -3  -1   2 3255.37  351.96
  -3  -1   2 3309.97  351.06
  -3  -1   2 3181.38  351.46
   3   1  -1 5312.47  560.94
   3   1  -1 5341.87  558.64
   3   1  -1 5524.85  559.84
   3   1  -1 5101.89  557.84
   3   1  -1 5258.87  559.54
   3   1  -1 5443.46  560.54
   3   1  -1 5287.57  558.84
   3   1  -1 5425.86  558.64
   3   1  -1 5049.09  558.74
  -3  -1   1 5343.47  558.74
  -3  -1   1 5406.56  560.84
  -3  -1   1 5175.88  559.14
  -3  -1   1 5158.88  560.24
  -3  -1   1 5179.18  558.94
  -3  -1   1 5230.88  559.14
  -3  -1   1 5099.59  558.54
  -3  -1   1 5297.77  557.94
  -3  -1   1 5279.37  558.74
  -3  -1   1 5272.47  559.84
   3   1   0  948.91  101.39
   3   1   0  894.41  100.89
   3   1   0  937.21  101.19
   3   1   0  877.11  102.19
   3   1   0  946.51  103.59
   3   1   0  953.10  102.59
   3   1   0  930.01  100.99
   3   1   0  911.81  102.99
   3   1   0  924.01  101.19
   3   1   0 1002.00  102.79
  -3  -1   0  911.41  101.79
  -3  -1   0  964.20  101.49
  -3  -1   0  921.41  103.29
  -3  -1   0  916.01  100.99
  -3  -1   0  924.51  101.79
  -3  -1   0  913.61  100.99
  -3  -1   0  964.50  100.49
  -3  -1   0  959.20  100.99
  -3  -1   0  969.70  103.09
  -3  -1   0  967.00  103.09
   3   1   1 1001.70  113.59
   3   1   1 1086.59  116.49
   3   1   1 1101.49  116.29
   3   1   1 1054.69  114.09
   3   1   1 1052.69  115.79
   3   1   1 1075.59  114.49
   3   1   1 1041.20  116.59
   3   1   1 1000.70  114.59
   3   1   1 1027.50  113.89
   3   1   1 1105.49  113.89
  -3  -1  -1 1036.60  113.89
  -3  -1  -1 1127.19  113.99
  -3  -1  -1 1002.70  115.19
  -3  -1  -1 1048.20  115.19
  -3  -1  -1 1127.89  115.99
  -3  -1  -1 1055.39  113.59
   3   1   2   72.49   13.60
   3   1   2   76.79   12.00
   3   1   2  102.49   14.10
   3   1   2   95.49   13.90
   3   1   2   86.79   18.60
   3   1   2   86.69   19.50
   3   1   2   87.69   18.30
   3   1   2   85.69   14.00
   3   1   2   92.99   12.00
  -3  -1  -2   92.89   13.40
  -3  -1  -2   94.19   13.40
  -3  -1  -2   74.09   13.70
  -3  -1  -2   82.89   13.30
  -3  -1  -2  108.79   11.90
  -3  -1  -2   97.69   18.50
  -3  -1  -2   83.39   16.20
  -3  -1  -2   83.99   14.50
  -3  -1  -2   97.99   12.10
  -3  -1  -2   62.89   12.30
  -3  -1  -2  112.49   18.60
  -3  -1  -2   81.19   10.90
   3   1   3  441.76   50.39
   3   1   3  436.06   51.99
   3   1   3  432.26   55.39
   3   1   3  435.46   57.49
   3   1   3  470.55   52.29
   3   1   3  442.16   51.89
   3   1   3  468.45   50.79
   3   1   3  457.95   51.49
   3   1   3  462.05   51.79
   3   1   3  466.15   54.29
  -3  -1  -3  465.25   53.59
  -3  -1  -3  474.95   51.69
  -3  -1  -3  466.35   52.09
  -3  -1  -3  443.66   53.39
  -3  -1  -3  450.75   51.19
  -3  -1  -3  472.85   55.79
  -3  -1  -3  457.95   54.19
  -3  -1  -3  450.55   55.39
  -3  -1  -3  459.85   52.79
  -3  -1  -3  469.05   51.19
   3   1   4  462.75   51.99
   3   1   4  491.55   63.09
   3   1   4  439.56   49.50
   3   1   4  464.85   50.89
   3   1   4  448.96   54.69
   3   1   4  468.45   51.59
   3   1   4  468.65   51.29
   3   1   4  402.96   55.09
   3   1   4  443.16   53.89
   3   1   4  440.46   50.89
  -3  -1  -4  486.65   56.09
  -3  -1  -4  477.85   53.89
  -3  -1  -4  434.06   55.59
  -3  -1  -4  391.26   51.29
  -3  -1  -4  413.36   49.40
  -3  -1  -4  436.86   49.80
  -3  -1  -4  444.76   50.39
  -3  -1  -4  405.16   50.69
  -3  -1  -4  432.26   51.69
  -3  -1  -4  435.16   50.39
   3   1   5  242.88   34.90
   3   1   5  228.68   31.40
   3   1   5  266.07   32.40
   3   1   5  237.58   28.50
   3   1   5  200.58   28.60
   3   1   5  198.38   39.30
   3   1   5  234.08   29.30
   3   1   5  241.18   39.10
   3   1   5  199.78   33.10
   3   1   5  238.68   30.70
  -3  -1  -5  199.78   29.90
  -3  -1  -5  209.18   29.30
  -3  -1  -5  261.77   32.80
  -3  -1  -5  264.67   39.10
  -3  -1  -5  225.38   31.80
  -3  -1  -5  219.78   28.00
  -3  -1  -5  210.78   27.80
  -3  -1  -5  224.58   29.80
  -3  -1  -5  227.98   36.70
  -3  -1  -5  239.18   34.30
   3   1   6   66.59   12.00
   3   1   6   29.60   10.90
   3   1   6   31.50   15.80
   3   1   6   44.30   21.00
   3   1   6   59.49   12.30
   3   1   6   47.60   11.40
   3   1   6   44.40   13.70
   3   1   6   69.59   14.50
   3   1   6   31.50   15.50
   3   1   6   45.30   14.20
  -3  -1  -6   14.80   14.80
  -3  -1  -6   37.80   10.90
  -3  -1  -6   20.60   16.70
  -3  -1  -6   27.40   12.80
  -3  -1  -6   43.20   13.30
  -3  -1  -6   49.30   10.70
  -3  -1  -6   30.40   14.00
  -3  -1  -6   34.30   10.60
  -3  -1  -6   52.99   12.70
  -3  -1  -6   42.70   11.20
   3   1   7   14.20    9.30
   3   1   7    6.80   11.20
   3   1   7   15.00    9.50
   3   1   7    0.20   12.70
   3   1   7    9.20    8.30
   3   1   7    9.10   11.20
   3   1   7    5.20    6.10
   3   1   7   16.20    9.90
   3   1   7    5.30    8.20
   3   1   7   34.30   22.10
  -3  -1  -7    5.60   15.90
  -3  -1  -7   13.00    7.60
  -3  -1  -7    8.10    9.30
  -3  -1  -7   -8.80   10.60
  -3  -1  -7   -0.30   10.90
  -3  -1  -7    4.80   14.20
  -3  -1  -7   15.70    8.80
  -3  -1  -7    0.60    8.00
  -3  -1  -7    0.40    8.50
  -3  -1  -7   -3.00    7.50
   3   1   8    9.70   17.70
   3   1   8   43.90   12.80
   3   1   8   53.69   11.90
   3   1   8   29.20   18.40
   3   1   8   12.60   14.10
   3   1   8   23.40   11.00
   3   1   8   25.70   10.90
   3   1   8   49.99   16.60
   3   1   8   46.60   13.90
   3   1   8   44.70   14.50
  -3  -1  -8   67.59   32.20
  -3  -1  -8   17.10   11.50
  -3  -1  -8   20.80   11.30
  -3  -1  -8   46.00   15.50
  -3  -1  -8   23.90   20.10
  -3  -1  -8   46.00   16.80
  -3  -1  -8   30.30   18.80
  -3  -1  -8   39.80   21.90
  -3  -1  -8   34.30   10.80
   3   1   9  173.78   26.30
   3   1   9  149.99   28.70
   3   1   9  182.18   42.30
   3   1   9  134.39   27.50
   3   1   9  209.68   30.40
   3   1   9  159.18   36.40
   3   1   9  174.88   34.90
   3   1   9  188.18   28.30
   3   1   9  158.58   25.50
   3   1   9  140.99   30.60
  -3  -1  -9  211.68   31.60
  -3  -1  -9  213.38   41.70
  -3  -1  -9  200.68   41.10
  -3  -1  -9  152.58   27.40
  -3  -1  -9  138.99   29.60
  -3  -1  -9  179.08   26.80
  -3  -1  -9  188.18   35.50
   3   1  10   87.69   20.70
   3   1  10   87.39   19.90
   3   1  10   40.60   21.00
   3   1  10   66.59   17.40
   3   1  10   56.09   15.60
   3   1  10   79.09   15.70
   3   1  10   44.40   22.60
   3   1  10   47.90   26.00
   3   1  10   96.19   25.30
   3   1  10   76.79   19.90
  -3  -1 -10   32.70   15.00
  -3  -1 -10   57.89   15.20
  -3  -1 -10   57.89   27.20
  -3  -1 -10   76.69   23.40
  -3  -1 -10   27.30   16.50
  -3  -1 -10   67.19   17.60
  -3  -1 -10   41.00   17.00
  -3  -1 -10   58.99   21.80
  -3  -1 -10   98.49   21.70
  -3  -1 -10   49.70   26.50
   3   1  11   -1.30   11.40
   3   1  11   13.70   12.20
   3   1  11   -2.50   11.00
   3   1  11   22.20   20.20
   3   1  11    3.20   13.50
   3   1  11  -18.80   14.40
   3   1  11    3.70   15.50
   3   1  11   20.60   22.00
  -3  -1 -11   19.70   13.80
  -3  -1 -11    6.30   12.30
  -3  -1 -11    5.20   15.90
  -3  -1 -11    9.30   15.20
  -3  -1 -11    9.80   28.30
  -3  -1 -11  -18.50   15.10
  -3  -1 -11   -0.60   24.80
  -3  -1 -11   -3.80   15.80
  -3  -1 -11  -14.50   10.40
  -3  -1 -11   17.10   20.60
   3   1  12   -6.30    8.50
   3   1  12   38.80   17.70
   3   1  12   -8.20   19.40
   3   1  12    7.00   12.90
   3   1  12    3.90   14.50
   3   1  12   -9.20   17.90
   3   1  12   -1.70    7.90
   3   1  12   16.10   16.70
   3   1  12   -8.90   17.20
  -3  -1 -12   14.40   16.60
  -3  -1 -12   -5.90   14.00
  -3  -1 -12    1.70   17.90
  -3  -1 -12   24.70   17.80
  -3  -1 -12    9.20   26.80
  -3  -1 -12   -2.60   28.20
  -3  -1 -12   -0.90   10.60
  -3  -1 -12   -9.00   20.90
   3   1  13   53.39   28.50
   3   1  13   37.20   21.70
   3   1  13   90.99   24.80
   3   1  13   47.00   20.10
   3   1  13   68.39   32.40
   3   1  13    9.80   23.70
   3   1  13   75.49   18.30
   3   1  13   37.60   19.10
   3   1  13   55.19   20.30
  -3  -1 -13   66.29   18.50
  -3  -1 -13   65.49   23.10
  -3  -1 -13   67.99   35.50
  -3  -1 -13   65.89   24.20
  -3  -1 -13   13.80   32.80
  -3  -1 -13   72.69   25.40
   2   1 -14   -9.40   17.00
   2   1 -14   33.30   21.60
   2   1 -14  -15.00   21.60
   2   1 -14  -27.40   28.50
   2   1 -14    1.50   17.90
   2   1 -14   35.60   36.40
   2   1 -14   13.60   38.20
   2   1 -14   21.90   15.70
  -2  -1  14   45.90   34.70
  -2  -1  14   -7.50   22.50
  -2  -1  14   13.30   20.80
  -2  -1  14   -2.60   15.70
  -2  -1  14   -1.20   15.80
  -2  -1  14    5.10   17.30
  -2  -1  14  -26.80   45.30
  -2  -1  14   -3.80   12.00
  -2  -1  14   32.40   36.50
   2   1 -13  100.19   26.90
   2   1 -13   70.89   43.50
   2   1 -13   87.79   24.00
   2   1 -13   97.99   28.60
   2   1 -13   97.29   22.20
   2   1 -13  112.39   30.80
   2   1 -13  104.79   28.40
   2   1 -13  128.39   46.20
   2   1 -13   61.59   32.50
   2   1 -13   34.90   25.60
  -2  -1  13  124.39   28.10
  -2  -1  13   87.79   29.80
  -2  -1  13   49.10   22.30
  -2  -1  13   54.89   31.70
  -2  -1  13  108.09   32.50
  -2  -1  13   95.79   37.40
  -2  -1  13   58.89   31.30
  -2  -1  13   97.49   26.20
  -2  -1  13   87.89   20.30
  -2  -1  13   60.79   22.40
  -2  -1  13  109.09   41.00
  -2  -1  13  123.49   27.80
   2   1 -12   30.00   19.50
   2   1 -12   24.00   16.90
   2   1 -12   40.80   18.70
   2   1 -12   38.20   35.20
   2   1 -12   84.09   18.40
   2   1 -12   45.00   17.20
   2   1 -12   25.20   31.40
   2   1 -12   47.60   21.90
   2   1 -12   29.00   22.70
   2   1 -12   77.39   23.80
  -2  -1  12   42.60   25.60
  -2  -1  12   84.69   28.40
  -2  -1  12    7.50   13.20
  -2  -1  12   39.50   23.10
  -2  -1  12   47.00   17.30
  -2  -1  12   57.29   16.30
  -2  -1  12   56.29   20.60
  -2  -1  12   13.20   14.70
  -2  -1  12    2.00   19.90
  -2  -1  12   52.49   21.40
  -2  -1  12   45.10   18.00
  -2  -1  12   54.79   19.80
   2   1 -11   14.80   11.00
   2   1 -11  -14.90   19.80
   2   1 -11   15.90   18.80
   2   1 -11   -2.60   13.50
   2   1 -11    6.40   16.40
   2   1 -11   -4.00   13.80
   2   1 -11   -2.20   12.20
   2   1 -11    1.20   12.50
   2   1 -11    8.10   12.30
   2   1 -11   46.20   28.50
  -2  -1  11  -10.20   12.70
  -2  -1  11   12.90   12.50
  -2  -1  11   23.50   12.80
  -2  -1  11    3.10   14.10
  -2  -1  11    7.80   11.20
  -2  -1  11   -2.30    9.50
  -2  -1  11   16.70    9.20
  -2  -1  11   -7.30   13.40
  -2  -1  11   -5.30   16.90
  -2  -1  11    5.20   18.10
  -2  -1  11    1.00   10.70
  -2  -1  11   -4.10   17.40
   2   1 -10   15.20   14.40
   2   1 -10   -9.70   10.70
   2   1 -10  -18.40   16.70
   2   1 -10    2.30   17.40
   2   1 -10    2.80    9.90
   2   1 -10  -10.30   11.50
   2   1 -10  -10.50   11.00
   2   1 -10  -19.80   19.30
   2   1 -10    9.50    8.60
   2   1 -10   -5.00    7.00
  -2  -1  10    7.80   12.70
  -2  -1  10    0.00   14.30
  -2  -1  10  -11.40    7.70
  -2  -1  10  -12.00    9.00
  -2  -1  10    6.60   11.80
  -2  -1  10   -7.50    8.40
  -2  -1  10    4.50   16.30
  -2  -1  10    1.00   13.40
  -2  -1  10   -4.90   13.60
  -2  -1  10    1.30    8.10
  -2  -1  10   -2.10    6.70
  -2  -1  10   -1.90   10.60
   2   1  -9  212.88   32.30
   2   1  -9  250.97   49.90
   2   1  -9  302.77   40.40
   2   1  -9  215.58   45.30
   2   1  -9  269.07   36.90
   2   1  -9  228.98   37.80
   2   1  -9  216.28   36.90
   2   1  -9  230.78   37.50
   2   1  -9  252.67   42.90
   2   1  -9  255.77   34.00
  -2  -1   9  265.87   36.20
  -2  -1   9  190.78   40.00
  -2  -1   9  223.88   45.70
  -2  -1   9  235.18   31.40
  -2  -1   9  218.58   35.40
  -2  -1   9  249.38   33.50
  -2  -1   9  245.58   38.70
  -2  -1   9  210.88   42.60
  -2  -1   9  252.17   36.70
  -2  -1   9  235.48   39.70
  -2  -1   9  272.37   37.30
  -2  -1   9  287.47   39.80
   2   1  -8   48.60   13.20
   2   1  -8   16.70   19.00
   2   1  -8   15.40   10.70
   2   1  -8   53.39   20.60
   2   1  -8   52.99   14.00
   2   1  -8   47.50   11.20
   2   1  -8   22.90   14.80
   2   1  -8   12.60   15.80
   2   1  -8   62.69   16.80
   2   1  -8   38.80   13.60
  -2  -1   8   34.60   19.10
  -2  -1   8   25.90   10.60
  -2  -1   8   29.30   15.00
  -2  -1   8   32.30   12.60
  -2  -1   8   42.40   10.30
  -2  -1   8   19.60   11.40
  -2  -1   8   50.59   13.90
  -2  -1   8   43.10   15.80
  -2  -1   8   50.39   21.00
  -2  -1   8   46.70   14.20
  -2  -1   8   36.80   17.70
  -2  -1   8   13.60   11.80
   2   1  -7  448.76   49.20
   2   1  -7  429.66   49.60
   2   1  -7  427.66   52.09
   2   1  -7  374.16   59.89
   2   1  -7  427.96   56.29
   2   1  -7  606.64   73.29
   2   1  -7  426.26   52.79
   2   1  -7  452.45   51.99
   2   1  -7  386.26   50.79
   2   1  -7  462.55   53.19
  -2  -1   7  389.76   50.29
  -2  -1   7  454.05   51.89
  -2  -1   7  530.65   67.79
  -2  -1   7  464.95   53.29
  -2  -1   7  457.25   49.60
  -2  -1   7  396.16   49.00
  -2  -1   7  387.96   52.89
  -2  -1   7  361.16   51.29
  -2  -1   7  434.26   55.79
  -2  -1   7  477.45   64.69
  -2  -1   7  411.56   51.39
  -2  -1   7  405.86   50.69
   2   1  -6  347.77   52.99
   2   1  -6  389.16   48.50
   2   1  -6  375.46   48.90
   2   1  -6  470.75   61.89
   2   1  -6  421.26   46.30
   2   1  -6  450.95   46.90
   2   1  -6  416.46   48.90
   2   1  -6  455.45   63.89
   2   1  -6  437.96   48.30
   2   1  -6  360.16   49.10
  -2  -1   6  399.76   58.59
  -2  -1   6  420.76   50.19
  -2  -1   6  361.16   48.60
  -2  -1   6  457.85   52.99
  -2  -1   6  436.16   47.80
  -2  -1   6  284.87   53.19
  -2  -1   6  387.66   46.40
  -2  -1   6  390.66   46.30
  -2  -1   6  395.16   49.40
  -2  -1   6  374.86   48.20
  -2  -1   6  401.46   48.50
  -2  -1   6  410.86   48.00
   2   1  -5  274.67   38.70
   2   1  -5  351.96   45.60
   2   1  -5  296.27   44.60
   2   1  -5  256.57   35.90
   2   1  -5  270.87   34.60
   2   1  -5  287.67   34.50
   2   1  -5  253.47   32.60
   2   1  -5  270.67   35.90
  -2  -1   5  276.87   35.70
  -2  -1   5  246.88   33.40
  -2  -1   5  259.17   34.10
  -2  -1   5  261.37   32.50
  -2  -1   5  360.06   45.30
  -2  -1   5  201.38   37.40
  -2  -1   5  292.17   38.20
  -2  -1   5  258.37   34.00
  -2  -1   5  250.87   32.40
  -2  -1   5  302.27   36.60
  -2  -1   5  290.87   39.90
  -2  -1   5  337.47   41.00
   2   1  -4  205.18   24.80
   2   1  -4  203.08   29.00
   2   1  -4  195.28   27.80
   2   1  -4  223.48   33.20
   2   1  -4  181.38   26.60
   2   1  -4  192.38   34.40
   2   1  -4  188.18   26.80
   2   1  -4  184.38   28.30
   2   1  -4  215.48   28.80
   2   1  -4  292.47   38.30
   2   1  -4  218.78   26.40
   2   1  -4  205.48   24.80
  -2  -1   4  198.48   29.40
  -2  -1   4  147.69   29.50
  -2  -1   4  279.97   31.70
  -2  -1   4  172.78   25.30
  -2  -1   4  181.48   25.60
  -2  -1   4  233.68   27.60
  -2  -1   4  219.48   27.80
  -2  -1   4  204.98   29.20
  -2  -1   4  204.68   27.50
  -2  -1   4  175.78   24.40
   2   1  -3 4623.04  489.25
   2   1  -3 4559.94  489.85
   2   1  -3 4612.04  487.65
   2   1  -3 4605.34  488.35
   2   1  -3 4320.67  487.15
   2   1  -3 4577.44  491.55
   2   1  -3 4275.27  487.85
   2   1  -3 4609.54  488.75
   2   1  -3 4660.63  490.75
   2   1  -3 4627.94  489.95
   2   1  -3 4591.94  488.95
   2   1  -3 4644.64  488.65
   2   1  -3 4461.05  491.65
  -2  -1   3 4483.85  488.65
  -2  -1   3 4524.65  488.75
  -2  -1   3 4649.53  488.55
  -2  -1   3 4687.83  488.95
  -2  -1   3 4564.04  491.45
  -2  -1   3 4857.01  490.75
  -2  -1   3 4577.84  487.65
  -2  -1   3 4628.04  490.35
  -2  -1   3 4956.00  488.55
  -2  -1   3 4845.82  489.85
  -2  -1   3 4580.94  490.85
  -2  -1   3 4622.64  488.55
   2   1  -2 1271.87  147.09
   2   1  -2 1362.76  148.69
   2   1  -2 1463.65  147.79
   2   1  -2 1306.67  149.49
   2   1  -2 1413.86  148.99
   2   1  -2 1377.76  146.99
   2   1  -2 1402.96  147.89
   2   1  -2 1361.06  146.59
   2   1  -2 1407.96  146.89
   2   1  -2 1314.57  146.89
   2   1  -2 1407.06  146.09
   2   1  -2 1384.26  147.19
   2   1  -2 1360.16  145.89
   2   1  -2 1461.35  149.09
  -2  -1   2 1322.67  145.99
  -2  -1   2 1376.06  146.09
  -2  -1   2 1348.17  148.49
  -2  -1   2 1366.16  149.49
  -2  -1   2 1423.06  147.09
  -2  -1   2 1415.66  146.99
  -2  -1   2 1344.97  146.89
  -2  -1   2 1349.07  147.19
  -2  -1   2 1362.76  148.79
   2   1  -1 5615.74  581.84
   2   1  -1 5506.75  582.64
   2   1  -1 5612.04  583.14
   2   1  -1 5458.25  581.84
   2   1  -1 5350.36  581.24
   2   1  -1 5560.94  583.44
   2   1  -1 5465.15  582.34
   2   1  -1 5564.74  582.64
   2   1  -1 5214.48  581.84
   2   1  -1 5460.95  581.94
  -2  -1   1 5400.06  581.84
  -2  -1   1 5555.44  583.54
  -2  -1   1 5451.65  581.34
  -2  -1   1 5446.15  582.04
  -2  -1   1 5606.14  581.84
  -2  -1   1 5600.74  583.04
  -2  -1   1 5501.45  582.14
  -2  -1   1 5539.15  581.94
  -2  -1   1 5551.54  582.34
   2   1   0 1715.53  184.58
   2   1   0 1771.32  183.48
   2   1   0 1669.73  183.58
   2   1   0 1699.73  183.48
   2   1   0 1721.93  183.38
   2   1   0 1724.73  184.58
   2   1   0 1718.93  184.58
   2   1   0 1831.72  184.88
   2   1   0 1711.73  183.58
   2   1   0 1909.91  184.18
  -2  -1   0 1732.73  184.68
  -2  -1   0 1755.72  184.58
  -2  -1   0 1743.03  183.68
  -2  -1   0 1756.62  183.38
  -2  -1   0 1673.43  183.58
  -2  -1   0 1687.23  183.38
  -2  -1   0 1653.93  183.08
  -2  -1   0 1595.74  183.88
   2   1   1 4382.06  435.16
   2   1   1 3831.82  434.36
   2   1   1 3959.80  433.66
   2   1   1 4090.39  433.86
   2   1   1 3846.52  433.66
   2   1   1 4151.18  435.26
  -2  -1  -1 4067.79  433.56
  -2  -1  -1 4135.59  434.76
  -2  -1  -1 4056.19  433.16
  -2  -1  -1 4399.26  433.66
  -2  -1  -1 3926.01  433.46
  -2  -1  -1 4303.97  434.76
  -2  -1  -1 4128.39  433.86
   2   1   2  242.98   31.40
   2   1   2  223.38   24.80
   2   1   2  207.18   25.40
   2   1   2  219.08   25.80
   2   1   2  216.68   25.20
   2   1   2  214.98   24.20
   2   1   2  214.38   27.80
   2   1   2  199.78   28.20
   2   1   2  222.88   24.20
   2   1   2  202.58   24.80
  -2  -1  -2  209.58   22.90
  -2  -1  -2  190.28   24.40
  -2  -1  -2  207.48   25.10
  -2  -1  -2  209.38   27.30
  -2  -1  -2  203.08   24.00
  -2  -1  -2  191.68   25.30
  -2  -1  -2  245.58   29.50
  -2  -1  -2  200.28   25.70
  -2  -1  -2  199.78   23.30
  -2  -1  -2  192.48   24.50
   2   1   3 1547.05  169.28
   2   1   3 1593.34  169.08
   2   1   3 1555.74  168.28
   2   1   3 1558.14  169.58
   2   1   3 1634.74  171.78
   2   1   3 1536.25  171.98
   2   1   3 1627.74  169.68
   2   1   3 1614.94  173.68
  -2  -1  -3 1536.35  168.68
  -2  -1  -3 1605.94  171.98
  -2  -1  -3 1585.64  168.88
  -2  -1  -3 1623.34  171.98
  -2  -1  -3 1608.54  168.78
  -2  -1  -3 1544.95  169.28
  -2  -1  -3 1586.44  169.88
  -2  -1  -3 1533.75  170.58
   2   1   4  453.85   53.09
   2   1   4  447.96   52.99
   2   1   4  408.46   56.89
   2   1   4  500.55   54.69
   2   1   4  454.35   53.19
   2   1   4  486.85   55.09
   2   1   4  469.45   59.89
   2   1   4  467.45   55.89
   2   1   4  503.75   52.99
   2   1   4  451.65   52.19
  -2  -1  -4  451.15   58.19
  -2  -1  -4  472.55   53.99
  -2  -1  -4  512.95   53.09
  -2  -1  -4  457.55   54.39
  -2  -1  -4  450.15   52.19
  -2  -1  -4  487.95   52.29
  -2  -1  -4  469.55   55.69
  -2  -1  -4  441.96   52.69
  -2  -1  -4  477.55   53.39
  -2  -1  -4  430.96   57.19
   2   1   5  808.62   84.89
   2   1   5  728.63   85.99
   2   1   5  776.42   90.69
   2   1   5  807.32   85.39
   2   1   5  823.22   86.09
   2   1   5  790.12   87.19
   2   1   5  823.22   88.89
   2   1   5  785.82   87.59
   2   1   5  784.72   93.09
   2   1   5  804.92   85.89
  -2  -1  -5  725.93   90.89
  -2  -1  -5  804.62   85.69
  -2  -1  -5  725.43   90.09
  -2  -1  -5  707.83   88.09
  -2  -1  -5  732.63   86.99
  -2  -1  -5  751.72   85.49
  -2  -1  -5  741.43   85.99
  -2  -1  -5  753.92   86.89
  -2  -1  -5  794.12   85.09
  -2  -1  -5  763.32   84.79
   2   1   6  224.98   31.00
   2   1   6  335.37   34.30
   2   1   6  241.68   32.30
   2   1   6  250.17   33.20
   2   1   6  239.98   43.90
   2   1   6  233.98   30.60
   2   1   6  249.78   39.00
   2   1   6  236.68   39.40
   2   1   6  265.57   36.40
   2   1   6  238.48   33.80
  -2  -1  -6  249.18   42.20
  -2  -1  -6  256.97   34.10
  -2  -1  -6  258.67   32.30
  -2  -1  -6  254.47   32.30
  -2  -1  -6  247.08   39.60
  -2  -1  -6  272.87   31.80
  -2  -1  -6  254.27   37.60
  -2  -1  -6  240.68   30.90
  -2  -1  -6  257.77   36.10
  -2  -1  -6  276.27   35.90
   2   1   7  133.09   20.70
   2   1   7  160.08   24.00
   2   1   7  110.89   25.50
   2   1   7  155.98   23.10
   2   1   7  121.59   23.90
   2   1   7  173.98   24.70
   2   1   7  141.29   24.40
   2   1   7  160.28   30.50
   2   1   7  128.79   32.40
   2   1   7  118.89   20.10
  -2  -1  -7  157.38   31.80
  -2  -1  -7  121.09   22.20
  -2  -1  -7  132.09   23.20
  -2  -1  -7  139.49   22.00
  -2  -1  -7  150.48   33.60
  -2  -1  -7  131.29   25.90
  -2  -1  -7  136.29   24.60
  -2  -1  -7  147.49   21.20
  -2  -1  -7  106.09   19.60
   2   1   8  268.97   40.80
   2   1   8  243.58   34.10
   2   1   8  211.78   45.30
   2   1   8  316.77   35.00
   2   1   8  225.48   30.40
   2   1   8  244.28   38.20
   2   1   8  262.77   36.20
   2   1   8  269.07   35.70
   2   1   8  259.17   44.70
   2   1   8  320.97   40.60
  -2  -1  -8  299.67   49.00
  -2  -1  -8  165.48   30.20
  -2  -1  -8  244.28   34.60
  -2  -1  -8  258.77   42.70
  -2  -1  -8  251.87   37.00
  -2  -1  -8  187.88   36.60
  -2  -1  -8  235.28   33.90
  -2  -1  -8  239.18   32.40
  -2  -1  -8  200.68   34.60
   2   1   9  559.64   68.69
   2   1   9  589.14   71.79
   2   1   9  613.04   67.59
   2   1   9  518.25   73.19
   2   1   9  577.14   66.49
   2   1   9  394.46   79.89
   2   1   9  590.04   69.89
   2   1   9  603.24   69.69
  -2  -1  -9  624.34   67.99
  -2  -1  -9  607.84   70.19
  -2  -1  -9  657.93   87.39
  -2  -1  -9  565.14   74.19
  -2  -1  -9  542.95   68.59
  -2  -1  -9  658.43   72.79
  -2  -1  -9  623.74   71.99
  -2  -1  -9  566.44   67.69
  -2  -1  -9  547.75   69.49
  -2  -1  -9  621.94   78.99
   2   1  10   84.19   15.70
   2   1  10   77.29   18.00
   2   1  10   57.49   18.30
   2   1  10   34.10   19.60
   2   1  10   55.39   17.20
   2   1  10   36.40   23.80
   2   1  10   83.99   19.50
   2   1  10   70.39   24.20
   2   1  10   50.79   23.90
   2   1  10   93.29   22.00
  -2  -1 -10   76.79   31.30
  -2  -1 -10   69.39   17.50
  -2  -1 -10   62.49   18.50
  -2  -1 -10  126.39   25.20
  -2  -1 -10   74.99   17.50
  -2  -1 -10   70.39   19.50
  -2  -1 -10  111.19   23.80
  -2  -1 -10   63.19   21.30
  -2  -1 -10   86.69   30.70
  -2  -1 -10   78.59   25.60
   2   1  11   64.19   18.30
   2   1  11  108.59   19.40
   2   1  11  121.99   34.00
   2   1  11   96.39   23.20
   2   1  11   76.69   28.00
   2   1  11   73.09   25.40
   2   1  11   84.89   21.90
   2   1  11  153.98   26.80
   2   1  11   81.39   22.00
   2   1  11   74.69   29.90
  -2  -1 -11   72.99   22.50
  -2  -1 -11  105.99   22.60
  -2  -1 -11  285.57   53.69
  -2  -1 -11  124.99   26.50
  -2  -1 -11  184.98   42.00
  -2  -1 -11   96.79   28.60
  -2  -1 -11   84.09   25.40
  -2  -1 -11  143.09   27.10
  -2  -1 -11   76.89   19.80
  -2  -1 -11   89.99   19.50
   2   1  12   -0.90   16.70
   2   1  12   13.10   14.80
   2   1  12   22.90   13.20
   2   1  12   -8.10   11.60
   2   1  12    1.70   15.00
   2   1  12   -7.30   18.40
   2   1  12   -5.40   16.20
   2   1  12    8.90   15.00
   2   1  12  -19.60   17.10
   2   1  12   14.80   23.70
  -2  -1 -12   29.70   27.10
  -2  -1 -12   -2.20   18.30
  -2  -1 -12   15.30   22.80
  -2  -1 -12    6.70   15.70
  -2  -1 -12  -12.00   12.50
  -2  -1 -12  -18.50   12.30
  -2  -1 -12   -4.10   23.80
  -2  -1 -12    9.20   18.30
  -2  -1 -12   -5.50   28.10
  -2  -1 -12   -6.70   13.00
   2   1  13   49.99   35.00
   2   1  13   15.90   17.10
   2   1  13   46.80   17.80
   2   1  13   42.10   26.40
   2   1  13   37.40   13.10
   2   1  13   49.00   29.80
   2   1  13   30.20   17.50
   2   1  13   43.20   21.80
   2   1  13   36.10   26.80
   2   1  13   43.40   22.60
  -2  -1 -13   46.80   20.60
  -2  -1 -13   74.09   26.20
  -2  -1 -13   18.10   28.60
  -2  -1 -13   43.80   21.50
  -2  -1 -13   25.20   33.90
  -2  -1 -13   45.90   31.50
  -2  -1 -13   30.00   20.80
  -2  -1 -13   39.50   20.50
  -2  -1 -13   55.19   17.90
  -2  -1 -13   54.39   28.20
   1   1 -14  -15.70   27.60
   1   1 -14  -29.10   34.80
   1   1 -14   10.40   24.70
   1   1 -14   21.10   21.70
  -1  -1  14   21.90   21.30
  -1  -1  14   11.30   17.50
  -1  -1  14   -4.00   10.70
   1   1 -13   94.89   26.50
   1   1 -13  135.29   50.69
   1   1 -13   80.49   35.50
   1   1 -13  121.39   32.90
   1   1 -13   93.39   26.30
   1   1 -13  154.48   34.50
   1   1 -13   94.39   27.10
   1   1 -13  157.68   45.00
   1   1 -13  152.78   27.90
   1   1 -13  118.09   32.00
  -1  -1  13  126.89   35.90
  -1  -1  13   92.49   26.10
  -1  -1  13  137.39   30.60
  -1  -1  13  132.19   30.90
  -1  -1  13  136.69   42.70
  -1  -1  13   77.79   24.30
  -1  -1  13  113.19   38.70
  -1  -1  13   68.79   19.70
  -1  -1  13  193.88   39.50
  -1  -1  13   81.39   32.50
   1   1 -12    3.70   17.70
   1   1 -12   -7.60   13.10
   1   1 -12  -10.90   22.70
   1   1 -12   -5.30   15.90
   1   1 -12  -39.50   26.10
   1   1 -12   -6.00   15.00
   1   1 -12    1.50   12.30
   1   1 -12   10.80   12.10
   1   1 -12   29.30   19.80
   1   1 -12    5.70   19.20
  -1  -1  12   17.70   21.00
  -1  -1  12   -2.80   10.20
  -1  -1  12   24.50   16.30
  -1  -1  12  -10.10   17.00
  -1  -1  12   -5.90   17.20
  -1  -1  12   -8.20   11.60
  -1  -1  12   21.10   16.60
  -1  -1  12   17.30   16.40
  -1  -1  12   12.50   15.00
  -1  -1  12    3.40   11.20
  -1  -1  12    1.10   20.20
  -1  -1  12   -6.10    8.50
   1   1 -11   50.29   18.90
   1   1 -11   24.20   13.80
   1   1 -11   -1.30   25.50
   1   1 -11   48.40   27.50
   1   1 -11   14.80   13.70
   1   1 -11   29.20   18.40
   1   1 -11   37.50   21.00
   1   1 -11   56.39   19.90
   1   1 -11   30.40   13.60
   1   1 -11   26.30   16.70
  -1  -1  11   24.00   13.90
  -1  -1  11   35.20   22.20
  -1  -1  11   20.30   15.10
  -1  -1  11   22.20   14.10
  -1  -1  11   50.19   22.60
  -1  -1  11   42.20   21.40
  -1  -1  11   32.20   14.50
  -1  -1  11   50.49   19.20
  -1  -1  11   43.70   16.80
  -1  -1  11   25.90   12.30
  -1  -1  11   49.40   13.30
  -1  -1  11    0.40   10.40
   1   1 -10   29.10   11.50
   1   1 -10   25.20   20.30
   1   1 -10   43.00   13.40
   1   1 -10   10.80   21.90
   1   1 -10   34.80   17.30
   1   1 -10   47.00   16.60
   1   1 -10   18.80   18.40
   1   1 -10   28.20   14.30
   1   1 -10   47.00   16.10
   1   1 -10   41.90   17.40
  -1  -1  10   38.20   15.30
  -1  -1  10   44.70   16.50
  -1  -1  10   29.50   13.80
  -1  -1  10   38.90   15.20
  -1  -1  10    0.00   15.30
  -1  -1  10   44.80   14.40
  -1  -1  10   26.40   11.80
  -1  -1  10   16.60   15.30
  -1  -1  10   43.40   11.80
  -1  -1  10    6.90   17.00
  -1  -1  10   56.39   23.40
  -1  -1  10   24.60   14.20
   1   1  -9   37.00   13.80
   1   1  -9   17.10   16.30
   1   1  -9   18.00   21.30
   1   1  -9   11.80   10.30
   1   1  -9   42.70   15.80
   1   1  -9    0.10    9.70
   1   1  -9   13.10   16.00
   1   1  -9   27.30   12.30
   1   1  -9   20.40   14.70
   1   1  -9   24.00    9.70
  -1  -1   9   27.50   12.40
  -1  -1   9   21.50   11.20
  -1  -1   9   27.90    9.60
  -1  -1   9   47.00   14.50
  -1  -1   9   15.20   17.80
  -1  -1   9   -3.80   12.90
  -1  -1   9   42.00   17.20
  -1  -1   9   17.60   10.60
  -1  -1   9   30.80   18.60
  -1  -1   9    8.70   11.90
  -1  -1   9   33.60   13.40
  -1  -1   9   27.40   18.10
   1   1  -8  610.14   71.79
   1   1  -8  588.14   80.09
   1   1  -8  566.84   69.69
   1   1  -8  643.14   73.29
   1   1  -8  741.03   95.09
   1   1  -8  606.94   72.79
   1   1  -8  560.74   72.59
   1   1  -8  645.94   77.49
   1   1  -8  629.64   73.89
   1   1  -8  611.74   70.09
  -1  -1   8  633.64   75.49
  -1  -1   8  593.54   71.79
  -1  -1   8  616.94   71.69
  -1  -1   8  604.84   73.89
  -1  -1   8  629.34   72.59
  -1  -1   8  621.94   79.79
  -1  -1   8  626.24   69.89
  -1  -1   8  649.74   73.29
  -1  -1   8  619.64   72.39
  -1  -1   8  625.74   70.19
  -1  -1   8  670.43   77.09
  -1  -1   8  588.24   86.29
   1   1  -7 1243.68  148.29
   1   1  -7 1274.87  141.49
   1   1  -7 1360.46  143.59
   1   1  -7 1350.26  140.59
   1   1  -7 1313.07  143.09
   1   1  -7 1212.48  145.39
   1   1  -7 1204.58  149.99
   1   1  -7 1332.87  140.39
   1   1  -7 1242.68  142.39
  -1  -1   7 1284.07  141.59
  -1  -1   7 1288.77  140.29
  -1  -1   7 1279.67  148.09
  -1  -1   7 1290.87  140.19
  -1  -1   7 1317.37  142.49
  -1  -1   7 1297.17  145.59
  -1  -1   7 1203.18  147.89
  -1  -1   7 1294.77  142.09
  -1  -1   7 1308.07  143.39
  -1  -1   7 1276.47  141.99
  -1  -1   7 1336.87  143.09
  -1  -1   7 1289.87  144.99
   1   1  -6  231.28   39.90
   1   1  -6  241.98   38.50
   1   1  -6  254.17   32.60
   1   1  -6  286.07   33.40
   1   1  -6  217.48   34.60
   1   1  -6  290.77   37.50
   1   1  -6  252.77   46.60
   1   1  -6  307.97   35.80
   1   1  -6  302.37   35.00
  -1  -1   6  289.57   35.30
  -1  -1   6  292.17   35.10
  -1  -1   6  291.07   40.80
  -1  -1   6  311.77   45.90
  -1  -1   6  266.67   37.80
  -1  -1   6  248.88   38.40
  -1  -1   6  255.87   32.40
  -1  -1   6  307.17   37.40
  -1  -1   6  255.57   33.10
  -1  -1   6  281.17   34.70
  -1  -1   6  318.17   46.30
  -1  -1   6  254.27   35.00
   1   1  -5 1981.40  211.38
   1   1  -5 1947.91  207.68
   1   1  -5 1887.21  208.98
   1   1  -5 1917.01  209.58
   1   1  -5 1901.91  207.28
   1   1  -5 2067.89  215.38
   1   1  -5 2001.60  209.38
   1   1  -5 1933.41  213.38
  -1  -1   5 1884.01  207.48
  -1  -1   5 1890.21  209.38
  -1  -1   5 1884.71  208.58
  -1  -1   5 1940.51  208.68
  -1  -1   5 1877.41  213.18
  -1  -1   5 2048.79  211.08
  -1  -1   5 2009.60  209.58
  -1  -1   5 1970.90  207.38
  -1  -1   5 1896.51  211.08
  -1  -1   5 1932.11  208.28
   1   1  -4   88.89   16.70
   1   1  -4  106.79   17.00
   1   1  -4  123.69   17.80
   1   1  -4   81.59   16.40
   1   1  -4  115.89   27.10
   1   1  -4  110.39   15.40
   1   1  -4   88.69   14.40
   1   1  -4  107.19   22.90
   1   1  -4  103.69   21.70
   1   1  -4   98.69   23.50
  -1  -1   4  133.69   18.60
  -1  -1   4   63.39   19.90
  -1  -1   4  130.19   16.10
  -1  -1   4  119.39   18.90
  -1  -1   4  127.49   21.50
  -1  -1   4  131.89   18.00
  -1  -1   4  139.39   21.40
  -1  -1   4  101.59   17.30
  -1  -1   4  145.19   19.00
  -1  -1   4  109.19   16.40
  -1  -1   4   89.99   19.60
  -1  -1   4   98.49   21.70
   1   1  -3    6.90    6.20
   1   1  -3    9.30   11.80
   1   1  -3   16.10    6.90
   1   1  -3    7.60    6.50
   1   1  -3    1.90    5.70
   1   1  -3   -4.50    8.70
   1   1  -3   11.10    9.50
   1   1  -3    4.80    4.70
   1   1  -3   11.60    8.60
  -1  -1   3    8.50    7.30
  -1  -1   3   11.70    8.50
  -1  -1   3   -5.70    9.70
  -1  -1   3    6.20    5.80
  -1  -1   3    8.10    7.60
  -1  -1   3    6.80   11.20
  -1  -1   3   12.60    7.50
  -1  -1   3    9.10    7.00
  -1  -1   3   12.80    5.80
   1   1  -2 2457.85  264.27
   1   1  -2 2433.16  263.67
   1   1  -2 2509.95  264.07
   1   1  -2 2535.65  264.47
   1   1  -2 2569.24  265.17
   1   1  -2 2592.84  265.17
   1   1  -2 2425.16  266.27
   1   1  -2 2393.16  264.47
   1   1  -2 2745.23  264.37
   1   1  -2 2452.75  264.47
   1   1  -2 2501.75  266.47
   1   1  -2 2717.73  265.77
  -1  -1   2 2421.56  264.27
  -1  -1   2 2359.66  264.37
  -1  -1   2 2416.86  263.67
  -1  -1   2 2403.06  264.37
  -1  -1   2 2619.94  265.67
  -1  -1   2 2498.25  265.07
  -1  -1   2 2323.27  266.17
  -1  -1   2 2513.55  265.27
  -1  -1   2 2483.25  264.17
  -1  -1   2 2390.96  265.97
  -1  -1   2 2451.75  264.17
  -1  -1   2 2488.05  264.17
   1   1  -1 1277.07  132.99
   1   1  -1 1263.67  134.09
   1   1  -1 1228.28  132.49
   1   1  -1 1258.77  133.09
   1   1  -1 1275.97  133.79
   1   1  -1 1286.27  133.99
   1   1  -1 1226.38  132.99
   1   1  -1 1242.08  132.79
   1   1  -1 1190.08  132.89
   1   1  -1 1232.48  133.29
   1   1  -1 1290.67  132.89
   1   1  -1 1252.97  132.79
   1   1  -1 1254.97  133.79
   1   1  -1 1233.28  132.39
  -1  -1   1 1256.97  133.59
  -1  -1   1 1259.07  133.69
  -1  -1   1 1247.98  133.99
  -1  -1   1 1250.07  134.09
  -1  -1   1 1203.78  132.79
  -1  -1   1 1285.47  133.19
  -1  -1   1 1244.88  132.99
  -1  -1   1 1225.88  132.49
  -1  -1   1 1295.47  132.89
  -1  -1   1 1205.88  133.29
  -1  -1   1 1212.68  132.39
  -1  -1   1 1253.57  132.89
  -1  -1   1 1278.47  133.19
  -1  -1   1 1248.48  132.89
   1   1   0  535.25   57.19
   1   1   0  514.25   56.89
   1   1   0  496.05   56.89
   1   1   0  528.25   56.29
   1   1   0  513.55   57.29
   1   1   0  535.95   56.59
   1   1   0  539.95   57.19
   1   1   0  533.15   56.69
   1   1   0  511.65   56.29
   1   1   0  532.25   56.59
  -1  -1   0  537.85   56.79
  -1  -1   0  537.15   56.69
  -1  -1   0  525.25   56.89
  -1  -1   0  536.05   56.39
  -1  -1   0  536.45   57.19
  -1  -1   0  545.95   57.49
  -1  -1   0  519.55   56.29
  -1  -1   0  533.55   56.99
   1   1   1  546.25   58.69
   1   1   1  548.65   58.49
   1   1   1  528.35   58.89
   1   1   1  501.25   59.39
   1   1   1  531.95   59.89
   1   1   1  551.14   58.79
   1   1   1  544.15   58.89
   1   1   1  560.74   59.59
   1   1   1  542.15   59.19
   1   1   1  553.24   58.79
  -1  -1  -1  545.95   58.89
  -1  -1  -1  548.45   58.59
  -1  -1  -1  587.74   59.29
  -1  -1  -1  572.44   59.69
  -1  -1  -1  573.64   58.69
  -1  -1  -1  555.34   58.89
  -1  -1  -1  540.05   58.99
  -1  -1  -1  552.14   59.49
   1   1   2  239.58   28.90
   1   1   2  267.07   30.10
   1   1   2  308.77   36.00
   1   1   2  240.58   29.40
   1   1   2  258.57   31.70
   1   1   2  258.97   28.50
   1   1   2  241.58   30.70
   1   1   2  253.07   29.80
   1   1   2  260.17   32.70
   1   1   2  260.87   29.90
  -1  -1  -2  293.27   32.00
  -1  -1  -2  284.77   30.70
  -1  -1  -2  277.57   30.00
  -1  -1  -2  267.17   33.40
  -1  -1  -2  261.67   29.70
  -1  -1  -2  270.97   31.30
  -1  -1  -2  257.97   29.60
  -1  -1  -2  282.27   29.60
   1   1   3 5189.98  534.95
   1   1   3 5005.80  535.85
   1   1   3 5159.88  535.65
   1   1   3 4986.80  535.25
   1   1   3 5107.29  534.45
   1   1   3 5045.10  534.45
   1   1   3 4888.01  534.55
   1   1   3 4969.10  534.05
   1   1   3 5196.38  537.15
   1   1   3 5049.99  538.15
  -1  -1  -3 5152.78  534.85
  -1  -1  -3 5190.88  534.55
  -1  -1  -3 5149.48  537.15
  -1  -1  -3 5051.59  537.45
  -1  -1  -3 4916.71  534.75
  -1  -1  -3 5272.97  536.05
  -1  -1  -3 4754.42  536.35
  -1  -1  -3 4714.23  534.35
   1   1   4    1.70   10.60
   1   1   4   -7.20    6.70
   1   1   4   -1.00    6.20
   1   1   4    5.00   12.50
   1   1   4   -2.80    6.10
   1   1   4    4.00    6.50
   1   1   4   10.90    9.10
   1   1   4   -4.70    4.90
   1   1   4    3.60   10.40
   1   1   4   -3.20    6.90
  -1  -1  -4    0.20    6.70
  -1  -1  -4  -14.90   11.80
  -1  -1  -4  -11.40    9.60
  -1  -1  -4    9.90    9.90
  -1  -1  -4    8.20    7.00
  -1  -1  -4   -1.70    7.30
  -1  -1  -4    1.40    6.70
  -1  -1  -4   -1.10    9.00
   1   1   5  917.51   98.89
   1   1   5  920.81   99.89
   1   1   5  946.81  106.29
   1   1   5  861.61   98.09
   1   1   5  862.71  101.59
   1   1   5  898.91  103.59
   1   1   5  922.01   99.59
   1   1   5  926.41   99.49
   1   1   5  853.11  100.19
   1   1   5  912.01   98.09
  -1  -1  -5  871.31  101.09
  -1  -1  -5  983.70  105.89
  -1  -1  -5  937.31  100.99
  -1  -1  -5  882.31   99.39
  -1  -1  -5  902.11   98.39
  -1  -1  -5  900.41   98.89
  -1  -1  -5  948.41  102.19
  -1  -1  -5  905.71  103.79
  -1  -1  -5  874.81   98.79
   1   1   6   13.20   11.00
   1   1   6   14.40    6.40
   1   1   6   17.30    8.60
   1   1   6   22.10    9.50
   1   1   6   16.00    8.00
   1   1   6   47.00   18.60
   1   1   6   17.20   13.20
   1   1   6   28.00   13.90
   1   1   6   21.50    9.50
   1   1   6   29.20   11.30
  -1  -1  -6   19.30    9.40
  -1  -1  -6   10.50    8.90
  -1  -1  -6   22.10    8.80
  -1  -1  -6   16.50   16.40
  -1  -1  -6   14.40   11.50
  -1  -1  -6   32.40   10.00
  -1  -1  -6    0.70   11.10
  -1  -1  -6   28.00   11.40
  -1  -1  -6   13.20   13.80
   1   1   7  360.86   40.60
   1   1   7  356.86   43.00
   1   1   7  350.46   41.50
   1   1   7  300.77   50.69
   1   1   7  359.06   48.30
   1   1   7  328.07   41.80
   1   1   7  222.68   48.90
   1   1   7  402.46   48.50
   1   1   7  316.27   41.30
   1   1   7  315.97   39.20
  -1  -1  -7  367.56   52.69
  -1  -1  -7  318.97   40.70
  -1  -1  -7  307.47   46.60
  -1  -1  -7  349.67   40.80
  -1  -1  -7  330.57   47.00
  -1  -1  -7  343.97   42.40
  -1  -1  -7  455.85   61.19
  -1  -1  -7  373.26   41.80
  -1  -1  -7  321.47   44.70
   1   1   8  475.85   58.69
   1   1   8  502.75   59.69
   1   1   8  501.65   56.69
   1   1   8  466.75   57.29
   1   1   8  446.46   69.89
   1   1   8  459.35   73.99
   1   1   8  484.35   63.29
   1   1   8  506.35   59.69
   1   1   8  548.25   59.79
   1   1   8  453.55   60.89
  -1  -1  -8  508.45   61.79
  -1  -1  -8  433.96   58.99
  -1  -1  -8  544.85   74.39
  -1  -1  -8  519.05   57.99
  -1  -1  -8  566.44   76.49
  -1  -1  -8  547.25   60.39
  -1  -1  -8  491.15   58.79
  -1  -1  -8  521.95   64.29
   1   1   9  207.58   28.80
   1   1   9  207.88   32.10
   1   1   9  205.38   27.40
   1   1   9  185.48   29.30
   1   1   9  226.88   41.90
   1   1   9  169.48   29.80
   1   1   9  155.78   35.40
   1   1   9  195.38   34.00
   1   1   9  165.58   29.70
  -1  -1  -9  219.68   44.70
  -1  -1  -9  183.48   29.80
  -1  -1  -9  194.08   31.80
  -1  -1  -9  188.18   32.60
  -1  -1  -9  196.78   31.40
  -1  -1  -9  181.78   35.30
  -1  -1  -9  206.18   42.10
  -1  -1  -9  162.98   27.50
   1   1  10  100.89   19.00
   1   1  10  112.99   23.30
   1   1  10   34.30   23.40
   1   1  10   65.19   17.90
   1   1  10   90.69   19.60
   1   1  10  139.59   32.80
   1   1  10   83.29   15.90
   1   1  10  103.59   19.70
   1   1  10  112.59   26.40
   1   1  10   33.50   20.60
  -1  -1 -10  102.09   23.60
  -1  -1 -10  100.89   19.90
  -1  -1 -10  131.19   38.30
  -1  -1 -10   76.49   18.50
  -1  -1 -10   79.09   21.50
  -1  -1 -10   71.09   22.50
  -1  -1 -10   73.09   32.00
  -1  -1 -10   50.79   22.50
   1   1  11  231.38   35.50
   1   1  11  180.78   43.30
   1   1  11  143.39   36.00
   1   1  11  213.08   29.80
   1   1  11  247.48   50.99
   1   1  11  252.07   32.50
   1   1  11  153.88   35.30
   1   1  11  193.08   33.30
   1   1  11  210.78   34.60
   1   1  11  237.78   36.20
  -1  -1 -11  213.18   36.00
  -1  -1 -11  255.37   37.80
  -1  -1 -11  144.09   35.90
  -1  -1 -11  164.98   30.50
  -1  -1 -11  321.97   57.49
  -1  -1 -11  164.88   31.70
  -1  -1 -11  167.58   35.70
  -1  -1 -11  269.87   52.09
   1   1  12   46.40   29.70
   1   1  12    8.60   12.80
   1   1  12   42.00   18.20
   1   1  12   -0.10   10.30
   1   1  12   22.20   10.00
   1   1  12   23.50   17.40
   1   1  12   10.90   12.90
   1   1  12   56.79   25.40
   1   1  12   31.80   23.00
   1   1  12   19.90   17.60
   1   1  12   16.40   18.70
   1   1  12   12.10   21.10
  -1  -1 -12   37.30   17.70
  -1  -1 -12  -23.10   22.00
  -1  -1 -12    8.70    9.60
  -1  -1 -12    3.10   22.30
  -1  -1 -12    9.20   20.60
  -1  -1 -12   66.99   23.50
  -1  -1 -12   22.60   16.00
  -1  -1 -12   -5.50   12.30
  -1  -1 -12   62.89   35.60
   1   1  13   10.60    9.90
   1   1  13   12.50   19.50
   1   1  13   29.50   24.90
   1   1  13    9.40   24.40
   1   1  13    7.60   12.50
   1   1  13   33.60   25.10
   1   1  13   59.19   32.80
   1   1  13   21.20   20.80
   1   1  13    5.30   14.30
   1   1  13  -11.20   14.60
   1   1  13   19.70   21.30
  -1  -1 -13   23.10   27.20
  -1  -1 -13   30.70   18.90
  -1  -1 -13    8.90   11.70
  -1  -1 -13   28.50   35.30
  -1  -1 -13   -8.90   24.50
  -1  -1 -13   47.70   23.90
  -1  -1 -13    0.40   17.80
  -1  -1 -13   17.50   24.50
  -1  -1 -13   30.40   19.80
  -1  -1 -13   22.10   18.20
   0   1 -13  307.27   62.29
   0   1 -13  248.08   47.70
   0   1 -13  297.67   50.09
   0   1 -13  255.87   42.10
   0   1 -13  235.18   48.40
   0   1 -13  275.07   42.60
   0   1 -13  286.87   61.29
   0   1 -13  315.47   47.50
   0   1 -13  401.76   75.09
   0   1 -13  249.28   46.30
   0  -1  13  227.58   54.29
   0  -1  13  251.17   43.00
   0  -1  13  262.67   55.39
   0  -1  13  244.98   49.99
   0  -1  13  223.78   43.70
   0  -1  13  337.57   48.20
   0  -1  13  232.48   58.09
   0  -1  13  277.97   45.30
   0  -1  13  268.77   50.59
   0  -1  13  167.48   57.49
   0  -1  13  226.58   37.70
   0   1 -12  -20.90   12.30
   0   1 -12    7.20   12.60
   0   1 -12    8.50   19.10
   0   1 -12   -7.00   15.80
   0   1 -12   30.80   31.40
   0   1 -12    3.70   17.10
   0   1 -12   -4.00   15.90
   0   1 -12    8.30   14.70
   0   1 -12   29.10   29.10
   0   1 -12    5.70   14.20
   0  -1  12    1.50   14.10
   0  -1  12   29.00   15.10
   0  -1  12    6.30    9.50
   0  -1  12   16.90   21.90
   0  -1  12   35.80   17.80
   0  -1  12   42.70   27.30
   0  -1  12  -11.60    8.80
   0  -1  12    2.50   13.60
   0  -1  12   23.70   21.60
   0  -1  12    0.10   12.50
   0  -1  12   15.90   16.40
   0  -1  12   56.39   24.20
   0   1 -11  533.05   68.19
   0   1 -11  475.15   61.09
   0   1 -11  395.76   52.49
   0   1 -11  351.06   58.49
   0   1 -11  552.94   55.79
   0   1 -11  517.75   82.79
   0   1 -11  431.06   57.59
   0   1 -11  301.37   60.19
   0   1 -11  508.45   58.89
   0   1 -11  530.95   80.29
   0  -1  11  459.25   59.79
   0  -1  11  380.76   56.09
   0  -1  11  384.76   56.99
   0  -1  11  392.46   51.19
   0  -1  11  404.96   52.19
   0  -1  11  347.57   60.79
   0  -1  11  401.86   57.09
   0  -1  11  415.66   70.49
   0  -1  11  430.06   55.89
   0  -1  11  351.66   68.09
   0  -1  11  391.36   64.59
   0  -1  11  407.46   61.99
   0   1 -10    5.30   12.90
   0   1 -10   50.99   13.80
   0   1 -10   24.40   11.40
   0   1 -10   47.30   20.80
   0   1 -10   -1.40   13.50
   0   1 -10   45.20   28.80
   0   1 -10   34.50   15.30
   0   1 -10   38.10   23.90
   0   1 -10   15.10   12.60
   0   1 -10   -4.10   12.40
   0  -1  10   16.60    9.40
   0  -1  10   41.20   23.90
   0  -1  10   31.10   15.30
   0  -1  10   35.10   14.30
   0  -1  10    6.40   12.50
   0  -1  10   35.30   14.70
   0  -1  10   35.30   15.80
   0  -1  10   33.00   16.50
   0  -1  10    4.80   18.10
   0  -1  10   19.70   14.40
   0  -1  10   20.90   11.70
   0  -1  10   26.00   19.10
   0   1  -9   57.29   16.40
   0   1  -9    4.90   10.80
   0   1  -9   71.79   27.50
   0   1  -9   27.10   10.90
   0   1  -9   38.30   16.10
   0   1  -9    9.00   11.20
   0   1  -9   -5.80   12.70
   0   1  -9   25.10   10.30
   0   1  -9   25.20   17.20
   0  -1   9   10.10   13.00
   0  -1   9   13.00   10.20
   0  -1   9    1.30   15.00
   0  -1   9    0.40   14.60
   0  -1   9   24.50   12.10
   0  -1   9   40.90   15.30
   0  -1   9   32.10   13.50
   0  -1   9   19.30   15.10
   0  -1   9   13.10   10.10
   0  -1   9   12.00   11.20
   0  -1   9   13.20   15.90
   0  -1   9   15.60    8.70
   0   1  -8  288.47   45.90
   0   1  -8  392.66   60.99
   0   1  -8  374.26   43.90
   0   1  -8  363.96   42.00
   0   1  -8  291.07   45.80
   0   1  -8  343.47   50.69
   0   1  -8  334.87   55.99
   0   1  -8  350.26   45.40
   0   1  -8  365.96   42.10
   0  -1   8  307.47   40.70
   0  -1   8  346.97   54.49
   0  -1   8  339.97   43.80
   0  -1   8  410.36   54.49
   0  -1   8  324.07   47.40
   0  -1   8  305.97   45.30
   0  -1   8  353.16   51.29
   0  -1   8  335.47   45.40
   0  -1   8  339.87   41.60
   0  -1   8  376.46   44.80
   0  -1   8  317.47   43.00
   0  -1   8  371.46   59.49
   0   1  -7  490.15   76.39
   0   1  -7  510.45   60.69
   0   1  -7  505.05   66.19
   0   1  -7  502.35   63.49
   0   1  -7  511.35   60.49
   0   1  -7  479.95   63.09
   0   1  -7  579.24   62.29
   0   1  -7  611.94   63.09
   0   1  -7  428.76   89.39
   0  -1   7  528.55   62.79
   0  -1   7  554.04   60.69
   0  -1   7  570.94   62.89
   0  -1   7  527.95   63.89
   0  -1   7  532.35   60.29
   0  -1   7  528.75   66.49
   0  -1   7  578.04   62.79
   0  -1   7  461.35   74.09
   0  -1   7  564.84   69.29
   0  -1   7  503.05   61.59
   0   1  -6  446.06   52.79
   0   1  -6  460.05   54.09
   0   1  -6  471.55   52.59
   0   1  -6  408.56   55.99
   0   1  -6  460.95   53.89
   0   1  -6  536.65   70.29
   0   1  -6  581.94   68.29
   0   1  -6  454.35   51.39
   0   1  -6  434.16   50.89
   0   1  -6  391.26   52.59
   0  -1   6  446.36   53.09
   0  -1   6  411.86   60.79
   0  -1   6  470.25   54.49
   0  -1   6  431.66   52.69
   0  -1   6  430.36   52.19
   0  -1   6  434.56   52.79
   0  -1   6  363.86   61.49
   0  -1   6  470.85   51.39
   0  -1   6  439.56   56.19
   0  -1   6  460.65   50.89
   0   1  -5 2706.73  281.87
   0   1  -5 2622.54  284.57
   0   1  -5 2579.64  282.77
   0   1  -5 2514.65  288.07
   0   1  -5 3043.50  286.07
   0   1  -5 2375.16  281.77
   0   1  -5 2521.85  286.37
   0   1  -5 2655.13  280.87
   0   1  -5 2953.10  282.87
   0   1  -5 2633.14  282.47
   0  -1   5 2651.63  282.47
   0  -1   5 2631.04  282.87
   0  -1   5 2603.94  282.07
   0  -1   5 2655.43  280.97
   0  -1   5 2570.64  284.37
   0  -1   5 2568.24  282.87
   0  -1   5 2507.55  281.57
   0  -1   5 2667.73  280.97
   0  -1   5 2680.63  287.87
   0  -1   5 2550.14  286.37
   0   1  -4   40.30   11.00
   0   1  -4   58.19   13.50
   0   1  -4   46.40   15.80
   0   1  -4   49.99    9.60
   0   1  -4   60.89   12.30
   0   1  -4   59.09   11.50
   0   1  -4   51.39   11.60
   0   1  -4   64.69   19.80
   0   1  -4   46.00   14.80
   0   1  -4   50.99   10.30
   0  -1   4   65.19   13.40
   0  -1   4   49.50   11.80
   0  -1   4   40.20   10.80
   0  -1   4   49.00   11.80
   0  -1   4   69.39   14.50
   0  -1   4   43.60   10.00
   0  -1   4   52.59   16.40
   0  -1   4   57.99   10.50
   0  -1   4   72.59   15.70
   0  -1   4   58.99   17.80
   0   1  -3 4017.60  417.96
   0   1  -3 3988.20  421.56
   0   1  -3 3911.21  421.96
   0   1  -3 3858.21  418.26
   0   1  -3 3862.71  418.36
   0   1  -3 4003.00  417.76
   0   1  -3 3893.51  420.96
   0   1  -3 3892.51  418.86
   0   1  -3 4011.40  419.66
   0  -1   3 3715.73  417.96
   0  -1   3 4146.98  418.46
   0  -1   3 4203.58  421.26
   0  -1   3 3913.51  417.56
   0  -1   3 3855.81  418.56
   0  -1   3 3932.81  417.36
   0  -1   3 3926.21  419.56
   0  -1   3 3904.51  417.86
   0  -1   3 3877.51  418.76
   0   1  -2 2330.07  252.37
   0   1  -2 2326.37  249.08
   0   1  -2 2343.17  250.27
   0   1  -2 2379.16  249.48
   0   1  -2 2165.68  249.78
   0   1  -2 2255.87  249.58
   0   1  -2 2660.93  249.68
   0   1  -2 2265.77  251.57
   0   1  -2 2398.66  250.07
   0   1  -2 2626.14  250.97
   0  -1   2 2541.55  249.97
   0  -1   2 2314.87  249.38
   0  -1   2 2250.47  249.48
   0  -1   2 2473.55  251.87
   0  -1   2 2283.87  249.58
   0  -1   2 2231.88  250.57
   0  -1   2 2293.67  250.27
   0  -1   2 2336.87  252.27
   0  -1   2 2266.07  249.08
   0  -1   2 2262.97  249.97
   0   1  -1  699.53   77.69
   0   1  -1  722.93   76.79
   0   1  -1  691.33   76.49
   0   1  -1  713.13   78.19
   0   1  -1  730.53   77.09
   0   1  -1  665.23   76.39
   0   1  -1  759.12   76.39
   0   1  -1  699.73   76.19
   0  -1   1  703.73   76.59
   0  -1   1  743.93   77.19
   0  -1   1  728.13   76.39
   0  -1   1  708.83   76.09
   0  -1   1  693.03   77.69
   0  -1   1  718.03   76.39
   0  -1   1  734.63   76.49
   0  -1   1  694.23   75.89
   0  -1   1  747.53   76.89
   0  -1   1  727.43   76.99
   0  -1   1  712.83   78.09
   0  -1   1  710.03   76.19
   0   1   1  726.63   77.39
   0   1   1  723.73   78.29
   0   1   1  739.83   77.79
   0   1   1  714.53   77.69
   0   1   1  723.33   78.19
   0   1   1  747.83   77.79
   0   1   1  748.23   77.69
   0   1   1  745.83   78.49
   0  -1  -1  719.63   77.69
   0  -1  -1  724.73   78.19
   0  -1  -1  723.93   77.79
   0  -1  -1  722.63   78.39
   0  -1  -1  733.63   77.39
   0  -1  -1  724.33   77.69
   0   1   2 2362.06  248.08
   0   1   2 2461.05  246.58
   0   1   2 2342.57  247.08
   0   1   2 2370.46  247.38
   0   1   2 2301.77  248.68
   0   1   2 2245.48  246.98
   0   1   2 2572.94  249.58
   0   1   2 2443.16  247.08
   0   1   2 2185.08  247.78
   0  -1  -2 2254.67  247.88
   0  -1  -2 2212.68  247.28
   0  -1  -2 2236.18  249.08
   0  -1  -2 2313.27  247.08
   0  -1  -2 2420.26  247.28
   0  -1  -2 2302.17  248.08
   0  -1  -2 2254.87  246.98
   0  -1  -2 2231.68  247.88
   0  -1  -2 2271.37  249.88
   0  -1  -2 2432.26  246.68
   0   1   3 3980.40  411.16
   0   1   3 4014.30  411.96
   0   1   3 3982.70  415.16
   0   1   3 3837.02  412.16
   0   1   3 3833.52  411.56
   0   1   3 3853.81  412.06
   0   1   3 3811.02  412.66
   0   1   3 3983.50  413.36
   0   1   3 3806.52  414.26
   0   1   3 4022.40  411.96
   0  -1  -3 3911.11  413.66
   0  -1  -3 3860.81  415.06
   0  -1  -3 3842.22  412.16
   0  -1  -3 3922.31  411.36
   0  -1  -3 3810.42  414.36
   0  -1  -3 3754.12  412.26
   0  -1  -3 4088.19  413.76
   0  -1  -3 3716.03  412.16
   0  -1  -3 3886.61  412.06
   0  -1  -3 3746.23  412.16
   0   1   4   67.19   12.20
   0   1   4   67.29   16.50
   0   1   4   60.09   14.80
   0   1   4   46.90   13.20
   0   1   4   61.79   11.10
   0   1   4   43.90   11.10
   0   1   4   51.59   11.60
   0   1   4   67.39   11.20
   0   1   4   68.39    9.70
   0   1   4   48.40   16.40
   0  -1  -4   86.79   19.80
   0  -1  -4   43.20   13.00
   0  -1  -4   55.39   14.20
   0  -1  -4   58.39   11.00
   0  -1  -4   61.29   11.80
   0  -1  -4   47.20   14.90
   0  -1  -4   41.80   11.60
   0  -1  -4   50.89   11.40
   0  -1  -4   65.99   11.30
   0  -1  -4   59.99    9.90
   0   1   5 2555.54  279.87
   0   1   5 2623.94  279.77
   0   1   5 2653.33  280.87
   0   1   5 2605.24  282.07
   0   1   5 2501.05  283.47
   0   1   5 2679.93  279.57
   0   1   5 2574.54  279.57
   0   1   5 2687.93  278.27
   0   1   5 2735.03  285.37
   0   1   5 2651.73  278.87
   0  -1  -5 2668.03  280.97
   0  -1  -5 2567.44  279.37
   0  -1  -5 2546.65  279.97
   0  -1  -5 2569.94  283.67
   0  -1  -5 2623.24  278.87
   0  -1  -5 2692.63  280.27
   0  -1  -5 2638.74  278.67
   0  -1  -5 2569.74  284.97
   0  -1  -5 2523.75  281.97
   0   1   6  449.06   50.99
   0   1   6  396.86   48.20
   0   1   6  433.36   50.09
   0   1   6  518.85   57.69
   0   1   6  453.75   54.19
   0   1   6  414.56   49.50
   0   1   6  423.86   63.19
   0   1   6  444.36   52.49
   0   1   6  426.06   50.29
   0   1   6  491.25   51.59
   0  -1  -6  412.46   55.99
   0  -1  -6  445.76   49.10
   0  -1  -6  396.06   50.79
   0  -1  -6  395.96   49.60
   0  -1  -6  429.46   51.49
   0  -1  -6  451.05   50.59
   0  -1  -6  400.16   53.89
   0  -1  -6  432.56   51.29
   0  -1  -6  441.56   52.79
   0  -1  -6  510.45   64.89
   0   1   7  508.05   64.59
   0   1   7  535.15   63.39
   0   1   7  535.55   62.99
   0   1   7  527.95   61.69
   0   1   7  582.24   71.59
   0   1   7  572.24   61.09
   0   1   7  519.55   66.79
   0   1   7  546.85   63.79
   0   1   7  549.85   63.09
   0   1   7  568.44   69.69
   0  -1  -7  576.04   62.49
   0  -1  -7  546.45   69.99
   0  -1  -7  562.44   64.09
   0  -1  -7  669.23   82.39
   0  -1  -7  572.44   63.19
   0  -1  -7  521.45   64.29
   0  -1  -7  556.04   64.39
   0  -1  -7  513.95   66.99
   0  -1  -7  518.15   65.19
   0  -1  -7  536.75   61.79
   0   1   8  395.76   61.09
   0   1   8  295.07   49.90
   0   1   8  369.16   43.00
   0   1   8  335.37   41.40
   0   1   8  329.77   40.00
   0   1   8  364.06   43.30
   0   1   8  297.17   46.10
   0   1   8  348.37   45.70
   0  -1  -8  311.97   40.80
   0  -1  -8  376.26   60.79
   0  -1  -8  340.17   47.20
   0  -1  -8  363.46   48.60
   0  -1  -8  314.87   41.70
   0  -1  -8  419.56   56.49
   0  -1  -8  358.16   43.90
   0  -1  -8  323.87   49.30
   0  -1  -8  359.96   46.70
   0  -1  -8  347.17   43.00
   0   1   9    8.20   10.90
   0   1   9   15.30    9.90
   0   1   9   20.10   10.30
   0   1   9   14.40   13.10
   0   1   9   -7.10   11.50
   0   1   9   12.10   11.10
   0   1   9    9.20    6.80
   0   1   9   42.60   20.80
   0   1   9   27.70   21.80
   0   1   9   18.40   15.00
   0  -1  -9    3.80   11.20
   0  -1  -9    0.20    8.90
   0  -1  -9   11.00   16.60
   0  -1  -9   10.10   18.70
   0  -1  -9   26.90   13.00
   0  -1  -9    1.70   12.30
   0  -1  -9   25.40   22.80
   0  -1  -9   17.60    9.50
   0  -1  -9   26.70   16.00
   0  -1  -9   18.20   12.80
   0   1  10   -9.60   13.70
   0   1  10   22.30    8.80
   0   1  10   21.90   11.00
   0   1  10   33.40   16.00
   0   1  10   16.70   17.20
   0   1  10   33.50   16.60
   0   1  10   29.60   14.50
   0   1  10   47.60   15.90
   0   1  10   26.90   12.40
   0   1  10   45.10   21.90
   0   1  10   36.70   14.80
   0   1  10   36.40   13.70
   0  -1 -10   10.70   14.90
   0  -1 -10   15.40   14.90
   0  -1 -10   44.20   15.50
   0  -1 -10   34.90   21.40
   0  -1 -10   14.80   12.40
   0  -1 -10   43.60   15.90
   0  -1 -10   18.80   10.50
   0  -1 -10   23.00   19.40
   0  -1 -10   21.60   25.20
   0  -1 -10   21.70   12.90
   0   1  11  519.85   61.09
   0   1  11  345.37   65.39
   0   1  11  477.15   73.69
   0   1  11  337.97   62.79
   0   1  11  402.36   50.89
   0   1  11  400.06   52.29
   0   1  11  429.56   52.79
   0   1  11  498.55   60.79
   0   1  11  388.06   48.40
   0   1  11  392.96   55.79
   0   1  11  512.45   64.69
   0   1  11  361.66   61.19
   0  -1 -11  600.94   79.09
   0  -1 -11  524.55   57.29
   0  -1 -11  371.56   56.09
   0  -1 -11  373.16   52.09
   0  -1 -11  260.37   56.89
   0  -1 -11  392.16   58.79
   0  -1 -11  346.07   52.99
   0  -1 -11  400.06   70.89
   0   1  12   19.40   13.80
   0   1  12    3.90   17.90
   0   1  12   17.70   23.60
   0   1  12    5.80   11.60
   0   1  12   -0.50   14.30
   0   1  12   13.80   18.00
   0   1  12    2.60    7.80
   0   1  12    0.40   12.60
   0   1  12  -20.20   16.40
   0   1  12   17.90   17.60
   0   1  12    2.40   10.10
   0   1  12   19.10   15.20
   0  -1 -12  -11.00   12.30
   0  -1 -12   19.90   30.30
   0  -1 -12   33.40   19.90
   0  -1 -12  -30.50   20.20
   0  -1 -12    1.10   13.60
   0  -1 -12   37.70   20.10
   0  -1 -12   -6.30   18.10
   0  -1 -12   -1.30   20.00
   0   1  13  273.17   52.49
   0   1  13  251.77   43.80
   0   1  13  347.77   50.09
   0   1  13  350.46   55.19
   0   1  13  220.58   55.09
   0   1  13  268.07   45.20
   0   1  13  269.27   38.70
   0   1  13  262.37   44.00
   0   1  13  241.38   55.09
   0   1  13  363.26   49.30
   0  -1 -13  328.67   48.10
   0  -1 -13  322.97   56.59
   0  -1 -13  286.57   45.60
   0  -1 -13  283.17   64.59
   0  -1 -13  320.77   64.99
   0  -1 -13  302.17   49.90
   0  -1 -13  154.58   40.10
   0  -1 -13  277.47   51.79
  -1   1 -13   29.40   26.60
  -1   1 -13   27.50   18.30
  -1   1 -13   22.20   20.10
  -1   1 -13   12.20   20.90
  -1   1 -13   26.20   29.50
  -1   1 -13   39.40   36.00
  -1   1 -13   15.10   23.10
  -1   1 -13    3.40   17.90
   1  -1  13    2.10   20.70
   1  -1  13   17.50   22.70
   1  -1  13    1.00   13.00
   1  -1  13    9.20   11.50
   1  -1  13   16.70   22.20
   1  -1  13    0.50   14.70
   1  -1  13   12.30   15.80
   1  -1  13   -0.80   20.90
   1  -1  13  -21.00   15.40
   1  -1  13   23.50   19.40
   1  -1  13   -5.10   22.70
   1  -1  13   -1.60   15.30
  -1   1 -12   52.59   24.90
  -1   1 -12   65.29   34.80
  -1   1 -12   15.40   14.80
  -1   1 -12   65.49   24.20
  -1   1 -12   42.60   18.00
  -1   1 -12   44.30   20.40
  -1   1 -12  -23.40   25.00
  -1   1 -12   -4.90   18.40
   1  -1  12   20.00   14.60
   1  -1  12   45.80   26.40
   1  -1  12   41.80   17.80
   1  -1  12   34.00   12.90
   1  -1  12    8.20   18.30
   1  -1  12   24.60   16.90
   1  -1  12   50.09   23.80
   1  -1  12   43.90   28.50
   1  -1  12   33.00   17.80
   1  -1  12   72.09   19.80
   1  -1  12   44.20   20.20
   1  -1  12   23.50   24.50
  -1   1 -11   98.09   41.30
  -1   1 -11  244.28   37.60
  -1   1 -11  182.38   36.30
  -1   1 -11  308.47   46.90
  -1   1 -11   96.49   34.60
  -1   1 -11  122.69   31.40
  -1   1 -11  170.58   32.30
  -1   1 -11  199.68   31.30
  -1   1 -11  252.67   35.80
  -1   1 -11  323.07   54.59
   1  -1  11  263.87   44.50
   1  -1  11  231.78   31.30
   1  -1  11  185.48   32.60
   1  -1  11  141.39   42.30
   1  -1  11  219.58   36.20
   1  -1  11  257.97   36.80
   1  -1  11  247.18   44.80
   1  -1  11  232.48   50.49
   1  -1  11  189.78   34.30
   1  -1  11  193.18   38.00
   1  -1  11  172.18   35.00
   1  -1  11  201.48   31.20
  -1   1 -10   88.69   23.50
  -1   1 -10   64.69   26.10
  -1   1 -10   71.19   32.10
  -1   1 -10   99.79   20.20
  -1   1 -10   59.39   25.30
  -1   1 -10   53.69   16.60
  -1   1 -10   85.29   20.20
  -1   1 -10   69.19   22.20
  -1   1 -10   89.99   20.90
   1  -1  10   70.09   29.60
   1  -1  10   55.09   20.80
   1  -1  10   78.89   18.00
   1  -1  10  133.79   24.30
   1  -1  10   85.99   20.30
   1  -1  10   71.79   20.40
   1  -1  10  102.99   29.80
   1  -1  10  103.29   18.40
  -1   1  -9  198.68   40.60
  -1   1  -9  162.28   29.10
  -1   1  -9  160.48   25.70
  -1   1  -9  176.78   32.00
  -1   1  -9  105.09   31.10
  -1   1  -9  164.28   28.10
  -1   1  -9  162.48   34.30
  -1   1  -9  175.68   43.00
  -1   1  -9  200.58   29.60
   1  -1   9  198.18   32.80
   1  -1   9  138.19   33.60
   1  -1   9  183.48   31.40
   1  -1   9  178.18   29.30
   1  -1   9  170.18   41.60
   1  -1   9  229.68   28.60
   1  -1   9  221.18   43.20
   1  -1   9  153.38   25.60
   1  -1   9  163.78   30.00
   1  -1   9  165.78   28.50
  -1   1  -8  468.95   76.19
  -1   1  -8  439.66   61.09
  -1   1  -8  521.55   58.89
  -1   1  -8  478.75   57.89
  -1   1  -8  501.95   59.49
  -1   1  -8  446.96   58.39
  -1   1  -8  441.06   56.69
  -1   1  -8  554.24   64.39
  -1   1  -8  500.85   61.29
  -1   1  -8  493.95   71.39
   1  -1   8  467.95   56.29
   1  -1   8  503.55   59.79
   1  -1   8  476.45   76.39
   1  -1   8  491.15   58.49
   1  -1   8  577.24   76.59
   1  -1   8  511.65   59.09
   1  -1   8  507.95   56.99
   1  -1   8  447.96   58.89
   1  -1   8  538.45   61.49
   1  -1   8  483.65   63.69
  -1   1  -7  372.46   42.60
  -1   1  -7  317.47   41.20
  -1   1  -7  312.07   55.49
  -1   1  -7  356.76   43.30
  -1   1  -7  355.46   49.80
  -1   1  -7  374.56   43.20
  -1   1  -7  349.07   54.19
  -1   1  -7  345.07   43.70
  -1   1  -7  390.96   46.70
  -1   1  -7  299.97   44.40
   1  -1   7  359.86   50.29
   1  -1   7  335.67   42.80
   1  -1   7  247.28   51.89
   1  -1   7  335.17   43.30
   1  -1   7  322.97   50.99
   1  -1   7  343.17   43.60
   1  -1   7  336.27   41.00
   1  -1   7  352.36   41.50
   1  -1   7  390.16   48.10
   1  -1   7  372.56   44.30
  -1   1  -6   19.20    8.30
  -1   1  -6   16.00    9.50
  -1   1  -6   10.50    7.50
  -1   1  -6   24.10   15.60
  -1   1  -6   17.30    9.40
  -1   1  -6   25.10   13.20
  -1   1  -6   13.20   17.00
  -1   1  -6   20.60   10.00
  -1   1  -6   32.30   11.80
  -1   1  -6   25.30    9.90
   1  -1   6   15.10    9.70
   1  -1   6   17.80    8.90
   1  -1   6    1.60    8.00
   1  -1   6   30.20    8.40
   1  -1   6   18.60   11.70
   1  -1   6    9.90   10.80
   1  -1   6   34.40   17.70
   1  -1   6   13.70    8.90
  -1   1  -5  935.11   99.69
  -1   1  -5  926.31   96.99
  -1   1  -5  877.71   96.99
  -1   1  -5  870.51   97.69
  -1   1  -5  912.91   98.69
  -1   1  -5  924.31   96.09
  -1   1  -5  972.50  100.99
  -1   1  -5  943.91  105.19
  -1   1  -5  810.82   96.99
  -1   1  -5  824.62  102.19
   1  -1   5  891.41   96.09
   1  -1   5  897.21   97.79
   1  -1   5  904.31   97.09
   1  -1   5  860.21  100.09
   1  -1   5  850.61  103.79
   1  -1   5  778.92  101.49
   1  -1   5  819.92   98.09
   1  -1   5  882.91   98.49
   1  -1   5  846.02   97.29
   1  -1   5  863.01   96.19
  -1   1  -4    9.90    5.80
  -1   1  -4    3.60    6.90
  -1   1  -4    1.10    7.10
  -1   1  -4   19.60   10.00
  -1   1  -4   -9.70   10.30
  -1   1  -4   -8.40    8.80
  -1   1  -4   -2.80    6.20
  -1   1  -4  -13.80   12.60
  -1   1  -4   -8.40    7.30
  -1   1  -4    6.20    7.00
   1  -1   4   -0.10    7.70
   1  -1   4  -12.40    9.50
   1  -1   4   11.60    8.40
   1  -1   4    1.40    6.50
   1  -1   4   10.40    9.70
   1  -1   4  -12.80   12.00
   1  -1   4    1.80    4.90
   1  -1   4    4.00    6.90
   1  -1   4    2.60    6.50
   1  -1   4   -8.60   10.60
  -1   1  -3 5394.96  538.85
  -1   1  -3 4699.73  538.05
  -1   1  -3 4956.50  539.45
  -1   1  -3 5067.49  538.95
  -1   1  -3 4986.30  537.95
  -1   1  -3 5113.09  539.55
  -1   1  -3 5493.55  537.45
  -1   1  -3 5159.38  542.25
  -1   1  -3 5216.38  537.75
   1  -1   3 4911.81  537.75
   1  -1   3 4803.42  539.35
   1  -1   3 5274.57  542.45
   1  -1   3 4969.80  540.85
   1  -1   3 5051.29  539.15
   1  -1   3 5036.00  537.15
   1  -1   3 5143.49  537.95
   1  -1   3 4985.50  538.25
   1  -1   3 5018.80  538.45
   1  -1   3 5115.39  537.75
  -1   1  -2  260.37   29.80
  -1   1  -2  243.08   29.70
  -1   1  -2  293.57   37.40
  -1   1  -2  249.28   30.00
  -1   1  -2  266.57   32.20
  -1   1  -2  258.57   30.80
  -1   1  -2  264.17   31.40
  -1   1  -2  236.08   28.90
  -1   1  -2  253.87   29.50
  -1   1  -2  287.67   33.80
   1  -1   2  266.27   33.90
   1  -1   2  269.87   29.40
   1  -1   2  251.97   30.00
   1  -1   2  243.68   31.00
   1  -1   2  229.58   29.70
   1  -1   2  246.88   29.70
   1  -1   2  251.17   29.00
   1  -1   2  241.48   30.70
   1  -1   2  279.97   37.10
   1  -1   2  254.07   32.20
  -1   1  -1  545.05   60.49
  -1   1  -1  488.15   60.99
  -1   1  -1  483.95   58.39
  -1   1  -1  586.84   59.99
  -1   1  -1  579.64   58.79
  -1   1  -1  539.05   58.39
  -1   1  -1  543.35   59.59
   1  -1   1  541.95   58.39
   1  -1   1  517.45   61.39
   1  -1   1  555.24   58.69
   1  -1   1  539.95   59.69
   1  -1   1  530.55   60.39
  -1   1   0  478.65   54.39
  -1   1   0  483.35   53.09
  -1   1   0  480.55   53.09
  -1   1   0  513.05   53.29
  -1   1   0  509.35   53.39
  -1   1   0  477.65   54.09
  -1   1   0  503.15   54.59
  -1   1   0  474.65   52.69
   1  -1   0  495.55   54.19
   1  -1   0  493.65   53.99
   1  -1   0  484.15   53.09
   1  -1   0  482.35   54.59
   1  -1   0  508.05   53.09
   1  -1   0  506.85   52.79
   1  -1   0  507.05   53.29
   1  -1   0  498.95   53.49
  -1   1   1 1199.88  128.29
  -1   1   1 1199.48  128.19
  -1   1   1 1183.28  127.99
  -1   1   1 1213.88  129.49
  -1   1   1 1296.37  128.39
  -1   1   1 1203.78  128.89
  -1   1   1 1209.58  129.19
  -1   1   1 1172.48  128.89
  -1   1   1 1209.58  128.69
  -1   1   1 1287.77  127.99
   1  -1  -1 1118.29  128.89
   1  -1  -1 1227.68  128.39
   1  -1  -1 1225.08  127.99
   1  -1  -1 1194.48  129.39
   1  -1  -1 1181.78  128.79
   1  -1  -1 1174.38  127.99
   1  -1  -1 1203.88  128.99
   1  -1  -1 1186.38  128.29
   1  -1  -1 1154.78  129.19
  -1   1   2 2407.46  263.67
  -1   1   2 2463.85  265.57
  -1   1   2 2421.56  264.27
  -1   1   2 2514.95  264.37
  -1   1   2 2535.35  263.97
  -1   1   2 2601.24  263.87
  -1   1   2 2463.05  263.47
  -1   1   2 2543.35  264.67
  -1   1   2 2377.26  264.97
  -1   1   2 2773.12  265.67
   1  -1  -2 2337.77  265.37
   1  -1  -2 2580.14  263.77
   1  -1  -2 2486.55  262.87
   1  -1  -2 2600.84  265.27
   1  -1  -2 2396.56  263.87
   1  -1  -2 2509.05  264.47
   1  -1  -2 2343.87  264.37
   1  -1  -2 2360.76  265.47
   1  -1  -2 2494.05  263.37
   1  -1  -2 2466.45  263.47
  -1   1   3   -0.60    4.30
  -1   1   3    7.50    5.30
  -1   1   3    0.60    8.00
  -1   1   3   10.50    6.50
  -1   1   3    2.30    6.80
  -1   1   3   12.40    9.20
  -1   1   3    6.90    5.90
  -1   1   3   16.70   10.50
  -1   1   3    7.60    8.40
  -1   1   3    2.30    3.50
  -1   1   3    3.50    7.70
  -1   1   3   -2.80    9.50
   1  -1  -3   -2.40    9.60
   1  -1  -3    1.20    6.40
   1  -1  -3   -0.40   10.70
   1  -1  -3    5.50    8.70
   1  -1  -3    6.00   11.20
   1  -1  -3    6.10    7.50
   1  -1  -3    7.00    3.80
   1  -1  -3    8.00    5.00
  -1   1   4  101.69   16.50
  -1   1   4  101.19   15.40
  -1   1   4  128.69   23.60
  -1   1   4  109.09   20.80
  -1   1   4  116.09   17.60
  -1   1   4  114.69   14.30
  -1   1   4   96.59   15.30
  -1   1   4  100.39   18.90
  -1   1   4  135.69   19.60
   1  -1  -4  101.19   16.20
   1  -1  -4  126.09   16.40
   1  -1  -4  141.79   23.90
   1  -1  -4  115.99   18.60
   1  -1  -4  114.69   17.40
   1  -1  -4   68.49   17.20
   1  -1  -4  133.79   24.70
   1  -1  -4  109.69   15.60
   1  -1  -4  112.99   20.70
   1  -1  -4  116.49   14.60
  -1   1   5 1895.31  209.68
  -1   1   5 2008.10  212.68
  -1   1   5 2031.60  210.58
  -1   1   5 1925.51  210.28
  -1   1   5 1933.91  212.58
  -1   1   5 1808.02  213.68
  -1   1   5 1980.90  211.18
  -1   1   5 1897.11  214.28
  -1   1   5 1990.90  209.08
  -1   1   5 1882.41  210.18
  -1   1   5 1989.00  209.78
  -1   1   5 1986.70  208.38
   1  -1  -5 1951.20  212.68
   1  -1  -5 1967.90  214.38
   1  -1  -5 1983.50  209.78
   1  -1  -5 1998.50  210.48
   1  -1  -5 1991.00  209.18
   1  -1  -5 2001.70  208.48
   1  -1  -5 2041.80  209.88
   1  -1  -5 1927.81  211.28
   1  -1  -5 1778.72  214.78
   1  -1  -5 1876.71  210.68
  -1   1   6  294.47   38.00
  -1   1   6  276.57   34.50
  -1   1   6  248.38   38.90
  -1   1   6  292.17   35.30
  -1   1   6  219.78   34.70
  -1   1   6  271.17   32.80
  -1   1   6  286.87   37.30
  -1   1   6  270.87   43.20
  -1   1   6  263.17   43.60
  -1   1   6  272.37   40.60
  -1   1   6  251.37   35.00
  -1   1   6  270.77   33.70
   1  -1  -6  286.37   34.30
   1  -1  -6  338.27   38.20
   1  -1  -6  310.47   34.10
   1  -1  -6  341.07   49.90
   1  -1  -6  258.67   34.70
   1  -1  -6  278.67   32.40
   1  -1  -6  285.27   38.10
   1  -1  -6  266.47   36.90
   1  -1  -6  306.97   45.40
   1  -1  -6  275.57   39.30
  -1   1   7 1247.18  142.79
  -1   1   7 1265.37  138.09
  -1   1   7 1245.68  139.69
  -1   1   7 1269.37  137.29
  -1   1   7 1279.57  139.39
  -1   1   7 1294.87  139.29
  -1   1   7 1250.17  140.79
  -1   1   7 1288.67  139.99
  -1   1   7 1236.08  139.89
  -1   1   7 1266.37  145.49
  -1   1   7 1299.27  146.09
  -1   1   7 1303.37  143.09
   1  -1  -7 1290.17  141.49
   1  -1  -7 1271.87  143.29
   1  -1  -7 1340.47  146.29
   1  -1  -7 1294.87  141.49
   1  -1  -7 1193.88  140.19
   1  -1  -7 1274.67  138.59
   1  -1  -7 1223.78  147.29
   1  -1  -7 1223.48  139.89
   1  -1  -7 1268.77  139.09
   1  -1  -7 1352.76  138.49
  -1   1   8  605.04   69.59
  -1   1   8  677.73   70.89
  -1   1   8  486.45   71.99
  -1   1   8  598.04   71.29
  -1   1   8  610.94   74.29
  -1   1   8  571.84   66.79
  -1   1   8  623.74   77.09
  -1   1   8  630.44   77.79
  -1   1   8  633.84   70.49
  -1   1   8  658.33   70.89
  -1   1   8  612.24   69.59
  -1   1   8  625.94   68.09
   1  -1  -8  617.54   68.49
   1  -1  -8  532.25   70.49
   1  -1  -8  603.14   74.59
   1  -1  -8  588.64   69.39
   1  -1  -8  550.44   69.39
   1  -1  -8  563.14   76.89
   1  -1  -8  586.04   70.39
   1  -1  -8  555.34   67.09
   1  -1  -8  820.32   94.59
   1  -1  -8  659.83   72.99
  -1   1   9   32.00   10.80
  -1   1   9   25.70   15.50
  -1   1   9   50.79   13.50
  -1   1   9   21.50   11.50
  -1   1   9   18.40    7.70
  -1   1   9    7.60   10.80
  -1   1   9   13.70   12.60
  -1   1   9   11.10   12.20
  -1   1   9   18.20   17.20
  -1   1   9   19.60   15.00
  -1   1   9   20.90   12.00
   1  -1  -9   45.60   24.90
   1  -1  -9   45.70   17.10
   1  -1  -9   39.30   15.40
   1  -1  -9   16.30   11.50
   1  -1  -9   10.00   10.20
   1  -1  -9   15.90   16.00
   1  -1  -9   15.40    8.10
   1  -1  -9    5.10   12.80
   1  -1  -9   47.50   25.60
   1  -1  -9   22.40   11.00
  -1   1  10   22.90    8.70
  -1   1  10   43.60   17.40
  -1   1  10   20.50   21.10
  -1   1  10   38.90   22.00
  -1   1  10   31.90   15.40
  -1   1  10   24.20   13.60
  -1   1  10   29.20   12.40
  -1   1  10   60.89   15.60
  -1   1  10   20.00   13.10
  -1   1  10   45.30   13.20
  -1   1  10    5.50   11.70
  -1   1  10   31.40   22.60
   1  -1 -10   14.70   18.50
   1  -1 -10   30.80   23.50
   1  -1 -10   30.50   23.10
   1  -1 -10   45.60   17.70
   1  -1 -10   41.90   15.60
   1  -1 -10   16.20   13.50
   1  -1 -10   14.80   12.00
   1  -1 -10   30.30   11.10
   1  -1 -10    0.20   17.30
   1  -1 -10    9.40   12.00
  -1   1  11   14.10   11.70
  -1   1  11   33.60   17.10
  -1   1  11   31.10   15.80
  -1   1  11   13.70   12.90
  -1   1  11   11.20   15.10
  -1   1  11   50.79   26.20
  -1   1  11   69.79   19.70
  -1   1  11   20.00    9.40
  -1   1  11   30.70   19.60
  -1   1  11   17.30   16.90
  -1   1  11   23.20   21.10
  -1   1  11   28.90   12.50
   1  -1 -11    9.20   13.70
   1  -1 -11    5.80   16.20
   1  -1 -11   67.69   19.80
   1  -1 -11   70.99   29.30
   1  -1 -11   58.99   33.50
   1  -1 -11   46.60   18.40
   1  -1 -11   35.40   13.90
   1  -1 -11   57.79   14.00
   1  -1 -11   22.80   17.80
   1  -1 -11   31.30   22.10
  -1   1  12    7.80   12.70
  -1   1  12   15.80   13.90
  -1   1  12   25.30   22.00
  -1   1  12   -3.30   17.50
  -1   1  12   13.00   14.30
  -1   1  12   11.90   13.00
  -1   1  12   -2.30   13.20
  -1   1  12  -11.90   15.70
  -1   1  12    1.90    8.10
  -1   1  12    4.50   17.30
  -1   1  12   11.40   12.10
  -1   1  12    8.20   13.90
   1  -1 -12    3.90   15.60
   1  -1 -12   10.00   20.80
   1  -1 -12   -0.70   26.90
   1  -1 -12   44.20   22.30
   1  -1 -12   24.00   14.70
   1  -1 -12   11.30   11.30
   1  -1 -12  -27.80   12.20
   1  -1 -12    5.60   14.70
   1  -1 -12  -38.30   25.30
   1  -1 -12    9.60   18.40
  -1   1  13  114.49   29.60
  -1   1  13  106.39   38.10
  -1   1  13   86.59   17.80
  -1   1  13   90.69   24.10
  -1   1  13   -6.20   22.50
  -1   1  13  106.79   27.30
  -1   1  13   87.29   23.10
  -1   1  13  116.69   32.90
  -1   1  13   87.49   32.90
  -1   1  13   74.49   23.60
   1  -1 -13   75.09   42.50
   1  -1 -13  107.69   27.70
   1  -1 -13   65.39   28.20
   1  -1 -13  164.68   32.00
   1  -1 -13   44.70   33.90
   1  -1 -13   66.89   29.40
   1  -1 -13  102.29   25.20
   1  -1 -13   77.79   33.90
  -1   1  14  -18.90   15.90
  -1   1  14    8.00   21.30
  -1   1  14    7.00   13.90
  -1   1  14    2.00   10.30
   1  -1 -14   17.40   30.90
   1  -1 -14  -16.90   15.50
   1  -1 -14    6.40   23.10
  -2   1 -13   53.09   16.70
  -2   1 -13   50.69   30.00
  -2   1 -13   44.10   21.70
  -2   1 -13   32.50   20.50
  -2   1 -13   15.90   21.80
  -2   1 -13   86.29   31.80
  -2   1 -13   17.70   27.80
  -2   1 -13   33.20   20.80
  -2   1 -13   16.00   21.00
  -2   1 -13  118.39   44.90
   2  -1  13   28.40   23.40
   2  -1  13   28.70   17.60
   2  -1  13   10.40   16.80
   2  -1  13  -11.70   20.60
   2  -1  13   44.60   30.80
   2  -1  13  120.69   27.80
   2  -1  13   40.50   20.40
   2  -1  13   47.80   22.90
   2  -1  13   66.49   17.50
  -2   1 -12    9.10   21.30
  -2   1 -12  -21.70   15.80
  -2   1 -12    3.10   10.30
  -2   1 -12   11.70   30.10
  -2   1 -12   -5.30   12.50
  -2   1 -12    5.90   26.60
  -2   1 -12  -26.40   13.90
  -2   1 -12   -0.70   12.20
   2  -1  12   -4.00   19.20
   2  -1  12  -26.60   11.80
   2  -1  12    3.20   12.00
   2  -1  12   -1.60   11.00
   2  -1  12   21.60   21.00
   2  -1  12   13.10   14.70
   2  -1  12   -9.20    7.60
   2  -1  12   -6.70   17.20
   2  -1  12   -4.90   17.50
   2  -1  12    2.70   16.40
   2  -1  12    3.50   19.80
  -2   1 -11   98.89   24.30
  -2   1 -11   60.59   18.60
  -2   1 -11  135.59   37.70
  -2   1 -11   88.99   22.60
  -2   1 -11  109.69   30.60
  -2   1 -11  146.59   43.80
  -2   1 -11  122.59   27.60
   2  -1  11   87.69   23.70
   2  -1  11  162.68   40.80
   2  -1  11  125.09   22.80
   2  -1  11   99.79   29.30
   2  -1  11  103.39   24.30
   2  -1  11  122.69   26.20
   2  -1  11   63.89   24.80
   2  -1  11   94.79   19.60
   2  -1  11   36.50   28.10
   2  -1  11  116.09   24.50
  -2   1 -10   98.79   22.50
  -2   1 -10   80.19   19.00
  -2   1 -10   59.09   18.30
  -2   1 -10   95.49   27.00
  -2   1 -10   57.89   22.20
  -2   1 -10   87.39   32.90
  -2   1 -10  131.99   36.30
   2  -1  10   56.29   17.90
   2  -1  10   83.49   29.40
   2  -1  10  114.79   24.30
   2  -1  10   85.19   17.00
   2  -1  10   92.49   22.40
   2  -1  10   63.59   24.60
   2  -1  10   86.39   24.70
   2  -1  10  143.69   36.10
   2  -1  10   88.69   21.40
   2  -1  10   77.79   17.90
  -2   1  -9  561.44   69.49
  -2   1  -9  594.44   75.99
  -2   1  -9  589.74   67.59
  -2   1  -9  804.62   97.29
  -2   1  -9  567.94   71.99
  -2   1  -9  601.94   75.09
  -2   1  -9  544.75   69.19
  -2   1  -9  617.24   70.19
  -2   1  -9  554.04   70.29
  -2   1  -9  556.34   83.49
   2  -1   9  564.24   74.89
   2  -1   9  546.25   66.99
   2  -1   9  641.24   70.59
   2  -1   9  574.44   69.39
   2  -1   9  598.84   71.29
   2  -1   9  578.34   71.99
   2  -1   9  452.65   83.79
   2  -1   9  587.44   67.69
   2  -1   9  701.33   90.49
   2  -1   9  592.54   70.49
  -2   1  -8  240.88   36.20
  -2   1  -8  211.08   34.80
  -2   1  -8  344.77   55.29
  -2   1  -8  238.28   36.90
  -2   1  -8  218.78   38.90
  -2   1  -8  274.67   35.40
  -2   1  -8  231.48   32.40
  -2   1  -8  189.58   33.30
  -2   1  -8  260.27   41.60
  -2   1  -8  199.28   45.60
   2  -1   8  309.17   51.09
   2  -1   8  313.17   53.59
   2  -1   8  376.56   42.20
   2  -1   8  225.58   34.70
   2  -1   8  243.68   33.30
   2  -1   8  235.58   37.30
   2  -1   8  281.87   40.20
   2  -1   8  198.58   38.40
   2  -1   8  236.08   35.50
   2  -1   8  259.57   34.40
  -2   1  -7  120.09   21.10
  -2   1  -7  102.39   18.50
  -2   1  -7  129.69   32.60
  -2   1  -7  138.29   22.90
  -2   1  -7  133.59   29.60
  -2   1  -7  124.59   25.80
  -2   1  -7  113.89   22.00
  -2   1  -7   96.69   25.20
  -2   1  -7  129.39   23.10
  -2   1  -7   93.99   19.90
   2  -1   7  143.09   27.50
   2  -1   7   98.39   20.80
   2  -1   7  116.49   33.10
   2  -1   7  149.39   21.50
   2  -1   7  120.89   29.90
   2  -1   7  156.98   21.10
   2  -1   7  192.18   26.60
   2  -1   7  127.29   21.90
   2  -1   7  126.79   24.90
   2  -1   7  169.68   27.20
  -2   1  -6  250.37   32.60
  -2   1  -6  254.57   43.80
  -2   1  -6  255.57   36.40
  -2   1  -6  268.47   37.20
  -2   1  -6  197.28   37.70
  -2   1  -6  344.67   50.79
  -2   1  -6  277.77   34.40
  -2   1  -6  265.87   35.40
  -2   1  -6  269.17   33.70
  -2   1  -6  224.08   39.30
   2  -1   6  240.48   32.30
   2  -1   6  270.57   32.90
   2  -1   6  276.87   40.70
   2  -1   6  268.97   35.40
   2  -1   6  285.47   34.40
   2  -1   6  309.97   51.89
   2  -1   6  296.67   34.70
   2  -1   6  271.47   48.40
   2  -1   6  287.27   39.10
   2  -1   6  247.38   39.40
  -2   1  -5  796.52   85.59
  -2   1  -5  783.42   90.29
  -2   1  -5  784.42   87.29
  -2   1  -5  799.92   86.79
  -2   1  -5  806.42   92.49
  -2   1  -5  813.72   87.29
  -2   1  -5  839.02   88.39
  -2   1  -5  859.51   95.29
   2  -1   5  760.42   86.09
   2  -1   5  755.82   89.99
   2  -1   5  730.73   91.99
   2  -1   5  749.82   88.49
   2  -1   5  787.52   87.39
   2  -1   5  746.83   86.69
   2  -1   5  758.22   88.09
   2  -1   5  811.42   95.19
   2  -1   5  792.12   86.89
   2  -1   5  721.83   85.49
  -2   1  -4  458.05   55.59
  -2   1  -4  552.24   65.39
  -2   1  -4  424.26   52.59
  -2   1  -4  452.25   52.59
  -2   1  -4  428.06   52.29
[truncated: 3,632,356 more chars]
