# Supplementary material for: Triggering and Preventing Cyclization of o‐Amino‐Guanidinobenzenes to 2‐Amino‐Benzimidazoles
Source: Chemistry. 2025 Dec 12;32(2):e03147. doi: 10.1002/chem.202503147 (PMC12790309; doi:10.1002/chem.202503147)
Supplement: Supplementary file 2 — Supporting Information File 2: chem70511‐sup‐0002‐SuppMat.zip. [file CHEM-32-e03147-s001.zip › mo_2024_ch163_2_0m.cif]

data_mo_2024_ch163_2_0m

# 1. SUBMISSION DETAILS
 
_publ_contact_author
;
       Prof. Dr. Dr. Hans-Joerg Himmel
       Anorganisch-Chemisches Institut
       Ruprecht-Karls Universitaet Heidelberg
       Im Neuenheimer Feld 270
       69120 Heidelberg
       Germany
;
_publ_contact_author_phone        '049 6221 54-8446'
_publ_contact_author_fax          '049 6221 54-5707'
_publ_contact_author_email        'hans-jorg.himmel@aci.uni-heidelberg.de'
_publ_requested_journal           'Chem. Eur. J.'
_publ_requested_coeditor_name     
;
'Henel Carmen, Michel Edwin, Zeitler Devin, Huebner Olaf, Kaifer Elisabeth'
;    
#==============================================================================
 
# 2. TITLE AND AUTHOR LIST

_publ_section_title
;
   'Why, How and under which Circumstances do Redox-Active o-Guanidino-Amino-Benzenes 
Rearrange to 2-Amino-Benzimidazole Derivatives?'
;
_publ_section_abstract
;   
   'Why, How and under which Circumstances do Redox-Active o-Guanidino-Amino-Benzenes 
Rearrange to 2-Amino-Benzimidazole Derivatives?'
;

loop_
 _publ_author_name
     'Henel, Carmen'
     'Michel, Edwin'
     'Zeitler, Devin'
     'Huebner, Olaf'
     'Kaifer, Elisabeth'    
     'Himmel, Hans-Joerg' 

 _publ_author_address
;     Anorganisch-Chemisches Institut
      Ruprecht-Karls Universitaet Heidelberg
      Im Neuenheimer Feld 270
      69120 Heidelberg
      Bundesrepublik Deutschland
;
#==============================================================================

_audit_creation_date               2025-03-17
_audit_creation_method
;
Olex2 1.5
(compiled 2025.03.04 svn.red2d20d0 for OlexSys, GUI svn.r7188)
;
_shelx_SHELXL_version_number       '2018/3'
_audit_contact_author_address      ?
_audit_contact_author_email        ?
_audit_contact_author_name         ''
_audit_contact_author_phone        ?
_publ_contact_author_id_orcid      ?
_publ_section_references
;
Dolomanov, O.V., Bourhis, L.J., Gildea, R.J, Howard, J.A.K. & Puschmann, H.
 (2009), J. Appl. Cryst. 42, 339-341.

Sheldrick, G.M. (2008). Acta Cryst. A64, 112-122.

Sheldrick, G.M. (2015). Acta Cryst. A71, 3-8.
;
_chemical_name_common              ?
_chemical_name_systematic          ?
_chemical_formula_moiety           'C11 H12 Cl2 N4 O2'
_chemical_formula_sum              'C11 H12 Cl2 N4 O2'
_chemical_formula_weight           303.15
_chemical_melting_point            ?
loop_
  _atom_type_symbol
  _atom_type_description
  _atom_type_scat_dispersion_real
  _atom_type_scat_dispersion_imag
  _atom_type_scat_source
 'C' 'C' 0.0033 0.0016 'International Tables Vol C Tables 4.2.6.8 and 6.1.1.4'
 'H' 'H' 0.0000 0.0000 'International Tables Vol C Tables 4.2.6.8 and 6.1.1.4'
 'Cl' 'Cl' 0.1484 0.1585 'International Tables Vol C Tables 4.2.6.8 and 6.1.1.4'
 'N' 'N' 0.0061 0.0033 'International Tables Vol C Tables 4.2.6.8 and 6.1.1.4'
 'O' 'O' 0.0106 0.0060 'International Tables Vol C Tables 4.2.6.8 and 6.1.1.4'

_shelx_space_group_comment
;
The symmetry employed for this shelxl refinement is uniquely defined
by the following loop, which should always be used as a source of
symmetry information in preference to the above space-group names.
They are only intended as comments.
;
_space_group_crystal_system        'triclinic'
_space_group_IT_number             2
_space_group_name_H-M_alt          P-1
_space_group_name_Hall             '-P 1'
loop_
  _space_group_symop_operation_xyz
 'x, y, z'
 '-x, -y, -z'

_cell_length_a                     6.8162(8)
_cell_length_b                     8.1460(10)
_cell_length_c                     11.7276(14)
_cell_angle_alpha                  100.676(4)
_cell_angle_beta                   100.862(4)
_cell_angle_gamma                  91.556(5)
_cell_volume                       627.14(13)
_cell_formula_units_Z              2
_cell_measurement_reflns_used      9932
_cell_measurement_temperature      100.00
_cell_measurement_theta_max        26.54
_cell_measurement_theta_min        2.82
_shelx_estimated_absorpt_T_max     0.953
_shelx_estimated_absorpt_T_min     0.917
_exptl_absorpt_coefficient_mu      0.521
_exptl_absorpt_correction_T_max    0.7454
_exptl_absorpt_correction_T_min    0.5593
_exptl_absorpt_correction_type     multi-scan
_exptl_absorpt_process_details
;
SADABS-2016/2 (Bruker,2016/2) was used for absorption correction.
wR2(int) was 0.1692 before and 0.0761 after correction.
The Ratio of minimum to maximum transmission is 0.7503.
The \l/2 correction factor is Not present.
;
_exptl_absorpt_special_details     ?
_exptl_crystal_colour              yellow
_exptl_crystal_colour_primary      yellow
_exptl_crystal_density_diffrn      1.605
_exptl_crystal_density_meas        ?
_exptl_crystal_density_method      ?
_exptl_crystal_description         block
_exptl_crystal_F_000               312
loop_
  _exptl_crystal_face_index_h
  _exptl_crystal_face_index_k
  _exptl_crystal_face_index_l
  _exptl_crystal_face_perp_dist
 -1.00 2.00 0.00 0.0870
 2.00 0.00 -1.00 0.0510
 -1.00 1.00 0.00 0.0780
 1.00 0.00 -2.00 0.0230
 -1.00 0.00 2.00 0.0860
 -2.00 1.00 -2.00 0.0520
 2.00 -1.00 2.00 0.0770
 0.00 -1.00 -2.00 0.0330
 -1.00 0.00 0.00 0.0730
 -2.00 -2.00 -1.00 0.0610
 0.00 1.00 -1.00 0.0900
 0.00 -1.00 1.00 0.0720
 0.00 0.00 1.00 0.0460
 0.00 0.00 -1.00 0.0330
 1.00 2.00 1.00 0.0610

_exptl_crystal_size_max            0.169
_exptl_crystal_size_mid            0.168
_exptl_crystal_size_min            0.093
_exptl_transmission_factor_max     ?
_exptl_transmission_factor_min     ?
_diffrn_reflns_av_R_equivalents    0.0613
_diffrn_reflns_av_unetI/netI       0.0356
_diffrn_reflns_Laue_measured_fraction_full  0.984
_diffrn_reflns_Laue_measured_fraction_max  0.976
_diffrn_reflns_limit_h_max         8
_diffrn_reflns_limit_h_min         -8
_diffrn_reflns_limit_k_max         10
_diffrn_reflns_limit_k_min         -10
_diffrn_reflns_limit_l_max         14
_diffrn_reflns_limit_l_min         -14
_diffrn_reflns_number              26436
_diffrn_reflns_point_group_measured_fraction_full  0.984
_diffrn_reflns_point_group_measured_fraction_max  0.976
_diffrn_reflns_theta_full          25.242
_diffrn_reflns_theta_max           26.629
_diffrn_reflns_theta_min           2.550
_diffrn_ambient_temperature        100.00
_diffrn_detector                   'Bruker Photon III detector'
_diffrn_detector_type              'CPAD detector'
_diffrn_measured_fraction_theta_full  0.984
_diffrn_measured_fraction_theta_max  0.976
_diffrn_measurement_device         'three-circle diffractometer'
_diffrn_measurement_device_type    'Bruker D8-Venture Dual Source'
_diffrn_measurement_method         '\w and \f scans'
_diffrn_radiation_monochromator    'mirror optics'
_diffrn_radiation_probe            x-ray
_diffrn_radiation_type             MoK\a
_diffrn_radiation_wavelength       0.71073
_diffrn_source                     'microfocus sealed X-ray tube'
_diffrn_source_current             1.4
_diffrn_source_power               0.07
_diffrn_source_type                'Incoatec I\ms'
_diffrn_source_voltage             50.0
_diffrn_standards_number           0
_reflns_Friedel_coverage           0.000
_reflns_Friedel_fraction_full      .
_reflns_Friedel_fraction_max       .
_reflns_number_gt                  2272
_reflns_number_total               2575
_reflns_special_details
;
 Reflections were merged by SHELXL according to the crystal
 class for the calculation of statistics and refinement.
 
 _reflns_Friedel_fraction is defined as the number of unique
 Friedel pairs measured divided by the number that would be
 possible theoretically, ignoring centric projections and
 systematic absences.
;
_reflns_threshold_expression       'I > 2\s(I)'
_computing_cell_refinement         'SAINT V8.40B (Bruker, 2019)'
_computing_data_collection         'APEX 4 V2021.11-0 (Bruker, 2021)'
_computing_data_reduction          'SAINT V8.40B (Bruker, 2019)'
_computing_molecular_graphics      'Olex2 1.5 (Dolomanov et al., 2009)'
_computing_publication_material    'Olex2 1.5 (Dolomanov et al., 2009)'
_computing_structure_refinement    'XL  (Sheldrick, 2008)'
_computing_structure_solution      'SHELXT 2018/2 (Sheldrick, 2018)'
_refine_diff_density_max           0.518
_refine_diff_density_min           -0.314
_refine_diff_density_rms           0.072
_refine_ls_extinction_coef         .
_refine_ls_extinction_method       none
_refine_ls_goodness_of_fit_ref     1.059
_refine_ls_hydrogen_treatment      constr
_refine_ls_matrix_type             full
_refine_ls_number_parameters       174
_refine_ls_number_reflns           2575
_refine_ls_number_restraints       0
_refine_ls_R_factor_all            0.0422
_refine_ls_R_factor_gt             0.0375
_refine_ls_restrained_S_all        1.059
_refine_ls_shift/su_max            0.001
_refine_ls_shift/su_mean           0.000
_refine_ls_structure_factor_coef   Fsqd
_refine_ls_weighting_details      
 'w=1/[\s^2^(Fo^2^)+(0.0543P)^2^+0.4605P] where P=(Fo^2^+2Fc^2^)/3'
_refine_ls_weighting_scheme        calc
_refine_ls_wR_factor_gt            0.0979
_refine_ls_wR_factor_ref           0.1021
_refine_special_details            ?
_olex2_refinement_description
;
1. Fixed Uiso
 At 1.2 times of:
  All C(H) groups, All C(H,H) groups
 At 1.5 times of:
  All C(H,H,H) groups
2.a Secondary CH2 refined with riding coordinates:
 C8(H8A,H8B), C9(H9A,H9B)
2.b Aromatic/amide H refined with riding coordinates:
 C3(H3), C6(H6)
2.c Idealised Me refined as rotating group:
 C10(H10A,H10B,H10C), C11(H11A,H11B,H11C)
;
_atom_sites_solution_hydrogens     geom
_atom_sites_solution_primary       dual
_atom_sites_solution_secondary     ?
loop_
  _atom_site_label
  _atom_site_type_symbol
  _atom_site_fract_x
  _atom_site_fract_y
  _atom_site_fract_z
  _atom_site_U_iso_or_equiv
  _atom_site_adp_type
  _atom_site_occupancy
  _atom_site_site_symmetry_order
  _atom_site_calc_flag
  _atom_site_refinement_flags_posn
  _atom_site_refinement_flags_adp
  _atom_site_refinement_flags_occupancy
  _atom_site_disorder_assembly
  _atom_site_disorder_group
 Cl1 Cl 0.78433(8) 0.64535(6) 0.35335(4) 0.02398(15) Uani 1 1 d . . . . .
 Cl2 Cl 0.74812(7) 1.02462(5) 0.46734(4) 0.01838(15) Uani 1 1 d . . . . .
 O1 O 0.7140(2) 0.34982(16) 0.69643(13) 0.0261(3) Uani 1 1 d . . . . .
 O2 O 0.8246(2) 0.52173(17) 0.86094(12) 0.0229(3) Uani 1 1 d . . . . .
 N1 N 0.7498(2) 0.85662(18) 0.86203(13) 0.0131(3) Uani 1 1 d . . . . .
 N2 N 0.4321(2) 0.73097(18) 0.87399(13) 0.0129(3) Uani 1 1 d . . . . .
 N3 N 0.6634(2) 0.82020(18) 1.03892(13) 0.0136(3) Uani 1 1 d . . . . .
 N4 N 0.7636(2) 0.49205(19) 0.75356(14) 0.0149(3) Uani 1 1 d . . . . .
 C1 C 0.7481(3) 0.7989(2) 0.74466(15) 0.0120(3) Uani 1 1 d . . . . .
 C2 C 0.7548(3) 0.6294(2) 0.68816(16) 0.0136(4) Uani 1 1 d . . . . .
 C3 C 0.7625(3) 0.5834(2) 0.56886(16) 0.0152(4) Uani 1 1 d . . . . .
 H3 H 0.764830 0.468502 0.534354 0.018 Uiso 1 1 calc R U . . .
 C4 C 0.7668(3) 0.7034(2) 0.50047(16) 0.0156(4) Uani 1 1 d . . . . .
 C5 C 0.7587(3) 0.8723(2) 0.55294(16) 0.0138(4) Uani 1 1 d . . . . .
 C6 C 0.7524(3) 0.9182(2) 0.67096(16) 0.0136(4) Uani 1 1 d . . . . .
 H6 H 0.750901 1.033609 0.704266 0.016 Uiso 1 1 calc R U . . .
 C7 C 0.6224(3) 0.8025(2) 0.91910(15) 0.0114(3) Uani 1 1 d . . . . .
 C8 C 0.3282(3) 0.7301(2) 0.97359(16) 0.0156(4) Uani 1 1 d . . . . .
 H8A H 0.239259 0.627450 0.960368 0.019 Uiso 1 1 calc R U . . .
 H8B H 0.248716 0.829423 0.986273 0.019 Uiso 1 1 calc R U . . .
 C9 C 0.5022(3) 0.7348(2) 1.07734(16) 0.0146(4) Uani 1 1 d . . . . .
 H9A H 0.472366 0.798978 1.151757 0.018 Uiso 1 1 calc R U . . .
 H9B H 0.535936 0.620575 1.088377 0.018 Uiso 1 1 calc R U . . .
 C10 C 0.3143(3) 0.7779(2) 0.76815(16) 0.0163(4) Uani 1 1 d . . . . .
 H10A H 0.325299 0.899813 0.776035 0.024 Uiso 1 1 calc R U . . .
 H10B H 0.173647 0.739846 0.759365 0.024 Uiso 1 1 calc R U . . .
 H10C H 0.365174 0.725270 0.698276 0.024 Uiso 1 1 calc R U . . .
 C11 C 0.8680(3) 0.8245(2) 1.10409(16) 0.0155(4) Uani 1 1 d . . . . .
 H11A H 0.917308 0.712002 1.090863 0.023 Uiso 1 1 calc R U . . .
 H11B H 0.871460 0.862960 1.188764 0.023 Uiso 1 1 calc R U . . .
 H11C H 0.953224 0.901461 1.076539 0.023 Uiso 1 1 calc R U . . .

loop_
  _atom_site_aniso_label
  _atom_site_aniso_U_11
  _atom_site_aniso_U_22
  _atom_site_aniso_U_33
  _atom_site_aniso_U_23
  _atom_site_aniso_U_13
  _atom_site_aniso_U_12
 Cl1 0.0324(3) 0.0271(3) 0.0151(2) 0.00549(18) 0.00937(19) 0.0052(2)
 Cl2 0.0173(3) 0.0215(2) 0.0218(2) 0.01437(18) 0.00711(18) 0.00364(18)
 O1 0.0383(10) 0.0120(7) 0.0302(8) 0.0050(6) 0.0119(7) -0.0029(6)
 O2 0.0291(9) 0.0208(7) 0.0216(7) 0.0113(5) 0.0044(6) 0.0031(6)
 N1 0.0105(8) 0.0132(7) 0.0166(7) 0.0047(6) 0.0040(6) -0.0027(6)
 N2 0.0086(8) 0.0140(7) 0.0176(7) 0.0051(6) 0.0049(6) -0.0014(6)
 N3 0.0114(8) 0.0148(7) 0.0167(7) 0.0052(6) 0.0063(6) -0.0017(6)
 N4 0.0105(8) 0.0152(7) 0.0226(8) 0.0075(6) 0.0083(6) 0.0020(6)
 C1 0.0044(9) 0.0155(8) 0.0171(8) 0.0056(6) 0.0026(6) -0.0013(6)
 C2 0.0091(9) 0.0139(8) 0.0201(9) 0.0080(7) 0.0044(6) -0.0008(6)
 C3 0.0125(10) 0.0139(8) 0.0198(9) 0.0032(7) 0.0051(7) 0.0006(7)
 C4 0.0123(9) 0.0221(9) 0.0141(8) 0.0050(7) 0.0053(7) 0.0023(7)
 C5 0.0076(9) 0.0183(9) 0.0194(9) 0.0116(7) 0.0045(6) 0.0012(6)
 C6 0.0087(9) 0.0130(8) 0.0206(9) 0.0056(7) 0.0046(7) -0.0003(6)
 C7 0.0105(9) 0.0064(7) 0.0187(9) 0.0040(6) 0.0049(7) 0.0012(6)
 C8 0.0131(10) 0.0161(9) 0.0204(9) 0.0054(7) 0.0088(7) -0.0014(7)
 C9 0.0125(10) 0.0154(8) 0.0191(9) 0.0060(7) 0.0086(7) -0.0015(7)
 C10 0.0112(10) 0.0187(9) 0.0192(9) 0.0050(7) 0.0024(7) 0.0004(7)
 C11 0.0122(10) 0.0186(9) 0.0167(9) 0.0058(7) 0.0031(7) -0.0009(7)

_geom_special_details
;
 All esds (except the esd in the dihedral angle between two l.s. planes)
 are estimated using the full covariance matrix.  The cell esds are taken
 into account individually in the estimation of esds in distances, angles
 and torsion angles; correlations between esds in cell parameters are only
 used when they are defined by crystal symmetry.  An approximate (isotropic)
 treatment of cell esds is used for estimating esds involving l.s. planes.
;
loop_
  _geom_bond_atom_site_label_1
  _geom_bond_atom_site_label_2
  _geom_bond_distance
  _geom_bond_site_symmetry_2
  _geom_bond_publ_flag
 Cl1 C4 1.7302(18) . ?
 Cl2 C5 1.7295(18) . ?
 O1 N4 1.229(2) . ?
 O2 N4 1.225(2) . ?
 N1 C1 1.367(2) . ?
 N1 C7 1.306(2) . ?
 N2 C7 1.374(2) . ?
 N2 C8 1.476(2) . ?
 N2 C10 1.466(2) . ?
 N3 C7 1.359(2) . ?
 N3 C9 1.468(2) . ?
 N3 C11 1.455(2) . ?
 N4 C2 1.465(2) . ?
 C1 C2 1.423(2) . ?
 C1 C6 1.418(2) . ?
 C2 C3 1.391(3) . ?
 C3 H3 0.9500 . ?
 C3 C4 1.377(3) . ?
 C4 C5 1.407(3) . ?
 C5 C6 1.374(3) . ?
 C6 H6 0.9500 . ?
 C8 H8A 0.9900 . ?
 C8 H8B 0.9900 . ?
 C8 C9 1.525(3) . ?
 C9 H9A 0.9900 . ?
 C9 H9B 0.9900 . ?
 C10 H10A 0.9800 . ?
 C10 H10B 0.9800 . ?
 C10 H10C 0.9800 . ?
 C11 H11A 0.9800 . ?
 C11 H11B 0.9800 . ?
 C11 H11C 0.9800 . ?

loop_
  _geom_angle_atom_site_label_1
  _geom_angle_atom_site_label_2
  _geom_angle_atom_site_label_3
  _geom_angle
  _geom_angle_site_symmetry_1
  _geom_angle_site_symmetry_3
  _geom_angle_publ_flag
 C7 N1 C1 123.80(15) . . ?
 C7 N2 C8 108.18(14) . . ?
 C7 N2 C10 119.66(14) . . ?
 C10 N2 C8 116.05(15) . . ?
 C7 N3 C9 109.65(15) . . ?
 C7 N3 C11 121.18(15) . . ?
 C11 N3 C9 119.44(15) . . ?
 O1 N4 C2 117.63(15) . . ?
 O2 N4 O1 122.81(15) . . ?
 O2 N4 C2 119.52(15) . . ?
 N1 C1 C2 126.66(16) . . ?
 N1 C1 C6 118.03(15) . . ?
 C6 C1 C2 115.19(16) . . ?
 C1 C2 N4 121.94(16) . . ?
 C3 C2 N4 115.48(15) . . ?
 C3 C2 C1 122.53(16) . . ?
 C2 C3 H3 119.8 . . ?
 C4 C3 C2 120.40(16) . . ?
 C4 C3 H3 119.8 . . ?
 C3 C4 Cl1 120.02(14) . . ?
 C3 C4 C5 118.74(16) . . ?
 C5 C4 Cl1 121.23(14) . . ?
 C4 C5 Cl2 119.84(14) . . ?
 C6 C5 Cl2 119.17(14) . . ?
 C6 C5 C4 120.96(16) . . ?
 C1 C6 H6 118.9 . . ?
 C5 C6 C1 122.16(16) . . ?
 C5 C6 H6 118.9 . . ?
 N1 C7 N2 128.07(16) . . ?
 N1 C7 N3 121.68(16) . . ?
 N3 C7 N2 110.16(15) . . ?
 N2 C8 H8A 111.3 . . ?
 N2 C8 H8B 111.3 . . ?
 N2 C8 C9 102.24(14) . . ?
 H8A C8 H8B 109.2 . . ?
 C9 C8 H8A 111.3 . . ?
 C9 C8 H8B 111.3 . . ?
 N3 C9 C8 101.66(14) . . ?
 N3 C9 H9A 111.4 . . ?
 N3 C9 H9B 111.4 . . ?
 C8 C9 H9A 111.4 . . ?
 C8 C9 H9B 111.4 . . ?
 H9A C9 H9B 109.3 . . ?
 N2 C10 H10A 109.5 . . ?
 N2 C10 H10B 109.5 . . ?
 N2 C10 H10C 109.5 . . ?
 H10A C10 H10B 109.5 . . ?
 H10A C10 H10C 109.5 . . ?
 H10B C10 H10C 109.5 . . ?
 N3 C11 H11A 109.5 . . ?
 N3 C11 H11B 109.5 . . ?
 N3 C11 H11C 109.5 . . ?
 H11A C11 H11B 109.5 . . ?
 H11A C11 H11C 109.5 . . ?
 H11B C11 H11C 109.5 . . ?

loop_
  _geom_torsion_atom_site_label_1
  _geom_torsion_atom_site_label_2
  _geom_torsion_atom_site_label_3
  _geom_torsion_atom_site_label_4
  _geom_torsion
  _geom_torsion_site_symmetry_1
  _geom_torsion_site_symmetry_2
  _geom_torsion_site_symmetry_3
  _geom_torsion_site_symmetry_4
  _geom_torsion_publ_flag
 Cl1 C4 C5 Cl2 4.6(2) . . . . ?
 Cl1 C4 C5 C6 -177.50(14) . . . . ?
 Cl2 C5 C6 C1 176.08(14) . . . . ?
 O1 N4 C2 C1 160.30(17) . . . . ?
 O1 N4 C2 C3 -22.5(2) . . . . ?
 O2 N4 C2 C1 -21.8(3) . . . . ?
 O2 N4 C2 C3 155.48(17) . . . . ?
 N1 C1 C2 N4 0.3(3) . . . . ?
 N1 C1 C2 C3 -176.70(17) . . . . ?
 N1 C1 C6 C5 177.51(16) . . . . ?
 N2 C8 C9 N3 27.44(17) . . . . ?
 N4 C2 C3 C4 -176.30(17) . . . . ?
 C1 N1 C7 N2 -25.1(3) . . . . ?
 C1 N1 C7 N3 158.58(17) . . . . ?
 C1 C2 C3 C4 0.9(3) . . . . ?
 C2 C1 C6 C5 1.2(3) . . . . ?
 C2 C3 C4 Cl1 177.95(14) . . . . ?
 C2 C3 C4 C5 -1.4(3) . . . . ?
 C3 C4 C5 Cl2 -176.01(15) . . . . ?
 C3 C4 C5 C6 1.8(3) . . . . ?
 C4 C5 C6 C1 -1.8(3) . . . . ?
 C6 C1 C2 N4 176.27(16) . . . . ?
 C6 C1 C2 C3 -0.8(3) . . . . ?
 C7 N1 C1 C2 -54.8(3) . . . . ?
 C7 N1 C1 C6 129.36(19) . . . . ?
 C7 N2 C8 C9 -24.37(18) . . . . ?
 C7 N3 C9 C8 -22.80(18) . . . . ?
 C8 N2 C7 N1 -165.68(17) . . . . ?
 C8 N2 C7 N3 10.95(19) . . . . ?
 C9 N3 C7 N1 -174.88(16) . . . . ?
 C9 N3 C7 N2 8.2(2) . . . . ?
 C10 N2 C7 N1 -29.7(3) . . . . ?
 C10 N2 C7 N3 146.92(15) . . . . ?
 C10 N2 C8 C9 -162.12(14) . . . . ?
 C11 N3 C7 N1 -29.2(2) . . . . ?
 C11 N3 C7 N2 153.95(15) . . . . ?
 C11 N3 C9 C8 -169.19(15) . . . . ?

_shelx_res_file
;
TITL mo_2024_ch163_2_0m_a.res in P-1
    mo_2024_ch163_2_0m.res
    created by SHELXL-2018/3 at 11:51:35 on 17-Mar-2025
REM Old TITL mo_2024_ch163_2_0m in P-1
REM SHELXT solution in P-1: R1 0.107, Rweak 0.004, Alpha 0.024
REM <I/s> 0.000 for 0 systematic absences, Orientation as input
REM Formula found by SHELXT: C12 N3 O2 Cl2
CELL 0.71073 6.8162 8.146 11.7276 100.676 100.862 91.556
ZERR 2 0.0008 0.001 0.0014 0.004 0.004 0.005
LATT 1
SFAC C H Cl N O
UNIT 22 24 4 8 4

L.S. 10
PLAN  20
SIZE 0.093 0.168 0.169
TEMP -173.15
CONF
BOND
list 4
fmap 2
MORE -1
ACTA
BOND $H
REM <olex2.extras>
REM <HklSrc "%.\\mo_2024_ch163_2_0m.hkl">
REM </olex2.extras>

WGHT    0.054300    0.460500
FVAR       0.96491
CL1   3    0.784328    0.645345    0.353346    11.00000    0.03235    0.02707 =
         0.01512    0.00549    0.00937    0.00519
CL2   3    0.748120    1.024618    0.467341    11.00000    0.01726    0.02151 =
         0.02178    0.01437    0.00711    0.00364
O1    5    0.713990    0.349821    0.696428    11.00000    0.03834    0.01205 =
         0.03017    0.00499    0.01193   -0.00289
O2    5    0.824617    0.521735    0.860938    11.00000    0.02907    0.02077 =
         0.02163    0.01133    0.00444    0.00312
N1    4    0.749796    0.856623    0.862031    11.00000    0.01049    0.01324 =
         0.01659    0.00469    0.00398   -0.00273
N2    4    0.432084    0.730969    0.873990    11.00000    0.00859    0.01404 =
         0.01755    0.00508    0.00491   -0.00136
N3    4    0.663378    0.820205    1.038917    11.00000    0.01137    0.01480 =
         0.01669    0.00518    0.00630   -0.00168
N4    4    0.763641    0.492049    0.753564    11.00000    0.01049    0.01519 =
         0.02260    0.00754    0.00827    0.00198
C1    1    0.748105    0.798894    0.744658    11.00000    0.00443    0.01552 =
         0.01707    0.00558    0.00260   -0.00126
C2    1    0.754795    0.629379    0.688162    11.00000    0.00911    0.01388 =
         0.02014    0.00800    0.00443   -0.00082
C3    1    0.762496    0.583368    0.568862    11.00000    0.01245    0.01388 =
         0.01984    0.00317    0.00508    0.00057
AFIX  43
H3    2    0.764830    0.468502    0.534354    11.00000   -1.20000
AFIX   0
C4    1    0.766757    0.703358    0.500469    11.00000    0.01226    0.02206 =
         0.01413    0.00495    0.00535    0.00226
C5    1    0.758667    0.872321    0.552943    11.00000    0.00758    0.01828 =
         0.01939    0.01159    0.00453    0.00117
C6    1    0.752402    0.918199    0.670956    11.00000    0.00874    0.01302 =
         0.02056    0.00557    0.00464   -0.00032
AFIX  43
H6    2    0.750901    1.033609    0.704266    11.00000   -1.20000
AFIX   0
C7    1    0.622351    0.802485    0.919099    11.00000    0.01053    0.00636 =
         0.01870    0.00405    0.00490    0.00123
C8    1    0.328236    0.730104    0.973590    11.00000    0.01306    0.01615 =
         0.02035    0.00543    0.00878   -0.00142
AFIX  23
H8A   2    0.239259    0.627450    0.960368    11.00000   -1.20000
H8B   2    0.248716    0.829423    0.986273    11.00000   -1.20000
AFIX   0
C9    1    0.502194    0.734776    1.077338    11.00000    0.01246    0.01536 =
         0.01913    0.00597    0.00858   -0.00149
AFIX  23
H9A   2    0.472366    0.798978    1.151757    11.00000   -1.20000
H9B   2    0.535936    0.620575    1.088377    11.00000   -1.20000
AFIX   0
C10   1    0.314294    0.777858    0.768150    11.00000    0.01123    0.01868 =
         0.01922    0.00505    0.00243    0.00036
AFIX 137
H10A  2    0.325299    0.899813    0.776035    11.00000   -1.50000
H10B  2    0.173647    0.739846    0.759365    11.00000   -1.50000
H10C  2    0.365174    0.725270    0.698276    11.00000   -1.50000
AFIX   0
C11   1    0.868048    0.824508    1.104090    11.00000    0.01221    0.01860 =
         0.01672    0.00576    0.00305   -0.00094
AFIX 137
H11A  2    0.917308    0.712002    1.090863    11.00000   -1.50000
H11B  2    0.871460    0.862960    1.188764    11.00000   -1.50000
H11C  2    0.953224    0.901461    1.076539    11.00000   -1.50000
AFIX   0
HKLF 4


REM  mo_2024_ch163_2_0m_a.res in P-1
REM wR2 = 0.102121, GooF = S = 1.05949, Restrained GooF = 1.05949 for all data
REM R1 = 0.037465 for 2272 Fo > 4sig(Fo) and 0.042241 for all 2575 data
REM 174 parameters refined using 0 restraints

END

WGHT      0.0543      0.4605

REM Highest difference peak  0.518,  deepest hole -0.314,  1-sigma level  0.072
Q1    1   0.7508  0.7126  0.7198  11.00000  0.05    0.52
Q2    1   0.7676  0.7906  0.5236  11.00000  0.05    0.50
Q3    1   0.7338  0.9283  0.5002  11.00000  0.05    0.48
Q4    1   0.7549  0.8575  0.7091  11.00000  0.05    0.42
Q5    1   0.7864  0.6834  0.4351  11.00000  0.05    0.40
Q6    1   0.7344  0.6395  0.5209  11.00000  0.05    0.36
Q7    1   0.7398  0.5685  0.7168  11.00000  0.05    0.35
Q8    1   0.7590  1.1202  0.5086  11.00000  0.05    0.35
Q9    1   0.7655  0.6169  0.6250  11.00000  0.05    0.33
Q10   1   0.7402  0.8216  0.7925  11.00000  0.05    0.33
Q11   1   0.7432  0.7626  0.3574  11.00000  0.05    0.33
Q12   1   0.3870  0.7124  0.9190  11.00000  0.05    0.32
Q13   1   0.7865  0.6549  0.5423  11.00000  0.05    0.32
Q14   1   0.5866  0.7871  1.0579  11.00000  0.05    0.30
Q15   1   0.7328  0.7143  0.3052  11.00000  0.05    0.29
Q16   1   0.6652  0.7644  0.9765  11.00000  0.05    0.29
Q17   1   0.8592  0.4551  0.9030  11.00000  0.05    0.29
Q18   1   0.6349  0.8785  0.9952  11.00000  0.05    0.28
Q19   1   0.4192  0.7193  1.0333  11.00000  0.05    0.28
Q20   1   0.7577  0.8862  0.6071  11.00000  0.05    0.27
;
_shelx_res_checksum                73657
_shelx_hkl_file
;
  -1   0   0  618.04   47.10
  -1   0   0  617.44   47.30
  -1   0   0  595.64   47.40
  -1   0   0  627.34   47.60
  -1   0   0  627.34   47.30
   1   0   0  622.54   47.20
   1   0   0  612.24   47.40
   1   0   0  617.04   47.50
   1   0   0  629.84   47.30
  -3   0   0  138.59   13.60
  -3   0   0  138.69   12.30
   3   0   0  143.19   12.50
   3   0   0  153.58   13.30
   3   0   0  140.99   12.10
   3   0   0  138.79   11.60
   3   0   0  136.29   12.30
  -4   0   0 3444.86  247.58
  -4   0   0 3400.36  249.18
   4   0   0 3223.98  246.98
   4   0   0 3205.18  246.98
   4   0   0 3086.69  247.28
   4   0   0 3061.09  246.38
   4   0   0 3291.67  248.18
  -5   0   0   70.19    9.10
  -5   0   0   75.99   10.90
   5   0   0   76.09    8.00
   5   0   0   77.59    8.10
   5   0   0   79.99    8.70
   6   0   0  717.43   56.59
   8  -1   0   10.20    4.00
   7  -1   0  101.39    9.70
   7  -1   0  102.89   11.10
   6  -1   0   60.39    8.10
   6  -1   0   38.70    5.30
   5  -1   0    2.20    2.60
   5  -1   0    6.30    3.30
   4  -1   0  135.09   11.40
   4  -1   0  119.89   11.10
   4  -1   0  138.49   11.70
   3  -1   0   66.09    6.70
   3  -1   0   59.39    6.10
   3  -1   0   53.29    6.00
  -3   1   0   61.49    7.40
  -3   1   0   59.39    7.60
  -3   1   0   62.39    6.90
  -3   1   0   63.19    6.50
   2  -1   0  874.61   70.89
   2  -1   0  954.20   71.09
   2  -1   0  969.10   70.89
  -2   1   0  954.10   70.99
  -2   1   0  913.81   71.09
  -2   1   0  916.81   70.99
  -2   1   0  941.41   70.79
  -2   1   0  900.71   71.19
   1  -1   0 2232.38  172.68
  -1   1   0 2240.28  172.68
  -1   1   0 2355.26  172.68
   0  -1   0    3.20    1.60
   0  -1   0    3.80    1.20
   0   1   0    3.40    0.90
   0   1   0    3.20    1.00
   0   1   0    3.90    1.50
   0   1   0    4.00    1.20
  -1  -1   0 4354.36  331.67
  -1  -1   0 4408.06  331.67
   1   1   0 4465.65  331.67
   1   1   0 4260.47  331.67
  -2  -1   0  972.90   73.09
  -2  -1   0  932.61   72.69
  -2  -1   0 1031.30   72.59
  -2  -1   0  957.70   73.59
   2   1   0  947.61   72.59
   2   1   0  953.70   72.39
   2   1   0  880.51   72.49
   2   1   0  921.51   72.89
   2   1   0  971.10   72.39
   2   1   0  964.10   73.39
   2   1   0  935.51   72.79
   2   1   0  882.91   72.79
  -3  -1   0 2522.15  196.18
  -3  -1   0 2700.63  194.68
  -3  -1   0 2557.04  195.08
   3   1   0 2457.25  195.78
   3   1   0 2525.85  194.78
   3   1   0 2491.75  195.18
   3   1   0 2686.23  194.38
   3   1   0 2495.35  194.78
  -4  -1   0  343.67   31.00
  -4  -1   0  345.07   32.50
   4   1   0  399.06   30.80
   4   1   0  367.66   31.20
   4   1   0  425.76   30.90
   4   1   0  413.16   32.30
  -5  -1   0  563.84   44.50
  -5  -1   0  547.85   46.60
   5   1   0  556.54   45.30
   5   1   0  533.05   43.70
   6   1   0  689.73   55.59
   6   1   0  719.83   57.69
   7   1   0  459.35   38.00
   7   1   0  471.05   40.30
   8   1   0  380.96   34.10
   8   1   0  366.46   31.60
   8  -2   0  220.38   21.00
   8  -2   0  222.18   19.20
   7  -2   0   -0.40    2.70
   7  -2   0    2.00    2.40
   6  -2   0  733.33   56.99
   6  -2   0  722.23   58.59
   5  -2   0    4.90    3.10
   5  -2   0   -1.60    3.70
   5  -2   0    5.00    2.20
   5  -2   0    0.60    2.40
   4  -2   0 1229.08   97.29
   4  -2   0 1343.87   97.89
   4  -2   0 1178.48   97.49
   4  -2   0 1249.88   97.89
   4  -2   0 1396.56   97.59
  -4   2   0 1209.58   98.39
  -4   2   0 1307.17   97.99
   3  -2   0    2.30    2.30
   3  -2   0    1.10    1.70
   3  -2   0    1.30    2.40
   3  -2   0    0.60    2.50
   3  -2   0    0.60    1.80
  -3   2   0   -1.10    2.20
  -3   2   0   -2.20    2.20
  -3   2   0    8.60    3.20
  -3   2   0    2.10    2.90
  -3   2   0    3.10    3.10
   2  -2   0 1848.42  149.39
  -2   2   0 2047.50  149.29
  -2   2   0 2060.79  149.69
  -2   2   0 1900.41  149.49
   1  -2   0 1395.36  109.39
   1  -2   0 1458.25  109.39
   1  -2   0 1485.85  109.09
   1  -2   0 1360.26  109.89
  -1   2   0 1473.95  109.09
  -1   2   0 1413.16  109.69
   0  -2   0  806.92   62.49
   0  -2   0  797.02   61.89
   0   2   0  828.62   61.59
   0   2   0  829.12   62.09
   0   2   0  777.22   61.69
   0   2   0  780.82   62.29
  -1  -2   0  965.00   71.79
  -1  -2   0 1088.69   72.99
  -1  -2   0  873.21   73.99
  -1  -2   0  980.40   72.89
  -1  -2   0  915.11   72.39
  -1  -2   0  943.21   71.49
  -1  -2   0  895.91   71.19
  -1  -2   0  904.41   72.09
  -1  -2   0  922.71   70.89
   1   2   0  890.41   72.19
   1   2   0  930.21   71.99
   1   2   0  907.31   71.39
   1   2   0  914.01   71.29
   1   2   0  927.31   71.59
  -2  -2   0   17.70    4.60
  -2  -2   0   18.30    3.10
  -2  -2   0   17.00    4.40
  -2  -2   0   16.70    3.40
  -2  -2   0   14.40    3.00
  -2  -2   0   17.90    4.40
   2   2   0   17.50    3.20
   2   2   0   17.90    3.30
   2   2   0   18.10    4.40
   2   2   0   19.50    4.30
  -3  -2   0  704.63   56.39
  -3  -2   0  666.63   54.89
  -3  -2   0  780.72   54.99
  -3  -2   0  716.23   55.89
   3   2   0  652.53   54.59
   3   2   0  711.93   55.29
   3   2   0  743.53   54.59
   3   2   0  653.93   55.09
   3   2   0  694.73   54.69
   3   2   0  689.63   55.89
  -4  -2   0   -1.00    2.80
  -4  -2   0    5.30    2.80
  -4  -2   0   -4.80    2.80
  -4  -2   0   -1.80    2.10
  -4  -2   0   -1.10    2.00
  -4  -2   0   -1.10    3.80
   4   2   0    0.40    2.30
   4   2   0   -2.40    2.80
   4   2   0    2.40    2.60
   4   2   0    2.70    1.90
   4   2   0    0.90    1.60
   4   2   0    1.30    3.10
   4   2   0    1.90    2.70
   4   2   0   -0.10    2.20
  -5  -2   0  228.28   22.70
  -5  -2   0  228.28   20.00
  -5  -2   0  223.28   20.30
   5   2   0  217.88   21.20
   5   2   0  217.88   19.50
   5   2   0  223.98   18.70
   5   2   0  238.78   18.80
  -6  -2   0    7.70    5.30
  -6  -2   0    1.40    5.00
   6   2   0   11.40    5.40
   6   2   0   13.70    4.30
   7   2   0   13.20    6.60
   7   2   0   19.40    5.00
   8   2   0    5.70    4.60
   8   2   0    4.10    6.50
   8  -3   0   14.60    5.40
   8  -3   0   17.30    4.20
   7  -3   0    2.60    4.40
   7  -3   0    3.30    3.30
   6  -3   0  125.89   14.20
   6  -3   0  137.09   12.50
   5  -3   0   62.09    7.60
   5  -3   0   80.39    7.30
   5  -3   0   69.39    9.50
  -5   3   0   58.59    8.20
  -5   3   0   76.09    8.40
  -5   3   0   78.29   10.10
   4  -3   0  305.87   26.20
   4  -3   0  321.17   26.50
   4  -3   0  379.36   26.90
  -4   3   0  321.37   27.30
  -4   3   0  333.97   26.80
  -4   3   0  346.67   26.60
  -4   3   0  325.47   26.80
  -4   3   0  333.17   27.40
   3  -3   0   75.09    7.90
  -3   3   0   87.49    9.20
  -3   3   0   87.09    8.20
  -3   3   0   91.39    8.30
   2  -3   0  248.08   21.40
   2  -3   0  231.98   20.30
   2  -3   0  231.48   19.50
  -2   3   0  261.37   20.30
  -2   3   0  258.97   19.60
  -2   3   0  251.07   19.40
  -2   3   0  220.18   19.70
  -2   3   0  256.27   19.70
   1  -3   0  387.06   30.80
   1  -3   0  399.46   31.90
  -1   3   0  406.66   30.10
  -1   3   0  355.56   31.10
  -1   3   0  357.26   30.30
  -1   3   0  401.56   30.80
   0  -3   0   51.99    7.70
   0  -3   0   55.09    6.90
   0  -3   0   52.49    6.50
   0  -3   0   51.69    6.20
   0  -3   0   54.19    5.70
   0  -3   0   54.49    5.30
   0   3   0   65.39    5.70
   0   3   0   50.89    6.00
   0   3   0   44.80    6.90
   0   3   0   57.09    6.50
  -1  -3   0  673.33   54.39
  -1  -3   0  704.73   54.99
  -1  -3   0  736.73   53.99
  -1  -3   0  675.43   57.49
  -1  -3   0  671.23   53.29
  -1  -3   0  719.83   54.29
  -1  -3   0  703.93   53.29
  -1  -3   0  703.03   54.29
  -1  -3   0  690.63   52.79
  -1  -3   0  692.33   53.49
   1   3   0  654.03   54.09
   1   3   0  657.63   54.49
   1   3   0  663.83   53.29
   1   3   0  663.03   53.59
   1   3   0  705.03   53.19
   1   3   0  692.53   53.99
  -2  -3   0  155.08   15.40
  -2  -3   0  163.68   14.00
  -2  -3   0  151.58   13.50
  -2  -3   0  158.18   13.50
  -2  -3   0  154.98   14.90
  -2  -3   0  137.19   14.90
   2   3   0  146.69   14.50
   2   3   0  146.49   13.20
   2   3   0  152.18   14.70
   2   3   0  161.08   13.60
   2   3   0  148.59   13.30
   2   3   0  148.39   14.30
  -3  -3   0    5.80    4.00
  -3  -3   0    5.40    2.70
  -3  -3   0    5.00    3.90
  -3  -3   0    2.70    2.60
  -3  -3   0    6.50    3.00
  -3  -3   0    1.60    3.70
   3   3   0    7.10    3.80
   3   3   0    8.70    3.10
   3   3   0    8.50    3.40
   3   3   0    8.60    3.20
   3   3   0    7.90    3.40
   3   3   0    8.20    2.40
   3   3   0    5.80    2.40
   3   3   0    4.60    3.50
  -4  -3   0 1032.50   85.39
  -4  -3   0 1047.50   83.49
  -4  -3   0 1118.89   83.49
  -4  -3   0 1031.70   84.69
   4   3   0 1021.30   82.89
   4   3   0 1094.49   82.69
   4   3   0  997.60   83.59
   4   3   0 1231.68   83.19
   4   3   0 1212.38   83.89
   4   3   0 1011.70   82.49
   4   3   0 1023.20   83.69
   4   3   0 1009.60   84.49
  -5  -3   0    2.60    3.10
  -5  -3   0    2.90    3.70
  -5  -3   0    3.70    5.60
  -5  -3   0   -2.50    3.80
  -5  -3   0    1.30    3.00
  -5  -3   0    0.30    4.00
   5   3   0    1.40    2.10
   5   3   0    1.00    2.90
   5   3   0    3.20    4.30
   5   3   0    4.30    3.20
   5   3   0    1.40    2.20
   5   3   0    0.60    2.90
  -6  -3   0  168.78   15.80
  -6  -3   0  159.28   19.20
  -6  -3   0  204.98   17.50
  -6  -3   0  153.98   16.90
   6   3   0  155.58   14.30
   6   3   0  149.49   14.40
   6   3   0  159.38   15.50
   6   3   0  150.98   17.30
  -7  -3   0   54.99   11.50
  -7  -3   0   38.90   12.10
   7   3   0   36.00    5.80
   7   3   0   55.09   10.70
   7   3   0   50.19    7.90
   7  -4   0  120.59   12.30
   7  -4   0  120.29   14.30
  -7   4   0  130.39   13.60
   6  -4   0   83.19    9.90
   6  -4   0  109.79   13.40
  -6   4   0   92.49   10.80
  -6   4   0   87.79   10.50
   5  -4   0   27.00    4.90
   5  -4   0   21.10    6.10
  -5   4   0   19.30    6.40
  -5   4   0   31.70    5.20
   4  -4   0  117.59   11.20
   4  -4   0  109.19   12.80
  -4   4   0  117.19   12.30
  -4   4   0  121.29   11.40
  -4   4   0  122.19   11.20
   3  -4   0    1.30    2.80
  -3   4   0   -3.30    2.40
  -3   4   0    1.60    1.20
  -3   4   0   -0.90    2.50
  -3   4   0    3.10    3.40
   2  -4   0  664.53   53.79
   2  -4   0  639.74   52.49
  -2   4   0  682.23   51.49
  -2   4   0  668.53   52.19
   1  -4   0 1627.24  116.79
   1  -4   0 1615.94  116.89
   1  -4   0 1506.65  118.69
   1  -4   0 1488.75  117.49
   1  -4   0 1607.94  117.89
   1  -4   0 1588.24  117.89
  -1   4   0 1503.25  117.49
  -1   4   0 1539.25  116.69
  -1   4   0 1412.46  116.89
  -1   4   0 1344.17  117.79
   0  -4   0   32.90   10.90
   0  -4   0   22.80    4.00
   0  -4   0   27.10    4.80
   0  -4   0   30.60    5.90
   0  -4   0   25.60    3.50
   0  -4   0   19.70    4.60
   0  -4   0   25.50    6.10
   0  -4   0   21.70    6.50
   0   4   0   25.30    4.90
   0   4   0   20.80    5.50
   0   4   0   20.90    3.60
   0   4   0   19.50    4.10
  -1  -4   0  133.89   11.70
  -1  -4   0  141.19   13.20
  -1  -4   0  144.19   12.70
  -1  -4   0  128.29   11.70
  -1  -4   0  140.59   13.00
  -1  -4   0  123.39   18.10
  -1  -4   0  129.59   14.20
  -1  -4   0  127.69   13.00
  -1  -4   0  141.39   15.00
  -1  -4   0  129.79   13.80
   1   4   0  122.99   13.60
   1   4   0  129.89   13.00
   1   4   0  128.69   12.80
   1   4   0  129.59   11.80
   1   4   0  125.19   12.30
   1   4   0  128.69   11.60
  -2  -4   0    7.30    3.50
  -2  -4   0   10.80    2.90
  -2  -4   0   12.20    4.90
  -2  -4   0    8.80    4.00
  -2  -4   0   13.70    5.20
  -2  -4   0   10.50    3.30
  -2  -4   0   15.30    3.50
   2   4   0    9.80    4.20
   2   4   0   15.00    3.20
   2   4   0    9.50    3.20
   2   4   0    7.10    3.00
   2   4   0   10.00    4.10
   2   4   0   11.80    4.00
  -3  -4   0    5.20    4.70
  -3  -4   0    5.20    4.40
  -3  -4   0   -2.20    3.20
  -3  -4   0    0.90    2.70
  -3  -4   0    1.30    2.60
  -3  -4   0    4.80    3.00
   3   4   0    2.10    2.10
   3   4   0    3.90    3.70
   3   4   0    3.80    3.70
   3   4   0   -0.30    2.50
   3   4   0    2.60    2.90
   3   4   0    6.30    2.90
  -4  -4   0   -2.90    2.70
  -4  -4   0    1.40    5.20
  -4  -4   0   -4.90    2.60
  -4  -4   0    4.80    5.20
  -4  -4   0    0.90    4.20
  -4  -4   0    1.20    3.20
   4   4   0    2.10    3.40
   4   4   0    2.10    2.60
   4   4   0   -2.60    3.20
   4   4   0    2.30    2.30
   4   4   0    3.20    3.20
   4   4   0   -0.10    3.10
  -5  -4   0   37.10    7.70
  -5  -4   0   64.49    9.60
  -5  -4   0   44.00    9.60
  -5  -4   0   55.49    8.40
  -5  -4   0   56.49   11.20
  -5  -4   0   76.79   13.10
   5   4   0   52.69    8.40
   5   4   0   40.70    8.70
   5   4   0   54.19    6.90
   5   4   0   52.89    6.80
   5   4   0   53.69    8.90
   5   4   0   50.59    7.50
  -6  -4   0   -0.60    3.60
  -6  -4   0    1.00    5.30
  -6  -4   0    4.40    8.10
  -6  -4   0   -0.50    4.80
  -6  -4   0    1.60    4.90
   6   4   0    0.20    2.40
   6   4   0   -0.40    3.00
   6   4   0   -2.00    3.00
   6   4   0    0.90    2.30
   6   4   0    3.10    4.70
   6   4   0   -2.20    3.00
  -7  -4   0    0.20    4.30
  -7  -4   0    4.00    8.70
  -7  -4   0   -2.10    6.20
  -7  -4   0   11.60    7.60
   7   4   0    6.60    4.40
   7   4   0    8.80    3.20
   7   4   0   -2.90    5.00
   7   4   0    2.10    2.60
   7  -5   0  105.89   12.90
   7  -5   0   95.89   10.60
  -7   5   0   76.79   11.30
   6  -5   0   86.39    9.70
   6  -5   0   88.59   11.70
  -6   5   0   81.69   10.30
  -6   5   0   85.79   10.70
  -6   5   0  107.09   13.10
   5  -5   0  274.67   24.40
   5  -5   0  292.87   26.70
  -5   5   0  300.37   24.60
   4  -5   0   57.09    9.40
   4  -5   0   45.60    6.80
  -4   5   0   59.89    8.90
  -4   5   0   49.10    7.10
  -4   5   0   55.79    7.10
   3  -5   0  759.42   59.29
   3  -5   0  799.72   61.19
   3  -5   0  768.62   58.39
   3  -5   0  769.52   57.99
   3  -5   0  756.42   60.09
  -3   5   0  672.13   58.89
  -3   5   0  697.33   57.99
  -3   5   0  718.43   58.39
  -3   5   0  775.52   57.79
  -3   5   0  742.53   58.59
  -3   5   0  731.93   57.59
   2  -5   0   53.29    8.10
   2  -5   0   62.39    6.90
   2  -5   0   70.09    8.40
   2  -5   0   78.89   10.50
   2  -5   0   64.39    7.10
   2  -5   0   57.69    8.50
  -2   5   0   57.39    7.10
  -2   5   0   63.69    8.50
  -2   5   0   66.19    7.60
  -2   5   0   66.79    6.60
   1  -5   0 1420.36  111.99
   1  -5   0 1545.15  110.89
   1  -5   0 1549.84  112.39
   1  -5   0 1523.45  112.59
   1  -5   0 1397.66  113.49
   1  -5   0 1525.75  111.19
  -1   5   0 1398.06  111.89
  -1   5   0 1364.06  111.19
  -1   5   0 1266.57  112.19
  -1   5   0 1430.46  110.89
   0  -5   0   89.49   15.20
   0  -5   0   76.49    8.50
   0  -5   0   77.89   10.10
   0  -5   0   91.29   11.70
   0  -5   0   79.69    9.60
   0  -5   0   83.69    7.80
   0  -5   0   82.09    9.10
   0  -5   0   82.99   10.60
   0   5   0   78.69    8.10
   0   5   0   68.59    9.80
   0   5   0   86.99   13.20
   0   5   0   74.89    9.10
  -1  -5   0  949.21   73.39
  -1  -5   0  915.11   73.89
  -1  -5   0  975.30   72.89
  -1  -5   0  979.80   74.89
  -1  -5   0 1003.00   76.79
  -1  -5   0  906.11   79.69
  -1  -5   0  957.20   74.79
  -1  -5   0  934.11   75.29
  -1  -5   0  948.71   73.89
   1   5   0  962.80   73.19
   1   5   0  915.21   74.79
   1   5   0  911.71   73.89
   1   5   0  935.51   73.59
   1   5   0 1016.40   74.59
   1   5   0  883.31   75.19
  -2  -5   0  161.68   14.90
  -2  -5   0  145.59   13.80
  -2  -5   0  140.29   15.00
  -2  -5   0  151.88   16.70
  -2  -5   0  142.89   12.20
  -2  -5   0  148.79   13.30
  -2  -5   0  144.59   13.50
  -2  -5   0  134.09   15.50
   2   5   0  155.88   15.60
   2   5   0  142.79   14.70
   2   5   0  141.39   13.80
   2   5   0  138.19   14.60
   2   5   0  143.39   13.30
   2   5   0  146.79   13.30
  -3  -5   0   25.00    7.70
  -3  -5   0   24.20    5.30
  -3  -5   0   24.60    5.50
  -3  -5   0   34.90    6.70
  -3  -5   0   26.30    7.30
  -3  -5   0   27.10    8.10
   3   5   0   30.80    5.20
   3   5   0   22.60    5.00
   3   5   0   24.00    6.40
   3   5   0   27.40    5.20
   3   5   0   27.20    6.30
   3   5   0   26.50    6.60
  -4  -5   0   52.59    7.90
  -4  -5   0   64.19   11.30
  -4  -5   0   43.60   10.10
  -4  -5   0   38.40    9.10
  -4  -5   0   28.50    6.70
  -4  -5   0   28.20    7.10
   4   5   0   39.50    7.70
   4   5   0   42.40    8.60
   4   5   0   44.50    9.40
   4   5   0   36.50    9.80
   4   5   0   38.30    7.30
   4   5   0   33.20    6.20
  -5  -5   0   55.19    9.30
  -5  -5   0   57.29   11.70
  -5  -5   0   77.59   13.00
  -5  -5   0   51.49   11.20
  -5  -5   0   46.20    8.80
  -5  -5   0   84.49   10.30
   5   5   0   60.19    7.70
   5   5   0   51.39    9.40
   5   5   0   45.90    7.90
   5   5   0   46.90    9.70
   5   5   0   61.69    7.70
   5   5   0   58.19    9.60
  -6  -5   0   15.90   10.00
  -6  -5   0    1.20    6.30
  -6  -5   0    3.40    5.90
  -6  -5   0    3.90    5.10
  -6  -5   0    4.70    5.00
  -6  -5   0   -2.70    6.10
   6   5   0    2.10    3.90
   6   5   0    1.90    3.70
   6   5   0    3.80    4.70
   6   5   0   -2.60    2.70
   6   5   0    2.20    2.70
   6   5   0   -1.60    5.30
   7  -6   0   -2.00    4.00
  -7   6   0    3.50    5.60
  -7   6   0    8.10    5.20
   6  -6   0   -1.60    3.50
   6  -6   0    0.50    2.70
  -6   6   0    4.20    6.20
  -6   6   0    5.50    4.40
  -6   6   0    6.80    5.10
   5  -6   0    2.90    2.70
   5  -6   0    1.30    3.80
  -5   6   0    7.00    6.20
  -5   6   0   -2.40    4.20
  -5   6   0    2.00    4.40
   4  -6   0    5.70    2.80
   4  -6   0    0.50    3.60
   4  -6   0    3.10    4.20
   4  -6   0    3.10    2.90
  -4   6   0    5.40    3.20
  -4   6   0    3.90    4.10
  -4   6   0    4.50    2.10
  -4   6   0    8.40    5.50
   3  -6   0   76.59   10.20
   3  -6   0   72.79    8.20
   3  -6   0   72.69   11.20
   3  -6   0   72.69    8.10
   3  -6   0   63.49   11.90
  -3   6   0   53.59   12.80
  -3   6   0   72.09    8.40
  -3   6   0   65.19    7.30
  -3   6   0   69.29    8.40
  -3   6   0   87.49   10.80
   2  -6   0 1007.80   75.29
   2  -6   0  926.51   76.59
   2  -6   0 1027.70   75.49
   2  -6   0 1017.90   78.99
   2  -6   0 1005.30   77.09
   2  -6   0  982.10   77.19
  -2   6   0  977.40   74.99
  -2   6   0  883.61   76.69
  -2   6   0  951.60   76.19
  -2   6   0  884.41   75.39
   1  -6   0   25.70    6.00
   1  -6   0   23.00    4.60
   1  -6   0   17.60    6.30
   1  -6   0   12.10    6.80
   1  -6   0   23.70    4.10
   1  -6   0   22.70    5.80
   1  -6   0   26.00    6.30
   1  -6   0   24.70   11.50
  -1   6   0   22.50    5.20
  -1   6   0   19.20    3.90
  -1   6   0   28.50    6.40
  -1   6   0   15.70    4.00
   0  -6   0  513.35   50.79
   0  -6   0  548.85   45.00
   0  -6   0  574.44   44.40
   0  -6   0  566.34   43.50
   0  -6   0  563.44   47.60
   0  -6   0  586.74   45.60
   0  -6   0  556.74   46.10
   0  -6   0  546.35   46.00
   0   6   0  524.25   44.30
   0   6   0  561.44   43.90
   0   6   0  512.45   45.80
   0   6   0  545.45   45.30
  -1  -6   0  145.69   14.80
  -1  -6   0  160.48   22.50
  -1  -6   0  193.68   19.20
  -1  -6   0  162.78   15.20
  -1  -6   0  170.78   17.20
  -1  -6   0  157.88   16.30
  -1  -6   0  160.08   13.70
  -1  -6   0  137.29   16.80
   1   6   0  163.38   16.10
   1   6   0  163.98   15.10
   1   6   0  158.58   14.60
   1   6   0  149.49   16.70
  -2  -6   0  402.06   31.70
  -2  -6   0  394.26   32.90
  -2  -6   0  446.76   37.50
  -2  -6   0  375.96   34.30
  -2  -6   0  391.16   32.90
  -2  -6   0  422.66   35.20
  -2  -6   0  397.56   35.50
  -2  -6   0  391.56   33.40
   2   6   0  413.46   32.60
   2   6   0  384.66   32.80
   2   6   0  418.36   34.50
   2   6   0  403.96   35.30
   2   6   0  387.56   34.50
   2   6   0  385.36   33.30
  -3  -6   0  208.08   22.00
  -3  -6   0  234.18   24.70
  -3  -6   0  190.98   19.20
  -3  -6   0  227.28   21.10
  -3  -6   0  205.88   19.10
  -3  -6   0  194.18   20.90
   3   6   0  205.68   20.40
   3   6   0  215.28   18.60
   3   6   0  209.88   20.90
   3   6   0  216.88   20.90
   3   6   0  197.58   18.90
   3   6   0  193.98   18.50
  -4  -6   0  110.49   13.40
  -4  -6   0  145.09   17.70
  -4  -6   0  140.69   14.70
  -4  -6   0   99.79   14.10
  -4  -6   0  140.49   18.20
  -4  -6   0  131.29   16.10
   4   6   0  136.49   15.50
   4   6   0  120.39   12.90
   4   6   0  134.39   14.90
   4   6   0  125.09   13.10
   4   6   0  126.09   14.70
   4   6   0  122.09   12.80
  -5  -6   0  165.28   19.70
  -5  -6   0  117.19   14.90
  -5  -6   0   97.29   18.40
  -5  -6   0  147.89   15.90
  -5  -6   0  106.09   15.10
  -5  -6   0  139.39   17.90
   5   6   0  126.89   15.60
   5   6   0  159.18   14.70
   5   6   0  189.98   18.40
   5   6   0  140.99   14.10
   5   6   0  123.39   13.70
   5   6   0  148.89   16.50
  -6  -6   0  143.39   17.30
  -6  -6   0  140.29   19.50
  -6  -6   0  152.78   16.50
  -6  -6   0  163.88   19.30
  -6  -6   0  154.78   19.70
  -6  -6   0  124.49   15.90
   6   6   0  105.19   14.20
   6   6   0  104.19   12.70
   6   6   0  128.49   17.30
   6   6   0  120.79   14.60
   6  -7   0   10.10    4.10
   6  -7   0   11.00    6.10
  -6   7   0   -1.20    5.90
  -6   7   0    7.80    5.00
  -6   7   0   17.00    6.20
   5  -7   0  484.75   42.10
   5  -7   0  481.65   39.20
  -5   7   0  488.85   38.60
  -5   7   0  436.26   39.90
   4  -7   0   -2.40    6.70
   4  -7   0    0.70    4.50
   4  -7   0    4.70    2.90
   4  -7   0    4.00    4.40
   4  -7   0   -0.10    2.20
   4  -7   0    1.10    3.50
  -4   7   0    0.80    4.30
  -4   7   0   -0.30    4.40
  -4   7   0    0.70    1.90
  -4   7   0    3.10    3.40
  -4   7   0    9.10    6.20
  -4   7   0    2.70    2.80
  -4   7   0    1.60    4.20
   3  -7   0  355.96   32.20
   3  -7   0  305.37   29.50
   3  -7   0  318.37   29.30
   3  -7   0  298.27   27.20
   3  -7   0  298.97   28.90
   3  -7   0  307.07   27.30
  -3   7   0  342.37   27.20
  -3   7   0  392.26   30.50
  -3   7   0  312.47   28.30
  -3   7   0  300.67   26.70
  -3   7   0  388.66   28.00
  -3   7   0  313.27   28.10
   2  -7   0   83.39   11.70
   2  -7   0   83.29   14.50
   2  -7   0   88.29   13.60
   2  -7   0   69.99    9.30
   2  -7   0   73.99   11.30
   2  -7   0  101.09   19.60
   2  -7   0   75.89   13.30
   2  -7   0   78.39    9.50
  -2   7   0   90.69   12.00
  -2   7   0   77.89   10.00
  -2   7   0   70.69    8.50
  -2   7   0   94.09   10.10
   1  -7   0   37.80    5.60
   1  -7   0   23.70    7.40
   1  -7   0   27.00    9.20
   1  -7   0   26.80    5.50
   1  -7   0   35.40    7.80
   1  -7   0   32.40    7.20
   1  -7   0   30.30    6.60
   1  -7   0   41.50   14.40
  -1   7   0   38.20    7.20
  -1   7   0   37.10    8.20
  -1   7   0   34.70    6.00
  -1   7   0   31.40    5.40
   0  -7   0   91.69   10.50
   0  -7   0   90.79   20.30
   0  -7   0  106.19   13.00
   0  -7   0   81.69   13.20
   0  -7   0   80.89   11.80
   0  -7   0   84.39    9.20
   0  -7   0  120.89   15.00
   0  -7   0  100.79   11.30
   0   7   0   90.99   11.10
   0   7   0   88.59   10.40
   0   7   0   88.79    9.60
   0   7   0   86.69   12.20
  -1  -7   0    1.90    4.20
  -1  -7   0    1.90    5.40
  -1  -7   0    1.60    4.10
  -1  -7   0   -1.00    4.70
  -1  -7   0    2.50    3.30
  -1  -7   0    3.80    3.30
  -1  -7   0    2.20    3.30
  -1  -7   0    2.00    2.20
  -1  -7   0   -4.60    4.80
  -1  -7   0   -3.00    9.50
   1   7   0    0.50    2.90
   1   7   0   -0.60    2.30
   1   7   0    1.70    3.50
   1   7   0   -0.80    4.10
  -2  -7   0  208.78   19.60
  -2  -7   0  213.38   21.20
  -2  -7   0  214.88   19.30
  -2  -7   0  211.28   17.70
  -2  -7   0  207.58   19.00
  -2  -7   0  228.08   23.90
  -2  -7   0  205.98   22.20
  -2  -7   0  213.38   21.00
   2   7   0  202.28   20.60
   2   7   0  219.28   20.70
   2   7   0  202.58   18.40
   2   7   0  182.28   19.10
   2   7   0  205.08   18.80
   2   7   0  198.88   21.20
  -3  -7   0  255.17   26.80
  -3  -7   0  315.67   27.20
  -3  -7   0  290.37   22.20
  -3  -7   0  250.87   24.00
  -3  -7   0  267.17   25.30
  -3  -7   0  234.28   22.20
   3   7   0  223.28   21.60
   3   7   0  232.28   21.50
   3   7   0  235.38   23.60
   3   7   0  210.28   23.50
   3   7   0  224.38   22.00
   3   7   0  231.68   23.60
  -4  -7   0   -1.20    6.80
  -4  -7   0   -3.20    4.00
  -4  -7   0    4.70    6.30
  -4  -7   0    1.10    6.10
  -4  -7   0    0.90    4.70
  -4  -7   0    0.90    4.00
   4   7   0   -5.20    5.40
   4   7   0   -3.00    3.50
   4   7   0   -0.90    2.40
   4   7   0   -3.70    4.60
   4   7   0    3.90    3.70
   4   7   0   -1.10    4.50
  -5  -7   0  153.78   16.80
  -5  -7   0  135.09   19.70
  -5  -7   0  130.19   17.20
  -5  -7   0  159.88   18.20
  -5  -7   0  189.68   21.90
  -5  -7   0  154.68   20.00
   5   7   0  151.28   15.50
   5   7   0  174.88   17.80
   5   7   0  147.79   16.60
   5   7   0  139.49   15.00
   5   7   0  156.88   18.50
   5   7   0  110.69   14.30
   5  -8   0   14.10    7.40
   5  -8   0   44.70   16.40
   5  -8   0   34.10    7.30
   5  -8   0   40.00   10.40
  -5   8   0   42.90    9.40
  -5   8   0   22.70    6.90
  -5   8   0   34.00    6.80
   4  -8   0  464.25   49.60
   4  -8   0  635.14   46.30
   4  -8   0  614.84   49.70
   4  -8   0  603.64   46.50
   4  -8   0  585.54   48.30
  -4   8   0  558.04   47.40
  -4   8   0  556.64   45.70
  -4   8   0  577.74   47.00
  -4   8   0  572.04   45.30
  -4   8   0  473.45   45.30
   3  -8   0   -3.50    4.80
   3  -8   0   -5.60    2.90
   3  -8   0    1.60    4.20
   3  -8   0   -6.40    6.50
   3  -8   0    1.40    5.20
   3  -8   0   -2.70   11.30
   3  -8   0   -0.80    2.60
   3  -8   0    6.50    8.10
  -3   8   0    0.50    3.50
  -3   8   0   -1.10    2.00
  -3   8   0    9.60    6.90
  -3   8   0   -0.50    2.80
  -3   8   0    2.10    4.60
  -3   8   0   -5.40    4.40
   2  -8   0   86.39   16.40
   2  -8   0   93.79   22.00
   2  -8   0   95.79   15.40
   2  -8   0   94.79   11.20
   2  -8   0  101.29   13.00
   2  -8   0  104.59   13.80
   2  -8   0  106.29   13.70
   2  -8   0   88.79   10.60
  -2   8   0  136.69   14.80
  -2   8   0  109.09   12.50
  -2   8   0   90.09   10.40
   1  -8   0  160.08   17.70
   1  -8   0  142.89   14.60
   1  -8   0  139.49   18.50
   1  -8   0  160.18   25.00
   1  -8   0  153.58   20.10
   1  -8   0  146.49   16.70
   1  -8   0  151.28   18.00
   1  -8   0  140.99   15.40
  -1   8   0  196.38   16.60
  -1   8   0  155.08   14.80
  -1   8   0  153.18   16.50
  -1   8   0  199.48   19.40
   0  -8   0  116.59   15.40
   0  -8   0  136.19   16.90
   0  -8   0  117.09   15.50
   0  -8   0  132.69   23.10
   0  -8   0  135.49   18.20
   0  -8   0  114.19   16.90
   0  -8   0  118.49   13.20
   0  -8   0  115.09   13.80
   0   8   0  130.29   14.90
   0   8   0  132.49   13.10
   0   8   0  158.68   14.70
   0   8   0  156.48   17.30
  -1  -8   0  129.59   11.50
  -1  -8   0   92.89   14.20
  -1  -8   0  116.49   16.90
  -1  -8   0  117.09   13.30
  -1  -8   0  131.79   13.80
  -1  -8   0  149.99   23.40
  -1  -8   0   72.49   14.10
  -1  -8   0  120.89   16.60
   1   8   0  125.49   13.50
   1   8   0   92.89   13.00
   1   8   0   93.99   11.30
   1   8   0  115.79   15.60
  -2  -8   0   40.30    7.80
  -2  -8   0   25.70   16.70
  -2  -8   0   32.10   11.10
  -2  -8   0   46.30   10.10
  -2  -8   0   25.60    6.80
  -2  -8   0   69.09   12.90
  -2  -8   0   40.10    5.90
  -2  -8   0   39.90    9.50
  -2  -8   0   32.00    9.50
  -2  -8   0   36.10    7.60
   2   8   0   41.40   10.80
   2   8   0   44.00    7.50
   2   8   0   53.69   10.80
   2   8   0   33.90   10.00
   2   8   0   44.70    8.50
   2   8   0   38.10   12.70
  -3  -8   0  112.09   13.10
  -3  -8   0  154.98   18.70
  -3  -8   0  123.59   19.10
  -3  -8   0  120.69   16.10
  -3  -8   0  116.39   15.60
  -3  -8   0  103.79   14.50
  -3  -8   0  101.89   13.60
   3   8   0  107.19   14.60
   3   8   0  131.69   16.10
   3   8   0  132.09   14.00
   3   8   0  101.19   12.40
   3   8   0  161.88   16.90
   3   8   0  120.99   13.20
  -4  -8   0    9.90   14.60
  -4  -8   0   19.20    7.20
  -4  -8   0    9.10    8.40
  -4  -8   0   13.60   10.50
  -4  -8   0   15.70    9.60
  -4  -8   0   12.20    7.80
   4   8   0   12.40    5.40
   4   8   0   17.30    7.00
   4   8   0   15.20    5.20
   4   8   0   16.50    5.80
   4   8   0   20.60    8.30
   4   8   0   23.60    9.00
   4  -9   0   28.40    8.10
   4  -9   0   22.30    8.00
   4  -9   0   18.90    7.60
   4  -9   0   27.80    5.80
   4  -9   0   25.30    5.90
   4  -9   0   15.40   11.10
  -4   9   0   13.90    8.40
  -4   9   0   12.80    6.70
  -4   9   0   20.80    5.60
  -4   9   0   11.10    6.20
  -4   9   0   21.10    6.50
   3  -9   0   48.10   10.40
   3  -9   0   45.00   10.70
   3  -9   0   60.09    8.80
   3  -9   0   47.40   13.70
   3  -9   0   57.39    8.80
   3  -9   0   70.59   12.50
  -3   9   0   55.19    9.70
  -3   9   0   38.10    8.30
  -3   9   0   40.50    9.50
  -3   9   0   58.99    7.80
  -3   9   0   50.19   10.60
  -3   9   0   58.59    8.70
   2  -9   0   29.20   11.80
   2  -9   0   40.20    7.20
   2  -9   0   26.20    8.80
   2  -9   0   35.80    8.80
   2  -9   0   34.50    9.40
   2  -9   0   17.30   10.60
   2  -9   0   32.80    6.00
   2  -9   0    5.80   18.20
  -2   9   0   26.10    6.50
  -2   9   0   43.70    9.70
  -2   9   0   22.40    5.40
  -2   9   0   33.00    7.50
   1  -9   0   59.09   11.40
   1  -9   0   44.20   13.80
   1  -9   0   65.39    9.80
   1  -9   0   62.59   11.50
   1  -9   0   54.39   20.20
   1  -9   0   60.49    8.20
   1  -9   0   78.19   13.80
  -1   9   0   55.09    9.10
  -1   9   0   64.99   11.80
  -1   9   0   48.50    7.90
  -1   9   0   63.79   11.10
   0  -9   0   25.90   10.30
   0  -9   0   24.00    5.20
   0  -9   0   33.20    9.90
   0  -9   0   29.60   20.80
   0  -9   0   22.60    7.50
   0  -9   0   18.70    6.90
   0  -9   0   28.20    6.80
   0  -9   0   12.90   10.50
   0   9   0   26.90    6.70
   0   9   0   35.10    9.90
   0   9   0   17.70    6.40
   0   9   0   24.60    5.50
  -1  -9   0  177.78   18.40
  -1  -9   0  148.99   18.80
  -1  -9   0  146.49   43.40
  -1  -9   0  172.78   18.30
  -1  -9   0  187.48   16.30
  -1  -9   0  191.48   22.00
  -1  -9   0  191.48   22.80
   1   9   0  179.68   18.20
   1   9   0  166.68   18.50
   1   9   0  183.28   20.70
   1   9   0  152.68   16.60
  -2  -9   0  151.78   23.30
  -2  -9   0  173.78   19.90
  -2  -9   0  158.18   19.80
  -2  -9   0  201.98   24.10
  -2  -9   0  172.38   18.60
  -2  -9   0  181.88   17.90
  -2  -9   0  169.38   15.60
  -2  -9   0  194.88   22.50
   2   9   0  155.88   17.50
   2   9   0  165.78   18.60
   2   9   0  181.38   19.90
   2   9   0  141.19   16.10
  -3  -9   0   -1.30    9.30
  -3  -9   0   -0.50    4.40
  -3  -9   0   -6.10    6.40
   3   9   0    2.10    6.50
   3   9   0    5.50    3.50
   3   9   0    0.80    7.20
   3   9   0   -5.70    4.60
   3   9   0    3.90    5.10
   3   9   0    2.70    4.70
   1 -10   0  145.89   16.70
   1 -10   0  126.59   21.60
   1 -10   0  139.79   14.90
   1 -10   0  154.78   18.10
  -1  10   0  167.88   17.90
  -1  10   0  147.39   15.30
   0 -10   0    2.20    4.50
   0 -10   0    4.50    7.70
  -1 -10   1   -0.70    7.10
  -1 -10   1   -2.60    4.00
   0  10  -1   14.20    8.80
   0  10  -1   12.40    7.50
   0  10  -1    8.80    5.80
   0 -10   1   26.20    7.30
   0 -10   1   12.20    4.10
   0 -10   1    9.70    7.50
   0 -10   1   11.20    5.40
   0 -10   1   11.40    7.90
   0 -10   1   32.10   13.80
   0 -10   1    4.20   33.00
  -1  10  -1   -0.40    4.70
  -1  10  -1    1.40    3.50
  -1  10  -1    4.00    6.90
  -1  10  -1    5.50    5.00
   1 -10   1   -8.20   10.20
   1 -10   1    1.90    3.20
   1 -10   1    3.20    6.60
   1 -10   1    5.10   10.30
   1 -10   1   -1.00   26.90
   1 -10   1   -0.60    3.70
   1 -10   1   -1.10    4.00
   1 -10   1    0.10    6.30
   2 -10   1   48.50   20.40
   2 -10   1  101.79   45.70
   3   9  -1  297.07   26.00
   3   9  -1  241.78   25.50
   3   9  -1  328.57   29.40
   3   9  -1  268.47   28.00
   3   9  -1  323.97   30.00
   3   9  -1  307.97   27.20
  -3  -9   1  250.77   29.30
  -3  -9   1  313.37   28.00
  -3  -9   1  296.47   30.10
  -3  -9   1  308.27   31.60
  -3  -9   1  263.27   27.00
  -3  -9   1  291.37   32.70
  -3  -9   1  322.37   26.40
   2   9  -1    3.10    6.80
   2   9  -1    7.80    4.10
   2   9  -1   12.80    5.60
   2   9  -1   17.00    6.20
  -2  -9   1    9.10    6.70
  -2  -9   1    5.80    7.90
  -2  -9   1    4.30    5.00
  -2  -9   1    5.80    4.70
  -2  -9   1    0.90    8.90
  -2  -9   1    4.30    3.20
  -2  -9   1    9.70    8.10
   1   9  -1   21.00    5.20
   1   9  -1   37.30    7.50
   1   9  -1   37.20   10.10
   1   9  -1   27.20    7.30
  -1  -9   1   32.80    5.70
  -1  -9   1   34.00    7.80
  -1  -9   1   26.00   10.60
  -1  -9   1   34.50   10.10
  -1  -9   1   47.50   21.40
  -1  -9   1   17.00   10.70
  -1  -9   1   25.30    8.30
  -1  -9   1   30.70    7.30
   0   9  -1  306.07   31.10
   0   9  -1  362.56   33.60
   0   9  -1  355.16   30.70
   0   9  -1  298.07   29.10
   0  -9   1  314.07   42.70
   0  -9   1  372.26   31.80
   0  -9   1  372.16   29.10
   0  -9   1  296.57   32.10
   0  -9   1  376.26   33.80
   0  -9   1  344.37   35.40
   0  -9   1  392.06   31.00
  -1   9  -1  205.98   19.10
  -1   9  -1  157.58   17.20
  -1   9  -1  216.48   21.90
  -1   9  -1  168.08   18.90
   1  -9   1  177.88   20.00
   1  -9   1  249.08   31.50
   1  -9   1  200.58   17.70
   1  -9   1  220.28   22.20
   1  -9   1  190.78   18.60
   1  -9   1  146.19   21.40
   1  -9   1  190.78   23.40
  -2   9  -1  246.38   24.00
  -2   9  -1  229.88   21.20
  -2   9  -1  182.38   19.60
  -2   9  -1  196.78   21.20
   2  -9   1  245.38   20.60
   2  -9   1  234.28   24.00
   2  -9   1  248.38   34.60
   2  -9   1  242.18   23.60
   2  -9   1  178.78   22.70
   2  -9   1  203.18   26.10
   2  -9   1  263.77   21.50
  -3   9  -1  298.97   26.70
  -3   9  -1  284.27   27.20
  -3   9  -1  313.97   25.80
  -3   9  -1  307.17   28.80
   3  -9   1  332.57   29.70
   3  -9   1  301.27   26.50
   3  -9   1  289.57   29.30
   3  -9   1  313.67   26.70
   3  -9   1  234.08   31.10
  -4   9  -1   35.60    7.20
  -4   9  -1   41.20    8.00
  -4   9  -1   47.50    9.80
  -4   9  -1   43.60    7.30
  -4   9  -1   32.40    9.60
  -4   9  -1   28.10    8.80
   4  -9   1   38.00    9.20
   4  -9   1   15.40   12.00
   4  -9   1   47.50   10.50
   4  -9   1   52.39    8.20
   4  -9   1   43.40    7.00
   4   8  -1   95.09   12.20
   4   8  -1  142.09   16.00
   4   8  -1   91.99   11.30
   4   8  -1  120.99   12.70
   4   8  -1   73.29   13.80
   4   8  -1  113.59   13.70
  -4  -8   1   90.89   20.70
  -4  -8   1   93.19   16.50
  -4  -8   1   83.39   16.50
  -4  -8   1   96.29   13.60
  -4  -8   1  108.19   19.90
  -4  -8   1   86.79   15.10
   3   8  -1   13.60    5.80
   3   8  -1   10.60    7.30
   3   8  -1   11.20    5.80
   3   8  -1   17.80    8.00
   3   8  -1   18.70    5.80
   3   8  -1   24.10    5.30
  -3  -8   1   14.20    9.40
  -3  -8   1   17.30    5.90
  -3  -8   1   14.40    4.90
  -3  -8   1   15.20    8.10
  -3  -8   1   13.70    8.10
  -3  -8   1   14.70    5.90
  -3  -8   1   16.10    6.90
   2   8  -1   -1.00    2.60
   2   8  -1    6.40    4.50
   2   8  -1    3.10    4.10
   2   8  -1    4.60    5.90
  -2  -8   1    1.80    5.70
  -2  -8   1    0.00    3.40
  -2  -8   1    6.00    4.30
  -2  -8   1   11.20   14.10
  -2  -8   1    1.50    3.70
  -2  -8   1   -1.30    6.60
  -2  -8   1    3.80    7.30
  -2  -8   1    2.80    2.70
  -2  -8   1    0.40    6.00
  -2  -8   1   -0.60    4.20
   1   8  -1   76.69   10.40
   1   8  -1   88.09   11.90
   1   8  -1   86.09   12.20
   1   8  -1  113.29   15.00
  -1  -8   1   98.89   11.60
  -1  -8   1  120.69   10.40
  -1  -8   1   77.99   12.90
  -1  -8   1  111.99   12.30
  -1  -8   1  113.69   14.70
  -1  -8   1  119.19   16.70
   0   8  -1   -3.00    2.20
   0   8  -1    0.10    3.30
   0   8  -1    3.00    4.30
   0   8  -1    2.10    6.10
   0  -8   1    0.50    3.10
   0  -8   1   -2.70    5.00
   0  -8   1   -0.10    4.70
   0  -8   1    1.00    6.50
   0  -8   1   -1.20    2.00
   0  -8   1    0.20   11.20
   0  -8   1    1.50    5.50
  -1   8  -1   50.29    8.80
  -1   8  -1   50.09    8.10
  -1   8  -1   51.59   10.60
  -1   8  -1   45.40    6.60
   1  -8   1   43.90    8.40
   1  -8   1   40.30    6.40
   1  -8   1   21.90   14.10
   1  -8   1   37.70    8.90
   1  -8   1   37.90   11.10
   1  -8   1   25.90    8.30
   1  -8   1   43.00    7.20
   1  -8   1   44.70    9.30
  -2   8  -1   -0.20    2.20
  -2   8  -1    4.20    4.20
  -2   8  -1    2.50    3.40
  -2   8  -1    4.50    5.80
   2  -8   1    0.50    3.90
   2  -8   1    2.30    4.70
   2  -8   1    8.40    8.30
   2  -8   1    2.90   11.70
   2  -8   1   11.90    7.20
   2  -8   1    0.10    3.10
   2  -8   1    3.40    2.80
   2  -8   1    4.20    5.10
  -3   8  -1  187.78   19.20
  -3   8  -1  233.38   21.80
  -3   8  -1  241.18   19.50
  -3   8  -1  192.08   17.70
   3  -8   1  198.88   18.80
   3  -8   1  228.08   25.00
   3  -8   1  187.48   20.70
   3  -8   1  213.48   21.40
   3  -8   1  181.08   18.40
   3  -8   1  204.98   21.40
  -4   8  -1   29.60    8.40
  -4   8  -1   42.20    9.80
  -4   8  -1   51.89    7.80
  -4   8  -1   42.00    7.90
  -4   8  -1   51.99    8.30
  -4   8  -1   43.30    6.30
   4  -8   1   46.50    7.30
   4  -8   1   57.39    7.50
   4  -8   1   43.90    9.10
   4  -8   1   49.60   10.10
   4  -8   1   19.30   11.20
  -5   8  -1  123.79   16.10
  -5   8  -1  126.79   14.80
  -5   8  -1  151.38   13.90
  -5   8  -1  124.99   14.20
  -5   8  -1  137.19   12.60
   5  -8   1  191.08   25.90
   5  -8   1  133.99   18.70
   5   7  -1   93.89   11.30
   5   7  -1  100.89   12.70
   5   7  -1   70.89   10.30
   5   7  -1   85.39   14.80
   5   7  -1  100.59   11.60
   5   7  -1  105.29   13.60
  -5  -7   1   76.29   17.30
  -5  -7   1   64.69   14.40
  -5  -7   1  107.29   18.80
  -5  -7   1   91.19   12.70
   4   7  -1   12.80    6.50
   4   7  -1    7.30    3.50
   4   7  -1   10.40    4.70
   4   7  -1   12.90    5.00
   4   7  -1   10.80    5.00
   4   7  -1    6.60    6.00
  -4  -7   1    9.60    5.20
  -4  -7   1   11.80    6.40
  -4  -7   1   14.50    5.80
  -4  -7   1    7.70    7.10
  -4  -7   1    7.90    7.30
  -4  -7   1    2.10    7.00
   3   7  -1   15.50    6.70
   3   7  -1   16.60    6.00
   3   7  -1   11.60    6.70
   3   7  -1   16.00    5.40
   3   7  -1   20.70    4.70
   3   7  -1   19.50    5.10
  -3  -7   1   14.70    5.70
  -3  -7   1   13.70    5.00
  -3  -7   1   17.90    8.80
  -3  -7   1   22.40    8.80
  -3  -7   1   24.00    5.10
  -3  -7   1   14.40    7.50
  -3  -7   1   21.10    6.90
   2   7  -1  192.68   18.90
   2   7  -1  171.08   17.60
   2   7  -1  204.18   19.10
   2   7  -1  174.58   16.90
   2   7  -1  187.28   19.80
  -2  -7   1  185.08   17.30
  -2  -7   1  177.28   15.80
  -2  -7   1  184.28   19.90
  -2  -7   1  191.88   27.30
  -2  -7   1  209.28   22.50
  -2  -7   1  179.78   17.50
  -2  -7   1  195.18   19.50
   1   7  -1  701.13   57.79
   1   7  -1  690.73   58.89
   1   7  -1  708.13   56.19
   1   7  -1  684.23   56.79
  -1  -7   1  730.53   58.39
  -1  -7   1  714.03   58.89
  -1  -7   1  724.73   66.19
  -1  -7   1  693.63   56.79
  -1  -7   1  694.03   58.49
  -1  -7   1  711.33   55.19
  -1  -7   1  690.23   60.49
  -1  -7   1  719.13   56.69
   0   7  -1    9.60    5.40
   0   7  -1   11.40    3.40
   0   7  -1    8.70    3.80
   0   7  -1   14.40    4.90
   0  -7   1    9.80    4.20
   0  -7   1    6.40   10.10
   0  -7   1   11.70    5.50
   0  -7   1    7.60    3.60
   0  -7   1   13.20    5.70
   0  -7   1    7.20    6.70
   0  -7   1    6.50    2.80
  -1   7  -1  590.94   48.80
  -1   7  -1  605.94   49.99
  -1   7  -1  590.44   48.20
  -1   7  -1  591.54   50.89
   1  -7   1  598.84   50.09
   1  -7   1  609.54   48.20
   1  -7   1  611.04   50.19
   1  -7   1  561.24   56.59
   1  -7   1  638.24   52.99
   1  -7   1  587.14   50.29
   1  -7   1  597.74   47.60
   1  -7   1  609.14   49.60
  -2   7  -1    4.00    5.30
  -2   7  -1    4.60    3.70
  -2   7  -1    0.90    2.10
  -2   7  -1    3.10    3.00
   2  -7   1    4.80    6.80
   2  -7   1   -0.30    3.00
   2  -7   1    3.60    4.30
   2  -7   1   -6.10    4.00
   2  -7   1   -4.10    8.60
   2  -7   1   -0.60    5.60
   2  -7   1    7.60    6.70
   2  -7   1    4.90    6.10
  -3   7  -1  138.49   13.30
  -3   7  -1  128.49   14.30
  -3   7  -1  179.48   15.10
  -3   7  -1  164.08   16.90
   3  -7   1  146.99   14.30
   3  -7   1  162.48   19.30
   3  -7   1  138.09   16.40
   3  -7   1  153.18   16.50
   3  -7   1  148.79   14.00
  -4   7  -1    5.00    5.00
  -4   7  -1    2.40    2.10
  -4   7  -1    3.50    3.40
  -4   7  -1   -1.90    4.80
  -4   7  -1   -5.80    3.70
   4  -7   1   -1.40    6.80
   4  -7   1    2.40    2.70
   4  -7   1    3.70    3.00
   4  -7   1    6.00    4.70
   4  -7   1   -0.30    3.80
  -5   7  -1   49.80    8.00
  -5   7  -1   63.59   10.50
   5  -7   1   58.59    7.80
   5  -7   1   67.19   11.70
  -6   7  -1    1.60    4.10
  -6   7  -1   -0.80    5.30
   6  -7   1    4.70    5.70
   6  -7   1    3.70    3.80
   6   6  -1   10.70    4.80
   6   6  -1    1.90    5.00
   6   6  -1   -1.00    2.60
   6   6  -1   -0.60    3.70
   6   6  -1    0.10    6.00
   6   6  -1    7.40    3.70
  -6  -6   1   11.70    7.80
  -6  -6   1   -0.60    6.80
  -6  -6   1   -0.30    7.00
  -6  -6   1    2.80    7.90
  -6  -6   1    0.50    4.70
  -6  -6   1    6.10    5.90
   5   6  -1   66.39    8.80
   5   6  -1   53.89    8.70
   5   6  -1   65.69   11.70
   5   6  -1   40.90   10.40
   5   6  -1   53.69    8.10
   5   6  -1   84.09   11.30
  -5  -6   1   70.59   10.40
  -5  -6   1   49.99   12.10
  -5  -6   1   57.89   10.80
  -5  -6   1   50.99   12.00
  -5  -6   1   42.30   11.60
  -5  -6   1   52.99   10.30
   4   6  -1   89.49   10.30
   4   6  -1   78.99   13.60
   4   6  -1   82.19   10.60
   4   6  -1  101.09   13.10
   4   6  -1   97.39   11.10
   4   6  -1   95.99   12.20
  -4  -6   1  107.99   13.10
  -4  -6   1  152.18   18.90
  -4  -6   1   99.89   14.70
  -4  -6   1   75.59   11.20
  -4  -6   1  130.39   13.70
  -4  -6   1   81.69   14.70
   3   6  -1  152.88   15.30
   3   6  -1  149.29   14.70
   3   6  -1  161.08   16.40
   3   6  -1  173.38   17.50
   3   6  -1  164.98   16.80
   3   6  -1  154.58   14.60
  -3  -6   1  155.28   15.30
  -3  -6   1  145.19   15.20
  -3  -6   1  162.18   17.70
  -3  -6   1  138.59   17.40
   2   6  -1   53.59    7.20
   2   6  -1   69.29    9.30
   2   6  -1   63.59    9.50
   2   6  -1   48.40    6.90
   2   6  -1   44.30    9.40
   2   6  -1   52.49    7.80
  -2  -6   1   96.69   18.60
  -2  -6   1   44.70    7.40
  -2  -6   1   45.60    9.40
  -2  -6   1   49.20    8.90
  -2  -6   1   55.79    7.40
  -2  -6   1   58.39    7.10
  -2  -6   1   51.49    5.80
  -2  -6   1   59.49   10.00
  -2  -6   1   69.39   12.90
   1   6  -1   48.40    8.90
   1   6  -1   35.30    6.50
   1   6  -1   44.30    5.90
   1   6  -1   38.50    5.90
   1   6  -1   52.99    8.30
   1   6  -1   47.80    7.90
  -1  -6   1   43.60    6.50
  -1  -6   1   36.00    8.10
  -1  -6   1   40.80    5.20
  -1  -6   1   42.70    7.80
  -1  -6   1   55.09    9.10
  -1  -6   1   49.60    6.70
  -1  -6   1   32.20    9.00
  -1  -6   1   54.29   15.30
   0   6  -1  137.39   16.10
   0   6  -1  150.68   15.30
   0   6  -1  160.18   14.10
   0   6  -1  142.59   14.70
   0  -6   1  150.28   16.50
   0  -6   1  166.58   16.40
   0  -6   1  149.88   15.70
   0  -6   1  153.78   14.40
   0  -6   1  157.98   13.70
   0  -6   1  162.48   15.30
   0  -6   1  174.58   22.40
   0  -6   1  173.08   18.30
  -1   6  -1  141.89   15.50
  -1   6  -1  122.99   13.70
  -1   6  -1  146.39   14.40
  -1   6  -1  148.59   13.20
   1  -6   1  150.18   13.60
   1  -6   1  152.08   15.70
   1  -6   1  135.29   15.70
   1  -6   1  143.79   13.20
   1  -6   1  151.38   15.20
   1  -6   1  162.78   21.30
   1  -6   1  171.68   19.00
   1  -6   1  150.38   15.00
  -2   6  -1    1.70    2.00
  -2   6  -1    3.10    2.90
  -2   6  -1   -0.20    3.70
  -2   6  -1    5.30    3.10
   2  -6   1    4.60    5.70
   2  -6   1    1.90    8.60
   2  -6   1   -1.00    3.60
   2  -6   1    3.70    4.80
  -3   6  -1   10.80    3.40
  -3   6  -1    4.40    3.60
  -3   6  -1    6.70    2.40
   3  -6   1    4.70    4.60
   3  -6   1    2.90    6.10
  -4   6  -1   91.59    8.70
  -4   6  -1   71.39    8.70
  -4   6  -1   63.59    7.00
   4  -6   1   75.19   10.60
   4  -6   1   50.69    9.60
   4  -6   1   73.19    8.70
   4  -6   1   67.49    7.60
  -5   6  -1    2.10    3.90
  -5   6  -1   -6.40    5.10
  -5   6  -1   -4.60    3.90
   5  -6   1   -0.80    2.70
   5  -6   1    1.00    3.80
  -6   6  -1   14.80    6.00
   6  -6   1   18.10    4.80
   6  -6   1   15.20    6.90
  -7   6  -1   64.79   10.40
   7   5  -1    7.10    7.40
   7   5  -1    9.30    3.70
   7   5  -1   14.20    5.60
   7   5  -1    8.40    3.70
   7   5  -1   12.50    5.00
   7   5  -1   12.70    5.30
  -7  -5   1   15.10    7.10
  -7  -5   1   22.00    9.90
  -7  -5   1   10.20    6.00
   6   5  -1   -0.40    2.20
   6   5  -1    6.20    3.70
   6   5  -1    0.60    4.00
   6   5  -1   -3.20    2.70
   6   5  -1    7.30    6.00
   6   5  -1    0.70    2.70
  -6  -5   1   -4.70    5.20
  -6  -5   1    0.70    5.80
  -6  -5   1   -1.90    3.90
  -6  -5   1   -1.50    5.10
   5   5  -1   22.80    4.80
   5   5  -1   25.00    7.20
   5   5  -1   19.40    5.80
   5   5  -1   36.60    7.60
   5   5  -1   21.90    5.10
   5   5  -1   24.70    5.70
  -5  -5   1   28.90    9.20
  -5  -5   1   30.20    8.90
  -5  -5   1   28.40    9.30
  -5  -5   1   31.50    7.10
  -5  -5   1   30.00    6.70
  -5  -5   1   27.60    7.20
   4   5  -1   10.10    4.00
   4   5  -1   16.20    5.90
   4   5  -1    9.20    3.40
   4   5  -1   17.40    5.20
   4   5  -1   10.30    4.60
   4   5  -1    9.00    5.00
  -4  -5   1   24.90    7.90
  -4  -5   1   14.00    4.90
  -4  -5   1   10.80    4.50
  -4  -5   1    9.40    6.20
  -4  -5   1   19.30    5.00
  -4  -5   1   17.40    6.60
   3   5  -1  690.83   57.49
   3   5  -1  698.83   56.19
   3   5  -1  683.73   56.09
   3   5  -1  719.03   56.69
   3   5  -1  718.93   58.09
   3   5  -1  834.52   56.19
   3   5  -1  735.93   58.39
  -3  -5   1  650.53   57.99
  -3  -5   1  764.32   57.79
  -3  -5   1  684.13   56.69
  -3  -5   1  669.03   56.39
  -3  -5   1  703.53   59.49
  -3  -5   1  709.23   58.79
   2   5  -1  657.83   51.59
   2   5  -1  682.03   51.49
   2   5  -1  633.14   52.09
   2   5  -1  652.63   53.79
   2   5  -1  641.24   52.89
   2   5  -1  637.94   52.89
  -2  -5   1  650.73   58.69
  -2  -5   1  662.63   51.99
  -2  -5   1  665.63   53.59
  -2  -5   1  680.03   54.99
  -2  -5   1  694.43   53.09
  -2  -5   1  628.44   51.79
  -2  -5   1  634.44   51.39
  -2  -5   1  680.03   53.59
  -2  -5   1  636.94   50.49
  -2  -5   1  644.54   53.49
   1   5  -1  364.36   31.10
   1   5  -1  364.66   30.40
   1   5  -1  401.86   32.90
   1   5  -1  357.96   31.50
  -1  -5   1  395.16   33.70
  -1  -5   1  372.26   32.20
  -1  -5   1  386.16   30.80
  -1  -5   1  378.16   30.90
  -1  -5   1  368.96   32.20
  -1  -5   1  380.06   37.60
  -1  -5   1  369.56   31.70
  -1  -5   1  387.46   31.90
  -1  -5   1  389.96   29.80
   0   5  -1  286.07   22.10
   0   5  -1  249.58   25.80
   0   5  -1  265.17   23.10
   0   5  -1  235.78   23.50
   0  -5   1  269.77   23.80
   0  -5   1  279.07   25.30
   0  -5   1  264.47   23.40
   0  -5   1  275.27   28.70
  -1   5  -1  334.17   29.30
  -1   5  -1  337.77   30.60
  -1   5  -1  350.06   29.70
  -1   5  -1  371.76   28.80
   1  -5   1  350.06   30.50
   1  -5   1  376.46   30.40
   1  -5   1  357.36   35.10
   1  -5   1  392.06   32.30
  -2   5  -1  109.29   10.70
  -2   5  -1  106.89    9.70
  -2   5  -1  103.79   11.80
  -2   5  -1  101.19    9.80
  -2   5  -1   95.29   10.30
   2  -5   1  117.99   11.90
   2  -5   1  125.29   13.90
   2  -5   1  105.79   10.00
   2  -5   1  106.79   11.10
  -3   5  -1  439.36   39.90
  -3   5  -1  538.55   38.70
  -3   5  -1  450.25   38.80
  -3   5  -1  512.45   38.40
  -3   5  -1  480.15   38.20
  -3   5  -1  485.25   39.10
  -3   5  -1  478.75   39.20
   3  -5   1  483.05   38.50
   3  -5   1  526.45   42.40
   3  -5   1  488.05   40.10
  -4   5  -1  406.56   33.60
  -4   5  -1  421.66   32.50
  -4   5  -1  407.76   32.80
   4  -5   1  386.36   34.10
  -5   5  -1  232.18   19.80
  -5   5  -1  210.78   21.00
  -5   5  -1  237.78   20.20
  -6   5  -1  164.48   16.10
  -6   5  -1  175.28   16.80
   6  -5   1  187.68   18.70
   6  -5   1  173.28   16.20
  -7   5  -1   40.90    8.70
   7  -5   1   51.59    7.50
   7  -5   1   58.59   11.10
   7   4  -1   19.20    4.40
   7   4  -1   27.60    4.70
   7   4  -1   33.00    6.50
   7   4  -1   36.20    9.10
  -7  -4   1   44.00    8.50
   6   4  -1  404.16   33.50
   6   4  -1  393.16   36.70
   6   4  -1  390.76   33.60
   6   4  -1  384.06   34.90
   6   4  -1  398.66   34.40
   6   4  -1  383.86   34.90
  -6  -4   1  444.36   35.50
  -6  -4   1  409.56   36.10
  -6  -4   1  482.95   38.20
  -6  -4   1  370.76   38.50
  -6  -4   1  484.85   35.40
  -6  -4   1  411.46   37.20
   5   4  -1  199.58   19.10
   5   4  -1  202.18   19.50
   5   4  -1  192.18   18.40
   5   4  -1  206.08   17.80
   5   4  -1  195.58   20.40
   5   4  -1  217.28   18.20
  -5  -4   1  212.68   19.40
  -5  -4   1  197.18   19.60
  -5  -4   1  206.58   21.00
  -5  -4   1  216.98   22.30
   4   4  -1  547.65   44.20
   4   4  -1  543.85   46.30
   4   4  -1  599.64   44.70
   4   4  -1  657.53   45.90
   4   4  -1  601.74   46.20
   4   4  -1  554.54   45.50
   4   4  -1  561.64   44.60
  -4  -4   1  567.64   45.40
  -4  -4   1  516.85   44.40
  -4  -4   1  515.85   45.00
  -4  -4   1  528.35   46.90
  -4  -4   1  538.45   47.40
  -4  -4   1  519.95   46.00
   3   4  -1    0.30    2.50
   3   4  -1    3.50    2.90
   3   4  -1    4.00    2.80
   3   4  -1    5.80    3.60
   3   4  -1    5.10    3.80
   3   4  -1    2.30    1.90
   3   4  -1    0.70    2.40
   3   4  -1    2.30    3.40
  -3  -4   1    5.60    4.00
  -3  -4   1    2.90    2.80
  -3  -4   1    1.10    2.50
  -3  -4   1    0.60    3.40
  -3  -4   1    2.40    4.10
  -3  -4   1    5.00    2.70
   2   4  -1  794.22   70.59
   2   4  -1  833.72   65.09
   2   4  -1  852.81   65.49
   2   4  -1  856.01   65.69
   2   4  -1  866.11   66.49
   2   4  -1  817.12   66.99
   2   4  -1  855.71   66.99
   2   4  -1  797.42   64.79
  -2  -4   1  829.12   64.79
  -2  -4   1  860.31   66.99
  -2  -4   1  843.12   65.39
  -2  -4   1  833.42   65.29
  -2  -4   1  788.42   66.49
  -2  -4   1  883.91   66.29
  -2  -4   1  873.41   67.79
   1   4  -1   10.10    2.60
   1   4  -1    5.30    4.00
   1   4  -1    5.90    2.80
   1   4  -1   10.10    4.00
   1   4  -1    7.40    3.30
   1   4  -1    7.50    3.00
  -1  -4   1   11.70    3.50
  -1  -4   1    8.10    5.00
  -1  -4   1    9.20    9.70
  -1  -4   1    6.20    5.00
  -1  -4   1   10.90    3.90
  -1  -4   1    6.00    2.80
  -1  -4   1    6.10    3.80
   0   4  -1    2.80    2.70
   0   4  -1    1.80    1.70
   0   4  -1    2.70    2.60
   0   4  -1    0.20    3.60
   0  -4   1    2.90    2.30
   0  -4   1   -1.50    4.00
   0  -4   1    0.30    4.30
   0  -4   1    0.20    7.60
   0  -4   1    2.90    3.00
   0  -4   1    1.40    3.30
  -1   4  -1  338.17   28.00
  -1   4  -1  352.26   27.20
  -1   4  -1  275.37   28.60
  -1   4  -1  324.37   27.80
   1  -4   1  344.57   27.30
   1  -4   1  395.96   28.80
   1  -4   1  344.67   28.20
   1  -4   1  349.77   28.90
   1  -4   1  326.47   32.70
   1  -4   1  351.96   30.00
  -2   4  -1    9.40    2.90
  -2   4  -1   13.70    3.40
  -2   4  -1   10.10    2.20
   2  -4   1   11.20    2.40
   2  -4   1    7.80    3.80
   2  -4   1   10.80    5.30
   2  -4   1   12.90    3.40
  -3   4  -1  307.47   24.50
  -3   4  -1  308.37   25.60
  -3   4  -1  281.87   25.10
  -3   4  -1  320.87   25.10
  -3   4  -1  316.57   24.90
   3  -4   1  326.67   26.30
   3  -4   1  316.47   24.80
  -4   4  -1   57.59    8.20
  -4   4  -1   50.89    6.80
  -4   4  -1   52.49    7.10
  -6   4  -1   50.09    8.00
   6  -4   1   63.59   10.40
   6  -4   1   50.69    7.10
  -7   4  -1   87.19   11.40
   7  -4   1   94.59   10.40
   7  -4   1  111.69   12.80
   7   3  -1   24.30    8.00
   7   3  -1   37.50    6.90
   6   3  -1   -0.80    3.10
   6   3  -1    0.40    2.20
   6   3  -1    2.30    2.00
   6   3  -1   -3.00    3.50
  -6  -3   1   -0.40    4.80
  -6  -3   1    1.50    5.40
   5   3  -1  439.76   34.30
   5   3  -1  428.36   34.10
   5   3  -1  410.96   35.10
   5   3  -1  422.46   33.90
   5   3  -1  420.26   36.80
   5   3  -1  425.76   35.40
   5   3  -1  429.96   34.90
  -5  -3   1  433.36   36.20
  -5  -3   1  439.76   35.20
  -5  -3   1  434.86   39.00
  -5  -3   1  408.96   34.70
   4   3  -1  168.08   15.50
   4   3  -1  156.78   16.00
   4   3  -1  163.98   14.30
   4   3  -1  145.09   14.80
   4   3  -1  150.18   14.50
   4   3  -1  193.38   15.20
   4   3  -1  183.48   14.50
   4   3  -1  151.08   13.80
  -4  -3   1  157.58   16.30
  -4  -3   1  150.28   14.90
  -4  -3   1  172.48   15.00
  -4  -3   1  149.19   16.90
   3   3  -1   86.89    9.80
   3   3  -1   77.29    7.80
   3   3  -1   83.39    9.70
   3   3  -1   88.79    8.50
   3   3  -1   89.49    8.40
   3   3  -1   75.29    8.70
   3   3  -1   73.89    8.40
   3   3  -1   75.99    8.00
  -3  -3   1   82.19   10.20
  -3  -3   1   68.39    9.40
  -3  -3   1   78.89    8.10
  -3  -3   1   77.19    8.50
  -3  -3   1   85.99    9.00
  -3  -3   1   84.29   10.40
   2   3  -1 1443.26  106.09
   2   3  -1 1360.76  106.89
   2   3  -1 1355.36  106.49
   2   3  -1 1398.36  107.09
   2   3  -1 1418.16  105.69
   2   3  -1 1251.97  105.69
   2   3  -1 1311.97  105.49
   2   3  -1 1384.26  105.79
  -2  -3   1 1322.57  106.69
  -2  -3   1 1329.27  105.99
  -2  -3   1 1514.35  106.59
  -2  -3   1 1409.86  107.69
  -2  -3   1 1394.46  110.89
  -2  -3   1 1351.16  105.79
  -2  -3   1 1326.27  107.09
  -2  -3   1 1479.65  107.19
   1   3  -1  821.82   64.29
   1   3  -1  800.92   63.69
   1   3  -1  799.42   67.49
   1   3  -1  786.62   64.59
   1   3  -1  798.32   63.89
   1   3  -1  864.41   64.89
   1   3  -1  812.72   63.19
   1   3  -1  838.82   63.59
  -1  -3   1  809.62   64.09
  -1  -3   1  777.62   63.19
  -1  -3   1  849.12   65.19
  -1  -3   1  866.31   64.39
  -1  -3   1  831.92   63.99
  -1  -3   1  822.52   67.79
  -1  -3   1  822.32   63.29
   0   3  -1 4348.06  339.17
   0   3  -1 4663.03  337.87
   0   3  -1 4218.48  338.27
   0  -3   1 4537.95  339.57
   0  -3   1 4339.57  338.47
   0  -3   1 4400.76  341.27
   0  -3   1 4425.36  337.87
   0  -3   1 4644.94  338.67
  -1   3  -1 1097.69   86.59
  -1   3  -1 1160.18   86.69
  -1   3  -1 1189.48   86.09
  -1   3  -1  978.00   87.19
   1  -3   1 1125.89   86.69
   1  -3   1 1166.68   86.99
   1  -3   1 1108.29   87.89
   1  -3   1 1150.78   86.09
  -2   3  -1 2017.90  162.28
  -2   3  -1 2103.69  161.08
  -2   3  -1 1960.60  161.38
  -2   3  -1 2147.89  160.88
  -2   3  -1 2123.29  161.38
   2  -3   1 2195.98  161.98
   2  -3   1 2173.08  163.08
   2  -3   1 2151.08  161.58
   2  -3   1 2157.18  160.98
  -3   3  -1  410.26   31.70
  -3   3  -1  395.36   32.00
  -3   3  -1  408.16   32.30
  -4   3  -1  532.95   40.60
  -4   3  -1  504.05   40.90
  -5   3  -1   54.39    7.40
   7  -3   1    0.70    2.70
   7  -3   1   -0.20    4.10
  -8   3  -1   17.00    6.90
   8  -3   1   16.30    4.20
   8  -3   1   21.60    5.90
   8   2  -1   44.30    9.80
   8   2  -1   29.20    6.50
   7   2  -1   41.40    7.20
   7   2  -1   43.80    9.60
   5   2  -1   32.70    7.40
   5   2  -1   34.50    5.90
  -5  -2   1   33.40    8.60
  -5  -2   1   35.90    7.20
   4   2  -1   38.60    7.50
   4   2  -1   31.40    5.30
   4   2  -1   26.60    4.10
   4   2  -1   32.80    4.50
   4   2  -1   39.60    4.90
   4   2  -1   42.30    8.70
   4   2  -1   40.40    7.30
  -4  -2   1   40.50    6.50
  -4  -2   1   38.90    5.50
  -4  -2   1   46.90    8.90
  -4  -2   1   31.60    5.00
   3   2  -1   19.50    4.00
   3   2  -1   15.80    3.40
   3   2  -1   20.10    4.00
   3   2  -1   18.80    4.50
   3   2  -1   20.00    5.50
   3   2  -1   16.80    3.20
   3   2  -1   16.10    3.70
   3   2  -1   14.40    2.70
  -3  -2   1   24.20    6.00
  -3  -2   1   18.40    4.90
  -3  -2   1   18.00    3.90
  -3  -2   1   12.00    3.10
  -3  -2   1   10.90    4.30
  -3  -2   1   17.50    3.70
   2   2  -1  345.67   26.30
   2   2  -1  322.37   26.50
   2   2  -1  328.47   27.00
   2   2  -1  338.17   26.30
   2   2  -1  304.77   25.90
   2   2  -1  321.17   27.20
   2   2  -1  327.97   25.90
   2   2  -1  306.57   26.20
  -2  -2   1  344.37   27.50
  -2  -2   1  320.37   27.40
  -2  -2   1  375.56   26.60
  -2  -2   1  323.77   26.40
  -2  -2   1  321.07   25.90
  -2  -2   1  323.27   26.70
   1   2  -1   55.99    7.50
   1   2  -1   52.59    7.10
   1   2  -1   61.29    5.40
   1   2  -1   81.59   12.10
   1   2  -1   60.19    6.20
   1   2  -1   58.19    5.80
   1   2  -1   58.09    5.70
   1   2  -1   52.29    5.90
   1   2  -1   55.39    5.40
   1   2  -1   52.39    6.60
  -1  -2   1   63.49    7.60
  -1  -2   1   83.69   13.70
  -1  -2   1   58.59    5.50
  -1  -2   1   72.99    6.60
  -1  -2   1   56.29    6.70
  -1  -2   1   57.29    8.10
  -1  -2   1   55.79    5.80
  -1  -2   1   51.89    6.10
   0   2  -1  241.48   20.50
   0   2  -1  278.37   21.20
   0   2  -1  242.68   23.40
   0   2  -1  260.87   20.50
   0   2  -1  265.37   20.00
   0   2  -1  254.57   21.40
   0  -2   1  233.88   21.40
   0  -2   1  266.47   20.10
   0  -2   1  258.07   20.50
   0  -2   1  245.68   23.20
   0  -2   1  252.17   20.90
   0  -2   1  243.18   20.70
  -1   2  -1 1331.67   99.79
  -1   2  -1 1078.39  102.69
   1  -2   1 1338.67  100.59
   1  -2   1 1344.27  100.39
   1  -2   1 1373.26   99.99
   1  -2   1 1370.56  101.39
  -2   2  -1  851.21   68.39
  -2   2  -1  902.01   68.09
   2  -2   1  935.61   69.09
   2  -2   1  882.81   68.19
  -3   2  -1  420.76   32.80
  -3   2  -1  478.15   33.20
   3  -2   1  388.56   33.00
   3  -2   1  395.46   32.70
   4  -2   1  203.28   16.70
   4  -2   1  204.68   17.10
  -5   2  -1  326.07   29.90
   5  -2   1  415.06   29.90
   5  -2   1  374.86   30.20
   7  -2   1  331.97   29.00
   7  -2   1  327.07   27.20
   8  -2   1  107.89   11.90
   8  -2   1   83.99    9.70
   8   1  -1  110.39   13.50
   8   1  -1   88.59   11.00
   7   1  -1    2.70    3.10
   7   1  -1    1.20    4.10
   6   1  -1   61.79    8.20
   6   1  -1   84.69   10.40
   5   1  -1  424.56   36.00
   5   1  -1  424.96   34.40
   4   1  -1  657.83   49.10
   4   1  -1  573.44   48.20
   4   1  -1  607.84   49.10
   4   1  -1  607.44   48.70
   4   1  -1  579.44   48.90
   4   1  -1  661.53   50.59
  -4  -1   1  651.63   49.70
  -4  -1   1  675.53   51.69
   3   1  -1    3.90    2.90
   3   1  -1    7.10    3.30
   3   1  -1    6.10    3.90
   3   1  -1    6.00    3.10
   3   1  -1    1.50    2.30
   3   1  -1    5.20    2.30
  -3  -1   1    5.20    3.20
  -3  -1   1    1.70    3.70
   2   1  -1   17.40    2.40
   2   1  -1   20.70    3.00
   2   1  -1   24.20    3.70
   2   1  -1   21.70    2.80
   2   1  -1   22.90    4.70
   2   1  -1   22.80    3.70
  -2  -1   1   22.70    3.40
  -2  -1   1   19.10    3.80
  -2  -1   1   30.00    4.40
  -2  -1   1   27.00    3.70
  -2  -1   1   25.60    5.30
  -2  -1   1   17.30    2.50
   1   1  -1  131.39   10.40
   1   1  -1  122.49   11.10
   1   1  -1  122.59   10.30
   1   1  -1  121.99    9.90
   1   1  -1  120.49   11.00
   1   1  -1  125.69   10.40
   1   1  -1  114.49   10.10
   1   1  -1  119.39    9.90
  -1  -1   1  130.89   11.30
  -1  -1   1  122.09   10.50
  -1  -1   1  121.39   10.30
  -1  -1   1  131.89   10.10
  -1  -1   1  124.69   13.70
  -1  -1   1  128.59   10.50
  -1  -1   1  117.99   11.00
  -1  -1   1  122.79   11.20
   0   1  -1  110.49    8.90
   0   1  -1  118.89    9.70
   0   1  -1  111.19    9.10
   0   1  -1  120.09   11.30
   0   1  -1  113.39    9.50
   0   1  -1   98.19    9.90
   0  -1   1  109.59   11.00
   0  -1   1  106.79    9.50
   0  -1   1  110.29    9.10
   0  -1   1  116.99    9.60
   0  -1   1  116.09   10.20
   0  -1   1  112.39    8.90
  -1   1  -1  290.77   23.00
  -1   1  -1  295.77   22.80
   1  -1   1  292.17   22.80
   1  -1   1  317.07   23.60
   1  -1   1  287.07   23.00
   1  -1   1  297.47   24.30
  -2   1  -1    4.60    2.00
   2  -1   1    4.30    1.80
   2  -1   1    9.00    2.30
  -3   1  -1 1026.10   80.59
   3  -1   1 1045.40   80.99
   3  -1   1 1083.19   80.69
   4  -1   1   51.39    6.00
   4  -1   1   61.29    6.50
   5  -1   1  240.48   20.40
   5  -1   1  238.38   20.00
   7  -1   1    0.10    2.10
   7  -1   1    0.20    3.20
   8  -1   1   23.10    5.70
   6   0  -1  918.41   73.59
   5   0  -1    6.50    3.00
   5   0  -1   14.50    5.00
   5   0  -1    5.50    3.80
   5   0  -1    7.80    3.50
   5   0  -1    5.40    3.00
   5   0  -1   10.40    2.70
   4   0  -1 1964.30  145.69
   4   0  -1 1984.00  146.89
   4   0  -1 1978.50  145.59
   4   0  -1 1872.71  145.29
   4   0  -1 1800.32  144.99
   4   0  -1 1828.42  145.59
  -4   0   1 1886.51  146.29
  -4   0   1 1908.21  145.79
   3   0  -1  593.34   45.20
   3   0  -1  581.24   45.00
   3   0  -1  595.14   45.40
   3   0  -1  555.64   45.30
   3   0  -1  559.94   45.30
   3   0  -1  573.34   44.80
   3   0  -1  616.74   44.60
   3   0  -1  591.34   46.50
  -3   0   1  585.14   45.40
  -3   0   1  566.14   45.00
  -3   0   1  567.14   45.80
   2   0  -1 5266.57  404.26
  -2   0   1 5385.96  404.06
   1   0  -1    4.00    1.70
   1   0  -1    0.90    1.00
   1   0  -1    0.60    1.10
   1   0  -1    2.20    1.10
   1   0  -1    1.40    1.30
   1   0  -1    0.90    0.80
  -1   0   1    4.00    1.30
  -1   0   1    0.70    0.70
  -1   0   1    1.50    1.00
  -1   0   1    2.70    1.40
  -1   0   1    1.10    1.00
  -1   0   1   16.80    6.50
  -1   0   1    1.50    1.90
   1   0   1 3879.81  294.57
  -2   0  -1 3941.11  304.67
  -2   0  -1 4156.98  303.77
  -2   0  -1 3857.61  303.97
  -2   0  -1 4075.99  304.37
   2   0   1 4018.90  304.07
   2   0   1 3788.32  303.97
   2   0   1 4190.08  303.77
  -3   0  -1 1659.43  125.89
  -3   0  -1 1657.93  126.89
   3   0   1 1689.53  126.59
   3   0   1 1587.04  126.19
   3   0   1 1632.24  125.79
  -4   0  -1 2278.97  168.98
  -4   0  -1 2346.37  170.48
   4   0   1 2096.69  169.08
   4   0   1 2230.48  169.68
   4   0   1 2187.08  168.68
   4   0   1 2109.99  168.48
   5   0   1  602.04   47.90
   5   0   1  618.64   49.40
   8  -1  -1   33.60    6.40
   7  -1  -1  100.99   10.70
   7  -1  -1   90.39    9.00
   6  -1  -1  275.17   22.10
   6  -1  -1  264.77   23.50
   5  -1  -1  131.59   10.70
   5  -1  -1  122.69   10.20
   5  -1  -1  109.19    9.70
   5  -1  -1  102.89   10.80
  -5   1   1   83.89   11.60
  -5   1   1   99.59   12.10
  -5   1   1  103.39   10.60
  -5   1   1  104.19   11.30
   4  -1  -1   31.70    5.10
   4  -1  -1   28.90    4.00
   4  -1  -1   28.60    4.00
   4  -1  -1   38.00    4.90
   4  -1  -1   29.40    4.00
   4  -1  -1   30.60    4.90
  -4   1   1   29.60    4.90
  -4   1   1   35.00    5.20
  -4   1   1   39.30    6.80
  -4   1   1   35.50    6.10
  -4   1   1   30.80    4.70
   3  -1  -1  169.88   14.40
   3  -1  -1  178.78   15.30
   3  -1  -1  162.78   14.50
   3  -1  -1  182.88   15.00
   3  -1  -1  174.98   14.70
   3  -1  -1  184.18   14.50
   3  -1  -1  176.88   14.40
  -3   1   1  183.88   14.80
  -3   1   1  176.78   14.90
  -3   1   1  179.68   15.50
  -3   1   1  184.78   15.70
   2  -1  -1  153.98   12.50
   2  -1  -1  149.88   12.50
   2  -1  -1  147.39   12.10
   2  -1  -1  155.48   12.20
   2  -1  -1  151.18   12.90
   2  -1  -1  167.18   12.30
   2  -1  -1  150.48   12.30
  -2   1   1  149.19   12.20
  -2   1   1  142.39   12.70
  -2   1   1  147.89   12.50
  -2   1   1  150.38   12.30
  -2   1   1  148.29   12.20
   1  -1  -1  321.67   25.40
   1  -1  -1  328.57   25.80
   1  -1  -1  333.87   25.30
   1  -1  -1  310.87   25.10
   1  -1  -1  330.37   25.20
  -1   1   1  331.87   25.20
  -1   1   1  312.67   25.70
  -1   1   1  331.57   25.10
  -1   1   1  320.37   25.30
  -1   1   1  322.57   25.20
  -1   1   1  337.27   25.10
  -1   1   1  332.77   25.10
  -1   1   1  326.17   25.40
   0  -1  -1  577.74   41.50
   0  -1  -1  570.44   41.40
   0  -1  -1  547.65   41.90
   0  -1  -1  483.45   41.50
   0  -1  -1  543.85   41.10
   0  -1  -1  534.95   41.10
   0  -1  -1  550.64   41.50
   0  -1  -1  503.05   41.20
   0   1   1  572.04   41.50
   0   1   1  584.74   41.40
   0   1   1  546.35   41.10
   0   1   1  510.85   41.20
   0   1   1  468.95   41.40
   0   1   1  534.05   41.50
   0   1   1  534.45   41.10
  -1  -1  -1 2060.89  160.98
  -1  -1  -1 2189.38  160.78
  -1  -1  -1 2105.69  161.18
  -1  -1  -1 2020.50  161.58
  -1  -1  -1 2110.29  161.18
  -1  -1  -1 2174.98  160.68
   1   1   1 2091.19  160.48
   1   1   1 2174.18  161.28
   1   1   1 2082.49  160.68
   1   1   1 2106.79  160.88
   1   1   1 2138.39  160.78
   1   1   1 2044.60  161.08
   1   1   1 2182.38  160.88
  -2  -1  -1  805.92   62.29
  -2  -1  -1  767.72   62.69
  -2  -1  -1  859.71   61.79
  -2  -1  -1  813.62   61.89
   2   1   1  792.22   62.19
   2   1   1  767.82   61.69
   2   1   1  835.62   61.69
   2   1   1  762.32   62.39
   2   1   1  812.52   62.09
  -3  -1  -1  826.32   65.09
  -3  -1  -1  860.81   64.79
  -3  -1  -1  867.71   64.39
  -3  -1  -1  795.52   65.79
  -3  -1  -1  813.02   66.09
  -3  -1  -1  828.62   64.89
   3   1   1  905.01   64.19
   3   1   1  807.92   65.19
   3   1   1  848.62   64.69
   3   1   1  795.22   64.39
   3   1   1  841.12   64.39
   3   1   1  808.62   65.49
  -4  -1  -1  580.54   48.40
  -4  -1  -1  553.54   49.60
  -4  -1  -1  601.34   47.60
  -4  -1  -1  577.74   48.20
   4   1   1  627.54   50.59
   4   1   1  587.54   47.50
   4   1   1  688.13   49.50
   4   1   1  604.54   47.30
   4   1   1  651.03   52.19
   4   1   1  666.93   48.00
  -5  -1  -1  171.78   15.40
  -5  -1  -1  158.88   17.20
   5   1   1  155.78   16.10
   5   1   1  162.58   14.60
  -6  -1  -1  305.77   28.50
  -6  -1  -1  310.27   26.00
   6   1   1  295.87   26.70
   6   1   1  269.97   24.60
  -7  -1  -1   91.19   11.50
  -7  -1  -1   91.99   15.20
   7   1   1   57.19   10.50
   7   1   1   49.10    7.90
   8   1   1  108.49   12.50
   8   1   1  134.79   15.30
   8  -2  -1  397.46   32.50
   8  -2  -1  396.56   34.50
   7  -2  -1   39.20    5.80
   7  -2  -1   43.30    7.90
   6  -2  -1  552.64   42.70
   6  -2  -1  533.15   44.30
  -6   2   1  547.05   44.40
  -6   2   1  523.25   42.90
   5  -2  -1   53.49    5.90
   5  -2  -1   45.00    5.80
   5  -2  -1   64.49    6.90
   5  -2  -1   61.89    6.70
   5  -2  -1   60.29    7.30
   5  -2  -1   50.89    8.00
   5  -2  -1   55.19    6.20
  -5   2   1   51.19    7.10
  -5   2   1   54.19    8.70
  -5   2   1   50.79    7.20
  -5   2   1   58.69    8.50
  -5   2   1   51.29    7.00
   4  -2  -1 1958.80  146.49
   4  -2  -1 1840.82  144.79
   4  -2  -1 1812.62  145.39
   4  -2  -1 1982.70  145.29
   4  -2  -1 1842.42  145.09
   4  -2  -1 1822.42  144.79
  -4   2   1 1943.41  145.29
  -4   2   1 1871.01  145.69
  -4   2   1 1948.71  145.79
  -4   2   1 1973.50  145.09
   3  -2  -1  652.33   53.39
   3  -2  -1  717.03   54.79
   3  -2  -1  671.83   53.49
   3  -2  -1  671.43   53.29
   3  -2  -1  663.73   53.19
   3  -2  -1  674.63   53.79
   3  -2  -1  744.43   53.69
  -3   2   1  677.43   53.79
  -3   2   1  720.93   53.39
  -3   2   1  699.23   53.99
  -3   2   1  697.83   53.49
  -3   2   1  725.43   53.69
   2  -2  -1 2591.44  197.08
   2  -2  -1 2627.74  196.28
   2  -2  -1 2534.75  196.08
  -2   2   1 2692.53  195.98
  -2   2   1 2518.55  196.08
  -2   2   1 2691.73  196.38
  -2   2   1 2495.05  195.78
  -2   2   1 2481.55  195.98
   1  -2  -1 8806.52  712.83
  -1   2   1 9999.00  712.63
   0  -2  -1 8682.03  617.94
   0  -2  -1 7852.71  618.34
   0   2   1 7920.91  618.24
  -1  -2  -1 1158.68   91.59
  -1  -2  -1 1204.38   91.59
  -1  -2  -1 1273.77   91.39
  -1  -2  -1 1224.58   91.09
  -1  -2  -1 1291.77   92.29
  -1  -2  -1 1120.59   92.29
   1   2   1 1225.18   92.09
   1   2   1 1135.79   91.29
   1   2   1 1138.59   91.99
   1   2   1 1241.78   91.49
   1   2   1 1167.68   91.49
   1   2   1 1166.18   92.19
   1   2   1 1204.88   91.29
   1   2   1 1162.68   90.89
  -2  -2  -1 1444.26  107.39
  -2  -2  -1 1423.36  108.49
  -2  -2  -1 1325.87  107.39
  -2  -2  -1 1440.36  108.39
  -2  -2  -1 1510.85  107.49
  -2  -2  -1 1267.97  108.39
   2   2   1 1400.26  108.19
   2   2   1 1378.66  107.89
   2   2   1 1351.56  108.09
   2   2   1 1400.76  107.19
   2   2   1 1363.46  107.29
   2   2   1 1481.65  107.29
  -3  -2  -1    6.90    2.70
  -3  -2  -1    5.40    3.10
  -3  -2  -1    4.60    3.20
  -3  -2  -1    5.00    4.10
  -3  -2  -1    6.30    5.10
  -3  -2  -1    7.30    3.80
   3   2   1    7.20    2.40
   3   2   1   10.00    4.20
   3   2   1    6.10    2.80
   3   2   1    8.60    3.80
   3   2   1    8.90    2.70
   3   2   1    7.20    3.10
  -4  -2  -1  200.08   17.20
  -4  -2  -1  196.58   18.30
  -4  -2  -1  178.48   19.40
  -4  -2  -1  185.18   19.20
  -4  -2  -1  197.08   17.90
  -4  -2  -1  187.58   17.50
   4   2   1  186.38   17.10
   4   2   1  222.78   17.70
   4   2   1  203.68   18.80
   4   2   1  207.58   16.70
   4   2   1  197.48   16.90
   4   2   1  225.78   18.30
   4   2   1  208.18   18.30
   4   2   1  203.38   17.60
  -5  -2  -1   11.40    4.40
  -5  -2  -1    9.20    4.70
  -5  -2  -1   12.30    4.20
  -5  -2  -1    9.50    5.90
   5   2   1    8.50    3.50
   5   2   1   11.20    2.90
   5   2   1    6.00    4.40
  -6  -2  -1   33.40    7.20
  -6  -2  -1   55.69   11.50
   6   2   1   39.20    8.50
   6   2   1   39.00    5.30
   6   2   1   38.40    6.50
   6   2   1   36.30    5.50
  -7  -2  -1   12.00    8.60
  -7  -2  -1   27.50    7.40
   7   2   1    9.90    6.20
   7   2   1   11.00    4.30
   8  -3  -1   99.39   10.70
   8  -3  -1  102.19   12.70
  -8   3   1  120.09   12.70
   7  -3  -1  234.48   24.20
   7  -3  -1  221.68   20.80
  -7   3   1  245.88   21.20
  -7   3   1  246.48   23.40
   6  -3  -1   67.09   10.00
   6  -3  -1   56.59    7.00
  -6   3   1   65.19    9.10
  -6   3   1   57.49    9.60
  -6   3   1   59.39    8.20
  -6   3   1   64.29   11.30
  -6   3   1   54.49    8.40
   5  -3  -1  248.98   21.30
   5  -3  -1  252.67   23.00
   5  -3  -1  249.68   20.70
   5  -3  -1  277.37   21.20
  -5   3   1  255.87   21.70
  -5   3   1  241.18   21.50
  -5   3   1  260.87   22.50
  -5   3   1  263.87   21.50
   4  -3  -1    3.80    3.10
   4  -3  -1    2.40    1.80
   4  -3  -1    3.60    2.10
   4  -3  -1    1.10    1.90
   4  -3  -1    4.40    2.90
  -4   3   1    0.70    2.50
  -4   3   1    1.10    3.30
  -4   3   1   -0.60    3.10
  -4   3   1    0.00    2.30
  -4   3   1    1.70    2.90
   3  -3  -1  896.11   67.99
   3  -3  -1  893.21   69.29
   3  -3  -1  860.21   67.79
  -3   3   1  881.51   67.79
  -3   3   1  913.21   67.69
  -3   3   1  828.02   67.39
  -3   3   1  885.31   68.39
   2  -3  -1  917.71   68.19
   2  -3  -1  848.32   69.39
   2  -3  -1  877.81   68.09
   2  -3  -1  866.51   68.49
   2  -3  -1  901.81   68.39
   2  -3  -1  895.31   68.89
   2  -3  -1  822.12   69.29
  -2   3   1  971.90   68.69
  -2   3   1  892.41   67.99
  -2   3   1  836.82   68.09
  -2   3   1  971.00   68.09
  -2   3   1  784.02   68.69
  -2   3   1  936.51   68.19
   1  -3  -1 1170.48   91.49
   1  -3  -1 1217.38   92.19
   1  -3  -1 1267.17   92.29
   1  -3  -1 1147.09   92.39
   1  -3  -1 1266.37   91.29
   1  -3  -1 1274.57   91.39
  -1   3   1 1171.68   91.09
  -1   3   1 1068.89   91.89
  -1   3   1 1135.99   91.29
  -1   3   1 1182.18   91.79
   0  -3  -1 2886.91  225.88
   0  -3  -1 3047.20  226.68
   0  -3  -1 2931.71  225.38
   0  -3  -1 2962.90  225.38
   0  -3  -1 3034.70  224.98
   0  -3  -1 2707.63  226.08
   0   3   1 3263.97  225.48
   0   3   1 3180.58  224.68
   0   3   1 2863.31  225.18
   0   3   1 2677.03  225.78
  -1  -3  -1  155.18   13.60
  -1  -3  -1  144.59   14.20
  -1  -3  -1  154.18   12.40
  -1  -3  -1  142.29   14.40
  -1  -3  -1  142.59   11.80
  -1  -3  -1  138.79   12.60
  -1  -3  -1  140.89   12.90
  -1  -3  -1  142.89   12.80
   1   3   1  148.49   13.60
   1   3   1  126.89   12.80
   1   3   1  113.49   14.40
   1   3   1  145.09   12.30
  -2  -3  -1 3401.76  253.77
  -2  -3  -1 3428.06  252.77
  -2  -3  -1 3264.27  252.57
  -2  -3  -1 3312.77  253.87
  -2  -3  -1 3229.58  252.37
  -2  -3  -1 3443.96  252.47
  -2  -3  -1 3131.39  253.77
   2   3   1 3423.96  253.47
   2   3   1 3295.07  252.37
   2   3   1 3467.65  252.47
   2   3   1 3274.17  253.27
   2   3   1 3372.86  252.17
   2   3   1 3251.67  253.37
   2   3   1 3068.49  251.77
  -3  -3  -1   92.09    9.50
  -3  -3  -1   77.79   11.20
  -3  -3  -1  100.19   11.10
  -3  -3  -1   80.79    9.60
  -3  -3  -1   82.29   10.70
  -3  -3  -1   96.39    9.70
   3   3   1   94.19    9.20
   3   3   1   96.69    9.10
   3   3   1   95.29    9.30
   3   3   1  103.09   10.90
   3   3   1   97.49   10.30
  -4  -3  -1 1414.56  103.99
  -4  -3  -1 1224.78  105.69
  -4  -3  -1 1322.17  104.09
  -4  -3  -1 1349.56  105.49
  -4  -3  -1 1308.47  103.99
  -4  -3  -1 1245.88  105.59
   4   3   1 1366.76  105.29
   4   3   1 1442.86  103.39
   4   3   1 1398.06  104.49
   4   3   1 1297.17  103.49
  -5  -3  -1   78.59   13.30
  -5  -3  -1   55.59    7.80
  -5  -3  -1   55.79    9.70
  -5  -3  -1   45.90    8.10
  -5  -3  -1   82.59   10.10
  -5  -3  -1   57.29   10.90
   5   3   1   58.59    8.90
   5   3   1   50.99    8.00
   5   3   1   49.90    9.00
   5   3   1   42.60   10.50
   5   3   1   50.49   10.60
   5   3   1   47.10    6.80
  -6  -3  -1  689.23   56.59
  -6  -3  -1  657.83   59.39
  -6  -3  -1  745.63   55.99
   6   3   1  661.83   55.39
   6   3   1  686.93   57.89
   6   3   1  696.13   54.79
   6   3   1  675.93   55.69
   6   3   1  697.83   56.39
   6   3   1  709.73   54.59
  -7  -3  -1   -2.80    6.50
  -7  -3  -1    6.10    7.70
   7   3   1   13.10    3.60
   7   3   1    7.70    4.30
   7   3   1    4.00    5.90
   7   3   1   10.00    3.40
   7  -4  -1  129.79   14.40
   7  -4  -1  108.89   11.90
  -7   4   1  113.69   12.90
  -7   4   1  130.49   13.50
  -7   4   1  147.19   17.40
   6  -4  -1  204.78   18.50
   6  -4  -1  212.08   21.10
  -6   4   1  199.68   18.20
  -6   4   1  210.98   18.50
  -6   4   1  182.78   18.30
   5  -4  -1  160.28   14.50
   5  -4  -1  164.98   16.40
  -5   4   1  155.08   14.50
  -5   4   1  173.48   15.50
  -5   4   1  143.39   15.60
  -5   4   1  159.18   14.40
   4  -4  -1   31.60    6.60
   4  -4  -1   28.40    4.80
  -4   4   1   35.00    5.50
  -4   4   1   31.10    5.00
  -4   4   1   36.70    6.60
  -4   4   1   27.90    4.40
   3  -4  -1  196.18   18.50
   3  -4  -1  210.98   16.80
   3  -4  -1  198.08   17.00
   3  -4  -1  190.68   17.40
  -3   4   1  200.68   16.90
  -3   4   1  200.18   17.60
  -3   4   1  211.38   16.40
  -3   4   1  193.38   16.60
  -3   4   1  205.48   16.80
   2  -4  -1   92.39    8.70
   2  -4  -1   89.39   10.00
   2  -4  -1   94.09    9.50
   2  -4  -1   78.09    8.40
   2  -4  -1   99.09   11.00
   2  -4  -1   89.29   10.00
   2  -4  -1   93.29    8.70
  -2   4   1   92.39    8.30
  -2   4   1   89.99    9.10
   1  -4  -1  530.35   40.70
   1  -4  -1  522.75   42.60
   1  -4  -1  522.25   40.40
   1  -4  -1  518.55   41.70
   1  -4  -1  541.35   42.00
   1  -4  -1  521.95   41.30
  -1   4   1  475.45   41.60
  -1   4   1  522.35   41.40
  -1   4   1  477.25   40.60
  -1   4   1  527.75   40.50
   0  -4  -1  928.21   71.89
   0  -4  -1  926.51   69.99
   0  -4  -1  901.61   70.99
   0  -4  -1  870.81   69.89
   0  -4  -1  921.11   70.89
   0  -4  -1  904.91   70.49
   0   4   1  975.20   70.39
   0   4   1  882.51   70.49
   0   4   1  819.22   71.39
   0   4   1  945.21   71.39
  -1  -4  -1   85.29    7.70
  -1  -4  -1   86.59   11.00
  -1  -4  -1   86.89    9.10
  -1  -4  -1   76.69   10.70
  -1  -4  -1   70.29    9.00
  -1  -4  -1   73.69    8.20
  -1  -4  -1   84.39    9.60
  -1  -4  -1   89.59    8.90
   1   4   1   79.59    9.90
   1   4   1   94.09    8.40
   1   4   1   82.59    8.70
   1   4   1   95.79    9.90
  -2  -4  -1  828.52   65.69
  -2  -4  -1  820.72   65.39
  -2  -4  -1  832.32   66.89
  -2  -4  -1  794.42   67.19
  -2  -4  -1  815.42   65.29
  -2  -4  -1  842.02   64.49
  -2  -4  -1  879.71   66.09
  -2  -4  -1  848.12   67.59
   2   4   1  849.32   65.09
   2   4   1  829.22   66.69
   2   4   1  831.72   65.49
   2   4   1  882.21   66.69
  -3  -4  -1    2.00    2.80
  -3  -4  -1    0.60    2.70
  -3  -4  -1   -0.60    4.20
  -3  -4  -1    0.30    2.90
  -3  -4  -1    1.10    3.70
  -3  -4  -1    0.70    3.60
   3   4   1    2.20    3.00
   3   4   1   -3.00    2.40
   3   4   1   -0.60    1.90
   3   4   1   -0.20    3.80
  -4  -4  -1  138.49   16.50
  -4  -4  -1  124.59   14.60
  -4  -4  -1  140.29   17.90
  -4  -4  -1  133.09   14.10
  -4  -4  -1  123.39   13.30
  -4  -4  -1  123.59   15.20
   4   4   1  144.89   12.90
   4   4   1  136.39   12.80
   4   4   1  131.09   14.40
   4   4   1  140.19   15.00
   4   4   1  145.89   13.20
   4   4   1  128.79   14.00
  -5  -4  -1    0.30    7.40
  -5  -4  -1    2.60    5.30
  -5  -4  -1   -0.80    3.00
  -5  -4  -1    2.20    4.90
  -5  -4  -1    4.20    4.10
  -5  -4  -1    4.50    5.10
   5   4   1    1.10    3.30
   5   4   1    2.90    4.10
   5   4   1    1.90    3.20
   5   4   1    1.30    4.30
   5   4   1    1.40    2.70
   5   4   1    5.60    3.00
  -6  -4  -1    2.70    9.10
  -6  -4  -1    3.50    5.80
  -6  -4  -1   -3.60    5.20
  -6  -4  -1    0.00    4.40
  -6  -4  -1    5.10    5.90
  -6  -4  -1    7.50    4.50
   6   4   1    1.70    4.80
   6   4   1    2.70    3.60
   6   4   1    1.20    2.50
   6   4   1    5.20    4.40
   6   4   1    0.50    2.50
   6   4   1   -1.30    3.50
  -7  -4  -1   30.50   10.90
  -7  -4  -1   54.09   10.60
  -7  -4  -1   53.19    8.90
  -7  -4  -1   57.29   11.60
   7   4   1   49.70    8.30
   7   4   1   41.60   11.20
   7   4   1   38.70    6.80
   7   4   1   41.50    8.60
   7  -5  -1  121.39   12.00
   7  -5  -1  137.09   14.80
  -7   5   1   82.19   12.50
  -7   5   1  100.99   13.00
   6  -5  -1  146.09   15.50
   6  -5  -1  127.79   12.90
  -6   5   1  126.89   13.30
  -6   5   1  132.89   13.50
  -6   5   1  124.29   15.00
   5  -5  -1   72.29    8.30
   5  -5  -1   76.69   10.30
  -5   5   1   56.69    8.50
  -5   5   1   77.49    8.90
  -5   5   1   66.59   10.30
   4  -5  -1  406.96   33.70
   4  -5  -1  408.36   35.60
  -4   5   1  406.46   33.50
  -4   5   1  410.96   34.40
  -4   5   1  436.46   33.30
   3  -5  -1    0.10    2.80
   3  -5  -1    4.10    3.60
   3  -5  -1    1.10    2.00
   3  -5  -1    1.00    2.40
   3  -5  -1   -0.20    4.00
   3  -5  -1   -1.90    2.90
   3  -5  -1   -1.70    2.70
  -3   5   1   -0.30    2.20
  -3   5   1   -1.50    4.20
  -3   5   1    1.30    3.20
  -3   5   1    2.40    1.70
  -3   5   1   -0.50    2.00
  -3   5   1    0.70    2.90
  -3   5   1    3.20    3.40
   2  -5  -1  592.04   45.50
   2  -5  -1  552.84   47.60
   2  -5  -1  599.34   46.90
   2  -5  -1  594.94   46.30
   2  -5  -1  574.94   47.00
   2  -5  -1  599.24   45.40
  -2   5   1  579.74   45.10
  -2   5   1  549.15   45.40
  -2   5   1  557.84   46.10
  -2   5   1  543.55   46.40
   1  -5  -1   11.30    5.40
   1  -5  -1    6.90    2.50
   1  -5  -1   11.80    3.40
   1  -5  -1   13.40    5.00
   1  -5  -1    9.10    3.80
   1  -5  -1   13.60    4.00
  -1   5   1    8.90    2.50
  -1   5   1    7.60    3.00
  -1   5   1   10.20    3.60
  -1   5   1   10.70    4.40
   0  -5  -1  801.22   64.79
   0  -5  -1  834.32   64.89
   0  -5  -1  852.71   63.59
   0  -5  -1  829.12   66.59
   0  -5  -1  852.51   65.99
   0  -5  -1  851.31   64.29
   0   5   1  769.42   66.99
   0   5   1  799.22   65.09
   0   5   1  768.62   65.09
   0   5   1  820.72   63.89
  -1  -5  -1    1.60    4.40
  -1  -5  -1    1.20    1.60
  -1  -5  -1    0.80    2.60
  -1  -5  -1    3.50    4.30
  -1  -5  -1    1.90    3.10
  -1  -5  -1   -2.70    3.50
  -1  -5  -1    0.30    2.90
  -1  -5  -1    0.20    2.30
  -1  -5  -1    0.20    2.20
  -1  -5  -1    1.80    7.10
   1   5   1    1.10    2.40
   1   5   1    1.40    2.10
   1   5   1   -0.80    2.60
   1   5   1    0.80    2.80
   1   5   1   -5.30    3.00
   1   5   1    3.30    3.80
  -2  -5  -1  158.58   15.80
  -2  -5  -1  172.18   18.00
  -2  -5  -1  182.78   16.60
  -2  -5  -1  164.28   15.50
  -2  -5  -1  176.38   18.50
  -2  -5  -1  156.78   15.20
  -2  -5  -1  174.18   17.20
  -2  -5  -1  173.68   14.40
   2   5   1  177.28   17.10
   2   5   1  177.38   15.20
   2   5   1  165.78   15.50
   2   5   1  188.98   17.10
   2   5   1  159.38   16.70
   2   5   1  160.08   15.20
  -3  -5  -1  201.78   20.60
  -3  -5  -1  171.18   21.30
  -3  -5  -1  195.88   20.40
  -3  -5  -1  208.18   18.50
  -3  -5  -1  177.98   17.80
  -3  -5  -1  180.18   18.60
   3   5   1  186.88   17.10
   3   5   1  191.98   18.70
   3   5   1  179.88   16.90
   3   5   1  180.98   16.80
   3   5   1  202.28   18.80
   3   5   1  188.18   18.60
  -4  -5  -1   18.30    8.20
  -4  -5  -1   10.80    6.70
  -4  -5  -1    9.10    4.80
  -4  -5  -1   10.60    5.30
  -4  -5  -1   12.30    6.10
  -4  -5  -1    7.80    4.20
   4   5   1   18.00    6.50
   4   5   1    8.70    5.00
   4   5   1   15.50    4.20
   4   5   1   13.40    4.40
   4   5   1   11.10    3.90
   4   5   1   14.40    5.60
  -5  -5  -1  149.29   15.70
  -5  -5  -1  175.08   20.80
  -5  -5  -1  177.48   16.80
  -5  -5  -1  129.89   15.10
  -5  -5  -1  128.39   17.00
  -5  -5  -1  157.78   18.00
   5   5   1  138.29   16.30
   5   5   1  128.79   13.80
   5   5   1  149.49   16.00
   5   5   1  126.69   13.90
   5   5   1  139.49   14.00
   5   5   1  141.79   15.40
  -6  -5  -1   10.60    5.90
  -6  -5  -1    4.90    6.40
  -6  -5  -1   11.50   10.20
  -6  -5  -1    9.70    9.40
   6   5   1    1.00    3.10
   6   5   1    3.60    6.70
   6   5   1    6.40    5.20
   6   5   1   12.60    5.00
   6   5   1    3.80    4.50
   6   5   1    8.40    3.60
   7  -6  -1   28.70    7.80
   7  -6  -1   30.50    6.10
  -7   6   1   37.10    8.50
  -7   6   1   29.50    7.10
  -7   6   1   30.10    9.10
   6  -6  -1    2.20    3.00
   6  -6  -1   -2.20    3.20
  -6   6   1    3.10    6.30
  -6   6   1    6.30    4.90
  -6   6   1   -0.40    4.00
   5  -6  -1  129.39   14.70
   5  -6  -1  119.79   12.20
  -5   6   1  106.29   12.30
  -5   6   1  110.59   14.00
  -5   6   1  134.19   12.70
   4  -6  -1   14.90    4.00
   4  -6  -1   14.00    4.90
   4  -6  -1   14.60    5.30
   4  -6  -1    8.20    3.40
  -4   6   1   14.00    4.60
  -4   6   1   15.50    4.90
  -4   6   1    4.90    5.50
  -4   6   1   11.80    2.80
  -4   6   1   13.30    3.80
   3  -6  -1   35.80    9.10
   3  -6  -1   52.99    8.90
   3  -6  -1   51.09    6.50
   3  -6  -1   35.70    6.90
   3  -6  -1   56.89    9.10
   3  -6  -1   45.10    6.60
  -3   6   1   50.39    6.90
  -3   6   1   40.90    5.60
  -3   6   1   57.89    9.30
  -3   6   1   35.00    7.80
  -3   6   1   44.50    6.70
  -3   6   1   35.00    8.60
   2  -6  -1  290.77   25.60
   2  -6  -1  297.87   27.10
   2  -6  -1  282.27   25.00
   2  -6  -1  273.87   23.60
   2  -6  -1  299.57   25.90
   2  -6  -1  291.07   24.00
  -2   6   1  282.37   23.40
  -2   6   1  266.27   23.70
  -2   6   1  278.77   24.60
  -2   6   1  266.97   25.10
   1  -6  -1  434.16   35.10
   1  -6  -1  443.26   34.50
   1  -6  -1  457.15   38.40
   1  -6  -1  422.96   36.90
   1  -6  -1  432.06   36.30
   1  -6  -1  410.16   36.00
  -1   6   1  429.56   34.60
  -1   6   1  407.66   36.30
  -1   6   1  407.86   34.90
  -1   6   1  444.56   36.10
   0  -6  -1    6.40    4.30
   0  -6  -1    4.50    4.70
   0  -6  -1   -0.10    2.30
   0  -6  -1    0.80    2.80
   0  -6  -1    4.10    5.00
   0  -6  -1   -0.50    1.80
   0  -6  -1    1.90    4.70
   0  -6  -1    9.40    9.30
   0   6   1    2.00    2.30
   0   6   1   -0.60    3.40
   0   6   1   -1.50    2.30
   0   6   1    0.20    3.00
  -1  -6  -1   49.40   10.50
  -1  -6  -1   60.89    9.10
  -1  -6  -1   54.39    9.20
  -1  -6  -1   66.49   10.90
  -1  -6  -1   53.09    8.10
  -1  -6  -1   65.29   10.90
  -1  -6  -1   54.09    7.00
  -1  -6  -1   44.60    6.30
  -1  -6  -1   62.69    8.20
  -1  -6  -1   65.49   15.80
   1   6   1   56.19    9.40
   1   6   1   58.59    7.80
   1   6   1   63.29    9.00
   1   6   1   55.39    7.30
   1   6   1   65.19    9.70
   1   6   1   57.49    7.20
  -2  -6  -1  220.08   21.20
  -2  -6  -1  254.67   22.90
  -2  -6  -1  251.37   24.60
  -2  -6  -1  243.88   23.60
  -2  -6  -1  231.58   20.90
  -2  -6  -1  231.18   20.50
  -2  -6  -1  232.48   22.00
  -2  -6  -1  225.28   19.40
   2   6   1  243.98   22.10
   2   6   1  214.88   20.60
   2   6   1  227.78   22.10
   2   6   1  241.88   20.50
   2   6   1  228.58   22.40
   2   6   1  232.78   20.10
  -3  -6  -1    2.90    4.80
  -3  -6  -1    1.70    3.80
  -3  -6  -1    4.30    4.60
  -3  -6  -1    9.50    6.70
  -3  -6  -1    8.30    7.30
  -3  -6  -1   10.70    4.90
  -3  -6  -1   -2.70    3.00
   3   6   1    4.00    3.20
   3   6   1    5.60    4.20
   3   6   1    2.80    4.00
   3   6   1    3.60    3.20
   3   6   1    1.80    4.90
   3   6   1    5.60    4.60
  -4  -6  -1  303.47   26.00
  -4  -6  -1  287.87   24.70
  -4  -6  -1  314.27   29.00
  -4  -6  -1  353.46   30.30
  -4  -6  -1  233.78   26.30
   4   6   1  246.18   23.50
   4   6   1  279.17   26.10
   4   6   1  252.37   25.50
   4   6   1  251.97   23.60
   4   6   1  250.17   23.60
   4   6   1  273.17   25.50
  -5  -6  -1    0.30    6.30
  -5  -6  -1   -3.10    3.90
  -5  -6  -1    8.10    5.00
  -5  -6  -1   -1.40    8.10
  -5  -6  -1    1.00    5.40
  -5  -6  -1   -4.10    4.90
   5   6   1    0.60    5.90
   5   6   1   -2.80    3.60
   5   6   1    3.00    4.30
   5   6   1   -1.20    3.10
   5   6   1    2.50    5.10
   5   6   1   -1.30    2.70
  -6  -6  -1   88.89   16.80
  -6  -6  -1   60.39   13.20
  -6  -6  -1   66.39   11.20
  -6  -6  -1   83.49   15.50
  -6  -6  -1   54.99   10.80
  -6  -6  -1   59.09   15.40
   6   6   1   56.49    9.10
   6   6   1   49.20   11.40
   6   6   1   65.69   13.00
   6   6   1   63.59   11.40
   6   6   1   59.99   10.70
   6   6   1   55.99    8.60
   6  -7  -1   43.70   10.30
   6  -7  -1   38.90    7.10
  -6   7   1   33.80    8.80
  -6   7   1   22.00    6.20
  -6   7   1   48.80    8.60
   5  -7  -1   -0.70    3.90
   5  -7  -1    0.60    2.70
  -5   7   1    6.10    4.90
  -5   7   1   -5.30    5.70
   4  -7  -1   -1.00    6.30
   4  -7  -1   -1.30    2.90
   4  -7  -1   -1.00    4.00
   4  -7  -1   -7.50    3.60
   4  -7  -1    2.00    2.90
   4  -7  -1    2.60    2.60
  -4   7   1   -1.40    4.10
  -4   7   1    2.60    3.50
  -4   7   1   -4.30    4.10
  -4   7   1    0.30    1.90
  -4   7   1    1.30    5.90
   3  -7  -1   86.19   14.30
   3  -7  -1   76.69    9.30
   3  -7  -1   80.29    9.70
   3  -7  -1   69.29   11.00
   3  -7  -1   81.69   12.40
   3  -7  -1   74.09   11.20
  -3   7   1  105.99   12.30
  -3   7   1   83.29   10.00
  -3   7   1   72.09    8.60
  -3   7   1   92.99    9.70
  -3   7   1   88.39   10.20
  -3   7   1   86.29   11.90
   2  -7  -1   -1.40    4.20
   2  -7  -1    2.10    4.20
   2  -7  -1    5.20    3.60
   2  -7  -1   -0.10    2.30
   2  -7  -1   -1.20    3.40
   2  -7  -1    6.90    6.30
  -2   7   1    4.20    2.50
  -2   7   1    1.50    2.90
  -2   7   1    5.10    3.70
  -2   7   1    4.60    5.00
   1  -7  -1  228.28   29.20
   1  -7  -1  212.98   18.90
   1  -7  -1  214.38   23.50
   1  -7  -1  201.28   22.30
   1  -7  -1  229.68   21.40
   1  -7  -1  222.68   21.10
   1  -7  -1  225.38   22.20
   1  -7  -1  214.08   19.80
  -1   7   1  215.98   21.50
  -1   7   1  207.68   19.50
  -1   7   1  213.78   19.00
  -1   7   1  225.28   20.80
   0  -7  -1   33.80    7.50
   0  -7  -1   43.40    7.80
   0  -7  -1   46.50    9.50
   0  -7  -1   40.60    6.00
   0  -7  -1   41.60   14.20
   0  -7  -1   40.10   10.10
   0  -7  -1   38.40    7.00
   0   7   1   36.60    6.60
   0   7   1   40.40    8.50
   0   7   1   46.40    6.80
   0   7   1   48.20    8.80
  -1  -7  -1  326.27   31.10
  -1  -7  -1  331.47   27.10
  -1  -7  -1  332.07   28.80
  -1  -7  -1  351.56   29.90
  -1  -7  -1  292.77   30.10
  -1  -7  -1  358.86   29.20
  -1  -7  -1  304.17   36.90
  -1  -7  -1  367.86   33.00
  -1  -7  -1  330.27   29.90
   1   7   1  316.77   28.20
   1   7   1  311.77   27.20
   1   7   1  321.27   30.10
   1   7   1  347.17   28.10
   1   7   1  350.96   30.00
   1   7   1  314.27   29.10
  -2  -7  -1    5.60    6.90
  -2  -7  -1    0.80    3.50
  -2  -7  -1    3.60    8.80
  -2  -7  -1   -3.80   10.30
  -2  -7  -1   -4.40    5.10
  -2  -7  -1    1.40    3.60
  -2  -7  -1    5.90    3.10
  -2  -7  -1   -1.40    4.20
  -2  -7  -1   -1.60    4.10
  -2  -7  -1    4.30    5.70
   2   7   1    0.70    2.70
   2   7   1   -1.50    3.70
   2   7   1   -2.90    2.90
   2   7   1   -1.10    3.30
  -3  -7  -1   25.30    6.90
  -3  -7  -1   48.00    8.90
  -3  -7  -1   54.69   10.40
  -3  -7  -1   49.10   10.90
  -3  -7  -1   28.30    9.10
  -3  -7  -1   60.39   12.70
  -3  -7  -1   56.69    8.60
   3   7   1   55.79   10.20
   3   7   1   54.29   10.20
   3   7   1   35.80    6.90
   3   7   1   53.39    8.00
   3   7   1   41.20    9.90
   3   7   1   47.50    7.30
  -4  -7  -1   -4.10    4.50
  -4  -7  -1    6.70    6.90
  -4  -7  -1    4.70    7.40
  -4  -7  -1    0.00    4.70
  -4  -7  -1   -9.70    6.40
  -4  -7  -1    2.00    4.50
   4   7   1   -0.40    2.60
   4   7   1   -0.90    4.70
   4   7   1    2.00    4.50
   4   7   1   -7.00    3.70
   4   7   1    1.40    6.30
   4   7   1   -2.80    3.30
  -5  -7  -1   -1.00    5.10
  -5  -7  -1    7.50    9.10
  -5  -7  -1    3.10    6.50
  -5  -7  -1    3.40    6.40
  -5  -7  -1    1.40    8.70
  -5  -7  -1    0.80    8.50
   5   7   1    5.40    3.70
   5   7   1    0.10    5.20
   5   7   1    7.00    4.00
   5   7   1    2.90    4.40
   5  -8  -1    0.10    4.20
   5  -8  -1   -0.80    7.20
   5  -8  -1    2.40    5.80
  -5   8   1   -1.80    7.00
  -5   8   1    3.10    5.40
   4  -8  -1   11.80    4.20
   4  -8  -1   11.20    6.70
   4  -8  -1   11.80    5.70
   4  -8  -1   22.80    7.30
   4  -8  -1   19.10    5.10
   4  -8  -1    1.10    7.30
  -4   8   1    7.00    5.50
  -4   8   1    7.60    7.10
  -4   8   1    6.60    5.30
  -4   8   1    9.80    4.00
   3  -8  -1  221.68   17.80
   3  -8  -1  203.58   20.50
   3  -8  -1  191.18   17.90
   3  -8  -1  177.58   21.90
   3  -8  -1  149.59   19.10
   3  -8  -1  227.98   20.90
  -3   8   1  149.39   16.30
  -3   8   1  172.18   17.30
  -3   8   1  172.28   18.90
  -3   8   1  209.68   19.70
  -3   8   1  168.48   18.00
  -3   8   1  200.98   17.50
   2  -8  -1  344.47   31.40
   2  -8  -1  309.97   30.80
   2  -8  -1  358.06   40.60
   2  -8  -1  329.87   31.80
   2  -8  -1  329.17   29.50
   2  -8  -1  318.47   32.60
   2  -8  -1  337.37   28.80
   2  -8  -1  370.16   34.20
  -2   8   1  332.37   28.60
  -2   8   1  332.67   30.30
  -2   8   1  414.26   32.10
   1  -8  -1   37.30    6.40
   1  -8  -1   44.30    8.80
   1  -8  -1   44.90    9.20
   1  -8  -1   40.20    7.40
   1  -8  -1   43.00   11.40
   1  -8  -1   52.19   10.80
   1  -8  -1   35.50   16.40
  -1   8   1   49.80    8.80
  -1   8   1   41.20    6.70
  -1   8   1   51.19    7.80
  -1   8   1   36.70    8.90
   0  -8  -1  141.19   17.40
   0  -8  -1  126.19   14.10
   0  -8  -1  130.79   11.90
   0  -8  -1   90.09   15.80
   0  -8  -1  100.79   14.20
   0  -8  -1  102.19   15.60
   0  -8  -1  110.69   22.40
   0  -8  -1  105.99   12.90
   0   8   1  104.09   11.70
   0   8   1  135.19   15.70
   0   8   1  104.29   13.40
  -1  -8  -1   98.49   16.30
  -1  -8  -1   76.79   12.10
  -1  -8  -1   79.49   22.00
  -1  -8  -1   76.69   11.30
  -1  -8  -1   87.69    9.50
  -1  -8  -1   76.79   15.10
  -1  -8  -1   89.59   12.50
   1   8   1   60.29    9.10
   1   8   1   90.19   13.10
   1   8   1   70.29   12.00
   1   8   1   81.89   10.80
  -2  -8  -1   36.90    8.00
  -2  -8  -1   38.30    8.20
  -2  -8  -1   20.50    7.60
  -2  -8  -1   18.20    7.90
  -2  -8  -1   26.10    5.30
  -2  -8  -1   20.00    5.80
  -2  -8  -1   18.10   10.40
  -2  -8  -1   37.50   11.20
   2   8   1   38.70   10.10
   2   8   1   24.70    6.30
   2   8   1   27.50    8.10
   2   8   1   20.20    5.50
   2   8   1   26.20    7.50
   2   8   1   32.30   10.50
  -3  -8  -1   72.39   15.90
  -3  -8  -1   92.39   16.60
  -3  -8  -1   75.59   13.20
  -3  -8  -1   84.39   11.30
  -3  -8  -1   49.70   10.60
  -3  -8  -1   99.59   13.40
  -3  -8  -1  113.39   14.10
   3   8   1  101.19   11.20
   3   8   1   78.89   11.10
   3   8   1   94.39   14.40
   3   8   1   91.09   12.70
   3   8   1  112.89   14.30
   3   8   1   62.69   10.10
  -4  -8  -1   15.90    7.50
  -4  -8  -1   31.00   11.60
  -4  -8  -1   26.00    8.40
  -4  -8  -1   23.00   12.00
  -4  -8  -1   25.80   13.90
  -4  -8  -1   21.10    8.70
   4   8   1    7.70    6.60
   4   8   1   17.30    5.30
   4   8   1   20.80    8.20
   4   8   1   24.30    9.90
   4   8   1   23.30    6.00
   4   8   1   29.70    6.50
   4  -9  -1   14.50    7.70
   4  -9  -1   24.30    6.00
   4  -9  -1   23.10    8.50
   4  -9  -1   10.50    5.30
   4  -9  -1   16.30   27.70
  -4   9   1   13.20    6.90
  -4   9   1   21.80    8.80
   3  -9  -1   36.80    9.80
   3  -9  -1   36.60    9.50
   3  -9  -1    3.30    7.10
   3  -9  -1   13.50   22.10
   3  -9  -1    3.10    8.50
   3  -9  -1   30.20    6.80
   3  -9  -1   20.70    5.40
  -3   9   1   19.20    8.80
  -3   9   1   30.30    7.50
  -3   9   1   18.70    6.60
  -3   9   1   22.80    7.50
  -3   9   1   24.10    5.80
  -3   9   1   24.10    5.10
   2  -9  -1    6.10    4.50
   2  -9  -1    3.70    3.10
   2  -9  -1    6.40    8.30
   2  -9  -1   -1.40    3.80
   2  -9  -1    6.10    6.20
   2  -9  -1   -5.10    5.30
  -2   9   1   -4.80    3.50
  -2   9   1   11.60    5.70
   1  -9  -1   14.60    6.20
   1  -9  -1    6.90    8.60
   1  -9  -1   -1.20    4.90
   1  -9  -1   13.70    4.30
   1  -9  -1   10.80    7.60
   1  -9  -1   15.30    5.50
  -1   9   1    8.50    6.50
  -1   9   1    9.20    3.90
  -1   9   1   17.30    5.40
  -1   9   1   12.60    5.80
   0  -9  -1   28.40    5.90
   0  -9  -1   41.70   11.10
   0  -9  -1   33.50    8.40
   0  -9  -1   36.60   11.70
   0  -9  -1   33.90    8.60
   0  -9  -1   25.70    6.80
   0   9   1   20.60    8.30
   0   9   1   21.50    6.30
   0   9   1   25.90    5.80
   0   9   1   20.00    6.60
  -1  -9  -1   -2.80    7.00
  -1  -9  -1   17.00   29.50
  -1  -9  -1    1.10    4.50
  -1  -9  -1   22.50   15.00
  -1  -9  -1   -8.00    5.20
  -1  -9  -1    5.20    8.10
  -1  -9  -1    4.90    5.00
  -1  -9  -1    2.50    3.20
   1   9   1   -2.10    2.50
   1   9   1   -1.80    3.70
   1   9   1    1.40    4.30
   1   9   1    0.80    6.40
  -2  -9  -1   13.90    9.30
  -2  -9  -1   14.40    8.10
  -2  -9  -1    6.60    5.60
  -2  -9  -1   14.60    6.40
  -2  -9  -1   10.20    9.90
  -2  -9  -1   12.20    9.70
  -2  -9  -1   14.50    9.50
  -2  -9  -1    8.90    5.80
   2   9   1    4.50    7.60
   2   9   1    6.30    5.50
   2   9   1   10.20    5.40
   2   9   1   11.00    4.40
   2   9   1   12.80    5.40
   2   9   1   10.70    7.40
   1  10  -2   14.40    8.70
   1  10  -2    4.00    5.10
   1  10  -2    9.50    4.10
   1  10  -2    5.90    5.10
  -1 -10   2    1.30    6.30
  -1 -10   2   -0.80    7.00
  -1 -10   2    4.00    5.10
  -1 -10   2    4.90    4.80
  -1 -10   2   11.90   13.20
  -1 -10   2   10.40    4.10
   0  10  -2    1.20    4.40
   0  10  -2    5.60    7.10
   0  10  -2   -0.10    6.60
   0  10  -2    3.20    5.00
   0 -10   2   -1.30    3.00
   0 -10   2   -4.40    6.90
   0 -10   2    8.00    5.30
   0 -10   2    7.90    7.10
   0 -10   2   -1.70    3.70
   0 -10   2   13.10   10.60
   0 -10   2    7.40   26.30
   0 -10   2   -5.90    9.20
  -1  10  -2    8.60    4.10
  -1  10  -2   10.10    7.60
  -1  10  -2   11.40    5.50
  -1  10  -2    5.80    5.30
   1 -10   2   -1.40   10.10
   1 -10   2    6.50    6.80
   1 -10   2    6.80    4.10
   1 -10   2    3.50    3.50
   1 -10   2   23.90   27.30
   1 -10   2    9.50    7.80
   1 -10   2    4.50    5.60
   1 -10   2   11.20   11.30
   2 -10   2   36.10   13.60
   2 -10   2   56.49   34.60
   2 -10   2   51.19   10.90
   3   9  -2  125.09   13.90
   3   9  -2  180.68   18.10
   3   9  -2  140.69   17.80
   3   9  -2  113.39   14.50
   3   9  -2  123.39   15.50
   3   9  -2  116.59   13.40
  -3  -9   2  129.19   18.00
  -3  -9   2  132.59   23.30
  -3  -9   2   93.29   17.40
  -3  -9   2  143.19   20.60
  -3  -9   2  120.89   14.80
  -3  -9   2  122.99   13.50
   2   9  -2  132.89   15.30
   2   9  -2  135.79   18.00
   2   9  -2  107.89   13.00
   2   9  -2  129.89   15.20
  -2  -9   2  137.59   14.50
  -2  -9   2  141.19   12.60
  -2  -9   2  136.49   20.20
  -2  -9   2  146.19   16.20
  -2  -9   2  109.39   17.80
  -2  -9   2   97.29   18.20
   1   9  -2  401.86   37.40
   1   9  -2  470.55   39.10
   1   9  -2  479.85   42.10
   1   9  -2  407.26   39.40
  -1  -9   2  375.96   41.60
  -1  -9   2  488.15   39.30
  -1  -9   2  386.46   40.30
  -1  -9   2  485.35   38.90
  -1  -9   2  533.75   37.20
  -1  -9   2  435.56   43.90
  -1  -9   2  504.95   52.79
   0   9  -2   33.40    7.50
   0   9  -2   36.50    8.30
   0   9  -2   37.60    6.50
   0   9  -2   47.10   10.80
   0  -9   2   63.89    8.90
   0  -9   2   49.60   11.00
   0  -9   2   30.60   10.30
   0  -9   2   47.10    9.00
   0  -9   2   14.40   18.50
   0  -9   2   24.10   12.60
   0  -9   2   28.50    8.80
  -1   9  -2   66.69    9.40
  -1   9  -2   58.29   11.90
  -1   9  -2   50.89    7.60
  -1   9  -2   46.20    8.70
   1  -9   2   36.20   10.00
   1  -9   2   47.40   11.80
   1  -9   2   37.50   12.60
   1  -9   2   71.89    9.50
   1  -9   2   57.49   22.10
   1  -9   2   63.39   11.80
   1  -9   2   57.49   10.40
   1  -9   2   66.69    8.20
  -2   9  -2   96.09   12.30
  -2   9  -2   87.89   14.60
  -2   9  -2   59.29   11.30
   2  -9   2   94.79   18.60
   2  -9   2  108.09   11.50
   2  -9   2   87.19   10.50
   2  -9   2   92.69   25.00
   2  -9   2   69.89   13.40
   2  -9   2   98.99   15.40
   2  -9   2   93.19   14.60
  -3   9  -2   39.50    6.70
  -3   9  -2   44.80    8.10
  -3   9  -2   50.29    8.90
  -3   9  -2   55.79   10.20
   3  -9   2   54.09    8.10
   3  -9   2   52.19   11.50
   3  -9   2   47.90   10.00
   3  -9   2   47.00    8.00
   3  -9   2   18.60    8.70
   3  -9   2   33.80   13.70
  -4   9  -2  120.49   17.60
  -4   9  -2  116.79   15.70
  -4   9  -2  128.29   14.20
  -4   9  -2  123.49   17.70
  -4   9  -2   84.29   12.80
   4  -9   2  129.79   13.20
   4  -9   2  125.09   13.30
   4  -9   2  131.59   16.30
   4  -9   2  138.69   16.10
   4  -9   2   63.29   18.20
   5   8  -2   15.50    6.40
  -5  -8   2   38.50   10.20
  -5  -8   2    9.50    6.00
   4   8  -2   40.30    8.50
   4   8  -2   22.90    6.50
   4   8  -2   21.10    8.50
   4   8  -2   24.20    9.60
   4   8  -2   27.00    6.70
   4   8  -2   32.20    5.90
  -4  -8   2   28.80    8.70
  -4  -8   2   12.20    8.00
  -4  -8   2   17.50   11.00
  -4  -8   2   31.60    7.30
  -4  -8   2   10.10    7.90
  -4  -8   2   17.40    8.80
   3   8  -2   60.49    8.70
   3   8  -2   51.29   10.50
   3   8  -2   49.40   10.90
   3   8  -2   42.80    7.80
   3   8  -2   42.00    6.80
   3   8  -2   40.70    9.00
  -3  -8   2   29.80    9.50
  -3  -8   2   41.80    9.80
  -3  -8   2   41.90   11.40
  -3  -8   2   47.70   20.90
  -3  -8   2   53.49    8.50
  -3  -8   2   49.00   11.20
  -3  -8   2   34.70   12.60
   2   8  -2  236.48   21.60
   2   8  -2  197.38   19.90
   2   8  -2  190.48   21.60
   2   8  -2  255.17   24.80
  -2  -8   2  263.27   21.20
  -2  -8   2  187.98   22.50
  -2  -8   2  256.17   19.20
  -2  -8   2  212.38   25.90
  -2  -8   2  187.08   23.90
  -2  -8   2  252.87   24.50
  -2  -8   2  172.38   30.20
  -2  -8   2  250.17   21.40
   1   8  -2   97.99   12.20
   1   8  -2  132.49   14.00
   1   8  -2  132.69   16.80
   1   8  -2  118.19   15.10
  -1  -8   2  116.99   13.10
  -1  -8   2  117.69   23.30
  -1  -8   2  144.99   13.80
  -1  -8   2   98.79   14.80
  -1  -8   2  127.69   11.50
  -1  -8   2  112.49   15.40
  -1  -8   2  101.59   18.70
  -1  -8   2  105.29   16.60
   0   8  -2  417.26   35.20
   0   8  -2  346.87   30.60
   0   8  -2  435.86   32.60
   0   8  -2  372.76   32.60
   0  -8   2  323.37   31.80
   0  -8   2  339.57   41.30
   0  -8   2  337.07   33.40
   0  -8   2  320.37   29.90
   0  -8   2  375.06   36.80
   0  -8   2  403.86   33.40
   0  -8   2  415.56   38.30
  -1   8  -2  355.06   30.50
  -1   8  -2  288.17   27.40
  -1   8  -2  288.27   25.80
  -1   8  -2  358.16   28.00
   1  -8   2  292.97   25.90
   1  -8   2  310.97   28.90
   1  -8   2  295.37   29.10
   1  -8   2  292.37   26.50
   1  -8   2  304.77   32.00
   1  -8   2  305.97   28.10
  -2   8  -2  159.58   16.30
  -2   8  -2  161.88   14.80
  -2   8  -2  194.58   17.00
  -2   8  -2  178.08   19.20
   2  -8   2  136.29   17.70
   2  -8   2  170.18   21.70
   2  -8   2  190.18   27.10
   2  -8   2  161.58   15.30
   2  -8   2  160.38   17.60
   2  -8   2  143.29   15.20
   2  -8   2  170.58   17.80
   2  -8   2  118.49   18.50
  -3   8  -2  305.47   24.00
  -3   8  -2  240.08   22.00
  -3   8  -2  248.68   23.40
  -3   8  -2  308.57   26.40
   3  -8   2  241.98   25.20
   3  -8   2  256.67   23.00
   3  -8   2  245.48   25.50
   3  -8   2  264.57   25.00
   3  -8   2  246.18   22.80
   3  -8   2  268.37   29.10
  -4   8  -2   30.40    6.60
  -4   8  -2   44.40    6.30
  -4   8  -2   41.80    9.30
  -4   8  -2   33.50    6.70
  -4   8  -2   45.90    9.60
  -4   8  -2   38.30    7.90
   4  -8   2   45.20   10.30
   4  -8   2   35.80    6.10
   4  -8   2   25.50   12.10
   4  -8   2   44.60    7.30
  -5   8  -2   76.69    7.90
  -5   8  -2   74.89   10.70
  -5   8  -2   75.19   11.70
  -5   8  -2   67.29    9.50
   5  -8   2   93.39   23.00
   5  -8   2   50.29   11.50
   5   7  -2  205.18   22.30
   5   7  -2  228.78   21.70
   5   7  -2  251.47   24.90
   5   7  -2  236.38   21.60
   5   7  -2  199.58   20.50
   5   7  -2  226.48   24.00
  -5  -7   2  294.77   32.40
  -5  -7   2  236.78   25.30
  -5  -7   2  253.97   22.60
  -5  -7   2  235.78   27.30
   4   7  -2 1140.69   79.29
   4   7  -2  896.71   79.59
   4   7  -2 1068.09   80.99
   4   7  -2 1049.59   81.59
   4   7  -2  885.51   77.69
   4   7  -2 1139.39   78.49
  -4  -7   2  899.31   80.19
  -4  -7   2 1138.39   79.19
  -4  -7   2  846.92   81.59
  -4  -7   2 1054.99   81.79
  -4  -7   2  877.81   82.69
  -4  -7   2  830.62   78.69
   3   7  -2  244.58   33.40
   3   7  -2  253.67   24.20
   3   7  -2  270.37   26.30
   3   7  -2  220.08   28.50
   3   7  -2  276.07   24.30
   3   7  -2  288.67   26.30
  -3  -7   2  257.37   27.50
  -3  -7   2  335.47   24.40
  -3  -7   2  325.67   28.30
  -3  -7   2  345.47   25.80
  -3  -7   2  273.77   26.90
  -3  -7   2  249.08   25.10
  -3  -7   2  285.37   29.60
   2   7  -2  586.74   48.00
   2   7  -2  582.14   48.60
   2   7  -2  561.74   49.90
   2   7  -2  597.24   47.10
   2   7  -2  596.04   48.80
  -2  -7   2  532.55   49.40
  -2  -7   2  572.94   49.90
  -2  -7   2  601.24   45.80
  -2  -7   2  586.94   47.20
  -2  -7   2  599.24   52.29
  -2  -7   2  587.44   49.90
  -2  -7   2  603.74   49.60
  -2  -7   2  576.14   47.50
  -2  -7   2  569.34   57.19
   1   7  -2    4.00    3.40
   1   7  -2    0.70    2.30
   1   7  -2    2.50    3.20
   1   7  -2    0.00    4.40
  -1  -7   2    4.20    6.00
  -1  -7   2    4.90    2.40
  -1  -7   2    4.10    6.60
  -1  -7   2    3.90    3.20
  -1  -7   2    6.10    4.60
  -1  -7   2    2.30    4.50
  -1  -7   2    3.10    2.90
  -1  -7   2    6.90   11.10
   0   7  -2  957.10   71.99
   0   7  -2  930.11   73.59
   0   7  -2  791.12   74.29
   0   7  -2  853.31   72.69
   0  -7   2  952.10   77.29
   0  -7   2  921.61   73.19
   0  -7   2  927.91   74.39
   0  -7   2  879.21   81.29
   0  -7   2  956.80   72.49
   0  -7   2  969.30   71.59
   0  -7   2  924.51   74.39
   0  -7   2  923.21   74.39
  -1   7  -2    1.90    3.30
  -1   7  -2    2.50    4.40
  -1   7  -2   -0.10    2.90
  -1   7  -2   -0.60    2.00
   1  -7   2   -1.10    6.60
   1  -7   2    1.00    9.90
   1  -7   2    3.60    4.80
  -2   7  -2  775.82   59.19
  -2   7  -2  828.82   57.19
  -2   7  -2  655.63   56.69
  -2   7  -2  673.03   55.39
   2  -7   2  621.34   57.79
   2  -7   2  676.83   60.69
  -3   7  -2   81.59    9.80
  -3   7  -2   97.59   12.90
  -3   7  -2   81.09    8.60
  -3   7  -2   91.39   10.50
   3  -7   2   91.39   15.90
   3  -7   2   72.39   11.80
  -4   7  -2  148.89   14.00
  -4   7  -2  166.28   15.20
  -4   7  -2  151.98   15.10
  -4   7  -2  210.98   18.20
  -4   7  -2  156.08   16.70
   4  -7   2  152.08   20.50
   4  -7   2  153.58   17.60
  -5   7  -2   97.99   12.20
  -5   7  -2  103.09   13.80
  -5   7  -2  101.39   11.70
   5  -7   2   90.89   14.10
   5  -7   2  110.59   11.70
   5  -7   2  116.19   10.80
   5  -7   2  119.79   14.70
  -6   7  -2    2.20    5.50
  -6   7  -2    1.30    4.20
   6  -7   2    4.90    6.10
   6  -7   2   -3.10    2.90
   6   6  -2  230.88   20.60
   6   6  -2  246.28   24.00
   6   6  -2  165.58   20.30
   6   6  -2  217.28   22.20
   6   6  -2  213.48   20.00
  -6  -6   2  207.48   22.50
  -6  -6   2  243.28   25.90
  -6  -6   2  217.18   20.90
   5   6  -2 1008.90   80.69
   5   6  -2 1049.70   80.79
   5   6  -2  953.70   82.69
   5   6  -2  968.30   83.09
   5   6  -2 1035.40   82.79
   5   6  -2 1027.60   80.89
  -5  -6   2  958.50   81.99
  -5  -6   2 1070.09   82.89
  -5  -6   2  959.40   85.19
  -5  -6   2 1043.80   85.59
  -5  -6   2 1160.28   84.29
   4   6  -2  502.85   43.50
   4   6  -2  509.95   43.40
   4   6  -2  507.45   42.60
   4   6  -2  475.65   40.80
   4   6  -2  498.45   41.40
   4   6  -2  514.75   40.80
  -4  -6   2  492.45   42.80
  -4  -6   2  501.15   44.90
  -4  -6   2  475.75   45.10
  -4  -6   2  533.55   45.00
  -4  -6   2  502.95   42.10
   3   6  -2  631.44   52.39
   3   6  -2  612.54   53.09
   3   6  -2  601.04   50.99
   3   6  -2  736.23   49.80
   3   6  -2  621.34   50.39
   3   6  -2  609.24   51.99
   3   6  -2  614.44   50.29
  -3  -6   2  606.04   50.69
  -3  -6   2  632.44   60.19
  -3  -6   2  574.04   55.69
  -3  -6   2  720.13   56.69
  -3  -6   2  668.83   65.49
  -3  -6   2  634.14   55.29
  -3  -6   2  576.24   52.49
   2   6  -2  105.99   11.70
   2   6  -2   97.69   10.70
   2   6  -2  110.79   10.90
   2   6  -2  117.99   12.80
   2   6  -2  117.59   14.10
   2   6  -2  115.39   12.50
  -2  -6   2  101.49    9.60
  -2  -6   2   99.49   11.10
  -2  -6   2  122.19   20.90
  -2  -6   2  101.09   11.40
  -2  -6   2  104.39   15.10
  -2  -6   2  117.99   14.80
  -2  -6   2  107.49   10.80
  -2  -6   2   96.59   12.60
  -2  -6   2  123.99   13.90
  -2  -6   2  122.19   13.50
   1   6  -2  922.51   72.89
   1   6  -2  877.81   72.19
   1   6  -2  936.21   74.39
   1   6  -2  940.31   71.49
  -1  -6   2  922.41   75.69
  -1  -6   2  969.90   73.69
  -1  -6   2  831.82   72.89
  -1  -6   2  918.91   72.09
   0   6  -2    6.90    4.90
   0   6  -2    7.30    3.60
   0   6  -2    8.90    2.90
   0   6  -2    8.40    3.70
   0  -6   2    9.20    5.10
   0  -6   2    9.10   10.10
   0  -6   2   10.40    6.60
   0  -6   2    9.40    4.80
  -1   6  -2 1062.59   80.99
  -1   6  -2  967.80   83.49
  -1   6  -2 1070.69   82.29
  -1   6  -2 1002.10   81.89
   1  -6   2 1073.99   85.49
   1  -6   2 1065.59   83.19
   1  -6   2 1024.10   88.39
   1  -6   2 1047.30   82.69
   1  -6   2 1078.39   81.29
  -2   6  -2  111.09   11.50
  -2   6  -2   97.29   13.10
  -2   6  -2  109.09   11.60
  -2   6  -2  103.69   10.20
   2  -6   2  111.29   12.20
   2  -6   2  118.49   10.80
   2  -6   2  112.19   13.20
   2  -6   2  107.29   15.70
  -3   6  -2 1300.47  100.69
  -3   6  -2 1347.37  100.99
  -3   6  -2 1250.77  101.59
   3  -6   2 1280.47  103.19
   3  -6   2 1352.36  105.89
   3  -6   2 1288.37  102.29
   3  -6   2 1339.27  101.09
  -4   6  -2  202.98   20.70
  -4   6  -2  221.38   19.50
  -4   6  -2  217.28   17.80
   4  -6   2  176.18   20.60
   4  -6   2  228.18   18.30
   4  -6   2  214.08   23.90
  -5   6  -2  875.51   68.99
  -6   6  -2   86.69   11.60
   6  -6   2   95.89   12.90
   6  -6   2   84.09   10.10
   7   5  -2    3.10    4.20
   7   5  -2    1.50    2.30
   7   5  -2   -2.50    2.60
   7   5  -2    3.20    8.10
  -7  -5   2   -1.90    7.50
  -7  -5   2   -2.20    5.60
  -7  -5   2    3.90    5.00
   6   5  -2   -1.40    3.40
   6   5  -2   -2.40    1.90
   6   5  -2   -3.10    2.40
   6   5  -2   -1.00    2.80
   6   5  -2   -1.60    3.50
   6   5  -2   -1.70    4.30
  -6  -5   2   -3.50    5.20
  -6  -5   2    1.70    6.70
  -6  -5   2   -1.60    4.20
  -6  -5   2   -0.20    4.20
   5   5  -2   94.59   11.30
   5   5  -2  111.19   13.70
   5   5  -2  107.89   11.40
   5   5  -2  105.49   12.20
   5   5  -2   95.89   10.50
   5   5  -2   98.69   12.80
  -5  -5   2  133.89   12.40
  -5  -5   2  119.99   15.30
  -5  -5   2  112.59   14.90
  -5  -5   2   95.19   12.50
  -5  -5   2  108.29   15.10
  -5  -5   2   92.69   12.60
   4   5  -2  159.28   14.30
   4   5  -2  138.49   15.60
   4   5  -2  145.09   15.90
   4   5  -2  139.59   13.40
   4   5  -2  145.39   14.90
   4   5  -2  150.28   13.90
  -4  -5   2  133.39   15.70
  -4  -5   2  120.69   13.60
  -4  -5   2  157.78   17.40
  -4  -5   2  146.19   15.10
  -4  -5   2  138.79   17.10
  -4  -5   2  151.98   15.30
   3   5  -2    4.00    3.10
   3   5  -2    3.20    2.40
   3   5  -2   -1.50    2.60
   3   5  -2    1.80    3.80
   3   5  -2    4.90    3.10
   3   5  -2    2.90    4.10
   3   5  -2    2.40    3.00
  -3  -5   2    4.20    3.30
  -3  -5   2    1.80    2.60
  -3  -5   2    3.30    4.70
  -3  -5   2    7.50    4.70
  -3  -5   2    4.40    3.30
  -3  -5   2    4.30    4.60
   2   5  -2   29.80    7.40
   2   5  -2   28.40   12.50
   2   5  -2   21.70    3.90
   2   5  -2   21.20    5.10
   2   5  -2   25.90    6.50
   2   5  -2   21.30    5.50
   2   5  -2   28.80    5.10
   2   5  -2   18.60    4.10
  -2  -5   2   27.60    4.50
  -2  -5   2   22.00    5.70
  -2  -5   2   24.10    4.30
  -2  -5   2   16.90    5.80
  -2  -5   2   24.20    3.30
  -2  -5   2   21.90    6.60
  -2  -5   2   22.10    6.90
  -2  -5   2   14.30    4.30
  -2  -5   2   23.40   12.00
  -2  -5   2   14.70    4.70
   1   5  -2  140.39   15.20
   1   5  -2  137.19   12.50
   1   5  -2  141.79   13.70
   1   5  -2  140.59   13.60
   1   5  -2  140.09   13.50
  -1  -5   2  139.09   14.20
  -1  -5   2  147.19   16.20
  -1  -5   2  150.48   20.10
  -1  -5   2  138.89   14.20
  -1  -5   2  135.09   12.70
   0   5  -2   34.80    4.70
   0   5  -2   37.10    6.10
   0  -5   2   35.50   11.90
   0  -5   2   33.90    6.10
   0  -5   2   25.20    6.00
   0  -5   2   29.70    6.40
   0  -5   2   41.30    8.80
   0  -5   2   31.80    4.80
  -1   5  -2  169.28   14.90
  -1   5  -2  173.58   17.70
  -1   5  -2  182.08   16.10
  -1   5  -2  168.18   16.10
   1  -5   2  167.08   16.30
   1  -5   2  185.58   19.10
   1  -5   2  189.78   17.20
   1  -5   2  164.68   21.30
   1  -5   2  179.88   15.20
   1  -5   2  177.98   17.00
  -2   5  -2  597.84   52.99
  -2   5  -2  624.84   51.79
  -2   5  -2  649.54   50.79
  -2   5  -2  632.44   51.69
   2  -5   2  717.43   55.19
   2  -5   2  706.23   52.99
   2  -5   2  646.74   52.09
   2  -5   2  650.93   50.99
  -3   5  -2   92.19   11.30
  -3   5  -2   93.89    9.50
  -3   5  -2   89.39    9.20
  -3   5  -2   85.99    9.70
  -3   5  -2   97.99    9.60
  -3   5  -2   92.59    8.60
   3  -5   2   91.29   13.60
   3  -5   2   92.79    8.90
   3  -5   2   94.19   10.00
   3  -5   2  108.79   11.70
  -4   5  -2  526.15   42.10
  -4   5  -2  507.25   41.00
  -4   5  -2  564.34   42.10
   4  -5   2  548.55   41.40
   4  -5   2  479.15   43.60
  -5   5  -2  102.89   11.30
  -6   5  -2   -0.80    4.60
  -7   5  -2  264.87   24.40
   7  -5   2  257.27   25.60
   7  -5   2  259.87   23.00
   7   4  -2   44.30    7.70
   7   4  -2   30.10    5.30
   7   4  -2   37.30    9.60
   6   4  -2   20.60    6.90
   6   4  -2   22.30    4.40
   6   4  -2   21.20    5.80
   6   4  -2   17.10    3.80
   6   4  -2   27.10    5.90
   6   4  -2   19.10    5.20
  -6  -4   2   17.30    7.60
  -6  -4   2   25.80    6.20
  -6  -4   2   24.20    5.80
   5   4  -2   51.09    7.00
   5   4  -2   53.59    8.10
   5   4  -2   41.10    6.00
   5   4  -2   45.90    9.40
   5   4  -2   49.30    7.60
   5   4  -2   56.09    8.90
  -5  -4   2   54.69   10.50
  -5  -4   2   43.60    8.50
  -5  -4   2   48.90    8.10
  -5  -4   2   59.19   12.00
   4   4  -2  320.97   28.50
   4   4  -2  337.77   28.00
   4   4  -2  322.67   29.40
   4   4  -2  336.77   29.80
   4   4  -2  338.67   27.40
   4   4  -2  362.46   28.00
   4   4  -2  354.66   28.10
   4   4  -2  384.06   27.50
  -4  -4   2  332.07   31.00
  -4  -4   2  322.87   30.40
  -4  -4   2  346.07   28.80
  -4  -4   2  316.67   28.60
  -4  -4   2  313.27   27.50
  -4  -4   2  304.27   28.90
   3   4  -2  115.29    9.30
   3   4  -2   90.69    9.10
   3   4  -2   98.89    9.90
   3   4  -2  101.89   17.70
   3   4  -2  119.29    9.90
   3   4  -2   94.89   11.40
   3   4  -2   89.59   10.10
   3   4  -2   85.59   10.90
   3   4  -2   88.09    9.60
   3   4  -2  115.19   12.50
  -3  -4   2   85.89   11.90
  -3  -4   2   88.69   10.10
  -3  -4   2   91.09   12.30
  -3  -4   2   91.89   10.40
  -3  -4   2   80.09   10.50
  -3  -4   2  100.29   19.60
  -3  -4   2   88.99    9.30
  -3  -4   2   97.79   12.00
   2   4  -2  298.17   24.30
   2   4  -2  282.17   23.50
   2   4  -2  276.47   30.10
   2   4  -2  283.87   23.60
   2   4  -2  292.77   25.60
   2   4  -2  288.87   25.10
   2   4  -2  296.27   25.80
   2   4  -2  276.67   24.50
  -2  -4   2  289.87   24.80
  -2  -4   2  289.67   26.40
  -2  -4   2  296.17   24.10
  -2  -4   2  289.37   30.50
  -2  -4   2  292.57   25.80
   1   4  -2  320.97   26.00
   1   4  -2  337.67   28.50
   1   4  -2  336.27   28.00
   1   4  -2  308.37   26.90
   1   4  -2  318.17   26.90
   1   4  -2  307.17   25.80
   1   4  -2  301.97   32.40
   1   4  -2  326.67   27.00
  -1  -4   2  327.87   26.30
  -1  -4   2  312.97   32.10
  -1  -4   2  334.07   29.10
  -1  -4   2  338.87   27.90
  -1  -4   2  340.77   27.50
  -1  -4   2  309.37   27.40
   0   4  -2  452.75   40.50
   0   4  -2  495.65   39.30
   0   4  -2  477.75   39.20
   0   4  -2  512.45   38.40
   0  -4   2  485.75   39.40
   0  -4   2  492.05   38.40
   0  -4   2  475.25   44.10
   0  -4   2  495.55   39.80
  -1   4  -2  541.95   49.60
  -1   4  -2  620.54   47.60
  -1   4  -2  597.24   48.40
  -1   4  -2  565.74   48.40
   1  -4   2  712.03   49.50
   1  -4   2  610.34   48.70
   1  -4   2  628.64   47.80
  -2   4  -2   42.80    6.80
  -2   4  -2   53.29    8.60
  -2   4  -2   51.19    5.50
  -2   4  -2   57.99    6.30
  -2   4  -2   57.09    6.40
   2  -4   2   57.09    5.80
   2  -4   2   52.59    6.60
   2  -4   2   59.39    8.20
   2  -4   2   57.29   10.00
  -3   4  -2   44.10    6.10
  -3   4  -2   44.80    5.30
  -3   4  -2   38.50    4.50
  -3   4  -2   41.50    5.70
  -3   4  -2   44.50    7.50
   3  -4   2   40.30    7.00
   3  -4   2   48.60    9.80
   3  -4   2   46.90    5.80
   3  -4   2   44.10    4.90
  -4   4  -2    2.70    3.70
  -4   4  -2    5.90    3.30
  -5   4  -2    4.80    4.40
   7   3  -2  102.49   15.20
   7   3  -2   70.29    9.80
   6   3  -2   18.50    3.50
   6   3  -2   27.80    7.60
   6   3  -2   23.70    5.70
   5   3  -2    4.00    2.20
   5   3  -2    9.80    5.10
   5   3  -2   10.20    3.90
   5   3  -2    7.40    2.90
  -5  -3   2    5.70    3.00
  -5  -3   2    6.40    3.90
   4   3  -2  140.29   13.70
   4   3  -2  153.18   13.70
   4   3  -2  168.48   13.20
   4   3  -2  161.78   13.70
   4   3  -2  145.79   14.60
   4   3  -2  135.49   15.00
   4   3  -2  151.68   13.40
   4   3  -2  144.09   12.70
  -4  -3   2  124.19   15.80
  -4  -3   2  140.09   15.30
  -4  -3   2  149.59   14.00
  -4  -3   2  144.99   14.40
   3   3  -2  971.60   75.19
   3   3  -2  930.01   74.29
   3   3  -2  984.20   75.59
   3   3  -2  954.40   73.49
   3   3  -2  966.70   73.99
   3   3  -2  892.81   73.69
   3   3  -2  929.61   73.29
   3   3  -2 1020.60   74.09
  -3  -3   2  943.01   75.69
  -3  -3   2  922.11   73.59
  -3  -3   2  874.91   74.49
  -3  -3   2  957.90   74.49
  -3  -3   2 1027.30   74.69
  -3  -3   2  962.10   76.29
   2   3  -2   13.50    5.40
   2   3  -2   10.30    3.20
   2   3  -2   18.40   10.80
   2   3  -2    8.50    3.30
   2   3  -2    8.60    2.30
   2   3  -2    5.60    2.90
   2   3  -2    4.40    2.90
   2   3  -2    8.80    2.50
   2   3  -2   11.70    4.50
   2   3  -2   14.80    4.60
  -2  -3   2    8.80    4.90
  -2  -3   2    8.80    3.60
  -2  -3   2    8.90    3.60
  -2  -3   2   10.50    2.60
  -2  -3   2    9.60    4.60
  -2  -3   2    8.30    3.40
   1   3  -2  832.52   70.19
   1   3  -2  919.51   69.99
   1   3  -2  874.31   69.99
   1   3  -2  926.01   69.29
   1   3  -2  915.71   71.19
   1   3  -2  902.81   73.89
   1   3  -2  929.31   69.69
   1   3  -2  917.81   70.39
  -1  -3   2  850.51   69.99
  -1  -3   2  913.11   70.29
  -1  -3   2  939.01   70.59
  -1  -3   2  903.51   74.09
  -1  -3   2  885.01   71.39
  -1  -3   2  874.21   69.19
   0   3  -2   10.10    4.40
   0   3  -2   22.20    5.30
   0   3  -2   10.70    3.30
   0   3  -2   16.80    2.60
   0   3  -2   21.30    9.30
   0   3  -2   15.00    3.20
   0  -3   2   19.60    3.50
   0  -3   2   24.40    8.70
   0  -3   2    8.80    5.10
   0  -3   2   19.20    2.80
   0  -3   2   11.40    3.80
  -1   3  -2   68.99    9.80
  -1   3  -2   75.49    7.70
  -1   3  -2   76.29    6.90
  -1   3  -2   74.59    8.40
   1  -3   2   94.69   11.20
   1  -3   2   75.59    9.00
   1  -3   2   73.79    7.10
   1  -3   2   80.49    8.00
  -2   3  -2  513.35   39.80
  -2   3  -2  496.95   40.30
  -2   3  -2  475.95   40.00
   2  -3   2  518.75   40.70
   2  -3   2  535.35   41.50
   2  -3   2  526.85   43.10
   2  -3   2  536.15   40.00
  -3   3  -2    1.20    2.50
  -3   3  -2   -1.50    2.70
  -3   3  -2   -0.40    1.10
   3  -3   2   -0.20    1.20
   3  -3   2   -2.80    3.30
  -4   3  -2  413.06   33.00
  -5   3  -2   98.99   10.60
  -6   3  -2   40.00    7.10
  -7   3  -2    7.00    5.20
   8   2  -2  206.58   19.80
   8   2  -2  213.18   22.60
   7   2  -2   49.30    8.20
   7   2  -2   57.19   11.00
   5   2  -2   17.40    3.40
   5   2  -2   13.50    4.30
   5   2  -2   13.30    5.50
   4   2  -2   56.69    5.90
   4   2  -2   45.00    5.70
   4   2  -2   60.19    7.50
   4   2  -2   53.99    6.80
   4   2  -2   51.99    5.30
   4   2  -2   90.39   11.40
  -4  -2   2   58.89    6.90
  -4  -2   2   45.80    5.70
   3   2  -2   32.70    5.30
   3   2  -2   51.89    8.30
   3   2  -2   50.29    7.00
   3   2  -2   44.10    6.20
   3   2  -2   57.09    6.30
   3   2  -2   36.40    4.60
   3   2  -2   45.80    5.40
   3   2  -2   37.00    5.00
  -3  -2   2   42.70    6.10
  -3  -2   2   63.29    7.70
  -3  -2   2   63.69    6.80
  -3  -2   2   49.99    7.90
   2   2  -2  136.09   13.10
   2   2  -2  123.59   11.30
   2   2  -2  139.69   11.90
   2   2  -2  133.19   11.10
   2   2  -2  157.68   19.60
   2   2  -2  137.09   11.90
   2   2  -2  142.69   14.40
   2   2  -2  123.69   12.90
   2   2  -2  126.79   11.00
   2   2  -2  127.59   11.70
  -2  -2   2  143.59   13.50
  -2  -2   2  123.89   11.80
  -2  -2   2  135.09   12.00
  -2  -2   2  134.29   11.50
  -2  -2   2  126.69   17.80
  -2  -2   2  125.59   11.10
  -2  -2   2  148.09   12.30
   1   2  -2  304.67   24.30
   1   2  -2  288.47   24.60
   1   2  -2  285.07   22.90
   1   2  -2  303.07   23.70
   1   2  -2  281.67   23.40
   1   2  -2  299.27   23.30
   1   2  -2  293.07   27.30
   1   2  -2  292.07   24.20
  -1  -2   2  273.97   22.90
  -1  -2   2  296.77   24.20
  -1  -2   2  284.47   22.90
  -1  -2   2  274.87   23.40
  -1  -2   2  288.17   27.00
  -1  -2   2  321.67   24.10
  -1  -2   2  280.67   22.70
  -1  -2   2  307.47   25.10
   0   2  -2 1072.09   86.09
   0   2  -2 1090.79   84.49
   0   2  -2 1143.49   85.29
   0   2  -2 1104.09   84.99
   0   2  -2 1044.20   85.19
   0   2  -2 1096.69   87.39
   0  -2   2 1203.98   85.29
   0  -2   2 1124.39   86.39
   0  -2   2 1103.19   84.49
   0  -2   2 1097.69   84.99
   0  -2   2 1145.79   87.49
   0  -2   2 1048.70   85.29
  -1   2  -2  582.44   47.00
  -1   2  -2  618.44   45.10
  -1   2  -2  606.64   45.50
  -1   2  -2  590.44   46.10
   1  -2   2  581.04   45.60
   1  -2   2  589.44   45.10
   1  -2   2  545.25   46.20
   1  -2   2  574.24   47.40
  -2   2  -2   10.00    3.10
  -2   2  -2    8.90    4.40
  -2   2  -2    7.00    2.80
  -2   2  -2    7.70    1.70
  -2   2  -2    8.20    2.20
   2  -2   2    7.40    5.70
   2  -2   2    7.30    4.10
   2  -2   2    8.80    2.30
   2  -2   2    8.90    1.80
  -3   2  -2  403.26   29.10
   3  -2   2  345.17   28.70
   3  -2   2  350.66   29.10
   4  -2   2  168.58   13.90
   4  -2   2  153.38   13.50
   5  -2   2  424.36   33.20
   5  -2   2  403.36   33.60
  -6   2  -2    0.70    4.30
   8  -2   2   -0.60    3.40
   8  -2   2   -2.30    2.30
   8   1  -2   28.30    6.40
   8   1  -2   38.70    9.50
   7   1  -2  162.18   16.00
   7   1  -2  182.88   18.40
   6   1  -2  445.46   36.80
   6   1  -2  455.75   38.90
   5   1  -2 1206.78   92.09
   5   1  -2 1168.98   92.19
   5   1  -2 1232.68   91.29
   5   1  -2 1135.59   93.69
   4   1  -2  544.85   44.00
   4   1  -2  505.95   42.10
   4   1  -2  510.45   41.50
   4   1  -2  526.55   42.10
   4   1  -2  559.54   42.40
   4   1  -2  532.85   41.70
  -4  -1   2  564.14   42.40
  -4  -1   2  525.95   42.90
   3   1  -2   33.40    4.80
   3   1  -2   35.50    4.40
   3   1  -2   30.90    4.20
   3   1  -2   42.10    5.70
   3   1  -2   35.90    5.70
   3   1  -2   37.60    7.60
  -3  -1   2   29.40    5.40
  -3  -1   2   26.10    4.60
   2   1  -2 3800.42  308.57
   2   1  -2 4367.76  308.97
   2   1  -2 4038.20  309.17
   2   1  -2 4048.59  310.27
  -2  -1   2 4385.96  309.17
  -2  -1   2 3943.01  308.87
  -2  -1   2 4013.00  309.77
  -2  -1   2 3931.31  308.67
   1   1  -2  921.11   70.59
   1   1  -2  887.81   70.29
   1   1  -2  903.41   69.69
   1   1  -2  924.21   69.39
   1   1  -2  889.71   69.19
   1   1  -2  934.41   69.79
   1   1  -2  866.51   72.39
   1   1  -2  869.51   69.29
   1   1  -2  988.00   70.09
   1   1  -2  901.61   70.69
  -1  -1   2  872.91   69.29
  -1  -1   2  926.01   70.49
  -1  -1   2  913.21   70.89
  -1  -1   2  875.71   69.69
  -1  -1   2  938.21   69.69
  -1  -1   2  924.81   70.39
  -1  -1   2  853.91   69.39
  -1  -1   2  996.30   70.19
  -1  -1   2  890.41   69.39
  -1  -1   2  918.11   72.89
   0   1  -2 3582.04  288.47
   0   1  -2 3735.43  289.17
   0  -1   2 4043.50  289.47
   0  -1   2 3820.22  288.57
  -1   1  -2  143.69   12.60
  -1   1  -2  132.39   11.30
  -1   1  -2  135.09   11.00
  -1   1  -2  132.69   13.80
   1  -1   2  148.09   12.80
   1  -1   2  137.49   10.90
   1  -1   2  135.09   11.30
   1  -1   2  141.29   14.20
  -2   1  -2 1600.74  122.49
  -2   1  -2 1568.24  121.69
  -2   1  -2 1548.35  123.59
  -2   1  -2 1622.64  121.39
   2  -1   2 1706.43  122.69
   2  -1   2 1525.55  121.59
   2  -1   2 1624.54  123.69
   2  -1   2 1566.54  121.29
  -3   1  -2  184.58   16.10
   3  -1   2  189.88   16.20
   3  -1   2  192.58   16.70
   3  -1   2  216.08   17.20
   4  -1   2  143.49   12.40
   4  -1   2  128.09   11.80
   5  -1   2    5.40    3.80
   5  -1   2    0.40    2.90
   8  -1   2    5.20    2.80
   8  -1   2    3.40    7.90
   8  -1   2    9.40    4.50
   6   0  -2  235.08   21.20
   6   0  -2  269.17   23.50
   5   0  -2    2.30    2.90
   5   0  -2    3.20    2.40
   5   0  -2    4.60    3.10
   5   0  -2    3.50    3.10
   5   0  -2    1.80    3.70
   5   0  -2    1.50    1.50
   5   0  -2    3.70    2.40
   5   0  -2    3.90    2.30
  -5   0   2    3.90    4.40
  -5   0   2    6.40    3.90
   4   0  -2  281.07   22.20
   4   0  -2  256.67   21.70
   4   0  -2  299.87   24.10
   4   0  -2  289.27   21.40
   4   0  -2  287.97   22.60
   4   0  -2  248.58   22.00
   4   0  -2  251.77   21.60
   4   0  -2  245.88   22.10
  -4   0   2  275.87   22.40
  -4   0   2  276.47   23.00
   3   0  -2  181.18   15.80
   3   0  -2  184.68   16.10
   3   0  -2  194.28   15.50
   3   0  -2  195.28   16.20
   3   0  -2  187.68   15.80
   3   0  -2  184.48   16.40
   3   0  -2  213.78   16.90
   3   0  -2  201.58   18.20
  -3   0   2  206.18   16.80
  -3   0   2  214.38   16.30
  -3   0   2  178.78   17.00
  -3   0   2  198.38   16.30
   2   0  -2  547.95   41.10
   2   0  -2  509.05   41.10
   2   0  -2  477.55   45.50
   2   0  -2  503.25   41.50
   2   0  -2  613.54   41.10
   2   0  -2  510.45   41.00
   2   0  -2  505.25   41.20
   2   0  -2  590.54   41.70
   2   0  -2  491.75   42.40
  -2   0   2  527.75   41.50
  -2   0   2  541.65   41.00
  -2   0   2  546.15   41.20
  -2   0   2  543.25   41.40
  -2   0   2  533.85   41.60
  -2   0   2  554.74   41.20
   1   0  -2   40.70    5.90
   1   0  -2   34.60    4.10
   1   0  -2   36.10    4.30
   1   0  -2   38.70    5.00
   1   0  -2   36.10    3.40
   1   0  -2   36.80    5.50
   1   0  -2   34.00    3.90
   1   0  -2   48.50   10.40
   1   0  -2   33.30    3.70
   1   0  -2   44.30    6.10
  -1   0   2   50.39    6.70
  -1   0   2   38.30    5.50
  -1   0   2   49.60   11.70
  -1   0   2   38.80    4.00
  -1   0   2   53.29    7.00
  -1   0   2   43.90    4.60
  -1   0   2   35.40    4.70
  -1   0   2   34.80    4.00
  -1   0   2   35.90    3.80
  -1   0   2   35.60    4.10
   0   0  -2  281.07   22.00
   0   0  -2  288.47   23.90
   0   0  -2  277.77   21.70
   0   0  -2  270.37   23.20
   0   0  -2  287.57   22.90
   0   0   2  281.07   23.00
   0   0   2  283.27   22.20
   0   0   2  274.87   21.70
   0   0   2  272.67   22.00
   0   0   2  299.77   23.80
  -1   0  -2  295.77   23.50
  -1   0  -2  289.87   22.10
  -1   0  -2  293.47   22.80
  -1   0  -2  276.77   24.60
  -1   0  -2  285.47   22.20
  -1   0  -2  278.37   22.50
   1   0   2  274.07   22.40
   1   0   2  251.67   24.00
   1   0   2  292.37   22.70
   1   0   2  278.87   22.10
   1   0   2  338.37   24.60
   1   0   2  277.47   22.10
   1   0   2  267.97   22.90
  -2   0  -2  213.18   16.00
  -2   0  -2  207.98   16.60
  -2   0  -2  200.28   17.10
  -2   0  -2  204.18   16.30
   2   0   2  194.58   16.30
   2   0   2  191.18   16.90
   2   0   2  203.88   16.90
   2   0   2  184.28   18.60
   2   0   2  205.28   15.90
   2   0   2  186.48   16.10
   2   0   2  197.08   18.10
  -3   0  -2  437.06   34.70
  -3   0  -2  427.06   33.40
  -3   0  -2  440.36   34.60
  -3   0  -2  425.96   36.30
  -3   0  -2  416.36   33.00
   3   0   2  418.76   33.30
   3   0   2  401.06   33.20
   3   0   2  434.66   32.90
   3   0   2  416.76   33.60
   3   0   2  413.16   34.20
   4   0   2  228.58   19.60
   4   0   2  211.08   18.00
   4   0   2  203.98   18.10
   4   0   2  233.28   19.00
   4   0   2  219.48   19.30
   6   0   2  291.27   26.10
   6   0   2  256.17   24.60
   7   0   2   10.40    6.20
   8  -1  -2  307.37   25.90
   8  -1  -2  327.77   27.60
   7  -1  -2   17.90    5.00
   7  -1  -2   18.80    3.80
   6  -1  -2  191.18   17.10
   6  -1  -2  180.98   15.50
  -6   1   2  184.88   18.50
  -6   1   2  172.68   17.40
   5  -1  -2  117.09   10.40
   5  -1  -2  104.19   10.80
   5  -1  -2  106.79    9.70
   5  -1  -2  120.69    9.90
   5  -1  -2  111.39   10.60
   5  -1  -2  100.59    9.50
  -5   1   2   96.89   10.60
  -5   1   2  102.09   12.00
  -5   1   2   97.59   10.90
   4  -1  -2 1258.27   91.09
   4  -1  -2 1107.29   91.49
   4  -1  -2 1149.58   90.99
   4  -1  -2 1221.28   92.19
   4  -1  -2 1150.08   90.89
   4  -1  -2 1136.29   91.29
   4  -1  -2 1151.28   91.09
  -4   1   2 1252.67   91.49
  -4   1   2 1217.48   91.19
  -4   1   2 1197.08   91.89
  -4   1   2 1223.78   92.09
   3  -1  -2    1.20    2.40
   3  -1  -2    1.20    2.70
   3  -1  -2    1.20    1.70
   3  -1  -2    1.20    1.90
   3  -1  -2   -0.30    2.60
   3  -1  -2   -0.60    1.90
   3  -1  -2   -0.60    1.80
  -3   1   2    1.40    3.10
  -3   1   2   -1.90    2.60
  -3   1   2    0.70    2.50
  -3   1   2    7.00    3.00
  -3   1   2   14.50    4.70
   2  -1  -2 2440.16  177.98
   2  -1  -2 2257.07  177.78
   2  -1  -2 2347.57  178.08
   2  -1  -2 2387.36  177.78
   2  -1  -2 2317.97  177.68
   2  -1  -2 2293.67  177.68
  -2   1   2 2355.06  177.98
  -2   1   2 2316.67  177.68
  -2   1   2 2261.17  178.08
  -2   1   2 2314.07  178.78
  -2   1   2 2406.06  177.78
  -2   1   2 2330.37  177.78
  -2   1   2 2375.06  177.98
   1  -1  -2  173.28   14.30
   1  -1  -2  160.88   13.80
   1  -1  -2  162.68   13.50
   1  -1  -2  169.98   13.60
   1  -1  -2  169.18   13.80
   1  -1  -2  158.88   13.90
   1  -1  -2  171.28   15.40
   1  -1  -2  161.88   14.40
  -1   1   2  181.18   14.80
  -1   1   2  187.58   14.00
  -1   1   2  174.68   14.50
  -1   1   2  183.38   13.80
   0  -1  -2  453.95   37.70
   0  -1  -2  513.15   38.40
   0  -1  -2  434.36   38.10
   0  -1  -2  503.05   37.70
   0  -1  -2  536.55   38.30
   0  -1  -2  511.45   37.90
   0  -1  -2  508.95   38.70
   0   1   2  478.15   38.40
   0   1   2  509.85   37.80
   0   1   2  517.25   38.30
   0   1   2  457.75   37.70
   0   1   2  494.75   37.70
   0   1   2  453.95   38.10
  -1  -1  -2   51.09    7.10
  -1  -1  -2   42.80    5.60
  -1  -1  -2   41.00    5.30
  -1  -1  -2   45.50    6.20
  -1  -1  -2   45.10    7.30
  -1  -1  -2   36.90    4.60
  -1  -1  -2   39.80    6.00
  -1  -1  -2   51.69    5.20
   1   1   2   41.90    4.50
   1   1   2   43.90    4.70
   1   1   2   43.60    5.40
   1   1   2   41.10    5.70
   1   1   2   43.60    5.20
   1   1   2   41.40    5.60
   1   1   2   44.80    4.70
   1   1   2   53.29    7.00
  -2  -1  -2  318.97   24.40
  -2  -1  -2  320.77   25.70
  -2  -1  -2  292.57   25.30
  -2  -1  -2  315.57   25.20
  -2  -1  -2  305.97   27.00
  -2  -1  -2  309.87   24.60
   2   1   2  303.67   24.90
   2   1   2  300.37   24.40
   2   1   2  296.37   25.40
   2   1   2  304.27   24.80
   2   1   2  305.17   25.40
   2   1   2  309.37   24.30
   2   1   2  298.47   25.90
   2   1   2  311.57   24.50
  -3  -1  -2   36.50    6.60
  -3  -1  -2   34.20    5.70
  -3  -1  -2   35.40    4.80
  -3  -1  -2   35.20    5.30
   3   1   2   34.90    5.00
   3   1   2   32.40    6.40
   3   1   2   35.60    5.40
   3   1   2   35.10    6.40
   3   1   2   39.20    6.90
   3   1   2   35.80    5.50
   3   1   2   36.60    4.50
  -4  -1  -2    4.60    3.30
  -4  -1  -2    9.70    4.90
  -4  -1  -2    3.20    2.30
  -4  -1  -2   10.40    3.60
  -4  -1  -2    1.50    3.70
   4   1   2   10.80    3.20
   4   1   2    6.40    2.20
   4   1   2    4.20    3.80
   4   1   2   10.10    3.40
   4   1   2    1.10    2.30
   4   1   2    8.50    4.30
   4   1   2    7.90    2.80
   4   1   2    6.40    4.00
   4   1   2    2.20    3.60
  -5  -1  -2  154.58   16.80
  -5  -1  -2  167.38   17.30
  -5  -1  -2  159.28   15.30
   5   1   2  169.28   16.60
   5   1   2  173.18   14.00
   5   1   2  158.58   14.40
   5   1   2  165.18   14.80
  -6  -1  -2    0.60    3.10
  -6  -1  -2   -2.40    4.20
   6   1   2   -1.80    3.90
   6   1   2    1.70    3.10
  -7  -1  -2    0.80    4.80
  -7  -1  -2    8.80    7.90
   7   1   2    3.10    3.70
   7   1   2   -4.30    3.90
   8  -2  -2   -2.80    1.80
   8  -2  -2    1.40    3.40
  -8   2   2   -0.10    4.70
   7  -2  -2  222.68   21.40
   7  -2  -2  232.98   19.60
  -7   2   2  216.08   20.70
  -7   2   2  247.88   23.00
   6  -2  -2  270.67   22.80
   6  -2  -2  278.07   24.60
  -6   2   2  273.77   25.20
  -6   2   2  271.37   24.90
  -6   2   2  273.47   23.40
  -6   2   2  286.37   24.00
  -6   2   2  273.67   24.00
   5  -2  -2  105.69   10.10
   5  -2  -2  100.49   10.80
   5  -2  -2  110.79    9.20
   5  -2  -2   93.79    9.10
   5  -2  -2   97.59    9.00
   5  -2  -2  106.09    9.50
  -5   2   2   86.49   10.00
  -5   2   2   78.29    9.60
  -5   2   2   88.39   11.50
  -5   2   2  100.99   11.10
  -5   2   2   94.29   10.00
   4  -2  -2  209.08   19.20
   4  -2  -2  214.68   18.60
   4  -2  -2  238.88   20.30
   4  -2  -2  201.48   18.40
   4  -2  -2  228.28   18.90
   4  -2  -2  218.38   18.70
   4  -2  -2  278.87   19.80
  -4   2   2  239.98   19.10
  -4   2   2  243.58   19.20
  -4   2   2  231.98   19.00
  -4   2   2  226.08   19.60
  -4   2   2  246.78   20.20
   3  -2  -2   56.69    6.00
   3  -2  -2   59.19    7.40
   3  -2  -2   61.29    6.60
   3  -2  -2   55.49    6.80
   3  -2  -2   59.99    6.10
   3  -2  -2   55.79    5.70
   3  -2  -2   53.19    6.00
  -3   2   2   64.39    7.10
  -3   2   2   75.99    6.70
  -3   2   2   79.19    8.00
  -3   2   2   55.19    6.20
  -3   2   2   49.40    6.50
   2  -2  -2 1522.05  113.29
   2  -2  -2 1516.95  114.29
   2  -2  -2 1472.45  113.09
   2  -2  -2 1474.25  112.89
   2  -2  -2 1461.65  113.29
  -2   2   2 1477.85  113.29
  -2   2   2 1484.85  113.49
  -2   2   2 1429.16  114.09
  -2   2   2 1473.65  113.09
  -2   2   2 1470.85  113.09
  -2   2   2 1503.55  112.99
  -2   2   2 1497.55  112.89
   1  -2  -2  799.42   67.19
   1  -2  -2  946.51   67.09
   1  -2  -2  843.92   66.69
   1  -2  -2  964.00   67.19
   1  -2  -2  848.62   66.69
   1  -2  -2  917.81   67.99
   1  -2  -2  853.01   67.69
  -1   2   2  874.71   66.69
  -1   2   2  896.21   66.39
  -1   2   2  829.32   66.49
  -1   2   2  882.01   66.69
  -1   2   2  827.92   67.29
  -1   2   2  876.91   66.69
  -1   2   2  869.31   67.39
  -1   2   2  800.02   66.99
   0  -2  -2 1140.19   96.69
   0  -2  -2 1233.78   97.39
   0  -2  -2 1351.76   97.19
   0  -2  -2 1301.47   96.49
   0  -2  -2 1272.07   95.99
   0  -2  -2 1328.97   96.19
   0  -2  -2 1227.88   96.19
   0  -2  -2 1222.28   96.69
   0   2   2 1254.47   97.49
   0   2   2 1251.97   95.99
   0   2   2 1194.78   95.99
   0   2   2 1286.27   95.89
   0   2   2 1263.07   96.49
   0   2   2 1256.57   96.89
   0   2   2 1377.86   96.69
   0   2   2 1134.59   96.49
  -1  -2  -2    4.50    3.40
  -1  -2  -2    3.60    2.90
  -1  -2  -2    5.00    4.50
  -1  -2  -2    2.40    2.90
  -1  -2  -2    1.30    1.90
  -1  -2  -2    4.90    2.50
  -1  -2  -2    1.80    2.00
  -1  -2  -2    3.20    2.80
   1   2   2    2.60    1.50
   1   2   2    2.80    1.70
   1   2   2    1.00    2.10
   1   2   2    3.70    3.20
   1   2   2    4.90    2.40
   1   2   2    4.50    2.40
   1   2   2    3.40    3.60
   1   2   2    2.80    2.50
  -2  -2  -2  984.20   75.19
  -2  -2  -2  887.01   75.89
  -2  -2  -2  938.41   75.19
  -2  -2  -2  993.20   75.39
  -2  -2  -2  984.20   74.09
  -2  -2  -2 1028.20   74.29
  -2  -2  -2  932.41   74.59
  -2  -2  -2 1003.20   74.19
   2   2   2  977.40   73.99
   2   2   2  920.61   73.39
   2   2   2  964.00   73.89
   2   2   2  905.91   73.99
   2   2   2  925.41   74.59
   2   2   2  957.80   74.19
   2   2   2  981.80   75.09
   2   2   2  959.20   75.29
  -3  -2  -2  536.25   39.20
  -3  -2  -2  509.65   39.30
  -3  -2  -2  490.65   41.70
  -3  -2  -2  496.35   40.20
  -3  -2  -2  483.65   40.70
  -3  -2  -2  499.35   39.90
   3   2   2  481.65   39.00
   3   2   2  472.55   38.80
   3   2   2  480.25   40.30
   3   2   2  471.25   40.20
   3   2   2  481.15   39.60
   3   2   2  486.75   38.90
   3   2   2  503.75   38.80
  -4  -2  -2  348.07   27.40
  -4  -2  -2  334.27   27.70
  -4  -2  -2  334.47   29.50
  -4  -2  -2  339.77   28.70
   4   2   2  348.87   26.90
   4   2   2  340.47   28.80
   4   2   2  325.37   28.80
   4   2   2  321.47   27.20
   4   2   2  319.47   27.70
   4   2   2  314.37   27.10
  -5  -2  -2  162.18   14.70
  -5  -2  -2  152.08   16.80
  -5  -2  -2  159.98   19.80
  -5  -2  -2  152.38   16.10
   5   2   2  166.18   14.50
   5   2   2  167.58   16.70
   5   2   2  153.08   14.90
   5   2   2  162.58   14.00
   5   2   2  152.58   16.00
   5   2   2  153.88   14.60
  -6  -2  -2   27.50    6.80
  -6  -2  -2   33.40    6.00
  -6  -2  -2   56.79   10.60
  -6  -2  -2   35.10    9.60
   6   2   2   37.30    8.50
   6   2   2   38.90    5.40
   6   2   2   39.90    6.50
  -7  -2  -2   18.60    8.10
  -7  -2  -2   13.10    6.20
   7   2   2    7.60    4.10
   7   2   2    3.10    5.20
   8  -3  -2    5.40    4.80
   8  -3  -2    7.80    3.20
  -8   3   2    9.40    5.80
  -8   3   2   17.40    6.50
  -7   3   2   44.50    7.60
  -7   3   2   38.50    9.60
  -7   3   2   39.40    7.70
  -7   3   2   47.20   10.30
  -7   3   2   39.40    7.90
   6  -3  -2  382.46   31.10
   6  -3  -2  364.76   32.90
  -6   3   2  377.26   31.60
  -6   3   2  396.06   33.30
  -6   3   2  387.96   31.50
  -6   3   2  368.46   32.50
   5  -3  -2    2.10    2.90
   5  -3  -2   -0.30    2.00
   5  -3  -2    3.00    2.80
   5  -3  -2    6.00    2.30
  -5   3   2    0.80    3.50
  -5   3   2    4.00    5.40
  -5   3   2   -1.90    3.30
  -5   3   2    3.70    4.30
  -5   3   2   -1.40    3.70
   4  -3  -2  353.56   28.90
   4  -3  -2  366.26   27.40
   4  -3  -2  381.16   27.30
  -4   3   2  328.37   27.00
  -4   3   2  316.47   27.10
  -4   3   2  309.17   27.70
  -4   3   2  320.57   27.40
  -4   3   2  315.17   26.90
   3  -3  -2    2.30    1.90
   3  -3  -2    2.20    2.60
   3  -3  -2   -2.00    2.70
  -3   3   2   -0.30    2.00
  -3   3   2   -1.90    2.50
  -3   3   2   -0.90    2.50
  -3   3   2   -0.90    3.50
  -3   3   2   -3.40    2.40
   2  -3  -2   68.69    7.00
   2  -3  -2   54.19    6.10
   2  -3  -2   58.49    8.50
   2  -3  -2   64.49    7.60
   2  -3  -2   53.39    7.40
   2  -3  -2   54.69    6.30
  -2   3   2   56.49    6.30
  -2   3   2   68.39    7.40
  -2   3   2   55.49    6.70
  -2   3   2   50.99    5.70
  -2   3   2   52.99    6.20
  -2   3   2   54.39    5.80
   1  -3  -2   60.59    7.40
   1  -3  -2   83.79    8.10
   1  -3  -2   79.39    8.90
   1  -3  -2   72.09    7.10
   1  -3  -2   65.29    8.20
   1  -3  -2   82.49   10.00
  -1   3   2   71.69    7.10
  -1   3   2   69.49    7.10
  -1   3   2   66.59    8.40
  -1   3   2   66.79    7.10
  -1   3   2   70.39    8.30
  -1   3   2   74.09    8.30
   0  -3  -2  380.06   28.80
   0  -3  -2  358.86   27.70
   0  -3  -2  345.67   29.90
   0  -3  -2  352.96   28.50
   0  -3  -2  318.57   29.20
   0  -3  -2  386.96   27.70
   0  -3  -2  340.07   28.70
   0  -3  -2  342.47   28.30
   0   3   2  329.77   28.40
   0   3   2  357.86   27.60
   0   3   2  361.36   27.60
   0   3   2  366.66   28.60
   0   3   2  329.57   27.90
   0   3   2  352.46   28.10
   0   3   2  342.87   29.10
   0   3   2  321.67   28.80
  -1  -3  -2   -1.40    2.20
  -1  -3  -2   -4.10    3.20
  -1  -3  -2    0.80    2.30
  -1  -3  -2    2.00    3.30
  -1  -3  -2   -1.60    2.40
  -1  -3  -2    2.30    3.20
  -1  -3  -2    2.40    3.60
  -1  -3  -2    0.90    4.60
   1   3   2    0.20    2.60
   1   3   2   -1.10    1.50
   1   3   2    0.80    2.40
   1   3   2    0.40    4.00
   1   3   2    4.60    3.30
   1   3   2    4.20    4.00
   1   3   2    0.00    2.00
   1   3   2   -0.20    2.60
  -2  -3  -2  604.04   49.70
  -2  -3  -2  604.14   51.09
  -2  -3  -2  633.94   49.00
  -2  -3  -2  654.33   50.49
  -2  -3  -2  659.83   50.79
  -2  -3  -2  637.64   48.70
  -2  -3  -2  624.64   49.60
  -2  -3  -2  661.63   49.50
   2   3   2  587.24   48.00
   2   3   2  648.74   48.90
   2   3   2  622.64   49.20
   2   3   2  595.74   48.90
   2   3   2  575.04   48.70
   2   3   2  631.44   50.49
   2   3   2  619.44   49.90
   2   3   2  640.74   50.19
  -3  -3  -2   35.00    8.40
  -3  -3  -2   32.90    5.40
  -3  -3  -2   26.70    5.80
  -3  -3  -2   31.90    6.90
  -3  -3  -2   29.40    5.10
  -3  -3  -2   36.70    7.40
  -3  -3  -2   28.00    6.70
   3   3   2   32.60    5.10
   3   3   2   33.10    5.20
   3   3   2   32.80    4.80
   3   3   2   29.70    6.50
   3   3   2   33.20    6.90
   3   3   2   32.70    5.80
  -4  -3  -2  322.57   28.70
  -4  -3  -2  315.87   30.30
  -4  -3  -2  296.47   28.80
  -4  -3  -2  314.07   27.90
  -4  -3  -2  331.67   27.10
  -4  -3  -2  310.07   27.10
   4   3   2  317.57   27.50
   4   3   2  320.77   28.50
   4   3   2  336.57   26.80
   4   3   2  325.77   28.40
   4   3   2  328.87   26.40
   4   3   2  320.57   26.70
  -5  -3  -2    6.60    5.80
  -5  -3  -2    7.20    5.00
  -5  -3  -2   11.90    4.70
  -5  -3  -2   12.30    4.10
   5   3   2   10.10    4.10
   5   3   2   12.10    5.80
   5   3   2   14.90    3.60
   5   3   2   12.50    4.70
  -6  -3  -2  560.54   44.20
  -6  -3  -2  430.86   36.90
  -6  -3  -2  419.86   38.60
  -6  -3  -2  388.26   39.80
  -6  -3  -2  447.96   37.80
   6   3   2  450.75   35.80
   6   3   2  445.46   36.10
   6   3   2  442.76   36.60
   6   3   2  441.16   37.00
   6   3   2  433.66   39.00
  -7  -3  -2    2.00    4.50
  -7  -3  -2    2.20   10.30
   7   3   2   11.90    4.30
   7   3   2    6.20    3.00
   7   3   2   15.20    7.10
   7   3   2    5.20    3.20
   7  -4  -2   25.40    5.40
   7  -4  -2   42.20    8.40
  -7   4   2   28.70    7.00
  -7   4   2   33.60    7.40
  -7   4   2   33.50    9.90
  -7   4   2   31.70    6.90
  -7   4   2   22.90    8.20
   6  -4  -2  162.28   15.50
   6  -4  -2  173.78   17.80
  -6   4   2  187.78   17.40
  -6   4   2  172.08   16.30
  -6   4   2  170.78   16.10
  -6   4   2  170.98   18.20
  -6   4   2  167.88   16.00
   5  -4  -2   14.90    5.00
   5  -4  -2    9.40    3.20
  -5   4   2   10.90    5.90
  -5   4   2   22.70    5.80
  -5   4   2    8.90    3.80
  -5   4   2   15.30    4.40
   4  -4  -2  226.98   21.30
   4  -4  -2  224.48   19.50
  -4   4   2  239.08   20.50
  -4   4   2  228.38   19.00
  -4   4   2  231.48   19.30
  -4   4   2  234.88   19.50
  -4   4   2  225.18   19.50
   3  -4  -2    9.60    3.10
   3  -4  -2    7.20    3.40
   3  -4  -2   17.70    3.80
   3  -4  -2    7.90    2.50
   3  -4  -2    8.80    2.90
  -3   4   2    7.40    2.20
  -3   4   2    7.80    2.50
  -3   4   2    4.60    3.10
  -3   4   2    8.40    2.00
  -3   4   2   11.30    4.30
  -3   4   2    5.40    3.00
   2  -4  -2   12.80    3.40
   2  -4  -2    4.90    2.70
   2  -4  -2    8.90    4.20
   2  -4  -2    5.60    2.30
   2  -4  -2    5.60    3.20
   2  -4  -2    7.00    4.00
  -2   4   2    9.50    4.10
  -2   4   2    9.40    2.40
  -2   4   2   10.20    3.20
  -2   4   2    8.10    2.80
   1  -4  -2  206.08   17.20
   1  -4  -2  220.58   17.90
   1  -4  -2  212.38   17.80
   1  -4  -2  216.78   19.30
   1  -4  -2  185.78   18.30
   1  -4  -2  219.88   19.50
  -1   4   2  190.48   17.20
  -1   4   2  192.98   18.20
   0  -4  -2  124.09   10.80
   0  -4  -2  115.79   13.50
   0  -4  -2  116.99   11.50
   0  -4  -2  121.49   12.00
   0  -4  -2  118.59   10.60
   0  -4  -2  123.19   11.80
   0  -4  -2  120.19   13.10
   0  -4  -2  123.09   11.90
   0   4   2  114.69   11.00
   0   4   2  122.49   12.40
   0   4   2  119.39   10.50
   0   4   2  139.69   12.20
   0   4   2  120.29   11.80
   0   4   2  102.79   12.00
   0   4   2  114.89   10.60
   0   4   2  111.79   11.10
  -1  -4  -2    5.10    2.80
  -1  -4  -2    9.00    2.50
  -1  -4  -2    9.20    3.50
  -1  -4  -2   10.70    3.60
  -1  -4  -2    9.50    5.20
  -1  -4  -2    7.40    4.40
  -1  -4  -2    5.10    4.00
  -1  -4  -2    5.40    2.90
   1   4   2    8.00    2.90
   1   4   2    7.70    3.70
   1   4   2    7.10    2.70
   1   4   2    9.70    2.30
   1   4   2   12.20    4.60
   1   4   2    5.40    2.90
   1   4   2    7.20    4.00
   1   4   2    6.00    3.10
  -2  -4  -2  301.27   26.30
  -2  -4  -2  282.57   24.60
  -2  -4  -2  303.97   25.40
  -2  -4  -2  291.57   28.00
  -2  -4  -2  305.57   25.80
  -2  -4  -2  320.37   25.40
  -2  -4  -2  317.47   27.10
  -2  -4  -2  306.97   24.10
   2   4   2  320.27   24.60
   2   4   2  297.27   25.90
   2   4   2  302.57   24.80
   2   4   2  281.57   26.20
   2   4   2  295.27   25.90
   2   4   2  280.67   24.60
   2   4   2  282.27   23.50
   2   4   2  282.77   24.40
  -3  -4  -2   24.50    5.40
  -3  -4  -2   37.20    6.10
  -3  -4  -2   33.10    7.50
  -3  -4  -2   45.00    7.10
  -3  -4  -2   37.30    8.00
  -3  -4  -2   40.20    9.60
   3   4   2   38.10    5.90
   3   4   2   38.40    5.90
   3   4   2   32.10    7.20
   3   4   2   38.40    5.70
   3   4   2   30.70    6.60
   3   4   2   40.40    7.80
  -4  -4  -2   95.49   15.10
  -4  -4  -2   83.69   11.70
  -4  -4  -2   60.29   11.60
  -4  -4  -2   70.29    9.30
  -4  -4  -2   72.39    9.40
  -4  -4  -2   90.99   11.20
   4   4   2   77.19    9.80
   4   4   2   75.19    9.50
   4   4   2   83.19   13.10
   4   4   2   68.49    8.50
  -5  -4  -2    9.20    4.60
  -5  -4  -2   10.00    5.90
  -5  -4  -2   16.00   10.00
  -5  -4  -2    4.20    6.10
  -5  -4  -2    4.00    5.30
  -5  -4  -2    8.70    4.00
   5   4   2    8.10    3.40
   5   4   2   11.70    4.30
   5   4   2    7.60    4.40
   5   4   2    2.00    5.00
  -6  -4  -2   18.40    6.30
  -6  -4  -2    4.30    4.60
  -6  -4  -2   -2.60    5.40
  -6  -4  -2    8.10    7.40
   6   4   2    2.70    3.00
   6   4   2    1.50    5.00
   6   4   2    1.60    4.60
   6   4   2   -6.00    3.10
   6   4   2    5.20    3.50
   6   4   2    3.80    4.50
  -7  -4  -2   -5.60    7.60
  -7  -4  -2    3.20   11.80
  -7  -4  -2    5.70    8.50
  -7  -4  -2    7.90    6.40
   7   4   2    1.20    2.70
   7   4   2   -1.60    6.60
   7   4   2    3.70    4.60
   7   4   2    0.90    4.20
   7   4   2    1.60    3.10
   7   4   2   -1.60    4.10
   7  -5  -2  158.18   13.60
   7  -5  -2  160.08   16.50
  -7   5   2  106.49   13.80
  -7   5   2  105.79   13.90
  -7   5   2  136.69   17.60
  -7   5   2  108.09   13.50
  -7   5   2  124.39   15.80
   6  -5  -2   30.40    8.20
   6  -5  -2   30.80    5.80
  -6   5   2   30.30    6.00
  -6   5   2   26.20    7.90
  -6   5   2   26.30    6.10
  -6   5   2   34.90    6.80
  -6   5   2   27.40    7.20
   5  -5  -2  120.09   12.10
   5  -5  -2  126.79   14.30
  -5   5   2  135.79   12.50
  -5   5   2  123.79   13.60
  -5   5   2  112.89   12.00
   4  -5  -2  209.88   20.20
   4  -5  -2  211.38   18.20
  -4   5   2  201.48   17.90
  -4   5   2  201.18   19.20
   3  -5  -2    5.20    3.30
   3  -5  -2    3.60    3.20
   3  -5  -2    3.70    3.10
   3  -5  -2    4.90    4.40
   3  -5  -2    8.80    4.70
   3  -5  -2    1.70    2.10
  -3   5   2    2.80    3.00
  -3   5   2    8.10    4.40
  -3   5   2    2.20    1.80
  -3   5   2    3.30    2.30
  -3   5   2    3.60    3.30
  -3   5   2    5.80    2.80
  -3   5   2   -1.20    3.20
   2  -5  -2  727.83   57.49
   2  -5  -2  719.13   59.69
   2  -5  -2  769.02   57.89
   2  -5  -2  720.13   59.19
   2  -5  -2  763.12   59.49
   2  -5  -2  747.43   58.29
  -2   5   2  771.72   56.99
  -2   5   2  753.82   57.89
  -2   5   2  705.73   57.19
  -2   5   2  689.73   58.39
  -2   5   2  719.63   57.49
  -2   5   2  723.83   58.39
   1  -5  -2   75.99   10.30
   1  -5  -2   51.69    9.70
   1  -5  -2   74.89    7.50
   1  -5  -2   58.79    8.10
   1  -5  -2   72.09    8.20
   1  -5  -2   83.89    9.30
  -1   5   2   68.29    7.70
  -1   5   2   64.09    7.30
  -1   5   2   65.29    8.70
  -1   5   2   68.09    8.60
   0  -5  -2  500.05   42.20
   0  -5  -2  506.75   40.40
   0  -5  -2  492.05   40.80
   0  -5  -2  513.05   39.40
   0  -5  -2  488.35   40.50
   0  -5  -2  479.35   42.00
   0   5   2  485.65   40.90
   0   5   2  470.15   39.80
   0   5   2  513.35   40.50
   0   5   2  493.15   39.70
   0   5   2  520.85   39.20
   0   5   2  495.45   41.20
  -1  -5  -2   78.19    8.80
  -1  -5  -2   76.19   11.50
  -1  -5  -2   91.39   10.50
  -1  -5  -2   88.19   12.00
  -1  -5  -2   88.39   10.20
  -1  -5  -2   85.49   12.40
  -1  -5  -2   88.19   10.00
  -1  -5  -2   94.69   16.30
  -1  -5  -2   89.19    8.70
  -1  -5  -2   93.09   10.20
   1   5   2   90.39   10.60
   1   5   2   88.59    9.00
   1   5   2   90.29   10.70
   1   5   2   82.69    9.20
  -2  -5  -2  376.16   30.50
  -2  -5  -2  353.56   30.10
  -2  -5  -2  341.17   32.50
  -2  -5  -2  339.67   31.20
  -2  -5  -2  338.47   29.40
  -2  -5  -2  362.46   32.40
  -2  -5  -2  363.66   28.70
   2   5   2  362.36   29.20
   2   5   2  366.56   29.60
   2   5   2  345.27   30.90
   2   5   2  354.16   30.90
  -3  -5  -2   58.49    9.10
  -3  -5  -2   53.59    8.00
  -3  -5  -2   61.69    9.30
  -3  -5  -2   48.80    9.80
  -3  -5  -2   62.69    9.00
  -3  -5  -2   61.99   11.10
  -3  -5  -2   67.99   12.40
   3   5   2   58.09   10.00
   3   5   2   54.59    7.50
   3   5   2   66.19    9.30
   3   5   2   60.69    7.80
  -4  -5  -2  544.35   48.90
  -4  -5  -2  418.06   43.30
  -4  -5  -2  584.14   44.70
  -4  -5  -2  544.05   42.70
  -4  -5  -2  535.85   45.00
  -4  -5  -2  492.55   41.70
   4   5   2  495.55   41.20
   4   5   2  506.65   41.20
   4   5   2  492.55   43.20
   4   5   2  487.45   42.60
   4   5   2  488.85   41.00
   4   5   2  499.35   43.10
  -5  -5  -2    3.50    5.50
  -5  -5  -2   -0.90    4.00
  -5  -5  -2    0.30    8.90
  -5  -5  -2    6.90    6.40
  -5  -5  -2    0.90    5.30
  -5  -5  -2    3.60    4.60
   5   5   2   -0.60    4.80
   5   5   2    0.10    2.80
   5   5   2   -4.90    3.30
   5   5   2    0.70    3.80
   5   5   2    1.10    5.40
   5   5   2   -1.20    5.50
  -6  -5  -2  238.08   25.00
  -6  -5  -2  161.98   23.40
  -6  -5  -2  223.28   21.90
  -6  -5  -2  243.48   23.70
  -6  -5  -2  235.88   22.40
  -6  -5  -2  254.07   27.50
   6   5   2  182.28   21.10
   6   5   2  195.68   22.70
   6   5   2  225.78   19.90
   6   5   2  226.08   22.00
   6   5   2  214.58   20.30
  -7   6   2  369.66   32.10
  -7   6   2  326.37   29.80
  -7   6   2  353.36   31.10
   6  -6  -2    2.70    3.10
   6  -6  -2    3.80    5.10
  -6   6   2    9.00    5.40
  -6   6   2   -3.10    5.40
  -6   6   2    1.40    4.20
   5  -6  -2  146.09   14.10
   5  -6  -2  147.59   16.40
  -5   6   2  152.48   15.80
  -5   6   2  137.29   14.10
   4  -6  -2   34.00    7.40
   4  -6  -2   27.10    5.20
   4  -6  -2   24.60    5.90
   4  -6  -2   35.10    6.00
  -4   6   2   34.90    8.00
  -4   6   2   32.40    6.00
  -4   6   2   37.50    5.50
  -4   6   2   30.40    5.90
  -4   6   2   39.50    5.10
   3  -6  -2  112.19   12.80
   3  -6  -2  124.79   14.80
  -3   6   2  118.29   12.20
  -3   6   2  120.19   11.10
   2  -6  -2   58.19    9.30
   2  -6  -2   51.39    9.90
   2  -6  -2   51.29    6.50
   2  -6  -2   51.29    9.60
   2  -6  -2   51.69    8.10
   2  -6  -2   56.19    7.70
  -2   6   2   37.90    6.60
  -2   6   2   41.60    6.60
  -2   6   2   41.90    9.50
  -2   6   2   47.40    8.00
   1  -6  -2   34.50    7.00
   1  -6  -2   33.40    5.90
   1  -6  -2   23.30    4.60
   1  -6  -2   28.60    6.20
   1  -6  -2   32.30    7.80
   1  -6  -2   34.60    8.10
  -1   6   2   27.50    5.00
  -1   6   2   22.60    4.40
  -1   6   2   31.60    6.30
  -1   6   2   27.70    6.40
   0  -6  -2   -4.70    4.30
   0  -6  -2    5.50    3.90
   0  -6  -2    2.00    3.30
   0  -6  -2    1.00    2.10
   0  -6  -2    2.90    5.10
   0  -6  -2    2.00    3.20
   0   6   2    1.80    2.40
   0   6   2    0.30    3.10
   0   6   2   -0.70    3.40
   0   6   2    1.90    2.80
  -1  -6  -2   13.30    4.10
  -1  -6  -2   13.30    5.00
  -1  -6  -2   18.50    7.40
  -1  -6  -2   14.10    6.30
  -1  -6  -2   28.00   12.00
  -1  -6  -2   19.20    6.20
  -1  -6  -2   22.40    4.20
  -1  -6  -2   24.80    5.80
  -1  -6  -2   23.00    7.70
  -1  -6  -2   23.10    5.70
   1   6   2   23.00    4.90
   1   6   2   22.50    6.00
   1   6   2   25.90    4.80
   1   6   2   23.40    6.30
   1   6   2   16.90    6.30
   1   6   2   18.70    4.50
  -2  -6  -2   22.50    7.00
  -2  -6  -2   35.30    7.00
  -2  -6  -2   47.80   10.50
  -2  -6  -2   27.50    8.90
  -2  -6  -2   37.90    7.40
  -2  -6  -2   33.60    5.20
  -2  -6  -2   38.70    7.30
  -2  -6  -2   29.20    5.90
   2   6   2   34.80    5.90
   2   6   2   44.70    8.40
   2   6   2   29.80    7.30
   2   6   2   33.60    6.00
   2   6   2   33.10    7.70
   2   6   2   29.10    5.60
  -3  -6  -2    2.50    4.20
  -3  -6  -2   10.80    4.00
  -3  -6  -2   -0.80    4.40
  -3  -6  -2   10.50    5.30
  -3  -6  -2    5.30    3.90
  -3  -6  -2    5.20    7.70
  -3  -6  -2   10.50    6.80
  -3  -6  -2   -0.20    4.20
   3   6   2    5.30    4.90
   3   6   2   -0.60    4.70
   3   6   2    0.00    3.70
   3   6   2    7.80    3.50
   3   6   2   -0.70    3.60
   3   6   2    1.20    3.20
  -4  -6  -2   -0.80    5.60
  -4  -6  -2   -1.20    5.00
  -4  -6  -2    1.50    4.00
  -4  -6  -2   -0.20    4.40
  -4  -6  -2    0.20    4.10
  -4  -6  -2    4.10    8.10
   4   6   2   -1.40    5.40
   4   6   2   -1.70    3.80
   4   6   2    2.20    4.60
   4   6   2   -1.90    2.90
   4   6   2    3.00    3.40
   4   6   2   -0.30    3.60
  -5  -6  -2    5.50    9.30
  -5  -6  -2   11.20    7.00
  -5  -6  -2    2.40    8.70
  -5  -6  -2   14.30    7.00
   5   6   2   14.80    5.60
   5   6   2    7.80    7.60
   5   6   2   10.80    4.20
   5   6   2   16.70    6.20
   5   6   2   15.20    5.00
   5   6   2   17.20    6.50
  -6   7   2  263.97   23.00
  -6   7   2  232.88   23.40
  -6   7   2  231.68   21.60
   5  -7  -2  157.28   14.60
   5  -7  -2  163.98   17.50
  -5   7   2  121.49   14.30
  -5   7   2  145.29   14.50
  -5   7   2  116.69   15.90
   4  -7  -2  702.33   60.59
   4  -7  -2  719.63   59.09
   4  -7  -2  701.23   57.89
   4  -7  -2  669.43   59.79
   4  -7  -2  741.43   58.09
   4  -7  -2  694.63   61.19
  -4   7   2  840.12   57.39
  -4   7   2  718.93   58.19
  -4   7   2  662.83   57.09
  -4   7   2  651.43   58.39
  -4   7   2  830.72   58.89
  -4   7   2  727.43   56.99
   3  -7  -2   63.79   10.60
   3  -7  -2   79.09   11.20
   3  -7  -2   66.09    9.70
   3  -7  -2   75.19   13.40
   3  -7  -2   85.59   12.80
   3  -7  -2   85.99    9.20
  -3   7   2   89.49    9.30
  -3   7   2   63.29    8.20
  -3   7   2   71.69    9.50
  -3   7   2   72.89    9.70
  -3   7   2   92.09   11.20
  -3   7   2   74.69   11.30
   2  -7  -2  687.13   60.89
   2  -7  -2  691.33   57.09
   2  -7  -2  723.13   59.59
   2  -7  -2  696.03   57.79
   2  -7  -2  722.83   58.69
   2  -7  -2  716.93   60.09
  -2   7   2  690.43   58.39
  -2   7   2  704.73   56.89
  -2   7   2  851.31   59.59
   1  -7  -2  101.39   13.40
   1  -7  -2  107.49   13.70
   1  -7  -2  124.29   16.30
   1  -7  -2  104.29   15.00
   1  -7  -2  106.39   11.50
   1  -7  -2  130.69   24.30
  -1   7   2  106.09   11.60
  -1   7   2  109.49   13.20
  -1   7   2  140.99   14.80
  -1   7   2  147.39   13.10
   0  -7  -2  425.16   48.10
   0  -7  -2  516.35   39.30
   0  -7  -2  557.84   44.80
   0  -7  -2  499.75   43.30
   0  -7  -2  506.95   41.60
   0  -7  -2  481.15   41.20
   0  -7  -2  442.16   42.00
   0  -7  -2  495.65   40.80
   0   7   2  462.75   39.80
   0   7   2  472.45   41.60
   0   7   2  487.75   39.60
   0   7   2  487.45   41.60
  -1  -7  -2   43.50   11.00
  -1  -7  -2   35.90   14.30
  -1  -7  -2   53.09    8.50
  -1  -7  -2   61.09   12.00
  -1  -7  -2   48.20   10.70
  -1  -7  -2   43.90    6.60
  -1  -7  -2   42.10    7.90
  -1  -7  -2   51.29    8.90
  -1  -7  -2   53.99    9.40
   1   7   2   47.30    9.10
   1   7   2   47.70    9.40
   1   7   2   44.20    7.20
   1   7   2   46.90    7.50
  -2  -7  -2  184.48   17.50
  -2  -7  -2  193.58   17.90
  -2  -7  -2  160.68   17.90
  -2  -7  -2  151.08   15.70
  -2  -7  -2  142.39   17.10
  -2  -7  -2  162.88   21.00
  -2  -7  -2  173.98   20.70
  -2  -7  -2  184.18   15.10
   2   7   2  159.68   17.50
   2   7   2  143.69   15.30
   2   7   2  160.18   17.50
   2   7   2  148.49   15.60
   2   7   2  132.09   16.80
   2   7   2  145.59   15.00
  -3  -7  -2    1.10    6.70
  -3  -7  -2    1.20    3.30
  -3  -7  -2    2.30    4.30
  -3  -7  -2    3.80    4.80
  -3  -7  -2   -0.80    4.80
  -3  -7  -2   -0.20    5.20
  -3  -7  -2   -4.10    7.00
  -3  -7  -2   -2.10    3.80
   3   7   2    4.00    4.40
   3   7   2    3.00    5.00
   3   7   2    1.40    3.10
   3   7   2    4.60    6.10
   3   7   2    1.00    3.50
   3   7   2    1.30    4.60
  -4  -7  -2   -3.70    6.20
  -4  -7  -2   -8.70    5.50
  -4  -7  -2    4.50    8.40
  -4  -7  -2    4.50    8.90
  -4  -7  -2   -4.00    5.20
  -4  -7  -2    3.60    5.80
   4   7   2   -2.30    4.80
   4   7   2   -1.20    4.20
   4   7   2    2.70    2.90
   4   7   2    3.60    3.50
   4   7   2    1.40    4.60
   4   7   2    3.10    6.70
  -5  -7  -2    6.10    9.40
  -5  -7  -2    0.70    7.00
  -5  -7  -2   -2.60    5.90
  -5  -7  -2    3.10   10.40
   5   7   2   -0.20    4.30
   5   7   2    5.80    5.20
   5   7   2   -0.10    3.40
   5   7   2    5.10    7.60
   5   7   2   -5.00    6.50
   5  -8  -2   -0.40    4.70
   5  -8  -2    1.70    5.10
   5  -8  -2    1.10    3.00
  -5   8   2    0.40    7.20
  -5   8   2   -0.10    5.50
   4  -8  -2   12.60    4.50
   4  -8  -2    2.70    6.20
   4  -8  -2    2.70    5.10
   4  -8  -2   10.20    5.70
   4  -8  -2   -1.10    3.70
   4  -8  -2   -1.90    6.80
  -4   8   2    0.60    4.40
  -4   8   2    5.90    7.10
  -4   8   2    9.10    3.50
  -4   8   2    6.50    3.30
  -4   8   2   -1.70    4.80
  -4   8   2    1.50    4.00
   3  -8  -2  102.29   11.00
   3  -8  -2  109.09   15.20
   3  -8  -2   62.99   14.10
   3  -8  -2  109.89   13.80
   3  -8  -2  114.19   12.00
   3  -8  -2   64.69   11.70
  -3   8   2   80.69   10.70
  -3   8   2   85.59   10.00
  -3   8   2  113.49   12.50
  -3   8   2   74.89   10.60
  -3   8   2   74.99    9.40
  -3   8   2   92.99   13.60
   2  -8  -2   32.20    8.10
   2  -8  -2   26.70    7.40
   2  -8  -2   45.30   10.40
   2  -8  -2   46.20    7.80
   2  -8  -2   14.00    8.20
  -2   8   2   31.20    6.30
  -2   8   2   28.80    7.60
  -2   8   2   19.80    4.60
  -2   8   2   25.90    6.30
   1  -8  -2    1.00   12.20
   1  -8  -2    5.90    5.00
   1  -8  -2   11.20    3.80
   1  -8  -2    8.80    5.00
   1  -8  -2    4.10    5.40
   1  -8  -2    5.80    7.20
   1  -8  -2   -0.70    6.50
  -1   8   2    2.70    2.70
  -1   8   2    5.20    4.30
  -1   8   2    6.10    4.30
  -1   8   2    3.10    5.50
   0  -8  -2   99.69   12.60
   0  -8  -2   93.39   12.50
   0  -8  -2   50.99   17.70
   0  -8  -2   87.19   15.40
   0  -8  -2   99.29   10.30
   0  -8  -2   75.69   12.00
   0  -8  -2   85.79   16.00
   0   8   2   95.29   13.10
   0   8   2  102.29   11.20
   0   8   2   77.89   12.60
   0   8   2   68.59    9.70
  -1  -8  -2    1.10    4.90
  -1  -8  -2    6.10    7.30
  -1  -8  -2    6.50   14.10
  -1  -8  -2    7.30    5.30
  -1  -8  -2    3.30    5.10
  -1  -8  -2    1.50    3.30
  -1  -8  -2    5.50    8.20
  -1  -8  -2    6.00    8.20
   1   8   2    1.90    6.60
   1   8   2    1.60    4.20
   1   8   2    1.70    3.00
   1   8   2    5.40    6.00
   1   8   2    3.50    4.50
  -2  -8  -2  305.57   32.00
  -2  -8  -2  314.07   26.20
  -2  -8  -2  287.07   28.90
  -2  -8  -2  354.06   29.50
  -2  -8  -2  340.27   28.70
  -2  -8  -2  244.08   28.60
  -2  -8  -2  260.47   26.70
  -2  -8  -2  405.86   42.10
  -2  -8  -2  354.46   33.40
   2   8   2  302.37   26.50
   2   8   2  282.37   26.70
   2   8   2  341.57   27.70
   2   8   2  279.17   29.00
   2   8   2  260.77   28.40
   2   8   2  343.07   30.00
  -3  -8  -2    7.40    5.90
  -3  -8  -2    8.70    6.60
  -3  -8  -2   -1.00    7.20
  -3  -8  -2    7.40    9.50
  -3  -8  -2   15.80    7.20
  -3  -8  -2    2.40    7.60
  -3  -8  -2    4.10    5.50
   3   8   2    0.70    7.00
   3   8   2    0.00    5.40
   3   8   2    8.00    5.20
   3   8   2    6.40    5.60
   3   8   2    0.50    3.90
   3   8   2    3.00    3.90
  -4  -8  -2  141.19   17.50
   3  -9  -2   72.99   11.80
   3  -9  -2   72.79   14.50
   3  -9  -2   39.40   12.70
   3  -9  -2   50.79   14.40
   3  -9  -2   42.50   10.20
  -3   9   2   70.29    8.90
  -3   9   2   65.19    9.20
  -3   9   2   58.49    9.60
  -3   9   2   73.59   12.30
  -3   9   2   88.69   11.10
  -3   9   2   74.69   11.70
   2  -9  -2  105.29   14.20
   2  -9  -2  100.59   15.90
   2  -9  -2   57.89   12.70
   2  -9  -2   87.89   12.90
   2  -9  -2   87.89   16.30
   2  -9  -2  104.19   11.40
   2  -9  -2   71.29   15.30
  -2   9   2  102.59   11.30
  -2   9   2   72.29   11.10
  -2   9   2  100.89   11.40
  -2   9   2  117.89   13.80
  -2   9   2  104.79   13.20
   1  -9  -2   36.60    6.50
   1  -9  -2   41.80   11.50
   1  -9  -2   45.00    9.50
   1  -9  -2   87.39   24.30
   1  -9  -2   25.80    7.50
   1  -9  -2   14.80   10.30
   1  -9  -2   20.00   10.40
   1  -9  -2   38.80    9.40
  -1   9   2   19.60    8.40
  -1   9   2   35.30    7.30
  -1   9   2   31.10    6.30
  -1   9   2   26.80    7.70
   0  -9  -2  251.77   25.60
   0  -9  -2  217.28   25.00
   0  -9  -2  211.88   21.60
   0  -9  -2  230.58   21.40
   0  -9  -2  177.98   21.00
   0  -9  -2  252.57   35.80
   0  -9  -2  175.78   24.90
   0  -9  -2  221.08   18.90
   0   9   2  159.28   18.20
   0   9   2  172.28   20.10
   0   9   2  190.78   21.50
   0   9   2  203.88   19.50
  -1  -9  -2   21.90    7.20
  -1  -9  -2   19.50    4.90
  -1  -9  -2   -0.30   18.90
  -1  -9  -2   23.20    8.20
  -1  -9  -2   25.70    7.60
  -1  -9  -2    9.10   10.10
  -1  -9  -2   30.50   11.10
   1   9   2    9.80    4.90
   1   9   2   18.50    6.90
  -2  -9  -2   40.70   10.50
  -2  -9  -2   57.29   12.70
  -2  -9  -2   64.69   11.20
  -2  -9  -2  100.09   26.60
  -2  -9  -2   50.69   10.20
  -2  -9  -2   32.30   12.40
  -2  -9  -2   54.39    8.20
  -2  -9  -2   68.99   11.30
  -2  -9  -2   53.89   15.30
  -2  -9  -2   83.79   15.60
   2   9   2   84.89   13.70
   2   9   2   47.30   10.70
   2   9   2   52.79   11.10
   2   9   2   58.29    9.20
   2   9   2   52.99    8.70
   2   9   2   49.50    8.70
   1  10  -3    2.90    4.70
   1  10  -3    9.20    8.10
   1  10  -3    0.30    2.80
   1  10  -3    2.20    4.10
  -1 -10   3    1.80    3.90
  -1 -10   3   -3.90    2.40
  -1 -10   3   -6.50    6.00
  -1 -10   3   11.80   34.90
  -1 -10   3   -8.30   10.10
  -1 -10   3   -4.60    5.60
  -1 -10   3  -26.30   12.90
  -1 -10   3    2.20    4.10
   0  10  -3    0.80    5.30
   0  10  -3   11.90    6.20
   0  10  -3   -0.60    6.60
   0  10  -3    4.20    3.90
   0 -10   3   -9.00    8.30
   0 -10   3   19.70   10.90
   0 -10   3   -0.30    4.10
   0 -10   3  -14.30    5.90
   0 -10   3    1.90    3.30
   0 -10   3    8.30   23.80
   0 -10   3    4.10    4.40
   0 -10   3    1.70    6.20
  -1  10  -3   -1.10    2.80
  -1  10  -3    0.30    7.10
  -1  10  -3    4.50    5.20
  -1  10  -3   -0.90    4.30
   1 -10   3   -2.70   10.00
   1 -10   3   -4.60   23.30
   1 -10   3    1.60    5.80
   1 -10   3    4.60    8.00
   1 -10   3   -6.80   10.20
   1 -10   3   -4.30    3.00
   1 -10   3   -6.20    3.20
   1 -10   3   -0.30    4.70
   2 -10   3   30.70   33.40
   2 -10   3   31.00   13.90
   3   9  -3   21.80    9.50
   3   9  -3   28.30    7.10
   3   9  -3   28.50    6.60
   3   9  -3   24.40    9.50
   3   9  -3   19.00    5.20
   3   9  -3   19.30    6.10
  -3  -9   3   11.00    5.00
  -3  -9   3   12.30   19.50
  -3  -9   3    8.90   11.40
  -3  -9   3    9.20    7.30
  -3  -9   3   31.00   11.60
  -3  -9   3   10.60    7.20
   2   9  -3  214.28   21.50
   2   9  -3  243.98   23.60
   2   9  -3  256.07   26.60
   2   9  -3  233.38   23.70
  -2  -9   3  260.87   22.70
  -2  -9   3  237.28   28.20
  -2  -9   3  264.87   20.70
  -2  -9   3  197.88   26.90
   1   9  -3    5.90    4.90
   1   9  -3    7.60    3.50
   1   9  -3    2.30    4.10
   1   9  -3    4.10    7.00
  -1  -9   3    9.30    9.50
  -1  -9   3   16.60    4.10
  -1  -9   3    5.30    4.40
  -1  -9   3   -6.80    7.50
  -1  -9   3    1.00   15.90
  -1  -9   3    7.10    5.90
  -1  -9   3    7.40    6.50
  -1  -9   3   20.50    6.30
   0   9  -3  113.09   16.10
   0   9  -3   78.59   10.40
   0   9  -3  115.39   13.40
   0   9  -3   87.69   12.00
   0  -9   3   79.39   22.70
   0  -9   3   69.99   14.40
   0  -9   3   97.79   11.90
   0  -9   3  119.49   13.60
   0  -9   3   95.49   19.00
   0  -9   3  123.99   11.10
   0  -9   3   98.79   14.60
   0  -9   3   99.39   14.90
  -1   9  -3   20.40    4.90
  -1   9  -3   22.60    9.40
  -1   9  -3   25.90    7.00
  -1   9  -3   29.10    6.80
   1  -9   3   21.80   12.50
   1  -9   3   35.50    6.70
   1  -9   3   46.30   10.40
   1  -9   3   42.90    9.00
   1  -9   3   35.70    6.20
   1  -9   3   13.60    7.20
  -2   9  -3    7.30    4.90
  -2   9  -3    2.60    6.90
  -2   9  -3    2.80    2.80
  -2   9  -3   -0.60    3.40
   2  -9   3    6.00    6.20
   2  -9   3   13.00    7.10
   2  -9   3    6.10    9.60
   2  -9   3   10.10    4.40
   2  -9   3    2.00    5.20
   2  -9   3    7.80    3.90
  -3   9  -3  188.68   21.70
  -3   9  -3  198.28   20.00
  -3   9  -3  208.38   18.60
  -3   9  -3  183.28   19.80
   3  -9   3  219.78   19.60
   3  -9   3  220.48   22.60
   3  -9   3  150.88   27.20
   3  -9   3  218.78   19.50
   3  -9   3  209.18   22.00
  -4   9  -3    3.60    4.90
  -4   9  -3   -1.20    6.50
   4  -9   3   -4.50    3.90
   4  -9   3    0.20    3.30
   4  -9   3   -5.70    6.40
   4  -9   3   -5.10    4.40
   4  -9   3   -0.60    3.30
   4  -9   3   11.40   12.20
   5   8  -3    4.30    2.90
   5   8  -3    2.30    7.10
   5   8  -3   -1.70    3.40
  -5  -8   3    1.00    6.10
  -5  -8   3   -4.20    9.40
  -5  -8   3    7.30    7.10
  -5  -8   3    3.40    4.50
   4   8  -3   95.79   12.30
   4   8  -3  136.39   14.40
   4   8  -3  155.98   17.20
   4   8  -3  130.59   13.80
   4   8  -3  117.99   14.40
   4   8  -3  136.29   16.90
  -4  -8   3  129.89   14.20
  -4  -8   3  131.69   17.30
  -4  -8   3  105.39   16.40
  -4  -8   3   94.79   18.80
   3   8  -3    8.70    3.60
   3   8  -3    5.70    5.00
   3   8  -3    6.20    4.70
   3   8  -3    4.00    4.30
   3   8  -3    9.00    6.90
   3   8  -3   15.40    8.00
  -3  -8   3    2.20    8.20
  -3  -8   3   10.10    4.00
  -3  -8   3   -2.90    7.30
  -3  -8   3   16.50    6.80
  -3  -8   3    3.90    4.30
  -3  -8   3   -3.10   11.50
  -3  -8   3   10.10    6.90
   2   8  -3   57.89    9.00
   2   8  -3   37.90    9.90
   2   8  -3   36.20    6.60
   2   8  -3   57.89   10.50
   2   8  -3   41.00    8.60
   2   8  -3   46.10    7.40
  -2  -8   3   31.10    9.80
  -2  -8   3   46.90    6.10
  -2  -8   3   57.99   11.30
  -2  -8   3   42.20    7.60
  -2  -8   3   43.40    7.60
  -2  -8   3   29.00   11.90
  -2  -8   3   38.70    9.60
  -2  -8   3   41.70   16.20
   1   8  -3    0.90    4.30
   1   8  -3    4.10    3.60
   1   8  -3    0.70    4.40
   1   8  -3   -3.40    5.40
  -1  -8   3    1.90    8.70
  -1  -8   3    4.60    3.20
  -1  -8   3    9.20    5.90
  -1  -8   3    9.80    3.40
  -1  -8   3   -2.60   10.80
  -1  -8   3    6.80    6.80
  -1  -8   3    1.10    5.00
  -1  -8   3    2.70    4.10
   0   8  -3   77.59   11.10
   0   8  -3   84.29   10.60
   0   8  -3   94.19   15.00
   0   8  -3   72.29    8.90
   0  -8   3   65.89   19.90
   0  -8   3   77.59   12.80
   0  -8   3   85.99   17.20
   0  -8   3   84.19   12.20
  -1   8  -3    3.00    4.40
  -1   8  -3    3.00    3.30
  -1   8  -3    8.00    6.60
  -1   8  -3    5.50    2.80
   1  -8   3    3.30    8.20
   1  -8   3    4.70    6.10
  -2   8  -3  408.86   34.70
  -2   8  -3  334.87   29.50
  -2   8  -3  410.16   31.90
  -2   8  -3  332.47   31.00
   2  -8   3  309.97   32.60
   2  -8   3  375.66   36.90
  -3   8  -3    2.20    3.10
  -3   8  -3    1.20    4.00
  -3   8  -3    0.10    5.70
  -3   8  -3    2.70    2.40
   3  -8   3   -4.60    5.10
   3  -8   3   -8.70    6.70
  -4   8  -3  114.19   11.80
  -4   8  -3   88.09   10.60
   4  -8   3   70.49   13.30
   4  -8   3   60.89   15.90
  -5   8  -3   55.19   12.20
  -5   8  -3   47.60    8.10
  -5   8  -3   52.69    7.10
  -5   8  -3   59.09    9.90
   5  -8   3   86.29    9.90
   5  -8   3   92.39   15.70
   5  -8   3   66.89    8.10
   6   7  -3  355.46   32.70
   6   7  -3  347.87   29.40
  -6  -7   3  296.47   29.40
   5   7  -3    5.10    6.20
   5   7  -3    6.90    4.60
   5   7  -3   -1.40    5.10
   5   7  -3    8.70    3.70
   5   7  -3    3.70    4.30
   5   7  -3    6.30    4.80
  -5  -7   3    9.20    5.30
  -5  -7   3   15.80    9.60
  -5  -7   3    0.50    6.20
  -5  -7   3    5.20    9.60
   4   7  -3  565.34   45.50
   4   7  -3  421.36   43.40
   4   7  -3  456.65   41.90
   4   7  -3  542.15   45.90
   4   7  -3  595.14   42.90
   4   7  -3  563.14   43.50
  -4  -7   3  497.35   44.90
  -4  -7   3  521.95   45.40
  -4  -7   3  550.14   43.10
  -4  -7   3  453.55   47.20
   3   7  -3   19.10    4.70
   3   7  -3   13.80    6.40
   3   7  -3   20.70    6.30
   3   7  -3   19.50    5.50
  -3  -7   3   30.00    6.20
  -3  -7   3    9.10    7.60
  -3  -7   3   15.70    8.90
  -3  -7   3   18.60   13.70
  -3  -7   3   30.20    8.40
  -3  -7   3   22.40    7.80
   2   7  -3  965.50   79.99
   2   7  -3 1027.30   78.69
   2   7  -3  920.51   77.59
   2   7  -3 1015.80   76.79
  -2  -7   3  965.60   79.29
  -2  -7   3 1001.00   82.39
  -2  -7   3  939.31   86.89
  -2  -7   3  993.70   77.19
  -2  -7   3  963.30   75.49
  -2  -7   3  950.80   76.79
  -2  -7   3 1006.60   79.49
   1   7  -3    2.30    2.50
   1   7  -3   -0.80    4.20
   1   7  -3    1.50    3.30
   1   7  -3    0.20    3.00
  -1  -7   3    2.20    7.00
  -1  -7   3    2.60    4.60
  -1  -7   3    2.20    5.80
  -1  -7   3    0.40   10.20
   0   7  -3  461.25   42.00
   0   7  -3  475.05   40.00
   0   7  -3  470.55   38.70
   0   7  -3  481.15   40.30
   0  -7   3  487.45   39.20
   0  -7   3  477.45   41.50
   0  -7   3  476.75   40.90
   0  -7   3  507.65   44.60
  -1   7  -3   46.10    7.60
  -1   7  -3   41.80    6.00
  -1   7  -3   44.90    7.60
  -1   7  -3   43.20    9.50
   1  -7   3   54.29   16.30
   1  -7   3   40.60    6.50
   1  -7   3   51.29    8.90
   1  -7   3   38.40    8.80
   1  -7   3   31.90    8.50
   1  -7   3   39.50   11.60
  -2   7  -3   92.39   11.00
  -2   7  -3  111.69   12.40
  -2   7  -3   86.69    9.60
  -2   7  -3  129.49   15.40
   2  -7   3   96.29   10.30
   2  -7   3   91.29   13.10
   2  -7   3  100.29   12.20
   2  -7   3   94.19   17.00
  -3   7  -3  124.99   14.10
  -3   7  -3  158.68   17.70
  -3   7  -3  181.58   15.70
  -3   7  -3  140.99   13.10
   3  -7   3  142.49   17.00
   3  -7   3  135.99   15.10
   3  -7   3  146.19   20.10
   3  -7   3  140.09   13.70
  -4   7  -3   25.70    8.30
  -4   7  -3   23.30    5.60
  -4   7  -3   20.70    4.70
  -4   7  -3   25.20    6.20
  -4   7  -3   17.10    3.60
   4  -7   3   32.40    6.60
   4  -7   3    6.20    9.00
   4  -7   3   15.60    7.20
   4  -7   3   18.00    4.10
  -5   7  -3  215.88   20.20
  -6   7  -3  140.29   15.30
   6   6  -3    2.10    2.70
   6   6  -3    7.10    4.00
   6   6  -3   -2.10    2.80
   6   6  -3    2.70    5.10
   6   6  -3    9.50    5.10
   6   6  -3    0.40    5.80
  -6  -6   3    7.60    4.30
  -6  -6   3    0.40    6.00
  -6  -6   3    1.40    8.50
  -6  -6   3    2.30    6.30
   5   6  -3  217.68   22.60
   5   6  -3  202.48   22.40
   5   6  -3  200.88   20.20
   5   6  -3  218.68   19.60
   5   6  -3  205.28   20.20
   5   6  -3  226.38   21.40
  -5  -6   3  219.68   24.80
  -5  -6   3  247.58   22.80
  -5  -6   3  266.47   23.90
   4   6  -3   23.20    7.10
   4   6  -3   20.40    5.80
   4   6  -3   19.10    4.40
   4   6  -3   15.30    5.00
   4   6  -3   25.80    7.30
   4   6  -3   20.60    5.40
  -4  -6   3   24.50    9.40
  -4  -6   3   38.60    6.60
  -4  -6   3   13.50    6.40
  -4  -6   3   44.10    9.30
   3   6  -3 1644.64  127.59
   3   6  -3 1577.04  133.59
   3   6  -3 1667.23  124.59
   3   6  -3 1681.63  125.59
   3   6  -3 1663.53  126.19
   3   6  -3 1645.04  124.69
   3   6  -3 1663.33  126.79
  -3  -6   3 1596.74  124.89
  -3  -6   3 1445.36  136.09
  -3  -6   3 1505.95  126.59
  -3  -6   3 1720.23  130.69
  -3  -6   3 1474.15  133.39
   2   6  -3   19.60    5.50
   2   6  -3   25.40    4.70
   2   6  -3   24.50    7.30
   2   6  -3   21.60    4.80
   2   6  -3   21.20    6.20
   2   6  -3   21.30    5.30
   2   6  -3   38.00   15.30
   2   6  -3   30.30    8.60
  -2  -6   3   27.60   13.10
  -2  -6   3   26.20    9.20
  -2  -6   3   15.00    5.90
   1   6  -3 2800.12  215.58
   1   6  -3 2685.33  215.18
   1   6  -3 2860.01  217.38
   1   6  -3 2853.41  214.18
  -1  -6   3 2925.11  218.98
  -1  -6   3 2808.52  214.38
  -1  -6   3 2724.83  215.78
  -1  -6   3 2854.01  216.28
  -1  -6   3 2705.13  216.18
  -1  -6   3 2794.82  222.48
   0   6  -3  109.29   10.50
   0   6  -3  103.39   11.70
   0   6  -3  103.79   12.10
   0   6  -3  105.39   13.80
   0  -6   3  105.19   13.60
   0  -6   3  109.39   13.20
   0  -6   3  116.79   16.00
   0  -6   3  132.89   20.00
   0  -6   3  112.69   10.90
   0  -6   3  106.49   12.40
  -1   6  -3 1585.34  136.79
  -1   6  -3 1713.53  133.89
  -1   6  -3 1734.93  135.19
  -1   6  -3 1704.33  135.29
   1  -6   3 1742.33  135.79
   1  -6   3 1702.53  141.39
   1  -6   3 1831.62  134.39
   1  -6   3 1812.82  135.89
   1  -6   3 1779.82  136.39
   1  -6   3 1828.12  139.09
  -2   6  -3  400.26   34.20
  -2   6  -3  399.06   33.80
  -2   6  -3  413.16   32.70
  -2   6  -3  394.06   36.00
   2  -6   3  454.75   38.80
   2  -6   3  419.16   34.50
   2  -6   3  391.26   35.30
   2  -6   3  395.26   32.90
  -3   6  -3 1060.59   86.99
  -3   6  -3 1071.59   85.99
  -3   6  -3 1132.79   89.99
  -3   6  -3 1144.19   87.69
   3  -6   3 1071.89   88.99
   3  -6   3 1077.49   91.59
   3  -6   3 1193.58   90.59
   3  -6   3 1168.28   87.49
  -4   6  -3   96.89   12.90
  -4   6  -3   75.39    8.10
  -4   6  -3  109.39   11.10
   4  -6   3   73.19   12.20
   4  -6   3   84.99    8.70
   4  -6   3   81.89    9.90
   4  -6   3   71.09   15.20
  -6   6  -3  145.29   15.00
   7   5  -3  121.89   12.60
  -7  -5   3  161.88   16.90
  -7  -5   3  135.99   14.80
   6   5  -3  124.19   16.10
   6   5  -3  140.39   13.00
   6   5  -3  125.59   14.20
   6   5  -3  123.39   14.00
   6   5  -3  126.99   13.60
   6   5  -3  129.69   15.40
  -6  -5   3  172.68   14.80
  -6  -5   3  152.88   16.10
  -6  -5   3  156.68   18.30
  -6  -5   3  150.68   17.30
   5   5  -3    2.40    2.30
   5   5  -3    0.20    3.10
   5   5  -3    3.90    3.30
   5   5  -3    2.70    4.70
   5   5  -3   -1.40    3.60
   5   5  -3   -0.10    3.30
  -5  -5   3    4.60    3.60
  -5  -5   3   -1.10    4.00
  -5  -5   3   -4.80    4.80
  -5  -5   3    2.50    5.30
   4   5  -3  138.39   15.30
   4   5  -3  131.19   13.20
   4   5  -3  140.09   14.00
   4   5  -3  136.19   15.20
   4   5  -3  132.19   12.40
   4   5  -3  145.49   13.60
  -4  -5   3  133.19   14.70
  -4  -5   3  125.69   14.80
  -4  -5   3  116.69   12.80
  -4  -5   3  128.69   16.60
   3   5  -3   11.50    4.00
   3   5  -3   15.30    4.50
   3   5  -3   11.90    5.40
   3   5  -3   17.30    5.90
   3   5  -3    7.30    3.70
   3   5  -3    9.80    3.10
  -3  -5   3   13.50    5.00
  -3  -5   3   12.10    6.60
  -3  -5   3   10.30    6.60
  -3  -5   3   14.70   11.30
   2   5  -3   85.39   12.10
   2   5  -3   77.19    9.60
   2   5  -3  101.49   10.70
   2   5  -3   93.79   11.60
   2   5  -3   77.99    8.80
   2   5  -3   91.19   17.30
   2   5  -3   86.79    8.70
   2   5  -3   83.69    9.80
  -2  -5   3   87.19   16.50
  -2  -5   3   81.99    8.80
  -2  -5   3  104.89   13.40
  -2  -5   3   89.49   11.80
  -2  -5   3   81.09   10.60
  -2  -5   3   84.59   10.30
   1   5  -3   11.80    3.90
   1   5  -3    8.60    5.00
   1   5  -3   13.10    5.90
   1   5  -3   18.20   10.60
   1   5  -3   14.40    4.00
   1   5  -3   15.20    3.10
  -1  -5   3   14.70    4.50
  -1  -5   3   16.50    7.10
  -1  -5   3   11.70    5.00
  -1  -5   3   16.70    9.60
  -1  -5   3   16.90    3.50
  -1  -5   3   17.90    5.30
   0   5  -3  201.68   19.10
   0   5  -3  214.08   18.80
   0   5  -3  215.78   17.80
   0   5  -3  219.08   21.10
   0  -5   3  230.48   22.30
   0  -5   3  210.58   18.00
   0  -5   3  222.38   24.80
   0  -5   3  201.88   19.70
   0  -5   3  197.48   19.00
  -1   5  -3  172.88   15.30
  -1   5  -3  161.38   14.10
  -1   5  -3  152.88   17.10
  -1   5  -3  161.18   15.70
   1  -5   3  161.58   16.60
   1  -5   3  194.68   19.50
   1  -5   3  163.58   15.60
   1  -5   3  167.28   14.50
  -2   5  -3   52.79    6.50
  -2   5  -3   49.50    5.70
  -2   5  -3   46.00    7.40
  -2   5  -3   42.40    8.70
  -2   5  -3   58.29    6.80
   2  -5   3   46.80    8.30
   2  -5   3   56.89    6.10
   2  -5   3   54.49    7.20
   2  -5   3   55.29   11.00
  -3   5  -3  395.56   33.90
  -3   5  -3  404.96   33.10
   3  -5   3  425.66   33.50
   3  -5   3  426.16   34.70
   3  -5   3  427.86   38.70
   3  -5   3  445.96   36.20
  -4   5  -3    9.70    2.40
  -4   5  -3    5.70    3.80
   4  -5   3    3.40    2.20
   4  -5   3    6.40    5.60
  -5   5  -3  754.22   59.79
  -6   5  -3  243.58   22.20
  -7   5  -3  235.48   22.10
   7   4  -3  990.10   79.69
   7   4  -3  965.70   76.49
   7   4  -3  939.81   75.09
   6   4  -3   71.89   10.00
   6   4  -3   58.99    8.80
   6   4  -3   57.09    7.60
   6   4  -3   72.59   12.70
   6   4  -3   49.60    6.50
   6   4  -3   50.09    7.70
  -6  -4   3   70.59   10.40
  -6  -4   3   69.99   12.80
  -6  -4   3   76.39    9.00
   5   4  -3 1997.50  164.18
   5   4  -3 2056.29  163.08
   5   4  -3 2131.29  167.68
   5   4  -3 2191.88  163.98
   5   4  -3 2085.49  164.78
   5   4  -3 2220.18  165.88
  -5  -4   3 2276.77  164.18
  -5  -4   3 2184.18  164.98
  -5  -4   3 2021.10  166.58
   4   4  -3    8.90    4.00
   4   4  -3    8.60    4.90
   4   4  -3    5.70    3.30
   4   4  -3   11.40    3.00
   4   4  -3    5.60    3.10
   4   4  -3    4.90    4.40
   4   4  -3    9.40    2.70
   4   4  -3   16.30    4.20
   4   4  -3    6.80   10.60
  -4  -4   3    4.80    4.00
  -4  -4   3    6.50    3.90
  -4  -4   3    4.20    5.50
   3   4  -3 1896.81  125.09
   3   4  -3 1585.54  127.59
   3   4  -3 1549.74  125.69
   3   4  -3 1592.84  127.39
   3   4  -3 1644.54  126.19
   3   4  -3 1531.95  126.29
   3   4  -3 1806.62  125.39
   3   4  -3 1514.95  125.19
  -3  -4   3 1676.23  126.89
  -3  -4   3 1520.75  128.29
   2   4  -3  128.49   11.60
   2   4  -3  129.99   19.40
   2   4  -3  135.49   12.80
   2   4  -3  132.89   13.60
   2   4  -3  130.69   12.10
   2   4  -3  136.39   12.90
   2   4  -3  149.99   14.80
  -2  -4   3  128.49   11.80
  -2  -4   3  118.29   12.80
  -2  -4   3  123.79   14.10
  -2  -4   3  131.39   19.00
  -2  -4   3  135.29   13.50
  -2  -4   3  133.59   15.50
   1   4  -3  723.83   57.39
   1   4  -3  737.03   58.39
   1   4  -3  726.73   62.19
   1   4  -3  696.23   56.49
   1   4  -3  650.43   56.49
   1   4  -3  724.83   55.59
  -1  -4   3  768.02   57.39
  -1  -4   3  752.42   57.49
  -1  -4   3  625.94   57.49
  -1  -4   3  738.13   62.09
  -1  -4   3  730.83   59.09
   0   4  -3 1123.09   85.09
   0   4  -3 1116.69   85.99
   0   4  -3 1061.29   87.59
   0   4  -3 1121.99   90.99
   0   4  -3 1053.09   86.19
   0   4  -3 1190.28   86.79
   0  -4   3 1091.29   85.19
   0  -4   3 1071.29   86.09
   0  -4   3 1116.59   86.39
   0  -4   3 1071.09   90.19
   0  -4   3 1128.69   88.69
   0  -4   3 1123.29   86.79
  -1   4  -3  422.36   35.40
  -1   4  -3  451.45   34.70
  -1   4  -3  436.86   37.60
  -1   4  -3  399.76   35.80
   1  -4   3  479.75   39.00
   1  -4   3  434.36   35.80
   1  -4   3  450.15   34.80
   1  -4   3  457.35   36.80
  -2   4  -3  941.31   71.49
  -2   4  -3  903.01   72.19
  -2   4  -3  940.61   74.49
  -2   4  -3  866.91   72.89
   2  -4   3  945.91   75.69
   2  -4   3  946.41   72.79
   2  -4   3  961.90   71.79
   2  -4   3  930.01   73.69
  -3   4  -3   27.20    4.70
  -3   4  -3   18.80    4.80
  -3   4  -3   17.60    5.80
  -3   4  -3   24.80    4.00
  -3   4  -3   22.30    3.30
   3  -4   3   16.40    7.50
   3  -4   3   18.60    5.90
   3  -4   3   24.70    4.50
   3  -4   3   25.20    3.80
  -4   4  -3  846.82   69.29
  -4   4  -3  887.91   67.89
  -4   4  -3  935.51   68.89
   4  -4   3  806.22   70.59
   4  -4   3  923.01   68.19
  -6   4  -3  141.99   14.50
  -7   4  -3   79.49   10.70
   8   3  -3   80.59   16.60
   7   3  -3   15.70    5.40
   7   3  -3   19.60    7.10
   6   3  -3   65.49    9.80
   6   3  -3   67.09   12.10
   5   3  -3  313.17   24.80
   5   3  -3  311.77   26.20
   5   3  -3  320.07   28.40
   5   3  -3  341.27   25.60
   5   3  -3  293.07   25.60
  -5  -3   3  277.67   25.10
  -5  -3   3  303.57   27.70
   4   3  -3  510.65   43.00
   4   3  -3  539.75   44.20
   4   3  -3  541.15   43.30
   4   3  -3  605.54   43.00
   4   3  -3  583.64   43.10
   4   3  -3  534.45   45.10
   4   3  -3  513.95   42.20
  -4  -3   3  534.25   45.20
  -4  -3   3  584.44   43.90
  -4  -3   3  472.25   42.70
   3   3  -3  152.08   13.70
   3   3  -3  144.19   12.60
   3   3  -3  140.69   12.50
   3   3  -3  161.38   15.30
   3   3  -3  147.09   15.40
   3   3  -3  166.48   14.00
   3   3  -3  152.98   20.60
   3   3  -3  152.78   15.30
   3   3  -3  137.89   12.80
   3   3  -3  153.88   13.60
  -3  -3   3  129.69   13.60
  -3  -3   3  164.48   14.50
  -3  -3   3  142.39   12.80
  -3  -3   3  155.58   16.00
   2   3  -3 1309.27  102.69
   2   3  -3 1183.18  100.69
   2   3  -3 1345.77  101.79
   2   3  -3 1453.15  101.29
   2   3  -3 1275.57  106.69
   2   3  -3 1126.29  100.89
   2   3  -3 1415.76  102.09
   2   3  -3 1340.97  103.09
   2   3  -3 1408.96  102.29
   2   3  -3 1349.86  103.49
  -2  -3   3 1241.58  101.29
  -2  -3   3 1354.66  102.89
  -2  -3   3 1289.87  101.49
  -2  -3   3 1346.47  101.19
  -2  -3   3 1373.96  103.09
  -2  -3   3 1279.67  107.39
  -2  -3   3 1458.65  102.79
  -2  -3   3 1336.47  103.99
  -2  -3   3 1211.28  101.99
   1   3  -3  822.52   68.79
   1   3  -3  845.42   65.09
   1   3  -3  847.82   70.49
   1   3  -3  768.32   67.29
   1   3  -3  751.22   65.79
   1   3  -3  865.31   66.59
   1   3  -3  834.52   65.79
   1   3  -3  903.81   66.89
  -1  -3   3  942.91   66.69
  -1  -3   3  802.22   65.89
  -1  -3   3  848.52   67.99
  -1  -3   3  882.61   70.29
  -1  -3   3  870.81   66.49
  -1  -3   3  829.92   65.19
   0   3  -3 2692.43  196.08
   0   3  -3 2553.24  195.68
   0   3  -3 2614.34  199.38
   0   3  -3 2547.65  194.98
   0   3  -3 2327.77  195.98
   0   3  -3 2555.74  197.38
   0  -3   3 2572.54  196.48
   0  -3   3 2612.74  196.08
   0  -3   3 2550.34  195.88
   0  -3   3 2561.84  199.18
   0  -3   3 2599.04  197.98
   0  -3   3 2547.45  195.08
  -1   3  -3 2596.54  201.08
  -1   3  -3 2376.76  201.48
  -1   3  -3 2490.85  202.78
  -1   3  -3 2651.83  200.48
   1  -3   3 2844.62  202.28
   1  -3   3 2731.83  203.78
   1  -3   3 2677.23  201.28
   1  -3   3 2705.33  200.58
  -2   3  -3 1349.36  104.29
  -2   3  -3 1408.36  104.09
  -2   3  -3 1310.97  105.39
  -2   3  -3 1343.47  104.59
  -2   3  -3 1351.26  106.79
   2  -3   3 1356.56  104.89
   2  -3   3 1406.96  106.09
   2  -3   3 1367.26  107.79
   2  -3   3 1361.86  104.19
  -3   3  -3 2067.09  161.28
  -3   3  -3 2078.09  162.58
  -3   3  -3 2121.29  161.68
  -3   3  -3 2099.79  161.88
  -3   3  -3 2125.39  164.08
   3  -3   3 2093.89  163.48
   3  -3   3 2158.18  161.38
   3  -3   3 2136.59  165.48
   3  -3   3 2173.88  162.08
   8   2  -3    3.30    5.90
   8   2  -3   11.10    4.80
   7   2  -3    4.60    3.80
   7   2  -3    0.50    4.40
   5   2  -3   98.79   11.70
   5   2  -3   78.19    9.50
   4   2  -3  441.56   35.90
   4   2  -3  460.95   35.20
   4   2  -3  443.86   37.70
   4   2  -3  510.45   37.40
   4   2  -3  452.25   35.60
   4   2  -3  423.36   34.60
  -4  -2   3  466.65   36.00
  -4  -2   3  396.86   36.10
  -4  -2   3  407.66   35.50
   3   2  -3   21.70    3.40
   3   2  -3   21.60    4.90
   3   2  -3   25.00    4.30
   3   2  -3   30.40    6.70
   3   2  -3   36.40   12.60
   3   2  -3   25.60    5.80
   3   2  -3   28.90    4.20
   3   2  -3   23.70    6.50
   3   2  -3   23.40    3.30
   3   2  -3   21.20    3.80
  -3  -2   3   21.70    3.30
  -3  -2   3   28.50    4.50
  -3  -2   3   28.30    5.20
  -3  -2   3   18.20    3.80
  -3  -2   3   28.20    5.20
  -3  -2   3   23.20   12.40
  -3  -2   3   25.70    6.60
   2   2  -3 2590.34  203.28
   2   2  -3 3012.90  204.38
   2   2  -3 2694.33  205.18
   2   2  -3 2724.63  204.08
   2   2  -3 2733.73  205.48
   2   2  -3 2470.05  203.08
   2   2  -3 2454.25  203.18
   2   2  -3 2524.55  207.68
   2   2  -3 2708.63  204.68
   2   2  -3 2621.04  203.88
  -2  -2   3 2590.74  208.58
  -2  -2   3 2641.24  204.88
  -2  -2   3 2506.65  203.88
  -2  -2   3 2758.02  203.38
  -2  -2   3 2674.33  203.58
  -2  -2   3 3075.49  204.68
  -2  -2   3 2807.72  205.78
  -2  -2   3 2665.93  203.28
  -2  -2   3 2549.54  203.28
   1   2  -3   13.50    5.10
   1   2  -3    9.60    3.40
   1   2  -3   11.30    4.70
   1   2  -3   11.20    8.50
   1   2  -3    8.60    1.70
   1   2  -3   10.30    2.40
  -1  -2   3    9.60    2.60
  -1  -2   3   10.90    5.00
  -1  -2   3   11.50    5.10
  -1  -2   3    6.10    4.00
  -1  -2   3   10.20    3.50
  -1  -2   3   10.60    3.80
  -1  -2   3    9.80    2.00
  -1  -2   3   11.50    8.20
   0   2  -3 1004.20   75.39
   0   2  -3  980.10   75.79
   0   2  -3 1009.50   76.49
   0   2  -3  913.61   77.39
   0  -2   3 1076.39   76.99
   0  -2   3  971.20   78.09
   0  -2   3  957.70   75.89
   0  -2   3  961.50   75.39
  -1   2  -3   47.70    8.50
  -1   2  -3   46.60    7.20
  -1   2  -3   54.49    4.90
  -1   2  -3   52.79    5.50
   1  -2   3   48.40    7.10
   1  -2   3   52.79    9.00
   1  -2   3   50.09    5.40
   1  -2   3   48.30    6.20
  -2   2  -3    4.70    1.80
  -2   2  -3    5.00    2.30
   2  -2   3    5.50    1.80
   2  -2   3    5.40    6.60
   2  -2   3    5.90    4.70
   2  -2   3    4.40    2.30
  -3   2  -3  212.08   18.10
  -3   2  -3  229.28   18.20
  -3   2  -3  220.48   17.60
  -3   2  -3  242.58   19.60
   3  -2   3  219.98   17.50
   3  -2   3  199.78   18.10
   3  -2   3  210.68   18.00
   3  -2   3  232.28   20.10
   3  -2   3  203.28   17.80
   4  -2   3  409.56   32.10
   4  -2   3  423.46   33.10
   4  -2   3  403.16   32.60
   5  -2   3   88.89    8.80
   5  -2   3   75.09    9.00
   8   1  -3  103.79   12.90
   8   1  -3   76.09   10.30
   7   1  -3   39.80    7.40
   7   1  -3   54.49   10.70
   6   1  -3    7.60    4.00
   6   1  -3    6.10    5.20
   5   1  -3   59.99    7.80
   5   1  -3   61.19   10.90
   5   1  -3   54.49    8.10
   5   1  -3   46.30    6.10
  -5  -1   3   57.49    9.10
  -5  -1   3   50.99    7.70
   4   1  -3  197.78   17.40
   4   1  -3  175.58   16.90
   4   1  -3  172.38   16.20
   4   1  -3  237.28   16.60
   4   1  -3  201.48   19.20
   4   1  -3  230.68   17.00
  -4  -1   3  186.68   17.00
  -4  -1   3  192.48   17.60
   3   1  -3   30.90    4.90
   3   1  -3   21.90    4.60
   3   1  -3   22.40    3.40
   3   1  -3   22.00    3.90
   3   1  -3   24.40    6.60
   3   1  -3   25.00    3.70
   3   1  -3   24.80    5.40
  -3  -1   3   17.80    3.30
  -3  -1   3   16.80    3.70
  -3  -1   3   21.00    4.60
   2   1  -3  492.45   42.40
   2   1  -3  514.55   41.80
   2   1  -3  598.14   42.90
   2   1  -3  584.14   43.50
   2   1  -3  497.55   42.00
   2   1  -3  565.74   43.80
   2   1  -3  507.25   42.00
   2   1  -3  539.95   41.80
   2   1  -3  520.65   42.20
   2   1  -3  575.44   42.40
  -2  -1   3  574.44   42.70
  -2  -1   3  535.65   44.20
  -2  -1   3  616.44   43.30
  -2  -1   3  513.15   42.20
  -2  -1   3  577.44   42.00
  -2  -1   3  500.65   47.70
  -2  -1   3  544.85   44.00
  -2  -1   3  540.15   42.00
   1   1  -3  133.89   10.30
   1   1  -3  118.89   12.80
   1   1  -3  132.49   11.90
   1   1  -3  136.29   13.30
   1   1  -3  121.99   12.40
   1   1  -3  123.89   11.60
   1   1  -3  133.99   10.70
   1   1  -3  122.09   15.90
  -1  -1   3  130.29   13.80
  -1  -1   3  116.89   12.10
  -1  -1   3  132.59   12.30
  -1  -1   3  128.59   11.10
  -1  -1   3  123.99   10.30
  -1  -1   3  115.59   10.60
   0   1  -3 1781.92  137.89
   0   1  -3 1745.63  135.49
   0   1  -3 1943.81  136.99
   0  -1   3 1774.22  136.49
   0  -1   3 1892.81  136.99
   0  -1   3 1696.13  135.89
   0  -1   3 1795.42  137.99
   0  -1   3 1717.53  137.89
   0  -1   3 1697.33  135.49
  -1   1  -3    0.60    4.50
  -1   1  -3    1.40    1.60
  -1   1  -3   -1.70    3.00
  -1   1  -3    2.40    1.20
   1  -1   3    1.40    3.90
   1  -1   3    3.00    5.40
   1  -1   3    3.10    1.20
   1  -1   3    2.20    1.60
  -2   1  -3  973.60   73.79
  -2   1  -3 1006.80   73.29
   2  -1   3  898.21   73.59
   2  -1   3 1000.70   74.99
   2  -1   3  964.90   76.39
   2  -1   3  904.51   73.19
  -3   1  -3   31.50    4.20
  -3   1  -3   40.30    6.80
  -3   1  -3   34.10    5.10
  -3   1  -3   28.20    8.30
   3  -1   3   33.90    8.20
   3  -1   3   35.90    4.70
   3  -1   3   36.70    4.00
   3  -1   3   39.10    6.30
  -4   1  -3  868.61   70.89
  -4   1  -3  999.70   73.09
   4  -1   3  876.41   71.89
   4  -1   3  964.70   72.09
   4  -1   3  854.01   71.39
   4  -1   3  965.40   70.79
   7  -1   3   -2.50    6.50
   7  -1   3   14.70    5.20
   8   0  -3   60.69   11.40
   7   0  -3   27.90    8.00
   7   0  -3   17.80    5.40
   6   0  -3  324.47   28.70
   6   0  -3  306.97   26.30
   5   0  -3  358.16   25.10
   5   0  -3  278.07   23.80
   5   0  -3  291.27   26.90
   5   0  -3  290.67   25.20
   5   0  -3  308.87   24.10
   5   0  -3  324.07   26.10
   5   0  -3  277.47   24.80
   5   0  -3  315.07   25.00
  -5   0   3  287.47   25.80
  -5   0   3  278.57   25.00
   4   0  -3   15.50    5.80
   4   0  -3   15.60    4.00
   4   0  -3   14.30    3.10
   4   0  -3   14.50    3.00
   4   0  -3   11.70    4.10
   4   0  -3   12.10    3.30
  -4   0   3    9.20    4.30
  -4   0   3   17.70    3.90
   3   0  -3  968.90   76.29
   3   0  -3  975.60   76.89
   3   0  -3  966.80   76.19
   3   0  -3 1026.70   77.19
   3   0  -3  959.80   76.49
   3   0  -3 1066.19   76.39
  -3   0   3 1024.50   76.49
  -3   0   3  975.90   77.09
  -3   0   3 1014.70   76.19
  -3   0   3  975.30   76.89
  -3   0   3  987.20   76.79
  -3   0   3  998.70   76.49
   2   0  -3  100.39    7.80
   2   0  -3  105.59    9.60
   2   0  -3   94.19    8.90
   2   0  -3   88.19    8.30
   2   0  -3  113.79   25.60
   2   0  -3   97.69    8.30
   2   0  -3   91.79    8.10
   2   0  -3  106.99    8.60
   2   0  -3   89.09   13.40
  -2   0   3   94.59    8.30
  -2   0   3   97.59    8.30
  -2   0   3   93.99    8.60
  -2   0   3   92.09    9.10
  -2   0   3   91.49    9.40
  -2   0   3   89.79   12.90
  -2   0   3   91.89   18.40
  -2   0   3   87.89    8.70
  -2   0   3   96.69    7.80
   1   0  -3 1462.95  113.29
   1   0  -3 1381.56  114.49
   1   0  -3 1592.04  113.89
   1   0  -3 1340.97  117.29
   1   0  -3 1634.34  114.69
   1   0  -3 1445.96  113.59
   1   0  -3 1539.15  115.59
   1   0  -3 1585.94  114.89
   1   0  -3 1399.76  113.19
  -1   0   3 1554.84  115.49
  -1   0   3 1500.25  114.49
  -1   0   3 1390.26  113.49
  -1   0   3 1599.14  113.69
  -1   0   3 1437.36  113.29
   0   0  -3    4.60    4.20
   0   0  -3    5.50    6.00
   0   0  -3    7.40    3.30
   0   0  -3    7.80    1.70
   0   0  -3    5.60    2.10
   0   0  -3    7.00    4.60
   0   0   3    9.20    4.10
   0   0   3    6.50    3.60
   0   0   3    4.00    4.90
   0   0   3    6.90    2.70
   0   0   3    6.40    2.20
   0   0   3    6.60    1.60
  -1   0  -3  593.24   44.80
  -1   0  -3  593.24   45.40
  -1   0  -3  502.55   47.10
  -1   0  -3  588.54   46.40
  -1   0  -3  544.55   45.10
  -1   0  -3  544.85   45.70
  -1   0  -3  609.64   46.30
  -1   0  -3  611.34   47.90
   1   0   3  547.15   45.00
   1   0   3  610.44   47.30
   1   0   3  584.64   44.60
   1   0   3  585.34   44.60
   1   0   3  619.64   45.40
  -2   0  -3   22.00    4.80
  -2   0  -3   22.30    6.00
  -2   0  -3   17.10    2.90
  -2   0  -3   24.40    3.80
  -2   0  -3   19.20    4.00
  -2   0  -3   17.00    7.70
   2   0   3   15.40    6.30
   2   0   3   25.20    5.10
   2   0   3   17.10    4.40
   2   0   3   21.20    7.20
   2   0   3   20.10    3.00
   2   0   3   17.80    4.70
   2   0   3   20.90    3.70
   2   0   3   23.40    3.70
  -3   0  -3   10.20    4.20
  -3   0  -3    6.60    2.80
  -3   0  -3    5.00    2.80
  -3   0  -3    5.10    2.10
   3   0   3    6.00    1.90
   3   0   3    4.40    3.80
   3   0   3    7.00    5.20
   3   0   3    7.40    2.80
   3   0   3    8.00    2.80
   3   0   3    5.70    3.80
   3   0   3    2.20    5.20
   3   0   3    5.20    3.50
  -4   0  -3   24.00    6.70
  -4   0  -3   31.30    4.20
  -4   0  -3   23.70    4.60
   4   0   3   23.40    6.90
   4   0   3   27.00    3.90
   4   0   3   25.70    5.70
   4   0   3   29.70    6.00
   4   0   3   29.20    4.60
   4   0   3   33.20    5.40
   4   0   3   34.00    4.80
   4   0   3   26.50    6.90
   5   0   3  169.38   15.00
   5   0   3  170.28   14.10
   5   0   3  160.98   16.10
   5   0   3  184.48   16.90
   5   0   3  153.98   18.30
   6   0   3   37.00    6.70
   6   0   3   32.70    8.90
   7   0   3  195.78   20.40
   8  -1  -3  194.98   18.60
   7  -1  -3    5.20    2.40
   7  -1  -3   -0.70    2.50
  -7   1   3    4.60    5.20
  -7   1   3    5.30    6.70
   6  -1  -3 1197.98   94.69
   6  -1  -3 1231.88   93.29
  -6   1   3 1228.88   95.49
  -6   1   3 1263.77   97.19
  -6   1   3 1195.08   93.69
  -6   1   3 1146.69   94.89
   5  -1  -3    9.30    2.70
   5  -1  -3    9.30    3.30
   5  -1  -3    7.40    2.60
   5  -1  -3    7.90    4.80
   5  -1  -3    7.40    3.30
   5  -1  -3   -0.30    3.10
   5  -1  -3    8.60    2.90
  -5   1   3    6.90    4.50
  -5   1   3    6.80    4.00
  -5   1   3    7.70    5.50
  -5   1   3    8.30    3.90
   4  -1  -3 1122.59   85.09
   4  -1  -3 1162.88   83.99
   4  -1  -3 1035.40   83.59
   4  -1  -3 1030.00   83.89
   4  -1  -3 1037.30   83.69
   4  -1  -3 1035.70   84.29
  -4   1   3 1150.78   84.09
  -4   1   3 1087.79   84.79
  -4   1   3 1116.69   84.59
  -4   1   3 1128.59   83.99
   3  -1  -3   92.09    8.50
   3  -1  -3   81.29    8.90
   3  -1  -3   83.49    7.80
   3  -1  -3   86.79    7.70
   3  -1  -3   77.19    7.80
   3  -1  -3   80.59    7.50
   3  -1  -3   77.59    7.90
  -3   1   3   84.69    9.70
  -3   1   3   80.19    8.30
  -3   1   3   85.39    7.80
  -3   1   3   83.69    8.90
   2  -1  -3  454.25   34.80
   2  -1  -3  436.66   35.10
   2  -1  -3  487.25   35.70
   2  -1  -3  467.15   34.50
   2  -1  -3  428.06   34.60
  -2   1   3  440.96   35.20
  -2   1   3  466.85   34.70
  -2   1   3  432.36   34.70
  -2   1   3  413.66   35.70
  -2   1   3  458.25   35.00
  -2   1   3  436.16   34.90
   1  -1  -3   93.89    8.00
   1  -1  -3   96.79   11.40
   1  -1  -3   95.39    8.40
   1  -1  -3  101.29    9.60
   1  -1  -3   91.79    8.00
   1  -1  -3   95.19    8.40
   1  -1  -3   93.99    9.50
   1  -1  -3   92.99    8.60
  -1   1   3   99.99    9.00
  -1   1   3   86.79    8.30
  -1   1   3  105.79    8.40
  -1   1   3  107.99    9.40
  -1   1   3   87.79    7.90
  -1   1   3   78.19    7.70
  -1   1   3   92.59   10.30
   0  -1  -3  384.86   31.90
   0  -1  -3  388.06   30.30
   0  -1  -3  397.26   30.30
   0  -1  -3  434.16   31.20
   0  -1  -3  397.46   33.00
   0  -1  -3  393.16   31.50
   0  -1  -3  374.46   30.90
   0   1   3  383.06   32.20
   0   1   3  383.16   31.40
   0   1   3  349.27   30.60
   0   1   3  385.86   31.00
   0   1   3  424.16   30.60
   0   1   3  359.36   30.20
  -1  -1  -3   14.40    2.60
  -1  -1  -3    8.80    3.70
  -1  -1  -3   15.80    3.00
  -1  -1  -3   13.20    3.40
  -1  -1  -3    8.10    4.70
  -1  -1  -3   11.20    4.30
  -1  -1  -3    6.60    5.90
  -1  -1  -3    8.60    3.50
   1   1   3    8.30    2.90
   1   1   3    9.90    3.70
   1   1   3   11.30    5.10
   1   1   3    9.50    3.00
   1   1   3    9.40    2.20
   1   1   3   10.90    2.80
   1   1   3    7.50    3.60
   1   1   3   10.00    2.70
  -2  -1  -3 1254.27   95.09
  -2  -1  -3 1193.88   94.49
  -2  -1  -3 1264.67   94.89
  -2  -1  -3 1121.59   94.39
  -2  -1  -3 1230.08   93.69
  -2  -1  -3 1281.07   93.79
  -2  -1  -3 1199.98   96.29
  -2  -1  -3 1203.38   96.69
   2   1   3 1227.38   93.59
   2   1   3 1261.07   93.59
   2   1   3 1158.68   94.99
   2   1   3 1186.08   95.49
   2   1   3 1231.18   93.89
   2   1   3 1280.47   94.79
   2   1   3 1231.28   94.29
   2   1   3 1198.78   94.29
  -3  -1  -3  106.69   10.70
  -3  -1  -3   95.79   10.90
  -3  -1  -3   94.09    8.70
  -3  -1  -3   89.09    9.60
  -3  -1  -3   84.19    8.80
  -3  -1  -3   92.99   13.70
   3   1   3   90.89    8.30
   3   1   3   91.89   10.20
   3   1   3   83.19   11.00
   3   1   3   73.89    9.10
   3   1   3   88.09   10.40
   3   1   3   91.89    8.80
   3   1   3   91.09    9.10
   3   1   3   81.59    8.80
  -4  -1  -3   37.30    7.80
  -4  -1  -3   29.30    5.60
  -4  -1  -3   32.80    5.10
  -4  -1  -3   41.30    6.20
   4   1   3   39.20    5.90
   4   1   3   35.20    7.10
   4   1   3   34.70    6.80
   4   1   3   38.80    5.60
   4   1   3   33.30    5.50
   4   1   3   39.70    5.80
   4   1   3   34.10    4.70
   4   1   3   41.00    7.70
  -5  -1  -3  112.19   11.80
  -5  -1  -3  134.79   14.90
  -5  -1  -3  130.39   15.50
  -5  -1  -3  127.29   12.70
   5   1   3  124.89   13.90
   5   1   3  127.09   13.80
   5   1   3  121.89   12.10
   5   1   3  126.59   11.30
   5   1   3  138.19   12.40
   5   1   3  119.49   12.10
   5   1   3  141.89   14.30
  -6  -1  -3  121.29   13.00
  -6  -1  -3  117.79   15.10
  -6  -1  -3  128.99   18.70
   6   1   3  115.79   11.70
   6   1   3  114.19   11.90
   6   1   3  123.69   10.80
   6   1   3  127.49   14.20
  -7  -1  -3    7.70    7.60
  -7  -1  -3   18.50    6.10
   7   1   3    7.00    5.70
   7   1   3    8.80    4.10
   8  -2  -3   11.70    3.50
   8  -2  -3   14.90    5.10
   7  -2  -3  413.56   35.30
   7  -2  -3  387.16   33.10
  -7   2   3  401.46   34.00
  -7   2   3  423.16   35.80
  -7   2   3  421.66   34.70
  -7   2   3  393.66   35.70
  -7   2   3  421.16   33.80
   6  -2  -3   52.59    6.80
   6  -2  -3   64.49    8.60
  -6   2   3   56.99    8.40
  -6   2   3   63.99   10.20
   5  -2  -3  481.05   36.20
   5  -2  -3  457.45   36.60
   5  -2  -3  470.45   36.70
   5  -2  -3  448.06   38.20
  -5   2   3  478.75   38.10
  -5   2   3  441.06   36.80
  -5   2   3  433.26   37.40
  -5   2   3  460.85   36.70
   4  -2  -3   26.20    3.60
   4  -2  -3   24.70    4.00
   4  -2  -3   21.00    3.80
   4  -2  -3   33.90    5.20
   4  -2  -3   27.30    5.50
   4  -2  -3   40.10    4.50
  -4   2   3   25.20    4.20
  -4   2   3   26.00    4.90
  -4   2   3   30.20    6.20
  -4   2   3   24.80    4.50
  -4   2   3   32.50    5.00
   3  -2  -3  492.15   38.90
   3  -2  -3  504.45   39.20
   3  -2  -3  497.35   40.60
   3  -2  -3  515.05   39.40
   3  -2  -3  478.65   39.50
  -3   2   3  515.15   39.30
  -3   2   3  493.65   39.40
  -3   2   3  486.55   40.40
  -3   2   3  495.85   39.70
  -3   2   3  523.85   39.00
  -3   2   3  496.55   39.00
   2  -2  -3  313.87   25.40
   2  -2  -3  310.27   26.50
   2  -2  -3  347.47   27.50
   2  -2  -3  305.17   25.00
   2  -2  -3  316.97   25.30
   2  -2  -3  307.67   25.10
   2  -2  -3  344.57   26.00
   2  -2  -3  314.27   24.90
  -2   2   3  291.37   24.70
  -2   2   3  324.37   25.20
  -2   2   3  329.87   24.90
  -2   2   3  321.07   25.60
  -2   2   3  312.77   26.30
  -2   2   3  311.07   25.00
  -2   2   3  319.27   25.30
  -2   2   3  316.37   25.10
   1  -2  -3  125.29   10.80
   1  -2  -3  130.69   12.00
   1  -2  -3  129.09   10.80
   1  -2  -3  115.49   11.90
   1  -2  -3  121.79   10.90
   1  -2  -3  153.48   12.10
   1  -2  -3  123.59   11.60
   1  -2  -3  138.99   14.10
  -1   2   3  119.79   10.40
  -1   2   3  120.19   11.10
  -1   2   3  122.69   12.50
  -1   2   3  110.89   10.90
  -1   2   3  127.39   11.90
  -1   2   3  121.19   11.30
  -1   2   3  121.19   10.60
  -1   2   3  128.39   10.80
   0  -2  -3  694.73   49.20
   0  -2  -3  662.83   48.10
   0  -2  -3  572.24   49.00
   0  -2  -3  636.94   49.20
   0  -2  -3  611.94   49.50
   0  -2  -3  625.14   50.59
   0  -2  -3  642.24   48.40
   0  -2  -3  574.44   48.20
   0   2   3  618.64   48.60
   0   2   3  636.24   49.10
   0   2   3  620.54   48.00
   0   2   3  613.44   49.70
   0   2   3  581.74   48.10
   0   2   3  636.44   48.10
   0   2   3  579.94   48.80
   0   2   3  639.74   48.90
  -1  -2  -3   38.60    6.30
  -1  -2  -3   38.50    5.70
  -1  -2  -3   51.19    9.00
  -1  -2  -3   44.30    6.70
  -1  -2  -3   41.50    5.50
  -1  -2  -3   59.99   10.10
  -1  -2  -3   36.60    6.40
  -1  -2  -3   46.00    7.00
   1   2   3   40.70    5.40
   1   2   3   42.10    7.70
   1   2   3   44.00    6.60
   1   2   3   37.90    6.00
   1   2   3   39.60    5.10
   1   2   3   56.99    7.40
   1   2   3   39.40    6.40
   1   2   3   42.40    5.60
  -2  -2  -3 1073.89   86.99
  -2  -2  -3 1159.18   86.59
  -2  -2  -3 1104.59   88.99
  -2  -2  -3 1142.79   87.59
  -2  -2  -3 1123.19   87.49
  -2  -2  -3 1115.79   89.29
  -2  -2  -3 1112.59   87.59
  -2  -2  -3 1147.49   86.39
   2   2   3 1111.19   87.09
   2   2   3 1159.68   88.19
   2   2   3 1100.19   85.99
   2   2   3 1139.89   86.29
   2   2   3 1025.10   86.79
   2   2   3 1142.19   87.49
   2   2   3 1088.69   86.19
   2   2   3 1181.48   86.89
  -3  -2  -3  143.79   12.40
  -3  -2  -3  139.29   14.00
  -3  -2  -3  136.69   12.30
  -3  -2  -3  134.49   16.50
  -3  -2  -3  129.49   13.50
  -3  -2  -3  137.19   14.00
   3   2   3  125.59   14.00
   3   2   3  117.89   11.40
   3   2   3  133.29   12.60
   3   2   3  146.19   12.00
   3   2   3  132.59   12.90
   3   2   3  126.09   12.40
   3   2   3  128.89   13.60
   3   2   3  136.59   12.20
  -4  -2  -3  447.96   37.00
  -4  -2  -3  445.16   37.60
  -4  -2  -3  453.95   35.60
  -4  -2  -3  403.16   39.20
  -4  -2  -3  432.26   35.20
  -4  -2  -3  443.66   36.70
   4   2   3  452.25   35.90
   4   2   3  422.76   35.00
   4   2   3  426.96   35.20
   4   2   3  431.76   36.90
   4   2   3  398.06   35.10
   4   2   3  453.75   36.90
   4   2   3  446.66   34.70
  -5  -2  -3    6.60    5.10
  -5  -2  -3    8.50    4.20
  -5  -2  -3   19.00    5.50
  -5  -2  -3   19.40   13.70
  -5  -2  -3    9.40    3.50
  -5  -2  -3    8.00    7.40
   5   2   3   15.70    4.40
   5   2   3   18.00    4.70
   5   2   3   13.30    3.40
   5   2   3   14.00    6.10
   5   2   3   18.60    6.20
   5   2   3   22.40    4.80
  -6  -2  -3  140.19   14.90
  -6  -2  -3  129.59   15.40
  -6  -2  -3  140.09   14.00
  -6  -2  -3  136.19   17.20
   6   2   3  158.38   16.60
   6   2   3  162.88   16.10
   6   2   3  148.49   13.70
   6   2   3  137.29   14.00
   6   2   3  133.19   13.90
   6   2   3  150.58   13.10
  -7  -2  -3    2.90    5.10
  -7  -2  -3   -0.50    6.30
  -7  -2  -3   -7.70    7.40
   7   2   3    7.30    4.30
   7   2   3    3.70    6.10
   8  -3  -3  257.87   25.50
   8  -3  -3  255.27   23.40
  -8   3   3  307.77   27.40
  -8   3   3  278.17   25.00
  -8   3   3  271.47   24.80
   7  -3  -3   14.40    5.50
   7  -3  -3   18.10    4.30
  -7   3   3   15.40    6.10
  -7   3   3   18.40    5.90
  -7   3   3   14.40    5.90
  -7   3   3   16.20    7.50
  -7   3   3   32.20    9.50
   6  -3  -3   69.09   10.60
   6  -3  -3   51.39    7.20
  -6   3   3   60.99   10.40
  -6   3   3   64.69    8.60
  -6   3   3   69.79   11.20
  -6   3   3   59.19    8.30
  -6   3   3   62.19    8.90
   5  -3  -3  144.59   13.20
   5  -3  -3  138.09   14.80
  -5   3   3  141.79   13.30
  -5   3   3  143.79   14.10
  -5   3   3  141.29   15.10
  -5   3   3  140.39   13.30
  -5   3   3  147.19   13.70
   4  -3  -3   63.79    7.00
   4  -3  -3   53.69    6.40
   4  -3  -3   53.49    8.40
   4  -3  -3   53.79    6.10
  -4   3   3   51.29    6.70
  -4   3   3   58.09    7.10
  -4   3   3   47.50    6.60
  -4   3   3   58.89    8.20
  -4   3   3   56.09    6.60
   3  -3  -3  187.28   15.80
   3  -3  -3  179.28   17.20
  -3   3   3  180.68   15.60
  -3   3   3  183.78   15.20
  -3   3   3  188.38   16.40
  -3   3   3  185.58   15.50
   2  -3  -3   64.69    6.50
   2  -3  -3   52.59    7.60
   2  -3  -3   68.89    7.60
   2  -3  -3   60.59    7.80
   2  -3  -3   58.49    6.40
   2  -3  -3   66.69    9.70
   2  -3  -3   52.39    6.40
  -2   3   3   58.19    6.30
  -2   3   3   67.29    7.50
  -2   3   3   58.69    6.40
  -2   3   3   56.39    6.40
  -2   3   3   65.69    8.10
  -2   3   3   56.89    7.50
   1  -3  -3   -0.30    2.80
   1  -3  -3    0.50    2.40
   1  -3  -3    1.90    3.30
   1  -3  -3   -1.40    3.20
   1  -3  -3   -1.50    3.30
   1  -3  -3    1.20    2.50
   1  -3  -3   -0.30    1.90
   1  -3  -3    5.10    5.50
  -1   3   3   -0.50    3.40
  -1   3   3    0.60    1.90
  -1   3   3   -1.00    2.70
  -1   3   3    1.30    2.20
  -1   3   3    0.00    2.30
  -1   3   3    0.60    3.30
  -1   3   3    1.10    1.80
  -1   3   3   -1.50    2.30
   0  -3  -3   18.70    4.20
   0  -3  -3   24.80    6.10
   0  -3  -3   22.50    5.20
   0  -3  -3   29.10    4.30
   0  -3  -3   23.30    3.90
   0  -3  -3   31.20    7.70
   0  -3  -3   33.90    5.80
   0  -3  -3   28.50    5.50
   0   3   3   21.00    3.50
   0   3   3   27.30    5.90
   0   3   3   27.10    4.20
   0   3   3   27.40    4.60
   0   3   3   31.20    5.80
   0   3   3   17.60    4.70
   0   3   3   19.90    3.70
   0   3   3   18.70    4.50
  -1  -3  -3  165.58   15.70
  -1  -3  -3  184.08   15.50
  -1  -3  -3  181.78   17.10
  -1  -3  -3  185.88   17.00
  -1  -3  -3  170.78   16.60
  -1  -3  -3  192.78   16.80
  -1  -3  -3  189.28   15.40
  -1  -3  -3  197.18   19.10
   1   3   3  185.78   14.90
   1   3   3  180.88   15.30
   1   3   3  175.98   15.90
   1   3   3  170.88   15.60
   1   3   3  188.78   16.70
   1   3   3  161.88   16.20
   1   3   3  172.08   15.30
   1   3   3  169.48   17.10
  -2  -3  -3   94.49   13.20
  -2  -3  -3   80.29    9.90
  -2  -3  -3   91.59   10.50
  -2  -3  -3   79.19    8.60
  -2  -3  -3   73.19    9.60
  -2  -3  -3   84.39    8.40
  -2  -3  -3   70.89    9.50
  -2  -3  -3   82.79    8.50
   2   3   3   78.89    8.10
   2   3   3   84.09    9.60
   2   3   3   78.29   10.10
   2   3   3   70.69    8.30
   2   3   3   72.19    7.10
   2   3   3   77.79    7.90
   2   3   3   72.39    8.90
   2   3   3   64.99    8.00
  -3  -3  -3   19.20    4.10
  -3  -3  -3   13.90    4.60
  -3  -3  -3   10.40    4.90
  -3  -3  -3   12.40    3.90
  -3  -3  -3   14.00    5.00
  -3  -3  -3   10.20    4.70
  -3  -3  -3   16.60    7.90
  -3  -3  -3   14.30    6.10
   3   3   3   11.10    3.70
   3   3   3   19.40    6.00
   3   3   3   12.10    2.50
   3   3   3   18.50    4.10
   3   3   3   13.90    4.40
   3   3   3   17.00    3.70
   3   3   3   19.90    5.80
   3   3   3   12.20    3.20
  -4  -3  -3  167.08   16.20
  -4  -3  -3  183.48   21.20
  -4  -3  -3  171.98   17.90
  -4  -3  -3  146.29   18.60
  -4  -3  -3  173.58   17.90
  -4  -3  -3  167.78   16.80
   4   3   3  170.78   15.80
   4   3   3  187.78   16.80
   4   3   3  163.78   17.40
   4   3   3  172.58   15.30
   4   3   3  179.28   17.90
   4   3   3  178.68   15.70
  -5  -3  -3  190.18   18.40
  -5  -3  -3  215.68   23.10
  -5  -3  -3  130.09   14.30
  -5  -3  -3  146.69   15.10
  -5  -3  -3  141.79   17.10
  -5  -3  -3  152.78   16.30
   5   3   3  139.19   14.80
   5   3   3  138.99   13.60
   5   3   3  142.19   14.10
   5   3   3  156.08   16.40
   5   3   3  157.58   16.50
   5   3   3  143.49   14.20
  -6  -3  -3   17.70    8.00
  -6  -3  -3    5.70    5.50
  -6  -3  -3    5.80    3.80
  -6  -3  -3    9.50   11.20
  -6  -3  -3   12.40    6.00
  -6  -3  -3    4.60    6.00
   6   3   3   11.00    6.80
   6   3   3    2.00    3.90
   6   3   3    7.30    4.10
   6   3   3    5.00    3.10
  -7  -3  -3    8.80    6.10
  -7  -3  -3   17.30    8.90
  -7  -3  -3    1.10    4.30
  -7  -3  -3    5.50    7.70
   7   3   3    8.10    3.40
   7   3   3    6.30    3.60
   7   3   3    2.00    6.60
   7   3   3    6.30    4.50
   7   3   3    3.90    4.50
   7   3   3    6.10    4.80
   7  -4  -3    7.00    5.10
   7  -4  -3    9.30    3.70
  -7   4   3   16.00    8.20
  -7   4   3    2.00    5.20
  -7   4   3    9.10    6.80
  -7   4   3   13.20    5.30
  -7   4   3    6.60    5.10
   6  -4  -3  194.18   18.00
   6  -4  -3  194.38   20.20
  -6   4   3  206.48   20.50
  -6   4   3  200.78   18.50
  -6   4   3  209.78   18.30
   5  -4  -3   19.90    6.30
   5  -4  -3   12.00    3.80
  -5   4   3   15.70   10.60
  -5   4   3   10.60    4.00
  -5   4   3   18.20    5.40
  -5   4   3   17.00    4.90
  -5   4   3   11.40    5.00
   4  -4  -3  749.03   58.29
   4  -4  -3  718.73   60.09
  -4   4   3  715.13   58.49
  -4   4   3  750.52   57.49
  -4   4   3  751.52   57.89
  -4   4   3  749.42   57.69
   3  -4  -3   10.20    3.70
   3  -4  -3    8.40    2.90
   3  -4  -3   10.40    3.00
   3  -4  -3    7.00    3.60
  -3   4   3   14.90    2.90
  -3   4   3    6.70    2.30
  -3   4   3    9.10    4.60
  -3   4   3   10.40    3.60
  -3   4   3    7.30    3.00
  -3   4   3   12.00    2.50
   2  -4  -3 2146.19  164.58
   2  -4  -3 2110.19  162.98
   2  -4  -3 2078.19  164.28
   2  -4  -3 2029.50  163.08
   2  -4  -3 2238.58  163.48
   2  -4  -3 2197.38  164.98
  -2   4   3 2286.77  162.48
  -2   4   3 2025.90  162.58
  -2   4   3 1948.91  163.38
  -2   4   3 2236.18  163.18
   1  -4  -3   12.30    5.60
   1  -4  -3   12.40    3.90
   1  -4  -3   11.00    3.90
   1  -4  -3    9.30    3.40
   1  -4  -3   10.40    4.40
   1  -4  -3   13.90    3.10
  -1   4   3   15.10    3.30
  -1   4   3   13.00    2.90
  -1   4   3   12.80    2.80
  -1   4   3    9.80    3.80
  -1   4   3   12.30    4.10
   0  -4  -3 1531.65  119.99
   0  -4  -3 1506.45  120.59
   0  -4  -3 1521.75  118.39
   0  -4  -3 1601.84  119.69
   0  -4  -3 1545.55  119.19
   0  -4  -3 1557.94  119.49
   0  -4  -3 1585.94  118.59
   0  -4  -3 1514.55  121.19
   0   4   3 1532.45  118.29
   0   4   3 1588.74  118.29
   0   4   3 1525.35  120.19
   0   4   3 1520.35  118.89
   0   4   3 1490.85  119.49
   0   4   3 1552.94  118.89
   0   4   3 1601.04  119.59
   0   4   3 1527.65  120.29
  -1  -4  -3   22.30    3.90
  -1  -4  -3   21.60    5.30
  -1  -4  -3   18.30    3.90
  -1  -4  -3   33.60    5.80
  -1  -4  -3   20.70    5.40
  -1  -4  -3   20.50    4.30
  -1  -4  -3   24.80    6.10
  -1  -4  -3   40.80    8.40
   1   4   3   22.80    3.50
   1   4   3   22.80    6.20
   1   4   3   22.00    4.40
   1   4   3   25.90    4.50
   1   4   3   20.50    4.00
   1   4   3   26.80    4.90
   1   4   3   23.90    5.40
   1   4   3   31.80    6.40
  -2  -4  -3  219.48   20.70
  -2  -4  -3  213.08   19.80
  -2  -4  -3  216.48   21.90
  -2  -4  -3  201.48   18.20
  -2  -4  -3  218.78   19.00
  -2  -4  -3  212.08   20.00
  -2  -4  -3  214.28   19.50
  -2  -4  -3  216.38   18.20
   2   4   3  198.78   18.20
   2   4   3  209.88   20.20
   2   4   3  198.28   17.10
   2   4   3  220.08   19.80
   2   4   3  209.58   18.00
   2   4   3  213.58   19.50
   2   4   3  203.28   18.40
   2   4   3  213.68   18.20
  -3  -4  -3    9.80    5.50
  -3  -4  -3    7.60    5.10
  -3  -4  -3    8.00    6.00
  -3  -4  -3    6.00    3.90
  -3  -4  -3    7.90    3.80
  -3  -4  -3   13.60    8.30
  -3  -4  -3    9.60    5.60
   3   4   3    9.90    5.40
   3   4   3    8.80    3.00
   3   4   3    9.70    2.20
   3   4   3   10.00    4.50
   3   4   3   11.20    3.90
   3   4   3    7.80    5.40
   3   4   3    8.80    3.20
   3   4   3   13.70    4.10
  -4  -4  -3   36.30    8.50
  -4  -4  -3   18.40    6.90
  -4  -4  -3   26.80    7.60
  -4  -4  -3   49.10   12.80
  -4  -4  -3   18.30    5.30
  -4  -4  -3   18.70    5.40
   4   4   3   33.90    5.90
   4   4   3   29.80    9.00
   4   4   3   28.10    6.40
   4   4   3   32.00    7.60
  -5  -4  -3   11.80    4.40
  -5  -4  -3   12.00    6.60
  -5  -4  -3   12.00    7.40
  -5  -4  -3   -0.30    4.60
  -5  -4  -3    9.10    4.80
  -5  -4  -3   17.50   11.30
   5   4   3    9.90    4.70
   5   4   3   12.30    3.70
   5   4   3    7.80    4.00
   5   4   3    6.10    5.40
  -6  -4  -3   77.19   15.90
  -6  -4  -3   47.10   11.90
  -6  -4  -3   51.49   10.90
  -6  -4  -3   39.50    8.80
   6   4   3   45.30    7.40
   6   4   3   55.09   10.10
   6   4   3   38.00    8.20
   6   4   3   33.80    6.40
   7  -5  -3   87.89    9.60
  -7   5   3   70.39    9.90
  -7   5   3   64.39   12.30
  -7   5   3   64.99   11.20
  -7   5   3   69.19   11.10
  -7   5   3   62.99    9.80
   6  -5  -3   -0.60    2.20
   6  -5  -3    3.90    3.90
  -6   5   3   -0.10    6.00
  -6   5   3   -3.00    3.70
  -6   5   3   -1.80    4.30
  -6   5   3   -2.10    4.40
   5  -5  -3   28.40    7.10
   5  -5  -3   28.80    5.50
  -5   5   3   28.70    5.70
  -5   5   3   28.30    6.10
  -5   5   3   35.30    7.60
   4  -5  -3   14.60    4.40
   4  -5  -3   24.50    6.40
   4  -5  -3   16.30    4.10
  -4   5   3   17.80    5.60
  -4   5   3   14.60    3.80
  -4   5   3   17.60    4.80
   3  -5  -3   29.10    5.50
   3  -5  -3   32.30    8.10
   3  -5  -3   35.30    7.50
   3  -5  -3   31.10    6.90
   3  -5  -3   29.70    5.20
   3  -5  -3   36.60    6.20
  -3   5   3   34.40    4.80
  -3   5   3   36.40    6.00
  -3   5   3   31.50    4.70
  -3   5   3   35.00    6.60
  -3   5   3   33.80    5.80
  -3   5   3   38.30    5.60
   2  -5  -3   22.90    4.30
   2  -5  -3   30.70    5.70
   2  -5  -3   25.20    6.50
   2  -5  -3   35.50    7.70
   2  -5  -3   21.00    4.80
   2  -5  -3   22.40    5.50
  -2   5   3   29.60    4.40
  -2   5   3   29.60    5.60
  -2   5   3   22.30    4.10
  -2   5   3   34.90    6.30
  -2   5   3   23.30    4.40
  -2   5   3   28.30    6.00
   1  -5  -3   55.89    7.90
   1  -5  -3   68.69    9.60
   1  -5  -3   77.99   11.70
   1  -5  -3   55.99    8.10
   1  -5  -3   50.09    7.40
   1  -5  -3   55.39    6.50
  -1   5   3   44.40    7.40
  -1   5   3   47.20    6.40
   0  -5  -3   40.80    5.70
   0  -5  -3   36.00    6.80
   0  -5  -3   39.80    7.10
   0  -5  -3   42.60    8.40
   0  -5  -3   47.50    7.20
   0  -5  -3   41.50    5.60
   0  -5  -3   33.40    6.10
   0  -5  -3   53.79    9.80
   0   5   3   43.10    6.00
   0   5   3   40.30    5.80
   0   5   3   43.20    7.60
   0   5   3   34.60    6.60
   0   5   3   30.00    5.20
   0   5   3   40.00    5.30
   0   5   3   48.80    7.50
   0   5   3   53.19    8.40
  -1  -5  -3    3.50    5.40
  -1  -5  -3   -1.40    3.50
  -1  -5  -3    3.50    3.50
  -1  -5  -3    2.30    3.20
  -1  -5  -3   -1.90    2.10
  -1  -5  -3    0.30    3.20
  -1  -5  -3    0.60    3.00
  -1  -5  -3   -0.50    4.10
   1   5   3    1.80    4.00
   1   5   3   -1.20    2.80
   1   5   3    1.90    2.60
   1   5   3    1.10    1.90
   1   5   3    2.20    3.10
   1   5   3    2.90    4.10
   1   5   3    0.90    2.50
   1   5   3    0.40    3.20
  -2  -5  -3  399.96   32.50
  -2  -5  -3  394.26   31.20
  -2  -5  -3  379.66   32.90
  -2  -5  -3  376.06   31.40
  -2  -5  -3  359.66   33.20
  -2  -5  -3  374.26   34.30
  -2  -5  -3  391.46   35.50
  -2  -5  -3  408.46   33.00
   2   5   3  383.06   31.50
   2   5   3  367.66   32.90
   2   5   3  376.16   30.30
   2   5   3  357.16   31.00
   2   5   3  372.66   33.00
   2   5   3  384.26   33.70
   2   5   3  375.76   31.50
   2   5   3  391.46   31.70
  -3  -5  -3   33.50   11.00
  -3  -5  -3   21.10    7.90
  -3  -5  -3   19.60    5.10
  -3  -5  -3   21.00    5.40
  -3  -5  -3   29.10    7.30
  -3  -5  -3   19.20    5.20
  -3  -5  -3   25.70    7.30
  -3  -5  -3   27.10    7.30
   3   5   3   23.00    5.10
   3   5   3   26.30    5.60
   3   5   3   26.00    6.40
   3   5   3   36.70    5.90
   3   5   3   28.30    3.90
   3   5   3   24.40    7.20
   3   5   3   28.60    6.20
   3   5   3   23.60    7.30
  -4  -5  -3   63.09   14.30
  -4  -5  -3   38.70    7.70
  -4  -5  -3   36.00    9.60
  -4  -5  -3   33.20    7.20
  -4  -5  -3   45.60   10.20
   4   5   3   46.00    9.30
   4   5   3   37.30    6.40
   4   5   3   36.00    7.40
   4   5   3   42.70    6.80
  -5  -5  -3   39.20   10.10
  -5  -5  -3   43.60    8.40
  -5  -5  -3   31.00   13.50
  -5  -5  -3   27.70    7.50
  -5  -5  -3   22.40    8.20
  -5  -5  -3   58.69   11.50
   5   5   3   43.90    7.30
   5   5   3   51.79   10.20
   5   5   3   40.60    7.30
   5   5   3   70.09   11.20
   5   5   3   46.20    9.10
   5   5   3   41.20    7.00
  -6  -5  -3   67.09   15.20
  -6  -5  -3  105.19   14.60
  -6  -5  -3   92.59   13.70
  -6  -5  -3  133.79   21.40
  -6  -5  -3  120.29   16.80
  -6  -5  -3  114.69   17.00
   6   5   3  100.69   18.10
   6   5   3   82.29   11.00
   6   5   3  106.89   13.30
   6   5   3  108.69   17.20
   6   5   3  113.29   23.00
   6   5   3  104.19   13.30
   6  -6  -3  109.29   13.60
  -6   6   3   78.49   12.20
  -6   6   3   82.19   10.60
  -6   6   3   77.19   10.90
   5  -6  -3   99.79   13.10
   5  -6  -3   87.49   10.50
  -5   6   3  105.69   11.00
  -5   6   3  100.09   13.00
  -5   6   3   89.49   10.90
   4  -6  -3   40.80    7.00
   4  -6  -3   35.30    6.40
   4  -6  -3   33.60    6.30
   4  -6  -3   41.20    8.70
  -4   6   3   43.20    8.50
  -4   6   3   37.50    6.50
  -4   6   3   47.80    6.10
  -4   6   3   36.00    5.40
   3  -6  -3   73.09    9.10
   3  -6  -3   95.29   12.60
   3  -6  -3   69.89   11.80
   3  -6  -3   79.49   10.40
   3  -6  -3   86.79   10.40
   3  -6  -3   73.09   12.10
  -3   6   3   87.99   11.20
  -3   6   3   76.89    8.50
  -3   6   3   88.49   10.00
  -3   6   3   85.59    9.60
   2  -6  -3   22.80    7.40
   2  -6  -3   28.30    7.80
   2  -6  -3   17.70    4.30
   2  -6  -3   16.80    5.10
   2  -6  -3   18.10    5.20
   2  -6  -3   18.80    5.90
  -2   6   3   25.40    4.40
  -2   6   3   18.00    5.00
  -2   6   3   31.00    7.20
  -2   6   3   15.20    4.60
  -2   6   3   22.00    5.80
  -2   6   3   15.10    4.10
   1  -6  -3   84.99    9.50
   1  -6  -3   83.09   10.70
   1  -6  -3   89.69   13.00
   1  -6  -3   97.39   11.10
   1  -6  -3   93.19   11.40
  -1   6   3   94.39   11.10
  -1   6   3   86.69    9.60
  -1   6   3   84.09   10.90
  -1   6   3   93.79    9.70
   0  -6  -3   59.79    9.70
   0  -6  -3   70.89    7.80
   0  -6  -3   80.89   13.10
   0  -6  -3   56.69    9.10
   0  -6  -3   56.49   11.00
   0  -6  -3   69.59    9.40
   0  -6  -3   64.89    7.80
   0  -6  -3   63.99    9.40
   0   6   3   59.39    9.40
   0   6   3   53.79    7.90
   0   6   3   49.30    7.50
   0   6   3   68.19    9.90
  -1  -6  -3   96.29   12.30
  -1  -6  -3   97.49   10.50
  -1  -6  -3  105.09   10.60
  -1  -6  -3  113.39   12.20
  -1  -6  -3  114.59   12.70
  -1  -6  -3  110.19   14.50
  -1  -6  -3   99.79   15.60
  -1  -6  -3  104.29   12.60
   1   6   3   95.49   12.20
   1   6   3  105.69   10.90
   1   6   3   92.39   10.50
   1   6   3   92.19   12.40
  -2  -6  -3   23.30    6.00
  -2  -6  -3   26.50    9.60
  -2  -6  -3   32.00    8.50
  -2  -6  -3   20.00    5.30
  -2  -6  -3   26.60    7.00
  -2  -6  -3   26.30    5.30
  -2  -6  -3   26.80    7.40
  -2  -6  -3   33.80    7.30
   2   6   3   19.80    6.30
   2   6   3   21.20    5.00
  -3  -6  -3   33.70    6.80
  -3  -6  -3   34.40    6.50
  -3  -6  -3   29.20    9.60
  -3  -6  -3   37.70    7.80
  -3  -6  -3   51.59    9.70
  -3  -6  -3   34.80    8.90
  -3  -6  -3   24.00    7.90
  -3  -6  -3   59.59   13.40
   3   6   3   39.30    9.20
   3   6   3   43.20    7.10
   3   6   3   38.20    6.60
   3   6   3   35.90    7.70
   3   6   3   40.10    8.80
   3   6   3   33.00    6.20
  -4  -6  -3   17.20    6.10
  -4  -6  -3    8.40    6.80
  -4  -6  -3   25.70   11.20
  -4  -6  -3   11.80    7.80
  -4  -6  -3    5.10    5.40
  -4  -6  -3   24.40    8.00
   4   6   3   17.60    6.50
   4   6   3   21.60    7.80
   4   6   3   19.10    5.10
   4   6   3   18.20    4.80
   4   6   3   21.50    7.50
   4   6   3   17.10    5.30
  -5  -6  -3   -1.00   10.60
  -5  -6  -3    0.40    6.20
  -5  -6  -3   13.60    6.70
  -5  -6  -3    1.90    5.80
  -5  -6  -3    2.50    7.30
  -5  -6  -3    3.90    6.90
   5   6   3   -3.70    3.80
   5   6   3    3.80    4.50
   5   6   3   -0.50    3.50
   5   6   3   -5.20    4.20
   5   6   3    0.90    3.20
   5   6   3   -4.00    5.90
  -6   7   3  362.56   30.80
  -6   7   3  361.46   32.40
   5  -7  -3   37.50    6.60
   5  -7  -3   29.00    8.50
  -5   7   3   13.60    7.80
  -5   7   3   22.30    6.40
   4  -7  -3  470.75   41.90
   4  -7  -3  430.96   39.30
   4  -7  -3  453.35   41.80
   4  -7  -3  443.76   39.80
   4  -7  -3  467.25   39.20
  -4   7   3  455.15   40.00
  -4   7   3  465.25   38.00
  -4   7   3  549.54   38.50
  -4   7   3  529.05   39.90
  -4   7   3  452.55   38.40
   3  -7  -3  147.79   15.50
   3  -7  -3  160.68   16.80
   3  -7  -3  152.28   16.50
   3  -7  -3  153.28   17.80
   3  -7  -3  169.28   19.30
   3  -7  -3  162.58   18.90
  -3   7   3  203.38   17.70
  -3   7   3  173.18   15.70
  -3   7   3  172.78   17.50
  -3   7   3  147.99   16.10
  -3   7   3  182.78   15.50
  -3   7   3  151.58   14.80
   2  -7  -3  548.05   45.20
   2  -7  -3  510.95   44.00
   2  -7  -3  516.35   46.30
   2  -7  -3  566.14   48.30
   2  -7  -3  521.05   47.40
   2  -7  -3  518.35   45.50
  -2   7   3  553.04   45.00
  -2   7   3  560.24   43.60
  -2   7   3  534.75   45.50
  -2   7   3  538.25   43.90
  -2   7   3  637.24   46.30
   1  -7  -3  177.48   20.10
   1  -7  -3  178.58   19.90
   1  -7  -3  151.78   16.90
   1  -7  -3  147.99   17.10
   1  -7  -3  160.58   15.50
   1  -7  -3  153.48   17.30
  -1   7   3  178.08   18.00
  -1   7   3  171.48   17.40
  -1   7   3  150.68   15.40
  -1   7   3  189.68   16.10
   0  -7  -3  571.14   47.80
   0  -7  -3  579.84   50.39
   0  -7  -3  504.35   47.10
   0  -7  -3  586.44   47.50
   0  -7  -3  566.94   48.10
   0  -7  -3  564.54   45.80
   0  -7  -3  530.55   45.50
   0  -7  -3  605.14   50.69
   0   7   3  515.95   47.30
   0   7   3  573.44   46.20
   0   7   3  574.54   48.10
   0   7   3  694.83   49.10
  -1  -7  -3   78.89   15.00
  -1  -7  -3   63.99   11.10
  -1  -7  -3   88.39   15.80
  -1  -7  -3   55.29   10.80
  -1  -7  -3   88.29   12.10
  -1  -7  -3   84.49    9.90
  -1  -7  -3   95.79   12.40
   1   7   3   88.79   11.00
   1   7   3  108.39   10.90
   1   7   3  115.19   13.30
   1   7   3   94.09   15.90
  -2  -7  -3  334.07   25.50
  -2  -7  -3  241.88   27.20
  -2  -7  -3  270.57   27.00
  -2  -7  -3  345.77   28.20
  -2  -7  -3  260.37   25.30
  -2  -7  -3  356.46   32.60
  -2  -7  -3  323.17   30.40
   2   7   3  346.37   28.90
   2   7   3  246.38   26.90
   2   7   3  257.97   27.30
   2   7   3  358.66   26.50
   2   7   3  264.47   25.30
   2   7   3  247.38   24.80
  -3  -7  -3  520.15   41.60
  -3  -7  -3  426.46   40.20
  -3  -7  -3  542.35   45.90
  -3  -7  -3  378.56   40.50
  -3  -7  -3  462.25   38.10
  -3  -7  -3  391.36   38.50
  -3  -7  -3  458.75   40.40
  -3  -7  -3  435.66   42.70
   3   7   3  523.85   38.60
   3   7   3  462.85   40.90
   3   7   3  464.95   38.60
   3   7   3  500.95   39.00
   3   7   3  431.46   40.70
   3   7   3  467.85   40.80
  -4  -7  -3  459.55   43.80
  -4  -7  -3  403.86   41.80
  -4  -7  -3  523.05   41.90
  -4  -7  -3  509.85   39.80
  -4  -7  -3  499.95   45.90
  -4  -7  -3  418.56   40.40
   4   7   3  426.46   40.70
   4   7   3  389.56   37.80
   4   7   3  417.56   40.10
   4   7   3  477.15   38.40
   4   7   3  461.25   40.50
   4   7   3  470.55   38.00
   5  -8  -3   19.00    5.40
   5  -8  -3    5.30    6.20
   5  -8  -3   10.00    5.70
  -5   8   3    7.90    5.80
  -5   8   3    2.40    7.60
   4  -8  -3    7.30    5.60
   4  -8  -3   11.30    4.90
   4  -8  -3    8.70    5.40
   4  -8  -3    3.30    7.30
   4  -8  -3    5.70    4.00
   4  -8  -3    0.20    7.10
  -4   8   3    3.50    4.20
  -4   8   3   10.90    7.50
  -4   8   3    7.40    3.30
  -4   8   3    7.80    3.70
  -4   8   3    7.10    5.00
  -4   8   3    4.30    5.10
   3  -8  -3    4.80    4.80
   3  -8  -3   -2.90    6.00
   3  -8  -3   -2.20    5.90
   3  -8  -3   -0.10    4.40
   3  -8  -3   -1.50    4.00
   3  -8  -3   -0.40    2.80
  -3   8   3    1.70    4.60
  -3   8   3    0.70    2.40
  -3   8   3    4.10    6.90
  -3   8   3    0.50    3.50
  -3   8   3    0.10    3.00
  -3   8   3   -3.30    4.70
   2  -8  -3   59.29   11.00
   2  -8  -3   77.49   14.40
   2  -8  -3   91.49   15.40
   2  -8  -3   77.49   13.00
   2  -8  -3   94.19   10.30
   2  -8  -3  100.29   12.00
  -2   8   3   78.89   12.10
  -2   8   3   68.59    9.20
  -2   8   3   90.99   10.20
  -2   8   3   92.29   12.60
  -2   8   3   75.99   10.70
  -2   8   3   60.79    9.60
   1  -8  -3   13.20    4.60
   1  -8  -3   12.40    6.10
   1  -8  -3   16.70    6.10
   1  -8  -3   11.20    8.60
   1  -8  -3   17.90    9.30
   1  -8  -3   18.40    6.20
  -1   8   3   12.60    6.50
  -1   8   3   15.70    4.40
  -1   8   3   12.50    4.50
  -1   8   3   11.90    5.20
   0  -8  -3   33.80   11.80
   0  -8  -3   67.79   10.60
   0  -8  -3   57.69   10.70
   0  -8  -3   63.79    8.60
   0  -8  -3   75.99   14.10
   0  -8  -3   62.09   10.40
   0   8   3   51.99   10.10
   0   8   3   57.39    8.80
   0   8   3   47.20    7.80
   0   8   3   48.80    9.80
  -1  -8  -3   57.19   10.10
  -1  -8  -3   51.89   14.10
  -1  -8  -3   75.69   11.90
  -1  -8  -3   68.19   14.60
  -1  -8  -3   42.50    9.80
  -1  -8  -3   48.40   10.50
  -1  -8  -3   47.80    8.20
  -1  -8  -3   51.89    8.00
   1   8   3   57.89    9.00
   1   8   3   48.30    8.30
   1   8   3   56.19   10.60
   1   8   3   54.69   10.90
   1   8   3   67.19   12.40
  -2  -8  -3   68.39   11.70
  -2  -8  -3   61.79   14.20
  -2  -8  -3   42.90    8.60
  -2  -8  -3   80.19   12.50
  -2  -8  -3   68.59    9.20
  -2  -8  -3   46.70   10.70
  -2  -8  -3   77.29   16.50
  -2  -8  -3   49.99   10.60
   2   8   3   80.19   12.70
   2   8   3   51.89   11.10
   2   8   3   62.79    8.80
   2   8   3   83.59   10.20
   2   8   3   66.09   12.20
   2   8   3   45.40    8.70
  -3  -8  -3   97.49   12.40
  -3  -8  -3   49.99   12.00
  -3  -8  -3   57.99   11.50
  -3  -8  -3   61.89    8.90
  -3  -8  -3   65.69   11.50
  -3  -8  -3   57.19   14.90
  -3  -8  -3   58.59   11.90
  -3  -8  -3   65.09   15.60
   3   8   3   55.69   11.60
   3   8   3   79.39   13.60
   3   8   3   58.59    9.30
   3   8   3   69.99   11.80
   3   8   3   50.99    8.90
   3   8   3   54.59    9.60
   3  -9  -3  145.99   14.80
   3  -9  -3  151.48   19.90
   3  -9  -3  130.49   15.90
   3  -9  -3   90.29   15.70
   3  -9  -3   87.89   18.30
   3  -9  -3  134.19   17.60
  -3   9   3  180.08   24.30
  -3   9   3  128.39   17.50
  -3   9   3  131.99   14.90
  -3   9   3  153.98   15.80
  -3   9   3  138.89   14.00
   2  -9  -3   78.89   15.30
   2  -9  -3   64.19   12.30
   2  -9  -3   85.19   12.10
   2  -9  -3   60.89   12.60
   2  -9  -3   79.59   10.50
   2  -9  -3   69.99   15.00
  -2   9   3   83.19   12.20
  -2   9   3   83.29   10.40
  -2   9   3   71.99   12.10
  -2   9   3   63.89   10.00
  -2   9   3   77.99    9.80
  -2   9   3   91.59   13.20
   1  -9  -3  181.18   31.90
   1  -9  -3  105.99   18.30
   1  -9  -3   78.09   16.30
   1  -9  -3  117.79   15.80
   1  -9  -3  103.79   14.70
   1  -9  -3  111.99   12.50
   1  -9  -3   85.19   14.50
  -1   9   3  123.49   14.50
  -1   9   3  119.99   15.10
  -1   9   3  142.99   18.20
  -1   9   3  106.99   12.70
   0  -9  -3   17.10    6.40
   0  -9  -3   33.80   20.90
   0  -9  -3   27.40    8.50
   0  -9  -3   12.40    4.80
   0  -9  -3    9.60    6.50
   0  -9  -3    6.00    9.20
   0  -9  -3   23.40   10.90
   0   9   3   26.10    7.60
   0   9   3   23.80    6.10
   0   9   3   22.10    8.60
   0   9   3   14.30    4.80
  -1  -9  -3   61.79   13.90
  -1  -9  -3  111.19   15.40
  -1  -9  -3   58.49   14.70
  -1  -9  -3  107.89   11.90
  -1  -9  -3   96.99   19.20
  -1  -9  -3  104.89   27.80
  -1  -9  -3  130.49   15.20
  -1  -9  -3  106.69   18.50
  -1  -9  -3   95.49   14.50
   1   9   3   86.89   12.20
   1   9   3  108.69   16.60
   1   9   3  110.59   14.00
   1   9   3  134.09   15.50
   1   9   3   89.29   11.70
   1  10  -4   13.70    8.70
   1  10  -4   13.90    4.50
   1  10  -4    9.20    5.80
   1  10  -4   15.30    6.70
  -1 -10   4   22.50    5.90
  -1 -10   4   21.00    9.10
  -1 -10   4   -0.50    6.30
  -1 -10   4   24.30   15.00
  -1 -10   4   21.40    6.40
  -1 -10   4   15.60    4.30
   0  10  -4    0.40    7.30
   0  10  -4    7.10    5.20
   0  10  -4    0.20    3.30
   0  10  -4    0.20    5.10
   0 -10   4   20.40   11.70
   0 -10   4   15.80   24.40
   0 -10   4  -11.80    6.90
   0 -10   4    5.40    5.20
   0 -10   4    2.70    3.70
   0 -10   4    2.60   10.80
   0 -10   4    1.50    6.10
  -1  10  -4   20.10    4.90
  -1  10  -4   10.30    6.10
  -1  10  -4    1.40    7.90
  -1  10  -4   10.10    5.50
   1 -10   4   12.50    7.30
   1 -10   4   10.60    4.40
   1 -10   4    0.70    6.30
   1 -10   4   14.20   12.50
   1 -10   4    2.40   10.20
   1 -10   4   18.50   30.60
   1 -10   4   10.30    4.60
   1 -10   4   36.00    8.30
   3   9  -4  277.97   25.40
   3   9  -4  279.37   26.90
   3   9  -4  323.07   29.10
   3   9  -4  299.37   25.80
   3   9  -4  306.47   30.20
   3   9  -4  308.87   28.00
  -3  -9   4  293.87   26.70
  -3  -9   4  383.76   43.70
  -3  -9   4  266.17   29.20
  -3  -9   4  259.97   32.50
  -3  -9   4  250.07   31.00
  -3  -9   4  284.07   25.40
  -3  -9   4  250.17   29.30
   2   9  -4  205.48   22.50
   2   9  -4  167.58   18.80
   2   9  -4  166.38   16.80
   2   9  -4  203.68   19.40
  -2  -9   4  179.08   16.00
  -2  -9   4  196.68   18.20
  -2  -9   4  190.78   24.70
  -2  -9   4  132.99   20.30
   1   9  -4  588.84   52.89
   1   9  -4  636.84   50.49
   1   9  -4  535.55   50.19
   1   9  -4  538.85   48.30
  -1  -9   4  640.04   50.19
  -1  -9   4  646.74   52.79
  -1  -9   4  676.83   48.10
  -1  -9   4  541.15   61.99
  -1  -9   4  526.85   51.69
  -1  -9   4  509.55   54.49
  -1  -9   4  674.83   49.90
   0   9  -4  205.38   21.50
   0   9  -4  141.09   15.40
   0   9  -4  169.38   17.40
   0   9  -4  187.78   18.50
   0  -9   4  224.98   31.30
   0  -9   4  182.18   23.80
   0  -9   4  125.19   21.10
   0  -9   4  159.28   20.10
  -1   9  -4  474.15   40.90
  -1   9  -4  588.54   46.90
  -1   9  -4  575.94   43.60
  -1   9  -4  478.95   42.70
   1  -9   4  437.96   44.30
   1  -9   4  537.35   54.99
   1  -9   4  434.36   47.40
  -2   9  -4  168.08   17.50
  -2   9  -4  146.09   15.00
  -2   9  -4  160.98   17.30
  -2   9  -4  189.18   21.10
   2  -9   4  131.89   24.10
   2  -9   4  120.79   20.30
   2  -9   4  157.48   20.20
   2  -9   4  229.98   31.50
  -3   9  -4  359.36   33.20
  -3   9  -4  320.67   30.50
  -3   9  -4  336.77   28.80
  -3   9  -4  365.06   30.80
   3  -9   4  208.98   42.40
   3  -9   4  407.16   44.30
   5   8  -4    2.60    2.70
   5   8  -4   -0.10    6.80
   5   8  -4   -3.10    2.70
  -5  -8   4   10.10    4.90
  -5  -8   4    0.10    7.10
  -5  -8   4   -4.30    9.40
  -5  -8   4    0.30    6.20
   4   8  -4    3.10    4.00
   4   8  -4    9.00    4.90
   4   8  -4    8.20    4.60
   4   8  -4   -0.20    5.40
   4   8  -4   -2.00    1.90
   4   8  -4    1.50    6.10
  -4  -8   4    8.10    6.30
  -4  -8   4   -6.40    5.10
  -4  -8   4    2.10   17.90
  -4  -8   4    4.90    4.20
  -4  -8   4   -2.40    7.60
   3   8  -4   -2.80    5.70
   3   8  -4    3.40    4.40
   3   8  -4    2.80    3.60
   3   8  -4   -0.80    2.20
   3   8  -4   -0.40    3.80
   3   8  -4   -0.80    5.40
  -3  -8   4    2.60    8.30
  -3  -8   4   11.30    6.50
  -3  -8   4   14.90    6.80
  -3  -8   4    3.70    3.30
  -3  -8   4   -7.90   12.30
  -3  -8   4   -0.40    3.30
   2   8  -4   12.60    7.30
   2   8  -4   15.60    5.40
   2   8  -4   19.80    5.90
   2   8  -4   11.40    3.90
  -2  -8   4   19.60    5.10
  -2  -8   4   24.90    7.50
  -2  -8   4   12.50   14.10
  -2  -8   4    5.60    6.40
  -2  -8   4   14.90   10.30
  -2  -8   4   20.20    4.00
  -2  -8   4   19.10    5.70
  -2  -8   4    7.20    7.40
   1   8  -4   -1.60    3.80
   1   8  -4    2.10    2.70
   1   8  -4   -2.70    2.60
   1   8  -4    1.20    6.10
  -1  -8   4   -0.40    7.60
  -1  -8   4    1.20    5.00
  -1  -8   4   -8.80    9.60
  -1  -8   4    2.70    6.50
   0   8  -4  115.39   13.50
   0   8  -4  141.69   17.60
   0   8  -4  114.79   12.10
   0   8  -4  134.49   14.80
   0  -8   4  114.89   20.40
   0  -8   4  123.29   16.20
   0  -8   4  141.39   27.90
   0  -8   4  135.99   23.80
   0  -8   4  110.49   19.10
  -1   8  -4   43.00    8.20
  -1   8  -4   56.79   11.90
  -1   8  -4   43.80    7.80
  -1   8  -4   37.70    5.90
   1  -8   4   41.50   13.10
   1  -8   4   33.80    6.50
   1  -8   4   40.00    9.90
   1  -8   4   20.20   14.70
   1  -8   4   38.50    8.50
  -2   8  -4   26.60    5.30
  -2   8  -4   34.60    6.90
  -2   8  -4   41.40   12.50
  -2   8  -4   37.90   12.30
   2  -8   4   37.90   13.00
   2  -8   4   24.10    8.40
   2  -8   4   47.80    9.30
   2  -8   4   42.30    6.70
  -3   8  -4   74.09   11.00
  -3   8  -4   67.09    9.20
  -3   8  -4  115.99   14.70
  -3   8  -4   67.69    8.00
   3  -8   4   91.09    9.60
   3  -8   4   55.49   11.40
   3  -8   4   55.19   11.60
   3  -8   4   67.29   16.10
   3  -8   4   83.29   11.70
  -4   8  -4  491.25   41.30
  -4   8  -4  476.45   42.60
   4  -8   4  544.75   44.30
   4  -8   4  560.34   42.40
  -5   8  -4   32.00    6.30
  -5   8  -4   31.20    7.80
  -5   8  -4   26.50    6.60
   5  -8   4   11.90    8.80
   6   7  -4   54.09   10.60
   6   7  -4   50.19   10.30
   6   7  -4   35.50    7.10
   6   7  -4   44.00    8.40
   6   7  -4   47.30    8.40
   6   7  -4   45.80   10.10
  -6  -7   4   44.50    8.20
  -6  -7   4   40.00    9.90
   5   7  -4  107.19   13.10
   5   7  -4  118.99   14.80
   5   7  -4  175.58   18.10
   5   7  -4  168.88   15.20
   5   7  -4  171.98   18.50
   5   7  -4  137.19   15.00
  -5  -7   4  123.49   18.20
  -5  -7   4  147.39   21.30
   4   7  -4  247.88   24.40
   4   7  -4  245.48   28.20
   4   7  -4  242.78   25.90
   4   7  -4  260.07   35.00
   4   7  -4  308.17   26.40
   4   7  -4  338.67   28.50
   4   7  -4  329.97   25.70
   4   7  -4  322.07   29.00
  -4  -7   4  328.57   26.00
  -4  -7   4  265.97   27.50
  -4  -7   4  323.77   28.80
  -4  -7   4  290.67   38.50
  -4  -7   4  258.77   30.30
   3   7  -4   34.50    7.60
   3   7  -4   29.30    6.50
   3   7  -4   33.10    7.70
   3   7  -4   36.20    6.10
   3   7  -4   35.50   10.20
   3   7  -4   37.20    9.90
   3   7  -4   44.10   17.40
   3   7  -4   44.40    9.90
  -3  -7   4   28.00    8.20
  -3  -7   4   34.30   12.10
  -3  -7   4   66.19   11.10
  -3  -7   4   52.79    6.90
  -3  -7   4   51.79    7.60
   2   7  -4  316.67   27.60
   2   7  -4  309.37   25.90
   2   7  -4  292.77   27.10
   2   7  -4  315.37   29.80
  -2  -7   4  308.67   28.90
  -2  -7   4  276.97   31.20
  -2  -7   4  334.57   37.00
  -2  -7   4  287.87   29.30
   1   7  -4    7.10    3.00
   1   7  -4    9.20    4.50
   1   7  -4    9.60    6.20
   1   7  -4   10.70    4.50
  -1  -7   4   10.70    3.70
  -1  -7   4   12.30    5.30
  -1  -7   4    4.90    5.50
  -1  -7   4    7.50   10.90
  -1  -7   4   11.30    7.90
   0   7  -4   17.50    5.70
   0   7  -4   22.50    7.70
   0   7  -4   24.30    4.50
   0   7  -4   24.00    5.70
   0  -7   4   30.50    7.00
   0  -7   4   32.60    8.10
   0  -7   4   18.20    9.20
   0  -7   4   23.10    4.70
  -1   7  -4   -0.30    2.00
  -1   7  -4   -2.30    5.10
  -1   7  -4    3.40    3.20
  -1   7  -4   -4.10    3.40
   1  -7   4   -0.10    3.30
   1  -7   4    0.60    2.30
   1  -7   4   -7.30    5.00
   1  -7   4   -2.20    6.40
   1  -7   4    5.40   10.40
   1  -7   4   -5.80    4.10
  -2   7  -4   69.49   10.30
  -2   7  -4   55.39    6.80
  -2   7  -4   59.99    8.30
  -2   7  -4   54.79   11.90
   2  -7   4   52.99    7.20
   2  -7   4   54.79    9.40
   2  -7   4   54.49   10.70
   2  -7   4   50.99   13.70
  -3   7  -4   59.29   11.80
  -3   7  -4   49.70    6.40
  -3   7  -4   68.19   10.20
  -3   7  -4   57.29    7.90
   3  -7   4   45.10   10.60
   3  -7   4   51.89    7.00
   3  -7   4   61.09    8.70
   3  -7   4   70.59   15.00
  -4   7  -4   97.99   10.00
  -4   7  -4  114.19   12.20
  -4   7  -4  125.59   15.80
  -4   7  -4  126.29   13.10
  -4   7  -4  102.29   11.20
   4  -7   4   74.39   14.20
   4  -7   4  102.69   10.60
   4  -7   4   85.69   18.80
   4  -7   4  110.59   12.30
  -5   7  -4   40.50    8.00
  -5   7  -4   43.90    8.90
  -5   7  -4   32.20    6.30
   5  -7   4   43.50    6.10
   5  -7   4   15.80    8.80
   6   6  -4   73.89    9.90
   6   6  -4   79.09   11.10
   6   6  -4   94.99   14.20
   6   6  -4  108.19   14.70
   6   6  -4  115.49   12.20
   6   6  -4  108.19   12.10
  -6  -6   4  104.69   11.60
  -6  -6   4  131.69   15.20
  -6  -6   4  106.59   14.30
  -6  -6   4  158.48   18.90
   5   6  -4  186.08   20.50
   5   6  -4  185.98   18.30
   5   6  -4  177.88   18.30
   5   6  -4  190.98   17.20
   5   6  -4  189.68   20.60
   5   6  -4  180.08   18.50
  -5  -6   4  223.58   18.60
  -5  -6   4  182.28   20.20
  -5  -6   4  223.78   21.20
  -5  -6   4  177.08   22.10
   4   6  -4   37.60    8.50
   4   6  -4   32.50    6.40
   4   6  -4   29.90    6.30
   4   6  -4   26.00    6.20
   4   6  -4   27.60    5.10
   4   6  -4   26.20    7.80
   4   6  -4   47.10   16.60
  -4  -6   4   19.80   15.70
  -4  -6   4   40.10    6.60
  -4  -6   4   27.90    7.50
  -4  -6   4   34.80    8.10
  -4  -6   4   29.30    9.10
  -4  -6   4   20.60    9.40
   3   6  -4   83.39   12.10
   3   6  -4   74.49   10.00
   3   6  -4   81.69   13.10
   3   6  -4  106.69   22.20
   3   6  -4   73.29   10.00
   3   6  -4   70.89    8.50
   3   6  -4   84.29   11.20
   3   6  -4   82.79    9.50
  -3  -6   4   74.29   20.70
  -3  -6   4   79.89   20.60
  -3  -6   4   87.59   14.10
  -3  -6   4   65.89   15.30
   2   6  -4   24.20   13.70
   2   6  -4   21.10    7.20
   2   6  -4   21.70    4.20
   2   6  -4   26.30    5.80
   2   6  -4   22.50    6.30
   2   6  -4   34.40    8.10
   2   6  -4   21.20    4.70
   2   6  -4   24.20    5.60
  -2  -6   4   23.80    4.70
  -2  -6   4   31.10    9.50
  -2  -6   4   16.90    6.10
  -2  -6   4   33.20    6.80
   1   6  -4   19.20    5.00
   1   6  -4   15.80    3.60
   1   6  -4   23.40    7.10
   1   6  -4   12.70   11.40
   1   6  -4   13.60    4.80
   1   6  -4   16.90    7.20
  -1  -6   4   17.70    6.50
  -1  -6   4   21.50    8.90
  -1  -6   4   17.70    3.90
  -1  -6   4   15.40    5.10
  -1  -6   4   11.90    5.60
  -1  -6   4   19.40   11.50
   0   6  -4   35.30    6.30
   0   6  -4   32.90    4.90
   0   6  -4   37.30    8.90
   0   6  -4   29.10    6.20
   0  -6   4   31.00   10.10
   0  -6   4   29.00    7.10
   0  -6   4   37.20    7.00
   0  -6   4   35.60    5.40
   0  -6   4   32.00   12.80
   0  -6   4   38.70    7.90
  -1   6  -4  422.86   33.30
  -1   6  -4  343.87   39.10
  -1   6  -4  344.17   36.20
  -1   6  -4  422.76   34.60
   1  -6   4  425.46   39.10
   1  -6   4  441.46   33.80
   1  -6   4  463.25   35.50
   1  -6   4  398.26   36.10
   1  -6   4  418.66   40.90
  -2   6  -4  269.57   26.70
  -2   6  -4  255.37   24.50
   2  -6   4  276.07   23.10
   2  -6   4  283.07   24.60
   2  -6   4  296.57   29.40
   2  -6   4  275.67   26.20
  -3   6  -4  141.39   16.30
  -3   6  -4  103.89   11.60
  -3   6  -4  101.29   10.60
  -3   6  -4  150.98   14.00
  -3   6  -4  124.79   12.40
   3  -6   4  127.79   12.80
   3  -6   4  113.59   11.20
   3  -6   4   92.59   17.70
   3  -6   4  108.79   14.90
  -4   6  -4   48.90    7.70
  -4   6  -4   35.70    5.10
  -4   6  -4   39.00    9.50
  -4   6  -4   29.40    5.60
   4  -6   4   21.00    8.00
   4  -6   4   40.40    7.00
   4  -6   4   39.30   12.60
   4  -6   4   42.10    5.60
  -5   6  -4  149.49   15.00
   5  -6   4  143.89   13.20
  -6   6  -4   90.69   11.80
   7   5  -4    0.20    4.50
   7   5  -4    2.50    3.20
   7   5  -4    3.00    8.30
   7   5  -4    0.10    1.90
  -7  -5   4    1.90    4.50
  -7  -5   4   -1.90    5.30
   6   5  -4   -4.00    4.10
   6   5  -4   -2.70    3.50
   6   5  -4    0.40    1.90
   6   5  -4    3.40    4.50
   6   5  -4   -1.30    2.50
   6   5  -4   -0.20    2.80
  -6  -5   4   -1.60    5.10
  -6  -5   4   -0.80    5.80
  -6  -5   4   -0.40    4.30
  -6  -5   4   -0.50    3.20
   5   5  -4    4.20    2.40
   5   5  -4    9.20    5.60
   5   5  -4    5.40    3.60
   5   5  -4    7.10    3.60
   5   5  -4   10.70    4.70
   5   5  -4    3.30    4.50
  -5  -5   4    3.00    4.60
  -5  -5   4    7.90    5.60
  -5  -5   4    8.10    3.70
  -5  -5   4    2.60    6.30
   4   5  -4  167.38   18.20
   4   5  -4  182.38   16.70
   4   5  -4  167.88   18.30
   4   5  -4  164.38   16.10
   4   5  -4  161.88   15.30
   4   5  -4  201.98   16.50
   4   5  -4  202.38   15.80
   4   5  -4  158.78   16.40
  -4  -5   4  181.08   20.20
  -4  -5   4  161.38   17.70
   3   5  -4   -2.20    2.90
   3   5  -4   -0.50    3.80
   3   5  -4    1.50    2.10
   3   5  -4   -0.80    1.70
   3   5  -4   -3.10    3.60
   3   5  -4   -2.80    2.50
   3   5  -4   -1.20    2.10
  -3  -5   4   -1.20    9.60
  -3  -5   4    0.10    2.20
  -3  -5   4   -1.90    4.90
  -3  -5   4    1.10    3.80
  -3  -5   4    3.00    3.50
   2   5  -4  430.96   42.80
   2   5  -4  445.86   36.50
   2   5  -4  435.96   37.00
   2   5  -4  417.36   35.60
   2   5  -4  424.86   37.70
   2   5  -4  429.66   35.90
   2   5  -4  415.86   34.50
   2   5  -4  427.96   34.80
  -2  -5   4  451.75   39.20
  -2  -5   4  462.45   37.40
  -2  -5   4  398.16   34.60
  -2  -5   4  411.46   36.00
  -2  -5   4  461.45   36.90
  -2  -5   4  436.26   43.00
   1   5  -4   33.60    7.70
   1   5  -4   53.69   14.50
   1   5  -4   32.50    5.80
   1   5  -4   25.10    5.70
   1   5  -4   34.90    4.70
   1   5  -4   37.00    8.30
  -1  -5   4   30.30    9.10
  -1  -5   4   35.00    5.10
  -1  -5   4   34.00    7.20
  -1  -5   4   44.40    6.90
  -1  -5   4   34.20   12.00
  -1  -5   4   30.80    6.90
   0   5  -4  214.18   19.10
   0   5  -4  234.08   21.10
   0   5  -4  207.88   19.50
   0   5  -4  225.58   26.40
   0   5  -4  235.88   21.90
   0   5  -4  218.68   18.10
   0  -5   4  217.18   23.00
   0  -5   4  203.68   18.10
   0  -5   4  213.28   20.20
   0  -5   4  211.48   19.40
   0  -5   4  202.88   20.40
   0  -5   4  203.78   24.90
  -1   5  -4   90.89    9.40
  -1   5  -4   83.39    8.30
  -1   5  -4   82.39   10.40
  -1   5  -4   79.89   12.00
   1  -5   4   85.59   13.00
   1  -5   4   90.09    9.80
   1  -5   4   83.29    8.50
   1  -5   4   84.59   16.20
  -2   5  -4   14.80    3.70
  -2   5  -4   13.70    4.60
  -2   5  -4   10.90    6.00
  -2   5  -4   15.80    2.90
   2  -5   4   12.50    3.00
   2  -5   4   25.00    9.10
   2  -5   4   16.40    6.20
   2  -5   4   16.20    4.10
  -3   5  -4  150.08   18.50
  -3   5  -4  180.98   14.90
  -3   5  -4  135.89   15.80
  -3   5  -4  141.39   16.00
   3  -5   4  175.58   21.00
   3  -5   4  169.28   14.30
   3  -5   4  166.38   17.70
   3  -5   4  177.38   15.60
  -4   5  -4   76.79    8.40
  -4   5  -4   86.49    9.40
  -4   5  -4  131.99   14.50
   4  -5   4   80.49   13.20
   4  -5   4   94.89    9.00
   4  -5   4   67.19   15.30
   4  -5   4  104.79   10.40
  -5   5  -4    8.10    5.10
   5  -5   4   -6.90    5.70
  -6   5  -4    2.50    5.60
   7   4  -4  334.37   30.90
   7   4  -4  300.37   27.80
   6   4  -4    4.20    4.80
   6   4  -4   -0.20    3.40
   6   4  -4    0.60    3.60
   6   4  -4    1.50    1.60
   6   4  -4    0.50    2.60
   6   4  -4    5.10    2.80
  -6  -4   4   -0.90    3.10
  -6  -4   4    2.40    4.20
   5   4  -4  267.77   25.00
   5   4  -4  269.77   22.90
   5   4  -4  248.08   21.30
   5   4  -4  260.27   22.40
   5   4  -4  235.38   23.70
   5   4  -4  262.37   22.60
  -5  -4   4  256.07   25.80
  -5  -4   4  262.67   23.70
   4   4  -4  200.88   20.80
   4   4  -4  199.68   17.60
   4   4  -4  236.48   18.10
   4   4  -4  201.88   18.70
   4   4  -4  212.18   20.60
   4   4  -4  196.08   18.70
   4   4  -4  224.08   17.50
   4   4  -4  225.88   21.10
   4   4  -4  214.98   18.90
   4   4  -4  201.08   26.20
  -4  -4   4  208.78   19.80
  -4  -4   4  195.28   21.60
   3   4  -4  426.96   31.60
   3   4  -4  366.06   39.00
   3   4  -4  390.26   34.50
   3   4  -4  392.16   32.40
   3   4  -4  374.26   31.50
   3   4  -4  425.26   33.10
   3   4  -4  440.16   31.20
   3   4  -4  365.16   32.50
   3   4  -4  397.96   34.20
   3   4  -4  401.26   34.30
  -3  -4   4  355.86   32.80
  -3  -4   4  363.76   31.70
  -3  -4   4  440.56   33.90
  -3  -4   4  398.16   34.50
  -3  -4   4  387.86   35.40
  -3  -4   4  415.36   41.10
   2   4  -4 1448.56  117.89
   2   4  -4 1528.45  112.29
   2   4  -4 1417.96  113.69
   2   4  -4 1485.25  112.79
   2   4  -4 1389.66  111.49
   2   4  -4 1459.15  112.79
   2   4  -4 1402.16  112.99
   2   4  -4 1487.75  111.39
  -2  -4   4 1424.76  114.59
  -2  -4   4 1384.76  110.99
  -2  -4   4 1441.66  118.39
  -2  -4   4 1340.67  111.99
  -2  -4   4 1558.34  112.89
   1   4  -4  732.23   62.19
   1   4  -4  788.82   62.59
   1   4  -4  765.12   67.29
   1   4  -4  746.23   60.99
   1   4  -4  796.42   60.79
   1   4  -4  798.52   63.89
   1   4  -4  780.32   61.69
   1   4  -4  771.62   62.19
  -1  -4   4  770.52   62.09
  -1  -4   4  840.62   62.79
  -1  -4   4  757.22   64.59
  -1  -4   4  856.01   63.09
  -1  -4   4  781.72   60.99
  -1  -4   4  769.42   67.09
   0   4  -4  717.43   60.19
   0   4  -4  723.53   55.49
   0   4  -4  639.94   57.19
   0   4  -4  692.13   54.59
   0   4  -4  643.34   55.49
   0   4  -4  732.63   53.79
   0  -4   4  724.73   55.99
   0  -4   4  663.93   54.79
   0  -4   4  683.83   53.79
   0  -4   4  658.03   57.69
  -1   4  -4   96.49    9.70
  -1   4  -4   95.39   12.80
  -1   4  -4   96.99    8.70
  -1   4  -4   81.29   10.70
   1  -4   4  102.09    9.00
   1  -4   4   92.49   11.60
   1  -4   4   93.19    9.90
   1  -4   4   96.29   15.00
  -2   4  -4 1218.88   92.19
  -2   4  -4 1090.39   93.69
  -2   4  -4 1142.69   95.39
  -2   4  -4 1210.38   92.29
  -2   4  -4 1193.48   92.99
   2  -4   4 1201.88   93.29
   2  -4   4 1226.48   97.09
   2  -4   4 1304.57   95.09
   2  -4   4 1215.98   92.39
  -3   4  -4  651.93   52.19
  -3   4  -4  635.34   52.89
  -3   4  -4  711.53   52.79
   3  -4   4  677.73   53.39
   3  -4   4  700.53   52.49
   3  -4   4  665.83   57.79
   3  -4   4  664.03   55.29
  -4   4  -4  255.47   22.70
  -4   4  -4  238.28   20.50
  -4   4  -4  272.57   21.80
   4  -4   4  248.78   20.60
   4  -4   4  251.37   24.50
  -5   4  -4  268.67   23.40
  -6   4  -4  193.78   18.50
  -7   4  -4    6.70    6.10
   7   3  -4   95.89   12.80
   7   3  -4   68.09   10.00
   6   3  -4    3.90    3.40
   6   3  -4   -1.20    3.90
   5   3  -4  302.17   25.30
   5   3  -4  318.57   27.00
   5   3  -4  316.67   29.20
   5   3  -4  325.27   26.20
  -5  -3   4  344.27   27.70
  -5  -3   4  296.67   25.60
   4   3  -4  172.08   15.80
   4   3  -4  189.48   17.70
   4   3  -4  185.48   18.40
   4   3  -4  190.88   15.60
   4   3  -4  184.68   16.20
   4   3  -4  177.68   14.90
   4   3  -4  195.38   15.10
   4   3  -4  188.48   16.50
  -4  -3   4  178.78   17.00
  -4  -3   4  178.98   18.70
  -4  -3   4  120.99   19.00
  -4  -3   4  174.18   16.00
  -4  -3   4  155.48   16.60
   3   3  -4 1821.82  136.89
   3   3  -4 1783.42  136.09
   3   3  -4 1640.94  133.69
   3   3  -4 1609.14  133.99
   3   3  -4 1696.33  134.79
   3   3  -4 1643.74  140.39
   3   3  -4 1787.82  136.59
   3   3  -4 1934.11  135.39
   3   3  -4 1817.42  135.09
   3   3  -4 1730.83  133.99
  -3  -3   4 1639.54  134.99
  -3  -3   4 1765.32  134.69
  -3  -3   4 1739.33  137.39
  -3  -3   4 1766.02  142.49
  -3  -3   4 1899.21  135.89
  -3  -3   4 1846.82  134.29
  -3  -3   4 1673.43  134.09
  -3  -3   4 1775.32  136.69
   2   3  -4  351.36   35.90
   2   3  -4  367.16   31.20
   2   3  -4  417.76   30.00
   2   3  -4  426.46   29.10
   2   3  -4  372.16   31.50
   2   3  -4  338.87   28.30
   2   3  -4  407.56   30.50
   2   3  -4  348.37   29.70
   2   3  -4  381.46   31.90
  -2  -3   4  341.67   29.00
  -2  -3   4  351.16   31.20
  -2  -3   4  372.36   29.80
  -2  -3   4  381.86   31.00
  -2  -3   4  346.37   28.90
  -2  -3   4  343.97   28.70
  -2  -3   4  357.26   31.50
  -2  -3   4  322.47   29.70
  -2  -3   4  327.47   36.00
  -2  -3   4  361.16   32.60
   1   3  -4 3311.87  260.87
   1   3  -4 3581.64  261.57
   1   3  -4 3372.16  260.17
   1   3  -4 3322.17  262.77
   1   3  -4 3439.66  261.57
   1   3  -4 3292.87  265.27
  -1  -3   4 3462.35  263.67
  -1  -3   4 3468.55  265.87
  -1  -3   4 3506.05  261.67
  -1  -3   4 3354.86  260.17
  -1  -3   4 3502.95  261.97
   0   3  -4  120.79   15.00
   0   3  -4  130.39   13.40
   0   3  -4  129.79   12.10
   0   3  -4  143.49   11.40
   0  -3   4  135.89   17.60
   0  -3   4  126.49   11.40
   0  -3   4  125.19   12.30
   0  -3   4  135.99   14.60
  -1   3  -4 2182.28  164.58
  -1   3  -4 2129.99  165.48
  -1   3  -4 2144.29  167.08
  -1   3  -4 2214.18  163.88
   1  -3   4 2124.29  165.98
   1  -3   4 2111.59  164.68
   1  -3   4 2104.39  163.98
   1  -3   4 2190.08  167.98
  -2   3  -4   79.29    7.40
  -2   3  -4   83.79    8.30
  -2   3  -4   82.39   10.00
  -2   3  -4   77.39   11.80
   2  -3   4   87.69   11.20
   2  -3   4   77.69    8.40
   2  -3   4   81.99    7.60
   2  -3   4   82.59   13.20
  -3   3  -4  679.93   53.79
  -3   3  -4  685.93   53.19
   3  -3   4  686.93   53.99
   3  -3   4  698.83   53.29
   3  -3   4  680.33   55.99
  -4   3  -4    0.40    1.80
  -4   3  -4    4.00    3.80
  -4   3  -4   -0.40    3.70
   4  -3   4    0.00    1.40
   4  -3   4    3.30    5.10
   5  -3   4 1598.64  122.69
  -6   3  -4   47.90    8.00
   8   2  -4  107.59   14.80
   8   2  -4   95.49   12.20
   7   2  -4  142.39   14.60
   7   2  -4  140.09   16.70
   6   2  -4  676.63   56.79
   6   2  -4  668.03   54.19
   5   2  -4  378.06   30.90
   5   2  -4  383.46   33.10
  -5  -2   4  369.76   31.50
  -5  -2   4  345.47   30.50
   4   2  -4  683.23   52.79
   4   2  -4  743.53   52.69
   4   2  -4  648.74   51.69
   4   2  -4  735.33   52.19
   4   2  -4  661.63   53.29
   4   2  -4  679.83   51.99
   4   2  -4  704.73   52.69
   4   2  -4  652.13   55.09
  -4  -2   4  646.74   53.09
  -4  -2   4  571.94   51.69
  -4  -2   4  693.33   53.49
  -4  -2   4  629.64   52.49
   3   2  -4  478.05   40.40
   3   2  -4  518.25   42.60
   3   2  -4  520.85   42.20
   3   2  -4  522.55   43.40
   3   2  -4  480.95   40.20
   3   2  -4  520.85   41.70
   3   2  -4  521.25   40.90
   3   2  -4  568.54   41.50
   3   2  -4  510.45   40.20
  -3  -2   4  519.55   40.10
  -3  -2   4  519.75   43.60
  -3  -2   4  507.55   40.80
  -3  -2   4  525.15   41.10
  -3  -2   4  543.05   42.10
  -3  -2   4  521.05   40.60
   2   2  -4    7.40   10.20
   2   2  -4    2.40    2.10
   2   2  -4    4.20    5.30
   2   2  -4    3.40    4.70
   2   2  -4    2.10    1.50
   2   2  -4    1.90    2.10
   2   2  -4    2.50    1.70
   2   2  -4    2.30    3.40
  -2  -2   4    1.90    4.90
  -2  -2   4    4.10    2.80
  -2  -2   4    2.00    1.50
  -2  -2   4   -0.30    2.10
  -2  -2   4    0.20    3.80
  -2  -2   4    0.20    3.10
  -2  -2   4    5.10   10.30
  -2  -2   4    1.80    2.30
  -2  -2   4    3.40    5.40
  -2  -2   4    1.00    5.40
   1   2  -4    2.20    4.50
   1   2  -4    0.70    7.80
   1   2  -4   -0.10    1.30
   1   2  -4   -0.20    1.70
  -1  -2   4   -0.40    3.80
  -1  -2   4   -6.00    3.40
  -1  -2   4   -1.50    4.70
  -1  -2   4    6.00    5.80
  -1  -2   4    0.70    1.30
  -1  -2   4    1.00    1.90
  -1  -2   4   -2.50    4.90
  -1  -2   4    0.60    1.60
  -1  -2   4    1.00    8.70
   0   2  -4  228.58   18.60
   0   2  -4  233.08   18.00
   0   2  -4  218.98   21.40
   0   2  -4  201.18   19.50
   0  -2   4  224.88   17.90
   0  -2   4  243.98   22.40
   0  -2   4  206.78   20.00
   0  -2   4  220.78   18.50
  -1   2  -4  273.57   24.10
  -1   2  -4  294.27   22.00
  -1   2  -4  253.77   25.80
  -1   2  -4  274.17   22.50
   1  -2   4  264.67   21.90
   1  -2   4  289.47   26.80
   1  -2   4  292.67   24.70
   1  -2   4  266.77   22.50
  -2   2  -4   77.29   12.70
  -2   2  -4   75.09    6.90
  -2   2  -4   74.59   10.00
  -2   2  -4   70.19    7.60
   2  -2   4   69.69    6.80
   2  -2   4   74.39   12.30
   2  -2   4   82.69   10.90
   2  -2   4   70.39    7.50
  -3   2  -4   81.29    7.30
  -3   2  -4   71.79    8.00
   3  -2   4   70.89    7.10
   3  -2   4   87.39   13.40
   3  -2   4   79.79    7.90
   3  -2   4   86.69   10.60
  -4   2  -4   12.20    4.20
  -4   2  -4   14.00    5.30
  -4   2  -4    9.10    2.30
   4  -2   4   12.00    3.20
   4  -2   4   15.00    7.40
   4  -2   4    1.70    2.70
   4  -2   4    8.00    2.10
   4  -2   4    7.50    4.70
  -5   2  -4    2.10    4.10
   5  -2   4    1.10    1.90
   8   1  -4   56.99    9.50
   7   1  -4   46.80   10.80
   7   1  -4   44.50    8.00
   6   1  -4   61.59    9.20
   6   1  -4   58.49   11.60
  -6  -1   4   51.09    8.50
  -6  -1   4   45.30    9.50
   5   1  -4  316.67   29.00
   5   1  -4  327.57   27.10
  -5  -1   4  321.37   26.50
  -5  -1   4  294.97   27.20
   4   1  -4  185.28   16.10
   4   1  -4  185.18   16.40
   4   1  -4  178.88   18.10
   4   1  -4  179.08   14.80
  -4  -1   4  174.18   15.30
  -4  -1   4  169.38   14.20
  -4  -1   4  172.68   14.90
  -4  -1   4  169.98   16.00
  -4  -1   4  156.68   25.70
   3   1  -4 1021.70   83.89
   3   1  -4 1039.60   84.49
   3   1  -4 1044.50   83.99
   3   1  -4 1059.09   83.79
   3   1  -4 1235.98   84.49
   3   1  -4 1011.90   90.29
   3   1  -4 1029.80   85.89
   3   1  -4 1204.58   85.79
   3   1  -4 1115.09   83.59
   3   1  -4 1207.78   84.79
  -3  -1   4 1065.19   84.39
  -3  -1   4 1068.69   86.49
  -3  -1   4 1080.69   84.59
  -3  -1   4 1221.68   85.39
  -3  -1   4 1066.69   91.99
  -3  -1   4 1087.69   83.79
  -3  -1   4 1052.49   83.69
  -3  -1   4 1084.69   84.09
   2   1  -4  239.88   21.60
   2   1  -4  222.88   18.80
   2   1  -4  213.08   26.60
   2   1  -4  237.58   21.90
   2   1  -4  249.78   20.10
   2   1  -4  229.98   18.80
   2   1  -4  212.88   19.00
   2   1  -4  240.98   21.90
   2   1  -4  219.28   19.60
   2   1  -4  220.98   19.00
   2   1  -4  264.37   20.60
   2   1  -4  221.48   19.20
  -2  -1   4  246.98   22.60
  -2  -1   4  265.97   21.00
  -2  -1   4  244.68   19.40
  -2  -1   4  254.57   19.50
  -2  -1   4  261.27   19.10
  -2  -1   4  251.47   22.30
  -2  -1   4  242.68   20.50
  -2  -1   4  235.08   28.00
   1   1  -4 3288.57  251.57
   1   1  -4 2964.50  253.97
   1   1  -4 3207.28  258.37
   1   1  -4 3611.04  253.37
   1   1  -4 3277.17  252.67
   1   1  -4 3294.87  254.37
  -1  -1   4 3601.14  253.37
  -1  -1   4 3412.46  252.47
  -1  -1   4 3139.49  251.67
  -1  -1   4 3305.17  256.77
  -1  -1   4 3315.87  253.67
  -1  -1   4 3336.37  254.67
   0   1  -4   71.89    6.30
   0   1  -4   72.69    6.90
   0   1  -4   59.79    8.90
   0   1  -4   82.19   11.70
   0  -1   4   71.89   10.50
   0  -1   4   80.69   11.70
   0  -1   4   63.39    6.70
   0  -1   4   64.59    9.40
   0  -1   4   85.89    8.70
   0  -1   4   65.99    6.20
  -1   1  -4 2250.37  159.78
  -1   1  -4 2148.89  159.68
  -1   1  -4 2183.58  160.38
  -1   1  -4 2179.38  161.78
  -1   1  -4 2098.39  163.38
   1  -1   4 1805.52  160.88
   1  -1   4 2046.90  160.18
   1  -1   4 2246.88  161.78
   1  -1   4 1877.11  162.78
   1  -1   4 2107.29  159.68
   1  -1   4 2109.29  163.28
  -2   1  -4  290.27   26.00
  -2   1  -4  305.77   23.40
  -2   1  -4  302.97   24.10
  -2   1  -4  297.87   28.40
   2  -1   4  287.97   23.90
   2  -1   4  243.28   27.60
   2  -1   4  309.87   25.70
   2  -1   4  299.77   27.90
   2  -1   4  269.67   25.30
   2  -1   4  298.87   23.20
  -3   1  -4  602.84   47.60
  -3   1  -4  566.94   48.20
   3  -1   4  621.44   51.29
   3  -1   4  615.94   48.10
   3  -1   4  617.74   47.40
   3  -1   4  651.33   49.40
  -4   1  -4    0.30    2.50
  -4   1  -4    1.00    1.90
  -4   1  -4   -4.80    5.90
  -4   1  -4    5.50    4.90
   4  -1   4    1.30    1.60
   4  -1   4    4.70    4.00
   4  -1   4   -0.20    2.00
   4  -1   4   -0.90    5.70
   5  -1   4   16.30    5.70
   5  -1   4   21.70    5.20
   5  -1   4   14.00    3.00
   5  -1   4   10.90    8.00
   6  -1   4   57.19    9.40
   6  -1   4   71.59   13.00
   7  -1   4   12.20    6.70
   7  -1   4   12.70   10.90
   8   0  -4  298.87   28.70
   8   0  -4  300.77   26.50
   7   0  -4  131.19   14.30
   7   0  -4  160.18   17.10
   7   0  -4  147.79   14.50
  -7   0   4  157.38   17.40
  -7   0   4  139.29   15.80
   6   0  -4  176.88   19.00
   6   0  -4  164.18   15.10
   6   0  -4  187.18   16.70
   6   0  -4  182.68   16.90
  -6   0   4  181.08   17.10
  -6   0   4  193.18   18.60
   5   0  -4   20.90    3.70
   5   0  -4   18.10    5.50
   5   0  -4   21.20    4.80
   5   0  -4   28.10    7.50
  -5   0   4   21.30    5.90
  -5   0   4   20.70    4.90
   4   0  -4  611.84   49.10
   4   0  -4  634.44   48.00
   4   0  -4  650.33   56.89
  -4   0   4  594.64   47.60
  -4   0   4  585.34   48.60
  -4   0   4  620.34   48.20
  -4   0   4  621.04   48.70
   3   0  -4  620.24   48.80
   3   0  -4  638.94   50.19
   3   0  -4  660.53   49.10
   3   0  -4  621.34   56.89
   3   0  -4  602.74   48.60
   3   0  -4  620.54   51.29
   3   0  -4  622.64   49.30
   3   0  -4  608.04   48.50
  -3   0   4  615.04   49.70
  -3   0   4  630.04   48.90
  -3   0   4  621.24   49.20
  -3   0   4  638.14   49.70
  -3   0   4  657.33   48.80
  -3   0   4  644.14   48.80
   2   0  -4 1659.73  139.59
   2   0  -4 1684.03  133.39
   2   0  -4 1693.43  133.09
   2   0  -4 1842.12  135.99
   2   0  -4 1698.33  133.09
   2   0  -4 1686.53  135.19
   2   0  -4 1957.50  134.79
   2   0  -4 1644.94  133.59
  -2   0   4 1740.73  135.39
  -2   0   4 1736.53  133.49
  -2   0   4 1784.72  134.29
  -2   0   4 1778.62  133.49
  -2   0   4 1826.12  133.29
  -2   0   4 1746.03  133.19
  -2   0   4 1763.12  134.49
  -2   0   4 1743.73  133.79
   1   0  -4   26.30    3.20
   1   0  -4   33.30    8.00
   1   0  -4   26.70    6.40
   1   0  -4   29.50   12.60
   1   0  -4   25.80    3.90
   1   0  -4   31.40    4.80
   1   0  -4   32.20    7.20
   1   0  -4   26.70    5.80
  -1   0   4   26.50    3.70
  -1   0   4   26.30    4.00
  -1   0   4   25.20    3.10
  -1   0   4   28.00    5.40
  -1   0   4   25.50    6.90
  -1   0   4   21.10    3.20
  -1   0   4   23.70    5.00
   0   0  -4    8.90    6.70
   0   0  -4    4.00    2.10
   0   0  -4    4.30    1.70
   0   0  -4    5.40    4.40
   0   0   4    5.90    2.20
   0   0   4    5.90    4.20
   0   0   4   -2.80    5.20
   0   0   4    6.30    2.80
   0   0   4    5.00    1.60
   0   0   4    5.30    4.00
  -1   0  -4   65.49   11.40
  -1   0  -4   55.99    6.70
  -1   0  -4   60.39    7.30
  -1   0  -4   51.09    8.00
  -1   0  -4   54.99    8.60
  -1   0  -4   51.99   10.10
  -1   0  -4   57.89    5.80
  -1   0  -4   58.89    6.20
   1   0   4   54.39    7.30
   1   0   4   58.29    9.00
   1   0   4   54.89    7.50
   1   0   4   60.19    6.10
   1   0   4   69.29   10.70
   1   0   4   59.29    8.40
  -2   0  -4  127.49   12.70
  -2   0  -4  126.89   17.60
  -2   0  -4  133.89   14.80
  -2   0  -4  128.39   11.30
  -2   0  -4  121.99   11.40
  -2   0  -4  134.69   12.30
   2   0   4  134.59   12.60
   2   0   4  144.29   15.60
   2   0   4  131.59   11.40
   2   0   4  129.09   16.00
   2   0   4  123.99   11.00
   2   0   4  130.49   13.00
   2   0   4  122.89   11.80
   2   0   4  125.59   12.90
  -3   0  -4 1250.47  101.09
  -3   0  -4 1222.88   96.49
  -3   0  -4 1231.08   97.89
  -3   0  -4 1165.18   97.19
  -3   0  -4 1329.77   99.09
  -3   0  -4 1243.18   96.59
   3   0   4 1249.77   96.99
   3   0   4 1399.76   97.99
   3   0   4 1200.98   99.59
   3   0   4 1200.28   97.49
   3   0   4 1264.37   97.59
   3   0   4 1320.57   96.49
   3   0   4 1289.37   96.29
   3   0   4 1210.38   99.29
  -4   0  -4   25.90    8.40
  -4   0  -4   14.40    5.50
  -4   0  -4   14.20    4.10
  -4   0  -4   11.60    2.80
  -4   0  -4   15.00    4.00
  -4   0  -4   -1.10    8.40
   4   0   4   15.00    3.80
   4   0   4    9.30    4.60
   4   0   4    9.40    4.00
   4   0   4   13.30    2.80
   4   0   4    5.30    5.60
   4   0   4   18.20    7.00
  -5   0  -4  378.26   32.40
   5   0   4  435.66   33.40
   5   0   4  416.56   35.30
   5   0   4  440.96   36.80
   5   0   4  338.87   33.50
   5   0   4  434.36   34.00
   6   0   4   -6.80    3.10
   6   0   4    1.40    5.60
   6   0   4   -0.90    1.70
   7   0   4   58.89    8.60
   7   0   4   58.29   10.80
   8  -1  -4   -1.20    3.00
   8  -1  -4   -2.30    2.10
   7  -1  -4  191.38   18.60
   7  -1  -4  213.98   20.70
   7  -1  -4  174.88   16.70
  -7   1   4  206.28   19.00
  -7   1   4  198.48   20.20
   6  -1  -4    7.90    2.90
   6  -1  -4   12.40    4.70
  -6   1   4    8.20   12.80
  -6   1   4   10.90    9.40
  -6   1   4   11.40    6.40
  -6   1   4    6.70    5.00
   5  -1  -4  321.37   26.10
   5  -1  -4  325.87   28.30
   5  -1  -4  295.77   24.70
   5  -1  -4  312.67   26.30
  -5   1   4  298.37   26.00
  -5   1   4  307.77   26.60
  -5   1   4  286.77   25.10
  -5   1   4  293.47   25.20
   4  -1  -4   54.79    6.70
   4  -1  -4   64.59    8.20
   4  -1  -4   73.29    7.30
   4  -1  -4   74.89    8.20
  -4   1   4   68.19    7.70
  -4   1   4   59.59    6.60
  -4   1   4   67.99    7.40
  -4   1   4   86.69    9.90
  -4   1   4   65.49    8.00
  -4   1   4   75.79    8.20
   3  -1  -4  282.27   24.40
   3  -1  -4  318.57   24.90
   3  -1  -4  298.87   35.90
   3  -1  -4  275.47   24.90
   3  -1  -4  315.47   28.70
   3  -1  -4  307.87   26.20
   3  -1  -4  294.07   24.60
  -3   1   4  366.86   25.40
  -3   1   4  367.06   24.90
  -3   1   4  298.07   25.80
  -3   1   4  290.37   24.70
  -3   1   4  306.87   24.70
  -3   1   4  303.17   25.60
   2  -1  -4 1028.40   80.79
   2  -1  -4 1056.89   80.89
   2  -1  -4 1058.79   83.79
   2  -1  -4 1059.09   82.69
   2  -1  -4 1081.49   81.49
   2  -1  -4 1088.69   81.49
   2  -1  -4 1136.89   82.49
   2  -1  -4 1004.20   81.29
   2  -1  -4 1025.30   89.69
   2  -1  -4 1073.29   84.09
  -2   1   4 1072.79   81.29
  -2   1   4 1079.79   80.99
  -2   1   4 1049.49   81.49
  -2   1   4 1065.99   81.59
  -2   1   4 1052.99   82.39
  -2   1   4  937.81   80.69
  -2   1   4 1062.49   82.69
  -2   1   4  899.51   81.09
  -2   1   4 1161.28   80.99
  -2   1   4 1167.88   81.29
   1  -1  -4    7.50    4.50
   1  -1  -4   10.10    4.40
   1  -1  -4    9.70    2.30
   1  -1  -4    8.70    3.00
   1  -1  -4    9.70    6.40
   1  -1  -4    9.60    3.10
  -1   1   4   10.10    3.00
  -1   1   4    9.30    2.60
  -1   1   4    7.70    1.90
  -1   1   4    9.00    3.50
  -1   1   4   10.40    5.60
  -1   1   4    8.70    3.50
  -1   1   4    7.70    2.50
  -1   1   4    7.70    2.10
   0  -1  -4 2681.93  204.58
   0  -1  -4 2817.72  205.38
   0  -1  -4 2844.72  204.58
   0  -1  -4 3012.90  205.78
   0  -1  -4 2660.93  207.48
   0  -1  -4 2536.85  205.18
   0  -1  -4 2617.74  206.68
   0  -1  -4 2701.73  205.98
   0   1   4 2724.23  206.78
   0   1   4 2718.13  205.48
   0   1   4 2667.33  205.98
   0   1   4 2513.95  204.38
   0   1   4 2702.43  204.88
   0   1   4 2437.06  204.98
  -1  -1  -4   14.70    3.10
  -1  -1  -4   14.60    6.70
  -1  -1  -4   19.00    5.20
  -1  -1  -4   16.10    4.30
  -1  -1  -4   17.60    3.60
  -1  -1  -4   24.90    5.20
  -1  -1  -4   19.10    5.50
  -1  -1  -4   19.40    8.40
   1   1   4   20.90    4.80
   1   1   4   17.40    5.10
   1   1   4   19.30    5.00
   1   1   4   21.90    7.00
   1   1   4   18.20    3.60
   1   1   4   18.70    3.90
   1   1   4   12.50    3.80
   1   1   4   15.50    3.20
  -2  -1  -4  486.65   39.50
  -2  -1  -4  504.75   40.60
  -2  -1  -4  450.85   39.70
  -2  -1  -4  495.05   42.90
  -2  -1  -4  471.85   42.20
  -2  -1  -4  489.45   38.60
  -2  -1  -4  504.15   40.00
  -2  -1  -4  502.85   38.70
   2   1   4  534.65   39.70
   2   1   4  540.45   41.60
   2   1   4  476.75   38.40
   2   1   4  457.05   40.40
   2   1   4  475.35   38.90
   2   1   4  484.85   38.40
   2   1   4  501.75   39.80
   2   1   4  469.15   39.10
  -3  -1  -4   72.79    7.80
  -3  -1  -4   79.29    9.90
  -3  -1  -4   81.99   14.10
  -3  -1  -4   74.49    8.90
  -3  -1  -4   75.39    8.20
  -3  -1  -4   77.39   11.30
   3   1   4   76.89    8.60
   3   1   4   68.49    8.80
   3   1   4   74.79    8.50
   3   1   4   90.09   12.30
   3   1   4   80.89    8.10
   3   1   4   91.09   10.00
   3   1   4   73.49    7.50
   3   1   4   80.49   10.50
  -4  -1  -4  624.94   47.90
  -4  -1  -4  573.64   50.19
  -4  -1  -4  580.84   52.89
  -4  -1  -4  647.94   49.80
  -4  -1  -4  547.55   48.40
  -4  -1  -4  573.74   47.30
   4   1   4  610.24   49.90
   4   1   4  613.44   49.00
   4   1   4  628.14   48.00
   4   1   4  599.04   47.30
   4   1   4  620.54   47.00
   4   1   4  586.14   49.30
   4   1   4  603.14   48.00
   4   1   4  580.94   47.50
  -5  -1  -4  136.39   14.30
  -5  -1  -4  181.38   17.50
  -5  -1  -4  179.58   19.30
  -5  -1  -4  205.38   20.00
  -5  -1  -4  209.48   24.10
  -5  -1  -4  137.49   15.50
   5   1   4  146.09   14.30
   5   1   4  153.88   14.70
   5   1   4  157.68   13.80
   5   1   4  167.48   16.50
   5   1   4  142.69   14.70
   5   1   4  161.08   17.20
   5   1   4  153.18   14.40
   5   1   4  167.78   16.70
  -6  -1  -4    0.40    3.90
  -6  -1  -4   -3.40    7.20
  -6  -1  -4   -2.80    2.60
  -6  -1  -4   -1.40    4.50
   6   1   4    2.80    3.40
   6   1   4    3.40    3.10
   6   1   4    2.30    4.50
   6   1   4    1.00    2.10
   6   1   4   -1.00    4.20
  -7  -1  -4    4.90    7.40
   7   1   4   13.80    6.60
   7   1   4   12.20    4.60
   8  -2  -4   10.40    4.30
   8  -2  -4    4.70    5.10
  -8   2   4   14.20    6.70
  -8   2   4    5.10    7.80
   7  -2  -4   30.80    5.40
   7  -2  -4   33.00    7.20
  -7   2   4   38.50   10.00
  -7   2   4   41.30    9.40
  -7   2   4   37.40    7.40
  -7   2   4   40.50    7.90
   6  -2  -4   84.79   10.50
   6  -2  -4   80.59    8.60
  -6   2   4   74.99   10.20
  -6   2   4   93.29   12.70
  -6   2   4   71.49   10.00
  -6   2   4   89.19   11.70
   5  -2  -4   44.80    7.90
   5  -2  -4   43.00    5.80
  -5   2   4   38.70    6.30
  -5   2   4   48.70    8.80
  -5   2   4   42.50    7.20
  -5   2   4   46.60    6.80
   4  -2  -4   38.00   19.00
   4  -2  -4   19.70    3.70
   4  -2  -4   36.00    5.00
   4  -2  -4   26.00    5.70
   4  -2  -4   24.00    4.20
   4  -2  -4   29.50    5.10
   4  -2  -4   37.60   10.40
  -4   2   4   17.90    4.70
  -4   2   4   27.50    6.10
  -4   2   4   22.60    4.10
  -4   2   4   25.20    4.60
   3  -2  -4  452.75   37.00
   3  -2  -4  450.85   36.30
   3  -2  -4  443.06   38.20
   3  -2  -4  464.85   36.90
   3  -2  -4  460.65   36.60
  -3   2   4  468.35   38.10
  -3   2   4  475.55   36.50
  -3   2   4  459.35   37.20
  -3   2   4  474.45   36.90
  -3   2   4  479.45   36.80
  -3   2   4  488.35   36.50
   2  -2  -4  122.09   10.70
   2  -2  -4  113.19    9.90
   2  -2  -4  123.19   10.40
   2  -2  -4  114.69   11.00
   2  -2  -4  126.39   14.50
   2  -2  -4  105.79   12.00
   2  -2  -4  111.59   10.60
   2  -2  -4  117.79   12.10
   2  -2  -4  109.79   10.00
  -2   2   4  112.19   10.30
  -2   2   4  110.89   10.60
  -2   2   4  112.19   10.00
  -2   2   4  120.09   10.90
  -2   2   4  114.79   11.80
   1  -2  -4  256.07   24.30
   1  -2  -4  265.47   22.00
   1  -2  -4  283.77   20.50
   1  -2  -4  240.38   20.40
   1  -2  -4  239.48   22.10
   1  -2  -4  248.88   20.80
   1  -2  -4  295.77   22.00
   1  -2  -4  235.48   21.30
  -1   2   4  253.67   20.50
  -1   2   4  236.88   19.90
  -1   2   4  234.98   20.40
  -1   2   4  253.07   21.00
  -1   2   4  246.98   21.70
  -1   2   4  239.88   20.90
  -1   2   4  240.08   20.10
   0  -2  -4    1.20    2.40
   0  -2  -4    4.40    3.60
   0  -2  -4    5.80    3.10
   0  -2  -4    3.10    4.20
   0  -2  -4    3.10    2.90
   0  -2  -4    6.50    7.10
   0  -2  -4    4.10    4.40
   0  -2  -4    8.20    4.40
   0   2   4    4.10    3.40
   0   2   4    5.10    2.40
   0   2   4    4.90    3.30
   0   2   4    0.90    3.10
   0   2   4    3.70    2.20
   0   2   4    4.10    4.80
  -1  -2  -4  458.25   39.50
  -1  -2  -4  486.65   41.10
  -1  -2  -4  508.55   39.30
  -1  -2  -4  492.35   42.50
  -1  -2  -4  529.15   39.90
  -1  -2  -4  516.35   38.50
  -1  -2  -4  464.25   38.50
  -1  -2  -4  504.15   40.20
   1   2   4  464.85   38.30
   1   2   4  469.25   39.60
   1   2   4  457.45   39.20
   1   2   4  497.05   39.60
   1   2   4  492.65   38.40
   1   2   4  506.25   38.40
   1   2   4  475.55   39.10
  -2  -2  -4   -0.40    5.00
  -2  -2  -4    3.40    3.50
  -2  -2  -4   12.70    4.50
  -2  -2  -4    9.60    2.90
  -2  -2  -4    7.90    3.10
  -2  -2  -4    6.70    4.40
  -2  -2  -4    5.20    4.60
   2   2   4    9.70    3.60
   2   2   4    8.40    2.60
   2   2   4    8.40    3.30
   2   2   4    7.30    2.60
   2   2   4    4.10    3.40
   2   2   4    7.50    3.80
   2   2   4    7.10    5.20
   2   2   4    7.40    4.20
  -3  -2  -4  145.59   14.50
  -3  -2  -4  136.39   18.00
  -3  -2  -4  143.59   13.20
  -3  -2  -4  144.99   13.20
  -3  -2  -4  153.38   15.50
  -3  -2  -4  133.59   14.70
   3   2   4  146.99   13.80
   3   2   4  141.69   12.50
   3   2   4  134.59   12.90
   3   2   4  135.39   13.70
   3   2   4  143.79   14.60
   3   2   4  152.38   12.80
   3   2   4  132.99   15.40
   3   2   4  131.19   13.40
  -4  -2  -4   92.09   12.60
  -4  -2  -4   70.19   10.30
  -4  -2  -4   97.49   11.80
  -4  -2  -4   62.19   12.60
  -4  -2  -4   92.89   16.50
  -4  -2  -4   86.09    9.70
   4   2   4   73.39    8.80
   4   2   4   69.29    9.50
   4   2   4   79.99    9.60
   4   2   4   82.89    8.50
   4   2   4   90.39    9.60
   4   2   4   90.79   12.80
   4   2   4   70.09    8.10
   4   2   4   80.99   10.70
  -5  -2  -4   30.10    7.10
  -5  -2  -4   24.30    7.60
  -5  -2  -4   19.70   13.00
  -5  -2  -4   29.90    5.50
  -5  -2  -4   24.40    5.90
  -5  -2  -4   27.20   17.50
   5   2   4   29.30    4.70
   5   2   4   38.20    8.60
   5   2   4   21.00    5.50
   5   2   4   30.60    6.00
   5   2   4   20.20    6.40
   5   2   4   22.70    5.20
   5   2   4   34.00    5.80
  -6  -2  -4  223.38   22.10
  -6  -2  -4  217.18   22.80
  -6  -2  -4  204.78   24.20
  -6  -2  -4  224.58   21.30
   6   2   4  259.57   21.80
   6   2   4  234.08   20.30
   6   2   4  247.18   21.20
   6   2   4  253.07   23.60
   6   2   4  248.78   21.30
   6   2   4  279.77   24.00
  -7  -2  -4   16.40   13.30
  -7  -2  -4    0.10    3.60
   7   2   4   -1.10    2.80
   7   2   4    2.40    3.30
   7   2   4    5.60    4.00
   7   2   4    6.00    6.70
   8  -3  -4  119.49   13.30
   8  -3  -4  150.28   15.90
  -8   3   4  156.58   18.50
  -8   3   4  136.49   16.00
  -8   3   4  133.59   15.90
  -8   3   4  162.58   18.50
   7  -3  -4   62.39    8.20
   7  -3  -4   70.99   12.10
  -7   3   4   67.79    9.70
  -7   3   4   79.49   11.50
  -7   3   4   66.69    9.70
  -7   3   4   89.79   13.80
   6  -3  -4  377.46   30.50
   6  -3  -4  366.16   32.60
  -6   3   4  373.46   30.60
  -6   3   4  341.67   32.20
  -6   3   4  381.46   31.70
  -6   3   4  357.76   30.60
   5  -3  -4   55.09    6.80
   5  -3  -4   53.79    9.50
  -5   3   4   43.10    6.60
  -5   3   4   48.70    7.30
  -5   3   4   51.19    7.60
  -5   3   4   61.49    9.70
   4  -3  -4  372.56   32.40
   4  -3  -4  383.46   30.80
  -4   3   4  368.56   30.30
  -4   3   4  383.66   30.30
  -4   3   4  380.36   31.30
  -4   3   4  380.06   30.80
   3  -3  -4    0.60    1.90
   3  -3  -4    6.00    3.30
   3  -3  -4    2.20    3.40
   3  -3  -4    0.30    1.90
   3  -3  -4    0.40    2.60
  -3   3   4    2.10    3.00
  -3   3   4   -3.30    2.10
  -3   3   4    0.40    3.20
  -3   3   4   -2.40    2.10
  -3   3   4   -2.90    2.50
  -3   3   4    0.50    1.90
  -3   3   4    0.80    1.70
  -3   3   4   -1.20    1.20
   2  -3  -4  434.56   36.40
   2  -3  -4  499.85   36.50
   2  -3  -4  464.45   38.40
   2  -3  -4  488.85   36.70
   2  -3  -4  422.86   36.90
   2  -3  -4  443.66   35.40
   2  -3  -4  455.25   35.60
   2  -3  -4  441.26   35.00
  -2   3   4  447.36   34.90
  -2   3   4  422.06   36.30
  -2   3   4  453.45   35.70
  -2   3   4  430.16   35.30
  -2   3   4  426.76   35.30
  -2   3   4  425.16   36.70
   1  -3  -4   47.00    6.60
   1  -3  -4   66.99    8.10
   1  -3  -4   58.69    6.40
   1  -3  -4   61.99   10.90
   1  -3  -4   66.49    8.70
   1  -3  -4   62.39    6.90
   1  -3  -4   62.89    7.80
   1  -3  -4   49.90    8.10
  -1   3   4   52.99    7.30
  -1   3   4   56.19    7.10
  -1   3   4   64.69    8.70
  -1   3   4   50.79    6.60
  -1   3   4   54.99    6.20
  -1   3   4   49.60    7.50
  -1   3   4   59.29    6.20
  -1   3   4   53.79    6.20
   0  -3  -4  170.58   14.30
   0  -3  -4  172.38   14.80
   0  -3  -4  170.58   16.20
   0  -3  -4  151.68   15.80
   0  -3  -4  175.78   18.50
   0  -3  -4  172.98   16.40
   0  -3  -4  176.08   15.70
   0  -3  -4  160.68   14.70
   0   3   4  166.58   14.80
   0   3   4  169.28   14.30
   0   3   4  151.88   16.40
   0   3   4  166.78   15.70
   0   3   4  157.18   15.30
   0   3   4  168.58   15.50
   0   3   4  164.58   14.20
   0   3   4  162.98   14.40
  -1  -3  -4   54.09   10.60
  -1  -3  -4   29.20    5.20
  -1  -3  -4   32.20    6.50
  -1  -3  -4   24.80    4.60
  -1  -3  -4   28.10    4.70
  -1  -3  -4   23.20    5.70
  -1  -3  -4   35.10    6.90
  -1  -3  -4   27.40    5.60
   1   3   4   29.00    4.90
   1   3   4   35.10    5.50
   1   3   4   32.80    6.90
   1   3   4   31.60    5.60
   1   3   4   28.60    4.20
   1   3   4   33.70    5.80
   1   3   4   33.60    4.90
   1   3   4   33.70    6.60
  -2  -3  -4   58.29    8.30
  -2  -3  -4   63.79    8.80
  -2  -3  -4   79.59   10.80
  -2  -3  -4   66.79    7.80
  -2  -3  -4   60.29    7.40
  -2  -3  -4   86.89    9.80
  -2  -3  -4   66.39   10.60
  -2  -3  -4   84.69   14.10
   2   3   4   60.89    7.40
   2   3   4   60.19    8.90
   2   3   4   79.79   10.90
   2   3   4   66.99    8.00
   2   3   4   61.89    6.60
   2   3   4   58.79    7.70
   2   3   4   63.99    7.20
   2   3   4   60.59    8.40
  -3  -3  -4   23.70    4.80
  -3  -3  -4   16.30    4.40
  -3  -3  -4   23.10    8.00
  -3  -3  -4   22.30    6.20
  -3  -3  -4   22.20    6.10
  -3  -3  -4   28.40   10.00
  -3  -3  -4   19.30    5.80
  -3  -3  -4   15.00    6.20
   3   3   4   20.50    4.50
   3   3   4   17.50    6.50
   3   3   4   25.60    5.10
   3   3   4   18.50    3.30
   3   3   4   21.90    5.40
   3   3   4   16.40    3.80
   3   3   4   14.80    4.10
   3   3   4   17.30    6.00
  -4  -3  -4  245.88   22.40
  -4  -3  -4  251.07   24.50
  -4  -3  -4  248.08   22.20
  -4  -3  -4  244.68   23.90
   4   3   4  255.77   24.30
   4   3   4  234.68   21.60
   4   3   4  264.87   24.10
   4   3   4  267.67   22.10
   4   3   4  267.57   22.30
  -5  -3  -4   74.29   16.50
  -5  -3  -4   27.70    7.40
  -5  -3  -4   34.40    6.80
  -5  -3  -4   58.19   10.90
  -5  -3  -4   22.40    5.50
  -5  -3  -4   21.60    7.70
   5   3   4   48.30   10.40
   5   3   4   28.40    5.10
   5   3   4   40.30    6.70
   5   3   4   31.40    6.20
   5   3   4   35.20    7.90
   5   3   4   29.60    5.70
  -6  -3  -4   10.60   10.60
  -6  -3  -4   -1.00    6.20
  -6  -3  -4   -2.90    5.10
  -6  -3  -4   14.90    6.90
   6   3   4    5.90    3.50
   6   3   4    5.50    4.50
   6   3   4    7.30    5.90
   6   3   4    3.20    5.20
   6   3   4    4.10    3.20
   6   3   4    9.30    4.10
   7  -4  -4  231.78   21.10
   7  -4  -4  219.38   18.20
  -7   4   4  164.78   20.70
  -7   4   4  176.88   18.30
  -7   4   4  203.88   19.70
  -7   4   4  150.48   18.00
   6  -4  -4  141.69   14.50
   6  -4  -4  143.19   16.60
  -6   4   4  160.68   17.30
  -6   4   4  152.88   14.80
  -6   4   4  184.38   16.20
  -6   4   4  154.28   15.20
   5  -4  -4   65.79    8.10
   5  -4  -4   74.29   10.50
  -5   4   4   62.99    8.00
  -5   4   4   66.89   10.20
  -5   4   4   51.19    8.20
  -5   4   4   69.59    9.00
   4  -4  -4  241.78   20.60
   4  -4  -4  248.38   22.70
  -4   4   4  235.88   20.10
  -4   4   4  233.08   20.50
  -4   4   4  235.28   19.90
  -4   4   4  243.98   21.30
   3  -4  -4    1.30    3.20
   3  -4  -4   -1.60    5.40
   3  -4  -4    2.20    3.50
   3  -4  -4    0.00    2.60
   3  -4  -4   -2.30    3.60
   3  -4  -4    2.60    2.20
   3  -4  -4   -1.00    2.10
  -3   4   4    3.60    2.70
  -3   4   4   -1.50    2.30
  -3   4   4    0.60    1.80
  -3   4   4    1.10    4.30
  -3   4   4    1.50    3.10
  -3   4   4    0.70    3.20
   2  -4  -4  712.33   54.39
   2  -4  -4  652.43   53.29
   2  -4  -4  664.93   55.09
   2  -4  -4  657.33   54.69
   2  -4  -4  701.63   56.29
   2  -4  -4  694.93   53.59
  -2   4   4  666.73   53.19
  -2   4   4  659.23   53.09
  -2   4   4  716.83   53.49
  -2   4   4  662.93   54.39
  -2   4   4  674.63   52.99
  -2   4   4  744.43   52.69
  -2   4   4  650.33   54.69
  -2   4   4  635.54   53.79
   1  -4  -4   55.89    7.70
   1  -4  -4   71.29    8.50
   1  -4  -4   73.09   11.90
   1  -4  -4   66.59    9.20
   1  -4  -4   74.89    7.30
   1  -4  -4   71.69    9.30
   1  -4  -4   68.69    9.50
   1  -4  -4   64.49    7.60
  -1   4   4   69.19    7.20
  -1   4   4   56.89    9.00
  -1   4   4   75.59    8.60
  -1   4   4   71.59    8.20
  -1   4   4   68.59    7.30
  -1   4   4   66.79    7.00
  -1   4   4   68.69    8.60
  -1   4   4   67.19    7.60
   0  -4  -4  741.03   55.29
   0  -4  -4  749.13   55.69
   0  -4  -4  731.33   57.49
   0  -4  -4  724.13   56.69
   0  -4  -4  686.93   57.39
   0  -4  -4  766.02   56.99
   0  -4  -4  707.83   55.99
   0  -4  -4  730.13   58.99
   0   4   4  679.03   57.19
   0   4   4  706.03   55.19
   0   4   4  683.03   56.49
   0   4   4  687.93   55.69
   0   4   4  657.33   56.39
   0   4   4  693.63   55.09
   0   4   4  717.43   55.49
   0   4   4  656.13   56.39
  -1  -4  -4   12.10    4.90
  -1  -4  -4   11.30    4.50
  -1  -4  -4   13.60    4.00
  -1  -4  -4   12.30    3.60
  -1  -4  -4   13.40    7.20
  -1  -4  -4    9.50    3.50
  -1  -4  -4   13.00    5.40
  -1  -4  -4   10.00    4.80
   1   4   4   10.00    3.60
   1   4   4    8.20    3.30
   1   4   4   12.30    4.30
   1   4   4   15.90    5.40
   1   4   4   13.20    5.30
   1   4   4    7.20    2.90
   1   4   4   12.90    3.90
   1   4   4    9.50    2.60
  -2  -4  -4  946.81   73.29
  -2  -4  -4  900.31   74.99
  -2  -4  -4 1002.10   73.69
  -2  -4  -4  935.91   75.59
  -2  -4  -4  963.80   73.89
  -2  -4  -4  934.31   77.59
  -2  -4  -4  977.80   75.89
  -2  -4  -4  976.40   75.09
   2   4   4  921.11   73.19
   2   4   4  918.21   72.39
   2   4   4  972.10   73.09
   2   4   4  905.11   73.49
   2   4   4  887.81   73.59
   2   4   4  924.41   75.39
   2   4   4  955.20   74.69
   2   4   4  877.01   74.59
  -3  -4  -4    7.00    8.20
  -3  -4  -4    1.10    4.30
  -3  -4  -4    7.50    5.30
  -3  -4  -4   -0.10    3.00
  -3  -4  -4    6.70    4.30
  -3  -4  -4    3.00    3.30
  -3  -4  -4    2.60    5.50
  -3  -4  -4    2.80    5.20
   3   4   4   -1.20    3.00
   3   4   4   -0.30    2.50
   3   4   4    3.90    5.00
   3   4   4    2.40    1.90
   3   4   4    0.70    5.10
   3   4   4    4.80    3.00
   3   4   4    1.60    3.70
   3   4   4    1.60    3.50
  -4  -4  -4  625.24   49.60
  -4  -4  -4  643.84   51.69
  -4  -4  -4  525.45   51.09
  -4  -4  -4  601.54   49.20
   4   4   4  633.74   50.19
   4   4   4  581.24   50.59
   4   4   4  626.14   48.60
   4   4   4  635.04   49.20
   4   4   4  605.14   51.29
   4   4   4  598.14   48.50
   4   4   4  574.14   48.10
  -5  -4  -4   14.40   11.30
  -5  -4  -4    0.40    4.50
  -5  -4  -4   -3.40    7.20
  -5  -4  -4    2.80    3.80
  -5  -4  -4   -0.10    4.90
  -5  -4  -4    3.30    3.70
   5   4   4    0.80    4.50
   5   4   4    3.30    3.40
   5   4   4    2.20    3.50
   5   4   4   -0.40    5.00
   5   4   4    4.40    3.20
   5   4   4    5.40    4.50
  -6  -4  -4  140.29   16.00
  -6  -4  -4  150.88   19.10
  -6  -4  -4   98.49   19.60
  -6  -4  -4  151.68   17.40
  -6  -4  -4  167.88   20.70
  -6  -4  -4  182.08   25.60
   6   4   4  132.49   15.10
   6   4   4  172.48   15.10
   6   4   4  183.38   17.20
   6   4   4  138.39   17.80
   7  -5  -4   -2.10    2.50
   7  -5  -4   -6.30    3.20
  -7   5   4    3.50    5.40
  -7   5   4   -7.20    5.50
  -7   5   4   -8.10    4.50
  -7   5   4   12.30    8.50
   6  -5  -4    0.40    3.60
   6  -5  -4   -0.60    2.30
  -6   5   4    5.70    6.50
  -6   5   4    3.90    4.80
  -6   5   4    9.70    5.40
  -6   5   4   -0.20    3.90
   5  -5  -4    5.20    3.20
   5  -5  -4    4.20    4.00
  -5   5   4    6.70    3.90
  -5   5   4    7.80    5.80
  -5   5   4    7.90    4.40
  -5   5   4   16.50    5.50
   4  -5  -4    0.00    3.10
   4  -5  -4   10.50    3.40
   4  -5  -4    3.30    3.30
   4  -5  -4   12.20    4.80
  -4   5   4    4.30    5.30
  -4   5   4    9.30    4.30
   3  -5  -4   27.40    5.10
   3  -5  -4   36.40    8.70
   3  -5  -4   31.60    7.10
   3  -5  -4   27.50    6.20
   3  -5  -4   36.30    7.40
   3  -5  -4   24.90    5.00
  -3   5   4   30.70    5.90
  -3   5   4   18.30    3.80
  -3   5   4   27.40    6.50
  -3   5   4   22.20    4.10
  -3   5   4   32.70    4.90
  -3   5   4   26.50    5.60
  -3   5   4   24.30    4.90
   2  -5  -4   39.00    7.50
   2  -5  -4   42.50    8.20
   2  -5  -4   27.70    5.60
   2  -5  -4   33.30    5.60
   2  -5  -4   36.70    9.50
   2  -5  -4   42.70    7.40
  -2   5   4   37.20    5.50
  -2   5   4   43.30    7.30
  -2   5   4   44.70    6.90
  -2   5   4   33.20    5.50
   1  -5  -4   44.40    9.70
   1  -5  -4   31.80    5.40
   1  -5  -4   43.10    5.70
   1  -5  -4   36.30    7.80
   1  -5  -4   38.10    7.00
   1  -5  -4   32.90    7.10
   1  -5  -4   36.20    6.90
   1  -5  -4   25.30    5.60
  -1   5   4   31.20    5.00
  -1   5   4   38.00    7.20
  -1   5   4   34.40    5.50
  -1   5   4   33.90    6.60
  -1   5   4   41.70    5.80
  -1   5   4   35.20    5.40
  -1   5   4   42.20    7.40
   0  -5  -4   -2.40    2.20
   0  -5  -4   -2.20    2.60
   0  -5  -4   -0.10    2.70
   0  -5  -4    5.20    5.90
   0  -5  -4    0.40    3.90
   0  -5  -4    4.10    4.10
   0  -5  -4   -0.10    4.20
   0  -5  -4   -0.20    3.00
   0   5   4    2.50    2.50
   0   5   4    3.50    3.50
   0   5   4    0.90    3.90
   0   5   4    1.90    2.10
   0   5   4    1.40    2.60
   0   5   4   -5.10    3.90
   0   5   4    0.70    3.30
   0   5   4    0.00    3.00
  -1  -5  -4  171.58   17.80
  -1  -5  -4  151.28   16.90
  -1  -5  -4  186.38   17.70
  -1  -5  -4  172.08   15.60
  -1  -5  -4  179.38   20.50
  -1  -5  -4  170.08   18.40
  -1  -5  -4  166.28   16.50
  -1  -5  -4  171.08   15.70
   1   5   4  167.28   17.90
   1   5   4  170.98   17.20
   1   5   4  167.38   17.40
   1   5   4  177.28   16.10
   1   5   4  173.28   15.70
   1   5   4  171.88   16.30
   1   5   4  166.88   15.50
   1   5   4  175.18   14.90
  -2  -5  -4    2.30    4.80
  -2  -5  -4   -0.10    3.60
  -2  -5  -4    4.80    5.30
  -2  -5  -4    7.30    3.90
  -2  -5  -4   -3.40    3.90
  -2  -5  -4    6.10    3.70
  -2  -5  -4    4.80    7.30
  -2  -5  -4    0.00    4.10
   2   5   4    5.00    5.10
   2   5   4    4.90    3.20
   2   5   4    4.80    2.30
   2   5   4    6.70    5.40
   2   5   4    3.80    3.80
   2   5   4    2.40    3.60
   2   5   4    2.90    2.90
   2   5   4    1.60    3.10
  -3  -5  -4    6.90    6.20
  -3  -5  -4   13.00    6.90
  -3  -5  -4    9.50    4.70
  -3  -5  -4    0.80    4.50
  -3  -5  -4   -1.30    3.30
  -3  -5  -4   -1.20    8.70
  -3  -5  -4    1.50    5.20
  -3  -5  -4   -3.30    3.10
   3   5   4    1.30    3.90
   3   5   4    1.80    3.00
   3   5   4    1.50    1.90
   3   5   4    0.40    2.50
   3   5   4    0.40    4.80
   3   5   4   -2.90    4.30
   3   5   4    1.60    3.50
   3   5   4    4.00    3.50
  -4  -5  -4  212.18   21.80
  -4  -5  -4  212.58   19.60
  -4  -5  -4  144.69   20.30
  -4  -5  -4  277.67   28.40
  -4  -5  -4  183.88   18.90
   4   5   4  192.68   18.60
   4   5   4  177.58   18.10
   4   5   4  202.48   17.60
   4   5   4  215.78   20.40
   4   5   4  180.48   20.20
   4   5   4  214.68   18.50
   4   5   4  217.38   21.40
  -5  -5  -4  124.09   23.50
  -5  -5  -4   96.39   15.60
  -5  -5  -4  131.69   20.40
  -5  -5  -4  115.59   20.30
   5   5   4  127.49   16.00
   5   5   4  112.49   12.80
   5   5   4  128.79   12.80
   5   5   4  126.19   15.00
   6  -6  -4  174.88   19.60
   6  -6  -4  200.58   17.00
  -6   6   4  146.49   16.30
  -6   6   4  142.09   17.80
   5  -6  -4   53.19   10.00
   5  -6  -4   44.20    7.30
  -5   6   4   47.40    7.20
  -5   6   4   24.00    8.20
   4  -6  -4  327.27   30.30
   4  -6  -4  299.17   28.50
   4  -6  -4  315.27   27.70
   4  -6  -4  330.07   28.10
  -4   6   4  315.77   27.20
  -4   6   4  322.27   26.70
  -4   6   4  306.77   26.40
  -4   6   4  345.47   27.20
  -4   6   4  332.47   28.80
  -4   6   4  364.26   26.90
   3  -6  -4   89.29   14.40
   3  -6  -4   95.99   12.30
   3  -6  -4   96.29   11.00
   3  -6  -4   75.09   11.10
   3  -6  -4   93.79   12.80
   3  -6  -4   90.19   10.10
  -3   6   4   83.09    9.40
  -3   6   4   88.49   10.80
  -3   6   4  109.89   12.30
  -3   6   4  102.49   10.30
   2  -6  -4  110.99   12.10
   2  -6  -4   88.79   13.60
   2  -6  -4   97.49   11.90
   2  -6  -4   91.89   13.80
   2  -6  -4  111.49   21.50
   2  -6  -4  107.39   14.50
  -2   6   4  138.49   13.30
  -2   6   4   93.79   12.00
  -2   6   4  127.39   11.40
  -2   6   4   93.29   10.60
   1  -6  -4  159.48   16.80
   1  -6  -4  161.48   15.20
   1  -6  -4  177.88   18.70
   1  -6  -4  164.18   19.50
   1  -6  -4  154.78   16.20
   1  -6  -4  160.38   17.40
  -1   6   4  163.18   15.30
  -1   6   4  166.48   17.10
   0  -6  -4   12.50    5.30
   0  -6  -4   19.80    6.20
   0  -6  -4   22.30    4.80
   0  -6  -4   17.60    6.00
   0  -6  -4   27.30    9.00
   0  -6  -4   20.80    7.70
   0  -6  -4   19.40    4.60
   0  -6  -4   32.50    6.30
   0   6   4   20.00    7.10
   0   6   4   25.30    5.40
   0   6   4   22.20    4.80
   0   6   4   19.70    6.10
  -1  -6  -4   16.40    4.40
  -1  -6  -4   10.20    5.50
  -1  -6  -4   11.20    8.00
  -1  -6  -4    9.90    4.10
  -1  -6  -4   14.50    6.20
  -1  -6  -4    7.50    6.00
  -1  -6  -4    1.00    4.60
  -1  -6  -4   10.10    4.70
   1   6   4   12.40    4.10
   1   6   4   10.00    4.60
   1   6   4   12.20    6.60
   1   6   4    8.90    4.80
   1   6   4   24.90    4.40
   1   6   4   24.40    6.00
   1   6   4    7.10    3.90
  -2  -6  -4    4.80    6.90
  -2  -6  -4   16.80    9.60
  -2  -6  -4    4.40    5.70
  -2  -6  -4    5.10    3.90
  -2  -6  -4   16.10    4.80
  -2  -6  -4   13.90    6.20
  -2  -6  -4    3.80    5.10
   2   6   4   -0.70    3.70
   2   6   4    7.20    4.30
   2   6   4    5.80    4.70
   2   6   4    7.20    3.60
   2   6   4    4.50    5.60
  -3  -6  -4   28.40   11.80
  -3  -6  -4   12.70    5.00
  -3  -6  -4    7.80    6.00
  -3  -6  -4   23.00    6.20
  -3  -6  -4   12.40    5.20
  -3  -6  -4   18.30    8.20
  -3  -6  -4   12.80    7.80
  -3  -6  -4   23.00    8.40
   3   6   4   24.40    7.20
   3   6   4   18.30    7.70
   3   6   4   19.50    5.10
   3   6   4   13.60    4.90
  -4  -6  -4   -6.20    9.40
  -4  -6  -4    5.40    5.10
  -4  -6  -4    2.70    6.80
  -4  -6  -4    4.70    7.80
  -4  -6  -4    1.70    5.00
  -4  -6  -4   11.20    8.00
  -4  -6  -4   -4.40    5.30
   4   6   4    0.30    3.40
   4   6   4   -2.20    4.20
   4   6   4    4.80    6.60
   4   6   4    3.70    5.40
  -5  -6  -4   15.20    8.00
  -5  -6  -4    3.20    5.50
  -5  -6  -4    1.60    7.70
  -5  -6  -4    9.50   13.00
  -5  -6  -4    4.80    8.20
  -5  -6  -4    4.60    8.30
   5   6   4    7.80    6.00
   5   6   4   -0.20    6.70
   5   6   4    7.40    4.00
   5   6   4    6.70    4.40
   5   6   4   -5.10    5.40
   5   6   4    8.80    5.10
   5  -7  -4   -1.60    2.70
   5  -7  -4   -0.10    4.40
  -5   7   4   -3.10    4.60
  -5   7   4    7.70    6.60
   4  -7  -4   20.40    6.40
   4  -7  -4   34.90    8.70
   4  -7  -4   20.70    5.70
   4  -7  -4   16.40    7.60
   4  -7  -4   33.10    6.20
   4  -7  -4   33.70    9.70
  -4   7   4   30.50    4.90
  -4   7   4   20.50    5.90
  -4   7   4   19.60    4.20
  -4   7   4   22.00    5.50
  -4   7   4   32.30    6.50
  -4   7   4   14.70    7.80
   3  -7  -4    4.10    6.50
   3  -7  -4    3.50    6.20
   3  -7  -4    2.70    4.20
   3  -7  -4   -1.20    3.80
   3  -7  -4   -1.60    3.30
   3  -7  -4    3.00    3.00
  -3   7   4    1.60    3.10
  -3   7   4    5.80    4.50
  -3   7   4   -0.80    6.00
  -3   7   4    2.20    4.30
  -3   7   4    1.30    2.30
  -3   7   4    3.30    3.50
   2  -7  -4  202.08   22.10
   2  -7  -4  216.88   24.10
   2  -7  -4  215.98   19.90
   2  -7  -4  197.48   21.10
   2  -7  -4  227.58   23.50
   2  -7  -4  238.08   28.70
  -2   7   4  212.58   19.60
  -2   7   4  222.78   21.50
  -2   7   4  225.38   21.30
  -2   7   4  229.58   19.60
  -2   7   4  267.67   22.20
   1  -7  -4   43.30    8.10
   1  -7  -4   29.80    6.10
   1  -7  -4   33.50    8.30
   1  -7  -4   40.60   11.00
   1  -7  -4   34.90    9.80
   1  -7  -4   36.40    7.90
  -1   7   4   44.10    8.80
  -1   7   4   45.90    6.80
  -1   7   4   39.90    8.20
  -1   7   4   52.29    7.70
   0  -7  -4  129.59   13.70
   0  -7  -4  172.98   18.70
   0  -7  -4  126.69   18.60
   0  -7  -4  124.89   13.40
   0  -7  -4  127.29   15.50
   0  -7  -4  135.09   16.30
   0  -7  -4  132.49   15.50
   0  -7  -4  132.69   15.30
   0   7   4  125.69   13.70
   0   7   4  164.78   16.70
   0   7   4  121.59   15.50
   0   7   4  170.28   14.60
  -1  -7  -4  395.06   33.40
  -1  -7  -4  228.58   26.50
  -1  -7  -4  294.77   27.20
  -1  -7  -4  278.27   25.30
  -1  -7  -4  243.18   33.60
  -1  -7  -4  314.87   30.10
  -1  -7  -4  361.36   29.30
   1   7   4  300.07   25.20
   1   7   4  272.67   27.50
   1   7   4  279.57   27.50
   1   7   4  278.17   25.50
   1   7   4  333.87   28.30
  -2  -7  -4  217.68   22.60
  -2  -7  -4  273.67   23.00
  -2  -7  -4  271.77   25.80
  -2  -7  -4  240.98   26.70
  -2  -7  -4  200.58   24.10
  -2  -7  -4  226.98   24.10
  -2  -7  -4  301.07   30.50
  -2  -7  -4  291.87   26.10
   2   7   4  208.28   22.40
   2   7   4  289.67   22.80
   2   7   4  306.47   25.30
   2   7   4  299.07   28.00
   2   7   4  235.18   25.10
   2   7   4  217.58   24.60
  -3  -7  -4   16.70    7.00
  -3  -7  -4   21.20    9.00
  -3  -7  -4   27.50   13.00
  -3  -7  -4    7.10    7.70
  -3  -7  -4   13.00    9.00
  -3  -7  -4   20.50    6.20
  -3  -7  -4   19.00    6.60
  -3  -7  -4   28.20    8.50
   3   7   4   11.60    6.80
   3   7   4   19.30    5.40
   3   7   4   17.60    5.40
   3   7   4   19.50    8.60
   3   7   4   10.50    6.20
   3   7   4   15.30    5.70
  -4  -7  -4  -12.70    6.90
  -4  -7  -4    2.00   10.70
  -4  -7  -4   -7.20    5.80
  -4  -7  -4    8.60    9.40
  -4  -7  -4    6.20    9.30
  -4  -7  -4   -2.20    6.20
   4   7   4   -0.80    3.80
   4   7   4   -1.00    5.60
   4   7   4    0.10    5.10
   4   7   4   -2.50    5.00
   4   7   4   -6.10    7.20
   4   7   4    1.10    3.80
   4  -8  -4   -5.30    4.00
   4  -8  -4    3.60    6.70
   4  -8  -4    4.00    9.70
   4  -8  -4   -8.00    5.30
  -4   8   4   -7.80    6.40
  -4   8   4    3.00    4.30
  -4   8   4    1.80    4.70
  -4   8   4    0.00    4.90
  -4   8   4   -5.30    2.60
  -4   8   4   -0.40    3.00
   3  -8  -4   -9.00    4.90
   3  -8  -4    7.30    7.80
   3  -8  -4   -3.60    4.70
   3  -8  -4   -0.60    5.10
   3  -8  -4    4.30    5.50
   3  -8  -4    5.90    3.60
  -3   8   4    5.80    5.10
  -3   8   4    3.20    6.70
  -3   8   4    2.90    3.00
  -3   8   4   -2.40    3.30
  -3   8   4    9.20    5.30
  -3   8   4    4.30    4.90
   2  -8  -4   -4.80    4.10
   2  -8  -4    1.00    4.90
   2  -8  -4   -0.80    6.40
   2  -8  -4    1.50    7.70
   2  -8  -4    0.70    3.40
   2  -8  -4   -6.60    4.20
  -2   8   4    7.80    5.20
  -2   8   4   -0.40    3.60
  -2   8   4    7.30    7.50
  -2   8   4    4.10    3.00
   1  -8  -4   13.30    4.60
   1  -8  -4    7.90    5.20
   1  -8  -4    6.30    7.50
   1  -8  -4    4.80    8.40
   1  -8  -4    5.60    5.70
   1  -8  -4    9.00    6.10
  -1   8   4    9.50    6.10
  -1   8   4    5.20    5.10
  -1   8   4    8.70    4.50
  -1   8   4   10.30    4.00
   0  -8  -4   -0.30    3.40
   0  -8  -4    3.70    5.40
   0  -8  -4    4.00   15.10
   0  -8  -4    4.90    5.60
   0  -8  -4   -0.60    7.90
   0  -8  -4   -2.00    4.80
   0  -8  -4    0.60    6.70
   0  -8  -4   -9.10    7.20
   0   8   4    3.40    3.40
   0   8   4    1.40    4.50
   0   8   4   -0.70    3.70
   0   8   4    0.10    5.20
  -1  -8  -4   10.20    4.80
  -1  -8  -4    5.80    8.30
  -1  -8  -4    6.10    5.10
  -1  -8  -4   13.10   10.10
  -1  -8  -4   15.90   17.40
  -1  -8  -4   16.00    7.40
  -1  -8  -4    6.30    6.50
  -1  -8  -4   12.40    5.70
  -1  -8  -4   15.50    6.90
   1   8   4   19.50    5.90
   1   8   4   15.10    8.60
   1   8   4   10.40    4.40
   1   8   4    6.80    4.80
   1   8   4    9.30    6.20
   1   8   4    4.10    5.40
  -2  -8  -4   -4.80    5.50
  -2  -8  -4    2.30    5.20
  -2  -8  -4    7.00    4.70
  -2  -8  -4   -2.30    6.40
  -2  -8  -4    0.60    7.40
  -2  -8  -4    2.80    9.50
  -2  -8  -4    1.20    5.00
  -2  -8  -4   -6.10    5.60
   2   8   4    0.90    3.50
   2   8   4    0.00    4.70
   2   8   4   -1.80    3.90
   2   8   4   -2.00    7.80
   2   8   4    0.80    5.20
   2   8   4    1.80    5.50
   2  -9  -4   97.49   19.20
   2  -9  -4  104.99   19.50
   2  -9  -4  127.09   27.30
   2  -9  -4  108.69   17.40
   2  -9  -4  115.79   20.20
   2  -9  -4   79.29   14.70
  -2   9   4  129.99   16.10
  -2   9   4  120.79   13.10
  -2   9   4  134.49   15.70
  -2   9   4  125.09   13.30
  -2   9   4  138.39   15.50
  -2   9   4  116.89   13.60
   1  -9  -4  186.68   23.50
   1  -9  -4  269.77   43.20
   1  -9  -4  224.98   28.10
   1  -9  -4  250.27   25.60
   1  -9  -4  203.38   26.40
   1  -9  -4  251.67   24.10
   1  -9  -4  211.58   21.40
  -1   9   4  236.68   23.40
  -1   9   4  215.68   21.50
  -1   9   4  254.47   24.30
  -1   9   4  221.48   21.00
  -1   9   4  237.98   23.40
  -1   9   4  241.18   21.80
   0  -9  -4  181.18   24.80
   0  -9  -4  144.79   19.10
   0  -9  -4  149.79   19.10
   0  -9  -4  156.48   16.70
   0  -9  -4  137.99   19.50
   0  -9  -4  230.98   37.70
   0  -9  -4  198.48   24.30
   0  -9  -4  117.59   22.10
   0   9   4  162.18   17.00
   0   9   4  195.88   22.10
   0   9   4  181.58   17.40
   0   9   4  165.88   18.80
  -1 -10   5  175.08   21.40
  -1 -10   5  182.68   18.50
  -1 -10   5  175.88   16.70
   0  10  -5  331.27   31.40
   0  10  -5  349.27   34.60
   0 -10   5  258.97   37.00
   0 -10   5  357.26   29.10
   0 -10   5  401.36   32.50
   0 -10   5  338.57   30.40
   0 -10   5  297.97   37.10
   1 -10   5   43.50   33.90
   1 -10   5   50.09   15.60
   3   9  -5    9.80    7.90
   3   9  -5   19.30    4.70
   3   9  -5   13.10    8.40
   3   9  -5   10.50    5.00
   3   9  -5   13.70    5.90
  -3  -9   5   15.30    5.10
  -3  -9   5   14.70   22.40
  -3  -9   5    8.40   11.30
  -3  -9   5   12.10    5.00
  -3  -9   5   19.30    8.30
  -3  -9   5   -2.60   10.20
  -3  -9   5   12.60    7.30
   2   9  -5   38.40    7.50
   2   9  -5   19.70    6.80
   2   9  -5   20.40    9.30
   2   9  -5   31.10    5.70
  -2  -9   5   17.20    7.70
  -2  -9   5   25.10    9.10
  -2  -9   5   39.70    5.80
  -2  -9   5   17.40   11.20
  -2  -9   5   25.20   23.20
  -2  -9   5   48.00    8.20
  -2  -9   5   13.00   12.10
   1   9  -5    7.70    3.50
   1   9  -5    7.40    7.60
   1   9  -5   10.60    5.30
   1   9  -5    2.90    5.10
  -1  -9   5    7.10    9.90
  -1  -9   5    2.70    6.10
  -1  -9   5   -3.80    8.50
  -1  -9   5    3.20   17.60
   0   9  -5   93.69   11.60
   0   9  -5  118.69   14.70
   0   9  -5  138.09   18.60
   0   9  -5  118.29   13.70
   0  -9   5   97.29   21.20
   0  -9   5  107.79   18.70
   0  -9   5  141.99   13.70
   0  -9   5   83.49   16.00
   0  -9   5  169.78   29.10
  -1   9  -5   36.60    6.40
  -1   9  -5   45.20   12.10
  -1   9  -5   38.50    8.40
  -1   9  -5   52.09    9.30
   1  -9   5   19.70   13.30
   1  -9   5   23.30   10.40
   1  -9   5   56.99    8.50
   1  -9   5   57.79   11.00
   1  -9   5   34.50   20.60
   1  -9   5   25.70    8.80
  -2   9  -5  192.78   21.10
  -2   9  -5  154.88   17.40
   2  -9   5  117.49   24.10
   2  -9   5  173.88   18.50
   2  -9   5  100.29   19.00
   2  -9   5  158.28   15.60
  -3   9  -5   31.70    8.00
  -3   9  -5   16.10    9.60
  -3   9  -5   28.50    5.40
   3  -9   5   40.80   11.10
   3  -9   5   17.50    9.60
   3  -9   5   31.50   15.00
   3  -9   5    7.90   11.70
   3  -9   5   15.80   10.90
   3  -9   5   32.60   23.50
   5   8  -5   10.70    3.70
   5   8  -5    8.10    5.20
  -5  -8   5   13.10   11.80
  -5  -8   5   16.40    5.30
  -5  -8   5   14.40   23.20
  -5  -8   5    9.40    7.20
  -5  -8   5    6.00    7.00
   4   8  -5   10.80    7.10
   4   8  -5   13.60    5.40
   4   8  -5    9.90    4.90
   4   8  -5   10.40    7.50
   4   8  -5    4.80    4.30
   4   8  -5    8.60    3.40
  -4  -8   5    0.20    5.20
  -4  -8   5   12.90    6.80
  -4  -8   5    1.10    9.50
  -4  -8   5   18.30    5.20
   3   8  -5    9.10    3.40
   3   8  -5   14.00    5.50
   3   8  -5    6.60    4.40
   3   8  -5    7.60    6.50
   3   8  -5   11.00    7.20
  -3  -8   5   -3.60    5.80
  -3  -8   5   18.70    3.50
  -3  -8   5    8.00    6.30
  -3  -8   5    8.80    4.30
  -3  -8   5   10.30    9.40
  -3  -8   5    2.40   15.50
  -3  -8   5    8.70    4.50
   2   8  -5    5.60    2.90
   2   8  -5    7.50    4.40
  -2  -8   5   18.40    7.10
  -2  -8   5    9.20   12.10
  -2  -8   5    5.10    8.10
   1   8  -5   10.80    5.40
   1   8  -5    5.50    7.00
   1   8  -5   15.60    5.30
   1   8  -5   13.30    3.80
  -1  -8   5   17.70    5.00
  -1  -8   5   15.60    6.70
  -1  -8   5    6.80   12.30
  -1  -8   5    5.70    5.80
  -1  -8   5   11.50    9.50
   0   8  -5    0.30    6.50
   0   8  -5    2.20    4.70
   0   8  -5    0.70    2.30
   0   8  -5    0.40    3.10
   0  -8   5    2.10   11.80
   0  -8   5    0.90    4.40
   0  -8   5   -1.40    5.60
   0  -8   5    2.70    7.70
   0  -8   5    6.70    5.60
   0  -8   5    3.60    3.40
  -1   8  -5  110.09   13.10
  -1   8  -5   85.69   10.80
  -1   8  -5   77.29    9.00
  -1   8  -5   74.99   14.40
   1  -8   5   89.09   10.00
   1  -8   5   70.49   12.80
   1  -8   5   76.59   20.40
   1  -8   5   74.09   13.80
   1  -8   5   82.49   12.80
   1  -8   5   73.09   17.20
  -2   8  -5   70.39    9.20
  -2   8  -5   81.89   14.30
  -2   8  -5   65.89    7.80
   2  -8   5   44.80   11.00
   2  -8   5   66.19   16.90
   2  -8   5   75.69   19.90
   2  -8   5   53.99   11.90
  -3   8  -5   -2.90    6.40
  -3   8  -5   -1.70    2.80
  -3   8  -5   -1.20    2.00
  -3   8  -5    0.60    5.00
   3  -8   5   -4.70   12.60
   3  -8   5    0.20    2.70
   3  -8   5   -6.10    8.90
   3  -8   5    0.20    3.60
   3  -8   5   -4.80    6.60
  -4   8  -5    3.00    9.50
  -4   8  -5   -0.30    6.10
  -4   8  -5    1.80    2.30
  -4   8  -5    0.30    5.30
  -4   8  -5    1.60    3.80
   4  -8   5   -1.90    9.70
   4  -8   5   -5.60    6.40
   4  -8   5    2.70    4.50
   4  -8   5    4.40    3.00
   6   7  -5  188.28   20.60
   6   7  -5  312.67   26.90
   6   7  -5  281.77   22.90
   6   7  -5  203.68   22.30
  -6  -7   5  262.57   22.60
   5   7  -5  123.79   13.50
   5   7  -5  162.18   18.70
   5   7  -5  137.99   15.50
   5   7  -5  201.28   19.10
   5   7  -5  124.99   15.00
   5   7  -5  175.28   15.60
  -5  -7   5   72.69   22.70
  -5  -7   5  138.19   21.10
  -5  -7   5  177.88   36.00
   4   7  -5   19.90    6.20
   4   7  -5   24.50    4.70
   4   7  -5   26.10    6.60
   4   7  -5   27.00    8.40
   4   7  -5   25.20    6.40
   4   7  -5   17.20    7.90
  -4  -7   5   21.00    5.40
  -4  -7   5   35.80   11.60
  -4  -7   5    9.00   16.60
  -4  -7   5   21.50    9.40
  -4  -7   5   30.40    8.50
  -4  -7   5   27.50    8.10
   3   7  -5  556.84   45.40
   3   7  -5  541.15   42.60
   3   7  -5  533.45   43.00
   3   7  -5  526.75   44.30
   3   7  -5  479.45   43.70
   3   7  -5  526.55   46.50
  -3  -7   5  534.05   45.90
  -3  -7   5  530.45   54.99
  -3  -7   5  480.95   46.30
  -3  -7   5  552.74   49.30
   2   7  -5   15.00    5.30
   2   7  -5   20.00    5.50
   2   7  -5   18.00    4.00
   2   7  -5   11.10    6.50
   2   7  -5   18.40   14.00
  -2  -7   5   18.90    4.50
  -2  -7   5   17.10   13.20
  -2  -7   5   19.90    8.50
  -2  -7   5   14.40    7.40
  -2  -7   5   26.60   13.70
  -2  -7   5   12.70    5.80
   1   7  -5  390.76   30.80
   1   7  -5  393.16   35.30
   1   7  -5  379.36   32.40
   1   7  -5  353.56   32.40
  -1  -7   5  345.57   40.00
  -1  -7   5  378.56   33.10
  -1  -7   5  356.86   33.90
  -1  -7   5  416.66   38.00
  -1  -7   5  368.56   31.10
  -1  -7   5  347.97   33.80
   0   7  -5   34.40    7.30
   0   7  -5   41.60    5.90
   0   7  -5   41.60    7.60
   0   7  -5   52.09   11.10
   0  -7   5   41.10    7.90
   0  -7   5   27.30    8.20
   0  -7   5   35.60   14.10
   0  -7   5   38.80    6.20
   0  -7   5   44.20   12.40
   0  -7   5   38.00    9.00
  -1   7  -5  268.07   25.40
  -1   7  -5  221.98   19.50
  -1   7  -5  219.48   20.90
   1  -7   5  226.38   26.70
   1  -7   5  221.98   23.50
   1  -7   5  217.38   29.30
   1  -7   5  237.08   21.80
   1  -7   5  210.08   19.80
  -2   7  -5   42.60    5.70
  -2   7  -5   35.00    6.70
  -2   7  -5   44.00    8.50
  -2   7  -5   33.70   10.20
   2  -7   5   42.00   13.10
   2  -7   5   36.20    7.50
   2  -7   5   26.60    8.50
   2  -7   5   36.20    6.00
  -3   7  -5  324.87   28.80
  -3   7  -5  323.97   27.60
   3  -7   5  305.17   31.90
   3  -7   5  357.66   30.10
   3  -7   5  344.17   36.50
   3  -7   5  360.56   28.50
  -4   7  -5  103.49   10.80
  -4   7  -5   77.99    9.50
  -4   7  -5   70.49    8.30
   4  -7   5   59.69   13.00
   4  -7   5   50.89   16.10
   4  -7   5  109.29   11.40
  -5   7  -5  128.49   13.50
  -5   7  -5  167.68   16.50
  -5   7  -5  130.19   15.50
   5  -7   5  164.28   14.30
   5  -7   5  172.58   16.20
   6   6  -5    0.70    3.60
   6   6  -5    5.30    2.80
   6   6  -5   16.10    5.60
   6   6  -5    0.20    2.80
   6   6  -5    4.40    5.80
   6   6  -5    2.40    6.30
  -6  -6   5    4.30    8.80
  -6  -6   5   19.00    7.10
  -6  -6   5    9.70    3.70
  -6  -6   5    7.30    5.80
   5   6  -5    0.70    3.70
   5   6  -5    6.50    2.60
   5   6  -5   -0.80    4.60
   5   6  -5    9.80    3.80
   5   6  -5   -1.50    4.50
   5   6  -5    1.10    3.20
  -5  -6   5   -2.90    4.40
  -5  -6   5    6.40    5.20
  -5  -6   5   -0.30    6.40
  -5  -6   5    4.10    3.60
   4   6  -5   82.29    9.70
   4   6  -5   83.49   12.30
   4   6  -5   75.99   13.40
   4   6  -5   68.79    9.80
   4   6  -5   78.89   12.80
   4   6  -5   84.09    8.70
   4   6  -5   75.39   10.10
   4   6  -5  103.79   23.10
  -4  -6   5   87.99   12.10
  -4  -6   5   86.29   16.00
  -4  -6   5   95.49   24.40
  -4  -6   5   51.49   12.20
   3   6  -5    6.70    2.80
   3   6  -5    6.60    5.10
   3   6  -5   -1.30    4.30
   3   6  -5   14.00    4.90
   3   6  -5    7.00    3.80
   3   6  -5    8.10    4.10
  -3  -6   5    8.40    5.10
  -3  -6   5    2.10    6.40
  -3  -6   5    6.60    3.20
  -3  -6   5    4.50   11.40
  -3  -6   5    3.50    6.80
  -3  -6   5   10.90    4.90
  -3  -6   5   -0.30    5.70
   2   6  -5   12.90    3.40
   2   6  -5   15.80    4.40
   2   6  -5   13.30    4.50
   2   6  -5    9.10    6.10
   2   6  -5   16.20    6.20
   2   6  -5   11.20    4.70
   2   6  -5   20.00    7.20
   2   6  -5   11.40   11.50
  -2  -6   5   15.00    6.00
  -2  -6   5   15.70    3.80
  -2  -6   5   11.90    7.60
  -2  -6   5   13.20    6.90
  -2  -6   5   20.60    5.60
  -2  -6   5   10.40   10.80
   1   6  -5  131.79   12.50
   1   6  -5  128.89   14.40
   1   6  -5  141.39   16.70
   1   6  -5  140.69   13.90
   1   6  -5  154.78   23.40
   1   6  -5  121.19   16.30
  -1  -6   5  128.89   15.60
  -1  -6   5  130.69   15.50
  -1  -6   5  143.79   14.60
  -1  -6   5  137.89   21.00
  -1  -6   5  141.69   19.00
  -1  -6   5  132.29   12.90
   0   6  -5  316.77   27.60
   0   6  -5  358.46   30.10
   0   6  -5  282.67   27.90
   0   6  -5  325.57   30.60
   0   6  -5  347.27   36.30
   0   6  -5  315.07   26.30
   0  -6   5  306.37   32.20
   0  -6   5  324.07   28.10
   0  -6   5  299.57   26.50
   0  -6   5  336.47   29.80
  -1   6  -5    9.10    3.60
  -1   6  -5    9.80    6.30
  -1   6  -5   12.70    5.30
  -1   6  -5   11.30    3.10
   1  -6   5   18.60    6.90
   1  -6   5   10.30    4.30
   1  -6   5    8.20    3.00
   1  -6   5    7.50    8.00
  -2   6  -5   40.40    5.50
  -2   6  -5   36.70    7.70
  -2   6  -5   43.70    7.00
  -2   6  -5   46.70   10.60
   2  -6   5   31.00   12.30
   2  -6   5   36.30    9.70
   2  -6   5   46.00    6.10
   2  -6   5   36.40    7.10
  -3   6  -5  298.87   25.80
  -3   6  -5  320.97   26.60
  -3   6  -5  302.47   26.90
  -3   6  -5  398.06   32.10
   3  -6   5  314.37   27.90
   3  -6   5  309.27   26.40
   3  -6   5  348.37   34.10
   3  -6   5  300.47   30.20
  -4   6  -5  276.37   22.90
  -4   6  -5  204.38   19.50
  -4   6  -5  296.77   26.80
  -4   6  -5  203.48   18.40
   4  -6   5  221.68   19.00
   4  -6   5  172.08   26.30
   4  -6   5  178.48   22.70
   4  -6   5  230.08   20.50
  -5   6  -5  164.68   15.50
  -5   6  -5  201.98   18.10
  -5   6  -5  167.08   17.20
   5  -6   5  180.38   15.70
  -6   6  -5  117.59   13.90
   7   5  -5  118.29   12.10
  -7  -5   5  168.38   18.30
   6   5  -5   19.90    6.90
   6   5  -5    9.30    3.60
   6   5  -5   12.10    4.90
   6   5  -5    9.10    2.90
   6   5  -5    9.60    5.50
   6   5  -5    9.30    4.00
  -6  -5   5    7.20    8.30
  -6  -5   5    2.30    5.20
  -6  -5   5   10.70    5.80
  -6  -5   5   10.70    3.90
   5   5  -5  554.14   46.00
   5   5  -5  528.75   47.70
   5   5  -5  545.35   44.70
   5   5  -5  528.35   45.80
   5   5  -5  553.64   46.00
   5   5  -5  530.85   54.99
   5   5  -5  534.75   48.20
  -5  -5   5  585.24   50.49
  -5  -5   5  609.24   47.80
  -5  -5   5  666.93   48.00
   4   5  -5   35.30    8.80
   4   5  -5   40.80    6.20
   4   5  -5   31.90    8.70
   4   5  -5   34.20    7.00
   4   5  -5   35.80    6.90
   4   5  -5   30.80    6.30
   4   5  -5   29.10    5.00
   4   5  -5   38.00    5.40
  -4  -5   5   49.50   17.90
  -4  -5   5   56.79    9.10
  -4  -5   5   33.40    9.40
  -4  -5   5   38.20   10.30
  -4  -5   5   30.90    7.40
  -4  -5   5   49.90    6.70
   3   5  -5  414.56   42.30
   3   5  -5  401.26   33.90
   3   5  -5  402.16   33.30
   3   5  -5  403.86   36.30
   3   5  -5  414.56   34.40
   3   5  -5  422.16   35.60
   3   5  -5  392.06   32.60
   3   5  -5  423.36   35.70
  -3  -5   5  426.16   35.40
  -3  -5   5  411.46   43.70
  -3  -5   5  375.26   34.20
  -3  -5   5  394.36   35.50
  -3  -5   5  380.36   32.80
  -3  -5   5  415.96   36.10
  -3  -5   5  403.56   37.80
   2   5  -5    3.20    3.40
   2   5  -5    6.90    5.00
   2   5  -5    2.80    4.50
   2   5  -5    6.60    5.50
   2   5  -5    5.40    9.70
   2   5  -5    7.30    3.60
   2   5  -5    3.20    2.10
   2   5  -5    3.20    2.70
  -2  -5   5    3.10    5.50
  -2  -5   5    4.20    2.40
  -2  -5   5    8.10    4.70
  -2  -5   5    6.60    5.70
  -2  -5   5    4.60    9.20
  -2  -5   5    5.20    3.20
   1   5  -5  107.59   10.80
   1   5  -5  101.49    9.50
   1   5  -5   89.59   11.20
   1   5  -5  104.39   18.40
   1   5  -5  106.89   13.60
  -1  -5   5   83.49   12.10
  -1  -5   5  109.79   15.20
  -1  -5   5   94.49    9.60
  -1  -5   5  101.29   17.80
  -1  -5   5   93.69   10.90
   0   5  -5   60.39    8.70
   0   5  -5   55.99   10.60
   0   5  -5   58.79    6.40
   0   5  -5   60.19    7.50
   0  -5   5   53.29    7.60
   0  -5   5   53.29    6.50
   0  -5   5   50.79    9.40
   0  -5   5   56.79   13.40
   0  -5   5   63.69   12.60
  -1   5  -5    4.90    2.10
  -1   5  -5    1.40    3.60
  -1   5  -5    8.10    3.00
  -1   5  -5    6.90    5.90
   1  -5   5    4.00    2.10
   1  -5   5    3.20    2.90
   1  -5   5    2.40    6.50
   1  -5   5    7.40    4.80
  -2   5  -5    8.60    2.50
  -2   5  -5    8.00    4.70
  -2   5  -5    9.70    3.50
  -2   5  -5    7.20    6.30
   2  -5   5   11.00    5.90
   2  -5   5    8.40    2.80
   2  -5   5   14.60    4.20
   2  -5   5   17.80    8.90
  -3   5  -5   74.49    8.70
  -3   5  -5   64.09   10.30
  -3   5  -5   57.39    7.00
  -3   5  -5   81.69   13.60
  -3   5  -5   70.39    8.30
   3  -5   5   75.99   15.20
   3  -5   5   60.29   11.30
   3  -5   5   79.49    9.10
   3  -5   5   77.59    7.80
  -4   5  -5    0.40    2.40
  -4   5  -5   -1.30    6.80
  -4   5  -5   -0.50    1.80
  -4   5  -5    3.10    4.50
  -4   5  -5    0.50    4.50
   4  -5   5    0.40    2.00
   4  -5   5   -1.00    2.30
   4  -5   5    1.30    8.20
   4  -5   5   -4.90    5.70
  -5   5  -5    2.40    5.00
  -5   5  -5   14.30    5.50
   5  -5   5   14.90    7.30
   5  -5   5    0.80    1.90
  -6   5  -5    8.80    6.30
   7   4  -5    7.10    4.30
   7   4  -5   -1.00    5.20
   6   4  -5   14.50    6.40
   6   4  -5   17.10    4.50
   6   4  -5   17.80    3.50
   6   4  -5   29.10    6.30
   6   4  -5   15.70    5.90
  -6  -4   5   11.70    5.90
  -6  -4   5   25.80    4.80
   5   4  -5    8.30    4.60
   5   4  -5    9.90    3.50
   5   4  -5    2.40    4.90
   5   4  -5    9.40    4.90
   5   4  -5    7.80    2.40
   5   4  -5    7.00    3.40
  -5  -4   5   -0.30    5.60
  -5  -4   5   10.00    5.10
   4   4  -5   24.80    4.30
   4   4  -5   24.80    3.90
   4   4  -5   23.80    5.60
   4   4  -5   17.80    3.50
   4   4  -5   24.30    5.50
   4   4  -5   28.40    7.10
   4   4  -5   26.50    7.60
   4   4  -5   18.60    4.50
  -4  -4   5   22.90    4.20
  -4  -4   5   17.50    4.90
  -4  -4   5   17.20    6.30
  -4  -4   5   33.40    5.90
  -4  -4   5   39.00    7.20
  -4  -4   5   23.30    9.70
   3   4  -5  529.25   42.20
   3   4  -5  504.45   41.10
   3   4  -5  587.84   40.70
   3   4  -5  510.95   44.30
   3   4  -5  504.85   42.10
   3   4  -5  582.64   41.10
   3   4  -5  546.65   44.20
   3   4  -5  549.45   42.80
   3   4  -5  502.65   49.30
  -3  -4   5  535.55   45.90
  -3  -4   5  505.65   50.59
  -3  -4   5  533.85   41.30
  -3  -4   5  522.05   41.80
  -3  -4   5  493.65   41.30
  -3  -4   5  527.25   43.60
  -3  -4   5  483.95   41.40
  -3  -4   5  474.85   42.40
  -3  -4   5  482.35   42.90
  -3  -4   5  528.05   44.30
   2   4  -5  828.12   65.59
   2   4  -5  804.62   71.69
   2   4  -5  834.52   66.59
   2   4  -5  829.72   67.79
   2   4  -5  888.11   66.29
   2   4  -5  835.42   66.99
   2   4  -5  838.72   64.59
   2   4  -5  824.12   65.19
  -2  -4   5  807.82   67.89
  -2  -4   5  887.81   67.09
  -2  -4   5  842.02   66.89
  -2  -4   5  793.72   65.69
  -2  -4   5  864.41   69.29
  -2  -4   5  809.62   64.69
  -2  -4   5  834.72   72.79
  -2  -4   5  778.22   65.49
   1   4  -5  525.05   49.40
   1   4  -5  522.85   43.30
   1   4  -5  518.65   42.40
   1   4  -5  589.94   44.50
   1   4  -5  535.95   46.00
  -1  -4   5  567.54   45.20
  -1  -4   5  541.55   47.30
  -1  -4   5  518.85   43.60
  -1  -4   5  544.75   44.60
  -1  -4   5  568.94   50.19
  -1  -4   5  517.25   42.50
   0   4  -5   57.29   14.20
   0   4  -5   51.19    7.90
   0   4  -5   48.00    6.20
   0   4  -5   43.20    5.20
   0   4  -5   47.10    9.70
   0  -4   5   40.50   10.10
   0  -4   5   42.20    5.30
   0  -4   5   36.90    7.70
   0  -4   5   44.00    6.40
  -1   4  -5 1409.36  107.59
  -1   4  -5 1404.56  106.69
  -1   4  -5 1307.37  108.49
  -1   4  -5 1395.66  110.49
   1  -4   5 1412.66  107.89
   1  -4   5 1408.66  106.89
  -2   4  -5   88.49    9.60
  -2   4  -5  100.99   13.50
  -2   4  -5   93.09   11.30
  -2   4  -5   91.89    8.70
   2  -4   5   99.99   10.10
   2  -4   5  101.49   12.80
   2  -4   5  111.19   15.80
   2  -4   5   94.19    9.00
  -3   4  -5   29.80    6.80
  -3   4  -5   35.70    9.10
  -3   4  -5   35.60    5.80
  -3   4  -5   39.20    4.90
  -3   4  -5   42.00    6.40
   3  -4   5   48.90   12.70
   3  -4   5   39.90    5.00
   3  -4   5   39.60    6.30
   3  -4   5   38.10    8.90
  -4   4  -5   26.80    8.70
  -4   4  -5   31.80    5.50
  -4   4  -5   29.40    4.50
  -4   4  -5   39.50    7.50
   4  -4   5    9.00    7.30
   4  -4   5   25.50    7.40
   4  -4   5   14.50   10.20
   4  -4   5   23.70    5.60
  -5   4  -5    3.40    2.40
  -5   4  -5    6.20    5.00
  -5   4  -5   -0.20    4.90
   5  -4   5   -5.50    5.40
   5  -4   5    1.00    1.80
  -6   4  -5   28.20    7.10
  -7   4  -5   11.20    6.80
   7   3  -5  195.08   20.50
   7   3  -5  172.98   17.70
   6   3  -5   49.99   10.80
   6   3  -5   44.10    6.50
   6   3  -5   38.50    4.90
   6   3  -5   50.29    8.30
   5   3  -5    8.40    4.60
   5   3  -5    8.30    4.80
   5   3  -5    9.30    3.20
   5   3  -5   12.60    6.30
   5   3  -5    4.10    2.00
   5   3  -5    6.40    3.20
  -5  -3   5    8.90    4.70
  -5  -3   5    9.30    5.90
  -5  -3   5    6.50    5.00
   4   3  -5  672.43   46.80
   4   3  -5  616.64   48.10
   4   3  -5  627.54   48.50
   4   3  -5  580.74   49.50
   4   3  -5  564.44   47.50
   4   3  -5  624.24   47.20
   4   3  -5  573.14   46.70
   4   3  -5  622.14   50.59
  -4  -3   5  581.34   50.99
  -4  -3   5  563.54   47.90
  -4  -3   5  574.84   50.59
  -4  -3   5  617.44   49.20
  -4  -3   5  589.84   47.30
  -4  -3   5  556.54   57.09
   3   3  -5   -0.30    1.90
   3   3  -5    2.50    1.70
   3   3  -5    1.50    1.50
   3   3  -5   -2.10    3.10
   3   3  -5    6.80    2.40
   3   3  -5   -5.30    7.90
   3   3  -5    2.50    4.20
   3   3  -5    2.80    3.00
   3   3  -5   -3.20    4.50
   3   3  -5   -1.30    3.70
  -3  -3   5    2.20    5.20
  -3  -3   5   -1.50    5.00
  -3  -3   5    0.20    3.20
  -3  -3   5    1.70    2.30
  -3  -3   5    1.10    3.50
  -3  -3   5   -0.60    2.50
  -3  -3   5    6.50    9.90
  -3  -3   5    1.70    3.30
  -3  -3   5    1.10    2.30
  -3  -3   5   -0.80    1.40
   2   3  -5  557.04   48.20
   2   3  -5  639.94   50.89
   2   3  -5  614.84   51.79
   2   3  -5  599.54   55.29
   2   3  -5  562.74   47.90
   2   3  -5  671.63   50.39
   2   3  -5  738.03   49.80
  -2  -3   5  640.74   51.69
  -2  -3   5  571.84   49.50
  -2  -3   5  661.33   51.09
  -2  -3   5  616.14   48.70
  -2  -3   5  634.94   49.60
  -2  -3   5  639.64   57.29
  -2  -3   5  606.44   52.79
  -2  -3   5  630.14   51.39
   1   3  -5   51.29    5.80
   1   3  -5   52.19    6.70
   1   3  -5   61.09   10.10
   1   3  -5   69.69   11.20
   1   3  -5   65.29   14.80
   1   3  -5   55.79    8.40
  -1  -3   5   63.39   11.10
  -1  -3   5   72.89   10.40
  -1  -3   5   57.29    8.30
  -1  -3   5   61.09   11.70
  -1  -3   5   49.90    8.60
  -1  -3   5   54.59    7.00
  -1  -3   5   52.69    6.00
   0   3  -5  116.39    9.80
   0   3  -5  104.89   10.60
   0   3  -5   84.99   15.40
   0   3  -5  110.19   13.60
   0  -3   5  116.49   13.50
   0  -3   5  110.89   10.80
   0  -3   5  121.09   16.20
   0  -3   5  108.39    9.90
  -1   3  -5  175.18   18.90
  -1   3  -5  167.08   15.10
  -1   3  -5  174.78   14.30
  -1   3  -5  158.38   16.60
   1  -3   5  206.98   20.90
   1  -3   5  184.78   17.80
   1  -3   5  163.98   14.30
   1  -3   5  164.48   15.20
  -2   3  -5   82.69    8.60
  -2   3  -5   79.79   10.70
  -2   3  -5   80.69    7.80
  -2   3  -5   77.79   13.00
   2  -3   5   99.99   12.10
   2  -3   5   83.29   14.30
   2  -3   5   84.69    7.90
   2  -3   5   84.89    8.80
  -3   3  -5  756.82   63.19
  -3   3  -5  796.72   60.99
  -3   3  -5  793.42   65.49
  -3   3  -5  797.02   61.89
   3  -3   5  798.42   60.99
   3  -3   5  777.62   61.89
   3  -3   5  785.12   64.19
  -4   3  -5   19.10    8.30
  -4   3  -5   13.40    5.00
  -4   3  -5    9.50    3.00
  -4   3  -5   18.90    4.40
  -4   3  -5   22.40    5.90
   4  -3   5   17.80    7.00
   4  -3   5   15.90    3.00
   4  -3   5   17.50    3.90
   4  -3   5    5.40    8.50
  -5   3  -5  360.16   28.50
  -5   3  -5  308.97   27.20
   5  -3   5  308.47   30.10
   5  -3   5  328.97   27.00
   5  -3   5  382.76   28.30
  -6   3  -5   -4.70    4.60
   8   2  -5   23.10    8.60
   8   2  -5   21.40    6.00
   7   2  -5  319.97   28.30
   7   2  -5  325.97   31.10
   6   2  -5   60.09    8.90
   6   2  -5   67.49   12.80
  -6  -2   5   60.59    9.40
  -6  -2   5   70.89   11.10
   5   2  -5  424.16   37.30
   5   2  -5  426.16   35.00
  -5  -2   5  398.96   35.00
  -5  -2   5  417.66   34.20
   4   2  -5   82.09    7.60
   4   2  -5   96.09   20.30
   4   2  -5   69.29   11.90
   4   2  -5   63.59    8.20
   4   2  -5   77.49    7.00
   4   2  -5   68.09    9.50
   4   2  -5   70.99   11.00
   4   2  -5   72.29    9.20
   4   2  -5   75.09    7.50
   4   2  -5   64.99    6.50
   4   2  -5   64.09    8.10
   4   2  -5   68.29    7.30
   4   2  -5   72.29    9.80
  -4  -2   5   59.69    6.60
  -4  -2   5   64.29    7.30
  -4  -2   5   66.59    7.90
  -4  -2   5   90.89    9.40
  -4  -2   5   74.09    9.70
  -4  -2   5   84.29   13.00
   3   2  -5   -2.30    3.20
   3   2  -5   -5.80    2.50
   3   2  -5    3.60    3.20
   3   2  -5   -3.40    3.50
   3   2  -5    1.00    1.40
   3   2  -5    1.90    1.90
   3   2  -5   -5.40    8.50
   3   2  -5   -1.60    1.60
   3   2  -5   -2.30    1.90
  -3  -2   5    0.70    3.10
  -3  -2   5   -1.70    9.70
  -3  -2   5    2.20    2.00
  -3  -2   5    0.50    2.40
  -3  -2   5   -3.00    5.10
  -3  -2   5    2.40    5.40
  -3  -2   5   -0.50    2.60
  -3  -2   5    2.90    4.00
   2   2  -5  544.35   39.40
   2   2  -5  471.25   44.80
   2   2  -5  482.15   40.80
   2   2  -5  469.75   37.30
   2   2  -5  473.25   39.80
   2   2  -5  461.75   38.00
  -2  -2   5  508.25   38.30
  -2  -2   5  474.25   37.60
  -2  -2   5  456.95   45.50
  -2  -2   5  509.85   39.90
  -2  -2   5  484.65   37.20
  -2  -2   5  422.86   38.00
  -2  -2   5  439.56   37.30
  -2  -2   5  480.45   41.80
  -2  -2   5  501.65   40.40
  -2  -2   5  493.45   39.90
   1   2  -5  290.47   23.80
   1   2  -5  278.57   24.40
   1   2  -5  325.87   26.20
   1   2  -5  308.77   28.10
  -1  -2   5  302.57   26.60
  -1  -2   5  319.47   29.10
  -1  -2   5  338.97   26.90
  -1  -2   5  314.47   27.90
  -1  -2   5  285.87   25.40
  -1  -2   5  291.27   31.60
  -1  -2   5  293.97   23.90
  -1  -2   5  281.67   24.60
   0   2  -5  124.89   10.80
   0   2  -5  135.49   14.10
   0   2  -5  122.99   11.50
   0   2  -5  127.89   16.50
   0  -2   5  126.89   12.80
   0  -2   5  139.99   17.60
   0  -2   5  119.89   16.30
   0  -2   5  121.39   11.50
   0  -2   5  136.39   14.70
   0  -2   5  125.19   13.80
  -1   2  -5   23.50    3.60
  -1   2  -5   26.90    4.40
  -1   2  -5   16.80    8.50
  -1   2  -5   27.60    7.00
   1  -2   5   21.70    8.90
   1  -2   5   23.60    3.70
   1  -2   5   22.60    4.30
   1  -2   5   20.40    6.50
   1  -2   5   17.50    8.30
   1  -2   5   14.10    5.60
  -2   2  -5 1478.95  115.19
  -2   2  -5 1421.86  116.99
  -2   2  -5 1503.95  112.79
  -2   2  -5 1448.56  113.49
   2  -2   5 1517.95  117.79
   2  -2   5 1549.74  115.59
   2  -2   5 1419.16  113.39
   2  -2   5 1451.05  112.69
  -3   2  -5  144.69   12.90
  -3   2  -5  171.28   16.30
  -3   2  -5  181.88   18.90
  -3   2  -5  142.79   13.80
   3  -2   5  146.89   16.00
   3  -2   5  143.29   18.50
   3  -2   5  147.39   13.50
   3  -2   5  146.79   12.70
  -4   2  -5  397.46   38.00
  -4   2  -5  503.15   42.90
  -4   2  -5  469.35   39.70
   4  -2   5  476.25   37.60
   4  -2   5  496.25   36.80
   4  -2   5  466.15   39.50
  -5   2  -5   64.99    8.00
   5  -2   5   75.59   13.60
   5  -2   5   85.99    7.60
   5  -2   5   70.29   10.70
   6  -2   5    6.80    9.20
   6  -2   5    4.40    5.00
   7  -2   5    2.10    5.60
   7  -2   5   -2.10    7.90
   8   1  -5   10.90    7.30
   8   1  -5    9.60    4.70
   7   1  -5   16.60    7.50
   7   1  -5   19.80    6.00
  -7  -1   5   19.20    7.70
  -7  -1   5   27.60    7.10
   6   1  -5    1.50    4.80
   6   1  -5    7.10    6.30
  -6  -1   5   -0.80    4.00
  -6  -1   5    5.30    5.60
   5   1  -5  472.45   39.20
   5   1  -5  457.35   36.60
   5   1  -5  472.65   36.70
  -5  -1   5  436.46   36.30
  -5  -1   5  400.86   34.10
  -5  -1   5  443.76   35.50
  -5  -1   5  407.56   35.00
   4   1  -5   29.20    4.50
   4   1  -5   36.20    5.90
   4   1  -5   26.40    7.30
   4   1  -5   23.60    4.70
   4   1  -5   33.50    4.30
   4   1  -5   31.50    4.50
   4   1  -5   30.60   12.90
   4   1  -5   29.70    6.50
  -4  -1   5   23.80    3.60
  -4  -1   5   30.10    5.00
  -4  -1   5   38.00    5.90
  -4  -1   5   23.60    4.60
   3   1  -5  858.81   67.79
   3   1  -5  810.92   65.89
   3   1  -5  813.72   67.69
   3   1  -5  934.31   66.69
   3   1  -5  853.11   65.49
   3   1  -5  880.81   67.99
   3   1  -5  797.42   72.89
   3   1  -5  877.11   64.99
   3   1  -5  844.52   65.29
   3   1  -5  799.62   64.99
   3   1  -5  864.21   66.09
   3   1  -5  764.62   65.29
  -3  -1   5  807.02   64.99
  -3  -1   5  877.21   65.39
  -3  -1   5  887.81   65.39
  -3  -1   5  916.31   67.19
  -3  -1   5  849.72   66.39
  -3  -1   5  824.82   65.69
  -3  -1   5  837.22   68.39
  -3  -1   5  843.22   74.79
  -3  -1   5  883.01   68.79
  -3  -1   5  808.12   65.69
   2   1  -5  183.88   17.00
   2   1  -5  179.18   14.50
   2   1  -5  164.98   16.30
   2   1  -5  154.78   23.90
   2   1  -5  157.68   18.20
   2   1  -5  170.78   18.60
   2   1  -5  170.28   15.10
   2   1  -5  186.48   15.50
   2   1  -5  195.58   19.10
   2   1  -5  177.68   14.60
  -2  -1   5  192.48   17.60
  -2  -1   5  165.48   14.50
  -2  -1   5  188.38   18.90
  -2  -1   5  189.48   26.00
  -2  -1   5  197.68   20.00
  -2  -1   5  197.38   15.30
  -2  -1   5  165.68   16.70
  -2  -1   5  195.38   14.80
  -2  -1   5  184.78   15.40
  -2  -1   5  156.98   15.10
   1   1  -5  315.67   26.30
   1   1  -5  349.87   28.90
   1   1  -5  363.46   31.20
   1   1  -5  351.56   34.20
   1   1  -5  355.66   29.20
   1   1  -5  346.37   31.00
   1   1  -5  299.07   26.80
   1   1  -5  361.46   28.50
  -1  -1   5  338.47   27.60
  -1  -1   5  301.27   26.90
  -1  -1   5  321.37   26.30
  -1  -1   5  350.86   31.20
  -1  -1   5  360.06   29.20
  -1  -1   5  327.87   29.00
  -1  -1   5  348.77   29.50
   0   1  -5  194.68   18.00
   0   1  -5  181.78   20.30
   0   1  -5  149.39   16.70
   0   1  -5  175.28   15.30
   0   1  -5  184.18   14.70
   0   1  -5  163.68   19.60
   0  -1   5  172.08   15.20
   0  -1   5  176.68   14.60
   0  -1   5  171.18   16.40
   0  -1   5  193.18   17.90
   0  -1   5  185.88   20.40
   0  -1   5  185.08   18.80
  -1   1  -5  810.02   64.49
  -1   1  -5  746.43   66.39
  -1   1  -5  861.71   61.89
  -1   1  -5  856.51   62.89
  -1   1  -5  827.22   62.59
  -1   1  -5  832.92   61.79
   1  -1   5  807.12   64.09
   1  -1   5  764.52   65.89
   1  -1   5  767.22   63.49
   1  -1   5  762.12   62.39
   1  -1   5  769.42   61.69
   1  -1   5  782.32   66.09
  -2   1  -5  641.14   49.40
  -2   1  -5  613.14   50.09
  -2   1  -5  643.34   52.19
  -2   1  -5  618.94   54.49
   2  -1   5  618.74   49.99
   2  -1   5  741.03   52.09
   2  -1   5  562.84   50.89
   2  -1   5  717.63   54.39
   2  -1   5  584.94   53.69
   2  -1   5  621.24   49.20
  -3   1  -5  530.95   41.40
  -3   1  -5  502.35   42.20
  -3   1  -5  547.25   44.40
  -3   1  -5  584.84   47.50
   3  -1   5  533.45   42.40
   3  -1   5  465.25   45.70
   3  -1   5  502.35   43.20
   3  -1   5  521.85   41.90
   3  -1   5  519.65   43.30
   3  -1   5  568.04   45.90
   3  -1   5  523.55   41.10
  -4   1  -5    2.20    2.40
  -4   1  -5    0.30    2.90
   4  -1   5    2.00    4.30
   4  -1   5    7.90    5.10
   4  -1   5    4.20    6.90
   4  -1   5    1.70    1.80
   4  -1   5    4.70    7.10
   4  -1   5    1.10    2.40
  -5   1  -5  490.95   42.20
   5  -1   5  529.95   43.80
   5  -1   5  539.25   41.90
   5  -1   5  586.94   48.60
   5  -1   5  526.75   42.70
   5  -1   5  555.84   44.70
  -6   1  -5   23.70    5.10
   6  -1   5   51.09    7.40
   6  -1   5   34.30    4.50
   6  -1   5   27.40   10.00
   6  -1   5   36.10    7.50
   7  -1   5  112.69   13.00
   7  -1   5   93.09   16.40
   8   0  -5  497.15   39.70
  -8   0   5  409.46   38.40
  -8   0   5  383.96   36.90
   7   0  -5   62.69   12.20
   7   0  -5   61.69    7.50
   7   0  -5   63.69    9.40
   7   0  -5   68.89    9.40
  -7   0   5   93.39   12.50
  -7   0   5   83.29   10.80
   6   0  -5  889.41   70.99
   6   0  -5  972.70   72.79
   6   0  -5  941.01   75.29
   6   0  -5  891.61   72.59
  -6   0   5  912.21   72.89
  -6   0   5  880.71   71.79
   5   0  -5   85.79   10.90
   5   0  -5   92.89   10.50
   5   0  -5   88.49    8.80
   5   0  -5   82.89   14.10
  -5   0   5   79.59    9.30
  -5   0   5   91.09    9.80
  -5   0   5   97.09   10.70
  -5   0   5   79.99    8.20
   4   0  -5 1630.44  149.19
   4   0  -5 1844.02  142.99
   4   0  -5 1939.71  141.89
   4   0  -5 2001.60  141.49
   4   0  -5 1705.83  143.79
   4   0  -5 1864.71  141.59
   4   0  -5 2059.29  141.19
   4   0  -5 2050.99  141.19
  -4   0   5 1805.22  141.89
  -4   0   5 1772.42  141.09
  -4   0   5 1790.02  141.39
  -4   0   5 1674.63  142.09
   3   0  -5  171.78   14.90
   3   0  -5  171.48   15.60
   3   0  -5  185.98   15.80
   3   0  -5  185.18   14.60
   3   0  -5  181.28   19.00
   3   0  -5  187.08   26.10
   3   0  -5  195.48   17.00
   3   0  -5  177.28   17.40
  -3   0   5  174.18   14.60
  -3   0   5  179.88   15.10
  -3   0   5  177.88   16.40
  -3   0   5  193.08   15.90
  -3   0   5  186.98   16.70
  -3   0   5  189.78   15.70
  -3   0   5  166.58   16.70
  -3   0   5  179.28   15.30
   2   0  -5  827.12   69.19
   2   0  -5  882.11   66.49
   2   0  -5  853.21   66.99
   2   0  -5  834.52   66.49
   2   0  -5  820.12   74.89
   2   0  -5  964.70   68.89
   2   0  -5  903.91   69.39
   2   0  -5  885.31   67.59
   2   0  -5  894.91   70.59
   2   0  -5  816.02   66.99
  -2   0   5  886.71   67.09
  -2   0   5  868.61   68.29
  -2   0   5  899.81   66.99
  -2   0   5  868.11   68.09
  -2   0   5  860.51   69.69
  -2   0   5  826.42   66.59
  -2   0   5  803.22   67.19
  -2   0   5  909.61   66.59
   1   0  -5   -2.90    4.90
   1   0  -5    0.70    2.10
   1   0  -5    6.00    3.90
   1   0  -5    8.70    7.20
   1   0  -5    1.50    1.70
   1   0  -5    2.20    5.20
  -1   0   5    1.20    3.60
  -1   0   5    1.10    2.50
  -1   0   5   -1.90    4.60
  -1   0   5    3.20    1.70
  -1   0   5    3.20    6.40
  -1   0   5    0.70    2.20
   0   0  -5 2523.05  187.08
   0   0  -5 2461.55  190.78
   0   0  -5 2509.85  188.38
   0   0  -5 2299.47  188.98
   0   0   5 2377.26  185.38
   0   0   5 2434.26  188.78
   0   0   5 2533.65  186.38
   0   0   5 2489.85  187.98
   0   0   5 2293.27  185.88
  -1   0  -5  130.19   12.40
  -1   0  -5  138.79   11.70
  -1   0  -5  115.29   13.90
  -1   0  -5  148.79   15.70
  -1   0  -5  123.29   11.40
  -1   0  -5  114.79   17.00
  -1   0  -5  150.38   19.00
  -1   0  -5  136.29   13.00
   1   0   5  123.79   12.10
   1   0   5  134.49   19.90
   1   0   5  123.59   15.00
   1   0   5  125.39   12.80
   1   0   5  136.49   11.40
   1   0   5  133.79   14.30
  -2   0  -5   31.40    4.70
  -2   0  -5   25.40    7.40
  -2   0  -5   28.30    5.20
  -2   0  -5   35.50    6.50
  -2   0  -5   24.50    3.90
  -2   0  -5   27.00   10.10
   2   0   5   33.10    8.90
   2   0   5   31.10    5.90
   2   0   5   28.70    4.90
   2   0   5    9.70    5.80
   2   0   5   21.60    5.00
   2   0   5   20.90    5.30
   2   0   5   29.10    4.10
   2   0   5   29.40    4.30
  -3   0  -5   45.60    7.00
  -3   0  -5   64.29   10.40
  -3   0  -5   45.00    5.70
  -3   0  -5   41.90   12.30
  -3   0  -5   41.40    7.60
  -3   0  -5   40.40    6.00
   3   0   5   51.99    7.90
   3   0   5   49.00    7.90
   3   0   5   51.59   10.20
   3   0   5   55.29    6.20
   3   0   5   31.20    6.60
   3   0   5   36.60    8.90
   3   0   5   44.30    5.40
   3   0   5   50.69    6.50
  -4   0  -5   11.80    7.80
  -4   0  -5   28.20    5.40
  -4   0  -5   17.10   11.40
  -4   0  -5   24.70    6.20
  -4   0  -5   22.30    7.70
  -4   0  -5   34.30    7.40
   4   0   5   30.80    8.80
   4   0   5   24.80    6.40
   4   0   5   19.20    5.60
   4   0   5   24.20    4.90
   4   0   5   28.20    6.00
   4   0   5   22.30    4.60
   4   0   5   24.60    4.00
   4   0   5   18.00    7.50
  -5   0  -5   41.80    9.40
  -5   0  -5   53.29    7.70
  -5   0  -5   44.10    7.70
  -5   0  -5   52.59    6.70
  -5   0  -5   69.79   12.40
  -5   0  -5   41.70   14.80
   5   0   5   49.90   10.30
   5   0   5   40.20   10.10
   5   0   5   44.70    7.70
   5   0   5   48.20    6.90
   5   0   5   50.89    6.00
   5   0   5   32.90    7.40
  -6   0  -5    1.20    7.20
  -6   0  -5    3.90    3.00
  -6   0  -5    3.40    5.20
  -6   0  -5    0.80    3.70
   6   0   5    0.50    3.60
   6   0   5    3.80    3.90
   6   0   5    0.00    1.80
   6   0   5   -4.80    4.80
   7   0   5   12.50    4.80
   7   0   5    0.40    5.50
   8  -1  -5    0.50    3.50
   8  -1  -5   -0.90    2.60
  -8   1   5   -4.30    5.60
  -8   1   5   -0.10    6.90
   7  -1  -5  604.14   47.70
   7  -1  -5  619.84   49.80
   7  -1  -5  570.64   48.60
   7  -1  -5  597.44   51.29
  -7   1   5  579.44   48.70
  -7   1   5  624.14   50.09
   6  -1  -5   16.10    5.30
   6  -1  -5   13.00    3.80
  -6   1   5   24.20    6.40
  -6   1   5   22.20    5.50
  -6   1   5   21.90    6.80
   5  -1  -5  830.12   67.69
   5  -1  -5  843.62   65.99
  -5   1   5  835.12   66.79
  -5   1   5  843.82   67.19
  -5   1   5  849.81   65.99
  -5   1   5  867.31   66.19
   4  -1  -5  269.67   19.90
   4  -1  -5  231.38   21.80
   4  -1  -5  258.27   20.10
   4  -1  -5  297.37   21.00
   4  -1  -5  230.38   20.20
  -4   1   5  223.18   21.30
  -4   1   5  235.68   21.20
  -4   1   5  225.28   20.10
  -4   1   5  226.58   19.80
  -4   1   5  231.28   20.00
  -4   1   5  235.58   20.60
   3  -1  -5 1414.06  103.59
   3  -1  -5 1290.07  104.29
   3  -1  -5 1399.86  104.49
   3  -1  -5 1329.87  103.89
   3  -1  -5 1395.86  105.49
   3  -1  -5 1370.76  107.09
   3  -1  -5 1334.17  105.89
   3  -1  -5 1306.07  113.39
   3  -1  -5 1281.77  103.69
  -3   1   5 1391.66  103.89
  -3   1   5 1339.97  104.19
  -3   1   5 1381.46  103.89
  -3   1   5 1355.66  104.39
  -3   1   5 1354.86  104.09
  -3   1   5 1358.46  105.49
  -3   1   5 1376.66  104.69
   2  -1  -5 1213.98   94.19
   2  -1  -5 1168.78   92.69
   2  -1  -5 1184.08   93.49
   2  -1  -5 1174.58   90.09
   2  -1  -5 1138.99   90.29
   2  -1  -5 1185.78   90.59
   2  -1  -5 1126.09   90.89
   2  -1  -5 1134.89   99.69
   2  -1  -5 1253.17   92.39
   2  -1  -5 1174.68   91.09
  -2   1   5 1162.98   91.99
  -2   1   5 1207.48   90.79
  -2   1   5 1176.88   92.69
  -2   1   5 1155.08   90.79
  -2   1   5 1209.18   90.19
  -2   1   5 1193.08   91.29
   1  -1  -5 3598.44  273.37
   1  -1  -5 3736.93  276.47
   1  -1  -5 3579.34  275.07
   1  -1  -5 3679.33  274.47
   1  -1  -5 3705.43  273.47
   1  -1  -5 3700.23  272.67
  -1   1   5 3718.63  272.97
  -1   1   5 3437.96  273.57
  -1   1   5 3317.77  272.87
  -1   1   5 3623.84  274.27
  -1   1   5 3519.45  275.07
  -1   1   5 3410.66  272.37
   0  -1  -5  667.93   55.99
   0  -1  -5  638.44   54.49
   0  -1  -5  695.03   53.69
   0  -1  -5  665.73   52.59
   0  -1  -5  670.43   52.59
   0  -1  -5  658.73   51.59
   0  -1  -5  713.03   51.49
   0  -1  -5  749.53   52.99
   0   1   5  660.93   51.79
   0   1   5  607.14   51.89
   0   1   5  626.54   51.19
   0   1   5  645.44   54.39
   0   1   5  621.54   52.49
   0   1   5  639.94   53.19
  -1  -1  -5 1085.19   80.59
  -1  -1  -5 1064.29   85.29
  -1  -1  -5 1042.50   84.49
  -1  -1  -5 1057.59   81.89
  -1  -1  -5 1002.50   81.89
  -1  -1  -5 1056.89   81.69
  -1  -1  -5 1072.19   80.79
  -1  -1  -5 1140.99   83.19
   1   1   5 1009.50   80.39
   1   1   5 1074.59   81.79
   1   1   5 1020.60   83.59
   1   1   5 1054.29   81.09
   1   1   5  971.50   81.19
   1   1   5 1033.00   81.79
   1   1   5 1055.99   80.49
   1   1   5  989.80   82.49
  -2  -1  -5 1012.00   77.89
  -2  -1  -5  984.10   76.39
  -2  -1  -5  982.40   77.49
  -2  -1  -5  974.30   80.59
  -2  -1  -5 1034.20   81.49
  -2  -1  -5  912.21   77.69
  -2  -1  -5 1023.70   78.89
  -2  -1  -5 1032.30   76.59
   2   1   5  985.60   76.89
   2   1   5  970.80   78.59
   2   1   5  967.50   77.09
   2   1   5  992.30   77.69
   2   1   5  987.80   77.49
   2   1   5  976.30   76.19
   2   1   5 1004.40   76.29
   2   1   5  961.90   79.49
  -3  -1  -5  627.84   53.79
  -3  -1  -5  610.04   49.70
  -3  -1  -5  607.04   48.10
  -3  -1  -5  633.64   50.99
  -3  -1  -5  613.94   49.30
  -3  -1  -5  585.44   48.00
   3   1   5  625.74   47.90
   3   1   5  605.74   48.70
   3   1   5  586.14   49.30
   3   1   5  580.44   50.19
   3   1   5  622.94   47.80
   3   1   5  614.14   49.00
   3   1   5  586.94   48.30
   3   1   5  629.24   51.19
  -4  -1  -5  130.39   20.20
  -4  -1  -5  130.89   12.30
  -4  -1  -5  138.99   16.40
  -4  -1  -5  110.79   11.70
  -4  -1  -5  119.39   14.10
  -4  -1  -5   99.79   12.80
   4   1   5  147.59   14.10
   4   1   5  117.19   11.20
   4   1   5  124.29   12.40
   4   1   5  117.19   12.90
   4   1   5  121.59   12.40
   4   1   5  119.79   11.80
   4   1   5  149.59   16.30
   4   1   5  117.99   14.40
  -5  -1  -5   71.19    9.30
  -5  -1  -5   59.59    8.00
  -5  -1  -5   62.49   11.90
  -5  -1  -5   60.29    9.80
   5   1   5   88.79   12.90
   5   1   5   65.19    7.30
   5   1   5   60.09    8.40
   5   1   5   72.59    8.70
   5   1   5   75.89   11.60
   5   1   5   58.39    8.90
  -6  -1  -5  138.49   16.00
  -6  -1  -5  140.89   17.40
  -6  -1  -5  210.98   18.00
  -6  -1  -5  203.28   20.60
   6   1   5  182.58   18.60
   6   1   5  166.28   17.80
   6   1   5  186.88   19.10
   6   1   5  174.48   16.00
   6   1   5  192.18   16.30
   6   1   5  181.48   15.40
   6   1   5  162.38   16.30
   6   1   5  184.48   16.70
  -7  -1  -5   55.09   10.30
  -7  -1  -5   44.70   11.60
  -7  -1  -5   70.49   14.50
   7   1   5   56.99    8.60
   7   1   5   70.69    7.50
   7   1   5   62.09    8.90
   7   1   5   83.49   11.10
   8  -2  -5   88.99   11.50
   8  -2  -5   72.29    9.20
  -8   2   5   85.29   12.00
  -8   2   5   94.29   14.00
   7  -2  -5   15.70    5.90
   7  -2  -5    4.80    3.30
  -7   2   5   -1.90    7.40
  -7   2   5   -6.20    5.10
  -7   2   5    6.20    6.40
  -7   2   5    2.80    4.80
   6  -2  -5    0.30    3.50
   6  -2  -5   -0.30    2.50
  -6   2   5   -0.90    3.70
  -6   2   5    4.30    7.00
  -6   2   5    1.50    5.00
  -6   2   5   -1.20    4.60
   5  -2  -5    0.70    3.50
   5  -2  -5    3.00    2.80
  -5   2   5    3.30    4.20
  -5   2   5    7.30    3.80
  -5   2   5    5.80    5.90
  -5   2   5    3.30    4.50
   4  -2  -5  252.17   23.50
   4  -2  -5  254.77   21.80
   4  -2  -5  264.17   36.10
   4  -2  -5  308.97   22.50
   4  -2  -5  289.67   21.40
  -4   2   5  245.98   21.40
  -4   2   5  247.28   22.00
  -4   2   5  262.37   23.00
  -4   2   5  272.47   21.70
  -4   2   5  234.78   22.90
  -4   2   5  237.18   21.50
   3  -2  -5   14.50    2.90
   3  -2  -5   15.90    3.60
   3  -2  -5   23.40    4.80
   3  -2  -5   12.40    4.60
   3  -2  -5   22.90    3.60
   3  -2  -5   12.10    5.00
  -3   2   5   15.20    3.30
  -3   2   5   10.90    3.40
  -3   2   5   16.00    4.40
  -3   2   5   17.40    2.60
  -3   2   5   16.20    4.70
  -3   2   5   18.30    4.20
  -3   2   5   16.30    3.30
  -3   2   5   19.60    3.50
   2  -2  -5   96.89   14.00
   2  -2  -5  105.89   11.70
   2  -2  -5   99.09   10.20
   2  -2  -5  111.09   11.70
   2  -2  -5   88.29    8.70
   2  -2  -5  105.09   10.00
   2  -2  -5  101.69    9.20
  -2   2   5   96.49    8.80
  -2   2   5   93.09    9.60
  -2   2   5   96.49    9.00
  -2   2   5  102.59    9.50
  -2   2   5  105.79   11.00
  -2   2   5  100.19   10.00
   1  -2  -5  682.13   50.99
   1  -2  -5  651.13   51.39
   1  -2  -5  649.83   50.19
   1  -2  -5  679.03   49.60
   1  -2  -5  677.53   50.69
   1  -2  -5  676.23   49.70
   1  -2  -5  624.14   51.79
   1  -2  -5  645.84   53.59
  -1   2   5  556.74   49.80
  -1   2   5  589.74   51.49
  -1   2   5  622.44   51.09
  -1   2   5  593.54   50.09
  -1   2   5  603.34   49.30
  -1   2   5  637.74   49.70
   0  -2  -5  339.87   28.20
   0  -2  -5  307.97   28.70
   0  -2  -5  323.47   26.00
   0  -2  -5  334.77   30.70
   0  -2  -5  349.96   27.40
   0  -2  -5  298.57   26.90
   0  -2  -5  326.67   26.80
   0  -2  -5  338.77   25.90
   0   2   5  307.17   28.40
   0   2   5  314.97   27.40
   0   2   5  310.17   26.70
   0   2   5  317.07   25.70
   0   2   5  322.57   26.00
   0   2   5  293.87   26.50
  -1  -2  -5  377.66   33.70
  -1  -2  -5  371.76   28.70
  -1  -2  -5  352.26   28.90
  -1  -2  -5  366.36   30.20
  -1  -2  -5  365.26   32.20
  -1  -2  -5  358.36   29.80
  -1  -2  -5  338.67   30.00
  -1  -2  -5  377.16   31.00
   1   2   5  327.77   29.40
   1   2   5  340.77   30.10
   1   2   5  359.66   28.60
   1   2   5  354.06   30.00
   1   2   5  357.86   28.60
   1   2   5  344.27   29.60
   1   2   5  355.46   28.70
  -2  -2  -5   23.20    7.70
  -2  -2  -5   17.50    5.00
  -2  -2  -5   13.60    3.90
  -2  -2  -5   10.50    8.30
  -2  -2  -5    9.30    5.60
  -2  -2  -5   10.50    4.90
  -2  -2  -5   14.30    3.50
  -2  -2  -5   20.90    5.80
   2   2   5   19.20    5.50
   2   2   5   13.00    3.10
   2   2   5   16.10    3.60
   2   2   5   17.60    4.60
   2   2   5   14.10    3.80
   2   2   5   13.50    5.80
   2   2   5   14.90    4.80
   2   2   5   16.50    4.40
  -3  -2  -5  172.68   22.50
  -3  -2  -5  174.38   17.80
  -3  -2  -5  181.58   16.40
  -3  -2  -5  179.38   18.00
  -3  -2  -5  190.38   16.50
  -3  -2  -5  181.68   19.20
   3   2   5  163.08   18.20
   3   2   5  192.48   17.00
   3   2   5  180.78   15.80
   3   2   5  179.88   17.40
   3   2   5  176.08   15.70
   3   2   5  187.68   16.10
   3   2   5  193.38   17.90
   3   2   5  164.28   23.50
  -4  -2  -5   55.69    7.70
  -4  -2  -5   57.29    8.30
  -4  -2  -5   98.79   14.10
  -4  -2  -5   46.00    9.90
  -4  -2  -5   90.09   17.40
  -4  -2  -5   69.59    9.50
   4   2   5   68.49   11.70
   4   2   5   64.79    9.40
   4   2   5   59.39   10.10
   4   2   5   47.30    7.10
   4   2   5   60.69    7.60
   4   2   5   63.29    8.90
   4   2   5   61.09    8.60
   4   2   5   54.99    7.80
  -5  -2  -5  209.48   22.10
  -5  -2  -5  225.28   21.10
  -5  -2  -5  238.78   23.50
  -5  -2  -5  205.88   20.30
   5   2   5  234.98   21.10
   5   2   5  245.48   22.70
   5   2   5  229.88   21.00
   5   2   5  236.48   20.20
   5   2   5  240.68   20.90
   5   2   5  238.08   23.30
   5   2   5  230.38   19.70
  -6  -2  -5    7.40    5.40
  -6  -2  -5    1.30    6.20
  -6  -2  -5    4.90    7.70
  -6  -2  -5   -4.60    8.30
  -6  -2  -5   -6.40   13.50
  -6  -2  -5    6.10    4.70
   6   2   5   -0.20    2.70
   6   2   5    6.20    3.80
   6   2   5    3.50    3.50
   6   2   5    0.00    4.90
   6   2   5   -1.00    4.60
   6   2   5   -1.90    3.40
  -8   3   5  133.49   17.20
  -8   3   5  109.69   14.90
  -8   3   5  151.98   19.30
  -8   3   5  133.79   15.30
   7  -3  -5  328.17   30.10
   7  -3  -5  321.07   27.50
  -7   3   5  319.37   29.10
  -7   3   5  296.37   29.90
  -7   3   5  309.67   27.80
  -7   3   5  341.37   28.00
  -6   3   5  438.96   35.40
  -6   3   5  419.86   36.20
  -6   3   5  417.36   37.20
  -6   3   5  438.36   35.50
   5  -3  -5  206.28   20.60
   5  -3  -5  223.98   18.70
   5  -3  -5  198.98   36.40
  -5   3   5  217.08   21.30
  -5   3   5  203.78   18.30
  -5   3   5  195.18   19.00
  -5   3   5  214.48   19.30
   4  -3  -5  793.62   60.89
   4  -3  -5  771.02   62.79
  -4   3   5  753.72   61.19
  -4   3   5  772.32   60.19
  -4   3   5  798.02   60.09
  -4   3   5  753.02   60.59
  -4   3   5  734.13   62.19
  -4   3   5  791.32   60.59
   3  -3  -5    6.60    4.00
   3  -3  -5   16.50    4.00
   3  -3  -5    8.80    6.70
   3  -3  -5   12.30    3.50
   3  -3  -5   11.00    3.70
   3  -3  -5    1.80    4.10
   3  -3  -5   10.40    2.90
  -3   3   5    9.90    3.00
  -3   3   5   11.50    2.40
  -3   3   5   13.00    3.00
  -3   3   5    6.40    4.40
  -3   3   5    5.00    2.90
  -3   3   5   10.80    4.10
  -3   3   5    9.50    3.90
  -3   3   5   10.60    3.80
  -3   3   5    6.90    3.20
   2  -3  -5  239.58   20.80
   2  -3  -5  241.08   24.50
   2  -3  -5  255.87   20.70
   2  -3  -5  252.57   20.40
   2  -3  -5  269.77   22.60
   2  -3  -5  249.18   21.80
   2  -3  -5  261.47   21.90
   2  -3  -5  250.27   22.70
  -2   3   5  227.38   22.00
  -2   3   5  242.48   20.70
  -2   3   5  243.58   20.10
  -2   3   5  241.88   20.00
  -2   3   5  241.58   20.50
  -2   3   5  232.28   20.90
  -2   3   5  251.07   22.20
  -2   3   5  253.97   20.90
   1  -3  -5  384.86   33.80
   1  -3  -5  440.76   34.60
   1  -3  -5  424.46   32.40
   1  -3  -5  408.66   32.80
   1  -3  -5  431.56   33.90
   1  -3  -5  408.46   33.00
   1  -3  -5  431.46   37.00
   1  -3  -5  390.76   34.70
  -1   3   5  402.56   33.00
  -1   3   5  384.66   31.80
  -1   3   5  389.96   33.30
  -1   3   5  404.36   34.60
  -1   3   5  395.16   32.30
  -1   3   5  414.66   32.60
  -1   3   5  397.06   34.10
   0  -3  -5  331.07   27.80
   0  -3  -5  314.87   25.50
   0  -3  -5  310.97   26.90
   0  -3  -5  317.17   27.30
   0  -3  -5  320.27   26.00
   0  -3  -5  332.57   30.40
   0  -3  -5  312.67   28.20
   0  -3  -5  304.47   26.10
   0   3   5  300.87   26.20
   0   3   5  312.77   25.50
   0   3   5  326.67   25.50
   0   3   5  304.47   26.60
   0   3   5  293.87   27.80
   0   3   5  307.47   27.00
  -1  -3  -5    6.80    4.40
  -1  -3  -5    7.70    3.80
  -1  -3  -5    8.30    3.30
  -1  -3  -5    8.20    4.30
  -1  -3  -5    5.90    3.10
  -1  -3  -5   -2.00    6.40
  -1  -3  -5   11.90    5.70
  -1  -3  -5    8.90    5.00
   1   3   5    7.20    3.80
   1   3   5   12.60    2.90
   1   3   5    7.60    3.70
   1   3   5    5.60    3.30
   1   3   5   14.90    5.70
   1   3   5   10.60    4.00
   1   3   5    6.10    2.70
   1   3   5    7.00    4.60
  -2  -3  -5   54.29    7.10
  -2  -3  -5   69.09   13.80
  -2  -3  -5   53.79   10.90
  -2  -3  -5   55.09    7.30
  -2  -3  -5   53.49    9.20
  -2  -3  -5   45.60    8.80
  -2  -3  -5   54.79    8.20
  -2  -3  -5   65.69    9.10
   2   3   5   46.30    7.70
   2   3   5   50.69    8.00
   2   3   5   62.99   10.10
   2   3   5   58.69    9.40
   2   3   5   56.69    7.20
   2   3   5   45.50    7.40
   2   3   5   51.59    6.20
   2   3   5   49.00    6.50
  -3  -3  -5    4.70    5.10
  -3  -3  -5    4.80    4.30
  -3  -3  -5    4.70    3.70
  -3  -3  -5    5.00    6.30
  -3  -3  -5    2.60    4.60
  -3  -3  -5    6.90    3.90
  -3  -3  -5   10.10    9.90
  -3  -3  -5   -7.00    5.20
   3   3   5    3.20    2.30
   3   3   5    1.00    4.70
   3   3   5    4.50    2.90
   3   3   5    8.90    4.00
   3   3   5    4.40    3.60
   3   3   5    6.90    6.00
   3   3   5    8.40    4.40
   3   3   5    3.40    3.60
  -4  -3  -5  307.27   24.80
  -4  -3  -5  269.77   26.70
  -4  -3  -5  279.67   24.60
  -4  -3  -5  288.47   26.60
   4   3   5  300.17   27.60
   4   3   5  278.77   23.90
   4   3   5  270.67   24.70
   4   3   5  262.97   22.80
   4   3   5  271.47   24.30
   4   3   5  287.87   23.80
   4   3   5  272.97   26.00
   4   3   5  276.77   25.00
  -5  -3  -5   95.39   13.10
  -5  -3  -5  135.39   21.90
  -5  -3  -5   72.49   10.90
  -5  -3  -5   78.29   12.80
  -5  -3  -5   66.99   10.00
   5   3   5  103.79   12.60
   5   3   5   77.39   10.10
   5   3   5   85.79    9.80
   5   3   5   83.99   10.70
   5   3   5   83.69    9.30
   5   3   5   89.79   12.90
  -6  -3  -5   30.80    6.70
  -6  -3  -5   37.90   11.40
  -6  -3  -5   29.70   15.10
  -6  -3  -5   28.80    8.70
   6   3   5   37.80    7.70
   6   3   5   36.00    9.00
   6   3   5   27.60    8.20
   6   3   5   35.20    6.40
   6   3   5   31.00    5.70
   6   3   5   30.40    6.60
   7  -4  -5    6.70    5.30
   7  -4  -5    5.60    3.30
  -7   4   5    7.40    5.00
  -7   4   5    7.00    6.10
  -7   4   5   12.70    7.00
  -7   4   5   18.60    8.40
   6  -4  -5   85.39   11.90
   6  -4  -5   75.39    9.50
  -6   4   5   92.19   11.20
  -6   4   5   74.89   10.10
  -6   4   5   82.69   12.60
  -6   4   5   83.59    9.90
   5  -4  -5  135.29   15.40
   5  -4  -5  137.49   13.20
  -5   4   5  130.19   12.70
  -5   4   5  129.49   15.00
  -5   4   5  124.49   13.20
  -5   4   5  136.49   13.70
   4  -4  -5    1.20    3.40
   4  -4  -5    4.00    2.90
   4  -4  -5   10.50    4.70
  -4   4   5    2.00    5.40
  -4   4   5   -3.60    3.50
  -4   4   5    6.70    4.20
  -4   4   5    5.50    3.40
   3  -4  -5  666.23   55.29
   3  -4  -5  675.13   53.29
   3  -4  -5  659.33   56.59
   3  -4  -5  682.23   54.39
   3  -4  -5  693.93   52.99
   3  -4  -5  664.03   54.29
  -3   4   5  705.53   53.39
  -3   4   5  666.13   53.89
  -3   4   5  702.43   52.39
  -3   4   5  681.43   52.19
  -3   4   5  665.13   52.59
  -3   4   5  620.84   52.19
  -3   4   5  699.73   53.09
  -3   4   5  659.63   54.89
  -3   4   5  614.24   52.99
  -3   4   5  678.33   52.69
   2  -4  -5    4.20    2.90
   2  -4  -5    4.80    4.20
   2  -4  -5    2.80    3.80
   2  -4  -5    1.20    6.60
   2  -4  -5    4.20    2.90
   2  -4  -5    6.40    5.20
  -2   4   5    9.00    4.50
  -2   4   5    2.60    3.00
  -2   4   5    2.50    3.10
  -2   4   5    8.60    3.50
  -2   4   5    6.30    2.80
  -2   4   5    2.80    2.40
  -2   4   5    3.70    2.30
  -2   4   5    5.00    4.10
   1  -4  -5  160.78   15.30
   1  -4  -5  165.58   16.20
   1  -4  -5  141.59   18.30
   1  -4  -5  150.48   13.50
   1  -4  -5  156.28   18.70
   1  -4  -5  142.79   15.40
   1  -4  -5  165.78   14.30
   1  -4  -5  153.88   16.10
  -1   4   5  149.49   14.80
  -1   4   5  133.49   15.40
  -1   4   5  149.09   13.50
  -1   4   5  156.28   13.60
  -1   4   5  140.39   15.00
  -1   4   5  140.29   13.90
  -1   4   5  160.18   13.20
  -1   4   5  158.38   14.10
   0  -4  -5  122.29   11.60
   0  -4  -5  127.89   14.10
   0  -4  -5  127.59   13.30
   0  -4  -5  102.59   13.40
   0  -4  -5  122.59   12.40
   0  -4  -5  128.39   12.30
   0  -4  -5  121.19   14.20
   0  -4  -5  142.99   17.60
   0   4   5  125.59   11.60
   0   4   5  111.29   13.10
   0   4   5  116.19   12.00
   0   4   5  116.99   11.60
   0   4   5  121.39   12.90
   0   4   5  118.49   14.00
   0   4   5  126.59   13.00
   0   4   5  124.39   11.30
  -1  -4  -5   76.99    8.90
  -1  -4  -5   85.29   15.10
  -1  -4  -5   83.29   11.90
  -1  -4  -5   85.19   11.30
  -1  -4  -5   84.19    9.70
  -1  -4  -5   75.89   10.60
  -1  -4  -5   91.59    9.80
  -1  -4  -5   76.99   11.50
   1   4   5   75.69    8.10
   1   4   5   70.99    8.90
   1   4   5   81.99    9.80
   1   4   5   79.29   10.80
   1   4   5   80.99   10.30
   1   4   5   75.89    8.60
   1   4   5   75.19   11.30
   1   4   5   77.59    9.20
  -2  -4  -5  160.88   17.00
  -2  -4  -5  147.49   15.00
  -2  -4  -5  149.19   15.00
  -2  -4  -5  158.48   17.40
  -2  -4  -5  149.09   20.30
  -2  -4  -5  163.58   15.50
  -2  -4  -5  163.78   17.90
  -2  -4  -5  143.19   16.30
   2   4   5  153.38   14.20
   2   4   5  146.69   16.90
   2   4   5  159.08   13.50
   2   4   5  160.28   15.10
   2   4   5  133.99   16.10
   2   4   5  143.09   15.50
   2   4   5  153.78   14.40
   2   4   5  144.89   14.70
  -3  -4  -5   41.60    9.20
  -3  -4  -5   27.90    7.70
  -3  -4  -5   53.99   14.10
  -3  -4  -5   23.90    5.80
  -3  -4  -5   33.00    9.10
  -3  -4  -5   29.70    7.30
  -3  -4  -5   43.80   10.90
  -3  -4  -5   40.00    6.90
   3   4   5   38.60    6.20
   3   4   5   37.40    5.00
   3   4   5   39.00    6.90
   3   4   5   45.10    8.70
   3   4   5   47.90   10.00
   3   4   5   37.40    7.60
   3   4   5   39.70    6.90
   3   4   5   37.10    6.00
  -4  -4  -5   26.10    8.30
  -4  -4  -5   29.70    6.10
  -4  -4  -5   27.00    8.10
  -4  -4  -5   49.00   10.90
  -4  -4  -5   27.40    6.70
  -4  -4  -5   33.10   14.30
   4   4   5   36.80    9.50
   4   4   5   29.70    7.00
   4   4   5   30.50    5.50
   4   4   5   35.10    6.10
   4   4   5   28.80    6.30
   4   4   5   27.80    5.90
   4   4   5   23.70    7.60
   4   4   5   30.60    4.50
  -5  -4  -5   12.30    5.80
  -5  -4  -5   -1.10    7.80
  -5  -4  -5    3.20    6.20
  -5  -4  -5   12.30    5.00
  -5  -4  -5   11.20    7.80
  -5  -4  -5   27.50   14.20
   5   4   5    7.70    6.50
   5   4   5    8.10    6.50
   5   4   5    7.80    4.40
   5   4   5   11.50    4.30
   5   4   5   16.00    4.70
   5   4   5   10.10    5.60
  -6  -4  -5   23.60   15.90
  -6  -4  -5   37.70   11.70
  -6  -4  -5   22.30    8.10
  -6  -4  -5   10.60    8.60
   6   4   5   29.70    6.60
   6   4   5   35.40    9.80
   6   4   5   37.00    9.20
   6   4   5   24.20    6.20
   6   4   5   23.90    5.30
   6   4   5   25.00    6.90
   7  -5  -5  216.98   18.10
   7  -5  -5  222.38   21.50
  -7   5   5  149.99   19.80
  -7   5   5  149.79   17.80
  -7   5   5  177.48   18.70
  -7   5   5  162.38   17.40
   6  -5  -5   26.90    7.40
   6  -5  -5   24.20    5.40
  -6   5   5   20.30    6.70
  -6   5   5   28.80    5.90
  -6   5   5   31.10    9.00
  -6   5   5   31.70    7.10
   5  -5  -5  163.08   17.50
   5  -5  -5  155.88   14.90
  -5   5   5  137.99   14.60
  -5   5   5  144.09   16.10
  -5   5   5  154.68   14.30
  -5   5   5  161.18   15.60
   4  -5  -5   13.50    4.20
   4  -5  -5   13.10    5.80
   4  -5  -5   12.40    5.50
   4  -5  -5    9.60    3.60
  -4   5   5    8.40    4.20
  -4   5   5   14.80    3.30
  -4   5   5   15.60    3.40
  -4   5   5   15.10    4.90
  -4   5   5   11.40    6.00
  -4   5   5   16.60    4.00
   3  -5  -5  208.28   19.40
   3  -5  -5  184.18   23.80
   3  -5  -5  179.48   23.40
   3  -5  -5  202.98   36.60
   3  -5  -5  203.98   17.70
   3  -5  -5  176.88   19.80
  -3   5   5  192.78   18.00
  -3   5   5  185.48   16.80
  -3   5   5  180.48   19.70
  -3   5   5  191.68   16.30
   2  -5  -5  104.29   13.10
   2  -5  -5  101.79   11.20
   2  -5  -5   99.99   11.10
   2  -5  -5  121.49   17.50
   2  -5  -5   99.99   13.10
   2  -5  -5  108.09   13.20
  -2   5   5  108.49   10.40
  -2   5   5  103.49   10.50
  -2   5   5   89.49   10.40
  -2   5   5  109.09   12.50
  -2   5   5  102.19   11.60
  -2   5   5  110.59   11.80
  -2   5   5  109.49   10.50
  -2   5   5  111.69   12.60
   1  -5  -5    0.50    4.80
   1  -5  -5    0.30    4.20
   1  -5  -5    4.80    7.00
   1  -5  -5    1.30    3.80
   1  -5  -5    1.40    3.20
   1  -5  -5    0.50    2.70
  -1   5   5    1.50    2.10
  -1   5   5   -3.00    3.60
  -1   5   5    1.40    3.00
  -1   5   5    0.10    3.40
  -1   5   5   -0.60    2.50
  -1   5   5   -1.30    2.30
   0  -5  -5   37.80    8.60
   0  -5  -5   28.70   10.20
   0  -5  -5   28.60    5.70
   0  -5  -5   23.30    5.40
   0  -5  -5   18.50    4.60
   0  -5  -5   21.90    7.10
   0  -5  -5   28.80    7.60
   0  -5  -5   28.50    7.30
   0   5   5   30.30    4.90
   0   5   5   33.40    7.40
   0   5   5   31.20    7.40
   0   5   5   28.70    5.50
   0   5   5   27.20    6.30
   0   5   5   28.70    5.60
   0   5   5   28.20    6.40
   0   5   5   27.90    5.10
  -1  -5  -5    5.60    5.50
  -1  -5  -5    5.30    3.70
  -1  -5  -5   10.00    4.20
  -1  -5  -5    5.80    5.40
  -1  -5  -5    4.90    3.60
  -1  -5  -5    4.00    7.60
  -1  -5  -5    8.00    5.20
  -1  -5  -5    4.80    5.60
   1   5   5    5.00    3.20
   1   5   5    4.10    3.60
   1   5   5   14.60    6.10
   1   5   5    9.90    4.90
   1   5   5    5.00    3.70
   1   5   5   14.30    6.60
   1   5   5   10.60    4.30
   1   5   5    7.50    2.80
  -2  -5  -5    5.10    8.70
  -2  -5  -5   16.00    7.00
  -2  -5  -5   10.70    5.00
  -2  -5  -5   13.50    6.40
  -2  -5  -5    8.40    4.50
  -2  -5  -5   14.70    4.70
  -2  -5  -5   22.80    7.50
  -2  -5  -5   21.40    7.20
   2   5   5   12.90    4.90
   2   5   5   14.60    4.40
   2   5   5   14.70    6.60
   2   5   5    7.90    5.80
   2   5   5   11.80    5.40
   2   5   5   14.00    4.10
   2   5   5   16.50    3.30
   2   5   5   12.90    4.30
  -3  -5  -5  276.07   26.30
  -3  -5  -5  239.58   22.90
  -3  -5  -5  330.37   28.50
  -3  -5  -5  302.27   24.40
  -3  -5  -5  269.77   24.10
  -3  -5  -5  225.88   24.90
   3   5   5  284.47   24.80
   3   5   5  250.87   25.50
   3   5   5  255.57   21.30
   3   5   5  220.78   24.20
   3   5   5  253.67   22.60
   3   5   5  255.77   23.20
   3   5   5  239.78   22.40
   3   5   5  262.37   22.90
  -4  -5  -5  133.99   16.20
  -4  -5  -5   90.99   13.90
  -4  -5  -5  106.79   17.60
  -4  -5  -5  118.39   14.10
  -4  -5  -5  103.59   13.70
  -4  -5  -5  183.98   26.50
  -4  -5  -5   98.39   14.70
   4   5   5  139.99   15.50
   4   5   5  126.59   10.90
   4   5   5  120.69   13.30
   4   5   5  121.79   16.00
   4   5   5  143.49   13.30
   4   5   5  139.79   15.70
   4   5   5  120.89   12.20
  -5  -5  -5   33.50    8.10
  -5  -5  -5   39.50   11.40
  -5  -5  -5   28.10    9.40
  -5  -5  -5   34.50   10.60
  -5  -5  -5   28.20    8.40
  -5  -5  -5   17.80   13.90
   5   5   5   35.80    8.80
   5   5   5   22.90   11.10
   5   5   5   33.10    6.50
   5   5   5   41.20    9.80
   5   5   5   36.10    7.40
   5   5   5   27.00    7.90
   6  -6  -5  241.28   20.00
   6  -6  -5  240.78   23.30
  -6   6   5  213.48   19.80
  -6   6   5  186.78   20.90
  -6   6   5  175.88   19.20
  -6   6   5  182.38   18.40
   5  -6  -5   -4.60    3.00
   5  -6  -5   -0.80    2.30
  -5   6   5    5.30    6.50
  -5   6   5   -0.30    3.50
  -5   6   5    2.30    4.50
   4  -6  -5  127.49   16.80
   4  -6  -5  175.98   18.10
   4  -6  -5  173.48   15.90
   4  -6  -5  164.08   15.60
   4  -6  -5  126.49   19.30
   4  -6  -5  158.28   17.80
  -4   6   5  167.38   16.90
  -4   6   5  162.28   15.20
  -4   6   5  143.19   15.00
  -4   6   5  151.08   15.60
  -4   6   5  194.68   16.10
  -4   6   5  123.39   14.20
  -4   6   5  167.08   14.50
  -4   6   5  174.38   14.40
   3  -6  -5   53.49   10.70
   3  -6  -5   55.79   11.00
   3  -6  -5   70.59   11.00
   3  -6  -5   59.89   12.60
   3  -6  -5   68.19    9.10
   3  -6  -5   60.29    8.50
  -3   6   5   56.99    7.70
  -3   6   5   60.29    8.30
  -3   6   5   72.49   10.50
  -3   6   5   84.99   10.30
  -3   6   5   60.99    7.60
  -3   6   5   75.09    8.20
  -3   6   5   60.99    9.20
  -3   6   5   65.09    8.20
   2  -6  -5  784.92   71.79
   2  -6  -5  855.21   69.49
   2  -6  -5  837.72   70.39
   2  -6  -5  815.42   68.29
   2  -6  -5  821.92   67.79
   2  -6  -5  782.72   70.09
  -2   6   5 1031.60   69.69
  -2   6   5  875.41   68.09
  -2   6   5  893.01   66.89
   1  -6  -5   18.50    5.50
   1  -6  -5   16.20    4.90
   1  -6  -5    9.20    4.30
   1  -6  -5   13.30    6.30
   1  -6  -5   21.00    7.80
   1  -6  -5   21.50    7.00
  -1   6   5   21.90    6.30
  -1   6   5   23.20    6.70
  -1   6   5   13.10    4.50
  -1   6   5   15.40    4.40
  -1   6   5   17.00    4.30
  -1   6   5   18.70    6.40
   0  -6  -5  729.53   57.99
   0  -6  -5  766.02   61.49
   0  -6  -5  793.42   60.29
   0  -6  -5  743.43   57.49
   0  -6  -5  752.42   63.29
   0  -6  -5  630.54   58.89
   0  -6  -5  792.22   59.19
   0  -6  -5  771.32   60.99
   0   6   5  741.23   60.29
   0   6   5  736.93   57.19
   0   6   5  614.44   58.89
   0   6   5  654.53   57.19
   0   6   5  727.43   58.09
   0   6   5  718.73   59.09
  -1  -6  -5   60.69   11.40
  -1  -6  -5   75.69    9.40
  -1  -6  -5   74.79   12.10
  -1  -6  -5   60.09   11.60
  -1  -6  -5   73.79   13.20
  -1  -6  -5   67.29   15.00
  -1  -6  -5   61.39    9.00
  -1  -6  -5   62.39   10.10
   1   6   5   75.19   12.10
   1   6   5   81.19   13.00
   1   6   5   90.99    9.60
   1   6   5   64.29   11.60
   1   6   5   60.79    9.00
   1   6   5   57.99    8.20
   1   6   5   98.09   11.70
   1   6   5   65.89    9.00
  -2  -6  -5  289.87   25.80
  -2  -6  -5  244.88   24.90
  -2  -6  -5  247.18   22.70
  -2  -6  -5  308.47   26.20
  -2  -6  -5  212.88   23.20
  -2  -6  -5  298.37   22.70
  -2  -6  -5  206.38   21.00
   2   6   5  230.58   21.60
   2   6   5  249.48   24.20
   2   6   5  197.18   20.80
   2   6   5  223.68   19.90
   2   6   5  201.28   23.00
   2   6   5  226.68   21.50
  -3  -6  -5  134.19   19.00
  -3  -6  -5  161.98   16.30
  -3  -6  -5  115.19   15.40
  -3  -6  -5  131.49   17.00
  -3  -6  -5  109.59   15.00
  -3  -6  -5  201.18   25.50
  -3  -6  -5  137.29   17.80
  -3  -6  -5  192.18   20.30
   3   6   5  157.98   15.00
   3   6   5  124.69   14.60
   3   6   5  163.98   15.20
   3   6   5  156.08   17.50
   3   6   5  143.29   13.10
   3   6   5  162.08   17.40
   3   6   5  155.88   15.10
   3   6   5  178.18   18.20
  -4  -6  -5   55.19   12.80
  -4  -6  -5   52.79   12.50
  -4  -6  -5   59.59   10.70
  -4  -6  -5   89.09   15.20
  -4  -6  -5   68.69   11.10
  -4  -6  -5   87.09   18.60
  -4  -6  -5   63.79   13.80
   4   6   5   79.19    9.70
   4   6   5   68.39   11.90
   4   6   5   65.79    9.90
   4   6   5   80.39   12.70
   5  -7  -5   13.00    7.80
   5  -7  -5    4.90    5.70
   5  -7  -5    2.30    8.00
   5  -7  -5    2.10    4.80
  -5   7   5    5.20    5.10
  -5   7   5    4.20    6.90
   4  -7  -5   -1.60    8.20
   4  -7  -5    3.00    5.60
   4  -7  -5    1.90    4.90
   4  -7  -5    0.10    5.40
   4  -7  -5    0.20    4.00
   4  -7  -5   -1.50    3.20
  -4   7   5    8.00    5.20
  -4   7   5   -3.30    3.10
  -4   7   5    1.90    6.50
  -4   7   5   -1.50    3.90
  -4   7   5    2.80    3.00
   3  -7  -5  119.79   15.40
   3  -7  -5  135.59   15.10
   3  -7  -5  120.59   18.50
   3  -7  -5  114.39   14.80
   3  -7  -5   93.99   12.70
   3  -7  -5  111.89   12.40
  -3   7   5  102.09   13.10
  -3   7   5  111.59   11.50
  -3   7   5  127.99   16.30
  -3   7   5  128.99   14.40
  -3   7   5  113.29   14.10
  -3   7   5   96.39   12.50
  -3   7   5   93.69   11.80
   2  -7  -5   48.50   10.50
   2  -7  -5   62.29    8.70
   2  -7  -5   43.30    8.40
   2  -7  -5   41.90   10.70
   2  -7  -5   40.70   12.50
   2  -7  -5   46.40    9.90
  -2   7   5   66.09    8.20
  -2   7   5   75.19   10.30
  -2   7   5   45.60    7.30
  -2   7   5   55.89    9.80
  -2   7   5   45.90    8.90
  -2   7   5   39.50    7.50
   1  -7  -5   28.80    8.00
   1  -7  -5   23.40    8.20
   1  -7  -5   38.00   10.30
   1  -7  -5   23.40    6.20
   1  -7  -5   30.80   10.70
   1  -7  -5   19.60    6.60
  -1   7   5   35.40    8.30
  -1   7   5   48.20    7.10
  -1   7   5   23.90    5.70
  -1   7   5   28.20    6.00
  -1   7   5   39.20    8.30
   0  -7  -5   14.40   10.10
   0  -7  -5    9.60    4.50
   0  -7  -5   10.90    5.00
   0  -7  -5    7.70    7.30
   0  -7  -5    6.60    6.30
   0  -7  -5   11.20    6.40
   0  -7  -5    2.30    5.40
   0  -7  -5    5.60    4.40
   0   7   5   14.20    4.90
   0   7   5    8.20    5.90
  -1  -7  -5   70.29   19.20
  -1  -7  -5   67.09   16.50
  -1  -7  -5   65.69   12.70
  -1  -7  -5   49.40    9.60
  -1  -7  -5   79.59   14.00
  -1  -7  -5   88.69   14.00
  -1  -7  -5  111.19   11.60
  -1  -7  -5   93.19   17.80
   1   7   5   78.59   10.70
   1   7   5   88.09   10.40
   1   7   5   74.79   13.30
   1   7   5   95.49   12.60
  -2  -7  -5   12.90   13.30
  -2  -7  -5    2.60    6.50
  -2  -7  -5    9.10    5.50
  -2  -7  -5    5.70    5.20
  -2  -7  -5    0.10    6.70
  -2  -7  -5   -3.70    6.80
   2   7   5   -0.20    5.00
   2   7   5   17.10    8.70
   2   7   5    1.70    5.70
   2   7   5    0.60    3.90
  -3  -7  -5    9.20    8.60
  -3  -7  -5   13.60    9.70
  -3  -7  -5   16.70    8.80
  -3  -7  -5   24.00    6.50
  -3  -7  -5   37.20   14.70
  -3  -7  -5   15.00    7.10
  -3  -7  -5   19.20    7.90
  -3  -7  -5   24.10   10.60
   3   7   5   15.80    6.70
   3   7   5   19.30    8.10
   3   7   5   16.70    9.20
   3   7   5   24.20    5.60
   4  -8  -5  128.79   16.10
   4  -8  -5  102.69   19.40
   4  -8  -5  119.79   17.50
   4  -8  -5  139.79   14.60
   4  -8  -5  150.28   18.00
   4  -8  -5  126.69   15.40
  -4   8   5  144.69   14.60
  -4   8   5  124.29   17.00
  -4   8   5  134.39   14.40
  -4   8   5  114.59   12.80
   3  -8  -5    8.30    4.40
   3  -8  -5    1.60    5.10
   3  -8  -5   10.30   10.60
   3  -8  -5   -3.70    6.30
   3  -8  -5    8.90    6.20
   3  -8  -5   -1.40    5.40
  -3   8   5    5.00    3.70
  -3   8   5    6.10    5.20
  -3   8   5    4.70    7.20
  -3   8   5    5.60    3.70
  -3   8   5    0.40    4.90
  -3   8   5    5.70    5.60
   2  -8  -5    7.10    8.90
   2  -8  -5    2.40    5.80
   2  -8  -5   -7.10    5.50
   2  -8  -5    1.60    4.10
   2  -8  -5   15.30    6.50
   2  -8  -5    4.00    4.90
  -2   8   5    4.70    7.20
  -2   8   5    3.20    6.40
  -2   8   5   -2.60    3.30
  -2   8   5    3.40    4.30
  -2   8   5    6.10    5.40
  -2   8   5    3.90    5.60
   1  -8  -5    9.30    6.50
   1  -8  -5    5.00    6.50
   1  -8  -5   13.20    6.20
   1  -8  -5   15.00   10.20
   1  -8  -5    2.60    6.90
   1  -8  -5   -0.30    3.40
  -1   8   5   10.60    6.60
  -1   8   5    9.80    7.70
  -1   8   5   10.40    6.10
  -1   8   5   12.10    4.90
  -1   8   5   11.10    4.50
  -1   8   5   -5.30    4.40
   0  -8  -5    1.10    4.70
   0  -8  -5   -2.10    4.80
   0  -8  -5    8.90    4.80
   0  -8  -5    4.70    9.50
   0  -8  -5    0.10    7.50
   0  -8  -5    7.70    6.50
   0   8   5    3.10    3.60
   0   8   5    3.20    5.80
   0   8   5   -2.70    4.00
   0   8   5    1.80    4.10
  -1  -8  -5   15.10    5.40
  -1  -8  -5   11.80    6.10
  -1  -8  -5   10.60    7.20
  -1  -8  -5   17.10   11.40
  -1  -8  -5   11.80    5.60
  -1  -8  -5   10.70    8.40
  -1  -8  -5    7.30    7.60
  -1  -8  -5    1.80    6.90
   1   8   5    2.10    8.10
   1   8   5   10.70    6.60
   1   8   5    8.70    4.80
   1   8   5   23.70    6.70
   1   8   5    8.00    8.40
   1   8   5    8.60    6.30
  -2  -8  -5   16.10    7.20
  -2  -8  -5    2.00    7.30
  -2  -8  -5    2.10    9.00
  -2  -8  -5   17.00   12.30
  -2  -8  -5   15.80    8.90
  -2  -8  -5   20.20    7.40
  -2  -8  -5    7.50    8.90
  -2  -8  -5   10.00    5.50
   2   8   5    9.00    6.40
   2   8   5   15.70    6.70
   2   8   5   13.20    4.80
   2   8   5   19.50    9.90
   2   8   5    2.50    4.30
   2   8   5    3.10    5.80
   3   9  -6   -0.70    6.40
   3   9  -6    1.10    6.80
   3   9  -6    7.70    5.40
   3   9  -6    3.90    2.90
   3   9  -6    4.40    4.60
  -3  -9   6    7.40    7.90
  -3  -9   6    8.60    4.80
  -3  -9   6   13.70   12.00
  -3  -9   6   -7.40   20.40
  -3  -9   6    4.80   11.20
  -3  -9   6   10.80    3.40
  -3  -9   6    2.30    3.60
  -3  -9   6   -2.10    5.00
   2   9  -6  143.89   18.80
   2   9  -6  139.29   15.80
   2   9  -6  120.09   12.60
   2   9  -6  140.59   14.90
  -2  -9   6   83.19   16.60
  -2  -9   6   94.69   20.60
  -2  -9   6  132.39   21.90
   1   9  -6   95.69   11.20
   1   9  -6   65.29    8.80
  -1  -9   6   52.09   16.50
  -1  -9   6   84.09   10.70
  -1  -9   6   98.09   13.60
  -1  -9   6   54.49   12.40
   0   9  -6  305.07   27.20
   0   9  -6  263.97   25.60
   0   9  -6  248.28   23.80
   0   9  -6  299.87   30.00
   0  -9   6  246.28   32.80
   0  -9   6  316.17   27.90
   0  -9   6  214.28   27.70
   0  -9   6  289.37   37.10
   0  -9   6  291.87   24.90
  -1   9  -6   32.10    6.10
  -1   9  -6   39.40    7.90
  -1   9  -6   49.70    9.80
  -1   9  -6   15.50    9.60
   1  -9   6   18.40   10.50
   1  -9   6   11.90   12.50
   1  -9   6   24.90   20.10
   1  -9   6   38.50    9.20
   1  -9   6   35.60    6.70
   1  -9   6   29.30   10.10
  -2   9  -6  416.96   39.30
  -2   9  -6  379.26   36.00
  -2   9  -6  427.16   35.60
  -2   9  -6  387.86   33.40
   2  -9   6  272.97   40.50
   2  -9   6  423.76   37.00
   2  -9   6  407.56   34.30
   2  -9   6  489.25   48.10
  -3   9  -6   15.10    6.30
  -3   9  -6   10.60    6.70
  -3   9  -6   14.10    4.10
  -3   9  -6   -2.90    7.10
   3  -9   6   19.80    7.40
   3  -9   6    9.70    8.40
   3  -9   6    4.50   11.60
   3  -9   6   18.80    4.90
   3  -9   6    3.20   20.90
   3  -9   6   29.70   11.50
  -5  -8   6  147.69   39.30
   4   8  -6  213.18   24.40
   4   8  -6  274.57   35.00
   4   8  -6  177.28   20.90
   4   8  -6  254.87   21.20
   4   8  -6  204.18   21.60
   4   8  -6  246.48   23.80
   4   8  -6  242.68   24.90
   4   8  -6  180.68   19.40
  -4  -8   6  237.58   21.10
  -4  -8   6  201.88   28.90
  -4  -8   6  201.38   24.20
  -4  -8   6  238.28   23.80
  -4  -8   6  233.28   28.50
   3   8  -6   86.19   10.50
   3   8  -6   77.79   11.20
   3   8  -6   61.99    8.30
   3   8  -6   91.09   15.00
   3   8  -6   66.09   13.70
  -3  -8   6   52.99   15.00
  -3  -8   6   76.49   14.80
  -3  -8   6   89.19   24.70
  -3  -8   6   53.49    9.90
  -3  -8   6   57.19   12.10
   2   8  -6   -1.30    2.00
   2   8  -6   -2.00    5.90
   2   8  -6   -9.30    3.70
   2   8  -6   -0.20    2.90
  -2  -8   6    3.70    8.60
  -2  -8   6   -0.70    2.90
  -2  -8   6    1.00    4.70
  -2  -8   6    0.60   12.40
  -2  -8   6   -1.80    5.40
   1   8  -6  198.58   19.60
   1   8  -6  248.58   23.00
   1   8  -6  237.38   25.60
   1   8  -6  203.68   21.40
  -1  -8   6  249.58   20.90
  -1  -8   6  246.68   23.40
  -1  -8   6  174.08   29.60
  -1  -8   6  201.78   41.90
  -1  -8   6  237.58   31.90
   0   8  -6    3.80    7.20
   0   8  -6   12.30    3.60
   0   8  -6   16.90    6.50
   0   8  -6    8.50    4.70
   0  -8   6    7.60   12.30
   0  -8   6   18.80    6.40
   0  -8   6    9.20    7.10
   0  -8   6   15.80    7.60
   0  -8   6   18.10    4.60
   0  -8   6    8.70   10.40
  -1   8  -6    4.60    7.30
  -1   8  -6   -0.70    2.10
  -1   8  -6    1.40    4.70
  -1   8  -6   -0.50    2.80
   1  -8   6   -6.50    6.00
   1  -8   6    1.30    2.90
   1  -8   6    7.90   10.70
   1  -8   6    2.60    6.20
   1  -8   6    8.30    4.80
  -2   8  -6    4.90    2.80
  -2   8  -6   12.20    6.00
  -2   8  -6   13.30    9.40
  -2   8  -6    3.10    3.30
   2  -8   6  -10.20    5.90
   2  -8   6    8.40    4.90
   2  -8   6   -0.70   12.40
   2  -8   6    4.10    3.40
   2  -8   6    2.40   10.80
   2  -8   6   11.90    7.80
  -3   8  -6   -3.20    6.50
  -3   8  -6   -4.80    4.70
  -3   8  -6   -1.70    3.10
  -3   8  -6   -1.20    4.90
   3  -8   6   -0.10    2.80
   3  -8   6   -4.00    6.80
   3  -8   6   11.90    7.40
   3  -8   6   43.50   12.10
   3  -8   6    7.00    5.10
   3  -8   6   -1.40   13.80
  -4   8  -6  125.79   14.50
  -4   8  -6  133.49   14.20
  -4   8  -6  163.28   18.70
  -4   8  -6  132.59   12.90
  -4   8  -6  147.89   16.50
   4  -8   6   91.59   22.50
   5   7  -6   34.00    7.40
   5   7  -6   40.50   10.90
   5   7  -6   36.30    7.30
   5   7  -6   34.50    7.40
   5   7  -6   62.99   21.80
   5   7  -6   51.19   10.80
   5   7  -6   39.40    6.30
   5   7  -6   38.90    9.70
  -5  -7   6   28.10   11.00
  -5  -7   6   70.29   27.90
  -5  -7   6   51.19   19.20
   4   7  -6  155.38   24.50
   4   7  -6  154.88   14.40
   4   7  -6  154.98   17.00
   4   7  -6  101.29   16.80
   4   7  -6  104.49   12.50
   4   7  -6  140.99   15.30
   4   7  -6  137.49   18.10
   4   7  -6  125.99   14.10
  -4  -7   6  132.79   19.80
  -4  -7   6  143.99   17.00
  -4  -7   6  158.08   28.70
   3   7  -6    7.10    4.20
   3   7  -6   17.40   13.60
   3   7  -6    4.20    5.40
   3   7  -6    8.00    6.20
   3   7  -6   10.30    3.40
   3   7  -6    4.40    7.30
   3   7  -6    9.40    4.40
   3   7  -6    7.20    4.90
  -3  -7   6    0.00    6.60
  -3  -7   6    3.20    8.70
  -3  -7   6    9.30    6.00
  -3  -7   6    5.10    3.50
  -3  -7   6    3.40   13.00
  -3  -7   6   15.50    6.30
  -3  -7   6    8.20    5.60
  -3  -7   6    2.60    7.10
   2   7  -6  148.19   18.80
   2   7  -6  150.48   19.10
   2   7  -6  143.69   16.70
   2   7  -6  148.29   14.70
   2   7  -6  148.09   25.70
   2   7  -6  169.88   16.60
  -2  -7   6  193.18   15.90
  -2  -7   6  201.68   18.30
  -2  -7   6  129.89   18.10
  -2  -7   6  153.08   21.60
   1   7  -6  202.58   18.90
   1   7  -6  198.88   17.30
   1   7  -6  177.88   21.40
   1   7  -6  188.78   21.60
   1   7  -6  186.88   19.40
   1   7  -6  211.28   29.20
  -1  -7   6  189.88   19.30
  -1  -7   6  218.58   29.10
  -1  -7   6  184.98   24.20
  -1  -7   6  169.08   20.80
  -1  -7   6  190.38   17.50
  -1  -7   6  183.88   21.00
   0   7  -6  139.99   16.70
   0   7  -6  157.08   20.30
   0   7  -6  141.69   16.20
   0   7  -6  151.98   18.90
   0  -7   6  143.19   18.30
   0  -7   6  144.89   14.30
   0  -7   6  160.58   16.30
   0  -7   6  163.68   22.20
  -1   7  -6  421.96   37.10
  -1   7  -6  410.66   35.50
  -1   7  -6  518.35   42.10
  -1   7  -6  501.55   38.90
   1  -7   6  408.86   43.30
   1  -7   6  401.26   39.80
  -2   7  -6  242.58   23.60
  -2   7  -6  186.68   25.70
  -2   7  -6  190.88   16.80
  -2   7  -6  195.68   18.20
   2  -7   6  180.28   25.30
   2  -7   6  182.18   17.20
   2  -7   6  184.58   18.90
   2  -7   6  160.88   21.50
  -3   7  -6  123.29   12.60
  -3   7  -6  139.29   14.00
  -3   7  -6  179.48   17.00
  -3   7  -6  182.08   19.90
   3  -7   6  146.89   23.90
   3  -7   6  129.09   13.20
   3  -7   6  106.39   17.50
   3  -7   6  134.99   14.90
  -4   7  -6   52.29    9.30
  -4   7  -6   43.30   11.90
  -4   7  -6   51.39    9.10
  -4   7  -6   57.79    7.30
  -4   7  -6   51.89    8.80
   4  -7   6   48.70    8.90
   4  -7   6   18.50   14.40
   4  -7   6   57.99    7.40
  -5   7  -6   77.99   13.60
  -5   7  -6   61.79    9.10
  -5   7  -6   52.39    7.40
  -5   7  -6   69.69   10.30
   5  -7   6   33.50   15.60
   5  -7   6   38.10   12.50
   5  -7   6   90.79   11.10
   6   6  -6    7.50    3.90
   6   6  -6   11.20    7.30
   6   6  -6   10.40    3.20
   6   6  -6   12.80    5.50
   6   6  -6    4.40    4.00
   6   6  -6   20.10    7.40
  -6  -6   6   12.50    4.20
  -6  -6   6   18.80    7.80
  -6  -6   6   26.50    6.70
  -6  -6   6    7.70   10.30
   5   6  -6   12.70    7.00
   5   6  -6    5.50    2.70
   5   6  -6    8.70    4.30
   5   6  -6   14.20    6.90
   5   6  -6    9.40    4.90
   5   6  -6   11.30    4.40
  -5  -6   6   14.10    6.60
  -5  -6   6    5.80    8.00
  -5  -6   6    5.70   17.40
   4   6  -6   17.70    7.10
   4   6  -6   24.50   14.70
   4   6  -6   22.00    4.30
   4   6  -6   19.40    7.40
   4   6  -6   21.10    5.40
   4   6  -6   12.90    5.00
   4   6  -6   16.60    5.40
  -4  -6   6   20.90    7.00
  -4  -6   6   38.40    6.40
  -4  -6   6   32.30    8.00
  -4  -6   6    8.30    8.30
  -4  -6   6   11.00    8.20
  -4  -6   6   15.00   14.70
   3   6  -6  107.09   20.80
   3   6  -6   84.89   10.60
   3   6  -6   90.49    9.30
   3   6  -6   77.49   13.70
   3   6  -6   81.99   10.20
   3   6  -6   97.39   12.80
   3   6  -6   78.59   11.10
   3   6  -6   85.49   13.70
  -3  -6   6   74.29   11.10
  -3  -6   6   90.79   15.20
  -3  -6   6   90.49   16.90
  -3  -6   6   74.79   20.80
  -3  -6   6   95.69   13.40
  -3  -6   6  124.39   12.80
   2   6  -6   55.99   17.30
   2   6  -6   38.80    7.80
   2   6  -6   48.80    9.60
   2   6  -6   45.00   10.00
   2   6  -6   50.49    6.40
   2   6  -6   39.40    7.00
   2   6  -6   56.79    8.00
   2   6  -6   58.89   10.70
  -2  -6   6   49.90   12.70
  -2  -6   6   45.80    6.80
  -2  -6   6   48.80    9.70
  -2  -6   6   64.19    8.80
  -2  -6   6   52.99   16.90
   1   6  -6   10.70    6.70
   1   6  -6    5.50    2.60
   1   6  -6    6.50   10.70
   1   6  -6    1.50    5.10
   1   6  -6    5.50    3.50
   1   6  -6    2.20    4.10
  -1  -6   6    9.00    4.00
  -1  -6   6    5.60    2.70
  -1  -6   6    4.30    5.40
  -1  -6   6   12.80    8.70
   0   6  -6    8.90    3.00
   0   6  -6    9.90    6.80
   0   6  -6    4.20    4.30
   0   6  -6   14.30    4.50
   0  -6   6    7.80    5.70
   0  -6   6   13.70    3.60
   0  -6   6   13.80    4.80
   0  -6   6   15.40    6.90
   0  -6   6   14.30   11.40
   0  -6   6   15.30    9.40
  -1   6  -6   12.00    3.20
  -1   6  -6    9.50    7.40
  -1   6  -6    7.90    5.10
  -1   6  -6    9.80    3.70
   1  -6   6    3.90    8.90
   1  -6   6   10.00    3.20
   1  -6   6   12.40    6.60
   1  -6   6    6.70    4.10
  -2   6  -6   60.69    9.80
  -2   6  -6   42.30    7.10
  -2   6  -6   44.50    5.70
  -2   6  -6   62.09   12.50
   2  -6   6   34.40    6.40
   2  -6   6   41.70   12.90
   2  -6   6   38.90   10.10
   2  -6   6   39.10    8.20
  -3   6  -6    7.10    8.10
  -3   6  -6    2.50    3.10
  -3   6  -6    5.40    2.50
  -3   6  -6   10.40    4.90
  -3   6  -6   23.80    6.80
   3  -6   6    9.40    3.10
   3  -6   6    5.70    6.30
   3  -6   6   13.60   11.40
   3  -6   6   10.20    4.20
  -4   6  -6   18.00    6.30
  -4   6  -6   24.50    5.50
  -4   6  -6   24.80    4.40
   4  -6   6   27.10    4.60
   4  -6   6   24.90    9.00
   4  -6   6   45.50   13.90
   4  -6   6   25.80    6.00
  -5   6  -6   22.00    6.90
  -5   6  -6   19.70    5.80
  -5   6  -6   27.40    7.20
   5  -6   6    8.50    8.60
   5  -6   6   38.70    5.60
   5  -6   6    5.70   11.70
   7   5  -6  428.86   36.10
   7   5  -6  328.47   34.80
   7   5  -6  463.35   41.00
   7   5  -6  462.85   37.70
  -7  -5   6  489.65   39.20
   6   5  -6  120.49   13.50
   6   5  -6  112.79   12.30
   6   5  -6  133.69   14.10
   6   5  -6  164.18   15.20
   6   5  -6  149.88   16.60
   6   5  -6  174.58   18.20
  -6  -5   6  168.38   20.30
  -6  -5   6  140.69   15.90
  -6  -5   6  135.19   13.50
  -6  -5   6  127.59   16.70
   5   5  -6  159.38   14.50
   5   5  -6  148.29   15.90
   5   5  -6  170.28   15.90
   5   5  -6  181.18   19.10
   5   5  -6  154.98   18.10
   5   5  -6  158.38   16.20
  -5  -5   6  181.28   21.30
  -5  -5   6  166.18   18.20
   4   5  -6    4.90    3.90
   4   5  -6    0.90    4.90
   4   5  -6    4.00    2.40
   4   5  -6    1.00    8.70
   4   5  -6    5.60    3.30
  -4  -5   6    8.60    5.30
  -4  -5   6    2.60    2.90
  -4  -5   6    0.90    7.10
  -4  -5   6    1.50    4.10
   3   5  -6  292.87   27.70
   3   5  -6  302.97   35.80
   3   5  -6  325.57   29.20
[truncated: 390,446 more chars]
