# Supplementary material for: Triggering and Preventing Cyclization of o‐Amino‐Guanidinobenzenes to 2‐Amino‐Benzimidazoles
Source: Chemistry. 2025 Dec 12;32(2):e03147. doi: 10.1002/chem.202503147 (PMC12790309; doi:10.1002/chem.202503147)
Supplement: Supplementary file 2 — Supporting Information File 2: chem70511‐sup‐0002‐SuppMat.zip. [file CHEM-32-e03147-s001.zip › mo_2024_ch172_0m.cif]

data_mo_2024_ch172_0m

# 1. SUBMISSION DETAILS
 
_publ_contact_author
;
       Prof. Dr. Dr. Hans-Joerg Himmel
       Anorganisch-Chemisches Institut
       Ruprecht-Karls Universitaet Heidelberg
       Im Neuenheimer Feld 270
       69120 Heidelberg
       Germany
;
_publ_contact_author_phone        '049 6221 54-8446'
_publ_contact_author_fax          '049 6221 54-5707'
_publ_contact_author_email        'hans-jorg.himmel@aci.uni-heidelberg.de'
_publ_requested_journal           'Chem. Eur. J.'
_publ_requested_coeditor_name     
;
'Henel Carmen, Michel Edwin, Zeitler Devin, Huebner Olaf, Kaifer Elisabeth'
;    
#==============================================================================
 
# 2. TITLE AND AUTHOR LIST

_publ_section_title
;
   'Why, How and under which Circumstances do Redox-Active o-Guanidino-Amino-Benzenes 
Rearrange to 2-Amino-Benzimidazole Derivatives?'
;
_publ_section_abstract
;   
   'Why, How and under which Circumstances do Redox-Active o-Guanidino-Amino-Benzenes 
Rearrange to 2-Amino-Benzimidazole Derivatives?'
;

loop_
 _publ_author_name
     'Henel, Carmen'
     'Michel, Edwin'
     'Zeitler, Devin'
     'Huebner, Olaf'
     'Kaifer, Elisabeth'    
     'Himmel, Hans-Joerg' 

 _publ_author_address
;     Anorganisch-Chemisches Institut
      Ruprecht-Karls Universitaet Heidelberg
      Im Neuenheimer Feld 270
      69120 Heidelberg
      Bundesrepublik Deutschland
;
#==============================================================================

_audit_creation_date               2024-11-07
_audit_creation_method
;
Olex2 1.5
(compiled 2024.02.16 svn.r378c4104 for OlexSys, GUI svn.r6928)
;
_shelx_SHELXL_version_number       '2018/3'
_audit_contact_author_address      ?
_audit_contact_author_email        ?
_audit_contact_author_name         ''
_audit_contact_author_phone        ?
_publ_contact_author_id_orcid      ?
_publ_section_references
;
Dolomanov, O.V., Bourhis, L.J., Gildea, R.J, Howard, J.A.K. & Puschmann, H.
 (2009), J. Appl. Cryst. 42, 339-341.

Sheldrick, G.M. (2008). Acta Cryst. A64, 112-122.

Sheldrick, G.M. (2015). Acta Cryst. A71, 3-8.
;
_chemical_name_common              ?
_chemical_name_systematic          ?
_chemical_formula_moiety           'C15 H16 N3, F6 P'
_chemical_formula_sum              'C15 H16 F6 N3 P'
_chemical_formula_weight           383.28
_chemical_melting_point            ?
loop_
  _atom_type_symbol
  _atom_type_description
  _atom_type_scat_dispersion_real
  _atom_type_scat_dispersion_imag
  _atom_type_scat_source
 'C' 'C' 0.0033 0.0016 'International Tables Vol C Tables 4.2.6.8 and 6.1.1.4'
 'H' 'H' 0.0000 0.0000 'International Tables Vol C Tables 4.2.6.8 and 6.1.1.4'
 'F' 'F' 0.0171 0.0103 'International Tables Vol C Tables 4.2.6.8 and 6.1.1.4'
 'N' 'N' 0.0061 0.0033 'International Tables Vol C Tables 4.2.6.8 and 6.1.1.4'
 'P' 'P' 0.1023 0.0942 'International Tables Vol C Tables 4.2.6.8 and 6.1.1.4'

_shelx_space_group_comment
;
The symmetry employed for this shelxl refinement is uniquely defined
by the following loop, which should always be used as a source of
symmetry information in preference to the above space-group names.
They are only intended as comments.
;
_space_group_crystal_system        'triclinic'
_space_group_IT_number             2
_space_group_name_H-M_alt          'P -1'
_space_group_name_Hall             '-P 1'
loop_
  _space_group_symop_operation_xyz
 'x, y, z'
 '-x, -y, -z'

_cell_length_a                     7.7773(5)
_cell_length_b                     10.3766(8)
_cell_length_c                     10.6089(9)
_cell_angle_alpha                  76.353(3)
_cell_angle_beta                   89.050(3)
_cell_angle_gamma                  74.863(3)
_cell_volume                       802.20(11)
_cell_formula_units_Z              2
_cell_measurement_reflns_used      9938
_cell_measurement_temperature      100.00
_cell_measurement_theta_max        28.63
_cell_measurement_theta_min        2.51
_shelx_estimated_absorpt_T_max     0.970
_shelx_estimated_absorpt_T_min     0.934
_exptl_absorpt_coefficient_mu      0.239
_exptl_absorpt_correction_T_max    0.7458
_exptl_absorpt_correction_T_min    0.6949
_exptl_absorpt_correction_type     multi-scan
_exptl_absorpt_process_details
;
SADABS-2016/2 (Bruker,2016/2) was used for absorption correction.
wR2(int) was 0.1675 before and 0.0664 after correction.
The Ratio of minimum to maximum transmission is 0.9318.
The \l/2 correction factor is Not present.
;
_exptl_absorpt_special_details     ?
_exptl_crystal_colour              colourless
_exptl_crystal_colour_primary      colourless
_exptl_crystal_density_diffrn      1.587
_exptl_crystal_density_meas        ?
_exptl_crystal_density_method      ?
_exptl_crystal_description         block
_exptl_crystal_F_000               392
loop_
  _exptl_crystal_face_index_h
  _exptl_crystal_face_index_k
  _exptl_crystal_face_index_l
  _exptl_crystal_face_perp_dist
 1.00 1.00 1.00 0.0730
 -2.00 2.00 1.00 0.0460
 1.00 1.00 2.00 0.0680
 -2.00 1.00 2.00 0.0620
 1.00 0.00 0.00 0.0910
 0.00 0.00 -1.00 0.1210
 -1.00 0.00 2.00 0.0890
 0.00 -1.00 2.00 0.1040
 -1.00 -1.00 1.00 0.0940
 0.00 1.00 0.00 0.0440
 0.00 -1.00 0.00 0.0620
 0.00 -2.00 -1.00 0.0650
 -2.00 -1.00 -1.00 0.0900
 2.00 -1.00 0.00 0.0920

_exptl_crystal_size_max            0.288
_exptl_crystal_size_mid            0.182
_exptl_crystal_size_min            0.128
_exptl_transmission_factor_max     ?
_exptl_transmission_factor_min     ?
_diffrn_reflns_av_R_equivalents    0.0587
_diffrn_reflns_av_unetI/netI       0.0292
_diffrn_reflns_Laue_measured_fraction_full  1.000
_diffrn_reflns_Laue_measured_fraction_max  1.000
_diffrn_reflns_limit_h_max         9
_diffrn_reflns_limit_h_min         -9
_diffrn_reflns_limit_k_max         13
_diffrn_reflns_limit_k_min         -13
_diffrn_reflns_limit_l_max         13
_diffrn_reflns_limit_l_min         -13
_diffrn_reflns_number              38470
_diffrn_reflns_point_group_measured_fraction_full  1.000
_diffrn_reflns_point_group_measured_fraction_max  1.000
_diffrn_reflns_theta_full          25.242
_diffrn_reflns_theta_max           26.997
_diffrn_reflns_theta_min           1.978
_diffrn_ambient_temperature        100.00
_diffrn_detector                   'Bruker Photon III detector'
_diffrn_detector_type              'CPAD detector'
_diffrn_measured_fraction_theta_full  1.000
_diffrn_measured_fraction_theta_max  1.000
_diffrn_measurement_device         'three-circle diffractometer'
_diffrn_measurement_device_type    'Bruker D8-Venture Dual Source'
_diffrn_measurement_method         '\w and \f scans'
_diffrn_radiation_monochromator    'mirror optics'
_diffrn_radiation_probe            x-ray
_diffrn_radiation_type             MoK\a
_diffrn_radiation_wavelength       0.71073
_diffrn_source                     'microfocus sealed X-ray tube'
_diffrn_source_current             1.4
_diffrn_source_power               0.07
_diffrn_source_type                'Incoatec I\ms'
_diffrn_source_voltage             50.0
_diffrn_standards_number           0
_reflns_Friedel_coverage           0.000
_reflns_Friedel_fraction_full      .
_reflns_Friedel_fraction_max       .
_reflns_number_gt                  3186
_reflns_number_total               3505
_reflns_special_details
;
 Reflections were merged by SHELXL according to the crystal
 class for the calculation of statistics and refinement.
 
 _reflns_Friedel_fraction is defined as the number of unique
 Friedel pairs measured divided by the number that would be
 possible theoretically, ignoring centric projections and
 systematic absences.
;
_reflns_threshold_expression       'I > 2\s(I)'
_computing_cell_refinement         'SAINT V8.40B (Bruker, 2019)'
_computing_data_collection         'APEX 4 V2021.11-0 (Bruker, 2021)'
_computing_data_reduction          'SAINT V8.40B (Bruker, 2019)'
_computing_molecular_graphics      'Olex2 1.5 (Dolomanov et al., 2009)'
_computing_publication_material    'Olex2 1.5 (Dolomanov et al., 2009)'
_computing_structure_refinement    'XL  (Sheldrick, 2008)'
_computing_structure_solution      'SHELXT 2018/2 (Sheldrick, 2018)'
_refine_diff_density_max           0.397
_refine_diff_density_min           -0.427
_refine_diff_density_rms           0.054
_refine_ls_extinction_coef         .
_refine_ls_extinction_method       none
_refine_ls_goodness_of_fit_ref     1.047
_refine_ls_hydrogen_treatment      constr
_refine_ls_matrix_type             full
_refine_ls_number_parameters       228
_refine_ls_number_reflns           3505
_refine_ls_number_restraints       0
_refine_ls_R_factor_all            0.0410
_refine_ls_R_factor_gt             0.0373
_refine_ls_restrained_S_all        1.047
_refine_ls_shift/su_max            0.000
_refine_ls_shift/su_mean           0.000
_refine_ls_structure_factor_coef   Fsqd
_refine_ls_weighting_details      
 'w=1/[\s^2^(Fo^2^)+(0.0414P)^2^+0.5294P] where P=(Fo^2^+2Fc^2^)/3'
_refine_ls_weighting_scheme        calc
_refine_ls_wR_factor_gt            0.0924
_refine_ls_wR_factor_ref           0.0958
_refine_special_details            ?
_olex2_refinement_description
;
1. Fixed Uiso
 At 1.2 times of:
  All C(H) groups, All N(H) groups
 At 1.5 times of:
  All C(H,H,H) groups
2.a Aromatic/amide H refined with riding coordinates:
 N1(H1), C3(H3), C4(H4), C5(H5), C6(H6), C11(H11), C12(H12), C13(H13),
 C14(H14), C15(H15)
2.b Idealised Me refined as rotating group:
 C8(H8A,H8B,H8C), C9(H9A,H9B,H9C)
;
_atom_sites_solution_hydrogens     geom
_atom_sites_solution_primary       dual
_atom_sites_solution_secondary     ?
loop_
  _atom_site_label
  _atom_site_type_symbol
  _atom_site_fract_x
  _atom_site_fract_y
  _atom_site_fract_z
  _atom_site_U_iso_or_equiv
  _atom_site_adp_type
  _atom_site_occupancy
  _atom_site_site_symmetry_order
  _atom_site_calc_flag
  _atom_site_refinement_flags_posn
  _atom_site_refinement_flags_adp
  _atom_site_refinement_flags_occupancy
  _atom_site_disorder_assembly
  _atom_site_disorder_group
 N1 N 0.46501(16) 0.29362(13) 0.52143(11) 0.0175(3) Uani 1 1 d . . . . .
 H1 H 0.524571 0.242216 0.471599 0.021 Uiso 1 1 calc R U . . .
 N2 N 0.36337(16) 0.36378(12) 0.69573(11) 0.0160(2) Uani 1 1 d . . . . .
 N3 N 0.59192(16) 0.14963(12) 0.72209(11) 0.0179(3) Uani 1 1 d . . . . .
 C1 C 0.34137(19) 0.42030(15) 0.47720(14) 0.0172(3) Uani 1 1 d . . . . .
 C2 C 0.27627(19) 0.46540(14) 0.58627(13) 0.0164(3) Uani 1 1 d . . . . .
 C3 C 0.14821(19) 0.58897(15) 0.57705(14) 0.0192(3) Uani 1 1 d . . . . .
 H3 H 0.103498 0.619158 0.651988 0.023 Uiso 1 1 calc R U . . .
 C4 C 0.0885(2) 0.66663(16) 0.45200(15) 0.0228(3) Uani 1 1 d . . . . .
 H4 H 0.000596 0.751932 0.441192 0.027 Uiso 1 1 calc R U . . .
 C5 C 0.1552(2) 0.62158(17) 0.34230(15) 0.0239(3) Uani 1 1 d . . . . .
 H5 H 0.112009 0.677216 0.258522 0.029 Uiso 1 1 calc R U . . .
 C6 C 0.2835(2) 0.49696(16) 0.35286(14) 0.0210(3) Uani 1 1 d . . . . .
 H6 H 0.329016 0.466206 0.278364 0.025 Uiso 1 1 calc R U . . .
 C7 C 0.47966(19) 0.26156(14) 0.65256(13) 0.0160(3) Uani 1 1 d . . . . .
 C8 C 0.6851(2) 0.04337(16) 0.65627(15) 0.0228(3) Uani 1 1 d . . . . .
 H8A H 0.601701 0.031086 0.594690 0.034 Uiso 1 1 calc R U . . .
 H8B H 0.731883 -0.043592 0.720784 0.034 Uiso 1 1 calc R U . . .
 H8C H 0.783914 0.071723 0.609433 0.034 Uiso 1 1 calc R U . . .
 C9 C 0.6470(2) 0.13147(16) 0.85805(14) 0.0210(3) Uani 1 1 d . . . . .
 H9A H 0.614329 0.220759 0.880652 0.031 Uiso 1 1 calc R U . . .
 H9B H 0.776407 0.092549 0.870114 0.031 Uiso 1 1 calc R U . . .
 H9C H 0.586980 0.068956 0.914262 0.031 Uiso 1 1 calc R U . . .
 C10 C 0.30356(18) 0.35890(14) 0.82552(13) 0.0160(3) Uani 1 1 d . . . . .
 C11 C 0.22650(19) 0.25499(15) 0.88573(14) 0.0183(3) Uani 1 1 d . . . . .
 H11 H 0.215975 0.186341 0.843091 0.022 Uiso 1 1 calc R U . . .
 C12 C 0.1651(2) 0.25360(16) 1.00971(14) 0.0218(3) Uani 1 1 d . . . . .
 H12 H 0.112992 0.182881 1.052737 0.026 Uiso 1 1 calc R U . . .
 C13 C 0.1795(2) 0.35475(17) 1.07102(14) 0.0239(3) Uani 1 1 d . . . . .
 H13 H 0.138012 0.352714 1.156013 0.029 Uiso 1 1 calc R U . . .
 C14 C 0.2543(2) 0.45897(16) 1.00840(14) 0.0223(3) Uani 1 1 d . . . . .
 H14 H 0.262380 0.528795 1.050256 0.027 Uiso 1 1 calc R U . . .
 C15 C 0.3177(2) 0.46167(15) 0.88456(14) 0.0187(3) Uani 1 1 d . . . . .
 H15 H 0.369507 0.532525 0.841410 0.022 Uiso 1 1 calc R U . . .
 P1 P 0.75621(5) 0.10268(4) 0.24187(4) 0.02324(12) Uani 1 1 d . . . . .
 F1 F 0.90946(14) -0.00120(11) 0.18449(13) 0.0414(3) Uani 1 1 d . . . . .
 F2 F 0.74372(17) -0.02033(12) 0.36183(11) 0.0459(3) Uani 1 1 d . . . . .
 F3 F 0.60196(14) 0.20765(11) 0.30070(9) 0.0327(2) Uani 1 1 d . . . . .
 F4 F 0.76299(18) 0.22581(12) 0.12110(13) 0.0498(3) Uani 1 1 d . . . . .
 F5 F 0.60806(13) 0.06793(10) 0.16447(10) 0.0299(2) Uani 1 1 d . . . . .
 F6 F 0.90220(17) 0.13862(15) 0.31983(17) 0.0684(5) Uani 1 1 d . . . . .

loop_
  _atom_site_aniso_label
  _atom_site_aniso_U_11
  _atom_site_aniso_U_22
  _atom_site_aniso_U_33
  _atom_site_aniso_U_23
  _atom_site_aniso_U_13
  _atom_site_aniso_U_12
 N1 0.0193(6) 0.0197(6) 0.0137(6) -0.0052(5) 0.0035(4) -0.0044(5)
 N2 0.0180(6) 0.0155(6) 0.0133(5) -0.0027(4) 0.0029(4) -0.0035(4)
 N3 0.0198(6) 0.0169(6) 0.0153(6) -0.0033(5) 0.0029(5) -0.0022(5)
 C1 0.0159(7) 0.0195(7) 0.0167(7) -0.0032(5) 0.0024(5) -0.0066(5)
 C2 0.0176(7) 0.0176(7) 0.0142(6) -0.0010(5) 0.0014(5) -0.0072(5)
 C3 0.0175(7) 0.0183(7) 0.0216(7) -0.0035(6) 0.0032(5) -0.0057(5)
 C4 0.0173(7) 0.0200(7) 0.0275(8) 0.0015(6) -0.0005(6) -0.0051(6)
 C5 0.0213(8) 0.0275(8) 0.0199(7) 0.0043(6) -0.0032(6) -0.0100(6)
 C6 0.0201(7) 0.0287(8) 0.0152(7) -0.0020(6) 0.0016(5) -0.0111(6)
 C7 0.0168(7) 0.0177(7) 0.0150(6) -0.0046(5) 0.0038(5) -0.0068(5)
 C8 0.0248(8) 0.0195(7) 0.0224(7) -0.0074(6) 0.0046(6) -0.0012(6)
 C9 0.0204(7) 0.0230(7) 0.0162(7) -0.0024(6) -0.0005(5) -0.0021(6)
 C10 0.0156(7) 0.0173(6) 0.0128(6) -0.0027(5) 0.0021(5) -0.0017(5)
 C11 0.0174(7) 0.0169(7) 0.0188(7) -0.0023(5) 0.0006(5) -0.0033(5)
 C12 0.0189(7) 0.0216(7) 0.0200(7) 0.0020(6) 0.0047(6) -0.0034(6)
 C13 0.0238(8) 0.0278(8) 0.0146(7) -0.0019(6) 0.0048(6) -0.0002(6)
 C14 0.0259(8) 0.0239(7) 0.0164(7) -0.0082(6) 0.0012(6) -0.0025(6)
 C15 0.0206(7) 0.0185(7) 0.0163(7) -0.0030(5) 0.0021(5) -0.0049(5)
 P1 0.0206(2) 0.0229(2) 0.0295(2) -0.01440(17) 0.00602(16) -0.00456(15)
 F1 0.0277(5) 0.0357(6) 0.0731(8) -0.0353(6) 0.0202(5) -0.0106(4)
 F2 0.0556(7) 0.0389(6) 0.0279(6) 0.0026(5) -0.0024(5) 0.0046(5)
 F3 0.0321(5) 0.0365(6) 0.0257(5) -0.0157(4) 0.0057(4) 0.0048(4)
 F4 0.0680(8) 0.0286(6) 0.0593(8) -0.0144(5) 0.0386(7) -0.0227(6)
 F5 0.0310(5) 0.0309(5) 0.0298(5) -0.0104(4) -0.0004(4) -0.0088(4)
 F6 0.0326(7) 0.0643(9) 0.1239(14) -0.0697(10) -0.0204(7) 0.0036(6)

_geom_special_details
;
 All esds (except the esd in the dihedral angle between two l.s. planes)
 are estimated using the full covariance matrix.  The cell esds are taken
 into account individually in the estimation of esds in distances, angles
 and torsion angles; correlations between esds in cell parameters are only
 used when they are defined by crystal symmetry.  An approximate (isotropic)
 treatment of cell esds is used for estimating esds involving l.s. planes.
;
loop_
  _geom_bond_atom_site_label_1
  _geom_bond_atom_site_label_2
  _geom_bond_distance
  _geom_bond_site_symmetry_2
  _geom_bond_publ_flag
 N1 H1 0.8800 . ?
 N1 C1 1.3916(19) . ?
 N1 C7 1.3513(18) . ?
 N2 C2 1.4123(18) . ?
 N2 C7 1.3665(18) . ?
 N2 C10 1.4398(17) . ?
 N3 C7 1.3201(19) . ?
 N3 C8 1.4690(18) . ?
 N3 C9 1.4660(18) . ?
 C1 C2 1.3880(19) . ?
 C1 C6 1.383(2) . ?
 C2 C3 1.387(2) . ?
 C3 H3 0.9500 . ?
 C3 C4 1.395(2) . ?
 C4 H4 0.9500 . ?
 C4 C5 1.397(2) . ?
 C5 H5 0.9500 . ?
 C5 C6 1.394(2) . ?
 C6 H6 0.9500 . ?
 C8 H8A 0.9800 . ?
 C8 H8B 0.9800 . ?
 C8 H8C 0.9800 . ?
 C9 H9A 0.9800 . ?
 C9 H9B 0.9800 . ?
 C9 H9C 0.9800 . ?
 C10 C11 1.389(2) . ?
 C10 C15 1.386(2) . ?
 C11 H11 0.9500 . ?
 C11 C12 1.390(2) . ?
 C12 H12 0.9500 . ?
 C12 C13 1.387(2) . ?
 C13 H13 0.9500 . ?
 C13 C14 1.388(2) . ?
 C14 H14 0.9500 . ?
 C14 C15 1.392(2) . ?
 C15 H15 0.9500 . ?
 P1 F1 1.6024(10) . ?
 P1 F2 1.5976(12) . ?
 P1 F3 1.6213(10) . ?
 P1 F4 1.5929(12) . ?
 P1 F5 1.5874(10) . ?
 P1 F6 1.5843(12) . ?

loop_
  _geom_angle_atom_site_label_1
  _geom_angle_atom_site_label_2
  _geom_angle_atom_site_label_3
  _geom_angle
  _geom_angle_site_symmetry_1
  _geom_angle_site_symmetry_3
  _geom_angle_publ_flag
 C1 N1 H1 125.2 . . ?
 C7 N1 H1 125.2 . . ?
 C7 N1 C1 109.63(12) . . ?
 C2 N2 C10 122.97(12) . . ?
 C7 N2 C2 108.06(11) . . ?
 C7 N2 C10 127.43(12) . . ?
 C7 N3 C8 118.50(12) . . ?
 C7 N3 C9 123.99(12) . . ?
 C9 N3 C8 117.06(12) . . ?
 C2 C1 N1 106.87(12) . . ?
 C6 C1 N1 131.30(14) . . ?
 C6 C1 C2 121.83(14) . . ?
 C1 C2 N2 107.00(12) . . ?
 C3 C2 N2 130.96(13) . . ?
 C3 C2 C1 122.04(13) . . ?
 C2 C3 H3 121.7 . . ?
 C2 C3 C4 116.51(14) . . ?
 C4 C3 H3 121.7 . . ?
 C3 C4 H4 119.3 . . ?
 C3 C4 C5 121.38(14) . . ?
 C5 C4 H4 119.3 . . ?
 C4 C5 H5 119.2 . . ?
 C6 C5 C4 121.57(14) . . ?
 C6 C5 H5 119.2 . . ?
 C1 C6 C5 116.68(14) . . ?
 C1 C6 H6 121.7 . . ?
 C5 C6 H6 121.7 . . ?
 N1 C7 N2 108.42(12) . . ?
 N3 C7 N1 123.48(13) . . ?
 N3 C7 N2 128.09(13) . . ?
 N3 C8 H8A 109.5 . . ?
 N3 C8 H8B 109.5 . . ?
 N3 C8 H8C 109.5 . . ?
 H8A C8 H8B 109.5 . . ?
 H8A C8 H8C 109.5 . . ?
 H8B C8 H8C 109.5 . . ?
 N3 C9 H9A 109.5 . . ?
 N3 C9 H9B 109.5 . . ?
 N3 C9 H9C 109.5 . . ?
 H9A C9 H9B 109.5 . . ?
 H9A C9 H9C 109.5 . . ?
 H9B C9 H9C 109.5 . . ?
 C11 C10 N2 119.19(13) . . ?
 C15 C10 N2 118.86(12) . . ?
 C15 C10 C11 121.89(13) . . ?
 C10 C11 H11 120.7 . . ?
 C10 C11 C12 118.58(14) . . ?
 C12 C11 H11 120.7 . . ?
 C11 C12 H12 119.8 . . ?
 C13 C12 C11 120.45(14) . . ?
 C13 C12 H12 119.8 . . ?
 C12 C13 H13 119.9 . . ?
 C12 C13 C14 120.11(14) . . ?
 C14 C13 H13 119.9 . . ?
 C13 C14 H14 119.8 . . ?
 C13 C14 C15 120.32(14) . . ?
 C15 C14 H14 119.8 . . ?
 C10 C15 C14 118.64(14) . . ?
 C10 C15 H15 120.7 . . ?
 C14 C15 H15 120.7 . . ?
 F1 P1 F3 179.65(6) . . ?
 F2 P1 F1 89.97(7) . . ?
 F2 P1 F3 89.88(6) . . ?
 F4 P1 F1 90.79(6) . . ?
 F4 P1 F2 178.39(7) . . ?
 F4 P1 F3 89.37(6) . . ?
 F5 P1 F1 90.37(6) . . ?
 F5 P1 F2 89.18(6) . . ?
 F5 P1 F3 89.95(6) . . ?
 F5 P1 F4 89.40(7) . . ?
 F6 P1 F1 90.33(6) . . ?
 F6 P1 F2 90.82(9) . . ?
 F6 P1 F3 89.35(6) . . ?
 F6 P1 F4 90.59(9) . . ?
 F6 P1 F5 179.29(6) . . ?

loop_
  _geom_torsion_atom_site_label_1
  _geom_torsion_atom_site_label_2
  _geom_torsion_atom_site_label_3
  _geom_torsion_atom_site_label_4
  _geom_torsion
  _geom_torsion_site_symmetry_1
  _geom_torsion_site_symmetry_2
  _geom_torsion_site_symmetry_3
  _geom_torsion_site_symmetry_4
  _geom_torsion_publ_flag
 N1 C1 C2 N2 0.12(15) . . . . ?
 N1 C1 C2 C3 -179.42(13) . . . . ?
 N1 C1 C6 C5 179.68(14) . . . . ?
 N2 C2 C3 C4 -179.82(14) . . . . ?
 N2 C10 C11 C12 -178.34(13) . . . . ?
 N2 C10 C15 C14 177.94(13) . . . . ?
 C1 N1 C7 N2 1.70(16) . . . . ?
 C1 N1 C7 N3 -177.40(13) . . . . ?
 C1 C2 C3 C4 -0.4(2) . . . . ?
 C2 N2 C7 N1 -1.60(15) . . . . ?
 C2 N2 C7 N3 177.45(14) . . . . ?
 C2 N2 C10 C11 109.00(16) . . . . ?
 C2 N2 C10 C15 -68.25(18) . . . . ?
 C2 C1 C6 C5 -0.5(2) . . . . ?
 C2 C3 C4 C5 -0.1(2) . . . . ?
 C3 C4 C5 C6 0.3(2) . . . . ?
 C4 C5 C6 C1 0.0(2) . . . . ?
 C6 C1 C2 N2 -179.72(13) . . . . ?
 C6 C1 C2 C3 0.7(2) . . . . ?
 C7 N1 C1 C2 -1.12(16) . . . . ?
 C7 N1 C1 C6 178.70(15) . . . . ?
 C7 N2 C2 C1 0.90(15) . . . . ?
 C7 N2 C2 C3 -179.62(15) . . . . ?
 C7 N2 C10 C11 -55.1(2) . . . . ?
 C7 N2 C10 C15 127.69(15) . . . . ?
 C8 N3 C7 N1 -10.2(2) . . . . ?
 C8 N3 C7 N2 170.86(14) . . . . ?
 C9 N3 C7 N1 161.84(13) . . . . ?
 C9 N3 C7 N2 -17.1(2) . . . . ?
 C10 N2 C2 C1 -165.84(12) . . . . ?
 C10 N2 C2 C3 13.6(2) . . . . ?
 C10 N2 C7 N1 164.38(13) . . . . ?
 C10 N2 C7 N3 -16.6(2) . . . . ?
 C10 C11 C12 C13 0.6(2) . . . . ?
 C11 C10 C15 C14 0.8(2) . . . . ?
 C11 C12 C13 C14 0.5(2) . . . . ?
 C12 C13 C14 C15 -0.9(2) . . . . ?
 C13 C14 C15 C10 0.3(2) . . . . ?
 C15 C10 C11 C12 -1.2(2) . . . . ?

_shelx_res_file
;
TITL mo_2024_ch172_0m_a.res in P-1
    mo_2024_ch172_0m.res
    created by SHELXL-2018/3 at 09:59:41 on 07-Nov-2024
REM Old TITL mo_2024_ch172_0m in P-1
REM SHELXT solution in P-1: R1 0.139, Rweak 0.008, Alpha 0.045
REM <I/s> 0.000 for 0 systematic absences, Orientation as input
REM Formula found by SHELXT: C15 N3 F6 P
CELL 0.71073 7.7773 10.3766 10.6089 76.353 89.05 74.863
ZERR 2 0.0005 0.0008 0.0009 0.003 0.003 0.003
LATT 1
SFAC C H F N P
UNIT 30 32 12 6 2

L.S. 4
PLAN  20
SIZE 0.128 0.182 0.288
TEMP -173.15
CONF
BOND
list 4
MORE -1
BOND $H
fmap 2
acta
OMIT -3 54
REM <olex2.extras>
REM <HklSrc "%.\\mo_2024_ch172_0m.hkl">
REM </olex2.extras>

WGHT    0.041400    0.529400
FVAR       0.82910
N1    4    0.465010    0.293615    0.521430    11.00000    0.01932    0.01965 =
         0.01367   -0.00517    0.00355   -0.00442
AFIX  43
H1    2    0.524571    0.242216    0.471599    11.00000   -1.20000
AFIX   0
N2    4    0.363369    0.363776    0.695733    11.00000    0.01796    0.01552 =
         0.01334   -0.00266    0.00287   -0.00347
N3    4    0.591918    0.149633    0.722091    11.00000    0.01975    0.01692 =
         0.01526   -0.00334    0.00286   -0.00220
C1    1    0.341374    0.420301    0.477204    11.00000    0.01586    0.01953 =
         0.01671   -0.00322    0.00236   -0.00663
C2    1    0.276269    0.465402    0.586267    11.00000    0.01755    0.01757 =
         0.01417   -0.00102    0.00137   -0.00719
C3    1    0.148210    0.588969    0.577053    11.00000    0.01751    0.01832 =
         0.02155   -0.00345    0.00319   -0.00570
AFIX  43
H3    2    0.103498    0.619158    0.651988    11.00000   -1.20000
AFIX   0
C4    1    0.088471    0.666629    0.451997    11.00000    0.01733    0.02003 =
         0.02751    0.00145   -0.00053   -0.00508
AFIX  43
H4    2    0.000596    0.751932    0.441192    11.00000   -1.20000
AFIX   0
C5    1    0.155172    0.621580    0.342301    11.00000    0.02129    0.02752 =
         0.01991    0.00427   -0.00320   -0.01001
AFIX  43
H5    2    0.112009    0.677216    0.258522    11.00000   -1.20000
AFIX   0
C6    1    0.283524    0.496963    0.352864    11.00000    0.02014    0.02871 =
         0.01523   -0.00199    0.00161   -0.01114
AFIX  43
H6    2    0.329016    0.466206    0.278364    11.00000   -1.20000
AFIX   0
C7    1    0.479661    0.261559    0.652560    11.00000    0.01682    0.01772 =
         0.01501   -0.00459    0.00375   -0.00676
C8    1    0.685109    0.043370    0.656272    11.00000    0.02484    0.01948 =
         0.02243   -0.00745    0.00462   -0.00121
AFIX 137
H8A   2    0.601701    0.031086    0.594690    11.00000   -1.50000
H8B   2    0.731883   -0.043592    0.720784    11.00000   -1.50000
H8C   2    0.783914    0.071723    0.609433    11.00000   -1.50000
AFIX   0
C9    1    0.646972    0.131469    0.858048    11.00000    0.02042    0.02305 =
         0.01616   -0.00239   -0.00051   -0.00206
AFIX 137
H9A   2    0.614329    0.220759    0.880652    11.00000   -1.50000
H9B   2    0.776407    0.092549    0.870114    11.00000   -1.50000
H9C   2    0.586980    0.068956    0.914262    11.00000   -1.50000
AFIX   0
C10   1    0.303556    0.358898    0.825520    11.00000    0.01562    0.01735 =
         0.01284   -0.00271    0.00207   -0.00175
C11   1    0.226499    0.254987    0.885735    11.00000    0.01735    0.01694 =
         0.01878   -0.00229    0.00063   -0.00333
AFIX  43
H11   2    0.215975    0.186341    0.843091    11.00000   -1.20000
AFIX   0
C12   1    0.165126    0.253602    1.009708    11.00000    0.01889    0.02165 =
         0.02001    0.00203    0.00467   -0.00341
AFIX  43
H12   2    0.112992    0.182881    1.052737    11.00000   -1.20000
AFIX   0
C13   1    0.179478    0.354749    1.071015    11.00000    0.02383    0.02780 =
         0.01456   -0.00192    0.00481   -0.00023
AFIX  43
H13   2    0.138012    0.352714    1.156013    11.00000   -1.20000
AFIX   0
C14   1    0.254334    0.458972    1.008396    11.00000    0.02594    0.02389 =
         0.01636   -0.00820    0.00121   -0.00250
AFIX  43
H14   2    0.262380    0.528795    1.050256    11.00000   -1.20000
AFIX   0
C15   1    0.317668    0.461673    0.884564    11.00000    0.02062    0.01854 =
         0.01629   -0.00302    0.00210   -0.00493
AFIX  43
H15   2    0.369507    0.532525    0.841410    11.00000   -1.20000
AFIX   0

P1    5    0.756209    0.102675    0.241873    11.00000    0.02063    0.02289 =
         0.02954   -0.01440    0.00602   -0.00456
F1    3    0.909464   -0.001201    0.184494    11.00000    0.02765    0.03573 =
         0.07311   -0.03532    0.02021   -0.01055
F2    3    0.743720   -0.020328    0.361831    11.00000    0.05559    0.03890 =
         0.02795    0.00260   -0.00235    0.00456
F3    3    0.601962    0.207652    0.300697    11.00000    0.03206    0.03648 =
         0.02566   -0.01568    0.00575    0.00478
F4    3    0.762991    0.225806    0.121098    11.00000    0.06799    0.02856 =
         0.05925   -0.01443    0.03862   -0.02273
F5    3    0.608063    0.067926    0.164467    11.00000    0.03105    0.03093 =
         0.02983   -0.01044   -0.00041   -0.00883
F6    3    0.902196    0.138620    0.319832    11.00000    0.03262    0.06434 =
         0.12389   -0.06970   -0.02043    0.00362
HKLF 4


REM  mo_2024_ch172_0m_a.res in P-1
REM wR2 = 0.095758, GooF = S = 1.04736, Restrained GooF = 1.04736 for all data
REM R1 = 0.037270 for 3186 Fo > 4sig(Fo) and 0.041039 for all 3505 data
REM 228 parameters refined using 0 restraints

END

WGHT      0.0414      0.5294

REM Highest difference peak  0.397,  deepest hole -0.427,  1-sigma level  0.054
Q1    1   0.8398  0.0046  0.3736  11.00000  0.05    0.40
Q2    1   0.8254  0.2174  0.1812  11.00000  0.05    0.38
Q3    1   0.3087  0.4244  0.6462  11.00000  0.05    0.29
Q4    1   0.2352  0.5318  0.5809  11.00000  0.05    0.29
Q5    1   0.3054  0.4445  0.5305  11.00000  0.05    0.28
Q6    1   0.4363  0.3160  0.6846  11.00000  0.05    0.26
Q7    1   0.1139  0.6329  0.4003  11.00000  0.05    0.26
Q8    1   0.1899  0.2629  0.9465  11.00000  0.05    0.26
Q9    1   0.2782  0.4252  0.8456  11.00000  0.05    0.26
Q10   1   0.3591  0.3781  0.8742  11.00000  0.05    0.25
Q11   1   0.1900  0.2974  1.0393  11.00000  0.05    0.25
Q12   1   0.1398  0.3194  1.0254  11.00000  0.05    0.25
Q13   1   0.2742  0.4592  0.9445  11.00000  0.05    0.25
Q14   1   0.3085  0.2849  0.8760  11.00000  0.05    0.24
Q15   1   0.3318  0.4650  0.4224  11.00000  0.05    0.24
Q16   1   0.4219  0.3652  0.4933  11.00000  0.05    0.24
Q17   1   0.1035  0.6202  0.5099  11.00000  0.05    0.23
Q18   1   0.5063  0.1981  0.6882  11.00000  0.05    0.23
Q19   1   0.3366  0.3610  0.7606  11.00000  0.05    0.22
Q20   1   0.2369  0.5636  0.3582  11.00000  0.05    0.21
;
_shelx_res_checksum                63705
_shelx_hkl_file
;
  -1   0   0  834.22   35.60
   1   0   0  779.72   35.50
  -2   0   0 4586.64  197.38
   2   0   0 4699.53  197.28
  -3   0   0   15.30    3.10
  -3   0   0   21.20    1.90
  -3   0   0   27.00    4.10
  -3   0   0   20.40    3.00
  -3   0   0   24.90    1.50
  -3   0   0   24.20    3.50
  -3   0   0   24.70    3.70
  -3   0   0   23.80    1.90
  -3   0   0   22.90    1.90
  -3   0   0   24.90    1.50
   3   0   0   14.90    3.10
   3   0   0   26.30    4.80
   3   0   0   22.60    1.70
   3   0   0   22.10    1.40
   3   0   0   21.20    3.70
   3   0   0   20.80    1.70
   3   0   0   28.50    4.20
   3   0   0   20.00    1.40
   3   0   0   27.50    4.10
  -4   0   0   50.99    3.50
  -4   0   0   51.79    3.30
  -4   0   0   47.80    2.70
  -4   0   0   45.20    5.50
  -4   0   0   56.69    7.10
  -4   0   0   56.09    3.30
  -4   0   0   61.49    6.90
  -4   0   0   59.89    5.10
  -4   0   0   47.10    2.70
  -4   0   0   56.29    5.20
   4   0   0   48.70    2.60
   4   0   0   60.49    7.30
   4   0   0   49.30    2.80
   4   0   0   52.49    2.90
   4   0   0   48.90    2.60
   4   0   0   50.79    7.60
   4   0   0   46.20    4.40
   4   0   0   51.69    6.80
  -5   0   0   57.09    7.50
  -5   0   0   50.99    2.80
  -5   0   0   54.19    6.90
  -5   0   0   50.89    3.80
  -5   0   0   57.19    6.50
  -5   0   0   51.69    8.30
  -5   0   0   48.50    2.80
  -5   0   0   51.29    3.20
  -5   0   0   74.69    7.90
   5   0   0   64.29    8.20
   5   0   0   47.20    7.40
   5   0   0   71.69   10.40
  -6   0   0  307.37   15.00
  -6   0   0  262.77   18.20
  -6   0   0  309.77   15.70
  -6   0   0  314.67   17.90
   6   0   0  284.27   19.80
   6   0   0  313.27   22.10
   6   0   0  309.67   19.80
  -7   0   0    9.80    3.70
  -7   0   0    8.90    2.20
  -7   0   0   10.00    2.50
   7   0   0   15.50    6.20
   7   0   0   11.00    5.00
  -8   0   0  101.59    9.70
  -8   0   0   95.39    6.70
  -8   0   0   96.39    7.30
   8   0   0  116.29   15.90
   8   0   0   94.99   14.00
  -9   0   0    5.90    2.10
  -9   0   0    4.70    3.00
  -9   0   0    4.70    1.80
   9   0   0   -5.10    2.30
   9   0   0    3.10    4.10
 -10   0   0    5.90    2.20
 -10   0   0    5.00    3.60
  10   0   0   18.00    7.70
  10   0   0    7.10    6.20
   9  -1   0   34.60    9.90
   9  -1   0   54.59   12.30
  -9   1   0   37.40    7.40
  -9   1   0   38.20    5.60
   8  -1   0    6.80    5.20
   8  -1   0    9.70    5.20
  -8   1   0   16.60    3.60
  -8   1   0   11.70    4.30
  -8   1   0   13.40    2.40
   7  -1   0  154.28   18.50
  -7   1   0  127.79    8.90
  -7   1   0  118.89    7.30
  -7   1   0  137.79   10.60
   6  -1   0  933.51   46.30
   6  -1   0  892.41   48.00
   6  -1   0  937.71   46.80
  -6   1   0  980.00   43.70
  -6   1   0  835.12   44.10
  -6   1   0  900.51   41.60
   5  -1   0   29.60    6.50
   5  -1   0   25.90    1.90
   5  -1   0   31.20    2.00
   5  -1   0   27.50    6.00
   5  -1   0   29.50    2.20
   5  -1   0   37.80    6.60
  -5   1   0   26.50    2.50
  -5   1   0   30.80    2.50
  -5   1   0   35.10    7.00
  -5   1   0   30.80    2.50
  -5   1   0   30.60    2.10
  -5   1   0   29.50    2.10
  -5   1   0   33.70    5.70
  -5   1   0   27.40    4.60
   4  -1   0    2.70    1.00
   4  -1   0    3.30    1.60
   4  -1   0    3.50    1.00
   4  -1   0   -0.10    1.80
   4  -1   0    1.00    2.00
   4  -1   0    5.80    2.80
   4  -1   0    3.50    1.10
   4  -1   0    2.00    0.90
  -4   1   0    4.40    2.30
  -4   1   0    3.30    1.10
  -4   1   0    1.80    0.90
  -4   1   0    1.10    0.60
  -4   1   0    0.70    1.30
  -4   1   0    6.90    2.40
  -4   1   0    2.80    0.80
  -4   1   0    3.30    1.00
   3  -1   0  395.76   20.00
   3  -1   0  402.56   20.30
   3  -1   0  414.36   20.80
   3  -1   0  384.56   18.60
   3  -1   0  402.46   18.00
   3  -1   0  381.36   17.90
  -3   1   0  383.66   20.30
  -3   1   0  370.26   19.50
  -3   1   0  390.36   17.90
  -3   1   0  383.06   18.70
  -3   1   0  423.96   19.90
  -3   1   0  398.76   19.50
  -3   1   0  393.36   18.00
   2  -1   0   98.89    6.30
   2  -1   0   92.89    4.80
   2  -1   0   87.29    6.30
   2  -1   0   97.89    5.40
   2  -1   0   96.19    4.80
   2  -1   0  104.89    6.50
  -2   1   0   92.79    4.70
  -2   1   0   93.19    6.30
  -2   1   0   97.99    4.80
  -2   1   0   98.69    5.50
  -2   1   0  103.49    5.40
  -2   1   0   96.59    6.80
  -2   1   0  105.49    5.40
  -2   1   0   92.39    6.00
   1  -1   0  219.68   10.20
   0  -1   0  149.99    7.00
   0  -1   0  143.39    7.30
   0   1   0  143.99    7.00
   0   1   0  145.49    6.90
  -1  -1   0  465.05   22.90
   1   1   0  437.96   22.60
  -2  -1   0  247.38   11.20
  -2  -1   0  224.98   13.40
  -2  -1   0  230.18   12.00
  -2  -1   0  261.97   11.30
  -2  -1   0  254.47   11.50
  -2  -1   0  229.28   11.90
  -2  -1   0  258.67   12.30
  -2  -1   0  241.58   12.90
   2   1   0  240.28   11.10
   2   1   0  250.87   12.20
   2   1   0  231.88   12.30
   2   1   0  250.57   11.10
   2   1   0  246.28   13.10
   2   1   0  235.38   12.50
   2   1   0  249.88   11.40
  -3  -1   0  386.46   18.10
  -3  -1   0  390.76   18.10
  -3  -1   0  431.36   19.60
  -3  -1   0  393.26   20.40
  -3  -1   0  416.16   21.20
   3   1   0  391.06   19.90
   3   1   0  388.96   17.40
   3   1   0  394.36   19.70
   3   1   0  381.86   17.30
   3   1   0  376.96   17.90
  -4  -1   0    0.90    0.70
  -4  -1   0    0.60    0.50
  -4  -1   0   -0.20    0.60
  -4  -1   0    1.50    1.80
  -4  -1   0    0.40    0.70
  -4  -1   0    0.90    1.70
  -4  -1   0    0.50    0.80
  -4  -1   0    0.80    1.70
  -4  -1   0    0.50    1.20
  -4  -1   0    1.10    0.60
  -4  -1   0    2.50    1.80
   4   1   0    0.70    0.70
   4   1   0   -1.80    1.20
   4   1   0    3.80    2.40
   4   1   0    0.80    0.60
   4   1   0    1.20    1.70
   4   1   0    1.20    0.60
   4   1   0    0.90    0.80
   4   1   0    2.10    0.80
  -5  -1   0  271.17   13.10
  -5  -1   0  292.37   15.80
  -5  -1   0  241.18   14.60
  -5  -1   0  260.97   12.40
  -5  -1   0  245.68   15.00
  -5  -1   0  266.77   13.40
  -5  -1   0  274.47   12.50
  -5  -1   0  258.77   12.00
  -5  -1   0  266.37   12.00
  -5  -1   0  257.07   16.90
   5   1   0  282.57   16.90
   5   1   0  251.87   16.70
  -6  -1   0  333.87   16.10
  -6  -1   0  321.47   19.00
  -6  -1   0  288.07   19.90
  -6  -1   0  326.67   16.50
   6   1   0  350.76   21.20
   6   1   0  343.07   21.50
  -7  -1   0  953.30   42.70
  -7  -1   0  939.61   43.10
  -7  -1   0  972.40   47.00
   7   1   0  950.00   49.90
   7   1   0  953.20   49.40
  -8  -1   0  158.38   12.60
  -8  -1   0  132.99    8.80
  -8  -1   0  125.59    8.40
   8   1   0  149.69   20.50
   8   1   0  165.88   21.20
  -9  -1   0    4.40    1.90
  -9  -1   0    5.40    3.10
  -9  -1   0    7.60    2.10
   9   1   0   21.40    7.20
   9   1   0    8.90    5.50
 -10  -1   0   27.20    6.80
 -10  -1   0   32.00    4.60
  10   1   0   19.10    8.70
  10   1   0   45.20   12.00
   9  -2   0    2.60    4.70
   9  -2   0    2.50    3.80
  -9   2   0    8.60    3.40
  -9   2   0   13.30    3.60
   8  -2   0   24.30    8.20
   8  -2   0   32.10    9.40
  -8   2   0   37.10    6.10
  -8   2   0   35.50    6.40
   7  -2   0  180.28   16.80
   7  -2   0  175.08   16.30
   7  -2   0  170.38   15.60
  -7   2   0  176.18   12.40
   6  -2   0  180.08    8.60
   6  -2   0  178.78    8.60
   6  -2   0  168.28   14.20
   6  -2   0  188.88   15.20
   6  -2   0  168.68   15.10
  -6   2   0  179.88    8.70
  -6   2   0  193.98   12.20
  -6   2   0  176.78    8.70
  -6   2   0  166.68    9.00
  -6   2   0  181.18    9.10
  -6   2   0  175.68    9.10
   5  -2   0  438.36   20.60
   5  -2   0  381.26   24.50
   5  -2   0  454.05   20.00
   5  -2   0  455.45   20.70
   5  -2   0  440.26   20.00
   5  -2   0  381.06   24.20
   5  -2   0  423.26   25.50
  -5   2   0  397.26   22.80
  -5   2   0  442.86   20.60
  -5   2   0  471.35   22.60
  -5   2   0  499.45   26.80
  -5   2   0  452.25   20.60
  -5   2   0  455.15   20.00
   4  -2   0    1.30    1.10
   4  -2   0    0.40    0.90
   4  -2   0   -1.10    1.30
   4  -2   0    0.40    0.70
   4  -2   0    0.40    0.60
   4  -2   0   -0.90    0.50
   4  -2   0   -0.90    1.50
   4  -2   0    0.40    1.80
  -4   2   0    0.00    1.50
  -4   2   0    0.10    0.50
  -4   2   0   -1.00    0.50
  -4   2   0    0.30    0.80
  -4   2   0   -0.50    0.40
  -4   2   0    0.10    1.10
  -4   2   0   -0.30    0.40
   3  -2   0  769.42   37.40
   3  -2   0  834.32   37.40
   3  -2   0  812.32   35.80
   3  -2   0  753.32   35.60
   3  -2   0  824.42   37.40
  -3   2   0  783.62   35.50
  -3   2   0  794.12   35.40
  -3   2   0  784.32   37.10
   2  -2   0  222.48   12.70
   2  -2   0  225.38   12.40
   2  -2   0  249.28   12.10
   2  -2   0  225.78   11.10
   2  -2   0  239.58   12.10
   2  -2   0  235.38   11.10
   2  -2   0  216.78   10.90
   2  -2   0  222.48   12.50
  -2   2   0  234.48   11.00
  -2   2   0  221.78   12.10
  -2   2   0  256.27   11.90
  -2   2   0  250.27   11.90
  -2   2   0  236.08   11.00
  -1   2   0 4153.08  182.68
   0  -2   0  231.98   11.50
   0  -2   0  229.98   11.40
   0   2   0  238.48   11.40
   0   2   0  235.28   11.40
   0   2   0  225.68   10.90
  -1  -2   0 7654.63  324.97
   1   2   0 7514.45  324.47
  -2  -2   0 9234.38  409.26
   2   2   0 9999.00  409.46
  -3  -2   0 1474.95   67.49
  -4  -2   0   14.40    4.20
  -4  -2   0   25.10    4.40
  -4  -2   0   22.80    4.00
  -4  -2   0   24.00    2.60
  -4  -2   0   18.70    2.30
  -4  -2   0   33.70    6.50
  -4  -2   0   21.50    3.80
  -4  -2   0   23.00    2.80
  -4  -2   0   19.10    3.00
  -4  -2   0   19.90    2.10
  -4  -2   0   19.90    2.70
   4   2   0   17.40    2.70
   4   2   0   20.20    2.20
   4   2   0   25.20    2.50
   4   2   0   19.30    2.20
   4   2   0   18.80    1.80
   4   2   0   20.60    4.90
   4   2   0   13.90    3.60
   4   2   0   21.80    4.70
  -5  -2   0  113.79   10.60
  -5  -2   0  120.09    6.90
  -5  -2   0  101.79    8.60
  -5  -2   0  112.59    6.80
  -5  -2   0  112.59    7.40
  -5  -2   0  131.39    6.40
  -5  -2   0  115.79    8.30
  -5  -2   0   64.69   11.00
  -5  -2   0  108.89    6.30
  -5  -2   0  121.69    8.60
  -5  -2   0  121.99    6.50
   5   2   0  112.39    6.10
   5   2   0  121.69   10.70
   5   2   0  119.69    6.00
   5   2   0  121.89   10.10
   5   2   0  128.29   10.70
   5   2   0  119.89    7.30
   5   2   0  114.39    6.10
   5   2   0  119.49    6.00
  -6  -2   0    6.80    3.00
  -6  -2   0    5.00    1.50
  -6  -2   0    8.40    1.70
  -6  -2   0    4.50    1.90
  -6  -2   0    6.80    1.40
  -6  -2   0    5.10    2.50
  -6  -2   0    3.50    1.30
  -6  -2   0    3.80    1.10
  -6  -2   0    1.30    1.90
  -6  -2   0    5.00    2.60
   6   2   0    7.90    1.10
   6   2   0    4.70    3.80
   6   2   0    5.20    3.80
   6   2   0    4.40    0.80
   6   2   0    5.20    0.90
   6   2   0    5.90    1.00
  -7  -2   0    9.20    3.70
  -7  -2   0    5.90    3.00
  -7  -2   0   16.60    4.40
  -7  -2   0   11.00    2.80
   7   2   0   13.50    5.40
   7   2   0   18.70    6.00
  -8  -2   0   34.10    7.40
  -8  -2   0   26.60    4.50
   8   2   0   25.30    7.70
   8   2   0   27.10    8.30
  -9  -2   0    7.60    2.60
  -9  -2   0    2.20    2.40
 -10  -2   0    0.20    0.90
 -10  -2   0   -0.60    1.20
   9  -3   0   49.30   12.20
   9  -3   0   48.90   12.00
   8  -3   0    6.20    4.70
   8  -3   0   10.00    6.00
   8  -3   0    2.90    4.70
  -8   3   0    5.50    2.70
   7  -3   0   -2.00    2.30
   7  -3   0   -2.80    1.90
   7  -3   0   -3.20    2.20
  -7   3   0    0.90    0.80
  -7   3   0    0.30    0.60
  -7   3   0    0.20    0.60
  -7   3   0    0.10    0.60
  -7   3   0    0.00    0.60
  -7   3   0   -0.30    1.50
   6  -3   0   80.29    5.90
   6  -3   0  110.99   14.30
   6  -3   0   87.99    5.70
   6  -3   0   87.79    6.10
   6  -3   0   86.99   12.30
   6  -3   0   92.69    5.80
   6  -3   0  112.09   13.30
  -6   3   0   89.29    5.50
  -6   3   0   97.79    6.10
  -6   3   0   89.39    6.00
  -6   3   0   95.69    5.60
  -6   3   0   90.59    7.60
   5  -3   0  124.49   11.00
   5  -3   0  120.49    7.90
   5  -3   0  104.79    7.60
   5  -3   0  110.29   10.50
   5  -3   0  138.99   11.80
   5  -3   0  113.79    7.00
   5  -3   0  130.69    7.30
  -5   3   0  115.59    7.30
  -5   3   0  117.99    7.50
  -5   3   0  115.09    7.40
  -5   3   0  110.59   10.50
  -5   3   0  114.89    6.40
  -5   3   0  127.39    6.80
  -5   3   0  116.59    8.30
  -5   3   0  113.99    6.70
   4  -3   0  126.99   10.20
   4  -3   0  114.49    7.80
   4  -3   0  116.69    9.40
   4  -3   0  111.39    6.80
   4  -3   0  111.39    7.70
   4  -3   0  119.39    9.60
   4  -3   0  107.59    6.70
  -4   3   0  106.69    8.80
  -4   3   0  112.49    7.20
  -4   3   0  110.19    7.40
  -4   3   0  109.09    7.00
  -4   3   0  113.09    6.40
  -4   3   0  116.69    7.40
  -4   3   0  108.69    6.30
   3  -3   0  435.06   22.10
   3  -3   0  461.25   23.50
   3  -3   0  469.75   22.50
   3  -3   0  451.35   21.00
   3  -3   0  453.85   22.90
   3  -3   0  457.45   21.10
   3  -3   0  454.15   23.80
  -3   3   0  434.46   22.60
  -3   3   0  433.26   20.60
  -3   3   0  430.56   21.00
  -3   3   0  438.16   20.60
  -3   3   0  481.45   21.80
  -3   3   0  466.95   21.90
   2  -3   0   58.79    5.40
   2  -3   0   57.79    5.00
   2  -3   0   55.19    6.20
   2  -3   0   57.69    5.00
   2  -3   0   63.09    5.10
  -2   3   0   61.99    4.80
  -2   3   0   65.99    4.30
  -2   3   0   59.69    4.70
  -2   3   0   60.09    4.30
  -2   3   0   58.89    4.20
  -2   3   0   53.89    4.70
   1  -3   0    3.50    1.40
   1  -3   0    2.00    1.20
   1  -3   0    2.10    1.10
   1  -3   0    3.80    1.20
   1  -3   0    1.40    0.90
  -1   3   0    3.00    1.10
  -1   3   0    2.80    1.10
  -1   3   0    1.60    1.00
   0  -3   0   24.20    3.20
   0  -3   0   23.30    3.30
   0  -3   0   18.90    2.60
   0  -3   0   17.30    2.50
   0  -3   0   23.70    3.30
   0   3   0   21.10    3.00
   0   3   0   20.30    2.50
   0   3   0   23.50    3.10
   0   3   0   24.20    2.70
   0   3   0   22.30    2.60
  -1  -3   0 1222.28   60.89
   1   3   0 1063.59   56.99
   1   3   0 1171.58   59.89
  -2  -3   0 1458.35   69.49
  -2  -3   0 1476.25   76.69
   2   3   0 1358.96   70.49
  -3  -3   0    2.20    2.00
  -3  -3   0    2.20    1.20
  -3  -3   0    7.20    2.30
  -3  -3   0    3.00    0.90
  -3  -3   0    3.00    1.40
  -3  -3   0    5.30    1.70
  -3  -3   0    1.70    1.40
  -3  -3   0    4.80    2.30
  -3  -3   0    4.70    1.70
  -3  -3   0    1.60    1.10
   3   3   0    3.40    2.00
   3   3   0    2.50    1.20
   3   3   0    4.50    0.90
   3   3   0    5.70    1.40
   3   3   0    2.90    1.40
  -4  -3   0  843.62   43.20
  -4  -3   0  927.31   45.80
  -4  -3   0  877.51   41.30
  -4  -3   0  938.31   42.50
  -4  -3   0  916.91   40.90
  -4  -3   0  919.51   40.50
  -4  -3   0  894.21   41.20
  -4  -3   0  907.51   40.50
   4   3   0  889.31   39.70
   4   3   0  921.91   43.90
  -5  -3   0   34.10    3.60
  -5  -3   0   21.30    3.30
  -5  -3   0   23.90    3.20
  -5  -3   0   23.30    4.30
  -5  -3   0   20.80    4.80
  -5  -3   0   32.80    6.90
  -5  -3   0   35.50    6.10
  -5  -3   0   23.00    3.70
  -5  -3   0   24.40    4.50
  -5  -3   0   25.50    3.50
   5   3   0   27.10    2.40
   5   3   0   22.60    2.70
   5   3   0   23.50    2.80
   5   3   0   30.70    4.10
   5   3   0   13.90    4.20
   5   3   0   24.50    2.90
  -6  -3   0   95.59    7.10
  -6  -3   0   85.99    7.30
  -6  -3   0   93.29    7.70
  -6  -3   0   87.49    6.30
  -6  -3   0   92.39   12.60
  -6  -3   0  103.09    6.60
  -6  -3   0   77.79    9.10
   6   3   0   89.49    5.20
   6   3   0   90.59    6.70
   6   3   0   88.89    5.30
   6   3   0  100.49   13.30
   6   3   0   87.29    5.30
   6   3   0   93.79    5.20
  -7  -3   0   73.79    5.40
  -7  -3   0   77.19    5.20
  -7  -3   0   78.69    5.30
  -7  -3   0   82.29    9.00
  -7  -3   0   78.99    6.70
  -7  -3   0   69.99    5.30
  -7  -3   0  107.69   11.90
  -7  -3   0   71.19    8.70
   7   3   0   71.09    6.20
   7   3   0   78.89    4.20
   7   3   0   77.39    4.20
  -8  -3   0   83.39   11.20
  -8  -3   0   52.79    6.80
  -9  -3   0   75.09    7.10
  -9  -3   0   82.29   12.30
 -10  -3   0    5.20    3.00
 -10  -3   0   10.40    4.60
   8  -4   0    5.80    4.70
   8  -4   0    6.30    4.30
   8  -4   0   -0.20    3.80
   7  -4   0   38.10    8.90
   7  -4   0   37.80    4.20
   7  -4   0   39.60    3.40
   7  -4   0   41.10    9.30
   7  -4   0   30.50    3.80
   7  -4   0   36.20    3.30
   7  -4   0   48.10   10.00
  -7   4   0   38.20    4.10
  -7   4   0   39.80    3.30
  -7   4   0   36.80    3.30
  -7   4   0   36.70    4.00
   6  -4   0    3.00    1.80
   6  -4   0    1.10    2.30
   6  -4   0    2.50    1.30
   6  -4   0    3.60    3.50
   6  -4   0    5.00    1.80
   6  -4   0    3.50    1.90
   6  -4   0    7.00    4.60
  -6   4   0    6.70    1.70
  -6   4   0    2.50    1.30
  -6   4   0    2.10    1.20
  -6   4   0    4.10    1.60
   5  -4   0   66.19    9.40
   5  -4   0   64.39    5.10
   5  -4   0   59.19    6.80
   5  -4   0   50.39    4.80
   5  -4   0   59.49    9.00
   5  -4   0   62.19    9.60
   5  -4   0   56.39    6.70
  -5   4   0   57.79    5.10
  -5   4   0   57.39    4.40
  -5   4   0   54.09    4.30
  -5   4   0   54.69    5.00
  -5   4   0   61.49    8.70
   4  -4   0   10.30    2.30
   4  -4   0   13.40    2.50
   4  -4   0   16.20    4.60
   4  -4   0   12.50    3.10
   4  -4   0    8.90    3.30
   4  -4   0   12.40    4.40
   4  -4   0   16.90    3.40
  -4   4   0   12.00    2.70
  -4   4   0   11.60    3.20
  -4   4   0   13.30    2.30
  -4   4   0   11.00    2.70
  -4   4   0   10.40    2.50
  -4   4   0   15.50    2.50
   3  -4   0   77.79    6.70
   3  -4   0   80.19    5.70
   3  -4   0   86.49    7.50
   3  -4   0   83.89    6.90
   3  -4   0   67.09    5.40
   3  -4   0   81.49    7.70
   3  -4   0   71.99    7.80
  -3   4   0   74.59    5.20
  -3   4   0   74.49    6.00
  -3   4   0   71.89    5.90
  -3   4   0   87.39    6.60
  -3   4   0   61.49    5.10
  -3   4   0   79.39    5.30
   2  -4   0    6.50    1.90
   2  -4   0    9.70    2.70
   2  -4   0   10.20    2.30
   2  -4   0    8.20    2.90
   2  -4   0   11.50    3.20
   2  -4   0   13.80    3.10
  -2   4   0   10.40    2.10
  -2   4   0    8.20    1.90
  -2   4   0   14.50    2.70
  -2   4   0   10.40    2.60
  -2   4   0   11.20    2.10
  -2   4   0   12.00    2.70
   1  -4   0  191.88   11.50
   1  -4   0  190.98   10.60
   1  -4   0  201.08   11.20
   1  -4   0  179.38   11.40
   1  -4   0  187.98   10.60
  -1   4   0  191.38   10.50
  -1   4   0  181.38   10.10
  -1   4   0  204.38   11.20
  -1   4   0  184.18   10.30
  -1   4   0  187.78   11.10
   0  -4   0   22.90    3.30
   0  -4   0   37.20    5.00
   0  -4   0   37.10    5.00
   0  -4   0   27.20    3.60
   0  -4   0   37.30    5.10
   0   4   0   42.10    4.40
   0   4   0   31.10    3.60
   0   4   0   44.00    4.50
  -1  -4   0    1.80    1.20
  -1  -4   0    2.60    1.50
  -1  -4   0    2.20    1.30
  -1  -4   0    1.50    1.10
  -1  -4   0    3.50    1.70
   1   4   0    1.60    1.30
   1   4   0    4.80    1.60
   1   4   0    2.90    1.40
   1   4   0    4.20    1.50
   1   4   0    3.90    1.50
   1   4   0    7.90    1.90
  -2  -4   0  179.48   10.10
  -2  -4   0  194.88   10.20
  -2  -4   0  174.08   10.30
  -2  -4   0  188.48   10.20
  -2  -4   0  160.98   10.00
  -2  -4   0  166.98   10.20
   2   4   0  164.68    9.40
   2   4   0  159.18    9.60
   2   4   0  157.78    9.30
   2   4   0  157.08    9.60
   2   4   0  169.88    9.10
   2   4   0  180.78   10.40
  -3  -4   0  278.47   14.80
  -3  -4   0  282.87   14.80
  -3  -4   0  265.77   15.50
  -3  -4   0  316.87   15.30
  -3  -4   0  276.27   16.10
  -3  -4   0  266.27   14.80
  -3  -4   0  287.67   14.90
   3   4   0  274.77   14.20
   3   4   0  273.37   13.20
   3   4   0  267.47   14.50
   3   4   0  297.77   14.40
   3   4   0  291.87   14.40
   3   4   0  271.97   14.20
   3   4   0  276.97   16.20
  -4  -4   0 2186.28   97.49
  -5  -4   0   42.30    7.00
  -5  -4   0   58.39    5.00
  -5  -4   0   68.09    5.80
  -5  -4   0   79.79    7.30
  -5  -4   0   60.59   10.00
  -5  -4   0   60.19    5.20
  -5  -4   0   69.09    5.60
  -5  -4   0   64.39    5.40
   5   4   0   66.99    5.50
   5   4   0   57.69    4.50
   5   4   0   50.79    7.50
   5   4   0   65.59    4.60
   5   4   0   61.69    4.40
   5   4   0   56.69    4.50
  -6  -4   0    9.70    3.00
  -6  -4   0    4.60    1.80
  -6  -4   0    2.20    1.30
  -6  -4   0    4.70    2.10
  -6  -4   0    0.50    1.60
  -6  -4   0    5.20    1.90
  -6  -4   0    4.50    1.80
  -6  -4   0    6.70    2.50
   6   4   0    5.00    3.60
   6   4   0    6.10    1.60
   6   4   0    0.30    1.10
   6   4   0    3.60    1.40
  -7  -4   0    9.00    5.40
  -7  -4   0    6.30    2.20
  -7  -4   0   10.90    2.60
  -7  -4   0    5.60    2.10
  -7  -4   0    6.70    2.10
  -7  -4   0    6.50    2.50
   7   4   0    8.30    1.80
   7   4   0    9.60    1.90
   7   4   0    8.00    1.70
   7   4   0    8.70    2.60
   7   4   0    8.80    1.70
  -8  -4   0   45.30    4.80
  -8  -4   0   49.90    4.50
  -8  -4   0   50.29    4.40
  -8  -4   0   44.30    4.10
  -8  -4   0   42.90    6.40
  -8  -4   0   47.40    8.30
   8   4   0   37.10    2.80
   8   4   0   44.00    6.30
   8   4   0   42.20    2.90
   8   4   0   45.00    3.00
   8   4   0   45.50    2.90
  -9  -4   0   10.80    4.10
 -10  -4   0   50.49    7.50
 -10  -4   0   75.79   13.70
   8  -5   0   50.99   10.70
   8  -5   0   44.20   11.30
   8  -5   0   52.89   12.40
  -8   5   0   45.00    3.70
  -8   5   0   50.99    3.70
  -8   5   0   47.50    3.70
  -8   5   0   46.00    3.80
   7  -5   0    2.00    1.30
   7  -5   0    4.10    4.60
   7  -5   0    7.10    4.50
   7  -5   0    3.50    4.50
   7  -5   0    4.60    1.80
   7  -5   0    3.60    1.60
   7  -5   0    4.00    1.80
  -7   5   0    3.30    1.40
  -7   5   0    3.10    1.20
  -7   5   0    1.60    1.10
  -7   5   0   -0.20    1.00
   6  -5   0    2.20    1.70
   6  -5   0    2.10    1.50
   6  -5   0    3.20    4.40
   6  -5   0    1.80    1.50
   6  -5   0    2.50    1.80
   6  -5   0    3.20    3.70
   6  -5   0    1.60    2.80
  -6   5   0    3.40    1.80
  -6   5   0    2.40    1.30
  -6   5   0    0.30    1.00
  -6   5   0    4.00    1.50
   5  -5   0  126.39   14.50
   5  -5   0  117.29    9.40
   5  -5   0  143.09    9.30
   5  -5   0  118.29   14.20
   5  -5   0  133.79    9.00
   5  -5   0  122.19   11.10
   5  -5   0  107.69    9.20
  -5   5   0  104.69    8.10
  -5   5   0   93.49    9.20
  -5   5   0  118.39    8.40
  -5   5   0  118.09    7.50
  -5   5   0  105.39    7.30
  -5   5   0  118.19    7.10
   4  -5   0  206.98   13.90
   4  -5   0  195.28   12.20
   4  -5   0  207.58   12.30
   4  -5   0  232.48   16.10
   4  -5   0  226.68   14.50
   4  -5   0  209.48   13.80
  -4   5   0  198.98   12.40
  -4   5   0  204.28   12.60
  -4   5   0  216.38   13.30
  -4   5   0  201.88   11.40
  -4   5   0  195.18   11.10
  -4   5   0  217.88   11.60
   3  -5   0    1.10    1.70
   3  -5   0    0.60    1.40
   3  -5   0   -0.40    1.70
   3  -5   0   -0.90    0.80
   3  -5   0    1.30    1.60
  -3   5   0    1.40    1.50
  -3   5   0    0.60    1.00
  -3   5   0    0.60    1.10
  -3   5   0    0.10    1.00
  -3   5   0    0.30    0.90
  -3   5   0   -0.30    0.90
   2  -5   0  183.78   12.70
   2  -5   0  197.08   12.80
   2  -5   0  203.08   11.70
   2  -5   0  197.38   12.80
   2  -5   0  213.38   13.40
   2  -5   0  199.08   11.70
  -2   5   0  174.88   11.90
  -2   5   0  198.78   11.30
  -2   5   0  211.98   12.30
  -2   5   0  209.18   11.40
  -2   5   0  203.08   11.10
   1  -5   0  481.15   23.50
   1  -5   0  468.65   24.70
   1  -5   0  514.25   23.80
   1  -5   0  478.75   24.70
   1  -5   0  474.55   24.20
  -1   5   0  471.65   22.80
  -1   5   0  479.35   23.20
  -1   5   0  487.55   24.20
  -1   5   0  451.45   23.10
  -1   5   0  469.65   24.00
   0  -5   0    6.10    2.10
   0  -5   0    2.80    1.80
   0  -5   0    4.10    2.00
   0  -5   0    3.10    1.80
   0  -5   0    5.20    1.90
   0   5   0    8.70    2.20
   0   5   0    3.50    1.90
   0   5   0    7.70    2.40
  -1  -5   0    3.70    1.80
  -1  -5   0    5.20    2.10
  -1  -5   0    5.70    2.10
  -1  -5   0    2.40    1.70
  -1  -5   0    2.30    1.80
   1   5   0    4.30    2.20
   1   5   0    3.70    1.70
   1   5   0    3.50    1.60
   1   5   0    4.10    2.10
   1   5   0    1.90    1.40
   1   5   0    4.30    1.60
  -2  -5   0  115.49    8.50
  -2  -5   0  142.39    9.50
  -2  -5   0  129.49    9.20
  -2  -5   0  141.49    8.80
  -2  -5   0  123.49    8.70
  -2  -5   0  132.69    9.00
   2   5   0  140.19    8.80
   2   5   0  127.59    8.30
   2   5   0  141.99    8.80
   2   5   0  134.39    8.90
   2   5   0  136.99    8.20
   2   5   0  144.59    8.60
  -3  -5   0   -0.30    1.00
  -3  -5   0   -0.20    1.30
  -3  -5   0    0.90    1.20
  -3  -5   0   -1.00    0.60
  -3  -5   0    0.10    1.10
  -3  -5   0    0.80    1.30
  -3  -5   0    0.70    1.10
   3   5   0    1.00    0.80
   3   5   0    0.00    1.50
   3   5   0   -0.20    0.90
   3   5   0    0.40    1.00
   3   5   0   -0.70    0.80
   3   5   0   -0.30    0.90
   3   5   0    0.50    0.90
  -4  -5   0  769.32   36.80
  -4  -5   0  748.53   36.50
  -4  -5   0  786.32   36.80
  -4  -5   0  807.92   38.20
  -4  -5   0  731.43   38.40
  -4  -5   0  782.12   36.70
  -4  -5   0  790.62   36.90
   4   5   0  831.92   35.90
   4   5   0  772.32   36.30
   4   5   0  746.93   35.50
   4   5   0  788.32   38.90
   4   5   0  771.42   35.60
  -5  -5   0   46.00    6.40
  -5  -5   0   27.20    7.60
  -5  -5   0   39.40    5.30
  -5  -5   0   38.20    5.20
  -5  -5   0   29.70    4.70
  -5  -5   0   30.90    5.30
  -5  -5   0   30.80    6.30
  -5  -5   0   30.90    4.60
   5   5   0   35.60    4.10
   5   5   0   33.60    4.10
   5   5   0   33.30    4.10
   5   5   0   31.00    5.90
   5   5   0   35.10    4.80
   5   5   0   30.00    3.90
  -6  -5   0  277.47   15.90
  -6  -5   0  297.67   16.10
  -6  -5   0  296.27   16.40
  -6  -5   0  278.97   16.10
  -6  -5   0  256.87   16.30
  -6  -5   0  281.17   18.40
   6   5   0  283.67   14.80
   6   5   0  284.57   14.70
   6   5   0  280.47   20.00
   6   5   0  311.77   16.50
  -7  -5   0   11.60    3.00
  -7  -5   0    6.90    3.10
  -7  -5   0   12.10    3.60
  -7  -5   0   14.50    3.40
  -7  -5   0   13.00    3.20
  -7  -5   0    6.80    2.80
  -7  -5   0   19.20    5.50
  -7  -5   0   11.50    3.20
   7   5   0   11.80    5.90
   7   5   0   12.50    2.40
   7   5   0   10.50    3.10
   7   5   0   10.40    2.20
   7   5   0    8.00    2.10
   7   5   0    7.80    2.10
  -8  -5   0    3.60    1.70
  -8  -5   0   -0.90    1.50
  -8  -5   0   -0.40    1.20
  -8  -5   0    0.30    1.20
  -8  -5   0    1.70    1.60
  -8  -5   0    4.10    4.80
   8   5   0    0.10    1.00
   8   5   0    2.10    1.20
   8   5   0    3.00    2.00
   8   5   0    1.70    1.10
   8   5   0    0.50    0.90
  -9  -5   0    8.10    3.80
  -9  -5   0   18.20    3.20
  -9  -5   0   15.30    4.30
  -9  -5   0   16.30    3.10
  -9  -5   0   15.30    2.90
  -9  -5   0   16.90    3.00
 -10  -5   0   14.40    5.10
 -10  -5   0    7.00    3.00
   7  -6   0    7.30    5.30
   7  -6   0   14.40    3.10
   7  -6   0    8.50    2.60
   7  -6   0    9.50    5.90
   7  -6   0   11.10    3.10
   7  -6   0   10.40    3.10
   7  -6   0   21.00    9.80
  -7   6   0   10.60    3.00
  -7   6   0   15.30    2.90
  -7   6   0   12.70    3.30
  -7   6   0   12.20    2.60
   6  -6   0    5.90    2.50
   6  -6   0    4.60    2.40
   6  -6   0    8.40    4.40
   6  -6   0    3.90    2.20
   6  -6   0    1.80    4.10
   6  -6   0    8.10    2.80
   6  -6   0    4.10    4.00
  -6   6   0    7.70    2.40
  -6   6   0    6.90    2.30
  -6   6   0    3.20    1.80
  -6   6   0    3.50    1.80
   5  -6   0   75.89   11.60
   5  -6   0   75.59    6.80
   5  -6   0   78.29    9.50
   5  -6   0   59.29    9.30
   5  -6   0   80.89    6.90
   5  -6   0   85.29   11.90
   5  -6   0   64.59    8.80
  -5   6   0   79.69    6.10
  -5   6   0   65.69    8.30
  -5   6   0   72.39    6.70
  -5   6   0   60.79    5.60
  -5   6   0   65.89    5.00
  -5   6   0   82.69    6.90
   4  -6   0   26.60    6.60
   4  -6   0   21.20    4.80
   4  -6   0   18.00    5.50
   4  -6   0   26.40    5.40
   4  -6   0   28.90    4.90
   4  -6   0   25.90    4.50
   4  -6   0   17.00    4.50
  -4   6   0   27.00    4.60
  -4   6   0   22.10    3.50
  -4   6   0   23.00    3.70
  -4   6   0   27.40    4.80
  -4   6   0   20.10    3.40
  -4   6   0   18.20    4.00
   3  -6   0   22.00    5.00
   3  -6   0   12.90    4.30
   3  -6   0   18.60    3.90
   3  -6   0   19.80    3.80
   3  -6   0   21.30    4.50
  -3   6   0   19.30    4.00
  -3   6   0   16.00    3.20
  -3   6   0   18.10    3.30
  -3   6   0   15.10    3.60
  -3   6   0   24.30    3.90
  -3   6   0   18.70    3.20
   2  -6   0  236.08   14.30
   2  -6   0  248.98   16.00
   2  -6   0  231.48   15.50
   2  -6   0  263.07   15.90
   2  -6   0  252.97   14.60
   2  -6   0  272.37   16.40
  -2   6   0  245.98   13.90
  -2   6   0  235.68   13.70
  -2   6   0  238.98   13.40
  -2   6   0  250.37   14.90
  -2   6   0  253.77   15.00
   1  -6   0   25.70    4.30
   1  -6   0   24.10    4.80
   1  -6   0   29.80    4.60
   1  -6   0   15.90    3.90
   1  -6   0   36.40    5.80
  -1   6   0   30.10    4.10
  -1   6   0   31.80    4.40
  -1   6   0   30.70    5.20
  -1   6   0   44.10    5.90
  -1   6   0   23.80    3.90
   0  -6   0   12.10    3.10
   0  -6   0   12.70    3.60
   0  -6   0   13.10    3.20
   0  -6   0   11.30    3.00
   0  -6   0   14.60    3.90
   0   6   0   14.80    3.40
   0   6   0   14.80    3.10
   0   6   0   22.50    4.30
   0   6   0   12.00    2.80
   0   6   0   10.20    2.80
  -1  -6   0  176.78   12.60
  -1  -6   0  197.98   12.20
  -1  -6   0  189.98   12.90
  -1  -6   0  181.98   12.00
  -1  -6   0  201.98   12.20
   1   6   0  201.88   11.60
   1   6   0  188.78   11.40
   1   6   0  192.38   11.50
   1   6   0  202.08   12.30
   1   6   0  185.28   11.80
   1   6   0  208.88   12.30
  -2  -6   0    5.90    2.20
  -2  -6   0    5.30    2.30
  -2  -6   0    7.60    2.50
  -2  -6   0    9.40    3.00
  -2  -6   0   11.70    3.40
   2   6   0    2.90    1.40
   2   6   0    6.20    2.10
   2   6   0    5.20    2.20
   2   6   0    9.00    2.70
   2   6   0    7.20    2.40
   2   6   0    4.10    1.60
   2   6   0    5.40    2.10
  -3  -6   0  160.88   11.30
  -3  -6   0  155.88   10.90
  -3  -6   0  144.79   10.60
  -3  -6   0  151.98   11.00
  -3  -6   0  176.88   11.20
  -3  -6   0  158.78   10.80
  -3  -6   0  161.48   11.10
   3   6   0  178.08   11.70
   3   6   0  163.68   10.10
   3   6   0  166.98   10.50
   3   6   0  158.58    9.40
   3   6   0  170.48   10.50
   3   6   0  169.98   10.60
   3   6   0  162.18   10.10
  -4  -6   0  326.87   19.10
  -4  -6   0  311.77   18.10
  -4  -6   0  309.37   17.90
  -4  -6   0  312.07   18.20
  -4  -6   0  309.87   17.90
  -4  -6   0  333.77   18.40
  -4  -6   0  307.67   18.70
   4   6   0  336.27   19.60
   4   6   0  326.97   16.90
   4   6   0  325.37   17.60
   4   6   0  319.07   17.00
   4   6   0  300.07   15.50
   4   6   0  329.17   17.20
   4   6   0  314.97   16.80
  -5  -6   0  218.78   13.50
  -5  -6   0  214.38   13.40
  -5  -6   0  201.08   14.40
  -5  -6   0  197.78   13.20
  -5  -6   0  217.98   15.50
  -5  -6   0  199.98   13.30
  -5  -6   0  213.78   13.70
   5   6   0  217.18   12.20
   5   6   0  210.48   10.60
   5   6   0  206.58   13.10
   5   6   0  210.38   13.00
   5   6   0  185.68   11.80
   5   6   0  224.38   15.80
   5   6   0  200.58   13.20
  -6  -6   0  168.88   12.10
  -6  -6   0  170.88   11.90
  -6  -6   0  199.98   14.80
  -6  -6   0  181.88   12.20
  -6  -6   0  176.68   12.60
  -6  -6   0  179.78   12.30
   6   6   0  166.18   10.60
   6   6   0  168.48   10.60
   6   6   0  195.28   11.00
   6   6   0  195.78   11.00
   6   6   0  186.68   12.70
   6   6   0  176.28   15.10
  -7  -6   0  113.29   13.80
  -7  -6   0   96.69    8.30
  -7  -6   0  102.99    8.50
  -7  -6   0  132.09   17.60
  -7  -6   0   95.99    8.20
  -7  -6   0   96.19    8.30
   7   6   0   84.69    7.90
   7   6   0  103.89    7.10
   7   6   0   90.99    7.00
   7   6   0  120.99   17.00
   7   6   0   95.49    7.10
   7   6   0  104.99    7.10
  -8  -6   0   18.60    4.00
  -8  -6   0   18.80    4.20
  -8  -6   0   25.80    4.70
  -8  -6   0   24.40    4.60
  -8  -6   0   13.20    4.60
  -8  -6   0   20.40    4.70
   8   6   0   28.10    3.70
   8   6   0   17.30    3.00
   8   6   0   19.40    3.20
   8   6   0   17.80    3.00
   8   6   0   20.70    4.50
  -9  -6   0    5.40    3.80
  -9  -6   0   10.00    2.70
  -9  -6   0   12.40    3.20
  -9  -6   0   11.90    3.00
  -9  -6   0   17.10    4.60
  -9  -6   0   11.00    2.90
   9   6   0   12.40    2.20
   9   6   0   10.40    2.00
   9   6   0   16.60    2.60
   9   6   0   11.80    2.20
   9   6   0   11.10    3.40
 -10  -6   0   79.69    9.40
 -10  -6   0   60.39    5.30
 -10  -6   0   87.09   14.40
 -10  -6   0   68.19    5.50
 -10  -6   0   58.29    9.30
 -10  -6   0   71.49    8.90
   7  -7   0   60.09   12.90
   7  -7   0   78.99    7.20
   7  -7   0   74.39    8.30
   7  -7   0   61.59   11.50
   7  -7   0   59.09   12.60
  -7   7   0   76.49    6.70
  -7   7   0   69.19    6.00
  -7   7   0   78.29    6.20
  -7   7   0   65.19    7.30
   6  -7   0    4.70    2.50
   6  -7   0    4.60    4.80
   6  -7   0    6.10    3.10
   6  -7   0    6.40    2.60
   6  -7   0   -1.00    3.30
   6  -7   0    1.30    1.50
   6  -7   0   13.50    5.30
  -6   7   0    3.70    3.00
  -6   7   0    6.40    2.30
  -6   7   0    9.00    2.70
   5  -7   0   -0.90    3.20
   5  -7   0    3.50    2.20
   5  -7   0    6.00    3.00
   5  -7   0    6.20    3.70
   5  -7   0    2.50    1.90
   5  -7   0   -0.90    1.20
   5  -7   0    1.20    3.40
  -5   7   0    2.20    1.80
  -5   7   0    1.50    1.60
  -5   7   0    3.10    1.80
  -5   7   0    1.30    1.40
  -5   7   0    1.50    1.30
  -5   7   0    5.90    1.70
   4  -7   0    1.30    1.50
   4  -7   0    1.00    2.40
   4  -7   0    5.00    3.70
   4  -7   0    2.40    2.40
   4  -7   0    9.60    4.70
   4  -7   0    8.20    3.60
   4  -7   0    3.80    2.80
  -4   7   0    1.50    1.90
  -4   7   0    2.90    1.50
  -4   7   0    4.40    2.00
  -4   7   0    2.20    1.40
  -4   7   0    0.50    1.40
  -4   7   0    2.80    1.70
   3  -7   0  517.65   29.20
   3  -7   0  532.45   26.70
   3  -7   0  494.45   28.20
   3  -7   0  490.25   26.80
   3  -7   0  511.75   26.60
   3  -7   0  471.95   27.80
   3  -7   0  503.65   28.50
  -3   7   0  489.05   25.10
  -3   7   0  510.35   26.60
  -3   7   0  503.15   26.60
  -3   7   0  500.75   25.20
  -3   7   0  489.55   24.50
   2  -7   0  181.58   12.50
   2  -7   0  193.18   13.80
   2  -7   0  178.78   12.50
   2  -7   0  198.78   14.10
  -2   7   0  188.58   11.70
  -2   7   0  183.38   12.60
  -2   7   0  180.88   12.60
  -2   7   0  177.98   11.60
  -2   7   0  185.38   11.20
   1  -7   0  426.66   24.70
   1  -7   0  437.46   24.00
   1  -7   0  441.06   25.50
   1  -7   0  501.55   26.40
   1  -7   0  421.46   23.90
  -1   7   0  471.55   23.70
  -1   7   0  446.16   22.70
  -1   7   0  465.45   24.40
  -1   7   0  455.55   24.40
  -1   7   0  469.45   23.60
   0  -7   0   23.80    4.60
   0  -7   0   23.90    4.80
   0  -7   0   22.90    5.20
   0  -7   0   18.70    4.30
   0  -7   0   11.90    3.70
   0   7   0   21.40    4.10
   0   7   0   30.80    4.90
   0   7   0   24.30    4.30
   0   7   0   19.80    4.00
   0   7   0   14.30    3.50
  -1  -7   0  155.78   11.00
  -1  -7   0  154.98   11.90
  -1  -7   0  143.89   11.50
  -1  -7   0  159.38   11.00
  -1  -7   0  149.99   11.00
   1   7   0  138.39   10.00
   1   7   0  167.88   10.60
   1   7   0  155.18   10.10
   1   7   0  158.58   10.90
   1   7   0  146.99   10.80
  -2  -7   0  124.49    9.80
  -2  -7   0  141.59   10.30
  -2  -7   0  123.69   10.40
  -2  -7   0  134.19    9.60
  -2  -7   0  127.49   10.00
  -2  -7   0  149.39   11.10
   2   7   0  116.69    8.90
   2   7   0  142.79    9.30
   2   7   0  140.29    9.90
   2   7   0  116.89    9.30
   2   7   0  146.09    9.50
   2   7   0  133.89    9.20
   2   7   0  137.79    9.30
  -3  -7   0  210.98   14.50
  -3  -7   0  204.08   13.70
  -3  -7   0  201.38   13.70
  -3  -7   0  218.98   14.00
  -3  -7   0  200.28   14.30
  -3  -7   0  208.78   14.00
   3   7   0  223.98   13.30
   3   7   0  213.58   12.30
   3   7   0  220.98   13.10
   3   7   0  222.88   13.10
   3   7   0  252.67   14.10
   3   7   0  212.78   13.80
   3   7   0  213.48   13.60
  -4  -7   0   11.20    3.50
  -4  -7   0    8.10    3.20
  -4  -7   0   11.70    3.70
  -4  -7   0   14.40    3.90
  -4  -7   0   10.80    4.00
  -4  -7   0   17.70    4.70
  -4  -7   0    8.70    3.10
   4   7   0   17.00    4.80
   4   7   0   12.20    3.20
   4   7   0   17.30    3.80
   4   7   0   12.10    3.00
   4   7   0   13.80    3.30
   4   7   0   10.50    2.80
   4   7   0   12.80    2.60
  -5  -7   0  505.25   27.80
  -5  -7   0  536.85   28.50
  -5  -7   0  514.65   29.50
  -5  -7   0  508.95   27.80
  -5  -7   0  544.75   28.50
  -5  -7   0  517.65   28.10
  -5  -7   0  567.84   29.60
   5   7   0  530.05   30.00
   5   7   0  534.75   26.40
   5   7   0  479.45   28.10
   5   7   0  525.05   26.30
   5   7   0  529.85   24.60
   5   7   0  533.65   26.50
   5   7   0  569.34   26.70
  -6  -7   0   39.60    6.30
  -6  -7   0   35.70    6.20
  -6  -7   0   49.20    7.10
  -6  -7   0   50.79    8.80
  -6  -7   0   42.70    6.60
  -6  -7   0   27.30    8.50
   6   7   0   48.00    5.70
   6   7   0   35.00    7.20
   6   7   0   44.40    5.60
   6   7   0   57.39    7.50
  -7  -7   0   26.90    7.00
  -7  -7   0   24.00    5.10
  -7  -7   0   19.50    4.50
  -7  -7   0   21.30    5.50
  -7  -7   0   26.70    5.20
  -7  -7   0   23.40    4.90
   7   7   0   19.80    3.70
   7   7   0   25.80    5.10
   7   7   0   24.30    7.80
   7   7   0   21.00    3.80
  -8  -7   0   14.10    3.80
  -8  -7   0   25.20    5.00
  -8  -7   0   10.10    3.40
  -8  -7   0   19.60    4.60
  -8  -7   0   17.20    4.60
  -8  -7   0   17.90    5.60
   8   7   0   20.60    3.50
   8   7   0   22.00    3.70
   8   7   0   25.90    5.30
   8   7   0   18.20    3.40
  -9  -7   0    2.80    2.10
  -9  -7   0    2.20    2.20
  -9  -7   0   -0.30    1.10
  -9  -7   0    1.60    1.60
  -9  -7   0    1.70    1.80
   9   7   0    5.40    1.80
   9   7   0    6.00    1.90
   9   7   0    5.80    2.70
   9   7   0    1.80    1.20
   9   7   0    3.10    1.40
 -10  -7   0   14.20    3.50
 -10  -7   0   27.20    6.80
 -10  -7   0   14.90    3.60
 -10  -7   0   13.10    3.30
 -10  -7   0   10.50    2.90
  10   7   0   17.20    2.70
  10   7   0   14.80    2.50
  10   7   0   17.70    2.40
  10   7   0   16.20    2.40
  10   7   0   14.60    4.30
   6  -8   0   12.10    6.70
   6  -8   0   14.90    4.30
   6  -8   0   23.80    5.20
   6  -8   0   13.30    6.70
   6  -8   0   16.40    5.70
  -6   8   0   14.40    3.30
  -6   8   0   12.10    3.20
  -6   8   0   15.10    3.80
  -6   8   0   17.80    3.80
   5  -8   0  103.79    9.20
   5  -8   0  104.39    9.40
   5  -8   0   76.89   10.60
   5  -8   0   99.39   12.70
   5  -8   0   94.79   14.20
   5  -8   0  110.29   15.50
   5  -8   0  111.09   12.60
  -5   8   0   88.49    9.90
  -5   8   0   85.69    6.30
  -5   8   0   82.49    9.50
   4  -8   0   12.00    4.30
   4  -8   0    6.90    3.30
   4  -8   0   11.30    4.20
   4  -8   0    9.80    4.90
   4  -8   0    6.60    4.10
  -4   8   0    7.50    2.10
  -4   8   0    5.70    2.40
  -4   8   0    5.60    2.40
  -4   8   0    5.90    2.40
  -4   8   0    8.10    3.00
   3  -8   0   98.39   10.60
   3  -8   0   99.69   12.00
   3  -8   0   94.99   11.80
   3  -8   0  101.49   11.10
   3  -8   0  100.69   12.80
   3  -8   0   97.49   11.90
   3  -8   0   82.79   10.30
  -3   8   0   84.99   10.00
  -3   8   0   88.49    7.60
  -3   8   0   86.89    7.00
  -3   8   0   89.99    7.70
  -3   8   0   93.99    8.60
   2  -8   0   57.69    9.20
   2  -8   0   79.19    9.50
   2  -8   0   74.99   10.50
   2  -8   0   92.99   10.10
   2  -8   0   72.19   10.00
   2  -8   0   68.49    9.70
  -2   8   0   60.29    8.10
  -2   8   0   67.29    8.00
  -2   8   0   82.89    9.70
  -2   8   0   63.29    6.00
  -2   8   0   52.29    7.80
   1  -8   0  122.09   10.00
   1  -8   0   96.39    9.10
  -1   8   0  110.29    9.60
  -1   8   0  106.79    8.90
  -1   8   0  122.49    8.60
  -1   8   0  124.49    9.30
  -1   8   0  100.99    9.20
   0  -8   0  300.17   20.40
   0  -8   0  346.87   19.80
   0  -8   0  323.17   19.40
   0  -8   0  324.37   20.70
   0  -8   0  331.87   20.20
   0   8   0  342.67   19.70
   0   8   0  318.87   18.60
   0   8   0  322.07   18.60
   0   8   0  318.47   17.90
   0   8   0  322.77   19.30
  -1  -8   0   25.20    5.90
  -1  -8   0   18.10    4.80
  -1  -8   0   21.10    4.70
  -1  -8   0   19.70    4.90
  -1  -8   0   18.40    4.50
   1   8   0   22.90    4.50
   1   8   0   18.90    4.20
   1   8   0   15.30    3.20
   1   8   0   22.70    4.60
   1   8   0   15.90    3.90
  -2  -8   0  155.98   11.50
  -2  -8   0  150.08   11.50
  -2  -8   0  142.39   12.00
  -2  -8   0  146.79   11.30
  -2  -8   0  138.99   11.80
  -2  -8   0  137.59   10.30
   2   8   0  155.28   11.00
   2   8   0  146.09   10.50
   2   8   0  135.09   10.60
   2   8   0  144.99   10.30
   2   8   0  144.69    9.70
   2   8   0  138.29   10.10
   2   8   0  141.09   10.20
  -3  -8   0    4.00    2.30
  -3  -8   0    2.80    2.10
  -3  -8   0    0.50    1.60
  -3  -8   0    0.10    1.60
  -3  -8   0   -0.70    1.40
  -3  -8   0   -0.50    1.10
   3   8   0    0.30    1.40
   3   8   0    2.00    1.40
   3   8   0    0.80    1.90
   3   8   0    1.10    1.70
   3   8   0    0.80    1.40
   3   8   0    3.10    1.80
   3   8   0    3.20    2.20
  -4  -8   0  169.78   12.70
  -4  -8   0  164.18   12.60
  -4  -8   0  171.98   12.60
  -4  -8   0  170.58   12.60
  -4  -8   0  158.78   12.80
  -4  -8   0  134.89   12.90
  -4  -8   0  165.08   13.00
   4   8   0  184.28   12.00
   4   8   0  158.28   11.50
   4   8   0  165.08   12.70
   4   8   0  160.48   11.60
   4   8   0  161.48   10.20
  -5  -8   0  373.96   22.70
  -5  -8   0  380.06   22.70
  -5  -8   0  353.96   24.80
  -5  -8   0  348.17   21.90
  -5  -8   0  397.46   22.70
  -5  -8   0  409.46   23.00
   5   8   0  383.66   20.80
   5   8   0  342.37   20.20
   5   8   0  384.46   23.60
   5   8   0  377.86   20.50
   5   8   0  362.26   18.70
   5   8   0  402.86   20.90
  -6  -8   0   55.89    8.10
  -6  -8   0   51.69    7.80
  -6  -8   0   59.99    8.70
  -6  -8   0   51.89    8.70
  -6  -8   0   67.09    9.50
  -6  -8   0   67.39    9.30
   6   8   0   62.69    7.20
   6   8   0   61.29    7.10
   6   8   0   58.89    7.90
   6   8   0   51.19    6.70
   6   8   0   55.49    4.50
   6   8   0   71.39    7.70
  -7  -8   0   27.80    6.00
  -7  -8   0   41.30    6.90
  -7  -8   0   39.20    8.40
  -7  -8   0   34.50    6.30
  -7  -8   0   47.50    7.90
  -7  -8   0   29.00    6.00
   7   8   0   41.00    5.70
   7   8   0   47.60    9.70
   7   8   0   25.70    4.50
   7   8   0   49.20    7.30
   7   8   0   36.60    5.50
   7   8   0   36.90    5.40
  -8  -8   0  174.98   13.40
  -8  -8   0  176.58   13.30
  -8  -8   0  150.78   12.70
  -8  -8   0  165.38   13.10
  -8  -8   0  165.98   14.00
  -8  -8   0  172.28   15.40
   8   8   0  186.08   11.40
   8   8   0  169.88   12.80
   8   8   0  171.98   11.20
  -9  -8   0   57.49    8.20
  -9  -8   0   54.49    8.00
  -9  -8   0   55.69   11.20
  -9  -8   0   66.79    8.60
  -9  -8   0   54.99    8.10
  -9  -8   0   43.00    8.40
   9   8   0   68.19    5.80
   9   8   0   45.60    6.10
   9   8   0   74.09    5.90
   9   8   0   49.99    6.30
   9   8   0   87.09   10.80
   5  -9   0   10.70    4.00
   5  -9   0   14.70    6.30
   5  -9   0    1.70    2.00
   5  -9   0    9.40    4.40
   5  -9   0    4.40    4.20
  -5   9   0    5.10    2.60
  -5   9   0    9.60    3.50
  -5   9   0    8.40    2.20
  -5   9   0    4.30    2.00
  -5   9   0    4.70    2.10
   4  -9   0   10.30    4.10
   4  -9   0    5.00    3.10
   4  -9   0   11.40    5.40
   4  -9   0    7.70    3.60
   4  -9   0   15.20    6.00
   4  -9   0    4.60    2.60
   4  -9   0    2.20    2.20
  -4   9   0    3.40    1.60
  -4   9   0    2.90    2.10
  -4   9   0    7.90    3.00
  -4   9   0    4.70    2.40
  -4   9   0    3.90    2.30
   3  -9   0   62.39   10.50
   3  -9   0   52.49    9.30
   3  -9   0   48.40    8.70
   3  -9   0   74.49    9.50
   3  -9   0   62.29    8.80
   3  -9   0   92.49   13.20
   3  -9   0   56.29    8.70
  -3   9   0   70.19    8.20
  -3   9   0   61.59    5.90
  -3   9   0   71.39    8.50
  -3   9   0   69.09    9.10
  -3   9   0   65.89    8.80
   2  -9   0   87.09   11.70
   2  -9   0  106.39   13.00
   2  -9   0  134.49   14.70
   2  -9   0   88.19   13.30
   2  -9   0  110.79   13.30
   2  -9   0   94.09   14.00
  -2   9   0   92.59    9.90
  -2   9   0   94.79    7.90
  -2   9   0  105.59    9.60
  -2   9   0  100.19    9.30
  -2   9   0  113.39    9.00
   1  -9   0  471.65   29.50
   1  -9   0  480.35   29.40
   1  -9   0  513.85   28.40
   1  -9   0  458.15   25.70
   1  -9   0  539.95   28.50
   1  -9   0  530.85   24.50
  -1   9   0  488.15   27.60
  -1   9   0  508.85   26.80
  -1   9   0  521.55   27.90
  -1   9   0  501.85   26.00
  -1   9   0  495.05   26.60
   0  -9   0  121.79   10.50
   0  -9   0  104.19   11.90
   0  -9   0  106.09   13.20
   0  -9   0  128.99   14.30
   0  -9   0  106.29    8.00
   0  -9   0  112.29   13.80
   0   9   0  104.49    9.20
   0   9   0  102.09    9.50
   0   9   0  115.49   10.00
   0   9   0  100.09    8.60
   0   9   0  111.09    9.50
  -1  -9   0   72.99   10.30
  -1  -9   0   77.29   10.90
  -1  -9   0   75.09    7.20
  -1  -9   0  109.79    9.70
  -1  -9   0   72.79    9.60
  -1  -9   0  105.79   13.20
   1   9   0   98.99   10.90
   1   9   0   85.09    7.60
   1   9   0   90.29   10.00
   1   9   0   90.19    8.20
   1   9   0   89.89   10.20
  -2  -9   0  166.88   13.80
  -2  -9   0  169.28   13.70
  -2  -9   0  159.78   11.40
  -2  -9   0  142.69   12.10
  -2  -9   0  140.39   12.30
  -2  -9   0  143.19   12.10
   2   9   0  153.48   11.30
   2   9   0  155.48   11.50
   2   9   0  151.18   11.30
   2   9   0  147.09   11.60
   2   9   0  168.58   12.20
   2   9   0  157.88   11.20
  -3  -9   0  195.68   14.10
  -3  -9   0  181.98   15.20
  -3  -9   0  222.08   15.50
  -3  -9   0  196.18   15.40
  -3  -9   0  202.88   14.80
  -3  -9   0  193.38   14.50
   3   9   0  205.78   14.90
   3   9   0  216.68   14.40
   3   9   0  208.68   14.10
   3   9   0  205.08   13.60
   3   9   0  197.98   14.60
   3   9   0  212.58   13.70
   3   9   0  195.28   12.80
  -4  -9   0  103.89   15.50
  -4  -9   0  142.59   14.90
  -4  -9   0  140.89   14.80
  -4  -9   0   96.49   15.20
  -4  -9   0  114.89   10.60
  -4  -9   0  111.69   10.70
   4   9   0  121.09    9.90
   4   9   0  114.79    9.60
   4   9   0  118.19   10.50
   4   9   0  115.99    8.60
   4   9   0  120.39    9.90
   4   9   0  115.79    9.50
   4   9   0  121.99   10.00
  -5  -9   0   43.70    7.90
  -5  -9   0   29.70    6.00
  -5  -9   0   55.19    8.80
  -5  -9   0   35.40    7.50
  -5  -9   0   22.80    5.50
  -5  -9   0   45.80    7.90
   5   9   0   35.80    6.80
   5   9   0   40.20    5.20
   5   9   0   34.60    5.80
   5   9   0   49.10    6.80
   5   9   0   32.20    5.60
   5   9   0   38.40    6.10
   5   9   0   31.10    6.90
  -6  -9   0  177.58   14.50
  -6  -9   0  171.98   13.80
  -6  -9   0  180.88   14.20
  -6  -9   0  175.78   13.70
  -6  -9   0  153.68   13.40
  -6  -9   0  155.68   13.00
   6   9   0  136.89   11.00
   6   9   0  164.38   11.60
   6   9   0  162.98   11.60
   6   9   0  151.48   11.40
   6   9   0  157.18   14.70
   6   9   0  168.58    9.70
   6   9   0  150.08   12.00
  -7  -9   0   15.50    4.80
  -7  -9   0   15.00    5.30
  -7  -9   0   10.90    4.60
  -7  -9   0   25.30    5.90
  -7  -9   0    9.80    3.80
  -7  -9   0    4.10    2.80
   7   9   0   13.60    3.50
   7   9   0   15.60    4.40
   7   9   0   11.80    5.30
   7   9   0   13.00    3.50
   7   9   0   14.60    3.80
   7   9   0   10.80    3.40
  -8  -9   0    1.80    1.40
  -8  -9   0    1.50    1.90
  -8  -9   0    6.80    3.40
   8   9   0    1.40    1.70
   8   9   0    0.30    1.20
   8   9   0    0.20    1.20
   8   9   0    1.90    1.50
   8   9   0   -0.70    0.80
  -9  -9   0    6.60    5.00
  -9  -9   0    7.20    3.40
  -9  -9   0   11.30    4.20
  -9  -9   0    9.50    3.90
  -9  -9   0    3.80    2.50
  -9  -9   0   13.60    4.40
   9   9   0   16.50    3.60
   9   9   0   15.90    4.90
   9   9   0   12.30    3.00
   4 -10   0   11.50    5.60
   4 -10   0    2.50    2.90
   4 -10   0    8.40    4.00
   4 -10   0    9.80    3.90
   4 -10   0    5.90    4.70
  -4  10   0    5.90    2.30
  -4  10   0    3.30    1.90
  -4  10   0    4.10    2.90
  -4  10   0    4.70    2.50
   3 -10   0   15.60    6.20
   3 -10   0    9.50    4.00
   3 -10   0    6.30    3.40
   3 -10   0    5.60    3.00
   3 -10   0    7.40    3.60
   3 -10   0    8.30    3.70
   3 -10   0    7.90    5.00
  -3  10   0   11.20    3.40
  -3  10   0    8.10    3.10
  -3  10   0    9.60    3.80
  -3  10   0    9.50    2.80
  -3  10   0    8.30    3.50
   2 -10   0    9.50    4.60
   2 -10   0    5.00    3.30
   2 -10   0    3.10    2.70
   2 -10   0   -0.80    2.80
   2 -10   0    5.70    3.50
   2 -10   0    3.20    2.90
  -2  10   0    3.10    2.10
  -2  10   0    4.00    2.60
  -2  10   0    4.60    2.90
  -2  10   0    3.00    2.60
  -2  10   0    6.50    3.10
   1 -10   0   34.60    7.00
   1 -10   0   51.69    9.00
   1 -10   0   63.19    9.70
   1 -10   0   37.70    7.20
   1 -10   0   44.30    8.80
   1 -10   0   30.80    7.30
  -1  10   0   39.20    6.30
  -1  10   0   40.00    6.50
  -1  10   0   37.10    6.80
  -1  10   0   41.20    7.20
  -1  10   0   41.80    6.00
   0 -10   0   22.50    6.60
   0 -10   0   12.50    4.30
   0 -10   0   18.90    5.20
   0 -10   0    7.40    3.80
   0 -10   0   12.30    4.50
   0 -10   0   20.40    4.10
   0  10   0   22.70    4.80
   0  10   0   19.10    4.80
   0  10   0   28.80    5.90
   0  10   0   18.60    4.40
   0  10   0   25.00    5.60
  -1 -10   0  174.58   15.80
  -1 -10   0  211.38   15.60
  -1 -10   0  225.98   13.90
  -1 -10   0  218.28   15.80
  -1 -10   0  174.58   15.90
  -1 -10   0  195.58   15.80
   1  10   0  216.38   15.10
   1  10   0  187.08   14.10
   1  10   0  198.38   14.50
   1  10   0  208.58   15.00
   1  10   0  192.08   13.50
   1  10   0  204.38   14.40
  -2 -10   0   -0.20    1.50
  -2 -10   0    2.00    2.40
  -2 -10   0    0.30    2.10
  -2 -10   0    0.20    2.10
  -2 -10   0   -0.90    1.80
  -2 -10   0    0.00    1.50
   2  10   0    0.00    1.90
   2  10   0   -1.60    0.70
   2  10   0    2.90    2.50
   2  10   0   -2.20    0.70
   2  10   0    1.00    1.70
   2  10   0    2.00    2.30
  -3 -10   0   70.99   11.10
  -3 -10   0   62.99    9.50
  -3 -10   0   69.39    9.90
  -3 -10   0   74.59   10.50
  -3 -10   0   73.59   11.30
  -3 -10   0   59.79    9.80
   3  10   0   76.49    9.60
   3  10   0   56.89    7.30
   3  10   0   67.89    8.90
   3  10   0   66.29    8.90
   3  10   0   61.79    8.10
   3  10   0   68.99    9.20
   3  10   0   80.09   10.10
  -4 -10   0   66.49    9.30
  -4 -10   0   92.29   11.60
  -4 -10   0   75.59   10.40
  -4 -10   0   96.59   12.70
  -4 -10   0  104.99   13.60
  -4 -10   0   82.69   11.00
   4  10   0  100.49   10.70
   4  10   0   90.59   10.50
   4  10   0   87.99   11.00
   4  10   0   79.29    7.30
   4  10   0   77.69    9.40
   4  10   0   83.69   10.20
   4  10   0   81.79    9.80
  -5 -10   0   19.00    5.40
  -5 -10   0   13.00    4.60
  -5 -10   0   16.50    5.50
  -5 -10   0   10.60    3.90
  -5 -10   0    6.90    3.40
  -5 -10   0   11.30    4.40
   5  10   0    6.80    2.60
   5  10   0   15.60    4.00
   5  10   0   21.10    4.80
   5  10   0   15.50    4.10
   5  10   0    8.90    4.10
   5  10   0   13.50    3.20
   5  10   0   15.80    4.20
  -6 -10   0  108.69   12.90
  -6 -10   0  101.29   13.10
  -6 -10   0   78.39   11.50
  -6 -10   0  100.99   12.40
  -6 -10   0  118.19   14.40
  -6 -10   0  118.09   14.20
   6  10   0   91.39   13.40
   6  10   0   82.49    9.80
   6  10   0  113.19    9.40
   6  10   0   94.79    8.90
   6  10   0   87.69   10.30
   6  10   0   97.69   10.90
   6  10   0  108.09    7.50
  -7 -10   0    0.60    1.80
  -7 -10   0    1.40    1.70
  -7 -10   0    0.00    1.90
  -7 -10   0    2.50    2.40
  -7 -10   0    1.30    2.20
  -7 -10   0    0.50    1.40
   7  10   0    0.10    1.20
   7  10   0    1.70    1.50
   7  10   0    5.60    2.40
   7  10   0   -0.50    1.00
   7  10   0   -1.10    0.80
  -8 -10   0    2.80    2.40
  -8 -10   0    3.30    2.80
  -8 -10   0   10.30    4.70
  -8 -10   0    4.40    2.90
  -8 -10   0    2.00    3.20
  -8 -10   0    1.90    2.00
   8  10   0    5.00    3.00
   3 -11   0    9.90    5.20
   3 -11   0    7.80    4.10
   3 -11   0   12.90    6.10
   3 -11   0    6.60    5.00
  -3  11   0    9.70    3.70
  -3  11   0    9.70    3.50
  -3  11   0    7.20    2.70
  -3  11   0    8.10    3.30
  -3  11   0    4.20    2.60
   2 -11   0   48.30    9.80
   2 -11   0   43.50    9.40
   2 -11   0   51.49    9.10
   2 -11   0   66.09   10.20
   2 -11   0   50.59   10.30
   2 -11   0   50.29   10.70
  -2  11   0   53.19    7.40
  -2  11   0   46.90    7.80
  -2  11   0   54.49    8.20
  -2  11   0   54.59    8.40
  -2  11   0   54.19    8.50
   1 -11   0   24.10    5.80
   1 -11   0   17.20    5.80
   1 -11   0   18.50    6.00
   1 -11   0   25.50    7.00
   1 -11   0   18.90    6.30
   1 -11   0   24.20    6.40
  -1  11   0   20.30    5.40
  -1  11   0   20.30    5.20
  -1  11   0   24.20    5.50
  -1  11   0   20.60    4.90
  -1  11   0   24.10    5.30
   0 -11   0   44.30    8.40
   0 -11   0   27.90    7.10
   0 -11   0   26.70    7.20
   0 -11   0   35.20    7.40
   0 -11   0   20.70    6.10
   0 -11   0   35.80    5.60
   0  11   0   31.80    6.70
   0  11   0   41.10    7.70
   0  11   0   39.10    6.90
   0  11   0   30.50    5.50
   0  11   0   34.10    6.30
   0  11   0   25.90    6.10
  -1 -11   0   21.70    5.80
  -1 -11   0   26.20    6.50
  -1 -11   0   12.40    5.00
  -1 -11   0   20.70    6.60
  -1 -11   0   25.10    6.80
  -1 -11   0   20.10    4.70
   1  11   0   16.40    4.40
   1  11   0   36.10   11.00
   1  11   0   11.80    4.00
   1  11   0   21.10    5.30
   1  11   0   30.40   10.40
   1  11   0   15.60    4.50
  -2 -11   0   -1.20    1.80
  -2 -11   0    3.10    2.90
  -2 -11   0    0.00    1.80
  -2 -11   0   -0.40    1.40
  -2 -11   0   -1.10    1.60
  -2 -11   0   -0.60    1.30
   2  11   0    0.20    2.00
   2  11   0   -1.50    0.70
   2  11   0   -0.80    1.10
   2  11   0   -0.30    1.20
   2  11   0    0.90    1.40
   2  11   0    2.00    2.50
  -3 -11   0   70.19    9.50
  -3 -11   0   87.09   12.70
  -3 -11   0   84.69   11.70
  -3 -11   0   71.79   10.80
  -3 -11   0   85.09   12.20
  -3 -11   0   85.39   12.70
   3  11   0   63.99    9.00
   3  11   0   82.79   10.60
   3  11   0   70.69    9.30
   3  11   0   88.29   11.10
   3  11   0   78.99   10.10
   3  11   0   82.49   10.70
  -4 -11   0    7.10    3.70
  -4 -11   0    6.60    3.70
  -4 -11   0    8.40    4.00
  -4 -11   0    9.30    4.00
  -4 -11   0   16.00    5.70
  -4 -11   0   12.00    4.10
   4  11   0    9.80    3.80
   4  11   0   12.40    4.10
   4  11   0   12.60    4.20
   4  11   0    3.70    2.50
   4  11   0    9.40    3.80
   4  11   0    9.40    3.20
  -5 -11   0   30.20    7.40
  -5 -11   0   29.10    7.20
  -5 -11   0   18.50    5.40
  -5 -11   0   17.30    5.90
  -5 -11   0   20.90    5.90
  -5 -11   0   10.10    4.10
   5  11   0   23.90    7.50
   5  11   0   17.70    4.60
   5  11   0   16.90    4.50
   5  11   0   14.00    4.30
   5  11   0   13.00    4.10
   5  11   0   15.70    4.40
  -6 -11   0    4.30    3.40
  -6 -11   0    5.40    3.30
  -6 -11   0    5.80    3.60
  -6 -11   0    2.40    2.50
  -6 -11   0    8.70    4.20
  -6 -11   0    3.70    3.10
   6  11   0    3.50    2.40
   6  11   0    2.60    2.10
   6  11   0    3.90    2.40
   6  11   0    2.40    1.50
   6  11   0    4.20    2.60
   6  11   0    0.70    1.40
  -7 -11   0   -0.20    1.90
  -7 -11   0   -0.20    2.00
  -7 -11   0    3.50    3.20
  -7 -11   0   -0.70    1.10
  -7 -11   0    2.20    2.30
  -7 -11   0    0.80    1.60
   7  11   0    0.30    1.30
   7  11   0    0.50    0.70
   7  11   0    0.50    1.10
  -8 -11   0    8.40    3.90
  -8 -11   0    1.70    2.30
   8  11   0    3.20    1.70
   8  11   0    2.10    1.60
   2 -12   0   -0.80    1.70
   2 -12   0    1.50    2.80
   2 -12   0   -0.80    2.70
   2 -12   0   -0.30    3.40
  -2  12   0   -0.70    0.70
  -2  12   0    4.20    2.70
  -2  12   0    0.20    1.30
  -2  12   0    0.00    1.30
  -2  12   0    0.40    1.60
   1 -12   0   97.29   12.90
   1 -12   0   97.09   14.50
   1 -12   0  109.59   15.50
   1 -12   0  115.49   14.80
   1 -12   0   82.39   12.00
   1 -12   0  108.29   14.60
  -1  12   0   88.49    8.70
  -1  12   0   88.79   11.20
  -1  12   0  116.09   12.50
   0 -12   0    3.90    3.20
   0 -12   0    7.90    4.30
   0 -12   0    3.50    3.80
   0 -12   0    5.40    2.50
   0 -12   0    1.00    2.40
   0  12   0    1.00    2.40
   0  12   0   -1.50    1.00
   0  12   0    1.30    1.90
   0  12   0    4.90    2.40
   0  12   0   -0.70    1.70
   0  12   0    2.30    2.30
  -1 -12   0    1.10    3.40
  -1 -12   0    0.20    1.50
  -1 -12   0   -0.50    1.20
  -1 -12   0   -0.80    1.20
  -1 -12   0    3.70    2.80
  -1 -12   0    5.70    4.60
   1  12   0    3.80    2.90
   1  12   0    0.40    2.40
   1  12   0    3.80    2.30
   1  12   0    1.00    2.00
   1  12   0    0.10    1.90
   1  12   0    1.20    2.10
  -2 -12   0   35.50    8.80
  -2 -12   0   26.00    7.60
  -2 -12   0   30.90    7.80
  -2 -12   0   26.40    6.90
  -2 -12   0   33.70    6.80
  -2 -12   0   28.90    6.90
   2  12   0   25.50    6.00
   2  12   0   29.70    6.00
   2  12   0   26.80    6.00
   2  12   0   29.70    6.60
   2  12   0   23.20    5.90
   2  12   0   35.30    7.10
  -3 -12   0  205.18   16.60
  -3 -12   0  162.08   19.00
  -3 -12   0  174.38   15.50
  -3 -12   0  159.38   15.50
  -3 -12   0  157.88   13.40
  -3 -12   0  160.78   18.90
   3  12   0  195.18   14.50
   3  12   0  180.88   14.10
   3  12   0  156.68   12.60
   3  12   0  134.19   12.30
  -4 -12   0   -1.20    1.50
  -4 -12   0    5.00    3.00
  -4 -12   0    1.50    2.70
  -4 -12   0    2.20    2.40
   4  12   0    0.40    2.00
   4  12   0    1.60    1.80
   4  12   0    0.90    1.70
   4  12   0    2.40    3.00
   4  12   0    2.10    1.90
   4  12   0    0.30    1.40
  -5 -12   0   36.30    8.40
  -5 -12   0   44.30    8.60
  -5 -12   0   48.30    9.40
  -5 -12   0   41.40    8.10
  -5 -12   0   41.10    9.10
  -5 -12   0   43.40    9.20
   5  12   0   41.40    6.30
   5  12   0   36.90    6.90
   5  12   0   46.50    7.80
   5  12   0   55.99    8.90
   5  12   0   40.90    7.20
   5  12   0   53.89    8.70
  -6 -12   0   16.80    6.10
  -6 -12   0   30.80    7.60
  -6 -12   0   22.70    7.20
  -6 -12   0   15.60    5.40
  -6 -12   0   21.60    6.90
  -6 -12   0   27.30    7.20
   6  12   0   12.40    3.40
   6  12   0   25.30    5.60
   6  12   0   28.30    6.00
  -7 -12   0   28.40    7.60
  -7 -12   0   28.60    7.20
  -7 -12   0   11.90    4.70
   7  12   0   37.70    7.10
   7  12   0   27.40    5.90
   7  12   0   31.10    4.60
   0 -13   0    3.60    3.80
   0 -13   0    5.70    4.10
   0 -13   0    1.00    2.30
   0 -13   0    1.20    2.50
   0  13   0    3.20    2.50
   0  13   0   -0.70    1.50
   0  13   0    5.70    3.10
   0  13   0    2.70    2.60
   0  13   0    1.10    1.50
  -1 -13   0   -1.00    2.30
  -1 -13   0   -0.30    1.70
  -1 -13   0    0.70    2.80
  -1 -13   0    3.80    2.60
  -1 -13   0    3.20    3.30
  -1 -13   0    3.00    2.80
  -1 -13   0    6.20    4.50
   1  13   0    1.50    1.60
   1  13   0   -0.30    1.20
   1  13   0   -1.30    1.30
   1  13   0   -2.60    1.00
   1  13   0    0.60    1.30
  -2 -13   0   14.50    6.20
  -2 -13   0   22.20    7.80
  -2 -13   0   18.60    6.00
  -2 -13   0    9.30    4.30
  -2 -13   0    7.70    4.60
  -2 -13   0   12.10    4.10
   2  13   0   11.40    4.50
   2  13   0   16.00    5.00
   2  13   0   14.80    4.90
   2  13   0   14.60    4.90
   2  13   0    3.20    2.80
   2  13   0   14.60    4.70
  -3 -13   0    8.50    4.40
  -3 -13   0   12.80    5.50
  -3 -13   0    3.00    2.60
  -3 -13   0    3.30    3.40
  -3 -13   0   -0.80    1.80
  -3 -13   0    5.80    3.70
   3  13   0    6.00    3.10
   3  13   0    1.20    2.30
   3  13   0    3.90    3.20
   3  13   0    2.90    2.30
   3  13   0    3.40    3.00
  -4 -13   0    1.50    2.90
  -4 -13   0    1.80    2.40
  -4 -13   0    4.60    3.60
  -4 -13   0    0.60    1.90
  -4 -13   0    2.60    3.00
  -4 -13   0    4.20    3.70
   4  13   0   -1.00    1.30
   4  13   0    1.60    2.50
   4  13   0   -0.70    0.90
   4  13   0    1.20    2.30
   4  13   0   -0.30    1.10
  -5 -13   0   33.60    7.90
  -5 -13   0   11.70    5.50
  -5 -13   0   12.40    5.00
  -5 -13   0   13.20    5.10
  -5 -13   0   19.30    9.70
   5  13   0   15.80    4.80
   5  13   0   17.70    4.20
   5  13   0   17.30    5.00
   5  13  -1    1.30    1.50
  -5 -13   1    2.20    2.80
  -5 -13   1    2.10    2.40
  -5 -13   1    2.70    2.80
  -5 -13   1    0.20    2.30
  -5 -13   1    4.70    3.00
   4  13  -1   10.60    4.00
   4  13  -1    7.90    3.50
   4  13  -1   13.70    5.00
   4  13  -1    9.60    4.30
   4  13  -1    5.20    2.60
  -4 -13   1    5.50    3.50
  -4 -13   1    7.20    4.30
  -4 -13   1    6.90    4.10
  -4 -13   1    7.30    4.60
  -4 -13   1    8.40    4.90
   3  13  -1    6.30    3.40
   3  13  -1   10.10    4.20
   3  13  -1   12.70    4.30
  -3 -13   1   11.30    4.40
  -3 -13   1   13.40    5.00
  -3 -13   1   10.10    4.30
  -3 -13   1   16.40    6.50
  -3 -13   1   10.80    5.50
  -3 -13   1   11.70    4.80
  -3 -13   1   11.30    5.30
  -3 -13   1    6.70    4.30
   2  13  -1   36.00    7.40
   2  13  -1   45.80    8.20
   2  13  -1   64.49    9.90
   2  13  -1   32.90    6.60
   2  13  -1   58.89    9.60
  -2 -13   1   42.10    8.40
  -2 -13   1   38.40    7.00
  -2 -13   1   41.30    7.90
  -2 -13   1   45.60    9.60
  -2 -13   1   33.10    7.90
  -2 -13   1   46.10    9.90
   1  13  -1   14.90    5.00
   1  13  -1   20.50    5.60
   1  13  -1   25.70    7.60
   1  13  -1   10.80    5.30
  -1 -13   1   18.40    6.40
  -1 -13   1   22.20    7.20
  -1 -13   1   17.40    4.20
  -1 -13   1   16.30    6.50
  -1 -13   1    6.00    4.10
  -1 -13   1   18.90    6.90
  -1 -13   1   18.70    6.40
   6  12  -1   38.90    5.80
   6  12  -1   25.50    5.80
   6  12  -1   33.10    6.80
  -6 -12   1   47.80    8.90
  -6 -12   1   37.40    8.40
  -6 -12   1   36.10    8.80
  -6 -12   1   44.30    9.20
  -6 -12   1   29.40    7.90
  -6 -12   1   45.80   10.80
   5  12  -1   19.30    5.40
   5  12  -1   31.00    6.40
   5  12  -1   32.00    5.80
   5  12  -1   30.90    6.50
   5  12  -1   17.70    5.20
  -5 -12   1   30.50    6.80
  -5 -12   1    9.90    4.40
  -5 -12   1   20.80    6.50
  -5 -12   1   21.60    6.60
  -5 -12   1   18.30    6.20
  -5 -12   1   23.40    7.80
   4  12  -1   34.00    7.00
   4  12  -1   50.39    8.60
   4  12  -1   59.99    9.10
   4  12  -1   54.89    8.70
   4  12  -1   45.20    6.90
   4  12  -1   40.40    6.40
  -4 -12   1   53.49    9.70
  -4 -12   1   44.60    9.50
  -4 -12   1   54.79   10.70
  -4 -12   1   42.70    8.80
  -4 -12   1   45.80    9.70
  -4 -12   1   44.20    8.30
   3  12  -1   10.90    3.80
   3  12  -1   14.00    4.80
   3  12  -1   14.50    4.50
   3  12  -1   18.40    5.20
   3  12  -1    6.80    2.80
   3  12  -1   10.60    3.90
  -3 -12   1   11.90    5.00
  -3 -12   1    4.90    2.90
  -3 -12   1   11.50    4.80
  -3 -12   1   13.90    4.50
  -3 -12   1    9.50    4.60
  -3 -12   1    7.30    4.20
   2  12  -1   42.50    7.50
   2  12  -1   39.40    7.50
   2  12  -1   24.30    5.20
   2  12  -1   49.40    8.50
   2  12  -1   27.10    6.00
   2  12  -1   19.50    5.60
  -2 -12   1   46.00    8.30
  -2 -12   1   29.60    7.30
  -2 -12   1   50.49   12.10
  -2 -12   1   34.60    9.40
  -2 -12   1   47.40    9.50
  -2 -12   1   31.20    8.00
  -2 -12   1   54.69    8.50
  -2 -12   1   28.00    7.70
   1  12  -1    2.00    1.80
   1  12  -1    0.70    1.40
   1  12  -1    5.40    3.20
   1  12  -1    4.70    3.00
   1  12  -1   -0.80    0.90
   1  12  -1    5.20    3.00
  -1 -12   1    4.80    2.40
  -1 -12   1    6.20    3.50
  -1 -12   1    1.80    2.60
  -1 -12   1    1.20    2.80
  -1 -12   1    1.40    2.70
   0  12  -1    0.30    1.90
   0  12  -1   -0.40    1.10
   0  12  -1    0.40    1.90
   0  12  -1   -2.20    1.40
   0 -12   1   -1.20    2.50
   0 -12   1   -1.60    3.10
   0 -12   1    2.50    3.50
   0 -12   1   -0.20    1.40
   0 -12   1    0.20    1.70
   0 -12   1   -0.30    1.40
  -1  12  -1    2.10    2.30
  -1  12  -1   11.30    4.30
  -1  12  -1    7.30    3.20
  -1  12  -1    4.80    2.90
  -1  12  -1    4.70    3.10
   1 -12   1   11.70    5.40
   1 -12   1    1.00    2.20
   1 -12   1    0.80    3.50
   1 -12   1    5.10    3.80
   8  11  -1    8.40    3.40
   7  11  -1    2.20    2.30
   7  11  -1    2.10    2.70
  -7 -11   1    0.90    2.10
  -7 -11   1    1.00    2.10
  -7 -11   1   -0.40    1.70
  -7 -11   1    3.70    2.80
  -7 -11   1    4.70    3.80
  -7 -11   1    4.70    3.10
   6  11  -1   20.80    3.80
   6  11  -1   15.50    4.40
   6  11  -1   21.20    5.20
   6  11  -1   17.30    4.80
   6  11  -1   17.80    4.60
   6  11  -1   15.70    4.40
  -6 -11   1   15.80    6.00
  -6 -11   1   18.50    5.90
  -6 -11   1   15.70    6.00
  -6 -11   1    8.20    3.90
  -6 -11   1   19.60    5.70
  -6 -11   1   23.70    6.50
   5  11  -1    0.80    1.50
   5  11  -1   -1.30    0.90
   5  11  -1    1.80    1.70
   5  11  -1   -0.30    0.90
   5  11  -1   -0.80    0.90
  -5 -11   1    2.00    2.40
  -5 -11   1   -0.30    1.40
  -5 -11   1    1.50    2.30
  -5 -11   1    2.60    3.10
  -5 -11   1    0.10    1.60
  -5 -11   1    3.70    2.90
   4  11  -1   44.40    7.30
   4  11  -1   49.50    7.80
   4  11  -1   31.70    5.70
   4  11  -1   55.69    8.50
   4  11  -1   25.60    6.10
   4  11  -1   49.20    7.80
  -4 -11   1   37.80    7.40
  -4 -11   1   50.19   10.00
  -4 -11   1   49.80    9.90
  -4 -11   1   29.70    6.70
  -4 -11   1   54.49   10.20
  -4 -11   1   36.60    7.80
   3  11  -1    1.60    2.30
   3  11  -1    0.80    1.70
   3  11  -1    0.10    1.00
   3  11  -1   -1.20    1.20
   3  11  -1    2.40    1.90
   3  11  -1    2.60    1.80
  -3 -11   1    2.30    2.40
  -3 -11   1    4.10    3.50
  -3 -11   1    2.10    2.10
  -3 -11   1   -1.30    0.90
  -3 -11   1    3.20    3.00
  -3 -11   1    2.20    2.70
   2  11  -1   46.50    6.80
   2  11  -1   70.79    9.90
   2  11  -1   43.10    7.60
   2  11  -1   58.39    9.00
   2  11  -1   71.69    9.90
   2  11  -1   51.19    7.70
  -2 -11   1   59.29   10.80
  -2 -11   1   68.99    9.10
  -2 -11   1   46.90    9.50
  -2 -11   1   46.80   13.20
  -2 -11   1   52.99   11.70
  -2 -11   1   50.39    9.40
   1  11  -1   31.20    6.80
   1  11  -1   42.70    7.80
   1  11  -1   21.20    4.90
  -1 -11   1   28.10    6.50
  -1 -11   1   28.50    8.60
  -1 -11   1   27.00    5.00
  -1 -11   1   29.00    7.10
  -1 -11   1   34.20    6.80
  -1 -11   1   26.10    7.20
  -1 -11   1   27.00    6.90
  -1 -11   1   30.10    7.20
   0  11  -1   87.99   10.50
   0  11  -1   92.39   11.30
   0  11  -1   94.09   11.40
   0  11  -1   94.99   11.60
   0  11  -1   80.99   10.30
   0 -11   1   63.99   11.40
   0 -11   1   98.19   14.00
   0 -11   1  105.09   13.80
   0 -11   1   97.99   12.40
   0 -11   1   99.89   13.30
   0 -11   1   85.29   11.60
  -1  11  -1   43.30    7.70
  -1  11  -1   45.10    7.80
  -1  11  -1   53.99    7.90
  -1  11  -1   43.70    7.20
  -1  11  -1   51.79    8.20
   1 -11   1   39.60    8.00
   1 -11   1   48.20    9.00
   1 -11   1   29.40    9.70
   1 -11   1   48.90    9.70
   1 -11   1   52.89    9.20
   1 -11   1   39.50   11.00
  -2  11  -1  243.08   18.30
  -2  11  -1  215.38   15.20
  -2  11  -1  226.48   17.70
  -2  11  -1  211.78   15.20
  -2  11  -1  209.18   14.50
   2 -11   1  175.18   21.00
   2 -11   1  192.58   16.70
   2 -11   1  218.78   19.00
   2 -11   1  220.68   18.30
   2 -11   1  226.88   17.70
   2 -11   1  200.68   18.20
  -3  11  -1    1.60    2.00
  -3  11  -1    3.30    2.10
  -3  11  -1    1.40    1.60
   3 -11   1    0.20    2.20
   3 -11   1    1.00    3.00
   3 -11   1    1.80    2.50
   3 -11   1    7.50    5.20
   3 -11   1    3.50    4.10
   8  10  -1    4.20    2.10
   8  10  -1    0.80    1.50
  -8 -10   1    3.00    2.20
  -8 -10   1    6.10    3.50
  -8 -10   1    2.90    2.30
  -8 -10   1    5.30    3.20
  -8 -10   1    3.30    3.30
  -8 -10   1    3.50    3.60
   7  10  -1   31.40    5.60
   7  10  -1   27.10    5.40
   7  10  -1   31.20    6.10
   7  10  -1   24.60    5.40
   7  10  -1   44.90    7.70
  -7 -10   1   35.20   10.50
  -7 -10   1   24.10    6.90
  -7 -10   1   51.59   10.40
  -7 -10   1   26.30    8.00
  -7 -10   1   21.30    6.50
   6  10  -1    7.90    3.20
   6  10  -1    8.00    3.20
   6  10  -1    7.20    2.20
   6  10  -1    6.30    3.00
   6  10  -1    3.20    2.30
   6  10  -1    4.70    3.10
  -6 -10   1    1.90    2.30
  -6 -10   1    5.80    3.60
  -6 -10   1    0.60    2.20
  -6 -10   1    5.40    3.40
  -6 -10   1    9.00    4.60
  -6 -10   1    2.70    2.80
   5  10  -1  106.99    9.60
   5  10  -1  124.19   10.30
   5  10  -1  113.69   13.30
   5  10  -1  110.29    9.70
   5  10  -1  106.59    8.10
   5  10  -1   99.69    9.40
  -5 -10   1  126.19   15.30
  -5 -10   1  107.79   13.10
  -5 -10   1  107.29   13.40
  -5 -10   1  102.09   12.60
  -5 -10   1  113.49   13.70
  -5 -10   1  109.79   13.70
   4  10  -1   43.70    6.90
   4  10  -1   40.90    6.50
   4  10  -1   45.90    7.00
   4  10  -1   46.50    7.30
   4  10  -1   56.59    7.50
   4  10  -1   55.59    7.70
  -4 -10   1   48.70    8.50
  -4 -10   1   48.30    8.90
  -4 -10   1   43.50    8.00
  -4 -10   1   35.40    8.00
  -4 -10   1   43.80    8.60
  -4 -10   1   49.10    8.80
   3  10  -1   37.30    6.00
   3  10  -1   43.50    7.20
   3  10  -1   45.50    7.10
   3  10  -1   47.00    7.50
   3  10  -1   41.50    7.10
   3  10  -1   54.89    8.20
  -3 -10   1   45.00    7.70
  -3 -10   1   56.89   10.20
  -3 -10   1   32.00    7.70
  -3 -10   1   35.30   11.60
  -3 -10   1   49.50    9.20
  -3 -10   1   37.70   11.70
   2  10  -1    0.20    1.10
   2  10  -1    5.00    2.80
   2  10  -1    1.50    2.00
   2  10  -1    1.30    1.90
  -2 -10   1    1.50    2.90
  -2 -10   1    3.40    2.80
  -2 -10   1    0.50    1.50
  -2 -10   1    1.00    2.50
  -2 -10   1    2.40    2.60
  -2 -10   1   -0.90    1.50
   1  10  -1    1.00    1.50
   1  10  -1   -1.90    0.70
   1  10  -1    2.30    2.30
   1  10  -1    0.80    1.90
   1  10  -1   -1.50    1.10
  -1 -10   1    0.00    1.70
  -1 -10   1    1.60    1.90
  -1 -10   1   -1.30    1.00
  -1 -10   1    0.10    1.20
  -1 -10   1    4.40    3.10
  -1 -10   1   -0.80    1.90
   0  10  -1    7.90    3.10
   0  10  -1    3.80    2.40
   0  10  -1   11.30    3.70
   0  10  -1    2.80    2.00
   0  10  -1    5.10    2.90
   0 -10   1    8.50    4.10
   0 -10   1    6.80    3.40
   0 -10   1    7.50    3.70
   0 -10   1    6.00    3.50
   0 -10   1    4.80    2.20
   0 -10   1    9.20    4.20
   0 -10   1    3.70    3.40
  -1  10  -1    7.80    3.50
  -1  10  -1   -1.10    1.30
  -1  10  -1    3.80    2.60
  -1  10  -1    7.50    3.10
  -1  10  -1    4.50    2.30
   1 -10   1   11.70    5.00
   1 -10   1    9.20    4.20
   1 -10   1   14.00    4.90
   1 -10   1    8.90    4.30
   1 -10   1    7.30    3.60
   1 -10   1    4.10    3.20
  -2  10  -1   38.30    6.20
  -2  10  -1   37.70    6.70
  -2  10  -1   40.70    6.60
  -2  10  -1   27.20    5.90
  -2  10  -1   38.40    6.40
   2 -10   1   33.80    8.40
   2 -10   1   33.90    8.00
   2 -10   1   17.60    5.40
   2 -10   1   39.10    8.40
   2 -10   1   29.20    6.90
   2 -10   1   34.30    8.10
  -3  10  -1   34.40    6.00
  -3  10  -1   40.90    6.60
  -3  10  -1   44.30    7.10
   3 -10   1   52.79    9.50
   3 -10   1   28.50    8.00
   3 -10   1   48.00    8.40
   3 -10   1   26.30    7.60
   3 -10   1   46.90    8.40
   3 -10   1   49.60    8.90
   3 -10   1   38.10    8.20
  -4  10  -1   18.30    4.40
  -4  10  -1   13.50    3.60
  -4  10  -1    7.70    2.90
  -4  10  -1   14.00    3.80
  -4  10  -1   13.70    4.20
   4 -10   1   17.80    5.50
   4 -10   1   18.90    5.40
   4 -10   1   13.80    6.30
   4 -10   1    1.70    4.00
   4 -10   1   14.00    4.90
  -9  -9   1    8.60    3.70
  -9  -9   1    8.20    3.30
  -9  -9   1    0.70    2.00
   8   9  -1    4.90    2.20
   8   9  -1    4.20    2.40
   8   9  -1    7.20    2.30
   8   9  -1    2.50    1.90
   8   9  -1    3.10    2.00
  -8  -9   1    6.60    3.10
  -8  -9   1    3.50    2.40
  -8  -9   1    2.50    2.40
  -8  -9   1   10.10    3.90
  -8  -9   1    4.90    3.40
  -8  -9   1    3.50    3.10
   7   9  -1   10.10    3.50
   7   9  -1   11.90    3.50
   7   9  -1    9.80    3.00
  -7  -9   1   13.30    4.90
  -7  -9   1    9.20    4.30
  -7  -9   1    8.40    3.70
  -7  -9   1   11.10    4.00
  -7  -9   1    5.70    3.10
  -7  -9   1   12.90    4.50
   6   9  -1   29.10    5.30
   6   9  -1   17.00    4.10
   6   9  -1   18.00    2.90
   6   9  -1   20.90    5.20
   6   9  -1   32.20    5.50
   6   9  -1   25.70    4.80
  -6  -9   1   24.80    5.80
  -6  -9   1   25.30    5.90
  -6  -9   1   17.70    6.10
  -6  -9   1    4.70    3.60
  -6  -9   1   19.10    6.10
  -6  -9   1   14.40    4.60
   5   9  -1   92.49    8.60
   5   9  -1  102.59    9.00
   5   9  -1  124.69    9.60
   5   9  -1  110.99    9.10
   5   9  -1   93.99    7.20
   5   9  -1   95.39    9.10
  -5  -9   1   90.79   12.50
  -5  -9   1  106.89   12.30
  -5  -9   1  106.59   12.70
  -5  -9   1  117.79   11.10
  -5  -9   1  109.79   12.50
  -5  -9   1  110.79   13.10
   4   9  -1   38.00    6.20
   4   9  -1   33.40    5.50
   4   9  -1   32.20    5.70
   4   9  -1   26.20    5.00
   4   9  -1   29.60    4.80
   4   9  -1   36.00    6.50
  -4  -9   1   34.70    7.10
  -4  -9   1   32.20    7.40
  -4  -9   1   35.70    7.20
  -4  -9   1   28.70    6.50
   3   9  -1   -1.70    1.00
   3   9  -1   -0.20    1.20
   3   9  -1   -0.20    1.30
   3   9  -1    0.20    1.40
  -3  -9   1    1.00    2.00
  -3  -9   1   -2.10    1.10
  -3  -9   1   -2.10    1.40
  -3  -9   1    0.10    1.80
  -3  -9   1   -0.70    1.50
  -3  -9   1   -0.40    1.90
   2   9  -1    4.40    2.40
   2   9  -1    7.80    2.60
   2   9  -1   11.60    3.90
   2   9  -1    4.50    2.60
   2   9  -1    4.80    2.60
  -2  -9   1    9.90    4.00
  -2  -9   1    7.40    3.00
  -2  -9   1    7.60    4.00
  -2  -9   1   10.20    3.90
  -2  -9   1   15.30    4.60
  -2  -9   1    7.00    3.30
   1   9  -1  151.98   11.50
   1   9  -1  151.38   11.30
   1   9  -1  160.48   11.40
   1   9  -1  138.49   10.60
   1   9  -1  152.08   11.60
  -1  -9   1  126.59   11.50
  -1  -9   1  125.99   15.20
  -1  -9   1  136.29   12.60
  -1  -9   1  136.89   11.90
  -1  -9   1  136.99   12.60
  -1  -9   1  132.39    9.90
   0   9  -1  206.78   14.60
   0   9  -1  218.38   14.40
   0   9  -1  212.18   13.90
   0   9  -1  181.98   13.60
   0   9  -1  188.98   14.00
   0  -9   1  218.88   14.90
   0  -9   1  194.58   15.10
   0  -9   1  183.28   15.50
   0  -9   1  204.48   16.40
   0  -9   1  209.28   15.00
   0  -9   1  217.38   16.50
   0  -9   1  229.38   12.70
   0  -9   1  222.78   15.60
  -1   9  -1  631.54   31.70
  -1   9  -1  609.04   32.80
  -1   9  -1  645.24   32.50
  -1   9  -1  613.54   32.60
   1  -9   1  658.43   34.00
   1  -9   1  643.54   34.40
   1  -9   1  617.84   35.30
   1  -9   1  644.14   33.90
   1  -9   1  558.44   33.20
   1  -9   1  594.64   34.80
  -2   9  -1   23.30    5.30
  -2   9  -1   32.00    5.80
  -2   9  -1   16.30    4.10
  -2   9  -1   27.10    5.80
  -2   9  -1   22.90    5.00
   2  -9   1   34.70    7.30
   2  -9   1   25.50    6.00
   2  -9   1   32.00    7.10
   2  -9   1   30.40    7.10
   2  -9   1   41.90    7.50
   2  -9   1   31.40    6.80
  -3   9  -1  190.38   13.70
  -3   9  -1  194.78   13.90
  -3   9  -1  165.28   12.50
  -3   9  -1  208.48   13.30
   3  -9   1  169.58   15.00
   3  -9   1  189.48   14.70
   3  -9   1  170.28   14.90
   3  -9   1  201.68   14.90
   3  -9   1  191.58   16.90
   3  -9   1  214.38   17.00
  -4   9  -1    5.30    2.30
  -4   9  -1   10.80    3.10
  -4   9  -1   12.60    5.30
  -4   9  -1   16.60    6.10
  -4   9  -1    7.90    2.70
   4  -9   1    2.90    2.50
   4  -9   1   10.90    4.30
   4  -9   1    4.80    3.50
   4  -9   1    4.60    4.40
   4  -9   1   14.10    5.30
   4  -9   1    5.40    3.00
   4  -9   1   16.40    6.00
  -5   9  -1    1.60    1.70
  -5   9  -1   -0.90    0.80
  -5   9  -1    0.80    1.50
  -5   9  -1    0.90    1.10
  -5   9  -1    1.30    1.30
   5  -9   1   -1.20    3.50
   5  -9   1    0.10    1.30
   5  -9   1   -3.10    3.70
   5  -9   1    2.30    2.20
   5  -9   1    0.00    2.20
   9   8  -1   -0.40    1.40
   9   8  -1    0.40    0.80
   9   8  -1    1.80    1.30
  -9  -8   1    4.20    3.50
  -9  -8   1    0.00    1.10
  -9  -8   1    1.60    1.80
  -9  -8   1    0.40    1.30
  -9  -8   1    4.20    3.40
   8   8  -1   28.20    4.60
   8   8  -1   23.40    4.50
   8   8  -1   28.60    4.60
   8   8  -1   16.70    3.70
   8   8  -1   24.50    5.70
  -8  -8   1   33.80    6.40
  -8  -8   1   22.10    5.60
  -8  -8   1   21.20    6.80
  -8  -8   1   18.50    5.40
  -8  -8   1   27.30    6.00
  -8  -8   1   22.10    5.10
   7   8  -1   32.10    5.20
   7   8  -1   38.00    6.60
   7   8  -1   37.70    5.60
  -7  -8   1   35.30    6.60
  -7  -8   1   33.50    7.30
  -7  -8   1   38.70    7.00
  -7  -8   1   32.80    6.30
  -7  -8   1   38.60    6.90
  -7  -8   1   39.60    7.70
   6   8  -1  148.39   11.20
   6   8  -1  126.59   10.00
   6   8  -1  134.99   10.10
   6   8  -1  129.29   10.10
   6   8  -1  144.09   10.40
  -6  -8   1  124.29   11.30
  -6  -8   1  165.28   13.00
  -6  -8   1  143.89   12.80
  -6  -8   1  124.79   11.50
  -6  -8   1  142.49   11.90
  -6  -8   1  154.38   12.10
   5   8  -1  274.37   16.80
   5   8  -1  247.98   13.70
   5   8  -1  268.97   16.00
   5   8  -1  284.77   16.30
   5   8  -1  250.97   15.80
   5   8  -1  302.17   16.50
  -5  -8   1  262.17   18.00
  -5  -8   1  274.07   18.00
  -5  -8   1  256.47   17.60
  -5  -8   1  295.57   18.40
  -5  -8   1  272.77   18.30
  -5  -8   1  221.08   18.80
  -5  -8   1  248.38   17.60
   4   8  -1  210.08   12.40
   4   8  -1  224.28   14.10
   4   8  -1  221.38   14.20
   4   8  -1  217.88   14.00
   4   8  -1  233.58   14.30
   4   8  -1  211.28   13.80
  -4  -8   1  202.88   14.90
  -4  -8   1  219.78   15.40
  -4  -8   1  200.18   14.90
  -4  -8   1  227.88   15.80
  -4  -8   1  203.88   14.30
  -4  -8   1  220.88   15.30
   3   8  -1  123.59    9.30
   3   8  -1  101.29    8.90
   3   8  -1  117.49    9.10
   3   8  -1  112.29    9.10
   3   8  -1  106.19    8.30
  -3  -8   1  114.09   10.10
  -3  -8   1  101.79    9.90
  -3  -8   1  116.49   12.70
  -3  -8   1  100.89    9.20
  -3  -8   1  119.99   10.30
  -3  -8   1  125.39   10.70
   2   8  -1   26.50    4.90
   2   8  -1   14.60    3.50
   2   8  -1   27.80    4.90
   2   8  -1   26.20    4.90
   2   8  -1   22.10    4.50
  -2  -8   1    9.60    3.80
  -2  -8   1   13.90    4.20
  -2  -8   1   30.50    6.10
  -2  -8   1   22.90    5.40
  -2  -8   1   24.40    5.40
  -2  -8   1   24.70    5.00
   1   8  -1   16.20    3.80
   1   8  -1   26.40    4.80
   1   8  -1   17.20    4.10
   1   8  -1   21.90    4.50
   1   8  -1   16.30    3.90
  -1  -8   1   13.20    4.40
  -1  -8   1   17.80    4.60
  -1  -8   1   17.20    5.00
  -1  -8   1   13.90    4.60
  -1  -8   1   12.70    4.10
  -1  -8   1   17.80    3.70
   0   8  -1   92.29    8.40
   0   8  -1  101.69    8.40
   0   8  -1   98.69    8.30
   0   8  -1   97.29    8.10
   0   8  -1  112.89    9.20
   0  -8   1   80.29   10.20
   0  -8   1   85.49   10.00
   0  -8   1   90.89    6.90
   0  -8   1   99.69   11.50
   0  -8   1  107.09    9.50
   0  -8   1   83.19   10.50
  -1   8  -1  122.99   10.50
  -1   8  -1  125.49    9.80
  -1   8  -1  138.19   10.40
  -1   8  -1  150.18   11.10
   1  -8   1  131.59   11.60
   1  -8   1  154.98   11.80
   1  -8   1  155.78   11.70
   1  -8   1  141.99   12.10
   1  -8   1  159.78   12.10
   1  -8   1  148.39   12.50
  -2   8  -1  147.19   11.30
  -2   8  -1  140.49   11.10
  -2   8  -1  153.68   10.60
   2  -8   1  169.38   13.30
   2  -8   1  131.59   12.20
   2  -8   1  166.48   12.50
   2  -8   1  154.88   12.00
   2  -8   1  166.28   13.70
   2  -8   1  129.69   12.30
  -3   8  -1   37.20    5.50
  -3   8  -1   26.60    5.10
  -3   8  -1   31.40    5.60
  -3   8  -1   35.10    5.40
  -3   8  -1   38.40    5.60
   3  -8   1   31.30    6.20
   3  -8   1   37.80    7.70
   3  -8   1   39.70    7.20
   3  -8   1   30.80    6.80
   3  -8   1   32.80    6.20
   3  -8   1   26.60    6.80
  -4   8  -1   29.20    5.50
  -4   8  -1   21.10    4.00
  -4   8  -1   22.90    4.40
  -4   8  -1   28.80    4.80
  -4   8  -1   31.10    5.50
   4  -8   1   34.10    7.70
   4  -8   1   24.50    5.70
   4  -8   1   34.30    8.40
   4  -8   1   27.90    7.70
   4  -8   1   27.60    6.10
  -5   8  -1    4.30    1.90
  -5   8  -1    5.20    2.00
  -5   8  -1    7.40    2.50
   5  -8   1    6.00    2.90
   5  -8   1    5.50    3.10
   5  -8   1   -2.00    3.10
   5  -8   1    5.60    2.80
   5  -8   1    9.90    5.90
   5  -8   1    5.10    2.60
   5  -8   1    8.10    4.40
  -6   8  -1   46.60    6.60
  -6   8  -1   52.09    6.60
  -6   8  -1   68.69    7.40
  -6   8  -1   64.69    5.20
  -6   8  -1   68.69    7.90
   6  -8   1   56.59   12.90
   6  -8   1   63.19   11.40
   6  -8   1   67.09    9.00
   6  -8   1   75.49   13.80
   6  -8   1   68.29    8.90
  10   7  -1   37.90    6.90
 -10  -7   1   17.00    4.30
 -10  -7   1   30.50    8.00
 -10  -7   1   26.50    5.10
 -10  -7   1   26.70    6.50
   9   7  -1   -0.30    0.90
   9   7  -1   -0.50    1.20
   9   7  -1    0.90    1.00
   9   7  -1    2.20    1.80
   9   7  -1    0.60    1.30
  -9  -7   1    0.30    1.50
  -9  -7   1    3.80    3.00
  -9  -7   1    1.30    1.50
  -9  -7   1    0.90    1.30
  -9  -7   1    2.20    2.40
   8   7  -1   38.00    5.40
   8   7  -1   41.70    5.50
   8   7  -1   38.00    5.30
   8   7  -1   56.19    6.50
   8   7  -1   45.00    6.90
  -8  -7   1   55.99    8.60
  -8  -7   1   38.20    6.60
  -8  -7   1   35.40    7.90
  -8  -7   1   43.10    6.80
  -8  -7   1   52.29    7.80
  -8  -7   1   51.49    7.60
   7   7  -1   50.69    6.30
   7   7  -1   48.00    6.00
   7   7  -1   42.40    5.60
   7   7  -1   44.80    5.90
   7   7  -1   52.59    7.70
  -7  -7   1   36.10    6.40
  -7  -7   1   41.90    7.50
  -7  -7   1   40.70    8.10
  -7  -7   1   38.80    6.70
  -7  -7   1   48.60    7.30
  -7  -7   1   38.60    6.70
   6   7  -1  269.37   16.10
   6   7  -1  302.17   16.40
   6   7  -1  306.07   16.30
   6   7  -1  268.77   16.10
   6   7  -1  278.57   17.10
  -6  -7   1  288.87   17.90
  -6  -7   1  302.27   18.00
  -6  -7   1  277.77   19.20
  -6  -7   1  260.57   17.60
  -6  -7   1  307.07   18.50
  -6  -7   1  259.17   18.00
   5   7  -1   12.80    3.20
   5   7  -1   18.10    3.70
   5   7  -1   10.10    2.90
   5   7  -1    9.70    2.90
   5   7  -1   10.70    2.10
   5   7  -1    9.90    2.90
  -5  -7   1   13.20    4.20
  -5  -7   1   15.90    4.30
  -5  -7   1    9.50    4.00
  -5  -7   1   15.80    4.50
  -5  -7   1   16.10    4.70
  -5  -7   1   11.40    4.10
  -5  -7   1   11.10    3.60
   4   7  -1  827.72   38.80
   4   7  -1  807.12   39.20
   4   7  -1  865.31   39.10
   4   7  -1  833.22   38.90
   4   7  -1  770.52   38.60
   4   7  -1  826.82   37.00
   4   7  -1  837.92   40.90
  -4  -7   1  801.82   40.20
  -4  -7   1  784.42   40.20
  -4  -7   1  742.43   39.70
  -4  -7   1  807.12   40.70
  -4  -7   1  834.72   40.80
  -4  -7   1  795.12   40.30
  -4  -7   1  841.12   40.80
   3   7  -1    3.40    2.00
   3   7  -1    7.10    2.80
   3   7  -1    9.80    2.90
   3   7  -1    5.50    2.30
   3   7  -1    8.20    2.90
   3   7  -1    8.10    2.40
   3   7  -1   12.60    3.20
  -3  -7   1   10.60    3.60
  -3  -7   1    5.50    2.90
  -3  -7   1    7.30    3.10
  -3  -7   1    5.60    2.60
  -3  -7   1    4.00    2.20
  -3  -7   1    8.50    3.10
  -3  -7   1   10.20    2.90
   2   7  -1   -0.20    0.90
   2   7  -1   -1.40    0.60
   2   7  -1   -0.40    1.10
   2   7  -1    0.10    0.90
   2   7  -1   -0.30    1.20
  -2  -7   1   -0.80    1.10
  -2  -7   1   -1.70    1.00
  -2  -7   1    0.40    1.30
  -2  -7   1   -0.70    1.10
  -2  -7   1    2.30    1.80
  -2  -7   1    0.80    1.60
   1   7  -1   75.69    6.80
   1   7  -1   77.79    6.80
   1   7  -1   54.79    7.10
   1   7  -1   73.09    6.60
   1   7  -1   79.19    7.00
  -1  -7   1   77.69    9.20
  -1  -7   1   62.39    8.30
  -1  -7   1   83.89    6.60
  -1  -7   1   85.59    9.80
  -1  -7   1   99.79    8.30
  -1  -7   1  100.59   10.30
   0   7  -1  524.65   25.60
   0   7  -1  465.05   25.20
   0   7  -1  489.95   26.00
   0   7  -1  493.05   26.00
   0   7  -1  524.05   25.60
   0  -7   1  484.15   27.30
   0  -7   1  479.05   27.40
   0  -7   1  531.95   24.30
   0  -7   1  521.85   26.90
   0  -7   1  468.05   27.40
   0  -7   1  512.75   26.80
  -1   7  -1   15.00    3.70
  -1   7  -1   16.10    3.80
  -1   7  -1   22.50    4.40
  -1   7  -1   11.90    3.40
  -1   7  -1   15.40    3.70
   1  -7   1   20.60    4.50
   1  -7   1   17.10    4.40
   1  -7   1   14.80    4.50
   1  -7   1   20.50    5.00
   1  -7   1   14.30    3.90
   1  -7   1   11.10    3.70
  -2   7  -1  835.82   38.80
  -2   7  -1  811.82   38.80
  -2   7  -1  802.02   37.90
   2  -7   1  855.71   39.60
   2  -7   1  753.92   40.00
   2  -7   1  734.63   40.10
   2  -7   1  807.32   40.20
   2  -7   1  804.92   39.20
   2  -7   1  714.63   39.80
  -3   7  -1    1.60    1.70
  -3   7  -1    2.50    1.60
  -3   7  -1    0.80    1.40
  -3   7  -1    1.60    1.60
  -3   7  -1   -1.20    0.90
   3  -7   1   -0.10    1.30
   3  -7   1    1.60    3.00
   3  -7   1   -2.70    2.40
   3  -7   1   -1.00    0.90
   3  -7   1   -0.70    1.90
   3  -7   1    2.90    2.00
   3  -7   1    1.20    1.80
  -4   7  -1    2.70    2.00
  -4   7  -1    0.10    1.10
  -4   7  -1    2.50    1.90
  -4   7  -1    1.20    1.60
  -4   7  -1    2.30    1.50
   4  -7   1    1.30    1.70
   4  -7   1    1.80    2.60
   4  -7   1    2.00    1.90
   4  -7   1   -0.30    1.20
   4  -7   1    1.90    3.40
   4  -7   1    3.40    2.10
   4  -7   1    0.20    3.20
  -5   7  -1   31.90    5.30
  -5   7  -1   33.00    5.10
  -5   7  -1   28.90    4.40
  -5   7  -1   24.30    4.10
  -5   7  -1   17.90    3.60
   5  -7   1   37.60    8.20
   5  -7   1   27.40    7.60
   5  -7   1   31.60    5.70
   5  -7   1   23.10    5.50
   5  -7   1   22.40    5.20
   5  -7   1   23.10    5.00
   5  -7   1   36.10    8.90
  -6   7  -1    8.20    2.40
  -6   7  -1    5.10    2.60
  -6   7  -1    5.30    1.90
  -6   7  -1    3.70    1.90
   6  -7   1    9.10    3.30
   6  -7   1    3.00    2.10
   6  -7   1    5.00    2.40
   6  -7   1    4.40    2.70
   6  -7   1    9.20    5.90
   6  -7   1    4.20    3.70
   6  -7   1    6.00    4.50
  -7   7  -1    5.00    1.80
  -7   7  -1    1.60    1.60
  -7   7  -1    2.50    1.40
  -7   7  -1    0.30    1.10
   7  -7   1    4.70    4.90
   7  -7   1   -0.20    4.50
   7  -7   1    1.40    1.70
   7  -7   1    4.00    2.30
   7  -7   1    5.30    4.70
  10   6  -1   49.70    3.60
  10   6  -1   56.59    7.80
  10   6  -1   51.69    3.70
 -10  -6   1   31.30    5.30
 -10  -6   1   34.10    7.10
 -10  -6   1   37.40    9.30
 -10  -6   1   48.10    6.00
 -10  -6   1   37.50    5.50
 -10  -6   1   45.50    6.00
   9   6  -1   19.30    3.10
   9   6  -1   15.60    3.60
   9   6  -1   13.90    3.50
   9   6  -1   17.40    3.10
   9   6  -1   27.10    5.40
  -9  -6   1   17.50    4.00
  -9  -6   1   12.80    3.60
  -9  -6   1   16.10    5.30
  -9  -6   1   15.90    3.80
  -9  -6   1   17.00    4.00
  -9  -6   1   19.90    5.50
   8   6  -1    8.50    2.40
   8   6  -1    2.30    1.40
   8   6  -1    2.00    1.80
   8   6  -1    2.70    1.70
   8   6  -1    8.10    2.20
  -8  -6   1    3.90    2.90
  -8  -6   1    6.20    2.70
  -8  -6   1    8.50    3.30
  -8  -6   1    2.10    3.00
  -8  -6   1    6.80    3.30
  -8  -6   1    4.00    2.30
   7   6  -1  207.88   11.60
   7   6  -1  189.18   12.80
   7   6  -1  184.58   11.50
   7   6  -1  183.58   11.40
   7   6  -1  198.48   11.50
  -7  -6   1  157.48   12.20
  -7  -6   1  195.38   12.80
  -7  -6   1  204.98   13.60
  -7  -6   1  192.08   15.30
  -7  -6   1  186.08   13.10
   6   6  -1  403.26   20.70
   6   6  -1  384.66   20.60
  -6  -6   1  406.76   24.50
  -6  -6   1  430.26   22.20
  -6  -6   1  360.96   25.80
  -6  -6   1  385.36   24.10
  -6  -6   1  400.86   22.00
  -6  -6   1  402.76   22.80
   5   6  -1  283.57   14.70
   5   6  -1  252.47   14.70
   5   6  -1  242.08   15.00
   5   6  -1  259.07   14.50
   5   6  -1  260.17   18.00
   5   6  -1  250.97   14.60
  -5  -6   1  243.08   15.80
  -5  -6   1  260.17   17.60
  -5  -6   1  269.97   17.20
  -5  -6   1  253.77   15.60
  -5  -6   1  244.78   15.50
  -5  -6   1  253.77   15.90
  -5  -6   1  252.67   16.10
   4   6  -1  435.16   23.40
   4   6  -1  463.65   23.90
   4   6  -1  476.05   23.50
   4   6  -1  435.36   25.40
   4   6  -1  482.65   23.70
   4   6  -1  459.95   21.60
   4   6  -1  482.85   23.40
  -4  -6   1  451.05   24.50
  -4  -6   1  479.95   25.00
  -4  -6   1  459.35   24.50
  -4  -6   1  461.55   24.80
  -4  -6   1  477.75   25.60
  -4  -6   1  462.15   24.90
  -4  -6   1  459.95   25.30
   3   6  -1  238.58   13.20
   3   6  -1  217.78   13.00
   3   6  -1  220.38   12.00
   3   6  -1  237.58   13.40
   3   6  -1  203.28   13.00
   3   6  -1  215.08   13.00
   3   6  -1  235.98   14.00
  -3  -6   1  226.78   14.30
  -3  -6   1  221.28   13.90
  -3  -6   1  222.48   14.10
  -3  -6   1  200.08   13.60
  -3  -6   1  197.98   13.60
  -3  -6   1  215.68   13.90
  -3  -6   1  222.58   13.60
   2   6  -1  198.18   12.20
   2   6  -1  184.98   11.80
   2   6  -1  200.48   12.00
   2   6  -1  194.88   11.80
   2   6  -1  185.58   11.80
   2   6  -1  190.78   11.30
  -2  -6   1  208.98   13.10
  -2  -6   1  180.88   11.00
  -2  -6   1  191.38   12.80
  -2  -6   1  189.48   12.60
  -2  -6   1  194.58   12.60
  -2  -6   1  211.78   13.00
  -2  -6   1  201.18   12.20
   1   6  -1    0.70    1.00
   1   6  -1   -0.30    0.80
   1   6  -1   -0.30    0.70
   1   6  -1    0.70    1.30
   1   6  -1    0.40    1.10
  -1  -6   1    0.60    1.40
  -1  -6   1    1.00    1.40
  -1  -6   1    1.30    1.10
  -1  -6   1    0.90    1.70
  -1  -6   1    1.10    1.70
  -1  -6   1    1.30    1.60
   0   6  -1   79.49    6.70
   0   6  -1   94.69    7.10
   0   6  -1   94.89    7.20
   0   6  -1   91.49    7.40
   0   6  -1   96.89    7.50
   0  -6   1   99.79    6.30
   0  -6   1   94.69    8.30
   0  -6   1   72.09    8.60
   0  -6   1   78.99    8.90
   0  -6   1   91.19    7.80
   0  -6   1   76.49    7.30
  -1   6  -1  451.15   23.90
  -1   6  -1  472.85   23.40
  -1   6  -1  436.26   23.70
  -1   6  -1  468.45   23.60
  -1   6  -1  479.15   23.50
   1  -6   1  471.65   24.40
   1  -6   1  492.35   24.60
   1  -6   1  489.95   24.90
   1  -6   1  431.46   24.80
   1  -6   1  491.05   24.60
   1  -6   1  434.86   24.90
  -2   6  -1  384.96   20.90
  -2   6  -1  381.46   20.80
  -2   6  -1  402.96   20.50
  -2   6  -1  385.86   20.40
  -2   6  -1  400.76   20.60
   2  -6   1  395.16   21.30
   2  -6   1  462.75   22.00
   2  -6   1  365.76   22.30
   2  -6   1  395.66   22.30
   2  -6   1  366.16   22.00
   2  -6   1  381.56   22.00
  -3   6  -1  114.59    8.10
  -3   6  -1  105.59    8.40
  -3   6  -1   98.49    8.10
  -3   6  -1  110.59    8.20
  -3   6  -1  127.79    8.40
   3  -6   1  152.68   16.00
   3  -6   1  127.39   11.40
   3  -6   1  110.49   10.50
   3  -6   1  115.49    9.70
   3  -6   1  133.09   15.20
   3  -6   1   97.49    9.20
   3  -6   1  111.29    9.80
  -4   6  -1    7.20    2.40
  -4   6  -1    7.10    2.20
  -4   6  -1    7.90    2.40
  -4   6  -1    7.10    2.50
  -4   6  -1    7.20    2.30
  -4   6  -1    7.30    2.50
   4  -6   1    5.70    2.60
   4  -6   1    2.00    2.10
   4  -6   1   10.60    3.20
   4  -6   1   20.90    5.80
   4  -6   1   12.80    5.00
   4  -6   1    6.50    2.90
   4  -6   1   10.60    4.50
  -5   6  -1   17.30    4.00
  -5   6  -1   19.50    3.40
  -5   6  -1   21.70    4.00
  -5   6  -1   17.30    3.60
  -5   6  -1   14.50    3.00
  -5   6  -1   16.00    3.40
   5  -6   1   15.50    6.00
   5  -6   1   18.70    6.50
   5  -6   1   14.30    4.80
   5  -6   1   15.10    4.40
   5  -6   1   14.90    4.60
   5  -6   1   19.20    4.50
   5  -6   1   25.90    5.30
  -6   6  -1    6.10    1.90
  -6   6  -1   10.60    2.60
  -6   6  -1    9.00    2.30
  -6   6  -1    4.50    1.90
  -6   6  -1    5.50    2.90
  -6   6  -1    5.40    2.10
   6  -6   1    5.70    2.50
   6  -6   1    5.20    2.30
   6  -6   1    1.70    1.60
   6  -6   1    5.10    2.20
   6  -6   1    2.00    4.00
   6  -6   1   -1.70    2.80
   6  -6   1    0.60    3.20
  -7   6  -1   90.99    6.50
  -7   6  -1   87.99    6.40
   7  -6   1   93.79   14.40
   7  -6   1   87.79    7.10
   7  -6   1  113.39   16.50
   7  -6   1   95.99    7.70
   7  -6   1   85.19   14.60
   7  -6   1   86.79    7.10
   7  -6   1   94.89    7.70
 -10  -5   1    8.00    2.10
 -10  -5   1   10.00    3.90
 -10  -5   1   10.70    2.40
 -10  -5   1   12.10    5.70
 -10  -5   1    4.90    1.80
 -10  -5   1    5.70    1.70
   9   5  -1    2.00    1.10
   9   5  -1    2.20    1.20
   9   5  -1   -0.20    1.20
   9   5  -1    2.10    1.20
   9   5  -1    0.50    0.80
  -9  -5   1    2.00    1.80
  -9  -5   1    1.80    1.40
  -9  -5   1    0.90    1.80
  -9  -5   1    2.30    1.60
  -9  -5   1   -1.30    1.90
  -9  -5   1    1.60    1.60
   8   5  -1    1.30    1.20
   8   5  -1    1.40    1.10
   8   5  -1    0.60    1.30
   8   5  -1    2.60    1.50
   8   5  -1    0.10    1.20
  -8  -5   1    0.00    1.30
  -8  -5   1    2.40    2.00
  -8  -5   1    1.80    2.30
  -8  -5   1    1.40    2.70
  -8  -5   1    0.60    1.60
  -8  -5   1    0.50    1.50
   7   5  -1   19.00    3.30
   7   5  -1   19.50    3.30
   7   5  -1   21.20    4.10
   7   5  -1   21.70    3.40
   7   5  -1   18.90    3.30
  -7  -5   1   20.90    6.20
  -7  -5   1   16.30    4.10
  -7  -5   1   16.30    3.90
  -7  -5   1   25.50    4.40
  -7  -5   1   13.50    3.30
  -7  -5   1    8.70    3.10
   6   5  -1  104.99    7.30
   6   5  -1   98.19    7.20
   6   5  -1   97.49    6.80
   6   5  -1  113.79    8.20
   6   5  -1   92.59    6.70
  -6  -5   1   95.09    8.40
  -6  -5   1   89.69    8.00
  -6  -5   1   93.59    8.10
  -6  -5   1  104.49   12.40
  -6  -5   1   96.49    7.70
  -6  -5   1   99.59    7.80
   5   5  -1  248.08   14.20
   5   5  -1  260.27   17.90
   5   5  -1  267.87   14.90
   5   5  -1  229.38   14.00
  -5  -5   1  258.47   14.90
  -5  -5   1  269.07   17.60
  -5  -5   1  245.68   14.70
  -5  -5   1  276.67   15.70
  -5  -5   1  269.17   16.80
  -5  -5   1  255.87   15.50
  -5  -5   1  267.27   15.50
   4   5  -1  154.18    9.40
   4   5  -1  143.59    8.90
   4   5  -1  137.69    8.70
   4   5  -1  139.39    7.20
   4   5  -1  140.89   11.10
   4   5  -1  145.19    9.40
   4   5  -1  143.29    9.20
  -4  -5   1  124.59    9.60
  -4  -5   1  137.09    9.50
  -4  -5   1  130.39    9.70
  -4  -5   1  127.29   10.50
  -4  -5   1  135.79    9.50
  -4  -5   1  138.19   10.40
  -4  -5   1  149.59   10.10
   3   5  -1    9.90    3.00
   3   5  -1    8.70    2.50
   3   5  -1    8.10    2.30
   3   5  -1    6.20    1.60
   3   5  -1    9.70    2.50
   3   5  -1    9.20    2.40
   3   5  -1    9.40    2.40
  -3  -5   1    7.50    2.60
  -3  -5   1    9.40    2.70
  -3  -5   1   10.50    2.90
  -3  -5   1    8.70    2.70
  -3  -5   1   12.80    3.30
  -3  -5   1    9.70    2.50
  -3  -5   1   13.80    3.30
   2   5  -1  223.38   12.70
   2   5  -1  217.28   12.40
   2   5  -1  202.68   12.40
   2   5  -1  217.08   12.60
   2   5  -1  225.28   12.60
   2   5  -1  233.48   12.80
  -2  -5   1  211.98   13.20
  -2  -5   1  212.38   12.80
  -2  -5   1  224.88   13.50
  -2  -5   1  268.67   15.10
  -2  -5   1  200.28   13.00
  -2  -5   1  227.48   13.40
  -2  -5   1  226.48   12.60
   1   5  -1   69.09    5.70
   1   5  -1   64.99    5.70
   1   5  -1   78.49    6.10
   1   5  -1   61.39    5.60
   1   5  -1   66.69    5.70
  -1  -5   1   69.89    6.20
  -1  -5   1   72.39    5.60
  -1  -5   1   81.59    6.50
  -1  -5   1   76.09    6.50
  -1  -5   1   66.49    6.10
  -1  -5   1   69.69    6.50
   0   5  -1   18.50    3.50
   0   5  -1   19.90    3.60
   0   5  -1   14.00    2.90
   0  -5   1   15.90    3.70
   0  -5   1   23.60    3.20
   0  -5   1   19.10    4.30
   0  -5   1   15.40    3.30
   0  -5   1   15.00    3.60
   0  -5   1   15.80    3.30
  -1   5  -1  153.48    9.50
  -1   5  -1  132.99    9.10
  -1   5  -1  139.39    8.90
  -1   5  -1  142.49    9.00
  -1   5  -1  151.68    9.50
   1  -5   1  131.69    9.80
   1  -5   1  159.48   10.00
   1  -5   1  140.19    9.50
   1  -5   1  150.98    9.80
   1  -5   1  130.89    9.90
   1  -5   1  152.28   10.20
  -2   5  -1   46.40    5.60
  -2   5  -1   30.30    4.20
  -2   5  -1   40.90    5.40
  -2   5  -1   43.60    5.40
  -2   5  -1   35.40    4.50
   2  -5   1   40.90    5.90
   2  -5   1   37.00    5.80
   2  -5   1   31.70    5.10
   2  -5   1   50.99    6.00
   2  -5   1   40.10    5.40
   2  -5   1   33.80    5.70
  -3   5  -1   61.89    5.70
  -3   5  -1   59.99    5.20
  -3   5  -1   63.99    5.70
  -3   5  -1   60.59    5.60
  -3   5  -1   65.19    5.30
  -3   5  -1   71.99    5.90
   3  -5   1   60.29    8.70
   3  -5   1   62.49    9.10
   3  -5   1   73.79    9.40
   3  -5   1   61.89    7.70
   3  -5   1   64.39    7.70
   3  -5   1   73.69    8.30
  -4   5  -1    4.80    2.20
  -4   5  -1    3.80    2.00
  -4   5  -1    4.20    1.80
  -4   5  -1    6.40    2.00
  -4   5  -1    6.20    2.00
  -4   5  -1    6.00    1.90
   4  -5   1    6.60    2.30
   4  -5   1    2.00    1.80
   4  -5   1    2.40    3.20
   4  -5   1    6.10    3.60
   4  -5   1    5.50    2.50
   4  -5   1    5.30    3.20
   4  -5   1    5.00    2.10
  -5   5  -1   34.60    4.50
  -5   5  -1   36.00    4.80
  -5   5  -1   25.20    4.20
  -5   5  -1   29.70    3.90
  -5   5  -1   34.20    5.90
  -5   5  -1   36.20    4.20
   5  -5   1   44.00    6.30
   5  -5   1   33.60    7.80
   5  -5   1   42.30    9.00
   5  -5   1   39.30    5.90
   5  -5   1   36.70    8.20
   5  -5   1   40.10    5.30
   5  -5   1   33.40    4.80
  -6   5  -1    0.60    1.00
  -6   5  -1    2.30    1.80
  -6   5  -1    3.40    1.40
  -6   5  -1    2.90    1.40
  -6   5  -1    0.00    0.90
  -6   5  -1    1.10    1.00
   6  -5   1   -1.10    2.30
   6  -5   1   -0.30    3.50
   6  -5   1    0.50    1.10
   6  -5   1    3.00    1.90
   6  -5   1    0.80    1.30
   6  -5   1    0.90    1.30
   6  -5   1    1.60    3.30
  -7   5  -1    8.20    1.90
  -7   5  -1   11.90    2.30
  -7   5  -1   10.30    2.20
  -7   5  -1   10.00    2.00
   7  -5   1   18.40    7.10
   7  -5   1    6.90    5.50
   7  -5   1    9.00    2.30
   7  -5   1   10.90    2.70
   7  -5   1   11.30    2.40
   7  -5   1    8.20    5.40
   7  -5   1    8.40    2.20
  -8   5  -1    4.70    1.00
   8  -5   1   -1.50    2.50
   8  -5   1    0.70    4.60
   8  -5   1    2.80    5.00
 -10  -4   1    3.10    2.20
 -10  -4   1    1.70    2.70
  -9  -4   1  100.39    6.90
  -9  -4   1   98.49    7.20
  -9  -4   1  100.69    9.00
  -9  -4   1   93.49    7.20
  -9  -4   1  102.79    7.00
  -9  -4   1  120.39   15.70
   8   4  -1   60.59    4.60
   8   4  -1   70.89    4.70
   8   4  -1   63.59    4.70
   8   4  -1   61.29    7.20
   8   4  -1   68.39    4.70
  -8  -4   1   58.59    8.00
  -8  -4   1   56.99    7.40
  -8  -4   1   70.69    5.70
  -8  -4   1   64.89   10.30
  -8  -4   1   59.89    6.90
  -8  -4   1   63.59    5.60
  -8  -4   1   72.79    6.40
   7   4  -1   52.79    4.40
   7   4  -1   48.30    4.10
   7   4  -1   51.39    4.20
   7   4  -1   52.69    4.50
   7   4  -1   54.49    6.30
  -7  -4   1   48.40    8.10
  -7  -4   1   58.79    5.20
  -7  -4   1   46.70    6.10
  -7  -4   1   54.09    5.90
  -7  -4   1   54.39    7.00
  -7  -4   1   49.60    6.30
   6   4  -1  132.09    9.10
   6   4  -1  129.39    8.00
   6   4  -1  130.39    8.40
   6   4  -1  140.59    8.50
   6   4  -1  131.79    8.00
  -6  -4   1  150.68   10.10
  -6  -4   1  127.69    8.70
  -6  -4   1  137.99    8.90
  -6  -4   1  145.29   11.60
  -6  -4   1  140.29    9.70
  -6  -4   1  145.99    9.80
   5   4  -1  188.88   10.40
   5   4  -1  169.68    9.70
   5   4  -1  175.28   10.60
   5   4  -1  154.78    9.90
   5   4  -1  165.78    9.60
  -5  -4   1  177.28   11.20
  -5  -4   1  167.08   12.30
  -5  -4   1  196.58   11.60
  -5  -4   1  167.78   10.30
  -5  -4   1  170.18   13.20
  -5  -4   1  165.88   10.30
  -5  -4   1  179.48   11.20
   4   4  -1   81.09    5.90
   4   4  -1   76.39    6.00
   4   4  -1   81.59    7.90
   4   4  -1   77.89    6.80
   4   4  -1   78.69    5.90
  -4  -4   1   70.69    6.90
  -4  -4   1   65.29    5.60
  -4  -4   1   80.89    6.50
  -4  -4   1   77.29    6.40
  -4  -4   1   68.69    5.70
  -4  -4   1   83.29    7.80
  -4  -4   1   66.49    6.10
   3   4  -1  136.69    8.00
   3   4  -1  139.79    8.40
   3   4  -1  133.89    9.60
   3   4  -1  141.99    8.20
   3   4  -1  132.19    8.40
   3   4  -1  133.39    8.40
   3   4  -1  125.79    6.80
  -3  -4   1  128.09    9.40
  -3  -4   1  130.99    8.90
  -3  -4   1  125.69    8.70
  -3  -4   1  117.49    8.60
  -3  -4   1  128.09    8.40
  -3  -4   1  125.29    8.30
  -3  -4   1  131.69    9.20
   2   4  -1  345.67   18.00
   2   4  -1  369.26   18.30
   2   4  -1  305.47   17.50
   2   4  -1  326.77   17.60
   2   4  -1  355.26   18.10
  -2  -4   1  454.25   20.70
  -2  -4   1  362.96   18.60
  -2  -4   1  345.47   18.20
  -2  -4   1  379.66   18.80
  -2  -4   1  368.56   18.50
  -2  -4   1  371.56   19.30
  -2  -4   1  365.36   18.40
   1   4  -1  160.48    9.50
   1   4  -1  146.59    9.20
   1   4  -1  172.98    8.60
   1   4  -1  161.88    9.50
   1   4  -1  165.18    9.50
   1   4  -1  162.98    9.40
  -1  -4   1  164.88   10.00
  -1  -4   1  145.39    9.00
  -1  -4   1  168.08   10.00
  -1  -4   1  142.69    9.50
  -1  -4   1  137.49    9.50
  -1  -4   1  171.08    8.50
   0   4  -1    2.10    1.40
   0   4  -1    0.10    1.10
   0   4  -1    3.40    1.50
   0   4  -1    1.00    1.30
   0   4  -1    3.90    1.60
   0  -4   1    3.00    1.80
   0  -4   1    3.40    1.80
   0  -4   1    1.10    1.40
   0  -4   1    1.70    1.00
   0  -4   1    2.00    1.60
   0  -4   1    2.20    1.40
  -1   4  -1  339.27   17.00
  -1   4  -1  344.57   17.00
  -1   4  -1  356.66   17.60
  -1   4  -1  352.56   17.50
  -1   4  -1  350.46   17.50
   1  -4   1  327.17   17.90
   1  -4   1  329.17   17.90
   1  -4   1  341.87   17.80
   1  -4   1  348.57   17.60
   1  -4   1  339.87   17.60
   1  -4   1  351.56   18.20
  -2   4  -1    2.60    1.30
  -2   4  -1    0.30    1.00
  -2   4  -1    3.40    1.70
  -2   4  -1    2.10    1.10
  -2   4  -1    1.00    1.10
   2  -4   1    3.00    2.10
   2  -4   1    2.00    1.40
   2  -4   1    0.00    1.00
   2  -4   1    1.00    2.10
   2  -4   1    1.50    1.30
   2  -4   1    1.90    1.40
  -3   4  -1    3.70    1.40
  -3   4  -1    0.20    0.90
  -3   4  -1    8.20    2.10
  -3   4  -1    2.70    1.70
  -3   4  -1    0.50    0.90
  -3   4  -1    0.90    1.00
   3  -4   1    2.00    1.40
   3  -4   1    2.00    2.20
   3  -4   1    0.90    1.30
   3  -4   1    4.90    1.60
   3  -4   1    1.50    1.30
   3  -4   1    0.00    1.20
   3  -4   1   -1.40    1.80
  -4   4  -1   36.00    4.50
  -4   4  -1   42.70    4.80
  -4   4  -1   43.50    3.70
  -4   4  -1   43.30    4.40
  -4   4  -1   39.40    5.30
  -4   4  -1   36.30    5.60
   4  -4   1   44.00    5.10
   4  -4   1   38.30    6.90
   4  -4   1   36.60    4.60
   4  -4   1   39.00    5.40
   4  -4   1   50.39    8.20
   4  -4   1   42.30    6.60
   4  -4   1   35.10    5.20
  -5   4  -1    0.70    0.90
  -5   4  -1    0.40    1.10
  -5   4  -1    4.10    2.30
  -5   4  -1    4.40    2.10
  -5   4  -1    3.70    1.40
  -5   4  -1    2.90    1.20
   5  -4   1    1.50    3.20
   5  -4   1    5.20    1.90
   5  -4   1    0.40    1.50
   5  -4   1    5.40    3.70
   5  -4   1    0.00    1.20
   5  -4   1    3.20    2.90
   5  -4   1    3.90    1.90
  -6   4  -1    1.50    1.80
  -6   4  -1    5.10    1.50
  -6   4  -1    5.60    1.60
  -6   4  -1    4.50    1.60
  -6   4  -1    3.30    1.40
  -6   4  -1    8.20    2.40
  -6   4  -1    2.60    1.30
   6  -4   1    3.40    1.60
   6  -4   1    5.30    4.00
   6  -4   1    1.90    3.40
   6  -4   1    5.00    1.80
   6  -4   1    3.50    1.60
   6  -4   1    5.60    1.80
   6  -4   1    8.80    4.20
  -7   4  -1    7.50    1.50
  -7   4  -1   10.50    2.10
  -7   4  -1    7.40    1.50
  -7   4  -1   10.90    2.50
  -7   4  -1   12.10    1.90
  -7   4  -1   10.00    1.80
   7  -4   1    7.10    5.30
   7  -4   1   10.00    5.50
   7  -4   1   11.20    6.20
  -8   4  -1    0.60    1.30
   8  -4   1    6.40    5.70
   8  -4   1   -1.50    2.40
   8  -4   1    0.90    4.60
 -10  -3   1   18.40    4.30
 -10  -3   1   20.80    6.40
  -9  -3   1   -0.50    2.00
  -9  -3   1    0.90    1.10
   8   3  -1   47.80    3.30
   8   3  -1   43.80    3.00
   8   3  -1   45.00    3.30
   8   3  -1   44.40    3.00
  -8  -3   1   48.60    6.80
  -8  -3   1   50.59    4.10
  -8  -3   1   45.70    4.00
  -8  -3   1   32.20    6.80
  -8  -3   1   47.60    5.40
  -8  -3   1   44.40    5.20
   7   3  -1   18.50    2.70
   7   3  -1   16.40    3.50
   7   3  -1   24.30    2.80
   7   3  -1   21.50    2.60
   7   3  -1   18.40    2.70
  -7  -3   1   17.60    5.10
  -7  -3   1   18.90    3.10
  -7  -3   1   24.30    4.60
  -7  -3   1   20.40    3.80
  -7  -3   1   25.00    3.40
  -7  -3   1   24.90    4.00
  -7  -3   1   16.30    3.90
  -7  -3   1   16.70    3.60
   6   3  -1    1.00    1.00
   6   3  -1   -1.10    0.50
   6   3  -1    0.20    0.80
  -6  -3   1   -0.10    0.70
  -6  -3   1   -1.40    1.10
  -6  -3   1   -1.00    0.70
  -6  -3   1   -0.40    1.10
  -6  -3   1    0.00    1.70
  -6  -3   1    1.30    1.40
  -6  -3   1    1.10    1.60
  -6  -3   1    0.90    1.20
  -6  -3   1    0.40    1.40
   5   3  -1    3.70    1.50
   5   3  -1    4.90    1.70
   5   3  -1    3.80    1.20
   5   3  -1    2.90    1.20
   5   3  -1    4.30    1.70
  -5  -3   1    2.90    1.70
  -5  -3   1    3.20    1.60
  -5  -3   1    3.90    1.40
  -5  -3   1    5.30    1.90
  -5  -3   1    1.50    2.00
  -5  -3   1    1.80    2.00
  -5  -3   1    2.90    2.30
  -5  -3   1    5.30    1.60
  -5  -3   1    4.20    1.70
   4   3  -1    0.90    1.00
   4   3  -1    1.90    1.10
   4   3  -1    0.70    1.80
   4   3  -1    0.90    0.90
   4   3  -1   -0.90    0.70
   4   3  -1    1.40    0.90
  -4  -3   1    1.60    1.10
  -4  -3   1    1.70    1.20
  -4  -3   1    4.70    2.50
  -4  -3   1    1.40    1.30
  -4  -3   1    0.40    0.90
  -4  -3   1   -0.40    1.30
  -4  -3   1   -0.10    0.90
   3   3  -1  422.66   20.50
   3   3  -1  417.26   20.40
   3   3  -1  427.76   20.00
   3   3  -1  412.86   19.90
   3   3  -1  457.05   22.70
   3   3  -1  414.96   20.40
  -3  -3   1  418.76   20.20
  -3  -3   1  424.36   20.30
  -3  -3   1  438.96   20.90
  -3  -3   1  428.66   21.00
  -3  -3   1  421.26   20.90
  -3  -3   1  431.56   22.10
  -3  -3   1  421.16   21.70
   2   3  -1  132.09    7.90
   2   3  -1  142.29    7.70
   2   3  -1  133.89    8.40
   2   3  -1  132.69    7.50
   2   3  -1  129.19    7.70
   2   3  -1  125.49    7.80
  -2  -3   1  144.29   10.90
  -2  -3   1  137.89    9.30
  -2  -3   1  127.39    8.00
  -2  -3   1  129.29    7.70
  -2  -3   1  136.29   10.70
  -2  -3   1  115.09    7.50
   1   3  -1  185.08    9.90
   1   3  -1  169.88    9.70
   1   3  -1  186.58   10.10
   1   3  -1  192.58   10.20
   1   3  -1  174.18   10.00
  -1  -3   1  174.98    9.70
  -1  -3   1  197.98   10.30
  -1  -3   1  183.78   10.30
  -1  -3   1  196.98   10.50
  -1  -3   1  189.08   10.10
  -1  -3   1  179.68    9.40
  -1  -3   1  186.48   10.30
   0   3  -1  128.69    7.50
   0   3  -1  131.29    7.50
   0   3  -1  146.59    7.80
   0   3  -1  128.29    7.50
   0   3  -1  131.09    7.80
   0  -3   1  124.49    8.10
   0  -3   1  117.59    6.60
   0  -3   1  122.99    7.70
   0  -3   1  127.39    7.80
   0  -3   1  125.29    7.70
   0  -3   1  135.89    8.00
  -1   3  -1  239.28   11.90
  -1   3  -1  230.18   11.50
  -1   3  -1  247.28   11.90
  -1   3  -1  211.58   11.40
  -1   3  -1  209.58   12.00
   1  -3   1  214.58   12.30
   1  -3   1  221.18   12.20
   1  -3   1  232.58   12.20
   1  -3   1  231.18   12.00
   1  -3   1  220.58   12.10
   1  -3   1  226.18   11.90
  -2   3  -1    5.50    1.70
  -2   3  -1    9.20    2.60
  -2   3  -1    8.90    2.10
  -2   3  -1   11.30    2.30
  -2   3  -1   10.40    1.90
  -2   3  -1    6.70    1.60
   2  -3   1   10.30    2.50
   2  -3   1    9.40    2.40
   2  -3   1   13.00    3.30
   2  -3   1    8.30    2.80
  -3   3  -1   89.29    5.80
  -3   3  -1   83.29    5.80
  -3   3  -1   81.09    5.40
  -3   3  -1   83.99    5.40
  -3   3  -1   85.79    6.60
   3  -3   1   92.29    6.50
   3  -3   1   84.49    5.80
   3  -3   1   85.19    5.80
   3  -3   1   96.79    7.90
   3  -3   1   93.29    7.90
   3  -3   1   96.19    8.20
   3  -3   1   83.39    6.30
  -4   3  -1   67.09    4.90
  -4   3  -1   59.49    4.30
  -4   3  -1   65.19    4.80
  -4   3  -1   68.19    4.50
  -4   3  -1   79.29    6.80
   4  -3   1   65.19    8.70
   4  -3   1   69.79    5.60
   4  -3   1   70.39    5.00
   4  -3   1   65.99    4.90
   4  -3   1   50.99    7.60
   4  -3   1   82.69    9.60
   4  -3   1   72.09    5.60
  -5   3  -1   42.70    3.60
  -5   3  -1   45.40    6.80
  -5   3  -1   39.70    4.10
  -5   3  -1   42.80    3.50
  -5   3  -1   40.30    4.20
   5  -3   1   43.20    3.70
   5  -3   1   50.19    8.80
   5  -3   1   41.30    4.80
   5  -3   1   45.00    8.30
   5  -3   1   42.20    4.80
   5  -3   1   40.00    3.60
   5  -3   1   54.09    8.80
  -6   3  -1  288.17   13.20
  -6   3  -1  335.47   26.10
  -6   3  -1  269.37   13.10
  -6   3  -1  268.97   13.60
  -6   3  -1  271.27   12.90
   6  -3   1  259.27   13.00
   6  -3   1  249.28   15.40
   6  -3   1  296.67   20.80
   6  -3   1  251.97   19.50
   6  -3   1  270.97   14.80
   6  -3   1  276.27   20.40
   6  -3   1  262.47   13.00
  -7   3  -1    7.50    1.90
   7  -3   1    3.20    4.10
   7  -3   1    6.20    4.50
   7  -3   1   10.00    5.50
  -8   3  -1   25.70    5.10
   8  -3   1   16.60    6.90
   8  -3   1   19.10    7.30
   8  -3   1   20.50    7.70
   9  -3   1   -1.60    3.00
   9  -3   1    9.10    5.80
   9  -3   1   18.30    8.40
 -10  -2   1    1.90    2.40
 -10  -2   1    2.40    1.50
   9   2  -1   12.40    6.10
  -9  -2   1    4.50    2.10
  -9  -2   1    7.20    3.90
   8   2  -1  150.68   17.50
   8   2  -1  162.18   15.60
  -8  -2   1  140.59   13.00
  -8  -2   1  153.88    8.30
  -8  -2   1  173.48   10.80
  -8  -2   1  160.48    8.80
  -8  -2   1  155.08    8.30
  -8  -2   1  163.58    8.90
   7   2  -1    4.10    1.30
   7   2  -1    6.20    1.40
   7   2  -1    7.10    1.30
   7   2  -1    3.40    3.30
   7   2  -1    6.20    1.20
   7   2  -1    0.30    3.10
  -7  -2   1    7.00    1.60
  -7  -2   1    6.90    1.90
  -7  -2   1    4.80    2.90
  -7  -2   1    7.80    2.50
  -7  -2   1   10.60    2.30
  -7  -2   1    6.70    1.70
   6   2  -1  208.58   14.20
   6   2  -1  181.38   10.60
   6   2  -1  194.68    9.50
   6   2  -1  201.78   14.40
   6   2  -1  183.98    9.90
   6   2  -1  184.88    9.90
   6   2  -1  188.98    9.50
  -6  -2   1  199.48   11.00
  -6  -2   1  200.58   13.80
  -6  -2   1  183.68   11.70
  -6  -2   1  171.68   14.70
  -6  -2   1  170.78   10.10
  -6  -2   1  203.18   11.10
  -6  -2   1  193.68   11.60
  -6  -2   1  192.18   11.10
  -6  -2   1  185.98   10.30
   5   2  -1  125.79    9.60
   5   2  -1  121.79    7.20
   5   2  -1  117.09    6.60
   5   2  -1  112.69    6.50
   5   2  -1  126.39    7.50
   5   2  -1  111.29    9.50
   5   2  -1  116.89    7.10
   5   2  -1  126.39    9.30
  -5  -2   1  121.49    7.70
  -5  -2   1  116.49    7.70
  -5  -2   1  112.39    7.70
  -5  -2   1  118.39    6.90
  -5  -2   1  130.99    7.90
  -5  -2   1  109.29   13.00
  -5  -2   1  115.89    8.00
  -5  -2   1  112.49   10.10
  -5  -2   1  123.19    6.90
  -5  -2   1  130.89    9.70
   4   2  -1  327.07   16.90
   4   2  -1  296.47   14.20
   4   2  -1  305.87   14.90
   4   2  -1  290.67   14.20
   4   2  -1  297.67   14.80
   4   2  -1  303.57   14.90
  -4  -2   1  270.37   18.50
  -4  -2   1  295.77   15.30
  -4  -2   1  293.37   15.90
  -4  -2   1  296.67   16.80
  -4  -2   1  302.07   14.40
  -4  -2   1  269.07   17.40
  -4  -2   1  328.27   15.30
  -4  -2   1  296.87   14.50
  -4  -2   1  302.87   15.30
  -4  -2   1  310.97   15.80
   3   2  -1  145.69    7.90
   3   2  -1  144.49    7.70
   3   2  -1  136.09    7.70
   3   2  -1  124.19    7.10
   3   2  -1  123.99    7.10
   3   2  -1  142.59    8.80
  -3  -2   1  132.29    7.30
  -3  -2   1  128.59    7.90
  -3  -2   1  123.99    9.20
  -3  -2   1  143.89    9.00
  -3  -2   1  128.39    7.20
  -3  -2   1  148.89    8.00
  -3  -2   1  122.69    7.80
   2   2  -1 1102.49   56.29
   2   2  -1 1175.88   62.09
  -2  -2   1 1167.18   58.09
  -2  -2   1 1166.38   59.29
   1   2  -1   85.19    5.20
   1   2  -1   78.39    4.80
   1   2  -1   93.19    5.40
   1   2  -1   73.09    4.80
   1   2  -1   84.49    5.20
   1   2  -1   82.69    5.20
  -1  -2   1   84.89    5.00
  -1  -2   1   83.59    5.20
  -1  -2   1   82.89    5.00
  -1  -2   1   71.69    5.20
  -1  -2   1   83.09    5.40
  -1  -2   1   83.69    5.40
  -1  -2   1   88.49    5.10
   0   2  -1 1098.79   54.39
   0   2  -1 1070.99   52.49
   0  -2   1 1075.79   54.39
  -1   2  -1 1024.00   47.80
   1  -2   1  787.42   49.20
  -2   2  -1  587.74   26.00
  -2   2  -1  519.35   26.40
  -2   2  -1  533.95   26.30
   2  -2   1  556.34   26.80
   2  -2   1  581.64   25.70
   2  -2   1  553.64   26.70
   2  -2   1  590.14   25.70
  -3   2  -1  145.99    7.90
  -3   2  -1  164.78    8.10
  -3   2  -1  144.59    9.70
  -3   2  -1  155.78   10.10
  -3   2  -1  156.58    9.80
  -3   2  -1  141.39    7.60
  -3   2  -1  147.99    7.70
   3  -2   1  153.58    8.10
   3  -2   1  158.78    8.60
   3  -2   1  148.79    8.00
   3  -2   1  158.08   10.60
   3  -2   1  144.89   10.60
   3  -2   1  156.38    8.60
   3  -2   1  141.79   10.20
  -4   2  -1   49.10    6.80
  -4   2  -1   39.10    4.20
  -4   2  -1   38.80    3.00
  -4   2  -1   44.00    2.80
  -4   2  -1   40.90    2.80
  -4   2  -1   38.80    3.00
   4  -2   1   39.00    4.10
   4  -2   1   41.90    3.50
   4  -2   1   36.70    3.20
   4  -2   1   45.90    7.30
   4  -2   1   38.90    3.30
   4  -2   1   26.50    5.50
   4  -2   1   36.90    6.00
  -5   2  -1    6.90    1.20
  -5   2  -1    6.70    1.70
  -5   2  -1    5.50    2.60
  -5   2  -1    8.60    1.30
  -5   2  -1    7.80    3.10
  -5   2  -1    7.10    1.30
  -5   2  -1    7.60    1.40
   5  -2   1    7.90    1.40
   5  -2   1    8.30    1.50
   5  -2   1   12.30    4.60
   5  -2   1    8.70    1.60
   5  -2   1   11.90    4.50
   5  -2   1    4.50    3.10
   5  -2   1    5.40    1.20
  -6   2  -1  195.28   10.70
  -6   2  -1  221.98   12.70
   6  -2   1  221.48   17.60
   6  -2   1  218.18   17.20
   6  -2   1  177.88   16.40
  -7   2  -1  121.79    7.50
  -7   2  -1  126.69    9.60
  -7   2  -1  124.79    9.60
   7  -2   1  148.79   17.10
   7  -2   1  127.79   17.10
   7  -2   1  136.99   17.50
  -8   2  -1   30.90    5.60
  -8   2  -1   25.00    4.90
  -8   2  -1   24.80    3.40
   8  -2   1   35.40    9.60
   8  -2   1   27.60    9.10
   8  -2   1   32.70    9.20
  -9   2  -1    7.60    3.00
  -9   2  -1    1.00    1.60
   9  -2   1   13.30    7.10
   9  -2   1    7.70    5.50
  10   1  -1    6.60    6.40
  10   1  -1   13.40    7.00
 -10  -1   1    7.10    3.90
   9   1  -1    9.00    5.30
   9   1  -1    1.40    4.50
  -9  -1   1    6.70    3.70
  -9  -1   1    2.70    1.50
   8   1  -1   26.60    7.60
   8   1  -1    9.30    5.30
  -8  -1   1   17.60    3.50
  -8  -1   1   21.00    6.10
   7   1  -1  261.97   19.00
   7   1  -1  272.77   18.80
  -7  -1   1  263.67   13.30
  -7  -1   1  265.27   14.10
  -7  -1   1  259.87   12.50
  -7  -1   1  246.18   12.40
  -7  -1   1  274.37   13.50
  -7  -1   1  267.27   17.60
   6   1  -1  203.38   14.80
   6   1  -1  198.88    9.70
   6   1  -1  210.68   10.40
   6   1  -1  209.78   14.60
   6   1  -1  204.38   10.30
   6   1  -1  199.98    9.70
  -6  -1   1  216.18   14.30
  -6  -1   1  193.68   10.10
  -6  -1   1  159.98   16.10
  -6  -1   1  217.78   11.40
  -6  -1   1  202.68   11.20
  -6  -1   1  213.78   11.30
  -6  -1   1  209.08   10.20
  -6  -1   1  220.48   10.50
   5   1  -1   10.90    2.00
   5   1  -1   13.00    3.10
   5   1  -1    9.10    1.80
   5   1  -1   11.40    3.60
   5   1  -1    8.10    1.90
   5   1  -1   13.50    3.90
  -5  -1   1    8.10    4.00
  -5  -1   1   17.50    4.30
  -5  -1   1   12.50    3.10
  -5  -1   1   11.20    2.90
  -5  -1   1   13.20    2.70
  -5  -1   1    9.90    2.20
  -5  -1   1    9.20    1.60
  -5  -1   1   11.80    2.30
  -5  -1   1   10.70    3.80
  -5  -1   1   14.30    1.90
   4   1  -1   56.99    4.30
   4   1  -1   58.29    3.80
   4   1  -1   60.99    3.80
   4   1  -1   62.89    5.80
   4   1  -1   61.89    4.20
   4   1  -1   56.39    4.30
   4   1  -1   67.69    6.10
   4   1  -1   68.59    5.90
  -4  -1   1   67.49    5.10
  -4  -1   1   65.19    5.20
  -4  -1   1   62.59    4.40
  -4  -1   1   59.69    4.60
  -4  -1   1   62.59    4.70
  -4  -1   1   74.19    8.60
  -4  -1   1   79.99    9.60
  -4  -1   1   67.89    7.40
  -4  -1   1   58.49    3.90
  -4  -1   1   60.09    3.90
   3   1  -1  125.59    6.60
   3   1  -1  128.79    6.90
   3   1  -1  138.69    6.70
   3   1  -1  130.69    8.40
   3   1  -1  126.89    8.60
   3   1  -1  132.09    7.30
   3   1  -1  136.59    7.30
   3   1  -1  134.29    8.30
  -3  -1   1  123.59    7.40
  -3  -1   1  131.49    9.70
  -3  -1   1  131.99    7.10
  -3  -1   1  119.99    7.10
  -3  -1   1  129.09    6.70
  -3  -1   1  127.69    6.70
  -3  -1   1  130.09    8.40
  -3  -1   1  132.49    7.50
  -3  -1   1  126.19    9.00
  -2  -1   1 3880.61  170.38
  -2  -1   1 3820.92  168.08
  -1  -1   1  746.43   37.50
   0   1  -1  240.58   10.20
   0   1  -1  207.08   10.50
   0   1  -1  230.08   10.10
   0   1  -1  208.88    9.90
   0   1  -1  212.08   10.50
   0   1  -1  198.28   10.80
   0  -1   1  208.98   10.20
   0  -1   1  236.38   10.30
   0  -1   1  231.08   10.60
   0  -1   1  231.48   10.10
   0  -1   1  223.68   10.30
   0  -1   1  232.28   10.60
   0  -1   1  214.98   10.20
  -1   1  -1 3440.46  153.08
   1  -1   1 3644.44  153.58
  -2   1  -1 4448.15  181.98
   2  -1   1 4013.00  182.18
  -3   1  -1   16.40    1.70
  -3   1  -1   17.70    3.20
  -3   1  -1   16.40    2.40
  -3   1  -1   17.20    1.70
  -3   1  -1   16.40    3.50
  -3   1  -1   15.50    3.50
  -3   1  -1   13.70    3.20
  -3   1  -1   14.20    1.50
  -3   1  -1   14.30    1.30
   3  -1   1   13.20    3.10
   3  -1   1   11.80    3.40
   3  -1   1   19.50    4.20
   3  -1   1   13.70    3.60
   3  -1   1   14.50    1.60
   3  -1   1   15.00    1.60
   3  -1   1   12.10    1.70
   3  -1   1   14.90    1.80
  -4   1  -1  277.77   14.40
  -4   1  -1  273.47   16.40
  -4   1  -1  270.97   12.40
  -4   1  -1  262.17   15.80
  -4   1  -1  254.17   15.50
  -4   1  -1  304.07   16.40
  -4   1  -1  286.07   12.50
  -4   1  -1  283.77   12.50
  -4   1  -1  280.87   12.40
   4  -1   1  289.07   17.00
   4  -1   1  278.07   17.50
   4  -1   1  285.67   17.00
   4  -1   1  292.27   17.40
  -5   1  -1  159.88   11.60
  -5   1  -1  164.38   11.40
  -5   1  -1  163.28   12.40
  -5   1  -1  176.58    9.20
  -5   1  -1  155.68   11.60
  -5   1  -1  184.38   10.70
   5  -1   1  157.68   13.10
   5  -1   1  171.38   13.10
   5  -1   1  162.18   13.70
  -6   1  -1   90.69    6.00
  -6   1  -1   94.99    7.70
  -6   1  -1   91.19    8.70
  -6   1  -1   89.99    7.10
   6  -1   1   79.29   11.60
   6  -1   1   99.29   13.40
   6  -1   1   89.69   12.60
  -7   1  -1  310.07   17.20
  -7   1  -1  262.07   14.20
  -7   1  -1  302.67   16.40
   7  -1   1  287.57   21.80
   7  -1   1  259.67   20.80
   7  -1   1  241.68   21.30
  -8   1  -1  101.39    9.20
  -8   1  -1   93.59    8.00
  -8   1  -1   92.99    6.60
   8  -1   1  106.79   15.20
   8  -1   1  127.89   18.60
   8  -1   1  116.99   16.50
  -9   1  -1   19.80    3.20
  -9   1  -1   24.30    5.70
  -9   1  -1   15.20    3.70
   9  -1   1   14.00    7.70
   9  -1   1   12.80    6.30
  10   0  -1   -4.30    3.30
  10   0  -1    1.10    3.70
 -10   0   1    1.70    2.50
   9   0  -1   18.30    7.00
   9   0  -1   32.80    8.80
  -9   0   1   42.10    8.20
  -9   0   1   27.90    4.20
   8   0  -1   38.30    8.70
   8   0  -1   23.60    7.20
  -8   0   1   45.00    8.30
  -8   0   1   38.20    4.40
  -8   0   1   46.20    4.30
   7   0  -1  228.18   17.50
   7   0  -1  241.48   17.50
  -7   0   1  216.38   11.60
  -7   0   1  218.98   12.10
  -7   0   1  208.18   10.30
  -7   0   1  221.68   11.10
  -7   0   1  226.68   10.40
  -7   0   1  225.18   11.20
  -7   0   1  225.68   15.40
  -7   0   1  196.28   15.60
   6   0  -1   23.00    5.80
   6   0  -1   35.20    2.80
   6   0  -1   32.50    2.70
   6   0  -1   27.20    2.20
   6   0  -1   44.20    7.30
   6   0  -1   27.30    2.20
   6   0  -1   32.10    5.30
  -6   0   1   37.10    4.10
  -6   0   1   21.70    4.90
  -6   0   1   30.40    2.50
  -6   0   1   33.00    3.60
  -6   0   1   33.10    6.40
  -6   0   1   38.00    4.10
  -6   0   1   28.90    2.40
   5   0  -1   29.10    3.10
   5   0  -1   28.40    4.70
   5   0  -1   29.20    5.40
   5   0  -1   23.50    2.00
   5   0  -1   25.80    2.10
   5   0  -1   26.90    3.00
   5   0  -1   25.80    5.00
  -5   0   1   25.60    2.20
  -5   0   1   21.80    4.80
  -5   0   1   32.10    7.50
  -5   0   1   25.90    4.50
  -5   0   1   26.50    2.20
  -5   0   1   27.80    3.60
  -5   0   1   28.40    3.60
  -5   0   1   28.20    3.10
   4   0  -1    2.00    0.70
   4   0  -1    2.20    1.80
   4   0  -1    0.40    0.80
   4   0  -1    1.00    0.90
   4   0  -1    1.80    0.70
   4   0  -1    2.60    1.50
   4   0  -1    3.10    2.30
  -4   0   1    0.00    0.90
  -4   0   1    1.40    1.70
  -4   0   1    1.20    0.70
  -4   0   1   -0.90    1.00
  -4   0   1    1.70    1.70
  -4   0   1    0.60    0.90
  -4   0   1    1.00    0.70
  -4   0   1    2.80    1.00
   3   0  -1   -0.10    0.80
   3   0  -1    0.70    0.80
   3   0  -1    0.70    0.60
   3   0  -1    1.20    1.40
   3   0  -1    1.40    0.90
   3   0  -1    2.30    0.70
   3   0  -1    1.60    0.60
   3   0  -1   -0.20    1.20
  -3   0   1    1.40    0.60
  -3   0   1    1.10    0.70
  -3   0   1    1.80    1.60
  -3   0   1    0.90    0.90
  -3   0   1    1.90    1.40
  -3   0   1    0.70    0.60
  -3   0   1    1.50    0.90
   2   0  -1  625.34   36.10
  -2   0   1  737.13   37.70
  -2   0   1  704.73   35.60
  -1   0   1 2570.94  114.09
   0   0  -1  187.68   10.50
   0   0   1  238.98   11.20
  -1   0  -1 4900.71  222.08
   1   0   1 5614.34  222.68
   2   0   1  821.02   38.00
   2   0   1  862.81   38.50
  -3   0  -1   15.40    2.50
  -3   0  -1   14.80    2.50
  -3   0  -1   16.80    3.40
  -3   0  -1    7.70    2.50
  -3   0  -1   11.30    3.00
  -3   0  -1   12.90    3.10
  -3   0  -1   14.10    2.00
   3   0   1   11.10    2.80
   3   0   1   16.40    3.80
   3   0   1    7.50    2.80
   3   0   1   12.30    3.40
  -4   0  -1   41.70    5.70
  -4   0  -1   36.00    5.80
  -4   0  -1   54.69    7.60
  -4   0  -1   34.70    3.00
  -4   0  -1   36.30    3.40
  -4   0  -1   44.80    4.90
  -4   0  -1   34.70    5.00
   4   0   1   32.30    5.90
   4   0   1   39.90    6.50
   4   0   1   33.90    6.30
   4   0   1   34.10    5.50
  -5   0  -1 1304.67   60.79
  -5   0  -1 1364.46   61.99
  -5   0  -1 1281.87   60.39
  -5   0  -1 1337.27   58.79
  -5   0  -1 1243.28   60.59
   5   0   1 1317.57   61.69
   5   0   1 1266.57   61.89
   5   0   1 1367.96   62.19
   5   0   1 1256.97   63.09
  -6   0  -1    7.30    2.00
  -6   0  -1    3.80    2.70
  -6   0  -1    4.20    2.40
  -6   0  -1   10.50    2.70
   6   0   1    0.90    3.30
   6   0   1    2.60    3.30
   6   0   1    8.60    4.20
  -7   0  -1  450.15   23.10
  -7   0  -1  473.95   25.10
  -7   0  -1  453.45   22.20
   7   0   1  505.45   31.00
   7   0   1  441.96   29.30
   7   0   1  422.26   30.40
  -8   0  -1   74.99    5.80
  -8   0  -1   66.29    9.20
  -8   0  -1   63.59    6.10
   8   0   1   74.79   13.10
   8   0   1   66.59   12.20
  -9   0  -1   37.10    4.80
  -9   0  -1   44.00    7.60
  -9   0  -1   40.40    5.90
   9   0   1   48.60   11.80
   9   0   1   46.00   11.00
 -10   0  -1   -0.80    1.20
 -10   0  -1    2.30    1.40
 -10   0  -1   -0.70    1.30
  10   0   1   -1.00    3.70
  10   0   1    0.70    3.80
   9  -1  -1  123.49   16.60
   9  -1  -1  131.59   18.00
  -9   1   1   91.89    7.60
  -9   1   1   93.09   12.30
   8  -1  -1   41.50    9.20
   8  -1  -1   43.20    9.60
  -8   1   1   35.20    5.00
  -8   1   1   35.20    7.10
   7  -1  -1  161.88   13.80
   7  -1  -1  160.18   14.30
  -7   1   1  113.19   11.00
  -7   1   1  153.58    8.20
  -7   1   1  150.08    8.10
  -7   1   1  161.48   12.20
   6  -1  -1  144.49   12.10
   6  -1  -1  145.89   10.30
   6  -1  -1  122.09    7.10
   6  -1  -1  129.79    7.10
   6  -1  -1  147.19    7.90
   6  -1  -1  154.98    8.00
   6  -1  -1  151.28   12.70
  -6   1   1  162.68   11.30
  -6   1   1  155.08    8.50
  -6   1   1  147.29    7.50
  -6   1   1  144.19    8.30
  -6   1   1  141.39    7.40
  -6   1   1  128.69   10.70
   5  -1  -1 1061.49   48.90
   5  -1  -1 1049.09   47.40
   5  -1  -1  982.70   45.20
   5  -1  -1  946.51   50.19
   5  -1  -1 1116.29   49.60
   5  -1  -1  998.00   45.20
  -5   1   1 1164.28   48.70
  -5   1   1 1040.80   45.70
  -5   1   1 1013.80   45.70
  -5   1   1  935.11   51.49
  -5   1   1 1009.20   47.80
   4  -1  -1  149.69    9.60
   4  -1  -1  147.69    8.70
   4  -1  -1  158.18   11.60
   4  -1  -1  180.88   11.10
   4  -1  -1  155.18    7.80
   4  -1  -1  152.78    8.70
   4  -1  -1  160.08    7.80
   4  -1  -1  163.48   10.50
  -4   1   1  152.98   11.10
  -4   1   1  158.18    9.00
  -4   1   1  163.98    9.00
  -4   1   1  167.98   10.30
  -4   1   1  152.28   10.00
  -4   1   1  163.18    7.60
  -4   1   1  154.48    7.90
  -4   1   1  149.79    7.90
   3  -1  -1  142.29    8.40
   3  -1  -1  135.09    8.70
   3  -1  -1  144.19    9.10
   3  -1  -1  135.79    7.90
   3  -1  -1  142.69    7.00
   3  -1  -1  145.39    8.00
   3  -1  -1  138.59    7.00
   3  -1  -1  142.69    9.50
  -3   1   1  137.19    7.10
  -3   1   1  149.19    8.20
  -3   1   1  131.99    8.50
  -3   1   1  154.28    8.30
  -3   1   1  156.68    9.90
  -3   1   1  132.19    8.50
  -3   1   1  135.89    7.10
  -2   1   1  633.04   28.40
  -1   1   1  774.42   41.30
  -1   1   1  853.11   40.60
   0   1   1  224.48   10.70
   0   1   1  225.48   10.70
  -1  -1  -1  112.19    5.40
  -1  -1  -1   95.79    5.20
  -1  -1  -1  114.29    4.90
  -1  -1  -1  113.89    5.40
  -1  -1  -1  105.49    6.00
  -1  -1  -1  104.39    5.30
  -1  -1  -1  110.69    4.90
   1   1   1  108.09    5.30
   1   1   1   87.79    5.40
   1   1   1  107.69    4.90
   1   1   1  105.29    6.50
   1   1   1   83.59    5.40
   1   1   1   99.49    6.00
   1   1   1  102.89    5.20
   1   1   1  109.29    4.90
  -2  -1  -1  311.57   15.90
  -2  -1  -1  310.17   16.30
  -2  -1  -1  316.87   15.80
  -2  -1  -1  304.77   15.90
  -2  -1  -1  307.37   13.80
  -2  -1  -1  306.37   13.80
   2   1   1  319.07   16.90
   2   1   1  338.47   16.20
  -3  -1  -1    2.10    0.80
  -3  -1  -1    5.10    2.10
  -3  -1  -1    4.40    2.30
  -3  -1  -1    1.00    1.10
  -3  -1  -1    1.90    1.50
  -3  -1  -1    2.00    1.70
  -3  -1  -1    2.50    0.90
   3   1   1    2.50    1.60
   3   1   1   -0.10    1.50
   3   1   1    2.30    2.10
   3   1   1    2.60    2.10
  -4  -1  -1  298.57   15.60
  -4  -1  -1  271.97   14.10
  -4  -1  -1  297.97   14.20
  -4  -1  -1  287.47   16.00
  -4  -1  -1  280.77   16.10
  -4  -1  -1  306.87   17.50
  -4  -1  -1  278.67   17.10
   4   1   1  304.77   17.60
   4   1   1  290.77   17.70
   4   1   1  275.87   18.40
   4   1   1  286.57   17.30
  -5  -1  -1  312.17   19.40
  -5  -1  -1  325.37   18.00
  -5  -1  -1  355.16   18.10
  -5  -1  -1  314.07   18.20
  -5  -1  -1  244.08   23.50
  -5  -1  -1  335.77   16.20
  -5  -1  -1  340.37   16.20
   5   1   1  336.27   20.20
   5   1   1  323.87   20.00
   5   1   1  288.37   21.10
   5   1   1  325.97   20.40
  -6  -1  -1  259.67   18.00
  -6  -1  -1  296.17   14.70
  -6  -1  -1  291.67   16.90
  -6  -1  -1  302.87   16.90
  -6  -1  -1  287.87   14.60
  -6  -1  -1  267.47   16.90
   6   1   1  240.48   20.50
   6   1   1  252.07   18.80
   6   1   1  275.47   19.70
   6   1   1  253.77   18.80
  -7  -1  -1  261.47   16.70
  -7  -1  -1  273.47   14.40
  -7  -1  -1  265.47   14.40
   7   1   1  241.98   19.60
   7   1   1  246.68   20.30
  -8  -1  -1   81.69    6.60
  -8  -1  -1   91.19   11.10
  -8  -1  -1   80.49    6.60
   8   1   1   94.69   15.00
   8   1   1   78.69   14.00
  -9  -1  -1   47.10    5.70
  -9  -1  -1   48.20    6.10
  -9  -1  -1   40.50    7.80
   9   1   1   42.50   10.90
   9   1   1   62.99   13.10
 -10  -1  -1   15.20    3.20
 -10  -1  -1   17.70    5.80
 -10  -1  -1   18.30    3.70
  10   1   1   25.50    8.70
  10   1   1   26.50    9.80
   9  -2  -1    3.50    5.30
   9  -2  -1    2.40    4.40
  -9   2   1    5.80    3.40
   8  -2  -1   82.19   12.80
   8  -2  -1  137.09   16.90
  -8   2   1  106.19   12.50
   7  -2  -1   22.50    6.40
   7  -2  -1   26.40    2.20
   7  -2  -1   28.00    7.20
  -7   2   1   26.50    2.40
  -7   2   1   28.90    3.40
  -7   2   1   25.40    2.30
  -7   2   1   31.90    3.50
  -7   2   1   24.60    5.40
  -7   2   1   19.60    4.90
   6  -2  -1   49.40    3.60
   6  -2  -1   50.49    4.30
   6  -2  -1   59.69    7.20
   6  -2  -1   45.90    4.10
   6  -2  -1   38.90    7.70
   6  -2  -1   50.79    3.60
   6  -2  -1   50.89    9.30
   6  -2  -1   40.10    7.40
  -6   2   1   50.99    3.60
  -6   2   1   52.69    4.50
  -6   2   1   53.19    4.50
  -6   2   1   49.60    7.00
  -6   2   1   69.49    8.40
  -6   2   1   50.89    3.70
   5  -2  -1    4.70    2.90
   5  -2  -1    5.80    3.10
   5  -2  -1    2.50    1.10
   5  -2  -1    2.90    1.50
   5  -2  -1    2.20    1.30
   5  -2  -1    2.00    2.40
   5  -2  -1    3.10    1.10
   5  -2  -1    0.60    1.30
  -5   2   1    1.80    2.10
  -5   2   1    4.70    2.40
  -5   2   1    5.00    1.40
  -5   2   1    4.10    2.10
  -5   2   1    1.10    0.90
  -5   2   1    2.00    1.30
  -5   2   1    4.10    1.60
   4  -2  -1  125.99   10.00
   4  -2  -1  143.59   10.00
   4  -2  -1  128.99    8.20
   4  -2  -1  132.69    8.60
   4  -2  -1  139.89   10.20
   4  -2  -1  122.29    8.10
   4  -2  -1  138.79    7.50
  -4   2   1  143.69    9.30
  -4   2   1  138.59    7.30
  -4   2   1  146.29    8.60
  -4   2   1  131.89   10.20
  -4   2   1  135.19    8.40
  -4   2   1  132.39    7.30
  -4   2   1  141.99    8.90
   3  -2  -1   12.40    1.90
   3  -2  -1   10.20    1.80
   3  -2  -1   12.20    3.10
   3  -2  -1   11.00    2.70
   3  -2  -1   13.60    2.60
   3  -2  -1   12.70    3.00
   3  -2  -1   16.70    3.00
   3  -2  -1   14.10    2.60
  -3   2   1   10.40    1.70
  -3   2   1   10.50    1.70
  -3   2   1   11.70    2.50
  -3   2   1   18.70    2.90
  -3   2   1    7.60    2.60
  -3   2   1   13.80    2.70
  -3   2   1   10.20    2.70
   2  -2  -1  630.74   29.30
   2  -2  -1  615.84   29.30
  -2   2   1  610.74   29.10
  -2   2   1  660.23   29.30
  -2   2   1  671.43   29.40
  -1   2   1 1505.85   73.79
   0  -2  -1 3709.03  164.48
   0   2   1 3674.03  163.88
  -1  -2  -1    8.80    1.70
  -1  -2  -1    8.40    1.40
  -1  -2  -1    7.20    1.20
  -1  -2  -1    8.70    1.40
  -1  -2  -1   10.10    1.80
  -1  -2  -1   17.00    2.60
   1   2   1    4.50    1.00
   1   2   1    6.70    1.20
   1   2   1    6.20    1.20
   1   2   1    5.40    1.50
   1   2   1    9.00    2.10
   1   2   1    6.60    1.10
   1   2   1    7.80    1.70
  -2  -2  -1 9244.88  403.76
   2   2   1 9731.33  403.66
  -3  -2  -1    0.90    1.40
  -3  -2  -1   -0.50    0.90
  -3  -2  -1    0.40    0.60
  -3  -2  -1   -0.40    0.50
  -3  -2  -1    0.50    1.50
  -3  -2  -1   -0.20    0.60
  -3  -2  -1   -0.60    0.40
  -3  -2  -1    0.70    0.90
  -3  -2  -1    0.80    1.70
  -3  -2  -1   -0.50    0.60
   3   2   1    1.00    1.50
   3   2   1    0.00    0.50
   3   2   1    0.60    0.50
   3   2   1    0.90    0.60
   3   2   1    0.30    0.60
   3   2   1    0.40    0.50
   3   2   1    0.40    0.60
  -4  -2  -1   63.99    3.80
  -4  -2  -1   58.89    3.80
  -4  -2  -1   56.99    5.50
  -4  -2  -1   66.79    8.90
  -4  -2  -1   67.69    3.90
  -4  -2  -1   65.89    4.70
  -4  -2  -1   65.59    7.40
  -4  -2  -1   66.79    6.10
  -4  -2  -1   63.99    3.90
  -4  -2  -1   59.39    7.60
  -4  -2  -1   62.49    4.10
   4   2   1   55.49    3.70
   4   2   1   61.29    4.60
   4   2   1   57.99    3.20
   4   2   1   62.99    8.20
   4   2   1   48.50    7.40
   4   2   1   56.49    8.10
   4   2   1   57.79    3.20
   4   2   1   52.99    3.60
  -5  -2  -1   17.70    3.80
  -5  -2  -1   17.00    4.50
  -5  -2  -1   27.80    5.00
  -5  -2  -1   20.50    3.40
  -5  -2  -1   28.40    8.00
  -5  -2  -1   18.10    2.60
  -5  -2  -1   19.50    2.00
  -5  -2  -1   24.00    4.50
  -5  -2  -1   18.90    1.70
   5   2   1   18.80    5.60
   5   2   1   11.80    4.20
   5   2   1   24.00    5.60
  -6  -2  -1  104.99    8.70
  -6  -2  -1   92.89    8.50
  -6  -2  -1   91.99    8.20
  -6  -2  -1   97.49    6.90
  -6  -2  -1  100.99    6.30
  -6  -2  -1   73.79   10.80
   6   2   1   78.69   10.80
   6   2   1  120.99   14.00
   6   2   1   81.69   12.00
  -7  -2  -1   82.09    6.40
  -7  -2  -1   66.79    5.40
  -7  -2  -1   79.79   10.00
   7   2   1   58.39   10.50
   7   2   1   81.29   12.50
   7   2   1   70.39   10.20
  -8  -2  -1    2.90    1.80
  -8  -2  -1    4.70    1.80
   8   2   1    0.30    4.40
   8   2   1   -1.00    4.10
  -9  -2  -1    4.20    2.70
 -10  -2  -1    6.90    3.50
 -10  -2  -1    6.80    2.20
 -10  -2  -1    7.90    2.70
   9  -3  -1   29.10    8.50
   9  -3  -1   29.10    9.10
  -9   3   1   25.70    5.20
  -9   3   1   21.00    5.80
   8  -3  -1  109.69   15.20
   8  -3  -1  109.39   15.40
  -8   3   1  105.49    5.90
  -8   3   1  109.89   10.30
   7  -3  -1  157.08   16.90
   7  -3  -1  152.58   16.90
   7  -3  -1  125.49    7.50
   7  -3  -1  135.39    8.10
   7  -3  -1  148.99   17.60
   7  -3  -1  123.69    7.50
   7  -3  -1  135.09    8.10
  -7   3   1  123.79   10.70
  -7   3   1  152.98    8.50
  -7   3   1  149.39    7.80
  -7   3   1  144.89    8.50
  -7   3   1  132.19    7.60
   6  -3  -1    0.70    1.20
   6  -3  -1   -0.70    0.90
   6  -3  -1    2.10    1.20
   6  -3  -1    1.60    1.10
   6  -3  -1    3.40    2.00
   6  -3  -1    2.50    2.70
  -6   3   1    0.70    0.90
  -6   3   1    1.20    0.90
  -6   3   1    0.70    1.60
  -6   3   1    1.10    1.40
  -6   3   1    0.00    1.10
   5  -3  -1   49.50    7.90
   5  -3  -1   45.30    5.60
   5  -3  -1   38.00    5.00
   5  -3  -1   39.50    5.00
   5  -3  -1   41.60    7.40
   5  -3  -1   47.50    7.40
  -5   3   1   38.00    6.60
  -5   3   1   34.80    3.80
  -5   3   1   39.10    5.00
  -5   3   1   43.50    5.20
  -5   3   1   42.70    6.10
  -5   3   1   41.50    3.50
   4  -3  -1  535.35   28.00
   4  -3  -1  544.95   25.90
   4  -3  -1  534.45   28.40
   4  -3  -1  555.54   27.90
   4  -3  -1  547.95   26.60
   4  -3  -1  556.74   25.10
   4  -3  -1  558.34   25.10
   4  -3  -1  546.15   26.60
  -4   3   1  566.24   26.50
  -4   3   1  557.94   24.90
  -4   3   1  564.44   27.00
  -4   3   1  461.35   27.50
  -4   3   1  550.74   26.50
  -4   3   1  536.55   24.80
   3  -3  -1   49.99    5.70
   3  -3  -1   44.10    3.70
   3  -3  -1   39.70    3.50
   3  -3  -1   41.80    5.30
   3  -3  -1   49.90    6.60
   3  -3  -1   47.30    5.90
   3  -3  -1   41.10    4.90
   3  -3  -1   51.09    6.60
  -3   3   1   40.50    4.90
  -3   3   1   43.80    3.40
  -3   3   1   40.80    5.70
  -3   3   1   44.80    5.10
  -3   3   1   47.20    4.50
  -3   3   1   43.30    3.40
   2  -3  -1  870.81   41.00
   2  -3  -1  879.91   40.80
  -2   3   1  927.11   40.60
   1  -3  -1   12.90    2.00
   1  -3  -1   15.00    2.90
   1  -3  -1   17.40    3.10
   1  -3  -1   14.40    2.30
   1  -3  -1   11.90    2.60
   1  -3  -1   14.80    2.30
  -1   3   1   16.90    2.30
  -1   3   1   13.10    2.60
  -1   3   1   16.00    2.00
  -1   3   1   12.00    2.50
  -1   3   1   15.70    2.30
   0  -3  -1  358.26   16.60
   0  -3  -1  331.07   16.80
   0  -3  -1  403.36   18.20
   0  -3  -1  358.66   18.00
   0   3   1  351.26   17.80
   0   3   1  368.16   17.90
  -1  -3  -1   11.80    2.40
  -1  -3  -1   20.80    3.10
  -1  -3  -1   15.00    2.10
  -1  -3  -1   15.10    2.10
   1   3   1   14.50    2.00
   1   3   1    9.90    1.60
   1   3   1   13.20    2.50
   1   3   1   13.20    2.00
   1   3   1   14.60    2.50
   1   3   1   10.00    2.10
  -2  -3  -1 1410.66   72.29
   2   3   1 1473.75   71.49
  -3  -3  -1  644.74   31.20
  -3  -3  -1  614.04   30.70
  -3  -3  -1  596.84   30.90
  -3  -3  -1  633.64   29.10
  -3  -3  -1  634.44   28.90
   3   3   1  644.24   31.30
   3   3   1  659.53   28.20
  -4  -3  -1   73.09    7.60
  -4  -3  -1   80.49    5.40
  -4  -3  -1   73.39    5.10
  -4  -3  -1   86.29   10.80
  -4  -3  -1   90.69    7.60
  -4  -3  -1   82.19    5.50
  -4  -3  -1   84.79    5.30
  -4  -3  -1   83.89    7.20
  -4  -3  -1   77.59    6.70
  -4  -3  -1   78.69    5.80
  -4  -3  -1   86.99    5.00
   4   3   1   79.29    4.90
   4   3   1   75.19    7.80
   4   3   1   89.39    5.00
   4   3   1   73.79    5.60
   4   3   1   76.99    4.70
   4   3   1   82.19    4.80
   4   3   1   78.19    4.80
  -5  -3  -1   20.20    2.80
  -5  -3  -1   23.10    4.70
  -5  -3  -1   27.00    3.20
  -5  -3  -1   25.60    3.20
  -5  -3  -1   29.60    6.80
  -5  -3  -1   21.90    2.70
  -5  -3  -1   23.50    3.00
  -5  -3  -1   27.70    4.90
  -5  -3  -1   28.50    5.00
  -5  -3  -1   19.10    3.50
   5   3   1   19.90    2.20
   5   3   1   19.10    3.10
   5   3   1   19.90    2.20
   5   3   1   20.70    1.90
   5   3   1   29.70    6.60
   5   3   1   23.30    2.40
  -6  -3  -1  411.06   22.10
  -6  -3  -1  371.36   19.80
  -6  -3  -1  397.46   18.40
  -6  -3  -1  410.56   22.50
  -6  -3  -1  394.36   18.40
  -6  -3  -1  425.06   18.50
  -6  -3  -1  371.36   18.20
  -6  -3  -1  376.76   20.10
  -6  -3  -1  347.47   21.10
   6   3   1  393.46   24.70
   6   3   1  382.56   17.20
   6   3   1  418.36   17.20
   6   3   1  402.66   20.10
   6   3   1  398.56   17.20
   6   3   1  378.96   17.20
  -7  -3  -1   26.80    3.50
  -7  -3  -1   27.40    4.60
  -7  -3  -1   30.00    5.70
  -7  -3  -1   24.20    5.40
  -7  -3  -1   27.80    5.80
   7   3   1   30.00    8.40
  -8  -3  -1  102.49    8.20
  -8  -3  -1   99.39    6.50
  -8  -3  -1  112.09   12.60
  -9  -3  -1   60.69    9.80
  -9  -3  -1   52.79    7.00
 -10  -3  -1   12.80    5.10
 -10  -3  -1   26.90    5.00
   8  -4  -1   19.40    6.90
   8  -4  -1   18.10    7.00
  -8   4   1   15.60    2.40
  -8   4   1   15.30    2.50
  -8   4   1   10.10    3.80
  -8   4   1   13.30    2.00
  -8   4   1   14.90    2.20
   7  -4  -1    5.60    1.70
   7  -4  -1   12.60    5.80
   7  -4  -1   11.90    2.70
   7  -4  -1   13.00    5.20
   7  -4  -1    9.60    2.40
   7  -4  -1    9.60    4.50
   7  -4  -1   10.50    2.40
  -7   4   1   16.70    3.10
  -7   4   1   15.00    4.20
  -7   4   1   10.60    2.10
  -7   4   1   14.10    2.40
  -7   4   1   10.60    2.50
   6  -4  -1    0.70    1.60
   6  -4  -1    3.40    4.00
   6  -4  -1    1.00    1.50
   6  -4  -1    3.60    1.60
   6  -4  -1   -1.90    2.60
   6  -4  -1    1.70    1.30
   6  -4  -1    2.00    2.90
   6  -4  -1    2.40    1.80
  -6   4   1    1.50    1.10
  -6   4   1    1.40    1.80
  -6   4   1    1.90    1.30
  -6   4   1    1.40    1.20
  -6   4   1    1.60    1.10
   5  -4  -1   44.70    5.20
   5  -4  -1   35.40    7.30
   5  -4  -1   37.40    5.60
   5  -4  -1   35.20    5.40
   5  -4  -1   45.20    4.90
   5  -4  -1   34.10    6.90
   5  -4  -1   40.40    7.00
   5  -4  -1   39.20    4.70
  -5   4   1   34.00    4.10
  -5   4   1   45.40    7.70
  -5   4   1   46.70    5.90
  -5   4   1   33.70    5.50
  -5   4   1   40.60    4.40
  -5   4   1   36.50    5.30
   4  -4  -1    7.00    2.80
   4  -4  -1    6.30    1.90
   4  -4  -1    8.00    3.30
   4  -4  -1    6.40    3.30
   4  -4  -1    9.00    2.80
   4  -4  -1    5.80    1.90
   4  -4  -1   13.50    3.40
   4  -4  -1    8.10    2.10
  -4   4   1    7.50    2.40
  -4   4   1    8.90    3.10
  -4   4   1   13.60    3.10
  -4   4   1    9.00    2.00
  -4   4   1    8.60    3.30
  -4   4   1   10.60    2.20
   3  -4  -1  560.84   28.00
   3  -4  -1  621.24   29.70
   3  -4  -1  600.54   29.20
   3  -4  -1  559.84   28.30
   3  -4  -1  578.64   29.20
   3  -4  -1  594.84   29.80
  -3   4   1  585.14   28.60
  -3   4   1  605.44   28.80
  -3   4   1  563.24   28.70
   2  -4  -1    6.50    1.80
   2  -4  -1    7.50    1.90
   2  -4  -1    8.50    2.70
   2  -4  -1    3.90    1.80
   2  -4  -1    8.10    2.10
  -2   4   1    6.30    1.70
  -2   4   1    8.90    2.50
  -2   4   1    8.30    1.60
  -2   4   1    8.40    1.90
  -2   4   1    5.70    2.10
   1  -4  -1  324.57   17.50
   1  -4  -1  366.86   19.20
   1  -4  -1  331.37   17.40
   1  -4  -1  353.76   17.70
   1  -4  -1  353.06   18.40
   1  -4  -1  362.26   19.20
  -1   4   1  376.56   17.00
  -1   4   1  362.66   17.50
  -1   4   1  394.46   19.20
  -1   4   1  398.96   17.80
  -1   4   1  390.16   19.20
   0  -4  -1  291.37   14.60
   0  -4  -1  296.87   16.10
   0  -4  -1  286.27   14.60
   0  -4  -1  276.37   14.50
   0  -4  -1  289.77   15.90
   0   4   1  290.47   14.60
   0   4   1  296.27   14.30
   0   4   1  303.67   15.80
   0   4   1  314.97   14.80
   0   4   1  292.97   15.70
  -1  -4  -1 1055.99   57.19
  -1  -4  -1 1053.59   60.69
   1   4   1 1026.00   58.99
   1   4   1 1041.20   58.29
  -2  -4  -1   22.30    3.10
  -2  -4  -1   20.50    3.50
  -2  -4  -1   23.50    3.20
  -2  -4  -1   32.40    4.90
  -2  -4  -1   25.30    3.60
  -2  -4  -1   25.00    3.80
   2   4   1   16.40    3.30
   2   4   1   26.60    3.20
   2   4   1   24.00    3.50
   2   4   1   19.70    3.20
   2   4   1   25.80    3.10
   2   4   1   22.90    2.70
   2   4   1   22.70    3.00
  -3  -4  -1  125.29    8.10
  -3  -4  -1  124.89    7.80
  -3  -4  -1  135.29    7.40
  -3  -4  -1  127.59    8.30
  -3  -4  -1  121.79    8.20
  -3  -4  -1  131.29    7.80
  -3  -4  -1  126.39    9.40
   3   4   1  126.39    8.00
   3   4   1  136.99    9.80
   3   4   1  128.39    7.50
   3   4   1  123.59    7.70
   3   4   1  129.49    7.50
  -4  -4  -1 1618.64   76.89
  -4  -4  -1 2006.80   84.09
  -4  -4  -1 1617.94   75.99
  -4  -4  -1 1632.64   76.39
  -5  -4  -1    8.70    1.70
  -5  -4  -1    8.60    3.10
  -5  -4  -1    8.50    3.10
  -5  -4  -1    6.70    2.10
  -5  -4  -1    9.10    2.30
  -5  -4  -1    8.80    2.20
  -5  -4  -1    4.10    1.70
  -5  -4  -1    9.20    2.30
  -5  -4  -1    7.20    3.50
  -5  -4  -1    8.50    3.10
  -5  -4  -1    4.70    3.20
   5   4   1    6.20    2.00
   5   4   1    5.80    1.50
   5   4   1    6.00    3.40
   5   4   1   10.60    1.90
   5   4   1    7.00    1.60
   5   4   1    9.30    1.70
  -6  -4  -1    0.60    1.40
  -6  -4  -1    1.80    1.20
  -6  -4  -1    2.50    1.50
  -6  -4  -1    7.50    3.00
  -6  -4  -1    0.70    1.80
  -6  -4  -1    1.80    1.30
  -6  -4  -1    1.10    1.90
  -6  -4  -1    3.10    1.20
  -6  -4  -1    3.60    1.70
   6   4   1    6.10    3.30
   6   4   1    2.80    1.70
   6   4   1    3.90    1.10
   6   4   1    1.90    0.90
   6   4   1    1.60    0.90
   6   4   1    4.00    1.10
  -7  -4  -1    3.60    1.40
  -7  -4  -1    4.20    2.90
  -7  -4  -1    5.00    1.60
  -7  -4  -1    6.30    1.80
  -7  -4  -1    6.10    2.40
  -7  -4  -1    7.10    1.90
  -7  -4  -1    4.40    2.50
  -7  -4  -1    7.10    3.10
   7   4   1    4.50    1.10
   7   4   1    5.00    2.00
   7   4   1    4.80    1.10
   7   4   1    3.50    1.00
   7   4   1    5.70    4.00
   7   4   1    4.70    1.10
   7   4   1    3.40    1.00
  -8  -4  -1   -0.80    1.10
  -8  -4  -1    2.30    2.70
   8   4   1   -1.60    1.90
  -9  -4  -1   22.10    4.80
  -9  -4  -1   21.30    6.40
 -10  -4  -1   10.00    4.40
 -10  -4  -1    9.00    3.40
   8  -5  -1   22.50    8.30
   8  -5  -1   29.90    3.60
   8  -5  -1   20.90    7.70
   8  -5  -1   29.10    3.60
   8  -5  -1   38.10    4.00
  -8   5   1   33.00    3.70
  -8   5   1   35.80    3.90
   7  -5  -1    3.20    1.70
   7  -5  -1    2.20    2.90
   7  -5  -1    4.10    4.00
   7  -5  -1    5.50    2.10
   7  -5  -1    2.40    1.70
   7  -5  -1    3.90    1.80
   7  -5  -1    2.70    3.90
  -7   5   1    3.10    1.40
  -7   5   1    1.80    1.40
  -7   5   1    1.90    1.20
  -7   5   1    5.20    1.80
   6  -5  -1    1.50    1.40
   6  -5  -1    0.40    2.50
   6  -5  -1    6.60    4.10
   6  -5  -1    0.70    1.50
   6  -5  -1    1.40    3.30
   6  -5  -1    1.50    1.70
   6  -5  -1    1.80    1.50
  -6   5   1   -0.30    1.10
  -6   5   1    1.10    1.40
   5  -5  -1  218.68   16.40
   5  -5  -1  219.28   15.80
   5  -5  -1  206.08   11.90
   5  -5  -1  192.18   11.60
   5  -5  -1  194.88   14.30
   5  -5  -1  196.98   13.30
   5  -5  -1  188.78   11.20
   5  -5  -1  196.38   13.30
  -5   5   1  184.98   11.00
  -5   5   1  189.18   12.40
  -5   5   1  206.18   11.30
  -5   5   1  183.68   13.90
  -5   5   1  187.48   12.30
   4  -5  -1  221.88   15.10
   4  -5  -1  204.18   13.10
   4  -5  -1  197.48   14.10
   4  -5  -1  189.68   11.40
   4  -5  -1  205.28   11.60
  -4   5   1  190.38    9.50
  -4   5   1  180.98   12.10
  -4   5   1  198.58   10.90
  -4   5   1  171.78   12.60
  -4   5   1  180.18   12.20
  -4   5   1  187.98   10.80
   3  -5  -1  945.21   46.80
   3  -5  -1 1012.70   47.00
   3  -5  -1 1008.60   45.30
   3  -5  -1  965.90   46.70
   3  -5  -1 1019.60   45.80
   3  -5  -1  972.10   43.90
   3  -5  -1 1075.19   46.10
   3  -5  -1  994.10   47.30
  -3   5   1  978.60   45.80
  -3   5   1  909.71   45.30
  -3   5   1  990.30   46.00
  -3   5   1  921.81   43.80
   2  -5  -1   26.40    3.80
   2  -5  -1   22.50    3.60
   2  -5  -1   23.60    4.60
   2  -5  -1   24.70    4.80
  -2   5   1   29.40    3.40
  -2   5   1   21.70    3.30
  -2   5   1   22.60    4.30
  -2   5   1   22.60    4.20
  -2   5   1   21.90    3.30
   1  -5  -1   49.50    4.60
   1  -5  -1   51.79    6.80
   1  -5  -1   53.49    6.60
   1  -5  -1   55.59    4.90
   1  -5  -1   61.49    6.90
   1  -5  -1   61.19    7.20
  -1   5   1   49.00    6.20
  -1   5   1   57.99    4.30
  -1   5   1   60.99    4.80
  -1   5   1   60.19    6.70
  -1   5   1   53.49    4.60
   0  -5  -1   84.19    7.20
   0  -5  -1   75.39    5.90
   0  -5  -1   88.49    7.40
   0  -5  -1   79.89    6.00
   0  -5  -1   76.99    5.90
   0   5   1   78.39    6.50
   0   5   1   90.09    7.10
   0   5   1   91.89    5.80
   0   5   1   73.79    6.30
   0   5   1   84.79    6.80
  -1  -5  -1  967.80   44.40
  -1  -5  -1  938.41   43.00
  -1  -5  -1  926.91   42.80
  -1  -5  -1  973.90   44.60
  -2  -5  -1   89.39    7.40
  -2  -5  -1   93.49    7.40
  -2  -5  -1   82.69    6.40
  -2  -5  -1   97.79    6.70
  -2  -5  -1  110.09    7.10
   2   5   1   92.69    7.30
   2   5   1   83.19    6.80
   2   5   1   99.69    6.30
   2   5   1   86.99    6.40
   2   5   1   78.59    6.60
   2   5   1   93.69    6.40
   2   5   1   88.89    6.40
  -3  -5  -1    3.30    2.00
  -3  -5  -1   -0.90    0.80
  -3  -5  -1    2.50    1.40
  -3  -5  -1    0.60    1.20
  -3  -5  -1    0.50    1.30
  -3  -5  -1    0.20    1.10
   3   5   1    0.80    1.00
   3   5   1    0.00    0.60
   3   5   1    0.50    0.90
   3   5   1    0.70    1.20
   3   5   1    1.60    1.20
   3   5   1    0.00    1.60
   3   5   1    0.00    1.00
  -4  -5  -1 1367.06   65.19
  -4  -5  -1 1252.07   60.29
  -4  -5  -1 1273.57   59.39
   4   5   1 1305.77   60.79
  -5  -5  -1  586.34   28.90
  -5  -5  -1  583.34   28.40
  -5  -5  -1  606.94   29.30
  -5  -5  -1  616.74   27.00
  -5  -5  -1  607.14   28.90
  -5  -5  -1  588.64   30.80
  -5  -5  -1  560.14   30.50
  -5  -5  -1  599.34   28.50
  -5  -5  -1  591.14   31.80
  -5  -5  -1  562.04   34.30
  -5  -5  -1  591.54   30.50
   5   5   1  578.14   27.30
   5   5   1  595.74   32.50
   5   5   1  579.14   27.50
   5   5   1  588.94   27.40
   5   5   1  601.24   26.80
   5   5   1  571.04   28.70
   5   5   1  578.44   27.40
  -6  -5  -1   87.89    8.70
  -6  -5  -1   94.29    8.60
  -6  -5  -1  108.59   12.20
  -6  -5  -1   96.89    7.40
  -6  -5  -1   99.19    7.30
  -6  -5  -1  101.09    7.30
  -6  -5  -1   93.09    7.20
  -6  -5  -1   88.49    5.70
  -6  -5  -1   94.99    7.90
   6   5   1   94.89    6.30
   6   5   1   90.59    7.40
   6   5   1  102.69    6.40
   6   5   1   86.89    6.00
   6   5   1   94.89    6.20
   6   5   1   88.59    5.60
   6   5   1   90.29   10.90
  -7  -5  -1   11.60    2.80
  -7  -5  -1   12.40    3.30
  -7  -5  -1   14.00    3.50
  -7  -5  -1   15.10    4.10
  -7  -5  -1   18.20    3.60
  -7  -5  -1   11.00    4.20
  -7  -5  -1   10.90    3.40
  -7  -5  -1   17.40    4.40
   7   5   1   12.40    2.10
   7   5   1   14.80    2.30
   7   5   1   11.80    2.10
   7   5   1    9.20    1.90
   7   5   1    2.30    2.40
  -8  -5  -1    7.30    3.70
  -8  -5  -1   13.40    3.80
  -8  -5  -1   13.60    2.80
  -8  -5  -1    9.50    2.50
  -8  -5  -1   15.00    3.00
  -8  -5  -1   12.00    2.60
   8   5   1   12.00    1.60
   8   5   1   12.00    1.80
   8   5   1   13.60    1.90
   8   5   1    9.80    1.60
   8   5   1    7.70    4.70
   8   5   1   12.50    3.50
  -9  -5  -1   26.50    6.80
  -9  -5  -1   24.80    5.00
 -10  -5  -1    1.60    1.70
 -10  -5  -1   -0.10    1.50
   7  -6  -1    0.80    1.30
   7  -6  -1    2.90    2.00
   7  -6  -1    0.10    2.00
   7  -6  -1   -1.50    3.50
   7  -6  -1    1.70    1.70
   7  -6  -1    0.00    1.10
   7  -6  -1   -1.70    2.50
  -7   6   1    3.10    1.90
  -7   6   1    2.90    1.80
  -7   6   1    2.50    1.40
  -7   6   1    2.40    1.20
   6  -6  -1   37.90    5.60
   6  -6  -1   37.10    7.70
   6  -6  -1   37.80    8.30
   6  -6  -1   29.50    4.90
   6  -6  -1   20.00    4.90
   6  -6  -1   25.80    5.30
   6  -6  -1   31.70    8.10
  -6   6   1   38.70    5.70
  -6   6   1   41.40    5.00
  -6   6   1   34.80    4.70
  -6   6   1   42.70    5.90
   5  -6  -1   39.40    7.90
   5  -6  -1   39.10    7.00
   5  -6  -1   36.60    5.40
   5  -6  -1   39.80    6.70
   5  -6  -1   35.00    6.30
   5  -6  -1   33.80    7.80
   5  -6  -1   44.20    5.90
  -5   6   1   45.30    5.20
  -5   6   1   39.90    5.90
  -5   6   1   39.20    6.00
  -5   6   1   33.40    6.20
  -5   6   1   51.69    5.70
   4  -6  -1   96.79   10.70
   4  -6  -1   90.49   11.30
   4  -6  -1   89.09   11.20
   4  -6  -1   75.99    9.70
   4  -6  -1   97.39    7.40
   4  -6  -1   76.39    6.80
   4  -6  -1   83.69    8.00
  -4   6   1   89.19    9.50
  -4   6   1   74.49    7.50
  -4   6   1   81.29    8.90
  -4   6   1   77.69    5.10
  -4   6   1   83.69    6.40
   3  -6  -1   10.00    3.00
   3  -6  -1    5.70    2.80
   3  -6  -1    7.70    3.10
   3  -6  -1    5.70    2.40
   3  -6  -1    5.70    2.20
   3  -6  -1    2.50    2.50
   3  -6  -1    3.10    2.70
  -3   6   1    5.20    2.10
  -3   6   1    7.10    1.80
  -3   6   1   10.10    3.10
  -3   6   1    5.70    2.50
  -3   6   1    9.20    2.90
  -3   6   1    3.60    1.80
   2  -6  -1  181.38   11.20
   2  -6  -1  181.88   10.60
   2  -6  -1  154.28   12.20
   2  -6  -1  187.08   11.40
   2  -6  -1  162.88   12.50
  -2   6   1  170.68   10.50
  -2   6   1  197.78   12.40
  -2   6   1  170.98   10.50
  -2   6   1  183.28   10.00
  -2   6   1  178.88   12.10
   1  -6  -1  482.35   23.60
   1  -6  -1  458.95   25.30
   1  -6  -1  462.85   23.40
   1  -6  -1  441.06   25.00
   1  -6  -1  474.15   23.60
  -1   6   1  469.65   22.30
  -1   6   1  483.55   23.10
  -1   6   1  461.05   22.90
  -1   6   1  447.46   24.30
  -1   6   1  442.86   24.20
   0  -6  -1   17.40    4.00
   0  -6  -1   19.60    4.20
   0  -6  -1   24.80    3.90
   0   6   1   19.10    3.50
   0   6   1   18.40    3.90
   0   6   1   23.70    3.80
   0   6   1   25.90    3.90
   0   6   1   21.30    4.00
  -1  -6  -1    1.70    1.50
  -1  -6  -1   -0.80    1.10
  -1  -6  -1    0.40    1.30
  -1  -6  -1    2.20    1.90
  -1  -6  -1    1.80    1.50
   1   6   1   -0.90    0.80
   1   6   1   -0.30    0.90
   1   6   1   -0.60    0.80
   1   6   1   -0.90    0.80
   1   6   1    0.10    1.30
   1   6   1    1.60    1.00
   1   6   1    1.00    1.10
  -2  -6  -1   77.79    8.80
  -2  -6  -1   71.79    8.50
  -2  -6  -1   61.69    6.70
  -2  -6  -1   69.89    5.90
  -2  -6  -1   43.50    5.40
   2   6   1   70.29    5.70
   2   6   1   76.79    6.40
   2   6   1   68.09    5.60
   2   6   1   66.79    5.40
   2   6   1   65.49    6.00
   2   6   1   70.49    6.20
   2   6   1   55.89    5.30
  -3  -6  -1   10.40    3.00
  -3  -6  -1    6.80    2.30
  -3  -6  -1    8.30    2.80
  -3  -6  -1   11.10    2.80
  -3  -6  -1   13.10    3.60
   3   6   1    5.50    2.10
   3   6   1   10.60    2.60
   3   6   1    8.70    3.00
   3   6   1    8.30    2.50
   3   6   1    2.90    1.20
   3   6   1   10.70    2.50
   3   6   1    9.50    2.10
  -4  -6  -1  300.77   17.30
  -4  -6  -1  305.87   16.70
  -4  -6  -1  289.67   16.40
  -4  -6  -1  290.17   17.30
  -4  -6  -1  265.97   17.70
  -4  -6  -1  287.57   17.50
  -4  -6  -1  290.97   16.70
   4   6   1  306.97   16.20
   4   6   1  303.37   18.60
   4   6   1  304.27   15.00
   4   6   1  290.87   15.70
   4   6   1  286.27   15.70
   4   6   1  295.77   16.40
   4   6   1  312.87   16.30
  -5  -6  -1  365.36   22.30
  -5  -6  -1  370.76   21.50
  -5  -6  -1  371.66   20.30
  -5  -6  -1  375.86   21.60
  -5  -6  -1  358.46   19.50
  -5  -6  -1  382.26   22.00
  -5  -6  -1  368.26   20.20
  -5  -6  -1  349.37   19.50
  -5  -6  -1  374.86   20.20
   5   6   1  333.87   22.20
   5   6   1  359.66   19.60
   5   6   1  360.86   18.50
   5   6   1  334.57   18.40
   5   6   1  392.16   22.90
   5   6   1  373.06   22.40
   5   6   1  350.46   17.50
  -6  -6  -1  139.99   11.00
  -6  -6  -1  130.79   11.00
  -6  -6  -1  122.99    9.40
  -6  -6  -1  131.79    9.80
  -6  -6  -1  135.29    9.70
  -6  -6  -1  140.49   10.00
  -6  -6  -1  127.09   11.20
  -6  -6  -1  134.69   10.20
   6   6   1  135.59    7.60
   6   6   1  124.09    8.20
   6   6   1  137.39   11.20
   6   6   1  128.29    8.50
   6   6   1  124.19   12.60
   6   6   1  128.69    8.30
  -7  -6  -1    8.00    2.70
  -7  -6  -1    4.30    2.20
  -7  -6  -1    7.00    3.30
  -7  -6  -1    7.60    4.30
  -7  -6  -1   10.90    3.10
  -7  -6  -1    8.20    2.70
  -7  -6  -1   10.90    3.90
   7   6   1   10.30    3.10
   7   6   1    8.20    2.20
   7   6   1    8.40    2.10
   7   6   1    2.10    3.50
  -8  -6  -1    3.70    2.20
  -8  -6  -1    5.10    2.20
  -8  -6  -1   12.20    3.90
  -8  -6  -1    7.40    2.50
  -8  -6  -1   14.70    4.80
  -8  -6  -1    4.70    2.10
   8   6   1    6.80    1.70
   8   6   1    2.10    1.20
   8   6   1    6.10    1.70
   8   6   1    6.60    4.50
   8   6   1    7.50    3.00
   8   6   1    4.70    1.60
  -9  -6  -1    4.40    2.60
  -9  -6  -1    2.80    1.40
  -9  -6  -1    1.50    1.60
  -9  -6  -1    2.70    1.50
  -9  -6  -1    1.60    1.30
  -9  -6  -1    2.40    2.70
   9   6   1    5.40    1.10
   9   6   1    2.60    0.90
 -10  -6  -1   17.70    6.10
 -10  -6  -1   18.70    5.10
   7  -7  -1    7.00    5.10
   7  -7  -1   11.60    3.40
   7  -7  -1    5.70    2.70
   7  -7  -1    6.10    5.60
   7  -7  -1    6.30    3.80
  -7   7   1   11.10    3.00
  -7   7   1   11.90    3.20
  -7   7   1    7.00    2.10
   6  -7  -1   -0.80    2.20
   6  -7  -1    0.90    1.70
   6  -7  -1    0.80    1.50
   6  -7  -1   -3.80    2.80
   6  -7  -1   -0.80    2.80
   6  -7  -1   -1.50    0.90
   6  -7  -1    1.90    1.70
  -6   7   1   -0.50    0.90
  -6   7   1    2.90    1.80
  -6   7   1    1.30    1.30
  -6   7   1    1.20    1.30
   5  -7  -1   35.80    7.00
   5  -7  -1   29.60    7.70
   5  -7  -1   26.40    4.90
   5  -7  -1   34.40    8.40
   5  -7  -1   23.30    5.80
   5  -7  -1   26.30    5.00
   5  -7  -1   24.10    5.80
  -5   7   1   24.00    4.20
  -5   7   1   37.00    6.30
  -5   7   1   27.20    4.30
  -5   7   1   24.90    5.10
  -5   7   1   23.60    4.70
   4  -7  -1   93.29   12.70
   4  -7  -1   78.69   10.40
   4  -7  -1   80.69   11.10
   4  -7  -1   71.19    9.90
   4  -7  -1   80.79    9.20
  -4   7   1   99.49   10.50
  -4   7   1   69.59    5.00
  -4   7   1   58.39    8.10
  -4   7   1   62.99    8.00
   3  -7  -1  113.59    9.10
   3  -7  -1  111.09   12.40
   3  -7  -1  122.99    9.40
   3  -7  -1  121.59    9.40
   3  -7  -1  133.09   11.50
   3  -7  -1  120.29   10.90
   3  -7  -1  114.59   11.20
  -3   7   1  117.89   13.50
  -3   7   1  141.19   11.80
  -3   7   1  119.19    8.50
  -3   7   1  135.79    9.00
  -3   7   1  116.69    7.50
  -3   7   1   91.89    7.90
   2  -7  -1 1776.72   81.69
   2  -7  -1 1835.92   79.29
   2  -7  -1 1695.93   81.49
  -2   7   1 1763.02   80.39
   1  -7  -1  170.68   12.90
   1  -7  -1  180.48   11.40
   1  -7  -1  141.09   11.00
   1  -7  -1  146.59   11.00
   1  -7  -1  170.98   11.30
   1  -7  -1  170.08   12.90
  -1   7   1  166.88   10.60
  -1   7   1  167.98   10.60
  -1   7   1  153.78   11.60
  -1   7   1  167.48   10.00
  -1   7   1  182.98   12.40
   0  -7  -1    6.70    2.40
   0  -7  -1   11.70    3.00
   0  -7  -1   15.50    4.20
   0  -7  -1   11.60    3.70
   0  -7  -1    5.00    2.20
   0   7   1    5.20    2.00
   0   7   1    7.70    2.30
   0   7   1   13.70    3.60
   0   7   1    9.30    3.00
   0   7   1   11.70    2.60
   0   7   1   10.50    2.80
  -1  -7  -1   22.90    4.50
  -1  -7  -1   44.80    6.10
  -1  -7  -1   25.00    4.50
  -1  -7  -1   32.20    6.10
  -1  -7  -1   24.80    5.40
   1   7   1   26.50    4.50
   1   7   1   30.60    5.30
   1   7   1   29.50    4.80
   1   7   1   32.10    5.10
   1   7   1   28.20    4.90
   1   7   1   37.80    6.00
   1   7   1   17.10    3.20
  -2  -7  -1  407.06   21.80
  -2  -7  -1  375.36   22.60
  -2  -7  -1  397.46   21.50
  -2  -7  -1  389.86   21.50
  -2  -7  -1  395.16   23.00
   2   7   1  415.46   21.10
   2   7   1  408.06   21.20
   2   7   1  433.46   22.20
   2   7   1  424.16   21.30
   2   7   1  391.76   20.80
   2   7   1  389.16   21.30
   2   7   1  421.26   22.10
  -3  -7  -1   30.70    5.00
  -3  -7  -1   21.50    4.90
  -3  -7  -1   28.50    4.60
  -3  -7  -1   29.90    5.50
  -3  -7  -1   23.70    4.40
   3   7   1   28.20    5.40
   3   7   1   26.00    4.80
   3   7   1   27.30    4.00
   3   7   1   32.40    4.80
   3   7   1   25.00    4.70
   3   7   1   29.40    4.70
   3   7   1   32.10    5.40
  -4  -7  -1   62.99    7.50
  -4  -7  -1   71.49    9.30
  -4  -7  -1   55.69    7.60
  -4  -7  -1   59.79    7.30
  -4  -7  -1   66.79    8.40
  -4  -7  -1   63.29    8.40
  -4  -7  -1   53.19    9.20
   4   7   1   64.29    7.40
   4   7   1   59.29    6.60
   4   7   1   71.99    9.90
   4   7   1   48.90    6.40
   4   7   1   66.09    8.10
   4   7   1   60.59    5.00
   4   7   1   57.59    6.60
  -5  -7  -1   24.60    4.90
  -5  -7  -1   16.70    4.90
  -5  -7  -1   19.10    4.10
  -5  -7  -1   17.90    3.90
  -5  -7  -1   21.10    4.90
  -5  -7  -1   40.40    9.00
  -5  -7  -1   25.30    5.20
   5   7   1   26.80    3.60
   5   7   1   30.60    6.60
   5   7   1   24.20    4.30
   5   7   1   30.70    4.60
   5   7   1   26.50    4.50
   5   7   1   27.50    4.30
  -6  -7  -1  774.02   37.80
  -6  -7  -1  735.33   39.80
  -6  -7  -1  733.43   39.40
  -6  -7  -1  768.52   38.30
  -6  -7  -1  747.53   37.60
  -6  -7  -1  774.52   38.50
  -6  -7  -1  700.63   38.70
   6   7   1  741.93   37.50
   6   7   1  797.92   36.30
   6   7   1  797.32   36.20
   6   7   1  806.12   42.30
   6   7   1  795.82   34.70
  -7  -7  -1   48.50    7.10
  -7  -7  -1   36.00    6.80
  -7  -7  -1   65.09    9.60
  -7  -7  -1   49.80    6.80
  -7  -7  -1   64.49    8.50
  -7  -7  -1   48.90    7.20
  -7  -7  -1   48.90    6.90
   7   7   1   50.29    5.50
   7   7   1   40.90    5.10
   7   7   1   50.59    5.80
   7   7   1   51.09    5.70
   7   7   1   50.79   10.40
   7   7   1   72.69    8.60
  -8  -7  -1   39.50    6.10
  -8  -7  -1   47.70    6.80
  -8  -7  -1   38.10    6.70
  -8  -7  -1   43.70    6.30
  -8  -7  -1   37.60    6.10
  -8  -7  -1   48.70    9.20
   8   7   1   39.50    4.70
   8   7   1   43.30    6.80
   8   7   1   36.70    4.60
   8   7   1   34.00    8.40
   8   7   1   43.20    4.90
   8   7   1   33.60    4.40
  -9  -7  -1    6.00    2.40
  -9  -7  -1    3.10    1.70
  -9  -7  -1    3.80    2.00
  -9  -7  -1    6.20    3.30
  -9  -7  -1    8.90    2.80
  -9  -7  -1    6.60    3.50
   9   7   1    5.50    2.80
   9   7   1    5.50    1.60
   9   7   1    4.20    1.50
 -10  -7  -1   24.60    6.30
 -10  -7  -1   21.70    3.60
 -10  -7  -1   29.50   10.30
 -10  -7  -1   18.40    3.50
 -10  -7  -1   27.60    4.20
 -10  -7  -1   22.20    3.60
   6  -8  -1   12.80    3.70
   6  -8  -1   10.90    5.60
   6  -8  -1    7.00    3.10
   6  -8  -1   11.50    4.20
   6  -8  -1    8.70    5.40
  -6   8   1   15.70    3.60
  -6   8   1   17.30    4.20
  -6   8   1   10.50    3.40
  -6   8   1   20.80    4.10
   5  -8  -1    0.50    1.50
   5  -8  -1    0.30    3.30
   5  -8  -1   -0.70    1.80
   5  -8  -1   -0.40    3.30
   5  -8  -1   -1.30    0.90
   5  -8  -1    5.50    2.70
   5  -8  -1   -1.80    0.80
  -5   8   1   -0.40    1.10
  -5   8   1   -1.00    1.00
  -5   8   1    1.80    1.70
  -5   8   1    0.90    1.50
   4  -8  -1    6.50    4.30
   4  -8  -1    0.10    1.40
   4  -8  -1   -0.80    1.30
   4  -8  -1    3.60    2.50
   4  -8  -1    1.40    1.80
   4  -8  -1   -0.60    1.10
   4  -8  -1   -0.40    2.70
  -4   8   1    0.10    1.30
  -4   8   1    0.40    1.20
  -4   8   1   -0.10    1.20
  -4   8   1    2.00    1.80
  -4   8   1    1.60    1.00
  -4   8   1    0.70    1.20
   3  -8  -1    6.10    3.40
   3  -8  -1   -1.20    1.70
   3  -8  -1    4.80    2.70
   3  -8  -1    0.80    1.90
   3  -8  -1    1.20    1.90
   3  -8  -1   -0.60    2.50
   3  -8  -1   -2.40    1.10
  -3   8   1    1.00    1.60
  -3   8   1    1.90    1.50
  -3   8   1    1.30    1.10
  -3   8   1   -0.90    1.10
  -3   8   1    1.90    1.60
   2  -8  -1  165.78   14.00
   2  -8  -1  170.48   12.40
   2  -8  -1  183.58   14.60
   2  -8  -1  187.28   12.90
  -2   8   1  178.38   11.70
  -2   8   1  184.48   11.80
  -2   8   1  186.28   11.00
   1  -8  -1  137.79   10.90
   1  -8  -1  157.08   11.30
   1  -8  -1  163.58   13.10
   1  -8  -1  155.98   11.30
   1  -8  -1  149.49   11.50
   1  -8  -1  145.69   12.50
  -1   8   1  140.59   10.20
  -1   8   1  166.18   12.10
  -1   8   1  140.99    9.60
  -1   8   1  177.48   12.40
  -1   8   1  137.59   10.20
   0  -8  -1  481.45   26.10
   0  -8  -1  480.75   28.00
   0  -8  -1  475.95   25.80
   0  -8  -1  471.75   27.70
   0  -8  -1  484.05   25.90
   0   8   1  520.05   26.90
   0   8   1  492.55   25.10
   0   8   1  476.55   25.00
   0   8   1  492.05   26.60
   0   8   1  471.85   24.30
  -1  -8  -1    6.30    3.20
  -1  -8  -1    5.30    3.30
  -1  -8  -1    8.10    2.90
  -1  -8  -1    7.20    2.90
  -1  -8  -1    2.40    2.00
   1   8   1    3.70    2.20
   1   8   1    7.10    2.70
   1   8   1    5.20    2.10
   1   8   1   12.90    3.50
   1   8   1    8.00    2.80
   1   8   1    3.50    1.70
   1   8   1    7.00    2.40
  -2  -8  -1   61.49    7.60
  -2  -8  -1   31.40    6.40
  -2  -8  -1   54.19    8.20
  -2  -8  -1   40.60    6.40
  -2  -8  -1   49.10    7.60
   2   8   1   47.70    6.10
   2   8   1   49.00    6.20
   2   8   1   57.39    6.90
   2   8   1   45.10    5.40
   2   8   1   64.09    8.10
   2   8   1   58.99    7.80
   2   8   1   46.70    6.70
  -3  -8  -1   49.99    7.40
  -3  -8  -1   52.69    8.20
  -3  -8  -1   57.29    7.60
  -3  -8  -1   55.29    8.50
  -3  -8  -1   49.90    7.30
   3   8   1   65.99    8.10
   3   8   1   53.09    7.10
   3   8   1   55.59    7.00
   3   8   1   59.89    7.30
   3   8   1   58.79    6.80
   3   8   1   56.59    7.90
   3   8   1   38.90    5.20
  -4  -8  -1  339.77   21.60
  -4  -8  -1  379.76   20.90
  -4  -8  -1  345.37   21.00
  -4  -8  -1  364.26   20.70
  -4  -8  -1  371.36   22.30
  -4  -8  -1  301.57   20.10
   4   8   1  355.56   19.90
   4   8   1  357.16   20.10
   4   8   1  348.37   21.60
   4   8   1  341.47   18.40
   4   8   1  372.16   20.20
   4   8   1  392.56   24.80
  -5  -8  -1  361.66   24.90
  -5  -8  -1  321.87   24.00
  -5  -8  -1  348.77   21.90
  -5  -8  -1  350.56   21.50
  -5  -8  -1  380.86   22.50
   5   8   1  361.06   23.40
   5   8   1  365.06   20.80
   5   8   1  385.36   20.60
   5   8   1  359.96   20.10
   5   8   1  366.56   20.10
   5   8   1  417.66   20.80
   5   8   1  369.76   18.70
  -6  -8  -1  102.59   12.70
  -6  -8  -1  119.09   10.20
  -6  -8  -1  134.99   12.10
  -6  -8  -1  123.99   10.40
  -6  -8  -1  128.29   11.00
  -6  -8  -1  118.89   10.80
  -6  -8  -1  120.09   11.20
  -6  -8  -1  133.49   11.00
   6   8   1  138.39    9.60
   6   8   1  123.29    9.20
   6   8   1  119.99    7.80
   6   8   1  133.09   10.20
   6   8   1  139.69   10.60
   6   8   1  116.39   17.60
   6   8   1  116.09    9.10
  -7  -8  -1   12.20    3.90
  -7  -8  -1   18.90    5.40
  -7  -8  -1   15.90    4.40
  -7  -8  -1   19.80    5.00
  -7  -8  -1   20.50    5.40
  -7  -8  -1   21.00    5.00
   7   8   1   16.00    3.40
   7   8   1   14.90    5.30
   7   8   1   17.90    3.60
   7   8   1   22.30    4.00
   7   8   1   20.50    3.90
   7   8   1   27.90    5.50
  -8  -8  -1  141.39   11.80
  -8  -8  -1  160.48   14.50
  -8  -8  -1  162.98   13.20
  -8  -8  -1  158.38   12.00
  -8  -8  -1  131.69   11.30
  -8  -8  -1  146.29   11.80
   8   8   1  149.69   10.00
   8   8   1  135.49   10.30
   8   8   1  149.88   10.60
   8   8   1  152.88   20.50
   8   8   1  158.78   12.20
  -9  -8  -1   24.10    5.20
  -9  -8  -1   23.80    6.10
  -9  -8  -1   17.70    4.30
  -9  -8  -1   11.00    3.30
  -9  -8  -1   11.00    3.40
  -9  -8  -1   15.70    5.40
   9   8   1   14.50    3.00
   9   8   1   23.60    3.60
   9   8   1   20.00    3.40
   9   8   1   19.20    3.30
   9   8   1   15.00    4.20
   5  -9  -1   43.00    7.40
   5  -9  -1   45.20    8.30
   5  -9  -1   47.10    7.50
   5  -9  -1   51.89   11.10
   5  -9  -1   38.00   10.00
  -5   9   1   39.60    5.90
  -5   9   1   29.20    4.90
  -5   9   1   49.50    7.60
  -5   9   1   38.30    6.50
   4  -9  -1    0.00    1.40
   4  -9  -1    3.00    3.70
   4  -9  -1    1.40    1.70
   4  -9  -1    3.20    2.60
   4  -9  -1   -0.40    1.00
   4  -9  -1   -1.20    2.90
   4  -9  -1   -0.60    1.80
  -4   9   1    0.20    1.40
  -4   9   1    1.20    1.50
  -4   9   1   -0.20    1.30
  -4   9   1   -0.30    0.60
  -4   9   1   -0.10    1.50
   3  -9  -1  125.69   14.50
   3  -9  -1  126.99   11.00
   3  -9  -1  139.39   11.20
   3  -9  -1  126.09   15.40
   3  -9  -1  124.09   14.50
   3  -9  -1  148.59   13.30
   3  -9  -1  133.99   10.90
  -3   9   1   62.29   12.20
  -3   9   1  141.49   11.40
  -3   9   1  129.79    8.60
  -3   9   1  107.89   10.40
   2  -9  -1  117.49   10.40
   2  -9  -1  105.79   12.00
   2  -9  -1  110.39   13.50
   2  -9  -1   89.49   12.20
  -2   9   1  111.29   12.20
  -2   9   1  108.69    8.10
  -2   9   1  107.59    8.80
  -2   9   1  124.79   10.60
  -2   9   1  111.49    9.00
   1  -9  -1  398.96   23.40
   1  -9  -1  427.36   24.30
   1  -9  -1  434.16   25.10
   1  -9  -1  445.46   26.80
   1  -9  -1  439.56   26.70
   1  -9  -1  420.26   24.40
  -1   9   1  437.96   23.30
  -1   9   1  425.86   23.20
  -1   9   1  414.86   22.10
   0  -9  -1  884.51   42.40
   0  -9  -1  761.82   43.80
   0  -9  -1  859.11   42.00
   0  -9  -1  835.62   42.40
   0  -9  -1  749.13   43.70
   0   9   1  784.52   41.60
   0   9   1  824.42   42.20
   0   9   1  909.91   40.30
   0   9   1  877.41   40.90
   0   9   1  860.51   42.50
   0   9   1  848.22   40.70
  -1  -9  -1   10.70    4.30
  -1  -9  -1   10.40    3.70
  -1  -9  -1    8.50    3.10
  -1  -9  -1    7.30    3.60
  -1  -9  -1   12.00    3.70
   1   9   1    7.00    2.90
   1   9   1    4.80    2.30
   1   9   1    7.80    3.10
   1   9   1   11.90    3.10
   1   9   1    7.80    2.60
   1   9   1   10.00    3.30
   1   9   1    7.60    3.10
  -2  -9  -1  109.09    9.80
  -2  -9  -1  105.39   12.60
  -2  -9  -1  111.39   13.10
  -2  -9  -1  119.29   10.10
  -2  -9  -1  106.49    9.80
   2   9   1  100.59    8.60
   2   9   1  125.79    9.70
   2   9   1  102.29    9.50
   2   9   1  116.69    9.10
   2   9   1   92.79   10.60
   2   9   1  129.79    9.80
   2   9   1  120.59    9.30
  -3  -9  -1   38.40    6.50
  -3  -9  -1   61.39   10.00
  -3  -9  -1   29.60    5.90
  -3  -9  -1   41.70    8.10
  -3  -9  -1   60.79    9.80
   3   9   1   45.50    6.30
   3   9   1   44.70    6.30
   3   9   1   55.99    7.80
   3   9   1   43.30    6.90
   3   9   1   48.50    7.00
   3   9   1   47.30    7.10
   3   9   1   52.09    7.50
  -4  -9  -1   59.79    9.60
  -4  -9  -1   97.49   12.60
  -4  -9  -1   81.99   10.60
  -4  -9  -1   86.09   11.00
  -4  -9  -1   79.09   10.80
  -4  -9  -1   88.89   11.20
   4   9   1  100.19    8.40
   4   9   1  100.99    9.80
   4   9   1   88.29    8.00
   4   9   1   76.89    8.70
   4   9   1   87.79    9.80
   4   9   1   90.89    9.90
   4   9   1   71.49    6.70
  -5  -9  -1   90.99   11.10
  -5  -9  -1  110.99   14.50
  -5  -9  -1  104.99    9.80
  -5  -9  -1   86.59   10.90
  -5  -9  -1  116.29   12.70
  -5  -9  -1  117.49   14.90
   5   9   1  103.59    7.80
   5   9   1  129.89    9.90
   5   9   1  109.99    9.00
   5   9   1  102.29    8.80
   5   9   1  102.89    9.10
   5   9   1  116.79   14.00
   5   9   1  104.99    9.00
  -6  -9  -1    3.00    2.50
  -6  -9  -1    0.00    2.10
  -6  -9  -1    3.50    2.50
  -6  -9  -1    2.10    2.80
  -6  -9  -1    0.50    2.00
  -6  -9  -1    2.10    2.30
   6   9   1    0.00    1.40
   6   9   1    1.30    1.50
   6   9   1    3.70    2.20
   6   9   1    8.20    4.70
   6   9   1    1.90    2.10
   6   9   1    3.90    2.10
   6   9   1    3.10    1.40
  -7  -9  -1   69.99   10.70
  -7  -9  -1  100.99   12.00
  -7  -9  -1   88.49   11.00
  -7  -9  -1  111.99   13.20
  -7  -9  -1   95.09   11.10
  -7  -9  -1  101.69   12.20
   7   9   1  113.99   16.70
   7   9   1  102.59    8.30
   7   9   1   96.39    8.10
   7   9   1   95.39    6.50
   7   9   1   80.39   10.10
  -8  -9  -1   59.69    9.20
  -8  -9  -1   62.09    8.90
  -8  -9  -1   46.80    7.90
  -8  -9  -1   56.09    9.10
  -8  -9  -1   58.39    9.70
  -8  -9  -1   63.69   12.00
   8   9   1   62.49    7.10
   8   9   1   61.99    7.00
   8   9   1   71.59    9.90
   8   9   1   53.99    6.60
   8   9   1   70.99   14.60
   8   9   1   52.39    6.50
  -9  -9  -1    4.00    3.40
  -9  -9  -1    1.70    1.90
  -9  -9  -1    3.10    2.20
  -9  -9  -1    5.80    3.50
  -9  -9  -1    3.20    2.10
  -9  -9  -1    5.70    2.90
   9   9   1    4.70    1.90
   9   9   1    2.40    1.60
   9   9   1    7.70    3.40
   5 -10  -1   15.00    5.00
   5 -10  -1   16.90    7.10
   5 -10  -1    4.30    5.00
   5 -10  -1   10.20    4.10
  -5  10   1    6.70    2.70
  -5  10   1   11.20    3.30
   4 -10  -1    7.40    3.40
   4 -10  -1    0.60    1.70
   4 -10  -1   -2.80    2.60
   4 -10  -1    7.70    4.30
   4 -10  -1    0.10    1.80
  -4  10   1    1.10    1.50
  -4  10   1    1.90    1.40
  -4  10   1    1.60    1.80
  -4  10   1    3.40    2.30
  -4  10   1   -1.10    0.90
   3 -10  -1  113.09   12.70
   3 -10  -1   78.79   12.20
   3 -10  -1   84.29   13.00
   3 -10  -1  130.09   11.40
   3 -10  -1  119.49   10.70
   3 -10  -1  163.38   18.10
   3 -10  -1  146.29   16.80
  -3  10   1  113.09    9.50
  -3  10   1  120.49    9.70
  -3  10   1  116.69   13.20
  -3  10   1  106.59    8.20
  -3  10   1  121.89   11.00
   2 -10  -1   40.90    8.90
   2 -10  -1   49.00    8.20
   2 -10  -1   45.80    9.30
   2 -10  -1   57.99   10.10
   2 -10  -1   56.49    9.70
   2 -10  -1   58.89    8.90
  -2  10   1   46.40    6.40
  -2  10   1   41.30    6.50
  -2  10   1   46.60    7.00
  -2  10   1   40.70    7.40
  -2  10   1   42.30    7.20
   1 -10  -1   73.59    9.90
   1 -10  -1   69.39    9.60
   1 -10  -1   75.09    9.40
   1 -10  -1   82.69   12.20
   1 -10  -1   61.09   10.50
   1 -10  -1   73.19   10.90
  -1  10   1   71.89    7.00
  -1  10   1   90.39   11.00
  -1  10   1   75.39   11.10
  -1  10   1   95.89   10.40
  -1  10   1   74.59   10.20
  -1  10   1  100.69   10.70
   0 -10  -1  188.28   14.60
   0 -10  -1  195.18   14.90
   0 -10  -1  201.88   16.70
   0 -10  -1  196.88   16.50
   0 -10  -1  175.98   14.70
   0  10   1  194.78   16.70
   0  10   1  199.38   13.60
   0  10   1  198.18   13.60
   0  10   1  211.28   13.30
   0  10   1  203.58   16.20
  -1 -10  -1  167.88   13.30
  -1 -10  -1  180.68   13.70
  -1 -10  -1  199.58   24.40
   1  10   1  157.18   13.00
   1  10   1  169.48   12.30
   1  10   1  165.48   12.70
   1  10   1  164.08   13.10
   1  10   1  162.08   12.10
   1  10   1  146.69   11.30
  -2 -10  -1  122.29   11.30
  -2 -10  -1  124.99   14.80
  -2 -10  -1  116.39   11.20
  -2 -10  -1  125.29   15.20
  -2 -10  -1  122.29   11.20
   2  10   1  125.29   10.40
   2  10   1  121.79   10.10
   2  10   1  133.49   10.80
   2  10   1  136.19    9.90
   2  10   1  167.38   12.30
   2  10   1  158.48   11.50
   2  10   1  114.19   10.60
  -3 -10  -1    4.80    3.20
  -3 -10  -1    6.10    3.90
  -3 -10  -1    1.50    2.60
  -3 -10  -1    3.40    2.90
  -3 -10  -1    5.50    3.00
  -3 -10  -1    5.60    3.10
   3  10   1    1.90    1.60
   3  10   1    5.60    2.80
   3  10   1    4.50    2.50
   3  10   1    5.00    2.90
   3  10   1    2.20    2.60
   3  10   1    2.90    2.30
   3  10   1    5.40    2.90
  -4 -10  -1   56.29    8.30
  -4 -10  -1   46.70    7.70
  -4 -10  -1   41.60    8.40
  -4 -10  -1   41.20    7.30
  -4 -10  -1   50.69    9.40
  -4 -10  -1   42.70    7.40
   4  10   1   52.39    7.20
   4  10   1   66.89    8.70
   4  10   1   45.90    7.30
   4  10   1   52.59    8.60
   4  10   1   45.40    6.30
   4  10   1   55.79    7.60
   4  10   1   51.59    8.40
  -5 -10  -1    6.30    3.50
  -5 -10  -1    1.40    2.10
  -5 -10  -1    3.40    2.60
  -5 -10  -1    8.70    3.60
  -5 -10  -1    2.30    2.70
  -5 -10  -1    4.20    3.00
   5  10   1    5.40    2.90
   5  10   1    4.50    2.50
   5  10   1    3.80    1.80
   5  10   1    3.50    2.40
   5  10   1    6.60    4.20
   5  10   1    4.30    2.60
   5  10   1    7.00    3.10
  -6 -10  -1    0.00    1.60
  -6 -10  -1   -0.90    1.10
  -6 -10  -1    1.40    1.80
  -6 -10  -1   -0.30    1.70
   6  10   1   -0.10    1.40
   6  10   1    1.30    1.30
   6  10   1   -0.90    1.10
   6  10   1   -1.70    0.70
   6  10   1    0.30    1.50
   6  10   1    2.00    1.80
   6  10   1   -0.50    2.50
  -7 -10  -1   62.89    9.40
  -7 -10  -1   70.89   10.30
  -7 -10  -1   60.19    9.80
  -7 -10  -1   71.09   10.40
  -7 -10  -1   52.49    8.80
  -7 -10  -1   60.29    9.80
   7  10   1   63.69    8.10
   7  10   1   58.09    7.50
   7  10   1   58.09   10.60
   7  10   1   61.29    8.90
   7  10   1   58.69    7.90
   7  10   1   63.59    5.30
  -8 -10  -1    3.00    2.40
  -8 -10  -1   14.30    4.30
  -8 -10  -1    9.90    4.50
  -8 -10  -1    8.10    3.60
  -8 -10  -1    5.20    2.80
  -8 -10  -1   10.30    3.80
   8  10   1    5.50    3.20
   8  10   1   10.50    3.10
   8  10   1    3.90    5.00
   8  10   1   11.40    3.30
  -9 -10  -1    2.30    2.90
  -9 -10  -1    9.50    4.20
  -9 -10  -1   11.00    3.90
   9  10   1    9.40    2.90
   9  10   1   12.40    3.20
   3 -11  -1   35.70    9.00
   3 -11  -1   28.20    6.80
   3 -11  -1   31.10    7.80
   3 -11  -1   45.00    8.30
   3 -11  -1   29.40    6.70
  -3  11   1   26.80    5.20
  -3  11   1   30.60    6.60
  -3  11   1   34.30    5.30
  -3  11   1   35.10    6.10
  -3  11   1   34.70    7.00
   2 -11  -1    4.50    4.20
   2 -11  -1   -1.00    1.10
   2 -11  -1    4.20    3.00
   2 -11  -1    1.30    2.00
   2 -11  -1    1.40    3.00
   2 -11  -1    5.80    3.50
  -2  11   1    2.50    1.90
  -2  11   1    1.30    1.50
  -2  11   1    3.40    2.70
  -2  11   1    1.40    2.20
  -2  11   1    3.00    2.30
  -2  11   1    3.70    2.70
   1 -11  -1   70.79   10.30
   1 -11  -1   79.49   12.80
   1 -11  -1   82.39   12.80
   1 -11  -1  102.79   12.40
   1 -11  -1   91.99    7.30
   1 -11  -1   89.19   10.40
  -1  11   1   76.89   10.60
  -1  11   1   94.79   11.70
  -1  11   1   77.19    7.50
  -1  11   1   81.39    9.80
  -1  11   1   67.69   13.50
  -1  11   1  109.19    9.30
   0 -11  -1    3.80    2.40
   0 -11  -1    4.10    2.60
   0 -11  -1    5.60    3.90
   0 -11  -1    9.50    4.50
   0 -11  -1    8.50    3.90
   0 -11  -1    7.90    3.80
   0  11   1    1.00    1.40
   0  11   1    3.20    2.20
   0  11   1    8.10    3.30
   0  11   1    8.50    3.50
   0  11   1    1.60    2.00
   0  11   1    5.20    3.00
  -1 -11  -1  386.96   26.70
  -1 -11  -1  382.26   26.50
  -1 -11  -1  418.66   22.70
  -1 -11  -1  347.27   24.00
  -1 -11  -1  410.36   25.40
  -1 -11  -1  370.16   24.20
   1  11   1  436.76   29.80
   1  11   1  443.26   29.80
   1  11   1  437.36   24.90
   1  11   1  347.47   23.00
   1  11   1  393.66   24.20
   1  11   1  365.16   22.00
  -2 -11  -1   29.40    7.40
  -2 -11  -1   24.90    6.50
  -2 -11  -1   20.90    6.40
  -2 -11  -1   19.40    5.80
  -2 -11  -1   35.40    7.40
  -2 -11  -1   29.20    6.20
   2  11   1   20.50    5.30
   2  11   1   27.50    6.20
   2  11   1   24.90    5.50
   2  11   1   15.50    3.90
   2  11   1   32.50    6.70
   2  11   1   19.80    4.90
  -3 -11  -1   10.30    4.30
  -3 -11  -1    4.50    3.30
  -3 -11  -1   12.00    4.80
  -3 -11  -1    3.60    2.70
  -3 -11  -1    7.00    4.00
  -3 -11  -1    5.70    3.20
   3  11   1    5.40    2.80
   3  11   1    0.30    1.60
   3  11   1    6.20    2.60
   3  11   1    4.70    3.10
   3  11   1    7.50    2.90
   3  11   1    7.10    3.20
   3  11   1    5.10    3.20
  -4 -11  -1   16.90    5.10
  -4 -11  -1   22.90    6.50
  -4 -11  -1   19.30    5.40
  -4 -11  -1   15.70    4.80
  -4 -11  -1   15.80    5.00
  -4 -11  -1   17.80    5.80
   4  11   1   16.70    4.50
   4  11   1   14.30    4.30
   4  11   1   26.80    6.00
   4  11   1   26.20    5.90
   4  11   1   21.90    5.50
   4  11   1   26.40    5.50
   4  11   1   25.40    5.00
  -5 -11  -1    4.10    3.00
  -5 -11  -1    7.40    4.30
  -5 -11  -1    0.90    1.90
  -5 -11  -1    4.30    3.40
  -5 -11  -1    3.40    2.80
  -5 -11  -1    1.20    2.10
   5  11   1    4.10    3.10
   5  11   1    4.60    2.70
   5  11   1    5.80    2.90
   5  11   1    2.80    2.10
   5  11   1    3.00    2.20
   5  11   1    6.90    2.70
   5  11   1    4.90    2.70
  -6 -11  -1    6.30    3.30
  -6 -11  -1   10.50    4.70
  -6 -11  -1   16.50    4.90
  -6 -11  -1   11.70    4.60
  -6 -11  -1   14.90    5.50
  -6 -11  -1   16.40    5.70
   6  11   1   16.10    5.80
   6  11   1   12.30    3.10
   6  11   1   12.80    4.40
   6  11   1    8.30    3.30
   6  11   1   13.50    4.00
   6  11   1   12.90    3.60
   6  11   1   19.80    4.70
  -7 -11  -1   12.30    4.30
  -7 -11  -1   12.10    4.60
  -7 -11  -1   10.40    4.30
  -7 -11  -1    6.90    3.40
  -7 -11  -1    9.90    4.70
  -7 -11  -1    7.20    4.50
   7  11   1    7.70    4.60
   7  11   1    9.60    4.20
   7  11   1    5.40    2.50
   7  11   1    5.40    1.90
   7  11   1    9.90    3.40
  -8 -11  -1   86.39   12.50
  -8 -11  -1  100.09   15.60
  -8 -11  -1   78.09   11.80
   2 -12  -1    2.10    3.70
   2 -12  -1    4.90    3.20
   2 -12  -1    1.80    3.30
   2 -12  -1   -0.50    1.60
  -2  12   1    0.90    1.60
  -2  12   1    0.30    1.90
  -2  12   1   -0.80    1.40
  -2  12   1   -0.70    1.40
  -2  12   1    0.30    1.50
   1 -12  -1   -2.00    2.40
   1 -12  -1    4.50    3.40
   1 -12  -1    2.00    3.00
   1 -12  -1    4.90    3.40
   1 -12  -1    3.90    3.30
   1 -12  -1    1.20    2.50
  -1  12   1    1.20    1.90
  -1  12   1   -0.50    1.40
  -1  12   1   -0.20    0.80
  -1  12   1    0.00    1.90
  -1  12   1   -0.50    1.40
   0 -12  -1    0.10    1.50
   0 -12  -1    0.30    1.30
   0 -12  -1    0.80    1.90
   0 -12  -1   -0.60    1.30
   0 -12  -1    1.90    2.60
   0 -12  -1    1.70    2.70
   0  12   1    1.00    1.50
   0  12   1   -0.70    1.60
   0  12   1    1.20    1.50
   0  12   1    1.70    2.10
   0  12   1    1.40    2.40
   0  12   1    0.70    1.60
  -1 -12  -1   10.50    3.60
  -1 -12  -1   18.50    6.20
  -1 -12  -1    8.90    4.50
  -1 -12  -1   15.20    6.40
   1  12   1   14.50    4.60
   1  12   1   11.50    4.70
   1  12   1   10.10    3.60
   1  12   1   17.30    4.80
   1  12   1   13.10    4.80
   1  12   1   14.80    4.80
  -2 -12  -1   87.19   13.70
  -2 -12  -1   84.59   10.90
  -2 -12  -1   93.19   14.10
  -2 -12  -1   87.69   11.70
  -2 -12  -1   73.09   11.20
  -2 -12  -1   80.59   12.20
   2  12   1   71.69    9.70
   2  12   1   97.39   12.60
   2  12   1   88.39   11.50
   2  12   1   97.09   11.20
   2  12   1   62.09    8.20
   2  12   1   84.49   11.40
  -3 -12  -1    2.10    2.80
  -3 -12  -1    2.00    2.30
  -3 -12  -1    2.10    2.30
  -3 -12  -1   -0.90    1.10
  -3 -12  -1    3.20    3.10
  -3 -12  -1   -2.10    1.00
   3  12   1   -1.10    1.30
   3  12   1    0.00    1.60
   3  12   1   -0.70    0.90
   3  12   1   -0.30    1.00
   3  12   1   -1.10    0.90
   3  12   1   -1.10    1.30
   3  12   1    4.10    2.70
  -4 -12  -1   11.00    4.60
  -4 -12  -1    9.90    4.10
  -4 -12  -1    6.00    3.80
  -4 -12  -1   15.30    5.10
  -4 -12  -1   16.70    5.50
  -4 -12  -1   19.20    6.30
   4  12   1   13.70    4.40
   4  12   1    6.60    3.40
   4  12   1   15.30    4.70
   4  12   1    3.80    2.70
   4  12   1    3.40    2.40
   4  12   1   17.50    4.50
   4  12   1   19.40    5.20
  -5 -12  -1    5.40    3.40
  -5 -12  -1    2.80    3.40
  -5 -12  -1    3.70    2.70
  -5 -12  -1    2.00    2.10
  -5 -12  -1    3.80    3.20
  -5 -12  -1    3.50    3.00
   5  12   1    3.10    2.20
   5  12   1    2.60    2.10
   5  12   1    3.90    2.90
   5  12   1    0.70    1.70
   5  12   1    0.50    1.50
   5  12   1    2.10    2.10
  -6 -12  -1    9.00    4.00
  -6 -12  -1    8.80    4.60
  -6 -12  -1    6.10    3.80
  -6 -12  -1   15.10    6.80
  -6 -12  -1   14.20    5.30
  -6 -12  -1    3.00    3.10
   6  12   1   13.40    3.70
   6  12   1    6.90    3.10
   6  12   1    3.80    2.30
   6  12   1    6.20    4.00
  -7 -12  -1    5.30    2.70
  -7 -12  -1    1.10    2.40
  -7 -12  -1    6.00    5.50
  -7 -12  -1    9.70    4.80
   7  12   1    7.10    4.30
   7  12   1    0.60    2.20
   0 -13  -1    2.00    1.70
   0 -13  -1    2.20    2.70
   0 -13  -1   -0.20    1.90
   0 -13  -1    2.50    3.10
   0 -13  -1    2.10    2.30
   0 -13  -1    0.70    2.10
   0  13   1    0.40    1.70
   0  13   1   -1.10    1.20
   0  13   1   -0.30    0.70
  -1 -13  -1   -0.90    1.10
  -1 -13  -1    2.40    2.00
  -1 -13  -1    1.50    2.80
  -1 -13  -1   -2.10    1.50
   1  13   1    5.00    3.00
   1  13   1    4.60    3.10
   1  13   1    2.20    1.80
   1  13   1   -0.20    1.60
   1  13   1   -0.30    1.10
   1  13   1    2.20    2.30
  -2 -13  -1    6.40    3.90
  -2 -13  -1    0.40    2.10
  -2 -13  -1    4.90    2.80
  -2 -13  -1    4.40    2.80
  -2 -13  -1   -0.60    1.70
  -2 -13  -1    3.80    2.90
   2  13   1    7.40    3.80
   2  13   1    0.20    1.50
   2  13   1    4.60    3.00
   2  13   1    5.70    3.20
   2  13   1    0.70    1.70
   2  13   1    2.00    2.40
  -3 -13  -1   11.60    5.80
  -3 -13  -1   16.70    5.70
  -3 -13  -1    2.40    2.60
  -3 -13  -1    3.70    3.00
  -3 -13  -1    2.90    2.80
  -3 -13  -1   13.70    4.70
   3  13   1    6.70    3.50
   3  13   1   10.10    4.10
   3  13   1    3.90    3.00
   3  13   1    2.60    3.10
   3  13   1    8.30    3.60
   3  13   1    5.60    3.40
  -4 -13  -1   50.89   10.90
  -4 -13  -1   49.50   10.80
  -4 -13  -1   31.80    7.70
  -4 -13  -1   50.99   10.20
  -4 -13  -1   24.20    6.20
  -4 -13  -1   30.40    7.10
   4  13   1   41.20    6.90
   4  13   1   43.80    9.50
   4  13   1   42.10    7.40
   4  13   1   45.20    9.20
   4  13   1   44.90    8.00
  -5 -13  -1    4.50    3.80
  -5 -13  -1    6.50    5.40
  -5 -13  -1    9.90    4.50
  -5 -13  -1   11.40    4.60
  -5 -13  -1    2.80    4.80
  -5 -13  -1   11.50    6.30
   5  13   1   10.80    3.30
   5  13   1    8.20    3.80
   5  13   1    8.90    4.30
  -6 -13  -1    8.80    4.50
  -6 -13  -1    5.30    4.00
  -6 -13  -1    8.90    4.40
   6  13   1    7.20    3.50
   6  13   1   12.40    3.70
   6  13   1   10.00    3.80
   3  13  -2   41.50    8.50
   3  13  -2   30.00    6.70
   3  13  -2   41.90    8.10
   3  13  -2   37.00    7.70
   3  13  -2   27.40    6.50
  -3 -13   2   18.30    6.30
  -3 -13   2   30.60    8.40
  -3 -13   2   19.60    7.80
  -3 -13   2   55.79   12.70
  -3 -13   2   31.70    6.50
   2  13  -2   10.60    4.20
   2  13  -2    8.00    3.80
  -2 -13   2   10.30    5.00
  -2 -13   2   10.20    3.60
  -2 -13   2    6.20    4.00
  -2 -13   2    3.80    3.40
   6  12  -2   18.80    5.10
   6  12  -2   28.80    6.30
  -6 -12   2   10.90    4.50
  -6 -12   2   21.40    6.50
  -6 -12   2   17.00    6.20
  -6 -12   2   23.80    6.90
  -6 -12   2   19.50    6.60
   5  12  -2   43.60    8.30
   5  12  -2   34.20    6.90
   5  12  -2   41.90    6.60
   5  12  -2   59.69    9.30
   5  12  -2   60.39    9.50
  -5 -12   2   39.30   12.80
  -5 -12   2   38.70    8.90
  -5 -12   2   45.80    9.00
  -5 -12   2   33.50    8.40
  -5 -12   2   59.09   12.10
  -5 -12   2   39.30   12.90
   4  12  -2   60.19    8.10
   4  12  -2   74.19   10.30
   4  12  -2   68.49    9.60
  -4 -12   2   67.79   11.50
  -4 -12   2   54.69   10.70
  -4 -12   2   49.50    8.90
  -4 -12   2   66.59   12.30
  -4 -12   2   46.50    9.90
  -4 -12   2   59.79   12.20
   3  12  -2   19.80    5.40
   3  12  -2   23.50    5.50
   3  12  -2   25.90    6.00
   3  12  -2   25.50    6.20
   3  12  -2   36.00    7.40
   3  12  -2   25.80    6.40
  -3 -12   2   24.80    6.90
  -3 -12   2   22.60    6.60
  -3 -12   2   26.20    7.70
  -3 -12   2   18.80    5.20
  -3 -12   2   19.80    6.30
  -3 -12   2   24.60    7.20
   2  12  -2    4.30    2.90
   2  12  -2    6.70    3.20
   2  12  -2    5.50    2.90
   2  12  -2    2.80    2.10
   2  12  -2    7.70    3.70
   2  12  -2    7.40    4.30
  -2 -12   2    2.80    2.90
  -2 -12   2   10.00    4.70
  -2 -12   2    3.30    2.80
  -2 -12   2    4.60    3.60
  -2 -12   2    2.90    2.50
  -2 -12   2    6.90    3.80
   1  12  -2    4.40    3.00
   1  12  -2    3.90    2.90
   1  12  -2    2.20    2.10
   1  12  -2    3.20    2.70
   1  12  -2    2.10    2.60
  -1 -12   2    4.90    3.50
  -1 -12   2    3.30    3.30
  -1 -12   2    5.20    3.60
  -1 -12   2    4.20    2.30
  -1 -12   2    2.60    3.10
  -1 -12   2    5.00    5.50
  -1 -12   2    4.50    4.20
   0  12  -2   11.30    3.90
   0  12  -2    6.00    3.20
   0  12  -2   11.40    4.50
   0 -12   2    0.30    2.00
   0 -12   2    7.80    4.50
   0 -12   2    9.10    4.40
   0 -12   2   15.80    5.90
   0 -12   2    4.90    3.30
   0 -12   2   13.10    5.60
  -1  12  -2   28.60    6.50
  -1  12  -2   27.40    6.20
  -1  12  -2   30.50    6.50
  -1  12  -2   31.50    6.60
  -1  12  -2   25.10    5.90
   1 -12   2   41.50    9.50
   1 -12   2   60.39   11.20
   1 -12   2   34.30    8.40
   1 -12   2   24.30    7.60
  -7 -11   2   33.00    8.10
  -7 -11   2   26.50    7.50
  -7 -11   2   27.00    7.00
  -7 -11   2   37.50    8.10
  -7 -11   2   34.00    7.90
  -7 -11   2   30.10    7.60
   6  11  -2   11.10    3.90
   6  11  -2   14.90    4.60
   6  11  -2   12.60    4.00
   6  11  -2   15.40    5.00
   6  11  -2   13.70    3.10
  -6 -11   2   15.20    6.00
  -6 -11   2    7.60    3.40
  -6 -11   2   14.20    5.20
  -6 -11   2   13.30    5.00
   5  11  -2    0.20    1.30
   5  11  -2    1.50    2.30
   5  11  -2    1.80    2.00
  -5 -11   2    3.30    2.30
  -5 -11   2   -1.50    1.60
  -5 -11   2    3.90    2.80
  -5 -11   2    9.80    6.40
  -5 -11   2    0.60    2.30
  -5 -11   2    5.90    3.30
   4  11  -2   13.20    4.20
   4  11  -2   14.30    4.40
   4  11  -2   12.50    4.20
   4  11  -2   14.60    4.80
   4  11  -2   20.50    4.70
   4  11  -2   20.70    5.20
  -4 -11   2   25.90    7.90
  -4 -11   2    7.00    4.20
  -4 -11   2   12.20    4.70
  -4 -11   2   11.30    4.20
  -4 -11   2   14.60    6.70
  -4 -11   2   19.30    5.90
   3  11  -2    6.60    3.10
   3  11  -2    3.80    2.50
   3  11  -2    2.30    2.30
   3  11  -2    3.70    2.70
   3  11  -2    2.10    1.70
  -3 -11   2    5.20    3.30
  -3 -11   2   11.30    5.50
  -3 -11   2    5.00    3.80
  -3 -11   2    6.20    3.70
  -3 -11   2    2.60    2.80
  -3 -11   2    7.30    4.20
   2  11  -2   42.40    7.30
   2  11  -2   60.09    8.60
   2  11  -2   57.39    8.90
   2  11  -2   47.00    8.40
   2  11  -2   70.59    9.80
  -2 -11   2   44.20   11.20
  -2 -11   2   38.10   10.60
  -2 -11   2   52.99   11.10
  -2 -11   2   48.40    8.50
  -2 -11   2   56.29   10.40
  -2 -11   2   58.59   10.70
  -2 -11   2   53.09    7.80
   1  11  -2   -0.40    1.70
   1  11  -2   -0.50    1.80
   1  11  -2    0.50    1.80
   1  11  -2   -0.60    1.20
   1  11  -2    1.50    1.70
  -1 -11   2    1.20    2.60
  -1 -11   2    1.50    2.30
  -1 -11   2    4.10    3.20
  -1 -11   2   -0.80    0.90
  -1 -11   2    1.90    2.00
  -1 -11   2   -0.40    1.60
  -1 -11   2   -1.60    1.70
   0  11  -2   15.40    4.60
   0  11  -2   14.70    4.60
   0  11  -2   18.80    5.40
   0  11  -2   16.00    4.40
   0  11  -2   11.50    4.20
   0 -11   2   10.60    4.50
   0 -11   2   16.60    5.60
   0 -11   2   15.60    4.90
   0 -11   2   10.40    4.60
   0 -11   2   11.30    4.40
   0 -11   2   17.40    5.90
  -1  11  -2    5.50    3.20
  -1  11  -2    5.60    3.40
  -1  11  -2   11.00    4.00
  -1  11  -2    4.30    2.80
  -1  11  -2    7.30    3.00
   1 -11   2   10.40    5.40
   1 -11   2    9.90    4.60
   1 -11   2   10.40    4.60
   1 -11   2   13.70    5.20
   1 -11   2    6.40    3.40
   1 -11   2    3.80    2.90
  -2  11  -2    3.00    2.20
  -2  11  -2    1.00    1.60
  -2  11  -2    2.00    1.80
  -2  11  -2   -0.30    1.20
  -2  11  -2    5.40    2.90
   2 -11   2   -0.40    3.10
   2 -11   2    0.50    3.50
   2 -11   2   -0.50    1.80
   2 -11   2   -0.70    1.50
  -3  11  -2    2.30    1.70
   8  10  -2   17.50    4.30
   8  10  -2   23.70    5.00
  -8 -10   2    3.50    2.80
  -8 -10   2   11.10    5.20
  -8 -10   2   18.10    5.40
  -8 -10   2   17.80    6.70
   7  10  -2    1.10    1.60
   7  10  -2   -1.00    1.00
   7  10  -2    0.60    1.60
  -7 -10   2    0.40    1.90
  -7 -10   2   -0.90    1.60
  -7 -10   2    1.00    2.00
  -7 -10   2    0.50    1.60
  -7 -10   2    0.60    1.20
   6  10  -2    1.20    2.90
   6  10  -2    3.90    2.50
   6  10  -2    2.60    4.10
   6  10  -2   -1.70    0.60
   6  10  -2    1.00    1.60
   6  10  -2   -0.10    0.70
  -6 -10   2    2.80    2.60
  -6 -10   2   -0.20    1.30
  -6 -10   2    2.80    2.80
  -6 -10   2   -1.10    1.70
  -6 -10   2    0.10    1.90
  -6 -10   2    2.30    2.50
   5  10  -2    3.70    2.30
   5  10  -2    5.20    2.60
   5  10  -2    3.50    2.30
   5  10  -2    2.80    1.80
   5  10  -2    6.40    2.80
   5  10  -2    1.70    2.10
  -5 -10   2    1.30    1.60
  -5 -10   2   13.30    5.20
  -5 -10   2    2.10    1.80
  -5 -10   2   11.00    4.40
  -5 -10   2    1.30    2.80
  -5 -10   2    5.20    3.10
   4  10  -2    7.50    2.80
   4  10  -2    1.70    2.20
   4  10  -2    4.90    2.40
   4  10  -2    4.30    2.40
   4  10  -2    6.00    3.00
   4  10  -2    4.00    2.40
  -4 -10   2    7.40    4.00
  -4 -10   2   10.90    4.20
  -4 -10   2    6.30    3.30
  -4 -10   2   11.50    4.50
  -4 -10   2    3.70    3.20
  -4 -10   2    5.30    3.70
   3  10  -2   33.80    6.40
   3  10  -2   36.50    6.70
   3  10  -2   44.30    7.60
   3  10  -2   28.30    5.80
   3  10  -2   19.80    4.50
   3  10  -2   29.30    6.00
  -3 -10   2   39.80    8.10
  -3 -10   2   25.90    7.30
  -3 -10   2   23.10    7.30
  -3 -10   2   36.30    8.50
  -3 -10   2   37.90    7.00
  -3 -10   2   30.50    7.20
   2  10  -2   58.39    8.90
   2  10  -2   64.99    9.50
   2  10  -2   65.09    9.00
   2  10  -2   39.40    6.60
   2  10  -2   57.29    8.50
  -2 -10   2   43.80    9.10
  -2 -10   2   53.69    9.20
  -2 -10   2   44.60    8.50
  -2 -10   2   57.59    7.80
  -2 -10   2   54.59    9.90
  -2 -10   2   56.59   10.10
  -2 -10   2   46.20    7.30
  -2 -10   2   57.99    7.70
   1  10  -2    3.20    2.50
   1  10  -2    0.00    1.60
   1  10  -2    0.40    1.60
   1  10  -2    0.60    2.20
   1  10  -2    0.10    1.80
  -1 -10   2   -1.60    1.40
  -1 -10   2   -1.20    1.70
  -1 -10   2   -1.60    1.70
  -1 -10   2    2.60    2.10
  -1 -10   2    2.50    2.60
  -1 -10   2    0.90    2.30
  -1 -10   2    2.70    2.70
   0  10  -2   88.79   10.50
   0  10  -2   51.69    8.30
   0  10  -2   66.59    9.70
   0  10  -2   64.89    9.20
   0  10  -2   69.09    9.30
   0 -10   2   91.99   11.80
   0 -10   2   80.39   11.20
   0 -10   2   52.09    9.80
   0 -10   2   66.69   10.90
   0 -10   2   65.99   10.60
   0 -10   2   79.39   10.70
  -1  10  -2   24.40    5.60
  -1  10  -2   28.20    5.40
  -1  10  -2   23.20    5.20
  -1  10  -2   49.10    7.80
  -1  10  -2   31.30    6.40
   1 -10   2   32.40    7.40
   1 -10   2   29.60    7.30
   1 -10   2   27.80    6.50
   1 -10   2   30.20    6.90
   1 -10   2   29.10    6.80
   1 -10   2   25.90    6.80
  -2  10  -2    5.80    2.90
  -2  10  -2    5.20    2.80
  -2  10  -2    7.40    3.20
  -2  10  -2    4.20    2.50
  -2  10  -2    4.40    2.60
   2 -10   2    2.10    3.40
   2 -10   2    3.40    2.70
   2 -10   2   10.30    4.60
   2 -10   2    2.90    3.10
   2 -10   2    9.60    3.90
   2 -10   2   -2.50    2.50
  -3  10  -2   11.50    3.50
  -3  10  -2   16.20    4.50
  -3  10  -2   13.90    4.10
  -3  10  -2   11.70    3.80
  -3  10  -2   18.90    5.10
   3 -10   2   11.50    5.50
   3 -10   2   20.30    7.00
   3 -10   2    7.10    3.90
   3 -10   2   17.10    5.20
   3 -10   2   13.50    5.30
  -4  10  -2    1.10    1.60
  -4  10  -2    1.90    1.90
  -4  10  -2    3.10    2.10
   4 -10   2    2.20    2.70
   4 -10   2    7.90    4.90
   4 -10   2    0.90    2.10
   4 -10   2    7.90    5.40
   4 -10   2    0.10    3.90
   9   9  -2   25.30    4.60
   9   9  -2   21.90    4.20
  -9  -9   2   18.20    5.30
  -9  -9   2   15.90    5.80
  -9  -9   2   21.00    5.80
   8   9  -2   -0.20    0.70
   8   9  -2    0.80    2.10
  -8  -9   2    1.70    2.60
  -8  -9   2    2.70    2.00
  -8  -9   2    3.80    2.40
  -8  -9   2    4.30    3.00
  -8  -9   2    1.70    2.30
  -8  -9   2   -1.10    1.50
   7   9  -2   25.70    5.80
   7   9  -2   20.90    4.60
   7   9  -2   18.40    4.40
   7   9  -2   12.90    3.80
   7   9  -2   31.00    5.70
  -7  -9   2   17.10    5.70
  -7  -9   2   21.20    5.40
  -7  -9   2   17.20    5.30
  -7  -9   2   24.70    6.10
  -7  -9   2   15.90    5.70
  -7  -9   2   27.20    6.10
   6   9  -2   63.29    9.00
   6   9  -2   49.20    8.00
   6   9  -2   44.40    6.80
   6   9  -2   63.89    8.70
   6   9  -2   55.59    7.60
  -6  -9   2   65.69    9.80
  -6  -9   2   53.99   10.10
  -6  -9   2   67.29    9.70
  -6  -9   2   59.29    9.50
  -6  -9   2   56.19    9.40
  -6  -9   2   60.19    9.30
   5   9  -2    5.10    2.60
   5   9  -2    6.90    2.40
   5   9  -2    5.70    2.70
   5   9  -2    3.80    2.70
   5   9  -2    2.50    2.00
   5   9  -2    2.10    1.90
  -5  -9   2    2.70    2.50
  -5  -9   2    2.90    2.70
  -5  -9   2    2.30    2.50
  -5  -9   2    0.10    1.80
  -5  -9   2    5.20    3.00
  -5  -9   2    7.90    4.00
   4   9  -2   13.10    3.90
   4   9  -2    9.50    3.30
   4   9  -2    6.50    2.70
   4   9  -2   13.80    3.30
   4   9  -2   14.90    4.10
   4   9  -2    8.50    3.20
  -4  -9   2   11.20    4.20
  -4  -9   2   13.40    4.70
  -4  -9   2    8.50    3.80
  -4  -9   2    7.70    3.80
  -4  -9   2   10.30    4.10
  -4  -9   2   15.80    4.30
  -4  -9   2   12.90    4.60
   3   9  -2    6.20    2.80
   3   9  -2    7.70    3.00
   3   9  -2    3.50    2.40
   3   9  -2    6.50    2.90
   3   9  -2    4.10    2.20
  -3  -9   2   -0.40    1.70
  -3  -9   2    8.00    3.70
  -3  -9   2    6.00    2.90
  -3  -9   2   10.30    4.10
  -3  -9   2   -1.90    1.40
  -3  -9   2    3.30    2.90
   2   9  -2  139.89   11.30
   2   9  -2  153.28   11.80
   2   9  -2  156.88   11.80
   2   9  -2  151.78   11.50
   2   9  -2  159.28   11.90
  -2  -9   2  147.19   12.90
  -2  -9   2  135.89   13.30
  -2  -9   2  172.98   13.90
  -2  -9   2  157.88   13.30
  -2  -9   2  152.18   11.20
  -2  -9   2  142.59   12.80
   1   9  -2   13.10    3.90
   1   9  -2   10.50    3.60
   1   9  -2   15.40    4.00
   1   9  -2   10.60    3.40
   1   9  -2   15.40    4.30
  -1  -9   2   12.30    4.50
  -1  -9   2    6.40    3.90
  -1  -9   2   11.00    4.60
  -1  -9   2   12.10    3.10
  -1  -9   2   14.20    4.20
  -1  -9   2   13.30    4.20
  -1  -9   2   15.70    5.10
  -1  -9   2   22.60    5.70
   0   9  -2    4.50    2.50
   0   9  -2    8.40    3.50
   0   9  -2    6.10    2.80
   0   9  -2   10.30    3.50
   0   9  -2    1.30    2.00
   0  -9   2    0.20    2.00
   0  -9   2    5.70    3.00
   0  -9   2    6.30    3.60
   0  -9   2    3.70    2.50
   0  -9   2    1.30    2.10
   0  -9   2    3.40    2.70
  -1   9  -2   13.30    4.00
  -1   9  -2   21.10    4.80
  -1   9  -2   23.10    5.10
  -1   9  -2   13.80    4.00
  -1   9  -2   23.80    5.30
   1  -9   2   19.60    5.90
   1  -9   2   11.70    4.10
   1  -9   2   23.80    6.20
   1  -9   2   14.60    4.60
   1  -9   2   15.90    4.90
   1  -9   2   18.60    5.20
  -2   9  -2  193.28   13.90
  -2   9  -2  217.98   14.60
  -2   9  -2  197.18   13.60
   2  -9   2  242.68   16.50
   2  -9   2  205.88   16.30
   2  -9   2  172.58   15.20
   2  -9   2  187.18   15.00
   2  -9   2  220.28   17.20
   2  -9   2  162.58   15.00
  -3   9  -2   -0.70    1.60
  -3   9  -2    1.00    1.40
  -3   9  -2    1.10    1.60
  -3   9  -2   -0.50    0.80
  -3   9  -2   -1.50    0.90
   3  -9   2    0.50    1.40
   3  -9   2    0.60    1.70
   3  -9   2    3.50    4.20
   3  -9   2   -0.50    1.20
   3  -9   2    0.50    2.40
   3  -9   2    2.90    2.70
   3  -9   2    1.70    3.10
  -4   9  -2   34.90    6.00
  -4   9  -2   50.79    7.00
  -4   9  -2   42.90    6.50
  -4   9  -2   38.70    6.20
  -4   9  -2   45.40    6.80
   4  -9   2   37.20    9.20
   4  -9   2   36.30    8.10
   4  -9   2   40.70   11.40
   4  -9   2   26.50    8.50
   4  -9   2   40.20   11.70
  -5   9  -2   -1.20    0.70
  -5   9  -2    1.50    1.50
  -5   9  -2    1.90    1.40
   5  -9   2    2.20    2.20
   5  -9   2    1.20    4.50
   5  -9   2    1.50    3.20
   5  -9   2    2.40    2.30
   5  -9   2    1.80    3.80
   9   8  -2   26.20    5.10
   9   8  -2   12.90    3.50
   9   8  -2   20.20    5.10
  -9  -8   2   29.60    6.10
  -9  -8   2   13.90    4.30
  -9  -8   2   25.60    6.60
  -9  -8   2   26.00    5.90
  -9  -8   2   10.90    4.90
  -9  -8   2   26.80    6.00
   8   8  -2   59.09    7.20
   8   8  -2   46.80    6.80
   8   8  -2   48.60    6.60
   8   8  -2   61.79    7.40
   8   8  -2   60.29    8.50
  -8  -8   2   42.10    9.50
  -8  -8   2   56.69    9.60
  -8  -8   2   50.69    7.90
  -8  -8   2   47.10    8.80
  -8  -8   2   57.99    8.70
  -8  -8   2   75.89   11.80
   7   8  -2    1.20    1.40
   7   8  -2   -0.30    1.40
   7   8  -2    0.10    1.30
   7   8  -2    3.50    2.40
   7   8  -2   -0.50    1.10
  -7  -8   2   -0.20    1.10
  -7  -8   2    2.20    2.60
  -7  -8   2    1.90    2.40
  -7  -8   2    4.30    3.10
  -7  -8   2    1.80    2.00
  -7  -8   2    4.40    2.90
   6   8  -2  175.08   12.50
   6   8  -2  180.88   12.50
   6   8  -2  184.78   13.30
  -6  -8   2  167.78   13.60
  -6  -8   2  186.08   14.60
  -6  -8   2  192.18   15.20
  -6  -8   2  181.08   13.80
  -6  -8   2  176.68   14.70
  -6  -8   2  145.39   13.50
   5   8  -2   21.60    4.90
   5   8  -2   17.50    4.30
   5   8  -2   21.80    4.70
   5   8  -2   23.50    3.50
  -5  -8   2   17.90    4.80
  -5  -8   2   14.70    4.60
  -5  -8   2   15.30    5.50
  -5  -8   2   25.10    5.60
  -5  -8   2   39.70    8.40
  -5  -8   2   23.10    5.60
  -5  -8   2   10.70    4.00
   4   8  -2   24.00    4.60
   4   8  -2   22.30    4.00
   4   8  -2   23.80    4.90
   4   8  -2   22.30    4.50
   4   8  -2   30.40    5.60
   4   8  -2   15.50    4.30
  -4  -8   2   22.20    5.40
  -4  -8   2   23.70    6.20
  -4  -8   2   27.10    5.90
  -4  -8   2   20.40    5.00
  -4  -8   2   31.70    6.50
  -4  -8   2   29.00    5.70
  -4  -8   2   29.10    6.00
   3   8  -2   28.10    5.20
   3   8  -2   19.60    4.20
   3   8  -2   24.90    4.60
   3   8  -2   20.00    4.00
   3   8  -2   21.90    4.70
  -3  -8   2   26.20    5.80
  -3  -8   2   11.40    3.80
  -3  -8   2   23.30    4.80
  -3  -8   2   24.50    5.70
  -3  -8   2   26.40    8.10
  -3  -8   2   26.20    4.60
  -3  -8   2   17.60    4.70
   2   8  -2    6.00    2.70
   2   8  -2   15.50    3.90
   2   8  -2   10.00    3.10
   2   8  -2    5.90    2.60
   2   8  -2    6.60    2.60
  -2  -8   2   12.20    4.70
  -2  -8   2    6.90    3.40
  -2  -8   2   10.90    3.70
  -2  -8   2    8.90    3.60
  -2  -8   2    5.30    2.50
  -2  -8   2    5.90    3.10
   1   8  -2    1.00    1.70
   1   8  -2    5.20    2.30
   1   8  -2   -0.40    1.00
   1   8  -2   -1.50    0.70
   1   8  -2    1.80    2.00
  -1  -8   2    2.20    2.10
  -1  -8   2    1.30    2.10
  -1  -8   2    0.80    1.80
  -1  -8   2   -0.40    1.60
  -1  -8   2    1.50    2.20
  -1  -8   2    1.90    1.50
  -1  -8   2    2.20    2.00
  -1  -8   2    1.20    2.00
   0   8  -2  162.98   11.70
   0   8  -2  157.78   11.30
   0   8  -2  154.38   11.60
   0   8  -2  151.88   11.20
   0  -8   2  151.08    9.50
   0  -8   2  143.19   12.10
   0  -8   2  161.48   12.10
   0  -8   2  162.68   12.70
   0  -8   2  153.98   11.70
  -1   8  -2  155.68   20.20
  -1   8  -2  117.39   11.90
  -1   8  -2  156.18   11.20
  -1   8  -2  181.68   21.30
  -1   8  -2  140.59   10.70
   1  -8   2  170.88   12.80
   1  -8   2  148.59   12.60
   1  -8   2  135.89   11.80
   1  -8   2  150.58   12.70
   1  -8   2  148.79   12.10
   1  -8   2  156.58   12.80
  -2   8  -2   39.10    6.20
  -2   8  -2   51.69    7.30
  -2   8  -2   51.79    8.20
   2  -8   2   51.29    8.90
   2  -8   2   31.60    6.50
   2  -8   2   51.69    8.40
   2  -8   2   47.10    8.80
   2  -8   2   50.09    7.90
   2  -8   2   47.00    7.60
  -3   8  -2   55.89    7.20
  -3   8  -2   54.49    7.50
  -3   8  -2   55.39    7.10
  -3   8  -2   68.29   10.70
  -3   8  -2   65.89    8.20
   3  -8   2   63.69   10.40
   3  -8   2   65.69    9.60
   3  -8   2   81.79   10.10
   3  -8   2   48.30    8.50
   3  -8   2   59.39    9.90
   3  -8   2   64.19    8.70
  -4   8  -2    4.80    2.30
  -4   8  -2    3.50    2.40
  -4   8  -2    4.60    2.30
  -4   8  -2    4.80    2.20
  -4   8  -2    1.20    1.50
   4  -8   2    3.90    4.30
   4  -8   2    4.00    2.60
   4  -8   2    0.50    1.50
   4  -8   2   -0.60    3.50
   4  -8   2    4.20    3.20
  -5   8  -2   -0.50    0.70
  -5   8  -2    2.80    1.70
  -5   8  -2    0.40    1.50
  -5   8  -2    1.30    1.60
  -5   8  -2   -0.20    1.00
   5  -8   2    1.30    2.80
   5  -8   2    2.30    2.40
   5  -8   2   -0.90    3.50
   5  -8   2    0.90    1.80
   5  -8   2    7.10    5.20
   5  -8   2    1.60    2.20
   5  -8   2   -0.40    1.10
  -6   8  -2    1.00    1.30
  -6   8  -2   -0.30    1.20
  -6   8  -2    0.60    0.80
   6  -8   2   -0.30    4.90
   6  -8   2    3.00    4.40
   6  -8   2   -1.50    2.30
   6  -8   2    2.40    2.30
   6  -8   2    0.90    1.40
   9   7  -2   30.80    4.60
   9   7  -2   37.60    6.40
   9   7  -2   29.50    6.60
   9   7  -2   32.70    7.00
   9   7  -2   32.10    4.70
  -9  -7   2   15.40    4.60
  -9  -7   2   28.50    6.00
  -9  -7   2   27.80    6.70
  -9  -7   2   21.70    6.50
   8   7  -2    6.60    2.30
   8   7  -2    5.70    2.70
   8   7  -2    9.30    4.80
   8   7  -2    4.10    1.90
   8   7  -2    6.50    3.80
  -8  -7   2    9.20    3.50
  -8  -7   2    9.00    3.40
  -8  -7   2   12.80    3.80
  -8  -7   2   11.70    3.70
  -8  -7   2    0.40    1.70
  -8  -7   2    3.30    3.10
   7   7  -2    8.10    3.00
   7   7  -2    8.60    2.80
   7   7  -2    2.50    1.80
  -7  -7   2    8.70    4.20
  -7  -7   2    8.10    3.20
  -7  -7   2    5.90    2.90
  -7  -7   2    3.70    2.20
  -7  -7   2   11.40    3.60
  -7  -7   2   10.10    3.70
   6   7  -2    0.20    1.40
   6   7  -2    1.00    1.30
   6   7  -2    0.40    1.50
   6   7  -2   -0.70    1.00
   6   7  -2    1.00    1.20
  -6  -7   2    1.40    2.00
  -6  -7   2   -0.30    2.10
  -6  -7   2   -1.70    1.00
  -6  -7   2    1.40    1.90
  -6  -7   2   -0.50    1.70
  -6  -7   2    3.70    2.20
   5   7  -2   55.09    4.20
   5   7  -2   75.49    6.70
   5   7  -2   51.69    6.90
   5   7  -2   57.79    7.30
   5   7  -2   58.79    7.10
   5   7  -2   61.89    8.40
  -5  -7   2   48.80    7.40
  -5  -7   2   81.89   11.40
  -5  -7   2   82.19   11.30
  -5  -7   2   51.79    9.30
  -5  -7   2   76.89   10.80
  -5  -7   2   65.29    8.50
  -5  -7   2   79.19   11.30
   4   7  -2    1.20    1.60
   4   7  -2    0.80    1.60
   4   7  -2    3.50    2.20
   4   7  -2   -0.60    0.90
  -4  -7   2    2.60    2.00
  -4  -7   2   -1.30    1.60
  -4  -7   2    2.40    2.40
  -4  -7   2    1.90    2.50
  -4  -7   2    2.60    2.20
  -4  -7   2    4.20    2.10
  -4  -7   2    2.50    2.20
   3   7  -2   49.60    6.80
   3   7  -2   49.10    7.30
   3   7  -2   54.79    6.90
   3   7  -2   55.09    7.20
   3   7  -2   53.69    6.80
  -3  -7   2   57.19    8.30
  -3  -7   2   47.30    7.10
  -3  -7   2   47.80    6.80
  -3  -7   2   51.19    6.70
  -3  -7   2   56.09    8.20
  -3  -7   2   52.59    8.80
  -3  -7   2   43.00    6.80
   2   7  -2   17.80    3.90
   2   7  -2   16.10    3.70
   2   7  -2   22.80    4.50
   2   7  -2   15.80    3.60
   2   7  -2   15.80    3.90
  -2  -7   2   12.30    3.70
  -2  -7   2   13.40    3.90
  -2  -7   2   16.40    4.20
  -2  -7   2   13.60    4.30
  -2  -7   2   18.30    4.40
  -2  -7   2   13.60    3.60
   1   7  -2  102.59    8.70
   1   7  -2  117.79    9.10
   1   7  -2  125.29    9.20
   1   7  -2  102.79    8.50
   1   7  -2  119.09    9.00
  -1  -7   2  112.89    9.70
  -1  -7   2   90.89   10.60
  -1  -7   2  109.29    9.70
  -1  -7   2  103.49    9.50
  -1  -7   2  114.69    8.20
  -1  -7   2  114.09    8.60
  -1  -7   2  118.19    8.50
  -1  -7   2  116.49    9.90
   0   7  -2  203.28   13.20
   0   7  -2  215.08   13.60
   0   7  -2  205.38   13.10
   0   7  -2  207.58   13.10
   0   7  -2  231.48   13.80
   0  -7   2  196.08   14.20
   0  -7   2  192.08   14.20
   0  -7   2  198.48   13.40
   0  -7   2  194.48   14.00
   0  -7   2  207.08   13.30
   0  -7   2  212.58   14.40
   0  -7   2  208.38   11.70
  -1   7  -2  598.54   30.10
  -1   7  -2  592.44   30.10
  -1   7  -2  646.94   31.00
  -1   7  -2  649.54   31.00
  -1   7  -2  580.94   30.40
   1  -7   2  605.54   32.30
   1  -7   2  610.04   31.50
   1  -7   2  639.94   32.10
   1  -7   2  611.14   31.80
   1  -7   2  526.45   31.50
   1  -7   2  599.84   31.90
  -2   7  -2  257.47   15.10
  -2   7  -2  239.28   14.30
  -2   7  -2  226.48   14.10
   2  -7   2  236.98   16.80
   2  -7   2  222.08   15.20
   2  -7   2  210.78   15.60
   2  -7   2  219.98   15.70
   2  -7   2  242.78   16.50
   2  -7   2  223.48   15.30
  -3   7  -2  249.48   15.10
  -3   7  -2  256.57   15.40
  -3   7  -2  236.18   14.70
  -3   7  -2  253.07   15.30
   3  -7   2  233.98   16.40
   3  -7   2  246.58   18.30
   3  -7   2  211.78   16.10
   3  -7   2  250.57   16.10
   3  -7   2  250.27   16.10
   3  -7   2  247.38   18.00
  -4   7  -2    2.20    1.60
  -4   7  -2    1.30    1.50
  -4   7  -2    0.80    1.30
  -4   7  -2    1.40    1.40
  -4   7  -2    1.00    1.70
   4  -7   2   -1.10    3.00
   4  -7   2    5.70    2.80
   4  -7   2    0.60    1.50
   4  -7   2   -0.20    1.00
   4  -7   2    1.70    1.70
   4  -7   2   -2.30    2.90
  -5   7  -2   20.80    4.30
  -5   7  -2   16.20    3.40
  -5   7  -2   15.90    3.70
  -5   7  -2   12.10    3.10
  -5   7  -2   10.60    2.90
   5  -7   2   15.50    6.50
   5  -7   2   16.00    5.70
   5  -7   2    9.50    5.80
  -6   7  -2    4.50    2.00
  -6   7  -2    7.10    2.50
  -6   7  -2    3.90    1.80
  -6   7  -2    3.10    1.70
  -6   7  -2    4.70    2.10
   6  -7   2   10.50    5.60
   6  -7   2   16.70    7.50
   6  -7   2   10.10    3.60
   6  -7   2    4.80    2.70
   6  -7   2    5.50    2.50
   6  -7   2    9.30    3.10
   6  -7   2    5.30    5.70
  10   6  -2    1.10    1.40
 -10  -6   2    0.70    1.70
 -10  -6   2    3.20    2.30
 -10  -6   2    1.30    2.10
 -10  -6   2    0.90    1.40
 -10  -6   2    2.40    1.70
   9   6  -2  190.08   12.40
   9   6  -2  139.59    9.80
   9   6  -2  165.18   10.00
   9   6  -2  144.69    9.90
   9   6  -2  157.88    9.90
  -9  -6   2  137.69   16.20
  -9  -6   2  135.79   12.50
  -9  -6   2  101.29   21.90
  -9  -6   2  207.88   17.40
  -9  -6   2  161.18   11.70
  -9  -6   2  146.49   11.30
   8   6  -2   -2.10    0.80
   8   6  -2    1.60    1.40
   8   6  -2   -1.40    1.00
   8   6  -2    0.20    1.30
   8   6  -2    0.00    1.10
  -8  -6   2    1.90    1.70
  -8  -6   2   -1.80    1.20
  -8  -6   2    0.80    1.80
  -8  -6   2   -0.80    1.30
  -8  -6   2    3.40    2.90
  -8  -6   2    2.60    1.80
   7   6  -2  253.17   14.40
   7   6  -2  249.38   15.00
   7   6  -2  222.98   14.50
   7   6  -2  248.88   14.40
   7   6  -2  265.07   15.90
  -7  -6   2  241.28   16.60
  -7  -6   2  247.88   18.50
  -7  -6   2  255.57   17.20
  -7  -6   2  263.67   16.10
  -7  -6   2  258.57   15.90
  -7  -6   2  272.07   17.10
   6   6  -2   17.80    3.80
   6   6  -2   22.50    4.00
   6   6  -2   30.30    5.60
   6   6  -2   20.20    4.00
   6   6  -2   22.90    4.10
  -6  -6   2   20.90    4.60
  -6  -6   2   17.00    4.10
  -6  -6   2   12.70    3.90
  -6  -6   2   16.70    4.60
  -6  -6   2   11.20    3.70
  -6  -6   2   20.50    5.40
   5   6  -2  232.28   14.70
   5   6  -2  260.97   14.40
   5   6  -2  256.67   16.90
   5   6  -2  262.87   14.30
   5   6  -2  237.68   16.40
  -5  -6   2  237.78   16.00
  -5  -6   2  252.17   15.40
  -5  -6   2  218.18   15.60
  -5  -6   2  249.28   16.80
  -5  -6   2  231.78   15.90
  -5  -6   2  249.97   17.10
  -5  -6   2  241.58   15.20
   4   6  -2   25.10    4.50
   4   6  -2   12.70    3.30
   4   6  -2   19.90    4.20
   4   6  -2   17.90    3.60
   4   6  -2   14.80    3.20
   4   6  -2   22.00    2.90
  -4  -6   2   17.00    4.50
  -4  -6   2   22.40    4.50
  -4  -6   2   22.80    4.90
  -4  -6   2   17.60    4.30
  -4  -6   2   11.60    3.40
  -4  -6   2   27.50    5.30
  -4  -6   2   18.80    5.10
   3   6  -2  364.26   20.40
   3   6  -2  357.26   19.30
   3   6  -2  353.76   19.40
   3   6  -2  336.47   19.10
  -3  -6   2  374.86   20.20
  -3  -6   2  360.26   19.40
  -3  -6   2  341.07   20.50
  -3  -6   2  359.16   19.90
  -3  -6   2  342.87   20.40
  -3  -6   2  349.47   19.80
  -3  -6   2  321.77   20.00
   2   6  -2  682.63   32.50
   2   6  -2  645.14   32.50
   2   6  -2  672.93   32.70
   2   6  -2  655.23   32.50
   2   6  -2  693.23   32.40
  -2  -6   2  665.43   32.40
  -2  -6   2  692.93   34.00
  -2  -6   2  629.44   31.10
  -2  -6   2  695.33   34.60
  -2  -6   2  685.43   33.90
  -2  -6   2  663.53   33.30
  -2  -6   2  641.44   33.30
   1   6  -2  713.83   34.40
   1   6  -2  703.23   34.20
   1   6  -2  671.03   34.20
   1   6  -2  721.93   34.30
   1   6  -2  730.63   34.20
  -1  -6   2  741.43   36.50
  -1  -6   2  686.83   35.10
  -1  -6   2  698.63   35.30
  -1  -6   2  732.23   33.40
  -1  -6   2  697.43   35.20
  -1  -6   2  686.53   35.00
   0   6  -2  124.89    8.90
   0   6  -2  121.99    8.90
   0   6  -2  118.79    8.70
   0   6  -2  122.79    9.10
   0   6  -2  122.29    8.90
   0  -6   2   99.99    8.90
   0  -6   2  125.29    7.60
   0  -6   2  129.89    9.00
   0  -6   2  113.09    9.40
   0  -6   2  120.89    9.00
  -1   6  -2  332.27   18.40
  -1   6  -2  342.87   17.90
  -1   6  -2  331.37   18.10
  -1   6  -2  317.87   17.80
  -1   6  -2  329.37   17.70
   1  -6   2  322.77   18.70
   1  -6   2  318.27   18.70
   1  -6   2  347.47   19.40
   1  -6   2  327.67   18.90
   1  -6   2  308.77   18.80
   1  -6   2  301.97   18.90
  -2   6  -2   37.60    5.50
  -2   6  -2   34.00    5.60
  -2   6  -2   44.90    5.60
  -2   6  -2   50.49    6.50
  -2   6  -2   49.00    5.80
   2  -6   2   45.50    7.20
   2  -6   2   46.00    6.70
   2  -6   2   37.70    6.30
   2  -6   2   41.40    6.20
   2  -6   2   47.60    6.90
   2  -6   2   57.19    8.40
  -3   6  -2  191.58   12.90
  -3   6  -2  203.48   12.40
  -3   6  -2  204.78   12.50
   3  -6   2  225.08   15.90
   3  -6   2  186.88   13.60
   3  -6   2  207.08   14.80
   3  -6   2  227.68   16.40
   3  -6   2  180.38   13.60
  -4   6  -2   43.30    5.80
  -4   6  -2   37.10    5.40
  -4   6  -2   47.00    5.70
  -4   6  -2   40.80    6.10
  -4   6  -2   34.60    4.90
   4  -6   2   34.30    6.00
   4  -6   2   49.99    9.80
   4  -6   2   35.70    7.50
   4  -6   2   28.70    5.70
   4  -6   2   32.90    5.60
   4  -6   2   41.90    6.10
   4  -6   2   45.10    8.90
  -5   6  -2   58.99    7.20
  -5   6  -2   62.99    5.70
  -5   6  -2   56.39    5.20
  -5   6  -2   58.49    5.90
  -5   6  -2   58.49    5.30
  -5   6  -2   57.39    6.50
   5  -6   2   48.40    7.20
   5  -6   2   56.99   14.90
   5  -6   2   55.89    7.80
   5  -6   2   55.29   10.60
   5  -6   2   55.09    7.40
   5  -6   2   56.99   10.90
   5  -6   2   56.79    7.90
  -6   6  -2   48.90    5.50
  -6   6  -2   36.70    4.60
  -6   6  -2   33.90    5.30
  -6   6  -2   40.10    6.80
  -6   6  -2   47.50    5.40
   6  -6   2   45.60    9.70
   6  -6   2   38.50    9.90
   6  -6   2   59.59    7.00
   6  -6   2   47.90   10.60
   6  -6   2   43.80    7.60
   6  -6   2   45.90    7.60
   6  -6   2   40.70    5.90
  -7   6  -2    2.70    1.10
  -7   6  -2    3.00    1.40
  -7   6  -2    1.50    1.00
  -7   6  -2    4.50    1.50
  -7   6  -2    1.50    0.90
  -7   6  -2    3.60    1.50
   7  -6   2    3.20    3.60
   7  -6   2    0.40    1.40
   7  -6   2    1.80    1.60
   7  -6   2    2.20    5.10
   7  -6   2    0.90    4.60
   7  -6   2    3.90    2.80
  10   5  -2    5.70    1.40
  10   5  -2    2.20    1.10
  10   5  -2    2.50    1.20
  10   5  -2    3.20    1.10
  10   5  -2    9.30    2.90
 -10  -5   2    0.40    1.60
 -10  -5   2    1.20    1.50
 -10  -5   2    3.00    1.50
 -10  -5   2    3.30    1.60
 -10  -5   2    1.40    2.20
 -10  -5   2    3.50    1.90
   9   5  -2    7.30    2.80
   9   5  -2    2.30    1.40
   9   5  -2    5.60    1.70
  -9  -5   2    0.40    1.80
  -9  -5   2    2.10    1.90
  -9  -5   2    2.40    3.00
  -9  -5   2    0.70    1.30
  -9  -5   2    4.10    2.00
  -9  -5   2    0.20    1.40
   8   5  -2  290.07   15.10
   8   5  -2  255.97   15.30
   8   5  -2  291.97   16.80
   8   5  -2  282.27   15.00
   8   5  -2  263.97   15.30
  -8  -5   2  291.47   17.70
  -8  -5   2  276.27   16.30
  -8  -5   2  273.97   20.30
  -8  -5   2  294.67   17.80
  -8  -5   2  277.87   16.50
   7   5  -2   18.20    3.40
   7   5  -2   17.10    3.60
   7   5  -2   21.70    5.80
   7   5  -2   20.60    3.80
   7   5  -2   24.20    3.80
  -7  -5   2   17.00    3.70
  -7  -5   2   15.20    4.70
  -7  -5   2   19.20    5.70
  -7  -5   2   19.90    4.70
  -7  -5   2   19.40    4.60
  -7  -5   2   18.50    3.90
   6   5  -2   22.20    4.00
   6   5  -2   24.90    3.80
   6   5  -2   19.50    3.40
   6   5  -2   18.70    3.70
   6   5  -2   20.00    3.80
  -6  -5   2   22.80    5.50
  -6  -5   2   18.80    4.10
  -6  -5   2   16.60    4.30
  -6  -5   2   20.60    4.20
  -6  -5   2   28.60    5.90
  -6  -5   2   21.90    5.00
   5   5  -2   -0.50    0.90
   5   5  -2    1.30    1.30
   5   5  -2    0.80    1.00
   5   5  -2    0.90    1.40
   5   5  -2    1.40    1.50
  -5  -5   2    1.90    1.70
  -5  -5   2    0.30    1.20
  -5  -5   2   -1.20    0.80
  -5  -5   2    0.60    1.50
  -5  -5   2   -0.60    1.70
  -5  -5   2   -1.00    1.00
  -5  -5   2    0.70    1.80
   4   5  -2   82.59    7.00
   4   5  -2   87.49    7.20
   4   5  -2   91.49    6.80
   4   5  -2   90.39    7.20
   4   5  -2   97.19    6.90
  -4  -5   2   80.59    7.60
  -4  -5   2   77.69    7.50
  -4  -5   2   94.99    8.30
  -4  -5   2   94.79    7.40
  -4  -5   2   90.39    7.90
  -4  -5   2   81.59    8.00
  -4  -5   2   91.19    7.30
   3   5  -2  134.29    9.40
   3   5  -2  158.18    9.20
   3   5  -2  129.19    9.30
   3   5  -2  137.49    8.90
  -3  -5   2  132.39    9.70
  -3  -5   2  120.19    9.70
  -3  -5   2  128.59    9.90
  -3  -5   2  140.69    9.60
  -3  -5   2  123.49    9.30
  -3  -5   2  142.89   10.30
  -3  -5   2  141.79   10.00
   2   5  -2  526.65   26.00
   2   5  -2  577.14   30.30
   2   5  -2  514.35   25.70
   2   5  -2  479.45   25.50
  -2  -5   2  492.15   26.50
  -2  -5   2  488.35   25.50
  -2  -5   2  513.85   26.00
  -2  -5   2  522.55   26.10
  -2  -5   2  513.85   26.70
  -2  -5   2  556.84   27.40
  -2  -5   2  535.35   25.10
   1   5  -2  115.69    8.50
   1   5  -2  127.89    8.50
   1   5  -2  132.19    8.90
   1   5  -2  133.79    8.90
   1   5  -2  119.39    8.30
  -1  -5   2  120.69    9.20
  -1  -5   2  103.49    8.40
  -1  -5   2  115.19    8.70
  -1  -5   2  130.39    9.40
  -1  -5   2  120.59    8.00
  -1  -5   2  133.69   10.00
   0   5  -2  112.79    8.40
   0   5  -2  141.09   10.10
   0   5  -2  129.99    9.00
   0   5  -2  129.39    8.60
   0   5  -2  143.69   10.20
   0  -5   2  124.79    8.70
   0  -5   2  132.19    7.50
   0  -5   2  128.29    9.20
   0  -5   2  106.39    8.70
   0  -5   2  124.39    8.50
   0  -5   2  128.99    9.30
   0  -5   2  123.29    9.20
  -1   5  -2    1.10    1.30
  -1   5  -2   -1.20    1.10
  -1   5  -2    0.30    0.90
  -1   5  -2    1.60    1.30
  -1   5  -2    1.00    1.00
   1  -5   2   -0.30    1.40
   1  -5   2    1.60    1.30
   1  -5   2    0.20    1.00
   1  -5   2    0.10    1.10
   1  -5   2    2.00    1.80
   1  -5   2    1.10    1.40
  -2   5  -2  211.68   12.30
  -2   5  -2  222.78   13.40
  -2   5  -2  187.78   12.10
  -2   5  -2  209.38   12.10
  -2   5  -2  213.68   12.20
   2  -5   2  213.58   14.10
   2  -5   2  215.78   13.40
   2  -5   2  226.48   13.40
   2  -5   2  218.58   13.60
   2  -5   2  192.68   14.00
   2  -5   2  218.48   13.20
  -3   5  -2   29.90    4.20
  -3   5  -2   23.40    4.60
  -3   5  -2   25.50    3.90
  -3   5  -2   24.90    4.00
  -3   5  -2   24.70    4.00
   3  -5   2   26.90    4.50
   3  -5   2   30.20    4.90
   3  -5   2   31.40    6.60
   3  -5   2   32.60    5.40
   3  -5   2   23.60    4.60
   3  -5   2   26.90    6.10
   3  -5   2   29.00    5.80
  -4   5  -2  363.26   18.20
  -4   5  -2  359.06   18.20
  -4   5  -2  333.87   18.60
  -4   5  -2  318.87   19.40
   4  -5   2  342.37   19.80
   4  -5   2  366.66   19.40
   4  -5   2  366.66   22.40
   4  -5   2  350.06   19.20
   4  -5   2  404.46   26.70
   4  -5   2  382.06   25.10
   4  -5   2  352.36   20.00
  -5   5  -2   53.39    4.90
  -5   5  -2   49.40    6.80
  -5   5  -2   51.09    4.60
  -5   5  -2   62.69    5.20
  -5   5  -2   56.89    7.40
  -5   5  -2   52.59    5.50
   5  -5   2   73.69   12.00
   5  -5   2   55.99    7.30
   5  -5   2   58.99   10.30
   5  -5   2   50.79    6.40
   5  -5   2   62.69   10.20
   5  -5   2   46.10    6.60
   5  -5   2   64.89    7.20
  -6   5  -2   33.70    4.30
  -6   5  -2   25.80    3.60
  -6   5  -2   29.70    3.70
  -6   5  -2   29.10    3.80
  -6   5  -2   23.40    5.20
  -6   5  -2   23.50    4.60
   6  -5   2   25.30    4.60
   6  -5   2   26.00    8.00
   6  -5   2   37.60    9.30
   6  -5   2   36.40    8.80
   6  -5   2   35.50    4.90
   6  -5   2   28.90    4.90
   6  -5   2   34.30    4.80
  -7   5  -2   23.20    3.50
  -7   5  -2   20.60    2.80
  -7   5  -2   18.30    3.60
  -7   5  -2   19.30    2.60
   7  -5   2   19.00    8.10
   7  -5   2   19.60    6.90
   7  -5   2   20.80    3.10
   7  -5   2   20.70    3.00
   7  -5   2   16.10    2.70
   7  -5   2   17.50    3.10
   7  -5   2   16.50    7.00
  -8   5  -2    0.20    0.70
  -8   5  -2    1.20    1.60
   8  -5   2    2.60    5.10
   8  -5   2    2.10    3.30
   8  -5   2    1.80    5.30
 -10  -4   2   56.69    8.60
 -10  -4   2   58.79    8.60
 -10  -4   2   68.09   12.40
 -10  -4   2   61.39    8.40
   9   4  -2   15.80    2.40
   9   4  -2   13.90    2.50
   9   4  -2   22.00    2.80
   9   4  -2   14.90    3.60
   9   4  -2   11.40    2.40
  -9  -4   2   13.10    3.40
  -9  -4   2   15.50    5.40
  -9  -4   2   13.50    4.00
  -9  -4   2   11.30    2.90
  -9  -4   2   17.00    3.40
  -9  -4   2   17.30    4.00
   8   4  -2  203.48   11.00
   8   4  -2  194.18   11.40
   8   4  -2  206.98   11.50
   8   4  -2  207.58   11.10
   8   4  -2  205.28   12.50
  -8  -4   2  184.08   13.30
  -8  -4   2  203.88   13.30
  -8  -4   2  182.58   11.80
  -8  -4   2  173.08   11.70
  -8  -4   2  184.78   15.90
  -8  -4   2  186.68   12.90
   7   4  -2    1.60    1.20
   7   4  -2    1.40    1.10
   7   4  -2    3.30    1.80
   7   4  -2    1.60    1.40
   7   4  -2    0.30    1.20
  -7  -4   2    0.50    1.50
  -7  -4   2    1.40    1.40
  -7  -4   2    0.40    1.30
  -7  -4   2    2.70    2.40
  -7  -4   2   -0.80    1.20
  -7  -4   2    2.40    2.10
   6   4  -2   41.00    4.80
   6   4  -2   39.80    5.20
   6   4  -2   38.80    5.40
   6   4  -2   40.50    5.20
   6   4  -2   46.90    4.20
  -6  -4   2   38.50    5.80
  -6  -4   2   47.70    5.70
  -6  -4   2   39.80    6.00
  -6  -4   2   51.19    6.80
  -6  -4   2   44.50    7.80
  -6  -4   2   46.00    5.70
   5   4  -2   48.90    6.00
   5   4  -2   63.39    6.70
   5   4  -2   56.29    6.30
  -5  -4   2   45.90    5.50
  -5  -4   2   54.49    7.00
  -5  -4   2   49.40    7.00
  -5  -4   2   45.90    6.30
  -5  -4   2   53.59    8.00
  -5  -4   2   55.79    6.10
  -5  -4   2   54.69    6.70
   4   4  -2   10.60    2.50
   4   4  -2    8.90    2.50
   4   4  -2   12.70    2.70
   4   4  -2   10.10    2.50
   4   4  -2   11.80    3.10
   4   4  -2    6.00    1.90
  -4  -4   2    8.80    2.60
  -4  -4   2   11.00    2.60
  -4  -4   2    5.80    2.00
  -4  -4   2    8.10    2.90
  -4  -4   2    6.30    2.30
  -4  -4   2   17.00    4.30
  -4  -4   2   10.40    2.90
   3   4  -2  160.18    9.20
   3   4  -2  148.09    9.70
   3   4  -2  141.39    9.90
   3   4  -2  157.48    9.60
   3   4  -2  152.48    9.10
   3   4  -2  148.19    9.60
  -3  -4   2  131.19    9.10
  -3  -4   2  155.48   10.20
  -3  -4   2  162.78   10.40
  -3  -4   2  148.69   10.30
  -3  -4   2  134.09    9.10
  -3  -4   2  146.09   10.20
  -3  -4   2  133.19    9.90
   2   4  -2  869.71   39.00
   2   4  -2  853.41   38.90
   2   4  -2  817.82   39.00
   2   4  -2  824.62   38.90
  -2  -4   2  850.81   38.60
  -2  -4   2  871.81   40.00
  -2  -4   2  810.02   38.80
  -2  -4   2  842.22   39.00
  -2  -4   2  853.81   38.90
  -2  -4   2  825.72   39.50
  -2  -4   2  824.92   39.60
   1   4  -2  769.32   34.80
   1   4  -2  721.03   34.50
   1   4  -2  717.53   34.50
  -1  -4   2  758.42   35.20
  -1  -4   2  762.82   33.10
  -1  -4   2  697.63   34.20
  -1  -4   2  769.42   33.00
  -1  -4   2  718.03   33.70
  -1  -4   2  728.93   35.10
  -1  -4   2  770.52   35.90
  -1  -4   2  709.93   34.40
   0   4  -2 2525.55  125.79
   0  -4   2 2598.94  123.79
   0  -4   2 2616.14  127.59
  -1   4  -2   61.39    5.00
  -1   4  -2   57.09    5.00
  -1   4  -2   61.49    6.90
  -1   4  -2   61.99    5.00
  -1   4  -2   59.59    5.00
   1  -4   2   52.79    6.00
   1  -4   2   58.49    6.90
   1  -4   2   62.59    6.90
   1  -4   2   57.29    5.30
   1  -4   2   47.10    5.80
   1  -4   2   55.89    6.30
  -2   4  -2    5.80    1.80
  -2   4  -2    4.80    1.70
  -2   4  -2    4.80    1.70
  -2   4  -2    5.70    1.90
  -2   4  -2    5.90    2.50
   2  -4   2    1.10    1.90
   2  -4   2    2.50    1.70
   2  -4   2    5.70    2.10
   2  -4   2    5.80    2.20
   2  -4   2    5.80    2.40
   2  -4   2    5.30    2.80
  -3   4  -2    5.10    1.70
  -3   4  -2    1.70    1.20
  -3   4  -2    0.20    1.50
  -3   4  -2    3.20    1.40
  -3   4  -2    0.90    1.50
  -3   4  -2    1.10    1.10
   3  -4   2    3.30    2.40
   3  -4   2    1.60    1.30
   3  -4   2    3.20    1.70
   3  -4   2    4.70    2.60
   3  -4   2    1.50    2.30
   3  -4   2    2.60    1.50
   3  -4   2    3.40    1.60
  -4   4  -2   12.90    2.40
  -4   4  -2    9.70    2.90
  -4   4  -2   14.70    2.70
  -4   4  -2   13.10    2.50
  -4   4  -2   15.80    2.80
  -4   4  -2   11.00    3.30
   4  -4   2   13.20    2.90
   4  -4   2    9.50    2.60
   4  -4   2   13.90    3.20
   4  -4   2   16.40    5.10
   4  -4   2   13.10    4.40
   4  -4   2   13.80    3.20
   4  -4   2   14.10    4.50
  -5   4  -2    0.00    1.30
  -5   4  -2    2.20    1.90
   5  -4   2    2.80    1.90
   5  -4   2    3.40    4.10
   5  -4   2    0.70    1.30
   5  -4   2    2.00    1.30
   5  -4   2    0.30    2.20
   5  -4   2    2.70    1.70
   5  -4   2    1.60    3.30
  -6   4  -2   -0.10    0.80
  -6   4  -2    0.50    0.80
  -6   4  -2   -0.10    1.60
  -6   4  -2    1.30    1.70
  -6   4  -2   -0.20    0.70
  -6   4  -2   -0.70    0.70
   6  -4   2    0.00    3.60
   6  -4   2    1.00    1.10
   6  -4   2    3.30    4.00
   6  -4   2   -0.30    0.90
   6  -4   2    4.80    3.80
   6  -4   2   -0.10    0.90
   6  -4   2    0.30    1.00
  -7   4  -2    1.40    1.40
  -7   4  -2    4.20    1.70
  -7   4  -2    2.10    0.80
  -7   4  -2    2.00    0.80
  -7   4  -2    2.10    0.90
  -7   4  -2    2.20    0.90
   7  -4   2    2.40    3.80
   7  -4   2    2.50    3.70
   7  -4   2    0.30    4.00
  -8   4  -2    1.80    1.80
  -8   4  -2    4.50    1.90
  -8   4  -2    1.30    1.10
   8  -4   2   -3.30    2.90
   8  -4   2    8.40    6.40
   8  -4   2   -0.40    3.60
 -10  -3   2    3.80    2.00
 -10  -3   2   -0.70    1.30
   9   3  -2   14.50    2.50
   9   3  -2   14.10    2.50
   9   3  -2   10.80    1.80
   9   3  -2   13.80    2.10
  -9  -3   2   13.40    3.10
  -9  -3   2   12.80    3.00
  -9  -3   2   12.50    3.60
  -9  -3   2    9.20    4.30
  -9  -3   2   10.90    2.50
  -9  -3   2   14.20    2.70
   8   3  -2   60.99    4.90
   8   3  -2   56.99    5.50
   8   3  -2   54.49    4.80
   8   3  -2   68.59    4.70
   8   3  -2   63.19    4.60
  -8  -3   2   72.59    5.60
  -8  -3   2   66.29    7.40
  -8  -3   2   65.39    7.30
  -8  -3   2   44.30    8.80
  -8  -3   2   60.79    7.50
  -8  -3   2   60.29    5.30
   7   3  -2  228.08   12.80
   7   3  -2  226.68   12.10
   7   3  -2  225.28   12.70
   7   3  -2  223.58   12.10
   7   3  -2  237.18   13.20
  -7  -3   2  226.78   16.80
  -7  -3   2  220.78   12.70
  -7  -3   2  231.78   12.90
  -7  -3   2  231.38   14.20
  -7  -3   2  243.08   14.40
  -7  -3   2  248.28   14.50
   6   3  -2  208.98   10.90
   6   3  -2  193.08   11.50
   6   3  -2  203.78   10.80
   6   3  -2  186.68   13.70
   6   3  -2  199.58   11.60
   6   3  -2  188.98   11.50
  -6  -3   2  187.58   16.30
  -6  -3   2  194.28   12.50
  -6  -3   2  193.98   11.20
  -6  -3   2  200.38   12.60
  -6  -3   2  196.38   12.30
  -6  -3   2  185.48   11.20
  -6  -3   2  240.18   15.40
   5   3  -2  242.28   12.90
   5   3  -2  255.97   15.70
   5   3  -2  250.77   13.60
   5   3  -2  238.58   12.80
   5   3  -2  245.08   13.70
   5   3  -2  247.78   13.80
  -5  -3   2  234.88   16.50
  -5  -3   2  241.68   14.40
  -5  -3   2  255.77   14.30
  -5  -3   2  298.47   16.80
  -5  -3   2  247.88   13.30
  -5  -3   2  247.78   13.30
  -5  -3   2  225.78   14.20
   4   3  -2  644.64   30.60
   4   3  -2  654.73   30.20
   4   3  -2  580.74   31.60
   4   3  -2  667.33   30.80
  -4  -3   2  649.74   30.00
  -4  -3   2  645.04   31.30
  -4  -3   2  636.44   30.00
  -4  -3   2  647.04   31.20
  -4  -3   2  620.04   32.70
  -4  -3   2  658.13   31.00
  -4  -3   2  709.03   32.80
   3   3  -2  136.39    8.70
   3   3  -2  117.09    8.80
   3   3  -2  133.69    8.30
   3   3  -2  130.39    7.90
   3   3  -2  131.79    8.60
   3   3  -2  130.99    7.90
  -3  -3   2  126.89    8.00
  -3  -3   2  138.29    8.10
  -3  -3   2  128.09    8.70
  -3  -3   2  122.99    9.30
  -3  -3   2  133.49    9.00
  -3  -3   2  134.39    9.00
  -3  -3   2  146.99    9.50
   2   3  -2   13.70    2.80
   2   3  -2   10.40    2.20
   2   3  -2   11.30    2.30
   2   3  -2   10.00    2.30
   2   3  -2    9.70    2.50
   2   3  -2   12.90    2.70
  -2  -3   2   12.20    2.90
  -2  -3   2   14.80    2.70
  -2  -3   2   10.80    2.60
  -2  -3   2   13.90    3.10
  -2  -3   2    9.00    2.60
  -2  -3   2   10.00    2.30
  -2  -3   2   12.90    2.90
   1   3  -2  898.01   37.40
  -1  -3   2  927.01   38.30
  -1  -3   2  811.82   36.70
  -1  -3   2  701.03   36.90
  -1  -3   2  715.43   37.00
   0   3  -2  168.88    9.00
   0   3  -2  176.38   10.20
   0   3  -2  182.88   10.80
   0   3  -2  205.18   11.00
   0   3  -2  202.28   10.90
   0   3  -2  186.28   10.30
   0  -3   2  188.78   10.10
   0  -3   2  177.68   10.60
   0  -3   2  173.58   10.50
   0  -3   2  187.18   10.10
   0  -3   2  175.98   10.00
   0  -3   2  156.38    9.00
   0  -3   2  172.08    9.70
  -1   3  -2    0.20    0.90
  -1   3  -2    1.70    1.30
  -1   3  -2   -0.20    1.00
  -1   3  -2    2.70    1.30
  -1   3  -2    1.10    1.50
   1  -3   2    1.00    1.80
   1  -3   2    1.50    1.30
   1  -3   2    1.70    1.20
   1  -3   2    1.90    1.20
   1  -3   2    1.00    1.90
   1  -3   2    0.60    1.10
  -2   3  -2   32.80    3.70
  -2   3  -2   23.70    3.20
  -2   3  -2   29.50    3.50
  -2   3  -2   33.70    3.70
  -2   3  -2   30.10    3.00
   2  -3   2   27.30    3.60
   2  -3   2   32.70    5.40
   2  -3   2   33.00    5.20
   2  -3   2   27.00    3.80
   2  -3   2   31.00    4.00
  -3   3  -2    2.90    1.20
  -3   3  -2    2.80    1.20
  -3   3  -2    2.80    1.30
  -3   3  -2    0.50    1.30
  -3   3  -2    2.70    1.20
   3  -3   2    4.00    1.60
   3  -3   2    3.00    1.50
   3  -3   2    4.50    1.50
   3  -3   2    2.40    2.40
   3  -3   2    2.60    1.40
   3  -3   2    4.10    2.60
   3  -3   2   -1.30    1.20
  -4   3  -2   65.09    4.70
  -4   3  -2   63.99    4.60
  -4   3  -2   70.09    6.50
  -4   3  -2   61.69    4.60
  -4   3  -2   73.79    4.90
   4  -3   2   75.89    5.50
   4  -3   2   76.09    9.90
   4  -3   2   72.89    9.50
   4  -3   2   69.99    9.30
   4  -3   2   65.79    5.40
   4  -3   2   58.69    5.20
   4  -3   2   71.19    5.30
  -5   3  -2  431.56   20.30
  -5   3  -2  445.66   20.40
  -5   3  -2  399.56   23.90
  -5   3  -2  433.76   20.10
  -5   3  -2  441.96   20.10
   5  -3   2  431.16   21.30
   5  -3   2  444.36   21.00
   5  -3   2  461.15   27.50
   5  -3   2  438.56   20.90
   5  -3   2  486.35   27.30
   5  -3   2  438.86   26.70
   5  -3   2  433.76   21.40
  -6   3  -2  123.49   11.20
  -6   3  -2  124.09    6.70
  -6   3  -2  133.19    6.80
   6  -3   2  151.08   14.50
   6  -3   2  122.69   15.20
   6  -3   2  117.59   15.10
  -7   3  -2  101.69    8.90
  -7   3  -2   88.49    6.40
   7  -3   2   83.49   14.20
   7  -3   2   90.79   14.80
   7  -3   2   77.49   13.40
  -8   3  -2   11.20    3.80
  -8   3  -2   11.00    2.40
   8  -3   2    2.10    4.10
   8  -3   2   21.10    8.50
   8  -3   2   10.50    6.10
  -9   3  -2    2.40    1.80
   9  -3   2    9.00    6.70
   9  -3   2    6.50    6.70
   9  -3   2    6.40    6.20
 -10  -2   2    7.70    2.50
 -10  -2   2    2.20    2.80
   9   2  -2    4.40    3.90
  -9  -2   2    4.90    1.70
  -9  -2   2    5.20    1.40
  -9  -2   2    3.80    1.30
  -9  -2   2    2.40    1.30
  -9  -2   2    4.70    3.10
  -9  -2   2    2.30    1.60
   8   2  -2    2.30    1.10
   8   2  -2    0.70    1.00
   8   2  -2    0.70    2.90
   8   2  -2    3.60    1.20
   8   2  -2    1.40    0.90
  -8  -2   2    2.70    1.50
  -8  -2   2    1.50    2.90
  -8  -2   2    4.90    2.00
  -8  -2   2    3.90    1.40
  -8  -2   2    0.40    1.30
  -8  -2   2    3.30    1.20
   7   2  -2  284.77   14.80
   7   2  -2  277.57   13.80
   7   2  -2  276.67   19.00
   7   2  -2  275.57   14.60
   7   2  -2  290.37   13.90
   7   2  -2  263.77   14.50
  -7  -2   2  266.27   14.40
  -7  -2   2  301.47   19.30
  -7  -2   2  294.07   15.90
  -7  -2   2  283.97   14.50
   6   2  -2    7.90    2.30
   6   2  -2    3.40    2.20
   6   2  -2    4.20    1.40
   6   2  -2    6.20    1.90
   6   2  -2    7.90    2.20
   6   2  -2    3.10    2.70
   6   2  -2    3.00    1.30
  -6  -2   2    6.90    1.80
  -6  -2   2    7.30    1.90
  -6  -2   2    3.30    1.80
  -6  -2   2    7.30    2.40
  -6  -2   2    4.30    2.00
  -6  -2   2    3.80    2.90
  -6  -2   2    8.30    3.50
   5   2  -2  107.39    6.50
   5   2  -2  103.69    7.20
   5   2  -2  109.69    8.90
   5   2  -2  105.19    6.40
   5   2  -2  104.89    6.80
   5   2  -2  109.39    7.40
  -5  -2   2  114.89    8.00
  -5  -2   2  111.19   13.00
  -5  -2   2   90.29    9.30
  -5  -2   2  110.49    9.20
  -5  -2   2  112.89    7.50
  -5  -2   2  105.29    6.70
  -5  -2   2   91.59    7.50
  -5  -2   2  101.19    6.60
   4   2  -2   13.40    2.20
   4   2  -2   10.70    2.50
   4   2  -2   12.40    2.20
   4   2  -2   10.80    2.50
   4   2  -2    7.40    2.70
   4   2  -2   10.90    2.20
  -4  -2   2   11.60    2.60
  -4  -2   2   16.10    3.90
  -4  -2   2   13.10    4.00
  -4  -2   2   10.30    2.60
  -4  -2   2   11.10    2.20
  -4  -2   2   11.00    2.70
  -4  -2   2    9.40    2.00
   3   2  -2  600.34   29.60
   3   2  -2  620.14   28.90
   3   2  -2  616.04   28.90
  -3  -2   2  634.24   30.30
  -3  -2   2  606.54   29.80
  -3  -2   2  618.14   30.30
  -3  -2   2  617.14   29.20
  -3  -2   2  613.54   29.20
   2   2  -2  255.87   14.40
   2   2  -2  264.67   13.60
   2   2  -2  268.27   13.60
   2   2  -2  279.87   14.50
   2   2  -2  284.97   14.10
   2   2  -2  278.27   14.50
  -2  -2   2  286.47   14.90
  -2  -2   2  303.47   16.10
  -2  -2   2  262.37   13.60
  -2  -2   2  292.57   16.00
  -2  -2   2  286.17   14.60
  -2  -2   2  322.07   16.40
  -2  -2   2  270.87   13.60
   1   2  -2 2449.66  116.69
  -1  -2   2 2559.84  116.99
   0   2  -2  375.06   16.40
   0   2  -2  360.36   16.80
   0   2  -2  380.06   16.90
   0   2  -2  362.66   17.40
   0   2  -2  359.06   16.50
   0   2  -2  349.96   16.60
   0   2  -2  355.46   18.10
   0   2  -2  365.56   17.40
   0  -2   2  362.36   17.60
   0  -2   2  314.77   16.30
   0  -2   2  368.96   16.90
   0  -2   2  359.96   17.60
   0  -2   2  351.06   17.60
   0  -2   2  343.07   16.90
   0  -2   2  346.67   17.50
  -1   2  -2    1.10    0.70
  -1   2  -2    0.80    0.80
  -1   2  -2    1.60    0.90
  -1   2  -2    2.60    1.30
  -1   2  -2    4.00    1.50
  -1   2  -2    2.10    1.10
   1  -2   2    0.90    1.00
   1  -2   2    0.70    1.50
   1  -2   2    4.00    1.80
   1  -2   2    0.80    0.80
   1  -2   2    1.80    0.90
   1  -2   2    3.70    1.30
   1  -2   2    2.00    1.10
  -2   2  -2 1335.27   66.39
   2  -2   2 1346.37   67.19
  -3   2  -2 2711.23  126.39
   3  -2   2 2885.01  128.79
  -4   2  -2  168.58    8.50
  -4   2  -2  177.98    8.60
  -4   2  -2  169.28   11.50
  -4   2  -2  166.08    8.50
  -4   2  -2  153.48   11.20
  -4   2  -2  176.38   11.90
   4  -2   2  157.48    9.10
   4  -2   2  159.98    8.90
   4  -2   2  170.58   12.80
   4  -2   2  159.18   12.90
   4  -2   2  201.18   13.50
   4  -2   2  164.48    8.90
   4  -2   2  170.88    9.20
   4  -2   2  180.28   11.90
  -5   2  -2    0.60    0.70
  -5   2  -2    0.70    0.70
  -5   2  -2    1.40    1.60
   5  -2   2    1.50    3.50
   5  -2   2    2.70    2.70
   5  -2   2   -1.60    1.90
   5  -2   2    1.20    0.70
   5  -2   2    0.70    0.70
   5  -2   2   -0.10    0.70
   5  -2   2    1.20    0.70
  -6   2  -2    0.60    1.00
  -6   2  -2    4.00    2.70
  -6   2  -2    2.50    1.60
   6  -2   2   -1.20    3.10
   6  -2   2    0.60    3.00
   6  -2   2   -0.10    2.90
  -7   2  -2    2.80    1.50
  -7   2  -2    0.20    2.40
   7  -2   2    3.40    4.30
   7  -2   2    2.40    3.80
   7  -2   2    2.40    3.50
  -8   2  -2    1.40    1.20
  -8   2  -2    3.50    1.90
   8  -2   2   -1.30    2.90
   8  -2   2    2.10    4.60
   8  -2   2    1.70    4.70
  -9   2  -2    7.60    2.20
  -9   2  -2    3.90    2.20
   9  -2   2    8.00    5.70
   9  -2   2    5.90    6.30
   9  -2   2   16.80    8.40
  10   1  -2    7.80    5.40
  10   1  -2   21.60    7.70
 -10  -1   2    0.70    1.90
   9   1  -2   87.79   13.70
   9   1  -2   86.79   13.10
  -9  -1   2   78.59    6.40
  -9  -1   2   72.89   11.10
   8   1  -2   72.39   11.10
   8   1  -2   58.99    3.90
   8   1  -2   54.09    3.50
   8   1  -2   49.99    3.40
   8   1  -2   59.69   10.40
   8   1  -2   54.99    3.90
  -8  -1   2   60.69    5.20
  -8  -1   2   53.69    5.90
  -8  -1   2   53.09    4.20
  -8  -1   2   59.59    9.80
  -8  -1   2   53.39    5.10
  -8  -1   2   56.79    4.20
   7   1  -2  110.19    7.30
   7   1  -2  108.09   10.10
   7   1  -2  124.59    6.70
   7   1  -2  128.09   11.80
   7   1  -2  114.29    6.60
   7   1  -2  125.39    7.60
   7   1  -2  126.79   13.70
  -7  -1   2  113.09   13.70
  -7  -1   2  122.79   11.10
  -7  -1   2  128.09    7.30
  -7  -1   2  142.69   10.10
  -7  -1   2  109.49    7.90
  -7  -1   2  120.99    7.20
  -7  -1   2  128.29    9.60
   6   1  -2   93.69    6.50
   6   1  -2   88.59    5.50
   6   1  -2   87.99    5.50
   6   1  -2  104.29    9.10
   6   1  -2   91.79    6.50
   6   1  -2  101.59    8.80
   6   1  -2   95.59   10.90
   6   1  -2   98.09    6.00
  -6  -1   2   87.29    5.80
  -6  -1   2   84.09    5.80
  -6  -1   2   95.69    9.00
  -6  -1   2   99.99    7.30
  -6  -1   2   92.49    7.10
  -6  -1   2   88.99    6.40
  -6  -1   2   83.19   11.10
   5   1  -2    3.10    2.20
   5   1  -2    1.90    0.90
   5   1  -2    1.30    1.20
   5   1  -2    2.10    1.50
   5   1  -2    3.70    2.30
   5   1  -2    2.70    1.00
   5   1  -2    4.20    1.70
   5   1  -2    2.00    1.00
  -5  -1   2    1.20    0.90
  -5  -1   2    4.40    1.80
  -5  -1   2    2.50    1.00
  -5  -1   2    2.20    1.70
  -5  -1   2    3.40    2.50
  -5  -1   2    0.10    1.10
  -5  -1   2    6.80    3.30
   4   1  -2 1024.60   45.60
   4   1  -2 1013.90   45.60
   4   1  -2 1026.50   45.80
   4   1  -2 1011.80   45.60
   4   1  -2  978.20   46.90
  -4  -1   2 1041.90   47.60
  -4  -1   2 1021.50   46.00
  -4  -1   2 1035.50   48.50
  -4  -1   2 1019.90   46.00
  -4  -1   2 1004.30   48.90
  -3  -1   2 1063.79   49.20
   2   1  -2  393.86   19.30
   2   1  -2  388.46   19.20
   2   1  -2  403.26   18.60
   2   1  -2  370.36   19.30
  -2  -1   2  412.86   19.80
  -2  -1   2  418.96   19.50
  -2  -1   2  418.76   19.20
  -2  -1   2  399.36   19.50
   1   1  -2 1227.08   60.69
   1   1  -2 1197.58   62.49
  -1  -1   2 1255.67   63.49
   0  -1   2 2599.64  119.89
   0  -1   2 2736.33  122.69
  -1   1  -2  486.55   22.90
  -1   1  -2  488.65   23.10
   1  -1   2  506.15   22.30
   1  -1   2  481.05   23.50
   1  -1   2  497.95   23.40
  -2   1  -2  228.38   10.50
  -2   1  -2  215.28   12.30
  -2   1  -2  222.58   12.60
  -2   1  -2  244.48   12.20
  -2   1  -2  228.18   10.90
  -2   1  -2  226.38   10.80
  -2   1  -2  225.38   10.50
   2  -1   2  201.18   10.90
   2  -1   2  228.48   13.10
   2  -1   2  220.88   10.70
   2  -1   2  225.58   10.70
   2  -1   2  222.08   11.00
   2  -1   2  214.88   13.10
   2  -1   2  228.28   13.00
   2  -1   2  227.28   12.90
  -3   1  -2   59.79    3.70
  -3   1  -2   71.89    6.00
  -3   1  -2   61.49    3.70
  -3   1  -2   77.09    6.50
   3  -1   2   64.09    4.00
   3  -1   2   63.59    4.00
   3  -1   2   68.79    6.20
   3  -1   2   61.29    7.70
   3  -1   2   63.69    7.70
   3  -1   2   62.59    4.00
   3  -1   2   62.89    7.70
   3  -1   2   70.39    4.10
  -4   1  -2  372.06   17.20
  -4   1  -2  348.57   15.50
  -4   1  -2  359.26   15.50
  -4   1  -2  342.07   19.50
  -4   1  -2  344.27   19.40
  -4   1  -2  344.77   19.20
  -4   1  -2  312.87   19.20
   4  -1   2  353.96   21.10
   4  -1   2  350.16   15.70
   4  -1   2  349.17   21.10
   4  -1   2  365.96   20.00
   4  -1   2  354.76   20.80
  -5   1  -2   49.30    4.20
  -5   1  -2   55.29    5.10
  -5   1  -2   54.59    7.60
  -5   1  -2   43.50    6.50
  -5   1  -2   53.99    7.70
  -5   1  -2   51.29    7.50
  -5   1  -2   49.20    4.60
   5  -1   2   55.99    9.00
   5  -1   2   48.70    8.00
   5  -1   2   42.60    7.90
   5  -1   2   40.30    7.80
  -6   1  -2  493.85   24.00
  -6   1  -2  507.05   25.60
  -6   1  -2  529.25   25.30
   6  -1   2  444.26   30.40
   6  -1   2  493.45   30.20
   6  -1   2  522.35   31.10
  -7   1  -2   16.90    3.20
  -7   1  -2   18.50    4.20
  -7   1  -2   16.10    3.90
   7  -1   2   20.90    8.00
   7  -1   2   19.10    7.00
  -8   1  -2    0.30    1.30
  -8   1  -2    2.10    1.90
  -8   1  -2    2.10    1.30
   8  -1   2    7.60    5.90
   8  -1   2    2.00    4.30
   8  -1   2    4.20    4.50
  -9   1  -2    8.90    3.00
  -9   1  -2    7.80    2.30
  -9   1  -2    7.20    3.30
   9  -1   2   -2.40    3.30
   9  -1   2   -0.40    3.50
   9  -1   2    9.70    6.90
  10   0  -2   94.09   15.20
  10   0  -2  119.59   17.40
 -10   0   2   89.49   13.00
   9   0  -2   91.49   13.60
   9   0  -2   81.19   13.10
  -9   0   2   69.09   11.10
   8   0  -2   43.90   10.60
   8   0  -2   44.20   10.30
  -8   0   2   73.99   10.70
  -8   0   2   64.19    4.30
  -8   0   2   64.09    4.90
  -8   0   2   57.19    4.90
  -8   0   2   71.49    5.30
  -8   0   2   58.79    5.00
  -8   0   2   63.79    4.30
   7   0  -2   20.00    3.00
   7   0  -2   20.70    5.70
   7   0  -2   20.00    4.70
   7   0  -2   25.90    2.80
   7   0  -2   29.30    6.80
   7   0  -2   23.30    3.20
   7   0  -2   23.20    2.60
  -7   0   2   24.50    6.10
  -7   0   2   28.10    3.30
  -7   0   2   25.80    6.10
  -7   0   2   24.90    3.40
  -7   0   2   22.50    2.90
  -7   0   2   26.80    3.70
  -7   0   2   22.70    3.30
   6   0  -2  370.06   20.80
   6   0  -2  327.97   17.50
   6   0  -2  348.87   17.70
   6   0  -2  351.06   16.40
   6   0  -2  354.36   16.50
   6   0  -2  352.66   20.30
   6   0  -2  369.46   21.20
  -6   0   2  359.46   17.00
  -6   0   2  355.16   16.90
  -6   0   2  359.76   18.50
  -6   0   2  323.17   20.70
  -6   0   2  343.17   16.90
  -6   0   2  365.56   21.20
  -6   0   2  361.16   18.50
   5   0  -2   79.39    6.10
   5   0  -2   83.69    6.10
   5   0  -2   91.59    7.60
   5   0  -2   84.09    5.10
   5   0  -2   85.59    7.60
   5   0  -2   87.49    5.20
   5   0  -2   82.79    4.90
   5   0  -2   87.09    7.50
  -5   0   2   85.29    8.60
  -5   0   2   89.39    5.50
  -5   0   2   80.09    5.30
  -5   0   2   86.49    7.80
  -5   0   2  103.49    7.00
  -5   0   2   90.29    8.20
  -5   0   2   76.89    5.20
  -5   0   2   90.39    6.70
   4   0  -2    6.30    2.30
   4   0  -2    3.50    1.10
   4   0  -2    5.70    1.20
   4   0  -2    5.80    2.10
   4   0  -2    3.80    2.00
   4   0  -2    6.40    1.90
   4   0  -2    4.70    1.20
   4   0  -2    6.80    1.90
  -4   0   2    7.70    1.60
  -4   0   2    8.40    2.30
  -4   0   2    4.10    1.30
  -4   0   2    3.50    1.10
  -4   0   2    4.80    2.30
  -4   0   2   10.60    3.40
  -4   0   2    3.50    2.10
  -4   0   2    5.70    1.40
  -4   0   2    2.50    1.50
   3   0  -2   48.20    4.20
   3   0  -2   53.79    3.60
   3   0  -2   52.69    3.60
   3   0  -2   48.20    4.30
   3   0  -2   43.70    4.10
   3   0  -2   51.19    3.20
   3   0  -2   52.59    4.20
   3   0  -2   53.49    4.80
  -3   0   2   48.50    3.50
  -3   0   2   56.99    6.10
  -3   0   2   54.19    4.50
  -3   0   2   51.99    3.20
  -3   0   2   53.69    4.50
  -3   0   2   52.19    3.70
  -3   0   2   68.99    7.30
  -3   0   2   45.90    3.50
   2   0  -2  103.09    6.80
   2   0  -2  105.59    6.50
   2   0  -2  104.99    6.50
   2   0  -2   96.89    5.60
   2   0  -2  110.59    5.60
   2   0  -2   99.59    5.70
  -2   0   2  111.19    7.00
  -2   0   2  103.49    6.60
  -2   0   2  105.39    5.20
  -2   0   2  117.39    6.80
  -2   0   2   91.09    5.60
  -2   0   2  101.19    5.70
   1   0  -2   15.70    1.90
   1   0  -2   11.70    2.30
   1   0  -2   14.70    1.70
   1   0  -2   17.50    2.60
   1   0  -2   17.10    2.00
   1   0  -2   15.20    2.60
  -1   0   2   16.20    1.90
  -1   0   2   12.10    2.30
  -1   0   2   14.60    1.40
  -1   0   2   17.00    2.00
  -1   0   2   15.10    2.50
  -1   0   2   13.30    2.50
   0   0  -2 1316.17   67.09
   0   0   2 1466.95   68.09
  -1   0  -2  999.20   49.80
   1   0   2 1031.40   50.49
  -2   0  -2    4.90    1.80
  -2   0  -2    3.90    1.20
  -2   0  -2    4.40    1.60
  -2   0  -2    4.10    1.00
  -2   0  -2    6.20    2.10
  -2   0  -2    4.30    1.00
  -2   0  -2    3.20    0.70
  -2   0  -2    4.40    1.80
  -2   0  -2    3.60    0.80
   2   0   2    7.80    2.40
   2   0   2    4.80    1.10
   2   0   2    4.40    1.00
   2   0   2    3.40    0.70
   2   0   2    4.90    2.40
   2   0   2    2.80    0.70
   2   0   2    2.30    1.50
   2   0   2    3.80    2.10
  -3   0  -2  830.92   38.30
  -3   0  -2  767.62   38.20
  -3   0  -2  770.92   38.20
   3   0   2  877.61   39.90
   3   0   2  829.72   39.40
   3   0   2  837.12   39.80
  -4   0  -2  334.07   19.10
  -4   0  -2  391.36   20.00
  -4   0  -2  363.06   19.80
  -4   0  -2  319.07   16.70
  -4   0  -2  316.77   18.70
  -4   0  -2  342.57   17.40
   4   0   2  355.06   20.70
   4   0   2  352.26   21.00
   4   0   2  360.16   21.20
   4   0   2  350.96   19.90
  -5   0  -2   11.80    3.50
  -5   0  -2    8.10    3.20
  -5   0  -2   14.80    2.60
  -5   0  -2   17.20    3.40
  -5   0  -2   13.00    4.50
  -5   0  -2   10.10    4.30
  -5   0  -2   25.70    4.20
   5   0   2   10.80    4.70
   5   0   2   12.70    4.80
   5   0   2   27.50    6.50
   5   0   2   14.10    4.80
  -6   0  -2  389.26   20.00
  -6   0  -2  364.76   19.30
  -6   0  -2  371.16   18.50
   6   0   2  370.26   24.80
   6   0   2  340.67   24.80
   6   0   2  349.67   22.90
   6   0   2  362.26   24.20
  -7   0  -2    9.40    2.50
  -7   0  -2   17.90    3.80
  -7   0  -2   17.50    4.50
   7   0   2   22.30    7.80
   7   0   2   15.50    6.50
   7   0   2    8.40    5.50
  -8   0  -2   68.29    8.80
  -8   0  -2   63.29    7.60
  -8   0  -2   51.59    5.10
   8   0   2   42.20   10.80
   8   0   2   45.00   10.30
   8   0   2   66.09   13.70
  -9   0  -2   89.29   11.10
  -9   0  -2   79.99    9.10
  -9   0  -2   56.59    5.60
   9   0   2   80.69   16.80
   9   0   2   67.79   14.10
   9  -1  -2   16.30    6.80
   9  -1  -2   27.40    8.20
  -9   1   2   16.70    3.30
  -9   1   2   15.00    3.30
  -9   1   2   19.40    5.70
   8  -1  -2   39.10    8.30
   8  -1  -2   40.40    8.80
  -8   1   2   37.60    4.30
  -8   1   2   33.00    6.90
  -8   1   2   36.70    4.90
  -8   1   2   33.90    2.90
  -8   1   2   30.10    2.80
  -8   1   2   39.80    4.30
  -8   1   2   31.70    4.70
   7  -1  -2    6.10    4.10
   7  -1  -2    1.40    1.00
   7  -1  -2    4.40    1.60
   7  -1  -2    1.60    1.20
   7  -1  -2    1.50    1.00
   7  -1  -2    7.20    4.00
   7  -1  -2    3.20    2.50
  -7   1   2   10.50    3.80
  -7   1   2    2.40    2.10
  -7   1   2    3.90    1.30
  -7   1   2    3.20    1.60
  -7   1   2    2.60    1.20
  -7   1   2    2.50    1.70
   6  -1  -2  140.89    8.80
   6  -1  -2  139.29   10.60
   6  -1  -2  135.59   11.40
   6  -1  -2  132.39    7.60
   6  -1  -2  140.99    7.70
   6  -1  -2  141.79    8.80
   6  -1  -2  139.49   11.90
  -6   1   2  136.79   10.60
  -6   1   2  144.69    8.60
  -6   1   2  156.48   11.70
  -6   1   2  133.99    9.20
  -6   1   2  151.88    9.50
  -6   1   2  167.48    9.70
   5  -1  -2   51.49    6.90
   5  -1  -2   43.40    3.30
   5  -1  -2   45.10    5.20
   5  -1  -2   37.10    6.10
   5  -1  -2   44.40    6.40
   5  -1  -2   44.20    3.40
   5  -1  -2   51.19    5.40
  -5   1   2   46.60    7.60
  -5   1   2   37.80    3.40
  -5   1   2   47.00    5.40
  -5   1   2   46.70    5.50
  -5   1   2   49.30    7.00
  -5   1   2   43.80    3.50
  -5   1   2   57.29    6.90
   4  -1  -2  401.06   19.80
   4  -1  -2  398.96   19.70
   4  -1  -2  403.36   18.30
   4  -1  -2  390.36   20.60
   4  -1  -2  402.76   20.70
   4  -1  -2  412.56   18.30
   4  -1  -2  414.56   20.50
  -4   1   2  416.06   18.60
  -4   1   2  373.46   22.10
  -4   1   2  399.56   21.10
  -4   1   2  383.86   19.90
  -4   1   2  403.86   20.10
  -4   1   2  387.96   18.50
  -4   1   2  363.16   20.10
   3  -1  -2   39.80    4.40
   3  -1  -2   42.00    4.70
   3  -1  -2   41.30    4.70
   3  -1  -2   36.20    2.90
   3  -1  -2   37.50    2.90
   3  -1  -2   32.90    4.40
   3  -1  -2   43.30    4.80
  -3   1   2   36.30    2.90
  -3   1   2   33.10    3.10
  -3   1   2   35.00    4.90
  -3   1   2   36.00    4.60
  -3   1   2   28.20    2.70
  -3   1   2   44.30    5.00
  -3   1   2   49.40    5.30
   2  -1  -2   67.79    4.90
   2  -1  -2   57.69    4.80
   2  -1  -2   65.39    4.90
   2  -1  -2   66.79    4.40
   2  -1  -2   68.39    4.40
  -2   1   2   69.79    4.20
  -2   1   2   56.89    3.90
  -2   1   2   65.39    4.40
  -2   1   2   64.39    5.20
  -2   1   2   60.19    4.90
  -2   1   2   68.29    5.10
  -2   1   2   68.69    4.10
   1  -1  -2 2003.00   91.29
  -1   1   2 1745.13   89.29
   0  -1  -2 7475.55  332.07
   0   1   2 7947.60  332.47
  -1  -1  -2 1540.55   76.09
   1   1   2 1712.83   76.69
  -2  -1  -2  552.94   26.40
  -2  -1  -2  531.75   25.80
  -2  -1  -2  535.15   26.00
  -2  -1  -2  528.25   25.60
  -2  -1  -2  522.55   23.60
   2   1   2  536.85   23.70
   2   1   2  546.25   23.70
   2   1   2  538.05   26.40
  -3  -1  -2  434.16   19.20
  -3  -1  -2  410.96   19.10
  -3  -1  -2  437.96   22.50
  -3  -1  -2  446.06   22.80
  -3  -1  -2  515.15   24.70
  -3  -1  -2  447.66   22.80
  -3  -1  -2  433.66   20.70
   3   1   2  429.66   23.90
   3   1   2  467.35   24.30
   3   1   2  414.36   23.40
   3   1   2  463.05   23.10
  -4  -1  -2   44.10    6.30
  -4  -1  -2   50.49    4.10
  -4  -1  -2   46.50    6.60
  -4  -1  -2   60.99    7.50
  -4  -1  -2   48.60    6.70
  -4  -1  -2   50.19    4.10
  -4  -1  -2   51.99    4.70
   4   1   2   36.20    5.80
   4   1   2   60.29    8.80
   4   1   2   44.60    7.70
   4   1   2   61.79    9.00
  -5  -1  -2   47.80    4.30
  -5  -1  -2   54.39    6.70
  -5  -1  -2   58.09    4.70
   5   1   2   56.69    9.10
   5   1   2   30.30    7.80
   5   1   2   53.89    9.40
   5   1   2   43.10    7.60
  -6  -1  -2  232.28   13.10
  -6  -1  -2  243.78   13.00
  -6  -1  -2  262.27   14.80
   6   1   2  213.48   17.50
   6   1   2  248.48   17.40
   6   1   2  210.28   17.80
   6   1   2  172.48   17.30
  -7  -1  -2   26.80    5.20
  -7  -1  -2   15.90    3.20
  -7  -1  -2   19.40    3.80
   7   1   2   13.50    7.00
   7   1   2   16.40    6.50
   7   1   2   12.90    6.40
   7   1   2   19.30    6.70
  -8  -1  -2   53.49    6.40
  -8  -1  -2   58.69    8.50
  -8  -1  -2   51.89    6.20
   8   1   2   37.60   10.20
   8   1   2   50.19   11.40
  -9  -1  -2    3.90    3.00
  -9  -1  -2    0.60    1.10
   9   1   2    2.80    5.70
   9   1   2    6.60    6.30
 -10  -1  -2    9.30    4.00
 -10  -1  -2    4.70    2.10
   9  -2  -2    9.90    5.80
   9  -2  -2   13.20    6.50
  -9   2   2    7.80    2.60
  -9   2   2    9.40    4.30
   8  -2  -2   18.80    6.20
   8  -2  -2   29.70    8.20
  -8   2   2   23.90    3.40
  -8   2   2   15.00    3.60
  -8   2   2   20.20    3.20
  -8   2   2   11.80    4.50
   7  -2  -2  533.65   23.80
   7  -2  -2  496.55   23.70
   7  -2  -2  533.75   24.90
   7  -2  -2  514.25   27.80
   7  -2  -2  537.15   30.80
   7  -2  -2  544.85   25.00
   7  -2  -2  511.65   30.90
  -7   2   2  514.35   24.00
  -7   2   2  516.75   24.00
  -7   2   2  549.85   25.60
  -7   2   2  407.16   26.30
  -7   2   2  544.25   25.70
  -7   2   2  545.25   29.40
   6  -2  -2   98.19    8.30
   6  -2  -2  101.19   11.50
   6  -2  -2   97.59    7.10
   6  -2  -2  108.19   12.20
   6  -2  -2   89.59    7.00
  -6   2   2  119.99    8.40
  -6   2   2   81.49    7.60
  -6   2   2   96.89    7.40
  -6   2   2  108.79    7.10
  -6   2   2   86.79    7.20
  -6   2   2   98.69    9.10
   5  -2  -2  497.15   23.60
   5  -2  -2  443.86   21.70
   5  -2  -2  515.95   26.10
   5  -2  -2  470.15   23.40
   5  -2  -2  450.75   21.70
   5  -2  -2  480.65   25.30
   5  -2  -2  450.35   24.10
  -5   2   2  450.65   21.80
  -5   2   2  492.95   23.80
  -5   2   2  461.25   23.60
  -5   2   2  503.45   23.90
  -5   2   2  471.75   21.90
  -5   2   2  442.86   26.30
  -5   2   2  475.25   25.20
   4  -2  -2  334.97   18.10
   4  -2  -2  303.87   17.40
   4  -2  -2  306.47   15.60
   4  -2  -2  316.97   17.10
   4  -2  -2  318.87   15.60
   4  -2  -2  347.57   17.40
   4  -2  -2  328.67   18.30
  -4   2   2  335.97   18.40
  -4   2   2  358.46   17.70
  -4   2   2  346.67   17.70
  -4   2   2  340.27   19.60
  -4   2   2  328.37   15.80
  -4   2   2  326.57   15.80
  -4   2   2  330.47   16.80
   3  -2  -2  496.75   24.60
   3  -2  -2  515.15   24.70
   3  -2  -2  483.65   24.50
   3  -2  -2  486.35   24.40
  -3   2   2  515.65   25.30
  -3   2   2  491.25   23.10
  -3   2   2  523.65   23.30
  -3   2   2  511.75   24.80
  -3   2   2  558.64   25.20
   2  -2  -2  358.46   16.00
   2  -2  -2  345.07   16.00
   2  -2  -2  357.96   17.60
   2  -2  -2  339.17   17.40
   2  -2  -2  337.77   17.20
  -2   2   2  348.67   16.70
  -2   2   2  334.07   17.50
  -2   2   2  341.17   17.50
  -2   2   2  326.77   17.60
   1  -2  -2  889.11   47.50
   1  -2  -2  848.12   49.50
  -1   2   2  875.71   46.50
  -1   2   2  822.92   48.20
   0  -2  -2   29.40    3.80
   0  -2  -2   30.10    3.80
   0  -2  -2   25.80    2.20
   0  -2  -2   23.50    2.10
   0  -2  -2   30.70    2.50
   0  -2  -2   24.70    2.00
   0   2   2   29.00    2.10
   0   2   2   22.80    3.00
   0   2   2   25.20    2.30
   0   2   2   25.30    3.20
   0   2   2   26.20    2.20
   0   2   2   26.40    2.20
  -1  -2  -2 1303.17   65.69
   1   2   2 1318.57   65.19
  -2  -2  -2   29.30    2.60
  -2  -2  -2   31.90    3.40
  -2  -2  -2   29.20    2.60
  -2  -2  -2   33.90    2.30
  -2  -2  -2   37.10    5.00
  -2  -2  -2   30.20    3.30
  -2  -2  -2   28.20    2.20
   2   2   2   28.50    2.10
   2   2   2   26.20    2.60
   2   2   2   29.90    3.30
   2   2   2   33.90    2.80
   2   2   2   45.40    5.80
   2   2   2   24.90    2.40
   2   2   2   26.70    5.10
   2   2   2   29.00    2.10
  -3  -2  -2  778.82   36.40
  -3  -2  -2  778.82   36.70
  -3  -2  -2  760.32   36.20
  -3  -2  -2  713.33   36.60
  -3  -2  -2  764.62   33.30
   3   2   2  733.23   37.70
  -4  -2  -2   81.29    4.60
  -4  -2  -2   77.49    4.30
  -4  -2  -2   86.59    7.70
  -4  -2  -2   90.49    8.40
  -4  -2  -2   86.89    5.60
  -4  -2  -2   85.59    7.90
  -4  -2  -2   81.49    4.30
  -4  -2  -2   80.89    8.70
  -4  -2  -2   82.49    4.60
  -4  -2  -2   85.69    5.80
   4   2   2   84.49   10.70
   4   2   2   90.19    8.20
   4   2   2   83.69    5.50
   4   2   2   76.19    3.90
  -5  -2  -2  221.18   15.50
  -5  -2  -2  239.78   12.30
  -5  -2  -2  228.68   14.60
  -5  -2  -2  235.48   14.00
  -5  -2  -2  236.28   12.70
  -5  -2  -2  240.18   15.00
  -5  -2  -2  231.78   17.30
   5   2   2  232.18   17.20
   5   2   2  230.88   16.50
   5   2   2  189.28   16.90
   5   2   2  204.28   15.50
  -6  -2  -2   39.10    6.10
  -6  -2  -2   49.50    7.30
  -6  -2  -2   49.80    5.70
  -6  -2  -2   45.10    7.10
  -6  -2  -2   44.10    5.10
   6   2   2   41.00    8.70
   6   2   2   43.80    7.50
   6   2   2   37.90    9.70
   6   2   2   24.00    6.90
  -7  -2  -2  321.87   19.30
  -7  -2  -2  323.77   16.80
  -7  -2  -2  320.97   17.20
   7   2   2  336.27   22.70
   7   2   2  271.97   22.20
   7   2   2  291.67   23.10
  -8  -2  -2   14.00    4.60
  -8  -2  -2   10.30    3.00
  -8  -2  -2   12.60    3.00
   8   2   2    8.10    4.10
  -9  -2  -2   33.90    5.60
  -9  -2  -2   26.00    6.10
  -9  -2  -2   29.40    4.60
 -10  -2  -2   24.70    4.20
 -10  -2  -2   33.70    7.70
 -10  -2  -2   29.20    5.30
   9  -3  -2  113.59   16.30
   9  -3  -2  103.69   16.10
  -9   3   2   73.29   11.00
  -9   3   2   91.09    8.50
   8  -3  -2   11.10    2.10
   8  -3  -2   11.20    5.90
   8  -3  -2   10.30    2.10
   8  -3  -2   17.00    6.30
  -8   3   2   16.10    2.90
  -8   3   2   13.90    4.60
  -8   3   2   13.20    2.60
  -8   3   2   10.00    2.00
  -8   3   2   10.30    2.00
   7  -3  -2   41.50    3.80
   7  -3  -2   45.90    9.00
   7  -3  -2   33.70    6.00
   7  -3  -2   40.40    8.60
   7  -3  -2   49.80    5.60
   7  -3  -2   39.90    3.70
   7  -3  -2   38.30    5.00
  -7   3   2   43.30    7.80
  -7   3   2   42.50    3.80
  -7   3   2   49.10    5.80
  -7   3   2   42.30    3.80
  -7   3   2   55.39    6.20
   6  -3  -2   27.90    4.60
   6  -3  -2   32.00    6.70
   6  -3  -2   31.90    7.00
   6  -3  -2   35.50    4.20
   6  -3  -2   42.40    4.50
   6  -3  -2   37.40    5.30
   6  -3  -2   42.70    6.20
  -6   3   2   37.50    4.20
  -6   3   2   40.80    6.80
  -6   3   2   31.70    5.00
  -6   3   2   42.40    5.60
  -6   3   2   34.80    4.10
   5  -3  -2   99.19    8.00
   5  -3  -2   97.69   11.00
   5  -3  -2  105.49    9.90
   5  -3  -2  121.29    8.60
   5  -3  -2  111.59    8.50
   5  -3  -2   91.29    9.40
  -5   3   2  127.79    8.80
  -5   3   2  122.69    8.60
  -5   3   2  125.79    9.70
  -5   3   2   96.79    9.70
  -5   3   2  119.59    7.10
  -5   3   2  120.69    7.10
   4  -3  -2    4.10    2.30
   4  -3  -2    2.10    1.40
   4  -3  -2    3.00    1.30
   4  -3  -2    2.40    1.20
   4  -3  -2    3.70    2.50
   4  -3  -2    1.70    1.40
   4  -3  -2    1.80    1.50
   4  -3  -2    3.30    2.00
  -4   3   2    3.20    2.00
  -4   3   2    3.00    1.70
  -4   3   2    2.10    1.20
  -4   3   2    3.00    1.90
  -4   3   2    4.10    2.00
  -4   3   2    2.30    1.10
   3  -3  -2 3106.39  148.09
   3  -3  -2 3125.59  152.38
   2  -3  -2   30.50    4.20
   2  -3  -2   31.30    4.80
   2  -3  -2   36.80    3.70
   2  -3  -2   33.00    4.80
   2  -3  -2   28.50    3.30
  -2   3   2   36.40    3.60
  -2   3   2   32.60    3.50
  -2   3   2   38.70    5.70
  -2   3   2   26.00    4.10
  -2   3   2   26.80    4.10
   1  -3  -2  357.66   18.20
   1  -3  -2  335.77   16.40
   1  -3  -2  338.87   16.40
   1  -3  -2  360.16   18.20
  -1   3   2  346.37   19.20
  -1   3   2  344.97   16.30
  -1   3   2  365.06   19.30
  -1   3   2  337.77   17.00
   0  -3  -2   60.99    5.10
   0  -3  -2   52.79    3.90
   0  -3  -2   58.49    5.10
   0  -3  -2   51.69    3.90
   0  -3  -2   66.39    3.90
   0  -3  -2   59.59    4.40
   0   3   2   64.19    4.10
   0   3   2   60.39    5.00
   0   3   2   65.99    4.10
   0   3   2   61.19    4.40
   0   3   2   59.99    3.80
   0   3   2   52.89    4.80
  -1  -3  -2  363.96   18.20
  -1  -3  -2  391.16   17.30
  -1  -3  -2  385.36   19.00
  -1  -3  -2  357.56   18.10
   1   3   2  331.87   17.50
   1   3   2  364.46   18.00
   1   3   2  361.36   17.00
   1   3   2  338.47   17.90
  -2  -3  -2 1410.06   72.79
   2   3   2 1449.15   72.39
  -3  -3  -2  618.34   28.40
  -3  -3  -2  619.74   28.40
  -3  -3  -2  603.64   30.40
  -3  -3  -2  598.94   31.70
   3   3   2  611.64   27.80
   3   3   2  626.24   27.90
   3   3   2  615.14   30.80
   3   3   2  621.54   28.40
  -4  -3  -2   61.39    4.50
  -4  -3  -2   65.79    8.40
  -4  -3  -2   56.29    4.80
  -4  -3  -2   69.99    9.00
  -4  -3  -2   79.29   10.10
  -4  -3  -2   40.40    7.50
  -4  -3  -2   48.60    3.70
  -4  -3  -2   56.59    3.80
  -4  -3  -2   65.79    4.60
   4   3   2   53.49    3.40
   4   3   2   52.09    3.40
   4   3   2   56.09    3.70
   4   3   2   61.79    4.40
   4   3   2   49.20    7.80
   4   3   2   52.39    4.60
   4   3   2   55.99    3.70
  -5  -3  -2  578.74   26.10
  -5  -3  -2  545.15   26.80
  -5  -3  -2  582.44   28.60
  -5  -3  -2  579.34   25.10
  -5  -3  -2  500.35   29.70
  -5  -3  -2  584.14   25.10
  -5  -3  -2  538.85   28.90
  -5  -3  -2  527.05   30.90
  -5  -3  -2  582.44   29.60
   5   3   2  553.24   24.20
   5   3   2  552.64   24.20
   5   3   2  568.34   24.30
   5   3   2  553.14   24.30
  -6  -3  -2    9.30    3.70
  -6  -3  -2    9.70    2.80
  -6  -3  -2   11.10    4.10
  -6  -3  -2   14.70    4.10
  -6  -3  -2   14.20    2.70
   6   3   2   15.20    5.00
  -7  -3  -2   18.10    4.90
  -7  -3  -2   16.30    3.10
  -7  -3  -2   15.50    3.50
   7   3   2    8.60    4.50
  -8  -3  -2   -0.80    0.60
  -8  -3  -2    0.80    2.00
  -8  -3  -2    0.10    1.40
   8   3   2    0.70    3.40
  -9  -3  -2   16.50    3.20
  -9  -3  -2    8.20    2.90
  -9  -3  -2   21.00    5.60
 -10  -3  -2   14.90    3.90
 -10  -3  -2    5.80    3.70
   8  -4  -2   94.49   14.40
   8  -4  -2  108.69    7.40
   8  -4  -2  106.39   15.90
   8  -4  -2  103.49    7.30
  -8   4   2  106.09    7.70
  -8   4   2  113.69    9.90
  -8   4   2  110.49    7.70
  -8   4   2  118.89    7.10
  -8   4   2  102.49    6.80
  -8   4   2  119.89   11.30
   7  -4  -2   31.10    4.70
   7  -4  -2   41.20    8.60
   7  -4  -2   41.50    8.90
   7  -4  -2   30.30    4.10
   7  -4  -2   24.30    4.40
   7  -4  -2   31.40    5.50
   7  -4  -2   34.00    4.30
  -7   4   2   39.70    4.50
  -7   4   2   36.90    5.30
  -7   4   2   29.60    4.60
  -7   4   2   29.30    6.10
  -7   4   2   35.70    4.20
   6  -4  -2  155.98   11.10
   6  -4  -2  168.38    9.90
   6  -4  -2  162.98   11.30
   6  -4  -2  159.88   14.20
   6  -4  -2  179.68   14.10
   6  -4  -2  188.48   14.70
   6  -4  -2  168.68   11.40
   6  -4  -2  164.28    9.80
  -6   4   2  161.98   12.70
  -6   4   2  171.58    9.90
  -6   4   2  165.18    9.80
  -6   4   2  150.18   11.00
  -6   4   2  174.08   11.40
   5  -4  -2  163.38    9.60
   5  -4  -2  155.98    9.50
   5  -4  -2  167.08   12.90
   5  -4  -2  172.88   10.90
   5  -4  -2  169.38   12.20
   5  -4  -2  148.99   10.90
   5  -4  -2  161.18   11.20
   5  -4  -2  148.69   12.70
  -5   4   2  151.38    9.30
  -5   4   2  157.58   10.90
  -5   4   2  160.58   11.10
  -5   4   2  162.28   12.80
  -5   4   2  164.38    9.50
  -5   4   2  153.88   11.80
   4  -4  -2   21.90    4.90
   4  -4  -2   23.80    4.60
   4  -4  -2   15.00    4.10
   4  -4  -2   23.40    3.50
   4  -4  -2   39.10    5.10
   4  -4  -2   20.50    3.30
   4  -4  -2   26.60    5.00
   4  -4  -2   28.80    4.90
  -4   4   2   25.50    3.50
  -4   4   2   26.40    3.60
  -4   4   2   32.80    6.40
  -4   4   2   22.80    4.40
  -4   4   2   25.10    4.40
  -4   4   2   30.50    5.30
   3  -4  -2  305.97   16.60
   3  -4  -2  319.37   18.10
   3  -4  -2  322.47   18.10
   3  -4  -2  268.57   18.90
  -3   4   2  339.77   17.90
  -3   4   2  307.27   18.00
  -3   4   2  328.97   15.90
  -3   4   2  340.87   18.10
  -3   4   2  308.87   15.70
   2  -4  -2  407.26   21.10
   2  -4  -2  383.06   17.90
   2  -4  -2  390.56   20.80
   2  -4  -2  379.96   18.90
   2  -4  -2  381.06   17.90
   2  -4  -2  361.46   19.40
   2  -4  -2  368.76   18.90
  -2   4   2  384.16   18.50
  -2   4   2  419.76   20.90
  -2   4   2  375.46   18.50
  -2   4   2  411.46   20.70
   1  -4  -2  339.87   18.30
   1  -4  -2  331.67   16.10
   1  -4  -2  345.07   18.90
   1  -4  -2  368.86   19.00
   1  -4  -2  325.47   17.00
   1  -4  -2  303.87   16.80
  -1   4   2  347.77   16.70
  -1   4   2  361.06   17.80
  -1   4   2  370.26   18.80
  -1   4   2  353.96   16.70
  -1   4   2  371.96   18.80
   0  -4  -2   37.00    5.10
   0  -4  -2   39.80    5.30
   0  -4  -2   29.50    2.80
   0  -4  -2   26.40    3.50
   0  -4  -2   37.00    4.10
   0   4   2   27.80    4.30
   0   4   2   29.20    2.70
   0   4   2   41.90    4.20
   0   4   2   29.30    4.40
   0   4   2   34.10    3.10
   0   4   2   33.10    4.10
  -1  -4  -2  814.72   36.10
  -1  -4  -2  832.22   36.30
   1   4   2  712.23   35.50
   1   4   2  704.63   35.30
  -2  -4  -2  247.28   13.00
  -2  -4  -2  256.97   14.00
  -2  -4  -2  253.87   14.00
  -2  -4  -2  249.88   12.60
  -2  -4  -2  232.28   15.60
  -2  -4  -2  251.07   12.60
   2   4   2  239.58   12.60
   2   4   2  251.97   13.60
   2   4   2  254.57   12.50
   2   4   2  233.88   14.20
   2   4   2  242.98   13.50
   2   4   2  255.07   12.90
   2   4   2  246.08   12.40
  -3  -4  -2   48.90    4.10
  -3  -4  -2   53.69    4.60
  -3  -4  -2   44.50    7.20
  -3  -4  -2   53.39    4.90
  -3  -4  -2   45.70    5.50
  -3  -4  -2   54.99    4.10
  -3  -4  -2   46.40    6.30
   3   4   2   57.89    4.20
   3   4   2   54.99    4.60
   3   4   2   51.39    3.90
   3   4   2   53.79    4.00
  -4  -4  -2 1992.90   87.19
  -4  -4  -2 1869.11   86.89
  -4  -4  -2 1971.20   89.29
  -4  -4  -2 1886.51   87.39
  -5  -4  -2   23.70    3.30
  -5  -4  -2   31.80    6.20
  -5  -4  -2   24.20    3.60
  -5  -4  -2   19.10    5.60
  -5  -4  -2   27.50    5.70
  -5  -4  -2   27.50    6.30
  -5  -4  -2   29.00    3.60
  -5  -4  -2   32.20    3.70
  -5  -4  -2   22.20    3.70
  -5  -4  -2   26.00    3.80
  -5  -4  -2   40.90    6.80
   5   4   2   21.50    5.90
   5   4   2   24.50    2.90
   5   4   2   26.20    2.40
   5   4   2   24.70    2.90
   5   4   2   26.30    2.40
   5   4   2   28.30    4.30
   5   4   2   36.80    4.00
  -6  -4  -2    9.90    2.30
  -6  -4  -2    8.90    3.20
  -6  -4  -2    7.70    1.90
  -6  -4  -2    9.70    3.60
  -6  -4  -2   11.00    2.20
  -6  -4  -2    9.10    2.10
  -6  -4  -2    4.80    2.20
  -6  -4  -2    6.60    1.80
  -6  -4  -2   17.60    4.70
   6   4   2    7.30    1.30
   6   4   2   12.90    1.70
   6   4   2   10.60    2.80
   6   4   2    8.30    4.40
  -7  -4  -2    5.80    1.90
  -7  -4  -2    6.10    1.50
  -7  -4  -2    8.40    3.70
  -7  -4  -2    7.80    2.60
  -7  -4  -2    7.50    1.60
  -7  -4  -2    6.80    1.50
  -7  -4  -2    7.60    1.60
   7   4   2    3.30    3.60
  -8  -4  -2    1.50    1.40
  -8  -4  -2   -0.20    2.00
  -8  -4  -2   -0.30    0.70
   8   4   2    0.00    2.60
  -9  -4  -2   43.50    6.90
  -9  -4  -2   42.70    4.90
  -9  -4  -2   31.80    7.50
   9   4   2   26.70    8.00
 -10  -4  -2   25.80    7.10
 -10  -4  -2   29.60    5.90
   8  -5  -2   56.29   11.40
   8  -5  -2   67.69   12.90
   8  -5  -2   58.39    6.50
   8  -5  -2   65.39    6.90
  -8   5   2   53.29    6.10
  -8   5   2   53.59    4.70
  -8   5   2   52.99    8.80
  -8   5   2   49.40    7.90
  -8   5   2   53.49    4.70
  -8   5   2   66.19    5.70
   7  -5  -2   21.70    3.70
   7  -5  -2   17.20    4.00
   7  -5  -2   19.20    6.10
   7  -5  -2   19.40    4.10
   7  -5  -2   24.20    7.20
   7  -5  -2   26.90    4.90
   7  -5  -2   14.30    3.10
  -7   5   2   20.60    5.40
  -7   5   2   14.60    3.50
  -7   5   2   18.40    3.30
  -7   5   2   21.60    3.60
  -7   5   2   14.70    3.40
   6  -5  -2    8.50    4.80
   6  -5  -2    7.40    3.70
   6  -5  -2    7.50    2.30
   6  -5  -2    4.60    2.30
   6  -5  -2    3.10    1.60
   6  -5  -2    6.10    2.60
   6  -5  -2    7.90    2.80
   6  -5  -2    4.80    3.40
  -6   5   2    6.10    2.40
  -6   5   2    3.10    1.50
  -6   5   2    2.10    1.40
  -6   5   2    6.80    3.50
  -6   5   2    3.20    1.90
   5  -5  -2   44.00    5.40
   5  -5  -2   53.09    8.60
   5  -5  -2   40.10    6.50
   5  -5  -2   51.39    8.80
   5  -5  -2   54.39    6.50
   5  -5  -2   52.79    5.90
   5  -5  -2   59.69    8.20
   5  -5  -2   41.10    6.60
  -5   5   2   46.50    8.00
  -5   5   2   47.90    7.60
  -5   5   2   53.59    5.60
  -5   5   2   50.89    4.60
  -5   5   2   48.90    6.80
  -5   5   2   38.60    6.10
   4  -5  -2   48.60    5.80
   4  -5  -2   47.80    7.70
   4  -5  -2   55.79    6.90
   4  -5  -2   46.60    6.40
   4  -5  -2   46.70    6.20
   4  -5  -2   30.30    8.30
   4  -5  -2   47.00    7.80
  -4   5   2   32.50    5.50
  -4   5   2   41.70    6.20
  -4   5   2   41.10    4.80
  -4   5   2   39.70    4.70
  -4   5   2   37.40    6.90
   3  -5  -2  121.59    8.20
   3  -5  -2  119.29    8.30
   3  -5  -2  133.69    8.60
   3  -5  -2  125.89   10.10
   3  -5  -2  129.99   10.20
   3  -5  -2  121.79    8.50
  -3   5   2  114.59    9.50
  -3   5   2  141.49   10.10
  -3   5   2  137.89    8.20
  -3   5   2  130.09    6.50
  -3   5   2  130.79    8.10
   2  -5  -2 1084.49   48.70
   2  -5  -2 1124.69   50.19
   2  -5  -2 1065.79   51.79
   2  -5  -2 1143.09   52.39
   1  -5  -2  633.94   28.50
   1  -5  -2  580.84   30.30
   1  -5  -2  559.44   27.40
   1  -5  -2  593.94   29.80
   1  -5  -2  565.44   30.10
   1  -5  -2  628.74   28.40
  -1   5   2  627.34   30.30
  -1   5   2  586.44   27.80
  -1   5   2  636.34   30.20
  -1   5   2  581.94   27.80
   0  -5  -2  300.57   15.60
   0  -5  -2  292.27   15.10
   0  -5  -2  294.27   15.60
   0  -5  -2  311.07   17.60
   0  -5  -2  297.07   17.30
   0   5   2  293.77   16.00
   0   5   2  309.97   15.40
   0   5   2  295.77   15.30
   0   5   2  321.57   15.00
   0   5   2  312.07   17.20
   0   5   2  286.27   16.80
  -1  -5  -2    4.90    2.70
  -1  -5  -2    4.30    1.70
  -1  -5  -2    9.20    3.30
  -1  -5  -2    4.80    1.70
  -1  -5  -2    4.70    1.70
   1   5   2    4.60    1.50
   1   5   2    7.20    2.10
   1   5   2    7.10    2.10
   1   5   2    4.50    2.00
   1   5   2    6.60    2.00
   1   5   2    7.60    2.40
  -2  -5  -2   60.29    7.00
  -2  -5  -2   49.50    5.10
  -2  -5  -2   49.30    4.30
  -2  -5  -2   45.60    4.40
  -2  -5  -2   59.89    7.00
  -2  -5  -2   46.90    4.40
   2   5   2   45.70    4.10
   2   5   2   49.70    4.20
   2   5   2   51.49    6.20
   2   5   2   61.29    6.70
   2   5   2   47.60    4.20
   2   5   2   46.50    4.30
   2   5   2   53.79    7.00
  -3  -5  -2    9.90    2.40
  -3  -5  -2   10.50    2.40
  -3  -5  -2   10.30    2.90
  -3  -5  -2    8.50    2.60
  -3  -5  -2   11.10    2.50
  -3  -5  -2    8.70    2.30
  -3  -5  -2   11.50    4.40
   3   5   2   12.10    2.50
   3   5   2    9.60    2.50
   3   5   2   14.30    4.00
   3   5   2    7.40    1.90
   3   5   2    8.30    2.30
   3   5   2   10.20    2.10
   3   5   2    9.00    3.50
  -4  -5  -2    0.10    1.80
  -4  -5  -2    1.60    1.60
  -4  -5  -2    1.60    1.10
  -4  -5  -2    3.40    1.90
  -4  -5  -2    2.60    2.30
  -4  -5  -2    1.80    1.50
  -4  -5  -2    1.60    1.40
  -4  -5  -2    4.40    1.70
   4   5   2   -0.30    1.70
   4   5   2    2.40    1.30
   4   5   2    2.00    1.30
   4   5   2    2.10    1.20
   4   5   2    0.70    1.00
   4   5   2    4.50    1.50
   4   5   2    1.80    1.30
  -5  -5  -2  276.27   15.40
  -5  -5  -2  283.97   15.50
  -5  -5  -2  260.07   17.50
  -5  -5  -2  279.67   14.10
  -5  -5  -2  266.77   18.00
  -5  -5  -2  267.87   14.50
  -5  -5  -2  259.07   19.70
  -5  -5  -2  277.77   15.60
  -5  -5  -2  257.37   14.40
  -5  -5  -2  285.17   18.40
  -5  -5  -2  281.87   17.00
   5   5   2  267.27   15.30
   5   5   2  262.07   18.20
   5   5   2  266.67   13.60
   5   5   2  267.97   13.90
   5   5   2  276.07   13.70
   5   5   2  272.27   14.00
   5   5   2  267.17   14.00
  -6  -5  -2    3.00    2.60
  -6  -5  -2    3.30    1.60
  -6  -5  -2    1.60    1.40
  -6  -5  -2    1.30    2.30
  -6  -5  -2    1.40    1.10
  -6  -5  -2    2.40    2.30
  -6  -5  -2    3.70    1.80
  -6  -5  -2    2.00    1.50
  -6  -5  -2    1.10    1.50
   6   5   2    2.20    1.70
   6   5   2    1.90    1.00
   6   5   2    0.80    0.80
   6   5   2    0.70    0.80
   6   5   2    3.80    1.30
   6   5   2   -0.70    2.50
   6   5   2    1.50    1.00
  -7  -5  -2   -1.20    0.90
  -7  -5  -2    0.30    1.40
  -7  -5  -2    0.70    1.20
  -7  -5  -2   -0.40    0.60
  -7  -5  -2    0.50    1.00
   7   5   2   -1.30    0.90
   7   5   2    0.00    0.70
   7   5   2    1.40    2.90
   7   5   2    0.80    0.70
   7   5   2    0.40    0.60
   7   5   2    0.60    0.80
  -8  -5  -2    5.40    2.40
  -8  -5  -2    7.60    1.80
  -8  -5  -2    4.60    1.50
  -8  -5  -2    4.30    2.80
  -8  -5  -2    6.90    1.80
  -8  -5  -2    4.70    1.60
  -8  -5  -2    5.20    1.60
   8   5   2    9.10    5.60
  -9  -5  -2   10.50    4.40
  -9  -5  -2   15.00    4.30
   9   5   2   14.00    6.90
 -10  -5  -2   28.30   11.30
 -10  -5  -2   30.00    5.90
  -8   6   2   58.29    8.20
  -8   6   2   32.70    6.40
  -8   6   2   60.89    9.70
   7  -6  -2   12.00    3.00
   7  -6  -2    3.70    4.20
   7  -6  -2    1.40    3.80
   7  -6  -2    2.80    2.00
   7  -6  -2    4.10    2.00
   7  -6  -2    7.80    3.00
  -7   6   2    4.60    2.00
  -7   6   2    8.80    2.40
   6  -6  -2    1.20    2.00
   6  -6  -2    3.90    2.90
   6  -6  -2   -1.70    2.60
   6  -6  -2    1.30    1.40
   6  -6  -2    1.90    2.00
   6  -6  -2   -2.90    2.30
   6  -6  -2    0.60    1.40
  -6   6   2    0.50    1.20
  -6   6   2    1.60    1.50
  -6   6   2    0.30    1.10
  -6   6   2    0.00    0.90
   5  -6  -2   26.10    7.30
   5  -6  -2   32.90    6.20
   5  -6  -2   37.00    8.20
   5  -6  -2   26.40    5.60
   5  -6  -2   26.20    4.50
   5  -6  -2   24.50    4.40
   5  -6  -2   25.90    5.50
  -5   6   2   27.20    4.30
  -5   6   2   28.00    5.30
  -5   6   2   33.90    6.60
  -5   6   2   32.60    4.70
  -5   6   2   30.80    5.60
   4  -6  -2   83.09   10.50
   4  -6  -2   77.59    9.70
   4  -6  -2   89.69   10.40
   4  -6  -2  107.29   11.90
   4  -6  -2   90.29    6.90
   4  -6  -2   78.89    7.30
  -4   6   2   74.49    7.80
  -4   6   2   89.79    6.60
  -4   6   2   68.29    6.10
  -4   6   2   88.79    9.90
  -4   6   2   86.89    9.80
   3  -6  -2   34.00    4.60
   3  -6  -2   42.90    7.30
   3  -6  -2   44.90    7.40
   3  -6  -2   41.30    5.50
   3  -6  -2   45.80    5.80
   3  -6  -2   33.90    5.00
  -3   6   2   38.40    4.80
  -3   6   2   33.60    4.50
  -3   6   2   38.60    6.50
  -3   6   2   35.30    6.20
   2  -6  -2    5.50    2.80
   2  -6  -2    1.40    1.30
   2  -6  -2    5.20    2.10
   2  -6  -2    3.90    2.20
   2  -6  -2    7.20    3.30
   2  -6  -2    4.90    2.10
  -2   6   2    3.70    1.60
  -2   6   2    3.50    1.90
  -2   6   2    2.60    1.50
  -2   6   2    8.30    2.90
  -2   6   2    2.90    1.20
   1  -6  -2  189.58   11.50
   1  -6  -2  180.48   13.20
   1  -6  -2  182.38   11.00
   1  -6  -2  188.08   11.40
   1  -6  -2  186.68   12.80
   1  -6  -2  201.18   13.70
  -1   6   2  199.88   11.30
  -1   6   2  194.38   10.40
  -1   6   2  192.08   12.90
  -1   6   2  209.48   11.40
  -1   6   2  186.08   12.20
  -1   6   2  188.38   12.90
   0  -6  -2  746.23   39.00
   0  -6  -2  758.62   39.00
   0  -6  -2  817.12   37.10
   0  -6  -2  814.62   37.00
   0   6   2  783.82   36.00
   0   6   2  791.52   38.70
   0   6   2  814.32   38.70
   0   6   2  776.62   36.60
   0   6   2  794.52   36.70
   0   6   2  835.32   37.80
  -1  -6  -2    2.20    1.50
  -1  -6  -2    1.90    1.50
  -1  -6  -2    0.50    1.50
  -1  -6  -2    1.10    1.20
  -1  -6  -2    2.20    1.40
   1   6   2    1.10    1.20
   1   6   2    1.20    1.70
   1   6   2    1.00    0.90
   1   6   2    0.50    1.30
   1   6   2    2.00    1.40
   1   6   2    0.90    1.10
  -2  -6  -2  262.17   13.90
  -2  -6  -2  251.57   13.90
  -2  -6  -2  236.78   13.60
   2   6   2  240.98   14.70
   2   6   2  238.28   13.30
   2   6   2  262.57   15.00
   2   6   2  238.98   13.50
   2   6   2  243.08   13.50
   2   6   2  233.28   13.30
   2   6   2  241.68   14.50
  -3  -6  -2   20.90    3.80
  -3  -6  -2   22.40    4.50
  -3  -6  -2   24.20    4.50
  -3  -6  -2   21.30    4.50
  -3  -6  -2   21.80    3.80
   3   6   2   26.70    3.80
   3   6   2   25.40    4.20
   3   6   2   19.50    4.30
   3   6   2   19.90    3.20
   3   6   2   23.60    3.80
   3   6   2   28.40    4.50
   3   6   2   18.80    3.20
  -4  -6  -2  975.30   48.60
  -4  -6  -2 1071.29   47.50
  -4  -6  -2 1113.19   47.10
  -4  -6  -2  968.00   53.19
  -4  -6  -2 1077.89   48.30
  -4  -6  -2 1012.20   48.90
  -4  -6  -2 1042.30   47.50
   4   6   2 1016.70   46.60
   4   6   2 1007.20   50.69
   4   6   2 1093.99   47.80
   4   6   2 1077.29   47.70
   4   6   2  978.30   46.50
   4   6   2 1053.69   47.80
  -5  -6  -2  175.98   12.90
  -5  -6  -2  182.28   12.00
  -5  -6  -2  154.88   13.50
  -5  -6  -2  183.88   12.10
  -5  -6  -2  184.58   10.50
  -5  -6  -2  185.28   11.20
  -5  -6  -2  147.99   13.00
  -5  -6  -2  188.58   15.60
  -5  -6  -2  171.18   11.10
  -5  -6  -2  184.98   12.00
   5   6   2  187.68   10.30
   5   6   2  183.38   10.80
   5   6   2  170.58   11.40
   5   6   2  166.48   13.90
   5   6   2  173.98   10.70
   5   6   2  163.38   10.00
   5   6   2  180.68   10.20
  -6  -6  -2  688.53   33.50
  -6  -6  -2  685.63   32.70
  -6  -6  -2  653.93   33.20
  -6  -6  -2  660.13   33.70
  -6  -6  -2  710.73   36.10
  -6  -6  -2  605.44   35.20
  -6  -6  -2  701.43   32.70
  -6  -6  -2  611.74   35.60
  -6  -6  -2  708.13   31.50
   6   6   2  716.83   38.60
   6   6   2  694.73   31.50
   6   6   2  700.03   31.20
   6   6   2  680.43   31.40
   6   6   2  652.33   31.00
   6   6   2  683.33   35.60
   6   6   2  649.74   31.00
  -7  -6  -2    0.60    1.00
  -7  -6  -2   -0.70    1.20
  -7  -6  -2   -0.40    1.40
  -7  -6  -2    0.20    1.60
  -7  -6  -2   -0.20    1.30
  -7  -6  -2    2.30    2.50
  -7  -6  -2    2.60    1.70
   7   6   2   -1.00    0.70
   7   6   2   -0.30    0.70
   7   6   2   -0.40    0.70
   7   6   2    1.30    3.00
   7   6   2    0.90    1.10
   7   6   2   -1.00    1.00
   7   6   2    0.00    0.80
  -8  -6  -2    4.20    1.80
  -8  -6  -2    1.60    1.30
  -8  -6  -2    1.00    2.10
  -8  -6  -2    3.00    2.30
  -8  -6  -2    2.50    1.70
  -8  -6  -2    2.80    1.40
  -8  -6  -2    6.90    2.20
   8   6   2    4.00    1.20
   8   6   2    5.10    1.40
   8   6   2    4.10    3.50
   8   6   2    3.50    1.20
   8   6   2    3.50    1.20
  -9  -6  -2    4.10    1.60
  -9  -6  -2    4.40    3.00
  -9  -6  -2    1.10    1.00
  -9  -6  -2    3.20    1.40
  -9  -6  -2    4.00    1.40
  -9  -6  -2    0.80    1.60
   9   6   2   -1.70    2.80
 -10  -6  -2    8.60    3.20
 -10  -6  -2    1.00    2.20
   7  -7  -2   21.50    4.50
   7  -7  -2   24.70    4.90
   7  -7  -2   21.60    6.90
   7  -7  -2   27.40    6.30
   7  -7  -2   28.90    8.70
  -7   7   2   25.50    4.10
  -7   7   2   17.20    5.30
  -7   7   2   24.50    4.80
  -7   7   2   22.60    4.00
  -7   7   2   26.00    5.10
   6  -7  -2    0.00    1.10
   6  -7  -2    4.60    3.70
   6  -7  -2    3.70    2.80
   6  -7  -2    0.60    1.80
   6  -7  -2   -1.70    3.00
  -6   7   2    3.30    1.40
  -6   7   2    0.60    1.60
  -6   7   2    4.40    1.90
  -6   7   2   -0.60    1.00
   5  -7  -2    1.40    2.10
   5  -7  -2   -0.20    1.10
   5  -7  -2   -0.30    1.10
   5  -7  -2   -0.30    1.00
   5  -7  -2    1.00    3.10
   5  -7  -2   -0.10    1.10
   5  -7  -2    7.00    3.90
  -5   7   2    0.30    1.60
  -5   7   2    0.60    1.20
  -5   7   2    5.80    3.10
  -5   7   2    3.30    2.20
  -5   7   2    4.60    2.10
   4  -7  -2   34.20    5.40
   4  -7  -2   23.10    4.00
   4  -7  -2   14.70    4.70
   4  -7  -2   21.70    6.10
   4  -7  -2   23.50    4.60
   4  -7  -2   12.40    3.70
   4  -7  -2   24.60    5.70
   4  -7  -2   28.80    6.60
  -4   7   2   28.80    5.60
  -4   7   2   33.40    4.80
  -4   7   2   23.40    5.40
  -4   7   2   33.10    6.00
  -4   7   2   15.40    3.20
   3  -7  -2   38.90    5.30
   3  -7  -2   29.10    4.90
   3  -7  -2   22.90    4.50
   3  -7  -2   24.90    4.50
   3  -7  -2   25.00    5.80
   3  -7  -2   17.80    4.90
  -3   7   2   16.70    3.40
  -3   7   2   21.10    3.80
  -3   7   2   25.40    3.30
   2  -7  -2   59.99    8.80
   2  -7  -2   64.79    7.60
   2  -7  -2   56.89    8.60
   2  -7  -2   66.59    6.30
   2  -7  -2   72.29    6.70
   2  -7  -2   85.89    8.60
  -2   7   2   65.19    8.50
  -2   7   2   60.09    7.40
  -2   7   2   55.39    7.20
  -2   7   2   80.09    5.40
  -2   7   2   81.39    9.40
   1  -7  -2  145.89    9.90
   1  -7  -2  194.78   16.00
   1  -7  -2  168.98   14.50
   1  -7  -2  152.58   11.40
   1  -7  -2  166.88   12.60
   1  -7  -2  133.99   11.60
  -1   7   2  143.49    9.60
  -1   7   2  148.59   10.90
  -1   7   2  143.09    9.60
  -1   7   2  172.08   11.90
  -1   7   2  130.89   10.90
  -1   7   2  140.89    8.90
   0  -7  -2    9.20    2.70
   0  -7  -2    8.20    2.50
   0  -7  -2    7.60    2.90
   0  -7  -2    9.00    3.30
   0  -7  -2    5.60    2.10
   0   7   2    2.90    1.60
   0   7   2    8.90    2.80
   0   7   2    7.90    3.10
   0   7   2    7.10    2.30
   0   7   2    8.80    3.10
   0   7   2    9.90    2.60
  -1  -7  -2  581.54   31.00
  -1  -7  -2  611.04   29.00
  -1  -7  -2  582.24   28.70
  -1  -7  -2  567.94   30.90
  -1  -7  -2  574.74   28.60
   1   7   2  586.04   28.00
   1   7   2  559.24   28.10
   1   7   2  554.24   28.60
   1   7   2  586.94   30.00
   1   7   2  537.25   27.90
   1   7   2  603.64   30.30
   1   7   2  623.94   29.00
  -2  -7  -2   93.69   10.60
  -2  -7  -2  105.69    9.30
  -2  -7  -2   98.19    7.70
  -2  -7  -2   87.09    7.40
  -2  -7  -2  102.59    7.90
   2   7   2  110.89    8.80
   2   7   2   96.59    8.30
   2   7   2  102.59    7.40
   2   7   2  103.29    7.60
   2   7   2   94.79    8.40
   2   7   2   94.79    7.30
   2   7   2   93.59    7.30
  -3  -7  -2    2.80    2.20
  -3  -7  -2    5.90    2.50
  -3  -7  -2    4.10    2.10
  -3  -7  -2    4.00    2.60
  -3  -7  -2    3.30    1.70
   3   7   2    5.20    2.10
   3   7   2    4.60    1.90
   3   7   2    4.90    2.00
   3   7   2    4.80    2.30
   3   7   2    2.50    1.70
   3   7   2    2.00    1.50
   3   7   2    3.10    2.30
  -4  -7  -2    1.50    1.70
  -4  -7  -2    3.20    2.40
  -4  -7  -2    0.30    1.50
  -4  -7  -2    2.60    1.80
  -4  -7  -2    0.20    1.10
  -4  -7  -2    3.10    2.10
   4   7   2    0.00    0.80
   4   7   2    2.40    1.60
   4   7   2   -0.10    1.00
   4   7   2   -0.70    1.10
   4   7   2    1.20    1.30
   4   7   2    2.90    2.70
   4   7   2    0.10    1.20
  -5  -7  -2   38.00    6.20
  -5  -7  -2   28.80    5.70
  -5  -7  -2   48.00    6.70
  -5  -7  -2   37.10    5.60
  -5  -7  -2   36.50    5.50
  -5  -7  -2   33.90    6.00
   5   7   2   45.10    5.30
   5   7   2   48.70    9.20
   5   7   2   49.30    5.70
   5   7   2   39.10    6.50
   5   7   2   42.30    8.50
   5   7   2   36.70    4.80
  -6  -7  -2  491.15   27.30
  -6  -7  -2  446.26   24.20
  -6  -7  -2  445.16   25.00
  -6  -7  -2  439.06   26.90
  -6  -7  -2  465.05   27.70
  -6  -7  -2  437.76   24.00
  -6  -7  -2  432.56   25.00
  -6  -7  -2  453.45   26.10
   6   7   2  485.15   24.80
   6   7   2  476.45   23.30
   6   7   2  494.45   22.60
   6   7   2  450.35   22.70
   6   7   2  473.95   23.20
   6   7   2  428.76   22.50
  -7  -7  -2   25.20    6.50
  -7  -7  -2   20.10    4.40
  -7  -7  -2   11.20    3.40
  -7  -7  -2   20.70    4.30
  -7  -7  -2   25.80    4.70
  -7  -7  -2   24.60    5.20
   7   7   2   24.70    3.50
   7   7   2   18.70    3.20
   7   7   2   18.40    4.50
   7   7   2    5.50    3.90
   7   7   2   17.70    2.90
  -8  -7  -2   19.90    6.40
  -8  -7  -2   15.20    3.40
  -8  -7  -2   10.60    3.10
  -8  -7  -2    9.40    3.10
  -8  -7  -2    9.70    3.70
  -8  -7  -2   11.80    3.40
   8   7   2   12.70    2.50
   8   7   2   13.20    2.50
   8   7   2    9.10    5.00
   8   7   2   11.60    3.70
   8   7   2   11.40    2.40
   8   7   2   11.70    2.40
  -9  -7  -2    2.20    1.60
  -9  -7  -2    1.40    1.10
  -9  -7  -2   -0.80    1.30
  -9  -7  -2    1.00    1.10
  -9  -7  -2    2.00    1.50
  -9  -7  -2    0.40    1.90
   9   7   2    0.90    3.70
   9   7   2    1.10    0.80
   9   7   2    0.80    0.90
   9   7   2    1.40    1.30
   9   7   2    0.80    0.70
 -10  -7  -2    7.10    4.40
 -10  -7  -2    4.10    2.70
   6  -8  -2    2.90    2.20
   6  -8  -2    3.80    4.70
   6  -8  -2    9.50    4.00
   6  -8  -2    2.90    4.70
   6  -8  -2    8.50    3.80
  -6   8   2    4.60    2.20
  -6   8   2    2.10    1.70
  -6   8   2    4.40    2.50
  -6   8   2    4.40    3.10
  -6   8   2    6.20    2.20
   5  -8  -2    6.80    3.10
   5  -8  -2   10.00    5.20
   5  -8  -2    4.80    4.20
   5  -8  -2    7.40    2.80
   5  -8  -2    2.40    2.30
   5  -8  -2   10.20    4.00
   5  -8  -2    5.40    2.50
  -5   8   2    2.70    1.90
  -5   8   2    3.10    2.70
  -5   8   2    5.80    2.90
  -5   8   2    4.50    2.10
  -5   8   2    6.50    2.80
   4  -8  -2    2.60    2.80
   4  -8  -2    0.30    3.10
   4  -8  -2    3.20    3.40
   4  -8  -2   -0.20    1.50
   4  -8  -2    1.70    1.90
   4  -8  -2    3.90    2.70
   4  -8  -2    3.50    1.90
  -4   8   2    0.30    1.70
  -4   8   2    0.40    1.60
  -4   8   2    1.80    1.70
  -4   8   2   -0.20    1.10
  -4   8   2    2.40    1.70
   3  -8  -2   94.29    8.60
   3  -8  -2   84.69    7.90
   3  -8  -2  100.09    8.70
   3  -8  -2  112.09   13.30
   3  -8  -2  119.29   13.80
  -3   8   2   98.49    8.00
  -3   8   2  107.99    9.90
  -3   8   2  106.39    6.70
  -3   8   2   95.99   11.00
   2  -8  -2  119.09    9.30
   2  -8  -2  113.19    9.20
   2  -8  -2  103.69   12.60
   2  -8  -2   91.99    8.50
   2  -8  -2   94.29   12.10
   2  -8  -2   97.99    8.40
  -2   8   2   97.59   11.00
  -2   8   2  104.99    8.20
  -2   8   2  109.99   10.00
  -2   8   2  106.19    7.20
  -2   8   2  106.59    8.20
  -2   8   2  119.79   13.30
   1  -8  -2   -0.80    1.30
   1  -8  -2    1.20    2.00
   1  -8  -2    2.40    2.40
   1  -8  -2    1.90    1.80
   1  -8  -2    0.90    1.90
   1  -8  -2   -0.80    1.60
  -1   8   2    2.50    1.70
  -1   8   2   -0.30    0.70
  -1   8   2    1.50    1.90
  -1   8   2    0.00    1.60
  -1   8   2   -0.70    1.10
  -1   8   2   -0.90    1.10
   0  -8  -2  135.69    9.90
   0  -8  -2  131.29   11.50
   0  -8  -2  128.89    9.60
   0  -8  -2  122.29   11.30
   0  -8  -2  130.29    9.90
   0   8   2  107.99    9.50
   0   8   2  124.39    8.60
   0   8   2  127.19    9.20
   0   8   2  108.99    8.80
   0   8   2  134.09   10.90
   0   8   2  143.79   11.00
  -1  -8  -2  265.57   16.10
  -1  -8  -2  262.67   18.20
  -1  -8  -2  272.07   16.40
  -1  -8  -2  277.97   18.50
  -1  -8  -2  287.87   16.40
   1   8   2  264.97   15.60
   1   8   2  274.37   17.40
   1   8   2  278.57   15.70
   1   8   2  257.47   16.90
   1   8   2  263.47   15.70
   1   8   2  266.17   15.20
   1   8   2  280.97   16.30
  -2  -8  -2  111.19    9.10
  -2  -8  -2  128.29    9.60
  -2  -8  -2  100.49    8.80
  -2  -8  -2  137.19   11.40
  -2  -8  -2   97.59   11.60
   2   8   2  109.99    9.70
   2   8   2  115.39    8.60
   2   8   2  128.39    9.80
   2   8   2  109.59    8.50
   2   8   2  126.59    9.00
   2   8   2  124.89   10.00
   2   8   2  117.59    8.70
  -3  -8  -2 1004.30   46.90
  -3  -8  -2 1022.70   46.90
  -3  -8  -2  912.21   48.40
  -3  -8  -2  995.80   46.70
  -3  -8  -2  943.31   48.50
   3   8   2  989.00   46.10
   3   8   2  961.40   45.70
   3   8   2 1008.90   47.60
   3   8   2  971.40   47.30
   3   8   2 1002.80   45.80
   3   8   2 1005.00   45.70
   3   8   2  959.00   47.80
  -4  -8  -2  110.89    9.10
  -4  -8  -2  113.79   10.20
  -4  -8  -2   88.29   11.20
  -4  -8  -2  111.79    9.00
  -4  -8  -2  100.39    8.90
   4   8   2   97.09    7.70
   4   8   2  112.39    8.80
   4   8   2  119.69   10.80
   4   8   2  109.39    8.90
   4   8   2   96.19    8.60
  -5  -8  -2  725.03   38.30
  -5  -8  -2  776.62   38.60
  -5  -8  -2  725.23   38.10
  -5  -8  -2  731.63   40.40
  -5  -8  -2  746.13   38.80
  -5  -8  -2  741.43   37.40
   5   8   2  735.33   35.30
   5   8   2  712.33   35.20
   5   8   2  744.03   39.90
   5   8   2  734.13   34.70
   5   8   2  755.12   36.40
   5   8   2  733.83   36.60
   5   8   2  763.12   36.30
  -6  -8  -2    3.90    3.50
  -6  -8  -2    2.10    2.10
  -6  -8  -2    0.10    1.80
  -6  -8  -2    3.30    2.10
  -6  -8  -2    4.50    2.50
  -6  -8  -2    0.80    1.80
  -6  -8  -2   10.50    4.60
  -6  -8  -2    5.90    3.30
   6   8   2    1.90    1.30
   6   8   2    9.00    4.70
   6   8   2    2.00    1.70
   6   8   2    1.00    1.50
   6   8   2    1.00    1.60
  -7  -8  -2   71.09    9.30
  -7  -8  -2   67.49   10.20
  -7  -8  -2   89.29   11.40
  -7  -8  -2   69.59    9.20
  -7  -8  -2   76.59    8.90
  -7  -8  -2   77.29    9.10
   7   8   2   68.99    8.80
   7   8   2   73.19    6.20
   7   8   2   79.59    6.60
   7   8   2   66.19    6.00
   7   8   2   80.79    6.60
   7   8   2   75.19    5.70
   7   8   2  109.59   16.20
  -8  -8  -2   65.69    9.20
  -8  -8  -2   61.49    8.20
  -8  -8  -2   87.89   12.80
  -8  -8  -2   77.39    8.90
   8   8   2   72.39    5.90
   8   8   2   70.09    5.90
   8   8   2   74.29    6.10
   8   8   2   87.49    6.40
   8   8   2   87.09   10.50
   8   8   2   48.50   10.40
  -9  -8  -2    3.20    3.20
  -9  -8  -2    1.30    2.60
  -9  -8  -2   -0.30    0.80
  -9  -8  -2    1.40    1.30
  -9  -8  -2    0.20    1.30
   9   8   2   -2.80    2.00
   9   8   2   -0.60    1.30
   9   8   2    2.00    1.30
   9   8   2    0.40    1.00
   9   8   2    3.10    1.50
   9   8   2    0.70    0.90
   6  -9  -2   -0.10    1.30
   6  -9  -2   -0.50    1.30
  -6   9   2    0.80    1.30
  -6   9   2    2.10    1.70
   5  -9  -2   49.70   10.50
   5  -9  -2   54.29    8.00
   5  -9  -2   62.29   11.80
  -5   9   2   64.99    7.70
  -5   9   2   53.59    8.20
  -5   9   2   56.69    8.50
  -5   9   2   44.90    7.20
  -5   9   2   59.59    7.30
  -5   9   2   39.60    7.90
   4  -9  -2   80.89    9.80
   4  -9  -2   58.09   10.50
   4  -9  -2   62.89    8.50
   4  -9  -2   81.79    9.80
   4  -9  -2   66.49   11.30
   4  -9  -2   66.29   11.20
   4  -9  -2   64.99   11.20
  -4   9   2   73.69    5.10
  -4   9   2   63.29    8.20
  -4   9   2   76.29    9.90
  -4   9   2   69.69    9.50
  -4   9   2   64.39    7.60
   3  -9  -2   47.80    6.60
   3  -9  -2   34.90    7.50
   3  -9  -2   35.70    7.40
   3  -9  -2   42.10    6.90
   3  -9  -2   36.40    6.50
   3  -9  -2   55.99    9.30
   3  -9  -2   46.60    8.80
  -3   9   2   40.00    4.80
  -3   9   2   38.70    5.90
  -3   9   2   31.10    6.50
  -3   9   2   34.20    5.50
  -3   9   2   39.10    6.90
  -3   9   2   33.90    7.10
   2  -9  -2   64.39    8.60
   2  -9  -2   58.89    8.10
   2  -9  -2   48.10    8.80
   2  -9  -2   45.10    8.50
   2  -9  -2   53.89    7.30
  -2   9   2   38.80    6.90
  -2   9   2   50.59    6.60
  -2   9   2   53.49    6.30
  -2   9   2   53.69    8.20
  -2   9   2   53.49    9.00
  -2   9   2   43.60    6.10
   1  -9  -2    1.10    2.30
   1  -9  -2    2.70    2.40
   1  -9  -2    0.20    2.20
   1  -9  -2   -1.50    1.50
   1  -9  -2   -0.50    1.50
   1  -9  -2    1.60    1.80
  -1   9   2    1.10    1.50
  -1   9   2   -1.40    1.40
  -1   9   2    1.60    1.90
  -1   9   2    0.80    1.70
  -1   9   2   -0.10    1.50
  -1   9   2   -0.20    0.90
   0  -9  -2  104.89   11.00
   0  -9  -2   92.39   10.40
   0  -9  -2   90.59   12.20
   0  -9  -2   89.49   10.20
   0  -9  -2   79.79   11.50
   0   9   2   81.89   10.10
   0   9   2   85.99    7.80
   0   9   2  105.09   11.80
   0   9   2   98.99    7.50
   0   9   2   70.19    9.80
   0   9   2   79.09    8.70
   0   9   2   86.39    7.30
  -1  -9  -2   -1.20    1.40
  -1  -9  -2   -1.50    1.00
  -1  -9  -2   -2.20    0.80
  -1  -9  -2   -1.20    1.40
   1   9   2   -0.30    1.30
   1   9   2   -0.50    1.00
   1   9   2    0.10    1.10
   1   9   2   -1.10    1.50
   1   9   2   -1.00    1.10
   1   9   2    0.20    1.60
   1   9   2    1.90    1.70
  -2  -9  -2   10.00    4.10
  -2  -9  -2    7.60    3.50
  -2  -9  -2    4.50    2.60
  -2  -9  -2    4.70    2.40
  -2  -9  -2    1.30    2.00
   2   9   2    2.50    2.30
   2   9   2    4.40    2.50
   2   9   2    5.20    2.50
   2   9   2    9.00    3.50
   2   9   2   11.30    3.90
   2   9   2    5.60    2.50
  -3  -9  -2   92.99   10.20
  -3  -9  -2   73.69   10.60
  -3  -9  -2   80.19   10.10
  -3  -9  -2   80.49    9.80
  -3  -9  -2   55.69    8.90
   3   9   2  108.79   11.00
   3   9   2   79.29    9.50
   3   9   2   73.79    7.00
   3   9   2  101.09   10.80
   3   9   2   88.79    7.70
   3   9   2   74.89    9.90
   3   9   2   96.09   10.50
  -4  -9  -2   10.60    4.30
  -4  -9  -2   18.40    5.30
  -4  -9  -2   13.20    4.00
  -4  -9  -2    3.30    3.20
  -4  -9  -2   16.60    5.70
   4   9   2    6.10    2.70
   4   9   2    8.70    2.60
   4   9   2    6.60    2.70
   4   9   2   12.40    3.70
   4   9   2   10.10    4.10
  -5  -9  -2   19.00    5.10
  -5  -9  -2   26.40    5.20
  -5  -9  -2   24.50    5.90
  -5  -9  -2   32.30    6.10
  -5  -9  -2   26.60    5.50
  -5  -9  -2   27.80    6.20
   5   9   2   40.60    6.70
   5   9   2   38.60    5.40
   5   9   2   35.60    6.00
   5   9   2   31.80    5.70
   5   9   2   21.70    5.80
   5   9   2   35.80    5.50
   5   9   2   27.10    4.40
  -6  -9  -2    4.80    3.10
  -6  -9  -2   11.40    4.10
  -6  -9  -2    7.40    3.40
  -6  -9  -2    6.10    3.10
  -6  -9  -2   10.70    3.60
  -6  -9  -2   10.60    3.50
   6   9   2    6.30    4.60
   6   9   2    8.40    2.80
   6   9   2    8.20    2.80
   6   9   2    6.50    2.90
   6   9   2    8.90    2.60
   6   9   2    7.20    2.60
   6   9   2   14.70    3.80
  -7  -9  -2    6.40    2.80
  -7  -9  -2    1.10    1.80
  -7  -9  -2    4.50    2.60
  -7  -9  -2    5.20    3.50
  -7  -9  -2    0.20    1.70
  -7  -9  -2    3.70    2.90
   7   9   2    3.10    1.50
   7   9   2    4.40    1.90
   7   9   2    3.60    1.90
   7   9   2    1.70    2.00
   7   9   2    3.70    3.80
   7   9   2    5.10    2.30
   7   9   2    8.60    2.60
  -8  -9  -2  339.07   22.70
  -8  -9  -2  404.66   23.10
  -8  -9  -2  382.66   24.00
  -8  -9  -2  419.66   27.40
  -8  -9  -2  364.76   22.60
  -8  -9  -2  343.37   22.70
   8   9   2  370.56   22.90
   8   9   2  379.76   18.70
   8   9   2  379.66   20.00
   8   9   2  376.76   20.00
   8   9   2  419.16   28.90
  -9  -9  -2   40.40    6.80
  -9  -9  -2   35.80    6.50
  -9  -9  -2   48.80   10.30
  -9  -9  -2   41.00    7.20
  -9  -9  -2   47.40    9.10
  -9  -9  -2   38.40    6.70
   9   9   2   41.90    5.30
   9   9   2   31.10    8.90
   9   9   2   44.10    5.50
   9   9   2   53.09    9.40
   5 -10  -2   10.40    5.60
   5 -10  -2   12.30    4.20
   5 -10  -2   10.90    6.00
  -5  10   2    6.80    2.70
  -5  10   2   11.20    3.50
   4 -10  -2  123.39   13.40
   4 -10  -2  124.69   15.90
   4 -10  -2  100.29   12.00
   4 -10  -2  103.09   14.70
   4 -10  -2   97.39   11.10
  -4  10   2  128.99   11.40
  -4  10   2  112.99   13.00
  -4  10   2  104.89    6.90
  -4  10   2   81.99    9.40
  -4  10   2  124.19   18.10
   3 -10  -2   -0.10    1.70
   3 -10  -2    1.30    3.10
   3 -10  -2   -0.20    1.80
   3 -10  -2    0.40    2.80
   3 -10  -2    2.70    2.80
  -3  10   2    0.30    1.30
  -3  10   2    0.10    0.90
  -3  10   2   -0.60    1.40
  -3  10   2    0.60    1.50
  -3  10   2    2.50    2.40
  -3  10   2    2.50    2.10
   2 -10  -2   31.80    7.70
   2 -10  -2   35.40    8.20
   2 -10  -2   33.90    6.60
   2 -10  -2   33.20    6.40
   2 -10  -2   36.00    5.90
  -2  10   2   46.50    6.00
  -2  10   2   43.50    6.40
  -2  10   2   32.20    6.80
  -2  10   2   45.20    7.90
  -2  10   2   34.00    5.60
  -2  10   2   35.90    7.00
   1 -10  -2   49.20    9.30
   1 -10  -2   61.69    8.80
   1 -10  -2   51.49    8.20
   1 -10  -2   57.09    9.00
   1 -10  -2   39.00    8.20
   1 -10  -2   58.19    8.50
  -1  10   2   56.09    7.30
  -1  10   2   38.10    7.20
  -1  10   2   57.29    7.60
  -1  10   2   50.79    8.50
  -1  10   2   39.90    7.40
  -1  10   2   48.90    6.90
   0 -10  -2   19.20    4.80
   0 -10  -2   12.00    3.80
   0 -10  -2    9.70    4.90
   0 -10  -2   24.40    5.50
   0 -10  -2   19.00    5.90
   0  10   2   11.00    3.60
   0  10   2   21.30    5.90
   0  10   2   11.70    3.10
   0  10   2   15.60    4.80
   0  10   2   20.30    4.50
   0  10   2   14.30    4.60
   0  10   2   20.60    4.00
  -1 -10  -2  178.98   15.40
  -1 -10  -2  182.28   13.70
  -1 -10  -2  190.48   13.80
  -1 -10  -2  172.38   15.20
  -1 -10  -2  180.38   13.60
   1  10   2  176.88   12.10
   1  10   2  175.98   12.60
   1  10   2  176.68   13.10
   1  10   2  170.98   12.00
   1  10   2  185.88   12.80
   1  10   2  163.38   13.50
   1  10   2  178.28   14.00
  -2 -10  -2  830.52   46.60
  -2 -10  -2  883.31   44.50
  -2 -10  -2  945.31   44.80
  -2 -10  -2  820.32   43.90
  -2 -10  -2  857.41   47.00
   2  10   2  898.41   44.90
   2  10   2  918.31   45.00
   2  10   2  887.61   42.80
   2  10   2  888.61   43.10
   2  10   2  875.21   44.30
   2  10   2  878.61   43.30
   2  10   2  909.71   44.70
  -3 -10  -2   15.10    5.10
  -3 -10  -2    2.60    2.60
  -3 -10  -2   13.10    4.60
  -3 -10  -2   11.00    4.50
  -3 -10  -2   13.40    4.80
   3  10   2    5.70    2.80
   3  10   2   16.80    4.70
   3  10   2   10.50    3.70
   3  10   2   15.00    4.20
   3  10   2    8.30    3.10
   3  10   2    7.10    3.20
   3  10   2   10.50    3.20
  -4 -10  -2  376.06   23.50
  -4 -10  -2  419.56   23.80
  -4 -10  -2  383.56   25.20
  -4 -10  -2  402.06   25.40
  -4 -10  -2  408.56   23.80
   4  10   2  374.76   21.60
   4  10   2  399.66   23.20
   4  10   2  377.86   22.20
   4  10   2  397.36   21.90
   4  10   2  364.86   23.20
   4  10   2  399.06   23.10
   4  10   2  385.56   23.90
  -5 -10  -2   32.70    6.30
  -5 -10  -2   29.70    6.10
  -5 -10  -2   32.50    7.20
  -5 -10  -2   14.60    4.90
  -5 -10  -2   24.10    5.90
  -5 -10  -2   29.40    5.80
   5  10   2   22.40    4.50
   5  10   2   24.10    5.20
   5  10   2   25.20    4.60
   5  10   2   29.60    6.70
   5  10   2   25.30    4.80
   5  10   2   33.60    7.70
   5  10   2   30.60    6.70
  -6 -10  -2   92.99   11.40
  -6 -10  -2   75.69   11.20
  -6 -10  -2   72.09   10.70
  -6 -10  -2   73.49   11.70
  -6 -10  -2   71.29   10.90
  -6 -10  -2   97.99   11.30
   6  10   2  113.39   15.80
   6  10   2   84.69    9.70
   6  10   2   68.39    6.50
   6  10   2   75.09    8.60
   6  10   2   76.19    8.50
   6  10   2   91.39   10.00
   6  10   2   91.19   10.50
  -7 -10  -2    3.00    2.30
  -7 -10  -2    0.50    1.70
  -7 -10  -2    0.10    1.60
  -7 -10  -2    3.70    2.20
  -7 -10  -2    0.80    1.80
  -7 -10  -2    1.00    2.00
   7  10   2   -0.80    0.80
   7  10   2    1.50    1.70
   7  10   2    0.40    3.00
   7  10   2   -0.30    1.40
   7  10   2   -0.70    0.90
   7  10   2    0.70    0.90
  -8 -10  -2    4.40    2.60
  -8 -10  -2    0.90    1.90
  -8 -10  -2    2.00    2.00
  -8 -10  -2    7.10    4.00
  -8 -10  -2    2.20    2.40
  -8 -10  -2    0.10    1.40
   8  10   2    5.50    2.50
   8  10   2    7.00    3.40
   8  10   2    1.60    1.20
   8  10   2    4.90    4.30
   8  10   2    5.70    2.60
  -9 -10  -2    0.90    3.20
  -9 -10  -2    3.80    2.90
  -9 -10  -2    7.80    3.80
   9  10   2   11.80    6.80
   4 -11  -2   40.80    7.80
   4 -11  -2   37.10    9.60
   4 -11  -2   36.90    9.40
   4 -11  -2   24.50    5.50
   4 -11  -2   36.70    7.50
  -4  11   2   34.10    4.30
  -4  11   2   25.20    5.00
   3 -11  -2   25.00    7.50
   3 -11  -2   34.10    7.10
   3 -11  -2   29.10    5.80
   3 -11  -2   49.50    8.40
   3 -11  -2   39.90    9.60
  -3  11   2   37.30    5.30
  -3  11   2   36.50    7.00
  -3  11   2   26.80    6.10
   2 -11  -2   18.50    6.00
   2 -11  -2   15.90    4.90
   2 -11  -2   26.90    5.90
   2 -11  -2   18.50    6.40
  -2  11   2   23.70    5.90
  -2  11   2   28.30    7.10
  -2  11   2   18.50    3.90
  -2  11   2   24.80    5.00
  -2  11   2   16.30    5.10
  -2  11   2   16.90    4.20
   1 -11  -2    3.40    2.90
   1 -11  -2   -0.40    1.90
   1 -11  -2    0.60    2.30
   1 -11  -2    0.10    1.70
   1 -11  -2    0.00    1.80
  -1  11   2   -1.00    1.40
  -1  11   2   -0.90    1.10
  -1  11   2   -1.60    0.80
  -1  11   2    0.60    1.30
  -1  11   2    2.50    2.60
   0 -11  -2   16.00    4.70
   0 -11  -2   25.50    7.30
   0 -11  -2   29.90    7.90
   0 -11  -2   37.40    7.00
   0 -11  -2   30.50    6.40
   0  11   2   25.40    5.50
   0  11   2   20.40    5.30
   0  11   2   23.10    4.80
   0  11   2   15.80    4.70
   0  11   2   28.50    5.80
   0  11   2   20.20    5.70
  -1 -11  -2  109.99   14.90
  -1 -11  -2  111.49   12.90
  -1 -11  -2  110.49   12.60
  -1 -11  -2   98.29   12.30
  -1 -11  -2  101.69   14.20
   1  11   2   96.09    8.70
   1  11   2  102.19    9.90
   1  11   2  103.79    8.40
  -2 -11  -2  138.49   16.70
  -2 -11  -2  163.48   19.10
  -2 -11  -2  163.08   18.80
  -2 -11  -2  124.19   15.90
  -2 -11  -2  144.19   12.80
   2  11   2  153.78   11.50
   2  11   2  156.18   12.00
   2  11   2  178.58   13.70
   2  11   2  138.39   11.20
   2  11   2  138.39   11.60
   2  11   2  157.98   13.20
   2  11   2  159.48   12.00
  -3 -11  -2  137.19   12.10
  -3 -11  -2  125.29   15.80
  -3 -11  -2  145.39   17.00
  -3 -11  -2  110.89   12.90
  -3 -11  -2  126.19   14.60
   3  11   2  123.89   10.40
   3  11   2  145.89   12.10
   3  11   2  138.19   10.80
   3  11   2  118.29   10.60
   3  11   2  122.99   11.20
   3  11   2  117.29   10.20
   3  11   2  110.19   10.10
  -4 -11  -2   16.00    4.80
  -4 -11  -2   27.70    6.80
  -4 -11  -2   24.30    5.60
  -4 -11  -2   23.60    6.00
  -4 -11  -2   13.20    4.70
  -4 -11  -2   26.40    6.80
   4  11   2   23.60    6.10
   4  11   2   23.20    5.20
   4  11   2   16.70    4.90
   4  11   2   21.70    5.40
   4  11   2   16.50    4.60
   4  11   2   19.90    4.60
   4  11   2   11.10    3.40
  -5 -11  -2  114.19   14.50
  -5 -11  -2  113.99   13.80
  -5 -11  -2  124.79   14.90
  -5 -11  -2  118.09   13.10
  -5 -11  -2  119.19   15.00
  -5 -11  -2  110.39   12.80
   5  11   2   93.89   11.10
   5  11   2  103.99    9.90
   5  11   2  102.49   11.70
   5  11   2   85.59    8.20
   5  11   2  111.89    9.50
   5  11   2  139.59   16.60
   5  11   2  114.59    9.60
  -6 -11  -2   13.90    5.10
  -6 -11  -2   19.00    6.10
  -6 -11  -2   11.90    4.40
  -6 -11  -2   14.40    4.70
  -6 -11  -2   10.00    4.10
  -6 -11  -2    6.20    3.50
   6  11   2   14.80    4.20
   6  11   2   13.00    3.50
   6  11   2   10.50    3.30
   6  11   2   11.80    3.70
   6  11   2   14.40    4.40
   6  11   2   14.30    4.00
   6  11   2   18.10    6.60
  -7 -11  -2   39.90    8.00
  -7 -11  -2   35.20    7.90
  -7 -11  -2   27.80    6.30
  -7 -11  -2   34.10    7.40
  -7 -11  -2   20.80    6.00
  -7 -11  -2   44.50    8.80
   7  11   2   32.60    6.00
   7  11   2   31.90    5.90
   7  11   2   51.69    9.80
   7  11   2   36.00    9.50
   7  11   2   37.10    8.40
   7  11   2   50.29    8.40
   7  11   2   33.60    4.90
  -8 -11  -2    2.80    2.20
  -8 -11  -2    5.30    3.70
  -8 -11  -2    0.60    1.50
   8  11   2   -0.40    2.70
   8  11   2    0.20    1.00
   8  11   2    3.20    1.40
   8  11   2    2.80    2.00
   2 -12  -2   18.80    5.50
   2 -12  -2   13.20    5.80
   2 -12  -2    6.80    4.70
   2 -12  -2   19.10    5.80
  -2  12   2   12.40    3.40
  -2  12   2   11.70    3.70
  -2  12   2   11.10    4.20
  -2  12   2    9.00    4.00
  -2  12   2   10.40    3.70
   1 -12  -2    1.90    2.20
   1 -12  -2    3.30    2.90
   1 -12  -2   -0.10    1.80
   1 -12  -2    3.30    2.70
   1 -12  -2    4.00    2.40
  -1  12   2   -1.40    0.90
  -1  12   2   -1.40    1.40
  -1  12   2   -0.70    1.00
  -1  12   2    2.70    2.00
  -1  12   2    1.90    2.20
  -1  12   2    3.10    2.60
   0 -12  -2   -1.90    1.30
   0 -12  -2    1.20    2.40
   0 -12  -2    0.90    2.20
   0 -12  -2    0.30    2.60
   0 -12  -2    0.60    1.70
   0  12   2    2.40    2.40
   0  12   2    0.20    0.90
   0  12   2    2.30    2.60
   0  12   2    1.50    1.90
   0  12   2    2.90    2.30
   0  12   2    4.30    2.70
  -1 -12  -2   -1.10    1.00
  -1 -12  -2    0.00    1.20
  -1 -12  -2    0.60    1.80
   1  12   2   -0.10    1.40
   1  12   2    0.70    1.80
   1  12   2   -0.20    1.70
   1  12   2   -1.10    1.00
   1  12   2    2.70    2.50
   1  12   2   -1.10    0.70
  -2 -12  -2  127.29   16.70
  -2 -12  -2   93.39   14.00
  -2 -12  -2  125.99   14.60
  -2 -12  -2   96.99   13.00
  -2 -12  -2  107.19   14.10
   2  12   2  103.49   13.00
   2  12   2  103.99    8.80
   2  12   2  107.69   13.10
   2  12   2   87.89   10.70
   2  12   2  101.19    9.30
   2  12   2   86.59   10.60
   2  12   2   80.69   11.10
  -3 -12  -2  211.18   16.70
  -3 -12  -2  187.68   22.40
  -3 -12  -2  215.28   16.00
  -3 -12  -2  220.28   25.80
  -3 -12  -2  209.88   16.80
  -3 -12  -2  189.28   16.10
   3  12   2  200.18   14.90
   3  12   2  202.98   14.80
   3  12   2  215.88   15.10
   3  12   2  195.78   14.60
   3  12   2  206.58   15.00
   3  12   2  222.88   16.60
   3  12   2  218.68   16.30
  -4 -12  -2   11.60    4.70
  -4 -12  -2    9.10    3.80
  -4 -12  -2   10.80    4.20
  -4 -12  -2    6.50    3.20
  -4 -12  -2    1.70    2.60
  -4 -12  -2    9.70    3.90
   4  12   2    8.80    3.30
   4  12   2    8.20    3.40
   4  12   2    7.00    3.30
   4  12   2    6.40    2.70
   4  12   2   11.30    4.50
   4  12   2   12.90    4.40
   4  12   2    9.30    3.80
  -5 -12  -2   14.20    5.70
  -5 -12  -2    9.60    4.40
  -5 -12  -2   15.40    5.20
  -5 -12  -2    9.80    4.80
  -5 -12  -2   14.50    5.30
  -5 -12  -2   18.80    5.60
   5  12   2   10.80    3.90
   5  12   2   16.80    4.80
   5  12   2   19.10    4.80
   5  12   2   17.10    4.80
   5  12   2    8.60    3.20
   5  12   2   11.30    3.60
   5  12   2   12.20    4.90
  -6 -12  -2   14.10    5.30
  -6 -12  -2   18.30    5.60
  -6 -12  -2   19.00    9.20
  -6 -12  -2   20.10    6.40
  -6 -12  -2    7.90    4.10
  -6 -12  -2    5.70    3.50
   6  12   2   15.10    5.40
   6  12   2   13.80    3.60
   6  12   2   12.50    4.40
   6  12   2   15.20    4.60
   6  12   2   17.30    5.40
   6  12   2   21.10    6.40
  -7 -12  -2   14.90    6.30
  -7 -12  -2   15.40    6.30
  -7 -12  -2   18.30    6.40
  -7 -12  -2   15.00    6.10
  -7 -12  -2   16.60    5.80
   7  12   2   22.70    5.20
   7  12   2   11.00    3.30
   7  12   2   12.20    5.70
   7  12   2   19.00    4.80
   1 -13  -2    1.80    2.30
   1 -13  -2    2.90    3.00
  -1  13   2    8.30    4.10
  -1  13   2    2.80    2.20
  -1  13   2    2.40    2.30
  -1  13   2   -0.90    0.70
  -1  13   2    4.90    3.20
   0 -13  -2    3.20    3.00
   0 -13  -2    5.20    3.80
   0 -13  -2    5.30    2.90
   0 -13  -2    7.30    4.00
   0 -13  -2    3.80    3.40
   0 -13  -2    5.10    3.80
   0  13   2    4.00    3.30
   0  13   2    1.30    1.90
   0  13   2   -0.90    1.30
   0  13   2    2.40    1.80
   0  13   2    0.60    1.30
  -1 -13  -2    6.30    3.90
  -1 -13  -2   11.20    5.00
  -1 -13  -2    7.60    3.70
  -1 -13  -2    4.20    3.30
  -1 -13  -2   18.70    7.20
  -1 -13  -2    5.20    2.70
   1  13   2    9.00    3.90
   1  13   2   13.60    4.90
   1  13   2   26.50    6.90
   1  13   2   11.70    3.90
   1  13   2    5.30    3.30
   1  13   2   13.90    4.50
  -2 -13  -2   18.30    5.90
  -2 -13  -2    8.40    4.80
  -2 -13  -2   22.80    5.90
  -2 -13  -2   21.00    6.00
  -2 -13  -2   31.50    8.40
  -2 -13  -2   14.60    5.40
   2  13   2    8.20    3.20
   2  13   2   16.70    5.00
   2  13   2   15.10    5.10
   2  13   2   32.80    6.60
   2  13   2   12.50    4.40
   2  13   2    8.80    3.20
  -3 -13  -2  115.69   16.30
  -3 -13  -2  136.19   18.00
  -3 -13  -2  112.79   14.20
  -3 -13  -2   99.09   13.30
  -3 -13  -2  117.59   14.20
   3  13   2   93.29   12.60
   3  13   2  112.39   12.40
   3  13   2  126.39   14.80
   3  13   2   78.79   10.00
   3  13   2  116.79   14.30
   3  13   2  105.29    9.70
   3  13   2  119.89   10.90
  -4 -13  -2    9.20    4.40
  -4 -13  -2    1.70    2.30
  -4 -13  -2    4.20    3.50
  -4 -13  -2   11.20    4.60
  -4 -13  -2    0.40    1.60
  -4 -13  -2    2.80    2.70
   4  13   2    6.70    3.50
   4  13   2    9.10    3.80
   4  13   2    2.90    2.10
   4  13   2    3.90    2.80
   4  13   2    3.80    2.70
   4  13   2    3.90    3.40
  -5 -13  -2    4.00    3.40
  -5 -13  -2    3.80    3.00
  -5 -13  -2   -1.70    1.10
  -5 -13  -2    1.20    3.30
  -5 -13  -2    3.40    3.50
  -5 -13  -2    5.10    3.10
   5  13   2    0.20    2.50
   5  13   2   -1.60    0.80
   5  13   2    1.70    2.00
   5  13   2    2.30    2.00
  -6 -13  -2    1.80    3.40
  -6 -13  -2    8.90    4.40
  -6 -13  -2    6.00    3.80
  -6 -13  -2    1.80    2.40
  -6 -13  -2   10.40    5.60
   6  13   2    4.80    2.60
   6  13   2    4.60    2.80
   6  13   2    6.10    3.00
   6  13   2    0.50    2.20
   5  12  -3    0.80    1.50
   5  12  -3    1.40    2.50
  -5 -12   3    6.60    4.60
  -5 -12   3   -0.70    1.40
  -5 -12   3    2.20    3.10
  -5 -12   3    1.80    2.50
  -5 -12   3    2.60    3.10
   4  12  -3   17.50    4.90
   4  12  -3   21.10    5.00
   4  12  -3   28.70    6.60
   4  12  -3   25.30    6.20
   4  12  -3   18.90    5.30
  -4 -12   3   24.80    7.30
  -4 -12   3   21.60    7.20
  -4 -12   3   27.70    9.50
  -4 -12   3   27.70    7.90
  -4 -12   3   16.90    5.80
  -4 -12   3   34.30    7.50
   3  12  -3    4.50    3.00
   3  12  -3    5.40    3.40
   3  12  -3    5.40    3.20
   3  12  -3    9.40    3.20
   3  12  -3    5.60    3.10
  -3 -12   3    9.90    3.90
  -3 -12   3   12.40    5.40
  -3 -12   3   11.10    5.60
  -3 -12   3   12.60    5.40
  -3 -12   3    4.10    3.60
   2  12  -3    9.90    3.80
   2  12  -3   18.00    5.20
   2  12  -3   19.20    5.60
   2  12  -3   19.20    5.20
  -2 -12   3   18.80    5.50
  -2 -12   3   25.00    6.10
  -2 -12   3   18.50    6.60
  -2 -12   3   10.40    5.60
  -2 -12   3   23.80    7.70
  -2 -12   3   15.10    5.30
  -2 -12   3   24.40    7.10
   1  12  -3    3.20    2.90
   1  12  -3    2.20    2.20
   1  12  -3    1.30    1.80
   1  12  -3   -2.50    1.30
  -1 -12   3    2.60    3.00
  -1 -12   3    2.40    2.70
  -1 -12   3    1.90    3.50
  -1 -12   3    3.30    3.30
  -1 -12   3   -0.40    1.90
  -1 -12   3    6.20    3.90
   0  12  -3   37.60    7.30
   0  12  -3   43.00    7.90
   0  12  -3   29.00    6.40
   0  12  -3   34.10    6.90
   0 -12   3   34.60    8.50
   0 -12   3   29.60    7.70
   0 -12   3   45.70    9.70
   0 -12   3   39.80    8.80
   7  11  -3   85.59   11.00
   7  11  -3   84.89   10.70
  -7 -11   3   68.39   11.50
  -7 -11   3   60.39   10.80
  -7 -11   3   72.19   12.10
   6  11  -3   12.10    2.80
  -6 -11   3   14.50    5.50
  -6 -11   3    9.70    4.40
  -6 -11   3   24.50    7.00
  -6 -11   3   11.30    5.40
  -6 -11   3   15.80    5.40
   5  11  -3    9.10    3.80
   5  11  -3   11.30    5.70
   5  11  -3    8.60    3.40
   5  11  -3    4.90    3.10
   5  11  -3   12.50    3.90
   5  11  -3    6.60    3.30
  -5 -11   3   14.20    5.60
  -5 -11   3   19.60    6.20
  -5 -11   3    8.20    3.80
  -5 -11   3   17.50    6.30
  -5 -11   3    9.70    4.80
  -5 -11   3   13.00    5.20
   4  11  -3  165.78   14.00
   4  11  -3  183.18   14.40
   4  11  -3  152.38   13.40
   4  11  -3  181.98   12.90
   4  11  -3  182.48   14.20
   4  11  -3  189.28   14.60
  -4 -11   3  191.78   16.90
  -4 -11   3  186.88   16.70
  -4 -11   3  174.08   14.70
  -4 -11   3  191.48   16.70
  -4 -11   3  173.78   16.20
   3  11  -3   -1.30    1.50
   3  11  -3    1.00    1.80
   3  11  -3    2.50    2.00
   3  11  -3    2.10    1.70
   3  11  -3   -0.60    1.70
  -3 -11   3    1.10    1.80
  -3 -11   3    0.20    2.00
  -3 -11   3    0.30    1.20
  -3 -11   3   -0.60    1.40
  -3 -11   3    0.70    2.20
  -3 -11   3    5.30    3.50
   2  11  -3  114.59   12.80
   2  11  -3  107.89   12.70
   2  11  -3  127.79   13.50
   2  11  -3  111.79   12.50
   2  11  -3   75.09   10.00
  -2 -11   3   85.49   12.60
  -2 -11   3   82.29   12.50
  -2 -11   3  131.59   10.50
  -2 -11   3  110.79   15.10
  -2 -11   3  119.59   12.90
  -2 -11   3  110.59   14.60
  -2 -11   3  105.89   10.10
   1  11  -3   36.00    7.00
   1  11  -3   31.60    6.80
   1  11  -3   46.60    8.00
   1  11  -3   41.60    7.40
   1  11  -3   29.90    6.20
  -1 -11   3   34.70    7.10
  -1 -11   3   46.60    9.50
  -1 -11   3   38.60    8.90
  -1 -11   3   47.70    8.00
  -1 -11   3   31.70    7.90
  -1 -11   3   35.30    8.30
  -1 -11   3   40.80    6.10
   0  11  -3   45.00    7.90
   0  11  -3   39.90    7.60
   0  11  -3   28.00    6.40
   0  11  -3   35.10    6.80
   0  11  -3   28.50    6.00
   0 -11   3   46.60    9.10
   0 -11   3   40.70    8.90
   0 -11   3   30.30    7.10
   0 -11   3   23.50    7.10
   0 -11   3   38.30    8.40
   0 -11   3   24.50    6.50
  -1  11  -3    1.40    2.00
  -1  11  -3    0.20    1.30
  -1  11  -3    4.40    3.00
  -1  11  -3    0.40    1.40
  -1  11  -3    1.70    2.10
   1 -11   3    0.10    3.20
   1 -11   3    2.00    2.60
   1 -11   3    4.90    3.20
   1 -11   3   -0.20    1.60
   1 -11   3    3.80    3.30
   1 -11   3    3.10    3.60
  -2  11  -3    3.40    2.50
  -2  11  -3    3.10    2.70
  -2  11  -3   -0.50    1.40
  -2  11  -3   -0.40    1.40
  -2  11  -3    0.50    1.20
   2 -11   3   -2.60    4.10
   2 -11   3   -4.10    2.70
   2 -11   3    1.70    2.70
   2 -11   3    1.20    2.00
   8  10  -3    4.10    2.40
   8  10  -3    5.20    2.60
  -8 -10   3    2.00    1.80
  -8 -10   3   10.60    5.40
  -8 -10   3    3.20    2.20
   7  10  -3   14.30    4.10
   7  10  -3   10.50    3.60
  -7 -10   3    7.80    3.80
  -7 -10   3   18.00    5.90
  -7 -10   3    8.30    4.00
  -7 -10   3    7.00    4.60
  -7 -10   3    4.20    3.00
  -7 -10   3   14.40    5.00
   6  10  -3   14.70    4.10
   6  10  -3   14.80    4.50
   6  10  -3    8.50    3.30
  -6 -10   3    9.80    4.40
  -6 -10   3    9.30    4.30
  -6 -10   3   24.60    7.10
  -6 -10   3    7.90    4.00
  -6 -10   3    9.80    4.00
  -6 -10   3    9.60    4.20
   5  10  -3   46.90    7.20
   5  10  -3   38.40    6.90
   5  10  -3   30.80    6.30
   5  10  -3   41.70    7.00
   5  10  -3   36.60    6.50
   5  10  -3   41.30    5.50
  -5 -10   3   28.40    6.70
  -5 -10   3   59.29    9.80
  -5 -10   3   36.90    7.70
  -5 -10   3   38.10    9.30
  -5 -10   3   41.70    8.20
  -5 -10   3   32.90    7.60
   4  10  -3    8.70    3.70
   4  10  -3   13.60    4.10
   4  10  -3    3.70    2.30
   4  10  -3   10.50    3.20
   4  10  -3    9.70    3.40
   4  10  -3   11.80    4.20
  -4 -10   3   14.30    4.80
  -4 -10   3    9.40    4.40
  -4 -10   3    5.80    3.00
  -4 -10   3    3.90    2.60
  -4 -10   3   16.70    5.40
  -4 -10   3   10.20    4.60
   3  10  -3    0.70    1.40
   3  10  -3    2.80    2.50
   3  10  -3    1.40    1.90
   3  10  -3    4.40    2.70
   3  10  -3    1.00    1.70
  -3 -10   3   -0.70    1.20
  -3 -10   3    0.10    1.80
  -3 -10   3    1.10    2.00
  -3 -10   3   -1.70    1.50
  -3 -10   3    3.80    3.10
  -3 -10   3    3.90    3.20
   2  10  -3  219.18   16.00
   2  10  -3  237.88   16.60
   2  10  -3  233.28   16.40
   2  10  -3  230.78   16.20
   2  10  -3  232.18   16.40
  -2 -10   3  262.67   19.10
  -2 -10   3  248.78   18.80
  -2 -10   3  224.98   15.10
  -2 -10   3  275.57   19.50
  -2 -10   3  213.18   15.20
  -2 -10   3  226.98   15.50
  -2 -10   3  243.88   18.80
   1  10  -3   23.20    5.50
   1  10  -3   12.20    3.70
   1  10  -3   26.70    6.00
   1  10  -3   21.10    5.20
   1  10  -3   33.30    6.30
  -1 -10   3   30.20    5.30
  -1 -10   3   20.80    6.30
  -1 -10   3   28.90    6.60
  -1 -10   3   19.50    5.90
  -1 -10   3   29.10    7.30
  -1 -10   3   20.00    5.40
  -1 -10   3   27.50    6.10
   0  10  -3    7.50    3.10
   0  10  -3    3.60    2.70
   0  10  -3    6.50    3.20
   0  10  -3    7.10    3.10
   0  10  -3    8.10    3.20
   0 -10   3   17.70    5.80
   0 -10   3    4.60    3.00
   0 -10   3    6.50    3.70
   0 -10   3    2.40    2.70
   0 -10   3    8.00    4.00
   0 -10   3    8.00    4.00
  -1  10  -3    5.40    3.10
  -1  10  -3   17.40    4.80
  -1  10  -3   10.10    3.60
  -1  10  -3   13.90    4.20
  -1  10  -3   19.50    5.10
   1 -10   3   21.10    6.50
   1 -10   3   13.30    6.10
   1 -10   3   16.40    5.70
   1 -10   3   20.30    6.00
   1 -10   3   12.80    6.10
   1 -10   3   10.50    4.20
  -2  10  -3   26.70    8.30
  -2  10  -3   29.10    8.30
  -2  10  -3   24.60    5.50
  -2  10  -3   23.00    5.10
  -2  10  -3   27.10    6.00
   2 -10   3   17.30    6.40
   2 -10   3   22.00    6.00
   2 -10   3   19.10    5.90
   2 -10   3   21.00    6.40
   2 -10   3   16.70    5.60
   2 -10   3   31.60    7.80
  -3  10  -3   24.30    5.90
  -3  10  -3   15.20    4.20
  -3  10  -3   22.50    5.30
  -3  10  -3   27.80    5.80
  -3  10  -3   17.90    5.20
   3 -10   3   28.90    8.60
   3 -10   3   28.30    7.80
   3 -10   3   24.40    8.00
   3 -10   3   26.10    6.40
   3 -10   3   32.60    7.30
   8   9  -3   16.60    4.10
   8   9  -3   18.00    4.10
   8   9  -3   15.50    4.60
  -8  -9   3    9.60    4.60
  -8  -9   3   18.30    5.40
  -8  -9   3   15.00    4.90
  -8  -9   3   16.10    6.20
  -8  -9   3   15.40    5.00
  -8  -9   3   20.10    5.20
   7   9  -3   42.80    6.60
   7   9  -3   54.89    8.50
   7   9  -3   52.79    7.60
   7   9  -3   49.30    7.20
   7   9  -3   56.19    8.00
  -7  -9   3   35.50    7.70
  -7  -9   3   37.00    8.80
  -7  -9   3   46.20    8.30
  -7  -9   3   40.40    9.10
  -7  -9   3   35.30    7.40
  -7  -9   3   56.49    9.20
   6   9  -3   21.30    5.10
   6   9  -3   30.40    5.70
   6   9  -3   14.90    4.10
   6   9  -3   24.20    5.00
   6   9  -3   19.90    4.70
  -6  -9   3   18.90    5.60
  -6  -9   3   33.60    8.10
  -6  -9   3   20.30    5.50
  -6  -9   3   25.00    6.20
  -6  -9   3   12.60    4.80
  -6  -9   3   24.40    6.20
   5   9  -3  278.87   17.30
   5   9  -3  273.07   17.10
   5   9  -3  234.18   16.80
   5   9  -3  246.88   17.20
   5   9  -3  265.67   17.30
   5   9  -3  271.07   14.50
  -5  -9   3  265.27   20.40
  -5  -9   3  282.87   19.90
  -5  -9   3  259.97   19.40
  -5  -9   3  254.87   18.70
  -5  -9   3  251.57   18.60
  -5  -9   3  253.97   18.50
   4   9  -3   -0.80    0.90
   4   9  -3    0.90    2.00
   4   9  -3   -0.50    1.60
   4   9  -3   -1.00    0.90
   4   9  -3    1.00    1.80
   4   9  -3   -0.30    0.80
  -4  -9   3   -0.10    1.90
  -4  -9   3   -1.30    1.20
  -4  -9   3   -1.10    1.20
  -4  -9   3    0.90    2.00
  -4  -9   3    0.00    2.00
  -4  -9   3    2.50    2.30
  -4  -9   3    1.70    1.70
   3   9  -3   -0.70    1.00
   3   9  -3    1.10    2.00
   3   9  -3    1.30    1.60
   3   9  -3   -0.70    1.30
   3   9  -3   -0.30    1.20
  -3  -9   3    1.80    2.20
  -3  -9   3   -1.30    1.30
  -3  -9   3    4.00    2.60
  -3  -9   3    3.70    2.60
  -3  -9   3   -1.50    1.20
  -3  -9   3    1.60    2.40
   2   9  -3  101.99    9.50
   2   9  -3  122.49   10.40
   2   9  -3  120.39   10.00
   2   9  -3  109.69    9.90
   2   9  -3  119.79   10.20
  -2  -9   3  134.69   16.50
  -2  -9   3  108.89    9.50
  -2  -9   3  112.89   13.40
  -2  -9   3   99.89   14.20
  -2  -9   3  109.59   13.10
  -2  -9   3  118.09   15.40
   1   9  -3   14.70    4.80
   1   9  -3   11.30    4.10
   1   9  -3   13.90    3.90
   1   9  -3   10.10    3.60
   1   9  -3   13.70    4.00
  -1  -9   3   20.10    5.60
  -1  -9   3   16.60    5.00
  -1  -9   3   25.40    4.70
  -1  -9   3   16.60    4.30
  -1  -9   3   16.30    5.10
  -1  -9   3    8.90    3.50
  -1  -9   3   23.40    6.10
   0   9  -3   88.19   10.80
   0   9  -3   45.00    7.10
   0   9  -3   55.89    7.80
   0   9  -3   60.69    8.60
   0   9  -3   51.19    7.90
   0  -9   3   49.10    8.30
   0  -9   3   64.09    8.90
   0  -9   3   50.49    9.00
   0  -9   3   60.19    9.20
   0  -9   3   41.50    8.20
   0  -9   3   72.69    9.70
  -1   9  -3   50.89    7.60
  -1   9  -3   51.09    7.50
  -1   9  -3   49.00    7.30
  -1   9  -3   37.10    6.50
  -1   9  -3   34.00    5.90
   1  -9   3   56.89    9.20
   1  -9   3   34.60    7.20
   1  -9   3   54.39    9.30
   1  -9   3   34.70    7.40
   1  -9   3   54.09    9.10
   1  -9   3   45.70    8.40
  -2   9  -3    1.80    1.40
  -2   9  -3    2.90    2.10
  -2   9  -3    0.80    1.40
  -2   9  -3    0.00    1.20
  -2   9  -3    0.50    1.10
   2  -9   3   -3.00    2.30
   2  -9   3    2.10    2.60
   2  -9   3    1.20    3.00
   2  -9   3    1.20    1.80
   2  -9   3    0.40    1.60
   2  -9   3    0.70    2.10
  -3   9  -3    6.20    3.00
  -3   9  -3    4.00    2.30
  -3   9  -3    9.70    3.40
  -3   9  -3    9.20    3.40
  -3   9  -3    6.60    2.90
   3  -9   3    5.50    2.90
   3  -9   3    6.90    3.60
   3  -9   3   17.30    6.30
   3  -9   3   11.60    4.10
   3  -9   3    6.30    3.60
   3  -9   3    4.40    3.70
   3  -9   3    5.30    4.10
  -4   9  -3    2.90    2.00
  -4   9  -3   -0.60    0.80
  -4   9  -3    0.40    1.00
  -4   9  -3    3.10    2.20
  -4   9  -3    2.50    1.80
   4  -9   3   -0.90    3.70
   4  -9   3    3.10    4.40
   4  -9   3    0.30    2.20
   9   8  -3    4.20    2.80
   9   8  -3    6.20    2.50
   9   8  -3    3.30    2.10
  -9  -8   3   10.10    3.60
  -9  -8   3    2.20    1.70
   8   8  -3    6.20    2.80
   8   8  -3    6.70    4.50
   8   8  -3    4.10    2.50
  -8  -8   3    3.60    3.30
  -8  -8   3    9.40    3.70
  -8  -8   3    5.30    3.20
  -8  -8   3    4.70    3.00
  -8  -8   3    9.10    3.20
  -8  -8   3    2.30    2.20
   7   8  -3   20.60    4.30
   7   8  -3   16.00    4.40
   7   8  -3   13.00    3.80
  -7  -8   3   18.60    5.90
  -7  -8   3   23.00    6.20
  -7  -8   3   13.80    4.30
  -7  -8   3   14.60    4.60
  -7  -8   3   11.60    4.00
  -7  -8   3   12.20    4.40
   6   8  -3   -1.00    1.20
   6   8  -3   -0.40    1.10
   6   8  -3    0.10    1.30
   6   8  -3    1.90    1.80
   6   8  -3   -1.60    0.90
  -6  -8   3    0.70    1.90
  -6  -8   3    1.30    1.50
  -6  -8   3    0.80    2.20
  -6  -8   3    1.10    1.60
  -6  -8   3    3.10    3.00
  -6  -8   3    0.10    2.00
   5   8  -3    1.50    2.10
   5   8  -3   -1.40    0.70
   5   8  -3    1.40    1.30
   5   8  -3    0.00    1.60
   5   8  -3    0.50    1.50
   5   8  -3    1.90    1.60
  -5  -8   3    3.30    2.60
  -5  -8   3    0.80    2.10
  -5  -8   3    0.20    1.80
  -5  -8   3    1.40    2.50
  -5  -8   3   -0.80    1.40
  -5  -8   3    2.00    2.50
   4   8  -3    9.20    3.40
   4   8  -3   11.20    3.20
   4   8  -3   18.00    4.10
   4   8  -3   13.00    3.00
   4   8  -3   13.70    3.80
   4   8  -3   11.40    3.40
  -4  -8   3   15.10    4.50
  -4  -8   3   14.40    4.00
  -4  -8   3   16.60    5.10
  -4  -8   3   17.40    5.50
  -4  -8   3   18.60    5.10
  -4  -8   3   11.20    4.10
  -4  -8   3    9.90    4.10
   3   8  -3   13.60    4.20
   3   8  -3   10.40    3.30
   3   8  -3   10.20    3.30
   3   8  -3    7.30    3.00
   3   8  -3    9.50    3.60
  -3  -8   3    8.20    3.80
  -3  -8   3   10.00    3.80
  -3  -8   3   12.70    4.80
  -3  -8   3    4.50    3.00
  -3  -8   3    4.90    2.70
  -3  -8   3    5.90    3.30
  -3  -8   3    9.00    2.80
   2   8  -3    2.30    1.90
   2   8  -3    2.70    2.10
   2   8  -3    3.10    2.20
   2   8  -3    1.30    2.00
   2   8  -3    4.40    2.30
  -2  -8   3    0.40    1.80
  -2  -8   3    4.90    3.50
  -2  -8   3    5.30    2.60
  -2  -8   3    0.90    2.20
  -2  -8   3    0.80    2.20
  -2  -8   3    3.50    2.60
   1   8  -3   20.90    4.50
   1   8  -3   23.80    5.20
   1   8  -3   13.20    3.60
   1   8  -3   17.10    4.30
   1   8  -3   16.90    4.20
  -1  -8   3   22.50    5.60
  -1  -8   3   20.40    4.10
  -1  -8   3   20.40    5.50
  -1  -8   3   23.20    5.60
  -1  -8   3   28.20    5.20
  -1  -8   3   28.20    6.00
  -1  -8   3   36.20    5.70
   0   8  -3  321.17   18.30
   0   8  -3  289.87   18.00
   0   8  -3  316.57   18.20
   0   8  -3  290.87   18.50
   0   8  -3  260.77   17.40
   0  -8   3  319.57   20.10
   0  -8   3  283.27   19.50
   0  -8   3  323.77   18.70
   0  -8   3  301.27   18.80
   0  -8   3  279.37   19.40
   0  -8   3  275.67   19.10
  -1   8  -3  110.79    9.90
  -1   8  -3  113.49    9.50
  -1   8  -3  112.99    9.50
  -1   8  -3  116.39    9.60
  -1   8  -3  119.29    9.80
   1  -8   3  128.79   11.20
   1  -8   3  140.39   11.80
   1  -8   3  108.19   12.40
   1  -8   3  122.99   11.20
   1  -8   3  107.39   12.60
   1  -8   3  115.69   13.40
  -2   8  -3    6.10    2.60
  -2   8  -3    5.20    2.70
  -2   8  -3    2.60    2.10
   2  -8   3   11.10    4.60
   2  -8   3    5.40    2.90
   2  -8   3    9.30    3.70
   2  -8   3   10.70    3.80
   2  -8   3    3.10    2.50
   2  -8   3    7.00    4.80
  -3   8  -3   11.20    3.40
  -3   8  -3    4.70    2.60
  -3   8  -3   -0.10    1.30
  -3   8  -3    4.20    2.10
  -3   8  -3    5.40    2.40
   3  -8   3    6.20    4.70
   3  -8   3    0.50    1.80
   3  -8   3    1.50    2.10
   3  -8   3   -2.50    3.00
   3  -8   3    5.90    2.70
   3  -8   3    1.60    2.50
   3  -8   3    7.80    3.60
  -4   8  -3   11.50    3.20
  -4   8  -3   20.70    4.50
  -4   8  -3   14.40    3.50
  -4   8  -3   11.00    3.20
  -4   8  -3   12.10    3.50
   4  -8   3   13.20    5.50
   4  -8   3   13.30    5.40
   4  -8   3   14.80    4.40
   4  -8   3   11.30    4.00
   4  -8   3   13.60    4.60
   4  -8   3   12.80    4.30
   4  -8   3    2.80    4.40
  -5   8  -3    0.10    1.10
  -5   8  -3    3.10    2.00
  -5   8  -3    1.20    1.60
  -5   8  -3   -0.10    0.90
  -5   8  -3    2.30    1.80
   5  -8   3    0.60    3.40
   5  -8   3    6.90    4.70
   5  -8   3    2.10    4.30
   9   7  -3    3.00    2.30
   9   7  -3   10.20    3.90
   9   7  -3    4.00    2.50
  -9  -7   3    3.40    3.20
  -9  -7   3    4.80    2.40
  -9  -7   3    4.50    2.90
  -9  -7   3    1.70    1.90
  -9  -7   3    5.40    2.60
  -9  -7   3    0.90    1.50
   8   7  -3   -0.70    0.80
   8   7  -3    0.90    1.40
   8   7  -3   -0.80    1.10
   8   7  -3   -0.40    1.40
   8   7  -3    2.20    1.50
  -8  -7   3   -1.60    0.90
  -8  -7   3   -1.60    1.20
  -8  -7   3    0.70    1.50
  -8  -7   3    0.50    2.00
  -8  -7   3    3.70    2.90
  -8  -7   3   -1.20    1.10
   7   7  -3   12.50    3.60
   7   7  -3   19.00    4.50
   7   7  -3   16.70    4.20
   7   7  -3   20.80    4.30
   7   7  -3   21.20    4.40
  -7  -7   3   11.70    4.50
  -7  -7   3   14.40    4.20
  -7  -7   3   12.10    4.20
  -7  -7   3   20.20    5.00
  -7  -7   3   16.30    4.80
  -7  -7   3    7.80    3.90
   6   7  -3  153.18   11.60
   6   7  -3  151.68   11.50
   6   7  -3  149.59   11.60
   6   7  -3  157.88   11.10
   6   7  -3  171.58   11.40
  -6  -7   3  156.58   13.10
  -6  -7   3  145.89   12.90
  -6  -7   3  157.88   13.70
  -6  -7   3  157.48   12.30
  -6  -7   3  163.28   12.50
  -6  -7   3  157.78   13.80
   5   7  -3   76.59    8.90
   5   7  -3   89.09    8.20
   5   7  -3   67.79    8.40
  -5  -7   3   77.49    9.50
  -5  -7   3   76.89    9.30
  -5  -7   3   88.19   11.10
  -5  -7   3   80.89   12.10
  -5  -7   3   81.89   10.80
  -5  -7   3   98.89   11.20
  -5  -7   3  105.69   12.80
   4   7  -3  312.17   19.30
   4   7  -3  323.37   19.00
   4   7  -3  371.26   19.50
  -4  -7   3  324.77   20.50
  -4  -7   3  339.87   20.20
  -4  -7   3  342.27   20.40
  -4  -7   3  353.36   21.60
  -4  -7   3  323.57   21.80
  -4  -7   3  336.17   20.30
  -4  -7   3  345.17   21.40
   3   7  -3   75.99    8.80
   3   7  -3   77.59    8.60
   3   7  -3   88.29    8.00
   3   7  -3   71.09    8.50
   3   7  -3   86.79    7.60
  -3  -7   3   91.49    7.60
  -3  -7   3   85.49    8.20
  -3  -7   3   92.69   10.70
  -3  -7   3   74.89   10.40
  -3  -7   3   69.39    8.90
  -3  -7   3   73.49    9.10
  -3  -7   3   77.99   10.00
   2   7  -3   72.79    8.40
   2   7  -3   76.09    7.10
   2   7  -3   65.49    8.00
   2   7  -3   79.79    8.80
  -2  -7   3   79.59   10.60
  -2  -7   3   69.09    9.80
  -2  -7   3   85.49    9.80
  -2  -7   3   63.89   10.10
  -2  -7   3   74.99    9.30
  -2  -7   3   81.59    8.90
   1   7  -3   29.00    5.10
   1   7  -3   39.70    6.00
   1   7  -3   32.50    5.60
   1   7  -3   44.10    6.20
   1   7  -3   44.20    6.40
  -1  -7   3   46.70    6.20
  -1  -7   3   35.70    5.50
  -1  -7   3   51.39    8.10
  -1  -7   3   44.50    7.50
  -1  -7   3   48.50    7.90
  -1  -7   3   37.00    6.80
  -1  -7   3   38.00    5.50
   0   7  -3   14.10    3.70
   0   7  -3    7.70    2.90
   0   7  -3   20.50    4.30
   0   7  -3   14.80    3.80
   0   7  -3   16.50    4.10
   0  -7   3   20.70    4.50
   0  -7   3   11.90    4.10
   0  -7   3   15.60    4.20
   0  -7   3   13.30    4.10
   0  -7   3    8.60    3.30
   0  -7   3   16.90    3.20
   0  -7   3    8.70    3.20
  -1   7  -3   95.09    8.30
  -1   7  -3  103.59    8.50
  -1   7  -3   99.59    8.40
  -1   7  -3  112.19    9.40
  -1   7  -3   99.79    8.30
   1  -7   3   93.19   10.50
   1  -7   3  101.69   11.50
   1  -7   3  102.69   11.30
   1  -7   3  106.69    9.60
   1  -7   3  101.19   11.50
   1  -7   3  107.79    9.90
  -2   7  -3    2.60    1.90
  -2   7  -3    0.60    1.50
  -2   7  -3    1.60    1.70
  -2   7  -3    2.70    2.10
  -2   7  -3    1.00    1.60
   2  -7   3    3.10    2.20
   2  -7   3    6.00    2.60
   2  -7   3    1.90    2.20
   2  -7   3    2.40    2.80
   2  -7   3    4.60    2.60
   2  -7   3    4.10    3.80
  -3   7  -3   39.90    5.90
  -3   7  -3   37.30    5.60
  -3   7  -3   49.10    6.60
  -3   7  -3   26.60    6.40
  -3   7  -3   31.00    5.20
   3  -7   3   53.39    9.50
   3  -7   3   43.20    8.90
   3  -7   3   31.90    6.80
   3  -7   3   31.50    6.10
   3  -7   3   47.70    7.80
   3  -7   3   36.80    6.90
   3  -7   3   48.40    7.60
  -4   7  -3   46.60    6.30
  -4   7  -3   44.50    5.80
  -4   7  -3   47.10    6.10
  -4   7  -3   37.20    6.30
  -4   7  -3   48.30    6.40
   4  -7   3   50.49    7.90
   4  -7   3   50.89    7.80
   4  -7   3   52.59   10.60
   4  -7   3   36.50    6.60
   4  -7   3   52.39    8.10
   4  -7   3   46.90   10.00
   4  -7   3   46.70    8.80
  -5   7  -3   75.89    6.80
  -5   7  -3   66.59    8.50
  -5   7  -3   75.89    6.70
  -5   7  -3   76.29    6.70
  -5   7  -3   74.59    6.80
   5  -7   3   72.79   13.00
   5  -7   3   80.99   12.80
   5  -7   3   66.89    9.00
   5  -7   3   63.89    9.30
   5  -7   3   85.29   13.60
   5  -7   3   69.29    9.70
   5  -7   3   56.09    8.60
  -6   7  -3   66.89    6.10
  -6   7  -3   49.10    7.30
  -6   7  -3   70.49    6.00
  -6   7  -3   51.69    6.40
  -6   7  -3   64.49    5.90
   6  -7   3   61.39   12.40
   6  -7   3   79.69    9.20
   6  -7   3   68.99    8.60
   6  -7   3   71.79   14.40
   6  -7   3   93.89   16.20
   9   6  -3    2.40    1.40
   9   6  -3    0.00    1.20
   9   6  -3    3.50    2.10
   9   6  -3    1.00    1.60
   9   6  -3    0.40    1.00
  -9  -6   3    1.50    1.80
  -9  -6   3    5.00    4.00
  -9  -6   3    0.60    1.70
  -9  -6   3    3.60    2.40
  -9  -6   3    9.60    4.60
  -9  -6   3   -1.10    1.10
   8   6  -3   92.49    8.50
   8   6  -3   99.89    7.70
   8   6  -3   95.89    7.60
  -8  -6   3   95.69    8.70
  -8  -6   3   88.09   10.00
  -8  -6   3   96.19   11.20
  -8  -6   3   81.19   10.30
  -8  -6   3   90.49   12.10
  -8  -6   3   74.89   12.30
   7   6  -3   10.10    3.10
   7   6  -3   13.30    3.80
   7   6  -3   15.70    3.80
  -7  -6   3   13.20    4.50
  -7  -6   3   20.80    6.20
  -7  -6   3   10.90    3.60
  -7  -6   3    8.40    3.60
  -7  -6   3   12.30    4.00
  -7  -6   3   14.10    4.00
   6   6  -3  121.69    8.70
   6   6  -3  111.19    9.30
   6   6  -3  108.49    9.20
   6   6  -3  121.19    9.50
   6   6  -3  118.39    8.70
  -6  -6   3  125.99   10.80
  -6  -6   3   88.99   11.50
  -6  -6   3   96.79   11.80
  -6  -6   3  122.59   10.70
  -6  -6   3  119.59    9.60
  -6  -6   3  113.09    9.50
   5   6  -3   19.40    4.00
   5   6  -3   24.00    6.30
   5   6  -3   24.60    4.50
   5   6  -3   20.60    4.60
   5   6  -3   24.10    4.70
  -5  -6   3   18.70    5.50
  -5  -6   3   25.80    5.90
  -5  -6   3   29.40    5.10
  -5  -6   3   26.30    5.90
  -5  -6   3   23.90    5.60
  -5  -6   3   13.60    4.40
  -5  -6   3   31.10    5.60
   4   6  -3  302.07   17.50
   4   6  -3  307.57   17.70
   4   6  -3  296.87   16.60
   4   6  -3  298.97   16.80
   4   6  -3  267.17   16.80
  -4  -6   3  300.67   18.50
  -4  -6   3  252.17   17.40
  -4  -6   3  285.17   17.40
  -4  -6   3  286.47   18.50
  -4  -6   3  300.57   17.50
  -4  -6   3  297.67   19.00
  -4  -6   3  287.27   18.60
   3   6  -3  163.18   11.10
   3   6  -3  162.68   10.90
   3   6  -3  177.28   11.90
   3   6  -3  160.58   11.50
   3   6  -3  169.88   11.50
  -3  -6   3  163.38   12.50
  -3  -6   3  171.28   11.80
  -3  -6   3  141.99   10.80
  -3  -6   3  172.38   11.90
  -3  -6   3  168.88   12.60
  -3  -6   3  169.28   11.90
  -3  -6   3  166.98   13.10
   2   6  -3  213.48   13.20
   2   6  -3  200.98   13.70
   2   6  -3  205.18   13.70
   2   6  -3  222.18   13.40
   2   6  -3  250.47   14.50
  -2  -6   3  214.78   14.80
  -2  -6   3  200.28   12.20
  -2  -6   3  208.48   13.90
  -2  -6   3  203.38   13.90
  -2  -6   3  228.38   13.70
  -2  -6   3  300.97   19.20
  -2  -6   3  219.38   14.90
   1   6  -3   34.00    5.10
   1   6  -3   34.50    5.70
   1   6  -3   42.60    6.40
   1   6  -3   51.99    6.90
   1   6  -3   33.20    5.10
  -1  -6   3   36.40    5.20
  -1  -6   3   36.20    6.00
  -1  -6   3   34.00    4.80
  -1  -6   3   36.20    5.90
  -1  -6   3   36.70    6.60
  -1  -6   3   35.30    6.50
  -1  -6   3   37.50    5.10
   0   6  -3  510.35   25.90
   0   6  -3  481.95   25.90
   0   6  -3  501.95   26.10
   0   6  -3  501.35   26.60
   0   6  -3  510.45   25.70
   0  -6   3  519.45   26.00
   0  -6   3  499.75   26.10
   0  -6   3  513.95   27.80
   0  -6   3  524.05   24.30
   0  -6   3  487.35   27.50
   0  -6   3  513.75   27.00
   0  -6   3  503.25   26.80
  -1   6  -3   60.09    6.80
  -1   6  -3   51.59    7.40
  -1   6  -3   54.19    6.50
  -1   6  -3   57.19    6.70
  -1   6  -3   46.10    6.20
   1  -6   3   53.69    7.40
   1  -6   3   45.20    6.90
   1  -6   3   64.19    8.40
   1  -6   3   98.29   10.20
   1  -6   3   60.09    8.20
   1  -6   3   57.29    7.80
  -2   6  -3  717.93   33.30
  -2   6  -3  720.73   33.20
  -2   6  -3  708.03   34.80
  -2   6  -3  680.53   33.00
  -2   6  -3  644.84   33.00
   2  -6   3  679.13   34.70
   2  -6   3  615.34   34.30
   2  -6   3  707.43   34.90
   2  -6   3  679.73   36.10
   2  -6   3  658.63   34.50
   2  -6   3  683.63   35.70
  -3   6  -3    9.20    3.30
  -3   6  -3   13.80    3.10
  -3   6  -3   16.60    3.70
  -3   6  -3   11.10    3.00
  -3   6  -3    8.70    2.70
   3  -6   3   12.80    3.80
   3  -6   3   13.00    4.80
   3  -6   3   10.20    5.20
   3  -6   3    4.50    2.50
   3  -6   3   10.80    4.70
  -4   6  -3   12.50    3.10
  -4   6  -3   26.00    4.30
  -4   6  -3   24.30    4.20
  -4   6  -3   25.50    5.30
  -4   6  -3   18.20    3.70
   4  -6   3   23.80    7.10
   4  -6   3   22.40    4.60
   4  -6   3   14.40    5.40
   4  -6   3   20.20    4.60
   4  -6   3   20.40    4.80
   4  -6   3   25.70    5.00
   4  -6   3   20.00    7.10
  -5   6  -3   85.69   10.10
  -5   6  -3   93.29    7.20
  -5   6  -3   79.79    6.80
  -5   6  -3   78.29    6.70
  -5   6  -3   90.39    7.20
   5  -6   3  101.39    8.50
   5  -6   3   87.89    9.60
   5  -6   3   87.39   10.10
   5  -6   3   86.39   13.70
   5  -6   3   79.49   13.40
   5  -6   3   92.79   13.50
   5  -6   3   84.49    9.90
  -6   6  -3   -0.10    0.80
  -6   6  -3    0.30    1.10
  -6   6  -3    0.50    1.00
  -6   6  -3    1.90    1.30
  -6   6  -3    1.00    1.30
   6  -6   3    1.90    1.70
   6  -6   3    6.90    5.60
   6  -6   3    1.40    3.70
   6  -6   3   -2.80    2.80
   6  -6   3    2.00    1.90
   6  -6   3    1.80    1.80
   6  -6   3    3.20    1.90
  -7   6  -3   22.10    5.60
  -7   6  -3   20.90    4.70
  -7   6  -3   34.50    4.20
  -7   6  -3   38.70    4.40
  -7   6  -3   39.90    4.40
  -7   6  -3   33.60    4.10
   7  -6   3   51.29   12.40
   7  -6   3   39.90    5.10
   7  -6   3   41.20    4.90
   7  -6   3   39.10   11.60
   7  -6   3   36.70    5.00
   7  -6   3   40.60    4.90
   7  -6   3   30.50    9.20
  10   5  -3   21.60    4.40
  10   5  -3   26.70    5.00
  10   5  -3   19.70    3.60
 -10  -5   3   17.90    3.90
 -10  -5   3   15.40    4.80
 -10  -5   3   20.20    4.20
 -10  -5   3   16.30    4.90
 -10  -5   3   18.90    5.20
   9   5  -3   33.60    5.50
   9   5  -3   26.80    4.40
   9   5  -3   35.20    4.70
   9   5  -3   28.60    4.60
   9   5  -3   35.30    4.70
  -9  -5   3   27.80    5.10
  -9  -5   3   31.10    5.30
  -9  -5   3   19.80    5.00
  -9  -5   3   42.80   10.00
  -9  -5   3   30.40    8.60
   8   5  -3   19.40    3.50
   8   5  -3   21.50    4.30
   8   5  -3   13.70    3.50
   8   5  -3   20.70    3.80
   8   5  -3   16.60    4.10
  -8  -5   3   21.80    4.30
  -8  -5   3   14.80    4.80
  -8  -5   3   12.30    4.10
  -8  -5   3   14.50    4.40
  -8  -5   3   11.50    3.30
  -8  -5   3   12.20    5.00
   7   5  -3   89.89    7.30
   7   5  -3   96.99    7.40
   7   5  -3   93.79    8.00
   7   5  -3  104.29    8.30
   7   5  -3   96.89    8.10
  -7  -5   3   96.79   10.90
  -7  -5   3   98.19   11.10
  -7  -5   3   95.79   13.40
  -7  -5   3   97.39    8.30
  -7  -5   3   90.79    8.00
  -7  -5   3  102.89    9.70
   6   5  -3   13.60    2.90
   6   5  -3    6.50    2.70
   6   5  -3   13.90    3.60
   6   5  -3    7.90    2.50
   6   5  -3   12.00    3.20
  -6  -5   3    4.90    2.90
  -6  -5   3    9.00    3.40
  -6  -5   3    7.70    3.80
  -6  -5   3    6.60    2.50
  -6  -5   3    9.70    3.10
  -6  -5   3   16.30    4.80
   5   5  -3  116.89   10.20
   5   5  -3  106.29    8.40
   5   5  -3  110.59    8.10
   5   5  -3  115.19    8.10
   5   5  -3  114.39   10.00
  -5  -5   3  110.99    9.70
  -5  -5   3  108.29   10.10
  -5  -5   3  101.39    9.30
  -5  -5   3   98.39    9.40
  -5  -5   3  103.79   10.00
  -5  -5   3  116.99    8.80
  -5  -5   3  108.29    8.50
   4   5  -3   51.09    6.60
   4   5  -3   42.50    6.30
   4   5  -3   51.39    6.10
   4   5  -3   59.89    6.60
   4   5  -3   50.29    3.40
   4   5  -3   49.50    6.40
   4   5  -3   46.90    6.30
  -4  -5   3   57.79    7.90
  -4  -5   3   38.40    6.70
  -4  -5   3   54.09    6.70
  -4  -5   3   58.79    6.90
  -4  -5   3   69.99    9.50
  -4  -5   3   43.20    6.80
  -4  -5   3   49.40    7.20
   3   5  -3  256.67   14.30
   3   5  -3  246.38   14.10
   3   5  -3  228.78   14.60
   3   5  -3  226.78   14.70
   3   5  -3  263.27   14.80
   3   5  -3  239.88   14.80
  -3  -5   3  257.47   15.90
  -3  -5   3  250.67   14.60
  -3  -5   3  225.88   14.50
  -3  -5   3  254.47   15.90
  -3  -5   3  246.88   14.60
  -3  -5   3  249.68   16.10
  -3  -5   3  230.88   14.90
   2   5  -3   75.99    6.30
   2   5  -3   65.59    5.90
   2   5  -3   78.19    7.00
   2   5  -3   73.69    6.70
   2   5  -3   74.19    6.70
  -2  -5   3   75.69    8.50
  -2  -5   3   79.89    6.80
  -2  -5   3   72.19   10.10
  -2  -5   3   66.99    6.40
  -2  -5   3   60.29    5.60
  -2  -5   3   65.99    7.40
  -2  -5   3   72.29    8.40
   1   5  -3  635.14   30.50
   1   5  -3  662.73   31.40
   1   5  -3  653.83   30.60
   1   5  -3  638.74   31.50
   1   5  -3  635.14   31.30
  -1  -5   3  628.84   30.10
  -1  -5   3  627.64   31.20
  -1  -5   3  602.74   31.90
  -1  -5   3  635.24   31.10
  -1  -5   3  560.24   31.60
  -1  -5   3  661.03   29.90
  -1  -5   3  642.64   29.50
   0   5  -3   18.00    3.30
   0   5  -3   22.80    4.50
   0   5  -3   29.60    4.90
   0   5  -3   35.00    5.10
   0   5  -3   20.30    3.50
   0  -5   3   26.30    4.80
   0  -5   3   24.60    4.90
   0  -5   3   18.80    3.80
   0  -5   3   17.60    3.80
   0  -5   3   26.70    4.60
   0  -5   3   30.10    4.90
   0  -5   3   23.50    3.30
  -1   5  -3  310.17   17.30
  -1   5  -3  349.57   17.70
  -1   5  -3  309.17   17.10
  -1   5  -3  302.97   18.30
  -1   5  -3  322.67   17.10
   1  -5   3  291.47   18.20
   1  -5   3  311.87   17.90
   1  -5   3  328.57   18.30
   1  -5   3  324.17   18.50
   1  -5   3  325.07   18.50
   1  -5   3  319.07   17.90
  -2   5  -3  448.16   21.40
  -2   5  -3  398.66   22.70
  -2   5  -3  404.36   20.80
  -2   5  -3  433.16   21.20
  -2   5  -3  381.96   20.80
   2  -5   3  386.06   23.00
   2  -5   3  403.16   21.90
   2  -5   3  412.36   22.30
   2  -5   3  430.76   23.90
   2  -5   3  391.16   22.10
   2  -5   3  408.06   22.10
  -3   5  -3  285.77   15.60
  -3   5  -3  298.77   15.80
  -3   5  -3  286.17   15.70
  -3   5  -3  299.27   15.80
  -3   5  -3  281.57   17.70
   3  -5   3  283.47   17.00
   3  -5   3  248.18   18.00
   3  -5   3  294.47   19.30
   3  -5   3  281.97   17.00
   3  -5   3  296.37   19.80
   3  -5   3  291.77   17.10
   3  -5   3  304.77   17.20
  -4   5  -3  144.09    9.20
  -4   5  -3  155.58    9.60
  -4   5  -3  142.39    9.30
  -4   5  -3  137.29   11.10
  -4   5  -3  139.79    9.20
   4  -5   3  148.69   13.80
   4  -5   3  155.78   10.60
   4  -5   3  134.39   10.40
   4  -5   3  130.99   12.50
   4  -5   3  124.19   10.20
   4  -5   3  152.18   10.50
   4  -5   3  126.59   15.30
  -5   5  -3  223.48   12.50
  -5   5  -3  218.38   12.10
  -5   5  -3  197.08   12.00
  -5   5  -3  228.48   12.30
  -5   5  -3  201.08   14.40
   5  -5   3  209.18   13.40
   5  -5   3  170.18   16.40
   5  -5   3  229.88   13.60
   5  -5   3  252.27   19.20
   5  -5   3  246.88   19.70
   5  -5   3  195.58   13.50
   5  -5   3  212.08   13.70
  -6   5  -3   26.00    3.50
  -6   5  -3   26.60    5.50
  -6   5  -3   29.60    3.80
   6  -5   3   23.90    4.30
   6  -5   3   30.70    4.60
   6  -5   3   26.50    8.50
   6  -5   3   32.60    4.90
   6  -5   3   25.70    8.60
   6  -5   3   24.30    4.10
   6  -5   3   41.90   10.50
  -7   5  -3  100.69    6.20
  -7   5  -3  101.59    6.30
  -7   5  -3   84.29    8.20
  -7   5  -3   99.29    6.30
  -7   5  -3   88.79   10.50
  -7   5  -3  111.09    6.40
   7  -5   3  115.59   17.10
   7  -5   3  104.69   16.80
   7  -5   3   78.09   14.40
  10   4  -3   21.10    2.90
  10   4  -3   21.60    5.00
  10   4  -3   18.70    2.70
  10   4  -3   22.50    4.90
 -10  -4   3   17.20    3.80
 -10  -4   3   17.60    4.90
 -10  -4   3   14.90    5.60
 -10  -4   3   17.00    3.50
 -10  -4   3   11.10    2.90
   9   4  -3  162.78   10.60
   9   4  -3  123.49    9.10
   9   4  -3  142.89    8.90
   9   4  -3  150.98    9.00
   9   4  -3  140.09    9.50
  -9  -4   3  161.38   12.60
  -9  -4   3  149.69   11.60
  -9  -4   3  158.48   11.90
  -9  -4   3  137.19   10.10
  -9  -4   3  146.59   10.20
  -9  -4   3  118.69   15.20
   8   4  -3    0.80    1.50
   8   4  -3    2.30    1.40
   8   4  -3    1.60    1.30
   8   4  -3    0.60    1.30
   8   4  -3    0.30    1.40
  -8  -4   3    1.00    2.00
  -8  -4   3    1.30    1.60
  -8  -4   3    0.80    1.20
  -8  -4   3    1.00    1.80
  -8  -4   3    2.40    2.60
  -8  -4   3    0.10    1.40
   7   4  -3  296.77   15.90
   7   4  -3  286.97   16.50
   7   4  -3  296.37   16.90
   7   4  -3  281.07   15.70
   7   4  -3  285.57   16.80
  -7  -4   3  305.57   18.60
  -7  -4   3  299.77   16.70
  -7  -4   3  312.97   18.60
  -7  -4   3  302.17   16.90
  -7  -4   3  303.97   18.50
   6   4  -3   -1.50    0.60
   6   4  -3    1.20    1.60
   6   4  -3    2.60    1.40
   6   4  -3   -0.20    1.60
   6   4  -3    0.60    1.30
   6   4  -3    0.40    1.40
  -6  -4   3   -1.00    0.60
  -6  -4   3    2.30    1.80
  -6  -4   3    1.80    1.50
  -6  -4   3   -0.40    1.50
  -6  -4   3   -0.40    1.30
  -6  -4   3    0.80    2.30
   5   4  -3  107.69    8.50
   5   4  -3  114.49    8.20
   5   4  -3  100.39    7.40
   5   4  -3  114.79    7.70
   5   4  -3   95.69    9.10
   5   4  -3  105.79    8.30
  -5  -4   3  106.99    8.00
  -5  -4   3  118.59    8.20
  -5  -4   3  101.79    8.90
  -5  -4   3  110.29    9.90
  -5  -4   3   92.79    9.60
  -5  -4   3  114.59    9.30
  -5  -4   3  113.39    9.30
   4   4  -3   19.00    3.80
   4   4  -3   20.30    4.00
   4   4  -3   11.40    3.20
   4   4  -3   22.20    4.20
   4   4  -3   17.20    3.20
   4   4  -3   20.50    3.30
  -4  -4   3   25.00    5.00
  -4  -4   3   20.50    3.60
  -4  -4   3   17.30    4.20
  -4  -4   3   18.80    4.20
  -4  -4   3   24.00    4.70
  -4  -4   3   16.30    4.10
  -4  -4   3   22.80    3.90
   3   4  -3  718.53   34.30
   3   4  -3  671.43   33.50
   3   4  -3  769.42   35.10
   3   4  -3  730.33   34.80
   3   4  -3  678.33   33.50
   3   4  -3  715.33   35.00
  -3  -4   3  717.63   35.50
  -3  -4   3  760.22   36.00
  -3  -4   3  731.83   34.00
  -3  -4   3  744.53   35.70
  -3  -4   3  670.13   34.70
  -3  -4   3  721.23   35.30
  -3  -4   3  737.93   34.20
   2   4  -3    0.40    1.20
   2   4  -3   -0.40    1.00
   2   4  -3   -0.40    1.00
   2   4  -3    0.50    1.10
   2   4  -3    0.10    1.00
   2   4  -3   -1.50    0.90
  -2  -4   3    0.60    1.50
  -2  -4   3    3.20    1.60
  -2  -4   3    0.00    0.90
  -2  -4   3    1.60    1.70
  -2  -4   3   -0.50    1.00
  -2  -4   3   -0.40    0.80
  -2  -4   3   -1.30    1.00
   1   4  -3 2932.61  140.79
  -1  -4   3 2769.22  140.09
   0   4  -3   48.30    5.50
   0   4  -3   47.40    5.70
   0   4  -3   50.69    4.50
   0   4  -3   31.90    4.90
   0   4  -3   42.60    6.30
   0   4  -3   45.20    3.70
   0  -4   3   45.40    4.00
   0  -4   3   48.90    5.80
   0  -4   3   44.60    5.30
   0  -4   3   44.20    5.60
   0  -4   3   38.00    5.80
   0  -4   3   46.50    5.70
   0  -4   3   52.19    6.70
  -1   4  -3  337.27   19.20
  -1   4  -3  345.37   17.40
  -1   4  -3  336.37   17.30
  -1   4  -3  323.67   17.70
  -1   4  -3  337.57   17.90
   1  -4   3  344.37   18.70
   1  -4   3  359.56   18.80
   1  -4   3  344.77   18.90
   1  -4   3  342.27   18.60
   1  -4   3  324.97   17.80
   1  -4   3  318.67   17.80
  -2   4  -3  210.28   11.90
  -2   4  -3  218.88   11.80
  -2   4  -3  209.08   11.90
  -2   4  -3  204.38   13.70
  -2   4  -3  203.78   11.60
   2  -4   3  195.18   12.50
   2  -4   3  194.98   12.50
   2  -4   3  194.58   12.20
   2  -4   3  210.18   12.50
   2  -4   3  205.88   13.90
   2  -4   3  211.48   14.30
  -3   4  -3   43.20    4.90
  -3   4  -3   46.20    5.00
  -3   4  -3   36.40    6.40
  -3   4  -3   35.20    4.50
  -3   4  -3   49.00    5.20
   3  -4   3   46.20    5.70
   3  -4   3   38.60    5.40
   3  -4   3   41.80    5.60
   3  -4   3   36.30    7.10
   3  -4   3   36.70    5.30
   3  -4   3   37.30    6.50
   3  -4   3   38.30    7.10
  -4   4  -3   10.50    2.40
  -4   4  -3   13.90    2.70
  -4   4  -3   12.10    2.60
  -4   4  -3    4.80    1.70
   4  -4   3    8.30    2.60
   4  -4   3   12.50    3.00
   4  -4   3   11.30    4.50
   4  -4   3    7.70    2.50
   4  -4   3   13.40    5.40
   4  -4   3    7.10    4.20
   4  -4   3   11.60    3.00
  -5   4  -3    2.10    1.60
  -5   4  -3    1.90    1.60
  -5   4  -3    3.10    1.40
  -5   4  -3    1.70    1.60
  -5   4  -3   -0.90    0.70
   5  -4   3    4.40    2.00
   5  -4   3    3.00    1.70
   5  -4   3    3.50    1.80
   5  -4   3   -1.00    2.40
   5  -4   3    1.10    3.50
   5  -4   3    2.30    3.10
   5  -4   3    0.80    1.40
  -6   4  -3  225.58   11.30
  -6   4  -3  222.58   11.40
  -6   4  -3  186.38   14.50
  -6   4  -3  208.58   14.90
   6  -4   3  222.88   11.80
   6  -4   3  191.08   18.10
   6  -4   3  232.48   20.10
   6  -4   3  220.78   11.80
   6  -4   3  203.58   12.10
   6  -4   3  229.48   19.70
   6  -4   3  190.18   11.90
  -7   4  -3   14.90    4.40
  -7   4  -3   14.40    1.80
  -7   4  -3    9.20    1.50
  -7   4  -3   10.10    1.60
  -7   4  -3   16.20    3.50
  -7   4  -3   13.10    3.90
   7  -4   3    4.40    5.00
   7  -4   3    8.70    6.20
   7  -4   3   13.50    6.70
  -8   4  -3   71.99   11.80
  -8   4  -3   52.39    7.60
  -8   4  -3   55.69    5.30
   8  -4   3   56.09   13.10
   8  -4   3   62.79   13.30
   8  -4   3   58.99   13.80
  10   3  -3   19.70    2.40
 -10  -3   3   18.70    3.80
 -10  -3   3   15.00    4.00
 -10  -3   3   10.70    4.70
 -10  -3   3   13.60    3.20
   9   3  -3   77.09    6.40
   9   3  -3   89.69    6.00
   9   3  -3   93.79    6.00
   9   3  -3   88.29    7.00
   9   3  -3   73.89    6.20
  -9  -3   3   99.09    8.80
  -9  -3   3   93.19   13.90
  -9  -3   3   95.49    8.30
  -9  -3   3   96.79    8.40
  -9  -3   3   86.69    6.90
  -9  -3   3   87.49    7.00
   8   3  -3    4.20    1.70
   8   3  -3    7.10    2.30
   8   3  -3    3.90    1.90
   8   3  -3    8.20    2.20
   8   3  -3    7.30    2.50
  -8  -3   3    2.00    1.80
  -8  -3   3    2.10    2.50
  -8  -3   3    4.50    2.10
  -8  -3   3    7.10    2.50
  -8  -3   3    6.00    2.70
  -8  -3   3    3.00    1.90
   7   3  -3  137.29    8.90
   7   3  -3  144.09    9.40
   7   3  -3  128.59    9.60
   7   3  -3  125.89   11.70
   7   3  -3  154.18   10.00
   7   3  -3  158.98    9.20
  -7  -3   3  144.39   11.00
  -7  -3   3  163.88   11.50
  -7  -3   3  150.68   11.00
  -7  -3   3  139.59    9.30
  -7  -3   3  134.29    9.40
  -7  -3   3  132.29   12.60
   6   3  -3  277.67   15.80
   6   3  -3  270.47   15.70
   6   3  -3  253.97   17.40
   6   3  -3  269.37   14.90
   6   3  -3  276.67   14.50
   6   3  -3  270.77   14.50
  -6  -3   3  263.77   16.50
  -6  -3   3  292.97   16.90
  -6  -3   3  289.07   18.70
  -6  -3   3  234.48   19.80
  -6  -3   3  248.38   14.70
  -6  -3   3  292.77   15.30
  -6  -3   3  290.07   16.60
   5   3  -3    1.30    1.30
   5   3  -3   -0.10    1.00
   5   3  -3   -1.10    0.60
   5   3  -3   -1.20    1.00
  -5  -3   3    1.20    1.10
  -5  -3   3   -1.40    1.00
  -5  -3   3    0.10    0.80
  -5  -3   3    3.10    2.10
  -5  -3   3   -0.70    0.90
  -5  -3   3   -0.20    1.10
  -5  -3   3   -1.10    1.10
   4   3  -3   29.10    4.70
   4   3  -3   37.40    5.90
   4   3  -3   28.80    4.60
   4   3  -3   26.00    3.70
   4   3  -3   28.20    4.00
   4   3  -3   30.00    4.00
  -4  -3   3   30.50    5.30
  -4  -3   3   30.20    5.20
  -4  -3   3   32.30    5.20
  -4  -3   3   29.90    5.00
  -4  -3   3   27.20    3.90
  -4  -3   3   27.40    5.90
  -4  -3   3   26.70    4.00
   3   3  -3    1.40    1.10
   3   3  -3    2.00    1.60
   3   3  -3    4.00    1.50
   3   3  -3    1.90    1.30
   3   3  -3    0.00    1.20
   3   3  -3    1.60    1.40
  -3  -3   3    0.60    1.40
  -3  -3   3    1.50    1.50
  -3  -3   3    1.10    1.70
  -3  -3   3    1.60    1.50
  -3  -3   3   -0.30    0.80
  -3  -3   3    2.00    1.30
  -3  -3   3    0.80    1.50
   2   3  -3  608.94   30.20
   2   3  -3  601.44   30.10
   2   3  -3  668.43   31.50
   2   3  -3  637.94   31.40
   2   3  -3  640.44   31.00
   2   3  -3  664.63   31.20
  -2  -3   3  627.84   30.30
  -2  -3   3  694.53   32.20
  -2  -3   3  647.14   31.30
  -2  -3   3  691.53   32.10
  -2  -3   3  738.43   32.90
  -2  -3   3  653.13   30.50
   1   3  -3    0.20    1.40
   1   3  -3   -0.10    1.00
   1   3  -3    2.00    1.60
   1   3  -3   -0.10    1.30
  -1  -3   3    0.80    1.20
  -1  -3   3    0.90    1.20
  -1  -3   3    0.30    1.40
  -1  -3   3    2.80    1.80
  -1  -3   3    0.50    1.40
   0   3  -3  406.46   19.00
   0   3  -3  412.36   20.50
   0   3  -3  428.86   19.90
   0   3  -3  387.36   21.20
   0   3  -3  417.46   19.70
   0   3  -3  421.76   20.70
   0  -3   3  379.96   19.10
   0  -3   3  393.16   20.80
   0  -3   3  394.26   19.70
   0  -3   3  392.36   20.00
   0  -3   3  399.36   19.90
   0  -3   3  389.16   20.70
   0  -3   3  409.36   20.00
  -1   3  -3  146.39    9.00
  -1   3  -3  126.19   10.00
  -1   3  -3  140.89    8.40
  -1   3  -3  145.79    9.10
  -1   3  -3  135.19    8.90
  -1   3  -3  128.69    8.60
  -1   3  -3  143.09    8.50
   1  -3   3  152.38    8.80
   1  -3   3  143.69    9.40
   1  -3   3  129.39    9.70
   1  -3   3  139.79    9.70
   1  -3   3  155.88    9.60
   1  -3   3  136.59    8.60
  -2   3  -3  130.89    9.40
  -2   3  -3  135.39    8.40
  -2   3  -3  152.38    8.90
  -2   3  -3  137.49    8.70
  -2   3  -3  147.39    8.50
  -2   3  -3  143.69    9.80
   2  -3   3  139.59    8.30
   2  -3   3  143.09   10.90
   2  -3   3  148.69    8.90
   2  -3   3  155.48    9.10
   2  -3   3  142.39   10.60
  -3   3  -3   29.70    5.30
  -3   3  -3   40.20    4.40
  -3   3  -3   41.10    3.60
  -3   3  -3   45.00    3.80
  -3   3  -3   42.20    4.50
  -3   3  -3   36.70    5.60
   3  -3   3   34.30    6.40
   3  -3   3   41.30    5.00
   3  -3   3   38.60    4.70
   3  -3   3   40.10    5.00
   3  -3   3   28.40    5.30
   3  -3   3   41.40    7.00
   3  -3   3   34.30    4.50
   3  -3   3   46.80    5.70
  -4   3  -3  280.17   14.40
  -4   3  -3  296.97   14.50
  -4   3  -3  310.27   14.60
  -4   3  -3  279.57   16.50
  -4   3  -3  297.87   14.60
   4  -3   3  288.57   16.90
   4  -3   3  279.17   15.40
   4  -3   3  284.97   15.40
   4  -3   3  277.57   18.90
   4  -3   3  289.47   15.50
   4  -3   3  271.77   15.30
   4  -3   3  304.27   19.70
   4  -3   3  311.07   20.20
  -5   3  -3  428.96   20.50
  -5   3  -3  416.46   24.10
  -5   3  -3  444.76   20.80
  -5   3  -3  449.46   20.60
  -5   3  -3  441.26   20.80
   5  -3   3  540.05   29.50
   5  -3   3  410.76   25.30
   5  -3   3  475.05   29.00
   5  -3   3  437.46   21.40
   5  -3   3  445.46   21.50
   5  -3   3  459.35   27.80
  -6   3  -3  652.93   29.60
  -6   3  -3  607.54   35.10
  -6   3  -3  719.43   34.80
  -6   3  -3  670.93   29.70
  -6   3  -3  678.43   29.80
  -6   3  -3  661.83   29.60
   6  -3   3  759.12   41.30
   6  -3   3  667.33   39.60
   6  -3   3  714.03   40.20
  -7   3  -3  210.68   12.60
  -7   3  -3  216.28   15.00
   7  -3   3  210.68   24.20
   7  -3   3  213.08   20.00
   7  -3   3  217.68   20.60
  -8   3  -3    6.60    2.30
  -8   3  -3    2.80    1.70
   8  -3   3   15.90    7.80
   8  -3   3    1.60    5.90
   8  -3   3    6.30    5.50
 -10  -2   3   32.30    3.70
 -10  -2   3   28.10    8.00
 -10  -2   3   32.90    3.80
   9   2  -3    4.00    1.30
   9   2  -3    1.20    1.10
   9   2  -3    2.00    1.10
   9   2  -3    2.50    1.30
  -9  -2   3    6.10    3.90
  -9  -2   3    3.10    1.90
  -9  -2   3    3.20    2.00
  -9  -2   3    1.80    1.20
  -9  -2   3    4.40    1.70
  -9  -2   3    6.10    2.30
   8   2  -3  222.38   11.30
   8   2  -3  200.88   12.10
   8   2  -3  210.18   11.80
   8   2  -3  197.18   12.00
   8   2  -3  207.78   11.20
  -8  -2   3  208.78   13.70
  -8  -2   3  205.58   13.60
  -8  -2   3  223.78   17.20
  -8  -2   3  203.58   12.00
  -8  -2   3  204.58   13.30
  -8  -2   3  196.98   11.80
   7   2  -3    0.80    1.30
   7   2  -3    0.20    1.00
   7   2  -3    0.40    1.30
   7   2  -3   -0.30    1.80
   7   2  -3    1.90    1.40
   7   2  -3   -1.50    0.90
  -7  -2   3    0.30    2.20
  -7  -2   3    0.00    1.40
  -7  -2   3    0.20    1.10
  -7  -2   3    1.10    1.20
  -7  -2   3    1.10    1.80
  -7  -2   3    3.30    1.90
   6   2  -3    5.60    1.70
   6   2  -3    1.70    1.20
   6   2  -3   -0.50    1.20
   6   2  -3    2.20    1.30
  -6  -2   3    4.40    2.10
  -6  -2   3    3.10    1.40
  -6  -2   3    1.10    1.60
  -6  -2   3    3.40    2.50
  -6  -2   3   -0.90    2.00
  -6  -2   3    2.00    1.40
  -6  -2   3    2.70    2.00
   5   2  -3    4.70    1.60
   5   2  -3    7.90    2.40
   5   2  -3    6.20    2.30
   5   2  -3    6.20    1.80
   5   2  -3    4.60    2.50
   5   2  -3    8.50    2.10
  -5  -2   3    5.00    1.80
  -5  -2   3   10.00    2.80
  -5  -2   3    9.30    2.70
  -5  -2   3    5.60    2.20
  -5  -2   3    8.50    2.10
  -5  -2   3   13.30    4.20
  -5  -2   3    6.50    3.00
   4   2  -3  550.14   26.10
   4   2  -3  514.35   24.50
   4   2  -3  499.75   25.80
   4   2  -3  509.65   26.80
   4   2  -3  514.95   24.50
   4   2  -3  529.15   24.70
  -4  -2   3  516.85   25.80
  -4  -2   3  530.25   26.40
  -4  -2   3  473.15   27.40
  -4  -2   3  529.45   24.80
  -4  -2   3  538.15   27.40
  -4  -2   3  534.25   26.50
  -4  -2   3  532.95   24.70
   3   2  -3   64.89    5.10
   3   2  -3   72.79    6.10
   3   2  -3   73.59    6.20
   3   2  -3   74.39    5.60
   3   2  -3   72.69    5.20
   3   2  -3   69.49    6.30
  -3  -2   3   82.59    6.90
  -3  -2   3   73.49    6.30
  -3  -2   3   71.59    5.40
  -3  -2   3   85.59    6.60
  -3  -2   3   70.69    5.30
  -3  -2   3   71.49    6.30
   2   2  -3   13.50    3.00
   2   2  -3   13.60    1.80
   2   2  -3   16.90    3.40
   2   2  -3   19.60    3.40
   2   2  -3   14.30    2.40
   2   2  -3   15.20    3.20
   2   2  -3   13.00    2.30
  -2  -2   3   18.10    3.40
  -2  -2   3   14.60    2.50
  -2  -2   3   12.00    2.90
  -2  -2   3   13.30    3.00
  -2  -2   3   14.60    2.60
  -2  -2   3   12.30    2.90
   1   2  -3  126.89    7.40
   1   2  -3  120.99    8.10
   1   2  -3  117.39    8.70
   1   2  -3   96.29    6.60
   1   2  -3  114.19    6.40
   1   2  -3   97.79    6.60
   1   2  -3  117.99    8.70
  -1  -2   3  127.69    7.70
  -1  -2   3  110.29    7.50
  -1  -2   3  119.99    7.70
  -1  -2   3  105.49    7.70
  -1  -2   3  100.59    7.50
   0   2  -3  507.65   22.70
   0   2  -3  507.05   23.90
   0   2  -3  476.85   22.70
   0   2  -3  481.15   23.70
   0   2  -3  495.15   22.60
   0  -2   3  522.85   23.50
   0  -2   3  505.05   24.10
   0  -2   3  512.45   24.10
   0  -2   3  404.56   22.50
   0  -2   3  509.65   23.60
  -1   2  -3   53.59    4.60
  -1   2  -3   50.89    4.70
  -1   2  -3   53.29    4.60
  -1   2  -3   49.50    4.90
   1  -2   3   54.99    4.90
   1  -2   3   56.89    6.40
   1  -2   3   52.29    4.20
   1  -2   3   61.49    6.90
   1  -2   3   51.39    4.10
   1  -2   3   55.29    4.80
  -2   2  -3  320.87   15.10
  -2   2  -3  315.77   15.70
  -2   2  -3  322.97   15.20
  -2   2  -3  309.17   17.00
  -2   2  -3  304.37   15.60
  -2   2  -3  295.97   16.60
   2  -2   3  297.47   15.30
   2  -2   3  346.87   18.00
   2  -2   3  301.47   17.70
   2  -2   3  301.17   16.00
   2  -2   3  308.07   18.00
   2  -2   3  307.97   15.40
   2  -2   3  330.47   16.10
   2  -2   3  300.07   16.00
  -3   2  -3    0.70    1.50
  -3   2  -3    1.30    0.90
  -3   2  -3    0.30    0.70
  -3   2  -3   -1.40    1.10
   3  -2   3    4.10    2.90
   3  -2   3    0.10    2.10
   3  -2   3    3.20    2.20
   3  -2   3    1.50    1.00
   3  -2   3    0.30    1.00
   3  -2   3    0.00    1.10
   3  -2   3    1.00    0.80
   3  -2   3   -0.40    0.80
  -4   2  -3  522.75   27.30
  -4   2  -3  541.95   28.70
  -4   2  -3  572.34   24.70
  -4   2  -3  551.04   24.60
  -4   2  -3  556.44   24.70
  -4   2  -3  577.94   24.70
  -4   2  -3  545.75   28.30
  -4   2  -3  538.65   27.80
   4  -2   3  569.44   28.30
   4  -2   3  535.75   30.00
   4  -2   3  546.05   25.40
   4  -2   3  501.15   25.20
   4  -2   3  524.55   25.30
   4  -2   3  542.35   25.40
   4  -2   3  570.14   31.10
  -5   2  -3  368.16   20.90
  -5   2  -3  359.96   21.90
  -5   2  -3  389.26   17.70
  -5   2  -3  375.36   17.60
  -5   2  -3  384.66   17.60
  -5   2  -3  384.16   17.70
   5  -2   3  401.86   18.20
   5  -2   3  411.76   18.30
   5  -2   3  398.56   25.10
   5  -2   3  375.96   17.90
   5  -2   3  387.56   18.00
   5  -2   3  437.66   26.30
   5  -2   3  430.46   25.70
   5  -2   3  387.66   22.60
  -6   2  -3   36.50    6.40
   6  -2   3   43.30    9.70
   6  -2   3   52.39   10.50
   6  -2   3   56.09   10.30
  -7   2  -3  157.88   11.90
  -7   2  -3  169.58   10.50
   7  -2   3  186.88   22.30
   7  -2   3  137.39   18.80
   7  -2   3  174.78   21.40
  -8   2  -3    1.40    1.20
  -8   2  -3   -1.00    0.80
   8  -2   3    0.10    4.00
   8  -2   3    3.80    5.60
   8  -2   3    3.50    4.60
  -9   2  -3    0.60    0.90
  -9   2  -3    2.80    1.90
   9  -2   3    1.90    6.30
   9  -2   3    3.40    6.30
   9  -2   3   10.20    6.60
  10   1  -3   83.39   13.10
 -10  -1   3   62.89   12.10
   9   1  -3    1.90    1.10
   9   1  -3    0.50    0.90
  -9  -1   3    2.80    1.60
  -9  -1   3    1.20    1.30
  -9  -1   3    2.50    1.20
  -9  -1   3    2.50    1.30
  -9  -1   3    5.60    4.00
   8   1  -3  138.99   14.80
   8   1  -3  114.59    6.90
   8   1  -3  124.59   14.10
   8   1  -3  106.79    7.70
   8   1  -3  108.19   13.50
   8   1  -3  109.19    7.70
   8   1  -3  130.49    7.10
  -8  -1   3  118.99    9.10
  -8  -1   3  106.29    8.20
  -8  -1   3  135.49   12.60
  -8  -1   3  117.09    7.60
  -8  -1   3  111.39    7.50
  -8  -1   3  109.99    8.90
   7   1  -3    8.70    2.00
   7   1  -3    8.90    4.10
   7   1  -3   11.60    2.20
   7   1  -3   13.70    2.40
   7   1  -3   11.90    2.80
   7   1  -3   10.00    4.10
   7   1  -3    6.70    2.90
   7   1  -3   10.00    2.80
  -7  -1   3    7.10    1.90
  -7  -1   3    8.40    2.90
  -7  -1   3   10.30    2.90
  -7  -1   3   11.00    3.20
  -7  -1   3   14.60    2.70
  -7  -1   3   12.10    4.80
   6   1  -3   40.20    5.90
   6   1  -3   33.70    5.30
   6   1  -3   38.10    5.90
   6   1  -3   32.50    3.20
   6   1  -3   36.80    6.10
   6   1  -3   38.20    4.20
   6   1  -3   40.20    4.30
   6   1  -3   40.20    6.80
  -6  -1   3   44.00    6.00
  -6  -1   3   32.10    4.10
  -6  -1   3   37.70    5.00
  -6  -1   3   39.40    8.10
  -6  -1   3   43.00    6.00
  -6  -1   3   38.90    7.10
  -6  -1   3   32.90    4.10
   5   1  -3   13.10    2.40
   5   1  -3   16.40    2.60
   5   1  -3    8.50    2.60
   5   1  -3    9.40    3.00
   5   1  -3   11.30    2.90
   5   1  -3   15.20    2.40
  -5  -1   3   12.60    3.10
  -5  -1   3   13.30    3.00
  -5  -1   3   13.70    4.10
  -5  -1   3   16.50    4.60
  -5  -1   3   13.90    3.30
  -5  -1   3    9.20    3.00
   4   1  -3    0.50    1.20
   4   1  -3    2.30    1.10
   4   1  -3   -0.50    0.90
   4   1  -3    4.70    2.00
  -4  -1   3    1.40    1.60
  -4  -1   3    3.90    2.00
  -4  -1   3    1.60    1.00
  -4  -1   3    2.50    1.60
  -4  -1   3    2.60    1.30
  -4  -1   3    2.70    1.70
  -4  -1   3    1.00    1.50
   3   1  -3   46.70    5.40
   3   1  -3   36.20    3.30
   3   1  -3   37.00    3.50
   3   1  -3   44.30    5.70
   3   1  -3   39.20    5.00
   3   1  -3   38.60    3.50
  -3  -1   3   40.20    5.90
  -3  -1   3   37.50    4.10
  -3  -1   3   36.40    4.60
  -3  -1   3   44.10    3.70
  -3  -1   3   38.70    5.10
  -3  -1   3   43.10    5.60
   2   1  -3   15.00    1.90
   2   1  -3   12.30    2.10
   2   1  -3    8.90    1.80
   2   1  -3   12.80    2.80
   2   1  -3   12.70    2.80
   2   1  -3   14.40    2.60
   2   1  -3   13.90    3.10
  -2  -1   3   16.40    2.60
  -2  -1   3   16.20    3.10
  -2  -1   3   14.20    3.20
  -2  -1   3   12.30    2.80
  -2  -1   3   13.40    1.70
  -2  -1   3   17.90    2.80
   1   1  -3  144.59    8.90
   1   1  -3  143.49    8.70
   1   1  -3  157.08    8.90
   1   1  -3  143.39    7.70
   1   1  -3  142.09    7.20
   1   1  -3  132.49    8.30
   1   1  -3  131.99    7.60
  -1  -1   3  123.49    8.40
  -1  -1   3  142.29    7.70
  -1  -1   3  114.09    8.30
  -1  -1   3  144.89    7.80
  -1  -1   3  127.89    8.40
  -1  -1   3  139.79    7.20
   0   1  -3  340.87   15.80
   0   1  -3  326.67   15.80
   0   1  -3  329.67   16.40
   0   1  -3  323.67   15.70
   0   1  -3  354.36   15.60
   0   1  -3  342.17   15.40
   0   1  -3  329.07   16.40
   0  -1   3  276.47   16.00
   0  -1   3  309.47   15.90
   0  -1   3  287.17   16.10
   0  -1   3  317.07   16.50
   0  -1   3  325.47   16.40
  -1   1  -3  170.18    8.80
  -1   1  -3  164.88   10.00
  -1   1  -3  171.68    9.60
  -1   1  -3  159.58    9.80
  -1   1  -3  168.28    9.50
  -1   1  -3  155.98    8.90
  -1   1  -3  177.38    8.90
  -1   1  -3  178.28    9.50
   1  -1   3  177.08    9.70
   1  -1   3  177.68   11.00
   1  -1   3  170.08    9.70
   1  -1   3  171.78   10.70
   1  -1   3  172.18    8.90
   1  -1   3  168.48    8.80
  -2   1  -3    0.70    1.90
  -2   1  -3    3.30    2.00
  -2   1  -3    3.00    1.30
  -2   1  -3    3.80    1.50
  -2   1  -3    2.10    1.00
  -2   1  -3    3.40    1.30
  -2   1  -3    4.50    1.20
   2  -1   3    7.50    3.20
   2  -1   3    4.20    1.30
   2  -1   3    3.90    1.40
   2  -1   3    4.30    2.80
   2  -1   3    6.20    2.60
   2  -1   3    2.10    1.60
   2  -1   3    3.80    1.20
   2  -1   3    3.60    1.50
  -3   1  -3   -0.60    0.60
  -3   1  -3    0.50    0.70
  -3   1  -3   -1.80    1.10
  -3   1  -3    1.20    1.70
  -3   1  -3    2.90    1.80
  -3   1  -3    0.20    0.70
  -3   1  -3    0.10    0.60
  -3   1  -3    0.50    1.00
   3  -1   3    0.00    0.80
   3  -1   3    0.60    0.70
   3  -1   3    1.60    1.70
   3  -1   3   -1.20    1.90
   3  -1   3   -0.50    2.00
   3  -1   3    0.80    0.90
   3  -1   3    0.00    0.70
   3  -1   3    1.00    1.40
  -4   1  -3   94.99    8.30
  -4   1  -3  100.09    5.40
  -4   1  -3   97.79    8.60
  -4   1  -3   94.59    5.30
  -4   1  -3  100.69    5.40
  -4   1  -3   95.69    8.30
  -4   1  -3  112.39    6.50
  -4   1  -3  106.99    7.60
  -4   1  -3  100.49    5.30
   4  -1   3  102.29   12.10
   4  -1   3   95.59   11.60
   4  -1   3  104.69    8.80
   4  -1   3  101.29    5.70
   4  -1   3  104.69    5.70
   4  -1   3   81.09   10.80
   4  -1   3  100.69    5.70
   4  -1   3   98.59    5.70
  -5   1  -3  115.39    8.40
  -5   1  -3  127.09    9.00
  -5   1  -3  107.39   10.70
   5  -1   3  145.39   12.90
   5  -1   3  121.49   10.60
   5  -1   3  119.89   14.30
   5  -1   3  119.59   14.90
  -6   1  -3  441.06   21.80
  -6   1  -3  429.86   23.00
  -6   1  -3  458.45   22.00
   6  -1   3  413.16   25.80
   6  -1   3  431.96   29.10
   6  -1   3  419.36   28.50
   6  -1   3  408.56   28.30
  -7   1  -3   67.29    5.90
  -7   1  -3   68.09    6.40
  -7   1  -3   79.99    7.30
   7  -1   3   48.10   11.00
   7  -1   3   69.59   13.20
   7  -1   3   77.29   13.60
  -8   1  -3   97.89    7.40
  -8   1  -3   88.39    7.90
  -8   1  -3   89.29    8.30
   8  -1   3   78.39   15.20
   8  -1   3  107.29   17.70
   8  -1   3  104.69   16.40
  -9   1  -3    4.70    2.50
  -9   1  -3    3.00    2.10
  -9   1  -3    5.00    2.00
   9  -1   3    5.30    5.60
   9  -1   3   -0.80    4.20
   9  -1   3   -0.30    5.40
 -10   0   3    5.60    4.30
   9   0  -3   77.09   12.60
   9   0  -3   68.59   11.50
  -9   0   3   52.89    4.30
  -9   0   3   57.89    5.30
  -9   0   3   57.79    5.30
  -9   0   3   62.59   11.20
  -9   0   3   51.99    4.30
   8   0  -3    6.40    4.30
   8   0  -3    5.20    2.50
   8   0  -3    2.90    3.50
   8   0  -3    7.80    2.10
   8   0  -3    6.90    1.70
   8   0  -3    4.80    1.80
   8   0  -3    8.50    1.70
  -8   0   3    6.80    3.90
  -8   0   3    5.40    2.10
  -8   0   3    7.00    2.00
  -8   0   3    9.60    2.90
  -8   0   3    7.80    2.00
   7   0  -3    9.40    2.60
   7   0  -3   13.20    2.90
   7   0  -3    7.70    3.30
   7   0  -3   11.20    2.20
   7   0  -3   12.90    4.90
   7   0  -3   13.70    4.80
   7   0  -3    7.90    1.90
  -7   0   3    6.80    3.40
  -7   0   3   11.10    4.20
  -7   0   3    5.50    2.40
  -7   0   3    9.90    2.00
  -7   0   3    5.10    2.30
   6   0  -3  126.29   10.50
   6   0  -3  128.29    7.50
   6   0  -3  129.09   10.20
   6   0  -3  137.39    7.10
   6   0  -3  122.49    7.40
   6   0  -3  134.19   10.60
  -6   0   3  125.69    9.40
  -6   0   3  128.39    9.50
  -6   0   3  124.49    7.80
  -6   0   3  121.49    7.80
  -6   0   3  118.49    7.70
  -6   0   3  123.89   10.80
  -6   0   3  122.19   10.90
   5   0  -3    0.30    1.20
   5   0  -3    0.40    1.40
   5   0  -3    0.10    0.90
   5   0  -3    1.30    1.70
   5   0  -3    1.20    0.70
   5   0  -3    0.50    1.40
   5   0  -3   -0.10    0.70
   5   0  -3    1.70    1.00
  -5   0   3    0.00    2.00
  -5   0   3    0.30    1.10
  -5   0   3    0.50    1.50
  -5   0   3   -1.50    1.10
  -5   0   3    0.60    0.80
  -5   0   3    0.20    1.20
  -5   0   3    2.30    1.70
  -5   0   3    0.70    0.70
  -5   0   3    0.70    0.80
   4   0  -3   29.70    4.50
   4   0  -3   33.50    5.40
   4   0  -3   30.90    3.50
   4   0  -3   37.30    4.40
   4   0  -3   32.30    3.60
   4   0  -3   31.70    2.60
   4   0  -3   29.70    4.40
  -4   0   3   31.20    2.50
  -4   0   3   32.00    5.20
  -4   0   3   36.80    6.10
  -4   0   3   36.70    4.00
  -4   0   3   35.20    4.90
  -4   0   3   30.80    3.60
  -4   0   3   30.40    4.60
   3   0  -3    5.90    1.90
   3   0  -3    5.60    1.50
   3   0  -3    5.70    2.00
   3   0  -3    4.30    1.30
   3   0  -3    7.70    2.40
   3   0  -3    6.10    1.50
  -3   0   3    6.20    1.20
  -3   0   3    4.60    1.40
  -3   0   3    4.80    1.90
  -3   0   3    5.60    2.40
  -3   0   3    5.00    1.90
  -3   0   3    8.00    1.80
   2   0  -3   28.00    3.20
   2   0  -3   31.20    3.30
   2   0  -3   26.50    3.90
   2   0  -3   26.00    3.20
   2   0  -3   23.70    2.10
   2   0  -3   31.90    4.60
   2   0  -3   28.00    4.00
  -2   0   3   27.50    2.20
  -2   0   3   27.20    3.10
  -2   0   3   25.80    3.90
  -2   0   3   23.70    3.70
  -2   0   3   28.40    3.10
  -2   0   3   29.10    4.10
   1   0  -3  136.19    8.30
   1   0  -3  139.39    8.40
   1   0  -3  120.89    6.90
   1   0  -3  112.59    7.10
   1   0  -3  121.79    7.20
   1   0  -3  150.08    8.60
  -1   0   3  158.28    7.60
  -1   0   3  144.99    8.60
  -1   0   3  137.79    7.00
  -1   0   3  148.09    8.60
  -1   0   3  131.89    8.50
  -1   0   3  136.19    7.40
   0   0  -3   95.79    5.60
   0   0  -3   94.39    6.30
   0   0  -3   94.39    5.40
   0   0  -3   96.89    6.40
   0   0  -3   97.99    5.50
   0   0  -3  102.59    6.50
   0   0   3   96.09    5.60
   0   0   3   93.79    6.60
   0   0   3   95.49    6.40
   0   0   3   99.39    5.50
   0   0   3   95.79    5.50
   0   0   3   78.09    6.00
  -1   0  -3   20.40    2.90
  -1   0  -3   24.40    3.60
  -1   0  -3   22.00    3.00
  -1   0  -3   31.90    5.30
  -1   0  -3   20.10    2.20
  -1   0  -3   18.90    2.70
  -1   0  -3   27.60    5.00
  -1   0  -3   21.80    2.40
   1   0   3   23.60    3.50
   1   0   3   23.00    2.50
   1   0   3   20.80    2.40
[truncated: 888,666 more chars]
