# Supplementary material for: Triggering and Preventing Cyclization of o‐Amino‐Guanidinobenzenes to 2‐Amino‐Benzimidazoles
Source: Chemistry. 2025 Dec 12;32(2):e03147. doi: 10.1002/chem.202503147 (PMC12790309; doi:10.1002/chem.202503147)
Supplement: Supplementary file 2 — Supporting Information File 2: chem70511‐sup‐0002‐SuppMat.zip. [file CHEM-32-e03147-s001.zip › mo_2024_ch176_0m.cif]

data_mo_2024_ch176_0m

# 1. SUBMISSION DETAILS
 
_publ_contact_author
;
       Prof. Dr. Dr. Hans-Joerg Himmel
       Anorganisch-Chemisches Institut
       Ruprecht-Karls Universitaet Heidelberg
       Im Neuenheimer Feld 270
       69120 Heidelberg
       Germany
;
_publ_contact_author_phone        '049 6221 54-8446'
_publ_contact_author_fax          '049 6221 54-5707'
_publ_contact_author_email        'hans-jorg.himmel@aci.uni-heidelberg.de'
_publ_requested_journal           'Chem. Eur. J.'
_publ_requested_coeditor_name     
;
'Henel Carmen, Michel Edwin, Zeitler Devin, Huebner Olaf, Kaifer Elisabeth'
;    
#==============================================================================
 
# 2. TITLE AND AUTHOR LIST

_publ_section_title
;
   'Why, How and under which Circumstances do Redox-Active o-Guanidino-Amino-Benzenes 
Rearrange to 2-Amino-Benzimidazole Derivatives?'
;
_publ_section_abstract
;   
   'Why, How and under which Circumstances do Redox-Active o-Guanidino-Amino-Benzenes 
Rearrange to 2-Amino-Benzimidazole Derivatives?'
;

loop_
 _publ_author_name
     'Henel, Carmen'
     'Michel, Edwin'
     'Zeitler, Devin'
     'Huebner, Olaf'
     'Kaifer, Elisabeth'    
     'Himmel, Hans-Joerg' 

 _publ_author_address
;     Anorganisch-Chemisches Institut
      Ruprecht-Karls Universitaet Heidelberg
      Im Neuenheimer Feld 270
      69120 Heidelberg
      Bundesrepublik Deutschland
;
#==============================================================================

_audit_creation_date               2025-01-07
_audit_creation_method
;
Olex2 1.5
(compiled 2024.02.16 svn.r378c4104 for OlexSys, GUI svn.r6928)
;
_shelx_SHELXL_version_number       '2018/3'
_audit_contact_author_address      ?
_audit_contact_author_email        ?
_audit_contact_author_name         ''
_audit_contact_author_phone        ?
_publ_contact_author_id_orcid      ?
_publ_section_references
;
Dolomanov, O.V., Bourhis, L.J., Gildea, R.J, Howard, J.A.K. & Puschmann, H.
 (2009), J. Appl. Cryst. 42, 339-341.

Sheldrick, G.M. (2008). Acta Cryst. A64, 112-122.

Sheldrick, G.M. (2015). Acta Cryst. A71, 3-8.
;
_chemical_name_common              ?
_chemical_name_systematic          ?
_chemical_formula_moiety           'F6 P, C12 H19 N4'
_chemical_formula_sum              'C12 H19 F6 N4 P'
_chemical_formula_weight           364.28
_chemical_melting_point            ?
loop_
  _atom_type_symbol
  _atom_type_description
  _atom_type_scat_dispersion_real
  _atom_type_scat_dispersion_imag
  _atom_type_scat_source
 'C' 'C' 0.0033 0.0016 'International Tables Vol C Tables 4.2.6.8 and 6.1.1.4'
 'H' 'H' 0.0000 0.0000 'International Tables Vol C Tables 4.2.6.8 and 6.1.1.4'
 'F' 'F' 0.0171 0.0103 'International Tables Vol C Tables 4.2.6.8 and 6.1.1.4'
 'N' 'N' 0.0061 0.0033 'International Tables Vol C Tables 4.2.6.8 and 6.1.1.4'
 'P' 'P' 0.1023 0.0942 'International Tables Vol C Tables 4.2.6.8 and 6.1.1.4'

_shelx_space_group_comment
;
The symmetry employed for this shelxl refinement is uniquely defined
by the following loop, which should always be used as a source of
symmetry information in preference to the above space-group names.
They are only intended as comments.
;
_space_group_crystal_system        'triclinic'
_space_group_IT_number             2
_space_group_name_H-M_alt          'P -1'
_space_group_name_Hall             '-P 1'
loop_
  _space_group_symop_operation_xyz
 'x, y, z'
 '-x, -y, -z'

_cell_length_a                     8.4334(6)
_cell_length_b                     9.5356(8)
_cell_length_c                     10.7743(9)
_cell_angle_alpha                  91.187(3)
_cell_angle_beta                   111.438(3)
_cell_angle_gamma                  102.281(3)
_cell_volume                       783.41(11)
_cell_formula_units_Z              2
_cell_measurement_reflns_used      4934
_cell_measurement_temperature      100.00
_cell_measurement_theta_max        25.60
_cell_measurement_theta_min        2.20
_shelx_estimated_absorpt_T_max     ?
_shelx_estimated_absorpt_T_min     ?
_exptl_absorpt_coefficient_mu      0.242
_exptl_absorpt_correction_T_max    0.7456
_exptl_absorpt_correction_T_min    0.6482
_exptl_absorpt_correction_type     multi-scan
_exptl_absorpt_process_details
;
SADABS-2016/2 (Bruker,2016/2) was used for absorption correction.
wR2(int) was 0.1237 before and 0.0786 after correction.
The Ratio of minimum to maximum transmission is 0.8694.
The \l/2 correction factor is Not present.
;
_exptl_absorpt_special_details     ?
_exptl_crystal_colour              colourless
_exptl_crystal_colour_primary      colourless
_exptl_crystal_density_diffrn      1.544
_exptl_crystal_density_meas        ?
_exptl_crystal_density_method      ?
_exptl_crystal_description         block
_exptl_crystal_F_000               376
_exptl_crystal_size_max            0.22
_exptl_crystal_size_mid            0.17
_exptl_crystal_size_min            0.13
_exptl_transmission_factor_max     ?
_exptl_transmission_factor_min     ?
_diffrn_reflns_av_R_equivalents    0.0930
_diffrn_reflns_av_unetI/netI       0.0381
_diffrn_reflns_Laue_measured_fraction_full  1.000
_diffrn_reflns_Laue_measured_fraction_max  1.000
_diffrn_reflns_limit_h_max         10
_diffrn_reflns_limit_h_min         -10
_diffrn_reflns_limit_k_max         12
_diffrn_reflns_limit_k_min         -12
_diffrn_reflns_limit_l_max         13
_diffrn_reflns_limit_l_min         -13
_diffrn_reflns_number              39425
_diffrn_reflns_point_group_measured_fraction_full  1.000
_diffrn_reflns_point_group_measured_fraction_max  1.000
_diffrn_reflns_theta_full          25.242
_diffrn_reflns_theta_max           26.999
_diffrn_reflns_theta_min           2.043
_diffrn_ambient_temperature        100.00
_diffrn_detector                   'Bruker Photon III detector'
_diffrn_detector_type              'CPAD detector'
_diffrn_measured_fraction_theta_full  1.000
_diffrn_measured_fraction_theta_max  1.000
_diffrn_measurement_device         'three-circle diffractometer'
_diffrn_measurement_device_type    'Bruker D8-Venture Dual Source'
_diffrn_measurement_method         '\w and \f scans'
_diffrn_radiation_monochromator    'mirror optics'
_diffrn_radiation_probe            x-ray
_diffrn_radiation_type             MoK\a
_diffrn_radiation_wavelength       0.71073
_diffrn_source                     'microfocus sealed X-ray tube'
_diffrn_source_current             1.4
_diffrn_source_power               0.07
_diffrn_source_type                'Incoatec I\ms'
_diffrn_source_voltage             50.0
_diffrn_standards_number           0
_reflns_Friedel_coverage           0.000
_reflns_Friedel_fraction_full      .
_reflns_Friedel_fraction_max       .
_reflns_number_gt                  2875
_reflns_number_total               3432
_reflns_special_details
;
 Reflections were merged by SHELXL according to the crystal
 class for the calculation of statistics and refinement.
 
 _reflns_Friedel_fraction is defined as the number of unique
 Friedel pairs measured divided by the number that would be
 possible theoretically, ignoring centric projections and
 systematic absences.
;
_reflns_threshold_expression       'I > 2\s(I)'
_computing_cell_refinement         'SAINT V8.40B (Bruker, 2019)'
_computing_data_collection         'APEX 4 V2021.11-0 (Bruker, 2021)'
_computing_data_reduction          'SAINT V8.40B (Bruker, 2019)'
_computing_molecular_graphics      'Olex2 1.5 (Dolomanov et al., 2009)'
_computing_publication_material    'Olex2 1.5 (Dolomanov et al., 2009)'
_computing_structure_refinement    'XL  (Sheldrick, 2008)'
_computing_structure_solution      'SHELXT 2018/2 (Sheldrick, 2018)'
_refine_diff_density_max           0.235
_refine_diff_density_min           -0.390
_refine_diff_density_rms           0.056
_refine_ls_extinction_coef         .
_refine_ls_extinction_method       none
_refine_ls_goodness_of_fit_ref     1.037
_refine_ls_hydrogen_treatment      mixed
_refine_ls_matrix_type             full
_refine_ls_number_parameters       219
_refine_ls_number_reflns           3432
_refine_ls_number_restraints       2
_refine_ls_R_factor_all            0.0477
_refine_ls_R_factor_gt             0.0388
_refine_ls_restrained_S_all        1.038
_refine_ls_shift/su_max            0.001
_refine_ls_shift/su_mean           0.000
_refine_ls_structure_factor_coef   Fsqd
_refine_ls_weighting_details      
 'w=1/[\s^2^(Fo^2^)+(0.0412P)^2^+0.3918P] where P=(Fo^2^+2Fc^2^)/3'
_refine_ls_weighting_scheme        calc
_refine_ls_wR_factor_gt            0.0914
_refine_ls_wR_factor_ref           0.0982
_refine_special_details            ?
_olex2_refinement_description
;
1. Fixed Uiso
 At 1.2 times of:
  All C(H) groups, All C(H,H) groups
 At 1.5 times of:
  All C(H,H,H) groups
2. Restrained distances
 N4-H4A = N4-H4B
 0.89 with sigma of 0.02
3.a Secondary CH2 refined with riding coordinates:
 C9(H9A,H9B), C10(H10A,H10B)
3.b Aromatic/amide H refined with riding coordinates:
 C3(H3), C4(H4), C5(H5), C6(H6)
3.c Idealised Me refined as rotating group:
 C8(H8A,H8B,H8C), C11(H11A,H11B,H11C), C12(H12A,H12B,H12C)
;
_atom_sites_solution_hydrogens     mixed
_atom_sites_solution_primary       dual
_atom_sites_solution_secondary     ?
loop_
  _atom_site_label
  _atom_site_type_symbol
  _atom_site_fract_x
  _atom_site_fract_y
  _atom_site_fract_z
  _atom_site_U_iso_or_equiv
  _atom_site_adp_type
  _atom_site_occupancy
  _atom_site_site_symmetry_order
  _atom_site_calc_flag
  _atom_site_refinement_flags_posn
  _atom_site_refinement_flags_adp
  _atom_site_refinement_flags_occupancy
  _atom_site_disorder_assembly
  _atom_site_disorder_group
 P1 P 1.21840(6) 0.75505(5) 0.98987(4) 0.01970(13) Uani 1 1 d . . . . .
 F1 F 1.29573(14) 0.64009(12) 1.08629(10) 0.0259(2) Uani 1 1 d . . . . .
 F2 F 1.39311(15) 0.87522(12) 1.06769(12) 0.0326(3) Uani 1 1 d . . . . .
 F3 F 1.13740(16) 0.86729(13) 0.89296(11) 0.0320(3) Uani 1 1 d . . . . .
 F4 F 1.04198(13) 0.63094(12) 0.91196(11) 0.0267(3) Uani 1 1 d . . . . .
 F5 F 1.13193(15) 0.79858(13) 1.09103(11) 0.0304(3) Uani 1 1 d . . . . .
 F6 F 1.30098(14) 0.70872(12) 0.88761(11) 0.0268(3) Uani 1 1 d . . . . .
 N1 N 0.47350(19) 0.55091(16) 0.68785(14) 0.0199(3) Uani 1 1 d . . . . .
 N2 N 0.28234(19) 0.61364(16) 0.50178(14) 0.0204(3) Uani 1 1 d . . . . .
 N3 N 0.52262(19) 0.79923(16) 0.64741(15) 0.0218(3) Uani 1 1 d . . . . .
 N4 N 0.7220(2) 0.67297(17) 0.93314(15) 0.0206(3) Uani 1 1 d D . . . .
 H4A H 0.820(2) 0.652(2) 0.934(2) 0.022(5) Uiso 1 1 d D . . . .
 H4B H 0.630(3) 0.612(2) 0.865(2) 0.035(6) Uiso 1 1 d D . . . .
 C1 C 0.3460(2) 0.42748(19) 0.61652(17) 0.0186(3) Uani 1 1 d . . . . .
 C2 C 0.2238(2) 0.46629(19) 0.50217(17) 0.0195(3) Uani 1 1 d . . . . .
 C3 C 0.0784(2) 0.3677(2) 0.41323(17) 0.0226(4) Uani 1 1 d . . . . .
 H3 H -0.003823 0.396135 0.336986 0.027 Uiso 1 1 calc R U . . .
 C4 C 0.0593(2) 0.2248(2) 0.44142(18) 0.0239(4) Uani 1 1 d . . . . .
 H4 H -0.038630 0.153515 0.383205 0.029 Uiso 1 1 calc R U . . .
 C5 C 0.1815(2) 0.1841(2) 0.55388(18) 0.0236(4) Uani 1 1 d . . . . .
 H5 H 0.164999 0.085507 0.570053 0.028 Uiso 1 1 calc R U . . .
 C6 C 0.3263(2) 0.2844(2) 0.64247(18) 0.0218(4) Uani 1 1 d . . . . .
 H6 H 0.409010 0.255829 0.718333 0.026 Uiso 1 1 calc R U . . .
 C7 C 0.4303(2) 0.65765(19) 0.61643(17) 0.0197(3) Uani 1 1 d . . . . .
 C8 C 0.2221(3) 0.6904(2) 0.38424(18) 0.0271(4) Uani 1 1 d . . . . .
 H8A H 0.123264 0.728613 0.384826 0.041 Uiso 1 1 calc R U . . .
 H8B H 0.184519 0.623923 0.302800 0.041 Uiso 1 1 calc R U . . .
 H8C H 0.317978 0.770289 0.386039 0.041 Uiso 1 1 calc R U . . .
 C9 C 0.7013(2) 0.8308(2) 0.74860(18) 0.0243(4) Uani 1 1 d . . . . .
 H9A H 0.761911 0.929373 0.741069 0.029 Uiso 1 1 calc R U . . .
 H9B H 0.763714 0.762981 0.726687 0.029 Uiso 1 1 calc R U . . .
 C10 C 0.7198(2) 0.82176(19) 0.89450(18) 0.0233(4) Uani 1 1 d . . . . .
 H10A H 0.829768 0.889416 0.953817 0.028 Uiso 1 1 calc R U . . .
 H10B H 0.620760 0.851556 0.907251 0.028 Uiso 1 1 calc R U . . .
 C11 C 0.4265(3) 0.9108(2) 0.6465(2) 0.0272(4) Uani 1 1 d . . . . .
 H11A H 0.308038 0.880481 0.577419 0.041 Uiso 1 1 calc R U . . .
 H11B H 0.488117 1.001610 0.626964 0.041 Uiso 1 1 calc R U . . .
 H11C H 0.419199 0.924742 0.734412 0.041 Uiso 1 1 calc R U . . .
 C12 C 0.7126(2) 0.6551(2) 1.06645(18) 0.0250(4) Uani 1 1 d . . . . .
 H12A H 0.599324 0.667858 1.064104 0.038 Uiso 1 1 calc R U . . .
 H12B H 0.807425 0.727412 1.133639 0.038 Uiso 1 1 calc R U . . .
 H12C H 0.724931 0.558182 1.089983 0.038 Uiso 1 1 calc R U . . .

loop_
  _atom_site_aniso_label
  _atom_site_aniso_U_11
  _atom_site_aniso_U_22
  _atom_site_aniso_U_33
  _atom_site_aniso_U_23
  _atom_site_aniso_U_13
  _atom_site_aniso_U_12
 P1 0.0166(2) 0.0259(2) 0.0151(2) 0.00052(17) 0.00345(17) 0.00679(17)
 F1 0.0262(6) 0.0299(6) 0.0214(5) 0.0047(4) 0.0057(4) 0.0118(5)
 F2 0.0261(6) 0.0293(6) 0.0305(6) -0.0036(5) 0.0008(5) 0.0003(5)
 F3 0.0372(7) 0.0355(7) 0.0226(6) 0.0075(5) 0.0055(5) 0.0174(5)
 F4 0.0170(5) 0.0358(6) 0.0238(5) -0.0038(5) 0.0061(4) 0.0025(4)
 F5 0.0329(6) 0.0423(7) 0.0211(5) 0.0001(5) 0.0110(5) 0.0187(5)
 F6 0.0231(6) 0.0345(6) 0.0253(6) 0.0015(5) 0.0122(5) 0.0064(5)
 N1 0.0188(7) 0.0229(7) 0.0176(7) -0.0003(6) 0.0062(6) 0.0056(6)
 N2 0.0213(8) 0.0253(8) 0.0145(7) 0.0030(6) 0.0061(6) 0.0066(6)
 N3 0.0201(8) 0.0231(8) 0.0228(7) 0.0021(6) 0.0087(6) 0.0051(6)
 N4 0.0160(7) 0.0259(8) 0.0187(7) -0.0019(6) 0.0044(6) 0.0068(6)
 C1 0.0165(8) 0.0249(9) 0.0155(8) -0.0009(6) 0.0069(7) 0.0058(7)
 C2 0.0216(9) 0.0246(9) 0.0148(8) 0.0004(6) 0.0093(7) 0.0066(7)
 C3 0.0198(9) 0.0330(10) 0.0150(8) -0.0003(7) 0.0061(7) 0.0072(7)
 C4 0.0198(9) 0.0299(10) 0.0203(8) -0.0034(7) 0.0081(7) 0.0018(7)
 C5 0.0246(9) 0.0239(9) 0.0242(9) 0.0013(7) 0.0117(8) 0.0052(7)
 C6 0.0213(9) 0.0274(9) 0.0181(8) 0.0029(7) 0.0074(7) 0.0084(7)
 C7 0.0179(8) 0.0271(9) 0.0171(8) 0.0010(7) 0.0090(7) 0.0075(7)
 C8 0.0344(11) 0.0320(10) 0.0175(8) 0.0080(7) 0.0108(8) 0.0110(8)
 C9 0.0184(9) 0.0275(9) 0.0269(9) 0.0014(7) 0.0099(7) 0.0032(7)
 C10 0.0208(9) 0.0237(9) 0.0242(9) -0.0013(7) 0.0072(7) 0.0053(7)
 C11 0.0259(10) 0.0248(9) 0.0318(10) 0.0024(8) 0.0100(8) 0.0093(8)
 C12 0.0225(9) 0.0341(10) 0.0183(8) -0.0003(7) 0.0067(7) 0.0082(8)

_geom_special_details
;
 All esds (except the esd in the dihedral angle between two l.s. planes)
 are estimated using the full covariance matrix.  The cell esds are taken
 into account individually in the estimation of esds in distances, angles
 and torsion angles; correlations between esds in cell parameters are only
 used when they are defined by crystal symmetry.  An approximate (isotropic)
 treatment of cell esds is used for estimating esds involving l.s. planes.
;
loop_
  _geom_bond_atom_site_label_1
  _geom_bond_atom_site_label_2
  _geom_bond_distance
  _geom_bond_site_symmetry_2
  _geom_bond_publ_flag
 P1 F1 1.6007(11) . ?
 P1 F2 1.5892(12) . ?
 P1 F3 1.5932(12) . ?
 P1 F4 1.6174(11) . ?
 P1 F5 1.6072(11) . ?
 P1 F6 1.6018(11) . ?
 N1 C1 1.397(2) . ?
 N1 C7 1.321(2) . ?
 N2 C2 1.387(2) . ?
 N2 C7 1.374(2) . ?
 N2 C8 1.457(2) . ?
 N3 C7 1.373(2) . ?
 N3 C9 1.464(2) . ?
 N3 C11 1.466(2) . ?
 N4 H4A 0.890(15) . ?
 N4 H4B 0.922(16) . ?
 N4 C10 1.489(2) . ?
 N4 C12 1.478(2) . ?
 C1 C2 1.404(2) . ?
 C1 C6 1.386(3) . ?
 C2 C3 1.385(2) . ?
 C3 H3 0.9500 . ?
 C3 C4 1.390(3) . ?
 C4 H4 0.9500 . ?
 C4 C5 1.399(3) . ?
 C5 H5 0.9500 . ?
 C5 C6 1.389(2) . ?
 C6 H6 0.9500 . ?
 C8 H8A 0.9800 . ?
 C8 H8B 0.9800 . ?
 C8 H8C 0.9800 . ?
 C9 H9A 0.9900 . ?
 C9 H9B 0.9900 . ?
 C9 C10 1.528(3) . ?
 C10 H10A 0.9900 . ?
 C10 H10B 0.9900 . ?
 C11 H11A 0.9800 . ?
 C11 H11B 0.9800 . ?
 C11 H11C 0.9800 . ?
 C12 H12A 0.9800 . ?
 C12 H12B 0.9800 . ?
 C12 H12C 0.9800 . ?

loop_
  _geom_angle_atom_site_label_1
  _geom_angle_atom_site_label_2
  _geom_angle_atom_site_label_3
  _geom_angle
  _geom_angle_site_symmetry_1
  _geom_angle_site_symmetry_3
  _geom_angle_publ_flag
 F1 P1 F4 89.03(6) . . ?
 F1 P1 F5 89.84(6) . . ?
 F1 P1 F6 90.00(6) . . ?
 F2 P1 F1 90.10(6) . . ?
 F2 P1 F3 91.06(7) . . ?
 F2 P1 F4 179.13(7) . . ?
 F2 P1 F5 90.76(7) . . ?
 F2 P1 F6 90.49(6) . . ?
 F3 P1 F1 178.79(7) . . ?
 F3 P1 F4 89.81(6) . . ?
 F3 P1 F5 89.79(6) . . ?
 F3 P1 F6 90.35(6) . . ?
 F5 P1 F4 89.35(6) . . ?
 F6 P1 F4 89.41(6) . . ?
 F6 P1 F5 178.74(7) . . ?
 C7 N1 C1 105.09(14) . . ?
 C2 N2 C8 123.72(15) . . ?
 C7 N2 C2 106.04(14) . . ?
 C7 N2 C8 128.29(16) . . ?
 C7 N3 C9 117.70(15) . . ?
 C7 N3 C11 118.27(15) . . ?
 C9 N3 C11 114.70(15) . . ?
 H4A N4 H4B 107.3(19) . . ?
 C10 N4 H4A 108.8(14) . . ?
 C10 N4 H4B 105.8(15) . . ?
 C12 N4 H4A 108.6(13) . . ?
 C12 N4 H4B 113.1(15) . . ?
 C12 N4 C10 113.03(14) . . ?
 N1 C1 C2 109.31(15) . . ?
 C6 C1 N1 130.77(16) . . ?
 C6 C1 C2 119.92(16) . . ?
 N2 C2 C1 106.15(15) . . ?
 C3 C2 N2 130.92(16) . . ?
 C3 C2 C1 122.92(17) . . ?
 C2 C3 H3 121.8 . . ?
 C2 C3 C4 116.49(16) . . ?
 C4 C3 H3 121.8 . . ?
 C3 C4 H4 119.4 . . ?
 C3 C4 C5 121.26(17) . . ?
 C5 C4 H4 119.4 . . ?
 C4 C5 H5 119.2 . . ?
 C6 C5 C4 121.58(17) . . ?
 C6 C5 H5 119.2 . . ?
 C1 C6 C5 117.81(16) . . ?
 C1 C6 H6 121.1 . . ?
 C5 C6 H6 121.1 . . ?
 N1 C7 N2 113.34(16) . . ?
 N1 C7 N3 125.28(16) . . ?
 N3 C7 N2 121.35(16) . . ?
 N2 C8 H8A 109.5 . . ?
 N2 C8 H8B 109.5 . . ?
 N2 C8 H8C 109.5 . . ?
 H8A C8 H8B 109.5 . . ?
 H8A C8 H8C 109.5 . . ?
 H8B C8 H8C 109.5 . . ?
 N3 C9 H9A 108.1 . . ?
 N3 C9 H9B 108.1 . . ?
 N3 C9 C10 116.67(15) . . ?
 H9A C9 H9B 107.3 . . ?
 C10 C9 H9A 108.1 . . ?
 C10 C9 H9B 108.1 . . ?
 N4 C10 C9 111.66(14) . . ?
 N4 C10 H10A 109.3 . . ?
 N4 C10 H10B 109.3 . . ?
 C9 C10 H10A 109.3 . . ?
 C9 C10 H10B 109.3 . . ?
 H10A C10 H10B 107.9 . . ?
 N3 C11 H11A 109.5 . . ?
 N3 C11 H11B 109.5 . . ?
 N3 C11 H11C 109.5 . . ?
 H11A C11 H11B 109.5 . . ?
 H11A C11 H11C 109.5 . . ?
 H11B C11 H11C 109.5 . . ?
 N4 C12 H12A 109.5 . . ?
 N4 C12 H12B 109.5 . . ?
 N4 C12 H12C 109.5 . . ?
 H12A C12 H12B 109.5 . . ?
 H12A C12 H12C 109.5 . . ?
 H12B C12 H12C 109.5 . . ?

loop_
  _geom_torsion_atom_site_label_1
  _geom_torsion_atom_site_label_2
  _geom_torsion_atom_site_label_3
  _geom_torsion_atom_site_label_4
  _geom_torsion
  _geom_torsion_site_symmetry_1
  _geom_torsion_site_symmetry_2
  _geom_torsion_site_symmetry_3
  _geom_torsion_site_symmetry_4
  _geom_torsion_publ_flag
 N1 C1 C2 N2 2.42(18) . . . . ?
 N1 C1 C2 C3 -178.05(15) . . . . ?
 N1 C1 C6 C5 178.30(16) . . . . ?
 N2 C2 C3 C4 178.51(17) . . . . ?
 N3 C9 C10 N4 88.10(19) . . . . ?
 C1 N1 C7 N2 -0.10(18) . . . . ?
 C1 N1 C7 N3 -178.29(15) . . . . ?
 C1 C2 C3 C4 -0.9(2) . . . . ?
 C2 N2 C7 N1 1.61(19) . . . . ?
 C2 N2 C7 N3 179.88(15) . . . . ?
 C2 C1 C6 C5 -1.3(2) . . . . ?
 C2 C3 C4 C5 -0.1(2) . . . . ?
 C3 C4 C5 C6 0.4(3) . . . . ?
 C4 C5 C6 C1 0.4(3) . . . . ?
 C6 C1 C2 N2 -177.87(15) . . . . ?
 C6 C1 C2 C3 1.7(2) . . . . ?
 C7 N1 C1 C2 -1.46(18) . . . . ?
 C7 N1 C1 C6 178.88(17) . . . . ?
 C7 N2 C2 C1 -2.38(17) . . . . ?
 C7 N2 C2 C3 178.14(17) . . . . ?
 C7 N3 C9 C10 -74.3(2) . . . . ?
 C8 N2 C2 C1 162.87(16) . . . . ?
 C8 N2 C2 C3 -16.6(3) . . . . ?
 C8 N2 C7 N1 -162.75(17) . . . . ?
 C8 N2 C7 N3 15.5(3) . . . . ?
 C9 N3 C7 N1 14.6(2) . . . . ?
 C9 N3 C7 N2 -163.46(15) . . . . ?
 C11 N3 C7 N1 -130.32(18) . . . . ?
 C11 N3 C7 N2 51.6(2) . . . . ?
 C11 N3 C9 C10 71.8(2) . . . . ?
 C12 N4 C10 C9 -171.29(14) . . . . ?

_shelx_res_file
;
TITL mo_2024_ch176_0m_a.res in P-1
    mo_2024_ch176_0m.res
    created by SHELXL-2018/3 at 11:02:48 on 07-Jan-2025
REM Old TITL mo_2024_ch176_0m in P-1
REM SHELXT solution in P-1: R1 0.108, Rweak 0.006, Alpha 0.049
REM <I/s> 0.000 for 0 systematic absences, Orientation as input
REM Formula found by SHELXT: C12 N4 F6 P
CELL 0.71073 8.4334 9.5356 10.7743 91.187 111.438 102.281
ZERR 2 0.0006 0.0008 0.0009 0.003 0.003 0.003
LATT 1
SFAC C H F N P
UNIT 24 38 12 8 2
DFIX 0.89 N4 H4a N4 H4b

L.S. 10 0 32
PLAN  20
TEMP -173.15
CONF
BOND
list 4
MORE -1
BOND $H
fmap 2
acta
OMIT -3 54
REM <olex2.extras>
REM <HklSrc "%.\\mo_2024_ch176_0m.hkl">
REM </olex2.extras>

WGHT    0.041200    0.391800
FVAR       0.88293
P1    5    1.218404    0.755054    0.989867    11.00000    0.01658    0.02594 =
         0.01514    0.00052    0.00345    0.00679
F1    3    1.295730    0.640093    1.086286    11.00000    0.02615    0.02985 =
         0.02136    0.00474    0.00575    0.01175
F2    3    1.393106    0.875218    1.067690    11.00000    0.02610    0.02933 =
         0.03051   -0.00357    0.00079    0.00034
F3    3    1.137396    0.867294    0.892957    11.00000    0.03724    0.03553 =
         0.02263    0.00754    0.00547    0.01740
F4    3    1.041977    0.630935    0.911963    11.00000    0.01696    0.03582 =
         0.02377   -0.00378    0.00612    0.00255
F5    3    1.131929    0.798578    1.091026    11.00000    0.03294    0.04233 =
         0.02115    0.00012    0.01102    0.01874
F6    3    1.300977    0.708721    0.887607    11.00000    0.02305    0.03449 =
         0.02529    0.00148    0.01220    0.00643
N1    4    0.473505    0.550912    0.687852    11.00000    0.01878    0.02294 =
         0.01756   -0.00032    0.00617    0.00559
N2    4    0.282344    0.613645    0.501785    11.00000    0.02132    0.02528 =
         0.01445    0.00297    0.00611    0.00657
N3    4    0.522623    0.799234    0.647413    11.00000    0.02011    0.02310 =
         0.02278    0.00212    0.00868    0.00508
N4    4    0.721984    0.672970    0.933140    11.00000    0.01604    0.02590 =
         0.01869   -0.00186    0.00439    0.00676
H4A   2    0.820380    0.652200    0.934097    11.00000    0.02210
H4B   2    0.630112    0.612399    0.864929    11.00000    0.03527
C1    1    0.345992    0.427480    0.616517    11.00000    0.01652    0.02490 =
         0.01550   -0.00089    0.00687    0.00581
C2    1    0.223756    0.466291    0.502170    11.00000    0.02162    0.02459 =
         0.01478    0.00036    0.00926    0.00661
C3    1    0.078432    0.367671    0.413231    11.00000    0.01979    0.03302 =
         0.01498   -0.00031    0.00611    0.00717
AFIX  43
H3    2   -0.003823    0.396135    0.336986    11.00000   -1.20000
AFIX   0
C4    1    0.059280    0.224831    0.441416    11.00000    0.01978    0.02991 =
         0.02025   -0.00344    0.00805    0.00180
AFIX  43
H4    2   -0.038630    0.153515    0.383205    11.00000   -1.20000
AFIX   0
C5    1    0.181457    0.184104    0.553882    11.00000    0.02456    0.02390 =
         0.02422    0.00129    0.01174    0.00515
AFIX  43
H5    2    0.164999    0.085507    0.570053    11.00000   -1.20000
AFIX   0
C6    1    0.326252    0.284392    0.642467    11.00000    0.02127    0.02743 =
         0.01808    0.00290    0.00739    0.00839
AFIX  43
H6    2    0.409010    0.255829    0.718333    11.00000   -1.20000
AFIX   0
C7    1    0.430334    0.657650    0.616429    11.00000    0.01793    0.02707 =
         0.01711    0.00099    0.00900    0.00748
C8    1    0.222092    0.690404    0.384235    11.00000    0.03438    0.03195 =
         0.01746    0.00796    0.01078    0.01100
AFIX 137
H8A   2    0.123264    0.728613    0.384826    11.00000   -1.50000
H8B   2    0.184519    0.623923    0.302800    11.00000   -1.50000
H8C   2    0.317978    0.770289    0.386039    11.00000   -1.50000
AFIX   0
C9    1    0.701334    0.830811    0.748603    11.00000    0.01839    0.02748 =
         0.02693    0.00145    0.00991    0.00321
AFIX  23
H9A   2    0.761911    0.929373    0.741069    11.00000   -1.20000
H9B   2    0.763714    0.762981    0.726687    11.00000   -1.20000
AFIX   0
C10   1    0.719777    0.821757    0.894500    11.00000    0.02077    0.02371 =
         0.02420   -0.00132    0.00719    0.00528
AFIX  23
H10A  2    0.829768    0.889416    0.953817    11.00000   -1.20000
H10B  2    0.620760    0.851556    0.907251    11.00000   -1.20000
AFIX   0
C11   1    0.426531    0.910758    0.646474    11.00000    0.02585    0.02476 =
         0.03178    0.00237    0.00997    0.00927
AFIX 137
H11A  2    0.308038    0.880481    0.577419    11.00000   -1.50000
H11B  2    0.488117    1.001610    0.626964    11.00000   -1.50000
H11C  2    0.419199    0.924742    0.734412    11.00000   -1.50000
AFIX   0
C12   1    0.712628    0.655099    1.066452    11.00000    0.02245    0.03405 =
         0.01829   -0.00027    0.00672    0.00825
AFIX 137
H12A  2    0.599324    0.667858    1.064104    11.00000   -1.50000
H12B  2    0.807425    0.727412    1.133639    11.00000   -1.50000
H12C  2    0.724931    0.558182    1.089983    11.00000   -1.50000
AFIX   0
HKLF 4


REM  mo_2024_ch176_0m_a.res in P-1
REM wR2 = 0.098191, GooF = S = 1.03745, Restrained GooF = 1.03751 for all data
REM R1 = 0.038834 for 2875 Fo > 4sig(Fo) and 0.047708 for all 3432 data
REM 219 parameters refined using 2 restraints

END

WGHT      0.0413      0.3910

REM Highest difference peak  0.235,  deepest hole -0.390,  1-sigma level  0.056
Q1    1   0.6950  0.8300  0.8206  11.00000  0.05    0.23
Q2    1   0.2627  0.4421  0.5732  11.00000  0.05    0.21
Q3    1   0.3794  0.6287  0.5375  11.00000  0.05    0.19
Q4    1   0.4589  0.9874  0.7017  11.00000  0.05    0.19
Q5    1   0.6010  0.8065  0.7010  11.00000  0.05    0.19
Q6    1   1.4424  0.7771  1.1270  11.00000  0.05    0.18
Q7    1   0.3906  0.9474  0.5437  11.00000  0.05    0.18
Q8    1   0.1505  0.1645  0.4035  11.00000  0.05    0.18
Q9    1   1.0008  0.9692  1.0158  11.00000  0.05    0.18
Q10   1   0.5787  0.5628  0.7253  11.00000  0.05    0.17
Q11   1   0.4717  0.3782  0.5460  11.00000  0.05    0.16
Q12   1   0.0793  0.2945  0.4150  11.00000  0.05    0.16
Q13   1   0.0053  0.0367  0.6420  11.00000  0.05    0.16
Q14   1   0.8984  0.9288  0.6820  11.00000  0.05    0.16
Q15   1   0.9602  0.7600  0.8933  11.00000  0.05    0.16
Q16   1   0.4788  0.7274  0.6377  11.00000  0.05    0.15
Q17   1   0.2675  0.6852  0.6465  11.00000  0.05    0.15
Q18   1  -0.0224  0.7264  0.4126  11.00000  0.05    0.15
Q19   1   0.5000  0.5000  0.5000  10.50000  0.05    0.15
Q20   1   0.1014  0.2124  0.5148  11.00000  0.05    0.15
;
_shelx_res_checksum                38705
_shelx_hkl_file
;
  -1   0   0  359.86   19.50
  -1   0   0  356.96   20.50
  -1   0   0  359.86   18.50
  -1   0   0  368.46   18.60
  -1   0   0  354.06   17.70
  -1   0   0  363.76   17.60
  -1   0   0  357.76   19.40
  -1   0   0  380.26   20.40
   1   0   0  362.36   18.70
   1   0   0  374.96   19.60
   1   0   0  354.36   20.60
   1   0   0  368.96   19.50
   1   0   0  366.36   17.60
   1   0   0  338.37   17.60
  -2   0   0 3644.74  158.38
  -2   0   0 3140.99  157.88
  -3   0   0  102.09    7.90
  -3   0   0   86.79    7.10
  -3   0   0   91.89    8.70
  -3   0   0   97.39   12.80
  -3   0   0   93.99   12.70
  -3   0   0   91.79   12.40
  -3   0   0  130.29   18.20
  -3   0   0   93.49    8.70
   3   0   0  139.39   20.80
   3   0   0  107.79   12.30
   3   0   0  105.89   16.10
   3   0   0   99.79   13.10
   3   0   0   91.49    6.70
   3   0   0   76.69    6.50
  -4   0   0  422.36   25.50
  -4   0   0  533.25   37.80
  -4   0   0  393.26   31.60
  -4   0   0  393.06   22.30
  -4   0   0  389.86   28.40
  -4   0   0  382.76   25.10
  -4   0   0  412.96   28.60
   4   0   0  410.06   22.40
   4   0   0  404.56   29.70
   4   0   0  367.56   31.80
   4   0   0  420.06   27.10
   4   0   0  400.66   21.60
  -5   0   0  231.88   15.80
  -5   0   0  259.47   32.60
  -5   0   0  234.88   18.10
  -5   0   0  243.68   18.90
  -5   0   0  261.87   22.60
  -5   0   0  226.88   27.30
  -5   0   0  240.88   21.60
   5   0   0  250.97   30.60
   5   0   0  264.77   24.20
  -6   0   0   43.70   12.90
  -6   0   0   24.60    7.70
  -6   0   0   37.70   12.90
  -6   0   0   36.30   13.00
   6   0   0   21.20   10.40
   6   0   0   47.40   13.60
  -7   0   0   23.70    6.80
  -7   0   0   31.20   13.00
  -7   0   0   19.40    7.70
  -7   0   0   44.30   13.10
   7   0   0   19.10   12.80
  -8   0   0   97.19   22.60
  -8   0   0   80.89   15.00
  -8   0   0   41.00   12.90
  -9   0   0    3.60    4.70
  -9   0   0    0.50    3.60
  -9   0   0    0.10    4.40
 -10   1   0  145.39   26.50
 -10   1   0  211.18   36.20
  -9   1   0   -1.60    1.90
  -9   1   0   19.30    8.40
  -9   1   0    6.50    7.30
  -8   1   0   44.70   10.50
  -8   1   0   60.69   17.90
  -8   1   0   47.40   10.80
  -8   1   0   53.89   16.30
   7  -1   0  193.78   30.50
  -7   1   0  151.38   19.50
  -7   1   0  142.09   18.80
  -7   1   0  145.89   22.70
  -7   1   0  161.78   26.60
   6  -1   0   10.90    7.80
   6  -1   0   16.80    8.20
  -6   1   0   14.30    8.20
  -6   1   0   28.50    9.60
  -6   1   0   26.90   10.30
  -6   1   0   35.10   10.40
  -6   1   0   26.20    7.70
  -6   1   0   14.50    5.50
   5  -1   0   86.49   17.60
   5  -1   0  126.19   22.80
   5  -1   0  112.79   19.20
  -5   1   0  134.39   19.40
  -5   1   0  143.79   22.00
  -5   1   0  113.89   16.40
  -5   1   0   77.89   15.00
  -5   1   0  144.39   16.00
  -5   1   0   86.59   17.70
  -5   1   0  143.19   20.70
   4  -1   0   82.79   15.90
   4  -1   0  111.29   18.30
   4  -1   0   82.59   15.10
  -4   1   0   90.29   16.60
  -4   1   0   84.09   13.40
  -4   1   0  116.59   14.40
  -4   1   0   80.79   12.50
  -4   1   0  102.49   11.60
  -4   1   0   99.59   15.70
  -4   1   0   75.49   12.60
   3  -1   0 1033.40   55.19
   3  -1   0  975.70   50.89
   3  -1   0 1060.89   55.49
   3  -1   0  930.21   53.09
  -3   1   0  935.01   52.99
  -3   1   0  961.40   52.89
  -3   1   0  994.30   50.59
  -3   1   0  938.21   48.50
  -3   1   0  959.20   53.89
  -3   1   0  892.11   45.50
  -3   1   0  896.71   51.59
   2  -1   0    2.20    2.80
   2  -1   0    6.70    2.70
   2  -1   0    5.60    3.60
   2  -1   0    5.50    2.90
   2  -1   0    5.00    1.90
   2  -1   0    8.20    1.80
  -2   1   0    0.50    1.90
  -2   1   0    5.60    3.30
  -2   1   0    1.30    2.00
  -2   1   0    8.50    3.80
  -2   1   0   13.20    4.40
  -2   1   0   11.90    4.50
  -2   1   0    6.60    1.70
   1  -1   0  838.62   43.00
   1  -1   0  881.31   43.00
   1  -1   0  852.01   42.50
   1  -1   0  852.11   42.20
  -1   1   0  891.51   43.20
  -1   1   0  851.31   43.00
  -1   1   0  870.11   42.60
   0   1   0 1050.89   52.89
  -1  -1   0  909.01   45.50
  -1  -1   0  961.00   45.40
  -1  -1   0  854.41   47.40
  -1  -1   0  912.91   45.70
  -1  -1   0  902.11   47.10
   1   1   0  906.71   45.50
   1   1   0  914.91   45.40
   1   1   0  902.91   47.20
   1   1   0  909.71   45.60
  -2  -1   0  656.93   37.00
  -2  -1   0  625.14   32.60
  -2  -1   0  648.04   35.70
  -2  -1   0  696.83   35.30
  -2  -1   0  623.44   34.20
  -2  -1   0  671.43   34.90
  -2  -1   0  665.33   37.50
  -2  -1   0  621.44   39.90
  -2  -1   0  619.54   40.50
   2   1   0  622.74   38.40
   2   1   0  666.93   36.00
   2   1   0  659.73   35.40
   2   1   0  637.54   34.40
   2   1   0  638.54   33.10
   2   1   0  672.43   35.30
   2   1   0  645.34   35.90
  -3  -1   0  333.97   25.30
  -3  -1   0  310.47   26.60
  -3  -1   0  338.07   22.80
  -3  -1   0  320.97   22.10
  -3  -1   0  352.36   21.30
  -3  -1   0  308.77   18.60
  -3  -1   0  334.67   24.20
  -3  -1   0  265.57   22.30
  -3  -1   0  313.17   19.70
  -3  -1   0  317.17   22.70
   3   1   0  309.87   19.60
   3   1   0  291.67   19.40
   3   1   0  355.16   20.10
   3   1   0  328.77   20.50
   3   1   0  289.77   25.50
   3   1   0  310.07   21.70
  -4  -1   0 1751.82   89.19
  -4  -1   0 1754.12   96.29
  -4  -1   0 1703.53   86.09
  -4  -1   0 1772.22   89.89
  -4  -1   0 1794.82   88.19
  -4  -1   0 1749.72   87.29
  -4  -1   0 1830.82   94.49
  -4  -1   0 1697.43   90.39
  -4  -1   0 1713.63   98.69
  -4  -1   0 1820.22   92.29
   4   1   0 1740.33   86.79
   4   1   0 1786.12   99.09
   4   1   0 1819.52   86.79
   4   1   0 1770.02   91.39
   4   1   0 1752.42   87.49
  -5  -1   0  166.48   24.40
  -5  -1   0  281.77   34.10
  -5  -1   0  249.18   27.70
  -5  -1   0  226.28   19.40
  -5  -1   0  229.58   20.90
  -5  -1   0  245.68   19.60
  -5  -1   0  203.68   17.60
  -5  -1   0  236.58   16.70
   5   1   0  243.48   20.90
   5   1   0  207.88   29.50
   5   1   0  222.38   15.60
   5   1   0  211.78   15.90
  -6  -1   0   38.20    9.70
  -6  -1   0   44.30   13.90
  -6  -1   0   26.40    6.30
  -6  -1   0   40.90    9.00
  -6  -1   0   42.40   11.40
   6   1   0   51.09   14.80
   6   1   0   50.19   13.00
   6   1   0   41.30    6.60
   6   1   0   47.40    6.90
  -7  -1   0    6.90    5.90
  -7  -1   0    9.80    4.40
  -7  -1   0    0.70    3.80
   7   1   0    9.30   10.40
  -8  -1   0   24.50    9.70
  -8  -1   0   11.70    8.80
  -8  -1   0   16.70    9.50
  -9  -1   0    3.30    5.20
  -9  -1   0    0.70    2.30
  -9  -1   0    4.00    4.90
  10  -2   0   96.89   26.80
 -10   2   0   88.19   15.90
 -10   2   0   90.29   23.40
 -10   2   0   67.09   13.20
 -10   2   0   42.60   13.50
   9  -2   0    4.10    7.20
  -9   2   0    0.30    3.00
  -9   2   0   30.20   12.90
  -9   2   0   12.10    5.90
  -9   2   0   26.50    9.10
   8  -2   0   93.29   21.30
  -8   2   0  128.09   20.10
  -8   2   0  132.89   17.50
  -8   2   0  110.39   19.80
   7  -2   0  304.57   36.90
  -7   2   0  299.57   22.10
  -7   2   0  302.57   26.40
  -7   2   0  274.07   35.00
  -7   2   0  287.77   26.10
   6  -2   0   15.80    8.30
   6  -2   0   10.90    9.50
  -6   2   0   22.20    7.40
  -6   2   0   17.70    8.40
  -6   2   0   12.60    7.20
  -6   2   0   15.70    6.00
  -6   2   0   11.40    7.00
  -6   2   0   20.70    8.10
  -6   2   0   17.40    7.80
   5  -2   0 1036.10   62.99
   5  -2   0  939.81   59.69
  -5   2   0 1017.30   55.19
  -5   2   0 1016.90   59.59
  -5   2   0  909.21   57.09
  -5   2   0  949.80   60.19
  -5   2   0  913.41   57.39
  -5   2   0  970.40   51.19
   4  -2   0   18.00    4.70
   4  -2   0   36.90    9.10
   4  -2   0   10.50    6.40
   4  -2   0   20.90    3.90
   4  -2   0   17.50    5.70
  -4   2   0   25.00    7.30
  -4   2   0   20.70    5.00
  -4   2   0   25.90    6.80
  -4   2   0    6.70    5.50
  -4   2   0   13.10    5.90
  -4   2   0   19.40    5.10
  -4   2   0   24.50    4.20
  -4   2   0   21.80    7.80
   3  -2   0  884.31   44.10
   3  -2   0  871.21   49.50
   3  -2   0  822.12   49.40
   3  -2   0  865.81   50.09
   3  -2   0  867.11   44.90
   3  -2   0  943.11   45.90
   3  -2   0  833.42   46.90
  -3   2   0  856.51   43.70
  -3   2   0  881.51   49.70
  -3   2   0  902.01   48.50
  -3   2   0  892.41   46.90
  -3   2   0  899.81   49.50
  -3   2   0  897.41   49.99
  -3   2   0  845.12   45.10
  -3   2   0  903.51   45.70
   2  -2   0 1291.17   62.29
   2  -2   0 1252.17   64.39
   2  -2   0 1269.07   62.39
   2  -2   0 1188.88   64.59
   2  -2   0 1274.87   63.49
   2  -2   0 1273.47   65.19
  -2   2   0 1225.08   63.69
  -2   2   0 1268.87   64.59
  -2   2   0 1260.67   63.79
  -2   2   0 1217.28   61.59
  -2   2   0 1336.47   65.49
  -2   2   0 1250.37   61.99
   1  -2   0  190.88   16.20
   1  -2   0  194.28   13.80
   1  -2   0  192.58   13.90
   1  -2   0  224.38   14.90
   1  -2   0  200.58   15.30
   1  -2   0  200.48   12.50
  -1   2   0  210.88   16.80
  -1   2   0  200.28   13.80
  -1   2   0  224.18   16.20
  -1   2   0  194.38   14.40
  -1   2   0  209.38   14.30
  -1   2   0  203.58   12.40
   0  -2   0 6955.10  331.97
   0   2   0 7139.19  332.07
  -1  -2   0  278.07   18.90
  -1  -2   0  296.97   19.50
  -1  -2   0  314.37   22.80
  -1  -2   0  274.57   18.10
  -1  -2   0  291.57   21.10
  -1  -2   0  313.17   18.40
   1   2   0  286.87   19.40
   1   2   0  284.67   19.20
   1   2   0  266.57   18.00
   1   2   0  292.07   16.90
   1   2   0  236.78   20.90
   1   2   0  275.67   21.20
   1   2   0  286.57   19.00
  -2  -2   0 1661.93   87.09
  -2  -2   0 1599.24   88.39
  -2  -2   0 1759.62   90.39
  -2  -2   0 1734.93   91.59
  -2  -2   0 1843.42   90.49
  -2  -2   0 1748.43   95.29
   2   2   0 1695.73   87.19
   2   2   0 1817.12   91.19
   2   2   0 1769.32   87.79
   2   2   0 1849.81   90.99
   2   2   0 1732.93   87.49
  -3  -2   0  508.95   31.90
  -3  -2   0  449.76   37.80
  -3  -2   0  510.05   31.40
  -3  -2   0  521.05   27.80
  -3  -2   0  507.75   35.10
  -3  -2   0  474.55   33.30
  -3  -2   0  495.85   32.20
  -3  -2   0  535.55   32.60
  -3  -2   0  519.15   35.60
  -3  -2   0  558.84   35.90
   3   2   0  587.84   35.30
   3   2   0  523.15   32.80
   3   2   0  532.45   31.80
   3   2   0  462.35   32.30
   3   2   0  554.24   32.10
   3   2   0  475.05   36.20
   3   2   0  502.05   28.90
  -4  -2   0  427.16   33.20
  -4  -2   0  431.26   31.00
  -4  -2   0  457.35   25.20
  -4  -2   0  429.46   29.70
  -4  -2   0  413.66   36.90
  -4  -2   0  493.25   34.00
  -4  -2   0  496.95   29.60
  -4  -2   0  459.95   29.70
  -4  -2   0  438.36   34.00
  -4  -2   0  404.66   30.20
   4   2   0  475.25   29.20
   4   2   0  466.55   30.70
   4   2   0  414.66   28.30
   4   2   0  480.35   37.50
   4   2   0  366.86   29.80
   4   2   0  443.96   29.70
  -5  -2   0  178.48   21.20
  -5  -2   0  164.98   24.60
  -5  -2   0  215.68   23.90
  -5  -2   0  191.88   17.00
  -5  -2   0  179.78   16.00
  -5  -2   0  179.68   23.60
  -5  -2   0  203.08   27.00
  -5  -2   0  208.88   31.30
  -5  -2   0  194.68   23.00
   5   2   0  154.98   14.70
   5   2   0  166.58   15.10
   5   2   0  161.78   22.00
   5   2   0  158.78   24.00
  -6  -2   0   44.40    9.90
  -6  -2   0   46.00   12.60
  -6  -2   0   47.30   12.30
  -6  -2   0   63.29   14.10
  -6  -2   0   33.90    8.30
  -6  -2   0   46.90   12.40
   6   2   0   36.40    8.80
   6   2   0   27.30   12.00
   6   2   0   45.90   10.00
   6   2   0   75.89   18.10
  -7  -2   0  177.48   25.20
  -7  -2   0  192.68   29.30
  -7  -2   0  183.98   16.20
  -7  -2   0  170.78   21.20
  -7  -2   0  133.79   20.50
   7   2   0  201.38   28.70
   7   2   0  171.98   14.30
   7   2   0  168.78   14.40
   7   2   0  172.08   35.50
  -8  -2   0   12.20    5.20
  -8  -2   0   -0.40    2.30
  -8  -2   0    6.60    5.40
  -8  -2   0    7.50    3.60
   8   2   0   -5.90    5.10
  -9  -2   0   -1.70    2.50
  -9  -2   0    0.10    4.40
  -9  -2   0    0.60    3.80
  10  -3   0  123.49   30.80
 -10   3   0  107.39   24.90
 -10   3   0   93.09   20.20
 -10   3   0  114.39   20.60
   9  -3   0   13.50   11.70
  -9   3   0   26.70   10.50
  -9   3   0   15.20    6.20
  -9   3   0   11.20    6.30
  -9   3   0   17.40    9.20
   8  -3   0  789.12   61.19
  -8   3   0  732.93   52.39
  -8   3   0  759.12   43.80
  -8   3   0  745.83   50.09
   7  -3   0   -0.50    5.90
   7  -3   0    4.10    6.10
  -7   3   0    6.50    3.80
  -7   3   0    7.10    7.40
  -7   3   0    7.10    4.80
  -7   3   0    5.90    6.40
   6  -3   0   13.40    8.60
   6  -3   0   20.50    9.10
  -6   3   0   38.60    9.60
  -6   3   0   25.70    9.40
  -6   3   0   31.80   10.50
  -6   3   0   20.50    9.40
   5  -3   0  332.57   29.40
   5  -3   0  337.97   20.60
   5  -3   0  332.37   29.70
   5  -3   0  356.86   20.10
  -5   3   0  328.27   28.50
  -5   3   0  336.07   23.40
  -5   3   0  383.56   22.20
  -5   3   0  334.07   26.70
  -5   3   0  312.57   27.50
  -5   3   0  342.07   20.70
   4  -3   0  201.18   14.80
   4  -3   0  221.88   20.10
   4  -3   0  219.18   24.00
   4  -3   0  214.78   16.50
   4  -3   0  170.88   21.00
   4  -3   0  211.78   15.90
  -4   3   0  211.58   23.40
  -4   3   0  193.78   14.90
  -4   3   0  210.48   19.70
  -4   3   0  235.38   18.90
  -4   3   0  201.18   14.40
  -4   3   0  258.37   18.20
  -4   3   0  213.18   15.20
   3  -3   0   84.29   14.40
   3  -3   0   83.99   11.20
   3  -3   0   56.99   10.50
   3  -3   0   97.09   12.60
   3  -3   0   94.69   12.60
   3  -3   0  113.59   12.30
   3  -3   0   78.79   12.90
  -3   3   0   79.09   10.70
  -3   3   0   94.69   13.30
  -3   3   0   88.89   14.30
  -3   3   0   82.19   10.30
  -3   3   0   91.39   14.60
  -3   3   0   79.59   12.60
   2  -3   0   36.40    9.40
   2  -3   0   46.20    8.40
   2  -3   0   40.50    8.70
   2  -3   0   59.09    9.70
  -2   3   0   57.49   13.00
  -2   3   0   57.39    9.10
  -2   3   0   53.59   11.10
  -2   3   0   48.20    8.70
  -2   3   0   43.60    7.60
  -2   3   0   53.69    7.40
   1  -3   0   47.40    9.20
   1  -3   0   47.70    7.70
   1  -3   0   21.50    6.10
   1  -3   0   27.80    8.70
   1  -3   0   31.90    7.80
  -1   3   0   44.60    8.50
  -1   3   0   39.10    9.70
  -1   3   0   34.70    9.20
  -1   3   0   30.00    7.60
  -1   3   0   48.10    7.20
  -1   3   0   34.90    7.80
   0  -3   0    1.00    2.40
   0  -3   0    9.30    4.40
   0  -3   0    4.10    3.20
   0  -3   0    0.60    4.00
   0  -3   0    4.80    3.60
   0   3   0    0.00    2.00
   0   3   0   -2.20    2.00
   0   3   0    2.80    2.10
   0   3   0   -4.20    2.80
   0   3   0    0.20    3.70
   0   3   0   -0.10    2.00
   0   3   0    6.30    5.10
  -1  -3   0   21.50    6.90
  -1  -3   0   24.20    6.80
  -1  -3   0   42.80   10.70
  -1  -3   0   27.40    6.20
  -1  -3   0   18.00    6.70
  -1  -3   0   32.60    7.70
  -1  -3   0   40.60   11.00
   1   3   0   21.80    5.00
   1   3   0   22.70    6.50
   1   3   0   31.90    7.30
   1   3   0   20.00    7.70
   1   3   0   13.80    5.70
   1   3   0   31.40    7.60
   1   3   0   24.80    9.80
  -2  -3   0  902.11   51.09
  -2  -3   0  927.91   49.80
  -2  -3   0  891.11   56.29
  -2  -3   0  901.31   51.79
  -2  -3   0  902.81   54.49
  -2  -3   0  922.01   51.09
   2   3   0  910.21   51.39
   2   3   0  869.51   52.29
   2   3   0  915.91   51.49
   2   3   0  871.01   46.60
   2   3   0  909.71   50.29
   2   3   0  886.91   54.09
   2   3   0  771.82   53.99
  -3  -3   0 3468.45  175.88
  -3  -3   0 3456.95  168.38
  -3  -3   0 3240.68  172.28
  -3  -3   0 3478.15  172.98
  -3  -3   0 3712.33  171.18
  -3  -3   0 3212.78  170.68
  -3  -3   0 3679.53  169.88
   3   3   0 3440.46  169.28
   3   3   0 3144.49  173.48
   3   3   0 3634.34  170.38
   3   3   0 3384.36  169.18
   3   3   0 3480.75  173.68
  -4  -3   0  433.06   33.20
  -4  -3   0  347.97   32.90
  -4  -3   0  445.66   31.10
  -4  -3   0  362.66   28.90
  -4  -3   0  412.66   29.70
  -4  -3   0  370.26   45.60
  -4  -3   0  401.86   33.20
  -4  -3   0  352.46   36.30
  -4  -3   0  444.16   30.20
  -4  -3   0  449.46   25.20
   4   3   0  427.26   31.50
   4   3   0  439.56   30.10
   4   3   0  432.86   26.70
   4   3   0  381.36   30.70
   4   3   0  408.26   29.60
   4   3   0  433.96   36.50
   4   3   0  418.16   32.70
  -5  -3   0   16.10    8.00
  -5  -3   0   19.70    8.30
  -5  -3   0   12.20    5.50
  -5  -3   0   -0.30    3.20
  -5  -3   0    6.60    4.70
  -5  -3   0    0.30    6.40
  -5  -3   0   12.80    6.10
   5   3   0    5.20    5.50
   5   3   0   10.20    5.60
   5   3   0    9.50    6.80
   5   3   0    6.40    5.70
   5   3   0    1.30    4.40
   5   3   0    7.00    5.00
  -6  -3   0  278.17   34.80
  -6  -3   0  208.78   26.00
  -6  -3   0  239.38   21.80
  -6  -3   0  223.58   30.80
  -6  -3   0  255.37   23.00
  -6  -3   0  267.67   31.00
   6   3   0  234.58   20.40
   6   3   0  263.57   23.00
   6   3   0  208.08   19.70
   6   3   0  215.28   34.10
   6   3   0  256.47   37.40
  -7  -3   0  120.69   17.00
  -7  -3   0  118.59   18.00
  -7  -3   0   99.59   18.60
  -7  -3   0   94.69   19.60
  -7  -3   0  106.39   18.90
  -7  -3   0  131.19   21.80
   7   3   0  153.48   25.80
   7   3   0  105.79   15.00
   7   3   0  115.99   16.70
   7   3   0  139.39   17.80
   7   3   0  102.79   26.00
  -8  -3   0   38.70   12.60
  -8  -3   0   16.10    7.30
  -8  -3   0   31.90   14.20
  -8  -3   0   30.10    8.40
   8   3   0   52.09   16.70
   8   3   0   32.30    7.60
   8   3   0   25.30   17.80
   8   3   0   44.60    9.10
  -9  -3   0   10.00    7.40
  -9  -3   0    6.00    5.50
  10  -4   0    5.20    7.40
 -10   4   0    3.50    5.00
 -10   4   0    5.90    5.30
 -10   4   0    5.60    6.80
   9  -4   0  484.75   60.39
  -9   4   0  471.05   36.10
  -9   4   0  472.95   43.40
  -9   4   0  474.25   41.40
   8  -4   0   -3.60    4.20
   8  -4   0   12.40   11.70
  -8   4   0    0.60    3.90
  -8   4   0    6.00    6.50
  -8   4   0   15.60    7.40
   7  -4   0  904.51   62.89
  -7   4   0  824.72   49.40
  -7   4   0  784.42   56.59
   6  -4   0    5.70    3.10
   6  -4   0    7.70    7.40
   6  -4   0    1.20    5.60
   6  -4   0    4.70    2.70
  -6   4   0    6.20    5.00
  -6   4   0   13.90    8.20
  -6   4   0    6.80    3.40
  -6   4   0   -0.10    4.00
  -6   4   0    5.50    3.40
   5  -4   0    6.70    6.00
   5  -4   0    4.30    3.70
   5  -4   0    2.90    4.40
   5  -4   0    1.70    2.90
   5  -4   0    7.20    5.60
   5  -4   0    5.20    3.80
   5  -4   0    2.30    5.10
  -5   4   0    0.50    3.40
  -5   4   0    5.70    3.50
  -5   4   0   16.70    7.50
  -5   4   0    5.30    5.70
  -5   4   0    6.50    5.00
  -5   4   0    2.20    2.80
   4  -4   0  229.48   17.80
   4  -4   0  187.98   18.00
   4  -4   0  168.38   20.80
   4  -4   0  205.38   25.80
   4  -4   0  233.78   17.60
   4  -4   0  237.38   28.40
   4  -4   0  246.38   20.40
  -4   4   0  229.08   21.10
  -4   4   0  213.08   16.90
  -4   4   0  256.17   28.30
  -4   4   0  208.58   15.10
  -4   4   0  231.38   20.50
  -4   4   0  212.38   17.10
  -4   4   0  227.08   19.90
   3  -4   0  421.56   27.80
   3  -4   0  351.76   28.60
   3  -4   0  449.46   32.00
   3  -4   0  419.26   30.40
   3  -4   0  392.96   26.90
   3  -4   0  398.86   29.60
  -3   4   0  396.56   27.00
  -3   4   0  442.16   32.90
  -3   4   0  412.86   29.80
  -3   4   0  402.76   26.80
  -3   4   0  413.26   30.50
  -3   4   0  394.96   23.70
  -3   4   0  374.96   26.10
   2  -4   0  102.39   14.70
   2  -4   0   92.09   14.80
   2  -4   0  116.69   15.90
   2  -4   0  121.69   18.70
   2  -4   0  151.28   21.10
  -2   4   0  136.89   16.70
  -2   4   0  125.19   19.00
  -2   4   0   98.69   18.30
  -2   4   0  134.79   17.10
  -2   4   0  137.29   16.90
   1  -4   0  297.67   20.70
   1  -4   0  315.57   23.80
   1  -4   0  301.07   28.10
   1  -4   0  268.27   23.00
   1  -4   0  340.17   26.90
   1  -4   0  311.57   23.60
  -1   4   0  306.77   23.40
  -1   4   0  318.17   24.10
  -1   4   0  269.67   31.10
  -1   4   0  322.67   20.60
  -1   4   0  328.97   24.60
  -1   4   0  290.37   27.20
   0  -4   0 1117.39   55.69
   0  -4   0 1018.90   58.89
   0  -4   0 1061.49   65.19
   0  -4   0  911.31   57.39
   0  -4   0 1033.60   58.89
   0  -4   0 1037.80   62.59
   0   4   0 1012.10   55.19
   0   4   0 1038.80   59.59
   0   4   0 1032.00   65.09
   0   4   0 1060.99   59.09
   0   4   0 1007.30   63.39
   0   4   0 1007.30   58.69
   0   4   0 1019.20   52.59
  -1  -4   0  306.07   25.80
  -1  -4   0  288.97   32.40
  -1  -4   0  323.47   25.80
  -1  -4   0  328.17   28.70
  -1  -4   0  312.87   22.70
  -1  -4   0  304.47   24.80
   1   4   0  367.46   30.50
   1   4   0  281.47   24.40
   1   4   0  309.97   23.10
   1   4   0  325.57   22.20
   1   4   0  323.97   25.50
   1   4   0  349.87   32.60
   1   4   0  306.27   22.90
  -2  -4   0  568.44   38.70
  -2  -4   0  568.54   38.10
  -2  -4   0  557.24   35.90
  -2  -4   0  640.64   43.30
  -2  -4   0  569.74   44.00
  -2  -4   0  467.05   34.90
   2   4   0  587.34   33.50
   2   4   0  616.64   39.00
   2   4   0  599.24   44.10
   2   4   0  598.64   42.20
   2   4   0  543.15   36.20
   2   4   0  556.44   38.10
   2   4   0  527.75   37.40
  -3  -4   0  607.54   40.20
  -3  -4   0  569.04   42.70
  -3  -4   0  483.05   39.10
  -3  -4   0  563.34   44.70
  -3  -4   0  595.04   39.40
  -3  -4   0  625.34   38.50
  -3  -4   0  565.04   39.90
   3   4   0  586.34   39.10
   3   4   0  518.35   38.30
   3   4   0  630.44   44.80
   3   4   0  555.14   41.70
   3   4   0  600.24   42.60
   3   4   0  559.54   39.20
   3   4   0  559.44   33.90
  -4  -4   0  274.47   36.50
  -4  -4   0  187.28   26.20
  -4  -4   0  158.68   24.90
  -4  -4   0  191.58   23.90
  -4  -4   0  190.68   24.90
  -4  -4   0  194.28   23.40
  -4  -4   0  187.78   25.40
  -4  -4   0  170.38   26.10
   4   4   0  150.58   21.00
   4   4   0  181.88   22.70
   4   4   0  169.58   15.20
   4   4   0  235.08   30.60
   4   4   0  155.88   27.00
   4   4   0  262.17   33.50
  -5  -4   0  208.38   32.30
  -5  -4   0  211.98   25.10
  -5  -4   0  135.89   24.00
  -5  -4   0  145.49   20.20
  -5  -4   0  204.48   25.70
  -5  -4   0  178.78   26.50
  -5  -4   0  156.88   21.70
   5   4   0  178.28   23.00
   5   4   0  195.28   24.10
   5   4   0  131.29   24.00
   5   4   0  206.68   27.10
   5   4   0  266.97   32.00
  -6  -4   0   35.50   14.10
  -6  -4   0   39.70   16.00
  -6  -4   0   30.90   10.60
  -6  -4   0   44.30   12.10
  -6  -4   0   29.00    9.30
  -6  -4   0   30.00   11.90
  -6  -4   0   70.69   17.40
   6   4   0   50.89   12.90
   6   4   0   52.89   13.40
   6   4   0   19.40    7.20
   6   4   0   38.90   15.60
   6   4   0   45.60   14.10
   6   4   0   22.40    7.60
  -7  -4   0  126.19   24.60
  -7  -4   0   95.59   22.90
  -7  -4   0  115.49   21.80
  -7  -4   0  126.09   19.40
  -7  -4   0   74.29   18.00
  -7  -4   0  127.69   20.30
   7   4   0  176.98   23.20
   7   4   0  122.19   18.00
   7   4   0  112.69   25.20
   7   4   0  125.79   18.50
   7   4   0  114.99   25.10
   7   4   0  161.88   23.50
  -8  -4   0   12.80    7.20
  -8  -4   0    8.30    7.40
  -8  -4   0    4.70    4.30
  -8  -4   0   -0.60    3.60
  -8  -4   0    5.60    6.60
   8   4   0    1.00    3.90
   8   4   0    7.20   10.90
   8   4   0    3.30    4.80
   8   4   0    5.20    4.20
  10  -5   0    3.10    7.10
 -10   5   0    1.80    4.10
 -10   5   0    9.80    7.50
   9  -5   0   -0.10    8.30
   9  -5   0   -3.80    3.30
  -9   5   0    3.50    7.10
  -9   5   0   17.60    9.60
   8  -5   0  128.99   26.00
   8  -5   0   92.19   22.90
  -8   5   0   98.39   22.00
   7  -5   0    5.20    6.50
   7  -5   0   10.00    3.50
   7  -5   0    9.20    3.70
   7  -5   0   21.10   10.10
  -7   5   0    4.20    4.60
  -7   5   0    8.50    6.80
  -7   5   0    6.50    3.70
   6  -5   0   39.40    8.70
   6  -5   0   41.60    9.30
   6  -5   0   41.60   12.60
   6  -5   0   48.90   13.70
   6  -5   0   53.49    9.80
   6  -5   0   49.00   14.40
   6  -5   0   39.40    8.90
  -6   5   0   52.39   10.20
  -6   5   0   40.60   12.80
  -6   5   0   51.29   13.90
  -6   5   0   59.09   10.10
  -6   5   0   35.30   10.60
   5  -5   0  355.86   28.20
   5  -5   0  291.07   26.00
   5  -5   0  350.76   26.00
   5  -5   0  329.67   30.40
   5  -5   0  364.26   32.80
   5  -5   0  385.26   30.30
   5  -5   0  388.86   26.40
  -5   5   0  407.26   23.80
  -5   5   0  337.67   25.50
  -5   5   0  336.87   28.00
  -5   5   0  348.07   30.70
  -5   5   0  371.86   32.00
  -5   5   0  348.47   24.80
   4  -5   0  267.17   21.80
   4  -5   0  253.57   28.80
   4  -5   0  260.37   25.00
   4  -5   0  244.28   20.90
   4  -5   0  252.17   21.80
   4  -5   0  254.97   30.30
   4  -5   0  230.48   22.60
  -4   5   0  263.97   32.80
  -4   5   0  264.77   29.80
  -4   5   0  248.48   17.40
  -4   5   0  259.17   30.00
  -4   5   0  229.18   20.10
  -4   5   0  240.08   20.50
  -4   5   0  291.67   21.90
   3  -5   0  232.68   20.50
   3  -5   0  242.88   27.50
   3  -5   0  217.08   19.80
   3  -5   0  255.57   31.20
   3  -5   0  244.18   22.30
   3  -5   0  231.98   26.10
  -3   5   0  200.58   18.70
  -3   5   0  218.38   27.70
  -3   5   0  237.18   28.40
  -3   5   0  211.08   24.40
  -3   5   0  230.68   16.50
  -3   5   0  212.58   16.90
  -3   5   0  217.58   28.70
   2  -5   0   60.49   21.80
   2  -5   0   52.19   11.80
   2  -5   0   48.90   13.50
   2  -5   0   48.60    9.80
   2  -5   0   31.60   11.60
   2  -5   0   42.30   10.40
  -2   5   0   53.79    8.80
  -2   5   0   35.80    9.30
  -2   5   0   48.90   14.70
  -2   5   0   78.49   18.00
  -2   5   0   67.09   13.60
  -2   5   0   48.20   11.00
   1  -5   0  266.87   33.10
   1  -5   0  194.88   24.60
   1  -5   0  256.77   22.70
   1  -5   0  221.88   21.10
   1  -5   0  216.88   18.30
   1  -5   0  223.68   28.50
  -1   5   0  225.18   17.90
  -1   5   0  259.67   32.10
  -1   5   0  243.58   22.10
  -1   5   0  272.57   38.00
  -1   5   0  265.07   28.40
  -1   5   0  216.28   30.30
   0  -5   0  102.39   19.20
   0  -5   0   70.69   11.80
   0  -5   0  113.99   19.00
   0  -5   0   66.49   13.90
   0  -5   0   80.79   14.80
   0  -5   0   81.59   19.10
   0   5   0   87.79   14.20
   0   5   0   58.69   15.50
   0   5   0   75.99   15.10
   0   5   0   98.19   20.20
   0   5   0   93.59   15.60
  -1  -5   0  251.27   28.90
  -1  -5   0  282.17   32.30
  -1  -5   0  263.77   29.40
  -1  -5   0  287.27   21.80
  -1  -5   0  247.88   32.00
  -1  -5   0  233.98   35.30
   1   5   0  195.98   24.90
   1   5   0  245.08   33.80
   1   5   0  245.88   20.00
   1   5   0  252.67   21.10
   1   5   0  179.58   23.90
   1   5   0  246.98   32.70
   1   5   0  244.68   20.30
  -2  -5   0  125.39   23.80
  -2  -5   0  134.49   16.80
  -2  -5   0  140.29   20.40
  -2  -5   0  132.19   21.50
  -2  -5   0  142.99   20.50
  -2  -5   0  162.38   25.60
  -2  -5   0  115.89   17.20
   2   5   0  105.29   18.20
   2   5   0  189.08   27.90
   2   5   0  126.69   19.20
   2   5   0  134.59   16.00
   2   5   0  143.09   20.70
   2   5   0  120.09   23.20
   2   5   0  109.39   17.00
  -3  -5   0  501.45   41.30
  -3  -5   0  440.46   34.90
  -3  -5   0  538.35   39.50
  -3  -5   0  461.75   36.40
  -3  -5   0  497.95   44.70
  -3  -5   0  585.44   40.70
   3   5   0  456.75   39.70
   3   5   0  468.75   36.60
   3   5   0  482.45   31.40
   3   5   0  445.16   36.40
   3   5   0  485.25   36.40
   3   5   0  491.35   39.10
   3   5   0  555.84   44.30
  -4  -5   0    4.40    4.90
  -4  -5   0    4.10    6.40
  -4  -5   0   10.10    7.90
  -4  -5   0    3.80    4.50
  -4  -5   0   13.80    8.80
  -4  -5   0    5.80    7.00
  -4  -5   0   16.50   11.00
   4   5   0    6.70    7.20
   4   5   0    4.70    5.70
   4   5   0    5.50    4.20
   4   5   0    5.50    7.80
   4   5   0    0.20    4.50
   4   5   0   -5.60    4.80
   4   5   0    2.10    6.90
  -5  -5   0   -0.10    3.30
  -5  -5   0    4.40    7.80
  -5  -5   0   -0.40    3.50
  -5  -5   0   11.40    8.90
  -5  -5   0    3.50    4.80
  -5  -5   0   -0.90    5.10
  -5  -5   0   -0.60    3.40
   5   5   0   -4.30    4.20
   5   5   0   -2.80    2.50
   5   5   0   -6.60    4.10
   5   5   0   -2.00    5.50
   5   5   0    3.30    4.20
   5   5   0    6.40    4.60
   5   5   0    0.60    4.20
  -6  -5   0    8.50    6.80
  -6  -5   0   -1.30    2.70
  -6  -5   0   -0.40    4.40
  -6  -5   0    0.20    4.70
  -6  -5   0   -4.10    2.80
  -6  -5   0    3.10    4.30
  -6  -5   0    1.60    4.40
   6   5   0   -2.10    2.20
   6   5   0   -1.30    3.30
   6   5   0    9.40    6.90
   6   5   0    1.60    3.00
   6   5   0    1.90    8.00
   6   5   0    8.90    6.20
  -7  -5   0    3.40    6.00
  -7  -5   0    5.90    6.40
  -7  -5   0    7.20    6.70
  -7  -5   0    4.40    4.10
  -7  -5   0    1.20    4.00
   7   5   0   26.40   10.70
   7   5   0   25.20   15.10
   7   5   0   20.60   11.20
   7   5   0   11.60    5.40
   7   5   0   22.30   12.90
  -8  -5   0   17.80   10.70
  -8  -5   0   44.70   17.00
  -8  -5   0    6.80    7.40
  -8  -5   0   34.70   12.40
  -8  -5   0   25.10    9.00
   8   5   0   29.10   10.60
   8   5   0   23.20   12.90
   9  -6   0  138.99   29.30
   9  -6   0   93.09   24.40
  -9   6   0  187.28   32.20
   8  -6   0    4.80    8.80
   8  -6   0    4.90    8.70
  -8   6   0   13.40    9.60
  -8   6   0   11.70    5.90
  -8   6   0    9.80    4.30
   7  -6   0  339.37   23.90
   7  -6   0  304.67   39.00
   7  -6   0  316.77   23.60
   7  -6   0  345.07   40.30
   7  -6   0  308.47   24.20
  -7   6   0  372.26   31.10
  -7   6   0  274.97   22.80
  -7   6   0  306.37   24.20
  -7   6   0  286.77   26.30
   6  -6   0   -5.10    2.90
   6  -6   0    7.60    5.10
   6  -6   0    0.90    3.80
   6  -6   0   11.60    7.70
   6  -6   0    7.30    7.10
   6  -6   0   13.10    6.60
  -6   6   0   11.90    5.80
  -6   6   0    2.60    7.50
  -6   6   0    3.40    6.30
  -6   6   0    7.40    6.40
  -6   6   0    1.50    3.50
  -6   6   0    7.20    7.10
   5  -6   0  197.88   24.60
   5  -6   0  231.68   21.20
   5  -6   0  240.68   21.90
   5  -6   0  188.58   25.90
   5  -6   0  228.98   27.70
   5  -6   0  241.08   31.40
   5  -6   0  195.98   28.20
  -5   6   0  229.78   20.50
  -5   6   0  234.98   17.00
  -5   6   0  237.58   21.30
  -5   6   0  215.88   29.00
  -5   6   0  175.08   26.80
  -5   6   0  211.98   20.50
  -5   6   0  271.47   35.10
   4  -6   0   64.19   15.60
   4  -6   0   73.79   13.60
   4  -6   0  104.69   18.70
   4  -6   0   61.39   15.90
   4  -6   0   51.09   13.90
   4  -6   0  101.89   17.10
  -4   6   0  103.29   13.00
  -4   6   0   81.29   18.80
  -4   6   0   63.59   16.40
  -4   6   0   61.39   14.50
  -4   6   0   55.29   12.30
  -4   6   0   97.69   13.70
  -4   6   0   68.79   13.80
   3  -6   0  329.77   31.60
   3  -6   0  375.76   30.00
   3  -6   0  394.46   29.90
   3  -6   0  343.37   30.10
   3  -6   0  383.46   35.10
  -3   6   0  329.87   28.50
  -3   6   0  379.26   24.50
  -3   6   0  329.77   27.70
  -3   6   0  286.87   37.10
  -3   6   0  350.66   30.50
  -3   6   0  390.46   23.60
  -3   6   0  386.46   44.20
   2  -6   0   35.70   13.10
   2  -6   0   36.90   10.90
   2  -6   0   53.79   12.40
   2  -6   0   51.49   12.60
   2  -6   0   48.00   13.80
   2  -6   0   63.89   12.30
  -2   6   0   44.00   11.00
  -2   6   0   51.99    9.90
  -2   6   0   56.99   17.30
  -2   6   0   63.59   18.90
  -2   6   0   46.50   12.50
  -2   6   0   60.99   14.40
   1  -6   0   -3.30    4.10
   1  -6   0    2.50    3.90
   1  -6   0    5.30    5.60
   1  -6   0    5.10    5.50
   1  -6   0   -0.20    2.90
   1  -6   0    1.10    3.40
  -1   6   0    3.10    2.80
  -1   6   0   -0.50    2.60
  -1   6   0   -1.00    2.90
  -1   6   0    5.00    9.30
  -1   6   0   -2.00    3.10
  -1   6   0    2.30    6.30
  -1   6   0   -1.10    5.00
   0  -6   0   49.40   10.50
   0  -6   0   35.70   14.10
   0  -6   0   59.39   16.30
   0  -6   0   59.19   13.50
   0  -6   0   62.29   14.10
   0  -6   0   40.10   11.50
   0   6   0   35.70   10.80
   0   6   0   45.90   15.30
   0   6   0   24.80    9.10
   0   6   0   73.69   21.50
   0   6   0   35.20    7.60
   0   6   0   37.40    9.60
  -1  -6   0   -0.20    4.50
  -1  -6   0   -0.20    5.80
  -1  -6   0   -4.10    1.70
  -1  -6   0    0.00    5.20
  -1  -6   0   -3.50    1.80
  -1  -6   0   -0.30    3.30
   1   6   0    4.90    7.30
   1   6   0   -3.70    4.60
   1   6   0    4.60    5.00
   1   6   0   -2.30    2.50
   1   6   0   -1.40    1.80
   1   6   0    0.00    3.60
   1   6   0    4.80    4.90
  -2  -6   0   -0.20    3.90
  -2  -6   0    8.80   10.30
  -2  -6   0    4.00    5.30
  -2  -6   0    1.90    5.80
  -2  -6   0    2.90    4.00
  -2  -6   0    4.60    4.30
  -2  -6   0   -5.90    3.90
   2   6   0    3.60    7.70
   2   6   0    1.50    4.10
   2   6   0   -3.00    2.60
   2   6   0    1.60    7.30
   2   6   0    1.70    4.00
   2   6   0   -3.40    1.60
   2   6   0   -3.10    2.60
  -3  -6   0   38.30   12.40
  -3  -6   0   21.30   12.00
  -3  -6   0   36.00   13.10
  -3  -6   0   35.40   10.90
  -3  -6   0   21.90    8.90
  -3  -6   0   21.40   11.60
   3   6   0   28.90   15.80
   3   6   0   19.00    8.90
   3   6   0   21.70   10.40
   3   6   0   30.30   13.40
   3   6   0   20.90    7.90
   3   6   0   30.70    8.70
  -4  -6   0   53.79   20.00
  -4  -6   0   30.60   11.40
  -4  -6   0   15.80   10.10
  -4  -6   0   54.99   14.60
  -4  -6   0   23.80    9.30
  -4  -6   0   17.80    7.60
  -4  -6   0   45.10   15.70
   4   6   0   45.20   13.10
   4   6   0   33.20   14.30
   4   6   0   38.60   15.20
   4   6   0   18.70   10.40
   4   6   0   52.09   16.00
   4   6   0   44.40   10.40
   4   6   0   46.10   13.30
  -5  -6   0  148.29   22.10
  -5  -6   0  115.39   21.40
  -5  -6   0   76.69   20.50
  -5  -6   0  173.48   29.50
  -5  -6   0   87.59   19.40
  -5  -6   0  127.49   23.30
  -5  -6   0  100.59   24.50
   5   6   0  124.79   23.40
   5   6   0  120.89   21.70
   5   6   0   93.99   19.50
   5   6   0  118.29   25.20
   5   6   0  167.78   30.50
   5   6   0  167.08   19.80
   5   6   0  213.68   34.10
  -6  -6   0   -2.10    4.60
  -6  -6   0   11.50    7.90
  -6  -6   0   20.10   11.10
  -6  -6   0    6.80    5.90
  -6  -6   0   17.20    9.10
  -6  -6   0    8.80    6.60
   6   6   0    3.90    6.40
   6   6   0   23.70   14.60
   6   6   0    7.10    6.30
   6   6   0   15.20    8.90
   6   6   0    4.60    5.20
   6   6   0    9.90    8.00
  -7  -6   0  100.69   23.30
  -7  -6   0  133.09   23.90
  -7  -6   0   80.19   17.50
  -7  -6   0  120.39   24.10
  -7  -6   0   93.99   24.20
   7   6   0  131.79   25.40
   7   6   0  157.68   29.50
   7   6   0  226.88   43.90
   9  -7   0    3.20    5.20
   9  -7   0   -7.70    4.20
  -9   7   0   -4.00    4.50
   8  -7   0   60.29   19.00
   8  -7   0   24.90   11.80
   8  -7   0   58.29   10.60
   8  -7   0   83.49   21.50
   8  -7   0   66.19   12.20
  -8   7   0   56.49   16.80
  -8   7   0  113.89   20.70
  -8   7   0   86.69   13.90
  -8   7   0   69.19   12.80
  -8   7   0   72.49   14.50
   7  -7   0   15.70    7.10
   7  -7   0   14.40    9.40
   7  -7   0   16.70   10.10
   7  -7   0    9.30    9.00
   7  -7   0   11.20    5.90
   7  -7   0   20.80    7.10
  -7   7   0   28.50   10.20
  -7   7   0   16.00    8.90
  -7   7   0   40.70   11.00
  -7   7   0   12.00    8.50
  -7   7   0   27.20   13.40
   6  -7   0  193.48   27.10
   6  -7   0  187.68   27.30
   6  -7   0  237.88   27.60
   6  -7   0  230.78   37.10
   6  -7   0  177.48   25.10
   6  -7   0  170.38   28.50
   6  -7   0  219.58   26.00
  -6   7   0  147.09   26.40
  -6   7   0  219.58   26.10
  -6   7   0  165.98   26.80
  -6   7   0  222.98   24.90
  -6   7   0  203.28   25.40
  -6   7   0  236.68   35.70
   5  -7   0  105.49   18.90
   5  -7   0   61.39   15.40
   5  -7   0  113.39   18.30
   5  -7   0   62.59   19.70
   5  -7   0   96.49   17.90
  -5   7   0   92.99   15.10
  -5   7   0   94.89   23.10
  -5   7   0  104.09   18.00
  -5   7   0   85.29   18.60
  -5   7   0  112.69   14.10
  -5   7   0   74.89   22.30
  -5   7   0  101.79   18.20
   4  -7   0  161.48   26.00
   4  -7   0  152.08   28.70
   4  -7   0   95.69   18.10
   4  -7   0  148.59   26.50
   4  -7   0  121.69   20.50
   4  -7   0  149.09   22.90
  -4   7   0  162.18   25.40
  -4   7   0  123.59   21.20
  -4   7   0  119.09   25.80
  -4   7   0  165.48   14.60
  -4   7   0  136.49   20.80
  -4   7   0  160.48   14.30
  -4   7   0   84.69   20.80
   3  -7   0  137.49   27.30
   3  -7   0  201.88   26.70
   3  -7   0  183.38   28.40
   3  -7   0  167.08   24.80
   3  -7   0  228.58   28.60
  -3   7   0  149.09   21.90
  -3   7   0  237.78   35.00
  -3   7   0  216.38   29.40
  -3   7   0  196.18   17.10
  -3   7   0  216.98   33.40
  -3   7   0  184.88   27.30
   2  -7   0  130.69   22.50
   2  -7   0  104.29   17.30
   2  -7   0  100.89   21.90
   2  -7   0   80.89   19.40
   2  -7   0  114.69   31.60
   2  -7   0   76.59   16.10
  -2   7   0   89.39   19.40
  -2   7   0   94.89   21.80
  -2   7   0  108.39   15.90
  -2   7   0   74.99   16.60
  -2   7   0  103.49   23.00
  -2   7   0   93.19   17.90
   1  -7   0  324.17   27.10
   1  -7   0  336.47   31.20
   1  -7   0  340.07   42.80
   1  -7   0  322.87   46.00
   1  -7   0  416.56   34.30
   1  -7   0  350.66   32.00
  -1   7   0  356.26   49.30
  -1   7   0  326.67   26.70
  -1   7   0  305.37   35.70
  -1   7   0  271.17   39.30
  -1   7   0  372.06   22.20
  -1   7   0  357.26   32.10
  -1   7   0  370.36   32.00
   0  -7   0   98.09   21.60
   0  -7   0   69.39   16.40
   0  -7   0   84.79   18.00
   0  -7   0   81.29   14.90
   0  -7   0   99.29   19.70
   0  -7   0  114.29   25.30
   0   7   0   72.49   16.60
   0   7   0   80.29   12.40
   0   7   0  100.09   17.30
   0   7   0   59.19   18.80
   0   7   0  114.89   24.90
   0   7   0   88.19   15.60
   0   7   0   90.09   18.30
  -1  -7   0 1156.68   79.49
  -1  -7   0 1193.38   75.59
  -1  -7   0 1183.88   69.39
  -1  -7   0 1202.58   84.89
  -1  -7   0 1052.39   72.19
  -1  -7   0 1140.69   73.79
   1   7   0 1144.39   82.59
   1   7   0 1172.68   73.89
   1   7   0 1262.67   67.69
   1   7   0 1218.18   68.99
   1   7   0 1041.00   72.49
   1   7   0 1082.59   68.59
   1   7   0 1259.87   81.79
  -2  -7   0    6.50    6.10
  -2  -7   0   -4.00    5.10
  -2  -7   0   -2.00    7.60
  -2  -7   0   20.30    7.90
  -2  -7   0   -2.60    5.20
  -2  -7   0   15.50    8.70
  -2  -7   0    5.00    4.70
   2   7   0   19.90   12.40
   2   7   0   17.20    8.80
   2   7   0    7.10    6.30
   2   7   0    6.20    6.80
   2   7   0    7.70   10.40
   2   7   0    5.20    5.70
   2   7   0    1.30    4.90
  -3  -7   0  270.97   35.10
  -3  -7   0  279.77   37.50
  -3  -7   0  360.16   51.99
  -3  -7   0  185.28   32.80
  -3  -7   0  273.67   34.80
  -3  -7   0  249.08   38.50
   3   7   0  317.37   37.10
   3   7   0  340.57   44.50
   3   7   0  270.17   33.50
   3   7   0  260.67   23.70
   3   7   0  287.77   42.90
   3   7   0  314.47   39.70
   3   7   0  243.08   33.70
  -4  -7   0   14.70    8.70
  -4  -7   0   16.90   12.70
  -4  -7   0   15.90    9.20
  -4  -7   0   25.10   12.90
  -4  -7   0   13.70   12.30
  -4  -7   0   20.50    9.70
  -4  -7   0   26.60   10.00
   4   7   0   22.00    9.80
   4   7   0   13.30    7.60
   4   7   0   15.40    9.80
   4   7   0   41.30   15.50
   4   7   0   32.00    9.40
   4   7   0   20.00   10.60
   4   7   0   31.30   15.00
  -5  -7   0   49.70   17.20
  -5  -7   0   14.60    9.20
  -5  -7   0   32.00   13.50
  -5  -7   0   37.10   12.70
  -5  -7   0   22.90   12.10
  -5  -7   0   41.10   16.00
  -5  -7   0   32.60   13.60
  -5  -7   0   33.00   12.90
   5   7   0   44.60   11.00
   5   7   0   43.70   17.70
   5   7   0   28.40   11.30
   5   7   0   42.60   15.50
   5   7   0   30.00   13.20
   5   7   0   15.60   10.50
   5   7   0   22.00   10.70
  -6  -7   0   13.80   10.70
  -6  -7   0    0.30    4.60
  -6  -7   0   14.00   10.80
  -6  -7   0   28.70   15.10
  -6  -7   0   13.30    9.50
   6   7   0   22.50   15.50
   6   7   0   12.40    8.50
   6   7   0   16.50    8.90
   6   7   0   38.20   20.00
   6   7   0   15.40   10.80
   6   7   0   25.70   13.10
   9  -8   0    6.70    7.40
   9  -8   0    1.70    3.10
   9  -8   0   -2.10    4.70
   9  -8   0    1.40    2.60
  -9   8   0    2.60    3.40
  -9   8   0   -2.10    4.50
   8  -8   0    7.00    6.50
   8  -8   0    8.90    5.20
   8  -8   0   14.90    7.30
   8  -8   0   17.90   12.30
   8  -8   0   11.70    6.20
  -8   8   0    4.20    6.90
  -8   8   0    6.90    5.00
  -8   8   0    5.30    5.00
  -8   8   0   15.60    7.30
  -8   8   0   -4.80    4.20
   7  -8   0    4.70    4.60
   7  -8   0   24.00   11.20
   7  -8   0   13.10    6.90
   7  -8   0    6.70    8.10
   7  -8   0    5.30    5.40
   7  -8   0   18.70    7.80
   7  -8   0    7.10    7.50
  -7   8   0   11.10    7.20
  -7   8   0   23.40   11.70
  -7   8   0   22.10   10.90
  -7   8   0    5.30    9.10
  -7   8   0    8.40    5.80
  -7   8   0    7.00    5.30
   6  -8   0  104.69   19.70
   6  -8   0   61.49   15.20
   6  -8   0  101.39   21.10
   6  -8   0   88.19   22.50
   6  -8   0   75.59   20.20
   6  -8   0  107.99   19.60
   6  -8   0  116.79   19.90
  -6   8   0   80.59   16.90
  -6   8   0   80.79   12.50
  -6   8   0   94.49   16.50
  -6   8   0   94.99   21.60
  -6   8   0   88.19   22.20
  -6   8   0   84.39   20.90
  -6   8   0   73.59   13.90
   5  -8   0   60.19   17.70
   5  -8   0   78.19   16.60
   5  -8   0   40.20   13.80
   5  -8   0   39.50   13.70
   5  -8   0   33.40   11.70
   5  -8   0   63.59   14.70
   5  -8   0   41.20   14.40
  -5   8   0   44.90   12.40
  -5   8   0   18.60   11.20
  -5   8   0   19.80   14.50
  -5   8   0   58.69   17.10
  -5   8   0   33.40    9.90
  -5   8   0   52.99   10.40
  -5   8   0   38.90    9.20
   4  -8   0   56.79   17.50
   4  -8   0   50.39   14.30
   4  -8   0   53.09   19.30
   4  -8   0   31.60   13.40
   4  -8   0   49.20   13.80
   4  -8   0   60.99   16.90
  -4   8   0   53.59   19.90
  -4   8   0   36.30   12.20
  -4   8   0   31.80   12.80
  -4   8   0   30.20   10.10
  -4   8   0   30.60    8.60
   3  -8   0   63.79   18.20
   3  -8   0  113.39   25.60
   3  -8   0  103.29   19.70
   3  -8   0  112.79   21.50
   3  -8   0   72.39   18.40
  -3   8   0  102.49   16.20
  -3   8   0  140.89   31.50
  -3   8   0   93.99   19.80
  -3   8   0   87.19   20.40
  -3   8   0  109.89   19.50
  -3   8   0  101.09   24.50
   2  -8   0   61.99   18.20
   2  -8   0   47.40   13.30
   2  -8   0   57.49   13.20
   2  -8   0   81.89   21.50
   2  -8   0   55.79   15.20
   2  -8   0   66.49   16.60
  -2   8   0   79.89   21.90
  -2   8   0   64.19   17.60
  -2   8   0   70.29   23.90
  -2   8   0   67.19   13.00
  -2   8   0   57.19   15.40
  -2   8   0   65.19   17.80
   1  -8   0  145.89   25.00
   1  -8   0  199.28   33.90
   1  -8   0  162.68   25.30
   1  -8   0  161.28   25.20
   1  -8   0  153.48   23.20
  -1   8   0  159.38   27.60
  -1   8   0  108.19   26.50
  -1   8   0  137.39   21.30
  -1   8   0  130.89   22.60
  -1   8   0  180.88   33.20
   0  -8   0   33.90   17.00
   0  -8   0   42.80   14.00
   0  -8   0   67.09   18.70
   0  -8   0   37.80   10.90
   0  -8   0   72.89   21.60
   0  -8   0   37.80   13.50
   0   8   0   20.70    8.20
   0   8   0   86.09   25.60
   0   8   0   35.80   16.50
   0   8   0   34.00    9.30
   0   8   0   38.60   13.20
  -1  -8   0   81.69   22.50
  -1  -8   0   32.00   12.20
  -1  -8   0   55.99   19.20
  -1  -8   0   66.19   15.10
  -1  -8   0   48.00   14.00
   1   8   0   62.39   14.70
   1   8   0   63.79   20.50
   1   8   0   78.39   14.90
   1   8   0   65.79   16.90
   1   8   0   68.49   15.60
   1   8   0   60.79   15.60
   1   8   0  104.09   26.40
  -2  -8   0   25.90   10.70
  -2  -8   0   26.40   14.90
  -2  -8   0   24.90   10.80
  -2  -8   0   24.50   11.70
  -2  -8   0   46.20   18.40
  -2  -8   0   29.90   13.70
   2   8   0   41.40   12.50
   2   8   0   19.20    8.80
   2   8   0   26.00   11.30
   2   8   0   16.40    8.40
   2   8   0   28.20   15.90
   2   8   0    5.30    9.50
  -3  -8   0    9.30    6.10
  -3  -8   0   15.20    9.10
  -3  -8   0   25.40   12.00
  -3  -8   0   13.60   10.20
  -3  -8   0   14.40   13.20
  -3  -8   0   13.20    7.90
  -3  -8   0   -4.00    3.80
   3   8   0   -2.60    2.20
   3   8   0    2.40    8.40
   3   8   0   -1.40    6.20
   3   8   0    4.10    4.50
   3   8   0    2.30    4.90
   3   8   0    9.70    5.60
   3   8   0    8.30    8.30
  -4  -8   0    3.30    6.70
  -4  -8   0   25.00   13.10
  -4  -8   0    4.20    8.50
  -4  -8   0   36.10   14.70
  -4  -8   0   13.20    8.00
  -4  -8   0    9.90    6.30
  -4  -8   0   13.20    7.80
   4   8   0   22.40   11.10
   4   8   0   11.40   10.10
   4   8   0   14.00    8.20
   4   8   0   18.80   13.10
   4   8   0    3.40    8.50
   4   8   0    6.90    6.50
   4   8   0   15.70    7.20
  -5  -8   0   74.99   24.40
  -5  -8   0   83.39   20.30
  -5  -8   0   72.49   20.60
  -5  -8   0   68.09   19.90
  -5  -8   0   74.39   19.80
  -5  -8   0  119.19   23.30
  -5  -8   0   91.99   21.50
   5   8   0  146.09   30.10
   5   8   0  122.09   28.00
   5   8   0   84.19   23.40
   5   8   0   55.79   16.70
   5   8   0  151.88   20.90
   5   8   0   83.79   19.90
   5   8   0  103.19   24.70
  -6  -8   0   -1.50    8.40
  -6  -8   0   32.30   13.90
  -6  -8   0   36.60   12.90
  -6  -8   0   54.19   19.30
  -6  -8   0   58.39   20.70
   6   8   0   29.70   15.40
   6   8   0   46.40   18.10
   6   8   0   67.19   21.10
   8  -9   0   39.30   19.20
   8  -9   0   23.10   12.50
   8  -9   0   40.70   19.30
   8  -9   0   10.70    7.30
   8  -9   0   43.30   13.60
   8  -9   0   30.00   10.50
   8  -9   0   16.60    8.10
  -8   9   0   71.99   22.40
  -8   9   0   18.90    9.80
  -8   9   0   28.90   10.10
  -8   9   0   41.20   16.10
  -8   9   0   30.40   11.10
   7  -9   0   49.00   15.90
   7  -9   0   64.89   21.90
   7  -9   0   76.19   19.10
   7  -9   0  100.89   21.60
   7  -9   0   60.49   15.20
   7  -9   0  101.79   18.90
   7  -9   0   55.69   15.30
  -7   9   0   85.79   17.10
  -7   9   0   55.99   13.90
  -7   9   0   62.09   19.50
  -7   9   0   50.99   16.30
  -7   9   0   71.39   20.20
  -7   9   0   64.29   16.20
   6  -9   0   53.99   15.30
   6  -9   0   60.79   18.40
   6  -9   0   38.30   15.80
   6  -9   0   95.79   20.10
   6  -9   0   75.69   16.80
   6  -9   0   54.59   17.30
   6  -9   0   29.80   13.10
  -6   9   0  103.79   20.80
  -6   9   0   59.89   20.80
  -6   9   0   62.59   11.50
  -6   9   0   59.39   18.80
  -6   9   0   67.19   15.10
  -6   9   0   48.40    9.70
  -6   9   0   69.19   19.00
   5  -9   0   22.40   10.80
   5  -9   0   13.40    9.40
   5  -9   0    8.10    7.10
   5  -9   0   18.30    9.10
   5  -9   0   21.10    9.70
   5  -9   0   31.70   13.90
   5  -9   0   30.00   12.60
  -5   9   0   15.70    6.60
  -5   9   0   42.90   17.50
  -5   9   0    9.70    6.20
  -5   9   0   20.50   12.50
  -5   9   0   10.10   11.80
  -5   9   0   16.80    8.60
   4  -9   0    5.90    9.20
   4  -9   0   -2.20    2.30
   4  -9   0    3.70    5.50
   4  -9   0   -4.80    3.20
   4  -9   0    5.00    9.00
   4  -9   0    7.30    8.20
  -4   9   0    2.00    4.90
  -4   9   0   -2.00    3.50
  -4   9   0    8.80    8.60
  -4   9   0   -1.00    2.50
  -4   9   0   12.40   12.00
  -4   9   0    4.60    7.60
   3  -9   0   37.10   12.70
   3  -9   0   46.50   14.70
   3  -9   0   32.70   14.50
   3  -9   0   13.80   10.70
   3  -9   0   20.20   11.70
  -3   9   0   13.70    6.70
  -3   9   0   29.30   11.40
  -3   9   0   26.40   14.50
  -3   9   0   38.30   12.00
  -3   9   0   20.40   11.70
  -3   9   0   27.80   14.20
   2  -9   0   51.09   15.50
   2  -9   0   49.00   17.00
   2  -9   0   55.19   15.70
   2  -9   0   41.60   17.10
   2  -9   0   64.89   16.80
   2  -9   0   60.89   15.10
  -2   9   0   50.39   21.30
  -2   9   0   54.69   18.90
  -2   9   0   55.09   15.70
  -2   9   0   60.19   16.50
  -2   9   0   48.70   17.50
  -2   9   0   49.70   13.10
   1  -9   0  179.78   36.40
   1  -9   0  224.38   37.90
   1  -9   0  343.97   38.40
   1  -9   0  245.68   34.30
   1  -9   0  319.57   39.90
   1  -9   0  264.57   35.60
  -1   9   0  221.18   34.40
  -1   9   0  258.27   34.30
  -1   9   0  172.18   36.00
  -1   9   0  294.77   42.60
  -1   9   0  233.78   33.30
  -1   9   0  231.18   29.50
   0  -9   0   41.50   12.30
   0  -9   0   52.49   16.60
   0  -9   0   43.30   12.00
   0  -9   0   23.90   15.00
   0  -9   0   10.30    9.90
   0  -9   0   59.89   17.80
   0  -9   0   39.10   14.10
   0   9   0   39.70   18.90
   0   9   0   50.79   14.80
   0   9   0   33.90   11.80
   0   9   0   67.59   20.90
   0   9   0   46.80   10.40
   0   9   0   56.09   16.50
   0   9   0   37.20   12.00
  -1  -9   0   65.49   21.30
  -1  -9   0   26.50   10.10
  -1  -9   0   15.10    8.80
  -1  -9   0   38.20   14.00
  -1  -9   0   35.60   15.70
  -1  -9   0   65.99   15.90
  -1  -9   0   52.89   17.50
   1   9   0   36.40   12.00
   1   9   0   51.69   12.80
   1   9   0   27.60   12.40
   1   9   0   47.40   20.50
   1   9   0   41.90   12.50
   1   9   0   53.79   15.40
  -2  -9   0   40.60   20.30
  -2  -9   0   17.10   11.40
  -2  -9   0    7.30    6.10
  -2  -9   0    7.20    6.80
  -2  -9   0    4.10    7.80
  -2  -9   0   22.10   12.20
  -2  -9   0   10.80    9.60
   2   9   0   13.40   13.70
   2   9   0    4.40    6.50
   2   9   0    8.70    6.50
   2   9   0    4.60    5.90
   2   9   0   21.50   11.40
   2   9   0   -5.20    6.70
   2   9   0    3.30    4.40
  -3  -9   0   46.10   16.00
  -3  -9   0   88.89   24.90
  -3  -9   0   31.20   15.50
  -3  -9   0   80.39   18.80
  -3  -9   0   81.79   21.00
  -3  -9   0  114.09   22.60
  -3  -9   0   93.69   27.00
   3   9   0   66.99   17.90
   3   9   0   90.09   22.30
   3   9   0   55.99   16.30
   3   9   0   67.59   18.70
   3   9   0   65.29   15.00
   3   9   0  110.49   31.60
   3   9   0   66.29   20.80
  -4  -9   0   -2.50    5.00
  -4  -9   0    9.20   11.90
  -4  -9   0    8.90   12.80
  -4  -9   0   18.20   11.00
  -4  -9   0   14.90    9.10
  -4  -9   0    8.80   10.20
   4   9   0    1.80    5.30
   4   9   0   16.60   11.00
   4   9   0    9.90    9.30
   4   9   0    6.10    9.00
   4   9   0   21.20   10.10
   4   9   0   16.60   14.00
   4   9   0    8.10    6.50
  -5  -9   0   16.80   14.20
  -5  -9   0   19.00   11.90
  -5  -9   0   42.20   15.00
  -5  -9   0   25.50   15.30
  -5  -9   0   10.90    8.50
  -5  -9   0   14.70    7.70
   5   9   0   39.30   17.20
   5   9   0   19.90    8.50
   5   9   0    8.20    8.00
   5   9   0   19.30   13.40
   7 -10   0   85.09   22.90
   7 -10   0   91.69   20.20
   7 -10   0   73.19   21.90
   7 -10   0   51.89   16.30
   7 -10   0   77.69   22.30
   7 -10   0   50.59   17.20
   7 -10   0   75.49   18.60
  -7  10   0   53.29   11.10
  -7  10   0   80.99   22.80
  -7  10   0   58.29   17.10
  -7  10   0   54.19   13.80
  -7  10   0  109.89   27.90
  -7  10   0   93.19   23.90
   6 -10   0   -2.90    4.60
   6 -10   0    9.20    8.10
   6 -10   0    8.50    9.50
   6 -10   0    7.90    6.90
   6 -10   0    4.10    6.70
   6 -10   0    5.90    6.30
   6 -10   0    2.30    7.70
  -6  10   0   20.70   13.60
  -6  10   0    3.10    4.70
  -6  10   0   -6.00    6.30
  -6  10   0    0.40    2.80
  -6  10   0   12.60   10.70
  -6  10   0   -1.70    3.00
   5 -10   0   -1.80    3.90
   5 -10   0   -0.20    3.60
   5 -10   0    0.50    3.70
   5 -10   0    9.10    7.60
   5 -10   0    6.60    5.20
   5 -10   0   -6.20    4.10
   5 -10   0    1.10    4.90
  -5  10   0   -3.70    5.30
  -5  10   0    5.90   11.20
  -5  10   0    2.00    3.10
  -5  10   0    6.10    6.60
  -5  10   0    5.00    6.10
  -5  10   0   -8.70    4.00
   4 -10   0   21.80   10.30
   4 -10   0    6.70    7.60
   4 -10   0    1.90    6.20
   4 -10   0   20.20   11.90
   4 -10   0    8.80    6.30
   4 -10   0    2.90    5.40
  -4  10   0    9.90    6.80
  -4  10   0   17.00    7.30
  -4  10   0   17.00   12.10
  -4  10   0    5.50    9.60
  -4  10   0    8.00   10.80
  -4  10   0    5.80    6.40
   3 -10   0   11.80    8.40
   3 -10   0    3.70    5.00
   3 -10   0    2.10    4.60
   3 -10   0   -2.30    2.90
   3 -10   0   12.20   11.20
  -3  10   0    2.10    5.70
  -3  10   0   13.90   11.10
  -3  10   0   10.30    6.20
  -3  10   0   29.00   14.90
  -3  10   0    1.40    8.80
  -3  10   0    4.80    5.70
   2 -10   0   -4.00    4.30
   2 -10   0   12.50    9.10
   2 -10   0   -3.30    3.10
   2 -10   0   -1.30    3.00
   2 -10   0   -1.00    3.10
   2 -10   0   -5.50    4.90
  -2  10   0    6.30   10.10
  -2  10   0    0.90    3.80
  -2  10   0   -7.00    3.90
  -2  10   0    6.00    6.60
  -2  10   0   14.50   10.00
  -2  10   0    0.30    4.00
   1 -10   0   52.19   18.60
   1 -10   0   22.80    9.70
   1 -10   0   36.10   13.50
   1 -10   0   34.40   14.10
   1 -10   0   27.00   14.60
   1 -10   0   42.70   16.60
   1 -10   0   41.70   11.30
  -1  10   0   33.60   13.60
  -1  10   0   43.20   13.60
  -1  10   0   34.90   13.20
  -1  10   0   36.70   12.90
  -1  10   0   37.90   18.10
   0 -10   0   60.99   14.50
   0 -10   0   24.80   12.30
   0 -10   0   17.20    8.80
   0 -10   0   54.99   19.90
   0 -10   0   31.80   13.30
   0 -10   0   22.30   14.50
   0 -10   0   29.90   12.70
   0  10   0   12.50    8.40
   0  10   0   58.69   21.50
   0  10   0   39.30   13.70
   0  10   0   22.90    9.00
   0  10   0   60.39   21.30
   0  10   0   17.10    8.50
  -1 -10   0    3.30    8.10
  -1 -10   0    4.00    5.60
  -1 -10   0   11.60    8.20
  -1 -10   0    9.80    7.20
  -1 -10   0   32.20   18.30
  -1 -10   0   10.40    8.30
  -1 -10   0   13.70   10.60
   1  10   0    9.20    6.60
   1  10   0   19.80    8.40
   1  10   0   16.20    9.50
   1  10   0   27.40   15.60
   1  10   0    0.00    3.00
   1  10   0    2.80    9.30
   1  10   0   24.00   11.20
  -2 -10   0   43.50   15.60
  -2 -10   0   27.90   13.10
  -2 -10   0   54.69   18.70
  -2 -10   0   10.50   10.30
  -2 -10   0   33.90   17.90
  -2 -10   0   31.60   17.00
  -2 -10   0   24.30   11.30
   2  10   0   51.59   22.80
   2  10   0   38.40   17.50
   2  10   0   47.50   16.30
   2  10   0   33.50   11.80
   2  10   0   19.40    9.20
   2  10   0   14.60    8.70
   2  10   0   40.40   14.30
  -3 -10   0   -2.50    3.60
  -3 -10   0   -5.90    5.50
  -3 -10   0   -0.60    2.90
  -3 -10   0   -1.00    6.30
  -3 -10   0    3.00    6.40
  -3 -10   0    1.30    3.90
  -3 -10   0    0.10    4.20
   3  10   0   -5.70    6.40
   3  10   0    2.30    6.70
   3  10   0   -0.50    3.40
   3  10   0   -2.20    6.30
   3  10   0   10.70    7.60
   3  10   0    4.10    6.00
   6 -11   0   86.99   25.30
   6 -11   0  104.89   22.90
   6 -11   0   97.89   24.30
   6 -11   0  109.29   22.80
   6 -11   0   66.69   19.30
   6 -11   0  111.09   28.70
  -6  11   0   61.09   21.10
  -6  11   0   83.99   20.20
  -6  11   0  106.79   23.60
  -6  11   0  109.49   17.10
  -6  11   0  140.69   33.40
   5 -11   0   11.70    9.70
   5 -11   0   -3.20    4.70
   5 -11   0   10.60    9.00
   5 -11   0   -4.60    3.50
   5 -11   0    1.70    6.50
   5 -11   0    0.10    4.50
   5 -11   0   -3.30    3.90
  -5  11   0   24.20   14.30
  -5  11   0    0.70    4.00
  -5  11   0    1.40    4.60
  -5  11   0   19.50   14.10
  -5  11   0   -2.80    9.80
  -5  11   0   -2.30    2.30
   4 -11   0   51.39   15.90
   4 -11   0   68.99   25.80
   4 -11   0   50.79   18.00
   4 -11   0   38.20   15.40
   4 -11   0   35.40   19.40
  -4  11   0   37.10   14.00
  -4  11   0   55.69   13.60
  -4  11   0   61.49   21.50
  -4  11   0  106.79   27.80
  -4  11   0   42.10   18.80
  -4  11   0   57.79   18.10
   3 -11   0    9.20    8.50
   3 -11   0   -3.50    6.30
   3 -11   0   14.50   11.60
   3 -11   0    8.70    7.40
   3 -11   0    4.40    7.60
  -3  11   0   25.90   13.40
  -3  11   0    8.20    7.00
  -3  11   0    4.00    8.20
  -3  11   0   11.20   13.40
  -3  11   0   15.00   12.00
  -3  11   0   10.50    8.70
   2 -11   0   20.50    7.80
   2 -11   0   21.60   10.90
   2 -11   0   32.20   14.10
   2 -11   0   51.59   19.60
   2 -11   0   29.50   13.30
  -2  11   0   12.70    9.10
  -2  11   0   32.20   11.50
  -2  11   0    8.20    8.60
  -2  11   0   15.80   14.80
  -2  11   0   13.30    7.70
  -2  11   0   24.70   14.10
   1 -11   0   29.90   11.90
   1 -11   0   31.70   13.50
   1 -11   0   24.70   13.20
   1 -11   0   34.10   10.90
   1 -11   0   34.20   17.70
   1 -11   0   37.40   16.40
   1 -11   0   36.70   16.30
  -1  11   0   55.59   19.40
  -1  11   0   37.40   13.80
  -1  11   0   23.70   11.50
  -1  11   0   45.90   21.80
  -1  11   0   62.69   23.40
  -1  11   0   37.30   12.50
   0 -11   0   31.90   17.30
   0 -11   0   28.00   12.70
   0 -11   0   37.30   13.80
   0 -11   0   51.59   14.20
   0 -11   0    2.60    6.90
   0 -11   0   52.79   15.10
   0 -11   0   41.50   17.80
   0  11   0   49.40   16.10
   0  11   0   57.29   22.90
   0  11   0   22.00   11.50
   0  11   0   36.30   19.70
   0  11   0   36.70   13.50
  -1 -11   0   10.30   10.80
  -1 -11   0    7.40    9.20
  -1 -11   0   -1.30    7.20
  -1 -11   0    7.50    5.50
  -1 -11   0    0.50    4.50
  -1 -11   0   -0.20    5.10
  -1 -11   0   12.00   11.00
   1  11   0   11.20   10.30
   1  11   0   -1.20    3.70
   1  11   0    0.90    4.30
   1  11   0   11.20    8.50
   1  11   0    4.80   10.80
  -2 -11   0   19.80   15.70
  -2 -11   0    1.60    4.50
  -2 -11   0   19.00   12.80
  -2 -11   0    7.90    7.50
  -2 -11   0    6.20    7.00
  -2 -11   0    4.70    9.50
   2  11   0   12.40    8.30
   2  11   0    8.70   11.00
   2  11   0   24.10   15.70
   2  11   0   10.90    9.80
   4 -12   0   10.10    8.70
   4 -12   0   22.20   11.60
   4 -12   0   10.80    8.70
  -4  12   0   20.50   14.40
  -4  12   0   15.70   10.70
  -4  12   0   20.90    9.20
  -4  12   0   12.60   11.60
  -4  12   0    1.80    7.90
  -4  12   0   -4.80    6.80
   3 -12   0   27.70   15.90
   3 -12   0    9.50    8.70
   3 -12   0   26.60   11.90
   3 -12   0   35.70   14.40
  -3  12   0   36.90   18.80
  -3  12   0   13.20    8.20
  -3  12   0   55.69   20.10
  -3  12   0    1.60    6.10
  -3  12   0   11.70   13.80
   2 -12   0   57.99   24.60
   2 -12   0   27.80   13.20
   2 -12   0   43.30   16.20
   2 -12   0   24.30   23.10
  -2  12   0   32.50   14.10
  -2  12   0    4.20    8.80
  -2  12   0   12.70   10.90
  -2  12   0   13.40    8.80
  -2  12   0   52.99   23.20
   1 -12   0    9.50    8.30
   1 -12   0   13.80   10.10
   1 -12   0   17.60    9.20
   1 -12   0    7.40    9.80
   1 -12   0   19.30   11.10
   1 -12   0   12.50   16.20
  -1  12   0   -1.40    4.10
  -1  12   0   25.50   17.80
  -1  12   0    2.00    5.10
  -1  12   0    6.90    7.30
  -1  12   0   22.20   15.40
  -1  12   0    2.10    5.50
   0 -12   0    2.60    6.80
   0 -12   0   -1.30    4.90
   0 -12   0   23.60   15.20
   0 -12   0    9.40    6.00
   0 -12   0   -3.00    7.80
   0 -12   0   -1.00    5.80
   0  12   0   -1.60    8.20
   0  12   0    3.50    7.50
   0  12   0   13.90   18.80
   0  12   0    7.80    8.90
   0  12   0   -0.20    4.20
   0  12  -1    6.50   13.20
   0  12  -1   13.60   11.60
   0  12  -1   10.20    7.50
   0  12  -1    0.50    4.90
   0  12  -1   25.50   17.70
   0  12  -1    8.40    8.60
   0 -12   1    8.40    9.50
   0 -12   1    7.70   10.80
   0 -12   1   19.20    9.60
   0 -12   1   18.60   12.00
   0 -12   1   18.60    9.40
  -1  12  -1    3.20    4.70
  -1  12  -1    0.40    5.20
  -1  12  -1   11.50   13.90
  -1  12  -1   11.70    8.70
  -1  12  -1   19.20   16.60
  -1  12  -1   16.20   11.30
   1 -12   1    5.20    5.10
   1 -12   1    2.40    7.40
   1 -12   1   11.50    8.90
   1 -12   1   43.60   17.40
   1 -12   1    9.10    9.80
   1 -12   1    6.10    7.50
  -2  12  -1    0.80    5.10
  -2  12  -1    7.30   13.40
  -2  12  -1    6.80    8.00
  -2  12  -1    2.10   10.20
  -2  12  -1   15.20   10.10
  -2  12  -1    9.50    7.70
   2 -12   1   -2.60    5.50
   2 -12   1   28.50   14.60
   2 -12   1   -4.50    7.20
   2 -12   1   10.60   10.00
   2 -12   1    5.70    7.30
  -3  12  -1   -2.50    4.40
  -3  12  -1    1.30    5.00
  -3  12  -1   18.90   14.60
  -3  12  -1    5.70   11.50
  -3  12  -1    6.40    6.80
   3 -12   1    5.50    7.80
   3 -12   1    8.00    9.40
   3 -12   1   -3.00    5.20
   3 -12   1    3.90    6.30
   3 -12   1    8.60    8.70
  -4  12  -1   42.90   19.40
  -4  12  -1   36.50   16.00
  -4  12  -1   15.60   11.90
  -4  12  -1   27.00   11.40
  -4  12  -1   18.80   14.80
   4 -12   1   27.80   13.30
   4 -12   1   46.60   17.00
   4 -12   1   35.70   14.70
   2  11  -1    5.00    6.20
   2  11  -1    6.00    9.40
   2  11  -1    1.50    6.10
   2  11  -1   19.40   14.90
  -2 -11   1   16.00   10.10
  -2 -11   1    0.90   11.70
  -2 -11   1   14.20   12.40
  -2 -11   1    7.90   10.10
  -2 -11   1   13.60    9.80
  -2 -11   1    5.20    5.00
   1  11  -1   -4.20    6.20
   1  11  -1    8.00    9.10
   1  11  -1   -1.90    3.80
   1  11  -1   10.50    8.40
   1  11  -1   -0.60    2.70
   1  11  -1    6.40    6.20
  -1 -11   1    8.50    7.20
  -1 -11   1   -4.70    5.50
  -1 -11   1    8.40    8.00
  -1 -11   1   -0.70    6.40
  -1 -11   1    6.30    4.90
  -1 -11   1   17.20   13.70
  -1 -11   1    5.30    7.40
   0  11  -1   33.20   13.00
   0  11  -1   62.99   23.30
   0  11  -1   35.20   13.70
   0  11  -1   46.10   23.10
   0  11  -1   22.10   12.20
   0  11  -1   27.40   13.50
   0 -11   1   37.00   15.50
   0 -11   1   48.00   18.00
   0 -11   1    4.10    9.20
   0 -11   1   27.40   15.80
   0 -11   1   45.10   15.30
   0 -11   1   29.40   12.50
  -1  11  -1   14.90   10.40
  -1  11  -1    6.70    6.80
  -1  11  -1   13.60   10.10
  -1  11  -1   -3.50    8.60
  -1  11  -1    3.60    4.90
  -1  11  -1   11.70    7.00
   1 -11   1   25.30    8.50
   1 -11   1   20.10   13.30
   1 -11   1   10.70    7.90
   1 -11   1    6.80    8.40
   1 -11   1   -0.60    3.40
   1 -11   1    6.70    6.30
  -2  11  -1   16.50   13.40
  -2  11  -1    8.50    7.10
  -2  11  -1    2.60    4.30
  -2  11  -1   29.00   15.40
  -2  11  -1    6.40    6.20
   2 -11   1   17.40   11.10
   2 -11   1    5.30    8.10
   2 -11   1   -6.70    7.80
   2 -11   1    5.50    6.30
   2 -11   1    0.20    5.10
   2 -11   1   11.80   11.10
  -3  11  -1   15.20   12.50
  -3  11  -1    0.60    5.90
  -3  11  -1    8.00    6.70
  -3  11  -1    7.50    6.70
  -3  11  -1    1.80    9.80
   3 -11   1    1.80    6.90
   3 -11   1    1.40    6.00
   3 -11   1   -3.20    3.10
   3 -11   1   14.60   10.30
   3 -11   1    5.60    6.70
   3 -11   1   -2.70    3.60
  -4  11  -1    5.10    7.50
  -4  11  -1    6.20    4.90
  -4  11  -1   16.60    9.80
  -4  11  -1   18.50   12.40
  -4  11  -1   17.10   11.80
  -4  11  -1    8.00    7.00
   4 -11   1    8.10    8.60
   4 -11   1    5.00    6.00
   4 -11   1   20.10   12.70
   4 -11   1   11.70   10.90
   4 -11   1    5.90    7.60
  -5  11  -1   10.10   15.90
  -5  11  -1    4.20    6.20
  -5  11  -1    2.60    5.80
  -5  11  -1   12.30    7.70
  -5  11  -1   15.80   13.00
   5 -11   1    5.80    6.40
   5 -11   1    3.00    6.00
   5 -11   1    4.30    6.50
   5 -11   1   13.50    9.40
   5 -11   1   -1.40    3.10
   5 -11   1   16.90   13.00
   5 -11   1    1.20    6.10
  -6  11  -1  128.69   35.70
  -6  11  -1  132.99   32.90
  -6  11  -1  160.38   32.80
  -6  11  -1  127.79   18.70
  -6  11  -1  106.89   22.20
  -6  11  -1  157.78   28.80
   6 -11   1  205.58   38.40
   6 -11   1  196.98   31.10
   6 -11   1  120.99   30.20
   6 -11   1  127.09   26.20
   6 -11   1  182.68   29.30
   6 -11   1   46.60   16.30
   4  10  -1  193.18   40.40
   4  10  -1  135.49   22.90
   4  10  -1  135.79   33.50
  -4 -10   1   94.39   31.60
  -4 -10   1  107.59   26.90
  -4 -10   1   84.49   24.50
  -4 -10   1  107.99   26.30
  -4 -10   1   83.29   23.20
  -4 -10   1   94.99   27.50
   3  10  -1   15.90    7.70
   3  10  -1    6.80    6.90
   3  10  -1   21.80   11.60
   3  10  -1    6.30    8.10
   3  10  -1    8.90   10.40
   3  10  -1   18.10   13.50
  -3 -10   1   10.30   11.30
  -3 -10   1    5.90    8.60
  -3 -10   1    4.00    5.30
  -3 -10   1   10.30   14.80
  -3 -10   1   12.60    8.70
   2  10  -1   30.10   17.30
   2  10  -1   42.20   12.30
   2  10  -1   49.20   22.60
   2  10  -1   27.80   12.30
  -2 -10   1   29.90   12.70
  -2 -10   1   38.20   18.40
  -2 -10   1   68.09   19.20
  -2 -10   1   31.30   12.60
  -2 -10   1   42.70   15.70
  -2 -10   1   38.60   17.90
  -2 -10   1   55.89   14.80
   1  10  -1    5.40    8.50
   1  10  -1   -0.90    3.00
   1  10  -1    9.50    8.80
   1  10  -1    1.20    8.30
   1  10  -1   -2.40    3.30
   1  10  -1   11.50   10.40
  -1 -10   1    5.80    6.00
  -1 -10   1    8.30   10.20
  -1 -10   1    2.90    3.90
  -1 -10   1    3.50    5.30
  -1 -10   1   -2.60    4.20
  -1 -10   1    0.50    4.80
  -1 -10   1    4.70   10.80
   0  10  -1  172.38   37.50
   0  10  -1  154.78   28.40
   0  10  -1  195.58   37.60
   0  10  -1  192.68   30.30
   0  10  -1  125.29   25.00
   0  10  -1  117.99   21.60
   0 -10   1  184.78   33.30
   0 -10   1  121.59   28.80
   0 -10   1  152.28   22.60
   0 -10   1  147.19   34.80
   0 -10   1  157.98   29.30
   0 -10   1  121.49   25.20
   0 -10   1  153.78   25.70
  -1  10  -1    0.10    6.80
  -1  10  -1    7.30    6.10
  -1  10  -1    4.80    5.60
  -1  10  -1    2.90    5.20
  -1  10  -1    4.90   10.30
   1 -10   1   11.00   10.20
   1 -10   1    3.50    3.60
   1 -10   1    9.70    8.00
   1 -10   1   -1.70    3.60
   1 -10   1   10.30   10.60
   1 -10   1    9.90    8.80
   1 -10   1    5.90    6.50
  -2  10  -1   93.49   26.60
  -2  10  -1   41.70   13.80
  -2  10  -1   40.70   14.50
  -2  10  -1   45.10   12.00
  -2  10  -1   86.99   28.20
   2 -10   1   80.69   22.70
   2 -10   1   63.89   20.80
   2 -10   1   45.80   16.70
   2 -10   1   92.69   21.20
   2 -10   1   69.59   17.20
   2 -10   1   36.80   17.40
  -3  10  -1   74.79   15.00
  -3  10  -1   87.09   21.00
  -3  10  -1  106.39   29.40
  -3  10  -1   58.09   20.00
  -3  10  -1   51.49   15.70
  -3  10  -1   84.79   27.30
   3 -10   1   75.39   23.70
   3 -10   1   77.99   19.90
   3 -10   1   63.39   18.00
   3 -10   1   99.09   22.50
   3 -10   1   92.89   20.30
   3 -10   1   49.60   17.70
  -4  10  -1   -1.80    2.30
  -4  10  -1    7.10    5.70
  -4  10  -1   -0.10    7.10
  -4  10  -1   -6.00    6.20
  -4  10  -1    0.50    6.60
  -4  10  -1    1.60    4.40
   4 -10   1    2.50    4.10
   4 -10   1    1.40    3.90
   4 -10   1   -1.50    3.30
   4 -10   1   -6.50    2.90
   4 -10   1    8.20    7.80
   4 -10   1   17.10   12.60
  -5  10  -1    6.20    9.00
  -5  10  -1    8.60    7.30
  -5  10  -1   17.20   10.90
  -5  10  -1   10.80    6.90
  -5  10  -1    5.10    9.60
  -5  10  -1    2.20    3.30
   5 -10   1   17.90    9.80
   5 -10   1   19.40   10.20
   5 -10   1   11.00   10.50
   5 -10   1   11.10   10.70
   5 -10   1    7.40    7.30
   5 -10   1    2.00    4.50
   5 -10   1   20.00   12.70
  -6  10  -1    4.30    5.10
  -6  10  -1   28.40   14.80
  -6  10  -1   28.60   15.90
  -6  10  -1    8.60    7.20
  -6  10  -1   26.20   13.10
  -6  10  -1    4.70    3.80
   6 -10   1    6.00    6.10
   6 -10   1    3.50    6.70
   6 -10   1    7.00   12.80
   6 -10   1    3.60    4.80
   6 -10   1   10.80    6.90
   6 -10   1   14.80   11.30
   6 -10   1   13.90   11.60
  -7  10  -1   52.19   19.20
  -7  10  -1   54.89   18.20
  -7  10  -1   90.99   24.80
  -7  10  -1   73.59   13.20
  -7  10  -1   60.49   16.60
  -7  10  -1   63.59   15.70
   7 -10   1   67.99   18.30
   7 -10   1   50.29   17.40
   7 -10   1   53.59   19.90
   7 -10   1   74.59   19.00
   7 -10   1   60.09   19.50
   5   9  -1  101.09   27.10
   5   9  -1   99.39   26.60
   5   9  -1   68.69   14.00
  -5  -9   1   53.19   17.00
  -5  -9   1   74.19   20.70
  -5  -9   1   27.00   12.50
  -5  -9   1   39.60   18.80
  -5  -9   1   36.00   19.20
  -5  -9   1   54.79   17.50
   4   9  -1   -1.90    3.00
   4   9  -1   11.10    7.60
   4   9  -1   11.90    6.70
   4   9  -1   32.00   15.90
   4   9  -1    7.30    7.00
   4   9  -1   16.70   14.50
  -4  -9   1   25.10   11.90
  -4  -9   1   10.00    8.10
  -4  -9   1   20.00   14.60
  -4  -9   1   10.20    7.80
  -4  -9   1    8.20   10.30
  -4  -9   1   16.40    9.80
  -4  -9   1   30.00   17.40
   3   9  -1  106.59   28.80
   3   9  -1   45.30   15.30
   3   9  -1   14.60    9.10
   3   9  -1   61.99   16.40
   3   9  -1   49.70   16.20
   3   9  -1   64.69   31.40
   3   9  -1   60.59   17.00
  -3  -9   1   37.60   13.40
  -3  -9   1   30.30   15.60
  -3  -9   1   62.89   19.40
  -3  -9   1   50.69   22.40
  -3  -9   1   55.89   17.60
  -3  -9   1   31.00   12.40
  -3  -9   1   36.60   13.70
   2   9  -1    3.40    5.50
   2   9  -1    7.40    7.30
   2   9  -1   12.20    8.10
   2   9  -1  -12.90   11.60
   2   9  -1    5.00    6.50
   2   9  -1   -2.20    3.20
   2   9  -1    1.00    5.70
  -2  -9   1   -2.30    2.60
  -2  -9   1   11.70   13.20
  -2  -9   1   -1.30    4.90
  -2  -9   1    7.90    7.90
  -2  -9   1    1.80    4.50
  -2  -9   1   12.70   11.20
  -2  -9   1    1.60    4.30
   1   9  -1  281.37   38.60
   1   9  -1  329.87   30.80
   1   9  -1  358.16   49.20
   1   9  -1  470.35   65.19
   1   9  -1  311.47   29.30
   1   9  -1  264.77   37.40
  -1  -9   1  277.57   34.10
  -1  -9   1  314.87   39.10
  -1  -9   1  239.48   41.70
  -1  -9   1  254.17   38.00
  -1  -9   1  305.37   38.60
  -1  -9   1  331.77   29.70
  -1  -9   1  244.78   41.00
   0   9  -1   13.30    7.80
   0   9  -1   12.00    8.70
   0   9  -1   12.70    7.90
   0   9  -1    2.60   10.50
   0   9  -1   21.40   10.00
   0   9  -1   45.40   18.00
   0  -9   1   18.50    8.30
   0  -9   1   48.60   21.70
   0  -9   1   15.80    7.90
   0  -9   1   25.30   13.70
   0  -9   1   35.40   10.90
   0  -9   1   43.00   14.80
   0  -9   1   14.00    9.20
  -1   9  -1    4.20    6.00
  -1   9  -1    5.60    6.00
  -1   9  -1   18.90   11.20
  -1   9  -1    2.70   10.00
  -1   9  -1   10.80   10.20
   1  -9   1    1.20    4.90
   1  -9   1   11.10   11.40
   1  -9   1    2.00    6.20
   1  -9   1    0.10    7.10
   1  -9   1    4.90    6.80
   1  -9   1   11.00    5.80
   1  -9   1   -0.80    4.90
  -2   9  -1  208.48   32.40
  -2   9  -1  222.68   40.90
  -2   9  -1  168.78   26.80
  -2   9  -1  224.68   40.00
  -2   9  -1  125.39   23.30
   2  -9   1  171.08   28.90
   2  -9   1  150.38   29.40
   2  -9   1  209.88   28.80
   2  -9   1  232.38   33.30
   2  -9   1  159.58   31.40
   2  -9   1  197.28   30.60
  -3   9  -1    6.60    5.80
  -3   9  -1   -3.20    6.60
  -3   9  -1    5.50    6.40
  -3   9  -1    6.30    7.70
  -3   9  -1    5.40    6.90
  -3   9  -1    0.60    8.00
   3  -9   1    7.20    5.90
   3  -9   1   -1.40    4.10
   3  -9   1   -1.40    6.70
   3  -9   1   19.40   12.00
   3  -9   1   28.70   11.90
  -4   9  -1   29.80    9.10
  -4   9  -1   10.40   10.10
  -4   9  -1   39.70   15.50
  -4   9  -1   26.90   10.80
  -4   9  -1   38.10   16.10
  -4   9  -1   20.00    9.70
   4  -9   1   23.20   12.10
   4  -9   1   16.70   10.20
   4  -9   1   26.70   11.20
   4  -9   1   21.60   11.30
   4  -9   1   15.00   11.60
   4  -9   1   25.20   10.50
  -5   9  -1   28.10   15.00
  -5   9  -1   27.90   10.50
  -5   9  -1   28.20    8.30
  -5   9  -1   14.30   10.50
  -5   9  -1   55.09   15.00
  -5   9  -1   27.10   12.60
   5  -9   1   42.00   12.80
   5  -9   1   21.60   10.00
   5  -9   1   25.30   13.60
   5  -9   1   32.20   11.60
   5  -9   1   23.60   10.60
   5  -9   1   18.50   10.70
   5  -9   1   20.80   11.90
  -6   9  -1  132.09   21.60
  -6   9  -1  169.98   32.20
  -6   9  -1  122.59   24.40
  -6   9  -1  128.89   17.80
  -6   9  -1  117.89   25.80
  -6   9  -1  167.78   25.60
   6  -9   1  114.99   24.30
   6  -9   1  116.49   22.50
   6  -9   1  113.69   25.30
   6  -9   1  149.79   32.00
   6  -9   1  133.99   27.30
   6  -9   1  136.09   28.20
   6  -9   1  154.18   24.20
  -7   9  -1   29.00    9.60
  -7   9  -1   24.10   11.80
  -7   9  -1   25.40   12.60
  -7   9  -1    7.20    6.70
  -7   9  -1    9.30    6.20
  -7   9  -1   20.80    6.90
  -7   9  -1   13.20    8.10
   7  -9   1   17.90    8.80
   7  -9   1    7.00    9.10
   7  -9   1   10.90    6.40
   7  -9   1   21.30   13.60
   7  -9   1   11.50    7.60
   7  -9   1   10.20    7.60
   7  -9   1    9.80    7.40
  -8   9  -1   29.30    9.50
  -8   9  -1   26.10   12.90
  -8   9  -1   78.69   18.70
  -8   9  -1   32.10   10.60
  -8   9  -1   33.20   14.00
   8  -9   1   95.29   38.00
   8  -9   1   38.60   15.50
   8  -9   1   27.20    9.80
   8  -9   1   49.20   19.50
   8  -9   1   34.50   10.40
   8  -9   1   60.39   14.00
   6   8  -1    1.70    6.10
   6   8  -1   -1.00    5.30
  -6  -8   1    1.80    8.50
  -6  -8   1    2.50    7.20
  -6  -8   1    0.10    3.60
  -6  -8   1    0.50    5.00
  -6  -8   1    2.60    6.60
  -6  -8   1    1.40    4.40
  -6  -8   1    5.60    6.80
   5   8  -1   12.90   10.60
   5   8  -1    2.00    4.40
   5   8  -1   27.00   14.80
   5   8  -1    6.10    5.80
   5   8  -1    6.90    6.40
   5   8  -1   18.10    7.40
  -5  -8   1   12.50   10.10
  -5  -8   1    5.50    5.60
  -5  -8   1   17.60   10.30
  -5  -8   1    2.60    6.80
  -5  -8   1    8.50    6.20
  -5  -8   1   16.60    9.30
  -5  -8   1    8.40    7.40
  -5  -8   1   -2.40    2.50
   4   8  -1    2.90    3.30
   4   8  -1   18.10   13.00
   4   8  -1    4.40    5.60
   4   8  -1   -0.40    4.60
   4   8  -1    0.00    2.40
   4   8  -1    4.80    9.00
   4   8  -1    5.00    5.80
  -4  -8   1    1.60    4.40
  -4  -8   1   -2.80    3.50
  -4  -8   1    2.90    7.00
  -4  -8   1    1.10    5.90
  -4  -8   1   -1.50    2.40
  -4  -8   1   23.50   12.90
  -4  -8   1    9.40    7.70
   3   8  -1   11.10    9.60
   3   8  -1   -2.50    4.70
   3   8  -1   -2.70    2.50
   3   8  -1    8.70    7.50
   3   8  -1   15.30   11.40
   3   8  -1    1.10    3.40
   3   8  -1   -3.30    2.20
  -3  -8   1    1.80    4.60
  -3  -8   1    1.50    4.10
  -3  -8   1    5.40    7.40
  -3  -8   1   10.70    9.70
  -3  -8   1    9.00   11.80
  -3  -8   1   -0.80    2.30
  -3  -8   1   -1.00    4.00
   2   8  -1  571.24   48.40
   2   8  -1  623.24   57.29
   2   8  -1  582.74   41.90
   2   8  -1  567.14   44.90
   2   8  -1  605.24   54.29
   2   8  -1  620.94   50.49
   2   8  -1  609.34   43.00
  -2  -8   1  668.33   50.69
  -2  -8   1  558.44   49.50
  -2  -8   1  585.54   68.09
  -2  -8   1  565.24   52.89
  -2  -8   1  635.54   46.20
  -2  -8   1  597.74   49.70
  -2  -8   1  593.24   45.30
   1   8  -1   -3.00    2.20
   1   8  -1    4.40    5.00
   1   8  -1   -0.30    4.00
   1   8  -1   -4.90    7.80
   1   8  -1    5.30    5.30
   1   8  -1   -4.90    2.40
   1   8  -1   -2.50    6.10
  -1  -8   1   -2.10    4.70
  -1  -8   1   -1.70    3.50
  -1  -8   1   -2.70    3.80
  -1  -8   1    6.80    8.20
  -1  -8   1   11.50    7.80
  -1  -8   1   -1.00    5.10
  -1  -8   1   -4.00    5.00
   0   8  -1  178.08   30.40
   0   8  -1  243.48   38.30
   0   8  -1  252.17   33.60
   0   8  -1  311.97   44.10
   0  -8   1  200.38   29.20
   0  -8   1  249.88   36.20
   0  -8   1  238.48   32.10
   0  -8   1  298.57   26.90
   0  -8   1  274.97   39.40
   0  -8   1  222.68   26.10
  -1   8  -1   95.39   25.60
  -1   8  -1   49.50   14.00
  -1   8  -1   54.89   14.80
  -1   8  -1   58.49   19.00
  -1   8  -1   45.40   11.20
   1  -8   1   44.30   13.60
   1  -8   1   58.29   20.90
   1  -8   1   62.79   16.80
   1  -8   1   79.29   18.80
   1  -8   1   71.89   16.00
   1  -8   1   86.59   14.10
   1  -8   1   58.09   17.90
  -2   8  -1   18.10    9.00
  -2   8  -1   -6.50    6.00
  -2   8  -1    2.80    9.60
  -2   8  -1   25.30   14.10
  -2   8  -1   15.30    8.10
  -2   8  -1   29.70   10.10
   2  -8   1   17.90   12.80
   2  -8   1   15.30    8.30
   2  -8   1   24.70   13.50
   2  -8   1   16.20    9.60
   2  -8   1   21.10    9.40
  -3   8  -1   81.39   17.90
  -3   8  -1   77.99   13.70
  -3   8  -1   93.79   26.90
  -3   8  -1   95.29   21.90
  -3   8  -1  104.59   22.90
  -3   8  -1   76.59   19.70
   3  -8   1   97.09   26.20
   3  -8   1   68.19   19.70
   3  -8   1   75.19   16.40
   3  -8   1   72.59   19.10
   3  -8   1  100.39   21.70
   3  -8   1   85.29   18.10
  -4   8  -1   -2.00    3.60
  -4   8  -1    0.80    4.60
  -4   8  -1    5.30   10.60
  -4   8  -1    9.80    6.50
  -4   8  -1   -0.20    6.00
  -4   8  -1    8.80    7.60
   4  -8   1   -3.80    3.70
   4  -8   1   -2.90    2.80
   4  -8   1    4.60    6.20
   4  -8   1    7.80    9.80
   4  -8   1    1.20    5.10
   4  -8   1    9.50    7.80
  -5   8  -1  283.77   32.90
  -5   8  -1  213.28   28.00
  -5   8  -1  277.77   37.90
  -5   8  -1  253.57   21.70
  -5   8  -1  286.27   40.60
   5  -8   1  343.87   41.10
   5  -8   1  249.78   36.50
   5  -8   1  327.57   30.20
   5  -8   1  296.77   33.60
   5  -8   1  263.17   36.80
   5  -8   1  248.98   35.80
   5  -8   1  195.58   29.90
  -6   8  -1   72.99   14.50
  -6   8  -1   74.09   16.30
  -6   8  -1   71.19   12.90
  -6   8  -1   64.49   12.20
  -6   8  -1   47.50   14.80
  -6   8  -1   41.00   16.20
  -6   8  -1   49.50   15.90
   6  -8   1   72.19   15.30
   6  -8   1   78.19   18.80
   6  -8   1   37.20   14.30
   6  -8   1   44.50   14.00
   6  -8   1   80.49   16.50
   6  -8   1   49.50   19.40
   6  -8   1   59.99   15.00
  -7   8  -1  107.29   18.20
  -7   8  -1  100.99   16.20
  -7   8  -1   93.39   20.30
  -7   8  -1   83.49   20.80
  -7   8  -1   82.79   16.60
  -7   8  -1   96.99   21.30
   7  -8   1   76.49   16.10
   7  -8   1   85.69   21.10
   7  -8   1   87.89   18.20
   7  -8   1  119.39   19.50
   7  -8   1   86.99   16.10
   7  -8   1   55.29   18.20
  -8   8  -1   -1.50    2.30
  -8   8  -1    4.70    6.40
  -8   8  -1    2.20    8.80
  -8   8  -1    1.10    4.10
  -8   8  -1    2.90    3.30
   8  -8   1    2.10    3.50
   8  -8   1   -1.70    5.20
   8  -8   1   -0.90    3.60
   8  -8   1   -7.20    4.60
   7   7  -1   18.40   10.80
   7   7  -1    5.90    8.50
  -7  -7   1    2.20    5.20
  -7  -7   1    2.30    6.30
  -7  -7   1    1.30    7.20
  -7  -7   1    8.70    9.90
  -7  -7   1    6.50    6.90
  -7  -7   1   20.30   11.80
   6   7  -1    4.60    6.20
   6   7  -1   20.00   12.00
   6   7  -1   10.10    9.00
   6   7  -1   34.50   13.80
  -6  -7   1    0.90    5.70
  -6  -7   1    9.20    6.90
  -6  -7   1    8.00    6.40
  -6  -7   1   21.10   12.70
  -6  -7   1    5.80    7.00
  -6  -7   1    7.80    6.30
  -6  -7   1    0.80    4.20
  -6  -7   1   21.00   13.60
   5   7  -1   40.10   13.60
   5   7  -1   47.70   13.90
   5   7  -1   62.49   19.20
   5   7  -1   43.20   15.30
   5   7  -1  136.19   26.30
   5   7  -1   82.49   23.20
   5   7  -1   68.49   12.10
  -5  -7   1   64.39   18.00
  -5  -7   1   83.29   21.70
  -5  -7   1   47.50   18.00
  -5  -7   1   79.09   21.00
  -5  -7   1   77.49   18.70
  -5  -7   1   35.10   12.20
  -5  -7   1   67.09   17.00
  -5  -7   1   45.30   11.80
   4   7  -1   26.30   10.30
   4   7  -1   48.20   14.00
   4   7  -1   18.80   12.40
   4   7  -1   22.80   10.90
   4   7  -1   40.10   14.50
   4   7  -1   44.80   17.10
   4   7  -1   49.20   10.20
  -4  -7   1   34.70   11.20
  -4  -7   1   46.50   15.10
  -4  -7   1   22.30   14.50
  -4  -7   1   37.60   12.60
  -4  -7   1   24.30   10.60
  -4  -7   1   45.20   15.30
  -4  -7   1   17.00   10.10
   3   7  -1    3.00    8.60
   3   7  -1    5.60    6.40
   3   7  -1    2.70    5.20
   3   7  -1   10.30    7.80
   3   7  -1   10.70    9.90
   3   7  -1    7.50    7.30
   3   7  -1    6.10    4.20
  -3  -7   1    2.50    5.10
  -3  -7   1    9.40    7.60
  -3  -7   1   18.50    9.30
  -3  -7   1    6.00    7.90
  -3  -7   1   -4.30    2.60
  -3  -7   1   15.50   13.10
  -3  -7   1   -4.10    7.50
   2   7  -1   45.40   17.10
   2   7  -1   19.30   11.90
   2   7  -1   34.30   11.70
   2   7  -1   29.00    9.70
   2   7  -1   37.70   10.50
   2   7  -1   20.70    9.80
   2   7  -1   24.70    9.90
  -2  -7   1   34.00   10.60
  -2  -7   1   45.20   14.80
  -2  -7   1   41.10   12.80
  -2  -7   1   47.80   16.10
  -2  -7   1   45.50   17.80
  -2  -7   1   35.80   14.80
  -2  -7   1   37.50   11.70
   1   7  -1 1102.79   68.89
   1   7  -1 1197.58   83.29
   1   7  -1 1162.08   64.99
   1   7  -1 1169.38   75.09
   1   7  -1 1169.98   74.99
   1   7  -1 1179.38   68.89
   1   7  -1 1230.88   81.19
  -1  -7   1 1159.38   69.39
  -1  -7   1 1235.48   75.29
  -1  -7   1 1143.09   69.69
  -1  -7   1 1191.28   76.19
  -1  -7   1 1169.68   74.19
  -1  -7   1 1218.38   81.19
  -1  -7   1 1160.08   84.09
   0   7  -1   15.20    7.10
   0   7  -1    3.70    4.40
   0   7  -1    4.10    8.40
   0   7  -1    4.40   10.00
   0   7  -1   11.30    7.50
   0  -7   1   11.30    7.40
   0  -7   1   22.90    9.90
   0  -7   1    7.00    5.10
   0  -7   1   12.20    8.50
   0  -7   1   17.70    8.00
   0  -7   1   12.50   10.80
   0  -7   1    8.40    5.70
  -1   7  -1   46.60   16.10
  -1   7  -1   59.49   11.90
  -1   7  -1   76.69   19.50
  -1   7  -1   44.10   12.70
  -1   7  -1   46.30   13.20
  -1   7  -1   39.10   12.00
   1  -7   1   82.69   16.70
   1  -7   1   38.10   14.10
   1  -7   1   65.99   15.80
   1  -7   1   71.89   16.20
   1  -7   1   55.39   10.20
   1  -7   1   25.00   12.80
   1  -7   1   39.60   12.40
  -2   7  -1  104.89   20.00
  -2   7  -1  116.79   26.20
  -2   7  -1   93.09   14.60
  -2   7  -1   88.29   17.10
  -2   7  -1  131.39   24.60
  -2   7  -1  129.09   23.00
   2  -7   1  106.79   19.50
   2  -7   1   99.19   23.00
   2  -7   1   95.69   20.40
   2  -7   1  108.89   20.10
   2  -7   1  108.59   17.50
   2  -7   1  129.39   24.20
  -3   7  -1   28.70    9.90
  -3   7  -1   47.10   10.40
  -3   7  -1   41.00   15.70
  -3   7  -1   22.70   11.80
  -3   7  -1   45.00   13.60
  -3   7  -1   49.20   12.50
   3  -7   1   45.50   13.40
   3  -7   1   59.49   15.00
   3  -7   1   37.70   13.00
   3  -7   1   59.39   16.30
   3  -7   1   51.79   13.30
   3  -7   1   66.89   14.60
  -4   7  -1   32.20   10.20
  -4   7  -1   36.20   13.30
  -4   7  -1    7.90    5.80
  -4   7  -1   21.80   11.30
  -4   7  -1   24.90   13.10
  -4   7  -1   16.20    6.90
   4  -7   1   15.10    8.80
   4  -7   1   22.30   10.20
   4  -7   1   23.00   11.40
   4  -7   1   20.30    9.10
   4  -7   1   36.90   12.70
   4  -7   1   24.80    9.70
  -5   7  -1   10.00   10.20
  -5   7  -1   -2.10    4.50
  -5   7  -1   -1.20    1.70
  -5   7  -1    2.30    6.40
  -5   7  -1   -6.80    4.40
  -5   7  -1   -0.20    3.40
  -5   7  -1   -0.30    2.40
   5  -7   1   14.00   11.10
   5  -7   1   -4.70    3.20
   5  -7   1    0.70    5.50
   5  -7   1    3.10    5.60
   5  -7   1    4.40    5.50
   5  -7   1    4.80    5.00
   5  -7   1    5.50    4.60
  -6   7  -1   14.40    8.30
  -6   7  -1   25.70    8.50
  -6   7  -1   15.80    6.50
  -6   7  -1   33.70    9.50
  -6   7  -1    5.20    4.50
  -6   7  -1   37.20   14.10
  -6   7  -1   16.40    9.70
   6  -7   1   27.00   12.20
   6  -7   1   33.10   10.10
   6  -7   1   14.60    8.50
   6  -7   1   16.40    9.70
   6  -7   1   12.70   11.70
   6  -7   1    7.30    5.40
   6  -7   1   13.40    7.10
  -7   7  -1   23.40    9.50
  -7   7  -1   27.30    7.90
  -7   7  -1   31.70   11.40
  -7   7  -1   42.20    9.50
  -7   7  -1   17.50    8.10
  -7   7  -1   44.70   10.60
  -7   7  -1   13.30    9.60
   7  -7   1   43.90    9.80
   7  -7   1   11.80    8.50
   7  -7   1   32.60    8.90
   7  -7   1   22.10   11.70
   7  -7   1   40.40   16.60
  -8   7  -1   50.09   17.80
  -8   7  -1   84.89   12.20
  -8   7  -1   76.59   12.80
   8  -7   1   72.69   24.20
   8  -7   1   87.89   24.10
  -9   7  -1    5.60    7.60
  -9   7  -1    0.70    6.50
   9  -7   1   23.30   14.90
   9  -7   1   -0.60    5.40
   7   6  -1   78.49   18.60
   7   6  -1  148.59   24.50
   7   6  -1   97.99   22.50
   7   6  -1  135.59   26.40
  -7  -6   1  137.99   30.70
  -7  -6   1  124.09   22.10
  -7  -6   1  122.59   24.00
  -7  -6   1  133.19   27.90
  -7  -6   1   91.29   16.70
   6   6  -1   -7.40    5.50
   6   6  -1    6.10    6.70
   6   6  -1    4.20    7.90
   6   6  -1    1.10    6.00
   6   6  -1    6.60    5.50
  -6  -6   1   14.10   10.60
  -6  -6   1    2.50    3.60
  -6  -6   1    7.20    7.20
  -6  -6   1    5.50    7.40
  -6  -6   1    3.40    6.30
  -6  -6   1    1.20    3.30
  -6  -6   1   -0.90    2.80
   5   6  -1   13.50    8.80
   5   6  -1    7.30    5.10
   5   6  -1    9.70    9.50
   5   6  -1    5.00    5.20
   5   6  -1   19.20   11.50
  -5  -6   1    0.40    3.70
  -5  -6   1   20.00   14.50
  -5  -6   1    2.40    5.70
  -5  -6   1    6.80    7.10
  -5  -6   1   -1.30    3.30
  -5  -6   1    2.70    3.60
  -5  -6   1   12.20    6.80
   4   6  -1   -3.20    5.80
   4   6  -1   -1.20    2.90
   4   6  -1    5.50    5.80
   4   6  -1    2.80    4.00
   4   6  -1   -0.90    6.90
   4   6  -1    2.80    6.50
   4   6  -1   -3.10    2.90
  -4  -6   1   -1.90    2.50
  -4  -6   1    2.00    6.10
  -4  -6   1    2.30    5.50
  -4  -6   1    7.80   10.70
  -4  -6   1   -1.70    2.60
  -4  -6   1    4.90    6.40
   3   6  -1  487.65   33.10
   3   6  -1  499.35   40.00
   3   6  -1  495.65   44.00
   3   6  -1  614.04   49.80
   3   6  -1  508.65   41.20
  -3  -6   1  551.74   49.70
  -3  -6   1  564.04   43.40
  -3  -6   1  533.85   41.30
  -3  -6   1  506.15   45.60
  -3  -6   1  605.84   52.79
  -3  -6   1  456.95   36.00
  -3  -6   1  550.54   41.00
  -3  -6   1  495.45   37.80
   2   6  -1  341.47   41.80
   2   6  -1  261.87   31.90
   2   6  -1  285.47   37.80
   2   6  -1  273.77   25.20
   2   6  -1  224.18   29.30
   2   6  -1  310.97   25.80
   2   6  -1  263.47   22.30
  -2  -6   1  285.77   40.80
  -2  -6   1  318.97   36.00
  -2  -6   1  286.57   22.40
  -2  -6   1  322.27   29.00
  -2  -6   1  274.47   33.00
  -2  -6   1  272.97   25.10
  -2  -6   1  349.17   42.00
  -2  -6   1  291.87   26.50
   1   6  -1   13.50    7.00
   1   6  -1    7.40    5.90
   1   6  -1    0.70    6.90
   1   6  -1   17.50    8.70
   1   6  -1   18.50   10.80
   1   6  -1    8.40    4.90
  -1  -6   1    7.70    5.90
  -1  -6   1    9.70    8.30
  -1  -6   1    1.60    4.50
  -1  -6   1   -3.70    3.30
  -1  -6   1    6.00    6.90
  -1  -6   1    4.40    6.40
  -1  -6   1    3.90    4.80
   0   6  -1   27.30    7.20
   0   6  -1   25.70   11.40
   0   6  -1   17.30    7.70
   0   6  -1   40.00   11.70
   0   6  -1   23.70   10.90
   0  -6   1   42.40    9.80
   0  -6   1   48.60   12.90
   0  -6   1   45.00   13.40
   0  -6   1   34.80   13.60
   0  -6   1   23.50   11.80
   0  -6   1   42.50   12.00
   0  -6   1   31.00   10.50
  -1   6  -1  189.78   21.40
  -1   6  -1  186.08   27.80
  -1   6  -1  151.98   23.20
  -1   6  -1  152.68   28.00
  -1   6  -1  141.29   20.70
  -1   6  -1  144.09   22.40
   1  -6   1  152.38   21.60
   1  -6   1  147.69   19.40
   1  -6   1  144.49   27.90
   1  -6   1  203.78   25.80
   1  -6   1  169.58   27.10
   1  -6   1  181.28   24.20
  -2   6  -1   -6.50    3.70
  -2   6  -1    4.50    6.40
  -2   6  -1    1.90    3.60
  -2   6  -1    0.20    3.50
  -2   6  -1    1.20    3.50
  -2   6  -1    2.20    6.30
   2  -6   1   -4.80    3.40
   2  -6   1    6.60    6.20
   2  -6   1   -4.80    2.20
   2  -6   1    0.40    3.00
   2  -6   1   -2.40    3.20
   2  -6   1   -1.80    3.40
  -3   6  -1  638.54   46.40
  -3   6  -1  634.64   42.50
  -3   6  -1  617.54   43.30
  -3   6  -1  582.54   47.10
  -3   6  -1  620.94   37.90
  -3   6  -1  572.84   40.90
   3  -6   1  646.94   44.70
   3  -6   1  639.74   48.60
   3  -6   1  599.94   42.70
   3  -6   1  615.14   46.10
   3  -6   1  569.54   42.30
   3  -6   1  657.73   42.60
  -4   6  -1   61.49   15.10
  -4   6  -1   57.29    9.90
  -4   6  -1   49.00   10.80
  -4   6  -1   61.09   12.40
  -4   6  -1   40.30   11.70
  -4   6  -1   65.49   17.30
  -4   6  -1   42.30    9.40
   4  -6   1   33.90   10.90
   4  -6   1   62.99   13.30
   4  -6   1   50.69   11.80
   4  -6   1   47.80   12.10
   4  -6   1   50.49   13.30
   4  -6   1   44.90   12.40
   4  -6   1   59.09   15.50
  -5   6  -1  553.54   41.00
  -5   6  -1  570.44   43.70
  -5   6  -1  506.35   36.20
  -5   6  -1  563.84   42.50
  -5   6  -1  545.05   36.70
  -5   6  -1  569.94   37.40
  -5   6  -1  546.55   34.80
   5  -6   1  570.64   37.50
   5  -6   1  538.25   42.60
   5  -6   1  583.84   38.60
   5  -6   1  604.64   47.10
   5  -6   1  529.55   41.30
   5  -6   1  568.84   41.50
  -6   6  -1   -2.00    3.00
  -6   6  -1    5.00    7.10
  -6   6  -1    0.80    3.10
  -6   6  -1    0.00    5.70
  -6   6  -1    8.30    7.40
  -6   6  -1   -0.80    3.00
   6  -6   1   -3.00    2.60
   6  -6   1    3.00    5.30
   6  -6   1   -3.10    4.20
   6  -6   1    2.70    3.10
   6  -6   1    5.40    4.30
   6  -6   1   -2.20    3.50
  -7   6  -1    4.10    6.40
  -7   6  -1    7.60    4.90
  -7   6  -1   -0.50    2.20
  -7   6  -1    4.20    3.60
  -7   6  -1   14.00    6.20
   7  -6   1   -0.10    7.20
   7  -6   1    3.30    2.60
   7  -6   1   -4.70    3.70
   7  -6   1    3.60    2.70
   7  -6   1   -2.60    3.70
  -8   6  -1    7.30    7.50
   8  -6   1   12.10    9.40
   8  -6   1   12.60   10.40
  -9   6  -1  136.09   29.90
  -9   6  -1  122.39   25.80
   9  -6   1  154.18   32.80
   9  -6   1  153.28   31.80
   8   5  -1    7.50    7.50
   8   5  -1    5.90    5.90
   8   5  -1   26.20   10.40
   8   5  -1    4.40    4.00
   8   5  -1   23.00   10.90
  -8  -5   1   31.80   15.70
  -8  -5   1   20.70    9.30
  -8  -5   1   11.80    8.00
  -8  -5   1    2.60    9.90
  -8  -5   1    3.60    5.60
  -8  -5   1    3.20    5.30
   7   5  -1    5.80    4.70
   7   5  -1    9.30    7.90
   7   5  -1    4.20    4.30
   7   5  -1   27.00   11.90
   7   5  -1   18.30    8.00
  -7  -5   1    4.10    4.70
  -7  -5   1    5.60    5.40
  -7  -5   1    5.10    7.40
  -7  -5   1   -0.60    4.40
  -7  -5   1   16.10    7.90
  -7  -5   1    5.50    5.90
  -7  -5   1    1.40    3.20
   6   5  -1   60.29   16.70
   6   5  -1   36.10   11.20
   6   5  -1   41.80   12.30
   6   5  -1   37.70   12.70
   6   5  -1   65.79   21.10
   6   5  -1   81.09   18.90
  -6  -5   1   52.09   14.80
  -6  -5   1   44.70   15.70
  -6  -5   1   76.29   19.10
  -6  -5   1   46.70   11.60
  -6  -5   1   44.80   12.40
  -6  -5   1   61.09   14.30
  -6  -5   1   47.10   15.50
   5   5  -1  230.38   32.90
   5   5  -1  185.28   40.20
   5   5  -1  213.18   27.50
   5   5  -1  163.58   23.90
   5   5  -1  210.48   34.90
   5   5  -1  158.68   24.30
  -5  -5   1  214.58   27.60
  -5  -5   1  249.28   34.20
  -5  -5   1  167.98   38.30
  -5  -5   1  210.48   30.30
  -5  -5   1  205.28   23.30
  -5  -5   1  272.17   40.30
   4   5  -1    6.20    5.80
   4   5  -1   20.70   10.70
   4   5  -1   12.90    7.30
   4   5  -1   19.30    9.60
   4   5  -1   24.30   12.20
   4   5  -1   29.90    6.90
   4   5  -1   18.40    9.90
  -4  -5   1   35.20   10.80
  -4  -5   1   27.20   12.50
  -4  -5   1   33.70   12.50
  -4  -5   1   22.60    8.50
  -4  -5   1   22.50    9.10
  -4  -5   1   31.30   13.00
  -4  -5   1   38.70   11.30
   3   5  -1  825.22   61.19
   3   5  -1  877.31   48.90
   3   5  -1  883.31   55.09
   3   5  -1  912.71   60.99
   3   5  -1  850.21   56.69
   3   5  -1  923.91   58.29
   3   5  -1  855.11   56.89
  -3  -5   1  931.61   58.79
  -3  -5   1  978.70   63.19
  -3  -5   1  929.01   65.29
  -3  -5   1  913.91   54.39
  -3  -5   1  843.52   56.29
  -3  -5   1  881.21   56.59
  -3  -5   1  836.22   53.79
   2   5  -1   19.70   10.20
   2   5  -1   16.50    6.90
   2   5  -1   27.10    8.70
   2   5  -1   20.90    7.50
   2   5  -1   13.50    7.80
   2   5  -1   20.50    6.30
   2   5  -1   19.30    7.30
  -2  -5   1   28.80   13.20
  -2  -5   1   18.00    6.20
  -2  -5   1   18.30    8.10
  -2  -5   1   23.90    7.00
  -2  -5   1   23.40    9.70
  -2  -5   1   25.20    8.10
  -2  -5   1   18.00    8.00
   1   5  -1  787.22   52.09
   1   5  -1  807.02   58.09
   1   5  -1  807.92   46.50
   1   5  -1  914.51   54.29
   1   5  -1  790.82   48.60
  -1  -5   1  811.82   52.49
  -1  -5   1  859.51   49.90
  -1  -5   1  780.02   58.19
  -1  -5   1  891.11   54.69
  -1  -5   1  822.22   56.49
  -1  -5   1  898.81   50.29
  -1  -5   1  741.83   51.59
   0   5  -1  277.57   36.10
   0   5  -1  207.38   25.60
   0   5  -1  232.18   22.60
   0   5  -1  257.17   31.00
   0   5  -1  255.87   20.40
   0  -5   1  282.77   21.70
   0  -5   1  288.17   35.30
   0  -5   1  261.77   33.90
   0  -5   1  256.07   31.30
   0  -5   1  253.17   23.50
   0  -5   1  244.48   27.60
  -1   5  -1 1187.98   70.39
  -1   5  -1 1238.38   65.89
  -1   5  -1 1217.78   76.29
  -1   5  -1 1266.77   70.79
  -1   5  -1 1222.98   74.09
  -1   5  -1 1185.78   69.89
   1  -5   1 1199.18   66.89
   1  -5   1 1226.48   76.89
   1  -5   1 1361.76   71.29
   1  -5   1 1196.38   69.49
   1  -5   1 1182.08   73.79
   1  -5   1 1316.07   71.99
  -2   5  -1   86.09   14.60
  -2   5  -1  109.69   18.60
  -2   5  -1  128.79   18.90
  -2   5  -1   87.19   19.20
  -2   5  -1  119.29   15.50
  -2   5  -1   92.99   15.90
   2  -5   1  120.09   18.30
   2  -5   1  121.59   21.50
   2  -5   1   84.29   15.00
   2  -5   1  119.39   17.60
   2  -5   1  103.49   17.30
   2  -5   1   94.89   18.30
  -3   5  -1  167.58   18.40
  -3   5  -1  165.78   20.80
  -3   5  -1  126.79   11.50
  -3   5  -1  168.48   23.30
  -3   5  -1  127.89   17.30
  -3   5  -1  134.89   18.80
  -3   5  -1  105.49   19.90
   3  -5   1  178.58   22.60
   3  -5   1  150.78   21.40
   3  -5   1  136.29   19.50
   3  -5   1   90.69   17.70
   3  -5   1  150.18   21.40
  -4   5  -1   91.99   17.80
  -4   5  -1  114.49   14.70
  -4   5  -1  117.39   16.00
  -4   5  -1  125.19   19.40
  -4   5  -1  107.29   17.70
  -4   5  -1  122.89   15.60
  -4   5  -1  125.89   15.70
   4  -5   1  106.49   19.50
   4  -5   1   97.99   16.80
   4  -5   1   78.49   15.00
   4  -5   1  102.99   15.80
   4  -5   1  132.99   21.30
   4  -5   1  135.19   20.00
   4  -5   1  105.79   15.40
  -5   5  -1    4.50    5.90
  -5   5  -1    1.90    3.10
  -5   5  -1    5.30    4.60
  -5   5  -1    0.00    4.70
  -5   5  -1    2.80    3.20
  -5   5  -1   -2.30    3.90
   5  -5   1    6.80    5.80
   5  -5   1   -2.70    2.80
   5  -5   1   -1.60    3.60
   5  -5   1   -0.30    4.80
   5  -5   1    2.00    3.20
  -6   5  -1   12.90    7.70
  -6   5  -1   18.20    6.20
  -6   5  -1   21.10    7.30
  -6   5  -1    4.00    6.60
  -6   5  -1   27.20    6.30
   6  -5   1   16.10    5.70
   6  -5   1   19.30   12.60
   6  -5   1   22.80   10.00
   6  -5   1   19.10   10.50
   6  -5   1   19.50    5.20
  -7   5  -1   12.60    8.10
  -7   5  -1   27.80    7.50
   7  -5   1    5.80    7.70
   7  -5   1   11.10    7.60
  -8   5  -1   91.39   13.80
  -8   5  -1   95.39   20.60
  -8   5  -1   84.89   20.10
   8  -5   1   71.29   20.00
   8  -5   1  117.19   27.30
  -9   5  -1  139.09   26.70
  -9   5  -1  193.78   32.40
   9  -5   1  146.39   31.20
   9  -5   1  182.28   36.50
   8   4  -1   -1.60    2.70
   8   4  -1   -0.90    3.10
   8   4  -1   14.20    7.50
   8   4  -1    2.40    3.50
  -8  -4   1   -1.50    3.50
  -8  -4   1    8.50    5.50
  -8  -4   1   -0.80    3.40
  -8  -4   1    4.50    4.60
  -8  -4   1    4.60    6.60
  -8  -4   1    4.20    4.50
   7   4  -1    3.20    6.80
   7   4  -1    3.10    4.10
   7   4  -1    7.50    5.90
   7   4  -1    0.50    4.30
   7   4  -1    4.30    4.10
  -7  -4   1    4.20    3.80
  -7  -4   1   -0.50    3.60
  -7  -4   1    2.10    4.40
  -7  -4   1    1.90    4.20
  -7  -4   1   -0.50    4.50
  -7  -4   1   -3.70    4.30
  -7  -4   1    2.30    3.80
   6   4  -1   75.79   15.50
   6   4  -1   64.09   13.90
   6   4  -1  113.89   20.20
   6   4  -1   78.69   19.90
   6   4  -1   80.79   17.90
  -6  -4   1  103.39   29.80
  -6  -4   1   87.19   19.70
  -6  -4   1   87.09   21.30
  -6  -4   1   61.49   12.40
  -6  -4   1  116.09   22.30
  -6  -4   1   71.49   14.80
   5   4  -1  155.48   22.20
   5   4  -1  142.59   21.00
   5   4  -1  170.38   24.20
   5   4  -1  167.68   30.00
   5   4  -1  155.98   24.50
   5   4  -1  168.98   26.50
  -5  -4   1  147.39   23.50
  -5  -4   1  196.58   26.60
  -5  -4   1  171.78   20.60
  -5  -4   1  192.48   27.90
  -5  -4   1  196.28   26.70
  -5  -4   1  169.78   22.70
  -5  -4   1  189.18   31.80
   4   4  -1   18.40    9.40
   4   4  -1   31.00   11.20
   4   4  -1   23.50    8.30
   4   4  -1   38.60   11.20
   4   4  -1   36.60   12.60
   4   4  -1   25.70    8.90
  -4  -4   1   33.70    9.00
  -4  -4   1   33.40    9.60
  -4  -4   1   51.39   15.50
  -4  -4   1   32.40    9.60
  -4  -4   1   41.20    9.50
  -4  -4   1   15.90    9.20
  -4  -4   1   40.00   11.90
  -4  -4   1   77.39   17.60
   3   4  -1    5.10    5.10
   3   4  -1   21.30    7.80
   3   4  -1   29.90   10.90
   3   4  -1    6.90    6.80
   3   4  -1   12.40    6.70
   3   4  -1   14.20    6.80
  -3  -4   1   15.10    6.70
  -3  -4   1   11.90    5.10
  -3  -4   1   20.30    9.30
  -3  -4   1    8.70    5.60
  -3  -4   1   11.00    8.50
  -3  -4   1   22.60    9.20
  -3  -4   1    5.20    4.30
   2   4  -1  217.38   16.50
   2   4  -1  191.88   22.70
   2   4  -1  195.08   23.60
   2   4  -1  273.97   31.30
   2   4  -1  228.08   19.60
   2   4  -1  265.07   24.50
   2   4  -1  187.18   19.00
  -2  -4   1  208.98   19.90
  -2  -4   1  247.18   19.30
  -2  -4   1  222.28   20.60
  -2  -4   1  247.78   31.90
  -2  -4   1  244.58   22.40
  -2  -4   1  234.48   30.40
  -2  -4   1  242.58   19.50
   1   4  -1  233.48   27.80
   1   4  -1  277.07   22.80
   1   4  -1  234.48   30.20
   1   4  -1  247.98   19.70
   1   4  -1  220.68   21.30
  -1  -4   1  272.37   31.60
  -1  -4   1  258.87   20.40
  -1  -4   1  247.68   22.50
  -1  -4   1  272.17   18.20
  -1  -4   1  219.08   21.60
  -1  -4   1  268.57   22.60
  -1  -4   1  278.37   32.40
  -1  -4   1  299.67   21.40
   0   4  -1  452.15   31.90
   0   4  -1  507.35   32.60
   0   4  -1  493.05   36.80
   0   4  -1  491.15   35.00
   0   4  -1  442.06   28.10
   0  -4   1  499.55   32.80
   0  -4   1  366.06   26.10
   0  -4   1  389.76   34.60
   0  -4   1  386.06   29.70
   0  -4   1  434.16   28.60
   0  -4   1  493.85   35.40
   0  -4   1  456.95   31.20
  -1   4  -1 1156.38   64.09
  -1   4  -1 1145.09   60.49
  -1   4  -1 1162.58   68.79
  -1   4  -1 1147.39   63.49
  -1   4  -1 1221.58   67.69
  -1   4  -1 1084.19   63.99
   1  -4   1 1064.39   63.59
   1  -4   1 1093.99   66.39
   1  -4   1 1136.69   68.99
   1  -4   1 1233.98   62.49
   1  -4   1 1226.28   63.99
   1  -4   1 1141.09   63.39
  -2   4  -1  263.27   22.40
  -2   4  -1  294.67   22.50
  -2   4  -1  299.47   17.60
  -2   4  -1  327.57   27.30
  -2   4  -1  301.77   22.40
  -2   4  -1  277.77   20.20
  -2   4  -1  341.47   26.40
   2  -4   1  265.77   22.40
   2  -4   1  283.67   24.60
   2  -4   1  300.87   27.00
   2  -4   1  334.77   24.40
   2  -4   1  292.87   22.80
   2  -4   1  286.17   21.90
  -3   4  -1  260.67   20.00
  -3   4  -1  302.67   24.10
  -3   4  -1  314.57   25.70
  -3   4  -1  294.97   21.40
  -3   4  -1  272.97   20.20
  -3   4  -1  286.37   20.90
  -3   4  -1  294.47   23.30
   3  -4   1  243.48   23.60
   3  -4   1  266.67   22.80
   3  -4   1  297.47   21.90
   3  -4   1  315.97   24.00
   3  -4   1  318.07   24.40
   3  -4   1  278.37   24.80
   3  -4   1  292.67   21.30
  -4   4  -1  229.98   21.00
  -4   4  -1  232.18   17.50
  -4   4  -1  236.58   21.50
  -4   4  -1  247.28   17.30
  -4   4  -1  221.28   19.40
  -4   4  -1  230.18   20.00
   4  -4   1  250.57   19.80
   4  -4   1  267.77   25.00
   4  -4   1  203.98   19.30
   4  -4   1  256.27   22.30
   4  -4   1  239.08   22.20
   4  -4   1  216.08   17.10
  -5   4  -1  180.88   15.50
  -5   4  -1  196.38   24.60
  -5   4  -1  192.68   24.30
   5  -4   1  166.38   24.50
   5  -4   1  183.48   13.60
   5  -4   1  172.88   23.60
   5  -4   1  188.18   14.70
   5  -4   1  190.68   27.70
  -6   4  -1   60.09   14.20
  -6   4  -1   48.90   13.80
  -6   4  -1   40.00    9.10
  -6   4  -1   56.29    6.60
   6  -4   1   49.10   16.20
   6  -4   1   29.60   11.80
  -7   4  -1   43.60   14.50
  -7   4  -1   48.80   14.20
  -7   4  -1   54.09   10.20
   7  -4   1   39.50   14.60
   7  -4   1   73.39   20.20
  -8   4  -1   54.59   10.90
  -8   4  -1   70.59   13.80
  -8   4  -1   52.09   15.40
   8  -4   1   38.40   15.60
   8  -4   1   43.70   17.00
  -9   4  -1  123.89   16.80
  -9   4  -1   94.59   21.70
  -9   4  -1   95.39   22.80
  -9   4  -1  100.99   17.60
   9  -4   1  108.09   28.90
   9  -4   1  110.19   26.10
   9   3  -1    1.50    3.80
   9   3  -1    8.40    7.90
   9   3  -1   14.50    5.50
  -9  -3   1   11.70    7.80
  -9  -3   1   14.50    6.60
  -9  -3   1    4.90    4.30
  -9  -3   1   -0.40    3.70
   8   3  -1   16.80    6.30
   8   3  -1   20.50   11.10
   8   3  -1   20.30    7.40
  -8  -3   1    7.00    6.00
  -8  -3   1    7.30    6.70
  -8  -3   1    3.40    4.70
  -8  -3   1   10.20    6.90
  -8  -3   1   17.80    8.10
  -8  -3   1   20.30    7.40
   7   3  -1   19.00    6.80
   7   3  -1   28.00    8.20
   7   3  -1   40.70   13.40
   7   3  -1   33.30    9.80
  -7  -3   1   18.80    9.40
  -7  -3   1   18.20    9.40
  -7  -3   1   19.80   10.00
  -7  -3   1   31.30   10.90
  -7  -3   1   24.20    7.80
   6   3  -1   64.89   18.70
   6   3  -1   68.49   15.40
   6   3  -1   83.49   14.60
   6   3  -1  100.39   17.30
   6   3  -1  123.39   18.50
   6   3  -1   63.09   13.70
  -6  -3   1  108.69   20.70
  -6  -3   1   80.59   18.10
  -6  -3   1  100.19   15.70
  -6  -3   1   85.89   15.50
  -6  -3   1   98.69   17.50
  -6  -3   1   60.99   16.70
   5   3  -1  232.78   22.20
   5   3  -1  218.18   20.60
   5   3  -1  212.78   20.60
   5   3  -1  268.67   23.90
   5   3  -1  164.98   27.00
  -5  -3   1  259.27   30.30
  -5  -3   1  223.98   20.80
  -5  -3   1  238.38   21.20
  -5  -3   1  247.58   20.30
  -5  -3   1  271.27   33.10
  -5  -3   1  228.38   31.80
  -5  -3   1  207.18   28.50
  -5  -3   1  210.78   26.20
   4   3  -1  324.27   27.70
   4   3  -1  371.56   27.00
   4   3  -1  324.87   30.00
   4   3  -1  342.97   26.00
   4   3  -1  274.97   24.50
  -4  -3   1  346.27   28.70
  -4  -3   1  289.97   27.00
  -4  -3   1  355.26   27.20
  -4  -3   1  324.67   25.70
  -4  -3   1  353.36   31.30
  -4  -3   1  297.97   22.80
  -4  -3   1  351.36   25.40
   3   3  -1  166.28   12.10
   3   3  -1  155.08   18.10
   3   3  -1  200.78   23.40
   3   3  -1  189.28   21.10
   3   3  -1  216.78   26.00
   3   3  -1  187.98   21.60
   3   3  -1  183.48   24.40
  -3  -3   1  165.88   15.70
  -3  -3   1  157.48   19.30
  -3  -3   1  183.28   24.30
  -3  -3   1  211.18   23.50
  -3  -3   1  152.98   23.80
  -3  -3   1  168.08   20.30
  -3  -3   1  181.48   20.90
   2   3  -1  285.87   18.10
   2   3  -1  255.67   24.70
   2   3  -1  296.47   21.40
   2   3  -1  293.47   23.00
   2   3  -1  297.07   22.90
   2   3  -1  334.37   25.80
   2   3  -1  289.97   23.00
  -2  -3   1  297.57   21.30
  -2  -3   1  331.07   24.30
  -2  -3   1  301.67   34.00
  -2  -3   1  289.47   21.80
  -2  -3   1  285.27   22.60
  -2  -3   1  258.27   25.10
  -2  -3   1  281.37   22.30
   1   3  -1  400.86   27.20
   1   3  -1  372.26   26.30
   1   3  -1  421.66   30.50
   1   3  -1  400.96   24.90
   1   3  -1  394.76   24.00
   1   3  -1  296.87   26.50
  -1  -3   1  432.86   25.90
  -1  -3   1  383.06   26.30
  -1  -3   1  350.26   24.30
  -1  -3   1  388.36   23.20
  -1  -3   1  404.96   34.50
  -1  -3   1  422.06   30.60
  -1  -3   1  390.26   30.90
   0   3  -1  452.35   29.70
   0   3  -1  461.65   26.70
   0   3  -1  447.86   28.70
   0   3  -1  447.96   32.00
   0   3  -1  428.06   30.40
   0  -3   1  466.05   27.30
   0  -3   1  419.26   28.20
   0  -3   1  477.15   33.10
   0  -3   1  483.75   29.80
   0  -3   1  392.16   24.80
   0  -3   1  423.86   28.30
   0  -3   1  451.25   31.90
  -1   3  -1  882.91   50.49
  -1   3  -1  920.81   50.49
  -1   3  -1  966.40   53.19
  -1   3  -1  925.41   50.59
  -1   3  -1  910.71   48.70
  -1   3  -1 1046.70   55.39
   1  -3   1  964.90   50.39
   1  -3   1  964.60   54.99
   1  -3   1  807.92   50.19
   1  -3   1  975.10   53.69
   1  -3   1  921.81   50.49
  -2   3  -1   76.19    9.20
  -2   3  -1   84.79   11.20
  -2   3  -1   86.99   14.10
  -2   3  -1   91.59   12.80
  -2   3  -1   85.59   11.20
  -2   3  -1   69.09   10.70
   2  -3   1   96.99   12.70
   2  -3   1   60.79   10.00
   2  -3   1   92.99   14.30
   2  -3   1   58.09   10.30
   2  -3   1   51.89   10.10
   2  -3   1   79.79   11.20
  -3   3  -1   71.39   12.90
  -3   3  -1   56.09   10.20
  -3   3  -1   42.20    7.70
  -3   3  -1   73.79   12.60
  -3   3  -1   52.89   10.10
  -3   3  -1   51.69    9.30
  -3   3  -1   59.39    8.60
   3  -3   1   53.49    9.20
   3  -3   1   66.09   11.30
   3  -3   1   46.00   10.00
   3  -3   1   43.40    9.40
   3  -3   1   63.89   11.70
   3  -3   1   66.99    9.20
   3  -3   1   33.80    9.40
  -4   3  -1  371.56   23.00
  -4   3  -1  361.46   28.60
  -4   3  -1  370.06   21.30
  -4   3  -1  331.57   26.40
  -4   3  -1  341.77   27.10
   4  -3   1  381.96   22.30
   4  -3   1  323.17   26.70
   4  -3   1  409.06   24.20
   4  -3   1  369.46   28.90
   4  -3   1  386.76   30.90
   4  -3   1  375.56   30.10
  -5   3  -1   54.69   10.20
  -5   3  -1   60.09   12.60
  -5   3  -1   65.29   13.30
  -5   3  -1   76.09   11.30
  -5   3  -1   39.80   11.20
  -5   3  -1   31.60    9.30
   5  -3   1   51.89   13.60
   5  -3   1   67.19   15.50
   5  -3   1   59.09   13.50
  -6   3  -1    1.10    4.20
  -6   3  -1   10.80    6.60
  -6   3  -1    3.60    5.60
  -6   3  -1   -1.90    2.80
  -6   3  -1    3.00    4.30
  -6   3  -1   -1.60    1.90
   6  -3   1   10.30    7.20
   6  -3   1   -6.60    2.80
  -7   3  -1   58.09   14.80
  -7   3  -1   47.00   11.20
  -7   3  -1   57.69   15.50
  -7   3  -1   49.00   10.60
   7  -3   1   46.80   17.60
   7  -3   1   50.89   17.40
  -8   3  -1  102.89   17.90
  -8   3  -1   65.39   16.60
  -8   3  -1   54.29   14.90
  -8   3  -1   82.09   13.20
   8  -3   1   45.80   16.50
   8  -3   1  105.69   25.70
  -9   3  -1   64.39   12.70
  -9   3  -1   59.79   17.30
  -9   3  -1   61.29   16.20
  -9   3  -1   59.99   17.00
   9  -3   1   79.69   22.70
  -9  -2   1   38.60    9.10
  -9  -2   1   36.90    7.80
  -9  -2   1   73.49   21.30
  -9  -2   1   23.30   10.80
  -9  -2   1   47.10   13.60
   8   2  -1    5.10    3.50
   8   2  -1    3.00    2.70
   8   2  -1    5.10    5.30
  -8  -2   1    3.60    5.10
  -8  -2   1    7.00    3.90
  -8  -2   1   16.90    7.70
   7   2  -1   11.40    4.70
   7   2  -1   28.60    8.30
   7   2  -1   10.20    6.80
  -7  -2   1   12.50    7.60
  -7  -2   1   19.30    8.70
  -7  -2   1   23.50    8.40
  -7  -2   1   19.40    8.60
  -7  -2   1   16.20    6.30
  -7  -2   1   16.70    7.50
   6   2  -1   46.40   11.60
   6   2  -1   36.10   10.70
   6   2  -1   42.00   16.90
   6   2  -1   46.40   10.00
   6   2  -1   31.10    8.30
  -6  -2   1   37.40   11.30
  -6  -2   1   50.29   12.60
  -6  -2   1   24.80    7.60
  -6  -2   1   33.40    8.80
  -6  -2   1   29.10    9.10
  -6  -2   1   34.40   10.40
  -6  -2   1   38.50   12.80
   5   2  -1  392.36   28.40
   5   2  -1  399.76   29.60
   5   2  -1  387.26   27.70
   5   2  -1  433.56   28.40
   5   2  -1  417.96   29.10
   5   2  -1  384.26   36.00
  -5  -2   1  373.76   31.90
  -5  -2   1  411.46   28.30
  -5  -2   1  418.76   29.60
  -5  -2   1  398.56   28.20
  -5  -2   1  399.96   28.50
  -5  -2   1  407.96   37.70
  -5  -2   1  396.06   32.50
  -5  -2   1  344.87   32.50
   4   2  -1  894.41   49.90
   4   2  -1  906.21   51.59
   4   2  -1  870.01   49.90
   4   2  -1  830.22   49.90
   4   2  -1  929.41   57.69
  -4  -2   1  842.72   49.20
  -4  -2   1  799.42   53.09
  -4  -2   1  922.81   50.09
  -4  -2   1  944.61   54.49
  -4  -2   1  903.31   53.49
  -4  -2   1  782.02   53.79
  -4  -2   1  877.71   48.50
  -4  -2   1  844.82   50.39
   3   2  -1    0.00    4.90
   3   2  -1    2.20    3.40
   3   2  -1    1.90    3.40
   3   2  -1   12.00    6.60
   3   2  -1    3.80    4.10
  -3  -2   1    6.80    3.70
  -3  -2   1    3.40    3.40
  -3  -2   1    2.70    6.20
  -3  -2   1    2.20    3.80
  -3  -2   1    9.70    6.40
  -3  -2   1   -1.40    3.50
  -3  -2   1    6.70    5.50
  -3  -2   1    0.70    3.20
   2   2  -1  246.08   20.20
   2   2  -1  243.28   19.20
   2   2  -1  241.38   17.20
   2   2  -1  239.88   19.40
   2   2  -1  248.48   18.70
   2   2  -1  249.38   18.30
  -2  -2   1  224.48   20.20
  -2  -2   1  248.88   17.10
  -2  -2   1  265.37   19.40
  -2  -2   1  221.38   19.30
   1   2  -1   10.60    4.30
   1   2  -1   18.00    4.40
   1   2  -1    3.00    3.60
   1   2  -1   19.40    7.00
   1   2  -1   10.00    3.80
   1   2  -1   10.90    4.20
  -1  -2   1   13.20    4.20
  -1  -2   1   16.40    4.90
  -1  -2   1   12.70    4.20
  -1  -2   1   22.40    4.60
  -1  -2   1   12.20    5.20
  -1  -2   1   13.30    4.60
  -1  -2   1   14.20    6.60
   0   2  -1  817.72   46.20
   0   2  -1  844.02   44.40
   0   2  -1  816.52   42.50
   0   2  -1  814.32   43.80
   0   2  -1  818.72   45.30
   0  -2   1  860.91   44.70
   0  -2   1  817.72   45.60
   0  -2   1  815.42   43.70
   0  -2   1  827.42   42.90
   0  -2   1  856.21   43.80
   0  -2   1  807.82   46.40
   0  -2   1  799.82   40.80
  -1   2  -1  409.16   26.40
  -1   2  -1  435.76   21.90
  -1   2  -1  432.66   25.90
  -1   2  -1  421.76   24.60
  -1   2  -1  398.46   24.10
  -1   2  -1  439.36   24.40
  -1   2  -1  405.56   24.80
   1  -2   1  420.46   27.00
   1  -2   1  441.26   26.70
   1  -2   1  412.46   24.70
   1  -2   1  445.46   22.30
   1  -2   1  389.96   24.10
  -2   2  -1  145.69   10.40
  -2   2  -1  148.89   11.30
  -2   2  -1  143.49   10.10
  -2   2  -1  143.89   11.70
  -2   2  -1  150.08   12.00
  -2   2  -1  125.89   12.50
  -2   2  -1  133.19   11.40
   2  -2   1  162.18   18.50
   2  -2   1  135.69    9.90
   2  -2   1  137.99   12.00
   2  -2   1  133.89   11.10
   2  -2   1  133.99   11.80
   2  -2   1  110.69   10.90
   2  -2   1  146.79   13.00
  -3   2  -1  106.99    7.50
  -3   2  -1  108.49   14.00
  -3   2  -1  127.59   17.20
  -3   2  -1  114.69    8.80
  -3   2  -1  112.49   14.40
  -3   2  -1  107.69   14.90
   3  -2   1  142.99   18.60
   3  -2   1   90.79   15.10
   3  -2   1   82.39   14.50
   3  -2   1  102.19    7.40
   3  -2   1  108.79   14.00
   3  -2   1   93.99    8.00
  -4   2  -1  118.79   17.70
  -4   2  -1  186.38   22.30
  -4   2  -1  155.88   19.00
  -4   2  -1  197.18   24.30
  -4   2  -1  178.98   22.90
  -4   2  -1  135.59   13.10
   4  -2   1  149.39   21.30
   4  -2   1  156.18   22.10
   4  -2   1  170.88   22.60
  -5   2  -1   34.80   10.30
  -5   2  -1   17.00    6.80
  -5   2  -1   15.00    7.40
  -5   2  -1   10.40    5.10
  -5   2  -1   10.10    6.20
  -5   2  -1    9.20    4.00
   5  -2   1   17.90    8.90
   5  -2   1    4.80    6.60
   5  -2   1   10.50    6.70
  -6   2  -1  117.49   20.40
  -6   2  -1  135.79   19.30
  -6   2  -1  148.29   18.70
  -6   2  -1  151.08   22.30
  -6   2  -1  114.59   19.90
   6  -2   1  102.79   24.10
   6  -2   1   90.69   21.70
   6  -2   1  107.29   21.00
  -7   2  -1  191.58   25.50
  -7   2  -1  168.08   26.00
  -7   2  -1  186.48   22.20
  -7   2  -1  179.38   23.60
   7  -2   1  161.78   34.00
   7  -2   1  137.29   25.50
   7  -2   1  199.98   48.10
  -8   2  -1   88.99   17.80
  -8   2  -1  110.59   21.80
  -8   2  -1   79.69   16.90
  -8   2  -1  101.09   16.80
   8  -2   1   91.09   23.70
  -9   2  -1   10.30    6.50
  -9   2  -1   15.00    9.90
  -9   2  -1    0.00    4.00
  -9   2  -1    7.00    4.70
   9  -2   1    3.50    7.60
  -9  -1   1   20.00   13.30
  -9  -1   1    6.40    5.40
  -9  -1   1    2.70    4.20
  -8  -1   1   64.89   13.40
  -8  -1   1   60.89   10.70
  -8  -1   1   92.39   21.50
  -8  -1   1   76.89   17.80
  -8  -1   1   61.19    9.70
   7   1  -1  117.49   12.80
   7   1  -1  164.18   23.80
   7   1  -1  101.49   14.10
  -7  -1   1  111.29   14.50
  -7  -1   1  114.99   17.00
  -7  -1   1   93.79   19.70
  -7  -1   1  106.89   20.20
  -7  -1   1  102.69   16.50
   6   1  -1   62.09   18.70
   6   1  -1   52.69    9.00
   6   1  -1   48.90    8.80
   6   1  -1   56.09   13.30
  -6  -1   1   32.00    8.30
  -6  -1   1   44.00    9.10
  -6  -1   1   55.69   14.10
  -6  -1   1   55.09   11.60
  -6  -1   1   62.89   12.70
  -6  -1   1   68.39   18.20
  -6  -1   1   51.89   12.60
  -6  -1   1   54.79   12.30
   5   1  -1   22.80   10.10
   5   1  -1   32.10    7.20
   5   1  -1   24.70    7.20
   5   1  -1   24.40    6.80
   5   1  -1   25.90    6.30
  -5  -1   1   26.80    8.70
  -5  -1   1   26.40    8.10
  -5  -1   1   22.40    7.00
  -5  -1   1   29.80    7.30
  -5  -1   1   16.10    5.50
  -5  -1   1   35.60   12.10
  -5  -1   1   16.30    6.20
  -5  -1   1   24.10    9.60
  -5  -1   1   17.10    6.90
   4   1  -1   75.39   10.90
   4   1  -1   55.39    9.50
   4   1  -1   60.29   10.30
   4   1  -1   67.39   10.10
   4   1  -1   71.89   15.30
   4   1  -1   74.89   11.90
   4   1  -1   94.69   12.10
  -4  -1   1   46.60   10.40
  -4  -1   1   66.99   12.10
  -4  -1   1   75.89   11.30
  -4  -1   1   66.59   10.00
  -4  -1   1  102.29   15.90
  -4  -1   1   78.09   10.60
  -4  -1   1   90.49   13.50
  -4  -1   1   64.59   15.00
  -4  -1   1   53.49    9.40
   3   1  -1  137.69   20.20
   3   1  -1  101.89   11.90
   3   1  -1   90.09   11.60
   3   1  -1  121.59   15.80
   3   1  -1  116.29   13.20
   3   1  -1   95.69   12.30
  -3  -1   1   99.19    9.50
  -3  -1   1  104.49   14.20
  -3  -1   1  110.19   13.00
  -3  -1   1  104.49   11.80
  -3  -1   1  102.29    9.60
  -3  -1   1   78.89   12.40
  -3  -1   1  107.09   13.60
   2   1  -1  748.13   40.30
   2   1  -1  673.03   39.60
   2   1  -1  702.13   36.30
   2   1  -1  675.33   37.80
   2   1  -1  655.73   37.20
   2   1  -1  703.13   41.90
  -2  -1   1  677.53   37.60
  -2  -1   1  675.73   34.70
  -2  -1   1  709.63   37.10
  -2  -1   1  698.53   36.10
  -2  -1   1  646.64   38.30
  -2  -1   1  697.03   38.10
  -2  -1   1  687.83   38.30
  -2  -1   1  666.43   39.00
   1   1  -1 1426.96   71.99
   1   1  -1 1526.55   72.89
  -1  -1   1 1464.55   73.59
  -1  -1   1 1484.55   72.69
   0   1  -1 2556.54  120.49
   0  -1   1 2473.05  120.29
  -1   1  -1 3316.37  150.98
   1  -1   1 3119.59  150.88
  -2   1  -1   10.30    4.20
  -2   1  -1   13.80    4.10
  -2   1  -1   10.40    4.20
  -2   1  -1    7.40    4.60
   2  -1   1    6.30    3.40
   2  -1   1   19.60    6.30
   2  -1   1   13.80    4.50
  -3   1  -1  951.60   53.09
  -3   1  -1  947.41   49.80
  -3   1  -1  914.61   52.69
  -3   1  -1  889.21   52.69
  -3   1  -1  880.61   50.19
  -3   1  -1  879.61   49.20
  -3   1  -1  939.81   51.89
   3  -1   1  992.00   54.79
   3  -1   1  905.31   55.29
   3  -1   1  933.21   54.39
  -4   1  -1   10.30    5.80
  -4   1  -1   10.90    4.90
  -4   1  -1    9.90    5.40
  -4   1  -1   15.30    6.90
  -4   1  -1    5.50    4.50
  -4   1  -1    2.20    3.50
  -4   1  -1   16.20    7.10
   4  -1   1   12.50    7.70
   4  -1   1    9.20    6.30
   4  -1   1   24.80    8.80
  -5   1  -1   12.10    6.70
  -5   1  -1    2.70    3.80
  -5   1  -1    9.90    5.50
  -5   1  -1   16.10    6.40
  -5   1  -1    5.80    5.10
  -5   1  -1   14.80    6.40
   5  -1   1   10.00    6.40
   5  -1   1   16.80    8.50
   5  -1   1   14.60    7.00
  -6   1  -1  381.56   32.60
  -6   1  -1  403.96   31.00
  -6   1  -1  400.96   28.10
  -6   1  -1  405.36   30.00
  -6   1  -1  354.06   31.20
   6  -1   1  392.36   37.40
   6  -1   1  337.67   39.10
   6  -1   1  327.57   42.00
  -7   1  -1  140.89   24.10
  -7   1  -1  109.39   19.90
  -7   1  -1  148.59   20.60
  -7   1  -1  144.79   20.20
   7  -1   1  132.49   25.90
   7  -1   1  134.59   29.20
  -8   1  -1  182.18   23.60
  -8   1  -1  161.68   27.20
  -8   1  -1  232.28   27.10
   8  -1   1  195.38   34.50
  -9   1  -1    6.50    4.80
  -9   1  -1   -0.10    4.00
  -9   1  -1   14.80    8.70
 -10   0   1    0.10    4.20
 -10   0   1   -3.20    4.20
 -10   0   1    0.30    4.10
  -9   0   1   20.30    8.80
  -9   0   1   25.80   12.20
  -9   0   1   17.00   10.80
  -8   0   1   54.29   15.10
  -8   0   1   63.49   18.20
  -8   0   1   84.09   15.20
   7   0  -1    7.50    6.90
  -7   0   1   -0.80    2.80
  -7   0   1    1.90    3.70
  -7   0   1    3.80    2.70
  -7   0   1    3.00    5.20
  -7   0   1   -0.60    3.70
  -7   0   1    3.40    4.10
   6   0  -1   14.00    4.10
   6   0  -1   19.60    4.70
   6   0  -1   26.40    9.20
   6   0  -1   25.00    8.10
  -6   0   1   10.80    4.40
  -6   0   1   35.20    8.30
  -6   0   1   17.60    8.00
  -6   0   1   17.00    8.60
  -6   0   1   30.00   11.20
  -6   0   1   15.10    5.90
  -6   0   1   19.70    7.00
   5   0  -1   -3.70    1.50
   5   0  -1   -1.80    3.10
   5   0  -1   -1.70    1.60
  -5   0   1    1.40    4.30
  -5   0   1    0.80    2.20
  -5   0   1    2.30    2.70
  -5   0   1   -2.00    3.10
  -5   0   1    0.10    2.40
  -5   0   1    1.60    3.20
  -5   0   1    2.70    2.60
  -5   0   1    1.70    2.90
  -5   0   1   -0.20    3.10
   4   0  -1   22.00    6.00
   4   0  -1   23.30    8.30
   4   0  -1   18.10    4.80
   4   0  -1   15.00    4.70
   4   0  -1   25.90    5.30
   4   0  -1   24.90    8.40
   4   0  -1   27.40    7.60
  -4   0   1   27.80    6.20
  -4   0   1   29.40    8.90
  -4   0   1   23.50    5.80
  -4   0   1   34.30   11.50
  -4   0   1   31.40    7.10
  -4   0   1   24.20    5.70
  -4   0   1   28.10    7.30
  -4   0   1   14.20    5.00
  -4   0   1   20.10    8.70
   3   0  -1   12.70    3.60
   3   0  -1    2.70    3.10
   3   0  -1    9.20    3.00
   3   0  -1   12.30    3.60
  -3   0   1   12.90    4.10
  -3   0   1   10.60    3.70
  -3   0   1    4.90    3.70
  -3   0   1    3.80    3.30
  -3   0   1   13.30    4.00
  -3   0   1    8.10    4.80
   2   0  -1  889.91   46.50
   2   0  -1  940.91   47.00
   2   0  -1  896.91   46.50
   2   0  -1  935.41   46.60
   2   0  -1  917.41   48.20
   2   0  -1  926.81   46.60
  -2   0   1  921.91   47.00
  -2   0   1  961.00   46.20
  -2   0   1  931.31   49.99
  -2   0   1  927.91   47.20
  -2   0   1  945.81   47.00
  -2   0   1  946.91   48.20
  -2   0   1  961.40   47.00
   1   0  -1  449.66   23.60
   1   0  -1  432.66   21.80
   1   0  -1  434.56   23.20
   1   0  -1  409.86   23.00
   1   0  -1  387.16   23.70
   1   0  -1  433.56   23.10
  -1   0   1  447.06   23.20
  -1   0   1  441.56   21.40
  -1   0   1  462.35   23.50
  -1   0   1  459.45   23.70
  -1   0   1  435.26   23.00
  -1   0   1  452.95   21.90
  -1   0   1  437.36   23.20
   0   0  -1 1016.90   52.09
   0   0   1 1091.39   56.99
  -1   0  -1  224.58   14.60
  -1   0  -1  149.09    9.40
  -1   0  -1  150.28   11.30
  -1   0  -1  163.98   12.50
  -1   0  -1  138.39    9.50
  -1   0  -1  171.38    9.20
  -1   0  -1  154.68   12.10
  -1   0  -1  159.68    9.20
   1   0   1  168.88    9.40
   1   0   1  159.38    9.70
   1   0   1  159.48   12.90
   1   0   1  159.98    9.10
   1   0   1  167.08   12.60
   1   0   1  175.38   12.30
   1   0   1  155.18   11.60
  -2   0  -1 2472.45  118.69
  -2   0  -1 2253.37  110.49
   2   0   1 2384.26  117.49
   2   0   1 2422.76  119.59
  -3   0  -1  736.93   41.20
  -3   0  -1  753.92   44.00
  -3   0  -1  742.23   44.80
  -3   0  -1  722.03   46.00
  -3   0  -1  744.33   42.80
   3   0   1  678.73   47.00
   3   0   1  712.43   44.70
  -4   0  -1   38.30   10.40
  -4   0  -1   26.60    9.20
  -4   0  -1   54.49    9.90
  -4   0  -1   52.29   10.20
  -4   0  -1   65.69   13.10
  -4   0  -1   38.90    9.70
   4   0   1   70.49   18.00
   4   0   1   29.60    9.50
   4   0   1   61.69   14.20
  -5   0  -1   -3.80    2.80
  -5   0  -1   13.70    5.60
  -5   0  -1    3.80    4.00
  -5   0  -1    6.10    5.20
  -5   0  -1   10.90    6.60
  -5   0  -1   -0.70    3.10
   5   0   1    4.00    6.20
   5   0   1    2.90    6.50
  -6   0  -1   -1.20    1.90
  -6   0  -1   -1.70    2.60
  -6   0  -1    6.70    5.60
  -6   0  -1   -0.90    4.20
  -6   0  -1    1.40    3.30
   6   0   1   -4.80    3.60
  -7   0  -1  261.97   22.70
  -7   0  -1  302.47   34.20
  -7   0  -1  362.06   39.50
  -7   0  -1  273.47   24.20
   7   0   1  260.87   41.50
  -8   0  -1    5.40    6.40
  -8   0  -1    8.70    5.10
  -8   0  -1   11.80    7.00
  -8   0  -1    8.70    5.70
   8   0   1   12.70    9.20
  -9   0  -1   -2.20    2.70
  -9   0  -1    5.80    5.40
  -9   0  -1    5.20    6.30
 -10   1   1  107.09   16.90
 -10   1   1   89.59   21.10
 -10   1   1   73.99   21.70
   9  -1  -1  135.49   26.80
  -9   1   1  164.08   25.90
  -9   1   1  149.29   19.60
  -9   1   1  131.49   26.70
   8  -1  -1  387.76   36.40
  -8   1   1  304.87   24.40
  -8   1   1  371.26   32.80
  -8   1   1  379.96   44.00
   7  -1  -1  122.09   21.00
  -7   1   1  109.99   18.20
  -7   1   1  116.59   22.50
  -7   1   1  101.49   14.80
  -7   1   1  120.89   20.70
  -7   1   1  132.99   16.50
   6  -1  -1  216.18   28.10
  -6   1   1  205.78   16.40
  -6   1   1  294.37   35.80
  -6   1   1  237.88   29.70
  -6   1   1  250.97   20.20
  -6   1   1  220.98   26.00
  -6   1   1  200.58   15.10
  -6   1   1  211.08   20.40
  -6   1   1  209.28   15.00
  -6   1   1  271.17   32.80
   5  -1  -1  616.14   33.30
   5  -1  -1  643.24   42.30
   5  -1  -1  635.64   41.50
   5  -1  -1  631.34   34.00
  -5   1   1  640.74   35.50
  -5   1   1  710.93   36.00
  -5   1   1  617.24   39.90
  -5   1   1  653.93   44.20
  -5   1   1  631.34   40.70
  -5   1   1  650.93   43.60
  -5   1   1  666.13   45.90
   4  -1  -1  669.83   37.00
   4  -1  -1  741.43   36.70
   4  -1  -1  781.82   43.60
   4  -1  -1  646.04   41.20
   4  -1  -1  738.43   36.90
  -4   1   1  703.93   41.50
  -4   1   1  694.13   41.30
  -4   1   1  661.93   37.30
  -4   1   1  711.03   38.10
  -4   1   1  748.03   44.10
  -4   1   1  707.33   36.70
  -4   1   1  721.83   45.90
  -4   1   1  683.43   44.30
   3  -1  -1  829.12   44.80
   3  -1  -1  888.61   44.20
   3  -1  -1  856.21   45.10
   3  -1  -1  874.11   49.80
   3  -1  -1  860.31   47.60
  -3   1   1  885.91   45.90
  -3   1   1  887.61   44.80
  -3   1   1  908.81   45.60
  -3   1   1  875.01   49.90
  -3   1   1  887.41   50.39
  -3   1   1  972.20   48.80
  -3   1   1  892.91   47.10
  -3   1   1  835.72   44.50
   2  -1  -1 5532.15  260.87
  -2   1   1 5563.94  260.87
   1  -1  -1 1148.39   57.79
   1  -1  -1 1074.59   57.09
   1  -1  -1 1194.38   56.69
  -1   1   1 1243.18   59.09
  -1   1   1 1203.58   58.49
   0  -1  -1   74.99    6.20
   0  -1  -1   68.09    6.30
   0  -1  -1   70.99    6.90
   0  -1  -1   73.49    6.50
   0  -1  -1   76.49    6.70
   0  -1  -1  100.29   10.30
   0  -1  -1   81.09    6.40
   0  -1  -1   77.89    9.60
   0   1   1   75.89    6.30
   0   1   1   73.59    6.40
   0   1   1   68.09    6.40
   0   1   1  109.99   12.20
   0   1   1   74.59    6.60
   0   1   1   91.49    9.70
   0   1   1   79.09    6.70
  -1  -1  -1 1142.29   61.09
  -1  -1  -1 1166.68   57.39
  -1  -1  -1 1166.38   58.39
  -1  -1  -1 1152.78   59.59
  -1  -1  -1 1139.39   58.69
   1   1   1 1140.29   57.09
   1   1   1 1303.37   63.39
   1   1   1 1213.98   65.29
   1   1   1 1081.89   59.69
  -2  -1  -1  554.74   33.50
  -2  -1  -1  426.96   26.10
  -2  -1  -1  398.46   28.70
  -2  -1  -1  459.95   27.80
  -2  -1  -1  478.95   31.90
  -2  -1  -1  488.85   26.00
  -2  -1  -1  429.26   26.70
  -2  -1  -1  452.85   25.80
  -2  -1  -1  482.25   27.80
   2   1   1  478.75   25.30
   2   1   1  430.96   30.10
   2   1   1  435.96   27.80
   2   1   1  467.15   25.50
   2   1   1  448.96   26.90
  -3  -1  -1    1.20    5.70
  -3  -1  -1   -1.40    2.80
  -3  -1  -1    1.80    4.10
  -3  -1  -1    1.10    2.80
  -3  -1  -1   -0.90    2.20
  -3  -1  -1   -1.10    1.90
  -3  -1  -1   -0.40    2.90
  -3  -1  -1   -2.70    3.00
  -3  -1  -1   -1.40    3.00
   3   1   1    0.10    1.90
   3   1   1   -0.10    2.70
   3   1   1   -4.90    3.00
   3   1   1   -4.70    3.30
   3   1   1    6.20    4.10
   3   1   1   -5.20    3.10
   3   1   1    0.00    2.50
  -4  -1  -1  790.52   45.50
  -4  -1  -1  717.63   51.89
  -4  -1  -1  775.92   41.00
  -4  -1  -1  772.02   43.40
  -4  -1  -1  810.02   42.80
  -4  -1  -1  780.22   50.29
  -4  -1  -1  714.63   47.80
  -4  -1  -1  684.43   47.00
   4   1   1  978.50   61.69
   4   1   1  750.02   46.90
   4   1   1  757.02   45.20
   4   1   1  756.32   39.80
  -5  -1  -1   47.70   12.00
  -5  -1  -1   44.30    8.90
  -5  -1  -1   43.70    8.10
  -5  -1  -1   48.40   14.90
  -5  -1  -1   48.80   12.10
  -5  -1  -1   33.60   10.60
  -5  -1  -1   44.90    7.00
  -5  -1  -1   33.00   11.20
   5   1   1   38.40   10.50
   5   1   1   43.70    6.00
   5   1   1   74.09   17.20
   5   1   1   41.40    6.80
  -6  -1  -1  186.88   24.40
  -6  -1  -1  191.28   17.00
  -6  -1  -1  189.58   14.20
  -6  -1  -1  199.58   28.00
  -6  -1  -1  193.68   26.00
  -6  -1  -1  199.18   13.60
   6   1   1  201.58   34.30
  -7  -1  -1   45.10   10.00
  -7  -1  -1   56.59   14.40
  -7  -1  -1   43.20   13.80
   7   1   1   41.60   15.30
  -8  -1  -1    0.40    4.20
  -8  -1  -1    4.30    4.60
  -8  -1  -1    1.80    5.60
   8   1   1   -5.80    4.60
  -9  -1  -1   17.00    8.70
  -9  -1  -1   13.10   11.60
  -9  -1  -1    9.20    7.80
  10  -2  -1    5.70    6.70
 -10   2   1    1.10    3.80
 -10   2   1   -3.60    4.20
   9  -2  -1  317.47   42.30
  -9   2   1  289.07   24.50
  -9   2   1  294.87   36.20
  -9   2   1  266.77   21.10
  -9   2   1  272.87   39.20
   8  -2  -1   19.90   11.00
  -8   2   1   41.70    8.70
  -8   2   1   30.80   10.90
  -8   2   1   54.39   17.10
  -8   2   1   48.50   11.70
   7  -2  -1   25.20    9.80
  -7   2   1   23.50    9.20
  -7   2   1   38.90    7.90
  -7   2   1   26.80    8.90
  -7   2   1   33.50   11.70
  -7   2   1   28.30   11.00
   6  -2  -1  170.58   23.70
   6  -2  -1  175.98   12.10
   6  -2  -1  247.48   21.40
   6  -2  -1  193.48   12.10
  -6   2   1  219.28   26.40
  -6   2   1  195.38   13.80
  -6   2   1  217.88   28.70
  -6   2   1  131.89   22.80
  -6   2   1  180.38   13.70
  -6   2   1  190.58   14.80
  -6   2   1  225.88   19.90
   5  -2  -1   97.79   14.30
   5  -2  -1   77.59   14.50
   5  -2  -1   82.99   16.00
   5  -2  -1   94.39   10.30
   5  -2  -1   84.49    8.20
  -5   2   1   99.89    9.10
  -5   2   1   96.19   14.50
  -5   2   1   77.49   14.80
  -5   2   1   95.89    8.10
  -5   2   1   87.89   16.60
  -5   2   1   86.49   11.30
  -5   2   1   96.79   15.60
   4  -2  -1  416.56   25.40
   4  -2  -1  443.26   27.40
   4  -2  -1  357.46   28.50
   4  -2  -1  472.25   30.70
   4  -2  -1  405.46   25.10
   4  -2  -1  376.86   29.80
   4  -2  -1  436.16   24.30
  -4   2   1  409.46   24.90
  -4   2   1  434.06   27.90
  -4   2   1  409.46   30.40
  -4   2   1  400.66   24.40
  -4   2   1  420.56   27.10
  -4   2   1  395.16   30.70
  -4   2   1  422.26   26.10
  -4   2   1  462.55   27.50
   3  -2  -1  101.59   10.70
   3  -2  -1   93.99   11.50
   3  -2  -1  107.39   14.40
   3  -2  -1  106.49   12.70
   3  -2  -1   88.19    8.50
   3  -2  -1   90.29   10.90
   3  -2  -1  105.09   15.00
   3  -2  -1   92.59   11.50
  -3   2   1   98.09   14.00
  -3   2   1   96.89   11.00
  -3   2   1  100.79   10.80
  -3   2   1   86.09   13.40
  -3   2   1   90.19   10.10
  -3   2   1  109.09   13.30
  -3   2   1   92.59    8.90
  -3   2   1  125.19   13.40
   2  -2  -1 3081.69  159.28
   2  -2  -1 3233.58  156.28
  -2   2   1 3401.76  156.58
   1  -2  -1  328.47   17.50
   1  -2  -1  293.87   19.70
   1  -2  -1  282.57   21.20
   1  -2  -1  308.37   22.40
   1  -2  -1  315.07   20.40
   1  -2  -1  321.37   19.90
  -1   2   1  358.76   21.10
  -1   2   1  278.47   19.50
  -1   2   1  361.86   17.80
  -1   2   1  324.67   23.00
  -1   2   1  317.87   19.90
  -1   2   1  306.17   21.90
   0  -2  -1 3216.88  158.08
   0  -2  -1 3197.18  164.88
   0   2   1 3210.78  157.88
  -1  -2  -1 1469.15   71.79
  -1  -2  -1 1372.96   75.09
  -1  -2  -1 1392.26   73.59
  -1  -2  -1 1418.36   73.99
  -1  -2  -1 1433.26   71.79
  -1  -2  -1 1385.06   70.79
   1   2   1 1361.76   73.79
   1   2   1 1417.66   71.09
   1   2   1 1427.06   70.19
   1   2   1 1464.65   72.69
   1   2   1 1370.66   71.19
   1   2   1 1377.26   75.29
   1   2   1 1415.86   71.59
  -2  -2  -1 3874.31  190.48
  -2  -2  -1 3931.71  190.98
  -2  -2  -1 3994.70  195.68
   2   2   1 3944.61  192.48
  -3  -2  -1   59.69   12.50
  -3  -2  -1   67.39    9.70
  -3  -2  -1   63.89   15.70
  -3  -2  -1   95.19   15.70
  -3  -2  -1   60.49   10.10
  -3  -2  -1   72.89   13.40
  -3  -2  -1  110.39   15.50
  -3  -2  -1  100.19   15.00
  -3  -2  -1   83.79   12.20
   3   2   1   51.59   11.10
   3   2   1   74.29   10.70
   3   2   1   64.29   12.20
   3   2   1   78.29   11.00
   3   2   1   84.49   14.30
   3   2   1   80.59   16.30
   3   2   1   88.99   12.20
  -4  -2  -1 1372.56   69.69
  -4  -2  -1 1303.87   74.79
  -4  -2  -1 1357.26   74.39
  -4  -2  -1 1413.66   73.39
  -4  -2  -1 1170.08   79.69
  -4  -2  -1 1252.27   69.99
  -4  -2  -1 1348.17   77.09
  -4  -2  -1 1313.97   69.39
  -4  -2  -1 1252.57   77.19
  -4  -2  -1 1389.96   72.79
   4   2   1 1280.77   68.19
   4   2   1 1353.76   80.39
   4   2   1 1326.67   70.89
   4   2   1 1390.86   75.09
   4   2   1 1329.77   81.09
   4   2   1 1319.87   70.89
   4   2   1 1311.57   68.59
  -5  -2  -1   19.10    8.20
  -5  -2  -1   19.60    8.20
  -5  -2  -1   22.60    8.00
  -5  -2  -1   26.80    6.50
  -5  -2  -1   24.60    6.40
  -5  -2  -1   33.50    8.00
  -5  -2  -1   22.40    8.20
  -5  -2  -1   20.30    9.00
   5   2   1   24.50    8.10
   5   2   1   19.40    8.00
   5   2   1   21.40    6.20
   5   2   1   18.20    9.90
   5   2   1   19.80    6.50
   5   2   1   22.90    6.30
  -6  -2  -1   79.49   12.00
  -6  -2  -1   83.79   13.40
  -6  -2  -1   80.89   16.60
  -6  -2  -1   93.69   12.90
  -6  -2  -1   78.99   15.90
  -6  -2  -1   78.19   13.30
  -6  -2  -1   67.59   14.00
  -6  -2  -1   76.49   17.70
   6   2   1   83.69   18.50
   6   2   1   75.79   11.30
   6   2   1   59.19   10.90
   6   2   1   71.49   20.40
  -7  -2  -1   65.29   10.00
  -7  -2  -1   64.69   11.10
  -7  -2  -1   76.69   11.30
  -7  -2  -1   61.09   16.10
  -7  -2  -1   77.99   16.50
   7   2   1   55.59   19.80
  -8  -2  -1    1.30    3.90
  -8  -2  -1   -2.40    2.10
   8   2   1    6.60   10.80
  -9  -2  -1   18.20   10.30
  -9  -2  -1    3.60    4.40
  -9  -2  -1    6.30    7.20
   9   2   1    0.60    9.00
  10  -3  -1   58.29   19.50
 -10   3   1   45.20   13.10
 -10   3   1   46.90   13.10
 -10   3   1   15.10   10.00
   9  -3  -1  158.58   31.20
  -9   3   1  171.98   24.90
  -9   3   1  143.09   22.90
  -9   3   1  167.88   29.30
  -8   3   1  390.76   33.10
  -8   3   1  391.06   32.20
  -8   3   1  432.86   39.50
   7  -3  -1   22.20   10.60
   7  -3  -1   28.40   13.30
  -7   3   1   20.80    8.60
  -7   3   1   21.30    5.20
  -7   3   1   19.00    7.80
  -7   3   1   11.10    5.20
  -7   3   1   16.90    7.20
   6  -3  -1   71.69   16.90
   6  -3  -1   77.39    9.70
   6  -3  -1  102.49   11.10
   6  -3  -1   64.09   14.80
   6  -3  -1  112.69   17.60
  -6   3   1   93.69   14.70
  -6   3   1   79.09   18.20
  -6   3   1   82.79   12.40
  -6   3   1  108.49   20.40
  -6   3   1   85.89   13.10
  -6   3   1   80.89   14.70
   5  -3  -1   15.90    7.40
   5  -3  -1   22.50    6.10
   5  -3  -1   35.40    6.90
   5  -3  -1   27.00    9.20
   5  -3  -1   26.60    8.60
   5  -3  -1   21.60    6.60
   5  -3  -1   32.00    6.50
  -5   3   1   22.50    6.10
  -5   3   1   26.00    7.40
  -5   3   1   18.00    5.20
  -5   3   1   24.70    9.00
  -5   3   1   30.50    9.00
  -5   3   1   26.70    8.70
  -5   3   1   17.40    6.00
  -5   3   1   24.60    5.90
   4  -3  -1  226.38   19.40
   4  -3  -1  229.38   16.90
   4  -3  -1  221.58   17.00
   4  -3  -1  204.38   24.70
   4  -3  -1  239.58   19.10
   4  -3  -1  251.97   19.10
   4  -3  -1  284.67   22.90
   4  -3  -1  240.88   17.60
  -4   3   1  237.68   19.80
  -4   3   1  227.68   16.90
  -4   3   1  252.67   17.90
  -4   3   1  218.58   20.20
  -4   3   1  266.57   22.20
  -4   3   1  234.18   17.20
  -4   3   1  234.48   26.80
   3  -3  -1   76.39   10.10
   3  -3  -1   77.49   12.60
   3  -3  -1   83.29   12.40
   3  -3  -1   81.29   11.70
   3  -3  -1   95.79   15.20
   3  -3  -1   81.49    9.70
  -3   3   1   86.39   13.50
  -3   3   1  104.49   12.20
  -3   3   1   87.69   11.30
  -3   3   1   86.59    9.80
  -3   3   1  103.89   14.70
  -3   3   1  103.99   16.60
   2  -3  -1   16.40    5.70
   2  -3  -1   13.50    3.80
   2  -3  -1   19.40    4.10
   2  -3  -1   12.30    4.60
   2  -3  -1   15.30    6.20
   2  -3  -1   19.10    6.90
   2  -3  -1   20.90    6.20
  -2   3   1    9.60    5.60
  -2   3   1   15.20    9.00
  -2   3   1   24.30    4.10
  -2   3   1   17.90    5.80
  -2   3   1   22.80    5.70
   1  -3  -1    6.30    5.00
   1  -3  -1    1.80    2.80
   1  -3  -1    6.40    4.10
   1  -3  -1    4.10    2.60
   1  -3  -1   -0.60    3.40
   1  -3  -1   -0.10    1.80
  -1   3   1    1.10    4.00
  -1   3   1    1.40    2.10
  -1   3   1    1.60    2.60
  -1   3   1   -1.80    2.50
  -1   3   1    0.00    2.30
  -1   3   1   -3.50    2.70
   0  -3  -1   27.30    7.00
   0  -3  -1   25.00    8.10
   0  -3  -1   16.00    4.50
   0  -3  -1   22.80    6.10
   0  -3  -1   21.50    6.40
   0   3   1   19.70    4.80
   0   3   1   17.50    4.90
   0   3   1   29.30    9.00
   0   3   1   19.20    6.60
   0   3   1   21.30    8.00
   0   3   1    8.90    4.20
  -1  -3  -1  275.47   20.40
  -1  -3  -1  250.47   22.70
  -1  -3  -1  247.48   19.90
  -1  -3  -1  235.18   20.30
  -1  -3  -1  241.98   18.30
  -1  -3  -1  272.67   18.40
  -1  -3  -1  280.77   24.70
   1   3   1  237.28   19.20
   1   3   1  262.67   18.10
   1   3   1  247.38   29.00
   1   3   1  254.97   19.90
   1   3   1  254.57   19.10
   1   3   1  235.18   19.30
   1   3   1  226.18   22.20
  -2  -3  -1 1185.38   61.19
  -2  -3  -1 1191.58   64.69
  -2  -3  -1 1144.19   64.79
  -2  -3  -1 1306.97   64.59
  -2  -3  -1 1232.88   70.59
  -2  -3  -1 1150.98   67.59
  -2  -3  -1 1181.88   64.29
   2   3   1 1188.78   61.69
   2   3   1 1201.08   67.39
   2   3   1 1110.59   68.29
   2   3   1 1131.69   63.49
   2   3   1 1145.19   64.49
   2   3   1 1098.39   69.19
   2   3   1 1150.98   63.89
  -3  -3  -1 1564.44   85.59
  -3  -3  -1 1623.84   82.69
  -3  -3  -1 1444.66   81.19
  -3  -3  -1 1537.55   87.39
  -3  -3  -1 1520.05   91.19
  -3  -3  -1 1380.26   83.99
  -3  -3  -1 1558.04   81.49
   3   3   1 1485.25   78.79
   3   3   1 1528.25   86.29
   3   3   1 1521.15   84.59
   3   3   1 1640.04   84.49
   3   3   1 1479.65   87.29
   3   3   1 1547.55   80.69
   3   3   1 1590.94   81.39
  -4  -3  -1 1195.18   71.39
  -4  -3  -1 1226.28   67.79
  -4  -3  -1 1265.17   69.89
  -4  -3  -1 1307.87   64.59
  -4  -3  -1 1244.48   74.49
  -4  -3  -1 1243.18   74.09
  -4  -3  -1 1214.58   71.29
  -4  -3  -1 1290.77   74.89
  -4  -3  -1 1159.58   68.29
  -4  -3  -1 1194.58   79.39
   4   3   1 1219.28   66.79
   4   3   1 1261.47   71.99
   4   3   1 1269.97   72.39
   4   3   1 1172.68   66.19
   4   3   1 1175.28   69.59
   4   3   1 1237.28   67.29
   4   3   1 1120.39   76.19
  -5  -3  -1  193.28   25.50
  -5  -3  -1  137.19   18.70
  -5  -3  -1  172.88   25.30
  -5  -3  -1  173.98   15.10
  -5  -3  -1  174.48   22.10
  -5  -3  -1  150.98   21.90
  -5  -3  -1  136.29   23.00
   5   3   1  240.58   27.50
   5   3   1  210.28   18.90
   5   3   1  180.28   16.90
   5   3   1  261.97   33.70
   5   3   1  162.18   29.50
   5   3   1  186.58   23.10
  -6  -3  -1   19.90   10.20
  -6  -3  -1    4.70    7.70
  -6  -3  -1    8.80    9.10
  -6  -3  -1   11.20    4.80
  -6  -3  -1   16.60    6.10
  -6  -3  -1   16.60    8.30
  -6  -3  -1    9.40    6.10
   6   3   1   16.80    5.80
   6   3   1   14.50    5.60
   6   3   1   21.70    9.80
   6   3   1    4.90    7.20
  -7  -3  -1    8.70    7.10
  -7  -3  -1    5.00    5.20
  -7  -3  -1    0.40    2.50
  -7  -3  -1   11.70    6.00
  -7  -3  -1    2.00    3.70
   7   3   1    0.00    3.10
   7   3   1    1.60    2.90
   7   3   1    6.90    9.50
   7   3   1   17.70    6.40
  -8  -3  -1   29.50    7.10
  -8  -3  -1   13.40    7.60
  -8  -3  -1   20.70   11.10
  -8  -3  -1   32.20    8.30
   8   3   1   41.20   18.30
  10  -4  -1  101.49   25.70
 -10   4   1  121.39   22.30
 -10   4   1  119.89   22.10
 -10   4   1  115.79   26.10
   9  -4  -1  287.97   43.50
  -9   4   1  327.57   31.60
  -9   4   1  317.17   28.50
  -9   4   1  294.17   41.20
   8  -4  -1    7.40    8.50
   8  -4  -1   -3.70    6.00
  -8   4   1    5.70    5.20
  -8   4   1   19.60   10.30
   7  -4  -1  308.97   36.70
   7  -4  -1  254.77   17.20
   7  -4  -1  241.18   17.40
   7  -4  -1  216.48   31.40
  -7   4   1  242.28   18.20
  -7   4   1  272.37   34.10
  -7   4   1  282.67   22.70
  -7   4   1  201.98   30.70
  -7   4   1  247.68   20.70
   6  -4  -1   26.10    9.90
   6  -4  -1   29.90    7.30
   6  -4  -1   20.60    9.30
   6  -4  -1   22.40    7.00
   6  -4  -1   17.70    8.10
   6  -4  -1   18.30    6.00
  -6   4   1   17.30    7.40
  -6   4   1   20.00    6.40
  -6   4   1   22.30    7.80
  -6   4   1   13.30    8.20
  -6   4   1   27.20    9.80
  -6   4   1   24.50    9.30
  -6   4   1   23.50    6.80
   5  -4  -1    6.00    3.80
   5  -4  -1    7.30    4.30
   5  -4  -1    8.20    5.10
   5  -4  -1   -0.40    4.30
   5  -4  -1    4.00    4.90
   5  -4  -1    3.10    4.80
   5  -4  -1    3.60    3.30
   5  -4  -1    3.40    4.10
  -5   4   1    0.40    2.90
  -5   4   1    2.50    6.30
  -5   4   1    5.30    3.80
  -5   4   1    7.30    4.90
  -5   4   1    2.00    4.60
  -5   4   1    2.60    2.50
  -5   4   1   -1.20    3.70
   4  -4  -1    7.10    4.90
   4  -4  -1   15.80    6.10
   4  -4  -1   11.30    4.90
   4  -4  -1   14.10    6.90
   4  -4  -1    7.30    4.20
   4  -4  -1   20.50    6.60
   4  -4  -1    7.60    5.40
   4  -4  -1   12.00    6.40
  -4   4   1    8.70    4.30
  -4   4   1    9.20    6.40
  -4   4   1   18.40    7.10
  -4   4   1   20.00    6.40
  -4   4   1    9.30    6.20
  -4   4   1   14.60    5.40
  -4   4   1   21.90    9.00
   3  -4  -1    3.10    3.20
   3  -4  -1   -0.80    2.90
   3  -4  -1   -2.30    2.30
   3  -4  -1   -1.80    4.20
   3  -4  -1    1.30    4.80
   3  -4  -1    9.00    5.60
  -3   4   1   -5.70    3.50
  -3   4   1   10.20    5.80
  -3   4   1    5.10    4.50
  -3   4   1    2.70    3.60
  -3   4   1    0.90    6.30
  -3   4   1    0.40    2.40
   2  -4  -1  442.26   35.20
   2  -4  -1  461.25   27.10
   2  -4  -1  467.65   26.70
   2  -4  -1  490.65   34.50
   2  -4  -1  449.76   30.80
   2  -4  -1  426.66   31.10
   2  -4  -1  392.26   29.70
  -2   4   1  509.55   26.80
  -2   4   1  463.15   36.60
  -2   4   1  422.96   30.40
  -2   4   1  453.95   30.30
  -2   4   1  474.15   32.10
  -2   4   1  484.15   34.70
   1  -4  -1   10.40    6.90
   1  -4  -1   12.90    8.20
   1  -4  -1   14.10    6.00
   1  -4  -1   12.70    5.10
   1  -4  -1   15.50    7.00
   1  -4  -1   17.50    7.10
  -1   4   1   29.10   12.40
  -1   4   1   19.10    5.30
  -1   4   1   15.40    5.90
  -1   4   1   20.80   11.30
  -1   4   1   11.30    6.80
  -1   4   1    7.70    5.10
   0  -4  -1   62.09    9.70
   0  -4  -1   68.89   15.40
   0  -4  -1   48.80   10.50
   0  -4  -1   65.99   12.30
   0  -4  -1   55.09   14.50
   0  -4  -1   55.09   11.80
   0   4   1   46.10    9.00
   0   4   1   44.10   14.90
   0   4   1   46.80   11.10
   0   4   1   57.99   14.40
   0   4   1   58.99    9.50
   0   4   1   40.60    9.70
   0   4   1   62.29   14.30
   0   4   1   40.60    8.20
  -1  -4  -1  275.57   32.50
  -1  -4  -1  314.57   25.70
  -1  -4  -1  324.77   22.60
  -1  -4  -1  305.47   24.50
  -1  -4  -1  321.37   36.40
  -1  -4  -1  274.57   23.50
   1   4   1  260.77   22.80
   1   4   1  302.47   24.10
   1   4   1  282.27   22.40
   1   4   1  303.07   34.20
   1   4   1  277.67   22.60
   1   4   1  284.57   21.20
  -2  -4  -1 1063.29   70.89
  -2  -4  -1 1133.39   65.69
  -2  -4  -1 1187.18   65.59
  -2  -4  -1 1104.79   66.19
  -2  -4  -1 1126.69   63.49
  -2  -4  -1 1132.29   69.49
   2   4   1 1148.49   65.09
   2   4   1 1230.88   67.99
   2   4   1 1179.18   72.79
   2   4   1 1130.79   64.69
   2   4   1 1174.08   71.19
   2   4   1 1146.39   61.49
   2   4   1 1013.50   63.49
  -3  -4  -1  687.33   47.20
  -3  -4  -1  717.13   47.50
  -3  -4  -1  717.33   52.89
  -3  -4  -1  670.03   54.29
  -3  -4  -1  756.92   43.00
  -3  -4  -1  778.12   47.10
  -3  -4  -1  752.62   47.20
  -3  -4  -1  735.33   51.29
   3   4   1  749.03   43.80
   3   4   1  816.12   49.30
   3   4   1  659.73   49.30
   3   4   1  734.83   52.59
   3   4   1  709.93   46.30
   3   4   1  721.63   51.19
   3   4   1  787.22   46.90
  -4  -4  -1 1065.29   69.59
  -4  -4  -1 1097.89   73.29
  -4  -4  -1 1149.39   66.09
  -4  -4  -1 1101.49   59.99
  -4  -4  -1 1100.49   69.49
  -4  -4  -1 1030.00   65.99
  -4  -4  -1 1061.79   65.69
  -4  -4  -1 1140.39   65.29
   4   4   1 1136.29   68.59
   4   4   1 1107.19   69.89
   4   4   1 1078.19   73.09
   4   4   1 1094.19   63.89
   4   4   1 1120.39   62.19
   4   4   1 1166.68   69.19
   4   4   1 1054.19   63.89
  -5  -4  -1    3.20    4.30
  -5  -4  -1   -1.00    2.90
  -5  -4  -1    4.30    4.80
  -5  -4  -1   11.40    8.20
  -5  -4  -1    8.00    5.20
  -5  -4  -1   -0.30    3.00
  -5  -4  -1    8.70    6.70
  -5  -4  -1    6.00    5.60
   5   4   1    2.90    3.50
   5   4   1   31.30   11.30
   5   4   1    2.80    6.50
   5   4   1   13.90   16.70
   5   4   1   10.00    7.40
   5   4   1   15.20    6.90
   5   4   1    6.00    5.30
  -6  -4  -1   37.90   14.30
  -6  -4  -1   42.50   13.00
  -6  -4  -1   49.10   11.80
  -6  -4  -1   34.30   10.80
  -6  -4  -1   37.30   14.30
  -6  -4  -1   40.40   11.20
   6   4   1    7.00    9.90
   6   4   1   55.19   14.80
   6   4   1   42.50   10.60
   6   4   1   61.49   14.10
   6   4   1   34.90    9.70
   6   4   1   21.40    7.80
   6   4   1   23.40   10.60
  -7  -4  -1   51.29   13.10
  -7  -4  -1   40.40   12.50
  -7  -4  -1   64.69   13.60
  -7  -4  -1   53.49   14.00
  -7  -4  -1   68.59   17.60
  -7  -4  -1   44.50   14.00
   7   4   1   69.39   12.30
   7   4   1   85.29   15.90
   7   4   1   14.60   11.70
   7   4   1   69.39   19.70
  -8  -4  -1    4.50    6.10
  -8  -4  -1    2.50    5.50
  -8  -4  -1   -0.10    3.30
  -8  -4  -1    9.30    6.40
  -8  -4  -1   -1.60    3.60
   8   4   1   -0.50    2.30
   8   4   1   -2.30    7.50
  10  -5  -1  101.19   24.80
 -10   5   1   94.49   18.20
 -10   5   1  132.49   27.70
 -10   5   1  116.29   24.80
   9  -5  -1  137.09   29.90
  -9   5   1  123.79   19.10
  -9   5   1  120.09   26.30
   8  -5  -1  187.08   30.40
   8  -5  -1  149.79   27.70
  -8   5   1  160.08   20.20
  -8   5   1  148.89   19.00
  -8   5   1  149.59   13.70
  -8   5   1  201.98   31.50
   7  -5  -1   82.39   18.20
   7  -5  -1   81.69   12.10
   7  -5  -1  116.89   28.80
   7  -5  -1  101.39   15.80
   7  -5  -1  101.79   22.50
   7  -5  -1   63.79   11.30
  -7   5   1   71.39   12.60
  -7   5   1   67.09   14.00
  -7   5   1   93.09   14.40
  -7   5   1  102.59   13.90
  -7   5   1   84.79   19.00
  -7   5   1   55.99   14.40
   6  -5  -1  620.04   39.50
   6  -5  -1  699.33   45.70
   6  -5  -1  632.44   41.50
   6  -5  -1  610.34   47.70
   6  -5  -1  628.94   41.00
   6  -5  -1  658.93   39.90
   6  -5  -1  693.93   39.10
   6  -5  -1  591.54   47.50
  -6   5   1  609.44   38.70
  -6   5   1  612.04   39.70
  -6   5   1  588.34   45.30
  -6   5   1  648.84   43.90
  -6   5   1  586.34   45.60
   5  -5  -1   61.09   12.30
   5  -5  -1   40.50   10.60
   5  -5  -1   57.59   13.70
   5  -5  -1   48.10   10.60
   5  -5  -1   35.00   10.10
   5  -5  -1   40.30   10.30
   5  -5  -1   44.90   11.20
  -5   5   1   56.99   14.80
  -5   5   1   46.80   12.10
  -5   5   1   56.39   11.10
  -5   5   1   50.29   13.40
  -5   5   1   40.00   10.80
  -5   5   1   52.39   10.50
   4  -5  -1   16.50    7.60
   4  -5  -1   16.80    7.70
   4  -5  -1   13.50    5.50
   4  -5  -1   20.20    8.10
   4  -5  -1   13.80    7.20
   4  -5  -1    4.30    4.30
  -4   5   1   16.10    7.70
  -4   5   1    2.70    3.50
  -4   5   1    9.40    7.00
  -4   5   1   26.90    8.30
  -4   5   1    6.10    6.60
  -4   5   1   17.30    6.90
   3  -5  -1 1003.10   63.89
   3  -5  -1  962.70   64.99
   3  -5  -1 1007.00   60.79
   3  -5  -1 1086.69   61.29
   3  -5  -1 1109.29   63.49
   3  -5  -1  987.60   54.89
   3  -5  -1 1015.30   54.99
  -3   5   1 1056.09   54.29
  -3   5   1 1105.09   65.99
  -3   5   1 1091.59   61.09
  -3   5   1 1112.09   63.59
  -3   5   1 1017.20   59.99
  -3   5   1 1136.09   68.99
   2  -5  -1   -0.30    3.00
   2  -5  -1    6.90    5.90
   2  -5  -1   12.20    7.50
   2  -5  -1    9.40    7.60
   2  -5  -1   -1.40    4.00
   2  -5  -1    0.40    2.90
  -2   5   1   -0.20    2.20
  -2   5   1   -3.00    2.10
  -2   5   1   -7.80    4.80
  -2   5   1   -2.20    2.30
  -2   5   1    7.80    9.50
  -2   5   1   10.80    7.30
   1  -5  -1  235.58   32.40
   1  -5  -1  243.78   27.90
   1  -5  -1  189.88   23.20
   1  -5  -1  244.28   26.80
   1  -5  -1  203.18   28.10
   1  -5  -1  197.78   16.80
  -1   5   1  200.38   25.00
  -1   5   1  188.48   16.70
  -1   5   1  260.17   28.00
  -1   5   1  217.28   28.50
  -1   5   1  223.78   32.70
  -1   5   1  228.88   25.40
  -1   5   1  209.98   19.40
   0  -5  -1   27.00    7.10
   0  -5  -1   27.00   10.60
   0  -5  -1   25.00   10.30
   0  -5  -1   16.00    7.40
   0  -5  -1   20.20    8.90
   0  -5  -1   29.50    9.80
   0   5   1   14.20    5.80
   0   5   1   31.70    7.60
   0   5   1   30.50    8.40
   0   5   1   30.10   13.00
   0   5   1   25.80    8.00
   0   5   1   20.50    8.70
  -1  -5  -1  501.45   42.60
  -1  -5  -1  508.95   33.30
  -1  -5  -1  471.65   35.50
  -1  -5  -1  517.05   37.00
  -1  -5  -1  479.25   36.30
   1   5   1  487.45   35.60
   1   5   1  490.65   33.80
   1   5   1  439.66   40.10
   1   5   1  483.85   35.90
   1   5   1  439.86   41.50
   1   5   1  501.95   32.70
  -2  -5  -1   -4.20    3.30
  -2  -5  -1   -1.00    3.10
  -2  -5  -1   -1.20    5.00
  -2  -5  -1    1.30    3.70
  -2  -5  -1   -2.20    2.00
  -2  -5  -1    4.30    6.50
   2   5   1   -1.80    2.40
   2   5   1    5.20    7.20
   2   5   1   -3.10    2.80
   2   5   1    1.60    3.80
   2   5   1    1.80    6.10
   2   5   1   -3.90    1.30
   2   5   1    0.80    2.70
  -3  -5  -1  443.16   39.90
  -3  -5  -1  442.36   37.70
  -3  -5  -1  493.55   35.10
  -3  -5  -1  478.45   37.20
  -3  -5  -1  452.55   35.90
  -3  -5  -1  470.95   42.90
   3   5   1  497.55   40.10
   3   5   1  439.66   36.00
   3   5   1  457.35   32.10
   3   5   1  470.45   36.20
   3   5   1  550.34   44.80
   3   5   1  507.85   41.40
   3   5   1  468.05   35.60
  -4  -5  -1  163.28   28.60
  -4  -5  -1   76.09   14.20
  -4  -5  -1  145.99   26.10
  -4  -5  -1  107.19   20.70
  -4  -5  -1  128.09   21.00
  -4  -5  -1   98.09   21.30
   4   5   1   87.69   19.90
   4   5   1  145.09   20.90
   4   5   1   97.69   15.40
   4   5   1  125.29   23.60
   4   5   1  122.29   21.10
  -5  -5  -1   69.79   18.60
  -5  -5  -1  112.69   20.40
  -5  -5  -1   88.99   20.50
  -5  -5  -1  119.19   21.10
  -5  -5  -1   96.59   23.90
  -5  -5  -1  108.89   18.90
  -5  -5  -1   80.89   17.00
   5   5   1  146.49   24.40
   5   5   1  136.29   19.00
   5   5   1   72.39   15.20
   5   5   1  114.79   25.70
   5   5   1  125.19   20.50
   5   5   1  106.09   23.00
   5   5   1  105.09   23.50
  -6  -5  -1  117.79   19.40
  -6  -5  -1  117.19   20.60
  -6  -5  -1  109.69   22.00
  -6  -5  -1  115.09   28.60
  -6  -5  -1  128.59   24.50
  -6  -5  -1  129.49   23.80
   6   5   1   98.69   27.10
   6   5   1  101.59   21.50
   6   5   1  142.69   19.40
   6   5   1  125.29   20.00
   6   5   1  152.08   24.70
   6   5   1  108.79   19.00
   6   5   1  144.19   25.50
  -7  -5  -1   21.20   10.20
  -7  -5  -1    9.90    7.10
  -7  -5  -1   10.70    7.20
  -7  -5  -1   13.50    7.80
  -7  -5  -1   16.00    9.90
  -7  -5  -1   10.90    8.40
   7   5   1    6.70   11.80
   7   5   1   12.60    6.60
   7   5   1    7.90    6.20
   7   5   1    5.10    8.50
  10  -6  -1   -3.50    3.00
 -10   6   1   -0.20    4.40
 -10   6   1    2.50    7.40
   9  -6  -1  258.37   39.50
   9  -6  -1  217.58   37.60
  -9   6   1  233.48   18.00
  -9   6   1  209.98   34.80
  -9   6   1  246.88   19.50
   8  -6  -1   39.70   14.20
   8  -6  -1   21.40    6.70
   8  -6  -1   25.80   11.90
   8  -6  -1   36.90    8.50
  -8   6   1   36.20   12.30
  -8   6   1   46.30   10.00
  -8   6   1   29.90   10.10
  -8   6   1   36.60    8.80
   7  -6  -1  540.45   41.40
   7  -6  -1  481.65   35.40
   7  -6  -1  570.94   47.30
   7  -6  -1  530.15   44.60
   7  -6  -1  468.05   34.70
   7  -6  -1  546.35   34.80
  -7   6   1  450.35   41.40
  -7   6   1  474.95   33.40
  -7   6   1  418.66   39.30
  -7   6   1  453.15   33.80
   6  -6  -1   -3.80    2.70
   6  -6  -1   -2.20    2.90
   6  -6  -1    5.10    5.80
   6  -6  -1   -1.80    3.70
   6  -6  -1    3.00    4.70
   6  -6  -1    1.60    3.30
  -6   6   1    9.00    5.60
  -6   6   1    6.10    8.40
  -6   6   1   -2.10    2.70
  -6   6   1    4.20    4.90
  -6   6   1   -5.60    5.80
  -6   6   1    4.30    6.60
   5  -6  -1 1569.94   88.99
   5  -6  -1 1628.84   83.59
   5  -6  -1 1367.36   85.29
   5  -6  -1 1514.75   80.49
   5  -6  -1 1499.65   82.09
   5  -6  -1 1360.36   86.99
   5  -6  -1 1438.76   84.69
  -5   6   1 1389.66   86.29
  -5   6   1 1516.35   87.99
  -5   6   1 1409.96   86.69
  -5   6   1 1445.06   80.29
  -5   6   1 1431.16   89.89
  -5   6   1 1427.16   82.09
   4  -6  -1   45.50   12.60
   4  -6  -1   12.20    8.50
   4  -6  -1   41.70   13.70
   4  -6  -1   33.30    9.00
   4  -6  -1   30.90    8.50
  -4   6   1   31.50   11.90
  -4   6   1   29.40    9.20
  -4   6   1   34.80   10.50
  -4   6   1   28.50   12.00
  -4   6   1   31.60    6.70
  -4   6   1   42.80   13.00
   3  -6  -1   -2.50    2.50
   3  -6  -1    3.50    4.20
   3  -6  -1   -1.80    2.30
   3  -6  -1   -2.40    3.20
   3  -6  -1    2.00    3.00
   3  -6  -1    1.20    2.90
   3  -6  -1    6.30    7.60
  -3   6   1    1.30    2.60
  -3   6   1   -1.40    4.10
  -3   6   1    4.90    6.20
  -3   6   1   -1.10    2.60
  -3   6   1   -0.30    2.70
  -3   6   1   -0.40    6.00
   2  -6  -1 1209.88   69.19
   2  -6  -1 1072.29   68.19
   2  -6  -1 1168.98   62.59
   2  -6  -1 1051.29   74.29
   2  -6  -1 1154.98   73.29
   2  -6  -1 1121.19   68.99
  -2   6   1 1270.47   78.99
  -2   6   1 1112.79   61.79
  -2   6   1 1171.68   70.09
  -2   6   1 1082.29   67.69
  -2   6   1 1216.68   74.99
  -2   6   1 1168.58   67.89
   1  -6  -1  149.19   22.00
   1  -6  -1  181.98   24.40
   1  -6  -1  165.08   19.20
   1  -6  -1  184.78   27.60
   1  -6  -1  159.78   28.40
   1  -6  -1  141.89   21.20
  -1   6   1  201.28   31.10
  -1   6   1  151.98   20.30
  -1   6   1  156.58   19.80
  -1   6   1  161.28   22.20
  -1   6   1  264.77   36.40
  -1   6   1  150.58   21.10
  -1   6   1  182.38   14.60
  -1   6   1  136.89   22.40
   0  -6  -1   24.70    9.30
   0  -6  -1   14.50    9.60
   0  -6  -1   36.30   11.40
   0  -6  -1   26.60   10.20
   0  -6  -1   34.20    9.10
   0  -6  -1   58.49   17.30
   0   6   1   10.20    6.90
   0   6   1   12.90   11.10
   0   6   1   18.10    6.60
   0   6   1   37.00   11.10
   0   6   1   23.30   11.70
   0   6   1   24.70    8.40
   0   6   1   18.70    6.30
  -1  -6  -1  261.17   31.10
  -1  -6  -1  275.57   23.20
  -1  -6  -1  262.67   36.60
  -1  -6  -1  311.47   27.50
  -1  -6  -1  265.97   31.70
  -1  -6  -1  262.77   38.20
   1   6   1  213.18   33.60
   1   6   1  230.58   22.80
   1   6   1  310.07   42.10
   1   6   1  246.08   23.10
   1   6   1  278.07   32.20
   1   6   1  244.18   22.20
   1   6   1  255.57   29.80
  -2  -6  -1  320.97   30.90
  -2  -6  -1  314.67   38.10
  -2  -6  -1  340.77   31.10
  -2  -6  -1  335.97   28.20
  -2  -6  -1  309.77   40.80
  -2  -6  -1  474.05   51.09
   2   6   1  360.56   30.90
   2   6   1  291.17   28.20
   2   6   1  331.97   43.50
   2   6   1  383.06   28.00
   2   6   1  332.47   30.60
   2   6   1  344.37   42.30
   2   6   1  333.67   30.50
  -3  -6  -1  300.57   45.00
  -3  -6  -1  356.76   30.60
  -3  -6  -1  304.57   36.50
  -3  -6  -1  317.77   42.00
  -3  -6  -1  384.36   33.30
  -3  -6  -1  323.77   44.40
   3   6   1  355.06   31.80
   3   6   1  398.46   29.20
   3   6   1  387.06   33.40
   3   6   1  380.86   35.20
   3   6   1  365.16   48.70
   3   6   1  395.96   46.00
  -4  -6  -1   49.90   14.20
  -4  -6  -1   51.29   14.20
  -4  -6  -1   42.00   15.30
  -4  -6  -1   22.20   12.50
  -4  -6  -1   21.80   12.40
  -4  -6  -1   54.29   14.60
  -4  -6  -1   41.80   11.80
   4   6   1   49.50   15.50
   4   6   1   88.89   17.70
   4   6   1   38.10   11.30
   4   6   1   56.29   17.40
   4   6   1   65.39   20.30
   4   6   1   55.89   12.70
   4   6   1   76.29   19.80
  -5  -6  -1  172.68   31.90
  -5  -6  -1  179.78   30.70
  -5  -6  -1  148.99   28.40
  -5  -6  -1  110.69   23.70
  -5  -6  -1  123.89   21.20
  -5  -6  -1  154.88   24.10
  -5  -6  -1  123.39   22.60
   5   6   1  158.48   25.40
   5   6   1  140.99   29.50
   5   6   1  151.58   27.90
   5   6   1  158.88   29.10
   5   6   1  211.98   24.90
   5   6   1  209.18   39.60
   5   6   1  110.99   20.00
  -6  -6  -1  113.79   25.40
  -6  -6  -1   74.29   20.60
  -6  -6  -1   61.09   17.50
  -6  -6  -1   68.59   17.40
  -6  -6  -1   64.89   17.80
  -6  -6  -1   96.59   20.30
  -6  -6  -1   98.19   19.50
   6   6   1   78.79   16.50
   6   6   1   82.59   25.90
   6   6   1  149.29   32.90
   6   6   1  130.29   29.20
   6   6   1  140.69   25.60
   6   6   1  117.89   21.20
  -7  -6  -1  270.47   32.50
  -7  -6  -1  251.07   40.10
  -7  -6  -1  254.47   33.70
  -7  -6  -1  249.88   36.80
  -7  -6  -1  243.98   37.90
  -7  -6  -1  253.57   39.00
  -7  -6  -1  244.18   50.29
   7   6   1  320.07   39.70
   7   6   1  209.38   42.50
   7   6   1  310.17   46.10
   7   6   1  274.77   37.00
   9  -7  -1   22.40   12.40
   9  -7  -1   15.90   10.50
   9  -7  -1   17.70    6.00
  -9   7   1   13.10    8.80
  -9   7   1   14.40    6.30
  -9   7   1   19.90    8.80
   8  -7  -1   -1.20    3.00
   8  -7  -1   -4.00    4.60
   8  -7  -1    0.90    3.60
   8  -7  -1    1.00    3.00
   8  -7  -1    4.70    3.90
  -8   7   1    8.30    6.10
  -8   7   1   -1.10    4.80
  -8   7   1    1.10    3.00
  -8   7   1   -1.20    5.10
  -8   7   1    2.30    3.60
   7  -7  -1   99.19   19.60
   7  -7  -1   69.79   19.00
   7  -7  -1   89.59   16.70
   7  -7  -1   89.79   20.60
   7  -7  -1   77.69   16.10
   7  -7  -1   74.69   22.80
   7  -7  -1   66.09   14.30
  -7   7   1  122.69   19.50
  -7   7   1   70.89   18.10
  -7   7   1   82.19   18.30
  -7   7   1   98.19   23.10
  -7   7   1  115.29   17.80
  -7   7   1  103.59   22.00
   6  -7  -1  111.99   19.10
   6  -7  -1   98.89   22.00
   6  -7  -1  113.09   19.30
   6  -7  -1  120.99   19.70
   6  -7  -1  113.99   20.70
   6  -7  -1   96.69   21.40
   6  -7  -1   82.39   18.20
  -6   7   1   89.19   25.10
  -6   7   1  127.19   21.60
  -6   7   1  149.59   21.70
  -6   7   1  104.89   22.10
  -6   7   1  122.29   30.40
  -6   7   1  120.09   17.90
   5  -7  -1  733.73   50.19
   5  -7  -1  771.82   55.39
   5  -7  -1  636.74   52.99
   5  -7  -1  792.42   47.70
   5  -7  -1  796.12   51.89
   5  -7  -1  667.23   54.39
   5  -7  -1  643.54   51.19
  -5   7   1  726.93   40.40
  -5   7   1  758.82   49.99
  -5   7   1  750.02   47.50
  -5   7   1  752.72   48.80
  -5   7   1  771.52   56.89
  -5   7   1  586.04   54.99
  -5   7   1  742.43   54.09
   4  -7  -1  377.36   35.50
   4  -7  -1  358.96   42.20
   4  -7  -1  310.27   40.00
   4  -7  -1  384.26   32.90
   4  -7  -1  373.86   32.60
  -4   7   1  390.96   26.00
  -4   7   1  436.66   52.09
  -4   7   1  383.66   32.60
  -4   7   1  445.56   40.10
  -4   7   1  378.96   34.60
  -4   7   1  420.36   33.10
   3  -7  -1  139.59   26.80
   3  -7  -1  139.89   18.50
   3  -7  -1  132.79   15.40
   3  -7  -1  118.79   23.70
   3  -7  -1  137.49   21.60
   3  -7  -1  159.08   24.20
   3  -7  -1  173.28   24.80
  -3   7   1  137.89   28.80
  -3   7   1  154.68   23.00
  -3   7   1  113.49   15.60
  -3   7   1  161.98   22.80
  -3   7   1  157.18   25.50
  -3   7   1  102.19   23.10
   2  -7  -1   27.90   10.30
   2  -7  -1   46.10   15.60
   2  -7  -1   28.40   12.90
   2  -7  -1   48.00   12.70
   2  -7  -1   38.10    9.90
   2  -7  -1   39.90   12.30
  -2   7   1   47.20   14.60
  -2   7   1   63.29   14.40
  -2   7   1   24.80    9.90
  -2   7   1   48.00   10.60
  -2   7   1   44.30   16.60
  -2   7   1   43.90   15.80
   1  -7  -1  102.59   18.90
   1  -7  -1  117.19   17.90
   1  -7  -1  121.59   25.00
   1  -7  -1  114.79   20.20
   1  -7  -1  153.58   28.90
   1  -7  -1  141.79   23.20
  -1   7   1  120.99   15.20
  -1   7   1  132.89   22.00
  -1   7   1  113.09   28.00
  -1   7   1  109.29   20.90
  -1   7   1  114.29   19.00
  -1   7   1  120.59   26.00
  -1   7   1  150.38   18.90
  -1   7   1  166.78   25.90
   0  -7  -1   17.20   11.90
   0  -7  -1   10.70    6.60
   0  -7  -1    6.60    6.80
   0  -7  -1    7.20    6.70
   0  -7  -1   23.80   11.90
   0  -7  -1   10.20    5.60
   0   7   1    7.70    9.10
   0   7   1   11.30   11.90
   0   7   1   19.80    7.80
   0   7   1   16.00    6.60
   0   7   1   17.10    7.20
   0   7   1   22.40   10.70
   0   7   1   10.30    7.20
  -1  -7  -1    6.00    8.20
  -1  -7  -1   10.50    7.10
  -1  -7  -1   10.30    6.60
  -1  -7  -1   17.30    9.10
  -1  -7  -1   24.70   15.30
  -1  -7  -1   12.50   10.40
   1   7   1    3.90    4.80
   1   7   1   18.40   12.40
   1   7   1   12.90   11.60
   1   7   1    7.70    5.80
   1   7   1    3.30    4.90
   1   7   1   15.60    8.10
  -2  -7  -1   90.09   22.90
  -2  -7  -1   58.69   16.70
  -2  -7  -1   46.80   19.60
  -2  -7  -1   87.09   23.30
  -2  -7  -1   51.09   14.00
   2   7   1  108.59   22.50
   2   7   1   59.39   15.60
   2   7   1   51.99   18.90
   2   7   1   81.89   17.60
   2   7   1   68.39   16.20
   2   7   1   89.29   22.70
   2   7   1   78.69   14.80
  -3  -7  -1   15.50    8.50
  -3  -7  -1   10.30    9.80
  -3  -7  -1   29.50   13.50
  -3  -7  -1   36.10   12.90
  -3  -7  -1   15.40   11.80
  -3  -7  -1   13.50    8.20
   3   7   1   22.30    9.70
   3   7   1   22.30   10.80
   3   7   1   42.80   15.60
   3   7   1   24.70   14.10
   3   7   1   22.30    8.00
   3   7   1   27.60   11.40
   3   7   1   14.50    7.80
  -4  -7  -1   16.70   12.70
  -4  -7  -1    3.30    5.00
  -4  -7  -1   11.10    9.00
  -4  -7  -1    3.10    4.90
  -4  -7  -1    1.90    8.20
  -4  -7  -1    7.80    6.90
  -4  -7  -1    3.60    4.70
   4   7   1    5.90    6.50
   4   7   1    1.50    7.10
   4   7   1    5.20    5.60
   4   7   1    2.40    4.30
   4   7   1    2.50    9.30
   4   7   1    5.40    7.30
   4   7   1   -0.10    7.90
  -5  -7  -1    8.60    6.40
  -5  -7  -1    3.30    4.70
  -5  -7  -1   10.90    8.00
  -5  -7  -1    0.80    5.50
  -5  -7  -1    6.50    8.80
  -5  -7  -1   23.90   12.80
  -5  -7  -1    5.50    5.90
   5   7   1   10.80    7.70
   5   7   1   56.09   21.40
   5   7   1    8.60    6.90
   5   7   1   12.20    9.90
   5   7   1   21.20    8.10
   5   7   1    2.30    7.10
  -6  -7  -1  178.58   32.40
  -6  -7  -1  147.89   25.80
  -6  -7  -1  198.18   36.00
  -6  -7  -1  179.28   33.30
  -6  -7  -1  122.49   27.70
  -6  -7  -1  130.29   28.50
  -6  -7  -1  164.28   29.40
   6   7   1  242.48   40.70
   6   7   1  185.48   27.60
   6   7   1  282.17   39.60
   6   7   1  238.18   37.90
   6   7   1  204.18   38.80
   6   7   1  228.78   26.50
   9  -8  -1   84.89   15.40
   9  -8  -1   85.19   15.10
   9  -8  -1  139.49   27.40
   9  -8  -1  116.29   26.80
  -9   8   1   99.09   16.80
  -9   8   1   96.19   21.40
  -9   8   1   90.59   17.30
  -9   8   1   90.19   22.30
   8  -8  -1   51.29   16.40
   8  -8  -1   81.49   17.10
   8  -8  -1   73.49   17.40
   8  -8  -1   57.99   13.30
   8  -8  -1   77.69   16.20
   8  -8  -1   51.59   19.10
  -8   8   1   91.89   20.30
  -8   8   1  102.99   18.80
  -8   8   1   59.19   13.80
  -8   8   1  117.29   26.00
  -8   8   1  105.09   25.10
   7  -8  -1  274.37   35.20
   7  -8  -1  345.47   30.60
   7  -8  -1  359.86   31.90
   7  -8  -1  364.36   30.60
   7  -8  -1  306.37   43.40
   7  -8  -1  280.97   42.80
   7  -8  -1  249.58   32.20
  -7   8   1  264.57   37.30
  -7   8   1  320.27   36.00
  -7   8   1  314.07   28.20
  -7   8   1  306.47   29.60
  -7   8   1  290.37   43.90
   6  -8  -1   68.29   18.10
   6  -8  -1  105.89   19.90
   6  -8  -1   92.59   18.30
   6  -8  -1  110.89   23.50
   6  -8  -1   93.39   19.20
   6  -8  -1   51.79   15.30
   6  -8  -1   75.99   15.30
  -6   8   1   87.59   16.50
  -6   8   1   69.89   18.30
  -6   8   1  120.49   19.40
  -6   8   1  120.29   21.60
  -6   8   1   63.59   20.30
  -6   8   1   77.99   22.10
   5  -8  -1  666.93   43.40
   5  -8  -1  635.64   46.80
   5  -8  -1  658.03   51.69
   5  -8  -1  593.34   49.30
   5  -8  -1  559.04   48.80
   5  -8  -1  646.04   47.70
   5  -8  -1  584.14   51.29
  -5   8   1  630.34   46.70
  -5   8   1  626.44   49.99
  -5   8   1  646.64   56.99
  -5   8   1  597.44   40.60
  -5   8   1  612.94   37.10
   4  -8  -1   22.40   12.00
   4  -8  -1   17.50    9.60
   4  -8  -1   53.29   15.00
   4  -8  -1   25.80   10.20
   4  -8  -1   25.60   13.00
  -4   8   1   15.10    8.40
  -4   8   1   13.60    6.10
  -4   8   1   10.80   10.60
  -4   8   1   31.20   16.10
  -4   8   1   -0.70    6.70
  -4   8   1   14.70    8.50
   3  -8  -1  116.59   15.70
   3  -8  -1  151.78   24.90
   3  -8  -1  146.59   19.80
   3  -8  -1  107.39   27.90
   3  -8  -1  145.99   25.40
   3  -8  -1  121.19   26.50
   3  -8  -1  134.29   25.50
  -3   8   1  147.89   19.30
  -3   8   1  120.09   26.00
  -3   8   1  111.19   20.20
  -3   8   1  117.69   23.70
  -3   8   1  188.58   29.20
  -3   8   1  114.19   25.70
   2  -8  -1   82.79   15.40
   2  -8  -1   87.89   19.50
   2  -8  -1   91.59   22.70
   2  -8  -1   41.60   13.50
   2  -8  -1   49.99   14.30
   2  -8  -1   98.59   26.00
  -2   8   1   61.99   15.10
  -2   8   1   59.59   20.20
  -2   8   1   66.89   10.50
  -2   8   1   64.09   15.10
  -2   8   1  110.29   28.20
  -2   8   1   71.49   13.50
  -2   8   1   47.90   16.40
  -2   8   1   47.40   11.70
   1  -8  -1   37.80   10.90
   1  -8  -1   45.50   14.30
   1  -8  -1   32.90   12.20
   1  -8  -1   46.50   14.50
   1  -8  -1   47.30   16.50
  -1   8   1   62.79   17.20
  -1   8   1   29.50    8.00
  -1   8   1   24.70   14.10
  -1   8   1   52.09   13.90
  -1   8   1   28.50   11.50
  -1   8   1   36.40   17.50
  -1   8   1   28.00    9.20
   0  -8  -1  322.67   38.50
   0  -8  -1  352.46   30.30
   0  -8  -1  388.36   43.20
   0  -8  -1  345.67   45.30
   0  -8  -1  351.36   41.80
   0  -8  -1  366.56   51.29
   0   8   1  404.86   36.30
   0   8   1  380.26   32.00
   0   8   1  301.27   36.80
   0   8   1  324.17   47.60
   0   8   1  286.87   43.80
   0   8   1  365.66   28.60
   0   8   1  345.37   30.80
  -1  -8  -1   25.40   12.70
  -1  -8  -1    6.50    7.00
  -1  -8  -1   15.90    7.80
  -1  -8  -1   22.20   12.70
  -1  -8  -1   18.40   13.50
  -1  -8  -1   30.40   11.30
   1   8   1   25.50    9.60
   1   8   1   34.40   14.60
   1   8   1   21.90    9.40
   1   8   1   21.80    9.20
   1   8   1   27.90   16.30
   1   8   1   37.00   11.20
   1   8   1   17.60   13.10
  -2  -8  -1    1.20    3.50
  -2  -8  -1    2.40    8.50
  -2  -8  -1    3.20    7.80
  -2  -8  -1   -0.60    3.00
  -2  -8  -1    1.50    3.90
  -2  -8  -1   -4.80    5.20
   2   8   1    3.70    6.20
   2   8   1   -0.10    2.30
   2   8   1   22.50   13.50
   2   8   1   16.50   13.20
   2   8   1   10.20    7.20
   2   8   1    3.30    5.40
   2   8   1    7.70    7.00
  -3  -8  -1  103.69   21.80
  -3  -8  -1   94.39   21.30
  -3  -8  -1   80.49   16.90
  -3  -8  -1   95.69   24.70
  -3  -8  -1   91.59   24.10
  -3  -8  -1   91.49   23.00
  -3  -8  -1  111.59   22.80
   3   8   1  136.29   29.00
   3   8   1  115.79   24.30
   3   8   1   65.19   17.90
   3   8   1   69.29   16.70
   3   8   1   95.99   18.20
   3   8   1  101.89   28.50
   3   8   1   81.19   18.80
  -4  -8  -1    4.30    7.70
  -4  -8  -1   19.80   11.90
  -4  -8  -1    1.90    4.40
  -4  -8  -1    5.00    5.90
  -4  -8  -1    3.80    6.30
  -4  -8  -1   -0.30    5.90
  -4  -8  -1   11.00    8.60
   4   8   1   -2.40    2.80
   4   8   1    5.40    5.20
   4   8   1   15.30   12.20
   4   8   1   13.30    7.60
   4   8   1   17.50   11.20
   4   8   1   11.20   10.10
  -5  -8  -1  105.39   22.00
  -5  -8  -1  117.79   29.20
  -5  -8  -1  151.58   30.10
  -5  -8  -1  181.48   48.90
  -5  -8  -1  149.49   30.60
  -5  -8  -1  152.88   30.80
   5   8   1  165.38   32.70
   5   8   1  129.79   25.10
   5   8   1  182.48   34.70
   5   8   1   85.19   19.40
   5   8   1  132.49   20.60
   5   8   1  137.39   29.00
   5   8   1  110.09   29.00
   8  -9  -1   15.00    9.30
   8  -9  -1   18.00   13.80
   8  -9  -1   60.49   16.40
   8  -9  -1   16.50   10.00
   8  -9  -1   18.00    9.00
   8  -9  -1   20.70    8.90
   8  -9  -1   25.60   10.80
  -8   9   1   24.10   19.90
  -8   9   1   18.30   12.20
  -8   9   1   18.80    8.70
  -8   9   1   11.50    8.80
  -8   9   1   21.40    9.40
   7  -9  -1  117.99   24.20
   7  -9  -1  130.79   31.10
   7  -9  -1  167.28   26.00
   7  -9  -1  166.48   26.40
   7  -9  -1  143.19   30.50
   7  -9  -1  176.68   26.50
  -7   9   1  172.88   27.50
  -7   9   1  121.49   26.30
  -7   9   1  161.28   23.70
  -7   9   1  149.49   23.90
  -7   9   1  118.99   27.40
  -7   9   1  135.69   29.90
   6  -9  -1   43.70   14.30
   6  -9  -1   69.59   18.60
   6  -9  -1   99.89   24.20
   6  -9  -1   91.99   19.70
   6  -9  -1   86.79   16.40
   6  -9  -1   46.80   16.20
   6  -9  -1   91.59   19.40
  -6   9   1   63.99   19.30
  -6   9   1   82.69   24.80
  -6   9   1  106.69   20.20
  -6   9   1   27.60   13.60
  -6   9   1  117.19   21.70
  -6   9   1   75.19   14.20
   5  -9  -1  188.28   34.10
   5  -9  -1  235.98   35.30
   5  -9  -1  231.18   35.90
   5  -9  -1  325.97   27.10
   5  -9  -1  251.07   32.60
   5  -9  -1  345.27   38.60
   5  -9  -1  219.08   34.50
  -5   9   1  219.38   20.30
  -5   9   1  280.57   46.50
  -5   9   1  306.97   36.60
  -5   9   1  188.68   31.10
  -5   9   1  261.17   21.10
   4  -9  -1   96.29   23.50
   4  -9  -1   61.99   17.90
   4  -9  -1   53.59   16.60
   4  -9  -1   79.69   20.40
  -4   9   1   85.29   14.90
  -4   9   1   84.09   18.60
  -4   9   1   67.69   18.60
  -4   9   1  106.79   28.00
  -4   9   1  107.89   27.20
  -4   9   1   89.19   21.60
   3  -9  -1   82.49   19.30
   3  -9  -1   67.39   12.00
   3  -9  -1   70.19   21.40
   3  -9  -1   86.99   16.30
   3  -9  -1   41.60   14.70
   3  -9  -1   80.69   18.20
   3  -9  -1   74.79   20.40
  -3   9   1   76.09   14.70
  -3   9   1   70.79   17.30
  -3   9   1   86.79   19.30
  -3   9   1   79.39   20.60
  -3   9   1   62.29   15.50
  -3   9   1  103.69   26.70
   2  -9  -1  162.08   27.40
   2  -9  -1  126.19   28.60
   2  -9  -1  145.59   24.60
   2  -9  -1  194.08   25.80
   2  -9  -1  152.58   26.20
   2  -9  -1   88.09   22.80
  -2   9   1  141.69   21.00
  -2   9   1  101.59   20.50
  -2   9   1  118.29   20.00
  -2   9   1  118.29   29.00
  -2   9   1  176.28   39.90
  -2   9   1  126.89   23.90
  -2   9   1  140.79   28.60
   1  -9  -1  304.87   39.20
   1  -9  -1  357.76   31.10
   1  -9  -1  272.07   41.20
   1  -9  -1  294.37   38.50
   1  -9  -1  275.37   47.10
  -1   9   1  321.37   31.70
  -1   9   1  409.56   32.50
  -1   9   1  382.16   57.19
  -1   9   1  336.67   40.50
  -1   9   1  371.76   52.39
  -1   9   1  384.96   26.90
   0  -9  -1   17.20    9.20
   0  -9  -1    5.10    9.00
   0  -9  -1   13.40   10.10
   0  -9  -1   18.90   10.30
   0  -9  -1   10.30    7.20
   0  -9  -1   -2.90    6.70
   0   9   1   27.00   18.10
   0   9   1   10.10    7.50
   0   9   1   15.20    9.60
   0   9   1    5.10    4.90
   0   9   1   22.70   14.10
   0   9   1    0.40    4.00
   0   9   1    3.80    5.30
  -1  -9  -1   20.20   13.20
  -1  -9  -1   14.40    8.50
  -1  -9  -1    6.30    7.60
  -1  -9  -1   36.50   13.70
  -1  -9  -1    9.70    7.70
  -1  -9  -1   24.30   11.20
   1   9   1   27.90   11.30
   1   9   1    8.80    7.70
   1   9   1   12.40    9.10
   1   9   1   29.70   10.90
   1   9   1   36.10   16.70
   1   9   1   35.60   11.60
   1   9   1   20.10   17.40
  -2  -9  -1   27.10   13.40
  -2  -9  -1   36.60   17.70
  -2  -9  -1   46.80   15.20
  -2  -9  -1   15.20   11.20
  -2  -9  -1   29.60   13.10
  -2  -9  -1   38.70   16.90
  -2  -9  -1   34.90   12.10
   2   9   1   39.20   14.00
   2   9   1   13.40    9.10
   2   9   1   29.90   12.40
   2   9   1   15.50   14.30
   2   9   1   29.80   12.30
   2   9   1   18.40    7.60
   2   9   1   53.09   21.70
  -3  -9  -1    1.00    8.40
  -3  -9  -1    3.70    5.20
  -3  -9  -1    9.40    7.90
  -3  -9  -1    8.70    8.10
  -3  -9  -1    2.00    5.00
  -3  -9  -1   12.50   11.00
  -3  -9  -1    4.20    5.80
   3   9   1    5.40    5.30
   3   9   1    0.00    2.50
   3   9   1    6.00    8.20
   3   9   1   11.70   14.30
   3   9   1    4.10   10.60
   3   9   1    5.40    6.60
   3   9   1    3.60    5.90
  -4  -9  -1    6.90   13.70
  -4  -9  -1    4.10    6.90
  -4  -9  -1    1.10    7.10
  -4  -9  -1   -0.30    3.10
  -4  -9  -1    0.60    5.00
  -4  -9  -1   -2.10    6.10
   4   9   1    3.60    5.20
   4   9   1    4.40    8.60
   4   9   1   -8.80    4.40
   4   9   1   13.00    9.30
   4   9   1    2.00    4.20
   4   9   1   14.90   13.80
   4   9   1    4.20    5.90
   8 -10  -1   17.70   13.80
   8 -10  -1    5.90    8.80
   8 -10  -1   16.30    8.10
   8 -10  -1    7.80    7.80
   8 -10  -1    8.20    8.00
  -8  10   1    7.60    9.60
  -8  10   1   14.40   10.80
  -8  10   1    4.80    8.90
  -8  10   1    9.20    7.30
  -8  10   1    0.10    4.40
   7 -10  -1   72.49   22.50
   7 -10  -1   54.79   14.80
   7 -10  -1   35.30   15.20
   7 -10  -1   40.80   14.40
   7 -10  -1   68.79   19.70
   7 -10  -1   51.69   14.40
   7 -10  -1   40.60   13.90
  -7  10   1   39.50   12.90
  -7  10   1   91.19   27.10
  -7  10   1   46.20   18.40
  -7  10   1   33.00   10.50
  -7  10   1   21.60   11.90
  -7  10   1   58.69   15.40
   6 -10  -1    8.10    5.90
   6 -10  -1    1.70    4.10
   6 -10  -1    8.90    8.20
   6 -10  -1    4.50    8.50
   6 -10  -1   15.10    8.50
   6 -10  -1    2.90    6.20
   6 -10  -1    7.80    8.10
  -6  10   1   -6.20    5.60
  -6  10   1    7.60    4.60
  -6  10   1   10.90    7.80
  -6  10   1    7.00    4.00
  -6  10   1   -1.30    5.50
  -6  10   1    5.10    6.40
  -6  10   1   -4.30    4.80
   5 -10  -1    1.90    4.40
   5 -10  -1    4.20    6.80
   5 -10  -1    1.10    5.00
   5 -10  -1   -1.50    3.10
   5 -10  -1    1.70    4.90
   5 -10  -1    3.30    6.70
  -5  10   1    6.90    7.80
  -5  10   1    0.50    7.80
  -5  10   1    7.00    9.90
  -5  10   1   13.70   12.10
  -5  10   1    3.50    6.40
  -5  10   1   -1.00    2.00
   4 -10  -1  104.49   24.20
   4 -10  -1   79.79   23.30
   4 -10  -1  128.99   24.40
   4 -10  -1   75.59   21.90
   4 -10  -1   81.49   21.70
  -4  10   1  108.49   25.90
  -4  10   1   96.59   22.40
  -4  10   1   87.09   16.30
  -4  10   1   79.09   25.80
  -4  10   1  122.09   28.60
  -4  10   1   73.49   18.40
  -4  10   1   54.69   21.70
   3 -10  -1   49.30   16.30
   3 -10  -1    9.70    8.80
   3 -10  -1   21.10    9.40
   3 -10  -1    5.20    7.60
   3 -10  -1   20.60   12.30
   3 -10  -1   21.20    9.70
   3 -10  -1   26.90    8.30
  -3  10   1   33.30   15.30
  -3  10   1   16.90    8.70
  -3  10   1   60.39   27.00
  -3  10   1   32.90   14.90
  -3  10   1   35.90   13.60
  -3  10   1   15.70    9.60
  -3  10   1   30.00    9.40
   2 -10  -1  171.48   38.40
   2 -10  -1  167.48   25.40
   2 -10  -1  173.68   31.60
   2 -10  -1  145.89   28.10
   2 -10  -1  167.78   33.80
   2 -10  -1  237.28   35.10
  -2  10   1  207.98   36.90
  -2  10   1  129.49   24.80
  -2  10   1  171.58   29.40
  -2  10   1  259.17   43.30
  -2  10   1  157.58   27.30
  -2  10   1  146.79   34.40
  -2  10   1  218.58   28.60
   1 -10  -1   16.40   14.30
   1 -10  -1    4.60    6.50
   1 -10  -1    1.80    5.60
   1 -10  -1   -1.60    3.00
   1 -10  -1    9.50    8.00
   1 -10  -1    0.00    5.40
  -1  10   1   -2.30    3.00
  -1  10   1    3.80    6.10
  -1  10   1   -1.90    3.30
  -1  10   1    3.60    9.40
  -1  10   1    1.60    4.40
  -1  10   1   42.50   21.90
  -1  10   1   -0.40    3.00
   0 -10  -1   58.79   17.70
   0 -10  -1   81.69   23.30
   0 -10  -1   38.30   14.80
   0 -10  -1   24.80   18.00
   0 -10  -1   45.30   16.50
   0 -10  -1   74.89   27.80
   0  10   1   52.39   12.30
   0  10   1   38.00   12.20
   0  10   1   39.00   17.80
   0  10   1   35.10   14.30
   0  10   1   37.50   14.00
   0  10   1   37.50   19.40
   0  10   1   33.50   13.00
  -1 -10  -1   -2.80    5.80
  -1 -10  -1   -0.10    6.30
  -1 -10  -1   -0.40    3.70
  -1 -10  -1    1.90    6.10
  -1 -10  -1    7.40    7.20
  -1 -10  -1   -1.90    2.90
  -1 -10  -1   -2.80    3.30
   1  10   1   24.20   14.70
   1  10   1   13.30    8.30
   1  10   1    7.60    7.30
   1  10   1   -0.40    2.60
   1  10   1   16.90   14.30
   1  10   1    2.00    3.80
   1  10   1    4.60    5.60
  -2 -10  -1    0.40    3.80
  -2 -10  -1    4.90   12.50
  -2 -10  -1    2.10    5.00
  -2 -10  -1   -2.90    4.00
  -2 -10  -1    3.90    4.90
  -2 -10  -1   26.20   15.40
  -2 -10  -1   10.60    9.00
   2  10   1    2.70    5.40
   2  10   1    6.00    7.10
   2  10   1   13.90    8.10
   2  10   1   29.70   17.20
   2  10   1    1.80    8.80
   2  10   1   14.90    8.60
   2  10   1    6.00    6.40
  -3 -10  -1   10.00    9.90
  -3 -10  -1   56.29   30.30
  -3 -10  -1   10.70   13.80
  -3 -10  -1    5.00    6.50
  -3 -10  -1   19.80    9.90
  -3 -10  -1   36.50   19.60
   3  10   1    2.00    6.30
   3  10   1   26.00   16.50
   3  10   1   17.60    8.50
   3  10   1   25.60   17.40
   3  10   1   26.70   12.80
   6 -11  -1    8.00    8.10
   6 -11  -1    7.20    8.20
   6 -11  -1   41.00   16.80
   6 -11  -1   17.00    9.90
   6 -11  -1    4.90    5.10
   6 -11  -1   18.80   13.50
  -6  11   1   41.60   20.10
  -6  11   1    3.40    8.00
  -6  11   1    0.10    9.20
  -6  11   1   -0.70    4.10
  -6  11   1    8.80    5.40
  -6  11   1   -2.20    4.70
   5 -11  -1   39.40   15.10
   5 -11  -1   42.50   18.20
   5 -11  -1   31.70   15.10
   5 -11  -1   23.60   14.20
   5 -11  -1    9.20    8.20
   5 -11  -1   22.80   14.20
  -5  11   1   22.50   11.20
  -5  11   1   60.79   27.10
  -5  11   1   26.20   12.00
  -5  11   1   18.00   14.70
  -5  11   1   28.30   13.40
  -5  11   1   26.80   15.80
   4 -11  -1   -5.10    3.50
   4 -11  -1    3.30    7.30
   4 -11  -1   15.00   11.20
   4 -11  -1    2.60    7.90
   4 -11  -1   -0.30    3.40
   4 -11  -1   13.90    9.70
  -4  11   1   18.50   11.40
  -4  11   1   -1.40    2.70
  -4  11   1    1.90    4.70
  -4  11   1    6.50    6.30
  -4  11   1   18.20   14.70
  -4  11   1   23.90   14.90
  -4  11   1   11.20   10.80
   3 -11  -1   19.90   13.00
   3 -11  -1   18.60   13.80
   3 -11  -1    6.20    6.80
   3 -11  -1   19.10   10.20
   3 -11  -1   15.70   10.10
   3 -11  -1   18.00   10.20
  -3  11   1   20.50   13.50
  -3  11   1   17.20    9.90
  -3  11   1   20.40   17.70
  -3  11   1    7.40    6.80
  -3  11   1    6.70    6.00
  -3  11   1   10.00   11.10
   2 -11  -1    5.80    7.10
   2 -11  -1   22.20   12.20
   2 -11  -1   27.50   13.80
   2 -11  -1   20.10    9.70
  -2  11   1   23.20   12.50
  -2  11   1   15.40   10.00
  -2  11   1   17.90    9.80
  -2  11   1   22.30   12.10
  -2  11   1    9.80   11.40
  -2  11   1   31.40   15.70
   1 -11  -1    5.10    6.10
   1 -11  -1    3.90   10.90
   1 -11  -1   17.40    9.90
   1 -11  -1   13.00    7.80
   1 -11  -1   -1.50    4.50
   1 -11  -1   -1.40    3.60
   1 -11  -1    6.00    6.00
  -1  11   1    2.10    5.40
  -1  11   1    0.40    4.40
  -1  11   1    1.10   10.20
  -1  11   1   19.70   11.90
  -1  11   1   -0.40    3.60
  -1  11   1    5.30    6.80
   0 -11  -1    7.90    6.20
   0 -11  -1   17.50   11.70
   0 -11  -1    1.40    4.50
   0 -11  -1    6.70    6.70
   0 -11  -1    0.00    3.40
   0 -11  -1    7.80   10.40
   0 -11  -1   14.30   14.30
   0  11   1   -0.80    4.10
   0  11   1   12.40    7.70
   0  11   1   38.50   18.50
   0  11   1   13.90    9.40
   0  11   1   -8.10    5.70
   0  11   1    9.80    7.80
  -1 -11  -1    6.70   11.50
  -1 -11  -1   -2.00    5.70
  -1 -11  -1   11.90   11.50
  -1 -11  -1   17.80   11.20
  -1 -11  -1    3.70    4.60
  -1 -11  -1   -0.70    4.20
   1  11   1    8.00    9.60
   1  11   1    5.50   10.40
   1  11   1    0.40    4.60
   1  11   1    5.50    6.30
   1  11   1   -0.30    3.50
   1  11   1    4.10    6.60
   1  11   1    0.30    7.60
  -2 -11  -1   23.80   13.00
  -2 -11  -1    5.60    8.20
  -2 -11  -1    7.90   10.50
  -2 -11  -1   -0.70    5.80
  -2 -11  -1   -3.00    7.10
  -2 -11  -1   23.70   16.00
   2  11   1   21.30   11.10
   2  11   1   10.10   12.00
   2  11   1   -5.00    4.20
   2  11   1   26.70   15.30
  -5  12   1    2.70    8.10
  -5  12   1    0.60    4.00
   4 -12  -1   47.70   20.30
   4 -12  -1   30.80   13.60
   4 -12  -1   74.59   20.00
   4 -12  -1   32.10   14.70
  -4  12   1   63.69   23.60
  -4  12   1   79.59   23.30
  -4  12   1   50.79   17.70
  -4  12   1   54.09   20.80
  -4  12   1   65.59   15.20
   3 -12  -1    4.60    8.50
   3 -12  -1   -0.80    3.90
   3 -12  -1   11.00   10.20
  -3  12   1   15.60   11.80
  -3  12   1   11.00   12.70
  -3  12   1    2.90    6.60
  -3  12   1   34.10   21.00
  -3  12   1    1.80    5.90
   2 -12  -1   71.89   19.20
   2 -12  -1  115.99   41.20
   2 -12  -1   55.99   19.50
   2 -12  -1   48.40   16.90
   2 -12  -1  106.89   24.60
  -2  12   1   40.60   13.80
  -2  12   1   74.19   26.80
  -2  12   1   65.89   17.40
  -2  12   1   41.70   19.10
  -2  12   1   59.39   19.10
  -2  12   1   42.20   16.40
   1 -12  -1    8.40   14.70
   1 -12  -1   12.00   11.80
   1 -12  -1    7.10    6.40
   1 -12  -1   33.00   25.10
   1 -12  -1    2.50    5.60
   1 -12  -1   15.00    7.60
  -1  12   1   13.20   13.40
  -1  12   1   20.40   11.80
  -1  12   1    5.40    5.70
  -1  12   1    9.10    8.70
  -1  12   1   15.40   12.50
  -1  12   1   -2.00    4.50
   0  12  -2    3.10    5.20
   0  12  -2    5.10   10.50
   0  12  -2    4.20    6.20
   0  12  -2   -1.60    8.80
   0  12  -2   10.20   11.60
   0  12  -2   19.50   10.90
   0 -12   2   -1.50    5.90
   0 -12   2   16.50    7.90
   0 -12   2   23.10   16.50
   0 -12   2    9.80    8.80
   0 -12   2   27.20   14.10
   0 -12   2   -2.60    4.80
  -1  12  -2    1.90    7.40
  -1  12  -2    7.00    7.80
  -1  12  -2   -0.80    7.50
  -1  12  -2    4.20    4.80
  -1  12  -2   -0.10    4.10
  -1  12  -2   -0.50    5.10
   1 -12   2    0.70    4.50
   1 -12   2    6.10    9.30
   1 -12   2   -2.70    5.60
   1 -12   2   -2.10    4.60
  -2  12  -2    4.40    5.60
  -2  12  -2    4.90    7.80
  -2  12  -2   23.50   15.60
  -2  12  -2   22.30   15.10
   2 -12   2    2.70    6.40
   2 -12   2    3.50    6.80
   2 -12   2    4.60    6.50
   2 -12   2   -3.20    6.70
   2 -12   2    9.40    7.60
  -3  12  -2   29.40   10.60
  -3  12  -2   19.80   12.40
  -3  12  -2   11.50    9.70
  -3  12  -2   63.79   23.00
  -3  12  -2   15.90   12.80
   3 -12   2   27.00   12.90
   3 -12   2   40.90   15.90
   3 -12   2   28.50   14.20
   3 -12   2    7.20    9.20
   3 -12   2   21.00   16.10
   2  11  -2   37.60   12.40
   2  11  -2   41.00   18.90
   2  11  -2   95.69   29.10
   2  11  -2   27.10   15.00
   2  11  -2   30.30   16.30
   2  11  -2   27.60   24.20
  -2 -11   2   36.00   25.40
  -2 -11   2   40.60   16.60
  -2 -11   2   36.10   18.10
  -2 -11   2   25.00   13.70
  -2 -11   2   45.60   14.60
  -2 -11   2   40.40   17.10
   1  11  -2    8.00    7.70
   1  11  -2    5.40    6.50
   1  11  -2   24.10   10.10
   1  11  -2    9.30    9.50
   1  11  -2   39.90   20.40
   1  11  -2   11.50   13.00
  -1 -11   2   13.70   11.70
  -1 -11   2   16.40   13.90
  -1 -11   2   16.00    8.80
  -1 -11   2   15.00   25.30
  -1 -11   2   10.80    9.40
  -1 -11   2   21.20    9.30
  -1 -11   2   15.30   11.50
   0  11  -2   12.80    8.80
   0  11  -2    3.40    5.90
   0  11  -2   -0.80    6.90
   0  11  -2    8.70    7.90
   0  11  -2    8.90   14.10
   0  11  -2    0.40    4.60
   0 -11   2    6.50    6.90
   0 -11   2    8.20    4.90
   0 -11   2    8.70    8.80
   0 -11   2    0.70    3.90
   0 -11   2    2.70    5.50
   0 -11   2    0.80    5.40
   0 -11   2    2.70    5.90
   0 -11   2    2.90   14.30
  -1  11  -2   12.00   13.60
  -1  11  -2   -2.50    5.90
  -1  11  -2    3.10    5.10
  -1  11  -2    1.40    3.20
  -1  11  -2    2.20    7.70
   1 -11   2   -1.40    3.50
   1 -11   2    3.60    8.20
   1 -11   2   -1.80    2.50
   1 -11   2   -1.30    5.40
   1 -11   2   -1.30    3.00
  -2  11  -2    1.80    5.20
  -2  11  -2    5.80    7.70
  -2  11  -2    0.60    4.10
  -2  11  -2    4.70    7.80
  -2  11  -2    3.50    9.40
   2 -11   2    2.30    5.80
   2 -11   2    0.10    4.80
   2 -11   2    7.50    9.50
   2 -11   2   -0.60    4.40
   2 -11   2   -0.30    4.30
   2 -11   2    0.40    3.60
  -3  11  -2    2.10    5.80
  -3  11  -2    1.30    4.60
  -3  11  -2   -0.60    3.70
  -3  11  -2   -2.40    2.80
  -3  11  -2   -1.60    4.80
   3 -11   2    2.70    8.20
   3 -11   2    2.70    4.90
   3 -11   2   -2.20    3.40
   3 -11   2    3.10    6.10
   3 -11   2    4.40    8.00
  -4  11  -2   -4.30    3.90
  -4  11  -2    0.80    4.30
  -4  11  -2    1.10    4.70
  -4  11  -2   -4.40    5.30
  -4  11  -2    0.70    4.40
  -4  11  -2   -0.50    7.30
   4 -11   2    1.60    6.90
   4 -11   2   21.30   12.80
   4 -11   2    0.30    5.70
   4 -11   2   12.90   13.40
   4 -11   2    0.40    5.90
  -5  11  -2    1.00    6.60
  -5  11  -2    7.40    9.80
  -5  11  -2    4.00    5.70
  -5  11  -2    6.20    7.40
  -5  11  -2    2.50    6.10
  -5  11  -2   23.30    9.50
   5 -11   2    2.90    8.40
   5 -11   2    7.30    7.70
   5 -11   2   16.80   11.40
   5 -11   2    9.40    9.20
   5 -11   2   12.40    9.40
   5 -11   2   19.70   12.70
   6 -11   2  187.08   32.50
   4  10  -2  110.69   19.10
   4  10  -2   71.69   22.40
   4  10  -2  129.99   33.00
   4  10  -2  205.18   41.60
  -4 -10   2   57.49   23.80
  -4 -10   2  112.89   26.50
  -4 -10   2  106.69   23.70
  -4 -10   2  142.09   28.10
  -4 -10   2   68.59   23.00
  -4 -10   2  131.49   43.10
   3  10  -2   -2.40    3.20
   3  10  -2   -0.30    7.50
   3  10  -2    7.30   11.00
   3  10  -2    4.50    4.60
   3  10  -2    7.10    6.80
   3  10  -2    5.70    6.80
  -3 -10   2    1.30    4.10
  -3 -10   2    9.00    6.20
  -3 -10   2   12.60   11.50
  -3 -10   2   15.40   11.80
  -3 -10   2   -3.00    6.20
  -3 -10   2    2.20    6.00
  -3 -10   2   -3.20    5.00
   2  10  -2   64.59   18.70
   2  10  -2  101.09   30.70
   2  10  -2  188.28   37.50
   2  10  -2  141.49   36.60
   2  10  -2   97.19   23.40
   2  10  -2  111.29   20.90
  -2 -10   2   87.89   21.50
  -2 -10   2  103.09   21.70
  -2 -10   2  127.19   26.70
  -2 -10   2   90.09   31.30
  -2 -10   2   83.89   18.30
  -2 -10   2   59.59   22.70
   1  10  -2   23.10   14.50
   1  10  -2    6.90    7.60
   1  10  -2    9.40    7.30
   1  10  -2    2.70    3.80
   1  10  -2   -0.10    2.60
   1  10  -2    1.40    4.60
  -1 -10   2   -0.70    3.50
  -1 -10   2    2.00    5.20
  -1 -10   2    0.40    5.70
  -1 -10   2    3.20    4.70
  -1 -10   2   -0.70    3.90
  -1 -10   2    5.30    5.70
  -1 -10   2    6.00    5.70
   0  10  -2   35.60   11.00
   0  10  -2   52.69   22.30
   0  10  -2   32.30   19.70
   0  10  -2   25.40   16.80
   0  10  -2   32.40   13.10
   0 -10   2   38.20   14.60
   0 -10   2   47.30   14.30
   0 -10   2   67.59   19.00
   0 -10   2   41.60   14.80
   0 -10   2   29.10   10.40
   0 -10   2   37.10   17.10
   0 -10   2   64.89   23.20
   0 -10   2   61.39   13.60
  -1  10  -2    9.30   13.20
  -1  10  -2   -1.50    3.00
  -1  10  -2    7.90    7.80
  -1  10  -2   19.00   15.30
  -1  10  -2   -1.70    2.90
   1 -10   2   -5.40    3.80
   1 -10   2   -3.20    4.50
   1 -10   2    1.10    3.90
   1 -10   2   10.70    7.20
   1 -10   2    6.10    8.60
   1 -10   2   -2.50    3.60
  -2  10  -2   28.20   14.00
  -2  10  -2   23.60   11.80
  -2  10  -2   49.20   19.00
  -2  10  -2   38.90   11.20
  -2  10  -2   35.00   14.10
   2 -10   2   28.20   15.10
   2 -10   2   13.10    9.60
   2 -10   2   33.30   13.70
   2 -10   2    0.70    7.30
   2 -10   2   32.80   15.10
   2 -10   2   24.90   10.00
  -3  10  -2   30.00   14.90
  -3  10  -2   60.39   19.20
  -3  10  -2   35.80   14.10
  -3  10  -2   26.80    8.30
  -3  10  -2   40.50   18.10
  -3  10  -2   34.60   12.80
   3 -10   2   25.30   13.00
   3 -10   2   31.90   12.00
   3 -10   2   29.80   13.90
   3 -10   2   31.00   12.10
   3 -10   2   32.90   13.10
   3 -10   2   17.00    9.70
  -4  10  -2    2.20    6.60
  -4  10  -2    6.20    8.60
  -4  10  -2    4.20    6.00
  -4  10  -2   14.20    7.10
  -4  10  -2   16.50    9.30
   4 -10   2   13.40   10.10
   4 -10   2    3.80    8.80
   4 -10   2    2.80    6.60
   4 -10   2   16.50   10.10
   4 -10   2   13.80    8.40
   4 -10   2   18.20   10.60
  -5  10  -2   16.20    9.30
  -5  10  -2    6.90    4.00
  -5  10  -2   16.50   12.90
  -5  10  -2    9.10    9.50
  -5  10  -2    5.70    7.90
  -5  10  -2    4.90    5.90
   5 -10   2   10.80    7.90
   5 -10   2    4.30    7.20
   5 -10   2    3.00    4.30
   5 -10   2    7.70    9.00
   5 -10   2    6.90    8.40
   5 -10   2   -0.10    4.30
   5 -10   2   -2.00    4.60
  -6  10  -2   10.80    9.00
  -6  10  -2   20.10   17.30
  -6  10  -2   31.90   12.10
  -6  10  -2   15.20    8.10
  -6  10  -2   42.80   17.40
  -6  10  -2   10.30    7.20
   6 -10   2   21.50   10.70
   6 -10   2   36.50   17.30
   6 -10   2   36.90   15.60
   6 -10   2    2.80    8.60
   6 -10   2   27.20   12.10
   6 -10   2   16.70   10.80
   6 -10   2    8.20    7.70
  -7  10  -2  141.89   24.60
  -7  10  -2   83.09   21.60
  -7  10  -2  147.19   20.60
  -7  10  -2  100.09   22.50
  -7  10  -2  164.88   36.30
  -7  10  -2  160.48   47.70
   7 -10   2  142.29   26.40
   7 -10   2  107.19   21.00
   7 -10   2  150.08   25.30
   7 -10   2  176.88   32.50
   7 -10   2   61.99   21.40
   5   9  -2   43.20   10.50
   5   9  -2   51.59   20.00
   5   9  -2   43.10   20.50
   5   9  -2   35.80   16.30
  -5  -9   2   62.49   18.90
  -5  -9   2   23.70   15.20
  -5  -9   2   35.80   14.50
  -5  -9   2   61.09   23.60
  -5  -9   2    9.40    7.20
   4   9  -2   12.90    7.40
   4   9  -2   27.20   14.80
   4   9  -2   36.20   13.90
   4   9  -2   43.00   11.30
   4   9  -2   30.10   13.60
   4   9  -2   94.29   25.90
  -4  -9   2   42.70   15.60
  -4  -9   2   64.29   21.40
  -4  -9   2   46.30   17.90
  -4  -9   2   28.90   11.50
  -4  -9   2   29.80   17.80
  -4  -9   2   61.49   15.90
  -4  -9   2   55.29   19.20
   3   9  -2   26.30   11.00
   3   9  -2   14.70   13.30
   3   9  -2   73.39   26.10
   3   9  -2    0.90    4.90
   3   9  -2   20.30    8.60
   3   9  -2   17.00    9.90
  -3  -9   2   41.60   14.70
  -3  -9   2   30.60   12.10
  -3  -9   2   14.30    9.80
  -3  -9   2    2.40    4.30
  -3  -9   2   16.70   12.20
  -3  -9   2   18.00    9.10
  -3  -9   2    2.60    9.50
   2   9  -2    3.40    5.40
   2   9  -2   -0.20    7.30
   2   9  -2    5.90    7.50
   2   9  -2   23.80   14.00
   2   9  -2   -2.50    2.70
   2   9  -2    7.90   10.70
  -2  -9   2    4.50    6.70
  -2  -9   2    2.80    6.60
  -2  -9   2   -3.20    7.50
  -2  -9   2    8.10    9.20
  -2  -9   2    4.70    7.40
  -2  -9   2    5.20    6.40
   1   9  -2  208.38   27.60
   1   9  -2  240.98   39.60
   1   9  -2  191.18   37.30
   1   9  -2  197.68   27.00
   1   9  -2  145.19   27.00
  -1  -9   2  183.98   29.20
  -1  -9   2  141.99   31.20
  -1  -9   2  246.48   28.60
  -1  -9   2  275.87   40.80
  -1  -9   2  224.68   32.30
  -1  -9   2  234.88   34.50
  -1  -9   2  218.38   43.90
   0   9  -2   -4.70    2.50
   0   9  -2    3.80    4.70
   0   9  -2   -3.70    5.80
   0   9  -2   14.40   12.70
   0   9  -2   -3.50    4.10
   0  -9   2    4.20    9.30
   0  -9   2    2.90    6.00
   0  -9   2   -2.60   12.00
   0  -9   2    4.60    7.80
   0  -9   2   -1.90    4.20
   0  -9   2    3.30    4.40
   0  -9   2   14.50   13.40
  -1   9  -2   20.70   13.50
  -1   9  -2    1.70    5.90
  -1   9  -2   13.40   10.10
  -1   9  -2   15.80    8.60
  -1   9  -2   12.10    8.50
   1  -9   2   16.40    8.80
   1  -9   2   12.10    5.50
   1  -9   2    9.40    8.10
   1  -9   2   19.00   11.50
   1  -9   2   19.50   10.00
   1  -9   2    8.50   10.40
   1  -9   2   36.20   15.60
  -2   9  -2   87.59   16.70
  -2   9  -2   81.89   19.40
  -2   9  -2   75.99   22.90
  -2   9  -2   72.69   17.70
  -2   9  -2   83.19   25.00
   2  -9   2   72.59   20.20
   2  -9   2   87.09   20.10
   2  -9   2   63.39   20.10
   2  -9   2  113.29   23.40
   2  -9   2   94.59   20.10
   2  -9   2   87.09   20.10
  -3   9  -2   83.29   18.40
  -3   9  -2   89.59   21.50
  -3   9  -2   65.29   15.80
  -3   9  -2   50.69   17.30
  -3   9  -2   83.39   20.00
  -3   9  -2  112.69   28.00
   3  -9   2   96.49   20.60
   3  -9   2   31.70   12.80
   3  -9   2   90.99   20.30
   3  -9   2   45.60   16.60
   3  -9   2   51.49   15.10
   3  -9   2   85.19   24.60
  -4   9  -2    0.30    7.10
  -4   9  -2    0.40    5.80
  -4   9  -2   11.20    9.80
  -4   9  -2    8.50    6.80
  -4   9  -2    5.50    4.70
  -4   9  -2    7.20    5.60
   4  -9   2   14.50    8.00
   4  -9   2    1.40    5.70
   4  -9   2   10.30    7.70
   4  -9   2   26.20   12.60
   4  -9   2    0.40    7.30
   4  -9   2    8.30    5.90
  -5   9  -2   -0.60    4.00
  -5   9  -2   -2.20    2.80
  -5   9  -2   -0.10    3.30
  -5   9  -2    1.30    6.30
  -5   9  -2   -1.70    7.30
  -5   9  -2   10.90   10.40
   5  -9   2   12.20    8.90
   5  -9   2    5.50    6.40
   5  -9   2    5.00    6.40
   5  -9   2   -3.10    4.80
   5  -9   2    5.10    8.10
   5  -9   2    1.60    3.80
  -6   9  -2   33.80   11.70
  -6   9  -2   23.30    9.10
  -6   9  -2   26.70   13.70
  -6   9  -2   32.10    9.90
  -6   9  -2   19.10   11.30
  -6   9  -2   52.49   17.60
   6  -9   2   20.50   10.80
   6  -9   2   14.80   10.00
   6  -9   2   41.70   13.50
   6  -9   2   15.20    7.60
   6  -9   2   24.00   10.90
   6  -9   2   40.00   17.20
  -7   9  -2    9.90    8.20
  -7   9  -2   -0.20    5.60
  -7   9  -2    0.50    3.10
  -7   9  -2    0.10    6.90
  -7   9  -2    7.10    5.70
  -7   9  -2    6.10    4.60
   7  -9   2    8.60    9.50
   7  -9   2    5.70    6.50
   7  -9   2    2.70    6.60
   7  -9   2   -2.70    5.00
   7  -9   2   10.10    7.60
   7  -9   2   -0.80    3.00
   7  -9   2   -2.50    2.80
   6   8  -2   29.20   14.40
   6   8  -2   43.10   17.50
   6   8  -2   27.30   12.60
   6   8  -2    7.20    6.90
  -6  -8   2    2.70    5.70
  -6  -8   2    3.60   10.80
  -6  -8   2   28.30   12.30
  -6  -8   2   26.10   20.60
  -6  -8   2   30.60   13.60
  -6  -8   2   50.49   32.80
  -6  -8   2   43.80   15.40
   5   8  -2   11.20   10.40
   5   8  -2   -2.50    5.20
   5   8  -2    1.30    4.30
   5   8  -2   -0.20    2.60
  -5  -8   2   12.30   10.80
  -5  -8   2    3.30    5.50
  -5  -8   2    7.50    6.60
  -5  -8   2    3.20    4.00
  -5  -8   2   -0.10    4.00
  -5  -8   2    0.90    8.00
  -5  -8   2   16.20   10.50
  -5  -8   2   21.40   19.60
   4   8  -2   22.80   12.30
   4   8  -2   64.89   19.40
   4   8  -2   23.60    9.90
   4   8  -2   22.90    9.10
   4   8  -2   28.90   15.00
   4   8  -2   36.40   10.50
  -4  -8   2   25.30   11.40
  -4  -8   2   11.00    9.50
  -4  -8   2   22.00   10.50
  -4  -8   2   17.70   11.20
  -4  -8   2   45.00   14.20
  -4  -8   2   24.30   12.70
   3   8  -2   28.70   12.90
   3   8  -2    8.90    6.30
   3   8  -2    4.90    7.10
   3   8  -2   11.30    7.00
   3   8  -2   12.90    6.50
   3   8  -2   13.00    9.90
  -3  -8   2   12.80    8.60
  -3  -8   2   17.70   11.80
  -3  -8   2   13.70    8.40
  -3  -8   2    5.30   12.40
  -3  -8   2    1.70    5.30
  -3  -8   2   -1.60    6.50
  -3  -8   2   11.20    8.10
   2   8  -2  195.38   32.00
   2   8  -2  226.18   29.90
   2   8  -2  239.08   36.10
   2   8  -2  344.77   45.50
   2   8  -2  243.68   24.00
   2   8  -2  310.07   48.60
  -2  -8   2  265.07   36.80
  -2  -8   2  272.27   31.60
  -2  -8   2  318.67   62.79
  -2  -8   2  232.68   33.30
  -2  -8   2  280.37   42.70
  -2  -8   2  229.08   34.40
  -2  -8   2  289.97   38.80
   1   8  -2   54.19   16.00
   1   8  -2  120.49   27.20
   1   8  -2  129.19   27.60
   1   8  -2   67.29   15.80
   1   8  -2   69.39   16.80
  -1  -8   2   92.79   23.20
  -1  -8   2  105.89   23.50
  -1  -8   2   99.59   25.30
  -1  -8   2   78.79   18.20
  -1  -8   2   84.09   20.50
  -1  -8   2   97.09   26.10
  -1  -8   2   68.19   14.10
   0   8  -2 1530.75   87.49
   0   8  -2 1383.46   89.09
   0   8  -2 1470.05   95.49
   0   8  -2 1338.77   96.09
   0   8  -2 1419.36   89.89
   0  -8   2 1342.97   94.39
   0  -8   2 1468.95   79.39
   0  -8   2 1377.16   84.59
   0  -8   2 1602.94  103.49
   0  -8   2 1388.56   90.39
   0  -8   2 1453.25   88.59
   0  -8   2 1568.24   90.89
  -1   8  -2   69.39   16.80
  -1   8  -2   81.29   15.00
  -1   8  -2   96.89   25.80
  -1   8  -2   50.69   17.80
  -1   8  -2   82.49   18.10
   1  -8   2   83.39   22.70
   1  -8   2   77.89   16.30
   1  -8   2  127.79   23.80
   1  -8   2   96.59   19.70
   1  -8   2   77.69   23.60
  -2   8  -2   45.00   15.30
  -2   8  -2   69.89   17.60
  -2   8  -2   67.39   21.00
  -2   8  -2   58.59   16.20
  -2   8  -2   61.49   12.60
  -2   8  -2   62.29   14.70
   2  -8   2   93.19   20.00
   2  -8   2  105.89   26.40
   2  -8   2   78.99   20.90
   2  -8   2  114.39   24.50
   2  -8   2   70.69   16.30
   2  -8   2   92.99   19.80
  -3   8  -2  104.49   21.60
  -3   8  -2   95.99   16.70
  -3   8  -2   95.59   20.00
  -3   8  -2   66.79   15.90
  -3   8  -2   96.59   25.30
   3  -8   2   95.99   19.20
   3  -8   2   73.49   20.30
   3  -8   2   99.49   23.60
   3  -8   2  133.19   22.50
   3  -8   2  119.99   23.60
   3  -8   2   56.19   18.50
  -4   8  -2    2.70    8.90
  -4   8  -2   19.10   10.80
  -4   8  -2    4.70    4.60
  -4   8  -2   14.50    7.70
  -4   8  -2    7.60    6.20
  -4   8  -2   16.10   11.30
   4  -8   2    1.40    7.50
   4  -8   2    2.90    3.90
   4  -8   2    5.00    6.40
   4  -8   2    2.40    5.50
   4  -8   2    3.50    5.70
   4  -8   2   -1.80    5.10
  -5   8  -2  130.09   26.20
  -5   8  -2  129.89   18.80
  -5   8  -2  125.29   19.70
  -5   8  -2  109.79   19.20
  -5   8  -2   96.29   20.60
  -5   8  -2   88.89   20.20
   5  -8   2   90.59   20.00
   5  -8   2   93.49   20.80
   5  -8   2  164.38   33.10
   5  -8   2  104.09   20.30
   5  -8   2   95.29   20.90
   5  -8   2  105.39   19.00
   5  -8   2  112.29   24.50
  -6   8  -2    0.80    2.90
  -6   8  -2    1.50    3.20
  -6   8  -2   11.50    9.00
  -6   8  -2    4.60    6.30
  -6   8  -2   -2.20    2.20
  -6   8  -2    1.00    3.10
  -6   8  -2    4.40    7.60
   6  -8   2    5.90    8.30
   6  -8   2   -4.20    3.30
   6  -8   2   -0.10    4.80
   6  -8   2   -0.20    2.60
   6  -8   2   -1.00    3.40
   6  -8   2   -0.60    2.30
   6  -8   2    9.10    6.80
  -7   8  -2   10.90    7.30
  -7   8  -2    0.60    3.30
  -7   8  -2   -1.90    2.10
  -7   8  -2    8.10    7.30
  -7   8  -2    7.00    5.30
  -7   8  -2    1.50    3.60
   7  -8   2    9.40    5.60
   7  -8   2   -3.00    4.10
   7  -8   2    3.60    4.70
   7  -8   2   -0.10    3.50
   7  -8   2    9.00    9.40
   7  -8   2    4.40    4.30
   7  -8   2    4.00    4.00
  -8   8  -2   45.70    9.30
  -8   8  -2    3.50    8.80
  -8   8  -2   31.50    8.80
   8  -8   2   28.60   16.20
   8  -8   2   75.99   22.50
   7   7  -2   31.30   13.80
   7   7  -2   31.80   13.10
  -7  -7   2   31.30   15.10
  -7  -7   2   32.20   13.30
  -7  -7   2   28.10   13.40
  -7  -7   2   44.30   15.80
  -7  -7   2   75.99   18.70
  -7  -7   2   12.00   10.80
   6   7  -2   12.60   15.80
   6   7  -2    2.60    6.40
   6   7  -2    5.80    5.30
   6   7  -2   -0.50    3.20
   6   7  -2   21.20   11.60
  -6  -7   2    3.20    7.20
  -6  -7   2    8.10   11.50
  -6  -7   2   -1.50    2.50
  -6  -7   2    5.80    6.50
  -6  -7   2   -1.40    3.30
  -6  -7   2    6.50    6.20
   5   7  -2    8.20    6.80
   5   7  -2   -3.30    5.80
   5   7  -2    0.60    3.50
   5   7  -2   -2.70    2.50
   5   7  -2    3.30    6.30
  -5  -7   2   16.50    9.60
  -5  -7   2   -2.70    2.90
  -5  -7   2    3.30    4.30
  -5  -7   2    4.40    4.90
  -5  -7   2   16.90   11.30
  -5  -7   2   15.90   13.50
   4   7  -2   88.59   25.30
   4   7  -2   64.89   16.30
   4   7  -2   63.09   11.80
   4   7  -2   65.89   16.80
   4   7  -2   25.90   10.60
  -4  -7   2   68.79   20.70
  -4  -7   2   40.10   11.90
  -4  -7   2   85.69   16.90
  -4  -7   2   97.79   25.40
  -4  -7   2   73.89   17.50
  -4  -7   2   39.20   14.30
  -4  -7   2   52.49   14.90
  -4  -7   2   78.19   17.80
   3   7  -2  440.46   37.10
   3   7  -2  480.55   45.20
   3   7  -2  500.85   56.39
   3   7  -2  462.75   32.50
   3   7  -2  425.06   40.20
   3   7  -2  515.95   42.50
  -3  -7   2  448.26   41.10
  -3  -7   2  464.65   34.10
  -3  -7   2  473.05   37.90
  -3  -7   2  426.06   40.30
  -3  -7   2  504.55   56.99
  -3  -7   2  454.05   40.10
  -3  -7   2  407.46   51.59
  -3  -7   2  438.16   37.10
   2   7  -2  111.19   20.50
   2   7  -2  101.19   20.00
   2   7  -2  135.69   27.70
   2   7  -2  190.78   34.40
   2   7  -2   89.89   15.80
   2   7  -2  108.19   21.00
  -2  -7   2  121.59   25.80
  -2  -7   2   79.39   15.50
  -2  -7   2  122.59   22.90
  -2  -7   2   93.29   19.30
  -2  -7   2  103.69   25.10
  -2  -7   2  105.99   21.10
  -2  -7   2  147.19   21.30
   1   7  -2 1050.19   72.19
   1   7  -2  975.80   61.29
   1   7  -2  997.20   67.29
   1   7  -2 1071.69   75.39
  -1  -7   2  960.90   65.79
  -1  -7   2  999.70   75.89
  -1  -7   2 1031.00   63.79
  -1  -7   2 1006.20   66.69
  -1  -7   2 1023.00   72.69
  -1  -7   2 1057.29   60.89
  -1  -7   2  997.30   68.09
   0   7  -2   83.99   17.60
   0   7  -2   86.19   14.90
   0   7  -2   95.49   23.00
   0   7  -2  107.89   20.50
   0   7  -2  103.39   22.60
   0  -7   2  120.29   21.80
   0  -7   2   96.39   21.80
   0  -7   2  129.89   22.50
   0  -7   2  102.29   19.40
   0  -7   2  111.89   26.90
   0  -7   2   88.49   21.20
   0  -7   2  127.39   16.60
  -1   7  -2  461.05   33.00
  -1   7  -2  444.26   40.50
  -1   7  -2  332.37   45.90
  -1   7  -2  429.06   36.80
  -1   7  -2  398.96   36.60
   1  -7   2  467.65   37.40
   1  -7   2  446.56   38.10
   1  -7   2  372.26   49.99
   1  -7   2  525.85   35.90
   1  -7   2  484.45   42.60
   1  -7   2  464.45   36.90
  -2   7  -2   -2.10    2.80
  -2   7  -2   -0.70    2.90
  -2   7  -2   -1.60    3.40
  -2   7  -2    5.30    8.00
  -2   7  -2    7.00    7.60
  -2   7  -2   13.20   10.00
   2  -7   2    0.70    2.80
   2  -7   2   16.90   11.70
   2  -7   2    0.80    4.80
   2  -7   2    2.50    4.40
   2  -7   2   -1.20    2.60
   2  -7   2   -0.30    4.60
  -3   7  -2  202.88   26.90
  -3   7  -2  209.68   20.10
  -3   7  -2  263.37   29.50
  -3   7  -2  241.38   31.20
  -3   7  -2  188.48   29.20
  -3   7  -2  211.48   32.30
   3  -7   2  233.28   34.50
   3  -7   2  221.78   31.70
   3  -7   2  186.68   29.60
   3  -7   2  208.18   27.10
   3  -7   2  245.98   30.20
   3  -7   2  237.18   29.70
  -4   7  -2  305.57   25.30
  -4   7  -2  306.17   27.20
  -4   7  -2  278.07   34.90
  -4   7  -2  321.67   36.10
  -4   7  -2  368.36   43.40
  -4   7  -2  335.67   28.80
   4  -7   2  340.87   31.20
   4  -7   2  262.97   32.70
   4  -7   2  320.07   29.30
   4  -7   2  415.66   53.49
   4  -7   2  373.46   34.60
   4  -7   2  275.67   34.50
  -5   7  -2  113.19   17.80
  -5   7  -2  117.99   17.90
  -5   7  -2  114.39   20.90
  -5   7  -2  125.09   21.80
  -5   7  -2  102.29   14.20
  -5   7  -2  129.89   19.60
  -5   7  -2  124.49   23.70
   5  -7   2   85.69   19.50
   5  -7   2  151.08   28.10
   5  -7   2  101.09   20.00
   5  -7   2   95.89   17.60
   5  -7   2   94.09   19.50
   5  -7   2   88.19   18.10
   5  -7   2  122.59   18.50
  -6   7  -2  126.19   20.00
  -6   7  -2   81.99   15.40
  -6   7  -2  117.09   18.10
  -6   7  -2  117.19   18.20
  -6   7  -2   77.39   18.20
   6  -7   2   85.39   22.00
   6  -7   2  113.49   22.90
   6  -7   2   95.29   21.60
   6  -7   2  104.69   17.90
   6  -7   2  102.49   15.90
   6  -7   2  100.09   18.10
  -7   7  -2   21.30    6.70
  -7   7  -2   41.80   11.50
  -7   7  -2   31.00    9.90
  -7   7  -2   49.70   11.70
  -7   7  -2   31.40   12.50
   7  -7   2   48.90    9.60
   7  -7   2   23.80    7.70
   7  -7   2   36.30   15.00
   7  -7   2   31.10   12.40
   7  -7   2   22.40   12.80
  -8   7  -2   21.60    7.80
  -8   7  -2    9.70    5.80
  -8   7  -2   25.10   12.60
  -8   7  -2   12.20    9.00
   8  -7   2   -2.00    4.00
   8  -7   2   36.00   16.50
   7   6  -2   34.50   14.50
   7   6  -2   32.40   14.30
   7   6  -2   17.80   11.10
   7   6  -2   16.30    8.70
   7   6  -2   13.20    7.20
  -7  -6   2   35.10   12.80
  -7  -6   2   12.50    9.60
  -7  -6   2   25.50   13.50
  -7  -6   2   32.00   11.70
  -7  -6   2   16.40    9.00
  -7  -6   2   23.90   13.20
   6   6  -2   33.30   13.70
   6   6  -2   33.80   13.30
   6   6  -2   32.80   12.50
   6   6  -2   20.30   10.80
  -6  -6   2   39.00   13.10
  -6  -6   2   32.10   12.20
  -6  -6   2   44.80   17.50
  -6  -6   2   21.90   11.10
  -6  -6   2   42.30   16.50
  -6  -6   2   29.00   11.20
  -6  -6   2   41.20    9.40
   5   6  -2  198.08   27.80
   5   6  -2  267.27   34.20
   5   6  -2  244.08   33.40
   5   6  -2  320.57   40.00
   5   6  -2  279.17   39.30
  -5  -6   2  266.57   34.40
  -5  -6   2  313.67   45.20
  -5  -6   2  269.27   40.00
  -5  -6   2  265.87   21.40
  -5  -6   2  241.98   29.70
  -5  -6   2  253.87   36.50
  -5  -6   2  303.67   36.50
   4   6  -2    3.80    5.40
   4   6  -2    1.50    7.90
   4   6  -2   -1.70    2.20
   4   6  -2   19.30   12.20
   4   6  -2   -3.90    2.40
   4   6  -2    4.20    3.80
  -4  -6   2    3.30    4.90
  -4  -6   2    5.90    6.40
  -4  -6   2   10.40    6.50
  -4  -6   2    5.70    6.40
  -4  -6   2   -1.90    6.30
  -4  -6   2    3.10    6.90
   3   6  -2  134.59   27.70
   3   6  -2  100.79   20.10
   3   6  -2  128.59   29.40
   3   6  -2  106.99   18.50
   3   6  -2  111.49   20.00
   3   6  -2  115.29   15.60
  -3  -6   2  123.39   22.20
  -3  -6   2  136.09   19.30
  -3  -6   2  128.89   20.60
  -3  -6   2  145.19   27.40
  -3  -6   2   90.29   21.00
  -3  -6   2  145.49   24.00
  -3  -6   2  135.89   28.80
   2   6  -2  444.56   41.80
   2   6  -2  427.66   40.00
   2   6  -2  368.86   34.70
   2   6  -2  479.85   34.70
   2   6  -2  435.46   37.30
  -2  -6   2  565.54   45.50
  -2  -6   2  470.75   38.00
  -2  -6   2  478.85   35.00
  -2  -6   2  517.15   46.50
  -2  -6   2  415.86   33.00
  -2  -6   2  423.06   37.40
  -2  -6   2  468.75   37.50
  -2  -6   2  414.76   29.50
   1   6  -2   29.40   10.40
   1   6  -2   38.40   13.90
   1   6  -2   46.10   15.90
   1   6  -2   16.80    7.90
   1   6  -2   17.20    8.20
  -1  -6   2   14.50    7.10
  -1  -6   2   30.80   10.80
  -1  -6   2   28.80    8.00
  -1  -6   2   52.39   16.30
  -1  -6   2   21.40   10.60
  -1  -6   2   26.00   14.80
  -1  -6   2   29.90   12.10
   0   6  -2  640.54   40.80
   0   6  -2  698.53   49.60
   0   6  -2  553.54   43.80
   0   6  -2  726.53   52.49
   0   6  -2  658.63   45.50
   0  -6   2  664.23   42.70
   0  -6   2  563.04   43.00
   0  -6   2  605.24   48.40
   0  -6   2  639.94   51.79
   0  -6   2  575.74   37.00
   0  -6   2  636.44   44.60
   0  -6   2  626.14   45.70
  -1   6  -2  319.77   28.70
  -1   6  -2  343.17   29.70
  -1   6  -2  329.67   25.20
  -1   6  -2  300.37   28.10
  -1   6  -2  330.17   37.50
  -1   6  -2  263.17   34.20
   1  -6   2  356.36   27.10
   1  -6   2  336.17   40.20
   1  -6   2  293.37   36.80
   1  -6   2  345.27   28.50
   1  -6   2  328.37   29.60
   1  -6   2  313.87   27.80
  -2   6  -2  298.07   27.80
  -2   6  -2  319.57   29.20
  -2   6  -2  413.86   36.00
  -2   6  -2  356.96   32.40
  -2   6  -2  363.26   26.70
  -2   6  -2  334.87   29.30
   2  -6   2  344.27   28.90
   2  -6   2  371.66   30.10
   2  -6   2  389.96   30.50
   2  -6   2  277.87   35.30
   2  -6   2  373.56   30.60
   2  -6   2  348.67   41.90
  -3   6  -2  447.86   34.20
  -3   6  -2  434.96   36.40
  -3   6  -2  450.15   31.70
  -3   6  -2  473.65   39.40
  -3   6  -2  453.05   34.20
  -3   6  -2  419.86   34.60
   3  -6   2  510.25   35.30
   3  -6   2  434.56   36.70
   3  -6   2  465.75   35.20
   3  -6   2  475.45   37.50
   3  -6   2  486.85   35.50
   3  -6   2  455.25   40.20
  -4   6  -2    6.80    6.30
  -4   6  -2    1.50    4.30
  -4   6  -2    4.00    7.00
  -4   6  -2   -1.60    3.30
  -4   6  -2    3.90    5.30
  -4   6  -2    7.50    4.10
  -4   6  -2    7.30    4.70
   4  -6   2    7.80    5.30
   4  -6   2    5.00    6.30
   4  -6   2    8.50    6.90
   4  -6   2    0.90    4.10
   4  -6   2   10.30    6.30
   4  -6   2    9.40    7.40
   4  -6   2    3.10    4.40
  -5   6  -2    2.00    3.50
  -5   6  -2    2.20    4.60
  -5   6  -2    7.90    5.10
  -5   6  -2   -0.70    2.60
  -5   6  -2    2.00    3.10
  -5   6  -2    6.30    7.00
  -5   6  -2    4.90    6.10
   5  -6   2   -2.60    4.30
   5  -6   2   -0.10    2.20
   5  -6   2   -2.20    2.40
   5  -6   2   -0.30    3.20
   5  -6   2   -3.50    3.60
   5  -6   2   -2.00    3.30
   5  -6   2   -0.30    4.80
  -6   6  -2   15.60    8.70
  -6   6  -2   33.30    8.60
  -6   6  -2   30.40    9.10
  -6   6  -2   25.90    6.80
  -6   6  -2   26.60   11.20
  -6   6  -2   37.50   11.60
   6  -6   2   28.00    7.80
   6  -6   2   18.70   10.80
   6  -6   2   16.40    9.20
   6  -6   2   26.10   13.30
   6  -6   2   20.40    6.30
  -7   6  -2   17.70    6.10
  -7   6  -2   13.50    9.40
  -7   6  -2   28.30    6.20
   7  -6   2    9.80    8.80
   7  -6   2   27.70   15.30
  -8   6  -2    3.90    3.90
  -8   6  -2    3.40    6.50
  -8   6  -2    6.90    7.60
   8  -6   2   12.90    9.70
   8  -6   2   -0.90    5.30
  -9   6  -2   64.39   19.00
  -9   6  -2  121.49   23.90
   9  -6   2   63.09   21.40
   9  -6   2  115.69   28.10
   8   5  -2   65.99   15.70
   8   5  -2   75.19   17.40
   8   5  -2  103.59   21.40
   8   5  -2   99.49   20.30
   8   5  -2  145.59   30.30
  -8  -5   2   92.79   22.50
  -8  -5   2   71.79   16.90
  -8  -5   2   81.79   19.70
  -8  -5   2   59.49   20.30
  -8  -5   2   81.29   21.40
  -8  -5   2   59.99   16.60
   7   5  -2    5.00    4.80
   7   5  -2   25.40   11.80
   7   5  -2   23.90    9.80
   7   5  -2   25.20    9.60
   7   5  -2   26.60   14.90
  -7  -5   2   23.00    9.70
  -7  -5   2   13.60    8.70
  -7  -5   2   38.20   17.10
  -7  -5   2   20.50    7.00
  -7  -5   2   26.00   12.30
  -7  -5   2   26.80   10.60
  -7  -5   2   16.70    8.80
   6   5  -2    3.50    4.10
   6   5  -2   -0.30    2.20
   6   5  -2    0.30    4.20
  -6  -5   2    6.80    7.20
  -6  -5   2   -6.60    4.90
  -6  -5   2    4.80    5.40
  -6  -5   2    3.40    4.90
  -6  -5   2    5.70    5.20
  -6  -5   2   -0.30    2.40
  -6  -5   2    8.00    8.30
   5   5  -2   94.59   17.70
   5   5  -2  103.29   20.50
   5   5  -2  102.19   22.20
   5   5  -2  115.19   23.30
   5   5  -2   82.89   17.70
  -5  -5   2  150.28   31.00
  -5  -5   2  130.49   25.00
  -5  -5   2  115.09   21.80
  -5  -5   2  101.89   20.00
  -5  -5   2  103.89   20.30
   4   5  -2  101.69   22.70
   4   5  -2  129.39   23.00
   4   5  -2   56.89   13.70
   4   5  -2  115.29   13.00
   4   5  -2   78.79   16.80
   4   5  -2   84.89   17.10
  -4  -5   2  105.29   19.50
  -4  -5   2   74.19   20.30
  -4  -5   2   95.69   21.40
  -4  -5   2  100.59   17.60
  -4  -5   2   92.49   17.90
  -4  -5   2   95.29   18.10
  -4  -5   2  111.89   18.80
   3   5  -2  206.68   27.80
   3   5  -2  205.58   26.80
   3   5  -2  269.47   33.20
   3   5  -2  208.98   16.80
   3   5  -2  171.88   21.60
   3   5  -2  307.87   40.20
  -3  -5   2  229.58   33.40
  -3  -5   2  214.38   26.60
  -3  -5   2  210.88   27.90
  -3  -5   2  277.87   30.80
  -3  -5   2  206.38   32.40
  -3  -5   2  222.08   20.50
  -3  -5   2  233.08   21.90
   2   5  -2   80.79   17.30
   2   5  -2   74.99   15.40
   2   5  -2   56.79   13.00
   2   5  -2   64.29   17.00
   2   5  -2  100.29   16.70
  -2  -5   2   87.19   22.90
  -2  -5   2  111.39   21.60
  -2  -5   2   80.69   11.90
  -2  -5   2   69.09   14.50
  -2  -5   2   94.59   16.80
  -2  -5   2   78.89   14.60
  -2  -5   2   56.39   11.50
   1   5  -2  133.19   22.00
   1   5  -2  175.28   22.60
   1   5  -2  101.89   14.40
   1   5  -2  136.79   25.60
   1   5  -2  126.79   20.00
  -1  -5   2  112.69   10.70
  -1  -5   2  108.29   18.30
  -1  -5   2  133.29   25.60
  -1  -5   2  142.39   21.30
  -1  -5   2  180.48   27.40
  -1  -5   2  182.88   24.10
  -1  -5   2  171.78   22.30
  -1  -5   2  137.09   17.20
   0   5  -2   76.99   13.50
   0   5  -2   62.19   12.40
   0   5  -2   56.79   13.70
   0   5  -2   56.49   17.10
   0   5  -2   46.60   11.30
   0  -5   2   61.79    9.50
   0  -5   2   65.59   13.50
   0  -5   2   61.19   15.80
   0  -5   2   64.29   14.30
   0  -5   2   64.69   18.50
   0  -5   2   73.99   15.10
   0  -5   2   57.29   12.20
  -1   5  -2  465.35   42.00
  -1   5  -2  606.04   40.50
  -1   5  -2  557.54   40.30
  -1   5  -2  598.14   40.90
  -1   5  -2  725.43   45.90
  -1   5  -2  644.34   38.50
   1  -5   2  570.54   39.40
   1  -5   2  594.24   44.60
   1  -5   2  645.34   47.60
   1  -5   2  639.24   42.10
   1  -5   2  653.43   41.30
   1  -5   2  608.64   39.00
  -2   5  -2 1041.80   63.19
  -2   5  -2  925.91   54.69
  -2   5  -2  921.61   56.59
  -2   5  -2 1036.30   60.99
  -2   5  -2  930.91   57.39
  -2   5  -2 1023.10   58.09
   2  -5   2  982.00   63.59
   2  -5   2  960.00   58.09
   2  -5   2 1018.30   57.99
   2  -5   2 1009.00   59.09
   2  -5   2  964.80   56.99
   2  -5   2  898.71   59.99
  -3   5  -2 1849.81   98.99
  -3   5  -2 1906.51  103.29
  -3   5  -2 1870.31  100.29
  -3   5  -2 1941.21  101.89
  -3   5  -2 1869.21  104.99
  -3   5  -2 1895.91  100.69
  -3   5  -2 1868.41   94.69
   3  -5   2 2059.39  102.19
   3  -5   2 1991.00  102.59
   3  -5   2 1766.92  105.89
   3  -5   2 1905.21  103.99
   3  -5   2 2067.99  107.09
   3  -5   2 1994.60  100.99
   3  -5   2 2017.80  104.59
  -4   5  -2   19.30    8.40
  -4   5  -2    8.50    4.80
  -4   5  -2   17.70    8.40
  -4   5  -2   15.30    5.80
  -4   5  -2    8.60    4.70
  -4   5  -2   10.00    7.10
   4  -5   2    7.80    6.40
   4  -5   2    6.60    5.50
   4  -5   2    3.80    5.60
   4  -5   2   11.40    7.00
   4  -5   2   12.00    5.30
   4  -5   2    4.80    5.20
   4  -5   2    3.30    4.00
  -5   5  -2   69.09   14.20
  -5   5  -2   64.39   12.70
  -5   5  -2   76.39   14.70
  -5   5  -2   64.49   10.20
  -5   5  -2   73.19   11.70
  -5   5  -2   66.39   12.40
   5  -5   2   61.29   11.80
   5  -5   2   60.89   13.70
   5  -5   2   76.89   18.00
   5  -5   2   45.40   13.80
   5  -5   2   50.49    9.20
  -6   5  -2   14.00    9.00
  -6   5  -2    9.40    3.70
  -6   5  -2   13.20    7.30
   6  -5   2    0.10    5.30
   6  -5   2    8.10    6.40
   6  -5   2   -5.50    5.40
  -7   5  -2   33.00    9.00
  -7   5  -2   42.00   14.50
  -7   5  -2   27.80   10.40
   7  -5   2   20.60   11.80
   7  -5   2   41.80   16.30
  -8   5  -2    7.90    5.70
  -8   5  -2    3.40    6.50
  -8   5  -2    1.40    3.70
   8  -5   2    8.80   10.00
   8  -5   2   -2.90    6.00
  -9   5  -2   47.80   18.00
  -9   5  -2   35.70   13.80
  -9   5  -2   38.70   10.30
   9  -5   2   38.10   18.40
   9  -5   2   27.10   14.60
   9   4  -2  187.28   36.60
   9   4  -2  230.88   27.10
  -9  -4   2  212.08   35.10
  -9  -4   2  174.88   24.20
  -9  -4   2  147.69   26.10
  -9  -4   2  142.19   24.10
  -9  -4   2  131.69   22.80
   8   4  -2   19.80    8.50
   8   4  -2   15.40    8.60
   8   4  -2   18.00   10.00
   8   4  -2    9.00    5.20
  -8  -4   2   29.10   10.60
  -8  -4   2   19.80    9.70
  -8  -4   2    8.00    5.60
  -8  -4   2   15.20   12.10
  -8  -4   2    7.00    7.20
  -8  -4   2    3.40    4.70
  -8  -4   2   10.30    6.40
   7   4  -2   85.59   18.00
   7   4  -2   64.09   14.40
   7   4  -2   65.79   14.80
   7   4  -2   62.19   16.00
   7   4  -2   85.59   17.80
  -7  -4   2   87.39   18.00
  -7  -4   2   78.09   17.00
  -7  -4   2   84.39   18.70
  -7  -4   2  103.99   18.40
  -7  -4   2   84.69   13.10
  -7  -4   2   72.89   20.00
  -7  -4   2   64.29   16.60
   6   4  -2   84.89   18.80
   6   4  -2   81.29   16.70
   6   4  -2  130.69   22.20
   6   4  -2   81.19   16.50
   6   4  -2   86.49   19.50
  -6  -4   2  121.89   20.70
  -6  -4   2   81.09   20.70
  -6  -4   2   90.79   16.70
  -6  -4   2   89.19   20.80
  -6  -4   2   48.80   13.90
  -6  -4   2  105.49   14.70
   5   4  -2   -1.00    3.20
   5   4  -2    0.60    5.50
   5   4  -2   -1.00    3.00
   5   4  -2    2.40    5.60
  -5  -4   2   13.80   10.40
  -5  -4   2    0.30    5.40
  -5  -4   2    2.30    5.30
  -5  -4   2    0.20    3.30
  -5  -4   2   -3.10    4.80
  -5  -4   2    0.90    4.00
  -5  -4   2   -4.90    1.90
  -5  -4   2   -2.40    1.80
   4   4  -2  225.88   27.60
   4   4  -2  242.38   28.20
   4   4  -2  247.58   22.20
   4   4  -2  237.08   31.40
   4   4  -2  226.68   28.50
  -4  -4   2  215.08   27.30
  -4  -4   2  248.88   36.00
  -4  -4   2  184.08   28.80
  -4  -4   2  233.38   17.20
  -4  -4   2  177.98   22.20
  -4  -4   2  272.97   24.60
  -4  -4   2  261.57   29.10
  -4  -4   2  268.37   30.40
   3   4  -2   86.79   14.00
   3   4  -2  131.59   10.90
   3   4  -2  129.39   21.40
   3   4  -2  100.49   17.00
   3   4  -2  135.79   20.00
   3   4  -2  137.49   21.40
  -3  -4   2  122.59   18.30
  -3  -4   2  141.99   20.30
  -3  -4   2  127.99   22.50
  -3  -4   2  147.99   25.30
  -3  -4   2  174.98   24.70
  -3  -4   2  126.89   18.20
  -3  -4   2  218.28   25.30
   2   4  -2  631.74   39.00
   2   4  -2  595.14   45.10
   2   4  -2  623.74   42.30
   2   4  -2  642.24   44.50
   2   4  -2  607.74   41.40
  -2  -4   2  616.84   45.50
  -2  -4   2  620.54   39.30
  -2  -4   2  540.15   41.00
  -2  -4   2  637.74   38.00
  -2  -4   2  670.43   42.20
  -2  -4   2  639.14   39.60
   1   4  -2    4.50    6.10
   1   4  -2    0.00    3.30
   1   4  -2    2.60    5.00
   1   4  -2    5.40    4.70
   1   4  -2    8.10    7.30
  -1  -4   2    4.00    6.80
  -1  -4   2    6.70    6.10
  -1  -4   2   -3.40    6.70
  -1  -4   2    3.20    4.20
  -1  -4   2    0.20    3.10
  -1  -4   2    2.20    4.50
  -1  -4   2   -4.40    5.60
  -1  -4   2    2.60    3.10
   0   4  -2   40.30   10.10
   0   4  -2   26.40    7.90
   0   4  -2   36.90   11.20
   0   4  -2   28.10   10.30
   0   4  -2   43.60   10.40
   0  -4   2   41.40    7.40
   0  -4   2   46.60    8.40
   0  -4   2   37.30    9.60
   0  -4   2   70.39   15.90
   0  -4   2   52.89   10.80
   0  -4   2   22.50    9.70
   0  -4   2   26.40    9.40
   0  -4   2   25.40    8.60
  -1   4  -2  925.61   54.89
  -1   4  -2  828.12   47.90
  -1   4  -2  860.11   49.40
  -1   4  -2  907.81   52.69
  -1   4  -2  818.52   49.40
   1  -4   2  872.91   49.20
   1  -4   2  805.82   48.50
   1  -4   2  908.11   56.29
   1  -4   2  804.92   49.20
   1  -4   2  800.62   53.49
   1  -4   2  818.92   50.29
  -2   4  -2 1610.54   86.79
  -2   4  -2 1671.63   90.89
  -2   4  -2 1755.82   87.39
  -2   4  -2 1652.13   87.19
  -2   4  -2 1660.63   89.29
  -2   4  -2 1613.54   86.29
   2  -4   2 1738.33   90.19
   2  -4   2 1615.54   91.79
   2  -4   2 1689.63   87.79
   2  -4   2 1736.03   81.89
   2  -4   2 1605.94   86.59
   2  -4   2 1677.53   90.49
  -3   4  -2 1235.18   70.09
  -3   4  -2 1250.47   67.09
  -3   4  -2 1235.78   66.59
  -3   4  -2 1310.47   69.39
  -3   4  -2 1212.68   65.49
  -3   4  -2 1260.87   68.59
  -3   4  -2 1244.88   71.29
   3  -4   2 1340.57   67.89
   3  -4   2 1304.07   72.09
   3  -4   2 1281.77   67.19
   3  -4   2 1202.78   69.09
   3  -4   2 1229.28   68.79
   3  -4   2 1255.67   73.49
   3  -4   2 1213.78   71.09
   3  -4   2 1254.77   66.59
  -4   4  -2  232.58   21.30
  -4   4  -2  269.37   19.20
  -4   4  -2  262.37   21.40
  -4   4  -2  257.07   24.40
  -4   4  -2  279.67   21.90
  -4   4  -2  239.48   19.80
  -4   4  -2  253.47   18.40
   4  -4   2  225.78   21.30
   4  -4   2  239.18   29.10
   4  -4   2  279.67   18.90
   4  -4   2  275.87   20.80
   4  -4   2  259.37   22.50
   4  -4   2  264.07   21.30
   4  -4   2  285.27   33.60
   4  -4   2  281.57   23.60
  -5   4  -2   52.29    7.60
  -5   4  -2   46.80   12.30
  -5   4  -2   52.29   12.10
   5  -4   2   64.59    7.80
   5  -4   2   63.19    8.50
   5  -4   2   58.39   16.90
   5  -4   2   71.39   14.60
   5  -4   2   45.40   13.30
   5  -4   2   86.29   17.40
  -6   4  -2   18.50   10.30
  -6   4  -2   25.10    9.60
  -6   4  -2   33.90   10.70
  -6   4  -2    7.50    5.60
   6  -4   2   11.20    8.60
  -7   4  -2  478.65   42.10
  -7   4  -2  475.15   33.40
  -7   4  -2  409.86   35.70
   7  -4   2  491.25   46.90
   7  -4   2  501.85   59.39
  -8   4  -2   86.69   15.10
  -8   4  -2   60.39   16.40
  -8   4  -2  100.39   19.70
   8  -4   2  117.29   26.80
   8  -4   2   80.69   24.40
  -9   4  -2   42.20   14.00
  -9   4  -2   27.00    8.40
  -9   4  -2   40.10   14.90
   9  -4   2   11.20   12.00
   9  -4   2    1.20    8.30
   9   3  -2   15.80    6.70
   9   3  -2   17.90    9.90
   9   3  -2   14.90    6.70
  -9  -3   2    9.90    8.40
  -9  -3   2   20.70    8.70
  -9  -3   2   37.90   12.90
  -9  -3   2   -0.10    3.10
  -9  -3   2   11.20    7.30
  -9  -3   2   -1.40    4.10
   8   3  -2  147.29   20.40
   8   3  -2  239.28   26.50
   8   3  -2  152.78   25.70
   8   3  -2  142.39   20.10
  -8  -3   2  162.28   27.80
  -8  -3   2  143.39   20.10
  -8  -3   2  141.49   22.50
  -8  -3   2  144.29   25.00
  -8  -3   2  182.18   25.10
  -8  -3   2  158.18   28.20
  -8  -3   2  190.48   24.30
   7   3  -2   13.20    7.20
   7   3  -2   19.70    8.60
   7   3  -2   29.80   10.40
   7   3  -2   15.30    8.10
  -7  -3   2   19.60   10.20
  -7  -3   2   42.20   14.70
  -7  -3   2   16.10    7.20
  -7  -3   2   19.10   10.50
  -7  -3   2   10.70    5.00
  -7  -3   2    7.40    5.50
   6   3  -2   68.09   15.10
   6   3  -2   94.39   16.20
   6   3  -2   81.49   16.20
   6   3  -2   72.49   14.50
   6   3  -2   50.69   13.10
  -6  -3   2   68.39   18.40
  -6  -3   2   73.89   15.40
  -6  -3   2   86.59   17.20
  -6  -3   2   45.70   12.90
  -6  -3   2   47.10   14.40
  -6  -3   2  103.29   16.90
  -6  -3   2   76.49   12.00
   5   3  -2  483.75   36.20
   5   3  -2  488.65   34.90
   5   3  -2  491.65   35.50
   5   3  -2  469.85   34.20
  -5  -3   2  444.46   32.90
  -5  -3   2  465.15   39.80
  -5  -3   2  490.35   35.40
  -5  -3   2  462.85   29.50
  -5  -3   2  478.25   38.80
  -5  -3   2  554.24   39.50
  -5  -3   2  498.35   39.40
  -5  -3   2  496.35   36.70
   4   3  -2  332.97   25.40
   4   3  -2  302.47   25.70
   4   3  -2  335.37   27.10
   4   3  -2  331.77   27.60
   4   3  -2  355.46   28.90
  -4  -3   2  310.97   27.50
  -4  -3   2  302.07   24.40
  -4  -3   2  334.47   27.90
  -4  -3   2  351.56   26.90
  -4  -3   2  341.17   27.50
  -4  -3   2  309.77   28.50
  -4  -3   2  342.47   43.90
   3   3  -2  199.78   17.80
   3   3  -2  207.88   26.80
   3   3  -2  231.78   25.90
   3   3  -2  222.78   25.70
   3   3  -2  168.78   20.80
  -3  -3   2  237.88   18.80
  -3  -3   2  193.08   25.50
  -3  -3   2  236.48   25.60
  -3  -3   2  187.78   22.70
  -3  -3   2  200.28   22.40
  -3  -3   2  185.68   24.80
  -3  -3   2  180.98   22.60
   2   3  -2   13.60    7.40
   2   3  -2   12.90    6.70
   2   3  -2   17.80    6.50
   2   3  -2   19.90    7.20
   2   3  -2    9.80    5.60
   2   3  -2   26.80    8.20
  -2  -3   2   14.20    6.20
  -2  -3   2   13.90    6.40
  -2  -3   2    7.40    7.20
  -2  -3   2    6.90    4.60
  -2  -3   2   15.50    8.50
  -2  -3   2   19.30    7.10
  -2  -3   2   19.40    6.10
   1   3  -2  108.09   13.40
   1   3  -2   97.79   14.50
   1   3  -2  111.99   17.60
   1   3  -2  137.29   18.30
   1   3  -2   97.39   14.30
  -1  -3   2  116.89   10.20
  -1  -3   2  108.59   18.10
  -1  -3   2  149.39   15.90
  -1  -3   2  137.79   19.50
  -1  -3   2  171.18   25.20
  -1  -3   2  146.89   17.30
  -1  -3   2  129.79   15.90
   0   3  -2   26.30    7.80
   0   3  -2   18.00    5.30
   0   3  -2   26.60    5.10
   0   3  -2   17.80    5.80
   0   3  -2   26.90    6.80
   0  -3   2   17.70    5.70
   0  -3   2   27.20    7.30
   0  -3   2   25.00    9.70
   0  -3   2   22.20    5.80
   0  -3   2   23.00    6.40
   0  -3   2   34.20    5.70
   0  -3   2   26.40    8.10
  -1   3  -2 1963.60   99.79
  -1   3  -2 1925.01   98.79
  -1   3  -2 1935.81   98.49
  -1   3  -2 1939.81  100.69
  -1   3  -2 2038.50  102.49
  -1   3  -2 1993.40   98.29
   1  -3   2 2033.20   99.79
   1  -3   2 2028.10   98.19
   1  -3   2 2015.20  101.79
   1  -3   2 1750.52   98.69
   1  -3   2 1966.30   98.89
   1  -3   2 2107.49  103.69
  -2   3  -2  835.22   46.40
  -2   3  -2  777.92   47.00
  -2   3  -2  799.82   48.60
  -2   3  -2  840.12   44.40
  -2   3  -2  836.12   45.90
  -2   3  -2  840.92   48.80
  -2   3  -2  860.01   46.30
   2  -3   2  862.51   50.49
   2  -3   2  875.61   45.70
   2  -3   2  874.41   50.39
   2  -3   2  848.82   49.30
   2  -3   2  828.72   46.40
   2  -3   2  818.12   45.80
   2  -3   2  886.91   49.90
  -3   3  -2   38.10    7.70
  -3   3  -2   29.70    7.20
  -3   3  -2   19.40    4.90
  -3   3  -2   23.20    6.60
  -3   3  -2   20.50    7.20
  -3   3  -2   29.20    6.40
  -3   3  -2   32.00    8.90
   3  -3   2   34.30    8.10
   3  -3   2   25.50    9.00
   3  -3   2   23.40    7.50
   3  -3   2   34.10    8.00
   3  -3   2   31.10    6.20
   3  -3   2   10.10    5.90
   3  -3   2   29.70    8.40
  -4   3  -2   87.69    9.80
  -4   3  -2   94.09   14.20
  -4   3  -2   80.29    8.60
  -4   3  -2   84.79   12.90
   4  -3   2   41.40   12.20
   4  -3   2   76.29    9.00
   4  -3   2  118.29   21.00
   4  -3   2   74.39   12.40
   4  -3   2   69.69    6.70
   4  -3   2   82.89   14.70
  -5   3  -2   88.89   12.40
  -5   3  -2   86.79   17.40
  -5   3  -2   69.19   13.60
  -5   3  -2   80.29   16.10
  -5   3  -2   85.69   18.20
  -5   3  -2   58.39   13.50
   5  -3   2   57.29   14.30
   5  -3   2   84.49   18.70
   5  -3   2   64.69   17.50
  -6   3  -2  460.25   32.20
  -6   3  -2  465.65   31.40
  -6   3  -2  471.15   39.00
  -6   3  -2  445.96   34.40
   6  -3   2  456.95   53.99
   6  -3   2  429.76   41.10
   6  -3   2  415.96   39.20
  -7   3  -2   -0.70    3.20
  -7   3  -2    0.20    4.10
  -7   3  -2   -0.30    2.80
  -7   3  -2    1.30    4.00
   7  -3   2    7.50    8.00
   7  -3   2   -0.40    5.20
   7  -3   2   -1.80    5.50
  -8   3  -2  131.19   23.40
  -8   3  -2  111.29   18.00
  -8   3  -2  133.99   24.30
  -8   3  -2  103.69   18.40
   8  -3   2   88.09   23.10
   8  -3   2  123.59   29.40
  -9   3  -2   37.50   13.20
  -9   3  -2   37.10   11.10
  -9   3  -2   24.60   11.70
  -9   3  -2   35.90   14.50
   9  -3   2   52.39   20.60
   9   2  -2    1.60    2.90
   9   2  -2   14.20    9.20
   9   2  -2    5.30    4.20
  -9  -2   2   -1.90    3.10
  -9  -2   2    8.80    6.90
  -9  -2   2    2.10    3.30
  -9  -2   2    7.90    5.30
   8   2  -2   84.99   13.70
   8   2  -2   64.39   15.60
   8   2  -2   74.59   13.20
  -8  -2   2   81.09   17.40
  -8  -2   2   54.59   16.90
  -8  -2   2   90.99   19.50
  -8  -2   2   80.19   15.40
  -8  -2   2   68.09   13.10
  -8  -2   2   61.39   16.30
   7   2  -2  196.78   26.90
   7   2  -2  175.38   21.50
   7   2  -2  189.58   22.20
   7   2  -2  191.18   22.90
   7   2  -2  180.18   22.50
  -7  -2   2  193.88   29.70
  -7  -2   2  174.18   20.20
  -7  -2   2  164.98   26.40
  -7  -2   2  174.68   22.90
  -7  -2   2  104.69   20.10
  -7  -2   2  171.68   21.70
  -7  -2   2  182.18   24.10
   6   2  -2   15.90    7.30
   6   2  -2   24.30    7.80
   6   2  -2   11.50    5.50
   6   2  -2   12.30    6.10
   6   2  -2    0.50    3.90
  -6  -2   2   14.40    6.50
  -6  -2   2    7.10    6.00
  -6  -2   2   17.80    7.20
  -6  -2   2   11.00    6.90
  -6  -2   2    9.00    6.60
  -6  -2   2   10.60    4.90
  -6  -2   2   17.50    9.10
   5   2  -2   78.89   13.70
   5   2  -2   67.69   12.40
   5   2  -2   96.09   16.00
   5   2  -2   87.19   14.70
   5   2  -2   90.69   15.30
  -5  -2   2   90.89   16.30
  -5  -2   2   90.29   11.80
  -5  -2   2  110.49   22.20
  -5  -2   2   67.39   13.10
  -5  -2   2   71.89   12.90
  -5  -2   2   97.49   15.80
  -5  -2   2   76.19   15.20
  -5  -2   2   75.09   16.20
   4   2  -2  159.48   20.00
   4   2  -2  180.08   15.90
   4   2  -2  180.28   21.00
   4   2  -2  178.78   21.90
   4   2  -2  143.39   20.50
  -4  -2   2  173.38   20.40
  -4  -2   2  163.28   12.90
  -4  -2   2  213.08   28.30
  -4  -2   2  187.38   22.70
  -4  -2   2  210.78   22.80
  -4  -2   2  187.18   25.00
  -4  -2   2  158.68   15.10
  -4  -2   2  179.38   21.90
   3   2  -2   12.30    5.40
   3   2  -2    4.70    4.40
   3   2  -2    9.50    6.40
   3   2  -2   17.10    6.00
   3   2  -2    4.30    4.70
  -3  -2   2   18.90    7.60
  -3  -2   2    8.10    5.00
  -3  -2   2   14.90    5.50
  -3  -2   2    9.10    6.60
  -3  -2   2   10.20    5.00
  -3  -2   2    6.10    6.70
  -3  -2   2    5.20    4.80
   2   2  -2  271.27   19.00
   2   2  -2  272.97   21.60
   2   2  -2  273.47   20.40
   2   2  -2  251.97   20.80
   2   2  -2  271.17   20.60
   2   2  -2  254.37   21.60
  -2  -2   2  302.27   22.50
  -2  -2   2  304.37   21.70
  -2  -2   2  273.37   22.80
  -2  -2   2  270.27   21.70
  -2  -2   2  293.37   19.70
  -2  -2   2  351.16   24.50
   1   2  -2  191.48   16.20
   1   2  -2  165.88   15.10
   1   2  -2  164.08   12.90
   1   2  -2  173.58   14.70
   1   2  -2  175.38   16.00
  -1  -2   2  146.59   12.40
  -1  -2   2  169.58   15.00
  -1  -2   2  188.18   16.10
  -1  -2   2  162.48   14.20
  -1  -2   2  190.78   14.30
  -1  -2   2  179.68   10.50
   0   2  -2 1923.31   98.09
   0   2  -2 2044.70   97.59
   0  -2   2 2006.60   98.09
   0  -2   2 1761.22   96.49
   0  -2   2 2044.00   99.39
   0  -2   2 1938.41   96.39
  -1   2  -2  216.08   15.70
  -1   2  -2  217.78   15.30
  -1   2  -2  206.18   16.20
  -1   2  -2  210.08   17.90
  -1   2  -2  201.58   15.60
  -1   2  -2  188.38   13.70
   1  -2   2  191.08   15.10
   1  -2   2  225.78   19.30
   1  -2   2  227.28   14.30
   1  -2   2  226.88   16.40
   1  -2   2  215.38   16.90
   1  -2   2  224.48   14.10
  -2   2  -2   46.90    8.10
  -2   2  -2   57.39    8.60
  -2   2  -2   55.79    7.60
  -2   2  -2   44.20    8.90
  -2   2  -2   63.49    9.90
  -2   2  -2   44.80    7.50
   2  -2   2   63.99    9.40
   2  -2   2   37.70    6.50
   2  -2   2   58.99   10.50
   2  -2   2   49.80   10.60
   2  -2   2   37.30    8.60
   2  -2   2   63.69    8.10
   2  -2   2   56.59    9.60
  -3   2  -2   88.19   15.50
  -3   2  -2  101.99   11.70
  -3   2  -2   72.59    7.00
  -3   2  -2  100.39   13.50
  -3   2  -2   99.29   15.40
  -3   2  -2   78.99   14.40
  -3   2  -2   74.39   10.60
  -3   2  -2   70.99    6.40
   3  -2   2  122.09   18.50
   3  -2   2   86.09    9.00
   3  -2   2   71.49   13.50
   3  -2   2   69.99    6.50
   3  -2   2   89.59   16.10
  -4   2  -2    5.90    4.30
  -4   2  -2   -0.70    3.50
  -4   2  -2    0.20    4.50
  -4   2  -2    0.00    4.40
  -4   2  -2    5.10    4.60
  -4   2  -2   -1.00    2.30
   4  -2   2   -0.70    3.70
   4  -2   2    1.30    4.20
   4  -2   2   -3.20    2.60
  -5   2  -2  486.05   32.70
  -5   2  -2  399.76   35.10
  -5   2  -2  426.16   36.40
  -5   2  -2  560.54   35.80
  -5   2  -2  507.55   37.80
  -5   2  -2  516.05   38.90
  -5   2  -2  497.75   33.30
   5  -2   2  489.05   42.10
   5  -2   2  577.24   42.50
   5  -2   2  479.05   40.00
  -6   2  -2   -3.10    2.90
  -6   2  -2    2.00    4.80
  -6   2  -2    3.90    4.10
  -6   2  -2    0.70    3.50
   6  -2   2    0.10    5.30
   6  -2   2   -4.10    2.90
   6  -2   2   -1.50    5.70
  -7   2  -2  228.58   26.40
  -7   2  -2  253.27   31.00
  -7   2  -2  187.18   27.00
  -7   2  -2  272.27   30.70
   7  -2   2  149.69   30.20
   7  -2   2  184.58   34.30
   7  -2   2  208.68   38.20
  -8   2  -2   88.49   17.10
  -8   2  -2   85.29   18.50
  -8   2  -2   64.39   13.80
  -8   2  -2   76.09   18.00
   8  -2   2   47.70   18.80
   8  -2   2   69.69   22.00
   8  -2   2   22.10   13.00
  -9   2  -2   63.29   16.50
  -9   2  -2   55.99   15.90
  -9   2  -2   26.60   13.10
  -9   2  -2   53.69   13.40
 -10  -1   2   41.30   19.40
 -10  -1   2   51.79   14.10
  -9  -1   2   12.40    4.90
  -9  -1   2    5.40    7.80
  -9  -1   2    8.40    5.30
  -9  -1   2    9.60    8.30
  -9  -1   2    4.10    4.40
   8   1  -2    6.80    3.90
   8   1  -2    7.10    6.20
   8   1  -2    1.90    2.60
  -8  -1   2    4.00    6.80
  -8  -1   2    5.10    8.60
  -8  -1   2    5.00    6.70
  -8  -1   2   -1.70    2.00
  -8  -1   2    9.60    6.30
  -8  -1   2    4.40    4.20
   7   1  -2   81.29   12.90
   7   1  -2   91.19   16.60
   7   1  -2   95.09   13.90
   7   1  -2  113.29   15.10
  -7  -1   2   96.39   15.50
  -7  -1   2  107.29   18.70
  -7  -1   2  105.19   15.70
  -7  -1   2   95.29   18.50
  -7  -1   2   88.39   14.00
  -7  -1   2  103.79   16.60
   6   1  -2  801.22   47.90
   6   1  -2  814.02   46.50
   6   1  -2  756.92   45.90
   6   1  -2  759.92   46.30
   6   1  -2  795.52   46.00
  -6  -1   2  777.92   47.20
  -6  -1   2  813.92   48.40
  -6  -1   2  747.63   49.60
  -6  -1   2  876.31   59.39
  -6  -1   2  805.32   52.79
  -6  -1   2  784.42   46.20
  -6  -1   2  811.82   46.70
  -6  -1   2  751.82   48.20
   5   1  -2  303.87   23.40
   5   1  -2  310.37   23.10
   5   1  -2  301.77   22.90
   5   1  -2  317.87   23.60
   5   1  -2  309.67   22.70
   5   1  -2  344.87   28.50
   5   1  -2  337.77   23.50
  -5  -1   2  299.27   21.50
  -5  -1   2  322.57   23.70
  -5  -1   2  320.07   37.10
  -5  -1   2  309.57   24.10
  -5  -1   2  336.07   24.90
  -5  -1   2  298.77   25.10
  -5  -1   2  315.57   26.50
  -5  -1   2  325.37   22.70
   4   1  -2   63.39   14.40
   4   1  -2   81.79   12.80
   4   1  -2  106.89   13.90
   4   1  -2   90.29   16.00
   4   1  -2  101.59   13.50
   4   1  -2  102.89   14.30
   4   1  -2   87.49   13.20
  -4  -1   2  101.59   11.30
  -4  -1   2  114.19   14.20
  -4  -1   2   96.69   15.40
  -4  -1   2   95.09   13.60
  -4  -1   2  105.29   16.40
  -4  -1   2   97.19   14.20
  -4  -1   2   86.89   15.00
  -4  -1   2  104.39   14.10
   3   1  -2   15.50    5.50
   3   1  -2   20.00    5.50
   3   1  -2   18.20    5.30
   3   1  -2   22.20    6.40
   3   1  -2   15.90    5.50
   3   1  -2   28.00    4.90
  -3  -1   2   39.70    8.00
  -3  -1   2   24.20    7.90
  -3  -1   2   24.40    7.50
  -3  -1   2   19.20    6.00
  -3  -1   2   31.10    7.60
  -3  -1   2   17.70    6.40
  -3  -1   2   29.40    7.50
   2   1  -2  416.26   23.10
   2   1  -2  377.66   26.80
   2   1  -2  413.36   25.60
   2   1  -2  374.86   27.90
   2   1  -2  321.27   24.40
  -2  -1   2  390.96   23.20
  -2  -1   2  374.26   25.40
  -2  -1   2  410.36   24.80
  -2  -1   2  384.46   25.10
  -2  -1   2  429.66   25.40
  -2  -1   2  393.96   25.30
   1   1  -2 2254.37  120.49
   1   1  -2 2365.86  115.89
  -1  -1   2 2284.97  120.99
  -1  -1   2 2315.97  115.69
   0   1  -2  167.98   12.00
   0   1  -2  148.29   12.20
   0   1  -2  174.98   10.80
   0   1  -2  166.48   12.30
   0   1  -2  176.58   12.90
   0   1  -2  161.58   13.10
   0   1  -2  150.68   12.50
   0  -1   2  144.69   10.30
   0  -1   2  177.28   12.60
   0  -1   2  171.38   12.20
   0  -1   2  168.28   12.80
   0  -1   2  145.49   12.80
   0  -1   2  155.18   12.40
  -1   1  -2  358.46   21.00
  -1   1  -2  343.17   23.30
  -1   1  -2  385.66   21.20
  -1   1  -2  347.17   20.70
  -1   1  -2  353.06   23.20
  -1   1  -2  364.56   20.80
  -1   1  -2  349.47   24.10
   1  -1   2  348.97   23.70
   1  -1   2  345.77   23.40
   1  -1   2  406.76   22.80
   1  -1   2  359.06   20.90
   1  -1   2  339.77   20.90
   1  -1   2  371.96   21.50
  -2   1  -2  350.06   20.10
  -2   1  -2  367.86   24.80
  -2   1  -2  386.66   21.70
  -2   1  -2  404.66   26.90
  -2   1  -2  324.87   25.30
  -2   1  -2  364.36   25.80
  -2   1  -2  380.56   20.20
   2  -1   2  371.66   20.40
   2  -1   2  350.26   25.00
   2  -1   2  388.86   20.50
   2  -1   2  367.86   26.70
   2  -1   2  372.96   27.20
  -3   1  -2   17.40    6.90
  -3   1  -2   13.30    6.30
  -3   1  -2   15.80    5.90
  -3   1  -2   29.40    8.90
  -3   1  -2   37.40    9.80
   3  -1   2   13.90    7.30
   3  -1   2    7.40    7.10
   3  -1   2   25.00    7.70
  -4   1  -2    0.10    3.30
  -4   1  -2    7.80    5.80
  -4   1  -2    6.90    4.90
  -4   1  -2    6.50    5.40
  -4   1  -2   15.40    6.10
  -4   1  -2    7.70    4.50
  -4   1  -2    4.40    4.50
   4  -1   2   -3.90    2.30
   4  -1   2    1.90    5.00
   4  -1   2   12.30    8.10
  -5   1  -2    1.50    4.30
  -5   1  -2    8.30    5.70
  -5   1  -2   14.90    6.80
  -5   1  -2   -0.30    3.70
  -5   1  -2    9.30    5.40
  -5   1  -2   10.50    5.70
  -5   1  -2    5.80    4.70
   5  -1   2   10.40    7.10
   5  -1   2    2.70    5.60
   5  -1   2    8.90    7.70
  -6   1  -2   -1.70    3.20
  -6   1  -2    3.50    4.90
  -6   1  -2    2.80    4.40
  -6   1  -2    3.00    4.80
   6  -1   2    0.60    5.40
   6  -1   2    5.20    7.60
   6  -1   2   -3.90    4.00
  -7   1  -2    6.60    6.20
  -7   1  -2    0.50    4.40
  -7   1  -2    2.70    3.40
  -7   1  -2    2.00    4.10
   7  -1   2    6.90    9.00
   7  -1   2   -0.80    6.00
  -8   1  -2    8.60    6.70
  -8   1  -2    4.80    5.30
  -8   1  -2    1.40    3.90
  -8   1  -2    5.90    6.20
   8  -1   2   -3.50    5.90
  -9   1  -2   38.20   11.90
  -9   1  -2   40.90   15.10
  -9   1  -2   40.70   13.20
  -9   1  -2   61.49   15.20
 -10   0   2   10.80   10.10
 -10   0   2   23.20   10.20
 -10   0   2   11.60    7.20
  -9   0   2    2.80    4.10
  -9   0   2    6.60    4.70
  -9   0   2    3.60    4.20
   8   0  -2    6.30    3.10
   8   0  -2   -1.20    2.00
   8   0  -2   -6.70    3.20
  -8   0   2    3.30    3.80
  -8   0   2   26.70   11.80
  -8   0   2    4.70    5.30
  -8   0   2    6.00    4.60
  -8   0   2    4.30    5.20
   7   0  -2  132.79   21.20
   7   0  -2  105.99   13.60
   7   0  -2  117.69   13.30
   7   0  -2  123.39   18.60
  -7   0   2  138.09   23.30
  -7   0   2  140.89   17.70
  -7   0   2  104.79   15.70
  -7   0   2   85.49   14.00
  -7   0   2  102.29   14.60
  -7   0   2  105.69   17.30
  -7   0   2   88.89   19.60
   6   0  -2  527.15   32.90
   6   0  -2  512.25   39.10
   6   0  -2  539.55   31.90
   6   0  -2  526.65   36.50
   6   0  -2  486.95   31.80
  -6   0   2  546.45   33.50
  -6   0   2  522.35   41.00
  -6   0   2  462.45   32.70
  -6   0   2  498.45   34.20
  -6   0   2  501.75   42.10
  -6   0   2  528.45   41.10
  -6   0   2  512.15   33.40
  -6   0   2  481.55   31.10
  -6   0   2  563.24   39.00
   5   0  -2   12.40    4.90
   5   0  -2   19.60    5.40
   5   0  -2   18.50    7.90
   5   0  -2   21.90    6.50
   5   0  -2    9.60    4.70
   5   0  -2    8.60    4.30
   5   0  -2   12.20    5.20
  -5   0   2   11.10    5.10
  -5   0   2   18.90    8.30
  -5   0   2   16.40    7.60
  -5   0   2   19.80    8.80
  -5   0   2   15.60    5.70
  -5   0   2   13.30    5.60
  -5   0   2   22.20    6.80
   4   0  -2   53.89    8.00
   4   0  -2   34.30    7.80
   4   0  -2   45.60    8.20
   4   0  -2   37.10    7.70
   4   0  -2   27.80    6.90
   4   0  -2   37.00    8.10
   4   0  -2   45.60    9.80
  -4   0   2   45.40   11.20
  -4   0   2   38.90    8.00
  -4   0   2   33.00    7.70
  -4   0   2   38.80    8.40
  -4   0   2   31.50    6.30
  -4   0   2   56.39   12.20
  -4   0   2   36.70   10.80
   3   0  -2   64.59    9.60
   3   0  -2   93.79   12.60
   3   0  -2   76.59    9.30
   3   0  -2   78.09    7.00
   3   0  -2   80.89   10.90
   3   0  -2   75.69   10.10
  -3   0   2  102.49   13.00
  -3   0   2   73.09   10.20
  -3   0   2   81.49   11.00
  -3   0   2   86.39    7.50
  -3   0   2   82.49   11.00
  -2   0   2 9999.00  467.65
   1   0  -2 2659.13  135.79
  -1   0   2 2892.71  136.69
   0   0  -2 7124.09  334.07
   0   0   2 7141.19  334.17
  -1   0  -2  102.59   13.10
  -1   0  -2   97.29   12.20
  -1   0  -2   87.59    7.60
  -1   0  -2  100.09   11.30
  -1   0  -2   83.59    7.90
  -1   0  -2   83.79    7.80
  -1   0  -2  104.29    7.80
   1   0   2  121.99   13.10
   1   0   2   93.99    8.60
   1   0   2   90.29    7.60
   1   0   2   86.29    7.60
   1   0   2   81.69    9.00
   1   0   2   90.29   11.30
   1   0   2   74.49   10.50
  -2   0  -2    2.70    2.20
  -2   0  -2    3.00    3.50
  -2   0  -2    4.10    3.30
  -2   0  -2    1.00    3.70
  -2   0  -2    9.40    4.80
  -2   0  -2    7.10    3.00
  -2   0  -2    8.60    2.80
   2   0   2    2.40    3.70
   2   0   2    3.30    4.40
   2   0   2    3.60    4.20
   2   0   2    4.00    2.20
   2   0   2    4.50    3.10
  -3   0  -2    0.90    1.50
  -3   0  -2    1.30    2.20
  -3   0  -2    8.20    5.50
  -3   0  -2    4.80    4.30
  -3   0  -2    4.30    5.00
  -3   0  -2    3.50    3.70
  -3   0  -2    4.20    4.20
   3   0   2   -1.40    4.40
   3   0   2   -0.60    3.60
   3   0   2    3.20    5.70
  -4   0  -2  313.57   28.10
  -4   0  -2  325.87   25.40
  -4   0  -2  366.76   30.90
  -4   0  -2  371.46   26.50
  -4   0  -2  321.97   26.20
  -4   0  -2  318.47   27.80
   4   0   2  343.27   30.70
   4   0   2  345.97   42.50
  -5   0  -2  329.07   40.80
  -5   0  -2  299.47   28.60
  -5   0  -2  376.46   27.40
  -5   0  -2  358.36   26.90
  -5   0  -2  357.66   28.90
  -5   0  -2  309.67   46.40
  -5   0  -2  338.77   27.40
   5   0   2  230.48   35.60
   5   0   2  251.67   35.00
  -6   0  -2   14.20    7.20
  -6   0  -2    6.10    6.20
  -6   0  -2    3.00    4.40
  -6   0  -2    4.50    5.70
   6   0   2    7.10   12.80
  -7   0  -2   -1.00    2.50
  -7   0  -2   11.10    8.40
  -7   0  -2    8.90    6.70
   7   0   2   15.20   12.30
  -8   0  -2   19.60    7.70
  -8   0  -2   19.10    9.20
  -8   0  -2    2.30    4.70
  -8   0  -2   13.40    7.00
   8   0   2   10.30   10.80
  -9   0  -2    2.80    4.20
  -9   0  -2    2.20    3.90
  -9   0  -2    4.40    6.10
  -9   0  -2    3.10    4.70
   9   0   2    6.20   11.40
  10  -1  -2   91.69   21.20
 -10   1   2   60.49   18.30
 -10   1   2   71.49   12.70
 -10   1   2   91.49   21.20
   9  -1  -2    5.80    7.80
  -9   1   2   19.70   12.80
  -9   1   2   17.50    6.80
  -9   1   2   18.00    8.20
   8  -1  -2  289.17   36.00
  -8   1   2  317.47   22.90
  -8   1   2  275.87   34.40
  -8   1   2  328.77   23.50
  -8   1   2  377.16   25.30
  -8   1   2  301.37   40.90
   7  -1  -2   13.80    4.40
   7  -1  -2    6.40    3.10
   7  -1  -2   10.00    6.50
   7  -1  -2    3.60    5.50
  -7   1   2    0.40    4.80
  -7   1   2    5.60    4.80
  -7   1   2   11.80    5.30
  -7   1   2    1.50    4.70
  -7   1   2   17.90    5.80
  -7   1   2   11.60    8.60
   6  -1  -2    5.90    3.60
   6  -1  -2   24.30    5.90
   6  -1  -2    6.60    5.60
   6  -1  -2   19.50    8.00
  -6   1   2    2.40    5.50
  -6   1   2    0.80    5.00
  -6   1   2   12.50    4.40
  -6   1   2    7.80    6.40
  -6   1   2   12.30    5.10
  -6   1   2    8.60    4.80
  -6   1   2   11.70    7.00
   5  -1  -2  173.68   14.60
   5  -1  -2  227.18   25.10
   5  -1  -2  225.88   19.50
   5  -1  -2  201.38   14.30
   5  -1  -2  198.88   15.70
   5  -1  -2  181.08   15.70
  -5   1   2  231.68   25.90
  -5   1   2  238.58   18.10
  -5   1   2  234.78   25.80
  -5   1   2  201.88   16.40
  -5   1   2  205.58   25.20
  -5   1   2  184.68   15.90
  -5   1   2  300.27   33.80
  -5   1   2  180.38   16.00
  -5   1   2  194.28   13.50
   4  -1  -2  329.87   22.40
   4  -1  -2  314.07   22.50
   4  -1  -2  308.97   23.80
   4  -1  -2  347.57   24.00
   4  -1  -2  366.36   22.50
   4  -1  -2  332.77   21.70
  -4   1   2  358.46   24.10
  -4   1   2  362.06   23.40
  -4   1   2  331.07   22.30
  -4   1   2  343.87   24.50
  -4   1   2  300.87   21.80
  -4   1   2  352.06   24.80
  -4   1   2  350.56   27.30
  -4   1   2  325.57   27.40
   3  -1  -2  239.68   17.80
   3  -1  -2  247.08   17.60
   3  -1  -2  238.38   16.80
   3  -1  -2  224.38   17.50
  -3   1   2  255.47   15.30
  -3   1   2  233.08   16.80
  -3   1   2  228.98   19.40
  -3   1   2  243.28   19.50
  -3   1   2  234.88   16.70
  -3   1   2  221.88   17.00
  -3   1   2  246.38   17.20
  -3   1   2  248.58   18.20
  -2   1   2 7529.45  355.46
   1  -1  -2 2451.45  124.69
  -1   1   2 2540.25  125.09
   0  -1  -2  608.24   35.00
   0  -1  -2  621.64   33.40
   0  -1  -2  606.34   33.20
   0  -1  -2  636.84   32.90
   0  -1  -2  610.84   31.50
   0  -1  -2  601.84   34.20
   0  -1  -2  625.94   33.30
   0  -1  -2  637.84   33.50
   0   1   2  596.44   35.30
   0   1   2  551.34   34.10
   0   1   2  569.54   33.50
   0   1   2  600.34   33.30
   0   1   2  593.44   33.50
   0   1   2  616.04   31.80
   0   1   2  589.84   32.80
  -1  -1  -2   20.40    5.70
  -1  -1  -2   16.90    4.80
  -1  -1  -2   12.30    4.50
  -1  -1  -2   23.00    4.90
  -1  -1  -2   28.90    7.00
  -1  -1  -2   31.90    6.00
  -1  -1  -2   22.90    6.60
   1   1   2   16.20    4.20
   1   1   2   16.50    5.50
   1   1   2   11.50    4.90
   1   1   2   24.10    6.20
   1   1   2    9.40    3.60
   1   1   2   18.10    6.00
  -2  -1  -2 1835.82   91.39
  -2  -1  -2 1793.42   89.79
  -2  -1  -2 1871.91   88.39
  -2  -1  -2 1820.12   90.79
  -2  -1  -2 1820.62   94.69
  -2  -1  -2 1821.32   93.39
  -2  -1  -2 1745.23   90.49
  -2  -1  -2 1708.33   95.39
   2   1   2 1754.72   90.19
   2   1   2 1809.22   88.29
   2   1   2 1805.72   91.99
   2   1   2 1841.42   92.39
   2   1   2 1854.61   87.89
   2   1   2 1814.72   98.29
  -3  -1  -2 1729.13   87.99
  -3  -1  -2 1815.22   91.29
  -3  -1  -2 1700.03   86.89
  -3  -1  -2 1705.43   93.49
  -3  -1  -2 1496.25   94.49
  -3  -1  -2 1822.42   86.29
  -3  -1  -2 1822.62   85.99
  -3  -1  -2 1779.92   89.79
  -3  -1  -2 1663.83   93.69
   3   1   2 1673.33   85.09
   3   1   2 1778.22  100.49
   3   1   2 1780.72   89.49
   3   1   2 1696.73   91.09
   3   1   2 1879.81   97.59
   3   1   2 1784.42   85.09
  -4  -1  -2  564.04   35.70
  -4  -1  -2  568.94   37.00
  -4  -1  -2  553.14   32.00
  -4  -1  -2  518.35   39.90
  -4  -1  -2  486.15   38.40
  -4  -1  -2  446.86   40.20
  -4  -1  -2  570.24   31.10
   4   1   2  586.04   30.10
   4   1   2  595.14   38.10
   4   1   2  603.14   44.30
   4   1   2  519.05   31.00
  -5  -1  -2    6.20    3.00
  -5  -1  -2    9.90    3.80
  -5  -1  -2    3.40    5.10
  -5  -1  -2    8.10    5.30
  -5  -1  -2   12.20    7.80
  -5  -1  -2   13.20    6.90
   5   1   2   23.70   12.40
  -6  -1  -2   37.70   10.20
  -6  -1  -2   17.80    9.20
  -6  -1  -2   56.39   14.70
   6   1   2   27.80   14.90
  -7  -1  -2    2.60    3.40
  -7  -1  -2    2.10    3.90
  -7  -1  -2   -1.40    2.60
  -7  -1  -2    1.20    3.40
   7   1   2   -0.90    6.30
  -8  -1  -2   24.00    7.80
  -8  -1  -2   20.10   10.10
  -8  -1  -2   25.90    9.40
  -8  -1  -2   49.50   14.50
   8   1   2   29.10   16.20
  -9  -1  -2    1.60    4.40
  -9  -1  -2    9.50   10.30
  -9  -1  -2   -0.80    2.80
   9   1   2    6.10    8.40
  10  -2  -2   33.20   13.00
 -10   2   2   43.40   13.70
 -10   2   2   19.20   11.20
   9  -2  -2    5.50    6.70
  -9   2   2   16.10   10.20
  -9   2   2   -0.40    3.70
   8  -2  -2    1.80    6.20
  -8   2   2    5.40    4.00
  -8   2   2    3.80    4.20
  -8   2   2    4.10    6.30
  -8   2   2    1.50    6.60
  -8   2   2   -1.80    3.20
   7  -2  -2  105.69   19.10
   7  -2  -2   90.99   11.20
   7  -2  -2  109.59   12.10
   7  -2  -2  103.99   19.20
  -7   2   2   82.69   13.30
  -7   2   2   86.69   18.90
  -7   2   2   91.79   19.60
  -7   2   2   96.29   13.30
  -7   2   2  104.09   17.70
   6  -2  -2  144.49   21.60
   6  -2  -2  125.19   18.60
   6  -2  -2  116.89   13.90
   6  -2  -2  117.69   14.10
  -6   2   2  119.49   14.60
  -6   2   2  127.19   22.50
  -6   2   2  150.38   17.60
  -6   2   2  143.29   19.60
  -6   2   2  135.59   19.50
  -6   2   2  123.99   17.10
  -6   2   2  117.69   21.30
  -6   2   2  144.79   16.10
   5  -2  -2  394.36   27.20
   5  -2  -2  445.16   27.00
   5  -2  -2  438.16   26.30
   5  -2  -2  380.16   27.20
   5  -2  -2  478.85   32.30
   5  -2  -2  471.15   30.90
  -5   2   2  424.76   27.60
  -5   2   2  426.26   34.30
  -5   2   2  416.46   29.40
  -5   2   2  414.06   27.10
  -5   2   2  449.06   30.00
  -5   2   2  408.66   28.70
  -5   2   2  440.46   34.00
  -5   2   2  471.35   30.30
   4  -2  -2    9.20    5.30
   4  -2  -2    9.00    4.80
   4  -2  -2   11.10    5.10
   4  -2  -2   18.20    5.30
   4  -2  -2   15.30    5.50
   4  -2  -2    2.50    4.60
   4  -2  -2    3.50    3.50
  -4   2   2    9.00    6.50
  -4   2   2    9.60    5.20
  -4   2   2   15.50    5.40
  -4   2   2    9.00    4.70
  -4   2   2   10.00    5.90
  -4   2   2    9.20    4.30
  -4   2   2   12.90    5.60
   3  -2  -2  725.83   41.90
   3  -2  -2  741.83   40.00
   3  -2  -2  622.74   40.40
   3  -2  -2  746.73   43.60
   3  -2  -2  701.73   40.10
  -3   2   2  712.43   40.00
  -3   2   2  728.53   43.40
  -3   2   2  738.33   43.00
  -3   2   2  744.83   36.50
  -3   2   2  702.53   40.40
  -3   2   2  683.43   39.50
  -3   2   2  744.63   42.30
   2  -2  -2  293.87   18.90
   2  -2  -2  287.37   19.30
   2  -2  -2  288.97   21.80
   2  -2  -2  306.07   24.50
   2  -2  -2  280.77   20.60
   2  -2  -2  246.78   19.00
  -2   2   2  270.47   20.20
  -2   2   2  291.87   20.00
  -2   2   2  291.57   19.50
  -2   2   2  287.17   22.30
  -2   2   2  289.17   18.90
  -2   2   2  286.07   19.20
  -2   2   2  330.97   22.30
   1  -2  -2  399.86   23.30
   1  -2  -2  366.06   23.40
   1  -2  -2  370.66   25.70
   1  -2  -2  351.56   20.40
   1  -2  -2  400.36   22.90
   1  -2  -2  300.07   20.10
   1  -2  -2  333.47   22.70
   1  -2  -2  382.46   25.20
  -1   2   2  365.26   21.10
  -1   2   2  360.46   25.20
  -1   2   2  353.06   26.00
  -1   2   2  399.36   23.40
  -1   2   2  366.26   22.90
  -1   2   2  353.96   23.20
   0  -2  -2  455.65   27.10
   0  -2  -2  448.76   27.30
   0  -2  -2  469.95   30.30
   0  -2  -2  431.66   26.10
   0  -2  -2  415.06   28.50
   0  -2  -2  449.36   27.60
   0  -2  -2  424.76   26.10
   0  -2  -2  476.35   26.70
   0   2   2  449.46   27.30
   0   2   2  449.36   29.80
   0   2   2  409.66   30.20
   0   2   2  407.46   26.60
   0   2   2  411.86   29.90
   0   2   2  471.65   29.60
  -1  -2  -2  172.78   21.00
  -1  -2  -2  134.29   12.70
  -1  -2  -2  130.69   12.20
  -1  -2  -2  138.39   12.90
  -1  -2  -2  155.28   13.70
  -1  -2  -2  189.98   20.80
  -1  -2  -2  141.99   12.60
  -1  -2  -2  174.88   18.90
   1   2   2  161.68   15.20
   1   2   2  144.89   13.50
   1   2   2  141.59   12.80
   1   2   2  214.28   22.30
   1   2   2  133.89   12.80
   1   2   2  145.79   12.60
   1   2   2  134.09   18.20
  -2  -2  -2  443.76   33.70
  -2  -2  -2  459.65   28.50
  -2  -2  -2  436.06   31.20
  -2  -2  -2  460.45   28.30
  -2  -2  -2  453.25   30.10
  -2  -2  -2  455.25   30.90
  -2  -2  -2  459.85   29.70
   2   2   2  419.16   31.90
   2   2   2  408.46   28.20
   2   2   2  449.56   32.40
   2   2   2  416.66   30.00
   2   2   2  424.96   27.40
   2   2   2  431.56   30.50
   2   2   2  451.05   27.50
  -3  -2  -2  569.04   36.60
  -3  -2  -2  601.74   35.60
  -3  -2  -2  564.34   37.30
  -3  -2  -2  550.24   42.60
  -3  -2  -2  548.05   37.80
  -3  -2  -2  592.14   40.10
  -3  -2  -2  565.64   39.80
  -3  -2  -2  563.04   34.80
  -3  -2  -2  592.54   35.10
   3   2   2  588.94   34.00
   3   2   2  619.54   37.50
   3   2   2  577.34   34.30
   3   2   2  568.74   38.90
   3   2   2  577.74   39.00
   3   2   2  585.34   42.60
   3   2   2  568.14   38.30
  -4  -2  -2  127.29   16.40
  -4  -2  -2  140.99   13.40
  -4  -2  -2  137.19   16.20
  -4  -2  -2  125.29   23.40
  -4  -2  -2  127.99   17.70
  -4  -2  -2  202.78   21.00
  -4  -2  -2  171.58   21.00
  -4  -2  -2  145.99   21.70
  -4  -2  -2  107.49   19.30
   4   2   2  142.59   22.20
   4   2   2  120.79   19.00
   4   2   2  147.49   13.30
   4   2   2  144.39   12.70
   4   2   2  149.39   18.60
   4   2   2  138.39   19.20
  -5  -2  -2   52.19   14.50
  -5  -2  -2   34.90    8.20
  -5  -2  -2   42.50   12.00
  -5  -2  -2   44.40   12.00
  -5  -2  -2   28.20    6.70
  -5  -2  -2   33.40    9.40
  -5  -2  -2   41.80   11.00
  -5  -2  -2   58.69   11.20
   5   2   2   43.00   14.90
   5   2   2   48.00    8.10
   5   2   2   50.59   12.70
   5   2   2   37.10    8.70
  -6  -2  -2   -1.80    2.60
  -6  -2  -2    6.60    4.60
  -6  -2  -2    1.20    2.90
  -6  -2  -2    0.10    4.40
  -6  -2  -2   -0.40    4.40
   6   2   2    4.80    2.90
   6   2   2    9.90    9.20
   6   2   2    3.50    3.30
  -7  -2  -2   53.49   13.20
  -7  -2  -2   42.00   15.60
  -7  -2  -2   76.59   13.00
   7   2   2   24.60   13.00
  -8  -2  -2   33.00   14.10
  -8  -2  -2   41.60   14.70
  -8  -2  -2   36.80    9.00
  -8  -2  -2   17.00    8.60
   8   2   2   27.70   16.30
  10  -3  -2  472.75   44.80
 -10   3   2  468.75   54.29
 -10   3   2  328.77   39.70
 -10   3   2  388.86   31.60
   9  -3  -2   24.00   12.40
  -9   3   2   20.80   10.50
  -9   3   2    9.70    7.70
  -9   3   2   37.90   11.40
   8  -3  -2  853.61   58.09
   8  -3  -2  881.11   62.79
  -8   3   2  973.80   65.89
  -8   3   2  911.31   56.89
  -8   3   2  902.01   58.29
  -8   3   2  828.32   54.59
   7  -3  -2  215.68   15.50
   7  -3  -2  196.98   28.40
   7  -3  -2  180.08   15.50
   7  -3  -2  222.08   27.30
  -7   3   2  194.48   18.50
  -7   3   2  190.38   16.60
  -7   3   2  223.88   25.40
  -7   3   2  159.88   26.20
  -7   3   2  181.78   16.00
  -7   3   2  126.79   19.70
   6  -3  -2  147.69   17.20
   6  -3  -2  145.09   13.10
   6  -3  -2  144.59   21.80
   6  -3  -2  166.68   20.90
   6  -3  -2  116.59   15.40
  -6   3   2  153.28   17.90
  -6   3   2  121.79   17.40
  -6   3   2  202.48   30.10
  -6   3   2  143.69   18.50
  -6   3   2  170.38   21.40
  -6   3   2  139.69   16.60
  -6   3   2  152.18   19.60
  -6   3   2  125.09   22.10
   5  -3  -2  450.05   27.90
   5  -3  -2  401.56   28.90
   5  -3  -2  376.06   32.50
   5  -3  -2  408.06   28.70
   5  -3  -2  446.76   27.60
   5  -3  -2  439.76   30.30
   5  -3  -2  461.15   32.90
   5  -3  -2  402.26   28.50
  -5   3   2  375.96   32.60
  -5   3   2  399.26   27.90
  -5   3   2  419.26   31.40
  -5   3   2  428.16   27.50
  -5   3   2  426.46   30.50
  -5   3   2  440.86   28.80
  -5   3   2  425.16   27.70
  -5   3   2  448.36   34.20
   4  -3  -2    0.70    2.70
   4  -3  -2   -4.00    2.60
   4  -3  -2   -5.00    2.20
   4  -3  -2    0.50    2.60
   4  -3  -2   -2.50    3.70
   4  -3  -2    1.00    4.00
   4  -3  -2   -4.20    2.70
  -4   3   2    0.70    4.40
  -4   3   2   -2.10    2.50
  -4   3   2    5.60    5.00
  -4   3   2    0.50    2.80
  -4   3   2    0.50    4.40
  -4   3   2   -2.00    3.30
   3  -3  -2  414.66   30.40
   3  -3  -2  404.96   27.60
   3  -3  -2  430.26   30.80
   3  -3  -2  377.96   28.90
   3  -3  -2  461.05   28.30
   3  -3  -2  435.66   26.70
  -3   3   2  439.66   31.20
  -3   3   2  447.76   26.90
  -3   3   2  508.45   34.00
  -3   3   2  394.36   27.80
  -3   3   2  433.46   30.10
  -3   3   2  398.36   27.00
   2  -3  -2  360.16   26.40
   2  -3  -2  416.06   30.40
   2  -3  -2  395.26   22.30
   2  -3  -2  362.66   27.00
   2  -3  -2  440.16   29.80
   2  -3  -2  391.76   26.50
  -2   3   2  417.26   26.70
  -2   3   2  435.16   27.90
  -2   3   2  426.96   23.00
  -2   3   2  419.96   28.20
  -2   3   2  419.36   26.70
  -2   3   2  433.66   32.00
   1  -3  -2 1394.26   80.19
   1  -3  -2 1392.86   81.39
   1  -3  -2 1593.24   78.89
   1  -3  -2 1513.95   77.99
   1  -3  -2 1322.97   73.79
   1  -3  -2 1575.14   78.49
  -1   3   2 1527.95   75.29
  -1   3   2 1651.43   82.69
  -1   3   2 1547.45   78.19
  -1   3   2 1570.04   78.69
  -1   3   2 1637.04   84.89
  -1   3   2 1478.45   76.79
  -1   3   2 1401.06   81.29
   0  -3  -2  586.04   35.10
   0  -3  -2  531.65   37.60
   0  -3  -2  584.34   34.10
   0  -3  -2  574.24   35.50
   0  -3  -2  551.14   39.30
   0  -3  -2  570.14   33.30
   0   3   2  561.04   40.30
   0   3   2  514.35   37.80
   0   3   2  512.65   33.40
   0   3   2  639.24   36.10
   0   3   2  575.04   35.40
   0   3   2  671.83   49.30
   0   3   2  583.14   34.30
  -1  -3  -2 1038.80   61.09
  -1  -3  -2 1068.29   57.19
  -1  -3  -2  938.11   60.79
  -1  -3  -2 1036.20   54.79
  -1  -3  -2  981.70   56.79
  -1  -3  -2 1010.30   55.39
  -1  -3  -2 1021.70   57.09
  -1  -3  -2 1007.70   59.79
   1   3   2 1020.80   55.59
   1   3   2 1059.39   58.49
   1   3   2  954.10   61.89
   1   3   2 1036.10   56.69
   1   3   2  922.41   59.39
   1   3   2 1037.50   56.49
   1   3   2  963.90   56.39
  -2  -3  -2  274.37   33.20
  -2  -3  -2  230.48   21.40
  -2  -3  -2  235.08   20.50
  -2  -3  -2  221.18   19.80
  -2  -3  -2  244.28   22.80
  -2  -3  -2  245.78   19.20
  -2  -3  -2  303.37   33.90
  -2  -3  -2  280.27   21.50
   2   3   2  263.87   31.10
   2   3   2  287.57   21.10
   2   3   2  228.58   19.80
   2   3   2  230.58   22.80
   2   3   2  246.88   20.10
   2   3   2  256.87   21.90
  -3  -3  -2 1037.70   71.89
  -3  -3  -2 1016.30   65.59
  -3  -3  -2 1196.28   64.49
  -3  -3  -2 1213.58   65.79
  -3  -3  -2 1048.70   67.99
  -3  -3  -2 1152.18   61.89
  -3  -3  -2 1208.08   64.19
   3   3   2 1181.58   71.59
   3   3   2 1131.99   62.89
   3   3   2 1120.69   63.79
   3   3   2 1121.09   62.59
   3   3   2 1105.89   69.19
   3   3   2 1233.78   67.99
  -4  -3  -2 1231.58   70.89
  -4  -3  -2 1217.58   65.59
  -4  -3  -2 1172.38   67.59
  -4  -3  -2 1231.98   72.99
  -4  -3  -2 1193.98   66.99
  -4  -3  -2 1222.88   70.29
   4   3   2 1168.78   71.29
   4   3   2 1248.48   78.89
   4   3   2 1230.88   68.59
   4   3   2 1157.98   72.29
   4   3   2 1229.18   66.39
   4   3   2 1238.28   70.59
   4   3   2 1126.99   65.39
  -5  -3  -2  251.27   28.40
  -5  -3  -2  245.68   30.20
  -5  -3  -2  283.47   35.70
  -5  -3  -2  251.17   32.20
  -5  -3  -2  245.28   21.90
  -5  -3  -2  237.08   20.00
  -5  -3  -2  182.28   28.30
  -5  -3  -2  235.38   20.80
   5   3   2  360.26   42.80
   5   3   2  254.27   20.80
   5   3   2  230.38   19.40
   5   3   2  226.28   27.40
   5   3   2  262.37   23.30
  -6  -3  -2   13.10    7.30
  -6  -3  -2   18.90    9.20
  -6  -3  -2   29.30    8.10
  -6  -3  -2   18.40    6.50
  -6  -3  -2   11.40    6.10
  -6  -3  -2   18.80    7.60
  -6  -3  -2   12.80    6.30
   6   3   2   15.70    8.10
   6   3   2   18.20   13.00
   6   3   2   18.70    6.00
   6   3   2   47.50   11.20
  -7  -3  -2   61.59   17.70
  -7  -3  -2   78.69   13.10
  -7  -3  -2   87.59   14.10
  -7  -3  -2   85.19   18.50
  -7  -3  -2   71.89   12.10
   7   3   2   58.79   19.20
   7   3   2   85.19   10.80
   7   3   2   92.09   12.50
  -8  -3  -2   28.70   11.20
   8   3   2   55.29   23.10
  10  -4  -2    9.40    9.10
 -10   4   2   -3.20    4.50
 -10   4   2    5.90    4.90
 -10   4   2    1.80    3.60
   9  -4  -2  322.07   41.90
  -9   4   2  422.36   33.60
  -9   4   2  358.96   44.40
   8  -4  -2    3.20    4.70
   8  -4  -2    2.50    2.50
   8  -4  -2   -1.20    4.90
   8  -4  -2    3.10    2.50
  -8   4   2    1.20    5.60
  -8   4   2    2.10    4.50
  -8   4   2   -3.80    3.60
  -8   4   2    0.30    2.80
  -8   4   2   -1.90    2.50
   7  -4  -2  221.68   18.10
   7  -4  -2  237.98   19.60
   7  -4  -2  244.18   26.80
   7  -4  -2  203.48   25.10
   7  -4  -2  288.67   38.80
   7  -4  -2  221.48   18.20
  -7   4   2  188.88   23.70
  -7   4   2  223.98   19.40
  -7   4   2  190.08   22.50
  -7   4   2  216.08   27.60
  -7   4   2  231.98   32.20
  -7   4   2  221.68   25.10
  -7   4   2  241.38   27.50
   6  -4  -2  239.68   31.50
   6  -4  -2  221.98   20.70
   6  -4  -2  267.27   23.90
   6  -4  -2  250.67   21.60
   6  -4  -2  254.57   20.40
   6  -4  -2  251.47   21.70
   6  -4  -2  238.38   19.70
   6  -4  -2  290.97   32.70
  -6   4   2  324.87   35.90
  -6   4   2  215.38   28.90
  -6   4   2  284.07   21.20
  -6   4   2  244.38   20.90
  -6   4   2  260.87   21.30
  -6   4   2  255.47   28.50
  -6   4   2  238.68   29.40
   5  -4  -2  430.76   34.10
   5  -4  -2  406.56   28.90
   5  -4  -2  447.76   32.10
   5  -4  -2  508.35   31.10
   5  -4  -2  394.26   31.50
   5  -4  -2  473.15   30.70
   5  -4  -2  480.85   36.70
   5  -4  -2  435.56   29.70
  -5   4   2  495.75   36.40
  -5   4   2  448.06   30.90
  -5   4   2  487.35   34.80
  -5   4   2  437.46   30.00
  -5   4   2  434.56   29.40
  -5   4   2  458.05   35.50
  -5   4   2  402.66   34.00
   4  -4  -2   88.89   16.70
   4  -4  -2  101.09   12.70
   4  -4  -2  111.99   17.60
   4  -4  -2   82.29   10.80
   4  -4  -2   97.99   14.70
   4  -4  -2   88.99   15.40
  -4   4   2   92.69   14.50
  -4   4   2   77.69   15.90
  -4   4   2   97.89   13.10
  -4   4   2   81.99   16.40
  -4   4   2   64.19   14.30
  -4   4   2  112.19   15.20
   3  -4  -2    2.50    4.30
   3  -4  -2    6.50    5.80
   3  -4  -2   -3.80    3.80
   3  -4  -2    3.60    3.80
   3  -4  -2    0.60    2.30
   3  -4  -2    0.40    3.10
   3  -4  -2   -1.70    2.60
  -3   4   2    3.30    6.30
  -3   4   2    0.00    3.70
  -3   4   2   -1.90    2.90
  -3   4   2    6.20    6.40
  -3   4   2   -1.30    1.50
  -3   4   2    2.60    4.40
   2  -4  -2  312.97   27.70
   2  -4  -2  275.67   18.90
   2  -4  -2  323.47   21.90
   2  -4  -2  308.17   27.60
   2  -4  -2  307.27   24.50
   2  -4  -2  332.97   27.30
   2  -4  -2  302.57   23.60
  -2   4   2  309.27   23.90
  -2   4   2  335.57   30.20
  -2   4   2  333.07   25.60
  -2   4   2  280.17   22.90
  -2   4   2  292.37   21.30
  -2   4   2  341.47   28.90
  -2   4   2  341.37   24.90
   1  -4  -2   12.10    7.60
   1  -4  -2   17.30    7.70
   1  -4  -2   27.60   10.60
   1  -4  -2   16.30    5.40
   1  -4  -2   15.80    6.30
   1  -4  -2    5.90    4.70
  -1   4   2    5.80    6.10
  -1   4   2   20.00    6.40
  -1   4   2   15.10    9.10
  -1   4   2   21.40    7.50
  -1   4   2   20.50    9.10
  -1   4   2   13.30    7.40
  -1   4   2   17.70    6.50
   0  -4  -2  501.25   37.50
   0  -4  -2  462.85   33.50
   0  -4  -2  520.85   34.90
   0  -4  -2  500.35   31.10
   0  -4  -2  434.76   32.60
   0  -4  -2  412.36   37.20
   0   4   2  500.55   37.90
   0   4   2  519.95   35.10
   0   4   2  549.35   41.90
   0   4   2  497.45   33.60
   0   4   2  496.05   31.90
   0   4   2  479.95   33.60
   0   4   2  486.35   31.80
  -1  -4  -2  167.08   20.10
  -1  -4  -2  180.88   22.40
  -1  -4  -2  182.08   22.30
  -1  -4  -2  173.38   16.10
  -1  -4  -2  187.88   28.70
  -1  -4  -2  162.08   20.80
  -1  -4  -2  147.39   23.10
   1   4   2  151.78   18.40
   1   4   2  194.58   26.90
   1   4   2  192.28   23.60
   1   4   2  179.38   20.70
   1   4   2  146.29   18.20
   1   4   2  140.19   18.80
  -2  -4  -2 1074.99   67.89
  -2  -4  -2 1151.88   65.29
  -2  -4  -2 1009.10   63.09
  -2  -4  -2 1118.59   61.09
  -2  -4  -2 1045.10   64.39
  -2  -4  -2 1165.08   71.39
  -2  -4  -2 1054.09   70.19
   2   4   2 1196.08   62.99
   2   4   2 1052.69   63.19
   2   4   2 1133.69   72.29
   2   4   2 1219.58   68.29
   2   4   2 1109.49   63.49
   2   4   2 1041.80   64.59
  -3  -4  -2  139.09   20.40
  -3  -4  -2  138.49   19.20
  -3  -4  -2  168.38   22.60
  -3  -4  -2  145.29   21.70
  -3  -4  -2  118.59   21.20
  -3  -4  -2  125.29   16.40
  -3  -4  -2  176.88   28.30
  -3  -4  -2  120.39   23.00
   3   4   2  103.19   17.40
   3   4   2  104.79   20.00
   3   4   2  107.29   16.90
   3   4   2  140.09   18.70
   3   4   2  144.49   22.60
   3   4   2  145.99   26.00
  -4  -4  -2   48.70   13.00
  -4  -4  -2   41.40   11.30
  -4  -4  -2   34.70   10.50
  -4  -4  -2   28.00   11.60
  -4  -4  -2   49.30   13.30
  -4  -4  -2   59.29   13.00
  -4  -4  -2   53.49   10.60
   4   4   2   50.39   14.60
   4   4   2   34.30   12.90
   4   4   2   50.79   12.40
   4   4   2   58.79   12.60
   4   4   2   68.59   21.70
   4   4   2   32.60    9.40
   4   4   2   88.29   22.30
  -5  -4  -2  431.76   34.30
  -5  -4  -2  439.66   35.20
  -5  -4  -2  379.36   30.20
  -5  -4  -2  337.37   39.90
  -5  -4  -2  327.07   41.30
  -5  -4  -2  382.36   28.00
  -5  -4  -2  383.56   31.50
   5   4   2  434.36   35.70
   5   4   2  329.07   28.00
   5   4   2  438.06   32.10
   5   4   2  281.07   43.50
   5   4   2  368.56   32.60
   5   4   2  364.46   35.10
   5   4   2  372.96   29.60
  -6  -4  -2    0.40    3.30
  -6  -4  -2    3.30    4.00
  -6  -4  -2    7.10    8.20
  -6  -4  -2   -2.90    2.00
  -6  -4  -2    4.90    6.10
  -6  -4  -2    7.90    6.40
  -6  -4  -2    0.40    3.60
   6   4   2   13.90    8.90
   6   4   2    2.10    3.50
   6   4   2    2.30    5.30
   6   4   2    3.50    3.50
   6   4   2   12.70   10.20
   6   4   2    0.20    3.30
  -7  -4  -2   25.10    8.70
  -7  -4  -2   47.70   11.60
  -7  -4  -2   44.90   13.00
  -7  -4  -2   57.99   14.10
  -7  -4  -2   21.20   11.00
  -7  -4  -2   25.30    8.90
  -7  -4  -2   32.70    8.20
   7   4   2   57.99   22.70
   7   4   2   35.50   10.00
   7   4   2   44.80    9.80
  10  -5  -2   91.79   24.00
 -10   5   2   41.90   16.10
 -10   5   2   60.39   19.60
   9  -5  -2   -2.80    5.50
  -9   5   2    3.70    3.10
  -9   5   2    6.40    5.30
  -9   5   2    3.90    4.90
  -9   5   2   -4.80    3.50
   8  -5  -2  160.68   22.40
   8  -5  -2  171.98   15.40
   8  -5  -2  120.99   16.20
   8  -5  -2   82.89   21.90
  -8   5   2  122.89   23.80
  -8   5   2  144.09   22.00
  -8   5   2  146.09   18.20
  -8   5   2  168.78   21.00
  -8   5   2  167.98   19.80
  -8   5   2  170.78   25.80
   7  -5  -2    0.60    4.00
   7  -5  -2    0.00    3.70
   7  -5  -2   29.40   13.10
   7  -5  -2    7.80    4.80
   7  -5  -2   -0.30    2.20
   7  -5  -2    2.20    3.50
   7  -5  -2    3.30    4.80
   7  -5  -2    5.50    6.20
  -7   5   2   -0.70    3.60
  -7   5   2   -3.50    4.90
  -7   5   2   -1.10    4.30
  -7   5   2    5.60    4.60
  -7   5   2    7.70    4.70
   6  -5  -2  316.37   25.10
   6  -5  -2  278.87   22.20
   6  -5  -2  225.68   31.40
   6  -5  -2  273.87   24.50
   6  -5  -2  287.87   23.80
   6  -5  -2  248.68   34.00
   6  -5  -2  305.17   24.20
   6  -5  -2  262.87   25.00
  -6   5   2  311.57   37.00
  -6   5   2  237.68   33.40
  -6   5   2  289.97   22.40
  -6   5   2  293.67   33.00
  -6   5   2  303.47   24.50
  -6   5   2  274.77   23.10
  -6   5   2  235.88   31.50
   5  -5  -2  261.47   22.60
   5  -5  -2  266.17   20.40
   5  -5  -2  261.97   31.50
   5  -5  -2  251.17   33.10
   5  -5  -2  233.68   27.70
   5  -5  -2  254.57   30.60
   5  -5  -2  213.88   26.10
   5  -5  -2  247.68   19.50
  -5   5   2  261.17   19.80
  -5   5   2  243.38   32.70
  -5   5   2  218.88   20.60
  -5   5   2  233.58   21.80
  -5   5   2  257.27   31.00
  -5   5   2  262.17   31.20
   4  -5  -2  335.47   26.30
   4  -5  -2  296.27   27.80
   4  -5  -2  322.37   21.00
   4  -5  -2  261.87   31.90
   4  -5  -2  353.86   26.40
   4  -5  -2  300.97   22.00
   4  -5  -2  328.47   28.10
  -4   5   2  256.77   23.10
  -4   5   2  294.47   27.50
  -4   5   2  310.37   29.20
  -4   5   2  339.97   40.10
  -4   5   2  329.37   26.40
   3  -5  -2  395.86   32.90
   3  -5  -2  439.36   26.80
   3  -5  -2  364.06   23.60
   3  -5  -2  439.56   32.50
   3  -5  -2  376.16   29.90
   3  -5  -2  330.77   32.00
   3  -5  -2  413.46   30.30
  -3   5   2  432.16   32.70
  -3   5   2  395.26   30.10
  -3   5   2  383.06   25.50
  -3   5   2  366.56   28.70
  -3   5   2  386.46   33.50
  -3   5   2  425.06   37.10
   2  -5  -2  137.39   12.40
   2  -5  -2  188.58   25.50
   2  -5  -2  139.49   20.10
   2  -5  -2  152.28   20.30
   2  -5  -2  110.99   20.30
   2  -5  -2  158.28   23.30
  -2   5   2  132.69   22.20
  -2   5   2   96.69   15.90
  -2   5   2  124.59   17.60
  -2   5   2  189.58   23.30
  -2   5   2  156.48   28.50
  -2   5   2  139.29   20.70
  -2   5   2  134.49   12.50
   1  -5  -2 1212.78   70.39
   1  -5  -2 1217.18   70.69
   1  -5  -2 1211.18   77.39
   1  -5  -2 1302.47   71.69
   1  -5  -2 1141.09   73.99
   1  -5  -2 1274.97   65.29
  -1   5   2 1251.57   79.49
  -1   5   2 1182.18   69.99
  -1   5   2 1210.78   70.09
  -1   5   2 1127.29   65.09
  -1   5   2 1223.18   75.69
  -1   5   2 1301.47   72.39
   0  -5  -2   11.70    6.80
   0  -5  -2   19.70    8.90
   0  -5  -2    5.60    4.90
   0  -5  -2    2.80    4.50
   0  -5  -2   13.70    6.90
   0  -5  -2    6.70    7.30
   0   5   2   11.10    5.60
   0   5   2    6.10    8.10
   0   5   2   10.50    6.30
   0   5   2    2.20    3.70
   0   5   2   11.30    6.10
   0   5   2    5.40    4.70
   0   5   2    9.00    8.30
   0   5   2   12.20    8.90
  -1  -5  -2  219.78   20.50
  -1  -5  -2  235.28   30.90
  -1  -5  -2  236.28   27.70
  -1  -5  -2  282.47   32.20
  -1  -5  -2  216.48   33.70
  -1  -5  -2  224.08   27.30
   1   5   2  233.88   22.20
   1   5   2  243.08   22.80
   1   5   2  251.07   23.50
   1   5   2  234.88   32.00
   1   5   2  270.37   22.00
   1   5   2  236.98   22.00
   1   5   2  293.77   42.20
  -2  -5  -2   49.10   15.20
  -2  -5  -2   77.49   18.80
  -2  -5  -2   48.50   15.30
  -2  -5  -2   42.10   12.00
  -2  -5  -2   38.00   13.70
  -2  -5  -2   49.60   12.80
  -2  -5  -2   53.39   12.70
   2   5   2   51.79   12.60
   2   5   2   65.69   14.10
   2   5   2   55.89   14.40
   2   5   2   45.90   11.20
   2   5   2   56.29   14.50
   2   5   2   30.20   13.80
   2   5   2   52.09   16.70
  -3  -5  -2  125.29   21.10
  -3  -5  -2  118.59   19.70
  -3  -5  -2   86.39   19.20
  -3  -5  -2   94.29   21.80
  -3  -5  -2   81.49   18.30
  -3  -5  -2  111.09   16.60
  -3  -5  -2  105.69   18.40
   3   5   2  135.89   20.40
   3   5   2   97.99   22.30
   3   5   2   99.59   16.70
   3   5   2  160.08   29.80
   3   5   2  132.99   25.00
  -4  -5  -2    6.50    7.80
  -4  -5  -2   27.00   10.10
  -4  -5  -2   23.00   11.80
  -4  -5  -2   14.30   10.40
  -4  -5  -2   29.10   16.20
  -4  -5  -2   36.90   12.20
   4   5   2   20.80    7.70
   4   5   2   29.90   14.00
   4   5   2   30.50   13.70
   4   5   2   39.30   14.00
   4   5   2   14.60    6.80
   4   5   2   23.10   10.40
   4   5   2    7.40    6.20
  -5  -5  -2   94.89   18.40
  -5  -5  -2   62.79   17.30
  -5  -5  -2   51.09   12.80
  -5  -5  -2   73.09   19.30
  -5  -5  -2   78.89   18.40
  -5  -5  -2   63.09   17.60
  -5  -5  -2   62.79   13.80
   5   5   2   54.99   17.10
   5   5   2   69.59   14.80
   5   5   2   67.29   15.00
   5   5   2   84.59   19.80
   5   5   2   85.59   16.50
   5   5   2   78.79   24.10
   5   5   2  119.89   23.90
  -6  -5  -2  123.89   25.00
  -6  -5  -2   81.09   16.40
  -6  -5  -2  110.49   21.70
  -6  -5  -2   99.59   19.50
  -6  -5  -2   86.89   17.90
  -6  -5  -2  103.29   23.90
   6   5   2  117.69   18.40
   6   5   2  146.39   21.80
   6   5   2  100.19   26.70
   6   5   2  134.09   20.50
   6   5   2  168.48   26.00
   6   5   2  101.19   21.80
   6   5   2  156.68   25.60
  -7  -5  -2    3.60    5.20
  -7  -5  -2   -1.60    2.60
  -7  -5  -2    6.40    9.10
  -7  -5  -2    2.90    5.90
  -7  -5  -2   10.50    6.90
  -7  -5  -2    5.50    5.20
   7   5   2    3.60    4.40
   7   5   2    0.70    6.70
  10  -6  -2   42.00   17.30
 -10   6   2   45.70   17.20
 -10   6   2   18.50    8.40
   9  -6  -2  118.39   15.90
   9  -6  -2  146.09   16.50
   9  -6  -2  127.19   30.30
  -9   6   2   73.09   21.30
  -9   6   2  144.79   18.30
  -9   6   2   84.89   18.10
  -9   6   2  124.39   18.20
   8  -6  -2   53.79   12.00
   8  -6  -2   42.50   14.20
   8  -6  -2   60.79   17.30
   8  -6  -2   61.29   19.20
   8  -6  -2   60.69   12.60
   8  -6  -2   59.19   11.50
   8  -6  -2   62.39   12.50
  -8   6   2   64.09   13.40
  -8   6   2   57.09   12.10
  -8   6   2   71.39   17.10
  -8   6   2   79.79   20.40
  -8   6   2   54.39   16.20
   7  -6  -2  213.98   34.50
   7  -6  -2  204.08   18.70
   7  -6  -2  173.38   24.00
   7  -6  -2  230.78   26.70
   7  -6  -2  258.07   27.50
   7  -6  -2  156.98   27.90
   7  -6  -2  220.88   26.00
   7  -6  -2  215.48   27.10
  -7   6   2  171.18   22.40
  -7   6   2  192.28   24.70
  -7   6   2  223.98   33.20
  -7   6   2  229.68   31.00
  -7   6   2  142.39   27.00
   6  -6  -2   53.29   15.20
   6  -6  -2   63.69   13.70
   6  -6  -2   51.19   13.70
   6  -6  -2   89.49   16.10
   6  -6  -2   77.29   17.40
   6  -6  -2   63.29   12.70
   6  -6  -2   60.69   14.00
  -6   6   2   62.29   16.40
  -6   6   2   63.99   16.50
  -6   6   2   86.89   19.80
  -6   6   2   95.79   22.40
  -6   6   2   69.09   14.00
   5  -6  -2  967.40   64.39
   5  -6  -2 1013.30   62.59
   5  -6  -2  967.10   65.49
   5  -6  -2  947.01   62.79
   5  -6  -2 1085.59   61.89
   5  -6  -2 1046.10   55.69
  -5   6   2  968.60   58.99
  -5   6   2  943.21   64.99
  -5   6   2  886.31   63.19
  -5   6   2  941.71   68.49
  -5   6   2  978.70   60.19
   4  -6  -2   61.29   14.70
   4  -6  -2   52.99   14.20
   4  -6  -2   72.39   14.60
   4  -6  -2   90.79   16.40
   4  -6  -2   91.49   19.70
   4  -6  -2   67.99   10.70
  -4   6   2   75.79   18.30
  -4   6   2   66.89   19.50
  -4   6   2   93.29   16.60
  -4   6   2   98.29   16.80
  -4   6   2   87.69   17.50
  -4   6   2   89.29   10.90
   3  -6  -2    6.50    5.80
   3  -6  -2   13.70    5.30
   3  -6  -2    6.80    5.00
   3  -6  -2   19.40    9.00
   3  -6  -2   15.80    7.90
   3  -6  -2   16.50    7.90
   3  -6  -2   14.80    6.00
  -3   6   2    9.30    4.10
  -3   6   2   -1.50    3.00
  -3   6   2   -5.40    3.50
  -3   6   2   12.60    6.40
  -3   6   2   17.10   10.80
  -3   6   2    1.10    7.50
   2  -6  -2   44.30   13.60
   2  -6  -2   30.40    8.00
   2  -6  -2   43.50   11.80
   2  -6  -2   31.80   10.10
   2  -6  -2   32.30   12.00
   2  -6  -2   31.70   11.10
  -2   6   2   43.40   12.90
  -2   6   2   52.59   10.80
  -2   6   2   54.79   15.60
  -2   6   2   48.20   15.50
  -2   6   2   35.80   10.10
  -2   6   2   44.30   11.80
  -2   6   2   44.20   13.00
   1  -6  -2    2.90    4.80
   1  -6  -2    9.00    7.60
   1  -6  -2   13.20    5.40
   1  -6  -2    3.80    6.70
   1  -6  -2   15.50    7.00
   1  -6  -2    4.50    7.40
  -1   6   2    8.80    5.10
  -1   6   2   19.20   12.30
  -1   6   2   15.50    8.80
  -1   6   2   19.10    9.10
  -1   6   2   16.60    6.30
  -1   6   2   15.40    7.00
  -1   6   2    0.20    5.60
   0  -6  -2  309.67   40.70
   0  -6  -2  297.27   28.30
   0  -6  -2  316.77   28.50
   0  -6  -2  303.87   33.00
   0  -6  -2  344.37   40.90
   0  -6  -2  275.17   23.90
   0   6   2  310.47   28.40
   0   6   2  287.67   25.10
   0   6   2  350.46   45.10
   0   6   2  298.77   27.60
   0   6   2  321.47   26.40
   0   6   2  349.77   42.70
   0   6   2  326.17   25.90
  -1  -6  -2    0.50    3.80
  -1  -6  -2    5.30    8.10
  -1  -6  -2    2.20    6.70
  -1  -6  -2    7.30    4.70
  -1  -6  -2   -1.70    4.90
  -1  -6  -2    4.20    4.90
   1   6   2   -4.60    2.00
   1   6   2   -8.30    5.50
   1   6   2   -5.30    4.90
   1   6   2   -0.40    3.30
   1   6   2   -2.50    3.00
   1   6   2    5.20    4.80
   1   6   2   -2.10    3.80
  -2  -6  -2   25.10    9.90
  -2  -6  -2   16.50   13.00
  -2  -6  -2   19.30    7.40
  -2  -6  -2   28.70   12.90
  -2  -6  -2   15.40    7.80
  -2  -6  -2    8.60    8.40
   2   6   2   18.80   11.70
   2   6   2    8.00    8.00
   2   6   2   20.70    8.30
   2   6   2   16.90   12.00
   2   6   2   25.40    9.80
   2   6   2    7.10   10.40
  -3  -6  -2    0.50    4.00
  -3  -6  -2   -6.20    3.80
  -3  -6  -2   18.80   10.90
  -3  -6  -2   -1.70    4.60
  -3  -6  -2    5.10    5.30
  -3  -6  -2   -3.60    2.30
   3   6   2    1.60    5.90
   3   6   2   -6.70    6.20
   3   6   2   -2.40    2.40
   3   6   2   -0.30    4.10
   3   6   2   -1.20    3.20
   3   6   2    3.90    6.30
   3   6   2   -1.70    6.60
  -4  -6  -2   29.30   13.30
  -4  -6  -2   51.59   13.50
  -4  -6  -2   76.19   17.70
  -4  -6  -2   46.40   18.60
  -4  -6  -2   31.20   11.80
  -4  -6  -2   81.09   21.10
  -4  -6  -2   48.10   15.00
   4   6   2   34.40   11.60
   4   6   2   68.69   19.10
   4   6   2   70.89   20.30
   4   6   2   70.89   20.80
   4   6   2   57.99   13.20
   4   6   2   43.70   18.10
   4   6   2   46.60   12.90
  -5  -6  -2  155.28   23.60
  -5  -6  -2  119.89   21.20
  -5  -6  -2  188.78   33.00
  -5  -6  -2  141.49   25.90
  -5  -6  -2  161.58   28.40
  -5  -6  -2  154.38   25.40
  -5  -6  -2  159.68   28.20
   5   6   2  195.18   32.90
   5   6   2  188.68   26.30
   5   6   2  169.28   25.00
   5   6   2  205.38   32.30
   5   6   2  194.08   34.60
   5   6   2  106.79   22.80
   5   6   2  172.28   24.80
  -6  -6  -2   22.80   11.10
  -6  -6  -2   29.60   14.40
  -6  -6  -2   12.10   10.30
  -6  -6  -2    9.80    8.30
  -6  -6  -2   20.80   12.30
  -6  -6  -2   11.30    8.00
   6   6   2   10.50   11.20
   6   6   2   26.50   11.30
   6   6   2   -1.00    4.00
   6   6   2   16.20    9.00
   6   6   2    5.20    5.80
   6   6   2    8.00    7.10
   9  -7  -2  104.09   19.00
   9  -7  -2   63.89   19.30
   9  -7  -2   83.99   13.90
  -9   7   2   48.90   18.10
  -9   7   2   88.49   20.00
  -9   7   2   73.69   19.50
  -9   7   2   96.39   17.50
  -9   7   2   83.29   15.30
   8  -7  -2   34.70   12.30
   8  -7  -2   48.90   12.80
   8  -7  -2   43.40   15.20
   8  -7  -2   65.39   18.10
   8  -7  -2   22.90    8.60
   8  -7  -2   43.00   11.50
   8  -7  -2   45.30   12.70
  -8   7   2   35.70   13.80
  -8   7   2   32.40   11.00
  -8   7   2   42.70   15.50
  -8   7   2   60.29   14.10
  -8   7   2   27.00   12.50
   7  -7  -2    1.40    3.40
   7  -7  -2   24.90    9.50
   7  -7  -2    5.50    6.40
   7  -7  -2   10.80    8.30
   7  -7  -2    0.00    3.70
   7  -7  -2    2.90    4.50
   7  -7  -2    7.80    6.30
  -7   7   2    3.80    6.10
  -7   7   2   30.30   12.30
  -7   7   2    0.50    4.00
  -7   7   2    5.70    9.00
  -7   7   2   10.90    6.20
   6  -7  -2  965.20   54.19
   6  -7  -2  719.33   64.69
   6  -7  -2  857.21   63.59
   6  -7  -2  958.10   64.39
   6  -7  -2  829.42   59.19
   6  -7  -2  819.02   60.49
  -6   7   2  852.81   62.39
  -6   7   2  858.11   74.09
  -6   7   2  907.61   76.79
  -6   7   2  883.51   63.19
  -6   7   2  857.81   55.39
  -6   7   2  912.61   58.09
   5  -7  -2  399.06   33.70
   5  -7  -2  406.06   28.10
   5  -7  -2  401.86   33.80
   5  -7  -2  367.36   44.50
   5  -7  -2  383.76   44.50
   5  -7  -2  396.66   36.10
  -5   7   2  303.47   43.70
  -5   7   2  378.56   33.10
  -5   7   2  408.36   46.90
  -5   7   2  370.76   31.40
  -5   7   2  407.86   37.30
   4  -7  -2  160.98   26.60
   4  -7  -2  111.79   24.70
   4  -7  -2  128.39   22.30
   4  -7  -2  112.69   22.60
   4  -7  -2  126.39   16.10
   4  -7  -2  128.99   21.60
   4  -7  -2  134.69   16.40
  -4   7   2  159.08   25.90
  -4   7   2  133.89   12.70
  -4   7   2  131.99   21.20
  -4   7   2  137.89   27.70
  -4   7   2  130.79   21.70
  -4   7   2  135.19   26.90
   3  -7  -2  332.97   39.20
   3  -7  -2  280.37   23.60
   3  -7  -2  335.27   42.80
   3  -7  -2  307.37   23.30
   3  -7  -2  409.26   46.60
   3  -7  -2  311.07   34.90
   3  -7  -2  275.97   33.90
  -3   7   2  267.07   27.20
  -3   7   2  355.66   32.10
  -3   7   2  283.27   40.20
  -3   7   2  375.96   44.10
  -3   7   2  327.37   29.80
  -3   7   2  315.47   23.40
  -3   7   2  304.17   28.80
   2  -7  -2   89.19   19.20
   2  -7  -2  125.99   27.00
   2  -7  -2  112.79   24.00
   2  -7  -2   78.99   13.50
   2  -7  -2  111.69   21.60
   2  -7  -2   78.39   17.20
  -2   7   2   74.59   16.00
  -2   7   2   52.09   11.70
  -2   7   2  111.39   26.20
  -2   7   2   76.59   16.30
  -2   7   2   77.39   20.50
  -2   7   2   93.89   15.10
  -2   7   2  128.29   23.20
   1  -7  -2   66.59   17.00
   1  -7  -2   56.79   15.80
   1  -7  -2   78.29   16.80
   1  -7  -2  109.69   24.70
   1  -7  -2   68.69   13.30
   1  -7  -2  106.69   23.80
  -1   7   2   67.89   14.60
  -1   7   2   56.09   16.90
  -1   7   2   94.69   14.70
  -1   7   2   71.79   22.20
  -1   7   2   55.99   14.30
  -1   7   2   75.99   16.30
  -1   7   2   89.59   19.70
  -1   7   2   75.09   14.60
   0  -7  -2  238.18   39.40
   0  -7  -2  197.88   32.90
   0  -7  -2  233.28   31.00
   0  -7  -2  185.98   22.90
   0  -7  -2  167.18   26.80
   0  -7  -2  198.88   27.60
   0   7   2  227.48   21.30
   0   7   2  170.88   31.20
   0   7   2  178.48   27.40
   0   7   2  213.88   37.40
   0   7   2  174.08   22.80
   0   7   2  164.78   25.60
   0   7   2  175.08   25.50
  -1  -7  -2  213.98   35.80
  -1  -7  -2  239.58   35.40
  -1  -7  -2  236.38   30.60
  -1  -7  -2  222.48   35.40
  -1  -7  -2  241.58   31.70
  -1  -7  -2  261.87   34.00
   1   7   2  218.58   29.70
   1   7   2  280.97   41.30
   1   7   2  188.48   35.40
   1   7   2  275.17   26.30
   1   7   2  253.97   34.10
   1   7   2  239.48   29.20
   1   7   2  170.08   26.70
  -2  -7  -2  136.19   21.30
  -2  -7  -2  158.78   26.00
  -2  -7  -2  120.89   26.00
  -2  -7  -2  181.78   32.60
  -2  -7  -2  164.28   27.70
   2   7   2  141.89   23.80
   2   7   2   89.29   23.80
   2   7   2  192.48   28.10
   2   7   2  111.49   20.20
   2   7   2  118.09   21.70
   2   7   2  167.08   22.70
   2   7   2  196.68   39.70
  -3  -7  -2    7.50    8.30
  -3  -7  -2   -1.10    2.40
  -3  -7  -2    2.20    4.70
  -3  -7  -2    8.00    6.30
  -3  -7  -2   -3.00    4.40
  -3  -7  -2   10.50    9.30
   3   7   2   14.90   11.90
   3   7   2    0.10    5.30
   3   7   2    7.00    9.30
   3   7   2    2.10    4.60
   3   7   2   -0.30    5.40
   3   7   2    6.30    8.10
   3   7   2   11.10    7.10
  -4  -7  -2   11.70    8.10
  -4  -7  -2    1.10    3.00
  -4  -7  -2    9.10    6.20
  -4  -7  -2   -3.10    5.00
  -4  -7  -2   12.40    9.80
  -4  -7  -2   18.80   12.40
  -4  -7  -2   17.10    9.40
   4   7   2   22.30    9.10
   4   7   2    0.70    5.80
   4   7   2   14.10    8.30
   4   7   2   17.80   13.00
   4   7   2   14.40    8.50
   4   7   2    2.70    6.00
   4   7   2   24.90   14.10
  -5  -7  -2    9.90    7.90
  -5  -7  -2   18.70   10.70
  -5  -7  -2   46.30   17.20
  -5  -7  -2   25.60   12.40
  -5  -7  -2   20.30   10.90
  -5  -7  -2   11.50    7.60
  -5  -7  -2   43.40   17.50
   5   7   2   20.90    9.10
   5   7   2   10.20    7.10
   5   7   2   50.29   18.10
   5   7   2   35.30   14.10
   5   7   2   22.40   12.50
   5   7   2   17.20    8.70
  -6  -7  -2   30.20   13.60
  -6  -7  -2   57.09   20.00
  -6  -7  -2   45.30   13.70
  -6  -7  -2   39.20   14.30
  -6  -7  -2   50.59   15.20
  -6  -7  -2   40.60   16.10
  -6  -7  -2   46.20   16.60
   6   7   2   47.90   14.00
   6   7   2   73.39   25.30
   6   7   2   59.09   13.30
   6   7   2   62.99   20.70
   6   7   2   55.29   19.20
   9  -8  -2    9.30    7.80
   9  -8  -2   -0.90    5.90
   9  -8  -2    8.10    7.00
   9  -8  -2    2.30    3.80
   9  -8  -2   -1.20    3.80
   9  -8  -2    7.30    6.50
  -9   8   2    5.40    5.60
  -9   8   2   11.40    5.80
  -9   8   2   10.40   12.30
  -9   8   2    1.50    6.70
  -9   8   2   -0.80    6.70
   8  -8  -2    0.50    6.00
   8  -8  -2    0.10    3.10
   8  -8  -2   -1.30    3.10
   8  -8  -2    6.50    5.70
   8  -8  -2   -1.90    2.60
   8  -8  -2    1.70    4.60
  -8   8   2    0.70    4.20
  -8   8   2   11.30    9.60
  -8   8   2   -2.90    5.00
  -8   8   2    1.50    4.00
  -8   8   2   11.10   13.10
   7  -8  -2  259.37   39.40
   7  -8  -2  223.38   31.30
   7  -8  -2  281.77   25.40
   7  -8  -2  265.27   41.90
   7  -8  -2  215.88   33.10
   7  -8  -2  302.27   34.40
   7  -8  -2  255.37   38.80
  -7   8   2  248.88   41.70
  -7   8   2  254.87   34.00
  -7   8   2  236.38   29.40
  -7   8   2  227.98   36.10
  -7   8   2  230.88   36.90
  -7   8   2  264.07   33.10
   6  -8  -2    5.60    6.00
   6  -8  -2   -0.30    4.10
   6  -8  -2   -0.50    4.80
   6  -8  -2   13.20    8.80
   6  -8  -2    0.40    3.60
   6  -8  -2    0.80    4.30
   6  -8  -2    8.60    7.50
  -6   8   2   -5.70    5.10
  -6   8   2    4.60    5.30
  -6   8   2   -3.60    5.60
  -6   8   2    7.80   10.60
  -6   8   2    2.00    4.10
  -6   8   2    1.40    4.00
   5  -8  -2   73.89   20.00
   5  -8  -2  107.69   24.70
   5  -8  -2   63.79   17.50
   5  -8  -2  111.39   20.50
   5  -8  -2  101.79   19.30
   5  -8  -2   96.99   15.20
  -5   8   2  101.99   13.70
  -5   8   2  108.09   21.00
  -5   8   2   86.09   17.80
  -5   8   2  164.58   28.00
  -5   8   2   95.39   24.60
  -5   8   2  136.09   27.70
   4  -8  -2   13.50    8.40
   4  -8  -2   11.10    7.30
   4  -8  -2   -3.10    5.00
   4  -8  -2   -2.10    4.70
   4  -8  -2   22.20   12.50
   4  -8  -2   10.50    6.10
   4  -8  -2   11.70    5.70
  -4   8   2    1.90    4.30
  -4   8   2   11.90   10.50
  -4   8   2   23.10   14.20
  -4   8   2   22.30   10.80
  -4   8   2    0.00    6.10
  -4   8   2    3.50    4.70
  -4   8   2    2.90    8.20
   3  -8  -2   41.40   13.30
   3  -8  -2   45.80   10.90
   3  -8  -2   33.80   13.60
   3  -8  -2   51.89   10.80
   3  -8  -2   31.80   14.00
   3  -8  -2   39.70   12.90
   3  -8  -2   50.79   14.30
  -3   8   2   58.99   20.40
  -3   8   2   55.89   18.80
  -3   8   2   27.60   12.20
  -3   8   2   46.70   11.10
  -3   8   2   48.30   13.90
  -3   8   2   36.40   16.10
  -3   8   2   40.60   11.10
   2  -8  -2  160.28   24.80
   2  -8  -2  173.98   22.40
   2  -8  -2   85.09   25.20
   2  -8  -2  122.09   25.30
   2  -8  -2  111.89   22.40
   2  -8  -2  112.69   21.40
  -2   8   2  104.09   20.30
  -2   8   2  100.39   24.70
  -2   8   2  137.49   32.70
  -2   8   2  182.18   29.60
  -2   8   2   97.69   15.90
  -2   8   2   55.29   13.80
  -2   8   2  135.69   25.10
   1  -8  -2   36.50   13.10
   1  -8  -2   15.80    7.50
   1  -8  -2   23.30   12.10
   1  -8  -2   23.20   22.00
   1  -8  -2   36.00   14.40
   1  -8  -2   28.40   11.10
  -1   8   2   21.50    9.80
  -1   8   2   24.00   13.80
  -1   8   2   23.50   15.50
  -1   8   2   22.60   10.60
  -1   8   2   14.60    8.70
  -1   8   2   38.90   10.50
  -1   8   2   31.70    9.70
  -1   8   2   39.80   14.50
   0  -8  -2   14.90   10.60
   0  -8  -2   21.60   12.90
   0  -8  -2   14.50    9.30
   0  -8  -2   17.80    8.30
   0  -8  -2   12.40    9.60
   0   8   2   16.50   10.80
   0   8   2   17.40    9.10
   0   8   2    8.40    6.70
   0   8   2   52.79   19.70
   0   8   2    9.40    5.70
   0   8   2    0.80    8.10
   0   8   2   27.20   10.30
  -1  -8  -2  187.48   29.80
  -1  -8  -2  177.68   24.20
  -1  -8  -2  168.98   31.90
  -1  -8  -2  226.08   32.00
  -1  -8  -2  222.98   35.70
  -1  -8  -2  173.68   27.80
   1   8   2  138.09   25.10
   1   8   2  255.97   35.10
   1   8   2  239.08   32.10
   1   8   2  235.28   44.50
   1   8   2  224.68   29.00
   1   8   2  178.48   34.80
   1   8   2  219.28   28.90
  -2  -8  -2   49.70   16.50
  -2  -8  -2    0.50   10.30
  -2  -8  -2    8.50    6.30
  -2  -8  -2    2.30    4.60
  -2  -8  -2   19.80   11.70
  -2  -8  -2   25.90   13.20
   2   8   2   12.00    9.90
   2   8   2   11.00    7.00
   2   8   2   13.90    9.00
   2   8   2   18.90    8.40
   2   8   2   20.40   13.90
   2   8   2   18.50    9.30
   2   8   2   18.30   13.50
  -3  -8  -2   -0.60    3.40
  -3  -8  -2    4.30    6.00
  -3  -8  -2    6.50    8.30
  -3  -8  -2    1.60    3.50
  -3  -8  -2   -1.00    6.50
  -3  -8  -2    8.70    8.30
  -3  -8  -2    1.90    3.80
   3   8   2    5.20    8.20
   3   8   2    5.50    6.50
   3   8   2    1.90    4.40
   3   8   2   -2.20    2.60
   3   8   2    9.70   11.30
   3   8   2   13.50    9.70
   3   8   2   -2.00    3.30
  -4  -8  -2  146.19   27.70
  -4  -8  -2  146.89   32.20
  -4  -8  -2  136.29   26.80
  -4  -8  -2  181.48   35.60
  -4  -8  -2  148.49   27.20
  -4  -8  -2  113.29   24.50
  -4  -8  -2  141.69   26.30
   4   8   2  242.98   39.20
   4   8   2  181.88   32.90
   4   8   2  105.99   26.30
   4   8   2  215.18   38.60
   4   8   2  142.29   26.20
   4   8   2  102.29   21.30
   4   8   2  187.48   26.70
  -5  -8  -2   77.19   18.70
  -5  -8  -2   66.59   17.20
  -5  -8  -2   59.79   21.00
  -5  -8  -2   82.99   22.10
  -5  -8  -2   68.69   20.50
  -5  -8  -2   67.19   21.20
  -5  -8  -2   93.29   25.40
   5   8   2   77.89   19.30
   5   8   2  103.89   28.10
   5   8   2   26.10   15.20
   5   8   2   83.39   24.00
   5   8   2   95.99   19.80
   8  -9  -2   27.10   10.40
   8  -9  -2    6.00    6.80
   8  -9  -2   21.20   10.90
   8  -9  -2   16.40   11.00
   8  -9  -2   25.90   11.50
   8  -9  -2   34.80   15.20
   8  -9  -2   25.30   10.90
  -8   9   2   24.70    9.20
  -8   9   2   11.00   10.60
  -8   9   2   14.50    8.40
  -8   9   2    6.00   10.30
   7  -9  -2   10.30   11.10
   7  -9  -2   -2.30    5.60
   7  -9  -2    0.60    4.10
   7  -9  -2    9.70    6.50
   7  -9  -2    7.50    7.50
   7  -9  -2    6.00    6.30
  -7   9   2    5.70    5.30
  -7   9   2    3.10    3.60
  -7   9   2   -3.80    5.30
  -7   9   2    6.60    9.70
  -7   9   2    3.20    5.80
  -7   9   2    4.50    8.10
   6  -9  -2  114.59   24.90
   6  -9  -2   99.99   24.80
   6  -9  -2  140.19   27.70
   6  -9  -2  103.19   21.70
   6  -9  -2  151.28   29.70
   6  -9  -2  206.28   24.00
   6  -9  -2  156.98   25.50
  -6   9   2  191.38   39.70
  -6   9   2  125.89   20.60
  -6   9   2  165.68   31.10
  -6   9   2  164.28   26.90
  -6   9   2  137.39   28.60
  -6   9   2  145.19   23.80
   5  -9  -2    4.40    5.20
   5  -9  -2    0.50    4.00
   5  -9  -2    5.40    6.30
   5  -9  -2    4.30    5.30
   5  -9  -2   14.40   10.60
   5  -9  -2   10.80    8.10
  -5   9   2   13.20    8.10
  -5   9   2    0.30    3.40
  -5   9   2    9.40    8.70
  -5   9   2   -2.40    5.50
  -5   9   2   -4.70    5.40
  -5   9   2    5.10   11.90
  -5   9   2    8.20    6.70
   4  -9  -2   59.09   18.70
   4  -9  -2   32.20   15.90
   4  -9  -2   39.20   13.80
   4  -9  -2   56.19   13.40
   4  -9  -2   23.30   12.10
   4  -9  -2   36.40   13.20
   4  -9  -2   36.70    9.30
  -4   9   2   48.50   16.50
  -4   9   2   40.30   10.70
  -4   9   2   64.39   23.80
  -4   9   2   15.00    8.50
  -4   9   2   42.40   12.50
  -4   9   2   35.00   14.10
  -4   9   2   29.30   11.20
   3  -9  -2  558.14   48.10
   3  -9  -2  657.03   50.29
   3  -9  -2  677.73   51.49
   3  -9  -2  612.44   41.30
   3  -9  -2  501.25   59.69
   3  -9  -2  587.44   40.00
   3  -9  -2  549.74   51.89
  -3   9   2  551.24   50.09
  -3   9   2  545.15   39.90
  -3   9   2  489.25   80.49
  -3   9   2  553.04   66.29
   2  -9  -2  348.17   43.30
   2  -9  -2  376.56   32.00
   2  -9  -2  473.75   41.40
   2  -9  -2  350.16   55.69
   2  -9  -2  420.16   50.59
   2  -9  -2  464.45   62.09
  -2   9   2  395.86   36.50
  -2   9   2  414.16   37.20
  -2   9   2  351.66   43.40
  -2   9   2  424.26   30.40
  -2   9   2  357.16   46.30
  -2   9   2  424.16   62.59
  -2   9   2  436.06   40.30
  -2   9   2  425.56   55.29
   1  -9  -2   87.29   20.00
   1  -9  -2  126.99   25.80
   1  -9  -2   78.19   25.60
   1  -9  -2   63.79   20.10
   1  -9  -2  147.09   26.90
  -1   9   2   98.69   27.10
  -1   9   2  151.58   34.10
  -1   9   2  129.99   25.50
  -1   9   2  113.99   21.80
  -1   9   2  129.69   18.60
  -1   9   2   91.59   20.50
  -1   9   2   99.59   20.70
   0  -9  -2   91.19   23.00
   0  -9  -2   91.59   18.70
   0  -9  -2  111.69   23.80
   0  -9  -2  124.49   25.10
   0  -9  -2  116.39   29.70
   0  -9  -2  102.89   26.50
   0   9   2   74.19   18.30
   0   9   2   48.40   14.50
   0   9   2   43.30   19.40
   0   9   2   98.29   18.70
   0   9   2   87.49   17.70
   0   9   2   73.49   16.20
   0   9   2   51.39   20.10
  -1  -9  -2   28.50    9.80
  -1  -9  -2   -6.00    5.50
  -1  -9  -2    8.50    8.60
  -1  -9  -2   34.10   13.10
  -1  -9  -2   43.60   19.50
  -1  -9  -2   -0.50    3.60
   1   9   2    3.90    5.10
   1   9   2    4.40    5.00
   1   9   2   -3.70    2.40
   1   9   2   -3.50    8.10
   1   9   2   13.30    7.90
   1   9   2    1.80    9.40
   1   9   2   -1.70    5.10
  -2  -9  -2   54.19   18.20
  -2  -9  -2   61.09   21.80
  -2  -9  -2   57.39   16.80
  -2  -9  -2   49.90   17.30
  -2  -9  -2   39.50   14.30
  -2  -9  -2   58.79   18.60
   2   9   2   50.19   15.40
   2   9   2   45.80   15.40
   2   9   2   72.89   24.60
   2   9   2   80.09   21.80
   2   9   2   32.00   16.30
   2   9   2   47.70   16.40
   2   9   2   75.99   17.80
  -3  -9  -2    8.00    9.00
  -3  -9  -2    8.90    7.80
  -3  -9  -2    1.30    3.80
  -3  -9  -2    1.40    4.80
  -3  -9  -2   -0.80    3.40
  -3  -9  -2    1.50    8.20
  -3  -9  -2   -5.30    5.70
   3   9   2   19.20   12.20
   3   9   2    4.80    5.90
   3   9   2   -2.60    6.80
   3   9   2   11.90    8.90
   3   9   2   46.70   18.50
   3   9   2    2.00    4.00
   3   9   2    7.20    7.10
  -4  -9  -2   -0.80    4.00
  -4  -9  -2   14.90   11.50
  -4  -9  -2   -3.40    6.40
  -4  -9  -2   10.60   10.60
  -4  -9  -2   18.70   10.60
  -4  -9  -2   15.30   10.00
  -4  -9  -2    6.90    7.70
   4   9   2   31.50   16.30
   4   9   2    2.00    8.40
   4   9   2    9.90   11.80
   4   9   2    2.90    5.10
   8 -10  -2   38.60   12.20
   8 -10  -2   10.40    8.10
   8 -10  -2   19.00   12.20
   8 -10  -2   13.40    9.00
  -8  10   2   38.60   13.30
  -8  10   2   33.20   16.00
  -8  10   2   28.10   14.30
  -8  10   2   23.90   15.20
  -8  10   2   31.10   12.90
  -8  10   2   13.60   12.50
   7 -10  -2   28.90    9.80
   7 -10  -2   25.60   13.90
   7 -10  -2   35.30   12.30
   7 -10  -2   46.40   19.00
   7 -10  -2   30.10   12.10
   7 -10  -2   25.40   11.40
   7 -10  -2   25.60   13.00
  -7  10   2   21.50   11.30
  -7  10   2   20.80   13.60
  -7  10   2   34.00   12.20
  -7  10   2   31.70   14.10
  -7  10   2   20.80    9.60
  -7  10   2   61.19   22.30
   6 -10  -2    3.40    5.50
   6 -10  -2   -1.30    2.60
   6 -10  -2    1.70    3.70
   6 -10  -2    8.20    7.10
   6 -10  -2    2.20    4.20
  -6  10   2    4.40    9.40
  -6  10   2   36.10   17.50
  -6  10   2   -0.80    4.70
  -6  10   2    4.10    9.60
  -6  10   2    0.30    3.60
  -6  10   2    4.30    4.50
   5 -10  -2   62.79   17.50
   5 -10  -2   84.49   21.60
   5 -10  -2   81.09   22.60
   5 -10  -2   29.30   13.80
   5 -10  -2   66.79   19.40
  -5  10   2   76.59   19.00
  -5  10   2   69.59   21.00
  -5  10   2   53.39   20.30
  -5  10   2   73.29   14.80
  -5  10   2   53.39   11.10
  -5  10   2   43.20   14.10
  -5  10   2   26.40   16.50
   4 -10  -2   89.39   24.50
   4 -10  -2   35.60   13.10
   4 -10  -2   29.20   14.60
   4 -10  -2   61.59   18.10
   4 -10  -2   84.79   22.60
   4 -10  -2   47.60   10.40
   4 -10  -2   75.89   15.60
  -4  10   2   47.90   18.10
  -4  10   2   36.80   13.30
  -4  10   2   43.20   15.10
  -4  10   2  106.39   28.90
  -4  10   2   54.49   12.40
  -4  10   2   49.90   19.80
  -4  10   2   56.99   16.80
   3 -10  -2   46.10   15.10
   3 -10  -2   30.20    9.30
   3 -10  -2   51.59   20.70
   3 -10  -2   42.70   12.50
   3 -10  -2   15.60    8.90
   3 -10  -2   17.30   11.00
   3 -10  -2   91.39   26.30
  -3  10   2   45.90   21.50
  -3  10   2   42.40    9.80
  -3  10   2   20.70   14.30
  -3  10   2   42.80   11.70
  -3  10   2   57.39   16.50
  -3  10   2   26.80   12.00
  -3  10   2   38.10   13.70
  -3  10   2   59.69   22.60
   2 -10  -2  105.19   23.30
   2 -10  -2  134.79   21.80
   2 -10  -2  136.09   33.50
   2 -10  -2  147.99   27.90
   2 -10  -2  124.69   30.60
   2 -10  -2  129.89   26.90
  -2  10   2  156.48   28.30
  -2  10   2  160.68   38.70
  -2  10   2  121.49   28.10
  -2  10   2  102.89   20.10
  -2  10   2  182.98   34.10
  -2  10   2  177.08   20.70
  -2  10   2  147.29   33.60
  -2  10   2  125.79   22.60
   1 -10  -2   13.50    9.60
   1 -10  -2   13.60    8.90
   1 -10  -2   -3.20    3.20
   1 -10  -2   -5.00    4.50
   1 -10  -2   12.70    8.70
   1 -10  -2   -6.10    4.40
  -1  10   2    7.10    7.50
  -1  10   2    2.10    5.10
  -1  10   2    3.90   10.80
  -1  10   2    3.40    5.60
  -1  10   2   18.50   14.40
  -1  10   2   -0.10    4.10
  -1  10   2    2.10    4.80
   0 -10  -2   23.20    9.50
   0 -10  -2   17.90   15.00
   0 -10  -2   13.10   10.20
   0 -10  -2   16.60   10.50
   0 -10  -2   10.30   10.40
   0 -10  -2   13.60    9.30
   0  10   2   34.20   12.10
   0  10   2   12.60    8.00
   0  10   2    9.40    9.70
   0  10   2    7.60    7.10
   0  10   2    9.90    7.50
   0  10   2   -0.30    6.90
   0  10   2   14.50   11.00
  -1 -10  -2   -0.50    5.80
  -1 -10  -2    3.20    5.20
  -1 -10  -2    2.90    5.10
  -1 -10  -2   -0.80    4.10
  -1 -10  -2   -0.80    5.10
  -1 -10  -2   -5.60    6.70
   1  10   2   -6.30    5.60
   1  10   2   10.80    9.10
   1  10   2   -2.60    3.30
   1  10   2   -0.60    3.70
   1  10   2   10.60   12.40
   1  10   2    1.90    4.40
   1  10   2    7.50    7.40
  -2 -10  -2   32.00   16.60
  -2 -10  -2   15.10   13.70
  -2 -10  -2   46.90   22.10
  -2 -10  -2   14.30    9.80
  -2 -10  -2    0.10    7.10
  -2 -10  -2   34.90   13.40
  -2 -10  -2   23.20   12.60
   2  10   2   63.19   26.30
   2  10   2   26.30   11.40
   2  10   2   11.50   10.10
   2  10   2   24.10   16.40
   2  10   2    0.30    8.10
   2  10   2   22.90   12.10
   2  10   2   11.10    8.40
  -3 -10  -2    6.10   11.10
  -3 -10  -2   33.50   18.90
  -3 -10  -2   16.90    9.40
  -3 -10  -2   18.70   11.20
  -3 -10  -2    1.10    4.70
  -3 -10  -2    9.40    8.90
   3  10   2    6.90    6.30
   3  10   2   28.70   18.30
   3  10   2   10.70   12.80
   3  10   2    7.10   11.80
   7 -11  -2    4.90    6.80
   7 -11  -2   13.60    7.20
  -7  11   2    5.40   10.20
  -7  11   2    4.60    8.20
   6 -11  -2   15.10   12.80
   6 -11  -2   38.10   11.00
   6 -11  -2   25.20   12.30
   6 -11  -2   29.20   12.50
   6 -11  -2   20.90   14.60
   6 -11  -2   12.80   10.60
   6 -11  -2   33.00   16.40
  -6  11   2   22.50   14.30
  -6  11   2   16.50   13.60
  -6  11   2   -0.40    7.00
  -6  11   2   14.80    7.90
  -6  11   2   28.50    8.40
  -6  11   2   28.00   15.90
  -6  11   2   27.10   12.80
   5 -11  -2    0.20    6.10
   5 -11  -2    2.30    4.80
   5 -11  -2    4.70    7.10
   5 -11  -2    3.70    6.40
   5 -11  -2    6.00    7.20
   5 -11  -2    1.00    5.50
  -5  11   2    0.50    3.20
  -5  11   2    1.70    5.20
  -5  11   2    7.00   16.40
  -5  11   2    2.90    4.70
  -5  11   2    2.60    8.80
  -5  11   2    0.10    8.50
  -5  11   2    9.60    8.80
   4 -11  -2  101.99   26.80
   4 -11  -2  147.69   28.00
   4 -11  -2   93.69   25.50
   4 -11  -2  121.69   25.10
   4 -11  -2  149.09   31.50
  -4  11   2  160.88   31.70
  -4  11   2   88.99   21.20
  -4  11   2  119.19   30.70
  -4  11   2  106.09   19.70
  -4  11   2  118.49   30.40
  -4  11   2  121.19   24.60
  -4  11   2   87.09   25.50
   3 -11  -2   70.99   16.20
   3 -11  -2   83.29   22.40
   3 -11  -2   79.49   15.00
   3 -11  -2   79.49   22.00
   3 -11  -2   48.50   17.00
   3 -11  -2   29.80   15.30
   3 -11  -2   11.80   10.80
  -3  11   2   51.69   23.00
  -3  11   2  104.49   32.50
  -3  11   2   56.79   21.50
  -3  11   2   67.09   16.30
  -3  11   2   48.80   15.50
  -3  11   2   37.80   14.70
   2 -11  -2   11.20    7.90
   2 -11  -2   29.40   13.30
   2 -11  -2    9.60    8.90
   2 -11  -2   23.80   10.00
   2 -11  -2   12.40    9.20
  -2  11   2   33.80    8.90
  -2  11   2   15.30   13.40
  -2  11   2   25.50   10.80
  -2  11   2   15.20    9.50
  -2  11   2   19.10   11.30
  -2  11   2   18.10   13.80
   1 -11  -2  142.09   28.70
   1 -11  -2   73.49   24.60
   1 -11  -2  156.58   54.39
   1 -11  -2   74.29   17.00
   1 -11  -2   82.79   22.40
   1 -11  -2   94.89   25.00
  -1  11   2   70.09   19.60
  -1  11   2  119.19   23.40
  -1  11   2   50.19   22.30
  -1  11   2  161.68   38.10
  -1  11   2   99.89   26.70
  -1  11   2  132.69   19.60
   0 -11  -2    9.70   15.30
   0 -11  -2   14.40    9.40
   0 -11  -2    2.80    6.30
   0 -11  -2    2.20    5.10
   0 -11  -2    2.90    6.00
   0 -11  -2    3.90    5.90
   0  11   2    6.10    6.00
   0  11   2    1.30    6.00
   0  11   2    5.10    6.90
   0  11   2    0.70    4.70
   0  11   2   16.10    9.70
   0  11   2   36.90   23.80
   0  11   2    4.30   10.40
  -1 -11  -2   11.20   11.10
  -1 -11  -2    6.10    7.00
  -1 -11  -2   11.90   14.80
  -1 -11  -2    8.00    6.90
  -1 -11  -2   15.00   12.70
  -1 -11  -2   21.80   13.00
   1  11   2   43.20   25.60
   1  11   2   -2.20    4.60
   1  11   2   -4.70    8.20
   1  11   2   33.20   13.00
   1  11   2   20.00   12.90
   1  11   2    5.80   10.40
   4 -12  -2   10.20    8.30
   4 -12  -2    2.90    7.10
   4 -12  -2   15.80   12.00
  -4  12   2   20.80   10.40
  -4  12   2   13.40   11.30
  -4  12   2   22.60   16.10
  -4  12   2   19.50   12.90
  -4  12   2   19.30   12.60
   3 -12  -2   50.49   12.80
   3 -12  -2   69.09   21.30
   3 -12  -2  102.49   40.50
   3 -12  -2   79.79   18.60
   3 -12  -2    9.70   10.50
  -3  12   2   55.39   24.80
  -3  12   2   26.20   11.10
  -3  12   2   57.79   23.90
  -3  12   2   24.40   13.30
  -3  12   2   37.30   16.10
   2 -12  -2   19.10   14.50
   2 -12  -2    7.50   10.10
   2 -12  -2    4.30    6.80
   2 -12  -2    0.50    4.60
  -2  12   2   19.60   18.10
  -2  12   2   15.20   16.60
  -2  12   2   -0.20    5.10
  -2  12   2    0.40    6.40
   1 -12  -2    6.90    9.60
  -1  12   2    7.70    8.50
  -1  12   2   -4.80    8.70
  -1  12   2    5.40    5.00
   0  12  -3   -6.40    5.70
   0  12  -3    4.20    6.60
   0  12  -3    3.50    6.30
   0  12  -3   -0.70    6.20
   0 -12   3   10.00    8.10
   0 -12   3    5.20    8.60
   0 -12   3   14.60   13.90
   0 -12   3   18.40   12.40
   0 -12   3    1.50    3.90
  -1  12  -3   22.30   13.00
  -1  12  -3   27.00   16.80
  -1  12  -3    7.00    6.30
  -1  12  -3   18.00   13.90
  -1  12  -3   26.00   13.70
   1 -12   3   63.49   17.20
   1 -12   3   18.10   15.70
   1 -12   3   11.10   11.10
   1 -12   3    5.70    7.50
  -2  12  -3    4.40    7.60
  -2  12  -3    4.90    7.70
  -2  12  -3   20.00    9.70
  -2  12  -3   26.60   17.70
   2 -12   3   28.50   16.10
   2 -12   3   35.70   15.20
   2 -12   3    3.10    6.30
   2 -12   3   14.30    8.40
   2 -12   3   12.30   10.60
  -3  12  -3   16.60   14.10
  -3  12  -3   12.00    9.60
  -3  12  -3    0.90    5.50
  -3  12  -3   -5.80    6.40
   3 -12   3    2.40    5.90
   3 -12   3   11.10    9.50
   3 -12   3   -3.20    5.00
   2  11  -3   55.49   23.50
   2  11  -3   56.19   14.80
   2  11  -3   49.50   20.10
   2  11  -3   28.40   12.80
   2  11  -3   91.89   27.80
  -2 -11   3   33.10   16.60
  -2 -11   3   89.59   17.00
  -2 -11   3   38.50   12.40
  -2 -11   3   11.00   10.60
  -2 -11   3   77.09   19.60
  -2 -11   3    5.90    7.90
  -2 -11   3   55.69   18.30
   1  11  -3   81.69   21.60
   1  11  -3   63.79   21.50
   1  11  -3   88.39   19.60
   1  11  -3   62.09   22.80
   1  11  -3   96.79   28.10
   1  11  -3   93.89   21.00
  -1 -11   3  115.09   22.80
  -1 -11   3   48.20   20.00
  -1 -11   3   91.99   17.70
  -1 -11   3   51.59   25.00
  -1 -11   3  105.09   25.00
  -1 -11   3   29.90   13.20
  -1 -11   3   64.69   19.70
  -1 -11   3   73.49   22.80
   0  11  -3   -2.90    3.10
   0  11  -3    4.00    7.90
   0  11  -3   -1.00    7.90
   0  11  -3   -1.20    3.50
   0 -11   3    5.70    5.10
   0 -11   3    0.80    6.50
   0 -11   3    4.50    6.70
   0 -11   3   10.90    9.30
   0 -11   3   -3.30    4.40
   0 -11   3    9.60   11.60
   0 -11   3    4.60    6.60
  -1  11  -3   22.20   12.90
  -1  11  -3   31.40   16.60
  -1  11  -3   16.30   10.90
  -1  11  -3    9.40    5.80
  -1  11  -3    3.80    8.90
   1 -11   3    1.00    7.00
   1 -11   3    9.10    9.60
   1 -11   3   42.60   14.30
   1 -11   3   20.40   12.40
   1 -11   3   21.60   11.60
   1 -11   3   11.90   13.80
  -2  11  -3   10.60   12.40
  -2  11  -3   55.89   18.60
  -2  11  -3    5.70   11.60
  -2  11  -3    9.10    7.60
  -2  11  -3   22.70    9.00
   2 -11   3   11.70    8.70
   2 -11   3   50.19   20.80
   2 -11   3   28.30   17.60
   2 -11   3   36.90   15.30
   2 -11   3   23.90   11.60
   2 -11   3   28.70   11.70
  -3  11  -3    3.30    4.80
  -3  11  -3    8.90    9.50
  -3  11  -3    4.30    5.60
  -3  11  -3   -2.80    6.90
  -3  11  -3    6.50    6.90
   3 -11   3   10.30    7.70
   3 -11   3   13.10   10.80
   3 -11   3    7.30    8.80
   3 -11   3   10.90    9.90
   3 -11   3    1.10    5.10
   3 -11   3    2.70    4.90
  -4  11  -3   21.00   13.00
  -4  11  -3   36.30   23.80
  -4  11  -3   33.80   12.00
  -4  11  -3    4.50    6.20
  -4  11  -3   10.40    8.50
   4 -11   3   59.99   24.90
   4 -11   3   29.60   13.80
   4 -11   3   41.20   17.20
   4 -11   3   13.90   10.60
   4 -11   3   27.40   12.10
   4 -11   3   35.80   16.90
  -5  11  -3    6.20    8.30
  -5  11  -3    7.50    5.60
  -5  11  -3   21.40   11.20
  -5  11  -3    2.90    6.40
  -5  11  -3    8.30    7.90
  -5  11  -3    5.90    9.10
   5 -11   3   -1.90    9.60
   5 -11   3   35.10   16.90
   5 -11   3   12.90    9.60
   5 -11   3    3.50    7.50
   5 -11   3   11.30    9.40
   4  10  -3    8.00    8.50
   4  10  -3    5.30    5.60
   4  10  -3    7.60    7.80
   4  10  -3   18.30   14.10
  -4 -10   3    3.60    6.80
  -4 -10   3   -4.20    6.80
  -4 -10   3    1.20    6.00
  -4 -10   3   -2.70    3.80
  -4 -10   3    9.60    6.60
  -4 -10   3    7.60    9.80
   3  10  -3    1.00    3.30
   3  10  -3   -0.20    4.80
   3  10  -3    5.20    9.40
   3  10  -3    4.70    7.70
   3  10  -3   10.80   12.40
   3  10  -3    6.40   10.00
  -3 -10   3   -2.50    5.80
  -3 -10   3    6.30    8.90
  -3 -10   3   -2.30    2.80
  -3 -10   3    5.40   10.00
  -3 -10   3   -2.10    2.90
  -3 -10   3   -0.10    3.50
  -3 -10   3    6.00    7.40
   2  10  -3    6.00    8.20
   2  10  -3    8.40    7.50
   2  10  -3   40.50   18.90
   2  10  -3    0.10    4.00
   2  10  -3   21.20   10.60
  -2 -10   3   12.90    9.00
  -2 -10   3   10.40   11.60
  -2 -10   3    6.30    6.40
  -2 -10   3    5.10    4.90
  -2 -10   3   15.90    9.90
  -2 -10   3    7.60   17.30
  -2 -10   3   21.30   16.50
  -2 -10   3   11.00    6.30
   1  10  -3    3.90    6.20
   1  10  -3   14.70   13.40
   1  10  -3    1.80    5.70
   1  10  -3    7.30    6.80
  -1 -10   3   -0.50    7.10
  -1 -10   3   15.30    7.80
  -1 -10   3    5.30    8.70
  -1 -10   3    3.40    6.80
  -1 -10   3   10.30   15.80
  -1 -10   3    7.50    5.00
  -1 -10   3   -1.40    5.70
  -1 -10   3   14.80   10.40
   0  10  -3   57.59   21.60
   0  10  -3   29.30   12.20
   0  10  -3   24.70   12.50
   0  10  -3   45.50   17.20
   0  10  -3   35.50   13.90
   0 -10   3   44.80   17.90
   0 -10   3   31.10   12.60
   0 -10   3   43.60   10.70
   0 -10   3   46.10   18.40
   0 -10   3   54.39   18.90
   0 -10   3   50.89   13.50
   0 -10   3   39.60   16.10
  -1  10  -3   12.40   10.00
  -1  10  -3   23.40   14.20
  -1  10  -3    3.80    5.20
  -1  10  -3   -2.00    5.00
  -1  10  -3    5.90    5.40
   1 -10   3   10.70    7.30
   1 -10   3   -2.00    4.60
   1 -10   3    7.30    7.60
   1 -10   3   17.50   13.60
   1 -10   3    7.40    7.40
   1 -10   3   11.10    8.00
  -2  10  -3   -0.90    4.30
  -2  10  -3   13.10   12.00
  -2  10  -3    9.80    7.60
  -2  10  -3   -3.30    8.00
  -2  10  -3   -3.50    2.70
   2 -10   3   -1.20    3.90
   2 -10   3    1.10    5.40
   2 -10   3    0.60    5.70
   2 -10   3    0.20    3.60
   2 -10   3   -2.20    4.20
   2 -10   3    3.40    6.50
  -3  10  -3   14.00   12.00
  -3  10  -3    0.90    3.50
  -3  10  -3   -0.60    3.70
  -3  10  -3    1.20    3.70
  -3  10  -3   11.40   10.30
   3 -10   3    4.10    6.20
   3 -10   3   10.10    9.00
   3 -10   3    3.50    7.90
   3 -10   3    2.80    6.70
   3 -10   3    9.70   10.90
  -4  10  -3    1.80    4.10
  -4  10  -3    5.90    7.70
  -4  10  -3    9.00   10.00
  -4  10  -3    4.00    7.10
  -4  10  -3   12.90    7.30
  -4  10  -3    6.60    6.10
   4 -10   3    8.30    8.40
   4 -10   3    2.80    4.90
   4 -10   3   -3.30    2.90
   4 -10   3   18.90   10.00
   4 -10   3    4.70    4.70
  -5  10  -3   57.09   19.00
  -5  10  -3   36.40   11.40
  -5  10  -3   60.79   19.40
  -5  10  -3   44.60   13.90
  -5  10  -3   65.29   17.30
  -5  10  -3   52.29   16.90
   5 -10   3   26.80   11.70
   5 -10   3   29.20   13.50
   5 -10   3   41.90   14.70
   5 -10   3   36.60   15.50
   5 -10   3   72.79   22.80
  -6  10  -3    4.10    6.90
  -6  10  -3    0.70    4.00
  -6  10  -3    7.40    9.40
  -6  10  -3    1.50    4.10
  -6  10  -3   -6.20    4.30
  -6  10  -3    0.20    4.50
   6 -10   3    1.60    5.50
   6 -10   3    0.70    5.70
   6 -10   3    6.00    5.80
   6 -10   3    4.80    7.00
   6 -10   3   -1.60    4.30
   6 -10   3    5.90    8.80
   5   9  -3   44.70   10.60
   5   9  -3   49.70   19.90
   5   9  -3   63.39   22.30
   5   9  -3   45.20   19.20
   5   9  -3   77.79   26.80
  -5  -9   3   50.69   21.50
  -5  -9   3   60.49   19.60
  -5  -9   3   28.40   15.60
  -5  -9   3   45.30   16.60
  -5  -9   3   57.39   19.10
   4   9  -3   -1.20    3.70
   4   9  -3   -0.20    3.30
   4   9  -3   15.70   13.30
   4   9  -3   -3.20    2.90
   4   9  -3   -1.00    3.10
   4   9  -3    2.40    7.30
  -4  -9   3   -1.90    2.70
  -4  -9   3    6.10    8.00
  -4  -9   3   -4.90    4.20
  -4  -9   3    6.30    7.90
  -4  -9   3   -1.90    4.10
  -4  -9   3   -0.10    4.10
  -4  -9   3   -2.50    6.50
   3   9  -3  130.49   25.90
   3   9  -3  195.88   37.00
   3   9  -3   68.69   19.80
   3   9  -3  136.09   20.60
   3   9  -3  214.88   42.80
  -3  -9   3  134.89   23.40
  -3  -9   3  134.19   31.40
  -3  -9   3  118.69   22.30
  -3  -9   3  126.89   26.00
  -3  -9   3  113.59   28.10
  -3  -9   3  198.28   34.30
  -3  -9   3  144.09   32.70
   2   9  -3   -0.10    3.70
   2   9  -3    1.90    7.60
   2   9  -3   12.20    9.00
   2   9  -3   -4.10    2.30
   2   9  -3   16.10   13.10
   2   9  -3   12.60    9.50
  -2  -9   3    1.20    5.40
  -2  -9   3   -1.10    3.40
  -2  -9   3   -1.60    3.20
  -2  -9   3    1.20    3.50
  -2  -9   3    6.30    7.50
  -2  -9   3    1.10    7.30
  -2  -9   3   -2.40    3.30
  -2  -9   3   -4.70    3.60
   1   9  -3  218.98   33.70
   1   9  -3  242.68   37.50
   1   9  -3  289.47   47.30
   1   9  -3  318.27   46.00
   1   9  -3  224.08   28.70
  -1  -9   3  217.58   34.20
  -1  -9   3  254.27   43.60
  -1  -9   3  217.78   43.60
  -1  -9   3  246.68   38.30
  -1  -9   3  278.87   36.90
  -1  -9   3  284.07   38.00
  -1  -9   3  255.97   29.10
  -1  -9   3  270.27   24.80
   0   9  -3  164.88   28.60
   0   9  -3  207.18   36.30
   0   9  -3  229.98   36.00
   0   9  -3  183.58   35.60
   0   9  -3  203.98   26.90
   0  -9   3  255.57   30.10
   0  -9   3  195.28   35.70
   0  -9   3  251.67   38.00
   0  -9   3  223.68   33.10
   0  -9   3  271.27   48.90
   0  -9   3  222.88   33.10
   0  -9   3  234.08   21.00
  -1   9  -3   25.00   10.50
  -1   9  -3   48.70   20.40
  -1   9  -3   30.70   17.00
  -1   9  -3   55.29   14.80
   1  -9   3   50.19   14.40
   1  -9   3   43.90   14.00
   1  -9   3   10.40    9.60
   1  -9   3   68.59   17.00
   1  -9   3   34.30   15.80
   1  -9   3    8.40    8.80
  -2   9  -3   -2.60    2.80
  -2   9  -3    7.60    8.40
  -2   9  -3   -1.30    6.70
  -2   9  -3    0.30    3.60
  -2   9  -3    1.40    4.40
   2  -9   3   -2.60    2.50
   2  -9   3    8.90    8.10
   2  -9   3    6.20    8.10
   2  -9   3    9.60    7.80
   2  -9   3    0.40    5.80
  -3   9  -3    2.60    7.60
  -3   9  -3   22.70   12.00
  -3   9  -3    4.00    5.80
  -3   9  -3   14.10    7.60
  -3   9  -3    3.80    9.00
  -3   9  -3   19.80   10.00
   3  -9   3   30.40   14.50
   3  -9   3   23.60   10.10
   3  -9   3    2.40    8.30
   3  -9   3   15.80    9.60
   3  -9   3   17.80    9.80
   3  -9   3    8.50    7.80
  -4   9  -3   -0.90    3.20
  -4   9  -3   -1.50    5.20
  -4   9  -3    4.30    4.50
  -4   9  -3   -5.30    5.10
  -4   9  -3  -10.10    5.10
  -4   9  -3   -0.80    2.90
   4  -9   3    5.80    9.10
   4  -9   3    0.50    3.10
   4  -9   3   12.20    8.10
   4  -9   3   -1.70    3.50
   4  -9   3    2.80    5.70
   4  -9   3   -1.20    3.70
   4  -9   3   -4.10    2.90
  -5   9  -3    0.50    3.40
  -5   9  -3    9.90    7.50
  -5   9  -3    3.70    4.00
  -5   9  -3    1.90    7.50
  -5   9  -3    8.00    5.30
  -5   9  -3    9.70    9.60
   5  -9   3    1.70    3.50
   5  -9   3    1.20    5.30
   5  -9   3    3.50    5.60
   5  -9   3    5.60    9.10
   5  -9   3    1.00    4.00
   5  -9   3    2.70    5.50
   5  -9   3    4.60    4.50
  -6   9  -3   40.50   15.50
  -6   9  -3   28.00   11.30
  -6   9  -3   38.30   11.20
  -6   9  -3   31.80   11.10
  -6   9  -3   46.40   15.30
  -6   9  -3   31.10   11.00
   6  -9   3   45.50   13.00
   6  -9   3   43.10   14.50
   6  -9   3   30.40   12.90
   6  -9   3   51.19   18.70
   6  -9   3   33.20   13.30
   6  -9   3   38.90   14.60
   6  -9   3   25.10   10.10
  -7   9  -3   30.90   13.30
  -7   9  -3   46.40   14.40
  -7   9  -3   68.39   15.30
  -7   9  -3   37.00   10.80
  -7   9  -3   46.40   11.40
   7  -9   3   35.30   12.60
   7  -9   3   52.29   13.20
   7  -9   3   48.50   19.00
   7  -9   3   37.50   12.00
   7  -9   3   29.90   12.50
   7  -9   3   60.89   21.40
   7  -9   3   42.70   14.30
   6   8  -3    4.00    6.40
   6   8  -3    2.00    6.00
   6   8  -3    2.80    6.70
   6   8  -3    1.90    5.00
  -6  -8   3   13.30   10.40
  -6  -8   3   -5.20    6.00
  -6  -8   3   -1.50    3.40
  -6  -8   3    2.80    7.90
  -6  -8   3   -2.00    4.00
  -6  -8   3    4.10    6.30
   5   8  -3   20.40   13.60
   5   8  -3    4.20    6.20
   5   8  -3    0.80    4.10
   5   8  -3    1.40    2.70
   5   8  -3   11.00    8.40
   5   8  -3   27.40   13.20
  -5  -8   3   -4.30    7.20
  -5  -8   3   13.40    8.40
  -5  -8   3   -0.80    3.80
  -5  -8   3    6.00    8.10
  -5  -8   3   12.80   10.10
  -5  -8   3    6.00    6.30
  -5  -8   3    1.20    6.10
   4   8  -3    9.00    6.90
   4   8  -3   20.00   10.20
   4   8  -3   37.20   15.80
   4   8  -3   17.00   11.70
   4   8  -3   38.40   10.20
   4   8  -3   13.00    7.80
  -4  -8   3    8.70    6.40
  -4  -8   3   30.00   15.30
  -4  -8   3    4.00    9.00
  -4  -8   3   27.40   12.70
  -4  -8   3   22.30    9.30
  -4  -8   3   32.00   15.00
  -4  -8   3   25.10   12.30
  -4  -8   3   13.80    8.00
   3   8  -3    0.30    5.60
   3   8  -3    2.90    5.90
   3   8  -3    4.70    4.50
   3   8  -3    1.80    4.50
   3   8  -3   10.10   10.10
   3   8  -3   -1.40    2.70
  -3  -8   3   -5.90    4.50
  -3  -8   3   -0.50    6.00
  -3  -8   3    2.60    6.50
  -3  -8   3    6.40    4.70
  -3  -8   3    1.30    3.70
  -3  -8   3   -1.30    4.70
  -3  -8   3   -0.40    3.60
   2   8  -3  346.87   50.79
   2   8  -3  449.46   42.70
   2   8  -3  569.54   50.29
   2   8  -3  448.06   38.00
   2   8  -3  456.95   53.49
  -2  -8   3  371.56   51.19
  -2  -8   3  444.36   54.99
  -2  -8   3  514.55   43.90
  -2  -8   3  447.86   39.10
  -2  -8   3  458.75   42.70
  -2  -8   3  526.95   46.00
  -2  -8   3  470.95   37.00
   1   8  -3    8.40   11.50
   1   8  -3    4.50    5.40
   1   8  -3   -0.60    7.20
   1   8  -3    6.00    6.50
   1   8  -3   23.20   11.20
  -1  -8   3    6.10    8.80
  -1  -8   3   13.20    7.10
  -1  -8   3    2.30    4.70
  -1  -8   3    2.00    4.70
  -1  -8   3   12.00    7.00
  -1  -8   3    7.60    7.20
  -1  -8   3    4.20    9.60
  -1  -8   3   16.30   12.30
   0   8  -3   10.40    7.40
   0   8  -3   15.30   12.90
   0   8  -3    2.00    4.80
   0   8  -3    6.20    5.70
   0   8  -3   -2.70    6.20
   0  -8   3    0.40    3.50
   0  -8   3    3.50    7.50
   0  -8   3    4.10    4.50
   0  -8   3   -1.50    6.10
   0  -8   3    0.00    2.90
   0  -8   3   -5.60    4.40
   0  -8   3    3.50    7.30
  -1   8  -3  185.78   28.20
  -1   8  -3  257.57   47.80
  -1   8  -3  201.98   29.30
  -1   8  -3  268.57   39.40
   1  -8   3  222.38   41.60
   1  -8   3  274.77   31.90
   1  -8   3  246.78   34.10
   1  -8   3  201.98   29.80
   1  -8   3  207.08   35.70
  -2   8  -3   70.29   17.60
  -2   8  -3   50.99   19.20
  -2   8  -3  103.19   19.40
  -2   8  -3   78.79   17.80
  -2   8  -3   47.40   16.60
   2  -8   3   76.59   20.60
   2  -8   3   54.79   18.80
   2  -8   3   54.79   14.60
   2  -8   3   72.89   17.50
   2  -8   3   61.69   16.20
   2  -8   3   70.29   18.50
  -3   8  -3   27.10   10.00
  -3   8  -3   57.19   18.50
  -3   8  -3   22.90   12.70
  -3   8  -3   50.59   14.10
  -3   8  -3   28.40   12.60
  -3   8  -3   34.70   10.50
   3  -8   3   30.30   12.60
   3  -8   3   16.00   12.20
   3  -8   3   35.30   15.10
   3  -8   3   27.00    9.60
   3  -8   3   32.10   12.50
   3  -8   3   38.00   12.30
  -4   8  -3   22.40    9.60
  -4   8  -3   29.70   12.30
  -4   8  -3   23.30   10.70
  -4   8  -3   26.20    9.20
  -4   8  -3   35.10   11.50
  -4   8  -3   24.60   12.00
   4  -8   3   -0.50    5.10
   4  -8   3   13.40   11.10
   4  -8   3   26.50   10.00
   4  -8   3   18.20   10.90
   4  -8   3   18.40   10.90
  -5   8  -3  136.29   22.50
  -5   8  -3  142.59   21.70
  -5   8  -3  118.59   22.20
  -5   8  -3  164.48   28.50
  -5   8  -3  106.19   18.50
  -5   8  -3  141.99   24.00
   5  -8   3  147.69   26.40
   5  -8   3  109.29   24.00
   5  -8   3  128.79   20.30
   5  -8   3   81.09   19.60
   5  -8   3  108.79   19.80
   5  -8   3  109.89   22.00
   5  -8   3  154.78   31.30
  -6   8  -3    1.20    5.10
  -6   8  -3    6.80    6.50
  -6   8  -3    9.70    6.60
  -6   8  -3   18.00    8.30
  -6   8  -3    8.00    8.10
   6  -8   3    1.00    3.10
   6  -8   3   13.20    6.60
   6  -8   3   -1.90    2.80
   6  -8   3    5.10    7.00
   6  -8   3    0.90    3.20
   6  -8   3    2.60    4.60
   6  -8   3    0.10    4.60
  -7   8  -3   -0.30    3.40
  -7   8  -3   18.80    9.40
  -7   8  -3    2.30    3.50
  -7   8  -3   -1.80    3.00
  -7   8  -3    0.60    3.00
   7  -8   3   -2.70    3.10
   7  -8   3    0.90    3.30
   7  -8   3    4.50    4.50
   7  -8   3    1.90    4.80
   7  -8   3   -2.20    5.40
  -8   8  -3    3.30    5.10
  -8   8  -3    0.50    2.90
   8  -8   3   -4.10    4.30
   8  -8   3   -4.30    4.20
   7   7  -3   -1.00    4.30
   7   7  -3    8.40    9.00
   7   7  -3    1.60    5.00
   7   7  -3    4.90    9.60
  -7  -7   3   -2.00    3.60
  -7  -7   3   -1.60    3.50
  -7  -7   3   -0.50    3.90
  -7  -7   3    4.80    6.60
  -7  -7   3   -1.60    6.20
   6   7  -3   14.10   10.50
   6   7  -3    6.60    7.70
   6   7  -3    3.50    5.60
  -6  -7   3    6.50    5.70
  -6  -7   3    3.30    4.80
  -6  -7   3   -6.90    6.70
  -6  -7   3   12.20    7.50
  -6  -7   3   18.50   12.70
  -6  -7   3    9.50    9.00
   5   7  -3    7.30    8.30
   5   7  -3   12.70   11.50
   5   7  -3    9.60   11.60
   5   7  -3    5.60    6.20
   5   7  -3    1.50    4.00
  -5  -7   3    6.40    6.50
  -5  -7   3    7.40    7.90
  -5  -7   3    1.60    4.70
  -5  -7   3    8.20    8.20
  -5  -7   3   -2.40    3.40
  -5  -7   3   -1.70    5.10
   4   7  -3   63.79   11.40
   4   7  -3   98.69   23.10
   4   7  -3   53.49   15.00
   4   7  -3   64.59   17.50
   4   7  -3   85.69   21.00
   4   7  -3   97.09   24.40
  -4  -7   3   72.69   18.90
  -4  -7   3   58.89   21.40
  -4  -7   3   70.09   18.00
  -4  -7   3  100.29   20.50
  -4  -7   3   69.59   17.60
  -4  -7   3   69.19   15.20
  -4  -7   3   85.99   22.90
   3   7  -3  195.48   25.30
   3   7  -3  186.68   22.40
   3   7  -3  209.08   34.40
   3   7  -3  173.78   29.60
   3   7  -3  213.68   36.80
   3   7  -3  126.29   28.10
  -3  -7   3  199.58   34.80
  -3  -7   3  183.38   29.90
  -3  -7   3  201.28   19.60
  -3  -7   3  199.18   26.40
  -3  -7   3  185.38   31.70
  -3  -7   3  181.78   29.70
  -3  -7   3  173.78   26.00
  -3  -7   3  169.58   34.50
   2   7  -3    6.40    6.30
   2   7  -3   23.40   14.60
   2   7  -3    2.70    4.90
   2   7  -3    6.90    6.50
   2   7  -3   10.90   10.00
  -2  -7   3   13.00    8.70
  -2  -7   3   17.50    6.00
  -2  -7   3   24.30   10.10
  -2  -7   3    7.90    9.80
  -2  -7   3   21.50   11.10
  -2  -7   3   36.90   10.30
  -2  -7   3   14.00   10.40
  -2  -7   3   26.60   14.50
   1   7  -3  499.35   41.90
   1   7  -3  469.65   44.10
   1   7  -3  519.45   47.90
   1   7  -3  447.26   35.90
   1   7  -3  491.95   41.50
  -1  -7   3  489.35   33.30
  -1  -7   3  481.45   34.20
  -1  -7   3  466.45   38.10
  -1  -7   3  453.95   39.50
  -1  -7   3  515.85   41.40
  -1  -7   3  458.85   58.19
  -1  -7   3  494.05   46.60
  -1  -7   3  591.74   44.90
   0   7  -3   97.89   19.00
   0   7  -3   96.09   18.10
   0   7  -3  109.59   24.30
   0   7  -3  114.29   24.90
   0   7  -3   91.39   19.10
   0  -7   3  107.29   20.40
   0  -7   3  117.09   23.40
   0  -7   3  133.89   26.30
   0  -7   3   62.49   15.40
   0  -7   3  110.39   14.40
   0  -7   3   69.59   20.70
   0  -7   3  138.29   19.60
  -1   7  -3   23.10    8.70
  -1   7  -3   13.20   10.50
  -1   7  -3   27.90   12.40
  -1   7  -3   29.00   10.60
  -1   7  -3   30.10   11.40
   1  -7   3   32.50   10.00
   1  -7   3   22.90   12.50
   1  -7   3   40.50   12.20
   1  -7   3   27.20   12.30
   1  -7   3   37.20   19.50
   1  -7   3   54.69   17.00
  -2   7  -3   26.00   12.30
  -2   7  -3   20.30   13.50
  -2   7  -3   35.20   12.20
  -2   7  -3   31.80   12.00
  -2   7  -3   23.60    8.50
  -2   7  -3   78.09   17.30
   2  -7   3   15.10    8.00
   2  -7   3   26.40   12.10
   2  -7   3   36.10   12.00
   2  -7   3   18.90    9.00
   2  -7   3   15.20    9.50
   2  -7   3   33.20   11.10
  -3   7  -3  112.39   21.10
  -3   7  -3   80.89   19.50
  -3   7  -3  109.89   19.00
  -3   7  -3  111.09   22.70
  -3   7  -3   84.29   15.90
  -3   7  -3   86.69   16.80
   3  -7   3  117.39   22.90
   3  -7   3   81.79   17.00
   3  -7   3   74.99   17.20
   3  -7   3  119.59   21.00
   3  -7   3   92.59   37.10
   3  -7   3   99.19   18.70
  -4   7  -3   38.80   12.10
  -4   7  -3   24.90    9.00
  -4   7  -3   32.10   10.80
  -4   7  -3   32.60   13.00
  -4   7  -3   60.59   14.60
  -4   7  -3   23.70   11.10
   4  -7   3   19.80    9.70
   4  -7   3   39.70   16.00
   4  -7   3   41.90   11.80
   4  -7   3   23.30   10.00
   4  -7   3   38.40   12.10
   4  -7   3   33.10   12.30
   4  -7   3   29.70   12.80
  -5   7  -3   51.19   12.10
  -5   7  -3  127.29   35.20
  -5   7  -3   83.69   16.30
  -5   7  -3  113.89   20.10
  -5   7  -3   74.09   15.10
  -5   7  -3  104.89   19.40
   5  -7   3   72.29   17.20
   5  -7   3   78.09   14.50
   5  -7   3   69.69   16.20
   5  -7   3   78.29   21.70
   5  -7   3   79.29   21.50
   5  -7   3   58.79   15.40
   5  -7   3   70.79   14.60
  -6   7  -3   16.60    6.80
  -6   7  -3   21.50    8.00
  -6   7  -3   28.50   11.30
  -6   7  -3    8.90    6.20
  -6   7  -3   11.50    7.40
   6  -7   3   10.90    6.30
   6  -7   3   12.70    6.40
   6  -7   3    6.10    7.00
   6  -7   3    9.00    5.20
   6  -7   3   12.00    8.50
   6  -7   3   17.00    6.10
   6  -7   3   19.30   10.20
  -7   7  -3    1.70    2.60
  -7   7  -3   -5.10    5.30
  -7   7  -3    6.50    8.00
  -7   7  -3   -0.60    3.50
  -7   7  -3    1.00    3.20
   7  -7   3    0.20    5.70
   7  -7   3    3.80    2.90
   7  -7   3   -0.70    6.30
  -8   7  -3   12.90    7.40
  -8   7  -3    4.90    7.40
  -8   7  -3    3.80    7.50
  -8   7  -3   16.10    7.10
   8  -7   3    8.00    7.90
   8  -7   3   22.60   15.20
   8   6  -3   11.10    8.40
   8   6  -3    4.60    5.60
   8   6  -3    7.10    8.10
   8   6  -3    0.80    5.50
  -8  -6   3   -2.10    6.10
  -8  -6   3   12.80   10.20
  -8  -6   3   -0.40    3.60
  -8  -6   3   16.00   11.30
  -8  -6   3   -2.10    3.20
  -8  -6   3   14.60   10.60
   7   6  -3   47.50   15.50
   7   6  -3   33.20   13.10
   7   6  -3    8.40    6.60
   7   6  -3   25.70   10.80
  -7  -6   3   38.40   18.20
  -7  -6   3   16.60    9.40
  -7  -6   3   25.90   12.20
  -7  -6   3   23.00   10.10
  -7  -6   3   14.20   11.30
  -7  -6   3   16.10    8.90
   6   6  -3    8.90    6.40
   6   6  -3   11.20    7.60
   6   6  -3    7.50    8.20
   6   6  -3    1.10    4.00
  -6  -6   3   22.50    9.70
  -6  -6   3   18.50   10.00
  -6  -6   3   13.60    9.90
  -6  -6   3   -1.00    7.40
  -6  -6   3    3.20    6.00
  -6  -6   3   10.10    7.20
   5   6  -3   33.60   12.00
   5   6  -3   46.50   15.40
   5   6  -3   45.00   13.90
   5   6  -3   36.10   12.90
   5   6  -3   52.29   16.40
  -5  -6   3   42.20   12.70
  -5  -6   3   61.69   16.60
  -5  -6   3   36.50   12.10
  -5  -6   3   42.80   20.30
  -5  -6   3   33.70   17.40
  -5  -6   3   68.09   17.70
   4   6  -3   31.30   12.50
   4   6  -3   30.60   10.60
   4   6  -3   52.79    9.10
   4   6  -3   59.89   19.60
   4   6  -3   27.20   14.70
   4   6  -3   58.89   15.50
  -4  -6   3   38.00   11.10
  -4  -6   3   50.59   12.70
  -4  -6   3   42.30   20.00
  -4  -6   3   58.29   15.50
  -4  -6   3   40.80   12.40
  -4  -6   3   62.09   18.50
  -4  -6   3   47.70   18.10
   3   6  -3    9.20    6.40
   3   6  -3    5.40    4.90
   3   6  -3   10.50    9.90
   3   6  -3    8.10    6.80
   3   6  -3    9.50    9.60
  -3  -6   3   14.60   11.60
  -3  -6   3    5.70    5.40
  -3  -6   3   12.70    8.20
  -3  -6   3    2.50    3.60
  -3  -6   3    6.80    7.60
  -3  -6   3   -7.40    4.70
  -3  -6   3    0.70    4.10
   2   6  -3  735.03   54.09
   2   6  -3  648.94   49.20
   2   6  -3  727.93   46.40
   2   6  -3  665.83   54.19
   2   6  -3  673.03   50.19
  -2  -6   3  771.42   59.79
  -2  -6   3  682.43   46.90
  -2  -6   3  645.74   44.20
  -2  -6   3  679.33   49.00
  -2  -6   3  630.64   39.80
  -2  -6   3  720.63   50.19
  -2  -6   3  742.33   57.49
  -2  -6   3  617.74   49.20
   1   6  -3   18.70   10.30
   1   6  -3   26.10    8.60
   1   6  -3   17.90    8.80
   1   6  -3   48.90   15.90
   1   6  -3   13.10    7.30
  -1  -6   3   10.40    7.70
  -1  -6   3   18.60    6.60
  -1  -6   3   19.90    6.50
  -1  -6   3   17.40    9.20
  -1  -6   3   24.40    5.00
  -1  -6   3   19.30    9.40
  -1  -6   3   29.60    9.90
  -1  -6   3   24.40   11.40
  -1  -6   3   12.40   10.20
   0   6  -3  181.78   28.20
   0   6  -3  141.59   21.70
   0   6  -3  161.28   23.50
   0   6  -3  175.88   30.80
   0   6  -3  135.89   18.90
   0  -6   3  168.08   24.10
   0  -6   3  168.68   27.80
   0  -6   3  229.48   32.90
   0  -6   3  176.98   23.70
   0  -6   3  134.29   18.50
   0  -6   3  163.68   25.40
   0  -6   3  192.18   15.40
  -1   6  -3  181.98   27.80
  -1   6  -3  140.09   25.00
  -1   6  -3  183.58   24.50
  -1   6  -3  164.78   24.90
  -1   6  -3  177.48   24.20
   1  -6   3  220.38   30.40
   1  -6   3  122.69   23.70
   1  -6   3  210.58   26.20
   1  -6   3  161.48   21.60
   1  -6   3  164.98   22.00
   1  -6   3  173.68   31.40
  -2   6  -3  743.23   48.90
  -2   6  -3  783.32   54.79
  -2   6  -3  839.12   52.89
  -2   6  -3  857.01   58.09
  -2   6  -3  865.31   52.39
  -2   6  -3  784.02   51.59
   2  -6   3  765.42   52.19
   2  -6   3  748.43   57.29
   2  -6   3  788.62   55.69
   2  -6   3  803.92   52.99
   2  -6   3  773.22   51.09
   2  -6   3  744.13   50.19
  -3   6  -3  508.15   37.20
  -3   6  -3  503.05   35.50
  -3   6  -3  491.85   36.30
  -3   6  -3  507.85   39.30
  -3   6  -3  503.35   36.90
  -3   6  -3  544.35   42.10
   3  -6   3  491.55   39.90
   3  -6   3  469.85   36.60
   3  -6   3  478.15   40.00
   3  -6   3  477.85   36.00
   3  -6   3  467.75   41.00
  -4   6  -3   48.70   12.60
  -4   6  -3   78.29   16.90
  -4   6  -3   45.10   11.70
  -4   6  -3   51.09   11.60
  -4   6  -3   40.50   10.60
  -4   6  -3   50.39   12.60
   4  -6   3   47.50   13.10
   4  -6   3   47.50   12.60
   4  -6   3   35.50   12.40
   4  -6   3   22.40   10.20
   4  -6   3   65.59   13.10
   4  -6   3   49.80   12.10
   4  -6   3   66.49   16.60
  -5   6  -3   84.99   13.60
  -5   6  -3   93.49   15.00
  -5   6  -3   82.49   16.70
  -5   6  -3  113.59   19.50
  -5   6  -3   85.19   16.60
   5  -6   3  105.29   23.40
   5  -6   3   81.69   23.00
   5  -6   3  101.09   18.40
   5  -6   3   78.79   15.30
   5  -6   3   95.39   18.40
   5  -6   3   74.69   13.00
  -6   6  -3   65.09   10.50
  -6   6  -3   53.29   11.10
  -6   6  -3   56.99   17.10
  -6   6  -3   59.59   14.20
  -6   6  -3   58.69   13.70
   6  -6   3   69.89   15.90
   6  -6   3   57.29    9.90
   6  -6   3   60.69   11.20
   6  -6   3   43.70   15.40
   6  -6   3   44.20   16.20
  -7   6  -3    3.30    5.60
  -7   6  -3   25.60    9.80
   7  -6   3   13.50   10.60
   7  -6   3    4.90    7.40
  -8   6  -3    2.10    5.70
  -8   6  -3    0.40    3.40
  -8   6  -3    0.40    2.80
   8  -6   3    1.70    5.60
   8  -6   3   15.60   10.90
   8   5  -3   34.40   12.20
   8   5  -3   32.60   12.30
   8   5  -3   31.00   13.20
   8   5  -3   36.50   13.20
  -8  -5   3   11.70    9.40
  -8  -5   3   15.50   12.10
  -8  -5   3   34.60   14.60
  -8  -5   3   24.40   10.70
   7   5  -3    9.00    7.40
   7   5  -3   12.10    9.00
   7   5  -3   14.20    8.00
   7   5  -3   33.00   11.40
   7   5  -3   19.90   10.40
  -7  -5   3   35.90   14.10
  -7  -5   3   16.10    8.50
  -7  -5   3   15.10    9.40
  -7  -5   3   18.50    9.00
  -7  -5   3   23.90   10.60
  -7  -5   3   24.40   14.40
   6   5  -3   15.20    8.80
   6   5  -3   16.30    9.90
   6   5  -3   15.00    9.30
   6   5  -3    7.30    7.80
   6   5  -3   13.70    7.70
  -6  -5   3    4.50    4.70
  -6  -5   3   26.00   12.30
  -6  -5   3   11.70    8.70
  -6  -5   3   16.00   11.10
  -6  -5   3   17.80   10.20
  -6  -5   3   12.70   11.00
   5   5  -3   81.89   19.40
   5   5  -3   47.50   14.00
   5   5  -3   45.50   12.60
   5   5  -3   72.79   16.50
  -5  -5   3   61.49   14.30
  -5  -5   3   52.49   21.80
  -5  -5   3   35.00   15.20
  -5  -5   3   89.09   23.40
   4   5  -3    5.00    6.50
   4   5  -3   18.90    7.90
   4   5  -3    9.10    8.30
   4   5  -3    7.20    5.60
   4   5  -3    7.10    6.50
  -4  -5   3   20.40    8.30
  -4  -5   3   15.90    7.80
  -4  -5   3   26.40   13.50
  -4  -5   3    4.20    6.80
  -4  -5   3    6.10    5.60
  -4  -5   3   17.70    8.00
  -4  -5   3   31.20   11.30
   3   5  -3   56.69   11.40
   3   5  -3   75.29   16.70
   3   5  -3   42.00   13.10
   3   5  -3   55.89   15.90
   3   5  -3   89.79   18.70
  -3  -5   3   52.29   11.80
  -3  -5   3   52.59   13.00
  -3  -5   3   51.29   15.80
  -3  -5   3   66.09   13.60
  -3  -5   3   62.59   14.70
  -3  -5   3   60.39   12.90
  -3  -5   3   51.49   16.00
   2   5  -3   73.39   14.90
   2   5  -3   75.79   20.80
   2   5  -3   65.19   14.40
   2   5  -3   67.59   17.40
   2   5  -3   79.79   15.80
  -2  -5   3   57.79   18.60
  -2  -5   3   67.09   14.80
  -2  -5   3   54.79   11.50
  -2  -5   3   56.99   10.70
  -2  -5   3   64.99   14.30
  -2  -5   3   74.79   18.40
  -2  -5   3   59.09   12.00
   1   5  -3  113.79   19.50
   1   5  -3  225.88   32.80
   1   5  -3   94.99   15.60
   1   5  -3  147.09   22.10
   1   5  -3  161.88   24.10
  -1  -5   3  150.38   24.40
  -1  -5   3  131.69   12.60
  -1  -5   3  137.79   16.50
  -1  -5   3  154.88   22.10
  -1  -5   3  143.39   23.90
  -1  -5   3  163.08   20.50
  -1  -5   3  117.89   10.90
  -1  -5   3  166.08   23.70
  -1  -5   3  202.58   26.50
   0   5  -3  112.99   23.60
   0   5  -3  118.39   18.60
   0   5  -3  162.38   21.30
   0   5  -3  144.99   23.00
   0   5  -3  111.89   18.40
   0  -5   3  144.59   24.40
   0  -5   3  111.29   21.50
   0  -5   3  173.38   22.70
   0  -5   3  137.59   19.40
   0  -5   3  166.68   18.80
   0  -5   3  131.29   12.00
   0  -5   3  109.19   19.30
  -1   5  -3 1119.79   67.69
  -1   5  -3 1111.09   69.59
  -1   5  -3 1165.08   65.19
  -1   5  -3 1146.69   71.89
  -1   5  -3 1148.99   67.09
   1  -5   3 1195.28   68.59
   1  -5   3 1199.78   65.79
   1  -5   3 1202.18   67.59
   1  -5   3 1159.48   65.89
   1  -5   3 1074.49   71.39
   1  -5   3 1094.19   72.99
  -2   5  -3  665.63   44.40
  -2   5  -3  755.82   45.40
  -2   5  -3  665.93   47.00
  -2   5  -3  760.52   50.39
  -2   5  -3  665.73   44.80
  -2   5  -3  729.83   46.40
   2  -5   3  708.73   45.40
   2  -5   3  740.13   51.89
   2  -5   3  729.33   45.10
   2  -5   3  762.12   50.79
   2  -5   3  690.83   46.00
   2  -5   3  689.93   47.30
  -3   5  -3   47.90   10.40
  -3   5  -3   75.19   14.20
  -3   5  -3   52.69   12.50
  -3   5  -3   61.29   15.10
  -3   5  -3   94.39   15.50
   3  -5   3   63.19   16.00
   3  -5   3   78.59   15.90
   3  -5   3   68.19   11.10
   3  -5   3   46.50   10.20
   3  -5   3   33.50   10.80
   3  -5   3   72.29   13.70
   3  -5   3   52.39   11.80
   3  -5   3   80.89   17.10
  -4   5  -3   83.29   15.00
  -4   5  -3   87.79   13.90
  -4   5  -3  109.89   15.00
  -4   5  -3  113.99   17.50
  -4   5  -3   86.89   16.10
   4  -5   3  113.29   15.50
   4  -5   3  107.09   17.40
   4  -5   3   83.39   13.70
   4  -5   3  110.89   17.00
   4  -5   3  103.19   17.00
   4  -5   3  114.99   23.80
   4  -5   3   87.99   18.10
   4  -5   3   73.99   15.50
  -5   5  -3   52.49   10.70
  -5   5  -3   69.09   11.00
  -5   5  -3   52.49   12.00
  -5   5  -3   43.40   11.60
  -5   5  -3   46.30    8.80
   5  -5   3   49.30   10.90
   5  -5   3   49.10   15.00
   5  -5   3   45.40   12.20
   5  -5   3   51.99    9.20
   5  -5   3   52.59   14.00
   5  -5   3   33.70   17.20
  -6   5  -3  159.68   12.40
  -6   5  -3  139.99   21.70
  -6   5  -3  146.49   21.90
  -6   5  -3  157.08   35.20
   6  -5   3  152.38   31.50
   6  -5   3  107.19   23.80
  -7   5  -3   29.50    9.60
  -7   5  -3   17.70   11.50
  -7   5  -3   19.00    8.60
   7  -5   3   24.90   13.30
   7  -5   3   24.30   13.50
  -8   5  -3   44.60   13.40
  -8   5  -3   36.70   14.70
  -8   5  -3   33.30   10.80
   8  -5   3   67.49   23.00
   8  -5   3   35.70   15.60
   9   4  -3   86.59   17.70
   9   4  -3  107.49   19.70
   9   4  -3  130.09   25.90
   9   4  -3  132.29   21.40
  -9  -4   3  104.39   21.80
  -9  -4   3   53.09   16.40
  -9  -4   3   99.99   24.80
  -9  -4   3  108.39   20.70
  -9  -4   3  118.49   23.90
  -9  -4   3   82.99   18.90
   8   4  -3    4.80    5.30
   8   4  -3    0.90    3.00
   8   4  -3    6.10    6.60
  -8  -4   3    2.20    4.30
  -8  -4   3    4.30    7.20
  -8  -4   3    1.00    5.40
  -8  -4   3    4.20    5.40
  -8  -4   3   17.70    8.70
  -8  -4   3    9.10    8.00
   7   4  -3   -0.30    5.50
   7   4  -3   14.20    9.40
   7   4  -3    8.80    6.30
   7   4  -3    5.10    5.50
   7   4  -3    0.80    2.90
  -7  -4   3   19.90   10.90
  -7  -4   3    4.00   10.00
  -7  -4   3    3.60    5.60
  -7  -4   3   10.80    7.20
  -7  -4   3    3.90    5.40
  -7  -4   3    7.20    6.80
   6   4  -3   14.10    8.60
   6   4  -3   23.00   10.20
   6   4  -3   14.30    7.40
   6   4  -3   21.30    9.30
  -6  -4   3   16.60   11.50
  -6  -4   3   22.30    9.20
  -6  -4   3   17.60   10.60
  -6  -4   3   30.40   10.40
  -6  -4   3   39.20   13.60
  -6  -4   3   26.70   12.50
   5   4  -3    4.60    5.20
   5   4  -3    6.00    4.50
   5   4  -3   13.20    8.60
  -5  -4   3   -4.00    2.70
  -5  -4   3    6.10    6.10
  -5  -4   3    4.60    7.00
  -5  -4   3    5.30    5.70
  -5  -4   3   -3.30    6.40
  -5  -4   3    0.40    4.30
  -5  -4   3   18.30    7.90
   4   4  -3   22.10    7.20
   4   4  -3   15.30    7.40
   4   4  -3   14.70    9.30
   4   4  -3   18.10    8.20
  -4  -4   3   27.20    9.50
  -4  -4   3   23.90    9.40
  -4  -4   3   14.80    7.20
  -4  -4   3   13.80    7.10
  -4  -4   3   13.90    9.70
  -4  -4   3   25.90   11.30
  -4  -4   3   21.50    8.10
   3   4  -3  226.98   20.40
   3   4  -3  232.28   28.30
   3   4  -3  188.68   24.90
   3   4  -3  226.38   27.00
   3   4  -3  246.58   30.70
   3   4  -3  228.48   28.70
  -3  -4   3  251.77   34.30
  -3  -4   3  218.48   20.80
  -3  -4   3  213.28   29.40
  -3  -4   3  235.28   21.50
  -3  -4   3  254.07   28.70
  -3  -4   3  226.58   20.80
  -3  -4   3  290.57   33.30
   2   4  -3   -1.70    2.90
   2   4  -3    3.30    4.20
   2   4  -3    2.50    7.10
   2   4  -3    5.40    4.20
   2   4  -3    2.30    4.40
   2   4  -3   -0.20    5.20
  -2  -4   3    4.00    4.40
  -2  -4   3    0.50    4.20
  -2  -4   3    5.90    4.70
  -2  -4   3    5.90    6.50
  -2  -4   3   -0.90    3.30
  -2  -4   3   -2.40    3.50
  -2  -4   3   -0.60    4.60
   1   4  -3  239.38   27.50
   1   4  -3  221.18   18.70
   1   4  -3  280.37   21.40
   1   4  -3  277.77   33.80
   1   4  -3  216.18   25.40
   1   4  -3  264.97   24.60
  -1  -4   3  248.28   16.90
  -1  -4   3  250.07   19.10
  -1  -4   3  200.78   26.80
  -1  -4   3  253.77   32.80
  -1  -4   3  215.88   16.70
  -1  -4   3  233.98   21.20
  -1  -4   3  244.28   23.00
   0   4  -3  969.00   51.69
   0   4  -3  916.91   59.19
   0   4  -3  965.10   58.09
   0   4  -3 1066.19   56.89
   0   4  -3  945.31   60.89
   0   4  -3 1000.90   59.39
   0  -4   3  988.50   59.09
   0  -4   3  996.30   63.09
   0  -4   3 1017.60   61.49
   0  -4   3  999.70   51.09
   0  -4   3  974.40   54.29
   0  -4   3  990.50   57.99
   0  -4   3  987.20   56.39
  -1   4  -3  228.18   20.40
  -1   4  -3  248.38   20.70
  -1   4  -3  253.57   20.50
  -1   4  -3  239.78   30.10
  -1   4  -3  255.87   27.40
  -1   4  -3  266.57   30.50
  -1   4  -3  250.27   21.40
   1  -4   3  221.88   26.40
   1  -4   3  233.48   20.80
   1  -4   3  281.97   22.40
   1  -4   3  233.48   19.80
   1  -4   3  248.38   31.10
   1  -4   3  272.37   22.60
  -2   4  -3 1217.88   67.49
  -2   4  -3 1156.18   68.79
  -2   4  -3 1249.68   68.59
  -2   4  -3 1283.57   66.99
  -2   4  -3 1264.77   70.79
  -2   4  -3 1255.47   69.29
   2  -4   3 1322.87   69.09
   2  -4   3 1193.88   65.89
   2  -4   3 1173.78   70.99
   2  -4   3 1270.77   73.39
   2  -4   3 1223.98   71.49
  -3   4  -3 1064.49   60.49
  -3   4  -3 1068.59   59.19
  -3   4  -3 1038.70   59.29
  -3   4  -3 1042.20   61.19
  -3   4  -3 1079.79   59.09
   3  -4   3 1117.49   60.69
   3  -4   3 1068.09   61.99
   3  -4   3 1097.89   63.89
   3  -4   3 1091.99   60.19
   3  -4   3 1085.79   66.09
   3  -4   3 1078.99   59.79
   3  -4   3 1082.79   59.19
   3  -4   3 1088.79   66.89
  -4   4  -3  119.69   15.00
  -4   4  -3  122.79   20.70
  -4   4  -3  120.49   15.00
  -4   4  -3  106.99   15.70
  -4   4  -3  128.49   18.20
  -4   4  -3  115.79   22.10
  -4   4  -3  131.29   12.10
   4  -4   3  123.89   17.90
   4  -4   3  104.39   14.80
   4  -4   3  114.59   19.40
   4  -4   3  181.58   23.10
   4  -4   3   92.49   14.70
   4  -4   3  126.69   20.90
   4  -4   3  103.69   13.00
   4  -4   3  131.59   14.60
  -5   4  -3    0.20    5.50
  -5   4  -3    1.60    2.10
  -5   4  -3    2.10    3.90
  -5   4  -3    3.90    3.10
   5  -4   3    6.90    6.60
   5  -4   3   -2.60    4.70
   5  -4   3    1.20    4.80
  -6   4  -3   45.90   14.60
  -6   4  -3   25.70   10.20
  -6   4  -3   50.09   12.40
   6  -4   3   58.09   19.70
   6  -4   3   38.40   14.00
  -7   4  -3   21.60   10.90
  -7   4  -3   19.20    8.70
  -7   4  -3   11.10    6.80
   7  -4   3   16.70   11.50
   7  -4   3   21.80   11.00
   7  -4   3   21.40   13.40
  -8   4  -3   13.60    7.70
  -8   4  -3    5.30    5.90
  -8   4  -3    5.40    7.00
   8  -4   3   26.00   14.60
   8  -4   3    2.50    8.20
  -9   4  -3   12.60    8.90
  -9   4  -3    5.00    5.30
  -9   4  -3    4.50    6.40
   9  -4   3    7.60   11.40
   9  -4   3    6.60   10.50
   9   3  -3    1.10    3.80
   9   3  -3   -0.20    3.00
   9   3  -3    2.10    4.00
   9   3  -3   13.70    7.60
  -9  -3   3    6.40    6.60
  -9  -3   3   13.10    7.60
  -9  -3   3    4.00    5.70
  -9  -3   3   15.70    9.10
  -9  -3   3    1.10    3.90
  -9  -3   3   -2.00    4.70
   8   3  -3    4.10    4.00
   8   3  -3    2.60    4.20
   8   3  -3    8.90    5.20
   8   3  -3   10.10    6.30
   8   3  -3    5.00    4.60
  -8  -3   3   -0.30    3.20
  -8  -3   3    0.30    2.80
  -8  -3   3    3.20    5.40
  -8  -3   3    2.00    4.40
  -8  -3   3   -1.30    4.00
  -8  -3   3   -0.70    2.90
   7   3  -3   40.40   11.30
   7   3  -3   31.40   11.40
   7   3  -3   49.80   12.90
   7   3  -3   31.10   10.50
   7   3  -3   25.10   10.90
  -7  -3   3   35.90   12.40
  -7  -3   3   46.20   13.20
  -7  -3   3   60.49   13.70
  -7  -3   3   54.19   14.70
  -7  -3   3   33.90   10.90
   6   3  -3  283.47   24.50
   6   3  -3  310.57   27.00
   6   3  -3  280.47   31.60
   6   3  -3  250.07   29.30
   6   3  -3  291.27   32.80
  -6  -3   3  232.18   22.90
  -6  -3   3  227.18   29.80
  -6  -3   3  261.37   34.00
  -6  -3   3  212.68   27.10
  -6  -3   3  242.88   30.30
  -6  -3   3  282.87   37.70
   5   3  -3   15.10    8.00
   5   3  -3    2.90    5.80
   5   3  -3    6.80    5.60
   5   3  -3    0.30    3.70
   5   3  -3    5.60    4.90
  -5  -3   3    1.10    4.50
  -5  -3   3    1.70    4.20
  -5  -3   3   -2.00    5.20
  -5  -3   3   -0.60    3.00
  -5  -3   3    2.20    4.20
  -5  -3   3    0.50    3.80
  -5  -3   3   -2.40    3.80
   4   3  -3  189.58   26.20
   4   3  -3  155.48   22.20
   4   3  -3  136.29   20.10
   4   3  -3  147.59   18.70
   4   3  -3  111.59   18.40
  -4  -3   3  199.28   23.60
  -4  -3   3  140.79   22.00
  -4  -3   3  157.68   22.70
  -4  -3   3  131.69   22.00
  -4  -3   3  116.69   18.00
  -4  -3   3  119.49   20.70
  -4  -3   3  173.78   22.60
   3   3  -3  311.47   26.70
   3   3  -3  380.06   25.80
   3   3  -3  303.87   26.60
   3   3  -3  377.96   30.60
   3   3  -3  351.96   28.80
  -3  -3   3  337.17   29.10
  -3  -3   3  350.76   27.00
  -3  -3   3  387.06   31.90
  -3  -3   3  317.97   25.40
  -3  -3   3  380.26   27.50
  -3  -3   3  362.06   29.00
  -3  -3   3  356.66   27.80
   2   3  -3  105.59   14.40
   2   3  -3   95.89   16.50
   2   3  -3   69.39   13.40
   2   3  -3  100.59   18.80
   2   3  -3  134.29   19.60
   2   3  -3  131.79   16.50
  -2  -3   3  113.19   16.90
  -2  -3   3  133.49   16.20
  -2  -3   3  108.99   14.80
  -2  -3   3  127.89   15.70
  -2  -3   3  102.79   19.00
  -2  -3   3   80.49   15.70
  -2  -3   3  129.19   18.00
   1   3  -3  937.71   57.39
   1   3  -3  991.50   56.69
   1   3  -3  960.40   53.39
   1   3  -3  959.30   51.39
   1   3  -3  948.41   56.59
  -1  -3   3  881.51   56.19
  -1  -3   3 1040.00   56.99
  -1  -3   3 1018.10   49.40
  -1  -3   3  870.91   54.39
  -1  -3   3  911.31   50.59
   0   3  -3    5.10    4.40
   0   3  -3    8.70    5.70
   0   3  -3    2.10    3.40
   0   3  -3    5.40    6.50
   0   3  -3    3.50    3.00
   0   3  -3    5.00    5.10
   0  -3   3    5.20    4.90
   0  -3   3    5.70    4.50
   0  -3   3    3.20    4.90
   0  -3   3    2.60    2.50
   0  -3   3    1.80    3.40
   0  -3   3    0.10    3.90
   0  -3   3    8.30    4.40
  -1   3  -3 2129.49  109.99
  -1   3  -3 2094.49  107.39
  -1   3  -3 2331.07  112.29
  -1   3  -3 2246.18  110.89
  -1   3  -3 2256.47  111.59
  -1   3  -3 2304.77  112.99
   1  -3   3 2157.58  110.29
   1  -3   3 2317.67  112.39
   1  -3   3 2212.58  107.69
   1  -3   3 1932.01  110.09
   1  -3   3 2104.19  113.29
   1  -3   3 2274.97  112.69
  -2   3  -3   21.00    7.10
  -2   3  -3    3.20    4.30
  -2   3  -3   20.30    6.60
  -2   3  -3   17.50    7.10
  -2   3  -3   21.60    6.10
  -2   3  -3   14.20    5.10
   2  -3   3   10.30    5.10
   2  -3   3   16.80    8.40
   2  -3   3    4.80    5.30
   2  -3   3   21.70    6.40
   2  -3   3    8.80    4.70
   2  -3   3   19.90    9.20
   2  -3   3   19.00    7.50
   2  -3   3    9.40    4.40
  -3   3  -3  251.37   24.10
  -3   3  -3  279.17   19.80
  -3   3  -3  267.67   20.00
  -3   3  -3  294.47   27.30
  -3   3  -3  271.47   19.50
  -3   3  -3  303.57   19.60
  -3   3  -3  310.57   20.60
   3  -3   3  268.17   21.40
   3  -3   3  241.08   22.10
   3  -3   3  276.87   19.10
   3  -3   3  267.47   21.90
   3  -3   3  267.97   20.10
   3  -3   3  277.77   25.80
   3  -3   3  305.57   27.10
  -4   3  -3  160.48   22.40
  -4   3  -3  166.28   21.90
  -4   3  -3  193.88   28.10
  -4   3  -3  167.18   18.40
  -4   3  -3  151.88   11.80
  -4   3  -3  154.08   12.10
   4  -3   3  143.59   26.10
   4  -3   3  158.68   11.60
   4  -3   3  168.78   28.00
   4  -3   3  164.78   24.20
   4  -3   3  174.28   12.80
  -5   3  -3  147.79   25.60
  -5   3  -3  149.49   18.80
  -5   3  -3  134.39   20.70
  -5   3  -3  149.59   17.40
   5  -3   3  166.98   29.20
   5  -3   3  128.09   24.70
   5  -3   3  126.99   23.30
  -6   3  -3  176.18   23.10
  -6   3  -3  152.98   25.50
  -6   3  -3  150.48   19.60
  -6   3  -3  177.98   23.10
   6  -3   3  207.18   34.50
   6  -3   3  110.39   25.70
  -7   3  -3    2.00    4.50
  -7   3  -3   -0.80    1.90
  -7   3  -3    9.70    6.30
  -7   3  -3    2.80    3.70
   7  -3   3    3.40    8.20
   7  -3   3    3.10    6.80
   7  -3   3    2.90    6.50
  -8   3  -3    7.40    5.00
  -8   3  -3   -1.10    2.40
  -8   3  -3    4.70    5.10
  -8   3  -3    0.80    3.10
   8  -3   3   -3.00    2.80
   8  -3   3   -3.70    6.60
   8  -3   3    6.50   11.10
  -9   3  -3   50.69   14.70
  -9   3  -3   36.70   12.90
  -9   3  -3   48.20   13.10
  -9   3  -3   30.50   13.90
   9  -3   3   41.60   20.60
  10   2  -3   17.20    6.00
  10   2  -3    8.20    4.50
  10   2  -3   24.60   11.40
 -10  -2   3   12.40    6.30
 -10  -2   3    8.60    7.20
 -10  -2   3    1.90    4.80
 -10  -2   3    9.60    7.30
 -10  -2   3   15.80    7.60
   9   2  -3  209.58   19.30
   9   2  -3  208.18   19.20
   9   2  -3  247.18   32.10
   9   2  -3  188.38   23.30
  -9  -2   3  179.08   28.50
  -9  -2   3  178.68   26.10
  -9  -2   3  140.69   24.40
  -9  -2   3  182.08   25.00
  -9  -2   3  190.98   24.60
  -9  -2   3  154.28   28.00
   8   2  -3   55.69   12.50
   8   2  -3   62.19   13.20
   8   2  -3   82.49   14.50
   8   2  -3   62.39   13.20
   8   2  -3   87.09   17.60
  -8  -2   3   72.09   14.50
  -8  -2   3   86.39   19.70
  -8  -2   3   73.09   15.60
  -8  -2   3   62.79   18.30
  -8  -2   3   67.19   17.20
  -8  -2   3   85.89   16.90
   7   2  -3  265.67   25.30
   7   2  -3  335.17   27.40
   7   2  -3  366.36   28.10
   7   2  -3  279.37   25.50
   7   2  -3  367.96   33.20
  -7  -2   3  312.37   26.30
  -7  -2   3  298.77   38.00
  -7  -2   3  362.36   30.00
  -7  -2   3  296.97   26.90
  -7  -2   3  259.87   35.30
  -7  -2   3  279.17   33.50
   6   2  -3  144.19   20.90
   6   2  -3  156.38   20.60
   6   2  -3  163.98   22.10
   6   2  -3  162.08   22.50
   6   2  -3  136.79   20.10
   6   2  -3  155.98   26.30
  -6  -2   3  115.69   21.40
  -6  -2   3  150.68   20.30
  -6  -2   3  118.29   18.60
  -6  -2   3  140.99   22.90
  -6  -2   3  153.38   24.50
  -6  -2   3  149.69   22.20
  -6  -2   3  153.58   27.30
   5   2  -3  542.95   34.50
   5   2  -3  510.75   37.00
   5   2  -3  558.74   37.40
   5   2  -3  538.35   40.20
   5   2  -3  506.25   35.80
  -5  -2   3  520.75   34.50
  -5  -2   3  485.05   37.80
  -5  -2   3  519.25   37.90
  -5  -2   3  515.65   40.50
  -5  -2   3  527.25   39.80
  -5  -2   3  517.35   36.90
  -5  -2   3  537.95   38.00
   4   2  -3   27.80    8.50
   4   2  -3   29.60    7.50
   4   2  -3   24.30    9.00
   4   2  -3   34.90    9.50
   4   2  -3   33.40    9.30
   4   2  -3   36.60    9.80
  -4  -2   3   35.50   10.00
  -4  -2   3   54.89   11.30
  -4  -2   3   28.30    8.30
  -4  -2   3   47.80   11.10
  -4  -2   3   37.80   10.20
  -4  -2   3   33.00   10.30
   3   2  -3  178.18   21.40
   3   2  -3  153.78   18.50
   3   2  -3  151.98   14.40
   3   2  -3  198.48   22.90
   3   2  -3  148.89   19.60
   3   2  -3  169.18   21.00
  -3  -2   3  158.08   17.70
  -3  -2   3  161.38   19.40
  -3  -2   3  164.88   21.00
  -3  -2   3  176.18   21.80
  -3  -2   3  139.09   20.60
  -3  -2   3  170.18   19.70
  -3  -2   3  221.68   24.60
   2   2  -3  601.34   38.20
   2   2  -3  571.84   34.90
   2   2  -3  622.94   34.80
   2   2  -3  607.04   37.90
   2   2  -3  466.85   35.50
   2   2  -3  455.45   31.50
   2   2  -3  615.14   37.20
  -2  -2   3  620.24   37.70
  -2  -2   3  592.84   35.30
  -2  -2   3  626.34   39.30
  -2  -2   3  603.34   37.90
  -2  -2   3  591.54   37.40
  -2  -2   3  617.04   35.10
   1   2  -3    0.40    1.80
   1   2  -3    1.20    3.00
   1   2  -3    8.60    4.60
   1   2  -3    1.10    2.70
   1   2  -3   -0.70    2.10
   1   2  -3   -1.40    1.70
   1   2  -3   -1.10    1.80
   1   2  -3    2.40    2.80
  -1  -2   3    0.10    2.00
  -1  -2   3   -0.70    2.10
  -1  -2   3    0.90    3.40
  -1  -2   3   -1.40    2.10
  -1  -2   3    0.90    2.50
  -1  -2   3    0.40    3.00
   0   2  -3  908.81   49.40
   0   2  -3  844.02   48.10
   0   2  -3  912.11   50.19
   0   2  -3  916.51   49.30
   0   2  -3  865.21   46.70
   0   2  -3  874.81   44.30
   0  -2   3  841.22   48.70
   0  -2   3  906.51   47.60
   0  -2   3  900.41   48.50
   0  -2   3  732.43   47.50
   0  -2   3  837.82   49.60
   0  -2   3  886.11   45.00
   0  -2   3  811.02   44.10
  -1   2  -3  549.15   36.10
  -1   2  -3  577.74   33.60
  -1   2  -3  500.75   33.50
  -1   2  -3  550.34   32.40
  -1   2  -3  528.95   32.60
  -1   2  -3  535.75   32.80
   1  -2   3  488.25   32.40
   1  -2   3  554.94   34.10
   1  -2   3  503.55   32.40
   1  -2   3  560.84   35.40
   1  -2   3  576.94   31.60
   1  -2   3  557.84   35.00
  -2   2  -3  886.01   48.90
  -2   2  -3  917.01   48.80
  -2   2  -3  920.71   54.49
  -2   2  -3  945.41   49.00
  -2   2  -3  972.80   56.59
  -2   2  -3  898.61   49.30
   2  -2   3  886.11   49.60
   2  -2   3  877.11   48.60
   2  -2   3 1011.70   56.79
   2  -2   3  911.51   54.99
   2  -2   3 1005.00   52.69
   2  -2   3  931.61   49.40
   2  -2   3  850.91   50.09
  -3   2  -3  348.77   21.10
  -3   2  -3  363.36   21.20
  -3   2  -3  320.87   27.40
  -3   2  -3  360.46   29.80
  -3   2  -3  338.17   22.10
  -3   2  -3  330.77   28.50
  -3   2  -3  340.87   26.00
   3  -2   3  414.66   31.90
   3  -2   3  384.96   26.40
   3  -2   3  360.06   22.10
   3  -2   3  384.06   31.50
   3  -2   3  340.77   27.90
  -4   2  -3  322.27   28.80
  -4   2  -3  367.46   25.20
  -4   2  -3  306.77   29.00
  -4   2  -3  359.26   28.70
  -4   2  -3  328.27   28.30
  -4   2  -3  333.57   29.60
   4  -2   3  353.26   32.30
   4  -2   3  378.36   31.20
   4  -2   3  316.97   39.50
  -5   2  -3  418.86   35.00
  -5   2  -3  422.36   30.00
  -5   2  -3  399.36   34.30
  -5   2  -3  429.96   32.00
  -5   2  -3  403.96   29.90
   5  -2   3  404.96   37.20
   5  -2   3  422.86   40.60
   5  -2   3  443.56   39.60
  -6   2  -3  159.28   25.30
  -6   2  -3  116.19   20.10
  -6   2  -3  131.89   19.70
  -6   2  -3  135.49   19.70
   6  -2   3  138.89   41.00
   6  -2   3   95.69   26.10
   6  -2   3  103.59   22.50
  -7   2  -3   90.59   17.80
  -7   2  -3   90.09   16.80
  -7   2  -3   57.29   14.80
  -7   2  -3  102.99   20.50
   7  -2   3   85.79   22.10
   7  -2   3   50.89   18.10
   7  -2   3   53.39   19.60
  -8   2  -3    9.10    5.80
  -8   2  -3    3.90    5.30
   8  -2   3   37.90   18.20
   8  -2   3   13.20    9.80
  -9   2  -3   13.80    8.20
  -9   2  -3   13.60    7.40
  -9   2  -3    6.60    6.80
  -9   2  -3    3.50    5.00
   9  -2   3    4.70    9.40
 -10  -1   3   51.89   13.20
 -10  -1   3   49.00   10.80
   9   1  -3   12.30    5.10
   9   1  -3   10.70    6.60
   9   1  -3   12.30    5.40
  -9  -1   3    5.70    6.40
  -9  -1   3    8.90    8.40
  -9  -1   3    0.00    3.40
  -9  -1   3    9.20    5.70
  -9  -1   3   12.70    7.50
  -9  -1   3   19.80    6.90
  -9  -1   3   17.30    7.30
   8   1  -3  143.19   18.10
   8   1  -3  142.09   18.90
   8   1  -3  144.59   21.70
  -8  -1   3   96.09   21.50
  -8  -1   3   89.99   16.10
  -8  -1   3  130.29   23.10
  -8  -1   3  100.99   16.90
  -8  -1   3  146.59   28.00
  -8  -1   3  145.69   21.90
  -8  -1   3  120.69   19.40
   7   1  -3   46.30   10.50
   7   1  -3   53.09   11.90
   7   1  -3   55.59   11.40
   7   1  -3   49.30   11.90
   7   1  -3   55.79   15.00
   7   1  -3   48.30   11.60
  -7  -1   3   23.30    9.80
  -7  -1   3   69.09   16.10
  -7  -1   3   57.09   13.00
  -7  -1   3   45.40   13.70
  -7  -1   3   40.70   11.60
  -7  -1   3   48.40   11.70
   6   1  -3  203.88   20.10
   6   1  -3  251.27   21.70
   6   1  -3  236.38   21.00
   6   1  -3  245.78   20.30
   6   1  -3  248.18   31.40
   6   1  -3  249.68   22.00
   6   1  -3  256.17   20.90
  -6  -1   3  243.18   30.20
  -6  -1   3  263.57   23.50
  -6  -1   3  242.48   22.20
  -6  -1   3  254.87   23.20
  -6  -1   3  299.67   32.20
  -6  -1   3  257.77   35.90
  -6  -1   3  251.37   20.40
   5   1  -3  225.68   19.10
   5   1  -3  171.98   15.40
   5   1  -3  193.98   23.70
   5   1  -3  184.88   15.30
   5   1  -3  184.68   21.10
   5   1  -3  180.18   21.60
   5   1  -3  162.18   20.80
  -5  -1   3  201.58   23.00
  -5  -1   3  208.58   26.20
  -5  -1   3  252.37   37.10
  -5  -1   3  177.68   15.90
  -5  -1   3  183.88   22.40
  -5  -1   3  196.08   24.90
  -5  -1   3  209.48   23.50
   4   1  -3   20.00    7.00
   4   1  -3   19.50    7.00
   4   1  -3   44.50   10.60
   4   1  -3   21.60    8.60
   4   1  -3   34.80    7.20
   4   1  -3   14.80    7.00
  -4  -1   3   40.40   12.20
  -4  -1   3   37.50    9.60
  -4  -1   3   20.50    7.00
  -4  -1   3   20.20    7.10
  -4  -1   3   32.20    9.90
  -4  -1   3   28.20    8.10
  -4  -1   3   33.00    8.40
   3   1  -3  319.47   25.70
   3   1  -3  369.06   23.40
   3   1  -3  361.16   26.20
   3   1  -3  364.46   26.30
   3   1  -3  375.56   26.50
   3   1  -3  414.66   28.00
  -3  -1   3  382.36   26.30
  -3  -1   3  360.06   24.00
  -3  -1   3  418.46   28.20
  -3  -1   3  391.86   27.60
  -3  -1   3  402.96   27.20
   2   1  -3  227.58   18.00
   2   1  -3  188.78   17.10
   2   1  -3  214.38   17.60
   2   1  -3  198.78   14.20
   2   1  -3  239.88   17.30
   2   1  -3  222.58   18.10
   2   1  -3  238.18   18.70
  -2  -1   3  228.18   18.40
  -2  -1   3  243.08   19.00
  -2  -1   3  215.78   16.50
  -2  -1   3  201.08   17.90
  -2  -1   3  212.68   14.90
  -2  -1   3  219.38   17.80
   1   1  -3  330.97   19.70
   1   1  -3  340.77   22.80
   1   1  -3  324.67   23.10
   1   1  -3  313.17   22.60
   1   1  -3  333.97   20.70
   1   1  -3  311.77   22.30
   1   1  -3  312.07   21.10
  -1  -1   3  328.47   21.90
  -1  -1   3  344.47   23.20
  -1  -1   3  366.66   21.20
  -1  -1   3  278.77   21.70
  -1  -1   3  330.67   25.80
  -1  -1   3  366.96   24.00
   0   1  -3   48.60    8.30
   0   1  -3   43.00    8.30
   0   1  -3   71.79   11.30
   0   1  -3   65.29    9.60
   0   1  -3   50.09    8.90
   0   1  -3   67.29    8.50
   0   1  -3   49.99    8.50
   0  -1   3   63.49   11.00
   0  -1   3   53.69    9.10
   0  -1   3   55.89    9.10
   0  -1   3   71.59   10.70
   0  -1   3   34.70    8.10
   0  -1   3   52.39    7.60
  -1   1  -3   79.89   12.50
  -1   1  -3   98.69   11.50
  -1   1  -3  115.09   12.90
  -1   1  -3  100.09   12.00
  -1   1  -3  104.59   14.20
  -1   1  -3   77.59   10.60
   1  -1   3   75.39   14.40
   1  -1   3   93.29   14.10
   1  -1   3   92.89   11.70
   1  -1   3   73.89   10.00
   1  -1   3   87.89   11.20
   1  -1   3   92.19   11.00
   1  -1   3   67.69   11.80
   1  -1   3   88.19   11.20
  -2   1  -3  182.78   13.10
  -2   1  -3  209.18   24.00
  -2   1  -3  186.28   14.10
  -2   1  -3  188.88   13.60
  -2   1  -3  167.58   20.70
  -2   1  -3  178.78   21.40
   2  -1   3  155.18   21.40
   2  -1   3  191.68   14.00
   2  -1   3  185.48   17.60
   2  -1   3  251.07   27.80
   2  -1   3  171.98   13.60
  -3   1  -3    2.30    3.00
  -3   1  -3    1.70    1.90
  -3   1  -3    4.20    4.40
  -3   1  -3    2.10    3.80
  -3   1  -3   -1.50    1.80
  -3   1  -3   -2.30    2.20
  -3   1  -3   -3.00    2.10
   3  -1   3   -3.30    3.80
   3  -1   3    2.70    2.40
   3  -1   3    0.10    2.30
   3  -1   3   -5.00    2.70
   3  -1   3    4.60    5.70
  -4   1  -3  988.40   65.39
  -4   1  -3 1033.30   64.49
  -4   1  -3 1019.70   66.19
  -4   1  -3 1171.78   65.69
  -4   1  -3 1115.79   63.19
   4  -1   3 1049.89   71.19
   4  -1   3 1120.99   69.89
   4  -1   3 1133.89   69.09
  -5   1  -3  125.69   19.00
  -5   1  -3  103.09   19.00
  -5   1  -3  128.19   17.70
  -5   1  -3   94.99   16.50
   5  -1   3   85.49   20.60
   5  -1   3   84.69   20.60
   5  -1   3  121.99   25.40
  -6   1  -3 1493.05   80.49
  -6   1  -3 1370.66   81.79
  -6   1  -3 1343.17   79.19
  -6   1  -3 1356.86   80.59
   6  -1   3 1410.76   96.99
   6  -1   3 1357.36   96.99
  -7   1  -3    7.30    6.40
  -7   1  -3   19.10    8.60
  -7   1  -3   14.70    7.30
  -7   1  -3   27.90   10.90
   7  -1   3   -1.10    6.20
  -8   1  -3    8.20    5.70
  -8   1  -3   -1.40    3.00
  -8   1  -3    1.90    3.90
  -8   1  -3    4.20    5.30
   8  -1   3    4.00    7.90
 -10   0   3   54.59   10.10
 -10   0   3   37.80   13.40
 -10   0   3   46.50   10.50
 -10   0   3   59.69   13.00
 -10   0   3   84.19   23.50
   9   0  -3  171.58   26.70
   9   0  -3  155.98   14.80
   9   0  -3  177.88   14.60
  -9   0   3  147.59   22.30
  -9   0   3  200.18   23.30
  -9   0   3  223.38   36.80
  -9   0   3  123.89   23.90
  -9   0   3  198.68   22.30
  -9   0   3  155.68   21.80
   8   0  -3    4.50    5.40
   8   0  -3    5.60    4.00
   8   0  -3   -2.00    2.50
   8   0  -3    4.60    3.70
   8   0  -3   -1.30    2.50
  -8   0   3    2.50    4.60
  -8   0   3   -3.70    4.30
  -8   0   3   -0.20    4.00
  -8   0   3    0.20    4.80
  -8   0   3    6.10    5.00
  -8   0   3    2.20    4.10
  -8   0   3   -2.30    3.60
   7   0  -3  808.42   57.09
   7   0  -3  925.71   55.79
   7   0  -3  876.31   52.19
   7   0  -3  652.53   57.29
   7   0  -3  802.32   48.00
   7   0  -3  814.52   52.09
   7   0  -3  826.12   49.60
  -7   0   3  818.52   55.39
  -7   0   3  861.21   60.29
  -7   0   3  821.42   50.89
  -7   0   3  868.81   51.69
  -7   0   3  769.52   47.00
  -7   0   3  870.91   51.99
  -7   0   3  845.42   52.59
  -7   0   3  842.52   58.99
   6   0  -3   32.90    8.50
   6   0  -3   37.80    9.70
   6   0  -3   24.40    6.70
   6   0  -3   33.90    8.40
   6   0  -3   38.20    9.60
   6   0  -3   26.40   10.30
   6   0  -3   33.20    8.60
  -6   0   3   13.80    8.60
  -6   0   3   39.80    9.70
  -6   0   3   28.50   10.00
  -6   0   3   28.70    8.50
  -6   0   3   28.50   10.40
  -6   0   3   36.30    8.20
  -6   0   3   42.60   11.90
  -6   0   3   37.00   12.20
  -6   0   3   23.50    7.60
   5   0  -3  322.37   22.60
   5   0  -3  349.57   24.20
   5   0  -3  278.27   25.00
   5   0  -3  299.37   20.00
   5   0  -3  301.67   23.30
   5   0  -3  280.47   22.70
   5   0  -3  320.17   24.50
  -5   0   3  334.87   26.20
  -5   0   3  276.27   23.90
  -5   0   3  318.27   27.80
  -5   0   3  281.07   23.60
  -5   0   3  305.07   28.30
  -5   0   3  354.66   25.20
  -5   0   3  318.57   20.80
   4   0  -3   55.39   11.10
   4   0  -3   84.79   13.00
   4   0  -3   95.19   14.80
   4   0  -3  106.59   11.60
   4   0  -3   78.09   12.90
  -4   0   3   84.09   13.70
  -4   0   3   94.79   11.40
  -4   0   3   79.09   13.00
  -4   0   3  105.09   15.60
  -4   0   3   68.09   12.10
  -4   0   3   96.69   15.00
   3   0  -3   34.60    7.70
   3   0  -3   46.10    9.60
   3   0  -3   42.10    8.40
   3   0  -3   52.49   11.20
   3   0  -3   27.20    7.50
   3   0  -3   49.50    7.20
   3   0  -3   51.79    6.00
  -3   0   3   50.89    9.70
  -3   0   3   39.50    8.10
  -3   0   3   59.09   10.40
  -3   0   3   37.20    8.40
  -3   0   3   45.10    9.00
  -3   0   3   39.40    5.60
   2   0  -3  441.36   27.60
   2   0  -3  359.56   23.60
   2   0  -3  425.56   28.20
   2   0  -3  399.56   26.10
   2   0  -3  398.36   26.70
   2   0  -3  433.86   27.90
  -2   0   3  477.15   28.70
  -2   0   3  439.86   26.60
  -2   0   3  427.56   24.60
  -2   0   3  482.75   28.20
  -2   0   3  436.36   28.60
  -2   0   3  439.06   27.80
  -2   0   3  449.36   27.30
   1   0  -3 1742.43   81.49
   1   0  -3 1390.46   79.29
   1   0  -3 1555.84   80.29
   1   0  -3 1645.14   81.69
  -1   0   3 1421.86   80.69
  -1   0   3 1723.93   80.69
  -1   0   3 1602.74   79.39
  -1   0   3 1632.24   80.59
  -1   0   3 1549.84   80.89
   0   0  -3 1098.69   60.69
   0   0  -3 1199.18   60.29
   0   0  -3 1198.48   60.69
   0   0  -3 1198.48   60.49
   0   0  -3 1196.08   61.79
   0   0  -3 1209.68   61.69
   0   0   3 1219.28   61.19
   0   0   3 1147.59   61.29
   0   0   3 1083.19   61.39
   0   0   3 1174.18   62.29
   0   0   3 1116.89   62.99
  -1   0  -3  926.11   51.79
  -1   0  -3  913.71   49.30
  -1   0  -3  960.10   50.09
  -1   0  -3  944.81   53.19
  -1   0  -3  925.01   48.30
  -1   0  -3  947.31   49.00
   1   0   3  891.61   48.40
   1   0   3  810.62   49.60
   1   0   3  964.80   50.09
   1   0   3  980.00   51.89
   1   0   3  958.20   53.79
   1   0   3  932.41   52.59
   1   0   3  908.61   48.80
  -2   0  -3  177.08   20.40
  -2   0  -3  143.59   18.20
  -2   0  -3  154.18   12.30
  -2   0  -3  136.79   12.60
  -2   0  -3  178.68   19.60
  -2   0  -3  161.88   12.00
  -2   0  -3  173.48   21.30
  -2   0  -3  145.89   12.40
   2   0   3  125.69   17.30
   2   0   3  203.28   26.80
   2   0   3  162.38   12.20
   2   0   3  157.28   19.00
   2   0   3  162.18   12.50
   2   0   3  145.29   13.10
  -3   0  -3  272.87   18.10
  -3   0  -3  302.47   23.90
  -3   0  -3  271.37   23.80
  -3   0  -3  273.17   23.60
  -3   0  -3  303.37   17.60
  -3   0  -3  283.17   25.50
  -3   0  -3  261.97   25.00
   3   0   3  285.17   17.60
   3   0   3  286.97   24.90
   3   0   3  305.17   26.90
   3   0   3  266.97   30.20
  -4   0  -3   90.99    7.70
  -4   0  -3   62.39   15.10
  -4   0  -3  111.29   17.40
  -4   0  -3  144.59   21.00
  -4   0  -3  123.29   20.90
  -4   0  -3   84.79   17.10
  -4   0  -3   94.79    7.50
   4   0   3   62.49   17.30
   4   0   3   58.19   17.60
  -5   0  -3   74.49   14.90
  -5   0  -3   59.29   12.90
  -5   0  -3   58.49   12.60
  -5   0  -3   46.30   12.20
   5   0   3   29.90   10.70
   5   0   3   60.79   18.50
  -6   0  -3    2.30    4.40
  -6   0  -3    4.60    5.40
  -6   0  -3    6.40    4.50
  -6   0  -3    7.70    6.60
   6   0   3   -2.30    4.70
   6   0   3    7.40    8.40
  -7   0  -3    1.50    3.60
  -7   0  -3    4.30    5.30
  -7   0  -3    0.90    3.70
  -7   0  -3    5.70    5.20
   7   0   3   -2.30    6.00
  -8   0  -3    5.50    4.60
  -8   0  -3    0.60    3.60
  -8   0  -3    4.40    5.00
   8   0   3    0.70    7.40
  10  -1  -3    8.90    8.30
 -10   1   3   13.00    8.80
 -10   1   3    2.20    6.40
   9  -1  -3   82.49   11.50
   9  -1  -3  109.59   20.60
   9  -1  -3  104.89   11.90
  -9   1   3   83.19   14.40
  -9   1   3   94.49   22.70
  -9   1   3  123.39   16.50
  -9   1   3  112.79   22.70
   8  -1  -3  233.18   32.50
   8  -1  -3  305.97   34.60
   8  -1  -3  235.88   19.00
   8  -1  -3  254.47   20.20
  -8   1   3  259.87   19.60
  -8   1   3  276.77   24.30
  -8   1   3  258.57   22.60
  -8   1   3  249.38   36.40
  -8   1   3  289.07   23.40
  -8   1   3  261.47   32.30
  -8   1   3  269.97   23.70
   7  -1  -3  106.69   13.80
   7  -1  -3   82.69   13.20
   7  -1  -3  101.89   20.90
   7  -1  -3   56.39   13.60
   7  -1  -3   65.89   11.60
   7  -1  -3   86.09   12.50
  -7   1   3   91.09   15.40
  -7   1   3  113.79   24.10
  -7   1   3   74.79   13.40
  -7   1   3  100.79   21.50
  -7   1   3   81.29   14.50
  -7   1   3   91.79   18.20
  -7   1   3   87.59   15.20
   6  -1  -3  134.99   18.90
   6  -1  -3  136.39   20.20
   6  -1  -3  132.29   17.60
   6  -1  -3  165.38   18.80
   6  -1  -3  148.29   17.10
   6  -1  -3  155.18   18.40
  -6   1   3  127.39   17.60
  -6   1   3  166.18   27.60
  -6   1   3  148.79   18.70
  -6   1   3  177.78   29.10
  -6   1   3  149.49   21.80
  -6   1   3  121.59   18.90
  -6   1   3  124.49   11.20
  -6   1   3  139.59   18.90
  -6   1   3  129.19   17.50
   5  -1  -3   15.70    5.70
   5  -1  -3   21.10    6.80
   5  -1  -3   14.00    6.00
   5  -1  -3   16.70    6.10
   5  -1  -3   14.90    6.50
   5  -1  -3   10.80    5.30
  -5   1   3    4.30    4.00
  -5   1   3   15.60    6.00
  -5   1   3    6.00    4.70
  -5   1   3   16.20    4.40
  -5   1   3   11.30    6.60
  -5   1   3   10.30    3.80
  -5   1   3   17.40    8.20
  -5   1   3    9.10    6.50
  -5   1   3   10.40    5.40
  -5   1   3    4.30    4.10
   4  -1  -3  536.35   33.50
   4  -1  -3  503.75   34.00
   4  -1  -3  533.35   31.90
   4  -1  -3  590.64   34.80
   4  -1  -3  524.55   34.30
  -4   1   3  521.45   29.10
  -4   1   3  492.35   36.20
  -4   1   3  495.25   33.80
  -4   1   3  529.15   33.90
  -4   1   3  490.55   33.00
  -4   1   3  592.34   34.00
  -4   1   3  547.15   35.50
  -4   1   3  473.05   32.70
   3  -1  -3  258.57   17.20
   3  -1  -3  280.77   19.90
   3  -1  -3  270.37   19.90
   3  -1  -3  210.18   18.80
   3  -1  -3  275.67   21.40
   3  -1  -3  270.27   15.60
   3  -1  -3  273.77   20.90
  -3   1   3  271.87   20.10
  -3   1   3  264.27   17.30
  -3   1   3  303.57   22.00
  -3   1   3  252.37   20.60
  -3   1   3  252.97   21.20
  -3   1   3  281.17   20.50
  -3   1   3  290.57   20.30
   2  -1  -3 4405.46  225.08
   2  -1  -3 4308.87  216.48
  -2   1   3 4501.05  217.38
   1  -1  -3  819.02   43.00
   1  -1  -3  800.52   42.00
   1  -1  -3  843.12   45.70
   1  -1  -3  806.52   44.20
   1  -1  -3  759.52   43.30
   1  -1  -3  834.02   46.30
  -1   1   3  811.62   41.00
  -1   1   3  890.21   47.30
  -1   1   3  792.82   43.60
  -1   1   3  639.64   43.80
  -1   1   3  732.93   41.10
   0  -1  -3   15.70    4.90
   0  -1  -3   19.30    4.00
   0  -1  -3   15.70    4.80
   0  -1  -3   17.80    5.20
   0  -1  -3   15.10    5.50
   0  -1  -3   13.30    5.50
   0  -1  -3   17.00    5.00
   0   1   3    3.60    3.50
   0   1   3   18.00    4.60
   0   1   3   15.50    5.30
   0   1   3   13.40    5.00
   0   1   3   19.80    5.90
   0   1   3   15.40    5.50
   0   1   3    9.50    4.50
  -1  -1  -3   76.19    9.90
  -1  -1  -3   44.30    9.70
  -1  -1  -3   67.39    8.50
  -1  -1  -3   63.39   12.00
  -1  -1  -3   69.89   11.50
  -1  -1  -3   64.49   11.00
  -1  -1  -3   52.99    8.60
  -1  -1  -3   79.59   11.70
   1   1   3   58.69   10.80
   1   1   3   63.09   11.50
   1   1   3   61.29   13.30
   1   1   3   73.39   10.00
   1   1   3   62.19    9.80
   1   1   3   54.49    9.80
  -2  -1  -3    2.50    3.40
  -2  -1  -3   -3.00    4.00
  -2  -1  -3   -0.50    2.70
  -2  -1  -3   -3.50    3.70
  -2  -1  -3   -0.60    3.40
  -2  -1  -3    1.00    2.30
  -2  -1  -3   -3.30    2.90
  -2  -1  -3    1.40    3.30
   2   1   3   -1.20    3.60
   2   1   3   -2.90    2.30
   2   1   3    1.50    4.40
   2   1   3    0.00    4.30
   2   1   3    8.10    7.70
   2   1   3    0.30    2.50
   2   1   3    0.70    3.80
  -3  -1  -3  181.28   14.60
  -3  -1  -3  209.18   15.40
  -3  -1  -3  189.28   15.70
  -3  -1  -3  214.48   27.20
  -3  -1  -3  247.38   28.00
  -3  -1  -3  186.48   18.10
  -3  -1  -3  197.08   25.10
  -3  -1  -3  177.68   16.10
   3   1   3  308.37   34.60
   3   1   3  179.88   14.30
   3   1   3  246.48   28.20
   3   1   3  190.68   16.80
   3   1   3  184.88   30.20
   3   1   3  195.18   14.90
  -4  -1  -3  760.72   49.20
  -4  -1  -3  780.82   55.39
  -4  -1  -3  752.22   52.99
  -4  -1  -3  766.82   49.10
  -4  -1  -3  785.32   48.60
  -4  -1  -3  767.12   51.89
  -4  -1  -3  802.82   42.50
   4   1   3  793.92   51.09
   4   1   3  859.31   57.89
   4   1   3  745.13   43.50
   4   1   3  771.02   59.99
   4   1   3  749.13   41.00
  -5  -1  -3  259.27   16.40
  -5  -1  -3  217.28   16.30
  -5  -1  -3  220.08   21.80
  -5  -1  -3  287.37   32.30
  -5  -1  -3  233.78   31.00
   5   1   3  189.18   28.20
  -6  -1  -3  113.49   22.90
  -6  -1  -3  108.29   18.10
   6   1   3   97.69   24.30
  -7  -1  -3    5.20    5.10
  -7  -1  -3    5.00    6.60
  -7  -1  -3    3.40    4.00
  -7  -1  -3    2.10    3.50
   7   1   3    4.00    7.40
  -8  -1  -3   39.60   11.50
  -8  -1  -3   48.30   14.30
  -8  -1  -3    6.60    6.50
  -8  -1  -3   40.00   14.30
   8   1   3   34.40   15.80
  10  -2  -3   -1.90    3.00
 -10   2   3   -0.50    5.20
 -10   2   3    3.50    5.30
   9  -2  -3  220.78   16.60
   9  -2  -3  342.57   40.10
  -9   2   3  232.58   31.60
  -9   2   3  226.18   35.10
  -9   2   3  223.18   19.60
  -9   2   3  230.98   20.50
   8  -2  -3  182.58   16.20
   8  -2  -3  287.77   33.60
   8  -2  -3  180.58   16.80
  -8   2   3  198.28   16.40
  -8   2   3  229.18   28.90
  -8   2   3  212.78   32.80
  -8   2   3  222.98   20.50
  -8   2   3  256.37   31.50
  -8   2   3  238.38   27.10
   7  -2  -3  332.57   23.90
   7  -2  -3  323.17   29.50
   7  -2  -3  347.07   25.20
   7  -2  -3  336.47   30.00
   7  -2  -3  334.27   25.40
  -7   2   3  409.16   45.80
  -7   2   3  318.17   28.50
  -7   2   3  367.36   28.80
  -7   2   3  350.06   29.40
  -7   2   3  342.37   27.40
  -7   2   3  323.67   25.70
  -7   2   3  368.36   26.80
  -7   2   3  345.27   23.50
   6  -2  -3    1.90    3.50
   6  -2  -3   -1.20    2.20
   6  -2  -3    3.00    3.60
   6  -2  -3    7.30    4.20
   6  -2  -3   -0.10    3.20
   6  -2  -3    2.60    3.70
  -6   2   3   -0.10    4.00
  -6   2   3    0.00    2.50
  -6   2   3   -0.40    2.90
  -6   2   3   -0.50    2.90
  -6   2   3   -0.10    2.90
  -6   2   3    3.30    4.20
  -6   2   3    0.80    3.90
  -6   2   3   -1.70    2.40
  -6   2   3    2.90    4.80
   5  -2  -3    2.40    3.60
   5  -2  -3   14.00    6.60
   5  -2  -3    6.10    4.20
   5  -2  -3    6.90    4.30
   5  -2  -3    6.50    5.00
   5  -2  -3    1.20    4.00
  -5   2   3    7.00    3.80
  -5   2   3    3.80    3.70
  -5   2   3    8.70    5.40
  -5   2   3    2.10    4.30
  -5   2   3    3.60    4.30
  -5   2   3    8.30    5.00
  -5   2   3    4.90    3.80
  -5   2   3   10.20    7.00
   4  -2  -3 1886.61  101.19
   4  -2  -3 1835.12   96.29
   4  -2  -3 1908.51   98.29
   4  -2  -3 1958.00   97.19
   4  -2  -3 1823.62   98.29
  -4   2   3 1854.71   93.89
  -4   2   3 1886.61   96.39
  -4   2   3 1850.01  100.69
  -4   2   3 1937.51   91.99
  -4   2   3 1940.41   98.99
  -4   2   3 1839.72   99.89
  -4   2   3 1945.21   96.79
  -4   2   3 1840.32   96.89
   3  -2  -3  204.88   18.90
   3  -2  -3  160.98   15.90
   3  -2  -3  195.78   18.10
   3  -2  -3  212.88   16.70
   3  -2  -3  178.38   16.10
   3  -2  -3  203.58   18.10
  -3   2   3  230.38   19.20
  -3   2   3  184.78   16.90
  -3   2   3  197.58   18.40
  -3   2   3  240.18   26.10
  -3   2   3  205.08   16.90
  -3   2   3  180.68   16.00
  -3   2   3  195.08   15.20
   2  -2  -3 2431.46  124.59
   2  -2  -3 2397.56  125.29
   2  -2  -3 2377.66  122.69
   2  -2  -3 2477.45  121.79
   2  -2  -3 2455.15  122.89
  -2   2   3 2477.75  122.69
  -2   2   3 2635.54  122.99
  -2   2   3 2580.34  125.99
  -2   2   3 2446.86  120.89
  -2   2   3 2518.05  132.39
   1  -2  -3  129.29   16.10
   1  -2  -3  128.39   16.20
   1  -2  -3   99.09    9.80
   1  -2  -3   96.19    9.00
   1  -2  -3  123.49   15.90
   1  -2  -3  119.59   13.30
   1  -2  -3  116.89   14.10
  -1   2   3  106.49   12.80
  -1   2   3  128.59   16.30
  -1   2   3  116.09   10.30
  -1   2   3  140.99   17.70
  -1   2   3  105.69   15.40
  -1   2   3   97.19   12.60
  -1   2   3  108.09   15.80
   0  -2  -3   43.20    8.90
   0  -2  -3   47.70   11.10
   0  -2  -3   46.80    8.60
   0  -2  -3   34.90    6.70
   0  -2  -3   31.80    8.40
   0  -2  -3   29.00    7.00
   0  -2  -3   32.60    7.30
   0   2   3   35.80    9.00
   0   2   3   13.10    5.20
   0   2   3   45.60   11.30
   0   2   3   25.20    7.30
   0   2   3   50.59    9.20
   0   2   3   36.70   10.10
   0   2   3   21.30    6.70
  -1  -2  -3  617.44   37.50
  -1  -2  -3  638.84   37.50
  -1  -2  -3  623.84   38.80
  -1  -2  -3  646.94   38.30
  -1  -2  -3  578.54   38.80
  -1  -2  -3  632.74   41.10
  -1  -2  -3  612.24   42.30
  -1  -2  -3  648.44   40.80
   1   2   3  523.85   40.50
   1   2   3  654.13   41.30
   1   2   3  633.44   37.10
   1   2   3  844.02   47.10
   1   2   3  652.83   38.10
   1   2   3  642.64   43.40
   1   2   3  588.04   38.40
  -2  -2  -3  836.22   45.90
  -2  -2  -3  816.82   46.30
  -2  -2  -3  737.93   51.19
  -2  -2  -3  887.71   49.50
  -2  -2  -3  776.42   47.70
  -2  -2  -3  854.91   47.90
  -2  -2  -3  767.02   48.50
  -2  -2  -3  778.22   45.70
   2   2   3  807.72   51.59
   2   2   3  836.32   51.79
   2   2   3  776.92   48.80
   2   2   3  819.02   49.00
   2   2   3  826.92   45.40
   2   2   3  744.03   45.30
  -3  -2  -3  167.58   15.30
  -3  -2  -3  142.29   23.10
  -3  -2  -3  209.58   27.10
  -3  -2  -3  175.08   17.00
  -3  -2  -3  172.58   19.20
  -3  -2  -3  168.88   20.20
  -3  -2  -3  153.08   22.30
  -3  -2  -3  170.08   21.10
   3   2   3  155.98   14.80
   3   2   3  190.18   22.90
   3   2   3  169.48   21.90
   3   2   3  220.58   26.30
   3   2   3  159.68   14.40
   3   2   3  165.18   26.50
  -4  -2  -3   10.90    6.70
  -4  -2  -3   10.40    5.20
  -4  -2  -3   14.90    5.30
  -4  -2  -3    6.50    5.70
  -4  -2  -3    8.40    5.40
  -4  -2  -3    0.90    3.50
  -4  -2  -3    8.70    4.30
   4   2   3    2.90    5.10
   4   2   3    7.40    3.90
   4   2   3    8.10    6.00
   4   2   3   14.30    5.00
  -5  -2  -3    1.90    3.80
  -5  -2  -3    4.20    2.90
  -5  -2  -3   -1.40    2.20
  -5  -2  -3   11.40    6.50
  -5  -2  -3   -2.20    2.10
  -5  -2  -3    0.60    3.00
   5   2   3   -3.90    4.00
   5   2   3    3.70    4.30
   5   2   3    6.50    7.70
  -6  -2  -3    2.30    2.30
  -6  -2  -3    8.50    7.70
  -6  -2  -3    0.50    2.80
  -6  -2  -3   -3.40    2.50
  -6  -2  -3    1.60    4.00
   6   2   3    4.70    7.40
  -7  -2  -3    7.40    5.50
  -7  -2  -3   16.10    9.50
  -7  -2  -3   10.50    6.80
   7   2   3   29.60   15.00
  -8  -2  -3    8.50    5.30
  -8  -2  -3   16.80   12.70
  -8  -2  -3    5.00    6.40
  -8  -2  -3   -0.50    2.80
   8   2   3   -0.30    6.30
  10  -3  -3    0.50    5.80
 -10   3   3    1.70    7.00
 -10   3   3   10.50    6.50
   9  -3  -3   26.60   11.90
   9  -3  -3   31.60   11.60
   9  -3  -3   42.80    7.60
   9  -3  -3   27.60    6.50
  -9   3   3   12.50    5.50
  -9   3   3   36.20   15.60
  -9   3   3   36.50    9.70
  -9   3   3   23.30   11.90
   8  -3  -3  161.38   14.40
   8  -3  -3  159.08   23.90
   8  -3  -3  147.89   17.50
   8  -3  -3  164.88   26.60
  -8   3   3  162.38   19.80
  -8   3   3  150.68   22.80
  -8   3   3  131.29   20.30
  -8   3   3  166.78   23.80
  -8   3   3  159.08   19.80
  -8   3   3  126.29   17.90
  -8   3   3  134.49   26.60
   7  -3  -3   71.49   14.80
   7  -3  -3   54.19   10.80
   7  -3  -3   43.30   10.00
   7  -3  -3   50.39   13.20
  -7   3   3   66.89   14.10
  -7   3   3   52.49   11.60
  -7   3   3   43.60   10.60
  -7   3   3   29.80   10.90
  -7   3   3   24.50    9.00
  -7   3   3   40.20    9.80
  -7   3   3   51.29   10.80
  -7   3   3   52.59   15.80
   6  -3  -3   42.10   10.70
   6  -3  -3   39.40   11.00
   6  -3  -3   48.60   11.10
   6  -3  -3   59.19   11.10
   6  -3  -3   50.19    9.90
   6  -3  -3   57.39   11.50
  -6   3   3   56.39   12.90
  -6   3   3   52.79   12.50
  -6   3   3   51.09   11.20
  -6   3   3   55.39   10.20
  -6   3   3   63.09   17.70
  -6   3   3   75.29   13.80
  -6   3   3   33.90    8.60
  -6   3   3   65.99   15.20
  -6   3   3   46.70   10.50
   5  -3  -3    6.90    5.60
   5  -3  -3    3.80    3.60
   5  -3  -3    2.40    3.10
   5  -3  -3   -0.10    3.60
   5  -3  -3    0.40    3.60
   5  -3  -3    4.30    3.40
   5  -3  -3    6.80    4.30
  -5   3   3   -2.40    3.30
  -5   3   3    3.20    3.10
  -5   3   3    2.50    3.30
  -5   3   3    4.00    3.50
  -5   3   3    3.00    3.40
  -5   3   3    2.40    2.70
  -5   3   3    1.60    3.40
  -5   3   3   -0.50    3.50
   4  -3  -3   57.99   11.20
   4  -3  -3   71.29   13.10
   4  -3  -3   56.69   12.10
   4  -3  -3   48.30    9.90
   4  -3  -3   58.09   10.80
   4  -3  -3   63.79   12.70
  -4   3   3   48.70   13.30
  -4   3   3   57.49   10.70
  -4   3   3   55.79   11.50
  -4   3   3   39.80    9.40
[truncated: 811,526 more chars]
