# Supplementary material for: Triggering and Preventing Cyclization of o‐Amino‐Guanidinobenzenes to 2‐Amino‐Benzimidazoles
Source: Chemistry. 2025 Dec 12;32(2):e03147. doi: 10.1002/chem.202503147 (PMC12790309; doi:10.1002/chem.202503147)
Supplement: Supplementary file 2 — Supporting Information File 2: chem70511‐sup‐0002‐SuppMat.zip. [file CHEM-32-e03147-s001.zip › mo_2024_chem05_1_0ma.cif]

data_mo_2024_chem05_1_0ma

# 1. SUBMISSION DETAILS
 
_publ_contact_author
;
       Prof. Dr. Dr. Hans-Joerg Himmel
       Anorganisch-Chemisches Institut
       Ruprecht-Karls Universitaet Heidelberg
       Im Neuenheimer Feld 270
       69120 Heidelberg
       Germany
;
_publ_contact_author_phone        '049 6221 54-8446'
_publ_contact_author_fax          '049 6221 54-5707'
_publ_contact_author_email        'hans-jorg.himmel@aci.uni-heidelberg.de'
_publ_requested_journal           'Chem. Eur. J.'
_publ_requested_coeditor_name     
;
'Henel Carmen, Michel Edwin, Zeitler Devin, Huebner Olaf, Kaifer Elisabeth'
;    
#==============================================================================
 
# 2. TITLE AND AUTHOR LIST

_publ_section_title
;
   'Why, How and under which Circumstances do Redox-Active o-Guanidino-Amino-Benzenes 
Rearrange to 2-Amino-Benzimidazole Derivatives?'
;
_publ_section_abstract
;   
   'Why, How and under which Circumstances do Redox-Active o-Guanidino-Amino-Benzenes 
Rearrange to 2-Amino-Benzimidazole Derivatives?'
;

loop_
 _publ_author_name
     'Henel, Carmen'
     'Michel, Edwin'
     'Zeitler, Devin'
     'Huebner, Olaf'
     'Kaifer, Elisabeth'    
     'Himmel, Hans-Joerg' 

 _publ_author_address
;     Anorganisch-Chemisches Institut
      Ruprecht-Karls Universitaet Heidelberg
      Im Neuenheimer Feld 270
      69120 Heidelberg
      Bundesrepublik Deutschland
;
#==============================================================================

_audit_creation_date               2024-10-10
_audit_creation_method
;
Olex2 1.5
(compiled 2024.02.16 svn.r378c4104 for OlexSys, GUI svn.r6928)
;
_shelx_SHELXL_version_number       '2018/3'
_audit_contact_author_address      ?
_audit_contact_author_email        ?
_audit_contact_author_name         ''
_audit_contact_author_phone        ?
_publ_contact_author_id_orcid      ?
_publ_section_references
;
Dolomanov, O.V., Bourhis, L.J., Gildea, R.J, Howard, J.A.K. & Puschmann, H.
 (2009), J. Appl. Cryst. 42, 339-341.

Sheldrick, G.M. (2008). Acta Cryst. A64, 112-122.

Sheldrick, G.M. (2015). Acta Cryst. A71, 3-8.
;
_chemical_name_common              ?
_chemical_name_systematic          ?
_chemical_formula_moiety           'C12 H20 Cl2 N4 Zn'
_chemical_formula_sum              'C12 H20 Cl2 N4 Zn'
_chemical_formula_weight           356.59
_chemical_melting_point            ?
loop_
  _atom_type_symbol
  _atom_type_description
  _atom_type_scat_dispersion_real
  _atom_type_scat_dispersion_imag
  _atom_type_scat_source
 'C' 'C' 0.0033 0.0016 'International Tables Vol C Tables 4.2.6.8 and 6.1.1.4'
 'H' 'H' 0.0000 0.0000 'International Tables Vol C Tables 4.2.6.8 and 6.1.1.4'
 'Cl' 'Cl' 0.1484 0.1585 'International Tables Vol C Tables 4.2.6.8 and 6.1.1.4'
 'N' 'N' 0.0061 0.0033 'International Tables Vol C Tables 4.2.6.8 and 6.1.1.4'
 'Zn' 'Zn' 0.2839 1.4301 'International Tables Vol C Tables 4.2.6.8 and 6.1.1.4'

_shelx_space_group_comment
;
The symmetry employed for this shelxl refinement is uniquely defined
by the following loop, which should always be used as a source of
symmetry information in preference to the above space-group names.
They are only intended as comments.
;
_space_group_crystal_system        'orthorhombic'
_space_group_IT_number             60
_space_group_name_H-M_alt          'P b c n'
_space_group_name_Hall             '-P 2n 2ab'
loop_
  _space_group_symop_operation_xyz
 'x, y, z'
 '-x+1/2, -y+1/2, z+1/2'
 '-x, y, -z+1/2'
 'x+1/2, -y+1/2, -z'
 '-x, -y, -z'
 'x-1/2, y-1/2, -z-1/2'
 'x, -y, z-1/2'
 '-x-1/2, y-1/2, z'

_cell_length_a                     14.5474(6)
_cell_length_b                     11.0221(5)
_cell_length_c                     19.7469(9)
_cell_angle_alpha                  90
_cell_angle_beta                   90
_cell_angle_gamma                  90
_cell_volume                       3166.3(2)
_cell_formula_units_Z              8
_cell_measurement_reflns_used      9178
_cell_measurement_temperature      100.00
_cell_measurement_theta_max        27.14
_cell_measurement_theta_min        2.49
_shelx_estimated_absorpt_T_max     ?
_shelx_estimated_absorpt_T_min     ?
_exptl_absorpt_coefficient_mu      1.881
_exptl_absorpt_correction_T_max    0.7455
_exptl_absorpt_correction_T_min    0.6599
_exptl_absorpt_correction_type     multi-scan
_exptl_absorpt_process_details
;
SADABS-2016/2 (Bruker,2016/2) was used for absorption correction.
wR2(int) was 0.1492 before and 0.0769 after correction.
The Ratio of minimum to maximum transmission is 0.8852.
The \l/2 correction factor is Not present.
;
_exptl_absorpt_special_details     ?
_exptl_crystal_colour              colourless
_exptl_crystal_colour_primary      colourless
_exptl_crystal_density_diffrn      1.496
_exptl_crystal_density_meas        ?
_exptl_crystal_density_method      ?
_exptl_crystal_description         plank
_exptl_crystal_F_000               1472
_exptl_crystal_size_max            0.18
_exptl_crystal_size_mid            0.14
_exptl_crystal_size_min            0.11
_exptl_transmission_factor_max     ?
_exptl_transmission_factor_min     ?
_diffrn_reflns_av_R_equivalents    0.0923
_diffrn_reflns_av_unetI/netI       0.0257
_diffrn_reflns_Laue_measured_fraction_full  1.000
_diffrn_reflns_Laue_measured_fraction_max  0.999
_diffrn_reflns_limit_h_max         18
_diffrn_reflns_limit_h_min         -18
_diffrn_reflns_limit_k_max         14
_diffrn_reflns_limit_k_min         -14
_diffrn_reflns_limit_l_max         25
_diffrn_reflns_limit_l_min         -25
_diffrn_reflns_number              145061
_diffrn_reflns_point_group_measured_fraction_full  1.000
_diffrn_reflns_point_group_measured_fraction_max  0.999
_diffrn_reflns_theta_full          25.242
_diffrn_reflns_theta_max           27.187
_diffrn_reflns_theta_min           2.063
_diffrn_ambient_temperature        100.00
_diffrn_detector                   'Bruker Photon III detector'
_diffrn_detector_type              'CPAD detector'
_diffrn_measured_fraction_theta_full  1.000
_diffrn_measured_fraction_theta_max  0.999
_diffrn_measurement_device         'three-circle diffractometer'
_diffrn_measurement_device_type    'Bruker D8-Venture Dual Source'
_diffrn_measurement_method         '\w and \f scans'
_diffrn_radiation_monochromator    'mirror optics'
_diffrn_radiation_probe            x-ray
_diffrn_radiation_type             MoK\a
_diffrn_radiation_wavelength       0.71073
_diffrn_source                     'microfocus sealed X-ray tube'
_diffrn_source_current             1.4
_diffrn_source_power               0.07
_diffrn_source_type                'Incoatec I\ms'
_diffrn_source_voltage             50.0
_diffrn_standards_number           0
_reflns_Friedel_coverage           0.000
_reflns_Friedel_fraction_full      .
_reflns_Friedel_fraction_max       .
_reflns_number_gt                  3147
_reflns_number_total               3518
_reflns_special_details
;
 Reflections were merged by SHELXL according to the crystal
 class for the calculation of statistics and refinement.
 
 _reflns_Friedel_fraction is defined as the number of unique
 Friedel pairs measured divided by the number that would be
 possible theoretically, ignoring centric projections and
 systematic absences.
;
_reflns_threshold_expression       'I > 2\s(I)'
_computing_cell_refinement         'SAINT V8.40B (Bruker, 2019)'
_computing_data_collection         'APEX 4 V2021.11-0 (Bruker, 2021)'
_computing_data_reduction          'SAINT V8.40B (Bruker, 2019)'
_computing_molecular_graphics      'Olex2 1.5 (Dolomanov et al., 2009)'
_computing_publication_material    'Olex2 1.5 (Dolomanov et al., 2009)'
_computing_structure_refinement    'XL  (Sheldrick, 2008)'
_computing_structure_solution      'SHELXT 2018/2 (Sheldrick, 2018)'
_refine_diff_density_max           0.390
_refine_diff_density_min           -0.489
_refine_diff_density_rms           0.071
_refine_ls_extinction_coef         .
_refine_ls_extinction_method       none
_refine_ls_goodness_of_fit_ref     1.066
_refine_ls_hydrogen_treatment      mixed
_refine_ls_matrix_type             full
_refine_ls_number_parameters       181
_refine_ls_number_reflns           3518
_refine_ls_number_restraints       0
_refine_ls_R_factor_all            0.0318
_refine_ls_R_factor_gt             0.0269
_refine_ls_restrained_S_all        1.066
_refine_ls_shift/su_max            0.001
_refine_ls_shift/su_mean           0.000
_refine_ls_structure_factor_coef   Fsqd
_refine_ls_weighting_details      
 'w=1/[\s^2^(Fo^2^)+(0.0320P)^2^+3.0688P] where P=(Fo^2^+2Fc^2^)/3'
_refine_ls_weighting_scheme        calc
_refine_ls_wR_factor_gt            0.0666
_refine_ls_wR_factor_ref           0.0702
_refine_special_details            ?
_olex2_refinement_description
;
1. Fixed Uiso
 At 1.2 times of:
  All C(H) groups
 At 1.5 times of:
  All C(H,H,H) groups
2.a Aromatic/amide H refined with riding coordinates:
 C3(H3), C4(H4A), C5(H5), C6(H6)
2.b Idealised Me refined as rotating group:
 C8(H8A,H8B,H8C), C9(H9A,H9B,H9C), C10(H10A,H10B,H10C), C11(H11A,H11B,H11C),
 C12(H12A,H12B,H12C)
;
_atom_sites_solution_hydrogens     mixed
_atom_sites_solution_primary       dual
_atom_sites_solution_secondary     ?
loop_
  _atom_site_label
  _atom_site_type_symbol
  _atom_site_fract_x
  _atom_site_fract_y
  _atom_site_fract_z
  _atom_site_U_iso_or_equiv
  _atom_site_adp_type
  _atom_site_occupancy
  _atom_site_site_symmetry_order
  _atom_site_calc_flag
  _atom_site_refinement_flags_posn
  _atom_site_refinement_flags_adp
  _atom_site_refinement_flags_occupancy
  _atom_site_disorder_assembly
  _atom_site_disorder_group
 Zn1 Zn 0.33086(2) 0.72335(2) 0.61838(2) 0.01282(8) Uani 1 1 d . . . . .
 Cl1 Cl 0.29200(3) 0.59422(4) 0.53571(2) 0.01983(11) Uani 1 1 d . . . . .
 Cl2 Cl 0.23367(3) 0.73070(4) 0.70477(2) 0.01984(11) Uani 1 1 d . . . . .
 N1 N 0.46743(10) 0.71213(13) 0.63619(8) 0.0124(3) Uani 1 1 d . . . . .
 N2 N 0.60895(10) 0.62393(14) 0.60246(8) 0.0150(3) Uani 1 1 d . . . . .
 N3 N 0.49113(11) 0.50548(14) 0.64440(8) 0.0182(3) Uani 1 1 d . . . . .
 N4 N 0.36777(10) 0.89592(14) 0.58314(7) 0.0134(3) Uani 1 1 d . . . . .
 H4 H 0.3267(16) 0.949(2) 0.5867(12) 0.020(6) Uiso 1 1 d . . . . .
 C1 C 0.50216(12) 0.83019(16) 0.64718(8) 0.0119(3) Uani 1 1 d . . . . .
 C2 C 0.44904(12) 0.92656(16) 0.62281(8) 0.0124(3) Uani 1 1 d . . . . .
 C3 C 0.47322(13) 1.04604(17) 0.63652(9) 0.0168(4) Uani 1 1 d . . . . .
 H3 H 0.436765 1.110906 0.619712 0.020 Uiso 1 1 calc R U . . .
 C4 C 0.55111(13) 1.06991(17) 0.67500(9) 0.0184(4) Uani 1 1 d . . . . .
 H4A H 0.568079 1.151344 0.684598 0.022 Uiso 1 1 calc R U . . .
 C5 C 0.60422(13) 0.97460(18) 0.69945(9) 0.0169(4) Uani 1 1 d . . . . .
 H5 H 0.657532 0.991348 0.725613 0.020 Uiso 1 1 calc R U . . .
 C6 C 0.58009(12) 0.85567(17) 0.68602(9) 0.0139(3) Uani 1 1 d . . . . .
 H6 H 0.616566 0.791171 0.703232 0.017 Uiso 1 1 calc R U . . .
 C7 C 0.52216(12) 0.61732(16) 0.62794(9) 0.0132(3) Uani 1 1 d . . . . .
 C8 C 0.68472(13) 0.5515(2) 0.62995(10) 0.0207(4) Uani 1 1 d . . . . .
 H8A H 0.732269 0.605619 0.647922 0.031 Uiso 1 1 calc R U . . .
 H8B H 0.710949 0.501028 0.593950 0.031 Uiso 1 1 calc R U . . .
 H8C H 0.661607 0.499366 0.666377 0.031 Uiso 1 1 calc R U . . .
 C9 C 0.63669(13) 0.71610(17) 0.55420(10) 0.0187(4) Uani 1 1 d . . . . .
 H9A H 0.582034 0.757165 0.536410 0.028 Uiso 1 1 calc R U . . .
 H9B H 0.670337 0.677987 0.516842 0.028 Uiso 1 1 calc R U . . .
 H9C H 0.676439 0.775449 0.576744 0.028 Uiso 1 1 calc R U . . .
 C10 C 0.41434(13) 0.48967(19) 0.69100(11) 0.0228(4) Uani 1 1 d . . . . .
 H10A H 0.409962 0.560560 0.720780 0.034 Uiso 1 1 calc R U . . .
 H10B H 0.424270 0.416665 0.718369 0.034 Uiso 1 1 calc R U . . .
 H10C H 0.357172 0.481155 0.665183 0.034 Uiso 1 1 calc R U . . .
 C11 C 0.51485(16) 0.39872(19) 0.60426(12) 0.0290(5) Uani 1 1 d . . . . .
 H11A H 0.550960 0.423625 0.564733 0.044 Uiso 1 1 calc R U . . .
 H11B H 0.458443 0.358360 0.589134 0.044 Uiso 1 1 calc R U . . .
 H11C H 0.551067 0.342530 0.631956 0.044 Uiso 1 1 calc R U . . .
 C12 C 0.38843(12) 0.89435(18) 0.50926(9) 0.0169(4) Uani 1 1 d . . . . .
 H12A H 0.435553 0.833040 0.499923 0.025 Uiso 1 1 calc R U . . .
 H12B H 0.410943 0.974306 0.495252 0.025 Uiso 1 1 calc R U . . .
 H12C H 0.332405 0.874662 0.483989 0.025 Uiso 1 1 calc R U . . .

loop_
  _atom_site_aniso_label
  _atom_site_aniso_U_11
  _atom_site_aniso_U_22
  _atom_site_aniso_U_33
  _atom_site_aniso_U_23
  _atom_site_aniso_U_13
  _atom_site_aniso_U_12
 Zn1 0.00898(11) 0.01542(13) 0.01406(12) 0.00336(7) -0.00024(7) -0.00197(7)
 Cl1 0.0224(2) 0.0209(2) 0.0162(2) 0.00087(17) -0.00304(16) -0.00675(18)
 Cl2 0.0145(2) 0.0245(2) 0.0206(2) 0.00486(17) 0.00529(16) -0.00009(17)
 N1 0.0088(7) 0.0135(7) 0.0150(7) 0.0019(5) -0.0006(5) -0.0013(5)
 N2 0.0123(7) 0.0168(8) 0.0160(7) 0.0016(6) 0.0001(6) 0.0029(6)
 N3 0.0182(8) 0.0144(8) 0.0221(8) 0.0038(6) -0.0009(6) -0.0008(6)
 N4 0.0104(7) 0.0166(8) 0.0131(7) 0.0031(6) 0.0019(6) 0.0026(6)
 C1 0.0110(8) 0.0140(8) 0.0108(7) 0.0007(6) 0.0042(6) -0.0022(6)
 C2 0.0115(8) 0.0162(9) 0.0095(7) 0.0019(6) 0.0029(6) -0.0015(7)
 C3 0.0212(9) 0.0145(9) 0.0147(8) 0.0029(7) 0.0050(7) 0.0018(7)
 C4 0.0252(10) 0.0151(9) 0.0149(8) -0.0022(7) 0.0053(7) -0.0069(7)
 C5 0.0161(8) 0.0232(10) 0.0113(8) -0.0021(7) 0.0027(6) -0.0075(7)
 C6 0.0121(8) 0.0175(9) 0.0123(8) 0.0018(6) 0.0019(6) -0.0005(7)
 C7 0.0125(8) 0.0160(9) 0.0112(8) 0.0021(6) -0.0035(6) -0.0003(7)
 C8 0.0153(9) 0.0265(10) 0.0202(9) -0.0005(8) -0.0023(7) 0.0084(8)
 C9 0.0165(9) 0.0212(10) 0.0183(9) 0.0016(7) 0.0051(7) -0.0001(7)
 C10 0.0186(9) 0.0226(10) 0.0273(10) 0.0123(8) -0.0022(8) -0.0035(8)
 C11 0.0352(12) 0.0154(10) 0.0364(12) -0.0013(9) -0.0029(10) 0.0008(9)
 C12 0.0151(9) 0.0235(10) 0.0121(8) 0.0035(7) -0.0001(6) 0.0001(7)

_geom_special_details
;
 All esds (except the esd in the dihedral angle between two l.s. planes)
 are estimated using the full covariance matrix.  The cell esds are taken
 into account individually in the estimation of esds in distances, angles
 and torsion angles; correlations between esds in cell parameters are only
 used when they are defined by crystal symmetry.  An approximate (isotropic)
 treatment of cell esds is used for estimating esds involving l.s. planes.
;
loop_
  _geom_bond_atom_site_label_1
  _geom_bond_atom_site_label_2
  _geom_bond_distance
  _geom_bond_site_symmetry_2
  _geom_bond_publ_flag
 Zn1 Cl1 2.2384(5) . ?
 Zn1 Cl2 2.2172(5) . ?
 Zn1 N1 2.0213(15) . ?
 Zn1 N4 2.0954(16) . ?
 N1 C1 1.413(2) . ?
 N1 C7 1.324(2) . ?
 N2 C7 1.361(2) . ?
 N2 C8 1.465(2) . ?
 N2 C9 1.450(2) . ?
 N3 C7 1.352(2) . ?
 N3 C10 1.458(3) . ?
 N3 C11 1.460(3) . ?
 N4 H4 0.84(2) . ?
 N4 C2 1.458(2) . ?
 N4 C12 1.490(2) . ?
 C1 C2 1.399(2) . ?
 C1 C6 1.397(2) . ?
 C2 C3 1.390(3) . ?
 C3 H3 0.9500 . ?
 C3 C4 1.389(3) . ?
 C4 H4A 0.9500 . ?
 C4 C5 1.391(3) . ?
 C5 H5 0.9500 . ?
 C5 C6 1.383(3) . ?
 C6 H6 0.9500 . ?
 C8 H8A 0.9800 . ?
 C8 H8B 0.9800 . ?
 C8 H8C 0.9800 . ?
 C9 H9A 0.9800 . ?
 C9 H9B 0.9800 . ?
 C9 H9C 0.9800 . ?
 C10 H10A 0.9800 . ?
 C10 H10B 0.9800 . ?
 C10 H10C 0.9800 . ?
 C11 H11A 0.9800 . ?
 C11 H11B 0.9800 . ?
 C11 H11C 0.9800 . ?
 C12 H12A 0.9800 . ?
 C12 H12B 0.9800 . ?
 C12 H12C 0.9800 . ?

loop_
  _geom_angle_atom_site_label_1
  _geom_angle_atom_site_label_2
  _geom_angle_atom_site_label_3
  _geom_angle
  _geom_angle_site_symmetry_1
  _geom_angle_site_symmetry_3
  _geom_angle_publ_flag
 Cl2 Zn1 Cl1 115.044(19) . . ?
 N1 Zn1 Cl1 109.65(5) . . ?
 N1 Zn1 Cl2 119.68(5) . . ?
 N1 Zn1 N4 82.04(6) . . ?
 N4 Zn1 Cl1 113.56(4) . . ?
 N4 Zn1 Cl2 112.69(4) . . ?
 C1 N1 Zn1 108.78(11) . . ?
 C7 N1 Zn1 128.17(12) . . ?
 C7 N1 C1 122.07(15) . . ?
 C7 N2 C8 122.11(15) . . ?
 C7 N2 C9 122.59(15) . . ?
 C9 N2 C8 114.58(15) . . ?
 C7 N3 C10 121.09(16) . . ?
 C7 N3 C11 121.68(17) . . ?
 C10 N3 C11 115.31(17) . . ?
 Zn1 N4 H4 114.8(16) . . ?
 C2 N4 Zn1 103.86(11) . . ?
 C2 N4 H4 111.9(16) . . ?
 C2 N4 C12 111.43(13) . . ?
 C12 N4 Zn1 111.50(12) . . ?
 C12 N4 H4 103.5(17) . . ?
 C2 C1 N1 116.68(15) . . ?
 C6 C1 N1 124.03(16) . . ?
 C6 C1 C2 118.97(16) . . ?
 C1 C2 N4 117.18(16) . . ?
 C3 C2 N4 121.97(16) . . ?
 C3 C2 C1 120.85(16) . . ?
 C2 C3 H3 120.3 . . ?
 C4 C3 C2 119.50(17) . . ?
 C4 C3 H3 120.3 . . ?
 C3 C4 H4A 120.0 . . ?
 C3 C4 C5 120.00(17) . . ?
 C5 C4 H4A 120.0 . . ?
 C4 C5 H5 119.7 . . ?
 C6 C5 C4 120.57(17) . . ?
 C6 C5 H5 119.7 . . ?
 C1 C6 H6 119.9 . . ?
 C5 C6 C1 120.12(17) . . ?
 C5 C6 H6 119.9 . . ?
 N1 C7 N2 124.13(16) . . ?
 N1 C7 N3 119.29(16) . . ?
 N3 C7 N2 116.57(16) . . ?
 N2 C8 H8A 109.5 . . ?
 N2 C8 H8B 109.5 . . ?
 N2 C8 H8C 109.5 . . ?
 H8A C8 H8B 109.5 . . ?
 H8A C8 H8C 109.5 . . ?
 H8B C8 H8C 109.5 . . ?
 N2 C9 H9A 109.5 . . ?
 N2 C9 H9B 109.5 . . ?
 N2 C9 H9C 109.5 . . ?
 H9A C9 H9B 109.5 . . ?
 H9A C9 H9C 109.5 . . ?
 H9B C9 H9C 109.5 . . ?
 N3 C10 H10A 109.5 . . ?
 N3 C10 H10B 109.5 . . ?
 N3 C10 H10C 109.5 . . ?
 H10A C10 H10B 109.5 . . ?
 H10A C10 H10C 109.5 . . ?
 H10B C10 H10C 109.5 . . ?
 N3 C11 H11A 109.5 . . ?
 N3 C11 H11B 109.5 . . ?
 N3 C11 H11C 109.5 . . ?
 H11A C11 H11B 109.5 . . ?
 H11A C11 H11C 109.5 . . ?
 H11B C11 H11C 109.5 . . ?
 N4 C12 H12A 109.5 . . ?
 N4 C12 H12B 109.5 . . ?
 N4 C12 H12C 109.5 . . ?
 H12A C12 H12B 109.5 . . ?
 H12A C12 H12C 109.5 . . ?
 H12B C12 H12C 109.5 . . ?

loop_
  _geom_torsion_atom_site_label_1
  _geom_torsion_atom_site_label_2
  _geom_torsion_atom_site_label_3
  _geom_torsion_atom_site_label_4
  _geom_torsion
  _geom_torsion_site_symmetry_1
  _geom_torsion_site_symmetry_2
  _geom_torsion_site_symmetry_3
  _geom_torsion_site_symmetry_4
  _geom_torsion_publ_flag
 Zn1 N1 C1 C2 -20.24(18) . . . . ?
 Zn1 N1 C1 C6 153.22(14) . . . . ?
 Zn1 N1 C7 N2 139.84(15) . . . . ?
 Zn1 N1 C7 N3 -39.0(2) . . . . ?
 Zn1 N4 C2 C1 26.71(17) . . . . ?
 Zn1 N4 C2 C3 -152.95(14) . . . . ?
 N1 C1 C2 N4 -5.5(2) . . . . ?
 N1 C1 C2 C3 174.13(15) . . . . ?
 N1 C1 C6 C5 -173.83(16) . . . . ?
 N4 C2 C3 C4 179.57(15) . . . . ?
 C1 N1 C7 N2 -27.5(3) . . . . ?
 C1 N1 C7 N3 153.66(16) . . . . ?
 C1 C2 C3 C4 -0.1(3) . . . . ?
 C2 C1 C6 C5 -0.5(2) . . . . ?
 C2 C3 C4 C5 0.0(3) . . . . ?
 C3 C4 C5 C6 -0.2(3) . . . . ?
 C4 C5 C6 C1 0.5(3) . . . . ?
 C6 C1 C2 N4 -179.34(14) . . . . ?
 C6 C1 C2 C3 0.3(2) . . . . ?
 C7 N1 C1 C2 149.27(16) . . . . ?
 C7 N1 C1 C6 -37.3(2) . . . . ?
 C8 N2 C7 N1 140.20(19) . . . . ?
 C8 N2 C7 N3 -40.9(2) . . . . ?
 C9 N2 C7 N1 -29.5(3) . . . . ?
 C9 N2 C7 N3 149.37(17) . . . . ?
 C10 N3 C7 N1 -21.1(3) . . . . ?
 C10 N3 C7 N2 159.98(16) . . . . ?
 C11 N3 C7 N1 142.41(18) . . . . ?
 C11 N3 C7 N2 -36.5(2) . . . . ?
 C12 N4 C2 C1 -93.44(18) . . . . ?
 C12 N4 C2 C3 86.9(2) . . . . ?

_shelx_res_file
;
TITL mo_2024_chem05_1_0ma_a.res in Pbcn
    mo_2024_chem05_1_0ma.res
    created by SHELXL-2018/3 at 17:22:11 on 10-Oct-2024
REM Old TITL mo_2024_chem05_1_0ma in Pbcn
REM SHELXT solution in Pbcn: R1 0.083, Rweak 0.002, Alpha 0.016
REM <I/s> 0.209 for 415 systematic absences, Orientation as input
REM Formula found by SHELXT: C13 N3 Cl2 Zn
CELL 0.71073 14.5474 11.0221 19.7469 90 90 90
ZERR 8 0.0006 0.0005 0.0009 0 0 0
LATT 1
SYMM 0.5-X,0.5-Y,0.5+Z
SYMM -X,+Y,0.5-Z
SYMM 0.5+X,0.5-Y,-Z
SFAC C H Cl N Zn
UNIT 96 160 16 32 8

L.S. 10
PLAN  20
TEMP -173.15
CONF
BOND
list 4
fmap 2 53
MORE -1
ACTA
BOND $H
REM <olex2.extras>
REM <HklSrc "%.\\mo_2024_chem05_1_0ma.hkl">
REM </olex2.extras>

WGHT    0.032000    3.068800
FVAR       0.23695
ZN1   5    0.330864    0.723346    0.618380    11.00000    0.00898    0.01542 =
         0.01406    0.00336   -0.00024   -0.00197
CL1   3    0.292000    0.594216    0.535709    11.00000    0.02238    0.02094 =
         0.01616    0.00087   -0.00304   -0.00675
CL2   3    0.233670    0.730698    0.704773    11.00000    0.01449    0.02447 =
         0.02055    0.00486    0.00529   -0.00009
N1    4    0.467427    0.712125    0.636188    11.00000    0.00881    0.01349 =
         0.01499    0.00186   -0.00056   -0.00134
N2    4    0.608948    0.623935    0.602457    11.00000    0.01231    0.01676 =
         0.01604    0.00163    0.00012    0.00294
N3    4    0.491127    0.505475    0.644398    11.00000    0.01821    0.01440 =
         0.02210    0.00384   -0.00090   -0.00077
N4    4    0.367769    0.895916    0.583135    11.00000    0.01039    0.01660 =
         0.01307    0.00314    0.00186    0.00256
H4    2    0.326672    0.948695    0.586661    11.00000    0.02003
C1    1    0.502159    0.830189    0.647178    11.00000    0.01100    0.01397 =
         0.01078    0.00072    0.00421   -0.00221
C2    1    0.449041    0.926560    0.622812    11.00000    0.01153    0.01622 =
         0.00948    0.00187    0.00286   -0.00149
C3    1    0.473218    1.046044    0.636521    11.00000    0.02116    0.01454 =
         0.01471    0.00292    0.00498    0.00179
AFIX  43
H3    2    0.436765    1.110906    0.619712    11.00000   -1.20000
AFIX   0
C4    1    0.551105    1.069912    0.674997    11.00000    0.02516    0.01515 =
         0.01490   -0.00223    0.00531   -0.00686
AFIX  43
H4A   2    0.568079    1.151344    0.684598    11.00000   -1.20000
AFIX   0
C5    1    0.604216    0.974604    0.699453    11.00000    0.01612    0.02320 =
         0.01129   -0.00207    0.00269   -0.00753
AFIX  43
H5    2    0.657532    0.991348    0.725613    11.00000   -1.20000
AFIX   0
C6    1    0.580092    0.855674    0.686021    11.00000    0.01205    0.01746 =
         0.01233    0.00181    0.00193   -0.00052
AFIX  43
H6    2    0.616566    0.791171    0.703232    11.00000   -1.20000
AFIX   0
C7    1    0.522158    0.617316    0.627939    11.00000    0.01248    0.01603 =
         0.01115    0.00206   -0.00348   -0.00026
C8    1    0.684718    0.551487    0.629953    11.00000    0.01533    0.02650 =
         0.02022   -0.00054   -0.00234    0.00839
AFIX 137
H8A   2    0.732269    0.605619    0.647922    11.00000   -1.50000
H8B   2    0.710949    0.501028    0.593950    11.00000   -1.50000
H8C   2    0.661607    0.499366    0.666377    11.00000   -1.50000
AFIX   0
C9    1    0.636688    0.716104    0.554202    11.00000    0.01646    0.02118 =
         0.01832    0.00163    0.00511   -0.00011
AFIX 137
H9A   2    0.582034    0.757165    0.536410    11.00000   -1.50000
H9B   2    0.670337    0.677987    0.516842    11.00000   -1.50000
H9C   2    0.676439    0.775449    0.576744    11.00000   -1.50000
AFIX   0
C10   1    0.414342    0.489669    0.691001    11.00000    0.01856    0.02260 =
         0.02732    0.01231   -0.00224   -0.00354
AFIX 137
H10A  2    0.409962    0.560560    0.720780    11.00000   -1.50000
H10B  2    0.424270    0.416665    0.718369    11.00000   -1.50000
H10C  2    0.357172    0.481155    0.665183    11.00000   -1.50000
AFIX   0
C11   1    0.514849    0.398722    0.604255    11.00000    0.03524    0.01539 =
         0.03639   -0.00133   -0.00292    0.00084
AFIX 137
H11A  2    0.550960    0.423625    0.564733    11.00000   -1.50000
H11B  2    0.458443    0.358360    0.589134    11.00000   -1.50000
H11C  2    0.551067    0.342530    0.631956    11.00000   -1.50000
AFIX   0
C12   1    0.388435    0.894347    0.509255    11.00000    0.01513    0.02354 =
         0.01206    0.00348   -0.00014    0.00012
AFIX 137
H12A  2    0.435553    0.833040    0.499923    11.00000   -1.50000
H12B  2    0.410943    0.974306    0.495252    11.00000   -1.50000
H12C  2    0.332405    0.874662    0.483989    11.00000   -1.50000
AFIX   0
HKLF 4


REM  mo_2024_chem05_1_0ma_a.res in Pbcn
REM wR2 = 0.070225, GooF = S = 1.06635, Restrained GooF = 1.06635 for all data
REM R1 = 0.026949 for 3147 Fo > 4sig(Fo) and 0.031835 for all 3518 data
REM 181 parameters refined using 0 restraints

END

WGHT      0.0320      3.0701

REM Highest difference peak  0.390,  deepest hole -0.489,  1-sigma level  0.071
Q1    1   0.4908  0.5563  0.6258  11.00000  0.05    0.39
Q2    1   0.4775  0.9866  0.6196  11.00000  0.05    0.38
Q3    1   0.3988  0.6993  0.6269  11.00000  0.05    0.37
Q4    1   0.4879  0.8775  0.6275  11.00000  0.05    0.37
Q5    1   0.3330  0.7559  0.5794  11.00000  0.05    0.37
Q6    1   0.4963  0.6749  0.6209  11.00000  0.05    0.36
Q7    1   0.2754  0.6821  0.6193  11.00000  0.05    0.34
Q8    1   0.3343  0.7086  0.6595  11.00000  0.05    0.33
Q9    1   0.3169  0.7064  0.5773  11.00000  0.05    0.33
Q10   1   0.5500  0.8439  0.6548  11.00000  0.05    0.33
Q11   1   0.3818  0.7717  0.6198  11.00000  0.05    0.32
Q12   1   0.4930  0.4624  0.6197  11.00000  0.05    0.31
Q13   1   0.5981  0.9179  0.6827  11.00000  0.05    0.31
Q14   1   0.3456  0.6390  0.6176  11.00000  0.05    0.31
Q15   1   0.5829  1.0167  0.6789  11.00000  0.05    0.31
Q16   1   0.2218  0.7557  0.6644  11.00000  0.05    0.31
Q17   1   0.2792  0.7732  0.6223  11.00000  0.05    0.30
Q18   1   0.6429  0.5878  0.6122  11.00000  0.05    0.30
Q19   1   0.2827  0.5991  0.5777  11.00000  0.05    0.29
Q20   1   0.2736  0.7070  0.6573  11.00000  0.05    0.29
;
_shelx_res_checksum                43472
_shelx_hkl_file
;
   0  -2   0  508.05   52.09
   0  -2   0  473.85   52.59
   0  -2   0  485.25   51.99
   0  -2   0  460.65   52.09
   0  -2   0  460.75   52.29
   0  -2   0  500.05   51.59
   0  -2   0  485.95   51.69
   0   2   0  536.25   51.99
   0   2   0  494.25   52.09
   0   2   0  473.85   52.29
   0   2   0  448.66   52.69
   0   2   0  521.25   51.39
   0   2   0  524.95   51.59
   0   2   0  456.65   51.59
   0   2   0  472.85   51.99
   0   2   0  514.35   52.09
   0   2   0  587.64   53.29
   0  -3   0   -0.80    0.60
   0  -3   0    0.20    1.70
   0  -3   0    0.60    2.00
   0  -3   0   -1.50    1.10
   0  -3   0   -1.30    1.10
   0  -3   0   -0.50    1.60
   0  -3   0   -1.80    1.50
   0  -3   0    0.40    1.00
   0  -3   0    0.60    1.20
   0   3   0    0.50    1.20
   0   3   0    0.00    1.00
   0   3   0   -1.60    1.20
   0   3   0    0.50    1.60
   0   3   0    3.20    2.10
   0   3   0   -0.20    1.80
   0   3   0    1.20    2.00
   0   3   0    1.10    1.80
   0   3   0   -0.20    0.70
   0   3   0   -1.90    1.40
   0   3   0    0.30    1.80
   0  -4   0  800.02   81.19
   0  -4   0  761.52   80.89
   0  -4   0  765.62   82.19
   0  -4   0  791.12   83.69
   0  -4   0  778.02   82.19
   0  -4   0  786.02   82.89
   0  -4   0  767.42   81.69
   0   4   0  736.33   83.79
   0   4   0  753.12   83.09
   0   4   0  775.42   82.29
   0   4   0  810.12   80.99
   0   4   0  744.03   82.59
   0   4   0  768.22   81.89
   0   4   0  781.12   82.29
   0   4   0  814.12   82.19
   0   4   0  774.62   81.29
   0  -5   0   -0.60    1.60
   0  -5   0    0.50    1.90
   0  -5   0    0.40    2.60
   0  -5   0   -1.40    2.50
   0  -5   0    0.90    1.20
   0  -5   0   -1.20    1.50
   0  -5   0    0.40    2.40
   0  -5   0   -1.30    1.60
   0   5   0   -1.10    2.90
   0   5   0   -0.80    2.10
   0   5   0    0.10    2.20
   0   5   0    1.80    2.70
   0   5   0    0.10    1.30
   0   5   0   -0.50    2.60
   0   5   0    0.00    2.80
   0   5   0    0.80    1.10
   0  -6   0 2615.34  263.57
   0  -6   0 2473.05  264.07
   0  -6   0 2638.84  264.97
   0  -6   0 2539.65  267.37
   0   6   0 2588.04  265.77
   0   6   0 2337.07  263.67
   0   6   0 2555.94  263.37
   0   6   0 2655.93  263.67
   0   6   0 2593.14  267.27
   0   6   0 2414.66  267.27
   0   6   0 2650.23  265.17
   0   6   0 2546.75  265.17
   0   6   0 2352.76  266.07
   0   6   0 2513.45  264.47
   0  -7   0   -0.10    3.50
   0  -7   0   -0.60    3.70
   0  -7   0    0.00    1.40
   0  -7   0    1.00    2.70
   0  -7   0    0.70    1.90
   0  -7   0   -0.10    1.80
   0  -7   0    2.00    2.40
   0  -7   0    0.20    2.00
   0   7   0    2.40    2.20
   0   7   0   -0.10    3.00
   0   7   0   -4.80    2.80
   0   7   0    0.60    2.80
   0   7   0    0.00    2.50
   0   7   0   -4.80    2.40
   0   7   0    1.50    2.50
   0   7   0    0.70    2.90
   0   7   0   -1.00    1.90
   0  -8   0  496.65   56.99
   0  -8   0  520.65   58.99
   0  -8   0  473.55   56.29
   0  -8   0  487.85   55.99
   0  -8   0  511.25   54.89
   0  -8   0  507.35   54.79
   0   8   0  447.76   57.49
   0   8   0  486.85   54.79
   0   8   0  533.05   60.19
   0   8   0  609.64   61.19
   0   8   0  526.55   57.39
   0   8   0  642.74   59.99
   0   8   0  519.05   57.49
   0   8   0  514.25   56.29
   0   8   0  504.55   57.19
   0   8   0  507.15   55.19
   0   8   0  601.84   55.69
   0  -9   0   -2.50    2.30
   0  -9   0   -1.10    3.30
   0  -9   0    0.20    2.60
   0  -9   0    1.10    3.70
   0   9   0   -4.80    4.00
   0   9   0   -3.10    3.70
   0   9   0   -2.20    2.70
   0   9   0   -2.70    3.30
   0   9   0   -7.20    3.60
   0   9   0   -0.50    2.90
   0   9   0   -0.90    2.60
   0   9   0    0.40    3.20
   0 -10   0  237.68   40.00
   0 -10   0  277.87   33.70
   0 -10   0  285.57   34.60
   0  10   0  321.87   39.30
   0  10   0  306.87   33.70
   0  10   0  289.07   35.80
   0  10   0  293.07   35.00
   0  10   0  307.97   35.50
   0  10   0  292.47   32.30
   0  10   0  274.47   31.90
   0  10   0  307.17   35.70
   0 -11   0    0.00    2.80
   0  11   0   -1.30    4.30
   0  11   0    1.20    4.00
   0  11   0   -3.30    3.80
   0  11   0    3.30    3.90
   0  11   0    2.70    4.00
   0  11   0    0.60    4.40
   0  11   0    0.60    3.70
   0  11   0    2.40    5.40
   0 -12   0   14.40    6.90
   0  12   0   15.60    7.20
   0  12   0   16.00    5.80
   0  12   0   26.90   11.90
   0 -13   0    0.20    3.30
   0  13   0   -1.00    5.20
   0  13   0   -1.00    4.30
   0 -14   0  124.59   20.30
   0  14   0   71.99   17.30
   0  14   0   72.69   20.00
  -1  14   0    9.30    7.80
  -1  14   0   -0.50    5.10
  -1  14   0    9.40    7.40
   1 -14   0   10.90   11.50
  -1  13   0   19.10    8.40
  -1  13   0   26.70   10.80
  -1  13   0   14.80    7.00
  -1  13   0   13.20    8.00
  -1  13   0   21.70   12.50
   1 -13   0   37.80   11.00
  -1  12   0   10.10    6.60
  -1  12   0   -2.90    3.60
  -1  12   0    4.60    5.50
  -1  12   0    7.40    6.20
  -1  12   0    3.40    5.00
  -1  12   0   -0.40    5.20
  -1  12   0   -1.30    3.60
   1 -12   0    1.50    4.00
   1 -12   0    3.00    3.90
  -1  11   0   33.70   10.10
  -1  11   0   21.70    8.30
  -1  11   0   45.20   11.40
  -1  11   0   37.70    7.20
  -1  11   0   47.80   13.90
  -1  11   0   37.00    7.30
   1 -11   0   39.80    6.30
   1 -11   0   31.70    6.50
   1 -11   0   35.50    9.70
   1 -11   0   30.80   10.60
   1 -11   0   37.60    8.70
   1 -11   0   39.30   15.20
   1 -11   0   36.10    9.10
  -1  10   0    0.90    2.80
  -1  10   0   -0.50    3.90
  -1  10   0    1.30    5.80
  -1  10   0    0.00    5.10
  -1  10   0   -1.00    3.40
  -1  10   0   -2.90    2.30
   1 -10   0   -0.40    3.40
   1 -10   0    8.90    8.30
   1 -10   0   -1.60    2.90
   1 -10   0    0.70    3.80
   1 -10   0    0.50    4.40
   1 -10   0    6.50    3.60
   1 -10   0    1.40    2.40
   1 -10   0    3.30    4.80
  -1   9   0 1155.08  125.89
  -1   9   0 1142.09  122.79
  -1   9   0 1227.28  125.99
  -1   9   0 1096.59  123.79
  -1   9   0 1167.38  125.99
  -1   9   0 1120.49  128.29
  -1   9   0 1231.38  123.19
  -1   9   0 1205.38  126.29
   1  -9   0 1161.78  127.09
   1  -9   0 1156.88  122.69
   1  -9   0 1201.08  124.89
   1  -9   0 1178.58  123.89
   1  -9   0 1138.29  125.29
  -1   8   0    0.30    3.00
  -1   8   0   -6.00    3.40
  -1   8   0   -2.70    4.10
  -1   8   0    3.00    2.80
  -1   8   0   -0.80    3.20
  -1   8   0    4.60    2.80
  -1   8   0   -1.00    3.00
  -1   8   0   -4.30    2.60
  -1   8   0   -0.30    4.80
  -1   8   0   -1.60    3.80
  -1   8   0    4.20    5.30
   1  -8   0   -3.10    2.80
   1  -8   0   -1.80    2.20
   1  -8   0   -0.70    4.50
   1  -8   0   -3.10    4.30
   1  -8   0    0.70    2.30
   1  -8   0    0.20    2.70
  -1   7   0   84.09   16.00
  -1   7   0  137.59   14.20
  -1   7   0  130.89   17.90
  -1   7   0  123.49   17.70
  -1   7   0  105.49   15.10
  -1   7   0  137.39   14.00
  -1   7   0  112.09   13.20
  -1   7   0   95.59   16.00
  -1   7   0  103.09   18.00
   1  -7   0  107.39   12.60
   1  -7   0   87.19   14.50
   1  -7   0  147.59   20.10
   1  -7   0  131.39   17.40
   1  -7   0   95.69   18.70
   1  -7   0  108.89   13.20
   1  -7   0   99.79   16.00
   1  -7   0   94.39   13.40
  -1   6   0   -1.30    3.60
  -1   6   0    1.60    2.00
  -1   6   0   -6.20    1.80
  -1   6   0    1.70    2.70
  -1   6   0   -2.10    2.10
  -1   6   0   -1.80    3.60
  -1   6   0   -0.60    2.10
  -1   6   0   -4.20    3.50
  -1   6   0   -3.80    1.50
  -1   6   0    1.60    2.90
  -1   6   0    4.10    4.50
   1  -6   0    0.70    2.10
   1  -6   0    0.80    1.40
   1  -6   0   -1.40    1.70
   1  -6   0   -2.90    2.40
   1  -6   0   -1.50    2.80
   1  -6   0    0.20    3.50
   1  -6   0   -1.00    2.40
   1  -6   0   -0.90    2.00
  -1   5   0  585.04   66.79
  -1   5   0  661.83   65.19
  -1   5   0  655.53   66.59
  -1   5   0  577.34   67.79
  -1   5   0  617.84   64.79
  -1   5   0  625.14   64.79
  -1   5   0  586.44   66.29
  -1   5   0  591.54   66.49
  -1   5   0  664.43   66.89
   1  -5   0  579.54   64.49
   1  -5   0  664.23   68.09
   1  -5   0  598.94   66.39
   1  -5   0  632.14   64.99
   1  -5   0  583.94   65.69
   1  -5   0  627.44   66.29
   1  -5   0  624.34   65.19
   1  -5   0  591.44   66.59
  -1   4   0    0.60    2.00
  -1   4   0   -2.50    2.20
  -1   4   0   -1.40    1.30
  -1   4   0    2.40    2.20
  -1   4   0    0.20    1.50
  -1   4   0    2.00    2.20
  -1   4   0   -0.40    0.90
  -1   4   0    2.60    2.90
  -1   4   0    2.30    2.40
   1  -4   0   -0.10    1.40
   1  -4   0   -0.60    1.10
   1  -4   0    2.10    2.30
   1  -4   0   -0.60    1.80
   1  -4   0    1.70    1.60
   1  -4   0   -2.50    1.90
   1  -4   0    0.60    2.80
   1  -4   0   -0.20    2.10
  -1   3   0   97.09   13.50
  -1   3   0   65.99    8.70
  -1   3   0   68.89    9.40
  -1   3   0   96.09   12.00
  -1   3   0   72.89    9.60
  -1   3   0   79.59    8.60
  -1   3   0   75.49   10.60
  -1   3   0   67.99    9.40
  -1   3   0   79.09    8.50
   1  -3   0   75.69    8.70
   1  -3   0   85.79   10.00
   1  -3   0   62.59    9.70
   1  -3   0   72.09    8.80
   1  -3   0   66.39    9.40
   1  -3   0   83.59    9.60
   1  -3   0   76.59    8.40
   1  -3   0   60.19   11.10
  -1   2   0   -1.50    1.60
  -1   2   0   -1.20    0.80
  -1   2   0    1.80    1.40
  -1   2   0    1.00    1.60
  -1   2   0   -0.20    1.20
  -1   2   0    1.60    1.90
  -1   2   0    0.50    1.10
  -1   2   0    3.10    1.80
  -1   2   0   -0.70    0.60
   1  -2   0    0.50    1.10
   1  -2   0    0.40    1.70
   1  -2   0   -1.40    1.60
   1  -2   0    1.00    1.10
   1  -2   0    0.00    0.90
   1  -2   0    0.50    0.90
   1  -2   0   -0.20    1.30
   1  -2   0    1.60    1.50
   1  -2   0    0.00    0.80
  -1   1   0   29.60    4.60
  -1   1   0   28.60    3.40
  -1   1   0   29.70    3.80
  -1   1   0   28.10    3.80
  -1   1   0   35.70    5.10
  -1   1   0   32.70    3.70
  -1   1   0   31.60    4.00
   1  -1   0   32.60    3.70
   1  -1   0   31.40    3.70
   1  -1   0   30.10    4.00
   1  -1   0   34.20    4.70
   1  -1   0   33.10    3.90
   1  -1   0   39.70    5.10
   1  -1   0   28.80    3.40
   1  -1   0   35.10    3.80
  -1  -1   0   23.70    4.00
  -1  -1   0   28.10    3.50
  -1  -1   0   28.10    3.20
  -1  -1   0   26.30    3.50
  -1  -1   0   28.60    3.60
   1   1   0   28.30    3.20
   1   1   0   28.10    3.60
   1   1   0   25.50    3.20
   1   1   0   29.80    3.60
   1   1   0   25.60    4.00
   1   1   0   29.20    3.50
  -1  -2   0   -0.60    1.30
  -1  -2   0   -1.50    1.50
  -1  -2   0   -0.30    1.20
  -1  -2   0   -0.50    1.50
  -1  -2   0    0.60    0.90
  -1  -2   0    0.80    1.60
   1   2   0   -0.10    1.40
   1   2   0   -0.80    1.30
   1   2   0    0.70    1.40
   1   2   0    0.80    1.60
   1   2   0    0.10    0.80
   1   2   0    1.10    1.20
   1   2   0   -0.10    0.60
  -1  -3   0   72.79    9.90
  -1  -3   0   68.79    9.40
  -1  -3   0   93.59   12.20
  -1  -3   0   83.29   12.00
  -1  -3   0   83.89    9.30
  -1  -3   0   92.19   13.10
   1   3   0   78.59   10.30
   1   3   0   90.99    9.70
   1   3   0   90.69   12.50
   1   3   0   70.79    9.60
   1   3   0   91.39   12.70
  -1  -4   0    3.00    2.70
  -1  -4   0    3.10    3.00
  -1  -4   0    1.70    1.70
  -1  -4   0    0.80    2.50
  -1  -4   0   -1.00    1.00
   1   4   0    1.30    2.50
   1   4   0    1.40    1.70
   1   4   0    0.40    1.70
   1   4   0   -0.20    1.50
   1   4   0   -0.80    1.90
   1   4   0    3.10    1.60
   1   4   0    0.90    2.50
   1   4   0    0.30    2.00
  -1  -5   0  629.54   65.99
  -1  -5   0  598.64   63.49
  -1  -5   0  592.14   62.99
  -1  -5   0  538.35   63.89
  -1  -5   0  604.74   64.99
   1   5   0  600.84   64.49
   1   5   0  598.74   63.39
   1   5   0  703.73   65.99
   1   5   0  576.54   63.39
   1   5   0  616.94   65.49
   1   5   0  559.84   64.79
   1   5   0  604.54   63.09
   1   5   0  614.54   63.69
   1   5   0  544.85   62.69
  -1  -6   0   -1.00    3.00
  -1  -6   0    0.70    2.10
  -1  -6   0    1.70    2.10
  -1  -6   0   -1.20    3.60
  -1  -6   0    4.50    5.20
   1   6   0    0.10    1.70
   1   6   0    4.30    4.00
   1   6   0   -2.10    2.60
   1   6   0    1.00    3.10
   1   6   0   -1.00    2.10
   1   6   0    3.80    3.10
   1   6   0   -0.10    2.90
   1   6   0   -0.80    3.60
   1   6   0   -1.20    1.50
  -1  -7   0   94.09   13.80
  -1  -7   0   97.39   15.00
  -1  -7   0  162.68   25.70
  -1  -7   0  107.89   19.00
   1   7   0  105.09   16.70
   1   7   0  109.29   15.50
   1   7   0  144.29   14.10
   1   7   0  113.19   12.80
   1   7   0  129.49   19.00
   1   7   0  109.09   18.90
   1   7   0  115.49   16.90
   1   7   0   91.89   16.00
  -1  -8   0   -2.30    3.70
  -1  -8   0   -0.90    2.60
  -1  -8   0    3.20    3.20
   1   8   0   -0.90    2.70
   1   8   0    3.60    3.80
   1   8   0   -1.00    2.60
   1   8   0   -5.30    2.10
   1   8   0    5.00    5.50
   1   8   0    0.90    3.00
   1   8   0    4.60    4.90
   1   8   0    0.50    2.60
  -1  -9   0 1121.19  121.99
  -1  -9   0 1143.29  122.79
  -1  -9   0 1090.09  127.09
   1   9   0 1178.88  123.49
   1   9   0 1182.48  126.39
   1   9   0 1176.68  122.69
   1   9   0 1124.89  122.19
   1   9   0 1161.28  124.29
   1   9   0 1167.48  122.79
  -1 -10   0    1.80    3.20
  -1 -10   0   -1.30    4.60
  -1 -10   0    1.90    3.60
   1  10   0   -1.50    3.60
   1  10   0   -3.10    2.60
   1  10   0   -3.10    4.50
   1  10   0   -2.60    4.00
   1  10   0    2.20    4.10
   1  11   0   34.40    8.30
   1  11   0   41.90   11.10
   1  11   0   26.00    9.40
   1  11   0   51.39   12.00
  -1 -12   0   -5.80    2.40
   1  12   0   -1.30    2.80
   1  12   0   -4.80    4.80
   1  12   0    0.10    4.90
  -1 -13   0   20.10    7.50
   1  13   0   17.90    8.40
   1  13   0    4.90    6.60
   1  13   0   14.00    9.40
   1  14   0    0.00    6.20
   1  14   0   -2.40    4.00
  -2  14   0   22.70   10.20
  -2  14   0    8.70    6.40
  -2  14   0    2.10    6.30
  -2  14   0    8.10    8.90
  -2  14   0   14.30    7.10
  -2  14   0    0.00    6.10
   2 -14   0    4.40    5.90
  -2  13   0   -1.40    6.40
  -2  13   0    2.50    5.10
  -2  13   0    4.60    6.50
  -2  13   0   11.50    8.20
  -2  13   0   11.80    8.10
  -2  13   0   13.20    6.70
  -2  13   0   -1.00    5.70
   2 -13   0    5.90    5.50
   2 -13   0   -2.00    3.40
  -2  12   0    5.70    5.90
  -2  12   0    2.20    3.60
  -2  12   0    8.10    6.80
  -2  12   0    3.30    5.80
  -2  12   0    4.60    5.30
  -2  12   0    7.20    6.40
  -2  12   0   13.50    5.90
   2 -12   0    1.50    4.00
   2 -12   0    3.50    4.30
   2 -12   0   -0.20    3.40
   2 -12   0   -1.10    3.80
   2 -12   0    7.50    5.50
   2 -12   0    2.20    5.10
  -2  11   0    0.70    3.30
  -2  11   0    3.20    4.00
  -2  11   0   -1.80    4.50
  -2  11   0   10.20    7.30
  -2  11   0   -2.80    3.80
  -2  11   0    4.20    6.20
   2 -11   0   -2.80    3.50
   2 -11   0    1.80    3.70
   2 -11   0   -4.60    2.60
   2 -11   0   -3.70    3.40
   2 -11   0   -1.90    4.30
   2 -11   0   -2.00    5.10
   2 -11   0    5.20    5.60
   2 -11   0   -1.30    2.90
  -2  10   0   24.80    8.10
  -2  10   0   11.70    6.90
  -2  10   0    7.20    4.40
  -2  10   0    5.10    5.90
  -2  10   0    5.50    3.60
  -2  10   0    3.30    4.20
   2 -10   0    2.50    3.60
   2 -10   0    4.90    3.70
   2 -10   0   12.50    6.70
   2 -10   0    1.30    4.10
  -2   9   0   -2.00    3.70
  -2   9   0    2.70    5.30
  -2   9   0    3.30    3.00
  -2   9   0   -4.40    2.90
  -2   9   0   -2.00    2.60
  -2   9   0    1.50    3.30
  -2   9   0   -5.20    3.30
   2  -9   0    0.90    2.90
   2  -9   0   -2.90    2.10
   2  -9   0    1.60    3.10
   2  -9   0    0.80    2.00
   2  -9   0    9.10    7.40
   2  -9   0    3.60    3.80
   2  -9   0    6.50    3.80
   2  -9   0    1.20    3.70
  -2   8   0   65.99   13.80
  -2   8   0  109.09   16.90
  -2   8   0   59.09    9.90
  -2   8   0   68.69   13.40
  -2   8   0   87.19   17.40
  -2   8   0   68.99   11.40
  -2   8   0   58.69   10.30
  -2   8   0   97.79   11.00
  -2   8   0   81.99   14.30
   2  -8   0   67.79    9.10
   2  -8   0   63.59   14.00
   2  -8   0   66.09   10.10
   2  -8   0   82.39   14.00
   2  -8   0   76.29   10.60
   2  -8   0   77.49   16.20
   2  -8   0   79.39   13.40
   2  -8   0   64.89   11.30
  -2   7   0    0.90    3.00
  -2   7   0   -0.90    3.40
  -2   7   0   -5.70    3.50
  -2   7   0   -1.20    3.10
  -2   7   0    0.00    2.10
  -2   7   0    1.20    2.20
  -2   7   0   -3.10    1.70
  -2   7   0   -1.10    2.50
  -2   7   0    0.70    4.10
  -2   7   0    1.90    2.70
   2  -7   0    1.90    2.20
   2  -7   0   -0.50    1.50
   2  -7   0    0.20    2.90
   2  -7   0   -0.90    1.50
   2  -7   0   -1.20    2.60
   2  -7   0   -1.90    2.00
   2  -7   0   -1.70    3.10
   2  -7   0   -0.80    2.50
  -2   6   0 1398.26  154.68
  -2   6   0 1360.66  153.48
  -2   6   0 1476.75  155.88
  -2   6   0 1341.27  155.68
  -2   6   0 1749.03  154.08
  -2   6   0 1496.65  154.08
  -2   6   0 1515.25  156.48
   2  -6   0 1560.54  155.78
   2  -6   0 1473.55  153.88
   2  -6   0 1417.46  155.68
   2  -6   0 1459.45  153.98
   2  -6   0 1503.85  157.28
   2  -6   0 1460.95  155.28
   2  -6   0 1457.05  153.38
   2  -6   0 1376.86  155.68
  -2   5   0    0.90    3.30
  -2   5   0   -3.50    2.70
  -2   5   0   -0.90    1.90
  -2   5   0    1.80    3.70
  -2   5   0   -0.40    1.70
  -2   5   0    1.00    2.30
  -2   5   0   -1.90    2.00
  -2   5   0    0.30    2.20
   2  -5   0   -0.20    3.00
   2  -5   0    1.50    1.70
   2  -5   0   -0.40    2.20
   2  -5   0    3.60    3.20
   2  -5   0    0.00    2.60
   2  -5   0    0.00    1.40
   2  -5   0    0.50    2.50
   2  -5   0    0.30    1.80
  -2   4   0  891.71  104.29
  -2   4   0 1042.80  106.19
  -2   4   0 1045.50  105.19
  -2   4   0  920.61  102.79
  -2   4   0 1036.70  103.19
   2  -4   0  962.90  103.19
   2  -4   0 1012.10  102.99
   2  -4   0  976.30  102.89
   2  -4   0  995.20  104.99
   2  -4   0 1003.70  104.89
   2  -4   0  995.50  104.29
   2  -4   0  958.90  104.39
   2  -4   0  992.20  103.09
   2  -4   0 1003.40  104.49
  -2   3   0   -0.20    1.80
  -2   3   0    2.30    2.80
  -2   3   0   -1.20    1.40
  -2   3   0   -2.80    1.00
  -2   3   0    0.90    1.60
  -2   3   0    1.60    1.10
  -2   3   0    0.80    2.70
   2  -3   0    0.60    1.30
   2  -3   0   -0.80    1.30
   2  -3   0    2.40    1.90
   2  -3   0    0.40    2.40
   2  -3   0    0.40    1.30
   2  -3   0    1.10    2.50
   2  -3   0   -1.00    1.30
  -2   2   0 3450.85  374.96
  -2   2   0 3574.44  375.46
  -2   2   0 3517.55  375.36
   2  -2   0 3406.06  375.06
   2  -2   0 4188.88  375.66
   2  -2   0 3600.24  375.36
  -2   1   0    0.00    1.00
  -2   1   0   -0.30    0.90
  -2   1   0   -1.00    2.20
  -2   1   0    0.20    1.20
  -2   1   0    0.00    1.50
   2  -1   0    0.70    0.60
   2  -1   0    1.90    1.10
   2  -1   0    1.20    1.60
   2  -1   0    0.30    1.00
   2  -1   0    0.70    1.80
   2  -1   0   -1.50    0.80
   2  -1   0    0.20    1.00
  -2   0   0   32.60    5.30
  -2   0   0   33.60    4.10
  -2   0   0   28.90    3.90
  -2   0   0   27.30    4.20
  -2   0   0   32.50    4.80
   2   0   0   47.90    6.40
   2   0   0   30.80    3.90
   2   0   0   26.30    4.50
   2   0   0   32.60    4.40
   2   0   0   38.50    4.10
  -2  -1   0   -0.10    1.20
  -2  -1   0    1.30    1.70
  -2  -1   0   -1.00    0.70
  -2  -1   0    0.30    0.60
  -2  -1   0    0.20    1.00
  -2  -1   0   -0.10    1.00
  -2  -1   0    0.50    0.90
   2   1   0    0.50    1.00
   2   1   0    0.60    0.90
   2   1   0    0.40    0.90
   2   1   0    0.00    0.40
   2   1   0   -0.40    0.60
   2   1   0    0.50    0.90
   2   1   0    0.70    1.10
   2   1   0    2.40    1.80
  -2  -2   0 3394.46  351.46
   2   2   0 3384.76  351.36
  -2  -3   0    2.70    2.70
  -2  -3   0   -1.00    1.10
  -2  -3   0   -0.10    1.00
  -2  -3   0    0.80    1.80
  -2  -3   0    2.40    2.80
   2   3   0   -1.20    1.40
   2   3   0    0.30    1.80
   2   3   0    1.90    1.20
   2   3   0    1.60    1.30
   2   3   0   -0.60    1.50
   2   3   0    0.20    1.50
   2   3   0    1.60    1.60
  -2  -4   0  958.80  100.49
  -2  -4   0  969.20  101.59
  -2  -4   0  901.81  101.79
  -2  -4   0  967.40   99.79
  -2  -4   0  992.50   99.89
   2   4   0  940.71  101.39
   2   4   0  966.30   99.59
   2   4   0 1025.30  101.29
   2   4   0  914.91  101.19
   2   4   0  886.91  100.09
   2   4   0  933.71  101.09
  -2  -5   0   -0.60    1.90
  -2  -5   0   -1.50    1.40
  -2  -5   0    4.70    4.90
  -2  -5   0    3.00    3.10
   2   5   0    0.80    2.80
   2   5   0   -1.70    1.60
   2   5   0   -0.10    2.40
   2   5   0    0.10    1.60
   2   5   0    0.40    2.60
   2   5   0   -1.50    1.20
   2   5   0    1.30    2.50
  -2  -6   0 1476.15  150.68
  -2  -6   0 1421.56  151.68
  -2  -6   0 1414.26  153.88
  -2  -6   0 1374.66  150.38
   2   6   0 1455.75  152.18
   2   6   0 1393.66  152.58
   2   6   0 1559.74  153.28
   2   6   0 1404.06  150.78
  -2  -7   0   -0.10    2.90
  -2  -7   0   -0.10    3.30
  -2  -7   0   -1.20    2.00
  -2  -7   0   -1.70    3.30
   2   7   0    0.30    2.10
   2   7   0   -2.10    2.10
   2   7   0    0.40    3.90
   2   7   0   -2.40    2.50
   2   7   0    1.10    2.70
   2   7   0    2.00    2.70
   2   7   0    1.90    1.80
  -2  -8   0   62.39   10.40
  -2  -8   0   69.49   13.50
  -2  -8   0   83.19   12.00
  -2  -8   0   49.99   12.40
   2   8   0   66.59   11.40
   2   8   0   71.29   12.80
   2   8   0   66.99   14.70
   2   8   0   68.59   11.30
   2   8   0  100.89   16.50
  -2  -9   0    1.80    3.10
  -2  -9   0    0.00    1.90
  -2  -9   0   -0.90    3.30
   2   9   0   -0.10    4.20
   2   9   0   -0.60    2.00
   2   9   0   -2.20    2.00
   2   9   0   -1.80    4.20
  -2 -10   0   -3.00    2.30
   2  10   0    2.30    3.70
   2  10   0    4.30    4.50
   2  10   0   -4.70    3.20
   2  10   0    2.30    3.90
  -2 -11   0    4.00    3.20
   2  11   0   -2.80    4.00
   2  11   0    5.00    4.00
   2  11   0    1.60    3.70
   2  11   0   -1.80    2.60
   2  12   0   -1.80    4.80
   2  12   0   -0.30    5.10
   2  12   0   -7.10    4.60
   2  13   0    8.30    7.00
   2  13   0   -2.50    4.00
   2  13   0    1.60    4.10
   2  14   0    4.40    4.50
  -3  13   0  216.88   34.80
  -3  13   0  273.17   29.30
  -3  13   0  226.48   28.20
  -3  13   0  176.48   34.30
  -3  13   0  273.67   38.70
  -3  13   0  249.38   36.80
   3 -13   0  164.78   33.20
   3 -13   0  209.08   31.60
   3 -13   0  254.47   28.80
   3 -13   0  220.98   33.60
   3 -13   0  257.77   26.60
   3 -13   0  197.08   27.10
  -3  12   0   12.60    7.10
  -3  12   0   -4.10    2.70
  -3  12   0    2.80    6.60
  -3  12   0    6.40    7.50
  -3  12   0   11.40    8.40
  -3  12   0    1.60    6.40
  -3  12   0    7.20    6.20
   3 -12   0   -1.10    4.30
   3 -12   0    5.50    5.20
   3 -12   0    8.40    6.80
   3 -12   0    6.20    5.20
   3 -12   0   -1.00    4.50
   3 -12   0    0.20    3.90
   3 -12   0    2.70    4.50
   3 -12   0    0.70    4.60
  -3  11   0  280.27   38.10
  -3  11   0  272.47   34.20
  -3  11   0  343.67   35.40
  -3  11   0  293.97   34.70
  -3  11   0  279.77   38.40
  -3  11   0  322.67   46.80
  -3  11   0  312.17   38.20
   3 -11   0  301.37   35.10
   3 -11   0  301.67   33.80
   3 -11   0  310.87   36.60
   3 -11   0  339.57   39.60
   3 -11   0  277.57   36.60
  -3  10   0   -0.10    5.10
  -3  10   0   -4.90    3.10
  -3  10   0    0.80    5.20
  -3  10   0    2.50    4.60
  -3  10   0    4.50    6.10
  -3  10   0   -1.50    4.70
  -3  10   0    3.90    3.20
   3 -10   0    1.30    3.90
   3 -10   0   -3.20    3.30
   3 -10   0   -2.70    3.90
   3 -10   0    2.70    3.80
   3 -10   0    1.20    3.20
   3 -10   0    0.30    3.20
  -3   9   0   60.59   13.10
  -3   9   0   41.40    8.80
  -3   9   0   58.99   10.60
  -3   9   0   49.50   12.80
  -3   9   0   51.09   12.80
  -3   9   0   51.39    8.90
  -3   9   0   60.09   11.80
   3  -9   0   50.59   11.10
   3  -9   0   45.50   11.10
   3  -9   0   50.79    8.60
   3  -9   0   35.80   10.90
   3  -9   0   70.59   10.60
   3  -9   0   53.79   15.00
   3  -9   0   52.69    7.80
   3  -9   0   73.99   11.80
  -3   8   0    1.90    3.90
  -3   8   0    4.70    3.50
  -3   8   0   -1.60    2.70
  -3   8   0    2.40    3.30
  -3   8   0   -3.80    3.70
  -3   8   0    3.70    3.50
  -3   8   0    1.70    2.60
  -3   8   0   -0.30    3.50
  -3   8   0    1.40    4.60
   3  -8   0    1.90    2.50
   3  -8   0    0.70    4.90
   3  -8   0   -2.70    2.30
   3  -8   0   -0.90    2.10
   3  -8   0   -0.60    2.30
   3  -8   0   -1.90    2.10
   3  -8   0    6.20    4.10
   3  -8   0   -2.80    2.60
  -3   7   0 1648.14  173.28
  -3   7   0 2008.80  180.48
  -3   7   0 1912.71  172.68
  -3   7   0 1925.71  175.88
  -3   7   0 1627.34  175.98
  -3   7   0 1497.95  173.78
  -3   7   0 1553.84  175.28
   3  -7   0 1569.24  174.78
   3  -7   0 1489.85  176.08
   3  -7   0 1592.64  172.28
   3  -7   0 1659.73  175.18
   3  -7   0 1578.74  174.58
   3  -7   0 1616.34  172.88
   3  -7   0 1661.73  175.48
   3  -7   0 1564.74  172.88
  -3   6   0    0.80    2.50
  -3   6   0    1.50    2.60
  -3   6   0   -4.40    1.60
  -3   6   0    1.90    3.60
  -3   6   0   -0.40    1.60
  -3   6   0    0.00    2.50
  -3   6   0   -1.00    3.50
  -3   6   0   -1.60    3.30
   3  -6   0    0.10    2.10
   3  -6   0    2.90    3.30
   3  -6   0   -0.80    2.80
   3  -6   0   -0.70    2.70
   3  -6   0   -1.40    1.60
   3  -6   0   -2.40    1.70
   3  -6   0    0.20    3.00
   3  -6   0    1.10    2.60
   3  -6   0    1.90    1.90
  -3   5   0  387.06   43.80
  -3   5   0  374.96   42.60
  -3   5   0  371.06   43.90
  -3   5   0  387.76   41.30
  -3   5   0  378.56   40.70
  -3   5   0  406.26   41.70
  -3   5   0  497.65   47.50
   3  -5   0  391.86   42.90
   3  -5   0  350.46   40.90
   3  -5   0  383.06   43.50
   3  -5   0  376.36   43.30
   3  -5   0  356.76   42.50
   3  -5   0  387.16   41.00
   3  -5   0  382.16   41.30
   3  -5   0  381.56   43.00
   3  -5   0  385.86   41.00
  -3   4   0    2.60    3.30
  -3   4   0    0.80    3.60
  -3   4   0    0.90    3.00
  -3   4   0   -1.00    2.00
  -3   4   0    1.00    2.00
  -3   4   0    0.10    1.10
  -3   4   0   -0.60    1.70
  -3   4   0   -0.40    1.70
   3  -4   0    0.30    1.30
   3  -4   0    2.30    2.90
   3  -4   0    0.60    2.40
   3  -4   0    3.20    2.70
   3  -4   0    1.90    2.00
   3  -4   0   -1.90    2.60
   3  -4   0   -0.30    1.90
   3  -4   0   -3.30    2.30
   3  -4   0   -0.50    1.50
  -3   3   0  450.55   53.99
  -3   3   0  494.15   53.99
  -3   3   0  490.75   52.29
  -3   3   0  459.05   52.09
  -3   3   0  589.44   52.89
   3  -3   0  502.45   53.19
   3  -3   0  500.85   53.79
   3  -3   0  475.05   52.19
   3  -3   0  461.85   53.79
   3  -3   0  504.45   52.19
   3  -3   0  481.05   51.89
  -3   2   0    0.10    1.70
  -3   2   0   -0.90    1.50
  -3   2   0    0.40    1.60
  -3   2   0    0.10    0.70
  -3   2   0   -0.10    1.40
  -3   2   0    0.40    3.00
  -3   2   0    2.30    2.70
   3  -2   0    2.40    1.70
   3  -2   0    0.30    0.70
   3  -2   0    4.40    3.70
   3  -2   0    0.10    1.60
  -3   1   0  376.26   41.50
  -3   1   0  385.96   39.90
  -3   1   0  376.26   41.00
  -3   1   0  371.16   39.80
  -3   1   0  386.16   40.40
   3  -1   0  384.36   41.00
   3  -1   0  360.96   39.50
   3  -1   0  393.76   39.80
   3  -1   0  379.46   39.80
   3  -1   0  384.46   41.40
   3  -1   0  360.56   39.10
   3  -1   0  361.26   40.20
  -3   0   0    0.60    1.90
  -3   0   0   -1.10    0.90
  -3   0   0   -1.80    1.10
  -3   0   0    1.60    2.40
  -3   0   0    0.90    1.30
   3   0   0    0.50    1.60
   3   0   0   -0.60    2.50
   3   0   0    0.10    1.20
   3   0   0   -0.20    0.90
   3   0   0    0.60    1.50
  -3  -1   0  357.66   39.50
  -3  -1   0  349.77   38.60
  -3  -1   0  392.46   39.20
  -3  -1   0  375.16   38.50
  -3  -1   0  364.96   38.80
  -3  -1   0  372.66   38.40
   3   1   0  360.06   39.60
   3   1   0  355.56   38.60
   3   1   0  363.26   39.00
   3   1   0  351.86   38.60
   3   1   0  370.76   38.50
   3   1   0  370.16   38.30
  -3  -2   0   -1.10    1.70
  -3  -2   0   -0.50    1.70
  -3  -2   0    0.50    1.30
  -3  -2   0   -0.70    1.40
  -3  -2   0    0.10    1.30
   3   2   0   -1.60    1.40
   3   2   0    0.60    1.90
   3   2   0    0.90    2.20
   3   2   0    1.50    1.50
   3   2   0    0.50    1.00
   3   2   0   -1.10    1.20
   3   2   0   -0.50    0.60
   3   2   0    0.40    1.10
  -3  -3   0  468.05   49.60
  -3  -3   0  450.65   49.60
   3   3   0  464.85   49.30
   3   3   0  450.75   49.40
   3   3   0  498.55   49.70
   3   3   0  475.05   48.50
   3   3   0  438.16   48.50
   3   3   0  440.26   50.09
  -3  -4   0   -0.10    1.30
  -3  -4   0   -3.00    1.50
  -3  -4   0   -1.10    2.30
  -3  -4   0   -1.00    2.30
  -3  -4   0   -0.90    2.10
   3   4   0   -0.60    1.20
   3   4   0    2.50    2.00
   3   4   0   -0.30    2.00
   3   4   0   -0.40    1.20
   3   4   0   -0.70    2.10
   3   4   0    1.30    2.60
   3   4   0   -1.10    2.30
  -3  -5   0  363.46   42.50
  -3  -5   0  459.45   41.80
  -3  -5   0  345.97   43.80
  -3  -5   0  351.16   43.40
  -3  -5   0  479.35   45.50
   3   5   0  364.66   43.10
   3   5   0  360.26   41.10
   3   5   0  393.06   43.20
   3   5   0  335.07   43.10
   3   5   0  417.26   42.20
   3   5   0  384.06   43.00
   3   5   0  377.96   41.40
  -3  -6   0   -1.90    1.30
  -3  -6   0   -3.60    2.90
  -3  -6   0   -0.70    2.20
   3   6   0    2.50    3.10
   3   6   0   -1.90    1.20
   3   6   0    1.50    2.60
   3   6   0   -0.90    1.70
   3   6   0    0.10    1.50
   3   6   0    2.70    2.80
   3   6   0   -2.20    1.60
  -3  -7   0 1561.04  172.38
  -3  -7   0 1458.35  175.88
  -3  -7   0 1592.34  173.88
   3   7   0 1923.11  172.18
   3   7   0 1617.14  172.68
   3   7   0 1540.95  174.18
   3   7   0 1825.12  175.48
   3   7   0 1768.52  175.68
   3   7   0 1524.55  172.78
   3   7   0 1591.94  174.58
  -3  -8   0    6.90    5.20
   3   8   0   -1.50    2.10
   3   8   0    2.00    2.70
   3   8   0    3.30    4.20
   3   8   0    3.50    3.60
   3   8   0    1.10    3.60
  -3  -9   0   55.79   13.20
   3   9   0   71.69   12.30
   3   9   0   44.40   11.40
   3   9   0   47.40   11.80
   3  10   0   -3.90    2.90
   3  10   0   -1.20    2.80
   3  10   0   -0.20    3.10
   3  10   0    5.80    7.00
   3  11   0  286.77   33.70
   3  11   0  301.57   35.80
   3  11   0  222.28   38.50
   3  12   0    1.20    6.30
   3  12   0   -4.40    2.70
   3  12   0   -9.00    3.00
   3  13   0  240.28   45.60
   3  13   0  241.18   39.40
  -4  13   0   -2.20    7.90
  -4  13   0   -1.50    6.60
  -4  13   0   15.00    9.20
  -4  13   0    3.50    5.20
  -4  13   0    2.60    6.70
  -4  13   0    3.80    8.10
   4 -13   0    5.00    5.60
   4 -13   0    0.40    4.70
   4 -13   0   -0.70    4.20
   4 -13   0   -5.60    3.10
   4 -13   0   -0.90    5.10
   4 -13   0  -10.40    6.10
  -4  12   0  128.49   23.60
  -4  12   0  112.29   22.60
  -4  12   0  128.29   23.80
  -4  12   0   93.29   16.60
  -4  12   0  103.99   23.40
  -4  12   0  142.79   18.40
  -4  12   0  111.29   17.20
   4 -12   0  109.69   21.20
   4 -12   0  132.09   21.50
   4 -12   0  115.19   18.00
   4 -12   0  116.29   20.40
   4 -12   0   83.59   23.60
   4 -12   0  130.79   16.50
  -4  11   0    1.90    5.50
  -4  11   0   11.10    6.00
  -4  11   0   -4.00    3.90
  -4  11   0    2.40    3.70
  -4  11   0   -1.20    3.30
  -4  11   0   -1.70    5.30
  -4  11   0    2.20    6.90
   4 -11   0    3.00    4.50
   4 -11   0   -0.70    3.00
   4 -11   0    1.00    3.70
   4 -11   0    2.70    4.20
   4 -11   0   -2.20    3.70
   4 -11   0    6.60    5.30
   4 -11   0   -2.00    3.00
   4 -11   0    3.10    4.80
  -4  10   0    0.50    5.30
  -4  10   0   -0.60    2.80
  -4  10   0   -0.40    4.80
  -4  10   0   -1.10    4.30
   4 -10   0   -3.30    2.50
   4 -10   0    2.20    4.80
   4 -10   0    2.50    3.30
   4 -10   0    3.00    6.90
   4 -10   0    3.80    4.10
   4 -10   0    0.70    3.20
   4 -10   0    2.10    3.10
  -4   9   0   -2.80    2.70
  -4   9   0   -2.40    4.00
  -4   9   0   -2.20    4.30
  -4   9   0   -3.20    4.50
  -4   9   0    1.40    4.50
  -4   9   0   -0.40    4.60
  -4   9   0    2.10    4.10
   4  -9   0   -5.70    2.30
   4  -9   0   -1.50    2.60
   4  -9   0   -2.30    2.90
   4  -9   0   -1.90    2.20
   4  -9   0   -3.40    2.20
   4  -9   0   -1.70    3.40
   4  -9   0   -1.60    3.00
   4  -9   0    3.70    4.90
  -4   8   0   13.10    3.70
  -4   8   0   15.30    7.10
  -4   8   0    9.30    5.10
  -4   8   0    9.10    4.30
  -4   8   0   25.70    7.00
  -4   8   0    6.00    6.30
  -4   8   0   15.00    5.00
  -4   8   0   10.40    4.00
  -4   8   0   13.70    5.70
   4  -8   0   12.20    7.20
   4  -8   0   12.90    5.90
   4  -8   0    6.60    3.40
   4  -8   0   26.60    8.00
   4  -8   0   18.50    5.90
   4  -8   0   10.50    4.10
   4  -8   0   21.60    6.70
   4  -8   0   11.70    4.20
  -4   7   0    0.30    3.00
  -4   7   0    4.00    2.20
  -4   7   0   -1.00    4.30
  -4   7   0    1.00    3.10
  -4   7   0    6.20    4.40
  -4   7   0   -0.70    3.90
  -4   7   0    1.20    3.60
  -4   7   0   -4.80    3.30
   4  -7   0   -1.80    2.30
   4  -7   0    3.90    3.40
   4  -7   0    2.10    4.00
   4  -7   0   -0.50    2.60
   4  -7   0   -0.60    1.80
   4  -7   0   -3.60    2.90
   4  -7   0    6.40    2.80
   4  -7   0    1.60    2.20
   4  -7   0    1.90    3.40
  -4   6   0   26.20    7.30
  -4   6   0   22.50    6.70
  -4   6   0   20.40    7.80
  -4   6   0   19.80    5.10
  -4   6   0   30.90    4.80
  -4   6   0   18.90    8.60
  -4   6   0   25.30    8.40
  -4   6   0   40.30    6.80
   4  -6   0   27.10    7.30
   4  -6   0   27.50    5.50
   4  -6   0   20.90    7.30
   4  -6   0   17.80    5.60
   4  -6   0   27.60    5.10
   4  -6   0   29.20    5.10
   4  -6   0   31.60    8.30
   4  -6   0   31.20    7.30
   4  -6   0   26.20    5.10
  -4   5   0    2.50    4.30
  -4   5   0    0.10    2.40
  -4   5   0    0.50    2.30
  -4   5   0    0.10    3.40
  -4   5   0    0.20    2.50
  -4   5   0    0.70    3.90
  -4   5   0   -1.60    1.80
  -4   5   0    0.10    1.20
   4  -5   0   -3.20    1.70
   4  -5   0    2.30    2.90
   4  -5   0   -1.40    2.20
   4  -5   0    0.10    2.20
   4  -5   0    1.50    2.90
   4  -5   0    3.10    4.00
   4  -5   0    0.00    1.60
   4  -5   0   -2.50    1.50
   4  -5   0    0.10    2.10
  -4   4   0    3.80    3.10
  -4   4   0    2.80    3.50
  -4   4   0   -1.30    2.10
  -4   4   0    0.30    1.80
  -4   4   0   -2.10    2.10
  -4   4   0   -0.30    3.70
  -4   4   0    0.40    1.30
   4  -4   0    4.50    4.20
   4  -4   0   -1.20    2.00
   4  -4   0    2.90    2.90
   4  -4   0    2.40    2.20
   4  -4   0    0.10    1.30
   4  -4   0   -0.50    1.50
   4  -4   0   -0.50    1.80
   4  -4   0    5.10    3.30
  -4   3   0    2.20    1.80
  -4   3   0   -1.70    1.70
  -4   3   0    0.70    3.30
  -4   3   0   -1.30    3.40
  -4   3   0   -0.90    2.00
  -4   3   0    1.30    2.00
  -4   3   0    1.60    1.00
   4  -3   0   -0.40    1.90
   4  -3   0    1.60    3.20
   4  -3   0    0.90    1.90
   4  -3   0   -0.10    2.50
   4  -3   0    0.10    2.00
   4  -3   0   -0.20    1.60
  -4   2   0    8.50    3.10
  -4   2   0    8.10    4.40
  -4   2   0    9.80    4.90
  -4   2   0   16.20    3.50
  -4   2   0    9.90    3.10
   4  -2   0    8.10    4.30
   4  -2   0   13.10    3.20
   4  -2   0   13.60    2.00
   4  -2   0    8.10    3.00
   4  -2   0   12.70    3.20
   4  -2   0    9.70    4.30
   4  -2   0   14.20    3.00
  -4   1   0   -0.40    1.90
  -4   1   0   -0.10    3.10
  -4   1   0   -0.10    1.60
  -4   1   0   -0.10    2.10
  -4   1   0   -0.20    1.50
   4  -1   0    1.00    1.50
   4  -1   0    0.60    1.60
   4  -1   0   -1.90    1.60
   4  -1   0   -0.60    2.60
   4  -1   0    0.00    1.60
  -4   0   0   85.69   12.80
  -4   0   0   73.19   10.30
  -4   0   0   86.39   10.10
  -4   0   0  130.09   14.70
  -4   0   0   97.19   18.40
   4   0   0   87.39   10.40
   4   0   0   90.19   11.30
   4   0   0  112.99   14.50
   4   0   0   87.29   10.00
   4   0   0   80.39   10.10
  -4  -1   0   -0.90    2.10
  -4  -1   0   -1.20    1.60
  -4  -1   0    3.20    5.10
  -4  -1   0    1.00    1.40
  -4  -1   0    2.60    1.40
   4   1   0   -0.70    1.20
   4   1   0    0.80    1.20
   4   1   0   -0.50    2.60
   4   1   0    1.00    1.60
   4   1   0   -1.30    1.40
   4   1   0    0.20    1.50
  -4  -2   0    8.30    2.90
  -4  -2   0    8.90    2.30
  -4  -2   0   10.40    2.80
  -4  -2   0   11.00    2.20
  -4  -2   0   11.40    3.70
  -4  -2   0    7.40    3.20
  -4  -2   0   12.30    3.40
   4   2   0   14.40    2.70
   4   2   0   15.20    2.50
   4   2   0   10.90    2.00
   4   2   0   13.40    4.00
   4   2   0   12.00    4.00
   4   2   0   10.20    2.70
   4   2   0    8.70    2.60
  -4  -3   0    0.70    2.30
  -4  -3   0    0.40    1.90
  -4  -3   0    1.10    2.00
  -4  -3   0    0.80    2.10
  -4  -3   0   -1.40    1.30
   4   3   0    1.40    1.00
   4   3   0    0.70    1.50
   4   3   0   -1.70    1.10
   4   3   0    0.20    0.80
   4   3   0   -0.10    1.60
   4   3   0    2.20    2.80
   4   3   0   -0.30    1.90
  -4  -4   0   -1.10    2.40
  -4  -4   0   -1.20    1.80
  -4  -4   0   -1.30    3.10
   4   4   0    3.00    2.50
   4   4   0    0.10    1.30
   4   4   0    0.80    2.20
   4   4   0   -1.30    1.50
   4   4   0   -1.20    1.10
   4   4   0    3.80    2.90
  -4  -5   0   -0.70    2.70
  -4  -5   0    0.10    2.50
  -4  -5   0    1.20    3.40
   4   5   0   -2.00    1.40
   4   5   0   -2.00    1.20
   4   5   0   -4.30    1.90
   4   5   0    1.20    1.50
   4   5   0    2.30    2.60
   4   5   0   -1.40    2.40
   4   5   0   -1.20    1.30
  -4  -6   0   22.90    6.90
  -4  -6   0   23.20    6.40
  -4  -6   0   28.10    9.10
   4   6   0   31.90    6.60
   4   6   0   29.10    8.40
   4   6   0   24.00    5.20
   4   6   0   31.30    8.30
   4   6   0   32.10    7.60
   4   6   0   23.40    6.70
   4   6   0   28.80    5.40
  -4  -7   0    2.90    4.30
   4   7   0    3.50    4.10
   4   7   0    2.70    3.10
   4   7   0   -5.00    1.90
   4   7   0   -1.60    2.20
   4   7   0    0.00    2.80
   4   7   0    0.10    1.90
   4   7   0    3.90    2.90
   4   7   0    2.60    3.40
  -4  -8   0    6.00    5.10
   4   8   0   -0.20    3.10
   4   8   0   25.50    6.60
   4   8   0   15.10    6.90
   4   8   0   13.10    6.10
   4   8   0   14.90    4.40
  -4  -9   0   -2.90    4.20
   4   9   0    0.80    2.80
   4   9   0    1.90    4.20
   4   9   0   -4.10    2.00
   4   9   0    4.30    4.50
  -4 -10   0    0.60    6.00
   4  10   0   -1.10    4.30
   4  10   0   -0.80    2.80
   4  10   0    5.00    4.30
   4  11   0    2.90    4.50
   4  11   0   13.90    7.60
   4  11   0   -1.80    2.30
   4  12   0  117.59   21.80
   4  12   0  114.79   23.50
   4  12   0  124.49   19.80
   4  13   0    1.10    7.60
   4  13   0    2.90    4.20
  -5  13   0    8.00    8.90
  -5  13   0    0.40    8.80
  -5  13   0   12.50    8.10
  -5  13   0   25.40   11.70
  -5  13   0   14.00   10.10
   5 -13   0   10.60    6.80
   5 -13   0   20.90    7.70
   5 -13   0    3.40    6.40
   5 -13   0   28.10   11.70
  -5  12   0   -3.40    5.60
  -5  12   0   -9.80    7.10
  -5  12   0    2.60    3.20
  -5  12   0   -1.30    6.00
  -5  12   0    0.30    6.30
  -5  12   0   -6.40    2.60
  -5  12   0   -9.60    5.50
   5 -12   0    2.40    5.50
   5 -12   0   -0.60    4.10
   5 -12   0    3.70    5.60
   5 -12   0   -2.20    4.50
   5 -12   0    4.70    6.00
   5 -12   0   -4.20    3.80
   5 -12   0    2.20    4.60
   5 -12   0   -5.60    4.00
  -5  11   0   25.10    9.30
  -5  11   0    6.80    7.40
  -5  11   0   10.70    5.90
  -5  11   0   11.60    7.80
  -5  11   0   10.30    8.90
  -5  11   0   21.80    9.60
  -5  11   0   15.30    9.60
   5 -11   0   22.40    8.50
   5 -11   0   15.20    7.40
   5 -11   0    9.70    5.80
   5 -11   0   11.60    5.50
   5 -11   0   22.40    6.00
   5 -11   0   16.60    7.50
   5 -11   0   12.90    7.90
   5 -11   0   14.30    6.40
  -5  10   0   -7.30    5.50
  -5  10   0    2.70    5.30
  -5  10   0   -3.80    4.90
  -5  10   0   -3.50    5.00
  -5  10   0   -2.10    3.70
  -5  10   0   -2.20    2.60
  -5  10   0    0.60    4.60
   5 -10   0    3.10    4.90
   5 -10   0    1.50    5.30
   5 -10   0   -0.70    2.30
   5 -10   0   -0.20    3.90
   5 -10   0    8.50    4.10
   5 -10   0   -6.20    4.40
   5 -10   0    4.50    9.40
  -5   9   0  532.55   63.89
  -5   9   0  514.05   64.59
  -5   9   0  509.95   62.49
  -5   9   0  541.45   59.69
  -5   9   0  529.95   64.39
  -5   9   0  530.95   59.89
  -5   9   0  583.74   60.99
   5  -9   0  528.75   62.39
   5  -9   0  558.54   62.59
   5  -9   0  577.14   58.69
   5  -9   0  554.34   64.19
   5  -9   0  568.94   59.39
   5  -9   0  540.65   59.29
   5  -9   0  517.75   61.79
   5  -9   0  552.04   62.09
  -5   8   0    0.80    4.30
  -5   8   0    3.70    3.60
  -5   8   0   -2.50    4.80
  -5   8   0   -1.80    2.90
  -5   8   0   -3.20    4.50
  -5   8   0   -2.80    2.70
  -5   8   0   -2.60    3.50
  -5   8   0    0.40    2.90
   5  -8   0   -0.50    3.20
   5  -8   0   -0.10    3.10
   5  -8   0    3.40    3.90
   5  -8   0   -2.60    2.90
   5  -8   0   -3.00    2.70
   5  -8   0    0.00    3.80
   5  -8   0   -2.70    2.30
   5  -8   0    0.20    3.70
  -5   7   0  381.86   35.80
  -5   7   0  328.27   36.70
  -5   7   0  326.37   40.80
  -5   7   0  354.96   41.00
  -5   7   0  305.87   36.90
  -5   7   0  382.46   38.60
  -5   7   0  327.67   39.20
   5  -7   0  316.47   36.00
   5  -7   0  315.27   36.00
   5  -7   0  295.07   38.70
   5  -7   0  304.47   39.10
   5  -7   0  296.77   36.30
   5  -7   0  351.26   38.90
   5  -7   0  296.07   39.10
   5  -7   0  318.57   36.00
   5  -7   0  396.06   39.30
  -5   6   0    2.80    3.10
  -5   6   0   -3.80    4.10
  -5   6   0    4.40    2.00
  -5   6   0   -0.40    3.00
  -5   6   0   -1.40    2.90
  -5   6   0    4.20    4.30
  -5   6   0    2.50    4.60
  -5   6   0    3.40    2.90
   5  -6   0    1.90    2.60
   5  -6   0    0.90    3.00
   5  -6   0   -3.00    2.10
   5  -6   0   -4.10    3.10
   5  -6   0    1.60    2.40
   5  -6   0    2.60    2.00
   5  -6   0   -0.30    2.30
   5  -6   0   -1.90    1.80
   5  -6   0   -0.30    2.60
  -5   5   0  123.49   14.20
  -5   5   0  102.99   12.50
  -5   5   0  134.49   18.80
  -5   5   0   91.99   17.40
  -5   5   0   94.49   17.10
  -5   5   0  106.99   14.20
  -5   5   0  111.29   14.20
  -5   5   0  136.49   21.60
   5  -5   0  128.39   18.00
   5  -5   0  113.69   12.90
   5  -5   0  103.19   13.60
   5  -5   0  107.99   13.70
   5  -5   0  131.29   17.30
   5  -5   0   99.29   17.40
   5  -5   0  123.59   16.20
  -5   4   0   -1.60    2.40
  -5   4   0   -0.30    2.30
  -5   4   0    0.80    2.50
  -5   4   0   -1.20    1.90
  -5   4   0   -0.80    1.20
  -5   4   0   -3.30    3.30
  -5   4   0   -0.40    4.10
   5  -4   0   -1.00    3.40
   5  -4   0    0.70    1.70
   5  -4   0   -1.10    1.70
   5  -4   0    2.30    1.40
   5  -4   0   -1.90    2.10
   5  -4   0    0.90    2.10
   5  -4   0    4.50    3.40
   5  -4   0   -2.40    1.90
  -5   3   0   82.39   11.60
  -5   3   0   69.09   12.10
  -5   3   0   46.90    7.80
  -5   3   0   74.09    9.30
  -5   3   0   71.89   13.40
   5  -3   0   53.49    8.70
   5  -3   0   48.60    7.70
   5  -3   0   45.20    7.10
   5  -3   0   45.00    9.70
   5  -3   0   40.00    9.20
   5  -3   0   35.70    7.70
  -5   2   0   -0.10    2.50
  -5   2   0    0.20    4.10
  -5   2   0   -0.40    2.20
  -5   2   0    2.10    2.00
  -5   2   0    1.50    2.00
   5  -2   0    1.40    3.80
   5  -2   0    1.60    1.60
   5  -2   0   -0.20    1.40
   5  -2   0    0.70    0.80
   5  -2   0   -2.00    1.80
   5  -2   0    0.80    1.40
   5  -2   0    0.70    2.20
  -5   1   0 2270.17  236.28
  -5   1   0 2275.77  238.78
  -5   1   0 2271.37  236.28
   5  -1   0 2270.27  237.88
   5  -1   0 2306.27  236.18
   5  -1   0 2242.68  238.48
   5  -1   0 2241.28  236.08
  -5   0   0    1.20    1.80
  -5   0   0   -1.80    3.00
  -5   0   0   -1.00    1.20
  -5   0   0   -1.50    2.10
  -5   0   0   -1.00    1.60
   5   0   0    0.50    1.50
   5   0   0   -2.70    2.80
   5   0   0   -2.00    1.60
   5   0   0   -1.50    1.70
   5   0   0   -0.80    1.40
  -5  -1   0 2121.39  227.48
  -5  -1   0 2171.58  229.48
  -5  -1   0 2060.39  227.48
  -5  -1   0 2274.17  227.68
   5   1   0 2227.58  229.58
   5   1   0 2233.28  227.38
   5   1   0 2232.88  227.58
  -5  -2   0    0.50    1.60
  -5  -2   0    0.60    1.40
  -5  -2   0    1.60    2.40
  -5  -2   0   -0.70    2.00
  -5  -2   0   -0.10    1.60
  -5  -2   0    1.10    2.50
  -5  -2   0   -0.30    1.90
   5   2   0    1.40    2.00
   5   2   0   -0.30    1.90
   5   2   0   -0.50    1.40
   5   2   0   -1.30    3.00
   5   2   0   -1.50    1.10
   5   2   0    0.90    1.10
   5   2   0   -0.50    1.60
   5   2   0    0.80    1.20
  -5  -3   0   48.30    8.20
  -5  -3   0   44.00    8.10
  -5  -3   0   48.80    8.50
  -5  -3   0   56.09    7.00
  -5  -3   0   64.39    9.10
  -5  -3   0   57.19    6.70
  -5  -3   0   77.19   10.60
   5   3   0   51.19    8.20
   5   3   0   46.70    6.60
   5   3   0   56.39    8.40
   5   3   0   50.59    6.30
   5   3   0   57.39    7.00
   5   3   0   48.30    7.40
   5   3   0   80.69   11.60
   5   3   0   66.89    9.90
  -5  -4   0    1.30    2.50
  -5  -4   0    0.40    2.10
  -5  -4   0    0.80    3.10
   5   4   0    3.60    2.60
   5   4   0    0.80    1.60
   5   4   0    0.70    1.20
   5   4   0    4.80    2.80
   5   4   0   -1.90    1.10
   5   4   0   -0.10    2.50
  -5  -5   0  128.49   17.40
  -5  -5   0   91.99   15.10
  -5  -5   0  106.89   17.10
   5   5   0  103.29   12.50
   5   5   0  107.69   14.10
   5   5   0   99.39   16.00
   5   5   0  112.19   12.80
   5   5   0  129.09   14.90
   5   5   0   99.19   15.60
  -5  -6   0   -0.80    3.10
  -5  -6   0   -2.40    2.90
  -5  -6   0   -0.50    2.50
   5   6   0    2.60    3.50
   5   6   0   -0.20    2.10
   5   6   0   -0.20    1.60
   5   6   0    2.00    3.10
   5   6   0    0.20    2.00
   5   6   0   -1.20    1.60
  -5  -7   0  307.47   38.30
   5   7   0  308.47   38.70
   5   7   0  314.37   37.40
   5   7   0  346.37   39.70
   5   7   0  371.46   36.30
   5   7   0  323.47   36.20
   5   7   0  285.97   37.70
   5   7   0  362.16   39.10
  -5  -8   0    4.40    4.20
   5   8   0    3.00    3.10
   5   8   0   -5.70    2.40
   5   8   0   -0.80    3.10
   5   8   0   -0.50    1.90
   5   8   0   -1.10    2.50
  -5  -9   0  557.24   64.89
   5   9   0  528.05   64.89
   5   9   0  622.74   65.99
   5   9   0  578.14   62.49
  -5 -10   0   -5.90    4.70
   5  10   0    4.40    5.70
   5  10   0    4.00    5.00
   5  10   0   -2.10    1.90
  -5 -11   0   14.00    9.50
   5  11   0    8.70    7.30
   5  11   0   20.80    8.20
   5  11   0   13.70    5.60
   5  12   0   -0.30    4.80
   5  12   0   -0.70    5.00
   5  12   0    0.80    3.20
   5  13   0   18.40    8.90
   5  13   0   16.00    6.90
  -6  13   0   -4.00    9.80
  -6  13   0   -3.40    5.70
  -6  13   0   10.50    9.70
  -6  13   0    2.60    6.60
  -6  13   0  -13.60    7.60
  -6  13   0    6.90    8.20
   6 -13   0   -2.60    3.30
   6 -13   0    3.50    5.80
   6 -13   0    1.70    5.70
   6 -13   0   -9.10    7.20
  -6  12   0   46.50   12.10
  -6  12   0   64.29   18.00
  -6  12   0   68.99   17.00
  -6  12   0   85.19   20.70
  -6  12   0   50.29   10.90
  -6  12   0   50.19   16.70
  -6  12   0   60.59   12.00
   6 -12   0   44.50    9.60
   6 -12   0   95.69   17.70
   6 -12   0   64.49   11.00
   6 -12   0   33.70   13.70
   6 -12   0   43.00   11.50
   6 -12   0   24.80   10.80
   6 -12   0   55.19   10.90
  -6  11   0    4.70    5.00
  -6  11   0    4.20    6.70
  -6  11   0    0.90    7.40
  -6  11   0   -2.60    2.70
  -6  11   0   -0.30    5.40
  -6  11   0   -3.70    5.70
  -6  11   0   -5.50    4.80
   6 -11   0   -4.00    4.40
   6 -11   0    2.70    5.80
   6 -11   0   -3.50    3.60
   6 -11   0   -0.40    4.00
   6 -11   0    2.20    5.70
   6 -11   0    0.00    4.90
   6 -11   0    6.80    5.80
   6 -11   0   -1.30    5.20
  -6  10   0   41.90   14.20
  -6  10   0   58.39   15.50
  -6  10   0   63.99   15.10
  -6  10   0   61.49   12.60
  -6  10   0   56.79   11.40
  -6  10   0   51.69   14.90
  -6  10   0   66.09   12.00
   6 -10   0   60.49   12.70
   6 -10   0   68.39   10.20
   6 -10   0   50.09   13.10
   6 -10   0   50.69   13.50
   6 -10   0   98.19   16.60
   6 -10   0   72.69   15.90
   6 -10   0   59.89   10.60
  -6   9   0    4.60    5.30
  -6   9   0    2.00    6.80
   6  -9   0    4.50    3.80
   6  -9   0   -1.70    4.00
   6  -9   0   -4.40    3.60
   6  -9   0   -0.30    3.20
   6  -9   0    1.60    3.60
   6  -9   0   -1.80    2.10
   6  -9   0    4.30    5.70
   6  -9   0   -0.90    3.90
  -6   8   0   21.40    6.50
  -6   8   0   35.10   12.10
  -6   8   0   17.40    4.20
  -6   8   0   12.40    6.70
  -6   8   0   27.50    7.10
  -6   8   0    4.20    7.10
  -6   8   0   13.20    6.10
  -6   8   0   23.90    7.50
   6  -8   0   14.10    6.30
   6  -8   0   14.70    6.70
   6  -8   0   18.80    4.70
   6  -8   0   30.60    9.50
   6  -8   0   26.70    8.40
   6  -8   0   20.70    5.10
   6  -8   0   10.30    5.20
   6  -8   0   14.70    4.80
   6  -8   0   22.80    5.90
  -6   7   0   -5.00    1.90
  -6   7   0    0.50    3.60
  -6   7   0    3.90    4.40
  -6   7   0    0.80    4.20
  -6   7   0    1.00    3.20
  -6   7   0   -1.90    3.10
  -6   7   0   -3.90    4.30
  -6   7   0   -3.40    3.10
   6  -7   0    2.30    3.50
   6  -7   0    2.10    3.00
   6  -7   0    0.80    2.40
   6  -7   0   -4.20    3.20
   6  -7   0   -1.90    1.70
   6  -7   0   -1.30    3.40
   6  -7   0   -1.10    2.30
   6  -7   0   -0.30    3.20
   6  -7   0    7.00    4.90
  -6   6   0   92.09   13.20
  -6   6   0   69.89   11.60
  -6   6   0   80.79   13.90
  -6   6   0   64.09   11.70
  -6   6   0  100.19   18.00
  -6   6   0   60.89   15.00
  -6   6   0   56.59   12.90
  -6   6   0   85.29    9.70
   6  -6   0  120.59   16.00
   6  -6   0   84.79   14.80
   6  -6   0   82.59   11.80
   6  -6   0   77.19   11.00
   6  -6   0   79.59   10.00
   6  -6   0   77.39   14.50
   6  -6   0   93.09   12.60
   6  -6   0   91.69   16.40
   6  -6   0   60.29   12.00
  -6   5   0   -2.20    2.90
  -6   5   0   -2.70    3.10
  -6   5   0   -1.50    3.00
  -6   5   0    3.40    2.80
  -6   5   0   -2.90    2.00
  -6   5   0   -0.10    1.40
  -6   5   0   -4.00    2.80
   6  -5   0    0.90    4.20
   6  -5   0    3.40    2.40
   6  -5   0    0.50    1.90
   6  -5   0   -0.70    2.60
   6  -5   0    2.00    1.50
   6  -5   0    2.60    3.10
   6  -5   0    0.80    2.10
   6  -5   0    0.20    2.80
  -6   4   0  562.74   65.19
  -6   4   0  567.54   61.59
  -6   4   0  569.84   63.19
  -6   4   0  540.05   64.39
  -6   4   0  583.34   61.79
   6  -4   0  576.54   62.89
   6  -4   0  561.74   63.99
   6  -4   0  629.74   61.39
   6  -4   0  573.04   60.19
   6  -4   0  534.95   64.29
   6  -4   0  586.64   61.39
   6  -4   0  552.54   61.89
   6  -4   0  551.34   61.79
  -6   3   0    0.40    4.10
  -6   3   0    1.70    2.90
  -6   3   0   -1.50    2.00
  -6   3   0    0.80    2.20
  -6   3   0    1.70    3.60
   6  -3   0   -1.30    2.80
   6  -3   0   -1.50    2.00
   6  -3   0    3.00    2.50
   6  -3   0    4.60    4.70
   6  -3   0    0.20    2.10
  -6   2   0  709.13   76.79
  -6   2   0  697.33   76.79
  -6   2   0  733.33   79.29
  -6   2   0  737.43   77.89
  -6   2   0  715.73   79.99
   6  -2   0  711.83   76.59
   6  -2   0  781.82   76.79
   6  -2   0  707.83   75.29
   6  -2   0  741.93   77.69
   6  -2   0  676.13   76.09
   6  -2   0  769.32   79.79
   6  -2   0  749.23   79.09
  -6   1   0   -1.50    1.70
  -6   1   0    4.40    2.40
  -6   1   0   -2.50    2.10
  -6   1   0    1.60    3.90
  -6   1   0   -1.10    2.00
   6  -1   0    3.50    4.40
   6  -1   0   -0.20    2.90
   6  -1   0    1.20    2.60
   6  -1   0   -0.80    1.70
   6  -1   0   -0.60    1.50
  -6   0   0 1204.88  131.89
  -6   0   0 1267.27  131.39
  -6   0   0 1216.08  131.29
  -6   0   0 1220.78  133.89
  -6   0   0 1227.48  133.19
   6   0   0 1316.07  134.09
   6   0   0 1304.27  131.89
   6   0   0 1278.37  131.29
  -6  -1   0    3.70    2.30
  -6  -1   0    0.00    1.80
  -6  -1   0   -0.80    2.10
  -6  -1   0    0.40    1.70
  -6  -1   0   -2.10    3.40
   6   1   0   -1.40    2.20
   6   1   0    2.70    4.40
   6   1   0    0.10    1.40
   6   1   0    1.40    1.80
   6   1   0   -1.60    1.70
  -6  -2   0  687.73   76.89
  -6  -2   0  677.53   76.29
  -6  -2   0  675.63   74.79
  -6  -2   0  668.93   75.59
  -6  -2   0  674.83   76.19
  -6  -2   0  714.23   74.99
  -6  -2   0  682.93   75.09
   6   2   0  718.13   74.69
   6   2   0  721.23   75.89
   6   2   0  707.13   75.09
   6   2   0  826.92   77.79
   6   2   0  682.33   75.19
   6   2   0  839.62   75.29
  -6  -3   0    0.70    1.50
  -6  -3   0   -1.40    2.90
  -6  -3   0    1.80    2.40
  -6  -3   0    0.60    2.00
  -6  -3   0    1.00    2.20
  -6  -3   0   -2.10    1.60
  -6  -3   0    0.10    3.10
   6   3   0   -1.50    1.10
   6   3   0    1.30    1.20
   6   3   0    1.40    2.30
   6   3   0   -0.10    1.60
   6   3   0    0.60    1.80
   6   3   0   -1.50    3.40
   6   3   0   -0.70    1.90
   6   3   0   -1.60    2.00
  -6  -4   0  583.44   61.59
  -6  -4   0  561.84   61.29
  -6  -4   0  553.94   60.79
  -6  -4   0  541.65   60.49
   6   4   0  608.94   59.89
   6   4   0  596.74   59.39
   6   4   0  566.54   60.59
   6   4   0  563.34   61.19
   6   4   0  535.55   59.49
   6   4   0  546.15   58.89
   6   4   0  527.85   61.69
   6   4   0  555.34   60.59
  -6  -5   0    1.20    3.70
  -6  -5   0   -4.00    2.60
  -6  -5   0    1.40    2.90
   6   5   0   -2.10    1.20
   6   5   0    1.80    2.60
   6   5   0    0.60    1.70
   6   5   0    0.50    1.90
  -6  -6   0   91.19   15.10
  -6  -6   0  101.19   16.70
  -6  -6   0  105.39   16.80
   6   6   0   96.79   12.00
   6   6   0  132.19   20.60
   6   6   0   71.49   14.20
   6   6   0   79.29   13.80
   6   6   0   77.59   13.80
   6   6   0   82.79   10.70
  -6  -7   0   -0.30    3.60
  -6  -7   0   -0.30    3.60
   6   7   0    0.00    2.90
   6   7   0    1.00    1.90
   6   7   0   -0.60    2.00
   6   7   0    1.70    3.60
   6   7   0   -0.80    2.50
   6   7   0   -2.00    1.90
  -6  -8   0   17.50    7.10
   6   8   0   19.20    7.50
   6   8   0   26.00    5.60
   6   8   0   18.70    5.60
   6   8   0   32.00    8.20
   6   8   0   22.10    7.60
  -6  -9   0    2.00    5.10
   6   9   0    1.50    3.10
   6   9   0    0.20    2.60
   6   9   0    4.40    5.00
   6   9   0    3.20    4.20
  -6 -10   0   58.79   14.00
   6  10   0   43.70   11.90
   6  10   0   91.09   16.10
   6  10   0   54.19   10.20
   6  11   0    4.90    5.40
   6  11   0   -2.50    2.50
   6  11   0    0.00    4.30
  -6 -12   0   55.69   15.30
   6  12   0   45.10   10.80
   6  12   0   58.69   15.20
   6  12   0  127.39   21.00
   6  13   0   -0.20    2.70
   6  13   0   -0.80    6.40
  -7  13   0  188.88   26.10
  -7  13   0   94.29   22.20
  -7  13   0  171.08   32.00
  -7  13   0  120.49   27.40
  -7  13   0  182.38   33.20
  -7  13   0  173.18   29.60
   7 -13   0  184.68   33.30
   7 -13   0  151.98   23.50
   7 -13   0  161.78   25.50
   7 -13   0  130.09   19.40
   7 -13   0  118.89   25.10
  -7  12   0    6.70    8.00
  -7  12   0    1.50    8.20
  -7  12   0   -3.20    3.80
  -7  12   0    6.10    6.70
  -7  12   0   -6.60    6.90
  -7  12   0  -10.20    8.30
  -7  12   0    4.10    8.10
   7 -12   0    3.50    4.90
   7 -12   0   -1.10    6.10
   7 -12   0   -3.40    3.80
   7 -12   0    1.30    3.80
   7 -12   0    1.20    6.50
   7 -12   0   14.20    5.80
   7 -12   0    2.60    6.50
   7 -12   0    3.70    6.20
  -7  11   0  441.56   58.99
  -7  11   0  390.66   56.59
  -7  11   0  568.14   61.89
  -7  11   0  411.86   53.79
  -7  11   0  528.65   55.19
  -7  11   0  426.96   59.59
  -7  11   0  431.06   54.09
   7 -11   0  441.96   56.79
   7 -11   0  563.94   53.79
   7 -11   0  498.85   57.29
   7 -11   0  463.15   57.19
   7 -11   0  402.76   52.69
   7 -11   0  578.14   53.09
   7 -11   0  595.24   58.39
   7 -11   0  447.46   58.79
  -7  10   0   -9.70    2.40
  -7  10   0   -4.90    5.10
  -7  10   0    2.80    5.20
  -7  10   0   -2.40    3.70
  -7  10   0    4.00    7.20
  -7  10   0   -6.20    5.60
   7 -10   0   -4.30    4.50
   7 -10   0    0.80    4.10
   7 -10   0    2.50    4.50
   7 -10   0    0.60    4.10
   7 -10   0    1.20    3.60
   7 -10   0   -1.90    6.00
  -7   9   0  167.28   24.00
  -7   9   0  165.48   30.70
  -7   9   0  185.88   31.30
  -7   9   0  167.88   28.20
  -7   9   0  171.18   32.10
  -7   9   0  171.28   24.20
   7  -9   0  199.18   30.20
   7  -9   0  195.78   28.70
   7  -9   0  177.78   29.10
   7  -9   0  196.38   22.90
   7  -9   0  193.58   22.90
   7  -9   0  221.88   30.40
   7  -9   0  265.57   24.00
   7  -9   0  191.18   23.70
   7  -9   0  187.28   29.00
  -7   8   0   -2.30    3.50
  -7   8   0    0.80    6.10
  -7   8   0    5.00    4.50
  -7   8   0    2.80    5.40
  -7   8   0   -3.80    2.60
  -7   8   0   -1.40    3.50
  -7   8   0    4.40    4.60
  -7   8   0   -1.50    5.50
   7  -8   0    0.80    3.60
   7  -8   0   -1.80    3.80
   7  -8   0   -2.50    3.30
   7  -8   0    0.50    3.40
   7  -8   0    3.40    4.10
   7  -8   0    1.70    3.00
   7  -8   0    2.40    2.90
   7  -8   0   -3.00    2.70
   7  -8   0    0.60    5.10
  -7   7   0  169.08   16.00
  -7   7   0  124.29   17.50
  -7   7   0  121.49   17.50
  -7   7   0  124.49   22.90
  -7   7   0   89.19   18.40
  -7   7   0  101.29   19.80
  -7   7   0  141.19   24.50
  -7   7   0  179.58   19.00
   7  -7   0  138.19   16.80
   7  -7   0  133.59   16.10
   7  -7   0  124.79   20.10
   7  -7   0  190.98   25.50
   7  -7   0  114.89   21.20
   7  -7   0  140.69   17.00
  -7   6   0    2.40    5.00
  -7   6   0   -2.30    2.80
  -7   6   0   -0.90    3.80
  -7   6   0    2.70    3.30
  -7   6   0   -4.30    3.80
  -7   6   0    1.10    3.90
   7  -6   0    1.70    2.80
   7  -6   0   -1.80    1.90
   7  -6   0    3.20    4.70
   7  -6   0    0.10    2.10
   7  -6   0    0.80    2.80
   7  -6   0    1.50    3.40
   7  -6   0   -4.60    2.30
   7  -6   0    1.70    3.60
   7  -6   0   -0.80    2.60
  -7   5   0  997.60  102.69
  -7   5   0 1003.10  107.19
  -7   5   0  967.90  104.49
  -7   5   0  964.20  106.09
   7  -5   0  985.10  105.79
   7  -5   0  956.70  102.09
   7  -5   0  977.50  105.49
   7  -5   0  945.01  102.59
   7  -5   0  947.71  100.79
   7  -5   0  928.61  103.89
   7  -5   0  958.80  102.99
   7  -5   0  949.01  101.79
  -7   4   0   -0.70    2.40
  -7   4   0   -1.70    2.20
  -7   4   0   -7.10    3.70
  -7   4   0    3.40    3.70
  -7   4   0   -2.60    2.60
   7  -4   0   -0.30    1.00
   7  -4   0    2.00    2.70
   7  -4   0    0.60    2.50
   7  -4   0   -0.80    3.20
   7  -4   0    5.60    3.50
   7  -4   0   -0.90    2.50
   7  -4   0    5.60    4.80
   7  -4   0   -1.10    2.10
  -7   3   0   94.79   12.60
  -7   3   0  108.29   17.80
  -7   3   0  100.69   12.70
  -7   3   0  129.19   19.60
  -7   3   0   97.19   14.60
   7  -3   0  126.49   16.00
   7  -3   0   88.39   10.80
   7  -3   0   78.49   15.50
   7  -3   0   91.89   12.20
   7  -3   0   97.99   14.00
   7  -3   0  103.99   16.90
   7  -3   0   86.29   12.10
  -7   2   0   -0.20    2.30
  -7   2   0   -0.20    4.40
  -7   2   0   -1.80    1.90
  -7   2   0    3.60    4.60
  -7   2   0    4.20    3.30
   7  -2   0   -0.30    2.70
   7  -2   0    0.70    1.50
   7  -2   0    7.70    6.00
   7  -2   0    0.10    1.00
   7  -2   0    0.40    2.90
   7  -2   0    0.80    2.30
   7  -2   0   -1.60    1.70
  -7   1   0   18.50    7.30
  -7   1   0   17.60    7.10
  -7   1   0   11.30    4.10
  -7   1   0   11.10    4.10
  -7   1   0   13.70    4.90
   7  -1   0   18.40    4.40
   7  -1   0   15.40    6.20
   7  -1   0    9.50    5.70
   7  -1   0   19.00    4.40
   7  -1   0   10.10    3.90
  -7   0   0    0.20    2.30
  -7   0   0   -6.40    3.70
  -7   0   0    5.40    3.60
  -7   0   0   -0.30    2.20
  -7   0   0    1.30    2.60
   7   0   0   -0.30    1.50
   7   0   0    0.70    2.60
   7   0   0    3.00    2.30
   7   0   0   -0.90    2.60
   7   0   0    3.50    4.70
  -7  -1   0   22.10    6.30
  -7  -1   0   14.40    3.80
  -7  -1   0   16.10    4.10
  -7  -1   0   16.90    6.40
  -7  -1   0   12.70    3.80
   7   1   0   12.80    3.30
   7   1   0   10.70    3.50
   7   1   0   21.90    7.10
   7   1   0   15.00    4.90
  -7  -2   0   -0.10    3.10
  -7  -2   0    1.60    2.40
  -7  -2   0   -2.30    1.70
  -7  -2   0    1.10    2.60
  -7  -2   0    0.30    1.90
  -7  -2   0   -4.60    2.60
  -7  -2   0    3.40    3.00
   7   2   0   -1.50    3.90
   7   2   0    1.70    2.10
   7   2   0    0.40    1.30
   7   2   0   -1.80    2.20
   7   2   0   -1.20    1.60
   7   2   0    1.20    2.20
   7   2   0    0.80    2.30
  -7  -3   0   90.19   11.80
  -7  -3   0   90.99   14.40
  -7  -3   0   89.59   11.90
  -7  -3   0  115.09   15.10
  -7  -3   0   96.29   11.30
  -7  -3   0  100.29   12.80
  -7  -3   0  102.09   14.60
   7   3   0   90.29   12.20
   7   3   0  121.09   16.20
   7   3   0   82.29   11.00
   7   3   0  115.29   11.80
   7   3   0  128.09   17.50
   7   3   0   97.59   12.10
   7   3   0   95.29   11.80
   7   3   0   88.99   10.90
  -7  -4   0   -1.30    1.70
  -7  -4   0   -1.40    2.20
  -7  -4   0    2.80    2.90
  -7  -4   0   -0.70    2.70
  -7  -4   0    0.10    2.50
  -7  -4   0   -0.50    3.50
  -7  -4   0   -0.60    2.90
   7   4   0   -0.20    1.80
   7   4   0   -0.50    2.10
   7   4   0    0.10    2.60
   7   4   0   -2.30    3.60
   7   4   0   -1.00    1.40
   7   4   0    2.40    2.80
   7   4   0    0.40    1.30
  -7  -5   0  941.31  100.79
  -7  -5   0  955.50  101.49
  -7  -5   0  962.00  101.49
   7   5   0  886.21   98.89
   7   5   0  963.80   99.09
   7   5   0  960.60  102.09
   7   5   0  983.20  101.59
   7   5   0  905.11  100.19
  -7  -6   0   -2.10    2.10
  -7  -6   0    2.40    3.70
  -7  -6   0   -0.80    3.40
   7   6   0    0.80    3.70
   7   6   0    0.00    1.90
   7   6   0   -2.50    2.40
   7   6   0    5.90    4.60
   7   6   0    2.80    3.80
  -7  -7   0  118.09   20.60
  -7  -7   0  134.59   22.20
   7   7   0  177.08   27.60
   7   7   0  163.68   19.50
   7   7   0  155.28   18.20
   7   7   0  137.09   22.70
   7   7   0  130.99   20.70
  -7  -8   0    2.30    4.70
   7   8   0    2.20    4.20
   7   8   0    3.80    2.50
   7   8   0   -0.70    2.60
   7   8   0    1.50    3.70
  -7  -9   0  173.58   27.20
   7   9   0  174.98   27.30
   7   9   0  179.78   22.50
   7   9   0  189.48   22.00
   7   9   0  201.58   25.40
  -7 -10   0   11.30   10.10
   7  10   0   17.40    4.90
   7  10   0    3.10    3.70
   7  10   0   17.30    8.10
  -7 -11   0  466.45   53.89
   7  11   0  425.76   48.90
   7  11   0  428.16   52.59
   7  11   0  484.85   74.19
  -7 -12   0   -0.80    6.30
   7  12   0   -0.40    2.90
   7  12   0   -0.30    6.10
   7  12   0    4.40    6.10
  -7 -13   0  197.18   30.50
   7  13   0  136.89   26.60
   7  13   0  125.59   20.40
  -8  12   0   -4.70    7.50
  -8  12   0    4.70    5.60
  -8  12   0   -1.20    6.50
  -8  12   0   -6.20    3.90
  -8  12   0   -5.40    6.50
  -8  12   0   21.70   10.30
   8 -12   0    1.30    7.20
   8 -12   0   -2.60    3.00
   8 -12   0   -1.30    4.00
   8 -12   0    4.60    6.40
   8 -12   0    2.50    5.80
   8 -12   0   -0.10    5.20
   8 -12   0   12.70    8.40
   8 -12   0    2.80    4.90
  -8  11   0   -3.90    6.50
  -8  11   0   -4.90    3.80
  -8  11   0    5.60    5.10
  -8  11   0    6.10    6.70
  -8  11   0    8.20    6.40
  -8  11   0   -0.60    4.00
  -8  11   0   -2.40    8.00
   8 -11   0   -6.00    3.70
   8 -11   0   -3.10    5.30
   8 -11   0    6.50    8.40
   8 -11   0   -2.70    6.60
   8 -11   0   -3.90    4.70
   8 -11   0    0.90    4.60
   8 -11   0  -11.10    4.40
  -8  10   0   24.60   11.60
  -8  10   0    7.40    7.00
  -8  10   0   28.70    9.40
  -8  10   0   16.30    9.70
  -8  10   0   34.20    8.80
  -8  10   0   16.00    8.50
   8 -10   0   19.80    9.40
   8 -10   0   25.80    6.60
   8 -10   0   11.90    5.00
   8 -10   0   16.10    6.70
   8 -10   0   28.50    9.70
   8 -10   0   15.60    9.00
   8 -10   0    5.90    5.50
  -8   9   0   -4.40    3.00
  -8   9   0    3.60    4.00
  -8   9   0    8.70    8.40
  -8   9   0    5.00    6.20
  -8   9   0   -0.80    4.30
  -8   9   0    7.10    6.70
   8  -9   0    2.60    2.80
   8  -9   0   -1.00    4.30
   8  -9   0    0.10    3.40
   8  -9   0    8.70    7.20
   8  -9   0    3.30    3.70
   8  -9   0    4.80    4.90
   8  -9   0    0.50    4.00
   8  -9   0   -8.80    4.40
   8  -9   0   12.40    6.40
  -8   8   0  106.99   22.00
  -8   8   0  152.28   27.40
  -8   8   0  102.69   16.80
  -8   8   0  103.89   22.00
  -8   8   0  167.68   21.40
  -8   8   0   90.49   19.60
   8  -8   0  101.29   20.30
   8  -8   0  122.69   16.00
   8  -8   0  140.79   22.00
   8  -8   0  120.89   16.30
   8  -8   0  141.29   22.30
   8  -8   0  139.79   24.20
   8  -8   0  132.89   15.30
   8  -8   0  148.19   21.70
   8  -8   0  112.39   16.90
  -8   7   0   -0.20    4.50
  -8   7   0   -1.90    3.60
  -8   7   0    0.00    4.50
  -8   7   0    0.70    6.10
  -8   7   0    4.00    6.40
  -8   7   0    0.70    4.30
   8  -7   0    0.10    2.40
   8  -7   0    1.90    5.20
   8  -7   0   -3.10    2.40
   8  -7   0    1.20    4.10
   8  -7   0   -0.60    3.20
   8  -7   0    2.80    3.30
   8  -7   0    0.70    3.30
   8  -7   0    4.10    2.00
   8  -7   0    2.90    4.10
  -8   6   0  188.68   23.10
  -8   6   0  177.08   29.60
  -8   6   0  156.38   25.60
  -8   6   0  168.58   28.70
  -8   6   0  189.68   22.90
  -8   6   0  180.08   30.20
   8  -6   0  205.28   29.30
   8  -6   0  210.08   28.70
   8  -6   0  191.78   22.10
   8  -6   0  181.78   22.50
   8  -6   0  187.48   28.10
   8  -6   0  173.18   20.70
   8  -6   0  189.38   22.10
   8  -6   0  201.38   23.90
  -8   5   0   -2.60    2.60
  -8   5   0    2.10    6.10
  -8   5   0   -0.10    4.40
  -8   5   0    1.00    3.50
  -8   5   0    1.90    3.70
   8  -5   0    3.50    3.40
   8  -5   0   -0.70    2.80
   8  -5   0    3.30    3.30
   8  -5   0   -2.60    2.20
   8  -5   0   -4.20    3.20
   8  -5   0    0.60    1.40
   8  -5   0   -2.10    2.20
   8  -5   0   -2.00    2.40
  -8   4   0   55.69   10.30
  -8   4   0   70.89   14.70
  -8   4   0   84.29   12.00
  -8   4   0   68.99   14.40
  -8   4   0   70.59   12.70
   8  -4   0   59.19   10.40
   8  -4   0   82.69   14.20
   8  -4   0  117.29   19.20
   8  -4   0   69.59    8.40
   8  -4   0   76.79   15.30
   8  -4   0   66.99   11.70
   8  -4   0   83.19   12.00
   8  -4   0   76.79   11.30
  -8   3   0   -6.00    3.60
  -8   3   0    5.20    3.20
  -8   3   0    1.90    4.90
  -8   3   0    3.60    3.70
  -8   3   0   -2.30    2.40
   8  -3   0    1.10    2.00
   8  -3   0   -0.40    2.60
   8  -3   0   -1.40    2.00
   8  -3   0    3.40    2.20
   8  -3   0   -3.70    4.00
   8  -3   0   -0.20    1.10
   8  -3   0   -0.20    2.80
  -8   2   0   12.10    4.10
  -8   2   0    8.10    5.20
  -8   2   0   11.70    5.10
  -8   2   0   16.00    7.20
  -8   2   0    7.90    4.00
   8  -2   0   15.20    4.90
   8  -2   0   17.30    7.30
   8  -2   0   22.30    4.00
   8  -2   0   18.50    2.50
   8  -2   0   11.50    3.90
   8  -2   0   18.70    4.70
   8  -2   0   10.30    4.90
  -8   1   0   -0.40    4.20
  -8   1   0    0.30    2.30
  -8   1   0    0.10    2.40
  -8   1   0    1.10    3.30
  -8   1   0    0.30    2.70
   8  -1   0    1.40    3.00
   8  -1   0   -1.30    2.10
   8  -1   0    0.80    3.20
   8  -1   0    1.00    1.90
   8  -1   0    1.50    2.40
  -8   0   0   35.70    9.60
  -8   0   0   27.50    5.80
  -8   0   0   25.60    7.50
  -8   0   0   34.50    6.20
   8   0   0   30.50    5.60
   8   0   0   32.60    5.90
   8   0   0   23.00    6.60
   8   0   0   42.20    7.60
   8   0   0   33.10    8.80
  -8  -1   0   -0.40    4.50
  -8  -1   0    2.00    3.40
  -8  -1   0   -1.80    2.10
  -8  -1   0   -1.20    1.90
  -8  -1   0   -0.80    2.30
   8   1   0    0.30    1.90
   8   1   0    2.40    2.10
   8   1   0    1.00    2.50
   8   1   0    0.00    4.10
   8   1   0    0.00    2.50
  -8  -2   0   16.20    4.50
  -8  -2   0    8.00    4.40
  -8  -2   0   13.00    6.10
  -8  -2   0   12.20    3.80
  -8  -2   0    8.70    4.50
  -8  -2   0   17.20    3.90
  -8  -2   0   19.40    4.20
   8   2   0   10.20    3.00
   8   2   0   23.30    7.10
   8   2   0   14.80    3.10
   8   2   0   18.10    5.30
   8   2   0   16.70    4.40
   8   2   0   15.10    5.00
  -8  -3   0    5.30    3.20
  -8  -3   0    1.20    2.40
  -8  -3   0   -0.70    3.40
  -8  -3   0    1.10    2.60
  -8  -3   0    2.60    2.10
  -8  -3   0    1.00    2.90
  -8  -3   0    0.00    3.20
   8   3   0   -1.60    1.50
   8   3   0   -0.90    1.90
   8   3   0    3.50    4.20
   8   3   0    0.70    2.60
   8   3   0    0.50    1.70
   8   3   0   -3.50    1.30
   8   3   0   -2.20    3.00
   8   3   0    0.00    1.30
  -8  -4   0   71.39   11.80
  -8  -4   0   67.89   10.50
  -8  -4   0   53.29    8.50
  -8  -4   0   55.69   10.80
  -8  -4   0   72.29   12.40
  -8  -4   0   62.29    9.00
  -8  -4   0   67.49   11.30
   8   4   0  101.39   14.40
   8   4   0   65.39   10.20
   8   4   0   70.79   13.10
   8   4   0   73.79   10.70
   8   4   0   58.49    7.70
   8   4   0   64.19    8.30
   8   4   0   72.29    9.40
  -8  -5   0   -0.80    3.70
  -8  -5   0    1.20    2.60
  -8  -5   0    2.90    3.70
  -8  -5   0    1.10    3.10
   8   5   0    0.70    2.60
   8   5   0    2.40    2.30
   8   5   0   13.00    5.80
   8   5   0    5.20    3.90
   8   5   0    0.90    1.50
   8   5   0   -0.50    2.10
   8   5   0   -2.60    2.90
  -8  -6   0  164.78   25.70
  -8  -6   0  154.88   24.80
  -8  -6   0  191.58   23.30
   8   6   0  214.38   21.20
   8   6   0  191.88   24.20
   8   6   0  172.08   22.40
   8   6   0  156.88   21.80
  -8  -7   0    1.60    5.10
  -8  -7   0   -1.30    3.80
   8   7   0   -0.70    2.40
   8   7   0   -3.10    2.70
   8   7   0   -0.10    3.30
  -8  -8   0  130.19   23.40
  -8  -8   0  128.99   24.30
   8   8   0  135.29   23.50
   8   8   0  173.58   20.80
   8   8   0  165.58   23.40
  -8  -9   0    0.60    5.80
   8   9   0    1.70    4.20
   8   9   0   -3.80    2.20
   8   9   0   -2.20    3.40
  -8 -10   0   30.00   11.60
   8  10   0   17.50    7.60
   8  10   0   20.20    7.90
   8  10   0   19.20    5.30
   8  10   0   17.60    6.10
  -8 -11   0    5.40    7.10
   8  11   0    5.50    5.30
   8  11   0    0.70    3.80
   8  11   0    2.60    3.10
  -8 -12   0    2.40    7.30
   8  12   0    1.10    6.60
  -9  12   0  -23.70   10.50
  -9  12   0   -2.20    6.80
  -9  12   0  -16.10    7.10
  -9  12   0   -5.70    4.00
  -9  12   0    0.00    8.90
   9 -12   0    0.60    5.00
   9 -12   0    4.60    6.90
   9 -12   0    1.60    7.80
  -9  11   0  654.93  107.09
  -9  11   0  713.73   90.09
  -9  11   0  788.72   91.59
  -9  11   0  822.12   85.39
  -9  11   0  780.52   89.59
   9 -11   0  842.32   89.09
   9 -11   0  711.23   87.99
   9 -11   0  672.43   82.69
   9 -11   0  696.13   86.89
   9 -11   0  688.53   88.29
   9 -11   0  870.31   84.49
   9 -11   0  879.11   83.49
   9 -11   0  718.53   87.39
  -9  10   0    1.10    4.10
  -9  10   0   -6.20    4.00
  -9  10   0    6.20    6.40
  -9  10   0    1.90    7.60
  -9  10   0   -4.90    6.10
  -9  10   0    9.70    8.40
   9 -10   0    2.10    3.60
   9 -10   0   -1.90    5.20
   9 -10   0   -6.80    4.90
   9 -10   0   -5.40    5.70
   9 -10   0   -3.20    4.30
   9 -10   0   -0.50    3.80
   9 -10   0    0.30    3.70
  -9   9   0  372.06   46.70
  -9   9   0  313.67   50.99
  -9   9   0  383.86   45.50
  -9   9   0  348.77   41.90
  -9   9   0  334.47   42.10
  -9   9   0  330.77   50.39
   9  -9   0  375.36   40.00
   9  -9   0  338.67   43.70
   9  -9   0  383.96   44.30
   9  -9   0  246.58   45.40
   9  -9   0  351.76   40.90
   9  -9   0  479.95   47.80
   9  -9   0  414.66   45.30
  -9   8   0   10.90    6.00
  -9   8   0   -2.30    6.40
  -9   8   0    2.50    7.40
  -9   8   0   -0.10    5.20
  -9   8   0    4.20    4.60
  -9   8   0   -0.20    5.20
   9  -8   0   -1.50    3.20
   9  -8   0   -0.10    2.20
   9  -8   0   -0.80    3.50
   9  -8   0    0.70    4.40
   9  -8   0   -3.40    3.30
   9  -8   0    4.60    5.70
   9  -8   0    3.90    4.50
   9  -8   0    0.60    3.20
   9  -8   0   -2.20    3.50
  -9   7   0  674.93   82.79
  -9   7   0  697.63   81.79
  -9   7   0  678.73   76.99
  -9   7   0  714.13   80.89
  -9   7   0  711.63   76.99
  -9   7   0  687.03   79.69
   9  -7   0  714.23   75.99
   9  -7   0  725.03   76.39
   9  -7   0  679.93   80.29
   9  -7   0  714.23   76.79
   9  -7   0  676.33   80.39
   9  -7   0  699.83   78.29
   9  -7   0  753.02   78.49
   9  -7   0  723.83   74.99
   9  -7   0  684.53   78.79
  -9   6   0   -0.40    5.20
  -9   6   0    0.30    5.10
  -9   6   0   -1.70    3.80
  -9   6   0   -4.10    4.50
  -9   6   0   -5.00    3.20
  -9   6   0    2.40    4.70
   9  -6   0   -1.00    3.30
   9  -6   0   -1.50    2.70
   9  -6   0    0.90    2.20
   9  -6   0   -1.40    2.80
   9  -6   0    2.50    3.60
   9  -6   0    1.30    3.40
   9  -6   0    1.50    5.70
   9  -6   0    0.20    3.10
  -9   5   0 1819.42  191.48
  -9   5   0 1827.12  191.28
  -9   5   0 1729.73  193.28
  -9   5   0 1784.92  195.58
   9  -5   0 1813.32  191.18
   9  -5   0 1739.73  192.68
   9  -5   0 1902.71  192.08
   9  -5   0 1760.62  188.98
   9  -5   0 1877.51  194.88
   9  -5   0 1877.11  190.98
   9  -5   0 1811.12  190.58
   9  -5   0 1851.01  195.38
  -9   4   0    7.10    6.50
  -9   4   0   -2.70    2.50
  -9   4   0    0.00    3.00
  -9   4   0    3.00    4.50
  -9   4   0    4.00    3.50
   9  -4   0   -0.50    4.30
   9  -4   0   -0.50    3.50
   9  -4   0    0.30    2.80
   9  -4   0    3.40    3.80
   9  -4   0   -0.50    1.30
   9  -4   0   -0.50    1.90
   9  -4   0    0.90    2.30
   9  -4   0   -1.20    2.80
  -9   3   0  436.76   48.80
  -9   3   0  452.25   47.40
  -9   3   0  401.56   47.00
  -9   3   0  419.16   50.59
  -9   3   0  392.06   51.49
   9  -3   0  451.95   46.20
   9  -3   0  421.86   50.89
   9  -3   0  441.16   46.80
   9  -3   0  416.56   46.60
   9  -3   0  425.26   44.80
   9  -3   0  413.06   49.80
   9  -3   0  402.46   48.00
  -9   2   0    4.80    3.20
  -9   2   0   -6.40    3.10
  -9   2   0   -1.70    2.30
  -9   2   0    1.50    4.20
  -9   2   0    2.40    3.10
   9  -2   0   -0.10    0.80
   9  -2   0    2.20    4.50
   9  -2   0    1.10    1.90
   9  -2   0    3.40    3.30
   9  -2   0   -0.50    2.20
   9  -2   0   -1.70    2.50
   9  -2   0    1.70    3.60
  -9   1   0   61.69   13.70
  -9   1   0   85.29   13.40
  -9   1   0   73.59   13.80
  -9   1   0   44.80    9.20
  -9   1   0   48.20    9.00
   9  -1   0   82.49   12.10
   9  -1   0   57.39    9.00
   9  -1   0   82.99   10.60
   9  -1   0   51.39   11.10
   9  -1   0  102.99   17.00
  -9   0   0   11.00    3.70
  -9   0   0    9.30    4.30
  -9   0   0    8.80    3.20
  -9   0   0   12.60    5.30
  -9   0   0    1.60    2.50
   9   0   0    4.00    4.20
   9   0   0    7.90    3.60
   9   0   0    6.40    2.50
   9   0   0    5.40    2.90
  -9  -1   0   85.99   12.00
  -9  -1   0   69.19   11.00
  -9  -1   0   86.89   15.90
  -9  -1   0   54.09   13.20
  -9  -1   0   64.99   10.40
   9   1   0   70.89   14.90
   9   1   0   83.29   11.70
   9   1   0   88.49   14.00
   9   1   0   71.69    9.70
   9   1   0   92.59   11.80
  -9  -2   0    4.80    4.00
  -9  -2   0    3.30    2.90
  -9  -2   0    3.20    3.80
  -9  -2   0   -0.20    4.50
  -9  -2   0    1.40    2.50
  -9  -2   0   -2.00    1.80
  -9  -2   0   -2.60    2.20
   9   2   0    0.20    2.40
   9   2   0    4.60    5.00
   9   2   0   -2.10    1.60
   9   2   0   -1.40    1.70
   9   2   0    0.20    1.50
   9   2   0    0.70    1.70
   9   2   0   -2.80    1.80
  -9  -3   0  405.66   44.40
  -9  -3   0  386.56   46.50
  -9  -3   0  407.96   44.60
  -9  -3   0  410.36   46.70
  -9  -3   0  382.36   44.50
  -9  -3   0  396.56   47.00
  -9  -3   0  390.76   45.50
   9   3   0  383.46   45.80
   9   3   0  408.06   43.80
   9   3   0  420.76   44.00
   9   3   0  523.55   49.20
   9   3   0  471.95   45.20
   9   3   0  400.06   45.70
  -9  -4   0   -1.20    1.90
  -9  -4   0   -0.30    2.70
  -9  -4   0    0.30    4.10
  -9  -4   0   -0.20    2.60
  -9  -4   0    4.70    3.90
  -9  -4   0   -1.90    3.40
  -9  -4   0   -0.40    2.00
   9   4   0    2.30    3.10
   9   4   0    5.80    3.50
   9   4   0   -4.80    3.30
   9   4   0    1.20    2.80
   9   4   0    0.20    1.70
   9   4   0    4.20    2.60
   9   4   0   -1.40    1.90
  -9  -5   0 1793.32  188.28
  -9  -5   0 1799.02  187.18
  -9  -5   0 1624.64  187.08
  -9  -5   0 1753.52  184.98
  -9  -5   0 1752.72  186.68
  -9  -5   0 1830.72  187.78
   9   5   0 1790.32  184.48
   9   5   0 1683.73  188.08
   9   5   0 1887.81  185.18
   9   5   0 1750.32  185.88
   9   5   0 1752.22  185.18
   9   5   0 1828.02  188.08
  -9  -6   0    1.10    3.60
  -9  -6   0   -2.50    3.10
  -9  -6   0   12.90    7.50
   9   6   0    1.70    3.60
   9   6   0   -2.70    2.70
   9   6   0    0.00    2.10
   9   6   0   -4.80    2.50
  -9  -7   0  717.13   82.09
  -9  -7   0  729.33   82.39
   9   7   0  727.23   82.79
   9   7   0  765.82   80.69
  -9  -8   0   -1.50    5.60
  -9  -8   0   -2.50    4.20
   9   8   0    0.50    3.10
   9   8   0    0.60    4.00
   9   8   0    4.40    4.80
  -9  -9   0  366.06   44.70
   9   9   0  332.77   42.40
   9   9   0  394.26   45.10
  -9 -10   0    7.50    7.10
   9  10   0   -0.80    4.30
   9  10   0   -1.70    3.10
   9  10   0    5.40    6.30
  -9 -11   0  728.33   82.69
   9  11   0  653.53   82.49
   9  11   0  759.62   82.89
  -9 -12   0   -3.70    6.00
   9  12   0    3.60    4.70
 -10  11   0    8.10   10.00
 -10  11   0  -12.50    6.50
 -10  11   0   -0.50    6.00
 -10  11   0  -34.40    9.20
 -10  11   0   -4.30    4.40
 -10  11   0    2.90    8.40
  10 -11   0   -0.40    4.30
  10 -11   0    4.40    5.00
  10 -11   0   -6.50    4.20
  10 -11   0   -3.30    3.10
  10 -11   0   -1.80    6.10
  10 -11   0   13.50    8.10
  10 -11   0    3.30    4.10
  10 -11   0    6.10    6.80
  10 -11   0    3.40    5.50
 -10  10   0   79.79   20.90
 -10  10   0   84.39   14.90
 -10  10   0   49.00   16.10
 -10  10   0   37.00   13.80
 -10  10   0   65.49   17.00
 -10  10   0   54.59   12.20
  10 -10   0   62.99   17.70
  10 -10   0   73.89   12.40
  10 -10   0   95.09   18.10
  10 -10   0   56.19   12.80
  10 -10   0   72.99   16.20
  10 -10   0   59.59   11.20
  10 -10   0   75.89   17.00
 -10   9   0    0.40    8.00
 -10   9   0    0.10    6.70
 -10   9   0    1.40    5.00
 -10   9   0    6.40    7.00
 -10   9   0   -1.10    4.70
 -10   9   0   -8.40    7.20
  10  -9   0    2.90    4.70
  10  -9   0    1.50    4.90
  10  -9   0    0.20    4.80
  10  -9   0   -1.20    6.10
  10  -9   0    2.40    3.70
  10  -9   0    6.20    5.90
  10  -9   0    5.20    8.50
  10  -9   0    4.60    4.40
  10  -9   0   -3.10    3.80
 -10   8   0   21.70    7.90
 -10   8   0   21.40    7.50
 -10   8   0   32.70   12.90
 -10   8   0   16.40    9.50
 -10   8   0   21.60   12.20
 -10   8   0   13.40   12.40
  10  -8   0   28.00    8.40
  10  -8   0   20.90    6.50
  10  -8   0   12.80    5.10
  10  -8   0   37.10   12.40
  10  -8   0   30.60    8.70
  10  -8   0   19.20    7.50
  10  -8   0   39.60   12.20
  10  -8   0   27.20    7.20
  10  -8   0   28.60    6.30
 -10   7   0   -0.30    4.70
 -10   7   0    4.60    6.20
 -10   7   0    4.40    4.80
 -10   7   0    3.50    4.90
 -10   7   0    0.40    3.20
 -10   7   0   -1.90    5.10
  10  -7   0    3.00    5.50
  10  -7   0    6.40    5.70
  10  -7   0    0.70    2.80
  10  -7   0   -1.10    4.20
  10  -7   0   -0.90    3.80
  10  -7   0    0.20    2.90
  10  -7   0    2.80    3.40
  10  -7   0    1.80    4.20
  10  -7   0    1.40    3.30
 -10   6   0  145.29   27.20
 -10   6   0   83.49   18.60
 -10   6   0  159.68   20.50
 -10   6   0  132.69   22.70
 -10   6   0  111.29   17.70
 -10   6   0  120.49   24.60
  10  -6   0  142.49   24.70
  10  -6   0  141.69   19.80
  10  -6   0  131.49   14.70
  10  -6   0  142.19   23.90
  10  -6   0  133.29   19.70
  10  -6   0   95.89   18.10
  10  -6   0  130.79   16.80
  10  -6   0  127.09   17.10
 -10   5   0   -3.70    4.40
 -10   5   0    3.20    4.70
 -10   5   0    1.80    4.10
 -10   5   0    3.10    6.20
 -10   5   0    6.40    4.20
  10  -5   0   -0.30    3.70
  10  -5   0    0.50    5.20
  10  -5   0    3.30    3.40
  10  -5   0   -0.70    1.70
  10  -5   0    0.00    2.80
 -10   4   0  462.05   51.59
 -10   4   0  483.95   56.09
 -10   4   0  424.96   56.39
 -10   4   0  499.85   51.99
 -10   4   0  459.35   53.59
  10  -4   0  439.96   50.49
  10  -4   0  490.45   56.19
  10  -4   0  476.45   54.79
  10  -4   0  456.55   48.80
  10  -4   0  475.25   52.79
  10  -4   0  456.25   50.79
  10  -4   0  461.65   50.99
  10  -4   0  459.45   52.79
 -10   3   0   11.30    7.70
 -10   3   0   -1.10    3.00
 -10   3   0    5.40    3.80
 -10   3   0   -2.30    4.10
 -10   3   0   -2.60    3.20
  10  -3   0   -2.00    2.40
  10  -3   0   -3.30    2.40
  10  -3   0   -1.70    2.10
  10  -3   0    1.30    2.30
  10  -3   0    2.90    1.60
  10  -3   0    1.50    2.90
  10  -3   0    5.30    6.30
 -10   2   0  926.71   99.69
 -10   2   0  886.81  104.29
 -10   2   0  904.81  103.09
 -10   2   0  895.41  100.99
 -10   2   0  932.81   99.59
  10  -2   0  963.30  100.69
  10  -2   0  918.61   96.99
  10  -2   0  965.50   99.19
  10  -2   0  965.80  102.69
  10  -2   0  940.81   97.89
  10  -2   0  936.51  103.79
  10  -2   0  932.51   99.19
 -10   1   0    6.30    4.40
 -10   1   0   -5.40    3.70
 -10   1   0   -1.00    2.50
 -10   1   0   -2.00    2.70
 -10   1   0   -1.50    3.00
  10  -1   0   -0.40    2.30
  10  -1   0    1.20    4.30
  10  -1   0    1.60    2.70
  10  -1   0    3.00    4.40
  10  -1   0    1.20    2.20
 -10   0   0   13.80    5.00
 -10   0   0    7.40    4.20
 -10   0   0   16.50    7.40
 -10   0   0   19.70    5.10
 -10   0   0   18.60    6.80
 -10   0   0   19.10    4.80
  10   0   0   11.40    5.40
  10   0   0   24.10    9.20
  10   0   0    7.30    3.50
  10   0   0   13.10    4.50
  10   0   0   18.40    5.10
 -10  -1   0    3.20    2.80
 -10  -1   0    1.50    4.50
 -10  -1   0    3.40    3.50
 -10  -1   0    0.30    2.50
 -10  -1   0   -0.60    3.60
  10   1   0   -3.00    3.70
  10   1   0    0.70    1.90
  10   1   0    0.20    2.90
  10   1   0   -1.30    1.70
  10   1   0   -0.70    3.00
 -10  -2   0  898.91   98.49
 -10  -2   0  920.91   99.29
 -10  -2   0  935.21  101.49
 -10  -2   0  913.51  102.09
 -10  -2   0  886.81  100.29
 -10  -2   0  850.41   97.79
 -10  -2   0  916.61   98.49
  10   2   0  946.71   98.59
  10   2   0  965.20  102.59
  10   2   0  918.11   99.19
  10   2   0  991.20   98.09
  10   2   0  977.30   98.49
  10   2   0  974.30  100.39
  10   2   0  920.91   97.19
 -10  -3   0    4.60    3.60
 -10  -3   0   -2.60    3.30
 -10  -3   0    4.70    3.50
 -10  -3   0   -0.20    3.10
 -10  -3   0    4.30    3.40
 -10  -3   0    0.50    4.00
 -10  -3   0    0.60    4.50
  10   3   0    1.80    2.20
  10   3   0    4.00    3.30
  10   3   0   -1.50    1.60
  10   3   0   -4.70    3.40
  10   3   0    1.40    2.00
 -10  -4   0  474.65   49.80
 -10  -4   0  432.66   52.39
 -10  -4   0  457.05   50.19
 -10  -4   0  460.75   51.39
 -10  -4   0  472.55   52.29
 -10  -4   0  451.15   52.49
 -10  -4   0  459.25   49.90
  10   4   0  482.95   49.90
  10   4   0  504.45   53.79
  10   4   0  426.96   51.69
  10   4   0  439.06   49.10
  10   4   0  457.55   50.89
  10   4   0  461.85   49.10
 -10  -5   0    1.60    3.60
 -10  -5   0    1.90    3.80
 -10  -5   0    0.00    3.10
 -10  -5   0    1.10    5.10
 -10  -5   0    1.60    2.80
 -10  -5   0   -2.50    2.30
 -10  -5   0   -0.60    4.80
  10   5   0   -0.70    2.60
  10   5   0    0.30    1.70
  10   5   0    5.60    4.40
  10   5   0   -6.90    4.00
  10   5   0   -0.80    2.80
  10   5   0    0.40    3.00
 -10  -6   0  155.78   22.90
 -10  -6   0  165.68   25.60
 -10  -6   0  130.79   20.80
  10   6   0  165.08   25.30
  10   6   0  146.49   17.20
  10   6   0  162.48   17.80
  10   6   0  125.89   21.40
  10   6   0  145.39   16.30
  10   6   0  139.19   18.60
  10   6   0  130.09   17.50
 -10  -7   0   -1.00    4.40
 -10  -7   0    0.70   11.10
  10   7   0   -0.20    3.40
 -10  -8   0   26.00    9.80
 -10  -8   0   22.60   10.70
  10   8   0   34.80    8.90
  10   8   0   27.20    9.80
 -10  -9   0    3.60    5.90
  10   9   0    5.80    5.90
  10   9   0    1.70    4.30
 -10 -10   0   58.29   15.20
  10  10   0   49.20   11.00
  10  10   0   73.39   15.40
  10  10   0   76.49   15.40
 -10 -11   0   -4.40    5.20
  10  11   0   -0.90    2.70
  10  11   0   -2.70    5.30
 -11  11   0  119.09   25.20
 -11  11   0  106.59   28.60
 -11  11   0  155.08   24.40
 -11  11   0  147.89   30.10
 -11  11   0  154.68   23.40
 -11  11   0  140.29   29.40
  11 -11   0  167.18   27.30
  11 -11   0  148.49   28.40
  11 -11   0  175.28   20.30
  11 -11   0  121.79   20.00
  11 -11   0  154.28   27.10
 -11  10   0    2.80    9.30
 -11  10   0   12.90    7.80
 -11  10   0    9.40    8.60
 -11  10   0    1.30    8.10
 -11  10   0   -4.10    5.90
 -11  10   0   -6.00    8.50
  11 -10   0    7.50    7.10
  11 -10   0   -0.20    3.80
  11 -10   0    2.30    5.00
  11 -10   0    5.70    6.70
  11 -10   0    8.40    6.40
  11 -10   0    0.40    6.50
  11 -10   0    2.10    7.40
 -11   9   0  280.47   39.20
 -11   9   0  340.07   50.49
 -11   9   0  344.77   40.20
 -11   9   0  224.38   46.10
 -11   9   0  367.66   44.80
 -11   9   0  351.16   43.50
  11  -9   0  364.06   38.80
  11  -9   0  278.77   36.10
  11  -9   0  363.66   38.20
  11  -9   0  362.06   38.70
  11  -9   0  320.27   41.50
  11  -9   0  336.47   43.30
  11  -9   0  281.97   39.70
  11  -9   0  406.06   45.00
  11  -9   0  320.17   40.60
 -11   8   0   -2.80    3.30
 -11   8   0   -2.50    5.40
 -11   8   0   -2.70    2.80
 -11   8   0    1.80    5.40
 -11   8   0    7.20    6.60
 -11   8   0   -3.80    4.90
  11  -8   0    0.40    5.10
  11  -8   0   -3.20    4.30
  11  -8   0    0.60    3.00
  11  -8   0   -2.20    3.30
  11  -8   0    0.90    3.90
  11  -8   0   -1.70    3.00
  11  -8   0   -2.30    2.80
  11  -8   0    0.30    7.30
  11  -8   0    1.90    4.70
 -11   7   0  414.16   49.50
 -11   7   0  407.36   46.40
 -11   7   0  398.66   46.50
 -11   7   0  406.16   51.69
 -11   7   0  377.56   49.30
 -11   7   0  413.06   53.39
  11  -7   0  428.16   52.59
  11  -7   0  425.86   45.20
  11  -7   0  414.96   50.69
  11  -7   0  394.06   45.40
  11  -7   0  376.46   46.40
  11  -7   0  411.26   43.50
  11  -7   0  404.46   48.20
  11  -7   0  345.87   48.80
 -11   6   0   -0.60    3.90
 -11   6   0   -3.10    5.00
 -11   6   0   -2.60    4.80
 -11   6   0   -1.90    5.90
 -11   6   0    2.70    5.20
 -11   6   0   11.90   10.10
  11  -6   0    3.00    5.20
  11  -6   0    3.60    4.40
  11  -6   0   -2.60    4.70
  11  -6   0   -5.20    3.20
  11  -6   0   -2.60    2.20
  11  -6   0    1.50    2.30
  11  -6   0   -3.60    3.80
  11  -6   0   -2.70    2.10
 -11   5   0  125.89   21.20
 -11   5   0   76.29   15.20
 -11   5   0  135.49   18.10
 -11   5   0   97.69   22.50
 -11   5   0  119.39   22.90
  11  -5   0  100.39   11.60
  11  -5   0  126.29   21.10
  11  -5   0  112.99   15.80
  11  -5   0   92.29   14.30
  11  -5   0  106.49   15.00
  11  -5   0   71.99   14.70
  11  -5   0   82.29   17.40
  11  -5   0   93.19   16.20
 -11   4   0    1.70    6.00
 -11   4   0   -6.60    4.60
 -11   4   0    3.70    4.00
 -11   4   0   -3.40    2.60
 -11   4   0   -2.10    4.40
  11  -4   0   -1.80    2.50
  11  -4   0    0.50    1.20
  11  -4   0   -0.50    3.40
  11  -4   0    4.60    6.50
  11  -4   0    1.40    3.10
  11  -4   0   -1.60    2.20
  11  -4   0   13.90    7.10
  11  -4   0    6.20    4.70
 -11   3   0    2.00    4.30
 -11   3   0   -3.30    3.80
 -11   3   0    4.10    4.60
 -11   3   0    0.60    3.30
 -11   3   0   -4.80    5.30
  11  -3   0    2.60    3.60
  11  -3   0    6.60    3.30
  11  -3   0    1.10    3.30
  11  -3   0    0.10    3.40
  11  -3   0    5.10    4.00
  11  -3   0    8.80    6.80
  11  -3   0    5.70    2.60
 -11   2   0    0.10    3.50
 -11   2   0    1.20    3.40
 -11   2   0   -4.20    4.20
 -11   2   0    8.40    6.10
 -11   2   0   -1.40    3.60
  11  -2   0    1.90    3.20
  11  -2   0   -0.20    3.00
  11  -2   0   -1.90    2.80
  11  -2   0   -3.30    3.90
  11  -2   0    0.00    1.00
  11  -2   0   -1.40    2.80
  11  -2   0   -0.80    1.40
 -11   1   0  196.68   33.40
 -11   1   0  216.68   28.10
 -11   1   0  207.18   26.80
 -11   1   0  220.88   26.80
 -11   1   0  261.67   36.20
  11  -1   0  225.88   34.10
  11  -1   0  238.98   26.60
  11  -1   0  217.58   29.20
  11  -1   0  236.38   27.60
  11  -1   0  242.28   26.50
 -11   0   0    3.10    3.30
 -11   0   0    4.60    3.40
 -11   0   0    0.80    3.20
 -11   0   0    5.90    3.40
 -11   0   0    7.00    5.50
 -11   0   0   15.00    6.50
  11   0   0    2.80    5.00
  11   0   0    0.50    3.50
  11   0   0    4.10    3.10
  11   0   0    2.80    2.80
  11   0   0    2.50    2.80
 -11  -1   0  216.28   25.90
 -11  -1   0  158.78   29.10
 -11  -1   0  210.18   25.00
 -11  -1   0  216.88   25.60
 -11  -1   0  228.78   29.10
  11   1   0  218.18   25.50
  11   1   0  224.68   25.80
  11   1   0  230.08   27.90
  11   1   0  235.08   25.00
  11   1   0  211.68   31.30
  11   1   0  214.78   23.60
  11   1   0  223.48   25.30
 -11  -2   0    1.80    5.60
 -11  -2   0    0.80    3.50
 -11  -2   0    1.30    2.40
 -11  -2   0   -3.70    3.20
 -11  -2   0    0.50    3.20
 -11  -2   0    2.70    3.50
 -11  -2   0    0.40    3.70
  11   2   0    2.40    2.30
  11   2   0   -0.60    2.20
  11   2   0   -1.10    3.60
  11   2   0    1.60    2.50
  11   2   0   -0.70    4.50
  11   2   0   -1.00    2.60
  11   2   0   -4.10    1.70
 -11  -3   0   -0.20    4.60
 -11  -3   0    1.60    2.80
 -11  -3   0    5.60    5.70
 -11  -3   0    3.80    3.80
 -11  -3   0    4.00    3.60
 -11  -3   0    4.80    4.50
  11   3   0    2.70    3.00
  11   3   0   -0.20    2.20
  11   3   0    9.20    4.00
  11   3   0   -3.60    2.10
  11   3   0    1.20    5.20
  11   3   0    5.60    2.80
  11   3   0    2.50    2.90
 -11  -4   0    0.10    2.30
 -11  -4   0    0.00    3.40
 -11  -4   0   -0.40    2.90
 -11  -4   0   -3.10    4.10
 -11  -4   0    2.10    5.10
 -11  -4   0    0.60    3.00
 -11  -4   0    2.50    4.60
  11   4   0    0.30    3.50
  11   4   0    0.50    5.00
  11   4   0   -1.20    2.50
  11   4   0   -1.10    2.10
  11   4   0   -3.00    2.50
  11   4   0   -0.80    2.40
 -11  -5   0  132.49   21.40
 -11  -5   0  134.49   15.30
 -11  -5   0  100.89   18.00
 -11  -5   0  171.08   21.50
 -11  -5   0  112.99   15.20
 -11  -5   0   96.79   16.30
 -11  -5   0  115.49   18.60
  11   5   0  122.19   17.20
  11   5   0  115.79   14.80
  11   5   0  144.99   23.20
  11   5   0  107.19   18.70
  11   5   0   94.89   19.00
  11   5   0  117.79   15.00
  11   5   0  114.59   13.80
 -11  -6   0    2.10    4.00
 -11  -6   0    0.00    4.00
 -11  -6   0   -0.30    2.50
 -11  -6   0    7.10    6.20
 -11  -6   0   -4.50    2.90
  11   6   0   -8.90    3.20
  11   6   0    0.20    3.50
  11   6   0   -0.80    3.30
  11   6   0    2.00    2.40
  11   6   0   -1.60    2.30
  11   6   0   -2.30    3.90
  11   6   0   -1.00    3.30
 -11  -7   0  450.45   52.59
 -11  -7   0  438.66   51.89
  11   7   0  403.36   49.30
  11   7   0  467.85   48.40
 -11  -8   0   -1.60    4.80
 -11  -8   0    4.90    6.70
  11   8   0    0.40    3.40
  11   8   0   -1.00    3.60
 -11  -9   0  282.77   41.60
  11   9   0  313.97   35.40
  11   9   0  244.78   39.40
 -11 -10   0   -8.70    5.20
  11  10   0    9.10    7.10
  11  10   0   -2.20    2.80
 -11 -11   0  160.88   29.10
  11  11   0  169.28   24.20
 -12  10   0   89.99   32.40
 -12  10   0   27.80   16.90
 -12  10   0   53.29   17.60
 -12  10   0  109.19   34.80
 -12  10   0   27.30   13.90
  12 -10   0   92.19   14.70
  12 -10   0   67.79   12.50
  12 -10   0   82.29   18.60
  12 -10   0   78.69   23.40
  12 -10   0   78.69   17.50
 -12   9   0   -0.30    6.90
 -12   9   0   -7.70    6.00
 -12   9   0   -1.10    6.00
 -12   9   0   -1.00    9.00
 -12   9   0    9.50    7.80
 -12   9   0    0.00    7.40
  12  -9   0    1.40    3.90
  12  -9   0   -1.10    3.90
  12  -9   0    8.60    9.30
  12  -9   0    0.80    5.10
  12  -9   0   -0.10    5.20
  12  -9   0    0.40    4.60
  12  -9   0    0.70    6.10
  12  -9   0  -14.50    5.90
  12  -9   0    2.50    3.30
 -12   8   0  113.29   19.50
 -12   8   0  140.39   24.90
 -12   8   0  178.48   22.50
 -12   8   0   88.79   23.80
 -12   8   0  138.39   26.60
 -12   8   0  168.88   32.00
  12  -8   0  136.09   18.30
  12  -8   0  116.59   22.60
  12  -8   0  117.79   24.50
  12  -8   0  110.39   17.70
  12  -8   0  129.49   19.40
  12  -8   0   85.79   18.20
  12  -8   0   95.09   14.80
  12  -8   0  117.69   25.10
  12  -8   0   97.69   19.10
 -12   7   0   -3.00    2.80
 -12   7   0   -6.60    5.90
 -12   7   0   -1.20    5.40
 -12   7   0   -2.30    5.00
 -12   7   0   -1.00    6.50
  12  -7   0    1.00    4.10
  12  -7   0    3.50    4.90
  12  -7   0   -0.70    2.80
  12  -7   0   -3.80    5.70
  12  -7   0    5.00    4.30
  12  -7   0    3.50    9.30
  12  -7   0    2.70    3.70
  12  -7   0    1.70    3.60
 -12   6   0   73.19   15.60
 -12   6   0   77.69   14.10
 -12   6   0   70.49   15.50
 -12   6   0   37.20   11.20
 -12   6   0   56.79   16.60
 -12   6   0   67.89   18.40
  12  -6   0   59.09   11.30
  12  -6   0  101.79   14.00
  12  -6   0   77.99    9.00
  12  -6   0   68.79   16.80
  12  -6   0   64.69   13.50
  12  -6   0   87.99   14.20
  12  -6   0   58.19   13.40
  12  -6   0   52.99   15.60
 -12   5   0   11.40    5.20
 -12   5   0   -1.20    3.10
 -12   5   0   -1.50    4.30
 -12   5   0   -3.50    5.30
 -12   5   0   -2.90    2.80
 -12   5   0   -3.20    4.60
  12  -5   0    4.20    5.40
  12  -5   0   -1.30    3.60
  12  -5   0    3.00    4.30
  12  -5   0    0.50    4.00
  12  -5   0    3.50    4.50
  12  -5   0   -3.40    2.50
  12  -5   0    4.20    3.30
  12  -5   0   -1.10    1.60
 -12   4   0 1115.69  129.69
 -12   4   0 1164.68  127.39
 -12   4   0 1185.38  124.99
 -12   4   0 1152.48  124.89
  12  -4   0 1186.38  124.19
  12  -4   0 1156.68  128.39
  12  -4   0 1216.48  126.49
  12  -4   0 1233.18  126.69
  12  -4   0 1139.19  121.49
  12  -4   0 1132.69  122.99
 -12   3   0   -2.40    4.00
 -12   3   0   -2.20    3.20
 -12   3   0   -7.10    3.90
 -12   3   0   -4.90    5.90
 -12   3   0    7.70    4.40
  12  -3   0   -2.00    3.40
  12  -3   0    1.20    3.50
  12  -3   0    9.00    6.90
  12  -3   0   -3.30    2.70
  12  -3   0   -1.50    3.70
 -12   2   0  918.01  102.09
 -12   2   0  893.41   99.99
 -12   2   0  956.00  100.39
 -12   2   0  910.31  104.49
 -12   2   0  898.01  105.79
  12  -2   0  914.41  103.29
  12  -2   0  923.41  104.89
  12  -2   0  936.21   99.49
  12  -2   0  972.70   99.69
  12  -2   0  947.31  101.09
 -12   1   0   -5.00    2.80
 -12   1   0   -4.20    3.90
 -12   1   0   -2.20    3.20
 -12   1   0    0.60    3.50
 -12   1   0    2.30    4.10
  12  -1   0   -2.10    4.60
  12  -1   0    2.70    4.10
  12  -1   0   -3.30    3.10
  12  -1   0    0.40    2.40
  12  -1   0    1.70    3.20
 -12   0   0  351.46   45.20
 -12   0   0  344.57   39.60
 -12   0   0  358.36   40.50
 -12   0   0  321.47   43.40
 -12   0   0  335.77   40.10
  12   0   0  389.36   40.90
  12   0   0  363.66   39.50
  12   0   0  346.37   42.60
  12   0   0  361.36   39.90
  12   0   0  365.56   44.90
 -12  -1   0   -0.20    4.10
 -12  -1   0   -1.60    1.90
 -12  -1   0    0.50    3.80
 -12  -1   0    5.30    5.90
 -12  -1   0    1.50    4.90
 -12  -1   0    1.90    4.10
  12   1   0    2.50    2.90
  12   1   0    0.20    1.90
  12   1   0   -1.40    3.30
  12   1   0   -0.40    2.80
  12   1   0   12.00    7.20
  12   1   0   -1.30    1.70
  12   1   0    3.50    3.60
 -12  -2   0  911.71  102.59
 -12  -2   0  910.91  101.79
 -12  -2   0  925.31   98.99
 -12  -2   0  974.40   98.49
 -12  -2   0  933.21   98.29
 -12  -2   0  871.11  100.09
  12   2   0  917.51  102.49
  12   2   0  885.51   96.29
  12   2   0  923.61  100.29
  12   2   0  936.01   97.99
  12   2   0  926.01   97.49
  12   2   0  973.10   98.29
  12   2   0  854.51   98.19
 -12  -3   0    0.90    3.40
 -12  -3   0   -2.30    4.30
 -12  -3   0   -2.70    3.40
 -12  -3   0   -0.10    4.60
 -12  -3   0    0.80    5.50
 -12  -3   0    2.00    4.10
  12   3   0   -0.70    3.90
  12   3   0   -3.00    2.40
  12   3   0    1.70    2.40
  12   3   0   -6.20    3.70
  12   3   0    3.30    3.70
  12   3   0    1.20    2.50
  12   3   0    1.30    2.70
 -12  -4   0 1112.19  128.29
 -12  -4   0 1201.08  128.59
 -12  -4   0 1223.78  126.89
 -12  -4   0 1146.59  125.19
 -12  -4   0 1425.16  129.39
  12   4   0 1149.48  124.09
  12   4   0 1169.18  124.29
  12   4   0 1222.18  126.79
  12   4   0 1160.78  124.89
  12   4   0 1132.29  126.89
  12   4   0 1162.98  128.99
 -12  -5   0   -0.90    3.10
 -12  -5   0    0.20    5.20
 -12  -5   0   -0.20    3.40
 -12  -5   0    5.20    7.10
 -12  -5   0   -4.80    3.80
 -12  -5   0    0.00    4.80
 -12  -5   0   -5.70    3.30
  12   5   0    2.00    3.30
  12   5   0   -1.10    2.60
  12   5   0   -1.60    4.90
  12   5   0    1.50    2.10
  12   5   0   -4.70    3.80
  12   5   0    0.60    3.30
 -12  -6   0   59.19   13.40
 -12  -6   0   79.69   16.80
 -12  -6   0  103.79   17.50
 -12  -6   0  113.29   15.50
 -12  -6   0   68.19   14.50
  12   6   0   58.09   11.00
  12   6   0   96.29   13.70
  12   6   0   85.29   10.00
  12   6   0   69.79   12.70
  12   6   0   70.49   15.10
 -12  -7   0    1.30    5.60
 -12  -7   0   -2.80    4.00
  12   7   0   -2.60    1.70
  12   7   0   -0.20    3.70
 -12  -8   0  133.99   23.50
 -12  -8   0  106.69   21.80
  12   8   0  117.09   23.60
  12   8   0  116.89   18.80
 -12  -9   0   -4.70    5.10
 -12  -9   0  -11.60    4.00
  12   9   0    1.10    3.40
  12   9   0   -3.20    4.00
 -12 -10   0   41.20   13.70
  12  10   0   45.80   14.60
  12  10   0   51.89   12.60
 -13  10   0    3.30    7.50
 -13  10   0   -4.50    7.60
 -13  10   0    1.90    7.80
 -13  10   0   -6.40    4.70
 -13  10   0  -14.00   12.40
 -13  10   0    6.40    9.00
  13 -10   0    6.80    5.50
  13 -10   0   -1.90    7.50
  13 -10   0    3.30    6.00
  13 -10   0   -4.00    5.80
 -13   9   0   -1.90    4.30
 -13   9   0    6.10    7.00
 -13   9   0   -2.00    8.00
 -13   9   0   11.40    9.20
 -13   9   0  -14.40    9.90
 -13   9   0   11.90   10.60
  13  -9   0   10.20    8.40
  13  -9   0   16.50    8.50
  13  -9   0   -2.10    3.80
  13  -9   0    6.40    5.20
  13  -9   0   11.20    7.60
  13  -9   0    4.50    5.70
  13  -9   0    3.30    4.90
  13  -9   0   -0.10    4.20
  13  -9   0    3.50    7.10
 -13   8   0   -3.50    6.20
 -13   8   0    4.60    6.70
 -13   8   0    4.90    9.10
 -13   8   0   -0.90    7.20
 -13   8   0   -9.60    8.80
 -13   8   0   -3.10    5.40
  13  -8   0   -0.40    2.70
  13  -8   0   -2.50    3.00
  13  -8   0   -0.90    7.00
  13  -8   0   -4.10    5.40
  13  -8   0    0.60    6.00
  13  -8   0    5.70    7.60
  13  -8   0    9.90    6.60
  13  -8   0   -2.10    3.30
  13  -8   0   -2.60    3.20
 -13   7   0   12.60    8.40
 -13   7   0    7.90    8.80
 -13   7   0   13.20   10.30
 -13   7   0    1.80    6.70
 -13   7   0    7.90    6.70
 -13   7   0   -1.10    6.50
  13  -7   0    4.30    3.00
  13  -7   0   -1.80    3.50
  13  -7   0    5.90    8.90
  13  -7   0    3.40    4.40
  13  -7   0   10.50    6.30
  13  -7   0   -8.40    5.20
  13  -7   0    1.80    4.10
  13  -7   0   12.30    5.70
 -13   6   0    6.70    8.00
 -13   6   0    0.10    5.80
 -13   6   0    3.90    5.50
 -13   6   0   -0.90    5.70
 -13   6   0   -6.00    6.10
 -13   6   0    4.20    6.30
  13  -6   0   -2.20    4.40
  13  -6   0    3.70    6.20
  13  -6   0   -6.30    4.50
  13  -6   0    8.90    6.10
  13  -6   0    0.30    3.30
  13  -6   0    4.00    4.50
  13  -6   0    3.50    8.20
  13  -6   0   -3.50    2.30
 -13   5   0   -1.80    6.10
 -13   5   0    1.30    6.00
 -13   5   0    1.50    5.70
 -13   5   0   -3.60    3.20
 -13   5   0   -2.20    4.50
 -13   5   0    0.30    4.70
  13  -5   0   -1.30    3.70
  13  -5   0    4.50    6.80
  13  -5   0    2.30    4.00
  13  -5   0    4.30    5.00
  13  -5   0    1.60    4.00
  13  -5   0    4.10    2.40
  13  -5   0    8.10    5.90
  13  -5   0   10.50    4.20
 -13   4   0    5.50    8.70
 -13   4   0    2.70    7.00
 -13   4   0   -3.40    3.10
 -13   4   0   -3.50    5.40
 -13   4   0    0.80    5.80
  13  -4   0   -0.20    2.40
  13  -4   0   -2.70    5.20
  13  -4   0   -5.00    3.80
  13  -4   0   -5.70    3.90
  13  -4   0   -3.10    2.50
  13  -4   0    1.90    3.50
  13  -4   0   -4.30    3.20
  13  -4   0   -2.80    1.70
 -13   3   0  151.78   23.40
 -13   3   0  122.79   19.50
 -13   3   0  148.29   27.70
 -13   3   0  118.09   19.30
 -13   3   0  137.99   26.60
  13  -3   0  168.68   25.20
  13  -3   0  168.88   19.10
  13  -3   0  135.99   24.80
  13  -3   0  123.09   19.90
  13  -3   0  180.08   23.90
  13  -3   0   94.49   24.70
 -13   2   0    1.50    5.30
 -13   2   0   -6.40    3.60
 -13   2   0   -1.60    3.90
 -13   2   0    9.40    8.30
 -13   2   0   -1.60    2.70
  13  -2   0    4.20    4.10
  13  -2   0   -1.80    3.50
  13  -2   0   -1.70    3.20
 -13   1   0   10.30    7.20
 -13   1   0   11.90    5.10
 -13   1   0    0.50    3.40
 -13   1   0    0.80    4.30
 -13   1   0    3.50    4.60
 -13   1   0    1.40    4.70
  13  -1   0   -5.70    4.50
  13  -1   0    4.90    5.40
  13  -1   0    4.90    3.40
  13  -1   0    3.70    3.80
  13  -1   0   11.00    6.20
 -13   0   0   -5.20    4.40
 -13   0   0    2.60    6.40
 -13   0   0    2.20    3.00
 -13   0   0   -1.50    3.80
 -13   0   0   -2.50    3.40
  13   0   0    0.80    4.20
  13   0   0    2.00    3.50
  13   0   0    0.40    4.60
  13   0   0   -3.50    3.00
  13   0   0   -2.00    6.20
  13   0   0   -1.50    1.80
 -13  -1   0    3.70    3.10
 -13  -1   0    5.10    4.80
 -13  -1   0    3.10    5.10
 -13  -1   0    0.90    5.70
 -13  -1   0    7.00    5.30
  13   1   0    8.70    4.80
  13   1   0    8.40    2.30
  13   1   0    6.50    3.20
  13   1   0   15.10    7.00
  13   1   0   -0.10    6.40
  13   1   0    7.50    3.70
  13   1   0    7.80    4.20
 -13  -2   0   -1.00    4.20
 -13  -2   0    1.20    5.80
 -13  -2   0    1.10    5.20
 -13  -2   0    0.00    3.30
 -13  -2   0    1.80    4.30
 -13  -2   0    7.00    7.30
  13   2   0   -2.20    2.50
  13   2   0    0.10    2.20
  13   2   0   -0.80    3.10
  13   2   0   -3.80    3.80
  13   2   0   -0.90    2.10
  13   2   0   -2.30    4.10
  13   2   0   -1.80    2.00
 -13  -3   0  153.08   20.60
 -13  -3   0  136.89   24.40
 -13  -3   0  153.08   26.70
 -13  -3   0  169.48   21.30
 -13  -3   0  149.88   24.90
 -13  -3   0  174.08   31.90
  13   3   0  181.68   19.70
  13   3   0  157.08   24.10
  13   3   0  166.28   18.30
  13   3   0  152.38   19.20
  13   3   0  146.09   20.30
 -13  -4   0    6.00    6.20
 -13  -4   0   -1.20    4.60
 -13  -4   0   -0.50    3.00
 -13  -4   0   -0.80    4.70
 -13  -4   0   -1.80    4.60
 -13  -4   0    2.50    4.90
  13   4   0   -1.40    2.60
  13   4   0    3.30    4.90
  13   4   0   -0.30    3.00
  13   4   0    0.90    3.00
  13   4   0    8.40    8.90
  13   4   0    2.80    3.20
 -13  -5   0   -0.50    4.70
 -13  -5   0    2.40    5.00
 -13  -5   0    3.50    5.00
 -13  -5   0   -0.50    5.80
 -13  -5   0    5.40    4.70
 -13  -5   0    5.40    6.80
  13   5   0    3.70    4.60
  13   5   0   -4.70    3.40
  13   5   0    2.50    4.20
  13   5   0    1.80    4.40
  13   5   0    1.40    4.00
  13   5   0   12.20    6.80
 -13  -6   0    4.40    5.50
 -13  -6   0    1.40    5.80
 -13  -6   0    5.00    5.20
 -13  -6   0   -4.10    4.30
 -13  -6   0    7.10    5.90
  13   6   0    1.20    4.30
  13   6   0    0.70    3.10
  13   6   0   -4.00    4.20
  13   6   0    0.20    2.90
 -13  -7   0   11.10    7.20
 -13  -7   0   -0.30    4.50
  13   7   0   -6.70    4.40
  13   7   0    7.80    5.80
  13   7   0    1.40    2.50
  13   7   0    3.50    4.40
  13   7   0    0.70    3.00
 -13  -8   0   -1.90    5.00
 -13  -8   0   -2.30    6.00
  13   8   0   -1.70    2.40
 -13  -9   0    5.70    7.80
 -13  -9   0    2.00    6.50
  13   9   0    2.60    5.10
  13   9   0    4.10    3.90
 -13 -10   0   11.90    9.00
  13  10   0    0.80    4.00
 -14   9   0    3.50    5.60
 -14   9   0  -19.40   13.00
 -14   9   0    1.30    7.00
 -14   9   0   -1.80    9.00
 -14   9   0   -0.60    6.10
 -14   9   0   -6.90    8.60
  14  -9   0   10.90    8.20
  14  -9   0   -1.10    7.40
  14  -9   0    0.60    4.90
  14  -9   0    2.00    5.50
 -14   8   0   -3.40    5.80
 -14   8   0   15.10   10.10
 -14   8   0   11.30    9.10
 -14   8   0    8.80    7.30
 -14   8   0   11.90    9.60
 -14   8   0   26.60   11.80
  14  -8   0   -8.80    5.80
  14  -8   0   -5.40    4.00
  14  -8   0   -1.00    7.60
  14  -8   0    2.40    4.30
  14  -8   0    1.10    5.40
  14  -8   0    1.80    7.50
  14  -8   0    0.50    3.70
  14  -8   0    6.70    6.00
  14  -8   0   13.10    7.00
 -14   7   0   10.20   12.00
 -14   7   0   -1.00    4.60
 -14   7   0    5.60    8.90
 -14   7   0   -2.10    5.50
 -14   7   0    0.30    6.00
 -14   7   0    9.70    9.30
  14  -7   0   -1.60    3.10
  14  -7   0   -2.80    2.90
  14  -7   0   -7.30    3.20
  14  -7   0    1.40    3.20
  14  -7   0   -4.90    4.70
  14  -7   0    4.20    5.90
 -14   6   0   40.10   15.30
 -14   6   0   66.09   18.30
 -14   6   0  112.49   21.90
 -14   6   0   85.29   18.60
 -14   6   0   69.59   14.70
 -14   6   0   92.49   15.40
  14  -6   0   70.59   14.10
  14  -6   0   99.99   21.60
  14  -6   0   68.89   12.70
  14  -6   0   67.09    9.30
  14  -6   0   53.49   14.60
  14  -6   0   76.69   12.90
  14  -6   0   55.39   16.20
  14  -6   0  103.09   18.10
 -14   5   0  -14.50    6.80
 -14   5   0   -6.70    5.00
 -14   5   0    2.80    7.80
 -14   5   0   -3.90    5.30
 -14   5   0    6.00    6.70
 -14   5   0   -5.50    3.70
  14  -5   0    1.70    3.30
  14  -5   0    7.00    8.10
  14  -5   0   -2.80    1.90
  14  -5   0   -0.20    3.80
  14  -5   0    4.60    5.40
  14  -5   0    1.50    5.20
  14  -5   0    4.60    3.00
  14  -5   0   -1.80    2.50
 -14   4   0  325.27   39.70
 -14   4   0  235.58   46.30
 -14   4   0  313.97   39.10
 -14   4   0  443.86   42.90
 -14   4   0  317.07   41.70
 -14   4   0  443.16   56.19
  14  -4   0  314.77   38.20
  14  -4   0  331.77   49.60
  14  -4   0  333.27   38.60
  14  -4   0  311.87   40.00
  14  -4   0  336.87   43.00
  14  -4   0  329.57   40.80
 -14   3   0    0.30    5.50
 -14   3   0   -1.40    5.70
 -14   3   0   -4.10    3.90
 -14   3   0   -2.40    5.80
 -14   3   0    5.50    4.90
  14  -3   0    1.20    4.20
  14  -3   0    3.40    4.40
  14  -3   0    2.10    5.20
  14  -3   0    7.40    7.20
  14  -3   0    0.40    3.10
  14  -3   0   -2.20    4.90
 -14   2   0  343.77   44.30
 -14   2   0  219.58   28.70
 -14   2   0  218.08   33.10
  14  -2   0  222.88   34.00
  14  -2   0  221.78   27.90
  14  -2   0  248.78   28.00
  14  -2   0  222.88   37.60
  14  -2   0  193.48   32.70
 -14   1   0    2.70    5.20
 -14   1   0    6.20    7.00
 -14   1   0    1.30    3.90
 -14   1   0   -0.30    2.90
 -14   1   0   -3.20    4.50
 -14   1   0   10.80    6.80
  14  -1   0   -2.90    3.10
  14  -1   0    1.20    3.10
  14  -1   0    3.10    4.60
  14  -1   0   -3.00    5.00
  14  -1   0   -3.70    3.90
 -14   0   0  183.68   25.60
 -14   0   0  248.78   25.20
 -14   0   0  138.29   29.30
 -14   0   0  205.88   25.80
 -14   0   0  238.18   36.20
  14   0   0  188.18   33.00
  14   0   0  185.98   24.80
  14   0   0  227.38   26.20
  14   0   0  218.78   25.00
  14   0   0  206.38   31.40
 -14  -1   0    4.50    6.90
 -14  -1   0   -2.20    5.10
 -14  -1   0   -2.00    5.10
 -14  -1   0   -2.70    4.60
 -14  -1   0   -1.20    4.70
  14   1   0   -2.80    4.90
  14   1   0    0.50    1.80
  14   1   0   -1.90    3.90
  14   1   0   -1.80    3.30
  14   1   0   -4.50    2.00
  14   1   0   -3.00    3.00
  14   1   0   -0.10    2.60
 -14  -2   0  220.38   29.50
 -14  -2   0  304.07   30.50
 -14  -2   0  205.58   34.70
 -14  -2   0  262.17   36.40
 -14  -2   0  362.16   43.60
 -14  -2   0  208.68   29.10
  14   2   0  260.57   28.90
  14   2   0  258.07   31.60
  14   2   0  251.27   26.50
  14   2   0  246.08   28.20
  14   2   0  228.78   28.40
  14   2   0  208.58   36.30
  14   2   0  229.28   28.60
 -14  -3   0    2.10    5.20
 -14  -3   0   -3.30    5.10
 -14  -3   0    5.60    6.20
 -14  -3   0   -6.20    5.60
 -14  -3   0    0.90    4.80
 -14  -3   0   -1.60    3.70
  14   3   0    2.80    2.80
  14   3   0   -1.40    2.10
  14   3   0    4.90    3.20
  14   3   0    0.90    4.40
  14   3   0    2.60    6.90
  14   3   0    0.80    3.20
  14   3   0   -2.10    4.80
 -14  -4   0  302.67   39.70
 -14  -4   0  324.07   42.80
 -14  -4   0  396.16   44.50
 -14  -4   0  333.47   40.90
 -14  -4   0  417.96   40.60
 -14  -4   0  346.67   43.80
  14   4   0  379.36   38.10
  14   4   0  323.27   41.00
  14   4   0  286.87   46.50
  14   4   0  395.26   41.40
  14   4   0  323.57   38.40
  14   4   0  350.36   39.40
 -14  -5   0    5.10    6.50
 -14  -5   0    1.70    6.00
 -14  -5   0   -4.50    5.70
 -14  -5   0  -11.40    6.00
 -14  -5   0    8.40    6.50
 -14  -5   0   -1.90    5.00
  14   5   0    0.50    3.50
  14   5   0    2.70    3.70
  14   5   0   -0.30    3.00
  14   5   0   -0.20    5.10
  14   5   0    7.70    5.10
  14   5   0   -3.40    3.90
 -14  -6   0   92.19   16.50
 -14  -6   0   78.99   12.60
 -14  -6   0   99.59   14.10
 -14  -6   0   73.69   17.90
 -14  -6   0   89.29   16.70
 -14  -6   0   86.39   16.50
  14   6   0   53.69   11.50
  14   6   0   74.99   16.70
  14   6   0   98.69   15.40
  14   6   0   79.79   11.20
 -14  -7   0    5.10    6.80
 -14  -7   0    2.50    6.10
  14   7   0    2.90    3.20
  14   7   0   -4.80    4.00
  14   7   0    2.80    3.00
  14   7   0    1.10    5.00
 -14  -8   0   12.90    7.20
 -14  -8   0    7.70    7.90
  14   8   0    6.90    6.40
 -14  -9   0   -3.70    5.50
  14   9   0    1.80    3.30
 -15   8   0   -4.90    4.70
 -15   8   0    8.50   15.20
 -15   8   0    1.50   10.20
 -15   8   0    2.00   13.60
 -15   8   0   12.10   13.30
  15  -8   0    0.30    4.20
  15  -8   0   -0.20    3.90
  15  -8   0    4.30    8.70
  15  -8   0   -8.30    7.90
 -15   7   0   24.20   13.80
 -15   7   0   47.80   11.80
 -15   7   0   62.19   14.20
 -15   7   0   27.60   22.10
 -15   7   0   34.80   21.30
 -15   7   0   32.80   11.70
  15  -7   0   64.59   14.60
  15  -7   0   18.90   10.60
  15  -7   0   33.80   12.50
  15  -7   0   38.40    9.40
  15  -7   0   48.40   14.40
  15  -7   0   43.30   15.30
 -15   6   0    3.00    5.10
 -15   6   0   -1.60    5.40
 -15   6   0   -5.40    6.80
 -15   6   0   -2.30    8.60
 -15   6   0    0.30    8.40
 -15   6   0   -2.40    9.20
  15  -6   0    3.50    5.90
  15  -6   0    0.60    7.90
  15  -6   0    4.80    5.20
  15  -6   0   -6.80    6.10
  15  -6   0   -0.20    5.90
  15  -6   0  -16.90    8.00
 -15   5   0   59.39   20.30
 -15   5   0   95.99   18.20
 -15   5   0  170.48   25.30
 -15   5   0  144.09   21.60
 -15   5   0   87.09   22.80
 -15   5   0  176.48   27.00
  15  -5   0  158.28   24.30
  15  -5   0  107.59   19.70
  15  -5   0  132.29   25.90
  15  -5   0   83.79   16.70
  15  -5   0   98.09   22.40
 -15   4   0   15.00    8.20
 -15   4   0   -3.40    7.20
 -15   4   0   -2.40    4.20
 -15   4   0    4.70    9.00
 -15   4   0    6.80    9.90
 -15   4   0   -2.40    6.80
  15  -4   0    0.40    4.80
  15  -4   0   -6.20    6.40
  15  -4   0   -1.90    2.30
  15  -4   0   -2.10    5.30
  15  -4   0   -3.10    5.20
  15  -4   0   -1.80    5.90
 -15   3   0  320.37   35.80
 -15   3   0  294.87   33.10
 -15   3   0  285.07   43.20
 -15   3   0  293.27   32.70
  15  -3   0  227.08   31.70
  15  -3   0  203.88   35.80
  15  -3   0  210.68   38.30
  15  -3   0  266.07   30.80
  15  -3   0  231.98   36.10
  15  -3   0  211.48   30.00
 -15   2   0    2.50    7.90
 -15   2   0    2.80    5.20
 -15   2   0   -2.20    7.40
 -15   2   0    2.60    5.10
 -15   2   0  -10.40    6.50
  15  -2   0   -0.40    5.40
  15  -2   0    7.60    6.80
  15  -2   0   -0.50    2.90
  15  -2   0   -3.40    2.10
  15  -2   0    5.90    7.00
  15  -2   0   -2.50    4.80
 -15   1   0    4.40    4.40
 -15   1   0    1.80    6.40
 -15   1   0   -1.20    6.70
 -15   1   0   13.00    6.80
 -15   1   0   15.20    7.40
  15  -1   0   -3.30    3.70
  15  -1   0    6.60    4.80
  15  -1   0    8.70    5.10
  15  -1   0    7.50    6.10
  15  -1   0    0.40    6.20
 -15   0   0    1.10    7.30
 -15   0   0    9.80    6.60
 -15   0   0   -6.20    4.70
 -15   0   0    0.30    3.10
 -15   0   0    0.40    5.50
 -15   0   0    3.30    5.90
  15   0   0    8.20    8.20
  15   0   0    6.40    5.80
  15   0   0    1.10    4.30
  15   0   0   -3.10    2.40
  15   0   0    4.40    4.80
 -15  -1   0    0.00    6.50
 -15  -1   0    1.70    6.00
 -15  -1   0   -1.40    6.20
 -15  -1   0    6.00    7.30
 -15  -1   0    3.60    7.00
  15   1   0    0.90    2.70
  15   1   0    2.20    3.90
  15   1   0   -3.10    4.30
  15   1   0    1.70    2.90
  15   1   0    2.50    6.60
  15   1   0   -0.60    3.60
 -15  -2   0   -0.80    5.60
 -15  -2   0    3.60    6.50
 -15  -2   0   -6.90    4.90
 -15  -2   0   -0.90    5.40
 -15  -2   0   -4.60    3.30
 -15  -2   0   -2.10    6.80
  15   2   0    1.80    4.30
  15   2   0   11.20    8.00
  15   2   0    1.80    3.70
  15   2   0   -7.70    3.90
  15   2   0   -3.10    1.90
  15   2   0    3.90    3.30
  15   2   0   -0.30    2.60
 -15  -3   0  254.47   37.40
 -15  -3   0  330.37   33.30
 -15  -3   0  326.67   37.30
 -15  -3   0  344.57   32.90
 -15  -3   0  224.78   35.10
 -15  -3   0  237.78   31.40
  15   3   0  251.37   29.90
  15   3   0  260.87   33.00
  15   3   0  233.28   38.50
  15   3   0  235.68   30.40
  15   3   0  241.98   29.70
  15   3   0  245.68   28.40
  15   3   0  260.17   30.70
 -15  -4   0    9.20    8.50
 -15  -4   0   -2.60    5.30
 -15  -4   0   -6.40    6.20
 -15  -4   0   -6.10    4.70
 -15  -4   0   -0.60    4.20
 -15  -4   0   -9.40    5.70
  15   4   0   -1.90    2.40
  15   4   0   -3.60    3.30
  15   4   0   -2.80    5.00
  15   4   0    7.70    4.70
  15   4   0    1.00    3.90
  15   4   0   13.40    5.20
 -15  -5   0  126.29   17.70
 -15  -5   0  165.48   23.60
 -15  -5   0  141.69   23.70
 -15  -5   0   98.19   21.00
 -15  -5   0  142.39   21.00
 -15  -5   0  148.89   18.90
  15   5   0  110.19   20.00
  15   5   0  107.39   22.40
  15   5   0  103.39   15.90
  15   5   0  109.79   18.90
  15   5   0  108.69   14.90
  15   5   0  104.99   15.40
 -15  -6   0   -0.40    5.50
 -15  -6   0  -13.50    6.90
 -15  -6   0    2.80    5.00
 -15  -6   0    5.60    6.80
 -15  -6   0   -2.50    5.20
 -15  -6   0   -5.70    6.10
  15   6   0    2.30    5.40
  15   6   0    2.10    4.70
  15   6   0   -3.20    3.20
  15   6   0    5.50    6.70
 -15  -7   0   51.69   13.60
 -15  -7   0   31.90   10.90
  15   7   0   26.00    5.60
  15   7   0   25.20    7.70
  15   7   0   38.40   12.10
  15   7   0   25.00    7.20
 -15  -8   0    2.80    8.40
 -15  -8   0   -4.00    5.30
  15   8   0    2.40    8.50
 -16   7   0    1.20    6.80
 -16   7   0   -1.00    9.10
 -16   7   0   -3.40    4.60
 -16   7   0   -2.80   13.10
 -16   7   0    9.70   10.00
 -16   7   0   -2.60   13.90
  16  -7   0   -5.00    5.80
  16  -7   0    7.90    7.60
  16  -7   0    8.40    6.20
  16  -7   0   -3.00    4.00
 -16   6   0   11.10    8.80
 -16   6   0   16.60   11.70
 -16   6   0   10.60   11.40
 -16   6   0   27.20   12.00
 -16   6   0   17.90   12.40
 -16   6   0   10.70    7.90
  16  -6   0    5.60    5.30
  16  -6   0    3.20    7.30
  16  -6   0   10.50   10.80
  16  -6   0   33.40   10.10
  16  -6   0    3.00    7.20
  16  -6   0   31.50    9.60
 -16   5   0   11.80   11.40
 -16   5   0    1.10    7.00
 -16   5   0   34.00   12.60
 -16   5   0    0.60    5.70
 -16   5   0    2.80    5.00
 -16   5   0   -5.70    9.20
  16  -5   0   -5.30    6.00
  16  -5   0    0.30    7.30
  16  -5   0    6.90    9.10
  16  -5   0    2.30    3.80
  16  -5   0   -3.50    4.40
 -16   4   0   48.00   12.40
 -16   4   0   44.10   12.80
 -16   4   0   31.30   10.20
 -16   4   0    3.90   10.20
 -16   4   0   46.20   16.90
 -16   4   0   18.50   11.00
  16  -4   0   38.80    9.50
  16  -4   0   21.70   11.80
  16  -4   0   29.40   13.00
  16  -4   0   29.00    9.60
  16  -4   0   30.60   12.30
  16  -4   0   40.60    9.30
 -16   3   0   -0.10    5.60
 -16   3   0   -0.80    5.00
 -16   3   0   -1.80    7.10
 -16   3   0   -9.30    5.90
 -16   3   0   -8.30   14.00
  16  -3   0    1.60    4.50
  16  -3   0   -3.10    3.40
  16  -3   0    2.90   10.70
  16  -3   0    0.70    3.50
  16  -3   0    1.70    6.30
  16  -3   0    8.50    6.20
 -16   2   0   35.00    9.40
 -16   2   0   31.80   10.40
 -16   2   0  103.69   25.80
 -16   2   0   33.10    9.10
 -16   2   0   20.00   11.50
 -16   2   0   31.30   13.90
 -16   2   0   35.70   19.40
  16  -2   0   30.30    9.00
  16  -2   0   28.60   11.00
  16  -2   0   21.90    9.80
  16  -2   0   48.10   14.60
  16  -2   0   20.00    7.50
  16  -2   0   44.00   11.50
 -16   1   0    1.70    3.60
 -16   1   0   -7.00    5.10
 -16   1   0   -6.10    5.20
 -16   1   0  -10.50    6.90
 -16   1   0    2.70    7.80
 -16   1   0   10.60    9.70
  16  -1   0   -7.40    4.80
  16  -1   0    2.10    4.00
  16  -1   0   -1.00    7.30
  16  -1   0    1.50    4.80
  16  -1   0   -0.50    4.50
 -16   0   0   79.39   14.00
 -16   0   0   59.59   13.10
 -16   0   0   62.89   14.90
 -16   0   0   58.49   16.60
 -16   0   0  100.79   22.40
  16   0   0   53.59   14.30
  16   0   0   76.79   13.70
  16   0   0   42.70   14.40
  16   0   0   51.59   11.00
  16   0   0   45.40    9.50
 -16  -1   0    1.60    7.50
 -16  -1   0  -11.80    6.60
 -16  -1   0   -6.50    5.10
 -16  -1   0   10.30    7.70
 -16  -1   0   12.40    7.20
  16   1   0    1.10    4.60
  16   1   0    2.90    6.30
  16   1   0    1.20    4.80
  16   1   0   -1.80    4.60
  16   1   0   -0.50    2.90
 -16  -2   0   50.39   11.40
 -16  -2   0   69.59   13.30
 -16  -2   0   19.10    9.90
 -16  -2   0   22.60   12.40
 -16  -2   0   31.40   10.60
 -16  -2   0   36.40   13.50
  16   2   0   39.60   11.30
  16   2   0   21.60    7.20
  16   2   0   26.70    7.10
  16   2   0   46.60    8.10
  16   2   0   28.50    5.00
  16   2   0   49.20    9.60
  16   2   0   15.40    8.30
 -16  -3   0   -5.30    4.40
 -16  -3   0   -2.20    7.60
 -16  -3   0   -1.60    8.70
 -16  -3   0   -3.30    5.20
 -16  -3   0   -2.50    7.60
 -16  -3   0    2.40    6.00
  16   3   0   -1.80    3.10
  16   3   0   -3.30    4.50
  16   3   0    0.90    3.00
  16   3   0    9.60    6.00
  16   3   0   -4.10    5.10
  16   3   0   -5.30    3.10
  16   3   0    6.90    5.70
 -16  -4   0   33.80   12.10
 -16  -4   0   27.70   10.30
 -16  -4   0   49.80   10.80
 -16  -4   0   37.40    9.60
 -16  -4   0   34.50   13.30
 -16  -4   0   21.60    8.40
  16   4   0   11.60    9.00
  16   4   0   27.30    9.20
  16   4   0   25.50    9.80
  16   4   0    6.90    6.70
  16   4   0   32.60    7.10
  16   4   0   16.70    7.40
 -16  -5   0   -8.40    4.30
 -16  -5   0   12.30    7.60
 -16  -5   0   -0.10    8.20
 -16  -5   0   -3.40    4.10
 -16  -5   0   -4.40    4.30
 -16  -5   0   -5.10    8.60
  16   5   0   -3.10    3.90
  16   5   0   -7.00    5.90
  16   5   0    8.80    5.50
  16   5   0   -5.40    5.50
  16   5   0   -4.90    4.10
  16   5   0   -1.10    3.00
 -16  -6   0   19.50    8.50
 -16  -6   0    9.60    6.60
 -16  -6   0    5.80    8.30
 -16  -6   0    7.40    7.40
 -16  -6   0    4.10    7.30
 -16  -6   0   21.40    9.70
  16   6   0   11.20    7.70
  16   6   0    7.90    4.40
  16   6   0   21.40    6.70
  16   6   0    1.20    4.10
 -16  -7   0    7.00    7.10
 -16  -7   0   -1.20    4.70
  16   7   0   10.90    7.60
  16   7   0    5.30    4.60
  16   7   0    0.20    3.30
  16   7   0   -2.30    6.20
 -17   5   0   68.89   21.90
 -17   5   0   95.19   18.40
 -17   5   0  137.59   33.30
 -17   5   0  109.19   22.00
  17  -5   0   99.79   22.70
  17  -5   0   91.49   16.80
  17  -5   0   75.49   17.50
  17  -5   0  109.49   20.60
  17  -5   0   96.19   23.90
  17  -5   0   66.69   14.90
 -17   4   0    5.00    7.40
 -17   4   0    3.50    5.90
 -17   4   0   -0.40    7.00
 -17   4   0   -0.70    8.70
 -17   4   0    5.90   11.10
 -17   4   0   -0.60    5.10
  17  -4   0   14.50    9.70
  17  -4   0    9.80    8.00
  17  -4   0   -3.40    7.40
  17  -4   0    2.20    7.40
  17  -4   0   -1.00    4.30
  17  -4   0   -2.30    6.10
 -17   3   0    3.40    8.80
 -17   3   0    7.10    5.20
 -17   3   0   10.20    7.40
 -17   3   0   20.40   11.90
 -17   3   0    8.80    7.40
 -17   3   0    4.30    4.40
 -17   3   0   12.40   10.70
  17  -3   0    0.20    4.40
  17  -3   0   11.50    9.90
  17  -3   0   17.30    7.40
  17  -3   0   -7.30    6.00
  17  -3   0    4.80    5.50
  17  -3   0    5.10    6.10
 -17   2   0    9.90   11.20
 -17   2   0   -2.70    9.20
 -17   2   0  -10.10    6.70
 -17   2   0    6.70    5.00
 -17   2   0   -3.30    6.70
 -17   2   0    0.10    4.50
  17  -2   0   -5.60    2.80
  17  -2   0    3.20    6.00
  17  -2   0    8.30    7.30
  17  -2   0    0.30    4.30
  17  -2   0   -1.00    5.10
  17  -2   0   -1.60    7.50
 -17   1   0   62.19   11.60
 -17   1   0   59.69   12.30
 -17   1   0   40.00   11.90
 -17   1   0   80.69   11.90
 -17   1   0   40.60   16.00
  17  -1   0   66.29   13.10
  17  -1   0   40.40   10.20
  17  -1   0   27.20    8.80
  17  -1   0   57.69   17.30
  17  -1   0   43.90   13.50
  17  -1   0   41.60   13.00
 -17   0   0    5.70   10.00
 -17   0   0    0.90    6.80
 -17   0   0    2.80    7.20
 -17   0   0   -4.00    6.20
 -17   0   0    1.80   10.40
  17   0   0   -3.60    3.50
  17   0   0   17.50   11.70
  17   0   0   -0.30    3.20
  17   0   0    6.40    6.30
  17   0   0   -5.30    4.80
 -17  -1   0  131.99   24.80
 -17  -1   0   34.70   12.50
 -17  -1   0   72.59   13.40
 -17  -1   0   38.80   16.00
 -17  -1   0   71.89   16.40
 -17  -1   0   83.49   15.20
  17   1   0   44.00   16.20
  17   1   0   73.99   13.60
  17   1   0   62.79   17.30
  17   1   0   38.30   10.80
  17   1   0   65.39   13.00
 -17  -2   0   -4.50    5.10
 -17  -2   0   11.30    9.60
 -17  -2   0   -1.90    6.60
 -17  -2   0   -5.00    4.30
 -17  -2   0    3.20    7.10
 -17  -2   0   -8.20    7.90
  17   2   0   -2.20    3.90
  17   2   0    0.80    6.80
  17   2   0    0.50    2.50
  17   2   0  -14.00    5.60
  17   2   0    0.30    6.70
 -17  -3   0  -15.10    8.40
 -17  -3   0    7.20    9.80
 -17  -3   0    7.90    7.40
 -17  -3   0    3.50    5.50
 -17  -3   0   11.50    7.70
 -17  -3   0   11.90    7.90
  17   3   0    6.40    4.50
  17   3   0   -1.60    3.10
  17   3   0    6.40    3.70
  17   3   0    6.40    3.30
  17   3   0    2.00    5.40
  17   3   0    9.10    9.60
  17   3   0   -3.80    5.90
 -17  -4   0   10.00   10.90
 -17  -4   0   -5.10    7.60
 -17  -4   0   -1.80    4.70
 -17  -4   0   14.40   10.10
 -17  -4   0   -1.50    3.80
 -17  -4   0   -4.20    4.80
  17   4   0   -2.50    6.00
  17   4   0   -1.30    6.50
  17   4   0    1.10    4.80
  17   4   0   -3.40    3.80
  17   4   0   -5.60    5.10
  17   4   0   -0.80    4.00
 -17  -5   0  125.59   19.80
 -17  -5   0   46.20   15.90
 -17  -5   0  111.79   23.70
 -17  -5   0  142.09   24.00
 -17  -5   0   99.59   17.00
 -17  -5   0   88.79   16.00
  17   5   0  103.39   15.10
  17   5   0  115.69   22.50
  17   5   0   68.19   12.40
  17   5   0   84.09   16.70
 -18   3   0    5.60    5.00
 -18   3   0   10.00    7.90
 -18   3   0   15.20    9.30
 -18   3   0    3.10    7.30
 -18   3   0   15.10    7.20
  18  -3   0   -0.90   10.10
  18  -3   0    3.50    5.30
  18  -3   0    0.00    7.80
  18  -3   0   21.40   12.60
  18  -3   0   -3.20    5.80
 -18   2   0  273.27   31.70
 -18   2   0  272.87   34.40
 -18   2   0  268.47   46.50
 -18   2   0  231.48   37.80
 -18   2   0  286.97   31.50
  18  -2   0  213.28   40.00
  18  -2   0  221.18   31.70
  18  -2   0  241.38   36.20
 -18   1   0   10.50    8.80
 -18   1   0    0.80    7.60
 -18   1   0    9.90    8.60
  18  -1   0    4.00    8.90
  18  -1   0   -1.80    6.80
  18  -1   0   14.50    8.70
  18  -1   0    3.40    4.70
  18  -1   0   -1.40    4.20
 -18   0   0  344.77   43.30
 -18   0   0  289.07   46.20
 -18   0   0  398.16   60.79
  18   0   0  299.37   39.10
  18   0   0  339.57   44.10
  18   0   0  386.26   40.90
 -18  -1   0   13.30    8.20
 -18  -1   0    7.60    6.10
 -18  -1   0   -0.30    5.70
 -18  -1   0    0.00    5.00
  18   1   0   -1.10    3.70
  18   1   0   -4.90    5.80
  18   1   0    1.70   11.10
  18   1   0    0.70    3.70
 -18  -2   0  262.07   29.90
 -18  -2   0  284.47   29.70
 -18  -2   0  173.28   31.30
 -18  -2   0  220.28   36.50
  18   2   0  149.79   36.20
  18   2   0  205.38   27.40
  18   2   0  144.99   31.60
  18   2   0  225.78   26.20
  18   2   0  165.68   29.70
 -18  -3   0   -0.40    5.00
 -18  -3   0   -5.30    5.90
 -18  -3   0   10.90    9.10
 -18  -3   0    0.10    5.10
  18   3   0   -3.90    2.10
  18   3   0   -3.00    3.90
  18   3   0   -3.20    5.50
  18   3   0    0.30    6.90
  18   3   0    1.10    6.30
  18   3   0    3.10    2.90
  18   3   1   29.70    6.40
  18   3   1   51.19    9.80
  18   3   1   30.40    8.50
  18   3   1   39.90    9.90
  18   3   1   55.19   17.10
  18   3   1   47.00   13.10
 -18  -3  -1   46.50   10.50
 -18  -3  -1   88.59   19.50
 -18  -3  -1   20.60   11.70
 -18  -3  -1   57.09   12.50
  18   2   1   12.20    5.40
  18   2   1   10.60    8.30
  18   2   1    5.10    8.60
  18   2   1   -5.80    7.10
  18   2   1   13.60    6.60
 -18  -2  -1   -7.80    4.50
 -18  -2  -1   20.90   10.40
 -18  -2  -1   17.60    9.70
 -18  -2  -1    5.20    6.30
  18   1   1   23.90   22.50
  18   1   1   22.60   10.30
  18   1   1    8.50    5.40
  18   1   1   22.10    9.30
 -18  -1  -1    9.10    7.70
 -18  -1  -1   19.80    9.20
 -18  -1  -1   25.60    9.10
 -18  -1  -1    6.20    7.90
  18   0   1  -18.00    5.50
  18   0   1    0.80    9.40
  18   0   1   -0.70    2.60
  18   0   1   -3.20    8.40
  18   0   1   -3.10    5.50
 -18   0  -1   -2.80    8.80
 -18   0  -1    0.70    5.90
  18  -1   1   16.40    6.80
  18  -1   1    4.70    5.60
  18  -1   1   12.50    9.50
  18  -1   1    4.50    8.90
  18  -1   1    7.00    6.90
 -18   1  -1    7.90    6.50
 -18   1  -1   18.70    9.50
 -18   1  -1   26.50    7.50
 -18   1  -1    0.50    7.10
 -18   1  -1   13.20    5.60
  18  -2   1    9.00    7.20
  18  -2   1   17.30    8.20
  18  -2   1   -1.00    7.70
  18  -2   1   12.00    6.60
  18  -2   1   10.60    8.10
 -18   2  -1   10.40    5.50
 -18   2  -1    5.80    5.10
 -18   2  -1   -1.70    6.00
 -18   2  -1   28.40   10.80
  18  -3   1   55.89   17.10
  18  -3   1   42.10   10.80
  18  -3   1   43.20   12.40
 -18   3  -1   28.70   13.20
 -18   3  -1   34.50   10.70
 -18   3  -1   15.50   11.10
 -18   3  -1   41.40   11.30
 -18   3  -1   43.80   13.00
  17   5   1    5.30    5.40
  17   5   1   -2.80    4.90
  17   5   1   -8.00    6.20
  17   5   1    0.70    8.50
 -17  -5  -1    9.10    8.20
 -17  -5  -1    3.80    6.20
 -17  -5  -1    7.00    7.30
 -17  -5  -1    8.30    9.70
 -17  -5  -1    3.30    8.30
 -17  -5  -1   -1.70    8.50
  17   4   1   29.60    8.60
  17   4   1   48.70    8.20
  17   4   1   27.50   12.90
  17   4   1   41.50   11.90
  17   4   1   28.70    9.60
  17   4   1   44.80   11.10
 -17  -4  -1   72.89   14.50
 -17  -4  -1   81.79   13.80
 -17  -4  -1   40.80   14.20
 -17  -4  -1   50.29   12.30
 -17  -4  -1   33.00   11.60
 -17  -4  -1   64.29   17.70
  17   3   1   -3.00    6.10
  17   3   1    4.10    4.80
  17   3   1   -1.50    3.10
  17   3   1    4.00    7.30
  17   3   1   -0.30    3.90
  17   3   1    6.90    4.60
 -17  -3  -1   10.70    8.10
 -17  -3  -1   -4.10    9.20
 -17  -3  -1    6.50    7.80
 -17  -3  -1    5.60    6.40
 -17  -3  -1   -2.50    3.70
 -17  -3  -1    3.30    9.00
  17   2   1    8.30    5.90
  17   2   1   19.30    8.30
  17   2   1   12.50    7.50
  17   2   1   13.30    3.90
  17   2   1   34.90   13.00
  17   2   1    8.30    4.80
  17   2   1    9.20    4.30
 -17  -2  -1   28.10    8.30
 -17  -2  -1   27.10   12.00
 -17  -2  -1   18.60   12.20
 -17  -2  -1   27.30    9.10
 -17  -2  -1   16.20    9.20
 -17  -2  -1    9.40    9.90
  17   1   1   -0.90    3.40
  17   1   1    8.20    4.10
  17   1   1    1.00    6.90
  17   1   1   -1.70    3.20
  17   1   1    1.70    6.10
  17   1   1    0.10    6.10
 -17  -1  -1   11.90    8.80
 -17  -1  -1    5.10    5.80
 -17  -1  -1  -25.40    9.20
 -17  -1  -1   10.40   10.90
 -17  -1  -1    0.80    5.80
 -17  -1  -1   -2.70    6.70
  17   0   1   -0.10    3.00
  17   0   1   -2.90    6.40
  17   0   1   -1.60    3.60
  17   0   1   -0.90    5.10
  17   0   1   -1.20    6.00
  17   0   1   -1.10    3.90
 -17   0  -1   -6.50    5.20
 -17   0  -1   -9.90    7.20
 -17   0  -1   -9.30    8.80
 -17   0  -1    2.70    7.20
 -17   0  -1   13.30   10.80
 -17   0  -1    0.30    3.40
  17  -1   1   -4.90    5.80
  17  -1   1   -2.50    5.50
  17  -1   1    3.90    5.60
  17  -1   1   -2.30    3.60
  17  -1   1    7.20    5.90
  17  -1   1   -0.20    3.40
 -17   1  -1  -26.60    8.60
 -17   1  -1   11.20    8.70
 -17   1  -1   -0.70    3.70
 -17   1  -1   -7.70    6.50
 -17   1  -1   14.10   11.10
  17  -2   1   14.20    6.70
  17  -2   1   24.30   12.30
  17  -2   1   26.70   10.60
  17  -2   1   17.60    7.90
  17  -2   1   11.00    6.60
  17  -2   1    4.60    8.60
 -17   2  -1   22.80   10.70
 -17   2  -1   12.50   10.30
 -17   2  -1   15.60    7.60
 -17   2  -1   12.90   10.40
 -17   2  -1   -0.50   10.20
  17  -3   1    0.70    4.50
  17  -3   1   -1.50    3.60
  17  -3   1    0.20    5.10
  17  -3   1    5.60    6.90
  17  -3   1   -4.70    5.70
  17  -3   1   -4.80    7.50
 -17   3  -1    2.80    9.20
 -17   3  -1   -3.60    3.70
 -17   3  -1    9.90    9.70
 -17   3  -1   13.30    8.10
 -17   3  -1    4.70    4.80
 -17   3  -1   12.90   11.20
 -17   3  -1    8.30    4.50
  17  -4   1   62.79   12.30
  17  -4   1   42.80   15.10
  17  -4   1   53.89   16.90
  17  -4   1   37.70   11.00
  17  -4   1   44.00   20.60
  17  -4   1   65.89   16.00
 -17   4  -1   52.69   15.60
 -17   4  -1   43.80   12.80
 -17   4  -1   41.50   12.10
 -17   4  -1   19.90   15.90
 -17   4  -1   47.50   14.70
 -17   4  -1   51.49   19.20
  17  -5   1    1.90    8.10
  17  -5   1   -3.70    7.00
  17  -5   1    9.30    7.30
  17  -5   1    6.40    6.80
  17  -5   1    0.80    7.50
  17  -5   1   -2.40    8.40
 -17   5  -1   -1.40    4.90
 -17   5  -1   -5.90   16.30
 -17   5  -1   -0.80    3.90
 -17   5  -1    7.30   10.10
 -17   5  -1    5.00   12.70
 -17   5  -1    8.20    9.70
  16   7   1    1.40    3.50
  16   7   1   -0.80    5.30
  16   7   1   13.00    6.80
  16   7   1    3.70    4.50
 -16  -7  -1    5.90    7.90
 -16  -7  -1   -3.50    5.00
 -16  -7  -1    2.10    7.70
 -16  -7  -1   -1.70    3.80
  16   6   1   -0.70    5.10
  16   6   1    0.60    4.20
  16   6   1    7.70    5.00
  16   6   1   -4.70    5.80
 -16  -6  -1   11.60    7.40
 -16  -6  -1   13.60    8.20
 -16  -6  -1  -17.50    8.70
 -16  -6  -1   10.70    8.30
 -16  -6  -1   21.40    9.60
 -16  -6  -1   -4.20    6.60
  16   5   1   47.20   10.00
  16   5   1   45.20   11.60
  16   5   1   67.99   18.20
  16   5   1   42.40   10.70
 -16  -5  -1   70.89   16.50
 -16  -5  -1   94.09   15.90
 -16  -5  -1   39.50   14.40
 -16  -5  -1   85.19   18.30
 -16  -5  -1   74.39   13.80
 -16  -5  -1   70.49   12.90
  16   4   1   30.80    9.30
  16   4   1   29.70    7.70
  16   4   1   29.30    9.60
  16   4   1   39.90   14.40
  16   4   1   18.80    9.20
  16   4   1   33.70    6.70
 -16  -4  -1   57.89   15.50
 -16  -4  -1   32.40    9.20
 -16  -4  -1   28.30   10.30
 -16  -4  -1   37.70    9.30
 -16  -4  -1   49.30   15.30
 -16  -4  -1   30.30   10.80
  16   3   1  312.77   31.20
  16   3   1  283.37   33.60
  16   3   1  235.48   40.70
  16   3   1  275.77   32.00
  16   3   1  246.38   35.10
  16   3   1  256.27   32.20
  16   3   1  237.28   32.90
 -16  -3  -1  298.07   35.60
 -16  -3  -1  246.58   39.40
 -16  -3  -1  304.97   42.50
 -16  -3  -1  365.96   35.60
 -16  -3  -1  338.47   45.60
 -16  -3  -1  304.17   34.80
  16   2   1   56.39   13.90
  16   2   1   38.70    8.30
  16   2   1   33.50    7.70
  16   2   1   49.40    9.20
  16   2   1   22.40    7.50
  16   2   1   25.30    5.10
  16   2   1    8.70    8.00
 -16  -2  -1   37.20   14.50
 -16  -2  -1   30.40   11.40
 -16  -2  -1   39.20   10.40
 -16  -2  -1   28.10   10.20
 -16  -2  -1   44.70   11.10
 -16  -2  -1   38.90   12.90
  16   1   1  130.29   14.70
  16   1   1  100.29   17.60
  16   1   1  131.19   17.50
  16   1   1  145.19   16.70
  16   1   1  132.99   19.50
  16   1   1  152.68   25.60
  16   1   1   73.29   21.10
 -16  -1  -1   83.69   19.60
 -16  -1  -1  179.58   30.10
 -16  -1  -1  165.08   22.10
 -16  -1  -1  121.79   25.40
 -16  -1  -1  157.38   21.00
  16   0   1   -1.00    5.20
  16   0   1   -5.10    4.20
  16   0   1   -2.10    3.00
  16   0   1    2.00    4.90
  16   0   1    1.50    4.30
  16   0   1    6.30    5.20
 -16   0  -1   -8.40    5.20
 -16   0  -1    2.00    5.60
 -16   0  -1   -3.60    7.60
 -16   0  -1    1.70    7.90
 -16   0  -1   -1.80    3.10
 -16   0  -1    1.70    7.10
  16  -1   1  114.99   22.20
  16  -1   1   92.09   22.00
  16  -1   1   84.59   16.40
  16  -1   1   91.39   16.10
  16  -1   1  185.48   23.50
  16  -1   1  140.99   24.90
 -16   1  -1  147.49   19.20
 -16   1  -1   97.49   23.00
 -16   1  -1  118.89   24.80
 -16   1  -1   96.69   17.70
 -16   1  -1  127.39   18.90
  16  -2   1   22.40    7.40
  16  -2   1   16.30    6.80
  16  -2   1   46.70   11.00
  16  -2   1   54.09   13.60
  16  -2   1   64.99   15.80
  16  -2   1   45.10   14.50
 -16   2  -1   26.50   12.30
 -16   2  -1   10.50   10.70
 -16   2  -1   27.50    8.70
 -16   2  -1   38.90    9.60
 -16   2  -1   27.90   10.00
  16  -3   1  227.08   41.20
  16  -3   1  249.38   35.20
  16  -3   1  349.57   35.30
  16  -3   1  325.57   39.10
  16  -3   1  357.06   48.30
  16  -3   1  201.98   33.40
 -16   3  -1  306.97   38.40
 -16   3  -1  218.88   58.59
 -16   3  -1  324.07   50.49
 -16   3  -1  359.56   37.20
 -16   3  -1  301.77   49.30
  16  -4   1   18.20    7.50
  16  -4   1   40.20   13.40
  16  -4   1   22.00   10.20
  16  -4   1   24.20    8.90
  16  -4   1   23.20    8.40
 -16   4  -1   41.40   11.30
 -16   4  -1   17.60   10.50
 -16   4  -1   -3.50    7.60
 -16   4  -1   52.49   13.10
 -16   4  -1   43.60   12.20
 -16   4  -1   54.69   17.90
  16  -5   1   78.29   30.30
  16  -5   1   59.49   15.10
  16  -5   1   56.99   18.10
  16  -5   1   59.49   17.70
  16  -5   1   72.19   19.30
  16  -5   1   42.00   10.40
 -16   5  -1   52.09   14.90
 -16   5  -1   25.80   14.20
 -16   5  -1   30.30   12.90
 -16   5  -1   63.89   16.50
 -16   5  -1   42.00   11.40
 -16   5  -1   31.50   15.30
  16  -6   1   -3.90    4.10
  16  -6   1   16.00    8.10
  16  -6   1   12.60   10.30
  16  -6   1  -11.70    6.40
  16  -6   1    9.20    6.60
  16  -6   1    2.70    6.40
 -16   6  -1   -4.00    6.30
 -16   6  -1    5.10    8.00
 -16   6  -1    2.00    6.30
 -16   6  -1    0.50    4.60
 -16   6  -1   16.90   12.60
 -16   6  -1   12.70   11.10
  16  -7   1   -2.10    5.20
  16  -7   1    9.30    9.10
  16  -7   1    1.80    2.60
  16  -7   1    3.60    6.00
  16  -7   1   -0.80    8.30
 -16   7  -1   -5.70    7.80
 -16   7  -1  -11.10   13.60
 -16   7  -1   -6.70   13.40
 -16   7  -1   12.10    8.10
 -16   7  -1   -1.70    4.90
 -16   7  -1   -2.20    9.80
  15   8   1    6.30    4.20
 -15  -8  -1    0.80    6.70
 -15  -8  -1   13.20    8.10
  15   7   1   -0.90    3.50
  15   7   1   -0.70    2.40
  15   7   1   -5.80    5.80
  15   7   1   -6.40    4.10
 -15  -7  -1    9.10    8.60
 -15  -7  -1   -5.90    4.50
  15   6   1   17.20    9.90
  15   6   1   50.39    8.90
  15   6   1   30.40    8.70
  15   6   1   16.70    6.10
 -15  -6  -1   45.70   13.40
 -15  -6  -1   40.60   10.90
 -15  -6  -1   45.00   12.20
 -15  -6  -1   56.99   14.00
 -15  -6  -1   45.40    9.90
 -15  -6  -1   29.90    9.60
  15   5   1    2.00    6.30
  15   5   1    7.00    4.70
  15   5   1    5.20    4.50
  15   5   1    2.20    5.40
 -15  -5  -1    6.30    9.20
 -15  -5  -1   12.30    8.00
 -15  -5  -1    8.10    6.50
 -15  -5  -1   31.80    9.10
 -15  -5  -1    6.70    6.90
 -15  -5  -1    2.60    7.50
  15   4   1  108.99   14.60
  15   4   1  119.39   14.30
  15   4   1  103.39   16.50
  15   4   1   71.59   19.50
  15   4   1   95.09   17.90
  15   4   1   98.59   18.30
 -15  -4  -1  124.69   17.90
 -15  -4  -1  121.89   22.90
 -15  -4  -1  119.09   22.20
 -15  -4  -1  159.48   20.80
 -15  -4  -1   95.49   19.90
 -15  -4  -1  109.29   17.10
  15   3   1   48.50    8.10
  15   3   1   45.90   13.90
  15   3   1   18.80    8.30
  15   3   1   27.40    7.00
  15   3   1   28.80    7.90
  15   3   1   52.09   10.80
  15   3   1   34.20    6.50
 -15  -3  -1   34.60   12.00
 -15  -3  -1   46.50    9.70
 -15  -3  -1   67.29   12.00
 -15  -3  -1   30.60    9.50
 -15  -3  -1   39.40   12.30
 -15  -3  -1   35.60   12.90
  15   2   1  101.79   24.50
  15   2   1  150.78   16.70
  15   2   1  166.38   25.20
  15   2   1  136.39   18.30
  15   2   1  155.28   18.70
  15   2   1  123.69   19.80
  15   2   1  167.68   19.30
 -15  -2  -1  178.98   29.20
 -15  -2  -1  119.19   20.00
 -15  -2  -1   95.49   21.40
 -15  -2  -1   99.49   23.10
 -15  -2  -1  181.38   20.80
 -15  -2  -1  169.78   20.60
  15   1   1   12.20    5.10
  15   1   1   15.50    9.20
  15   1   1   17.80    7.10
  15   1   1   27.30    7.20
  15   1   1   16.90    5.20
  15   1   1   21.70    8.30
  15   1   1   19.40    4.20
 -15  -1  -1   15.90    9.50
 -15  -1  -1   -1.90    6.00
 -15  -1  -1   11.20    6.20
 -15  -1  -1   16.30    7.50
 -15  -1  -1   33.20    7.20
 -15  -1  -1   17.40    7.90
  15   0   1    1.00    4.00
  15   0   1   -2.60    3.70
  15   0   1    0.90    5.40
  15   0   1   -0.80    3.30
  15   0   1    0.40    2.50
  15   0   1   -3.70    4.50
  15   0   1   -0.90    1.60
 -15   0  -1    2.90    6.80
 -15   0  -1   -6.70    6.10
 -15   0  -1   -0.10    6.40
 -15   0  -1   -0.80    3.50
 -15   0  -1   -5.60    4.40
  15  -1   1   31.00    8.60
  15  -1   1   29.00   11.30
  15  -1   1    5.00    5.40
  15  -1   1    9.50    6.20
  15  -1   1   15.70    9.70
  15  -1   1    6.30    5.10
 -15   1  -1   21.40   11.30
 -15   1  -1   15.70    6.60
 -15   1  -1    8.20    7.80
 -15   1  -1   23.40    8.20
 -15   1  -1   19.30    7.90
 -15   1  -1    4.20    6.30
  15  -2   1   90.19   16.00
  15  -2   1  115.99   18.80
  15  -2   1  113.49   20.40
  15  -2   1  116.49   17.30
  15  -2   1  130.39   22.40
  15  -2   1   82.69   21.70
 -15   2  -1  196.08   22.70
 -15   2  -1  145.39   22.80
 -15   2  -1  157.18   27.70
 -15   2  -1   66.39   20.40
 -15   2  -1  135.39   19.10
 -15   2  -1   95.29   17.70
  15  -3   1   28.40    9.50
  15  -3   1   36.40   12.80
  15  -3   1   24.30    7.20
  15  -3   1   35.30    9.40
  15  -3   1   26.90    8.90
  15  -3   1   52.19   16.70
 -15   3  -1   40.10   13.90
 -15   3  -1    3.80    8.50
 -15   3  -1   74.09   19.70
 -15   3  -1   59.49   12.00
 -15   3  -1   32.40   13.80
  15  -4   1  182.48   26.10
  15  -4   1   93.49   18.20
  15  -4   1  132.69   25.90
  15  -4   1  113.39   17.60
  15  -4   1  123.99   27.00
  15  -4   1  111.69   17.50
 -15   4  -1   88.39   17.80
 -15   4  -1  111.09   25.60
 -15   4  -1  139.89   20.40
 -15   4  -1   70.39   21.60
 -15   4  -1  123.49   23.10
  15  -5   1    8.10   10.20
  15  -5   1    7.00    8.00
  15  -5   1    6.30    5.00
  15  -5   1   11.60    4.30
  15  -5   1   20.40    7.20
  15  -5   1   10.60    7.90
  15  -5   1   10.00    6.70
  15  -5   1   12.20    3.00
 -15   5  -1   -5.30    5.70
 -15   5  -1   19.10   10.60
 -15   5  -1   -0.90    5.70
 -15   5  -1   15.10    8.20
 -15   5  -1    3.80    8.90
 -15   5  -1    8.00    8.60
  15  -6   1   28.70    7.50
  15  -6   1   53.79   13.60
  15  -6   1   33.30   10.50
  15  -6   1   22.30   12.90
  15  -6   1   44.30   10.30
  15  -6   1   24.00    5.10
 -15   6  -1   22.70   11.10
 -15   6  -1   50.89   16.40
 -15   6  -1   32.30   11.50
 -15   6  -1   31.40   11.30
 -15   6  -1   55.09   12.40
 -15   6  -1    8.40    9.70
  15  -7   1    3.60    6.30
  15  -7   1    1.90    4.90
  15  -7   1    4.00    6.90
  15  -7   1   -4.50    4.70
  15  -7   1   -1.60    3.20
  15  -7   1    7.30    9.30
  15  -7   1    2.00    7.40
  15  -7   1    3.30    3.30
 -15   7  -1   -5.40    7.20
 -15   7  -1   -4.80    3.60
 -15   7  -1    2.20    6.60
 -15   7  -1   -2.80    6.40
  15  -8   1   24.50    8.90
  15  -8   1   17.00    6.70
  15  -8   1    1.80    4.30
  15  -8   1    7.90    5.80
  15  -8   1   24.40   11.20
 -15   8  -1    2.00    6.20
 -15   8  -1   17.60   10.60
 -15   8  -1   16.10   12.40
 -15   8  -1    3.40    9.60
 -15   8  -1   38.80   13.20
  14   9   1    7.40    5.20
 -14  -9  -1   -4.80    4.50
 -14  -8  -1   34.50   12.20
 -14  -8  -1   47.10   13.20
  14   7   1    1.00    5.30
  14   7   1   -1.90    4.70
  14   7   1    9.00    4.10
  14   7   1    3.20    4.00
 -14  -7  -1    9.10    7.60
 -14  -7  -1   -0.50    5.70
  14   6   1   66.89   10.20
  14   6   1   63.59   13.30
  14   6   1   43.80   13.90
  14   6   1   52.89   10.50
 -14  -6  -1   88.69   13.60
 -14  -6  -1   60.69   11.30
 -14  -6  -1   72.19   15.30
 -14  -6  -1   68.29   11.40
 -14  -6  -1   62.19   14.70
 -14  -6  -1   66.29   16.50
 -14  -6  -1   95.79   16.20
  14   5   1   18.80    7.80
  14   5   1    9.90    5.90
  14   5   1   11.20    4.30
  14   5   1   14.90    5.40
  14   5   1   14.40    6.20
  14   5   1   16.20    9.30
 -14  -5  -1   13.70    6.30
 -14  -5  -1   21.10    8.90
 -14  -5  -1   23.60    9.20
 -14  -5  -1   13.30    7.90
 -14  -5  -1   17.80    6.50
 -14  -5  -1   12.00    5.30
 -14  -5  -1   18.20    7.80
  14   4   1   96.79   17.10
  14   4   1   87.99   13.90
  14   4   1   63.59   17.70
  14   4   1   81.59   12.60
  14   4   1   96.99   13.40
  14   4   1  104.89   19.40
 -14  -4  -1  156.18   19.20
 -14  -4  -1   79.09   17.40
 -14  -4  -1   88.19   17.90
 -14  -4  -1  127.09   18.80
 -14  -4  -1  101.19   21.80
 -14  -4  -1   82.29   13.70
  14   3   1  366.66   42.80
  14   3   1  396.26   44.10
  14   3   1  420.86   45.30
  14   3   1  370.36   42.80
  14   3   1  421.06   42.20
  14   3   1  327.87   45.20
  14   3   1  372.06   48.70
 -14  -3  -1  463.45   49.40
 -14  -3  -1  359.86   44.30
 -14  -3  -1  361.06   48.10
 -14  -3  -1  364.26   44.20
 -14  -3  -1  491.45   45.20
 -14  -3  -1  357.66   46.50
  14   2   1  110.19   19.80
  14   2   1  105.09   12.60
  14   2   1   97.99   15.30
  14   2   1  135.59   17.80
  14   2   1  101.69   20.70
  14   2   1   97.99   15.30
  14   2   1  107.69   15.20
 -14  -2  -1  110.89   16.50
 -14  -2  -1   84.19   19.00
 -14  -2  -1  115.39   20.50
 -14  -2  -1   94.19   16.20
 -14  -2  -1   71.19   14.40
 -14  -2  -1  123.19   22.10
 -14  -2  -1  114.49   14.00
  14   1   1   32.60    7.90
  14   1   1   41.10   12.30
  14   1   1   35.10    7.50
  14   1   1   32.60    5.20
  14   1   1   27.90    6.50
  14   1   1   26.30    9.40
  14   1   1   39.50    8.20
 -14  -1  -1   30.70   11.70
 -14  -1  -1   20.70    8.10
 -14  -1  -1   18.20    7.60
 -14  -1  -1   38.10    8.90
 -14  -1  -1   32.30    7.60
 -14  -1  -1   27.40   11.20
  14   0   1    1.40    3.40
  14   0   1   -7.70    4.30
  14   0   1   -1.60    4.80
  14   0   1   -3.60    2.70
  14   0   1    1.60    3.40
 -14   0  -1   -0.10    3.80
 -14   0  -1    3.60    4.30
 -14   0  -1    2.10    6.30
 -14   0  -1    0.10    4.70
 -14   0  -1    0.50    4.40
  14  -1   1   29.90   11.20
  14  -1   1   54.89   11.00
  14  -1   1   24.80    7.00
  14  -1   1   26.70    3.80
  14  -1   1   30.20    5.50
  14  -1   1   35.80   11.50
  14  -1   1   21.90    6.50
 -14   1  -1   18.80    6.50
 -14   1  -1   34.10    8.60
 -14   1  -1    8.90    6.50
 -14   1  -1   35.00   11.40
 -14   1  -1   23.00    7.80
 -14   1  -1   14.00    9.00
  14  -2   1   95.89   15.40
  14  -2   1  101.09   14.20
  14  -2   1   83.29   20.80
  14  -2   1  113.19   16.00
  14  -2   1   75.59   17.80
  14  -2   1  106.39   25.30
  14  -2   1  126.19   19.60
 -14   2  -1   90.99   18.00
 -14   2  -1  126.09   18.30
 -14   2  -1   65.49   19.30
 -14   2  -1  147.09   27.10
 -14   2  -1   80.29   14.80
  14  -3   1  392.56   48.40
  14  -3   1  343.47   38.00
  14  -3   1  366.16   41.30
  14  -3   1  344.17   41.20
  14  -3   1  343.47   42.90
  14  -3   1  376.56   39.50
  14  -3   1  401.06   44.70
  14  -3   1  469.35   47.70
 -14   3  -1  371.46   42.40
 -14   3  -1  306.77   50.19
 -14   3  -1  433.66   56.69
 -14   3  -1  337.77   44.00
 -14   3  -1  336.37   42.40
  14  -4   1   87.29   13.90
  14  -4   1  116.79   19.00
  14  -4   1   79.49    9.40
  14  -4   1   92.79   19.50
  14  -4   1   85.99   19.60
  14  -4   1   98.49   12.90
  14  -4   1   71.49   12.90
  14  -4   1   72.19   15.20
 -14   4  -1   67.69   13.80
 -14   4  -1   55.19   16.90
 -14   4  -1   58.19   16.80
 -14   4  -1   71.59   14.20
 -14   4  -1   90.09   17.30
  14  -5   1    7.60    6.20
  14  -5   1    3.60    5.40
  14  -5   1   12.30    3.30
  14  -5   1   34.70   13.50
  14  -5   1   12.40    5.40
  14  -5   1   17.00    5.60
  14  -5   1   19.90    9.40
  14  -5   1   27.90    9.10
 -14   5  -1   18.90   10.90
 -14   5  -1   25.00   10.00
 -14   5  -1    0.80    7.10
 -14   5  -1   21.60    8.10
 -14   5  -1    5.10    7.80
  14  -6   1   59.09   15.80
  14  -6   1   89.29   16.50
  14  -6   1   52.39   10.50
  14  -6   1   52.49   13.80
  14  -6   1   46.70   11.70
  14  -6   1   49.99    7.60
  14  -6   1   60.19   16.30
  14  -6   1   69.59   11.70
 -14   6  -1   46.30   15.10
 -14   6  -1   38.30   11.80
 -14   6  -1   55.09   13.30
 -14   6  -1   51.39   16.30
 -14   6  -1   36.40   14.30
  14  -7   1   17.10   11.20
  14  -7   1    3.00    8.10
  14  -7   1    7.50    9.00
  14  -7   1   10.00    6.20
  14  -7   1    9.50    5.20
  14  -7   1    2.50    7.10
  14  -7   1   -0.90    3.20
  14  -7   1   12.30    7.20
 -14   7  -1    7.70   10.50
 -14   7  -1    8.30    9.40
 -14   7  -1   10.50   10.30
 -14   7  -1    3.40    5.20
 -14   7  -1   14.40    8.50
 -14   7  -1   -1.90    6.70
  14  -8   1   62.89   13.80
  14  -8   1   43.90   14.80
  14  -8   1   38.50   11.50
  14  -8   1   73.09   14.10
  14  -8   1   68.69   11.80
  14  -8   1   67.79   18.30
  14  -8   1   57.19   12.60
  14  -8   1   43.60    8.10
  14  -8   1   51.99   13.20
 -14   8  -1   31.70   16.00
 -14   8  -1   50.19   12.70
 -14   8  -1   65.19   18.50
 -14   8  -1   34.90   12.30
 -14   8  -1   55.59   15.10
 -14   8  -1   49.50   15.10
  14  -9   1   12.40    6.80
  14  -9   1   20.50    9.00
  14  -9   1   -1.90    4.50
  14  -9   1   10.20    7.20
  14  -9   1   13.10    9.20
  14  -9   1   25.90   10.20
 -14   9  -1    9.40    8.30
 -14   9  -1   13.20    9.00
 -14   9  -1   25.40   12.70
 -14   9  -1   -3.60   12.60
 -14   9  -1    1.60   10.00
 -14   9  -1   -5.40    6.10
  13  10   1   95.19   18.20
 -13 -10  -1  101.89   21.60
  13   9   1    4.90    5.10
  13   9   1    7.90    7.10
 -13  -9  -1   17.40    9.50
  13   8   1  106.39   17.80
  13   8   1   88.39   19.30
 -13  -8  -1   95.99   20.90
 -13  -8  -1  105.49   20.90
  13   7   1   48.70    9.80
  13   7   1   43.50    7.50
  13   7   1   46.50   12.20
  13   7   1   58.09   11.60
 -13  -7  -1   53.39   14.70
 -13  -7  -1   63.69   12.80
 -13  -7  -1   53.59   13.10
  13   6   1  449.26   51.89
  13   6   1  431.96   53.79
  13   6   1  477.85   56.99
  13   6   1  413.46   52.49
 -13  -6  -1  581.54   54.99
 -13  -6  -1  474.05   56.09
 -13  -6  -1  548.35   53.39
 -13  -6  -1  454.45   56.99
 -13  -6  -1  457.25   52.99
 -13  -6  -1  548.95   56.49
 -13  -6  -1  612.14   57.09
  13   5   1  133.19   21.40
  13   5   1  102.39   20.90
  13   5   1  117.19   16.00
  13   5   1  122.99   14.80
  13   5   1   87.59   13.60
  13   5   1  120.09   18.30
 -13  -5  -1   90.19   15.10
 -13  -5  -1  131.49   21.30
 -13  -5  -1  131.99   19.20
 -13  -5  -1   91.79   18.40
 -13  -5  -1  140.19   17.90
 -13  -5  -1   97.89   19.70
 -13  -5  -1  145.29   17.20
  13   4   1  244.68   37.10
  13   4   1  261.47   31.30
  13   4   1  216.78   29.30
  13   4   1  275.67   33.80
  13   4   1  218.48   28.20
  13   4   1  241.98   28.80
 -13  -4  -1  179.98   33.20
 -13  -4  -1  242.88   30.00
 -13  -4  -1  315.27   30.00
 -13  -4  -1  233.18   30.20
 -13  -4  -1  287.27   33.40
 -13  -4  -1  331.77   30.40
 -13  -4  -1  317.87   34.40
  13   3   1   17.70    4.10
  13   3   1   14.90    5.80
  13   3   1    4.20    3.70
  13   3   1    7.90    6.30
  13   3   1   15.30    6.40
  13   3   1    7.10    9.30
  13   3   1   13.10    4.10
 -13  -3  -1   20.30    6.80
 -13  -3  -1    6.20    6.70
 -13  -3  -1   16.60    5.20
 -13  -3  -1    4.70    6.00
 -13  -3  -1    7.30    4.70
 -13  -3  -1    7.60    6.10
 -13  -3  -1    6.20    6.80
  13   2   1   -0.60    2.60
  13   2   1    3.10    3.20
  13   2   1    5.00    3.20
  13   2   1    5.70    5.10
  13   2   1   -0.70    2.20
 -13  -2  -1    2.30    3.70
 -13  -2  -1    4.00    3.30
 -13  -2  -1    4.30    5.90
 -13  -2  -1    9.30    7.30
 -13  -2  -1   -1.80    3.50
 -13  -2  -1    2.90    4.30
 -13  -2  -1    5.00    5.60
  13   1   1   53.59   12.40
  13   1   1   45.00    7.80
  13   1   1   32.90   16.50
  13   1   1   42.60    6.30
  13   1   1   35.20    9.50
  13   1   1   47.30    9.20
  13   1   1   36.70    8.50
 -13  -1  -1   49.40   12.90
 -13  -1  -1   64.09    9.50
 -13  -1  -1   62.39   10.20
 -13  -1  -1   24.80   10.20
 -13  -1  -1   24.80    7.30
  13   0   1   -2.40    3.20
  13   0   1   -0.60    2.30
  13   0   1   -6.40    2.90
  13   0   1   -0.20    5.50
  13   0   1   -2.20    4.50
 -13   0  -1   -1.60    3.10
 -13   0  -1    3.50    3.40
 -13   0  -1    0.40    4.60
 -13   0  -1   -8.20    3.90
 -13   0  -1    0.90    4.30
  13  -1   1   28.60   13.80
  13  -1   1   45.30    8.60
  13  -1   1   62.49   10.60
  13  -1   1   31.20   10.80
  13  -1   1   30.10   11.40
 -13   1  -1   35.90    8.70
 -13   1  -1   48.60   13.50
 -13   1  -1   58.29   15.50
 -13   1  -1   48.30    9.90
 -13   1  -1   21.80    6.50
 -13   1  -1   23.20    8.30
  13  -2   1   -1.00    4.70
  13  -2   1    0.70    3.80
  13  -2   1   -2.40    2.30
  13  -2   1   -5.10    2.10
  13  -2   1    2.40    2.50
  13  -2   1    2.70    1.60
 -13   2  -1    2.70    6.20
 -13   2  -1    1.00    4.80
 -13   2  -1    2.20    7.30
 -13   2  -1    0.50    4.20
 -13   2  -1    2.40    5.70
  13  -3   1    9.20    5.20
  13  -3   1   21.10    8.20
  13  -3   1    6.90   12.40
  13  -3   1    9.30    3.60
  13  -3   1    8.30    5.80
  13  -3   1    7.90    5.50
  13  -3   1   15.40    9.10
  13  -3   1    8.40    2.20
 -13   3  -1   16.20    6.90
 -13   3  -1    2.90    4.90
 -13   3  -1   21.60    9.70
 -13   3  -1    1.30    4.30
 -13   3  -1   -6.20    4.90
  13  -4   1  206.78   33.20
  13  -4   1  235.88   26.70
  13  -4   1  218.58   24.80
  13  -4   1  214.98   35.30
  13  -4   1  239.98   29.90
  13  -4   1  236.68   30.10
  13  -4   1  235.88   28.00
  13  -4   1  237.88   28.00
 -13   4  -1  235.18   34.70
 -13   4  -1  355.86   45.50
 -13   4  -1  213.88   38.30
 -13   4  -1  232.98   29.60
 -13   4  -1  225.18   28.90
  13  -5   1   74.69   17.60
  13  -5   1   92.89   14.20
  13  -5   1   86.49   10.30
  13  -5   1   98.69   17.50
  13  -5   1   66.69   12.30
  13  -5   1   93.19   17.40
  13  -5   1   77.39   17.20
  13  -5   1   76.29   13.60
 -13   5  -1   96.79   15.50
 -13   5  -1  100.19   22.00
 -13   5  -1   95.19   22.80
 -13   5  -1   81.89   15.40
 -13   5  -1  116.49   18.70
  13  -6   1  437.46   50.29
  13  -6   1  420.46   52.69
  13  -6   1  486.25   57.59
  13  -6   1  440.56   54.99
  13  -6   1  476.55   52.39
  13  -6   1  495.75   50.69
  13  -6   1  398.06   50.19
  13  -6   1  454.35   47.70
 -13   6  -1  412.56   51.19
 -13   6  -1  414.16   53.79
 -13   6  -1  456.45   57.19
 -13   6  -1  602.54   57.09
 -13   6  -1  369.46   60.79
 -13   6  -1  421.26   51.19
  13  -7   1   60.59   17.10
  13  -7   1   54.09   13.70
  13  -7   1   29.50    8.30
  13  -7   1   34.10   11.80
  13  -7   1   45.50    9.70
  13  -7   1   45.00    7.40
  13  -7   1   70.59   13.70
  13  -7   1   49.99   11.50
 -13   7  -1   46.70   15.00
 -13   7  -1   43.30   11.40
 -13   7  -1   36.00   11.30
 -13   7  -1   25.90   12.40
 -13   7  -1   48.90   15.60
 -13   7  -1   33.70   11.00
  13  -8   1   89.09   20.40
  13  -8   1  140.59   19.60
  13  -8   1   67.79   15.50
  13  -8   1   86.39   14.50
  13  -8   1   84.69   12.40
  13  -8   1   76.19   14.70
  13  -8   1   76.09   18.60
  13  -8   1   91.69   21.30
  13  -8   1  116.39   18.90
 -13   8  -1  124.49   20.20
 -13   8  -1  117.89   23.30
 -13   8  -1   54.69   16.00
 -13   8  -1   80.89   22.50
 -13   8  -1  126.79   26.80
 -13   8  -1   83.49   18.40
  13  -9   1   -1.50    6.30
  13  -9   1    5.30    5.00
  13  -9   1   10.20    7.20
  13  -9   1   -3.00    4.40
  13  -9   1    4.70    5.80
  13  -9   1    7.20    7.50
  13  -9   1    8.70    4.30
  13  -9   1    3.70    7.30
  13  -9   1    5.20    6.20
 -13   9  -1   34.10   13.10
 -13   9  -1   10.20    8.10
 -13   9  -1   -4.10    7.00
 -13   9  -1   15.00   10.00
 -13   9  -1   19.90   11.00
 -13   9  -1   -1.40    7.20
  13 -10   1  171.78   21.80
  13 -10   1  143.39   17.40
  13 -10   1  172.18   26.00
  13 -10   1  138.19   19.80
  13 -10   1  153.98   27.20
  13 -10   1  123.09   22.50
 -13  10  -1  105.99   20.20
 -13  10  -1  110.19   26.80
 -13  10  -1   60.19   19.30
 -13  10  -1  201.58   33.60
 -13  10  -1   51.49   20.80
 -13  10  -1   73.29   19.60
  12  10   1  131.59   22.40
 -12 -10  -1  135.59   25.90
  12   9   1    1.60    4.30
  12   9   1    5.00    4.60
 -12  -9  -1   -7.20    4.30
  12   8   1  224.18   29.70
  12   8   1  208.98   34.60
 -12  -8  -1  285.97   33.60
 -12  -8  -1  259.97   37.50
  12   7   1    9.00    5.50
  12   7   1   17.30    4.10
  12   7   1   30.00    9.10
  12   7   1   29.30    8.30
  12   7   1   26.50    6.10
 -12  -7  -1   47.70   10.60
 -12  -7  -1    2.90    6.70
 -12  -7  -1   19.30    7.50
  12   6   1  233.98   33.10
  12   6   1  226.38   26.70
  12   6   1  203.28   26.80
  12   6   1  193.58   25.70
  12   6   1  216.68   24.70
 -12  -6  -1  242.48   26.10
 -12  -6  -1  253.17   27.80
 -12  -6  -1  209.68   25.90
 -12  -6  -1  197.48   31.80
 -12  -6  -1  259.27   28.90
 -12  -6  -1  238.38   28.60
 -12  -6  -1  232.38   28.80
  12   5   1   20.10    4.30
  12   5   1   13.90    6.10
  12   5   1   30.80   11.00
  12   5   1   23.30    7.00
  12   5   1   30.50    8.90
  12   5   1   23.50    5.70
 -12  -5  -1   17.70    6.30
 -12  -5  -1   27.10    9.80
 -12  -5  -1   16.80    8.50
 -12  -5  -1   33.30   10.20
 -12  -5  -1   40.20    9.00
 -12  -5  -1   32.80    7.40
 -12  -5  -1   36.30    7.60
  12   4   1   78.39   11.30
  12   4   1   85.89   15.80
  12   4   1   86.39   11.20
  12   4   1   84.59   17.70
  12   4   1   97.89   15.40
  12   4   1   86.39   13.20
 -12  -4  -1   72.99   12.20
 -12  -4  -1   75.49   16.10
 -12  -4  -1   66.39   12.40
 -12  -4  -1   94.09   17.10
 -12  -4  -1  103.19   13.60
 -12  -4  -1   95.59   14.70
 -12  -4  -1   99.19   17.50
  12   3   1  191.38   22.50
  12   3   1  176.68   20.90
  12   3   1  166.08   23.10
  12   3   1  212.38   21.70
  12   3   1  127.59   26.40
  12   3   1  196.88   21.60
  12   3   1  202.58   24.20
 -12  -3  -1  203.48   22.20
 -12  -3  -1  183.68   22.70
 -12  -3  -1  156.58   26.90
 -12  -3  -1  215.18   23.50
 -12  -3  -1  175.08   28.10
 -12  -3  -1  177.08   22.20
 -12  -3  -1  144.79   24.90
  12   2   1   -1.00    5.30
  12   2   1    8.60    3.50
  12   2   1   -0.10    2.20
  12   2   1   -0.10    2.30
  12   2   1    5.60    3.10
  12   2   1    4.70    4.70
  12   2   1   -0.10    4.20
 -12  -2  -1    4.10    3.80
 -12  -2  -1   -0.60    4.00
 -12  -2  -1    2.10    3.30
 -12  -2  -1    2.00    4.60
 -12  -2  -1    2.90    3.30
 -12  -2  -1   -7.70    3.70
 -12  -2  -1   -1.30    4.70
  12   1   1   51.59    8.70
  12   1   1   37.00    7.40
  12   1   1   49.20   11.60
  12   1   1   56.69   13.40
  12   1   1   35.60    7.80
 -12  -1  -1   27.80    7.90
 -12  -1  -1   45.60   13.20
 -12  -1  -1   47.40    9.00
 -12  -1  -1   35.20    7.90
 -12  -1  -1   58.79   13.50
  12   0   1   -1.60    2.20
  12   0   1   -0.10    5.10
  12   0   1    1.10    4.20
  12   0   1   -4.40    2.20
  12   0   1    3.30    2.80
 -12   0  -1   -2.70    2.30
 -12   0  -1   -5.20    3.20
 -12   0  -1    1.80    2.70
 -12   0  -1   -0.80    4.30
 -12   0  -1   -2.30    5.10
 -12   0  -1    2.80    3.70
  12  -1   1   32.40    7.00
  12  -1   1   37.10   11.50
  12  -1   1   45.50    9.00
  12  -1   1   50.29    9.00
  12  -1   1   56.79   14.60
 -12   1  -1   42.50    9.90
 -12   1  -1   30.50   10.30
 -12   1  -1   44.60   12.00
 -12   1  -1   36.50    8.10
 -12   1  -1   28.60    7.70
 -12   1  -1   42.90   10.00
  12  -2   1    4.50    4.10
  12  -2   1    2.40    3.50
  12  -2   1    4.10    4.90
  12  -2   1    8.10    4.30
  12  -2   1   -3.10    4.00
  12  -2   1    0.30    1.30
  12  -2   1   -2.90    5.00
  12  -2   1    0.60    2.20
 -12   2  -1    7.20    5.10
 -12   2  -1   -7.20    4.00
 -12   2  -1    3.30    5.30
 -12   2  -1    2.80    4.20
 -12   2  -1   -4.30    3.30
  12  -3   1  196.78   21.70
  12  -3   1  199.48   24.50
  12  -3   1  192.08   20.10
  12  -3   1  205.98   31.50
  12  -3   1  176.88   22.90
  12  -3   1  166.18   30.20
  12  -3   1  195.28   28.70
  12  -3   1  192.28   22.80
 -12   3  -1  139.09   28.10
 -12   3  -1  188.88   23.40
 -12   3  -1  174.98   26.40
 -12   3  -1  166.68   23.50
 -12   3  -1  166.18   28.70
  12  -4   1   99.99   14.50
  12  -4   1   70.59   17.40
  12  -4   1   85.59   15.60
  12  -4   1   76.09   12.40
  12  -4   1   91.99   19.10
  12  -4   1   90.09   12.80
  12  -4   1   98.69   15.90
  12  -4   1   82.59    9.50
 -12   4  -1   75.09   15.40
 -12   4  -1   90.89   19.20
 -12   4  -1   63.09   13.10
 -12   4  -1   60.09   11.90
 -12   4  -1   72.79   17.90
  12  -5   1   19.40    6.00
  12  -5   1   26.60    4.50
  12  -5   1   33.20    9.40
  12  -5   1   38.60   13.10
  12  -5   1   29.90    7.30
  12  -5   1   14.80    6.20
  12  -5   1   51.39    9.50
  12  -5   1   20.00    8.80
 -12   5  -1   15.20   10.30
 -12   5  -1   21.40    8.50
 -12   5  -1    5.40    8.10
 -12   5  -1   14.30    6.60
 -12   5  -1   18.30    7.80
  12  -6   1  153.48   23.10
  12  -6   1  204.48   25.20
  12  -6   1  211.48   24.30
  12  -6   1  192.08   21.30
  12  -6   1  284.67   37.20
  12  -6   1  193.68   32.20
  12  -6   1  185.28   27.80
  12  -6   1  201.78   24.20
 -12   6  -1  152.88   30.20
 -12   6  -1  195.58   34.00
 -12   6  -1  166.98   29.30
 -12   6  -1  165.08   29.90
 -12   6  -1  195.78   25.00
 -12   6  -1  193.18   25.60
  12  -7   1   28.60    9.50
  12  -7   1   21.60    7.10
  12  -7   1   15.30    6.60
  12  -7   1   30.30    8.70
  12  -7   1   23.70    4.90
  12  -7   1    8.10    6.70
  12  -7   1   23.00   11.20
  12  -7   1   25.30    7.20
 -12   7  -1   17.90    6.40
 -12   7  -1   18.50    9.80
 -12   7  -1   15.90    8.80
 -12   7  -1   37.10   15.00
 -12   7  -1    5.30    6.10
 -12   7  -1   10.80    8.00
  12  -8   1  244.68   48.90
  12  -8   1  289.87   34.40
  12  -8   1  200.28   25.40
  12  -8   1  264.37   36.10
  12  -8   1  232.58   29.40
  12  -8   1  188.28   27.60
  12  -8   1  180.28   33.40
  12  -8   1  260.67   29.40
  12  -8   1  217.18   32.50
 -12   8  -1  278.87   41.50
 -12   8  -1  351.76   45.50
 -12   8  -1  272.27   36.50
 -12   8  -1  146.79   33.90
 -12   8  -1  263.37   30.20
 -12   8  -1  213.28   29.50
  12  -9   1    0.20    4.30
  12  -9   1    0.60    4.50
  12  -9   1    1.80    6.30
  12  -9   1    0.20    7.60
  12  -9   1    5.30    6.80
  12  -9   1   10.10    4.30
  12  -9   1    5.50    5.00
  12  -9   1   -0.20    5.10
  12  -9   1    9.00    8.80
 -12   9  -1    6.40    6.80
 -12   9  -1    8.90    8.50
 -12   9  -1    6.90    9.00
 -12   9  -1   12.60    6.90
 -12   9  -1    1.70    9.20
 -12   9  -1   -1.30    9.30
  12 -10   1  133.19   19.00
  12 -10   1  175.78   29.10
  12 -10   1  198.58   29.20
  12 -10   1  122.09   25.90
  12 -10   1  188.98   24.60
  12 -10   1  192.38   22.50
 -12  10  -1  121.09   23.60
 -12  10  -1  146.79   29.30
 -12  10  -1  183.58   40.90
 -12  10  -1  208.18   36.40
  11  11   1   35.80    8.90
  11  11   1   12.70    8.10
 -11 -11  -1   26.00   11.70
  11  10   1  253.97   38.50
  11  10   1  232.58   30.70
 -11 -10  -1  236.38   36.10
  11   9   1  111.89   22.40
  11   9   1   80.09   16.30
 -11  -9  -1   71.69   17.20
  11   8   1   40.90   10.40
  11   8   1   25.70   10.40
 -11  -8  -1   35.10   11.20
 -11  -8  -1   60.39   13.80
  11   7   1   14.00    6.00
  11   7   1   24.60    6.00
  11   7   1   22.50    7.40
 -11  -7  -1   18.10    7.40
 -11  -7  -1   27.60    9.30
 -11  -7  -1   16.00    7.90
  11   6   1   32.10    8.50
  11   6   1   39.90    5.60
  11   6   1   21.90    6.80
  11   6   1   33.00   10.30
  11   6   1   30.40    7.20
 -11  -6  -1   56.99   13.40
 -11  -6  -1   34.70    9.00
 -11  -6  -1   42.30   10.40
 -11  -6  -1   51.89   10.70
 -11  -6  -1   26.70    7.80
  11   5   1  191.28   26.60
  11   5   1  213.28   27.00
  11   5   1  215.48   26.10
  11   5   1  217.98   25.10
  11   5   1  233.28   25.70
  11   5   1  206.08   31.70
  11   5   1  280.07   30.10
 -11  -5  -1  232.88   29.30
 -11  -5  -1  249.28   33.60
 -11  -5  -1  193.28   26.60
 -11  -5  -1  223.58   27.80
 -11  -5  -1  287.47   29.70
 -11  -5  -1  228.78   26.20
 -11  -5  -1  269.87   26.40
  11   4   1  308.97   39.30
  11   4   1  313.37   36.70
  11   4   1  330.97   40.20
  11   4   1  295.87   37.90
  11   4   1  333.27   35.40
  11   4   1  332.27   36.30
 -11  -4  -1  327.27   36.30
 -11  -4  -1  326.07   37.30
 -11  -4  -1  314.27   36.30
 -11  -4  -1  344.37   39.20
 -11  -4  -1  338.17   36.10
 -11  -4  -1  302.47   39.10
 -11  -4  -1  326.07   38.80
  11   3   1  349.77   40.80
  11   3   1  318.17   35.30
  11   3   1  336.47   37.70
  11   3   1  337.47   35.40
  11   3   1  335.07   36.20
  11   3   1  355.56   37.90
  11   3   1  287.67   34.80
 -11  -3  -1  316.87   39.40
 -11  -3  -1  317.67   38.80
 -11  -3  -1  331.17   36.00
 -11  -3  -1  346.97   37.00
 -11  -3  -1  289.27   35.90
 -11  -3  -1  315.07   36.00
 -11  -3  -1  327.27   38.40
  11   2   1   -2.20    1.80
  11   2   1    1.60    2.60
  11   2   1   -1.40    4.70
  11   2   1   -0.40    1.80
  11   2   1   -0.10    2.30
  11   2   1    0.00    2.80
  11   2   1    3.10    3.00
 -11  -2  -1   -3.40    3.10
 -11  -2  -1    0.90    3.70
 -11  -2  -1    0.00    3.50
 -11  -2  -1   -1.20    4.70
 -11  -2  -1   -0.80    2.00
 -11  -2  -1   -0.10    2.90
 -11  -2  -1   -3.90    2.40
  11   1   1  705.53   72.29
  11   1   1  706.03   72.99
  11   1   1  649.64   74.79
  11   1   1  715.93   77.79
  11   1   1  689.73   72.89
 -11  -1  -1  644.24   72.69
 -11  -1  -1  681.83   73.09
 -11  -1  -1  635.74   76.99
 -11  -1  -1  697.53   76.39
 -11  -1  -1  637.14   72.49
  11   0   1   -2.00    2.00
  11   0   1    3.20    4.00
  11   0   1    0.60    2.50
  11   0   1   -6.00    3.10
  11   0   1    3.50    3.60
 -11   0  -1   -2.40    4.20
 -11   0  -1    4.60    4.50
 -11   0  -1    2.50    3.50
 -11   0  -1    4.40    3.80
 -11   0  -1    1.40    3.50
 -11   0  -1    4.80    3.40
  11  -1   1  662.83   77.69
  11  -1   1  684.93   73.89
  11  -1   1  661.43   72.89
  11  -1   1  621.84   75.49
  11  -1   1  711.63   72.89
 -11   1  -1  667.63   74.49
 -11   1  -1  712.53   73.49
 -11   1  -1  651.83   76.89
  11  -2   1   -3.40    1.90
  11  -2   1   -0.40    5.30
  11  -2   1    2.00    4.30
  11  -2   1    1.80    4.40
  11  -2   1    0.30    2.30
  11  -2   1    0.70    2.00
  11  -2   1    1.30    1.30
 -11   2  -1   -3.60    2.80
 -11   2  -1   -0.40    3.00
 -11   2  -1   -2.00    3.00
 -11   2  -1   -1.60    4.30
 -11   2  -1    1.50    3.80
  11  -3   1  311.87   35.20
  11  -3   1  328.37   36.20
  11  -3   1  316.97   39.60
  11  -3   1  349.57   47.60
  11  -3   1  328.87   36.30
  11  -3   1  314.57   33.80
  11  -3   1  278.37   37.60
  11  -3   1  311.87   37.60
 -11   3  -1  332.17   37.10
 -11   3  -1  342.27   38.90
 -11   3  -1  330.47   46.20
 -11   3  -1  328.97   36.80
 -11   3  -1  284.67   40.00
  11  -4   1  332.27   42.70
  11  -4   1  350.46   39.60
  11  -4   1  313.77   39.10
  11  -4   1  313.67   35.10
  11  -4   1  424.96   53.19
  11  -4   1  310.37   38.20
  11  -4   1  338.57   37.00
  11  -4   1  334.17   37.50
 -11   4  -1  364.86   39.50
 -11   4  -1  340.27   49.70
 -11   4  -1  323.07   42.20
 -11   4  -1  320.47   39.80
 -11   4  -1  325.27   38.00
  11  -5   1  218.38   25.10
  11  -5   1  245.18   34.70
  11  -5   1  214.28   31.90
  11  -5   1  208.58   25.00
  11  -5   1  196.18   22.60
  11  -5   1  189.48   32.00
  11  -5   1  202.38   24.80
  11  -5   1  211.78   27.00
 -11   5  -1  180.88   31.30
 -11   5  -1  238.88   32.00
 -11   5  -1  182.98   46.90
 -11   5  -1  191.98   34.00
 -11   5  -1  210.28   25.60
  11  -6   1   24.70    4.80
  11  -6   1   33.90    8.40
  11  -6   1   34.60    8.10
  11  -6   1   31.80   10.00
  11  -6   1   23.20    7.90
  11  -6   1   39.70   12.70
  11  -6   1   58.19   14.20
  11  -6   1   23.20    6.60
 -11   6  -1   41.50   14.40
 -11   6  -1   30.30    9.40
 -11   6  -1   23.90   11.80
 -11   6  -1   31.30   12.40
 -11   6  -1   18.10    7.80
  11  -7   1   18.10    7.30
  11  -7   1   20.10    6.50
  11  -7   1   18.00    7.70
  11  -7   1    1.30    4.70
  11  -7   1   -0.60    4.50
  11  -7   1    6.90    3.30
  11  -7   1   10.00    4.60
  11  -7   1    8.20    5.00
 -11   7  -1    4.80    4.70
 -11   7  -1   15.20    7.00
 -11   7  -1   13.30    8.70
 -11   7  -1    5.20    6.70
 -11   7  -1   16.30    7.90
 -11   7  -1    6.30    8.20
  11  -8   1   31.20   11.90
  11  -8   1   41.70   11.00
  11  -8   1   20.90    7.90
  11  -8   1   51.49    9.70
  11  -8   1   42.40   11.60
  11  -8   1   38.60    9.50
  11  -8   1   30.70    6.70
  11  -8   1   46.50   14.30
  11  -8   1   27.10    9.10
 -11   8  -1   38.90   13.70
 -11   8  -1   51.89   12.30
 -11   8  -1   19.40    9.40
 -11   8  -1   52.69   13.80
 -11   8  -1   18.80   11.30
 -11   8  -1   36.00    9.40
  11  -9   1   74.19   16.90
  11  -9   1   88.79   14.20
  11  -9   1   90.99   19.50
  11  -9   1   85.89   14.30
  11  -9   1  102.59   21.90
  11  -9   1   70.39   16.30
  11  -9   1   73.99   11.80
  11  -9   1   67.99   16.10
  11  -9   1   87.99   14.20
 -11   9  -1   98.09   21.20
 -11   9  -1   49.50   18.20
 -11   9  -1   47.20   14.80
 -11   9  -1  102.69   16.50
 -11   9  -1   54.89   12.90
 -11   9  -1   58.19   18.60
  11 -10   1  264.57   39.10
  11 -10   1  259.07   31.20
  11 -10   1  227.68   28.30
  11 -10   1  286.07   40.50
  11 -10   1  241.68   38.20
  11 -10   1  281.87   30.60
  11 -10   1  228.28   36.00
  11 -10   1  222.98   38.00
  11 -10   1  256.97   30.50
 -11  10  -1  193.68   32.50
 -11  10  -1  190.88   38.00
 -11  10  -1  204.08   39.30
 -11  10  -1  292.57   32.70
 -11  10  -1  236.98   37.10
 -11  10  -1  273.17   42.20
  11 -11   1   26.00   13.50
  11 -11   1   27.30    8.00
  11 -11   1   27.70   11.00
  11 -11   1   13.80    6.50
  11 -11   1   21.20   10.10
  11 -11   1   33.00   12.50
 -11  11  -1   39.00   14.20
 -11  11  -1   28.20   14.20
 -11  11  -1   27.10   14.00
 -11  11  -1   30.20   10.70
 -11  11  -1   42.70   15.60
 -11  11  -1   18.90    9.70
  10  11   1   -1.50    2.30
  10  11   1   -3.50    3.10
 -10 -11  -1   -8.30    5.60
  10  10   1   99.59   19.50
  10  10   1   88.09   17.90
 -10 -10  -1   94.59   20.40
  10   9   1   45.10   11.10
  10   9   1   68.69   16.10
 -10  -9  -1   35.40   11.30
  10   8   1   33.30   10.30
  10   8   1   42.10   10.00
 -10  -8  -1   36.10   11.10
 -10  -8  -1   35.20   12.00
  10   7   1   -0.50    4.10
  10   7   1    6.80    5.70
 -10  -7  -1   -1.10    2.60
 -10  -7  -1   -6.90    3.60
  10   6   1  226.88   27.50
  10   6   1  224.58   25.70
  10   6   1  256.47   26.20
  10   6   1  234.28   24.70
  10   6   1  215.08   28.90
  10   6   1  242.08   29.80
  10   6   1  210.48   26.10
 -10  -6  -1  216.38   27.70
 -10  -6  -1  211.78   28.30
 -10  -6  -1  197.18   27.30
 -10  -6  -1  275.27   34.70
  10   5   1  244.28   33.10
  10   5   1  204.78   23.80
  10   5   1  274.97   25.80
  10   5   1  218.78   25.60
  10   5   1  220.68   31.00
  10   5   1  223.48   24.90
  10   5   1  222.18   26.10
 -10  -5  -1  243.68   28.30
 -10  -5  -1  213.88   24.80
 -10  -5  -1  208.78   25.90
 -10  -5  -1  196.18   24.40
 -10  -5  -1  214.68   26.60
 -10  -5  -1  191.88   26.90
 -10  -5  -1  217.28   26.70
  10   4   1  182.78   26.70
  10   4   1  184.88   20.80
  10   4   1  181.58   19.70
  10   4   1  175.58   25.90
  10   4   1  214.68   22.20
  10   4   1  182.08   22.70
  10   4   1  165.68   19.80
 -10  -4  -1  161.48   20.60
 -10  -4  -1  172.38   21.60
 -10  -4  -1  164.58   24.20
 -10  -4  -1  142.69   20.60
 -10  -4  -1  178.78   22.80
 -10  -4  -1  185.08   20.60
 -10  -4  -1  166.68   25.10
  10   3   1  904.21   99.29
  10   3   1  919.71  101.39
  10   3   1  985.60   97.69
  10   3   1  925.11   96.69
  10   3   1  927.41   98.99
  10   3   1  914.21   96.89
 -10  -3  -1  909.11  100.69
 -10  -3  -1  879.11   99.99
 -10  -3  -1  894.91   97.39
 -10  -3  -1  929.11   99.69
 -10  -3  -1  912.51   98.29
 -10  -3  -1  926.91   97.69
  10   2   1   19.70    6.30
  10   2   1   18.30    4.70
  10   2   1    7.30    6.40
  10   2   1   23.90    4.90
  10   2   1   19.90    5.20
 -10  -2  -1   19.20    7.00
 -10  -2  -1   17.30    5.00
 -10  -2  -1   13.70    4.30
 -10  -2  -1   20.10    7.80
 -10  -2  -1   21.50    5.30
 -10  -2  -1   25.50    6.00
  10   1   1  374.06   42.70
  10   1   1  382.76   42.30
  10   1   1  391.36   47.00
  10   1   1  405.96   43.00
  10   1   1  404.06   44.90
 -10  -1  -1  376.76   46.80
 -10  -1  -1  393.46   43.10
 -10  -1  -1  387.96   42.90
 -10  -1  -1  384.66   45.80
 -10  -1  -1  391.46   42.80
  10   0   1   -3.60    3.00
  10   0   1   -1.20    2.10
  10   0   1   -2.80    2.10
  10   0   1    0.40    5.10
  10   0   1    1.20    2.90
 -10   0  -1    3.80    5.70
 -10   0  -1    1.50    3.40
 -10   0  -1   -0.10    2.70
 -10   0  -1   -1.20    2.90
 -10   0  -1   -1.40    2.90
 -10   0  -1   -2.70    2.20
  10  -1   1  408.46   41.50
  10  -1   1  409.96   46.50
  10  -1   1  371.96   41.60
  10  -1   1  349.57   43.90
  10  -1   1  398.06   42.60
 -10   1  -1  347.27   41.80
 -10   1  -1  366.56   45.10
 -10   1  -1  372.96   41.80
 -10   1  -1  358.26   42.70
  10  -2   1   18.70    3.00
  10  -2   1   33.30   11.50
  10  -2   1   25.10    6.40
  10  -2   1   25.30    7.10
  10  -2   1   38.30    9.90
  10  -2   1   18.10    4.40
  10  -2   1   15.40    4.70
 -10   2  -1   10.30    4.70
 -10   2  -1   20.90    8.00
 -10   2  -1   12.90    5.10
 -10   2  -1   19.20    5.20
 -10   2  -1   10.70    7.10
  10  -3   1  934.61   98.79
  10  -3   1  950.50  104.49
  10  -3   1  915.01   99.39
  10  -3   1  974.90  101.49
  10  -3   1 1008.50  101.29
  10  -3   1  905.41  102.59
  10  -3   1  940.61   99.39
  10  -3   1  907.31   97.29
 -10   3  -1  897.61  103.59
 -10   3  -1  923.81  101.49
 -10   3  -1  936.31  105.39
 -10   3  -1  932.01   99.89
  10  -4   1  193.88   23.20
  10  -4   1  158.78   21.10
  10  -4   1  175.98   21.20
  10  -4   1  192.88   21.70
  10  -4   1  199.68   29.20
  10  -4   1  182.28   23.10
  10  -4   1  165.08   19.20
  10  -4   1  246.08   32.80
 -10   4  -1  197.68   22.50
 -10   4  -1  150.48   26.60
 -10   4  -1  155.38   25.30
 -10   4  -1  156.38   27.40
 -10   4  -1  173.68   21.80
  10  -5   1  209.38   26.00
  10  -5   1  197.18   22.40
  10  -5   1  267.07   39.00
  10  -5   1  201.88   24.40
  10  -5   1  159.68   28.90
  10  -5   1  240.08   25.30
  10  -5   1  225.28   26.10
  10  -5   1  255.07   39.40
 -10   5  -1  185.98   25.00
 -10   5  -1  162.88   29.70
 -10   5  -1  210.38   25.30
 -10   5  -1  190.78   28.60
 -10   5  -1  236.68   35.30
  10  -6   1  254.67   26.40
  10  -6   1  219.78   24.00
  10  -6   1  235.18   34.70
  10  -6   1  238.68   34.90
  10  -6   1  200.68   25.70
  10  -6   1  198.38   26.40
  10  -6   1  217.08   28.00
  10  -6   1  227.48   27.00
 -10   6  -1  223.38   32.00
 -10   6  -1  154.48   30.70
 -10   6  -1  231.98   27.10
 -10   6  -1  227.78   26.80
 -10   6  -1  142.19   30.00
  10  -7   1   -4.40    3.20
  10  -7   1   -0.30    3.30
  10  -7   1   -0.90    3.10
  10  -7   1    0.50    2.50
  10  -7   1   -2.40    3.70
  10  -7   1   -5.60    5.40
  10  -7   1    8.20    4.40
  10  -7   1    5.10    4.60
 -10   7  -1    2.90    6.50
 -10   7  -1    3.70    5.20
 -10   7  -1   -0.30    5.10
 -10   7  -1   -3.30    4.80
 -10   7  -1    2.00    4.10
 -10   7  -1   -1.20    4.40
  10  -8   1   41.50   12.60
  10  -8   1   37.20   10.30
  10  -8   1   22.90    8.80
  10  -8   1   21.90    6.90
  10  -8   1   28.40    6.10
  10  -8   1   14.00    8.30
  10  -8   1   41.60    8.70
  10  -8   1   21.60    7.90
  10  -8   1   26.00    7.60
 -10   8  -1   27.60   11.90
 -10   8  -1   20.00    8.70
 -10   8  -1   38.30    9.00
 -10   8  -1   19.90    9.10
 -10   8  -1   21.50    8.70
 -10   8  -1   50.89   17.50
  10  -9   1   53.29   14.70
  10  -9   1   48.60   10.30
  10  -9   1   42.40   12.10
  10  -9   1   43.30   12.00
  10  -9   1   75.59   11.70
  10  -9   1   49.70   12.20
  10  -9   1   67.09   11.20
  10  -9   1   47.20   13.20
  10  -9   1   55.49    8.90
 -10   9  -1   37.10   15.90
 -10   9  -1   20.80   10.20
 -10   9  -1   39.00   10.30
 -10   9  -1   50.79   15.90
 -10   9  -1   52.59   14.70
 -10   9  -1   24.90   11.20
  10 -10   1  100.99   20.70
  10 -10   1   75.19   18.60
  10 -10   1   67.39   12.80
  10 -10   1   83.89   13.80
  10 -10   1   66.79   17.30
  10 -10   1   76.39   12.30
  10 -10   1   62.69   16.00
  10 -10   1  110.99   16.90
  10 -10   1   86.39   20.30
 -10  10  -1  119.29   26.00
 -10  10  -1   71.49   14.60
 -10  10  -1   18.50   13.80
 -10  10  -1   64.89   15.80
 -10  10  -1   87.59   20.30
 -10  10  -1   79.99   14.50
  10 -11   1    4.10    6.20
  10 -11   1    1.10    3.90
  10 -11   1   -4.30    4.80
  10 -11   1   -0.20    4.60
  10 -11   1   -1.60    6.00
  10 -11   1    9.80    6.80
  10 -11   1    1.90    4.80
  10 -11   1   -9.00    7.30
  10 -11   1   -1.20    5.30
 -10  11  -1   -2.00    6.10
 -10  11  -1    9.60    8.40
 -10  11  -1   17.50   12.30
 -10  11  -1   -1.10    5.40
 -10  11  -1   -1.20    8.00
 -10  11  -1    2.90   11.20
   9  12   1    1.50    5.40
  -9 -12  -1   -4.10    5.60
   9  11   1    3.40    5.40
   9  11   1    5.30    7.30
  -9 -11  -1   12.00    8.40
   9  10   1   -4.20    3.10
   9  10   1    0.10    3.60
   9  10   1    5.40    6.50
  -9 -10  -1    5.70    6.90
   9   9   1   13.20    6.90
   9   9   1    8.20    5.70
  -9  -9  -1    2.70    5.60
   9   8   1  161.48   24.10
   9   8   1  177.08   28.50
   9   8   1  167.88   24.80
  -9  -8  -1  150.58   25.20
  -9  -8  -1  155.98   25.60
   9   7   1  174.78   22.80
  -9  -7  -1  181.18   27.60
  -9  -7  -1  203.78   27.90
  -9  -7  -1  153.48   25.40
   9   6   1  108.99   16.90
   9   6   1   92.59   13.00
   9   6   1   80.69   12.00
   9   6   1   89.19   12.50
   9   6   1   86.29   16.60
   9   6   1   81.59   14.10
  -9  -6  -1  122.79   17.80
  -9  -6  -1   66.29   14.40
  -9  -6  -1  111.79   17.00
   9   5   1  602.64   62.39
   9   5   1  562.94   65.29
   9   5   1  614.64   63.09
   9   5   1  630.84   65.89
   9   5   1  570.84   63.59
   9   5   1  616.74   61.59
   9   5   1  605.94   62.29
  -9  -5  -1  541.65   61.89
  -9  -5  -1  552.14   64.09
  -9  -5  -1  613.14   65.19
  -9  -5  -1  563.14   63.79
  -9  -5  -1  567.14   64.39
  -9  -5  -1  558.44   62.09
  -9  -5  -1  567.74   63.79
   9   4   1    8.60    4.30
   9   4   1    9.50    4.70
   9   4   1   12.90    5.00
   9   4   1   12.90    3.00
   9   4   1   24.60    8.30
   9   4   1   18.10    4.10
   9   4   1    8.90    4.00
  -9  -4  -1    7.80    3.70
  -9  -4  -1   19.70    6.40
  -9  -4  -1   21.30    6.20
  -9  -4  -1   14.30    4.70
  -9  -4  -1   15.80    3.90
  -9  -4  -1   16.10    5.00
  -9  -4  -1   12.30    6.40
   9   3   1 1422.46  138.59
   9   3   1 1270.87  140.19
   9   3   1 1286.27  137.69
   9   3   1 1337.27  137.79
   9   3   1 1289.87  139.49
   9   3   1 1386.46  142.09
  -9  -3  -1 1388.86  140.49
  -9  -3  -1 1309.27  139.09
  -9  -3  -1 1326.77  140.59
  -9  -3  -1 1277.27  138.19
  -9  -3  -1 1303.57  141.09
  -9  -3  -1 1274.47  138.39
  -9  -3  -1 1286.37  138.69
   9   2   1  175.48   26.80
   9   2   1  190.68   22.80
   9   2   1  199.28   23.30
   9   2   1  187.18   21.20
   9   2   1  196.18   22.00
  -9  -2  -1  158.78   25.70
  -9  -2  -1  181.38   23.90
  -9  -2  -1  185.08   22.10
  -9  -2  -1  199.18   21.80
  -9  -2  -1  179.98   21.80
  -9  -2  -1  196.38   22.10
   9   1   1  756.62   82.69
   9   1   1  787.62   84.49
   9   1   1  788.72   82.29
   9   1   1  776.12   86.49
   9   1   1  822.22   82.89
  -9  -1  -1  750.22   82.79
  -9  -1  -1  747.13   82.79
  -9  -1  -1  780.92   82.69
  -9  -1  -1  821.72   85.69
  -9  -1  -1  754.22   86.29
   9   0   1    2.90    2.30
   9   0   1    3.30    2.50
   9   0   1    1.80    3.30
   9   0   1    2.10    3.10
   9   0   1    3.00    5.00
  -9   0  -1   -1.90    2.10
  -9   0  -1    2.80    2.50
  -9   0  -1   -2.20    2.20
  -9   0  -1    0.90    3.60
  -9   0  -1    1.50    2.80
  -9   0  -1   -2.90    2.00
   9  -1   1  753.42   85.99
   9  -1   1  812.92   84.59
   9  -1   1  823.42   83.59
   9  -1   1  731.03   87.49
   9  -1   1  774.22   83.69
  -9   1  -1  741.43   84.79
  -9   1  -1  802.82   83.89
  -9   1  -1  781.92   84.09
  -9   1  -1  830.12   87.29
  -9   1  -1  780.32   88.29
   9  -2   1  184.88   21.10
   9  -2   1  192.18   23.00
   9  -2   1  219.28   29.30
   9  -2   1  184.68   19.90
   9  -2   1  190.98   22.10
   9  -2   1  157.38   26.40
   9  -2   1  178.18   21.70
  -9   2  -1  174.28   27.90
  -9   2  -1  188.78   28.30
  -9   2  -1  182.28   22.30
  -9   2  -1  193.18   22.40
  -9   2  -1  206.08   23.70
   9  -3   1 1343.37  144.89
   9  -3   1 1343.57  143.49
   9  -3   1 1285.87  141.59
   9  -3   1 1303.27  138.39
   9  -3   1 1337.67  139.79
   9  -3   1 1348.97  140.29
   9  -3   1 1353.06  140.29
   9  -3   1 1363.76  142.09
  -9   3  -1 1305.97  145.59
  -9   3  -1 1265.07  140.59
  -9   3  -1 1355.26  144.39
  -9   3  -1 1406.76  140.99
  -9   3  -1 1294.27  142.09
   9  -4   1   21.30    5.40
   9  -4   1   13.70    6.40
   9  -4   1   14.50    3.10
   9  -4   1    1.30    5.60
   9  -4   1   18.40    6.20
   9  -4   1   12.80    4.30
   9  -4   1    7.80    3.60
   9  -4   1   35.90    8.80
  -9   4  -1    9.20    4.90
  -9   4  -1    6.10    4.30
  -9   4  -1   11.00    7.30
  -9   4  -1   11.70    5.00
  -9   4  -1   13.30    7.20
   9  -5   1  573.14   65.29
   9  -5   1  565.44   62.19
   9  -5   1  584.94   61.59
   9  -5   1  592.64   63.99
   9  -5   1  585.64   66.59
   9  -5   1  544.35   61.49
   9  -5   1  580.74   59.89
   9  -5   1  568.84   62.69
  -9   5  -1  611.94   66.79
  -9   5  -1  547.05   67.49
  -9   5  -1  536.35   63.89
  -9   5  -1  526.55   61.99
  -9   5  -1  569.24   62.19
   9  -6   1  110.19   16.30
   9  -6   1  117.19   21.30
   9  -6   1   92.49   13.50
   9  -6   1   95.39   18.70
   9  -6   1   77.49   10.50
   9  -6   1   86.79   13.40
   9  -6   1   81.19   14.00
   9  -6   1   83.59   15.90
  -9   6  -1   77.69   13.60
  -9   6  -1   69.79   18.30
  -9   6  -1   88.29   14.90
  -9   6  -1   80.89   15.30
  -9   6  -1  104.89   21.30
   9  -7   1  185.58   27.90
   9  -7   1  147.49   19.20
   9  -7   1  169.98   23.80
   9  -7   1  143.19   22.90
   9  -7   1  144.69   23.40
   9  -7   1  148.99   17.90
   9  -7   1  162.38   26.50
   9  -7   1  149.79   21.50
   9  -7   1  149.59   18.90
  -9   7  -1  196.08   31.20
  -9   7  -1   95.09   21.50
  -9   7  -1  170.58   20.60
  -9   7  -1  156.48   27.90
  -9   7  -1  200.68   31.40
  -9   7  -1  156.98   20.20
   9  -8   1  139.69   23.30
   9  -8   1  107.89   21.20
   9  -8   1  149.88   24.30
   9  -8   1  141.39   18.80
   9  -8   1  140.89   22.40
   9  -8   1  133.09   16.60
   9  -8   1   97.49   16.60
   9  -8   1   85.99   18.30
   9  -8   1  136.29   15.60
  -9   8  -1  120.99   17.80
  -9   8  -1  120.09   24.80
  -9   8  -1  137.89   20.10
  -9   8  -1  155.48   27.30
  -9   8  -1  134.19   22.90
   9  -9   1   18.20    8.90
   9  -9   1    8.10    4.20
   9  -9   1   12.70    7.60
   9  -9   1   11.80    5.30
   9  -9   1    8.20    4.60
   9  -9   1   10.90    6.70
   9  -9   1    6.30    6.70
   9  -9   1   15.20    5.60
   9  -9   1    7.10    4.70
  -9   9  -1   14.90    7.60
  -9   9  -1   -2.70    2.80
  -9   9  -1   -2.30    5.20
  -9   9  -1   12.20    9.50
  -9   9  -1    2.40    6.90
  -9   9  -1    8.40    5.90
   9 -10   1   -1.00    6.30
   9 -10   1   -0.50    4.90
   9 -10   1   -1.70    3.00
   9 -10   1   -6.90    2.80
   9 -10   1    4.20    5.90
   9 -10   1   -1.00    5.30
   9 -10   1    5.70    4.50
   9 -10   1   15.60    9.40
   9 -10   1    8.40    4.20
  -9  10  -1    0.00    4.10
  -9  10  -1   -2.70    4.40
  -9  10  -1    3.70    8.70
  -9  10  -1   -6.50    6.80
  -9  10  -1    9.70    9.20
  -9  10  -1    3.70    5.60
   9 -11   1   -5.50    5.70
   9 -11   1    1.70    3.70
   9 -11   1    0.00    4.50
   9 -11   1    3.20    4.10
   9 -11   1   -5.40    6.20
   9 -11   1    2.40    7.20
   9 -11   1   -7.20    6.10
   9 -11   1    5.90    6.70
  -9  11  -1   -0.60    8.30
  -9  11  -1   11.30    9.00
  -9  11  -1   -9.20    6.50
  -9  11  -1    4.50    5.70
  -9  11  -1   -5.40   10.00
  -9  11  -1    6.40    6.70
   9 -12   1    5.00    5.00
   9 -12   1    4.70    6.70
   9 -12   1    8.00    6.80
   9 -12   1    5.70    7.60
   9 -12   1    3.50    8.00
  -9  12  -1   -2.90    7.80
  -9  12  -1   14.80   11.70
  -9  12  -1   -0.90    6.50
  -9  12  -1   12.30    8.50
  -9  12  -1   10.10   14.80
  -9  12  -1   -1.10    8.60
   8  12   1   -2.90    4.40
  -8 -12  -1   -7.40    4.60
   8  11   1    1.10    5.30
   8  11   1   -3.10    3.40
  -8 -11  -1    5.20    7.00
   8  10   1    8.50    4.10
   8  10   1    8.90    5.30
   8  10   1    0.90    5.00
  -8 -10  -1    5.60    6.40
   8   9   1   42.50   11.30
   8   9   1   40.10   12.00
  -8  -9  -1   41.40   11.80
   8   8   1   18.60    7.60
   8   8   1   35.90    8.90
   8   8   1   41.80   10.00
  -8  -8  -1   30.00    9.40
  -8  -8  -1   28.40    9.10
   8   7   1    6.10    4.90
   8   7   1   -2.30    2.20
   8   7   1    2.60    4.40
  -8  -7  -1    1.20    3.60
  -8  -7  -1    4.30    5.00
  -8  -7  -1    0.20    3.60
   8   6   1   82.09   12.50
   8   6   1   66.99   10.00
   8   6   1   83.49   14.70
   8   6   1   75.89   13.30
   8   6   1   72.69   12.80
   8   6   1   74.39   10.00
   8   6   1   61.79    9.90
  -8  -6  -1   84.49   14.80
  -8  -6  -1   46.00   12.00
  -8  -6  -1   71.29   13.40
   8   5   1  155.98   23.00
   8   5   1  153.98   18.70
   8   5   1  176.78   18.00
   8   5   1  182.88   20.50
   8   5   1  179.98   19.40
   8   5   1  158.58   18.60
   8   5   1  198.18   26.10
  -8  -5  -1  155.18   20.40
  -8  -5  -1  158.58   20.80
  -8  -5  -1  158.28   18.30
  -8  -5  -1  160.78   20.60
  -8  -5  -1  153.08   18.60
  -8  -5  -1  155.28   23.10
  -8  -5  -1  146.09   19.70
   8   4   1   -1.90    1.80
   8   4   1    0.20    2.10
   8   4   1   -2.00    1.50
   8   4   1   -0.50    1.30
   8   4   1   -0.50    2.60
   8   4   1    0.90    3.10
   8   4   1   -3.80    4.60
  -8  -4  -1    0.70    2.60
  -8  -4  -1   -0.50    3.30
  -8  -4  -1    0.90    2.00
  -8  -4  -1    0.10    1.80
  -8  -4  -1    1.90    2.90
  -8  -4  -1   -0.40    3.60
  -8  -4  -1   -0.90    2.80
   8   3   1  942.21  103.59
   8   3   1  983.00  101.29
   8   3   1 1007.90  101.79
   8   3   1  974.50  102.49
   8   3   1  972.90  102.69
   8   3   1 1005.70  104.89
   8   3   1  928.11  101.09
  -8  -3  -1  961.80  101.49
  -8  -3  -1  929.61  102.09
  -8  -3  -1  959.70  103.39
  -8  -3  -1  907.21  102.29
  -8  -3  -1  986.40  101.79
  -8  -3  -1 1038.80  104.39
  -8  -3  -1  941.81  103.39
   8   2   1   38.90    9.10
   8   2   1   50.59    7.90
   8   2   1   50.79   11.20
   8   2   1   59.29    7.70
   8   2   1   46.40    6.80
  -8  -2  -1   48.60   10.10
  -8  -2  -1   52.09    7.60
  -8  -2  -1   35.50    6.80
  -8  -2  -1   30.60    7.00
  -8  -2  -1   53.99   10.40
   8   1   1  514.75   58.59
   8   1   1  572.54   56.89
   8   1   1  560.54   60.79
   8   1   1  555.14   57.39
   8   1   1  539.95   57.19
  -8  -1  -1  491.55   60.09
  -8  -1  -1  498.45   59.19
  -8  -1  -1  523.05   57.09
  -8  -1  -1  544.75   57.39
  -8  -1  -1  500.15   57.49
   8   0   1   -0.20    1.70
   8   0   1   -1.30    4.20
   8   0   1    2.30    2.30
   8   0   1    3.40    3.20
   8   0   1   -1.00    2.30
  -8   0  -1   -1.50    3.30
  -8   0  -1   -0.40    2.00
  -8   0  -1    1.00    2.90
  -8   0  -1   -1.40    2.60
   8  -1   1  515.05   60.69
   8  -1   1  553.64   58.49
   8  -1   1  537.25   59.29
   8  -1   1  560.04   58.79
   8  -1   1  566.74   62.69
  -8   1  -1  514.25   59.49
  -8   1  -1  515.25   58.59
  -8   1  -1  564.94   61.69
  -8   1  -1  579.64   59.09
  -8   1  -1  562.04   62.89
   8  -2   1   45.20    8.40
   8  -2   1   58.69    8.90
   8  -2   1   39.40    8.80
   8  -2   1   56.09    7.70
   8  -2   1   62.59   13.60
   8  -2   1   69.79   13.10
   8  -2   1   52.49    9.10
  -8   2  -1   43.90    8.40
  -8   2  -1   47.70    8.90
  -8   2  -1   48.60   13.10
  -8   2  -1   38.50    8.40
  -8   2  -1   41.60   11.60
   8  -3   1  952.20  102.99
   8  -3   1 1054.19  106.19
   8  -3   1  935.21  101.29
   8  -3   1  959.60  102.99
   8  -3   1  967.40  104.49
   8  -3   1  946.51   99.99
   8  -3   1  974.30  101.59
   8  -3   1  980.70  101.69
  -8   3  -1  928.51  103.19
  -8   3  -1  952.30  101.89
  -8   3  -1  960.50  101.99
  -8   3  -1  964.00  106.59
  -8   3  -1  922.21  104.99
   8  -4   1   10.00    3.60
   8  -4   1    7.80    5.40
   8  -4   1    6.90    4.00
   8  -4   1    7.40    2.90
   8  -4   1    6.10    2.40
   8  -4   1    1.70    2.60
   8  -4   1    2.60    2.90
  -8   4  -1    6.20    3.00
  -8   4  -1   10.70    5.20
  -8   4  -1   21.50    7.20
  -8   4  -1    0.00    2.90
   8  -5   1  146.59   24.10
   8  -5   1  153.58   19.20
   8  -5   1  172.68   19.50
   8  -5   1  179.68   24.60
   8  -5   1  165.88   17.80
   8  -5   1  178.98   20.40
   8  -5   1  182.18   26.70
   8  -5   1  153.18   19.90
  -8   5  -1  142.09   25.50
  -8   5  -1  188.98   29.40
  -8   5  -1  127.89   22.60
  -8   5  -1  145.49   19.60
  -8   5  -1  146.59   19.80
   8  -6   1   64.29   10.90
   8  -6   1   58.49   13.70
   8  -6   1   55.19    9.60
   8  -6   1   64.79    8.10
   8  -6   1   65.49   12.20
   8  -6   1   65.89   14.70
   8  -6   1   85.19   14.50
   8  -6   1   86.29   11.60
  -8   6  -1   43.50   12.80
  -8   6  -1   63.89   12.30
  -8   6  -1   60.29   10.80
  -8   6  -1   35.70    9.00
  -8   6  -1   68.29   14.90
   8  -7   1   -1.70    3.20
   8  -7   1    3.30    4.70
   8  -7   1   -4.90    1.90
   8  -7   1    3.70    4.40
   8  -7   1    4.10    3.90
   8  -7   1    0.90    3.30
   8  -7   1    0.70    3.50
   8  -7   1    1.00    4.70
   8  -7   1   -1.80    2.30
  -8   7  -1   -7.30    5.50
  -8   7  -1    0.10    3.50
  -8   7  -1   -0.80    5.40
  -8   7  -1    0.70    4.60
  -8   7  -1    0.40    4.50
  -8   7  -1   -1.10    3.80
   8  -8   1   14.30    7.30
   8  -8   1   36.00    6.80
   8  -8   1   29.60    9.60
   8  -8   1   34.20   10.10
   8  -8   1   22.60    9.20
   8  -8   1   42.50   10.20
   8  -8   1   31.20    6.30
   8  -8   1   30.50    6.80
   8  -8   1   29.90    6.80
  -8   8  -1   34.10   11.10
  -8   8  -1   20.30    6.50
  -8   8  -1   21.30    7.80
  -8   8  -1   24.70   11.10
  -8   8  -1   25.90   11.50
  -8   8  -1   15.90    7.00
   8  -9   1   36.10    7.90
   8  -9   1   56.79   13.80
   8  -9   1   52.99   13.60
   8  -9   1   36.80    8.50
   8  -9   1   71.49   10.60
   8  -9   1   37.30   10.60
   8  -9   1   38.20   12.30
   8  -9   1   66.99    9.70
  -8   9  -1   28.10   11.90
  -8   9  -1   38.40   11.20
  -8   9  -1   39.10    9.30
  -8   9  -1   33.80   11.10
  -8   9  -1   49.60   10.60
  -8   9  -1   40.70   13.60
   8 -10   1    6.50    4.90
   8 -10   1    7.60    5.60
   8 -10   1    1.50    5.00
   8 -10   1    3.70    4.30
   8 -10   1    8.70    6.40
   8 -10   1   -1.90    3.40
   8 -10   1    4.00    4.00
   8 -10   1    3.80    4.60
   8 -10   1    7.60    5.90
  -8  10  -1    3.70    5.40
  -8  10  -1    6.50    6.90
  -8  10  -1    5.80    7.90
  -8  10  -1    1.00    7.10
  -8  10  -1    8.70    8.20
  -8  10  -1    0.20    6.40
   8 -11   1    5.00    5.50
   8 -11   1   -6.60    4.90
   8 -11   1   -0.80    4.10
   8 -11   1   -3.10    7.00
   8 -11   1    2.60    6.50
   8 -11   1    2.50    8.40
   8 -11   1   -5.30    7.40
   8 -11   1    1.70    3.90
   8 -11   1    4.80    3.90
  -8  11  -1    5.50    8.70
  -8  11  -1   11.50    9.20
  -8  11  -1   -1.50    6.40
  -8  11  -1   -3.30    5.60
  -8  11  -1    3.60    7.10
  -8  11  -1    8.80    7.40
   8 -12   1   10.50    6.80
   8 -12   1   -3.00    4.20
   8 -12   1   -0.80    4.80
   8 -12   1   -2.60    3.00
   8 -12   1    4.30    6.40
   8 -12   1   -2.00    6.70
   8 -12   1    0.00    5.30
   8 -12   1    1.30    5.90
  -8  12  -1   13.80   10.80
  -8  12  -1    1.00    7.90
  -8  12  -1    0.30    5.90
  -8  12  -1    9.60    9.20
  -8  12  -1    8.40   10.30
  -8  12  -1   -7.00    4.90
   7  13   1    1.60    5.70
   7  13   1   -1.60    2.30
  -7 -13  -1   11.10   10.20
   7  12   1   18.40   10.60
   7  12   1   25.00   11.80
   7  12   1   25.30    6.90
  -7 -12  -1   19.50   10.10
   7  11   1    8.10    3.90
   7  11   1   24.00    8.40
   7  11   1   26.40   11.40
  -7 -11  -1   -0.20    6.90
   7  10   1  234.58   33.90
   7  10   1  223.18   33.50
   7  10   1  226.38   26.60
  -7 -10  -1  233.98   33.60
   7   9   1   14.20    5.00
   7   9   1   14.90    7.20
   7   9   1   17.00    7.20
   7   9   1   17.70    5.00
  -7  -9  -1   13.00    7.20
   7   8   1  666.53   66.79
   7   8   1  508.85   67.39
   7   8   1  672.53   67.69
  -7  -8  -1  550.24   66.89
  -7  -8  -1  571.54   67.99
   7   7   1   21.70    6.90
   7   7   1   20.60    7.50
   7   7   1   18.30    6.80
  -7  -7  -1   25.70    7.80
  -7  -7  -1   15.40    6.20
  -7  -7  -1   25.00    8.70
   7   6   1  139.09   21.80
   7   6   1  167.68   17.60
   7   6   1  147.39   18.30
   7   6   1  149.09   19.20
  -7  -6  -1  120.39   20.90
  -7  -6  -1  151.88   21.60
  -7  -6  -1  118.29   20.00
   7   5   1  134.69   18.70
   7   5   1  134.19   18.00
   7   5   1  154.98   16.50
   7   5   1  159.38   17.40
   7   5   1  148.99   19.60
   7   5   1  139.09   21.60
   7   5   1  136.79   17.20
   7   5   1  158.68   17.70
  -7  -5  -1  155.48   17.20
  -7  -5  -1  165.48   19.40
  -7  -5  -1  145.89   18.70
  -7  -5  -1  144.79   19.30
  -7  -5  -1  190.28   23.10
   7   4   1  193.88   22.30
   7   4   1  190.18   21.70
   7   4   1  221.08   24.90
   7   4   1  207.78   21.90
   7   4   1  220.58   24.70
   7   4   1  190.08   22.90
   7   4   1  180.88   21.10
  -7  -4  -1  175.38   23.60
  -7  -4  -1  194.18   23.80
  -7  -4  -1  192.08   23.20
  -7  -4  -1  204.58   21.50
  -7  -4  -1  192.18   21.80
  -7  -4  -1  204.48   23.10
  -7  -4  -1  188.68   23.00
   7   3   1  566.04   62.69
   7   3   1  582.24   61.99
   7   3   1  656.73   63.09
   7   3   1  566.04   63.99
   7   3   1  648.64   61.59
   7   3   1  545.25   61.69
   7   3   1  601.44   64.79
  -7  -3  -1  551.04   63.29
  -7  -3  -1  605.14   63.79
  -7  -3  -1  560.64   62.69
  -7  -3  -1  571.04   61.69
  -7  -3  -1  588.54   62.09
  -7  -3  -1  567.14   62.69
  -7  -3  -1  559.54   63.99
   7   2   1  517.75   47.40
   7   2   1  466.25   47.20
   7   2   1  401.96   49.99
   7   2   1  446.86   47.60
   7   2   1  441.06   48.60
  -7  -2  -1  416.26   47.70
  -7  -2  -1  449.95   49.99
  -7  -2  -1  423.06   47.80
  -7  -2  -1  434.26   49.10
  -7  -2  -1  422.76   47.30
  -7  -2  -1  431.56   47.60
   7   1   1  810.92   79.99
   7   1   1  749.03   76.59
   7   1   1  714.63   76.59
   7   1   1  706.63   79.49
   7   1   1  763.02   76.99
  -7  -1  -1  696.83   78.39
  -7  -1  -1  685.43   76.39
  -7  -1  -1  715.23   76.69
  -7  -1  -1  684.83   76.89
  -7  -1  -1  718.53   76.89
  -7  -1  -1  756.62   79.69
   7   0   1    1.70    2.90
   7   0   1   -1.80    1.50
   7   0   1   -2.70    2.40
   7   0   1   -2.30    4.30
   7   0   1   -0.30    1.60
  -7   0  -1   -1.60    1.80
  -7   0  -1   -2.50    2.30
  -7   0  -1    0.10    2.60
  -7   0  -1    0.40    2.10
  -7   0  -1    1.60    5.10
   7  -1   1  739.53   76.89
   7  -1   1  732.33   77.19
   7  -1   1  687.33   80.19
   7  -1   1  737.13   79.09
   7  -1   1  748.73   77.79
  -7   1  -1  690.63   77.29
  -7   1  -1  721.63   80.69
  -7   1  -1  761.32   79.69
  -7   1  -1  687.83   79.09
  -7   1  -1  743.83   77.19
   7  -2   1  429.56   48.10
   7  -2   1  428.36   47.40
   7  -2   1  448.96   47.30
   7  -2   1  451.05   50.89
   7  -2   1  420.06   49.30
   7  -2   1  453.05   47.20
   7  -2   1  458.45   45.90
  -7   2  -1  441.36   47.50
  -7   2  -1  431.26   48.40
  -7   2  -1  413.46   47.20
  -7   2  -1  420.96   51.09
  -7   2  -1  399.16   49.60
   7  -3   1  578.84   63.09
   7  -3   1  590.04   61.89
   7  -3   1  525.45   62.69
   7  -3   1  549.54   61.69
   7  -3   1  624.24   61.99
   7  -3   1  558.74   64.29
   7  -3   1  592.54   65.59
   7  -3   1  551.74   60.39
  -7   3  -1  574.54   66.19
  -7   3  -1  586.54   65.09
  -7   3  -1  607.04   62.19
  -7   3  -1  599.14   63.59
  -7   3  -1  572.44   62.19
   7  -4   1  169.98   23.90
   7  -4   1  230.78   21.60
   7  -4   1  189.58   25.30
   7  -4   1  182.78   22.60
   7  -4   1  211.48   23.90
   7  -4   1  178.58   27.40
   7  -4   1  234.38   23.80
   7  -4   1  176.38   22.60
  -7   4  -1  151.58   26.90
  -7   4  -1  205.08   24.80
  -7   4  -1  223.88   26.70
  -7   4  -1  182.68   23.10
  -7   4  -1  193.28   23.20
   7  -5   1  161.18   19.00
   7  -5   1  141.09   17.60
   7  -5   1  135.49   20.60
   7  -5   1  202.18   25.70
   7  -5   1  174.58   18.70
   7  -5   1  119.99   22.60
   7  -5   1  132.49   17.40
   7  -5   1  149.29   16.50
  -7   5  -1  163.68   25.00
  -7   5  -1  114.39   21.90
  -7   5  -1  159.08   18.50
  -7   5  -1  143.99   18.40
  -7   5  -1  125.59   19.60
   7  -6   1  144.29   22.00
   7  -6   1  142.99   16.10
   7  -6   1  140.99   17.10
   7  -6   1  131.49   20.00
   7  -6   1  149.59   17.70
   7  -6   1  129.49   16.90
   7  -6   1  184.58   24.90
   7  -6   1  101.69   20.10
  -7   6  -1  120.89   23.10
  -7   6  -1  131.79   17.70
  -7   6  -1  144.19   17.90
  -7   6  -1  184.98   25.10
  -7   6  -1  134.49   23.40
   7  -7   1    8.40    5.60
   7  -7   1   26.50    7.70
   7  -7   1   25.20    9.10
   7  -7   1   14.40    3.90
   7  -7   1   23.50    5.50
   7  -7   1   16.30    4.80
  -7   7  -1   18.80    5.40
  -7   7  -1   19.60    9.00
  -7   7  -1   16.20    8.30
  -7   7  -1   16.40    7.30
  -7   7  -1   15.50    6.40
  -7   7  -1   22.00    6.80
   7  -8   1  507.55   57.89
   7  -8   1  503.55   61.19
   7  -8   1  544.05   60.79
   7  -8   1  529.45   57.19
   7  -8   1  547.65   61.59
   7  -8   1  546.45   60.59
   7  -8   1  516.55   61.29
   7  -8   1  562.14   57.59
   7  -8   1  522.85   57.79
  -7   8  -1  516.05   62.69
  -7   8  -1  568.24   64.59
  -7   8  -1  500.75   61.09
  -7   8  -1  513.25   58.59
  -7   8  -1  538.75   58.49
  -7   8  -1  556.14   63.59
   7  -9   1    1.00    3.70
   7  -9   1   12.80    4.70
   7  -9   1    8.50    4.20
   7  -9   1   16.60    7.60
   7  -9   1   37.60   10.70
   7  -9   1   14.20    8.00
   7  -9   1   11.90    6.80
   7  -9   1   13.60    5.00
   7  -9   1   11.30    4.60
  -7   9  -1   13.70    6.40
  -7   9  -1   12.20    8.90
  -7   9  -1   17.90   10.50
  -7   9  -1    7.50    6.90
  -7   9  -1   27.70    9.70
  -7   9  -1    5.90    4.90
   7 -10   1  230.18   33.70
   7 -10   1  143.09   29.30
   7 -10   1  313.67   33.10
   7 -10   1  312.87   45.40
   7 -10   1  230.98   28.50
   7 -10   1  241.18   33.90
   7 -10   1  281.57   27.30
   7 -10   1  226.08   27.40
  -7  10  -1  205.28   35.60
  -7  10  -1  213.68   28.40
  -7  10  -1  201.38   36.30
  -7  10  -1  230.88   28.40
  -7  10  -1  203.58   34.80
  -7  10  -1  218.28   35.00
   7 -11   1   19.40    7.70
   7 -11   1    3.80    5.30
   7 -11   1    1.80    4.30
   7 -11   1   -2.40    4.50
   7 -11   1    8.60    8.80
   7 -11   1   32.20   10.00
   7 -11   1   16.70    8.70
   7 -11   1    6.50    6.30
  -7  11  -1    4.60    7.30
  -7  11  -1    8.80    9.40
  -7  11  -1    4.50    4.80
  -7  11  -1    1.70    5.00
  -7  11  -1    9.60    6.50
  -7  11  -1   -1.70    5.30
  -7  11  -1    0.30    7.50
   7 -12   1    9.40    5.70
   7 -12   1   15.30    6.10
   7 -12   1   14.00    9.40
   7 -12   1   13.60    7.70
   7 -12   1   20.70    8.80
   7 -12   1   20.90    9.30
   7 -12   1    9.00    7.20
   7 -12   1   16.70    8.30
  -7  12  -1    5.90   10.20
  -7  12  -1   13.70   10.50
  -7  12  -1   22.40   10.50
  -7  12  -1   18.30    7.90
  -7  12  -1    9.50   10.10
  -7  12  -1    3.40    7.80
   7 -13   1   -0.60    6.80
   7 -13   1   -4.80    4.70
   7 -13   1    6.00    7.20
   7 -13   1   -1.80    4.80
   7 -13   1    0.90    5.10
   7 -13   1  -10.10    5.80
   7 -13   1    1.70    8.80
  -7  13  -1   -0.80    6.50
  -7  13  -1   28.10   12.30
  -7  13  -1   -0.20    7.80
  -7  13  -1    3.80    5.90
  -7  13  -1   -6.00    7.20
  -7  13  -1    2.80   10.20
   6  13   1    3.40    4.10
   6  13   1    7.50    7.40
   6  12   1   37.60    9.40
   6  12   1   46.20   14.30
   6  12   1   53.99   14.20
  -6 -12  -1   10.30    9.90
   6  11   1    3.10    5.60
   6  11   1    4.20    3.60
   6  11   1   13.90    7.60
  -6 -11  -1    4.40    7.50
   6  10   1  188.48   28.80
   6  10   1  189.78   28.40
   6  10   1  173.08   21.50
  -6 -10  -1  156.68   26.60
   6   9   1  126.19   15.10
   6   9   1  111.69   19.60
   6   9   1  118.79   20.10
  -6  -9  -1   91.29   18.30
   6   8   1   17.40    7.30
   6   8   1   37.50    9.20
   6   8   1   36.80   10.40
   6   8   1   31.20    6.30
  -6  -8  -1   28.90    8.80
   6   7   1   46.40   10.90
   6   7   1   76.19   15.40
   6   7   1   38.50   10.50
   6   7   1   70.19   12.00
   6   7   1   60.09    9.10
   6   7   1   55.39    8.50
  -6  -7  -1   61.09   11.70
  -6  -7  -1   51.19   11.10
   6   6   1  358.76   38.10
   6   6   1  328.47   37.20
   6   6   1  332.27   38.90
  -6  -6  -1  322.77   38.80
  -6  -6  -1  295.87   37.90
  -6  -6  -1  323.87   37.80
   6   5   1   42.30    6.60
   6   5   1   34.80    8.10
   6   5   1   46.40    8.40
   6   5   1   50.89   10.60
   6   5   1   38.90    6.30
   6   5   1   30.00    7.40
  -6  -5  -1   34.40    8.50
  -6  -5  -1   38.60    8.70
  -6  -5  -1   48.30   10.40
  -6  -5  -1   44.10    7.40
   6   4   1   27.00    5.50
   6   4   1   24.20    6.60
   6   4   1   18.90    4.10
   6   4   1   18.50    4.00
   6   4   1   15.70    3.90
   6   4   1   11.60    5.10
   6   4   1   20.50    5.30
   6   4   1   19.30    3.10
  -6  -4  -1   24.90    6.10
  -6  -4  -1   15.20    3.40
  -6  -4  -1   16.50    4.60
  -6  -4  -1   19.90    5.30
  -6  -4  -1   18.70    3.50
  -6  -4  -1   11.80    4.90
  -6  -4  -1   15.20    5.00
   6   3   1   53.89    7.50
   6   3   1   48.00    9.80
   6   3   1   53.59    6.60
   6   3   1   52.39   10.00
   6   3   1   49.10    6.10
   6   3   1   48.60    8.20
   6   3   1   51.99    8.20
  -6  -3  -1   42.20    6.90
  -6  -3  -1   39.20    7.60
  -6  -3  -1   55.39    9.20
  -6  -3  -1   38.60    8.40
  -6  -3  -1   54.59    7.20
  -6  -3  -1   49.60    8.70
   6   2   1   98.99   14.10
   6   2   1   80.39   11.50
   6   2   1   78.19    8.90
   6   2   1   68.19   10.50
   6   2   1   89.69    9.80
  -6  -2  -1   75.79    9.90
  -6  -2  -1   72.89    9.10
  -6  -2  -1   63.89   11.40
  -6  -2  -1   76.49    9.70
  -6  -2  -1   66.29   11.30
  -6  -2  -1   64.39    9.50
   6   1   1  327.37   35.10
   6   1   1  314.17   35.20
   6   1   1  345.77   34.80
   6   1   1  341.47   38.00
   6   1   1  328.77   36.30
  -6  -1  -1  316.57   35.20
  -6  -1  -1  326.57   37.60
  -6  -1  -1  300.37   35.30
  -6  -1  -1  330.27   35.40
  -6  -1  -1  334.97   35.00
  -6  -1  -1  304.97   36.50
   6   0   1   -0.40    1.30
   6   0   1   -2.00    3.60
   6   0   1    0.00    2.40
   6   0   1   -0.10    1.70
   6   0   1   -0.50    2.20
  -6   0  -1    0.90    1.70
  -6   0  -1   -2.80    2.00
  -6   0  -1    0.20    1.70
  -6   0  -1   -0.30    3.70
  -6   0  -1    1.10    2.30
   6  -1   1  295.87   37.00
   6  -1   1  304.17   34.30
   6  -1   1  336.57   35.00
   6  -1   1  330.27   36.00
   6  -1   1  313.37   34.00
  -6   1  -1  309.47   36.20
  -6   1  -1  295.17   34.80
  -6   1  -1  329.57   34.30
  -6   1  -1  302.17   37.30
   6  -2   1   70.39    9.40
   6  -2   1   72.39    8.20
   6  -2   1   74.59    9.90
   6  -2   1   74.19    9.30
   6  -2   1   76.79   13.50
   6  -2   1   59.69   11.40
   6  -2   1   80.49   11.00
  -6   2  -1   82.99   10.20
  -6   2  -1   77.89   11.70
  -6   2  -1   63.59   12.90
  -6   2  -1   58.99   12.10
  -6   2  -1   70.19   10.50
   6  -3   1   39.70    7.00
   6  -3   1   36.10    6.60
   6  -3   1   49.40    5.50
   6  -3   1   58.39   12.00
   6  -3   1   43.70    8.10
   6  -3   1   43.20    9.20
   6  -3   1   45.40    8.20
   6  -3   1   32.20    6.80
  -6   3  -1   48.30    8.50
  -6   3  -1   40.40    7.10
  -6   3  -1   65.89    8.50
  -6   3  -1   25.60    8.10
  -6   3  -1   54.49   12.70
   6  -4   1   10.90    3.50
   6  -4   1   23.00    7.30
   6  -4   1   23.90    5.50
   6  -4   1   26.30    5.70
   6  -4   1   17.40    3.20
   6  -4   1   21.40    4.70
   6  -4   1   15.20    5.50
   6  -4   1   14.40    4.60
  -6   4  -1   24.00    7.20
  -6   4  -1   10.60    6.40
  -6   4  -1   16.90    4.80
  -6   4  -1   11.40    4.10
  -6   4  -1   19.40    5.00
   6  -5   1   53.59   12.10
   6  -5   1   50.39    7.60
   6  -5   1   47.20    9.70
   6  -5   1   48.40    6.30
   6  -5   1   44.70    9.60
   6  -5   1   48.50    8.10
   6  -5   1   42.70    7.30
   6  -5   1   55.59   12.00
  -6   5  -1   30.20    8.90
  -6   5  -1   38.90    7.40
  -6   5  -1   26.50    7.10
  -6   5  -1   24.20    6.60
  -6   5  -1   47.00   11.60
   6  -6   1  334.37   39.80
   6  -6   1  339.37   41.20
   6  -6   1  322.37   37.70
   6  -6   1  330.57   36.90
   6  -6   1  323.27   39.50
   6  -6   1  331.37   37.90
   6  -6   1  422.66   40.40
   6  -6   1  315.67   37.40
   6  -6   1  335.37   40.60
  -6   6  -1  421.86   39.50
  -6   6  -1  334.57   41.50
  -6   6  -1  324.77   42.30
  -6   6  -1  337.47   40.20
  -6   6  -1  321.37   38.20
  -6   6  -1  391.36   36.80
  -6   6  -1  313.17   38.10
   6  -7   1   60.49   12.30
   6  -7   1   56.79    9.00
   6  -7   1   60.59    9.60
   6  -7   1   66.49   13.60
   6  -7   1   55.79    8.50
   6  -7   1   33.60    9.80
   6  -7   1   61.49   12.60
   6  -7   1   50.29    8.60
   6  -7   1   47.10   10.70
  -6   7  -1   45.30    8.40
  -6   7  -1   62.59    8.40
  -6   7  -1   44.60   12.70
  -6   7  -1   47.50    9.50
  -6   7  -1   36.80   11.30
  -6   7  -1   48.40   11.60
  -6   7  -1   49.80   13.00
  -6   7  -1   79.19   13.60
   6  -8   1   25.70    8.70
   6  -8   1   28.80    6.60
   6  -8   1   39.20   10.80
   6  -8   1   27.90    8.70
   6  -8   1   32.30    9.20
   6  -8   1   36.70    6.50
   6  -8   1   29.40    9.20
   6  -8   1   30.40    6.40
   6  -8   1   36.60    6.80
  -6   8  -1   23.50    7.60
  -6   8  -1   21.90   10.00
  -6   8  -1   37.50   11.80
  -6   8  -1   28.30    7.50
  -6   8  -1   31.30    8.60
  -6   8  -1   42.70    8.10
  -6   8  -1   38.40   12.80
  -6   8  -1   32.60    5.90
   6  -9   1  109.39   14.80
   6  -9   1  141.69   15.80
   6  -9   1  152.08   25.40
   6  -9   1  105.49   18.70
   6  -9   1  117.79   15.30
   6  -9   1  118.79   20.20
   6  -9   1  109.49   20.50
   6  -9   1  117.09   15.80
   6  -9   1  123.99   20.30
  -6   9  -1  144.29   26.90
  -6   9  -1  124.09   23.30
  -6   9  -1  127.09   29.50
  -6   9  -1  105.49   16.50
   6 -10   1  151.08   22.30
   6 -10   1  261.27   28.10
   6 -10   1  174.88   33.80
   6 -10   1  236.38   22.90
   6 -10   1  167.68   28.20
   6 -10   1  190.28   29.40
   6 -10   1  198.08   29.10
  -6  10  -1  188.78   24.00
  -6  10  -1  216.98   28.10
  -6  10  -1  167.78   30.80
  -6  10  -1  163.28   30.10
  -6  10  -1  165.28   31.40
  -6  10  -1  147.49   26.10
  -6  10  -1  172.08   23.30
   6 -11   1   -3.80    5.30
   6 -11   1   -2.40    5.00
   6 -11   1   -0.20    3.60
   6 -11   1    6.00    5.40
   6 -11   1    1.30    4.20
   6 -11   1    0.90    6.80
   6 -11   1   -0.20    5.00
   6 -11   1   -2.40    4.10
  -6  11  -1   -3.00    3.60
  -6  11  -1    0.90    4.20
  -6  11  -1   19.60   10.30
  -6  11  -1    6.80    6.70
  -6  11  -1    8.20    5.80
  -6  11  -1    6.60    6.20
  -6  11  -1   -7.20    6.20
   6 -12   1   43.70   12.50
   6 -12   1   19.80   11.30
   6 -12   1   33.10    9.10
   6 -12   1   32.80    8.80
   6 -12   1   40.20   10.60
   6 -12   1   36.80    7.10
   6 -12   1   58.29   14.00
   6 -12   1   37.70   15.50
  -6  12  -1   37.90   10.90
  -6  12  -1   32.90   12.70
  -6  12  -1   63.19   16.20
  -6  12  -1   32.30   12.10
  -6  12  -1   20.60   11.30
  -6  12  -1   35.00   11.00
   6 -13   1   16.80   10.00
   6 -13   1   -4.90    5.40
   6 -13   1   -2.60    5.60
   6 -13   1   14.80    7.10
   6 -13   1   11.60    9.10
   6 -13   1    8.50    7.00
   6 -13   1   17.00    5.90
   6 -13   1    5.40    6.10
  -6  13  -1   -5.00    4.20
  -6  13  -1   25.40   10.10
  -6  13  -1    4.60   10.30
  -6  13  -1    2.30    6.30
  -6  13  -1   -3.00    6.60
  -6  13  -1    9.20    8.90
   5  13   1    2.30    4.80
   5  13   1   -2.70    2.50
   5  12   1  110.09   23.00
   5  12   1  115.39   19.30
   5  12   1  160.48   25.90
   5  11   1    4.00    5.10
   5  11   1   -1.00    4.20
   5  11   1    0.60    3.10
  -5 -11  -1   -1.90    5.50
   5  10   1   20.70    7.90
   5  10   1   25.70    9.50
   5  10   1   24.20    6.60
  -5 -10  -1   28.10    9.30
   5   9   1   37.00   10.20
   5   9   1   37.60   10.80
   5   9   1   52.89    9.40
  -5  -9  -1   38.90   11.20
   5   8   1   60.99   12.00
   5   8   1   52.29   11.40
   5   8   1   40.50   11.00
   5   8   1   49.10    9.10
  -5  -8  -1   69.59   12.80
   5   7   1    4.00    2.90
   5   7   1    4.00    3.80
   5   7   1    3.60    3.40
   5   7   1    2.00    3.80
   5   7   1    0.10    2.70
   5   7   1    5.60    3.40
  -5  -7  -1   -0.60    3.50
  -5  -7  -1    4.30    4.10
   5   6   1  202.98   25.20
   5   6   1  193.38   24.40
   5   6   1  210.78   23.20
   5   6   1  202.58   22.90
   5   6   1  193.08   25.90
   5   6   1  232.08   26.40
  -5  -6  -1  199.38   24.90
  -5  -6  -1  218.08   26.00
   5   5   1   21.90    6.30
   5   5   1   31.10    6.50
   5   5   1   31.10    8.40
   5   5   1   26.40    4.60
   5   5   1   29.80    6.20
   5   5   1   33.00    5.60
  -5  -5  -1   22.20    6.10
  -5  -5  -1   22.70    7.30
  -5  -5  -1   20.80    6.10
   5   4   1  112.09   13.60
   5   4   1  119.59   15.00
   5   4   1  121.99   12.80
   5   4   1  105.69   13.30
   5   4   1  133.09   13.50
   5   4   1  131.59   19.00
   5   4   1  107.39   14.20
   5   4   1  124.39   15.30
  -5  -4  -1  103.59   14.90
  -5  -4  -1  110.09   14.50
  -5  -4  -1  136.69   17.40
  -5  -4  -1  102.89   14.80
   5   3   1   89.69   10.50
   5   3   1   96.29   11.10
   5   3   1   92.49   14.10
   5   3   1  116.19   12.20
   5   3   1  102.59   12.30
   5   3   1  122.29   17.00
   5   3   1  104.79   11.70
   5   3   1   92.79   11.50
  -5  -3  -1   73.29   12.50
  -5  -3  -1   95.99   10.70
  -5  -3  -1   85.59   12.90
  -5  -3  -1   91.49   11.80
  -5  -3  -1   92.09   11.20
   5   2   1  118.09   13.80
   5   2   1  121.29   13.20
   5   2   1  127.39   14.30
   5   2   1  121.39   14.20
   5   2   1  133.89   17.60
  -5  -2  -1  129.49   13.40
  -5  -2  -1  115.39   14.10
  -5  -2  -1  113.19   15.20
  -5  -2  -1  119.89   13.70
  -5  -2  -1  104.39   13.80
  -5  -2  -1  112.29   14.40
   5   1   1   76.19    8.70
   5   1   1   80.09   12.10
   5   1   1   78.99    9.80
   5   1   1   67.39    8.40
   5   1   1   71.19    8.90
  -5  -1  -1   71.89    9.20
  -5  -1  -1   72.09    8.90
  -5  -1  -1   72.29    8.60
  -5  -1  -1   60.99    8.70
  -5  -1  -1   68.39   11.30
  -5  -1  -1   95.49   12.60
   5   0   1    0.30    1.40
   5   0   1   -0.80    1.00
   5   0   1   -0.40    1.70
   5   0   1    2.40    2.30
   5   0   1    3.70    3.60
  -5   0  -1    2.60    2.50
  -5   0  -1   -0.30    1.70
  -5   0  -1   -0.10    1.40
  -5   0  -1   -3.90    2.90
  -5   0  -1    0.40    1.70
   5  -1   1   63.99   12.10
   5  -1   1   74.19    9.30
   5  -1   1  116.29   14.60
   5  -1   1   81.19    9.10
   5  -1   1   60.39    9.60
  -5   1  -1   75.79    9.50
  -5   1  -1   65.29    9.10
  -5   1  -1   78.99   12.60
  -5   1  -1   66.69   12.20
  -5   1  -1   69.09   10.50
   5  -2   1  128.39   16.00
   5  -2   1  121.19   14.90
   5  -2   1  100.89   14.60
   5  -2   1  178.78   21.80
   5  -2   1  134.29   14.40
   5  -2   1  120.39   14.00
   5  -2   1  112.79   13.90
   5  -2   1  117.99   13.00
  -5   2  -1  121.99   14.50
  -5   2  -1  161.18   21.70
  -5   2  -1  136.99   20.60
  -5   2  -1  111.59   14.80
  -5   2  -1  116.99   15.00
   5  -3   1   86.49   13.60
   5  -3   1  102.49   12.50
   5  -3   1   98.39   15.50
   5  -3   1   97.79   12.30
   5  -3   1  109.29   12.90
   5  -3   1  109.99   17.40
   5  -3   1  109.09   12.20
   5  -3   1   93.79   11.00
  -5   3  -1   93.19   12.60
  -5   3  -1  131.39   19.40
  -5   3  -1   84.89   15.10
  -5   3  -1   90.39   13.50
  -5   3  -1  106.29   12.40
   5  -4   1  106.89   16.90
   5  -4   1  111.09   14.10
   5  -4   1  117.99   14.50
   5  -4   1  129.59   17.20
   5  -4   1  115.69   16.90
   5  -4   1  112.89   14.00
   5  -4   1  127.99   18.60
   5  -4   1  119.39   13.20
  -5   4  -1  112.49   18.30
  -5   4  -1  116.89   14.60
  -5   4  -1  130.49   16.00
  -5   4  -1  124.59   14.60
  -5   4  -1  109.59   18.50
   5  -5   1   33.60    4.90
   5  -5   1   30.20    7.40
   5  -5   1   24.80    5.40
   5  -5   1   21.60    5.80
   5  -5   1   27.80    7.80
   5  -5   1   33.90    5.90
   5  -5   1   26.90    5.30
   5  -5   1   32.90    8.80
  -5   5  -1   27.20    5.60
  -5   5  -1   28.10    8.30
  -5   5  -1   33.50    9.60
  -5   5  -1   21.10    5.20
  -5   5  -1   24.60    6.20
  -5   5  -1   28.50    4.30
  -5   5  -1   15.30    5.20
   5  -6   1  224.08   24.80
   5  -6   1  209.68   25.30
   5  -6   1  212.68   26.90
   5  -6   1  218.48   27.90
   5  -6   1  222.18   33.60
   5  -6   1  216.78   27.40
   5  -6   1  215.28   27.30
   5  -6   1  200.38   25.20
   5  -6   1  239.28   26.90
  -5   6  -1  258.97   27.30
  -5   6  -1  186.98   27.10
  -5   6  -1  220.98   31.80
  -5   6  -1  178.28   29.80
  -5   6  -1  279.57   24.80
  -5   6  -1  222.18   25.90
  -5   6  -1  228.58   25.90
   5  -7   1    6.10    3.80
   5  -7   1    3.90    4.00
   5  -7   1    0.80    2.40
   5  -7   1   -1.10    3.00
   5  -7   1   -2.50    1.60
   5  -7   1    2.80    2.50
   5  -7   1    3.70    4.70
  -5   7  -1    0.30    5.00
  -5   7  -1    4.80    2.90
  -5   7  -1    1.80    4.10
  -5   7  -1    0.50    5.20
  -5   7  -1    7.70    5.10
  -5   7  -1    2.70    5.30
  -5   7  -1    2.10    3.60
  -5   7  -1    9.40    4.20
   5  -8   1   62.39   12.10
   5  -8   1   46.60    8.00
   5  -8   1   65.89    9.40
   5  -8   1   50.29   11.70
   5  -8   1   59.49   16.40
   5  -8   1   71.69   14.20
   5  -8   1   53.89   13.30
   5  -8   1   38.90    7.60
   5  -8   1   45.20    8.60
  -5   8  -1   38.80   10.60
  -5   8  -1   27.20    9.50
  -5   8  -1   45.50    8.70
  -5   8  -1   46.10   12.40
  -5   8  -1   57.69    8.10
  -5   8  -1   49.20    9.20
  -5   8  -1   65.79   15.00
  -5   8  -1   66.09   12.70
   5  -9   1   42.60    7.60
   5  -9   1   45.40   13.40
   5  -9   1   41.60   10.70
   5  -9   1   29.00    8.70
   5  -9   1   45.50   12.60
   5  -9   1   29.60    6.70
   5  -9   1   36.40    7.80
   5  -9   1   33.20   10.10
  -5   9  -1   36.50    7.70
  -5   9  -1   41.00   12.30
  -5   9  -1   26.20    9.10
  -5   9  -1   28.40    7.60
  -5   9  -1   38.60   12.90
  -5   9  -1   33.80   10.70
  -5   9  -1   46.40    9.90
   5 -10   1   40.00   11.10
   5 -10   1   34.00    9.90
   5 -10   1   30.70   10.20
   5 -10   1   20.90    6.70
   5 -10   1   27.20    6.90
   5 -10   1   53.19   15.40
  -5  10  -1   14.40    6.10
  -5  10  -1   16.90    9.60
  -5  10  -1   40.40   11.40
  -5  10  -1   33.50   11.40
  -5  10  -1   27.10   11.40
  -5  10  -1   31.70    8.00
   5 -11   1    1.90    5.90
   5 -11   1    0.10    3.20
   5 -11   1   11.70    6.40
   5 -11   1   -1.40    4.70
   5 -11   1   -3.30    3.50
   5 -11   1    0.10    4.70
  -5  11  -1    5.50    4.30
  -5  11  -1    8.40    6.80
  -5  11  -1    0.60    5.70
  -5  11  -1    0.50    4.20
  -5  11  -1   -0.60    6.30
  -5  11  -1   -1.40    6.30
  -5  11  -1    1.50    5.30
   5 -12   1  120.59   18.20
   5 -12   1  130.29   22.00
   5 -12   1   95.69   19.40
   5 -12   1  150.48   17.60
   5 -12   1   95.99   20.50
   5 -12   1  114.29   17.50
   5 -12   1  182.08   24.70
   5 -12   1  162.38   30.90
  -5  12  -1   87.49   21.40
  -5  12  -1   91.59   21.20
  -5  12  -1  133.89   19.60
  -5  12  -1  134.09   18.10
  -5  12  -1   95.69   24.70
  -5  12  -1   84.19   16.90
  -5  12  -1  120.89   23.70
   5 -13   1    1.80    5.60
   5 -13   1    2.60    7.40
   5 -13   1   -2.60    4.30
   5 -13   1    4.60    6.40
   5 -13   1    3.10    7.80
   5 -13   1    0.30    6.20
  -5  13  -1   -4.30    6.10
  -5  13  -1    2.60    7.70
  -5  13  -1   -6.00    7.50
  -5  13  -1   -7.80    9.10
  -5  13  -1   -1.30    5.10
   4  13   1    5.20    7.60
   4  13   1    0.60    3.30
   4  12   1   -2.50    4.10
   4  12   1    0.60    3.40
   4  12   1   -6.70    4.20
   4  11   1   60.29   14.80
   4  11   1   47.60   12.10
   4  11   1   41.30    9.90
  -4 -11  -1   40.00   11.30
   4  10   1   60.79   13.50
   4  10   1   39.70    9.30
   4  10   1   31.40   10.90
  -4 -10  -1   56.39   12.50
   4   9   1   -6.50    2.80
   4   9   1    2.80    3.20
   4   9   1    4.50    3.70
  -4  -9  -1    1.20    4.80
   4   8   1    0.40    3.20
   4   8   1   -2.80    1.60
   4   8   1   -1.80    2.50
   4   8   1    1.30    2.30
   4   8   1    0.20    4.20
  -4  -8  -1   -1.90    4.10
   4   7   1  366.36   43.30
   4   7   1  371.86   41.50
   4   7   1  438.36   45.20
   4   7   1  356.76   42.00
   4   7   1  442.96   41.50
   4   7   1  329.37   43.50
   4   7   1  345.27   43.50
  -4  -7  -1  361.36   44.50
  -4  -7  -1  372.76   42.90
   4   6   1   45.40    7.40
   4   6   1   47.50    7.60
   4   6   1   41.50    9.60
   4   6   1   39.10    8.50
   4   6   1   46.80   11.50
   4   6   1   52.29   10.20
  -4  -6  -1   46.80    8.90
  -4  -6  -1   51.09    9.80
   4   5   1   73.69   12.80
   4   5   1   69.29   10.10
   4   5   1   64.79    8.50
   4   5   1   84.09   12.10
   4   5   1   74.79   11.90
   4   5   1   67.09    8.80
   4   5   1   82.69   14.40
   4   5   1   68.09    8.70
  -4  -5  -1   61.79   10.80
  -4  -5  -1   62.09   12.50
  -4  -5  -1   84.09   13.90
   4   4   1  129.89   13.30
   4   4   1  123.39   15.30
   4   4   1  125.89   16.30
   4   4   1  115.69   14.00
   4   4   1  120.39   15.60
   4   4   1  124.19   14.00
   4   4   1  120.39   15.00
  -4  -4  -1  125.29   15.80
  -4  -4  -1  127.39   15.50
  -4  -4  -1  116.59   15.70
  -4  -4  -1  117.79   14.80
   4   3   1   38.00    5.60
   4   3   1   30.10    6.00
   4   3   1   38.00    6.30
   4   3   1   38.20    5.10
   4   3   1   36.10    7.00
   4   3   1   31.70    5.00
   4   3   1   38.20    4.50
   4   3   1   42.70    6.90
  -4  -3  -1   35.40    6.50
  -4  -3  -1   33.80    6.20
  -4  -3  -1   37.20    4.50
  -4  -3  -1   40.50    6.00
  -4  -3  -1   34.10    6.50
  -4  -3  -1   34.10    6.70
  -4  -3  -1   31.60    4.90
   4   2   1   66.69   10.60
   4   2   1   76.99    9.00
   4   2   1   74.29    9.20
   4   2   1   77.39    8.20
   4   2   1   76.19    8.70
  -4  -2  -1   73.79    8.70
  -4  -2  -1   72.09    9.20
  -4  -2  -1   68.89    8.20
  -4  -2  -1   62.39    8.90
  -4  -2  -1   68.09    8.80
  -4  -2  -1   67.49   10.00
   4   1   1 1084.29  111.49
   4   1   1 1105.89  111.79
   4   1   1 1079.19  113.39
   4   1   1 1108.29  112.29
   4   1   1 1069.99  112.39
  -4  -1  -1 1090.29  113.29
  -4  -1  -1 1044.10  111.59
  -4  -1  -1  978.50  112.39
  -4  -1  -1 1019.20  111.69
  -4  -1  -1 1041.60  112.09
  -4  -1  -1 1153.08  111.89
   4   0   1    2.00    3.40
   4   0   1    0.00    1.60
   4   0   1   -0.90    1.10
   4   0   1    0.70    1.90
   4   0   1    1.00    1.20
  -4   0  -1   -0.70    1.60
  -4   0  -1    2.90    2.00
  -4   0  -1   -0.80    1.20
  -4   0  -1   -1.40    1.10
  -4   0  -1    1.10    3.10
   4  -1   1 1115.69  116.89
   4  -1   1 1081.99  116.99
   4  -1   1 1164.28  119.19
   4  -1   1 1123.09  117.39
   4  -1   1 1139.99  118.29
  -4   1  -1 1177.38  120.79
  -4   1  -1 1104.19  117.59
  -4   1  -1 1083.19  118.29
   4  -2   1   68.19   11.30
   4  -2   1   75.39    9.30
   4  -2   1   79.39   13.20
   4  -2   1   72.39    9.20
   4  -2   1   76.59   10.60
   4  -2   1   76.39    8.20
   4  -2   1   64.09    8.90
   4  -2   1   88.09   10.10
  -4   2  -1   76.89    9.60
  -4   2  -1   84.99   12.90
  -4   2  -1   89.79   13.70
  -4   2  -1   61.99    9.60
  -4   2  -1   76.19    9.20
   4  -3   1   55.89   10.60
   4  -3   1   60.19    9.20
   4  -3   1   40.30    6.90
   4  -3   1   37.10    5.10
   4  -3   1   41.90    8.70
   4  -3   1   48.70    6.70
   4  -3   1   36.70    7.10
   4  -3   1   36.30    6.10
  -4   3  -1   43.40    6.80
  -4   3  -1   33.70    6.50
  -4   3  -1   43.40   10.00
  -4   3  -1   58.09   10.60
  -4   3  -1   42.80    8.00
   4  -4   1  133.39   15.00
   4  -4   1  133.29   16.00
   4  -4   1  130.09   18.70
   4  -4   1  123.29   16.00
   4  -4   1  121.69   14.00
   4  -4   1  134.19   14.80
   4  -4   1  153.88   20.00
   4  -4   1  115.49   14.60
  -4   4  -1  124.89   15.00
  -4   4  -1  113.69   13.80
  -4   4  -1  124.59   16.10
  -4   4  -1  131.49   15.60
  -4   4  -1  141.29   15.20
  -4   4  -1  101.49   17.20
  -4   4  -1  149.99   20.70
   4  -5   1   53.69   11.00
   4  -5   1   61.59    9.20
   4  -5   1   63.29    8.70
   4  -5   1   65.19   12.10
   4  -5   1   70.29    8.30
   4  -5   1   67.99   11.50
   4  -5   1   76.49   12.40
   4  -5   1   67.59   12.00
   4  -5   1   66.29    8.80
  -4   5  -1   80.59   13.10
  -4   5  -1   67.19   12.40
  -4   5  -1   60.79    7.90
  -4   5  -1   46.10   11.70
  -4   5  -1   71.89    9.80
  -4   5  -1   50.09    9.90
  -4   5  -1   77.19    9.50
   4  -6   1   47.30   10.00
   4  -6   1   45.50    7.10
   4  -6   1   41.60    9.30
   4  -6   1   36.00    8.70
   4  -6   1   48.40    7.20
   4  -6   1   43.40    6.50
   4  -6   1   38.00    6.40
   4  -6   1   48.50    9.80
   4  -6   1   36.10    8.50
  -4   6  -1   44.70    7.80
  -4   6  -1   34.10    6.80
  -4   6  -1   40.60    5.90
  -4   6  -1   38.80   10.30
  -4   6  -1   77.29   15.60
  -4   6  -1   46.70    8.60
  -4   6  -1   57.19   11.80
  -4   6  -1   31.70    8.30
   4  -7   1  352.36   40.00
   4  -7   1  366.66   42.50
   4  -7   1  366.76   39.70
   4  -7   1  350.26   39.90
   4  -7   1  342.67   39.70
   4  -7   1  364.76   43.50
   4  -7   1  383.26   42.60
   4  -7   1  342.37   42.40
  -4   7  -1  359.86   40.50
  -4   7  -1  389.86   43.90
  -4   7  -1  343.77   43.80
  -4   7  -1  355.96   40.30
  -4   7  -1  342.27   42.30
  -4   7  -1  380.46   44.90
  -4   7  -1  377.36   43.40
  -4   7  -1  453.65   40.10
   4  -8   1   -2.90    2.90
   4  -8   1    0.10    2.80
   4  -8   1    2.50    2.60
   4  -8   1   -2.00    2.40
   4  -8   1    6.30    5.30
   4  -8   1   -1.50    3.30
   4  -8   1    3.00    3.20
   4  -8   1    0.60    3.30
  -4   8  -1   -0.20    3.50
  -4   8  -1   11.00    4.00
  -4   8  -1    0.90    3.70
  -4   8  -1    1.70    4.80
  -4   8  -1    1.60    3.70
  -4   8  -1    0.00    2.90
  -4   8  -1    3.40    2.60
  -4   8  -1   -0.80    3.00
  -4   8  -1    4.40    6.00
   4  -9   1   -2.70    2.10
   4  -9   1    1.10    3.10
   4  -9   1   -2.80    2.80
   4  -9   1   -1.70    2.70
   4  -9   1    0.40    3.20
   4  -9   1   -6.80    2.50
   4  -9   1    0.50    3.50
   4  -9   1   -0.10    3.80
  -4   9  -1    2.20    4.20
  -4   9  -1   -1.40    2.50
  -4   9  -1    0.70    4.40
  -4   9  -1   -2.80    3.00
  -4   9  -1   -3.70    4.30
  -4   9  -1   -2.00    5.20
  -4   9  -1    3.80    4.10
   4 -10   1   37.80   10.30
   4 -10   1   44.30    8.60
   4 -10   1   68.99    8.60
   4 -10   1   30.90   11.00
   4 -10   1   77.19   13.00
   4 -10   1   41.40   11.00
  -4  10  -1   50.89   14.40
  -4  10  -1   35.90   11.70
  -4  10  -1   44.80   11.00
  -4  10  -1   45.10    9.00
  -4  10  -1   77.29   12.70
  -4  10  -1   57.89   16.60
  -4  10  -1   40.70   12.30
   4 -11   1   70.69   12.80
   4 -11   1   56.39   12.70
   4 -11   1   56.59   14.50
   4 -11   1   57.99   12.90
   4 -11   1   50.69    9.30
   4 -11   1   46.30   14.00
   4 -11   1   67.29    9.20
   4 -11   1   42.50    8.80
  -4  11  -1   48.50    9.80
  -4  11  -1   32.80    8.90
  -4  11  -1   18.20   10.10
  -4  11  -1   62.59   11.30
  -4  11  -1   43.90   11.40
  -4  11  -1   42.90   13.50
  -4  11  -1   61.69   14.40
   4 -12   1   -3.60    3.30
   4 -12   1    3.50    6.40
   4 -12   1    0.70    4.90
   4 -12   1    6.40    5.10
   4 -12   1    5.10    5.10
   4 -12   1   -2.60    4.80
  -4  12  -1    8.00    6.90
  -4  12  -1    1.50    3.80
  -4  12  -1    1.80    6.00
  -4  12  -1   12.40    8.80
  -4  12  -1    1.80    8.10
  -4  12  -1    0.70    6.60
  -4  12  -1   -2.20    3.40
   4 -13   1    3.20    4.70
   4 -13   1    4.30    9.10
   4 -13   1   14.00    7.60
   4 -13   1    1.70    6.20
   4 -13   1    8.60    6.50
   4 -13   1    5.90    5.30
   4 -13   1    0.80    5.40
  -4  13  -1    5.30    8.80
  -4  13  -1    6.60    8.50
  -4  13  -1    4.60    9.50
  -4  13  -1   14.40    9.70
  -4  13  -1    8.50    5.90
  -4  13  -1    3.90    8.30
   3  13   1   34.30   10.70
   3  13   1   36.00   16.70
   3  13   1   31.90   12.70
   3  12   1   12.70    5.80
   3  12   1   10.30    7.60
   3  12   1   13.40    7.50
   3  11   1   33.10    9.10
   3  11   1   19.60    6.90
   3  11   1   14.90    9.10
   3  10   1   -0.40    3.20
   3  10   1    5.30    5.40
   3  10   1    6.70    4.50
   3  10   1   17.20    6.70
  -3 -10  -1    4.80    3.50
  -3 -10  -1    0.40    5.90
   3   9   1   -2.40    2.20
   3   9   1    1.40    2.50
   3   9   1   -5.40    3.10
   3   9   1    1.70    4.10
  -3  -9  -1   -0.80    2.20
  -3  -9  -1   -3.80    5.00
   3   8   1  423.26   44.20
   3   8   1  334.27   40.80
   3   8   1  364.76   43.30
   3   8   1  382.76   41.40
   3   8   1  391.56   44.10
  -3  -8  -1  339.47   42.30
  -3  -8  -1  361.26   40.80
   3   7   1  125.89   18.60
   3   7   1  102.99   11.60
   3   7   1   90.09   16.20
   3   7   1   65.79   13.50
   3   7   1  102.19   16.60
   3   7   1   96.09   13.70
   3   7   1   96.79   13.70
  -3  -7  -1   66.89   14.60
  -3  -7  -1   89.29   12.70
  -3  -7  -1   70.09   13.60
   3   6   1  106.29   13.20
   3   6   1  104.29   16.50
   3   6   1  124.49   17.40
   3   6   1  100.19   16.50
   3   6   1  111.59   13.10
  -3  -6  -1  101.79   15.40
  -3  -6  -1   90.09   15.90
  -3  -6  -1   96.19   12.60
   3   5   1  655.63   68.29
   3   5   1  629.44   68.89
   3   5   1  645.44   70.29
   3   5   1  634.64   67.99
   3   5   1  660.83   69.99
   3   5   1  634.34   70.79
   3   5   1  674.93   68.49
  -3  -5  -1  659.83   70.69
  -3  -5  -1  627.84   68.19
  -3  -5  -1  636.44   69.29
   3   4   1  183.58   22.10
   3   4   1  183.58   19.90
   3   4   1  169.08   21.10
   3   4   1  179.38   20.70
   3   4   1  160.58   19.90
   3   4   1  195.68   20.80
   3   4   1  202.38   21.90
   3   4   1  200.28   19.70
   3   4   1  173.08   19.80
  -3  -4  -1  188.18   21.90
  -3  -4  -1  169.08   21.90
  -3  -4  -1  176.38   21.00
   3   3   1   -0.50    2.40
   3   3   1    5.70    3.30
   3   3   1    2.70    1.00
   3   3   1    2.50    1.50
   3   3   1    3.40    2.40
   3   3   1    2.60    1.70
   3   3   1    3.60    2.30
   3   3   1    4.00    1.60
  -3  -3  -1    0.60    2.20
  -3  -3  -1    2.50    2.30
  -3  -3  -1    3.70    2.40
   3   2   1 1500.05  151.78
   3   2   1 1448.36  150.78
   3   2   1 1454.65  150.48
  -3  -2  -1 1411.86  151.28
  -3  -2  -1 1444.96  150.78
  -3  -2  -1 1435.36  150.48
  -3  -2  -1 1440.36  151.68
  -3  -2  -1 1473.45  151.58
   3   1   1  952.00   93.39
   3   1   1  881.71   94.09
   3   1   1  847.02   92.69
   3   1   1  918.41   92.99
  -3  -1  -1  883.51   93.29
  -3  -1  -1  818.62   92.79
  -3  -1  -1  871.91   93.89
  -3  -1  -1  916.61   92.79
  -3  -1  -1  932.31   92.99
   3   0   1    1.10    1.60
   3   0   1    1.30    2.80
   3   0   1    0.00    1.00
   3   0   1   -0.10    1.10
   3   0   1   -1.10    1.60
  -3   0  -1   -0.20    0.90
  -3   0  -1   -0.20    1.00
  -3   0  -1   -1.30    1.20
  -3   0  -1    0.50    1.70
  -3   0  -1    0.20    2.60
   3  -1   1  889.11   93.79
   3  -1   1  877.01   95.29
   3  -1   1  893.41   93.59
  -3   1  -1  927.21   95.59
  -3   1  -1  915.01   93.89
  -3   1  -1  871.91   94.09
  -3   1  -1  909.91   94.79
   3  -2   1 1526.55  159.88
   3  -2   1 1550.24  158.08
   3  -2   1 1509.75  158.38
   3  -2   1 1583.94  160.48
   3  -2   1 1508.25  157.38
   3  -2   1 1591.54  158.58
  -3   2  -1 1496.45  158.08
  -3   2  -1 1465.05  159.88
  -3   2  -1 1435.06  157.98
   3  -3   1    4.40    2.30
   3  -3   1    1.50    1.20
   3  -3   1    4.90    2.00
   3  -3   1    2.00    3.10
   3  -3   1    4.30    3.10
   3  -3   1    6.30    2.00
   3  -3   1    3.20    1.90
   3  -3   1    6.00    2.90
  -3   3  -1    6.60    3.60
  -3   3  -1    3.40    3.70
  -3   3  -1    6.00    1.50
  -3   3  -1    6.40    3.00
  -3   3  -1    0.10    1.90
  -3   3  -1    2.40    2.40
  -3   3  -1    1.30    2.10
   3  -4   1  184.58   20.10
   3  -4   1  176.58   21.30
   3  -4   1  195.48   20.00
   3  -4   1  194.58   22.00
   3  -4   1  179.58   21.40
   3  -4   1  162.38   21.90
   3  -4   1  175.98   20.10
   3  -4   1  184.38   19.60
  -3   4  -1  173.68   20.20
  -3   4  -1  183.58   22.20
  -3   4  -1  178.88   21.00
  -3   4  -1  159.28   20.10
  -3   4  -1  182.48   19.50
  -3   4  -1  182.28   22.80
   3  -5   1  665.13   70.49
   3  -5   1  749.82   72.69
   3  -5   1  674.73   72.79
   3  -5   1  669.83   70.79
   3  -5   1  658.63   72.19
   3  -5   1  667.83   70.49
   3  -5   1  658.13   72.79
   3  -5   1  743.73   72.69
   3  -5   1  674.13   72.89
  -3   5  -1  606.34   71.89
  -3   5  -1  636.64   70.19
  -3   5  -1  674.83   70.89
  -3   5  -1  696.03   73.79
  -3   5  -1  645.74   72.39
  -3   5  -1  675.23   70.99
  -3   5  -1  639.14   73.09
   3  -6   1   93.99   11.70
   3  -6   1  120.79   16.10
   3  -6   1  101.49   12.10
   3  -6   1  102.59   16.50
   3  -6   1   95.79   12.10
   3  -6   1   78.49   14.60
   3  -6   1   92.29   14.10
   3  -6   1  102.59   11.90
   3  -6   1   97.89   15.40
  -3   6  -1  118.29   17.20
  -3   6  -1  128.69   14.50
  -3   6  -1  103.79   18.70
  -3   6  -1   96.69   16.20
  -3   6  -1  105.79   12.50
  -3   6  -1   87.69   11.50
  -3   6  -1   93.19   12.60
  -3   6  -1  111.39   17.50
   3  -7   1   71.69   14.10
   3  -7   1   84.29   11.40
   3  -7   1   83.99   14.00
   3  -7   1  105.19   15.70
   3  -7   1   78.39   13.70
   3  -7   1   65.99   13.50
   3  -7   1   75.89   10.70
   3  -7   1   87.19   11.00
   3  -7   1   90.89   11.40
  -3   7  -1   78.89   17.30
  -3   7  -1   98.49   16.40
  -3   7  -1  119.89   21.20
  -3   7  -1   96.59   16.90
  -3   7  -1  102.09   11.60
  -3   7  -1  105.19   15.00
  -3   7  -1  117.09   17.10
  -3   7  -1  122.09   17.70
  -3   7  -1   92.89   12.00
  -3   7  -1   82.39   12.30
   3  -8   1  355.66   41.40
   3  -8   1  368.46   42.60
   3  -8   1  361.96   39.80
   3  -8   1  313.97   43.20
   3  -8   1  369.36   39.00
   3  -8   1  350.26   41.60
   3  -8   1  361.86   39.40
   3  -8   1  340.97   41.60
  -3   8  -1  354.36   39.90
  -3   8  -1  360.66   43.50
  -3   8  -1  330.87   42.60
  -3   8  -1  384.06   42.40
  -3   8  -1  349.87   44.30
  -3   8  -1  401.66   39.30
  -3   8  -1  374.26   41.20
  -3   8  -1  336.27   39.80
  -3   8  -1  374.56   42.40
   3  -9   1   -0.10    2.40
   3  -9   1    0.90    5.40
   3  -9   1   -1.80    3.60
   3  -9   1    2.30    3.50
   3  -9   1    1.90    3.30
   3  -9   1   -0.30    3.10
   3  -9   1    0.70    2.70
   3  -9   1   -0.80    3.80
  -3   9  -1    6.30    6.20
  -3   9  -1   -1.40    2.90
  -3   9  -1   -1.80    4.40
  -3   9  -1   -1.90    2.50
  -3   9  -1    3.00    6.90
  -3   9  -1    4.20    5.60
  -3   9  -1   -1.40    3.80
   3 -10   1    4.00    5.00
   3 -10   1   -8.30    5.90
   3 -10   1   10.90    3.70
   3 -10   1    7.10    5.50
   3 -10   1    2.10    3.10
   3 -10   1    0.90    2.50
   3 -10   1    9.10    3.90
   3 -10   1   -1.40    3.10
  -3  10  -1    2.20    3.60
  -3  10  -1    5.60    5.30
  -3  10  -1    6.50    6.70
  -3  10  -1   -4.10    5.60
  -3  10  -1    2.50    8.50
  -3  10  -1   -4.80    3.30
  -3  10  -1    5.80    4.30
   3 -11   1   25.90    8.60
   3 -11   1   14.80    6.80
   3 -11   1   15.40    9.50
   3 -11   1   28.40   10.30
   3 -11   1   25.50    6.80
   3 -11   1   22.50    5.80
  -3  11  -1   14.70    5.90
  -3  11  -1   26.30    9.90
  -3  11  -1   15.10    6.60
  -3  11  -1   11.90   10.10
  -3  11  -1   24.60    7.20
  -3  11  -1   10.00   11.00
  -3  11  -1   29.00   12.70
   3 -12   1   33.30   11.90
   3 -12   1   24.90    5.80
   3 -12   1   15.50    6.30
   3 -12   1   19.40    7.40
   3 -12   1   22.00   11.80
   3 -12   1   28.10    9.80
  -3  12  -1   10.00    8.20
  -3  12  -1    5.30    6.70
  -3  12  -1    4.00    4.60
  -3  12  -1   24.10    7.20
  -3  12  -1   24.70   10.40
  -3  12  -1   -4.40    8.30
  -3  12  -1    9.00    9.00
   3 -13   1   28.20    9.00
   3 -13   1   38.00    9.00
   3 -13   1   41.50   12.80
   3 -13   1   43.00   17.20
   3 -13   1   27.60    7.80
   3 -13   1   38.50    7.10
   3 -13   1   30.50   10.70
   3 -13   1   46.20   10.60
  -3  13  -1   62.99   18.50
  -3  13  -1   21.80    9.50
  -3  13  -1   34.90   11.00
  -3  13  -1   49.50   13.80
  -3  13  -1   10.30    8.50
  -3  13  -1   46.70   10.30
   2  14   1  173.88   29.50
   2  14   1  189.68   48.90
   2  13   1    4.20    6.50
   2  13   1    3.00    5.30
   2  13   1    2.30    4.70
   2  12   1  141.79   31.50
   2  12   1  114.39   25.00
   2  12   1  155.08   24.40
  -2 -12  -1  148.59   21.90
   2  11   1    5.20    5.60
   2  11   1   16.00    6.30
   2  11   1   14.10    5.50
   2  11   1   11.80    6.50
  -2 -11  -1   14.20    5.00
   2  10   1  165.48   18.50
   2  10   1  127.19   20.00
   2  10   1  171.68   24.30
   2  10   1  102.79   21.70
  -2 -10  -1  109.19   18.30
   2   9   1  134.59   17.70
   2   9   1  136.19   22.00
   2   9   1  142.19   18.30
   2   9   1  171.18   22.00
   2   9   1  123.09   22.30
  -2  -9  -1  143.69   18.10
   2   8   1  400.46   41.90
   2   8   1  356.06   40.30
   2   8   1  337.17   38.60
   2   8   1  335.07   41.20
   2   8   1  294.57   37.80
   2   8   1  361.86   38.30
   2   8   1  357.46   39.00
  -2  -8  -1  352.66   39.90
  -2  -8  -1  315.07   38.10
   2   7   1  469.05   49.60
   2   7   1  509.55   51.09
   2   7   1  416.46   47.80
   2   7   1  410.26   49.80
   2   7   1  497.15   47.20
   2   7   1  399.66   47.40
   2   7   1  382.56   47.70
   2   7   1  505.85   50.89
  -2  -7  -1  409.76   47.50
  -2  -7  -1  411.36   48.50
   2   6   1  212.48   24.90
   2   6   1  178.98   21.70
   2   6   1  212.58   22.90
   2   6   1  191.98   22.80
   2   6   1  183.08   24.20
   2   6   1  210.18   24.80
   2   6   1  185.58   22.00
   2   6   1  195.48   22.50
  -2  -6  -1  205.38   22.50
  -2  -6  -1  180.68   24.90
  -2  -6  -1  215.28   23.60
   2   5   1  332.87   33.60
   2   5   1  314.37   33.90
   2   5   1  333.87   34.60
   2   5   1  305.87   36.00
   2   5   1  301.17   34.70
   2   5   1  295.27   33.10
   2   5   1  290.07   35.60
   2   5   1  327.67   36.30
   2   5   1  307.67   36.30
   2   5   1  313.07   34.00
   2   5   1  312.57   34.40
  -2  -5  -1  319.87   34.90
  -2  -5  -1  313.27   36.50
  -2  -5  -1  332.07   34.40
   2   4   1  338.37   38.40
   2   4   1  343.37   36.50
   2   4   1  345.17   36.80
   2   4   1  327.87   36.70
   2   4   1  374.66   37.60
   2   4   1  341.17   38.90
   2   4   1  328.17   38.40
   2   4   1  357.06   37.10
   2   4   1  353.66   38.50
  -2  -4  -1  350.86   37.40
  -2  -4  -1  332.47   38.60
  -2  -4  -1  344.87   36.90
  -2  -4  -1  344.47   37.50
   2   3   1    3.40    1.50
   2   3   1    4.80    1.60
   2   3   1    6.00    1.20
   2   3   1    9.00    3.40
   2   3   1    6.00    3.10
   2   3   1    6.20    1.80
   2   3   1    7.30    3.20
   2   3   1    4.00    2.40
   2   3   1    9.80    2.20
   2   3   1    6.10    2.30
  -2  -3  -1    5.60    2.50
  -2  -3  -1    5.60    1.70
  -2  -3  -1    6.00    1.70
  -2  -3  -1    4.50    2.30
  -2  -3  -1    4.20    2.80
   2   2   1  484.95   49.30
   2   2   1  483.15   49.80
   2   2   1  452.85   49.90
   2   2   1  469.15   49.70
   2   2   1  485.15   48.90
   2   2   1  461.15   49.10
  -2  -2  -1  466.45   49.90
  -2  -2  -1  486.25   49.60
  -2  -2  -1  450.05   49.90
  -2  -2  -1  466.85   49.10
  -2  -2  -1  428.66   49.40
  -2  -2  -1  481.25   48.90
   2   1   1 1200.88  128.39
   2   1   1 1324.07  128.29
  -2  -1  -1 1182.68  128.29
   2   0   1    0.40    0.60
   2   0   1   -0.60    0.60
   2   0   1    0.90    2.10
   2   0   1    0.60    1.00
   2   0   1    2.80    1.30
  -2   0  -1    0.60    0.70
  -2   0  -1    2.60    1.10
  -2   0  -1   -0.70    1.50
  -2   0  -1    1.00    1.30
  -2   0  -1    0.00    1.10
   2  -1   1 1238.98  129.49
   2  -1   1 1258.97  130.69
   2  -1   1 1184.58  129.39
  -2   1  -1 1246.68  129.39
  -2   1  -1 1263.47  129.59
  -2   1  -1 1290.97  130.79
   2  -2   1  497.15   51.59
   2  -2   1  460.05   51.99
   2  -2   1  556.14   52.79
   2  -2   1  555.14   51.59
   2  -2   1  488.45   52.99
   2  -2   1  473.05   51.19
   2  -2   1  504.05   52.19
   2  -2   1  471.75   51.69
  -2   2  -1  505.25   53.19
  -2   2  -1  481.25   51.59
  -2   2  -1  513.05   51.89
  -2   2  -1  454.85   51.89
  -2   2  -1  489.35   52.59
  -2   2  -1  459.15   51.19
  -2   2  -1  475.35   51.49
   2  -3   1    8.00    2.40
   2  -3   1    7.60    2.10
   2  -3   1    3.90    3.20
   2  -3   1    6.20    2.20
   2  -3   1    6.20    3.00
   2  -3   1    8.40    3.30
   2  -3   1    7.40    2.80
   2  -3   1    6.80    1.80
   2  -3   1   12.50    3.30
  -2   3  -1    5.60    2.20
  -2   3  -1    2.20    2.30
  -2   3  -1    6.20    3.80
  -2   3  -1    7.20    3.10
  -2   3  -1    9.50    2.10
  -2   3  -1    6.50    3.10
  -2   3  -1   10.50    2.60
  -2   3  -1   11.30    2.80
   2  -4   1  380.36   40.50
   2  -4   1  364.16   38.50
   2  -4   1  356.46   40.00
   2  -4   1  378.66   39.90
   2  -4   1  357.46   40.10
   2  -4   1  353.36   38.60
   2  -4   1  379.76   38.70
   2  -4   1  347.97   39.80
   2  -4   1  373.86   38.50
  -2   4  -1  336.77   38.30
  -2   4  -1  371.66   38.70
  -2   4  -1  342.07   39.80
  -2   4  -1  373.66   41.00
  -2   4  -1  371.06   38.70
  -2   4  -1  335.77   40.50
   2  -5   1  325.77   34.90
   2  -5   1  321.67   36.50
   2  -5   1  319.97   36.40
   2  -5   1  344.47   35.00
   2  -5   1  320.07   36.60
   2  -5   1  343.77   37.50
   2  -5   1  326.77   34.60
   2  -5   1  325.67   34.80
   2  -5   1  326.67   36.40
  -2   5  -1  318.27   37.00
  -2   5  -1  317.87   34.90
  -2   5  -1  317.87   36.60
  -2   5  -1  331.47   38.50
  -2   5  -1  312.97   36.50
  -2   5  -1  318.27   37.30
  -2   5  -1  311.97   34.60
  -2   5  -1  309.57   34.90
  -2   5  -1  343.07   35.30
   2  -6   1  229.78   26.60
   2  -6   1  207.18   25.10
   2  -6   1  202.98   24.40
   2  -6   1  195.18   22.50
   2  -6   1  208.18   23.00
   2  -6   1  224.68   23.30
   2  -6   1  191.68   24.50
   2  -6   1  198.08   24.60
  -2   6  -1  211.28   25.50
  -2   6  -1  231.88   23.30
  -2   6  -1  189.68   28.80
  -2   6  -1  196.08   23.20
  -2   6  -1  200.68   22.70
  -2   6  -1  184.98   24.70
  -2   6  -1  173.58   24.40
  -2   6  -1  219.48   27.40
  -2   6  -1  209.58   24.60
  -2   6  -1  273.87   26.90
   2  -7   1  384.06   47.10
   2  -7   1  427.26   47.60
   2  -7   1  405.16   44.90
   2  -7   1  427.26   48.20
   2  -7   1  405.16   45.80
   2  -7   1  402.96   45.30
   2  -7   1  437.16   49.70
   2  -7   1  421.86   47.00
  -2   7  -1  445.96   53.19
  -2   7  -1  394.16   49.50
  -2   7  -1  491.25   46.10
  -2   7  -1  513.85   48.70
  -2   7  -1  373.66   46.70
  -2   7  -1  477.05   51.29
  -2   7  -1  453.25   47.40
  -2   7  -1  463.35   48.70
  -2   7  -1  401.06   45.50
  -2   7  -1  376.86   48.10
   2  -8   1  306.27   37.20
   2  -8   1  329.17   35.30
   2  -8   1  324.17   39.10
   2  -8   1  361.86   36.70
   2  -8   1  314.57   37.70
   2  -8   1  302.07   35.60
   2  -8   1  316.37   38.10
  -2   8  -1  372.26   36.10
  -2   8  -1  332.97   39.10
  -2   8  -1  319.67   38.50
  -2   8  -1  272.87   40.00
  -2   8  -1  316.87   36.30
  -2   8  -1  323.87   39.30
  -2   8  -1  334.57   37.50
  -2   8  -1  390.86   39.80
  -2   8  -1  329.47   36.10
   2  -9   1  131.49   17.50
   2  -9   1  152.98   22.40
   2  -9   1  134.09   16.50
   2  -9   1  152.98   18.40
   2  -9   1  197.68   29.50
   2  -9   1  152.88   21.40
   2  -9   1  102.79   19.00
   2  -9   1  139.99   16.20
  -2   9  -1  147.69   22.50
  -2   9  -1  127.19   17.10
  -2   9  -1  149.88   20.10
  -2   9  -1  155.38   22.60
  -2   9  -1  151.18   24.90
  -2   9  -1  146.59   17.60
  -2   9  -1  175.68   23.80
   2 -10   1   97.79   17.40
   2 -10   1   92.09   17.70
   2 -10   1  114.09   19.30
   2 -10   1  124.89   22.20
   2 -10   1  124.99   26.40
   2 -10   1  104.79   19.70
  -2  10  -1  119.99   21.20
  -2  10  -1  150.38   16.50
  -2  10  -1  183.58   23.70
  -2  10  -1   75.39   19.60
  -2  10  -1  133.99   16.20
  -2  10  -1  145.89   21.50
  -2  10  -1  137.89   18.70
   2 -11   1   -0.60    3.60
   2 -11   1   10.20    4.30
   2 -11   1   17.40    6.30
   2 -11   1   15.20    6.20
   2 -11   1    8.30    4.90
   2 -11   1   19.00    8.40
  -2  11  -1    9.10    6.70
  -2  11  -1   15.60    6.30
  -2  11  -1   13.10    7.10
  -2  11  -1    4.10    5.20
  -2  11  -1    8.40    6.50
  -2  11  -1   13.50    5.80
  -2  11  -1   24.40   10.50
   2 -12   1  142.09   14.40
   2 -12   1  139.69   19.00
   2 -12   1  127.29   24.50
   2 -12   1  106.39   23.00
   2 -12   1  132.39   17.60
   2 -12   1   83.99   16.00
   2 -12   1  145.59   21.70
  -2  12  -1  113.69   16.40
  -2  12  -1  127.49   21.30
  -2  12  -1   97.39   19.40
  -2  12  -1   71.19   20.70
  -2  12  -1  100.69   20.10
  -2  12  -1   68.19   14.90
  -2  12  -1  114.39   17.90
   2 -13   1   11.50    9.70
   2 -13   1    2.10    4.80
  -2  13  -1    0.80    7.20
  -2  13  -1   -2.80    6.50
  -2  13  -1    1.00    4.60
  -2  13  -1    1.30    7.40
  -2  13  -1    4.70    6.50
   2 -14   1  172.78   28.70
  -2  14  -1  153.58   30.80
  -2  14  -1  163.98   27.20
  -2  14  -1  228.68   32.00
   1  14   1  199.58   36.70
   1  14   1  161.08   27.40
   1  13   1   12.10    7.60
   1  13   1    4.20    7.00
   1  13   1   10.60    6.70
  -1 -13  -1    7.80    5.30
   1  12   1   90.39   17.20
   1  12   1   49.30   13.60
   1  12   1   73.79   12.60
   1  12   1   57.29   14.70
   1  12   1   77.69   19.10
  -1 -12  -1   74.49   13.80
   1  11   1   54.79   12.20
   1  11   1   26.90   10.30
   1  11   1   44.70   11.00
   1  11   1   34.10    9.90
   1  11   1   42.30   10.00
  -1 -11  -1   22.50    9.10
   1  10   1   99.79   20.60
   1  10   1  143.19   20.40
   1  10   1  131.49   20.60
   1  10   1  132.59   21.50
   1  10   1  132.39   19.70
   1  10   1  137.99   17.40
  -1 -10  -1  153.08   18.50
   1   9   1    8.40    5.00
   1   9   1   11.40    5.10
   1   9   1    6.00    5.10
   1   9   1    3.40    2.70
   1   9   1   11.90    5.50
   1   9   1   17.30    6.40
   1   9   1   13.80    4.10
   1   9   1    1.50    3.10
  -1  -9  -1   11.70    4.30
  -1  -9  -1    1.20    3.00
   1   8   1  850.51   92.69
   1   8   1  835.92   87.59
   1   8   1  778.42   90.69
   1   8   1  974.00   89.29
   1   8   1  997.30   93.79
   1   8   1  833.52   89.69
   1   8   1  850.21   87.99
   1   8   1  785.52   89.69
   1   8   1  850.51   90.29
   1   8   1  767.22   88.79
  -1  -8  -1  797.22   89.49
  -1  -8  -1  750.72   89.09
   1   7   1   14.00    4.60
   1   7   1   34.10    5.80
   1   7   1   12.50    5.70
   1   7   1   20.40    4.30
   1   7   1   20.80    3.60
   1   7   1   23.20    6.50
   1   7   1   17.80    7.50
   1   7   1   18.00    4.90
   1   7   1   24.40    6.40
   1   7   1   26.60    7.00
   1   7   1   37.70    9.70
  -1  -7  -1   20.40    5.50
  -1  -7  -1   20.90    4.10
  -1  -7  -1   10.80    6.50
  -1  -7  -1   14.20    5.60
  -1  -7  -1   13.20    4.40
  -1  -7  -1   21.40    5.60
   1   6   1  402.06   44.90
   1   6   1  387.66   44.10
   1   6   1  381.06   44.30
   1   6   1  403.26   43.70
   1   6   1  430.86   43.50
   1   6   1  378.86   46.10
   1   6   1  428.76   45.10
   1   6   1  371.16   45.40
   1   6   1  406.36   43.00
   1   6   1  410.46   46.90
   1   6   1  388.16   46.70
  -1  -6  -1  416.86   47.70
  -1  -6  -1  423.96   43.40
  -1  -6  -1  394.86   45.10
  -1  -6  -1  429.56   44.30
  -1  -6  -1  427.66   44.80
  -1  -6  -1  413.66   44.60
   1   5   1   -1.10    1.50
   1   5   1    6.30    3.00
   1   5   1    2.40    2.30
   1   5   1    2.20    1.40
   1   5   1    2.90    3.70
   1   5   1    6.90    3.20
   1   5   1    1.80    1.50
   1   5   1    1.00    2.60
   1   5   1    3.80    4.00
  -1  -5  -1   -0.70    2.80
  -1  -5  -1    1.60    2.10
  -1  -5  -1    1.60    1.90
  -1  -5  -1    2.80    1.80
  -1  -5  -1    2.50    3.50
  -1  -5  -1    4.20    1.90
  -1  -5  -1    2.90    4.20
  -1  -5  -1    0.50    2.30
   1   4   1  223.08   24.60
   1   4   1  235.08   25.50
   1   4   1  256.07   25.10
   1   4   1  218.98   27.10
   1   4   1  219.08   25.40
   1   4   1  253.47   27.50
   1   4   1  249.28   25.90
   1   4   1  230.68   27.10
   1   4   1  245.28   26.20
   1   4   1  242.28   26.70
  -1  -4  -1  249.78   25.00
  -1  -4  -1  223.48   24.90
  -1  -4  -1  219.38   27.50
  -1  -4  -1  224.08   25.80
  -1  -4  -1  229.38   25.40
  -1  -4  -1  214.88   25.50
  -1  -4  -1  219.28   25.90
  -1  -4  -1  249.78   26.80
   1   3   1  190.48   22.60
   1   3   1  178.98   20.40
   1   3   1  179.38   20.80
   1   3   1  215.48   21.00
   1   3   1  180.68   20.00
   1   3   1  183.68   21.40
   1   3   1  211.38   20.70
   1   3   1  174.88   21.60
  -1  -3  -1  198.78   20.00
  -1  -3  -1  178.38   20.80
  -1  -3  -1  202.18   22.20
  -1  -3  -1  177.88   22.40
  -1  -3  -1  201.58   21.50
  -1  -3  -1  165.88   20.40
  -1  -3  -1  182.88   20.40
  -1  -3  -1  194.48   20.40
  -1  -3  -1  175.18   20.00
   1   2   1   97.89   11.90
   1   2   1  108.79   11.40
   1   2   1  101.59   12.30
   1   2   1  104.89   11.50
   1   2   1  100.99   11.40
   1   2   1   95.89   11.20
   1   2   1  114.59   12.40
   1   2   1  108.59   11.00
  -1  -2  -1   98.29   11.00
  -1  -2  -1   93.69   11.50
  -1  -2  -1  109.19   11.30
  -1  -2  -1  111.39   11.90
  -1  -2  -1  103.29   11.30
  -1  -2  -1   98.59   11.50
   1   1   1 2199.08  222.68
   1   1   1 2181.18  222.78
  -1  -1  -1 2069.59  222.68
   1  -1   1 2194.98  230.88
   1  -1   1 2173.78  230.98
   1  -1   1 2258.57  231.08
  -1   1  -1 2256.47  231.08
  -1   1  -1 2262.87  231.08
   1  -2   1  105.49   11.00
   1  -2   1   98.89   10.90
   1  -2   1   90.39   11.50
   1  -2   1   99.79   11.60
   1  -2   1  100.79   11.10
   1  -2   1   81.19   11.60
   1  -2   1   99.99   11.70
   1  -2   1  114.09   12.20
   1  -2   1  102.59   11.00
  -1   2  -1  106.39   11.10
  -1   2  -1   95.49   10.80
  -1   2  -1  109.89   11.70
  -1   2  -1  101.89   12.20
  -1   2  -1   95.49   11.70
  -1   2  -1   91.59   11.00
  -1   2  -1  101.49   11.70
  -1   2  -1  104.99   11.10
   1  -3   1  185.08   20.50
   1  -3   1  177.78   19.40
   1  -3   1  176.48   20.30
   1  -3   1  179.68   19.30
   1  -3   1  170.48   19.40
   1  -3   1  164.48   20.60
   1  -3   1  184.38   19.40
   1  -3   1  172.98   20.40
  -1   3  -1  183.08   19.40
  -1   3  -1  189.08   20.40
  -1   3  -1  190.08   19.40
  -1   3  -1  172.98   20.70
  -1   3  -1  180.78   19.50
  -1   3  -1  180.68   19.50
  -1   3  -1  180.38   20.50
  -1   3  -1  175.58   21.10
   1  -4   1  225.28   24.90
   1  -4   1  246.58   26.10
   1  -4   1  228.68   24.90
   1  -4   1  264.77   26.40
   1  -4   1  216.68   26.20
   1  -4   1  240.48   26.00
   1  -4   1  212.48   24.60
   1  -4   1  240.78   27.00
   1  -4   1  230.48   25.00
  -1   4  -1  219.78   24.80
  -1   4  -1  246.68   26.70
  -1   4  -1  232.48   25.10
  -1   4  -1  213.48   27.50
  -1   4  -1  239.68   24.90
  -1   4  -1  243.98   26.20
  -1   4  -1  212.08   26.40
  -1   4  -1  218.08   26.10
  -1   4  -1  250.37   26.50
  -1   4  -1  239.98   24.90
   1  -5   1    3.90    2.80
   1  -5   1    6.00    3.20
   1  -5   1    3.80    2.00
   1  -5   1    4.60    2.10
   1  -5   1    8.10    4.40
   1  -5   1    6.00    1.70
   1  -5   1    3.80    2.80
   1  -5   1    4.50    3.40
  -1   5  -1    0.30    1.30
  -1   5  -1    0.60    2.60
  -1   5  -1    2.50    3.20
  -1   5  -1    5.30    3.30
  -1   5  -1    9.60    4.40
  -1   5  -1    8.70    3.70
  -1   5  -1    3.80    3.60
  -1   5  -1    2.70    3.90
  -1   5  -1    1.80    2.40
  -1   5  -1    8.20    4.00
  -1   5  -1    5.80    2.40
   1  -6   1  426.16   44.00
   1  -6   1  415.56   43.50
   1  -6   1  432.46   46.10
   1  -6   1  389.56   44.90
   1  -6   1  420.56   43.10
   1  -6   1  394.26   45.20
   1  -6   1  413.06   44.60
   1  -6   1  429.96   47.40
  -1   6  -1  419.86   45.70
  -1   6  -1  427.26   43.80
  -1   6  -1  416.76   45.00
  -1   6  -1  418.36   45.90
  -1   6  -1  423.16   47.70
  -1   6  -1  391.36   47.50
  -1   6  -1  360.96   43.40
  -1   6  -1  367.06   45.70
  -1   6  -1  403.06   45.50
  -1   6  -1  396.26   43.50
  -1   6  -1  414.16   45.50
   1  -7   1   19.70    4.70
   1  -7   1   15.40    3.10
   1  -7   1   23.70    6.90
   1  -7   1   21.10    5.70
   1  -7   1   16.30    5.00
   1  -7   1   20.10    4.20
   1  -7   1   18.40    4.90
   1  -7   1   31.40   10.00
  -1   7  -1   11.40    5.80
  -1   7  -1   21.90    6.90
  -1   7  -1   12.50    4.90
  -1   7  -1   19.20    4.20
  -1   7  -1   15.20    4.40
  -1   7  -1   38.00   11.40
  -1   7  -1   22.80    6.60
  -1   7  -1   15.70    6.30
  -1   7  -1   14.90    5.10
   1  -8   1  790.92   87.29
   1  -8   1  849.52   89.99
   1  -8   1  782.02   86.99
   1  -8   1  776.42   90.89
   1  -8   1  774.12   88.29
   1  -8   1  819.82   88.59
   1  -8   1  811.22   89.09
  -1   8  -1  777.22   90.09
  -1   8  -1  797.42   87.59
  -1   8  -1  844.12   89.19
  -1   8  -1  786.12   90.29
  -1   8  -1  835.92   87.89
  -1   8  -1  995.90   94.29
  -1   8  -1  836.52   90.19
  -1   8  -1  966.30   91.99
  -1   8  -1  969.90   88.09
  -1   8  -1  835.12   90.29
  -1   8  -1  836.62   92.79
   1  -9   1    3.90    3.60
   1  -9   1    9.30    4.40
   1  -9   1   12.20    3.50
   1  -9   1    2.20    5.40
   1  -9   1    1.60    3.30
   1  -9   1   14.20    6.60
  -1   9  -1   -0.70    5.80
  -1   9  -1    9.20    4.80
  -1   9  -1    6.60    3.70
  -1   9  -1    3.70    5.50
  -1   9  -1    9.10    3.70
  -1   9  -1    1.50    3.10
  -1   9  -1    9.80    7.00
   1 -10   1  122.19   24.10
   1 -10   1  116.39   21.70
   1 -10   1  134.99   19.10
   1 -10   1  133.89   28.00
   1 -10   1  208.48   20.00
   1 -10   1  130.09   18.60
   1 -10   1  114.59   15.30
  -1  10  -1  121.89   20.40
  -1  10  -1  119.99   16.50
  -1  10  -1  140.39   21.20
  -1  10  -1  110.69   19.40
  -1  10  -1  168.88   20.60
  -1  10  -1  130.99   16.30
   1 -11   1   42.80   10.20
   1 -11   1   28.60   10.20
   1 -11   1   42.70    8.70
   1 -11   1   21.90    9.60
   1 -11   1   32.80    7.90
  -1  11  -1   40.20    7.40
  -1  11  -1   33.50    7.10
  -1  11  -1   43.70   10.70
  -1  11  -1   27.20    8.60
  -1  11  -1   36.10   13.70
  -1  11  -1   43.30    8.90
  -1  11  -1   20.20    8.20
   1 -12   1   64.19   12.40
   1 -12   1   45.70   11.90
   1 -12   1   45.30   12.70
   1 -12   1   70.69   20.20
  -1  12  -1   49.10   15.80
  -1  12  -1   44.90   12.10
  -1  12  -1   49.40    9.60
  -1  12  -1   79.09   14.90
  -1  12  -1   81.39   15.70
   1 -13   1   15.00    7.30
  -1  13  -1   11.80    7.00
  -1  13  -1    3.90    7.90
  -1  13  -1   43.70   13.70
   1 -14   1  152.18   29.90
  -1  14  -1  191.58   32.20
  -1  14  -1  171.18   28.00
   0  14   1   11.30    7.40
   0  14   1    5.50    9.00
   0 -14  -1   24.30    8.10
   0  13   1    3.20    3.30
   0  13   1   -2.10    5.30
   0  13   1   -1.40    4.80
   0 -13  -1   -2.20    3.00
   0  12   1  468.45   53.69
   0  12   1  450.55   55.39
   0  12   1  469.25   59.69
   0  12   1  546.95   58.09
   0  12   1  437.06   57.79
   0 -12  -1  541.65   56.29
   0  11   1   -3.80    2.50
   0  11   1   -2.40    2.80
   0  11   1   -2.80    4.40
   0  11   1   -0.70    4.30
   0  11   1    5.10    5.70
   0  11   1    0.00    3.40
   0  11   1    2.70    5.50
   0 -11  -1   -2.30    1.70
   0  10   1  737.43   77.69
   0  10   1  717.33   76.79
   0  10   1  791.12   80.79
   0  10   1  722.13   79.49
   0  10   1  690.03   76.29
   0  10   1  746.73   80.09
   0  10   1  757.82   79.69
   0  10   1  690.53   84.09
   0 -10  -1  708.03   78.29
   0 -10  -1  718.63   76.29
   0 -10  -1  672.63   78.79
   0   9   1    1.80    2.70
   0   9   1    2.10    4.60
   0   9   1    3.00    3.00
   0   9   1    3.00    3.70
   0   9   1   -2.00    2.90
   0   9   1   -1.30    3.90
   0   9   1   -3.50    3.80
   0   9   1   -3.90    2.40
   0  -9  -1   -2.70    2.10
   0  -9  -1    0.50    2.40
   0  -9  -1    0.40    2.70
   0  -9  -1   -1.90    2.80
   0  -9  -1    2.20    4.60
   0  -9  -1    0.30    1.70
   0  -9  -1    4.50    2.80
   0   8   1 1414.46  158.48
   0   8   1 1483.85  158.88
   0   8   1 1725.03  161.08
   0   8   1 1458.95  156.18
   0   8   1 1455.25  161.28
   0   8   1 1758.92  162.78
   0   8   1 1459.95  159.28
   0   8   1 1477.45  158.98
   0   8   1 1470.75  156.68
   0   8   1 1416.36  157.28
   0   8   1 1723.93  157.08
   0  -8  -1 1478.75  158.38
   0  -8  -1 1374.36  156.98
   0  -8  -1 1417.16  158.28
   0  -8  -1 1440.46  160.18
   0  -8  -1 1436.76  155.78
   0  -8  -1 1565.54  162.58
   0  -8  -1 1523.95  156.48
   0  -8  -1 1512.25  157.58
   0   7   1    0.70    3.00
   0   7   1   -4.60    2.00
   0   7   1   -6.30    2.90
   0   7   1    0.10    2.00
   0   7   1   -0.60    2.70
   0   7   1    1.80    3.00
   0   7   1    2.60    1.90
   0   7   1   -1.20    1.90
   0   7   1   -3.20    1.90
   0  -7  -1   -0.50    1.40
   0  -7  -1    0.10    2.30
   0  -7  -1    2.00    2.30
   0  -7  -1   -1.80    2.50
   0  -7  -1   -1.10    2.20
   0  -7  -1   -0.30    2.70
   0  -7  -1    0.40    2.10
   0  -7  -1   -0.40    3.00
   0   6   1 1340.47  153.98
   0   6   1 1501.95  155.38
   0   6   1 1514.35  155.78
   0   6   1 1487.55  155.68
   0   6   1 1476.35  155.98
   0   6   1 1476.65  154.48
   0   6   1 1391.56  156.58
   0   6   1 1571.44  154.08
   0   6   1 1434.96  157.88
   0   6   1 1479.05  153.58
   0   6   1 1492.15  157.58
   0  -6  -1 1449.26  157.88
   0  -6  -1 1491.85  154.58
   0  -6  -1 1473.95  153.98
   0  -6  -1 1492.25  155.28
   0  -6  -1 1491.25  153.48
   0  -6  -1 1494.75  155.58
   0  -6  -1 1487.45  156.58
   0  -6  -1 1459.75  154.48
   0   5   1    0.90    1.30
   0   5   1    0.20    2.00
   0   5   1    1.30    2.90
   0   5   1   -1.30    1.80
   0   5   1    0.30    1.60
   0   5   1   -1.20    1.80
   0   5   1   -1.70    1.80
   0   5   1   -3.20    2.00
   0   5   1    1.70    2.00
   0   5   1    0.90    3.00
   0   5   1   -3.00    3.10
   0  -5  -1   -0.40    2.40
   0  -5  -1   -0.60    1.40
   0  -5  -1   -2.10    2.20
   0  -5  -1    0.00    2.40
   0  -5  -1   -2.80    1.50
   0  -5  -1   -1.10    1.80
   0   4   1  475.95   50.89
   0   4   1  491.55   50.59
   0   4   1  453.95   49.20
   0   4   1  461.55   50.29
   0   4   1  455.55   49.80
   0   4   1  470.75   51.39
   0   4   1  502.15   52.09
   0   4   1  478.25   49.60
   0   4   1  440.76   50.69
   0   4   1  438.56   49.50
   0  -4  -1  455.15   50.29
   0  -4  -1  455.65   50.19
   0  -4  -1  457.65   51.09
   0  -4  -1  532.75   52.39
   0  -4  -1  459.85   49.50
   0  -4  -1  460.75   51.99
   0  -4  -1  468.55   50.69
   0  -4  -1  530.85   49.90
   0   3   1   -0.70    1.00
   0   3   1    1.60    1.80
   0   3   1    0.20    1.10
   0   3   1    0.30    1.30
   0   3   1    1.40    2.90
   0   3   1   -1.30    1.60
   0   3   1    1.00    2.40
   0   3   1    0.60    2.20
   0   3   1    0.00    1.20
   0   3   1   -0.70    1.50
   0  -3  -1    0.70    1.50
   0  -3  -1    0.30    1.80
   0  -3  -1    0.10    1.10
   0  -3  -1    0.60    1.30
   0  -3  -1   -2.00    1.60
   0  -3  -1   -0.30    2.00
   0  -3  -1   -0.60    1.30
   0   2   1  484.25   52.39
   0   2   1  532.85   52.89
   0   2   1  512.35   52.79
   0   2   1  514.85   53.39
   0   2   1  519.65   52.39
   0   2   1  471.65   52.99
   0   2   1  534.95   53.19
   0   2   1  514.75   52.19
   0   2   1  504.95   52.39
   0  -2  -1  468.45   53.39
   0  -2  -1  490.65   52.49
   0  -2  -1  518.25   52.79
   0  -2  -1  497.45   53.09
   0  -2  -1  480.55   52.39
   0  -2  -1  491.05   53.49
   0  -2  -1  517.05   52.49
   0  -2  -1  457.95   52.99
   0   1   1    0.50    1.00
   0   1   1    1.10    1.10
   0   1   1   -0.40    0.60
   0   1   1    1.20    0.70
   0   1   1   -0.40    0.30
   0   1   1   -0.40    0.50
   0   1   1    0.10    0.50
   0  -1  -1    0.00    0.30
   0  -1  -1    0.10    0.70
   0  -1  -1   -0.10    0.80
   0  -1  -1    0.10    0.70
   0  -1  -1    0.10    0.60
   0  -1  -1    0.20    0.60
   0  -1   1    0.10    0.40
   0  -1   1    0.80    0.50
   0  -1   1    0.20    0.30
   0  -1   1    0.40    0.50
   0  -1   1    0.00    0.60
   0  -1   1    0.20    0.60
   0  -1   1    0.20    0.70
   0  -1   1    0.10    0.80
   0   1  -1    1.00    0.80
   0   1  -1    0.10    0.40
   0   1  -1   -0.20    0.80
   0   1  -1    0.50    0.80
   0   1  -1   -0.30    0.40
   0   1  -1    0.80    0.50
   0   1  -1    0.00    0.50
   0   1  -1    1.00    0.90
   0   1  -1   -0.20    0.90
   0   1  -1    0.40    0.30
   0   1  -1    0.10    0.60
   0  -2   1  510.05   54.39
   0  -2   1  509.25   53.89
   0  -2   1  516.75   55.39
   0  -2   1  520.95   53.69
   0  -2   1  523.45   54.09
   0  -2   1  511.45   54.79
   0  -2   1  517.95   54.59
   0  -2   1  486.05   53.89
   0   2  -1  559.84   54.39
   0   2  -1  505.35   53.89
   0   2  -1  500.95   54.59
   0   2  -1  510.45   54.39
   0   2  -1  542.45   54.59
   0   2  -1  512.15   54.79
   0   2  -1  536.75   54.19
   0   2  -1  477.35   54.99
   0   2  -1  527.15   53.79
   0  -3   1    0.00    1.70
   0  -3   1    0.20    0.90
   0  -3   1    1.40    2.30
   0  -3   1    1.90    1.30
   0  -3   1   -0.30    1.40
   0  -3   1    1.70    1.60
   0  -3   1    1.80    1.30
   0   3  -1    0.20    1.10
   0   3  -1    0.40    1.40
   0   3  -1    1.20    1.90
   0   3  -1   -0.60    1.00
   0   3  -1    0.80    1.30
   0   3  -1    2.00    2.90
   0   3  -1    0.50    1.70
   0   3  -1    1.90    2.00
   0   3  -1    0.80    1.90
   0  -4   1  451.85   50.29
   0  -4   1  474.85   50.09
   0  -4   1  491.15   50.89
   0  -4   1  491.85   51.69
   0  -4   1  493.45   49.99
   0  -4   1  494.45   51.19
   0  -4   1  473.15   52.29
   0   4  -1  486.55   50.09
   0   4  -1  470.35   51.49
   0   4  -1  455.05   50.89
   0   4  -1  446.36   52.39
   0   4  -1  451.75   50.09
   0   4  -1  483.55   50.09
   0   4  -1  473.75   49.90
   0   4  -1  484.45   52.59
   0   4  -1  478.35   50.99
   0   4  -1  491.15   51.79
   0   4  -1  471.55   51.09
   0  -5   1   -0.60    1.40
   0  -5   1   -0.80    2.70
   0  -5   1   -1.90    1.80
   0  -5   1    0.00    1.70
   0  -5   1   -1.60    2.70
   0   5  -1   -2.90    2.30
   0   5  -1   -1.40    2.40
   0   5  -1   -1.80    1.80
   0   5  -1    0.40    1.70
   0   5  -1    1.20    2.40
   0   5  -1   -0.40    1.20
   0   5  -1   -2.80    1.80
   0   5  -1   -1.10    1.60
   0   5  -1    0.60    2.90
   0   5  -1   -1.50    2.30
   0   5  -1    0.50    2.90
   0  -6   1 1429.66  158.48
   0  -6   1 1442.76  156.28
   0  -6   1 1550.74  154.58
   0  -6   1 1476.45  155.38
   0  -6   1 1572.04  157.58
   0  -6   1 1460.25  155.68
   0   6  -1 1485.25  154.58
   0   6  -1 1592.74  154.78
   0   6  -1 1381.56  158.18
   0   6  -1 1466.25  156.48
   0   6  -1 1420.06  155.98
   0   6  -1 1559.04  157.08
   0   6  -1 1407.06  154.88
   0   6  -1 1388.36  157.38
   0   6  -1 1549.84  156.38
   0   6  -1 1513.85  156.38
   0  -7   1    1.20    2.40
   0  -7   1   -3.50    2.30
   0  -7   1   -3.60    1.70
   0  -7   1   -2.50    2.00
   0  -7   1   -0.70    2.60
   0   7  -1   -2.40    2.10
   0   7  -1   -1.90    2.60
   0   7  -1    0.30    3.10
   0   7  -1   -0.80    2.00
   0   7  -1   -1.10    1.80
   0   7  -1    1.70    4.00
   0   7  -1   -0.10    2.50
   0   7  -1   -2.60    1.90
   0   7  -1    0.00    2.60
   0   7  -1    2.40    3.50
   0   7  -1    0.80    2.60
   0  -8   1 1369.66  161.88
   0  -8   1 1453.25  159.08
   0  -8   1 1438.56  160.68
   0  -8   1 1547.05  157.98
   0   8  -1 1772.72  163.28
   0   8  -1 1432.26  159.08
   0   8  -1 1414.76  156.78
   0   8  -1 1383.96  158.28
   0   8  -1 1731.23  157.68
   0   8  -1 1500.45  156.98
   0   8  -1 1744.13  161.78
   0   8  -1 1489.65  158.98
   0   8  -1 1441.86  161.68
   0   8  -1 1449.65  159.38
   0   8  -1 1425.56  159.78
   0  -9   1   -1.70    2.10
   0  -9   1    3.00    5.10
   0  -9   1   -4.40    2.10
   0  -9   1   -1.50    2.90
   0   9  -1   -4.30    3.90
   0   9  -1    5.00    4.70
   0   9  -1   -2.20    3.00
   0   9  -1   -3.40    3.00
   0   9  -1    0.80    4.20
   0   9  -1   -2.50    3.10
   0   9  -1   -3.10    2.70
   0 -10   1  695.13   78.79
   0 -10   1  728.13   83.79
   0 -10   1  742.63   77.89
   0 -10   1  656.53   80.79
   0  10  -1  736.83   79.59
   0  10  -1  701.13   78.89
   0  10  -1  724.63   79.99
   0  10  -1  746.53   82.79
   0 -11   1   -2.30    3.00
   0 -11   1    0.90    7.90
   0 -11   1   -1.30    2.60
   0  11  -1   -2.20    3.80
   0  11  -1   -0.90    4.00
   0  11  -1   -0.60    3.10
   0  11  -1    1.80    4.70
   0 -12   1  597.64   55.29
   0 -12   1  491.65   60.29
   0 -12   1  410.56   52.09
   0  12  -1  424.96   57.09
   0  12  -1  430.16   53.99
   0 -13   1    0.80    4.30
   0  13  -1    8.60    8.30
   0  13  -1    3.00    5.00
   0  14  -1   27.80   12.80
   0  14  -1   18.30    8.70
  -1  14   1  148.89   29.10
  -1  14   1  146.89   27.60
  -1  14   1  132.69   25.50
  -1  14   1  185.88   27.30
   1 -14  -1  208.78   29.10
  -1  13   1   11.50    7.80
  -1  13   1   29.70    7.50
  -1  13   1   19.30    7.10
  -1  13   1   21.50    8.00
  -1  13   1    5.00    6.30
  -1  13   1   22.40   10.80
   1 -13  -1   24.20    8.50
  -1  12   1   82.59   15.60
  -1  12   1   51.19   11.00
  -1  12   1   54.59   10.80
  -1  12   1   50.89   13.20
  -1  12   1   70.59   15.10
  -1  12   1   41.60   13.60
   1 -12  -1   85.89   14.40
   1 -12  -1   69.39   14.20
   1 -12  -1   84.39   11.10
   1 -12  -1   83.39   13.50
  -1  11   1   20.70    9.40
  -1  11   1   27.40    8.80
  -1  11   1   54.59    9.30
  -1  11   1   42.90   10.50
  -1  11   1   41.50   11.00
  -1  11   1   30.70    7.20
  -1  11   1   25.30    7.30
   1 -11  -1   48.00   10.60
   1 -11  -1   41.50    7.30
   1 -11  -1   46.90    6.70
   1 -11  -1   33.50    8.70
   1 -11  -1   59.69    9.30
  -1  10   1  133.69   22.60
  -1  10   1  148.09   18.40
  -1  10   1  136.69   18.30
  -1  10   1  106.89   20.60
  -1  10   1  117.19   17.80
  -1  10   1  156.88   23.20
  -1  10   1  144.29   22.70
   1 -10  -1  181.58   19.30
   1 -10  -1  119.49   20.40
   1 -10  -1  146.29   17.60
   1 -10  -1  182.38   17.20
   1 -10  -1  151.08   22.10
   1 -10  -1  139.79   24.60
  -1   9   1   13.80    5.90
  -1   9   1   14.10    8.50
  -1   9   1   10.90    4.70
  -1   9   1   -0.40    4.90
  -1   9   1    8.80    4.00
  -1   9   1    9.20    5.30
  -1   9   1    9.80    3.70
  -1   9   1   12.50    6.20
   1  -9  -1   11.40    5.00
   1  -9  -1    7.80    3.60
   1  -9  -1    7.30    4.70
   1  -9  -1    6.20    2.70
   1  -9  -1    9.40    6.00
   1  -9  -1    7.90    3.10
   1  -9  -1   10.30    4.50
   1  -9  -1    2.50    3.20
  -1   8   1  811.32   87.69
  -1   8   1  776.12   90.29
  -1   8   1  822.02   92.79
  -1   8   1  831.62   90.79
  -1   8   1  881.51   91.69
  -1   8   1  804.42   90.49
  -1   8   1  960.40   88.29
  -1   8   1  823.92   88.19
  -1   8   1  794.42   88.49
  -1   8   1 1009.50   95.09
  -1   8   1  804.42   90.49
   1  -8  -1  757.22   87.79
   1  -8  -1  825.72   90.09
   1  -8  -1  897.81   88.99
   1  -8  -1  759.52   89.69
   1  -8  -1  791.92   91.29
   1  -8  -1  899.01   93.89
  -1   7   1   20.20    6.00
  -1   7   1   26.90    5.40
  -1   7   1   15.70    3.80
  -1   7   1   45.30   10.50
  -1   7   1   30.30    8.00
  -1   7   1   28.50    5.20
  -1   7   1   20.60    5.30
  -1   7   1   19.40    6.10
  -1   7   1   20.00    5.80
  -1   7   1   29.00   11.00
  -1   7   1   36.90   10.30
   1  -7  -1   27.40    7.00
   1  -7  -1   12.00    4.80
   1  -7  -1   15.60    4.30
   1  -7  -1   26.00    9.50
   1  -7  -1    8.90    5.40
   1  -7  -1   27.30    5.30
  -1   6   1  407.06   46.90
  -1   6   1  504.25   47.70
  -1   6   1  475.95   45.90
  -1   6   1  498.95   45.10
  -1   6   1  382.66   47.10
  -1   6   1  430.66   45.40
  -1   6   1  435.76   47.60
  -1   6   1  376.36   48.10
  -1   6   1  423.96   47.00
  -1   6   1  372.06   44.80
   1  -6  -1  391.66   45.30
   1  -6  -1  419.06   48.70
   1  -6  -1  437.56   47.50
   1  -6  -1  411.76   46.50
   1  -6  -1  421.26   47.00
   1  -6  -1  406.16   46.10
   1  -6  -1  412.26   45.10
   1  -6  -1  395.86   44.60
  -1   5   1    3.90    2.70
  -1   5   1   11.70    4.50
  -1   5   1    3.70    2.90
  -1   5   1    2.70    2.70
  -1   5   1    0.00    3.70
  -1   5   1   -0.80    2.90
  -1   5   1    3.80    1.80
  -1   5   1    2.60    1.40
  -1   5   1    4.30    2.60
  -1   5   1    4.30    3.00
   1  -5  -1    4.50    1.90
   1  -5  -1    2.90    2.40
   1  -5  -1    4.00    3.30
   1  -5  -1    1.50    3.80
   1  -5  -1    5.00    3.10
   1  -5  -1    1.10    2.50
   1  -5  -1    3.50    2.00
   1  -5  -1    0.00    1.50
  -1   4   1  234.88   25.20
  -1   4   1  213.38   26.00
  -1   4   1  244.18   26.30
  -1   4   1  244.88   26.80
  -1   4   1  233.38   24.70
  -1   4   1  228.28   26.50
  -1   4   1  240.78   26.10
  -1   4   1  225.38   25.20
   1  -4  -1  209.38   26.80
   1  -4  -1  231.28   25.10
   1  -4  -1  235.18   25.00
   1  -4  -1  229.68   26.20
   1  -4  -1  232.18   24.60
   1  -4  -1  222.58   26.40
   1  -4  -1  226.18   25.80
   1  -4  -1  224.38   25.90
  -1   3   1  163.58   19.00
  -1   3   1  182.08   19.00
  -1   3   1  171.78   20.60
  -1   3   1  191.08   20.10
  -1   3   1  183.78   20.30
  -1   3   1  164.98   20.20
  -1   3   1  184.58   19.40
  -1   3   1  179.88   19.40
  -1   3   1  191.48   21.20
  -1   3   1  160.48   20.00
   1  -3  -1  200.78   21.50
   1  -3  -1  184.78   20.10
   1  -3  -1  171.88   19.90
   1  -3  -1  167.18   20.00
   1  -3  -1  175.08   19.00
  -1   2   1  100.39   12.10
  -1   2   1   99.99   12.10
  -1   2   1  108.89   11.30
  -1   2   1  101.99   12.50
  -1   2   1   98.09   11.50
  -1   2   1  104.79   11.80
  -1   2   1   96.59   11.20
  -1   2   1  101.69   12.10
  -1   2   1  103.09   12.60
   1  -2  -1   96.09   12.00
   1  -2  -1  106.09   11.20
   1  -2  -1  108.49   11.60
   1  -2  -1  103.39   11.30
   1  -2  -1  106.19   12.00
   1  -2  -1  118.09   12.40
   1  -2  -1  102.69   11.90
   1  -2  -1   99.19   12.40
   1  -2  -1   98.79   12.60
  -1   1   1 2217.48  227.08
  -1   1   1 2224.98  226.78
  -1   1   1 2112.89  226.88
   1  -1  -1 2155.38  227.08
   1  -1  -1 2236.88  226.88
  -1  -1   1 2194.58  227.68
   1   1  -1 2200.88  227.68
  -1  -2   1   98.29   12.00
  -1  -2   1  104.49   12.10
  -1  -2   1  101.39   11.80
  -1  -2   1  104.99   11.00
  -1  -2   1  103.69   11.90
   1   2  -1  101.59   11.30
   1   2  -1   99.49   11.70
   1   2  -1   92.39   11.50
   1   2  -1  100.39   11.90
   1   2  -1   97.59   10.90
   1   2  -1   96.89   12.00
   1   2  -1   97.79   11.80
   1   2  -1   99.39   11.20
  -1  -3   1  268.07   23.40
  -1  -3   1  176.08   20.20
  -1  -3   1  177.28   21.00
  -1  -3   1  182.38   21.70
  -1  -3   1  173.18   20.80
  -1  -3   1  206.08   20.00
   1   3  -1  181.68   20.30
   1   3  -1  180.98   21.30
   1   3  -1  174.58   20.80
   1   3  -1  178.08   19.90
   1   3  -1  167.18   20.40
   1   3  -1  177.28   21.30
  -1  -4   1  225.58   25.10
  -1  -4   1  222.88   26.60
  -1  -4   1  260.57   26.40
  -1  -4   1  209.58   24.40
  -1  -4   1  217.38   27.00
  -1  -4   1  219.78   25.80
   1   4  -1  227.88   24.40
   1   4  -1  240.08   24.40
   1   4  -1  222.08   25.70
   1   4  -1  226.58   26.10
   1   4  -1  223.18   25.20
   1   4  -1  208.78   26.30
   1   4  -1  236.68   26.50
   1   4  -1  221.48   25.00
  -1  -5   1    4.70    3.70
  -1  -5   1    1.70    3.60
  -1  -5   1    6.60    4.60
  -1  -5   1    2.60    2.50
  -1  -5   1    4.80    2.20
   1   5  -1    4.70    3.30
   1   5  -1    1.50    1.70
   1   5  -1    4.60    1.80
   1   5  -1   12.30    5.70
   1   5  -1    5.50    3.90
   1   5  -1    4.00    2.60
   1   5  -1    4.80    3.30
   1   5  -1    0.40    2.70
  -1  -6   1  401.06   46.50
  -1  -6   1  398.56   45.10
  -1  -6   1  439.36   43.40
  -1  -6   1  373.36   45.20
  -1  -6   1  419.46   44.10
   1   6  -1  388.16   44.80
   1   6  -1  363.36   43.70
   1   6  -1  410.36   46.20
   1   6  -1  384.06   42.80
   1   6  -1  377.86   45.70
   1   6  -1  405.66   45.50
   1   6  -1  430.26   44.30
  -1  -7   1   29.30    8.60
  -1  -7   1   12.50    3.80
  -1  -7   1   18.60    5.20
  -1  -7   1   10.30    5.10
   1   7  -1   21.60    7.50
   1   7  -1   51.79   10.90
   1   7  -1   20.60    6.50
   1   7  -1   17.90    5.10
   1   7  -1   16.60    4.90
   1   7  -1   24.70    8.30
   1   7  -1   32.10    5.10
  -1  -8   1  797.42   88.39
  -1  -8   1  830.32   91.59
  -1  -8   1  780.72   89.19
  -1  -8   1  775.12   92.59
   1   8  -1  781.52   88.99
   1   8  -1  813.52   92.09
   1   8  -1 1061.09   96.99
   1   8  -1  829.82   89.79
   1   8  -1  795.32   90.39
   1   8  -1 1019.10   93.49
  -1  -9   1    4.30    6.50
  -1  -9   1    2.30    3.40
  -1  -9   1    8.30    4.40
   1   9  -1    9.90    6.50
   1   9  -1   11.10    5.40
   1   9  -1    8.60    5.20
   1   9  -1   13.40    5.10
  -1 -10   1  135.39   21.10
  -1 -10   1   96.69   23.00
   1  10  -1  171.68   19.60
   1  10  -1  160.08   22.70
   1  10  -1  131.99   25.90
   1  10  -1  144.39   23.00
  -1 -11   1   14.50    8.40
  -1 -11   1   21.30    6.40
  -1 -11   1   49.60   10.60
   1  11  -1   42.80   13.10
   1  11  -1   24.90    7.50
   1  11  -1   35.80   10.60
   1  11  -1   23.90    7.70
  -1 -12   1   85.19   15.00
   1  12  -1   62.09   15.10
   1  12  -1   40.80   13.10
   1  13  -1   18.70   11.40
   1  13  -1    5.70    5.90
   1  14  -1  162.88   26.30
  -2  14   1  139.39   23.10
  -2  14   1  184.98   29.40
  -2  14   1  177.98   28.40
  -2  14   1  220.28   23.80
  -2  14   1  122.79   29.40
   2 -14  -1  169.38   28.00
  -2  13   1   22.50    9.80
  -2  13   1    7.10    6.90
  -2  13   1   18.20    7.30
  -2  13   1    8.40    6.90
  -2  13   1   11.40    6.40
  -2  13   1    5.90    4.30
  -2  13   1   12.10    8.00
   2 -13  -1    0.00    3.50
   2 -13  -1   12.20    6.20
   2 -13  -1    4.40    4.10
   2 -13  -1   12.20    6.30
   2 -13  -1    9.00    4.70
  -2  12   1   98.69   21.80
  -2  12   1  102.79   17.50
  -2  12   1  142.69   24.60
  -2  12   1   92.89   16.80
  -2  12   1  114.39   22.50
  -2  12   1   98.09   23.50
   2 -12  -1  140.69   15.70
   2 -12  -1  140.69   19.20
   2 -12  -1  156.58   22.40
   2 -12  -1  162.68   17.50
   2 -12  -1  147.89   22.00
  -2  11   1   13.10    5.60
  -2  11   1   38.70   11.20
  -2  11   1   14.00    9.30
  -2  11   1   16.00    6.00
  -2  11   1   12.50    5.10
  -2  11   1   18.70    8.40
   2 -11  -1    5.30    4.40
   2 -11  -1   19.60    9.10
   2 -11  -1   11.20    4.30
   2 -11  -1   21.60    7.90
   2 -11  -1   15.40    6.00
   2 -11  -1   14.30    5.50
  -2  10   1  145.59   17.40
  -2  10   1  121.49   18.30
  -2  10   1   94.09   19.40
  -2  10   1  141.59   17.90
  -2  10   1  172.48   24.50
  -2  10   1  165.98   28.60
  -2  10   1  122.39   21.60
   2 -10  -1  153.18   24.40
   2 -10  -1  123.79   17.00
   2 -10  -1  163.48   16.70
   2 -10  -1  144.39   22.10
   2 -10  -1  100.79   19.60
   2 -10  -1  165.58   18.90
  -2   9   1  162.18   18.50
  -2   9   1  149.79   23.40
  -2   9   1  135.09   25.90
  -2   9   1  153.78   18.00
  -2   9   1  128.99   22.00
  -2   9   1  140.49   17.40
  -2   9   1  128.59   21.80
   2  -9  -1  131.09   23.10
   2  -9  -1  147.89   18.40
   2  -9  -1  143.69   21.90
   2  -9  -1  148.19   26.50
   2  -9  -1  144.29   17.50
   2  -9  -1  130.89   21.30
  -2   8   1  403.26   37.20
  -2   8   1  351.46   37.40
  -2   8   1  324.97   39.50
  -2   8   1  317.47   37.30
  -2   8   1  307.87   39.90
  -2   8   1  323.77   36.80
  -2   8   1  352.06   42.00
  -2   8   1  311.57   39.70
  -2   8   1  407.26   46.20
  -2   8   1  356.16   40.30
   2  -8  -1  322.67   38.30
   2  -8  -1  356.06   40.30
   2  -8  -1  335.47   39.40
   2  -8  -1  313.47   38.80
   2  -8  -1  349.87   42.10
   2  -8  -1  301.57   36.80
   2  -8  -1  336.37   36.40
   2  -8  -1  346.87   37.60
  -2   7   1  416.36   45.60
  -2   7   1  400.46   47.60
  -2   7   1  393.56   48.90
  -2   7   1  399.26   46.80
  -2   7   1  431.06   48.10
  -2   7   1  461.35   48.10
  -2   7   1  505.45   45.10
  -2   7   1  403.46   44.90
  -2   7   1  430.26   45.50
  -2   7   1  479.55   48.00
   2  -7  -1  404.16   47.30
   2  -7  -1  428.86   47.70
   2  -7  -1  410.66   45.10
   2  -7  -1  366.66   45.10
   2  -7  -1  404.26   46.40
   2  -7  -1  388.36   46.70
   2  -7  -1  404.56   44.50
   2  -7  -1  404.26   48.90
  -2   6   1  227.98   23.70
  -2   6   1  210.88   25.20
  -2   6   1  199.98   23.30
  -2   6   1  215.78   27.30
  -2   6   1  196.08   26.30
  -2   6   1  225.98   25.60
  -2   6   1  221.88   26.30
  -2   6   1  206.28   25.70
  -2   6   1  205.98   25.60
  -2   6   1  212.38   24.10
   2  -6  -1  242.58   24.00
   2  -6  -1  211.08   26.80
   2  -6  -1  242.58   25.70
   2  -6  -1  208.58   23.90
   2  -6  -1  196.38   25.40
   2  -6  -1  203.58   25.80
   2  -6  -1  200.88   25.00
   2  -6  -1  201.68   23.20
  -2   5   1  331.27   36.90
  -2   5   1  325.87   38.20
  -2   5   1  343.27   34.90
  -2   5   1  318.07   36.30
  -2   5   1  314.07   35.40
  -2   5   1  309.87   35.60
  -2   5   1  292.87   34.90
  -2   5   1  319.27   37.20
  -2   5   1  320.97   37.50
  -2   5   1  315.97   36.80
   2  -5  -1  320.97   36.60
   2  -5  -1  339.17   36.60
   2  -5  -1  342.97   37.80
   2  -5  -1  330.77   35.10
   2  -5  -1  404.76   37.40
   2  -5  -1  327.17   35.30
   2  -5  -1  323.67   34.80
   2  -5  -1  322.87   37.20
  -2   4   1  387.66   40.60
  -2   4   1  341.07   37.40
  -2   4   1  378.96   40.50
  -2   4   1  303.67   38.70
  -2   4   1  356.56   39.70
  -2   4   1  357.16   37.70
  -2   4   1  378.06   38.30
   2  -4  -1  346.47   38.80
   2  -4  -1  353.66   37.90
   2  -4  -1  367.16   37.70
   2  -4  -1  339.57   39.50
   2  -4  -1  335.87   39.50
   2  -4  -1  354.86   39.10
   2  -4  -1  340.87   37.50
   2  -4  -1  377.46   39.10
  -2   3   1    4.10    3.30
  -2   3   1    4.20    3.40
  -2   3   1   10.50    2.40
  -2   3   1    8.70    3.00
  -2   3   1    4.70    1.40
  -2   3   1    1.80    3.00
  -2   3   1    7.20    2.40
  -2   3   1    7.20    2.50
   2  -3  -1    6.40    2.40
   2  -3  -1    8.70    3.20
   2  -3  -1    2.80    2.00
   2  -3  -1    9.90    2.30
   2  -3  -1    7.70    3.60
   2  -3  -1    5.30    1.80
   2  -3  -1    8.00    2.40
   2  -3  -1    3.00    2.80
   2  -3  -1    7.20    2.00
  -2   2   1  494.75   53.19
  -2   2   1  477.35   51.49
  -2   2   1  471.35   52.69
  -2   2   1  479.45   53.29
  -2   2   1  492.25   52.09
  -2   2   1  480.25   53.19
  -2   2   1  476.95   52.29
  -2   2   1  474.35   51.79
   2  -2  -1  475.55   52.19
   2  -2  -1  482.25   53.19
   2  -2  -1  504.95   52.49
   2  -2  -1  513.85   51.79
   2  -2  -1  509.65   51.59
   2  -2  -1  488.75   52.09
   2  -2  -1  501.75   52.99
   2  -2  -1  590.04   52.99
  -2   1   1 1280.27  130.49
  -2   1   1 1263.77  130.29
  -2   1   1 1194.78  129.79
  -2   1   1 1224.58  131.29
   2  -1  -1 1256.37  130.19
   2  -1  -1 1233.38  129.89
   2  -1  -1 1332.47  130.49
   2  -1  -1 1238.98  131.19
  -2   0   1    1.70    1.70
  -2   0   1   -1.30    1.20
  -2   0   1    0.00    1.30
  -2   0   1    0.20    1.00
  -2   0   1    0.00    0.80
  -2   0   1   -0.20    0.90
   2   0  -1   -0.40    1.00
   2   0  -1   -0.80    0.90
   2   0  -1   -0.30    1.40
   2   0  -1    0.80    1.40
   2   0  -1    0.30    0.80
  -2  -1   1 1256.57  131.19
  -2  -1   1 1222.28  131.09
   2   1  -1 1322.27  131.19
   2   1  -1 1294.57  131.09
   2   1  -1 1224.58  131.09
  -2  -2   1  441.36   50.19
  -2  -2   1  468.45   50.09
  -2  -2   1  448.26   49.30
  -2  -2   1  449.76   50.39
   2   2  -1  528.25   50.09
   2   2  -1  504.45   50.39
   2   2  -1  480.55   50.19
   2   2  -1  468.25   49.99
   2   2  -1  466.95   50.29
   2   2  -1  461.85   49.30
  -2  -3   1    4.00    2.70
  -2  -3   1    4.20    1.80
  -2  -3   1    7.30    3.10
  -2  -3   1    7.60    3.60
   2   3  -1    5.50    2.80
   2   3  -1    5.30    3.10
   2   3  -1    7.70    2.20
   2   3  -1    8.50    2.80
   2   3  -1    9.50    3.50
   2   3  -1    5.70    1.80
   2   3  -1    5.70    2.70
  -2  -4   1  376.96   39.50
  -2  -4   1  358.36   40.50
  -2  -4   1  364.96   40.50
  -2  -4   1  352.56   38.20
   2   4  -1  366.16   39.90
   2   4  -1  346.97   39.80
   2   4  -1  342.07   38.00
   2   4  -1  367.16   39.90
   2   4  -1  381.96   38.40
   2   4  -1  341.27   39.50
   2   4  -1  341.87   38.90
   2   4  -1  360.16   38.60
  -2  -5   1  323.97   38.40
  -2  -5   1  347.67   37.00
  -2  -5   1  385.26   35.60
  -2  -5   1  305.37   35.60
  -2  -5   1  356.46   38.40
   2   5  -1  318.77   37.30
   2   5  -1  302.57   36.70
   2   5  -1  331.77   35.10
   2   5  -1  295.67   37.00
   2   5  -1  297.67   34.90
   2   5  -1  309.47   37.00
   2   5  -1  343.17   36.20
   2   5  -1  331.27   35.80
  -2  -6   1  225.18   27.40
  -2  -6   1  221.38   24.50
  -2  -6   1  232.68   24.10
  -2  -6   1  215.88   25.90
   2   6  -1  199.78   26.20
   2   6  -1  204.98   24.40
   2   6  -1  220.28   24.80
   2   6  -1  184.48   23.30
   2   6  -1  205.28   25.90
   2   6  -1  230.98   26.40
   2   6  -1  220.38   25.70
  -2  -7   1  373.76   48.90
  -2  -7   1  422.06   45.60
  -2  -7   1  404.66   47.60
  -2  -7   1  413.46   46.10
   2   7  -1  476.05   49.20
   2   7  -1  457.55   45.20
   2   7  -1  383.26   47.20
   2   7  -1  403.66   46.20
   2   7  -1  447.26   46.40
   2   7  -1  343.97   47.40
   2   7  -1  452.85   48.50
  -2  -8   1  310.87   38.70
  -2  -8   1  319.17   36.40
  -2  -8   1  324.87   41.00
  -2  -8   1  322.47   37.10
   2   8  -1  326.27   37.20
   2   8  -1  330.17   38.50
   2   8  -1  296.27   36.80
   2   8  -1  360.06   39.90
   2   8  -1  369.86   40.50
  -2  -9   1  152.88   18.10
  -2  -9   1  168.18   29.30
  -2  -9   1  127.89   17.00
   2   9  -1  121.89   21.30
   2   9  -1  126.09   19.90
   2   9  -1  114.59   19.70
  -2 -10   1  132.69   18.90
  -2 -10   1  113.59   24.80
   2  10  -1  159.08   23.00
   2  10  -1  107.89   22.20
   2  10  -1  146.09   19.60
   2  10  -1  120.09   20.00
   2  11  -1   24.30    8.60
   2  11  -1   15.90    6.60
   2  11  -1   10.70    7.70
   2  12  -1  100.79   17.90
   2  12  -1  107.49   23.10
   2  13  -1    5.90    7.40
   2  13  -1    7.40    7.20
   2  13  -1    6.00    6.30
   2  14  -1  192.88   39.00
   2  14  -1  142.89   24.70
  -3  13   1   62.39   16.50
  -3  13   1   44.90   11.00
  -3  13   1   37.50    9.70
  -3  13   1   27.40   10.90
  -3  13   1   36.50   15.50
  -3  13   1   33.00   13.00
   3 -13  -1   64.39   10.50
   3 -13  -1   32.40   10.60
   3 -13  -1   52.19   12.00
   3 -13  -1   65.39   11.70
   3 -13  -1   34.80    7.50
  -3  12   1   16.90    7.80
  -3  12   1    5.80    6.10
  -3  12   1   14.70    9.50
  -3  12   1   10.10    6.90
  -3  12   1   22.90    7.50
  -3  12   1   20.30   10.40
   3 -12  -1   18.90    5.10
   3 -12  -1   19.50    6.00
   3 -12  -1    7.40    6.10
   3 -12  -1   40.80   10.40
   3 -12  -1   20.70    6.90
   3 -12  -1   17.90    6.80
  -3  11   1    6.40    6.30
  -3  11   1   29.90   10.50
  -3  11   1   32.80    7.40
  -3  11   1   16.90    8.80
  -3  11   1   25.00   10.80
  -3  11   1   20.20    7.50
   3 -11  -1   26.70    8.90
   3 -11  -1   23.80    9.00
   3 -11  -1   29.70    6.40
   3 -11  -1   32.80    9.60
  -3  10   1   -4.20    4.60
  -3  10   1    3.70    4.60
  -3  10   1   -3.20    4.10
  -3  10   1   15.20    8.60
  -3  10   1    7.30    3.90
  -3  10   1    5.80    5.90
  -3  10   1    1.00    6.40
   3 -10  -1   -0.40    3.90
   3 -10  -1   -0.40    3.50
   3 -10  -1    5.10    6.60
   3 -10  -1    1.90    3.40
   3 -10  -1    5.00    4.70
   3 -10  -1    6.00    4.70
  -3   9   1   -3.20    4.20
  -3   9   1   -1.80    2.40
  -3   9   1    4.70    5.20
  -3   9   1   10.10    7.10
  -3   9   1    2.00    4.00
  -3   9   1   -1.80    3.00
  -3   9   1    2.10    5.30
   3  -9  -1    6.90    4.90
   3  -9  -1   -1.70    4.70
   3  -9  -1    0.10    3.00
   3  -9  -1   -2.50    2.80
   3  -9  -1    0.50    3.20
   3  -9  -1   -0.10    2.70
   3  -9  -1   -4.70    1.50
   3  -9  -1    2.40    4.30
  -3   8   1  396.76   38.10
  -3   8   1  409.06   41.70
  -3   8   1  321.47   38.40
  -3   8   1  391.96   41.70
  -3   8   1  313.77   38.10
  -3   8   1  322.37   38.60
  -3   8   1  378.56   42.40
  -3   8   1  312.07   41.30
   3  -8  -1  336.07   40.30
   3  -8  -1  352.96   38.30
   3  -8  -1  356.96   38.60
   3  -8  -1  336.57   37.60
   3  -8  -1  371.26   40.30
   3  -8  -1  330.37   40.80
   3  -8  -1  346.37   42.70
   3  -8  -1  327.67   40.80
  -3   7   1   84.59   12.90
  -3   7   1   90.89   11.10
  -3   7   1  123.39   17.30
  -3   7   1  105.69   16.40
  -3   7   1   93.09   18.90
  -3   7   1  112.69   17.50
  -3   7   1  101.19   17.40
  -3   7   1   82.69   11.60
  -3   7   1   90.19   13.20
   3  -7  -1  102.59   15.50
   3  -7  -1   81.59   11.60
   3  -7  -1   89.39   11.60
   3  -7  -1   91.09   14.90
   3  -7  -1  121.39   20.30
   3  -7  -1   81.49   14.10
   3  -7  -1   80.79   11.00
   3  -7  -1  104.99   16.60
  -3   6   1  142.49   18.30
  -3   6   1  130.99   18.70
  -3   6   1   75.29   15.00
  -3   6   1  102.29   12.90
  -3   6   1   97.89   11.70
  -3   6   1   86.69   12.30
  -3   6   1  125.49   20.00
  -3   6   1   87.39   14.30
   3  -6  -1  107.89   11.90
   3  -6  -1  104.89   15.20
   3  -6  -1   92.49   15.00
   3  -6  -1  102.19   12.50
   3  -6  -1  107.29   17.40
   3  -6  -1   89.29   12.00
   3  -6  -1  111.59   17.60
   3  -6  -1   98.89   15.00
  -3   5   1  704.13   70.09
  -3   5   1  639.14   70.69
  -3   5   1  644.14   69.59
  -3   5   1  679.63   72.19
  -3   5   1  651.53   73.89
  -3   5   1  612.44   70.99
  -3   5   1  629.54   68.69
  -3   5   1  638.84   72.29
   3  -5  -1  656.13   71.69
   3  -5  -1  631.84   70.69
   3  -5  -1  628.14   68.99
   3  -5  -1  679.23   71.69
   3  -5  -1  671.73   68.99
   3  -5  -1  681.73   70.79
   3  -5  -1  665.03   71.09
   3  -5  -1  665.33   69.49
  -3   4   1  163.18   21.00
  -3   4   1  172.08   22.50
  -3   4   1  186.78   20.20
  -3   4   1  161.88   21.50
  -3   4   1  181.98   20.60
  -3   4   1  179.68   19.60
  -3   4   1  191.38   22.90
  -3   4   1  180.08   22.70
   3  -4  -1  184.48   22.40
   3  -4  -1  177.48   20.00
   3  -4  -1  179.28   21.70
   3  -4  -1  166.88   20.40
   3  -4  -1  188.78   22.00
   3  -4  -1  204.78   20.00
   3  -4  -1  191.48   21.60
   3  -4  -1  183.08   20.10
   3  -4  -1  180.48   21.10
  -3   3   1    4.50    3.70
  -3   3   1    1.30    2.10
  -3   3   1    2.70    2.20
  -3   3   1    2.70    2.00
  -3   3   1    2.50    1.10
  -3   3   1    3.00    2.00
  -3   3   1    8.00    2.90
  -3   3   1    5.10    3.70
   3  -3  -1    2.20    1.80
   3  -3  -1    5.90    3.40
   3  -3  -1    5.60    2.60
   3  -3  -1    2.20    1.20
   3  -3  -1    1.40    1.50
   3  -3  -1    0.80    1.70
   3  -3  -1    1.40    1.90
   3  -3  -1    2.40    2.70
  -3   2   1 1441.46  155.98
  -3   2   1 1519.75  156.88
  -3   2   1 1466.35  158.28
  -3   2   1 1540.65  157.98
  -3   2   1 1545.65  156.58
   3  -2  -1 1533.65  156.48
   3  -2  -1 1473.55  158.08
   3  -2  -1 1505.65  156.08
  -3   1   1  968.80   98.69
  -3   1   1  919.51   98.49
  -3   1   1  949.31   97.09
  -3   1   1  928.41   97.29
  -3   1   1  820.52   97.69
   3  -1  -1  963.40   98.49
   3  -1  -1  925.21   98.49
   3  -1  -1  964.00   97.19
   3  -1  -1  928.61   96.39
  -3   0   1   -0.10    1.20
  -3   0   1    2.60    2.50
  -3   0   1    0.50    1.60
  -3   0   1    0.90    1.30
  -3   0   1    1.60    2.20
   3   0  -1   -0.60    1.20
   3   0  -1   -0.30    1.30
   3   0  -1    0.80    1.30
   3   0  -1   -1.60    1.90
   3   0  -1    1.30    2.00
  -3  -1   1  920.21   97.09
  -3  -1   1  908.91   96.09
  -3  -1   1  864.71   96.69
  -3  -1   1  934.31   96.09
   3   1  -1  921.11   95.79
   3   1  -1  934.01   95.99
   3   1  -1  955.50   97.09
   3   1  -1  913.91   96.49
   3   1  -1  943.01   95.99
  -3  -2   1 1494.15  151.28
  -3  -2   1 1479.15  150.88
   3   2  -1 1384.76  150.78
  -3  -3   1    2.90    1.50
  -3  -3   1    4.00    2.70
  -3  -3   1    5.40    2.80
  -3  -3   1    1.40    2.10
  -3  -3   1    5.50    3.00
   3   3  -1    2.70    1.90
   3   3  -1    3.10    2.40
   3   3  -1    1.80    1.10
   3   3  -1    3.60    2.30
   3   3  -1    2.10    1.50
   3   3  -1    5.30    2.60
  -3  -4   1  172.68   20.80
  -3  -4   1  176.38   19.60
  -3  -4   1  189.08   21.80
  -3  -4   1  181.48   21.80
   3   4  -1  175.08   21.20
   3   4  -1  182.78   21.30
   3   4  -1  200.48   19.80
   3   4  -1  181.68   21.00
   3   4  -1  169.18   20.70
   3   4  -1  150.58   20.10
   3   4  -1  165.88   19.30
  -3  -5   1  719.33   73.19
  -3  -5   1  656.23   71.29
  -3  -5   1  683.53   72.79
  -3  -5   1  713.03   70.09
   3   5  -1  622.74   71.39
   3   5  -1  628.44   69.59
   3   5  -1  679.93   70.09
   3   5  -1  626.84   70.59
   3   5  -1  674.53   69.99
   3   5  -1  651.43   71.99
   3   5  -1  617.34   71.49
   3   5  -1  656.73   71.59
  -3  -6   1   95.69   15.10
  -3  -6   1   91.79   16.30
  -3  -6   1   69.99   14.50
   3   6  -1   98.59   15.70
   3   6  -1  104.59   15.50
   3   6  -1  106.69   16.60
   3   6  -1   88.19   13.50
   3   6  -1   95.49   11.60
   3   6  -1  128.99   18.20
   3   6  -1   96.69   11.70
  -3  -7   1   93.79   18.80
  -3  -7   1   88.99   13.30
  -3  -7   1  101.29   16.40
   3   7  -1  107.29   12.00
   3   7  -1   80.69   13.60
   3   7  -1   89.39   11.70
   3   7  -1  111.89   18.00
   3   7  -1   79.99   13.30
   3   7  -1  153.88   20.50
   3   7  -1   94.09   16.60
   3   7  -1   85.19   15.50
  -3  -8   1  332.67   41.40
  -3  -8   1  309.27   43.00
  -3  -8   1  343.37   39.20
   3   8  -1  305.47   39.40
   3   8  -1  354.96   41.50
   3   8  -1  385.86   42.70
   3   8  -1  450.85   43.30
   3   8  -1  363.86   39.80
  -3  -9   1    4.90    6.50
  -3  -9   1   -0.20    3.10
  -3  -9   1   -4.20    3.80
   3   9  -1   -2.80    2.90
   3   9  -1    1.10    4.10
   3   9  -1    3.30    3.50
   3   9  -1   -4.40    2.30
   3  10  -1    1.70    3.90
   3  10  -1    6.80    5.70
   3  10  -1    5.70    5.60
   3  10  -1    4.40    4.00
   3  11  -1   19.10    6.50
   3  11  -1   12.20    7.70
   3  11  -1   31.20    9.60
   3  12  -1   13.20    6.10
   3  12  -1   22.90    9.40
   3  12  -1   23.50   10.40
   3  13  -1   21.40    8.00
   3  13  -1   49.99   16.60
   3  13  -1   78.59   23.20
  -4  13   1    2.30    7.70
  -4  13   1    3.40    7.50
  -4  13   1    8.70    7.60
  -4  13   1    1.50    7.80
  -4  13   1   34.20   12.90
  -4  13   1   -0.50    8.00
   4 -13  -1    4.00    4.80
   4 -13  -1    6.20    6.70
   4 -13  -1    3.50    6.30
   4 -13  -1    4.90    6.30
   4 -13  -1    7.60    5.30
   4 -13  -1    0.00    5.00
  -4  12   1    0.10    3.50
  -4  12   1   -2.10    6.60
  -4  12   1   -8.40    7.00
  -4  12   1  -11.30    3.40
  -4  12   1    3.70    6.70
  -4  12   1   -0.10    3.20
  -4  12   1    5.10    6.40
   4 -12  -1   -3.70    5.40
   4 -12  -1    1.50    6.00
   4 -12  -1    0.40    5.00
   4 -12  -1   -0.20    4.30
  -4  11   1   54.39   13.10
  -4  11   1   64.89   11.80
  -4  11   1   55.79   11.00
  -4  11   1   55.79   14.90
  -4  11   1   55.49   14.50
  -4  11   1   74.29   19.40
   4 -11  -1   51.99   13.00
   4 -11  -1   70.89   16.00
   4 -11  -1   48.50   10.10
   4 -11  -1   31.10   12.30
   4 -11  -1   70.09   13.90
   4 -11  -1   61.09   10.50
  -4  10   1   54.69    9.80
  -4  10   1   34.50    9.60
  -4  10   1   63.69   17.60
  -4  10   1   44.00   12.80
  -4  10   1   40.90   12.60
  -4  10   1   42.70    8.60
   4 -10  -1   45.10    9.20
   4 -10  -1   43.70   10.00
   4 -10  -1   51.19   11.40
   4 -10  -1   76.89   21.60
   4 -10  -1   64.09   14.00
   4 -10  -1   53.09   13.10
   4 -10  -1   47.10    8.10
   4 -10  -1   51.99    9.70
  -4   9   1    1.60    5.20
  -4   9   1    6.00    6.60
  -4   9   1    4.50    3.50
  -4   9   1    0.90    3.10
  -4   9   1   -1.60    3.90
  -4   9   1   -6.00    2.70
  -4   9   1   -3.10    3.80
   4  -9  -1    5.20    4.50
   4  -9  -1   -2.50    2.90
   4  -9  -1   -1.40    2.90
   4  -9  -1   -1.40    4.40
   4  -9  -1    1.00    3.40
   4  -9  -1   -1.50    2.30
   4  -9  -1    2.20    4.40
   4  -9  -1    2.40    4.00
  -4   8   1   -1.50    2.50
  -4   8   1   -0.50    3.10
  -4   8   1   -1.10    4.30
  -4   8   1   -1.80    2.70
  -4   8   1   -2.20    3.30
  -4   8   1    0.10    4.30
  -4   8   1    0.60    3.50
  -4   8   1    1.40    3.90
  -4   8   1    1.40    3.70
   4  -8  -1   -0.90    2.30
   4  -8  -1    0.00    4.40
   4  -8  -1    0.10    2.80
   4  -8  -1    1.40    3.80
   4  -8  -1   -0.80    2.50
   4  -8  -1   -0.90    3.30
   4  -8  -1   -1.20    3.00
   4  -8  -1    2.70    3.20
  -4   7   1  355.76   44.90
  -4   7   1  375.36   44.90
  -4   7   1  460.25   40.80
  -4   7   1  345.97   43.70
  -4   7   1  353.56   41.20
  -4   7   1  386.46   41.90
  -4   7   1  343.47   45.00
  -4   7   1  407.66   43.50
   4  -7  -1  457.55   44.20
   4  -7  -1  322.27   43.00
   4  -7  -1  356.56   41.00
   4  -7  -1  363.26   40.70
   4  -7  -1  356.06   43.90
   4  -7  -1  393.96   43.50
   4  -7  -1  369.96   41.30
   4  -7  -1  362.16   44.50
  -4   6   1   34.90    6.00
  -4   6   1   49.60    8.90
  -4   6   1   49.10   10.60
  -4   6   1   39.00    7.10
  -4   6   1   74.79   14.30
  -4   6   1   49.00    8.20
  -4   6   1   62.69   12.50
  -4   6   1   69.29   14.60
   4  -6  -1   62.29   12.10
   4  -6  -1   43.60    7.90
   4  -6  -1   40.20    6.70
   4  -6  -1   60.79   10.80
   4  -6  -1   41.00    6.80
   4  -6  -1   46.90    6.80
   4  -6  -1   38.50    8.00
   4  -6  -1   39.10    8.60
   4  -6  -1   38.80    9.60
  -4   5   1   57.09   12.80
  -4   5   1   80.39   11.30
  -4   5   1   75.69   13.10
  -4   5   1   75.79   14.70
  -4   5   1   66.69    8.60
  -4   5   1   76.59   11.80
  -4   5   1   78.99   14.50
  -4   5   1   69.09   10.00
   4  -5  -1   73.39   14.40
   4  -5  -1   56.99   11.40
   4  -5  -1   59.29   10.80
   4  -5  -1   77.99    9.10
   4  -5  -1   88.79   14.10
   4  -5  -1   84.89   11.20
   4  -5  -1   75.49   13.10
   4  -5  -1   72.49    9.20
   4  -5  -1   69.79    9.20
  -4   4   1  116.29   18.10
  -4   4   1  140.99   15.60
  -4   4   1  118.59   14.40
  -4   4   1  115.19   19.10
  -4   4   1  179.48   21.90
  -4   4   1  123.39   15.80
  -4   4   1  162.58   20.40
  -4   4   1  120.69   15.70
   4  -4  -1  120.89   18.20
   4  -4  -1  140.29   16.80
   4  -4  -1  135.39   15.20
   4  -4  -1  142.09   14.80
   4  -4  -1  153.28   21.20
   4  -4  -1  125.29   16.10
   4  -4  -1  129.19   16.00
   4  -4  -1  129.59   16.70
   4  -4  -1  139.39   15.60
  -4   3   1   52.09    9.00
  -4   3   1   57.69   10.30
  -4   3   1   51.09    7.70
  -4   3   1   39.50    9.10
  -4   3   1   45.40    6.60
  -4   3   1   34.50    4.90
  -4   3   1   48.30    9.30
  -4   3   1   41.00    6.60
   4  -3  -1   38.90    6.10
   4  -3  -1   40.10    5.10
   4  -3  -1   36.80    7.70
   4  -3  -1   51.69    7.90
   4  -3  -1   39.60    9.00
   4  -3  -1   48.90    7.00
   4  -3  -1   39.50    8.40
  -4   2   1   69.09    8.80
  -4   2   1   88.79    9.50
  -4   2   1  101.39   12.70
  -4   2   1   72.89    8.10
  -4   2   1   80.49    9.70
  -4   2   1   73.99   11.90
  -4   2   1  106.49   14.70
   4  -2  -1   73.79    9.00
   4  -2  -1   63.29   11.80
   4  -2  -1   71.89    9.10
   4  -2  -1   82.29   11.70
   4  -2  -1   70.99    8.20
   4  -2  -1   68.09    9.30
   4  -2  -1   93.09   13.00
  -4   1   1 1102.59  118.19
  -4   1   1 1248.58  116.69
  -4   1   1 1108.89  116.69
  -4   1   1 1196.18  118.79
  -4   1   1 1091.19  117.39
   4  -1  -1 1102.49  116.39
   4  -1  -1 1054.29  117.89
   4  -1  -1 1067.59  116.49
   4  -1  -1 1117.79  118.09
   4  -1  -1 1077.29  115.49
  -4   0   1    1.70    1.90
  -4   0   1    0.10    1.70
  -4   0   1    0.30    2.00
  -4   0   1   -0.60    1.40
  -4   0   1   -3.20    2.80
   4   0  -1   -1.10    1.20
   4   0  -1    0.80    1.80
   4   0  -1    0.80    1.50
   4   0  -1   -2.70    2.30
   4   0  -1   -0.40    1.90
  -4  -1   1 1042.00  113.79
  -4  -1   1 1191.68  114.79
  -4  -1   1 1072.59  114.99
   4   1  -1 1040.70  113.39
   4   1  -1 1121.59  115.29
   4   1  -1 1094.69  114.19
   4   1  -1 1090.89  114.49
   4   1  -1 1132.79  113.79
   4   1  -1 1070.39  113.79
  -4  -2   1   71.19    8.80
  -4  -2   1   75.89   10.80
  -4  -2   1   76.29    8.60
  -4  -2   1   75.99    9.60
   4   2  -1   75.99    8.30
   4   2  -1   69.69    8.20
   4   2  -1   74.19    8.50
   4   2  -1  103.79   12.00
   4   2  -1   68.09    9.00
   4   2  -1   88.69    9.90
   4   2  -1   62.29    8.60
  -4  -3   1   32.70    5.10
  -4  -3   1   28.50    6.50
  -4  -3   1   29.30    6.60
  -4  -3   1   45.90    8.20
  -4  -3   1   32.20    6.20
   4   3  -1   40.70    5.40
   4   3  -1   41.20    6.40
   4   3  -1   35.50    6.90
   4   3  -1   44.30    7.70
   4   3  -1   50.09    7.50
  -4  -4   1  125.39   14.10
  -4  -4   1  130.59   16.10
  -4  -4   1   94.29   16.50
  -4  -4   1  120.29   15.60
  -4  -4   1  126.99   15.70
   4   4  -1  128.89   14.00
   4   4  -1  115.99   13.70
   4   4  -1  104.29   16.10
   4   4  -1  120.69   15.20
   4   4  -1  125.79   15.00
   4   4  -1  131.09   15.90
   4   4  -1  118.69   15.00
  -4  -5   1   65.39   11.60
  -4  -5   1   73.69   13.20
  -4  -5   1   42.00   11.00
  -4  -5   1   71.79    8.70
   4   5  -1   60.19    8.00
   4   5  -1   72.99   12.90
   4   5  -1   75.69   12.00
   4   5  -1   56.99    9.80
   4   5  -1   71.39    8.60
   4   5  -1   55.09   10.80
   4   5  -1   56.29   10.30
  -4  -6   1   41.10   11.20
  -4  -6   1   70.59   11.80
  -4  -6   1   56.69    8.40
  -4  -6   1   44.50   10.40
   4   6  -1   55.89   11.00
   4   6  -1   52.89    9.30
   4   6  -1   41.40    9.80
   4   6  -1   43.10    7.40
   4   6  -1   48.50    7.80
   4   6  -1   34.60    6.50
   4   6  -1   58.39   10.70
   4   6  -1   50.39   10.10
  -4  -7   1  395.96   42.70
  -4  -7   1  346.27   44.10
  -4  -7   1  337.07   44.00
  -4  -7   1  342.37   40.10
   4   7  -1  386.76   42.60
   4   7  -1  360.96   40.40
   4   7  -1  320.37   40.80
   4   7  -1  413.06   39.80
   4   7  -1  336.57   41.90
   4   7  -1  425.76   43.60
   4   7  -1  358.16   42.40
  -4  -8   1    2.50    5.20
  -4  -8   1    7.30    6.40
  -4  -8   1   -0.50    2.70
   4   8  -1   -2.10    2.60
   4   8  -1    2.30    3.70
   4   8  -1    0.40    2.70
   4   8  -1   -1.00    2.20
   4   8  -1    0.70    2.60
   4   8  -1   -1.30    2.80
  -4  -9   1   -5.30    4.60
   4   9  -1   -2.40    2.90
   4   9  -1   -0.10    4.50
   4   9  -1   -0.70    2.80
   4   9  -1   -3.00    1.80
  -4 -10   1   58.99   14.70
   4  10  -1   73.29   12.70
   4  10  -1   50.79   13.70
   4  10  -1   35.30   11.00
   4  11  -1   44.20   13.20
   4  11  -1   60.29   14.00
   4  11  -1   55.79   11.80
   4  12  -1   11.20    7.20
   4  12  -1   -1.90    4.50
   4  12  -1    2.80    4.10
   4  13  -1    1.70    6.60
   4  13  -1   -0.10    3.60
  -5  13   1    7.50    7.40
  -5  13   1  -18.10    8.00
  -5  13   1    2.20    7.40
  -5  13   1   16.30   10.10
  -5  13   1    3.70    6.00
   5 -13  -1    3.30    5.40
   5 -13  -1   -0.60    3.70
   5 -13  -1   -0.50    5.40
   5 -13  -1    3.10    5.90
   5 -13  -1    3.50    4.50
   5 -13  -1    9.10    7.00
  -5  12   1  117.49   23.40
  -5  12   1  101.59   21.10
  -5  12   1   86.39   16.90
  -5  12   1   97.79   17.30
  -5  12   1  108.79   22.60
  -5  12   1   95.69   22.20
   5 -12  -1  171.58   19.00
   5 -12  -1  153.98   23.60
   5 -12  -1  157.98   24.10
   5 -12  -1   79.49   19.20
  -5  11   1   -7.90    4.60
  -5  11   1    1.70    5.80
  -5  11   1   -5.00    2.60
  -5  11   1    4.00    6.20
  -5  11   1    2.80    6.60
  -5  11   1    4.60    7.70
   5 -11  -1    7.30    5.70
   5 -11  -1   -2.80    5.30
   5 -11  -1   -1.40    4.20
   5 -11  -1    5.00    4.60
   5 -11  -1    3.90    5.50
   5 -11  -1    1.10    5.70
   5 -11  -1    0.40    4.90
   5 -11  -1    4.60    5.20
  -5  10   1   47.60    9.10
  -5  10   1   44.10   12.90
  -5  10   1   36.50   11.90
  -5  10   1   19.50    9.50
  -5  10   1   28.80   10.20
  -5  10   1   33.20    8.50
  -5  10   1   25.20    7.10
   5 -10  -1   26.50    9.20
   5 -10  -1   26.80    9.70
   5 -10  -1   32.30   10.20
   5 -10  -1   23.20   10.10
   5 -10  -1   47.20    8.20
   5 -10  -1   24.10    8.50
   5 -10  -1   37.50    8.00
   5 -10  -1   28.20    6.50
  -5   9   1   38.90    9.60
  -5   9   1   39.80   12.20
  -5   9   1   46.50   12.70
  -5   9   1   32.50   11.50
  -5   9   1   28.90   11.60
  -5   9   1   39.00    8.60
  -5   9   1   51.19    9.80
   5  -9  -1   47.80   10.70
   5  -9  -1   22.60    7.50
   5  -9  -1   37.90    7.90
   5  -9  -1   42.10    7.80
   5  -9  -1   42.30    7.30
   5  -9  -1   32.90   10.60
   5  -9  -1   36.80   11.90
   5  -9  -1   45.70   10.50
  -5   8   1   35.20    8.50
  -5   8   1   63.29   12.00
  -5   8   1   66.49    8.20
  -5   8   1   60.19   14.10
  -5   8   1   49.20   13.80
  -5   8   1   38.80   11.70
  -5   8   1   32.80    9.50
  -5   8   1   48.50    8.60
   5  -8  -1   46.80    8.40
   5  -8  -1   54.99   10.20
   5  -8  -1   54.49   12.00
   5  -8  -1   36.10   10.10
   5  -8  -1   37.90    7.50
   5  -8  -1   71.89   15.50
   5  -8  -1   79.39   14.20
   5  -8  -1   47.80   13.20
  -5   7   1    3.00    3.70
  -5   7   1    7.20    3.00
  -5   7   1    3.40    5.20
  -5   7   1    5.00    3.20
  -5   7   1    6.80    5.50
  -5   7   1    3.40    3.70
  -5   7   1    4.30    5.40
  -5   7   1    3.80    3.70
   5  -7  -1    3.80    4.10
   5  -7  -1    0.80    3.00
   5  -7  -1    5.50    3.30
   5  -7  -1    4.60    3.70
   5  -7  -1   -1.30    2.30
   5  -7  -1    2.60    2.00
   5  -7  -1    8.00    5.10
   5  -7  -1    3.90    3.20
   5  -7  -1    3.00    3.70
  -5   6   1  208.68   24.30
  -5   6   1  253.17   28.80
  -5   6   1  200.78   23.00
  -5   6   1  204.78   25.00
  -5   6   1  212.48   24.70
  -5   6   1  190.58   29.20
  -5   6   1  224.38   27.90
  -5   6   1  199.48   26.30
   5  -6  -1  209.38   24.20
   5  -6  -1  192.48   26.60
   5  -6  -1  215.48   23.80
   5  -6  -1  206.38   26.50
   5  -6  -1  211.48   25.50
   5  -6  -1  215.18   23.50
   5  -6  -1  215.68   26.30
   5  -6  -1  190.78   25.60
   5  -6  -1  227.18   23.80
  -5   5   1   31.80    6.40
  -5   5   1   31.00    9.50
  -5   5   1   24.60    8.00
  -5   5   1   19.60    5.20
  -5   5   1   27.70    8.40
  -5   5   1   30.70    4.40
  -5   5   1   37.70    7.10
  -5   5   1   21.40    5.80
   5  -5  -1   25.00    5.10
   5  -5  -1   25.10    8.10
   5  -5  -1   23.10    6.10
   5  -5  -1   24.00    5.20
   5  -5  -1   27.50    4.80
   5  -5  -1   26.70    5.40
   5  -5  -1   17.80    7.30
   5  -5  -1   34.50    7.50
   5  -5  -1   23.90    6.40
  -5   4   1   92.39   15.80
  -5   4   1  118.09   14.30
  -5   4   1  163.08   22.20
  -5   4   1  109.49   12.80
  -5   4   1   90.29   16.90
  -5   4   1  114.19   17.90
  -5   4   1  113.89   14.10
  -5   4   1  120.29   14.70
   5  -4  -1  115.19   13.00
   5  -4  -1  130.79   14.70
   5  -4  -1  111.69   14.80
   5  -4  -1  123.49   15.60
   5  -4  -1  125.49   14.30
   5  -4  -1  141.29   15.00
   5  -4  -1  160.58   24.70
   5  -4  -1   74.79   15.80
  -5   3   1   94.99   12.00
  -5   3   1  146.79   19.70
  -5   3   1   91.99   13.50
  -5   3   1  105.49   12.40
  -5   3   1   93.09   10.50
  -5   3   1   88.29   15.40
  -5   3   1   96.29   11.60
   5  -3  -1  100.19   12.00
   5  -3  -1  124.79   12.90
   5  -3  -1  113.99   19.40
   5  -3  -1   60.39   13.20
   5  -3  -1   89.49   10.60
   5  -3  -1  127.19   15.80
   5  -3  -1   89.39   11.80
  -5   2   1  159.98   21.60
  -5   2   1  195.48   22.40
  -5   2   1  130.19   15.30
  -5   2   1  125.09   15.00
   5  -2  -1  158.28   21.00
   5  -2  -1  128.09   14.90
   5  -2  -1  122.69   14.40
   5  -2  -1  143.19   17.30
   5  -2  -1  128.89   15.00
   5  -2  -1  121.39   13.70
   5  -2  -1  127.29   16.00
  -5   1   1   56.79    9.50
  -5   1   1   73.49    9.00
  -5   1   1   93.39   13.90
  -5   1   1   59.09   11.40
  -5   1   1   70.29    9.10
   5  -1  -1   58.89    9.40
   5  -1  -1   58.69   10.90
   5  -1  -1   97.29   13.80
   5  -1  -1   70.19    8.70
   5  -1  -1   74.89    8.80
  -5   0   1    1.50    3.30
  -5   0   1   -1.60    1.30
  -5   0   1    0.50    1.70
  -5   0   1    0.10    1.80
  -5   0   1    1.30    2.50
   5   0  -1    0.10    1.60
   5   0  -1    0.40    1.70
   5   0  -1   -0.70    1.30
   5   0  -1   -1.80    2.10
   5   0  -1    1.20    3.00
  -5  -1   1   69.59   11.40
  -5  -1   1   80.89   11.90
  -5  -1   1   74.19    8.80
  -5  -1   1   91.99   12.00
  -5  -1   1   68.79    8.80
   5   1  -1   66.29    7.90
   5   1  -1   92.49   13.00
   5   1  -1   83.09   11.60
   5   1  -1   66.59    8.70
   5   1  -1   68.69    8.50
   5   1  -1   71.29    9.30
   5   1  -1   75.89    8.90
  -5  -2   1  117.79   14.70
  -5  -2   1  114.89   13.30
  -5  -2   1  117.09   13.40
  -5  -2   1  112.19   14.30
  -5  -2   1  115.09   13.30
  -5  -2   1  120.89   14.70
  -5  -2   1  116.59   15.00
   5   2  -1  114.39   14.30
   5   2  -1  136.69   15.50
   5   2  -1  127.49   14.30
   5   2  -1  117.89   13.00
   5   2  -1  117.49   13.40
   5   2  -1  116.29   13.10
   5   2  -1  125.89   13.40
  -5  -3   1  101.69   12.70
  -5  -3   1   96.79   12.30
  -5  -3   1   84.39   13.20
  -5  -3   1  109.89   12.20
  -5  -3   1   91.29   11.10
   5   3  -1   92.49   11.40
   5   3  -1   95.99   11.80
   5   3  -1  107.99   13.00
   5   3  -1   93.49   10.60
   5   3  -1   97.59   12.20
   5   3  -1   96.49   11.10
   5   3  -1  102.09   11.10
   5   3  -1  101.39   12.90
  -5  -4   1  126.79   15.10
  -5  -4   1  100.69   15.50
  -5  -4   1   94.79   15.80
   5   4  -1  111.19   14.50
   5   4  -1  109.49   14.20
   5   4  -1  119.49   14.70
   5   4  -1  121.79   13.20
   5   4  -1  133.49   18.10
  -5  -5   1   23.60    6.60
  -5  -5   1   29.80    7.60
   5   5  -1   28.20    7.70
   5   5  -1   18.90    4.00
   5   5  -1   25.40    6.60
   5   5  -1   36.20    7.50
   5   5  -1   34.40    5.30
   5   5  -1   33.40    6.50
  -5  -6   1  206.78   25.70
  -5  -6   1  202.18   26.60
   5   6  -1  210.08   26.10
   5   6  -1  209.88   23.50
   5   6  -1  198.78   25.80
   5   6  -1  224.38   23.30
   5   6  -1  203.58   25.30
   5   6  -1  224.08   25.50
   5   6  -1  179.48   24.30
  -5  -7   1    5.60    4.70
  -5  -7   1    2.00    5.60
   5   7  -1    4.30    3.10
   5   7  -1    6.10    4.60
   5   7  -1    3.60    3.20
   5   7  -1    7.70    3.20
   5   7  -1    0.70    2.10
   5   7  -1    6.10    4.20
   5   7  -1    0.90    3.10
  -5  -8   1   40.40   10.90
   5   8  -1   67.59   10.70
   5   8  -1   54.79    8.90
   5   8  -1   63.59   11.40
   5   8  -1   45.00   11.10
   5   8  -1   39.60   10.90
   5   8  -1   73.69   13.60
  -5  -9   1   41.60   11.00
   5   9  -1   20.50    7.80
   5   9  -1   27.20    8.60
   5   9  -1   32.10    7.30
  -5 -10   1   41.70   12.30
   5  10  -1   38.80   11.00
   5  10  -1   30.20    9.70
   5  10  -1   27.10    7.80
  -5 -11   1   -2.40    6.10
   5  11  -1   -4.50    1.90
   5  11  -1   -2.60    3.60
   5  11  -1    9.20    6.50
   5  12  -1   99.29   21.80
   5  12  -1  136.19   20.70
   5  12  -1  148.69   25.20
   5  13  -1   -2.80    2.20
   5  13  -1   -4.00    3.50
  -6  13   1   -2.00    7.70
  -6  13   1    5.30    8.10
  -6  13   1    5.30   10.50
  -6  13   1   -7.80    9.60
  -6  13   1    6.80    7.70
  -6  13   1   -2.70    5.50
   6 -13  -1    0.20    7.20
   6 -13  -1   -4.70    4.60
   6 -13  -1    3.10    4.60
   6 -13  -1    9.70    8.40
  -6  12   1   17.70   11.20
  -6  12   1   29.20   11.60
  -6  12   1   47.40   11.10
  -6  12   1   43.50   15.30
  -6  12   1   20.10   10.30
  -6  12   1   37.60   15.10
   6 -12  -1   35.40   10.80
   6 -12  -1   44.60   13.20
   6 -12  -1   35.70    8.10
   6 -12  -1   23.40    9.40
   6 -12  -1   41.10   13.20
  -6  11   1    7.70    7.00
  -6  11   1   10.60    5.00
  -6  11   1   -2.30    3.80
  -6  11   1   -3.60    4.20
  -6  11   1    2.80    5.80
  -6  11   1    1.50    7.10
  -6  11   1    1.00    6.50
   6 -11  -1   -2.20    4.20
   6 -11  -1    1.70    5.20
   6 -11  -1    8.50    7.10
   6 -11  -1    0.10    5.50
   6 -11  -1   10.20    6.90
   6 -11  -1   -1.00    4.80
   6 -11  -1    2.00    5.40
   6 -11  -1   -3.10    3.50
  -6  10   1  186.58   24.20
  -6  10   1  205.78   24.40
  -6  10   1  173.18   24.10
  -6  10   1  201.58   32.10
  -6  10   1  205.18   33.20
  -6  10   1  172.68   30.70
  -6  10   1  138.49   29.80
   6 -10  -1  177.68   23.20
   6 -10  -1  249.78   37.10
   6 -10  -1  180.48   23.30
   6 -10  -1  168.18   28.80
   6 -10  -1  144.39   26.50
   6 -10  -1  214.78   29.60
   6 -10  -1  189.58   31.00
   6 -10  -1  247.88   23.40
  -6   9   1  127.79   28.50
  -6   9   1  121.09   20.10
  -6   9   1   87.99   20.00
  -6   9   1  120.79   16.70
  -6   9   1  116.89   17.80
   6  -9  -1  118.09   21.30
   6  -9  -1  114.89   16.40
   6  -9  -1  134.89   20.50
   6  -9  -1  106.19   14.50
   6  -9  -1   86.39   16.90
   6  -9  -1  104.59   21.00
   6  -9  -1  129.39   14.90
   6  -9  -1   91.09   17.90
  -6   8   1   40.40    9.30
  -6   8   1   23.90    8.40
  -6   8   1   19.40   10.20
  -6   8   1   30.00    7.20
  -6   8   1   36.30   12.10
  -6   8   1   47.80   13.20
  -6   8   1   35.20    7.90
  -6   8   1   41.90    6.40
   6  -8  -1   19.60    7.40
   6  -8  -1   26.80    7.00
   6  -8  -1   29.40    6.60
   6  -8  -1   38.70    9.80
   6  -8  -1   56.69   13.00
   6  -8  -1   25.90    8.70
   6  -8  -1   30.60    9.40
   6  -8  -1   37.20    6.70
  -6   7   1   59.59   10.30
  -6   7   1   50.59    6.80
  -6   7   1   39.90   11.90
  -6   7   1   39.00    7.80
  -6   7   1   48.00   12.50
  -6   7   1   37.10   10.60
  -6   7   1   48.10   10.50
  -6   7   1   33.80    7.80
   6  -7  -1   42.70    8.00
   6  -7  -1   51.79    8.10
   6  -7  -1   35.30   10.10
   6  -7  -1   54.29   11.10
   6  -7  -1   48.30    7.60
   6  -7  -1   53.09   10.50
   6  -7  -1   35.30    7.00
   6  -7  -1   49.70   11.60
   6  -7  -1   49.30    9.70
  -6   6   1  324.27   40.50
  -6   6   1  376.96   37.60
  -6   6   1  326.57   40.80
  -6   6   1  329.77   37.00
  -6   6   1  273.27   38.20
  -6   6   1  319.37   36.50
  -6   6   1  367.06   40.60
   6  -6  -1  309.67   38.10
   6  -6  -1  334.47   36.60
   6  -6  -1  311.77   36.20
   6  -6  -1  333.57   39.30
   6  -6  -1  320.27   38.30
   6  -6  -1  340.27   36.10
   6  -6  -1  327.07   39.60
   6  -6  -1  306.67   35.30
   6  -6  -1  352.36   38.00
  -6   5   1   27.50    7.80
  -6   5   1   43.50    7.90
  -6   5   1   28.70    7.00
  -6   5   1   41.50   10.20
  -6   5   1   61.79   11.40
  -6   5   1   50.29    8.10
  -6   5   1   49.50   11.20
  -6   5   1   39.00    5.60
   6  -5  -1   33.60    9.60
   6  -5  -1   46.40    9.30
   6  -5  -1   34.80    6.50
   6  -5  -1   38.80    8.00
   6  -5  -1   44.30    9.60
   6  -5  -1   38.70    7.50
   6  -5  -1   43.10    7.50
   6  -5  -1   58.99   12.40
   6  -5  -1   47.20    6.40
  -6   4   1   14.80    7.20
  -6   4   1   15.30    4.50
  -6   4   1   22.00    5.50
  -6   4   1   13.80    5.80
  -6   4   1   20.00    4.40
  -6   4   1   16.50    2.90
  -6   4   1   13.70    6.40
  -6   4   1   12.30    5.20
   6  -4  -1   15.50    6.60
   6  -4  -1   23.20    3.70
   6  -4  -1   21.50    5.40
   6  -4  -1   21.40    4.70
   6  -4  -1   12.60    4.50
   6  -4  -1   24.10    8.00
   6  -4  -1   21.10    5.80
  -6   3   1   58.89   12.40
  -6   3   1   43.50    7.70
  -6   3   1   39.20    6.80
  -6   3   1   43.00   10.30
  -6   3   1   35.60    8.00
   6  -3  -1   59.29    7.80
   6  -3  -1   28.30    6.80
   6  -3  -1   41.80    6.80
   6  -3  -1   27.80    6.10
   6  -3  -1   40.90    9.80
   6  -3  -1   39.40    9.10
   6  -3  -1   47.30    5.20
  -6   2   1   57.19   11.90
  -6   2   1   54.69    9.50
  -6   2   1   69.49   12.70
  -6   2   1   64.89    9.80
  -6   2   1   80.19   12.70
   6  -2  -1   68.69   12.40
   6  -2  -1   62.79   10.90
   6  -2  -1   68.89    7.70
   6  -2  -1   74.09    9.50
   6  -2  -1   63.19   13.50
   6  -2  -1   75.59    8.50
   6  -2  -1   84.89    9.60
  -6   1   1  338.07   38.10
  -6   1   1  411.56   39.60
  -6   1   1  307.77   35.70
  -6   1   1  351.86   35.80
  -6   1   1  296.47   36.50
   6  -1  -1  321.97   35.50
   6  -1  -1  323.47   36.40
   6  -1  -1  331.97   38.30
   6  -1  -1  327.67   35.60
   6  -1  -1  310.27   37.60
  -6   0   1   -1.20    1.80
  -6   0   1    3.50    2.30
  -6   0   1   -2.20    3.20
  -6   0   1   -0.40    2.50
  -6   0   1   -1.30    1.70
   6   0  -1    2.10    2.20
   6   0  -1    0.70    2.20
   6   0  -1    2.00    1.50
   6   0  -1    0.10    2.70
   6   0  -1   -1.80    3.40
  -6  -1   1  301.87   35.30
  -6  -1   1  317.37   36.80
  -6  -1   1  304.27   34.30
  -6  -1   1  295.57   34.30
  -6  -1   1  326.47   36.30
   6   1  -1  322.07   36.60
   6   1  -1  313.77   35.70
   6   1  -1  316.47   34.30
   6   1  -1  325.07   33.50
   6   1  -1  331.67   34.20
   6   1  -1  333.57   34.50
   6   1  -1  324.07   35.10
  -6  -2   1   75.39   11.10
  -6  -2   1   49.00   10.30
  -6  -2   1   72.29    9.50
  -6  -2   1   96.19   13.10
  -6  -2   1   66.69    8.90
  -6  -2   1   65.99   11.70
  -6  -2   1   71.49    9.30
   6   2  -1   70.99    8.60
   6   2  -1   83.79    9.60
   6   2  -1   78.19   11.00
   6   2  -1   72.89    9.10
   6   2  -1  133.79   16.20
   6   2  -1   94.79   12.10
   6   2  -1   76.49    8.90
   6   2  -1  121.39   13.70
  -6  -3   1   44.80    8.00
  -6  -3   1   49.60    8.30
  -6  -3   1   49.50    6.20
  -6  -3   1   65.69   10.80
  -6  -3   1   36.70    6.90
  -6  -3   1   31.90    7.30
  -6  -3   1   45.10    6.40
   6   3  -1   39.80    6.10
   6   3  -1   45.70    5.70
   6   3  -1   44.30    8.80
   6   3  -1   54.59    7.80
   6   3  -1   45.40    6.60
   6   3  -1   50.49    7.20
   6   3  -1   50.19    8.70
  -6  -4   1   23.80    6.60
  -6  -4   1   22.30    6.60
   6   4  -1   16.50    3.70
   6   4  -1   15.30    4.50
   6   4  -1   22.10    3.90
   6   4  -1   11.30    4.20
   6   4  -1   27.10    6.30
   6   4  -1   20.40    6.10
  -6  -5   1   46.10    9.40
  -6  -5   1   23.20    7.60
  -6  -5   1   40.50    9.70
   6   5  -1   57.39   11.50
   6   5  -1   47.30    6.80
   6   5  -1   43.00    9.00
   6   5  -1   55.79    7.50
   6   5  -1   38.50    8.10
  -6  -6   1  330.47   39.00
  -6  -6   1  318.27   38.00
   6   6  -1  307.77   35.50
   6   6  -1  310.47   38.40
   6   6  -1  342.97   37.50
   6   6  -1  329.37   35.60
   6   6  -1  330.47   37.50
   6   6  -1  353.86   38.80
  -6  -7   1   41.30   10.40
  -6  -7   1   46.90   12.10
   6   7  -1   46.90   10.10
   6   7  -1   47.00   11.80
   6   7  -1   46.30    9.70
   6   7  -1   48.40   10.00
   6   7  -1   74.09    9.20
   6   7  -1   38.00   10.00
  -6  -8   1   22.80   10.30
  -6  -8   1   39.50   11.10
   6   8  -1   34.50    7.20
   6   8  -1   39.60    9.40
   6   8  -1   29.50    8.60
   6   8  -1   21.60    7.50
   6   8  -1   34.10    6.90
  -6  -9   1  101.89   19.80
   6   9  -1  123.49   17.00
   6   9  -1  100.59   19.10
   6   9  -1  153.38   21.60
   6   9  -1  103.39   15.50
  -6 -10   1  179.88   27.80
   6  10  -1  164.88   27.10
   6  10  -1  162.78   21.40
   6  10  -1  198.78   28.40
  -6 -11   1   -7.00    5.40
   6  11  -1    4.90    3.40
   6  11  -1    7.30    6.60
   6  11  -1    0.30    3.30
  -6 -12   1   52.19   14.90
   6  12  -1   22.10    7.10
   6  12  -1   27.40   10.70
   6  12  -1   36.20   12.30
   6  13  -1    7.00    5.00
   6  13  -1   -1.60    5.50
  -7  13   1   -0.10    6.40
  -7  13   1   -3.30    5.40
  -7  13   1   11.40    8.80
  -7  13   1  -26.30    9.70
  -7  13   1    0.00    8.10
  -7  13   1   -4.90    4.30
   7 -13  -1    5.70    7.20
  -7  12   1   18.30   11.70
  -7  12   1   11.30    9.40
  -7  12   1    2.80    8.70
  -7  12   1   41.50   10.20
  -7  12   1   22.00    9.90
  -7  12   1   36.30   14.30
   7 -12  -1    5.80    6.30
   7 -12  -1   10.20    7.20
   7 -12  -1   25.50    9.50
   7 -12  -1    1.10    6.30
   7 -12  -1    7.80    7.30
   7 -12  -1   25.50    9.90
  -7  11   1    6.30    8.50
  -7  11   1   -2.30    5.70
  -7  11   1    5.90    7.00
  -7  11   1   22.80   10.50
  -7  11   1    7.00    6.10
  -7  11   1   10.40    8.50
   7 -11  -1    8.60    5.20
   7 -11  -1   12.90    7.50
   7 -11  -1    4.50    5.60
   7 -11  -1    1.50    5.60
   7 -11  -1    5.40    6.20
   7 -11  -1    3.30    6.20
   7 -11  -1   15.70   10.50
   7 -11  -1    2.20    5.20
  -7  10   1  312.67   30.70
  -7  10   1  188.88   34.30
  -7  10   1  218.08   36.10
  -7  10   1  208.08   29.10
  -7  10   1  305.47   41.60
  -7  10   1  152.78   32.80
  -7  10   1  207.98   28.90
   7 -10  -1  307.57   33.60
   7 -10  -1  272.77   28.70
   7 -10  -1  210.68   28.40
   7 -10  -1  196.08   34.60
   7 -10  -1  221.88   34.20
   7 -10  -1  247.88   35.40
   7 -10  -1  281.87   28.50
   7 -10  -1  304.17   42.40
  -7   9   1   20.90   10.20
  -7   9   1   17.20    7.20
  -7   9   1   19.30   10.10
  -7   9   1   15.00    6.10
  -7   9   1    9.90    6.20
  -7   9   1   18.00    9.20
   7  -9  -1   18.50    7.90
   7  -9  -1   14.70    8.80
   7  -9  -1   16.60    7.40
   7  -9  -1    6.40    4.40
   7  -9  -1   20.10    7.40
   7  -9  -1   22.00    8.70
   7  -9  -1   15.40    5.90
   7  -9  -1   24.60    6.50
  -7   8   1  561.34   64.49
  -7   8   1  604.14   60.89
  -7   8   1  510.55   59.29
  -7   8   1  534.25   59.69
  -7   8   1  549.85   62.69
  -7   8   1  565.94   64.29
  -7   8   1  555.84   65.09
  -7   8   1  608.14   57.69
   7  -8  -1  538.05   59.09
   7  -8  -1  474.05   62.09
   7  -8  -1  509.85   58.39
   7  -8  -1  511.55   58.39
   7  -8  -1  557.24   62.69
   7  -8  -1  521.75   62.09
   7  -8  -1  549.45   61.29
   7  -8  -1  504.05   61.29
   7  -8  -1  534.35   58.19
  -7   7   1   26.50    4.40
  -7   7   1   10.90    5.50
  -7   7   1   30.10    7.40
  -7   7   1   22.50    9.60
  -7   7   1   18.60    7.00
  -7   7   1   16.50    8.50
  -7   7   1   19.40    6.20
  -7   7   1   16.40    8.40
   7  -7  -1   11.50    4.60
   7  -7  -1   13.80    6.50
   7  -7  -1   30.30    9.20
   7  -7  -1   15.80    4.30
   7  -7  -1   21.70    7.10
   7  -7  -1   15.00    5.00
  -7   6   1  108.69   22.30
  -7   6   1  168.38   18.80
  -7   6   1  124.29   23.50
  -7   6   1  178.98   25.10
  -7   6   1  123.39   18.40
  -7   6   1  124.69   18.20
  -7   6   1  177.68   16.60
  -7   6   1  139.39   23.70
   7  -6  -1  146.19   18.10
   7  -6  -1  154.78   17.80
   7  -6  -1  150.08   18.20
   7  -6  -1  128.29   20.80
   7  -6  -1  136.09   22.40
   7  -6  -1  164.08   19.60
   7  -6  -1  174.78   24.20
   7  -6  -1  112.49   21.70
   7  -6  -1  137.19   16.70
  -7   5   1  149.99   19.30
  -7   5   1  171.38   27.30
  -7   5   1  182.88   26.60
  -7   5   1  152.18   19.50
  -7   5   1  137.99   23.70
  -7   5   1  187.28   24.80
   7  -5  -1  167.68   18.90
   7  -5  -1  153.08   17.60
   7  -5  -1  226.98   28.60
   7  -5  -1  142.19   19.20
   7  -5  -1  141.99   18.80
   7  -5  -1  157.58   19.90
   7  -5  -1  198.18   24.90
   7  -5  -1  171.18   24.20
  -7   4   1  221.28   30.30
  -7   4   1  206.88   23.00
  -7   4   1  202.98   25.30
  -7   4   1  184.38   28.60
  -7   4   1  197.98   24.60
  -7   4   1  193.48   23.20
   7  -4  -1  189.68   22.30
   7  -4  -1  218.98   26.40
   7  -4  -1  183.88   21.00
   7  -4  -1  192.18   22.70
   7  -4  -1  188.08   22.60
   7  -4  -1  194.48   25.50
  -7   3   1  601.04   62.99
  -7   3   1  600.64   66.09
  -7   3   1  600.74   62.79
  -7   3   1  591.04   66.59
  -7   3   1  582.74   64.29
   7  -3  -1  554.44   63.69
   7  -3  -1  608.34   62.69
   7  -3  -1  589.44   62.29
   7  -3  -1  569.64   62.09
   7  -3  -1  532.45   64.99
   7  -3  -1  586.94   65.89
   7  -3  -1  569.34   60.89
  -7   2   1  442.56   50.89
  -7   2   1  495.95   52.19
  -7   2   1  414.86   49.20
  -7   2   1  467.25   48.10
  -7   2   1  433.26   48.10
   7  -2  -1  454.95   49.10
   7  -2  -1  471.05   48.00
   7  -2  -1  465.25   51.19
   7  -2  -1  417.46   47.60
   7  -2  -1  454.75   50.49
   7  -2  -1  427.96   46.80
   7  -2  -1  424.46   46.10
  -7   1   1  751.82   76.79
  -7   1   1  734.63   77.89
  -7   1   1  740.93   80.19
   7  -1  -1  700.13   77.39
   7  -1  -1  728.13   76.49
   7  -1  -1  676.43   79.19
   7  -1  -1  706.23   76.29
  -7   0   1    0.50    4.60
  -7   0   1   -0.20    2.50
  -7   0   1    1.20    2.20
  -7   0   1    2.30    3.30
  -7   0   1    3.10    2.80
   7   0  -1   -2.40    1.80
   7   0  -1   -1.10    2.00
   7   0  -1   -0.30    2.50
   7   0  -1    1.00    4.20
   7   0  -1   -1.10    1.80
  -7  -1   1  703.83   77.49
  -7  -1   1  713.33   74.79
  -7  -1   1  693.13   75.89
  -7  -1   1  722.43   76.99
  -7  -1   1  711.63   74.79
  -7  -1   1  664.63   73.99
   7   1  -1  711.23   76.29
   7   1  -1  711.43   73.59
   7   1  -1  700.73   74.69
   7   1  -1  738.63   74.49
   7   1  -1  702.33   75.29
   7   1  -1  691.43   74.59
   7   1  -1  718.73   77.29
  -7  -2   1  426.36   49.90
  -7  -2   1  424.26   48.40
  -7  -2   1  431.46   50.79
  -7  -2   1  438.36   50.29
  -7  -2   1  455.45   48.60
  -7  -2   1  413.76   49.30
   7   2  -1  528.15   48.40
   7   2  -1  439.96   50.89
   7   2  -1  402.56   49.99
   7   2  -1  536.55   50.29
   7   2  -1  460.15   48.50
  -7  -3   1  533.25   60.19
  -7  -3   1  593.44   62.39
  -7  -3   1  599.14   62.39
  -7  -3   1  542.25   60.49
  -7  -3   1  561.54   61.79
  -7  -3   1  585.04   60.29
  -7  -3   1  580.74   61.99
   7   3  -1  556.04   59.89
   7   3  -1  601.84   62.09
   7   3  -1  557.84   59.99
   7   3  -1  590.14   61.29
   7   3  -1  570.84   62.59
   7   3  -1  549.35   60.89
   7   3  -1  566.34   60.49
   7   3  -1  592.74   60.29
  -7  -4   1  193.98   21.10
  -7  -4   1  195.08   23.70
  -7  -4   1  222.48   23.10
  -7  -4   1  187.78   23.10
   7   4  -1  202.28   21.20
   7   4  -1  180.48   21.60
   7   4  -1  201.38   23.40
   7   4  -1  181.38   20.50
   7   4  -1  173.38   21.00
   7   4  -1  196.68   22.00
   7   4  -1  189.58   23.20
  -7  -5   1  157.08   20.20
  -7  -5   1  137.59   19.00
   7   5  -1  138.69   17.30
   7   5  -1  164.98   17.50
   7   5  -1  142.19   18.70
   7   5  -1  165.48   18.90
   7   5  -1  192.38   24.80
  -7  -6   1  108.79   19.90
  -7  -6   1  123.79   21.00
   7   6  -1  146.99   22.30
   7   6  -1  163.78   18.70
   7   6  -1  129.29   19.60
   7   6  -1  152.98   18.40
   7   6  -1  141.69   16.40
  -7  -7   1   23.50    8.40
  -7  -7   1   15.80    7.00
   7   7  -1   22.20    6.70
   7   7  -1   21.40    4.80
   7   7  -1   22.60    8.40
   7   7  -1   29.00    8.70
   7   7  -1   17.50    4.70
  -7  -8   1  541.15   63.29
  -7  -8   1  503.55   64.59
   7   8  -1  536.45   62.19
   7   8  -1  580.94   60.99
   7   8  -1  548.85   63.39
   7   8  -1  637.34   62.99
   7   8  -1  533.25   59.79
  -7  -9   1   15.60    8.50
   7   9  -1   19.10    7.60
   7   9  -1   21.20    5.40
   7   9  -1   13.20    5.10
   7   9  -1    9.80    6.20
  -7 -10   1  232.78   37.40
   7  10  -1  228.38   29.20
   7  10  -1  269.07   32.90
   7  10  -1  265.07   33.40
   7  10  -1  267.47   29.50
  -7 -11   1   22.50   10.60
   7  11  -1    7.80    8.10
   7  11  -1    7.10    4.30
  -7 -12   1    2.30    8.40
   7  12  -1   17.40   10.10
   7  12  -1    9.80    5.40
   7  12  -1   28.50   10.50
  -7 -13   1    8.80    9.40
   7  13  -1   -2.70    2.00
   7  13  -1    4.60    7.00
  -8  12   1   -5.10    6.50
  -8  12   1    7.10    8.60
  -8  12   1   -5.40    8.00
  -8  12   1  -13.90    9.30
  -8  12   1    1.80    7.20
  -8  12   1    4.60    7.80
   8 -12  -1    1.70    5.30
   8 -12  -1    7.60    8.00
   8 -12  -1    4.30    6.50
   8 -12  -1   -2.60    3.40
   8 -12  -1   14.80    9.10
   8 -12  -1   -0.40    7.10
  -8  11   1   -0.20    8.50
  -8  11   1   -2.20    4.60
  -8  11   1   -0.40    4.00
  -8  11   1    0.30    5.70
  -8  11   1   -9.00    6.40
  -8  11   1   -1.10    8.10
   8 -11  -1   -0.90    3.70
   8 -11  -1   -8.10    4.80
   8 -11  -1    8.50    7.40
  -8  10   1   -3.80    5.30
  -8  10   1    9.20    6.90
  -8  10   1   -2.40    3.40
  -8  10   1   16.40   10.60
  -8  10   1    6.00    6.40
  -8  10   1    7.40    8.20
   8 -10  -1   -2.30    4.40
   8 -10  -1   -1.20    3.80
   8 -10  -1   -1.40    2.70
   8 -10  -1    5.40    4.20
   8 -10  -1   -4.30    4.20
   8 -10  -1    1.70    4.50
   8 -10  -1   16.00    8.80
   8 -10  -1   -1.80    5.00
  -8   9   1   51.59   10.80
  -8   9   1   40.60   13.70
  -8   9   1   35.00   10.40
  -8   9   1   17.80   10.20
  -8   9   1   24.00   11.60
  -8   9   1   49.60   13.80
   8  -9  -1   33.80    8.30
   8  -9  -1   26.00    6.80
   8  -9  -1   76.99   15.50
   8  -9  -1   40.60   10.60
   8  -9  -1   39.80   12.10
   8  -9  -1   59.19    9.40
   8  -9  -1   48.30   13.50
   8  -9  -1   33.80   10.10
   8  -9  -1   51.19    8.60
  -8   8   1   32.00    8.60
  -8   8   1   18.20    9.60
  -8   8   1   25.70   11.10
  -8   8   1   55.69    6.90
  -8   8   1   29.20    8.40
  -8   8   1   22.30    7.70
  -8   8   1   27.20   11.00
  -8   8   1   16.00    8.00
   8  -8  -1   32.90   10.40
   8  -8  -1   28.00    6.20
   8  -8  -1   42.00    7.90
   8  -8  -1   41.80   12.10
   8  -8  -1   24.40    6.80
   8  -8  -1   27.50    6.50
   8  -8  -1   45.80   10.20
   8  -8  -1   36.00   10.40
   8  -8  -1   27.90    8.90
  -8   7   1    4.00    4.90
  -8   7   1   -1.40    3.60
  -8   7   1    9.10    5.50
  -8   7   1    0.00    3.50
  -8   7   1    3.60    6.00
  -8   7   1   17.70    9.00
   8  -7  -1   -5.10    4.20
   8  -7  -1    1.60    4.00
   8  -7  -1    0.50    2.50
   8  -7  -1    3.10    3.90
   8  -7  -1   -0.70    4.40
   8  -7  -1    1.40    3.70
   8  -7  -1   -1.60    2.10
   8  -7  -1    0.00    2.90
   8  -7  -1    2.00    3.80
  -8   6   1   63.59   10.80
  -8   6   1   87.69   17.70
  -8   6   1   51.59   12.20
  -8   6   1   50.09   13.60
  -8   6   1   57.09   10.70
  -8   6   1   37.80   12.50
   8  -6  -1   69.59   11.90
   8  -6  -1   35.50    8.90
   8  -6  -1   64.69    9.70
   8  -6  -1   77.79   13.40
   8  -6  -1   83.89   14.90
   8  -6  -1   65.59   10.90
   8  -6  -1   63.99   12.90
   8  -6  -1   60.39    8.30
   8  -6  -1   48.20   12.20
  -8   5   1  119.09   23.00
  -8   5   1  138.89   25.30
  -8   5   1  126.09   21.90
  -8   5   1  152.38   22.90
  -8   5   1  162.38   19.90
  -8   5   1  158.68   19.60
   8  -5  -1  159.68   22.90
   8  -5  -1  114.89   22.20
   8  -5  -1  150.98   18.90
   8  -5  -1  215.48   28.00
   8  -5  -1  163.98   19.30
   8  -5  -1  156.28   17.40
   8  -5  -1  180.08   20.10
   8  -5  -1  177.58   20.20
  -8   4   1   -1.10    3.90
  -8   4   1    0.30    2.70
  -8   4   1    1.60    3.60
  -8   4   1   -2.90    2.30
  -8   4   1    2.10    3.80
  -8   4   1    6.60    4.90
   8  -4  -1    0.50    2.70
   8  -4  -1   -1.20    1.10
   8  -4  -1    4.50    5.20
   8  -4  -1    2.80    2.50
   8  -4  -1    4.00    3.90
   8  -4  -1    3.80    3.00
   8  -4  -1   -2.90    2.20
  -8   3   1  978.90  107.29
  -8   3   1  974.90  105.59
  -8   3   1  972.90  103.89
  -8   3   1  991.10  108.09
   8  -3  -1  994.40  107.29
   8  -3  -1  964.00  106.59
   8  -3  -1  934.11  101.59
   8  -3  -1  964.80  104.99
   8  -3  -1  970.90  102.79
   8  -3  -1  995.60  103.29
   8  -3  -1 1022.70  103.59
  -8   2   1   43.80    9.00
  -8   2   1   49.60    8.50
  -8   2   1   50.99   11.30
  -8   2   1   37.50    7.20
  -8   2   1   33.80   10.20
   8  -2  -1   64.29    8.70
   8  -2  -1   34.80    7.00
   8  -2  -1   60.59   13.10
   8  -2  -1   42.10    5.00
   8  -2  -1   49.60    9.50
   8  -2  -1   51.59    6.60
   8  -2  -1   36.00    9.50
  -8   1   1  548.65   62.69
  -8   1   1  512.15   59.99
  -8   1   1  541.95   58.79
  -8   1   1  559.74   61.79
  -8   1   1  553.04   58.89
   8  -1  -1  558.04   58.49
   8  -1  -1  538.55   61.99
   8  -1  -1  572.74   61.39
   8  -1  -1  543.35   58.49
   8  -1  -1  530.15   59.59
  -8   0   1    0.00    2.70
  -8   0   1   -2.00    3.10
  -8   0   1    0.00    4.60
  -8   0   1   -1.10    2.50
  -8   0   1   -0.90    2.00
   8   0  -1    0.90    2.40
   8   0  -1   -0.60    2.10
   8   0  -1    3.30    4.40
   8   0  -1    1.30    2.60
   8   0  -1   -0.20    2.00
  -8  -1   1  541.65   59.99
  -8  -1   1  518.85   56.69
  -8  -1   1  535.15   56.69
  -8  -1   1  491.55   58.79
  -8  -1   1  510.85   57.89
   8   1  -1  531.95   56.29
   8   1  -1  565.04   56.59
   8   1  -1  525.15   57.09
   8   1  -1  532.35   58.39
   8   1  -1  516.95   56.39
   8   1  -1  554.84   59.69
   8   1  -1  515.75   55.19
  -8  -2   1   44.70    9.60
  -8  -2   1   35.60    9.40
  -8  -2   1   33.30    8.60
  -8  -2   1   40.50    7.10
  -8  -2   1   41.10    7.30
  -8  -2   1   50.29    9.10
   8   2  -1   47.90    7.60
   8   2  -1   40.90    6.50
   8   2  -1   41.70    5.50
   8   2  -1   48.50   10.90
   8   2  -1   51.89    9.20
   8   2  -1   50.49    7.90
   8   2  -1   44.80    8.30
  -8  -3   1  968.60  102.49
  -8  -3   1  962.80  104.59
  -8  -3   1  961.30  103.99
  -8  -3   1  956.20  102.49
  -8  -3   1 1004.60  104.89
  -8  -3   1  969.60  104.49
  -8  -3   1  949.11  102.49
   8   3  -1  942.71  101.89
   8   3  -1  986.90  105.19
   8   3  -1  972.90  102.09
   8   3  -1 1013.50  104.19
   8   3  -1 1036.30  106.39
   8   3  -1  987.30  102.49
   8   3  -1  982.20  103.59
  -8  -4   1   -0.20    3.30
  -8  -4   1    2.00    3.50
  -8  -4   1    5.10    3.30
  -8  -4   1    2.30    3.60
  -8  -4   1    1.10    2.60
  -8  -4   1    1.50    2.10
  -8  -4   1    1.70    2.20
   8   4  -1   -3.00    1.60
   8   4  -1    2.30    2.40
   8   4  -1    0.20    1.30
   8   4  -1    1.70    2.40
   8   4  -1    0.80    2.20
   8   4  -1    0.40    1.80
   8   4  -1    1.90    2.30
   8   4  -1   -3.10    3.20
  -8  -5   1  156.28   20.70
  -8  -5   1  152.28   19.40
  -8  -5   1  174.88   24.00
   8   5  -1  164.88   20.20
   8   5  -1  163.28   19.10
   8   5  -1  151.38   18.20
   8   5  -1  148.59   17.90
   8   5  -1  164.28   17.80
   8   5  -1  162.88   20.50
   8   5  -1  151.18   17.10
  -8  -6   1   59.49   12.60
  -8  -6   1   49.10   11.90
   8   6  -1   74.09   12.20
   8   6  -1   68.49   13.80
   8   6  -1   86.09   15.50
   8   6  -1   64.29    9.50
   8   6  -1   80.09   10.30
  -8  -7   1   -2.00    4.40
  -8  -7   1    4.70    5.60
   8   7  -1    4.30    3.80
   8   7  -1    5.50    3.60
   8   7  -1    5.40    2.60
   8   7  -1    3.20    4.20
  -8  -8   1   34.40   10.90
  -8  -8   1   17.50    8.60
   8   8  -1   31.60    8.70
   8   8  -1   33.80   10.10
   8   8  -1   31.60    8.30
   8   8  -1   32.20    8.10
   8   9  -1   56.09   12.10
   8   9  -1   35.00    7.50
   8   9  -1   46.10    9.30
   8   9  -1   52.69   11.90
  -8 -10   1    7.40    6.90
   8  10  -1    4.30    5.30
   8  10  -1    1.40    3.60
   8  10  -1    3.70    5.60
   8  10  -1    4.70    3.30
  -8 -11   1   12.50    9.30
   8  11  -1    3.80    6.20
   8  11  -1    0.00    2.00
  -8 -12   1    7.10    7.90
   8  12  -1    0.40    5.20
   8  12  -1    1.10    2.90
  -9  12   1    2.10    8.20
  -9  12   1    5.10   11.30
  -9  12   1    6.00    8.50
  -9  12   1    4.00    7.10
  -9  12   1   -4.70    7.30
   9 -12  -1    3.00    5.60
   9 -12  -1   16.90   10.10
   9 -12  -1    6.80    6.70
  -9  11   1   -6.60    7.60
  -9  11   1   -7.00    7.10
  -9  11   1   14.20    8.10
  -9  11   1    5.70    9.40
  -9  11   1    4.50    7.80
  -9  11   1    3.40    4.20
  -9  11   1    7.80    9.90
   9 -11  -1   -6.00    5.20
   9 -11  -1   -4.10    5.80
   9 -11  -1    4.50    6.40
   9 -11  -1    4.10    7.20
   9 -11  -1    2.90    5.80
   9 -11  -1   -4.10    3.60
  -9  10   1   -1.80    4.00
  -9  10   1   -2.10    4.60
  -9  10   1   -2.10    6.70
  -9  10   1    0.60    5.70
  -9  10   1   -0.40    6.00
  -9  10   1   -5.60    7.30
   9 -10  -1   -3.20    3.00
   9 -10  -1    2.40    6.40
   9 -10  -1    3.00    3.90
   9 -10  -1   -4.10    5.10
   9 -10  -1    4.20    4.30
   9 -10  -1    8.10    6.00
   9 -10  -1   -4.70    3.00
   9 -10  -1   -0.10    2.80
   9 -10  -1   -2.20    4.50
  -9   9   1    5.00    6.60
  -9   9   1   28.80   12.50
  -9   9   1   11.60    9.10
  -9   9   1   -6.00    5.30
  -9   9   1    3.40    5.30
  -9   9   1    5.90    7.20
   9  -9  -1    6.80    4.10
   9  -9  -1    9.00    5.10
   9  -9  -1    0.80    4.70
   9  -9  -1   12.80    8.40
   9  -9  -1    4.90    4.60
   9  -9  -1    6.30    6.30
   9  -9  -1    9.60    7.30
   9  -9  -1   20.90    9.70
   9  -9  -1   -2.20    2.80
  -9   8   1  186.98   30.40
  -9   8   1  128.89   23.40
  -9   8   1  160.08   28.90
  -9   8   1  151.58   21.50
  -9   8   1  156.48   28.00
  -9   8   1  125.49   19.30
   9  -8  -1  136.49   23.00
   9  -8  -1  128.09   17.40
   9  -8  -1  147.49   19.90
   9  -8  -1  100.69   21.70
   9  -8  -1  150.68   24.10
   9  -8  -1  130.59   17.80
   9  -8  -1  146.09   22.70
   9  -8  -1  113.49   22.50
   9  -8  -1  135.49   16.40
  -9   7   1  177.28   29.10
  -9   7   1  169.08   29.70
  -9   7   1  166.98   20.90
  -9   7   1  121.49   22.80
  -9   7   1  178.48   21.60
  -9   7   1  145.29   26.40
   9  -7  -1  151.18   24.40
   9  -7  -1  159.38   26.30
   9  -7  -1  194.38   26.10
   9  -7  -1  165.18   19.70
   9  -7  -1  150.88   18.20
   9  -7  -1  144.99   19.80
   9  -7  -1  144.29   19.90
   9  -7  -1  151.58   26.90
   9  -7  -1  183.48   24.30
  -9   6   1   90.69   18.20
  -9   6   1   86.69   13.20
  -9   6   1   98.29   19.90
  -9   6   1   70.79   18.10
  -9   6   1   68.69   14.70
  -9   6   1   67.59   12.80
   9  -6  -1   85.49   16.70
   9  -6  -1   63.39   15.50
   9  -6  -1   68.99   11.60
   9  -6  -1   74.69    9.70
   9  -6  -1   73.39   13.40
   9  -6  -1   85.19   12.10
   9  -6  -1  100.09   14.80
   9  -6  -1   65.59   14.10
  -9   5   1  547.15   67.29
  -9   5   1  568.14   68.39
  -9   5   1  608.54   63.59
  -9   5   1  505.15   65.09
  -9   5   1  585.14   65.59
  -9   5   1  566.44   63.09
   9  -5  -1  567.64   60.79
   9  -5  -1  594.94   62.49
   9  -5  -1  571.34   62.69
   9  -5  -1  576.64   62.99
   9  -5  -1  583.74   64.79
   9  -5  -1  585.94   63.79
   9  -5  -1  589.64   66.99
   9  -5  -1  602.54   66.89
  -9   4   1   20.90    7.00
  -9   4   1   12.00    4.50
  -9   4   1    9.80    4.50
  -9   4   1   14.20    7.30
  -9   4   1   18.10    7.60
   9  -4  -1   10.40    4.40
   9  -4  -1   11.20    4.50
   9  -4  -1   30.40   10.00
   9  -4  -1   18.20    5.00
   9  -4  -1   15.20    7.10
   9  -4  -1   15.60    4.60
   9  -4  -1   15.20    2.90
  -9   3   1 1305.87  145.79
  -9   3   1 1327.67  143.99
  -9   3   1 1342.77  142.19
  -9   3   1 1358.06  142.09
  -9   3   1 1258.67  146.39
   9  -3  -1 1342.67  141.69
   9  -3  -1 1402.06  145.49
   9  -3  -1 1367.56  141.49
   9  -3  -1 1326.37  143.29
   9  -3  -1 1345.67  139.59
   9  -3  -1 1352.86  140.69
   9  -3  -1 1349.96  145.89
  -9   2   1  201.88   23.20
  -9   2   1  191.88   21.70
  -9   2   1  140.89   25.10
  -9   2   1  181.98   21.50
  -9   2   1  144.79   25.40
   9  -2  -1  188.98   21.00
   9  -2  -1  153.88   25.50
   9  -2  -1  126.09   23.60
   9  -2  -1  172.18   22.00
   9  -2  -1  191.98   21.00
  -9   1   1  806.22   88.99
  -9   1   1  747.93   89.59
  -9   1   1  798.82   85.69
  -9   1   1  782.12   87.09
  -9   1   1  835.72   85.79
   9  -1  -1  804.62   85.29
   9  -1  -1  798.12   88.19
   9  -1  -1  829.42   85.39
   9  -1  -1  813.32   86.59
   9  -1  -1  757.82   88.89
  -9   0   1    2.20    2.60
  -9   0   1    1.90    2.30
  -9   0   1    1.30    5.20
  -9   0   1    5.00    4.50
  -9   0   1    2.80    2.60
  -9   0   1   -0.90    2.00
   9   0  -1    0.70    3.00
   9   0  -1    0.40    2.40
   9   0  -1   -2.00    1.80
   9   0  -1    4.80    5.40
   9   0  -1   -0.20    2.00
  -9  -1   1  776.72   85.69
  -9  -1   1  754.32   82.89
  -9  -1   1  740.13   82.89
  -9  -1   1  708.83   86.09
  -9  -1   1  796.02   84.49
   9   1  -1  799.62   82.79
   9   1  -1  803.62   82.59
   9   1  -1  761.02   81.29
   9   1  -1  795.72   86.19
   9   1  -1  850.21   85.19
   9   1  -1  772.52   82.59
   9   1  -1  813.32   83.59
  -9  -2   1  170.08   20.90
  -9  -2   1  168.88   23.00
  -9  -2   1  181.78   21.90
  -9  -2   1  169.78   25.10
  -9  -2   1  163.28   21.00
  -9  -2   1  193.88   22.90
   9   2  -1  180.28   21.30
   9   2  -1  187.48   21.30
   9   2  -1  191.08   20.90
   9   2  -1  189.88   19.70
   9   2  -1  170.88   25.60
  -9  -3   1 1289.47  139.99
  -9  -3   1 1333.37  142.29
  -9  -3   1 1280.17  142.49
  -9  -3   1 1363.16  142.39
  -9  -3   1 1338.67  139.99
  -9  -3   1 1360.66  141.59
   9   3  -1 1364.76  139.49
   9   3  -1 1294.27  141.29
   9   3  -1 1356.66  141.39
   9   3  -1 1348.07  140.39
   9   3  -1 1340.57  139.19
  -9  -4   1   31.50    7.40
  -9  -4   1   11.20    6.00
  -9  -4   1   10.10    4.90
  -9  -4   1   18.60    5.80
  -9  -4   1   17.50    4.70
  -9  -4   1    7.20    3.70
  -9  -4   1   16.70    4.00
   9   4  -1    7.00    5.80
   9   4  -1   20.00    5.90
   9   4  -1   20.30    4.70
   9   4  -1   16.40    4.40
   9   4  -1   20.50    3.60
   9   4  -1   13.10    3.50
   9   4  -1   10.20    4.00
   9   4  -1   12.30    4.00
  -9  -5   1  561.44   64.69
  -9  -5   1  573.64   64.29
  -9  -5   1  528.45   62.69
   9   5  -1  597.74   62.49
   9   5  -1  554.24   61.29
   9   5  -1  618.14   62.29
   9   5  -1  604.84   61.39
   9   5  -1  607.34   64.09
   9   5  -1  561.84   64.09
   9   5  -1  564.24   60.79
  -9  -6   1   78.09   15.30
  -9  -6   1   67.09   14.60
   9   6  -1   93.39   16.90
   9   6  -1  104.19   14.20
   9   6  -1   90.89   11.50
  -9  -7   1  156.28   24.60
  -9  -7   1  161.98   25.60
   9   7  -1  208.58   28.50
   9   7  -1  156.88   21.00
  -9  -8   1  128.69   24.30
  -9  -8   1  157.28   34.70
   9   8  -1  168.38   23.30
   9   8  -1  169.18   27.00
  -9  -9   1    3.90    6.20
  -9  -9   1    7.20    7.10
   9   9  -1    2.10    3.60
   9   9  -1    7.70    5.30
   9   9  -1    4.80    4.90
  -9 -10   1   -2.30    5.20
   9  10  -1   -1.00    2.90
   9  10  -1   -3.60    2.60
   9  10  -1    1.10    4.70
  -9 -11   1    9.80    7.30
   9  11  -1   13.30    8.30
   9  11  -1   -2.30    5.20
   9  11  -1    0.20    3.90
  -9 -12   1    6.00    9.00
   9  12  -1    4.40    5.00
 -10  11   1   -3.40    8.70
 -10  11   1   -8.00    6.40
 -10  11   1    9.40    7.30
 -10  11   1    0.30    8.80
 -10  11   1    2.70    7.40
 -10  11   1  -20.50    9.00
  10 -11  -1    2.40    4.20
  10 -11  -1    6.00    7.90
  10 -11  -1    4.70    5.50
  10 -11  -1   10.10    8.60
  10 -11  -1    1.30    6.80
  10 -11  -1   14.60    8.70
  10 -11  -1   12.50    9.70
 -10  10   1   81.89   18.90
 -10  10   1  140.19   26.90
 -10  10   1   68.89   21.30
 -10  10   1   54.89   16.90
 -10  10   1   75.29   15.50
 -10  10   1   88.19   16.00
  10 -10  -1   66.79   12.50
  10 -10  -1   98.89   13.90
  10 -10  -1   68.19   13.50
  10 -10  -1   86.49   19.90
  10 -10  -1  119.09   18.30
  10 -10  -1   55.19   14.80
  10 -10  -1   83.69   18.80
  10 -10  -1   56.49   11.60
  10 -10  -1   85.09   18.70
 -10   9   1   43.00   16.20
 -10   9   1   32.20   14.50
 -10   9   1   48.90   11.60
 -10   9   1   48.70   16.60
 -10   9   1   34.80   10.30
 -10   9   1   41.20   12.50
  10  -9  -1   81.99   11.30
  10  -9  -1   58.59   14.30
  10  -9  -1   48.00   14.10
  10  -9  -1   45.00   10.60
  10  -9  -1   60.29   11.00
  10  -9  -1   73.79   16.50
  10  -9  -1   50.09   12.60
  10  -9  -1   74.49   16.40
  10  -9  -1   48.30    9.00
 -10   8   1   19.40   10.70
 -10   8   1   14.10   11.20
 -10   8   1   23.00    9.80
 -10   8   1   24.70    9.90
 -10   8   1   18.80    7.80
 -10   8   1   22.40    9.20
  10  -8  -1   13.20    6.70
  10  -8  -1   18.80    6.00
  10  -8  -1   23.30    6.40
  10  -8  -1   26.00    7.20
  10  -8  -1   20.60    4.90
  10  -8  -1   40.20    9.50
  10  -8  -1   23.00   10.30
  10  -8  -1   54.09   13.60
  10  -8  -1   25.70    8.60
 -10   7   1   -3.70    5.10
 -10   7   1   -1.00    5.30
 -10   7   1    1.70    4.80
 -10   7   1    7.80    8.90
 -10   7   1    0.20    3.70
 -10   7   1   -4.40    1.90
  10  -7  -1   -0.30    4.10
  10  -7  -1    2.20    2.50
  10  -7  -1   -1.40    3.80
  10  -7  -1    0.30    3.50
  10  -7  -1    1.10    3.40
  10  -7  -1   -4.20    2.10
  10  -7  -1    1.00    5.20
  10  -7  -1    2.80    3.90
  10  -7  -1   -4.40    2.30
 -10   6   1  217.78   33.10
 -10   6   1  157.78   30.50
 -10   6   1  203.88   26.10
 -10   6   1  166.18   28.50
 -10   6   1  181.88   31.80
  10  -6  -1  229.98   23.30
  10  -6  -1  252.17   33.10
  10  -6  -1  212.58   25.00
  10  -6  -1  218.98   25.30
  10  -6  -1  213.58   26.20
  10  -6  -1  153.18   29.50
  10  -6  -1  211.38   25.90
  10  -6  -1  234.98   32.80
 -10   5   1  232.18   26.40
 -10   5   1  221.18   34.90
 -10   5   1  217.58   26.00
 -10   5   1  237.88   33.00
 -10   5   1  182.38   31.50
 -10   5   1  194.98   29.10
  10  -5  -1  218.98   23.00
  10  -5  -1  193.38   24.90
  10  -5  -1  146.39   32.80
  10  -5  -1  208.38   31.40
  10  -5  -1  226.78   26.70
  10  -5  -1  198.78   24.90
 -10   4   1  205.58   32.20
 -10   4   1  160.58   28.30
 -10   4   1  167.08   24.90
 -10   4   1  162.78   21.70
 -10   4   1  166.58   24.20
 -10   4   1  184.58   22.00
  10  -4  -1  178.98   20.50
  10  -4  -1  138.29   24.90
  10  -4  -1  166.38   21.10
  10  -4  -1  203.78   30.30
  10  -4  -1  177.08   18.70
  10  -4  -1  166.08   20.70
  10  -4  -1  168.88   24.70
 -10   3   1  940.51  102.29
 -10   3   1  920.61  105.39
 -10   3   1  969.80  100.49
 -10   3   1  883.41  104.09
  10  -3  -1  907.61  104.09
  10  -3  -1  999.90  103.89
  10  -3  -1  949.01   99.79
  10  -3  -1  948.91   99.59
  10  -3  -1  973.70  101.69
  10  -3  -1  902.21   97.39
  10  -3  -1  918.01   98.39
 -10   2   1   10.30    8.20
 -10   2   1   12.20    6.30
 -10   2   1   16.60    5.00
 -10   2   1   11.40    7.90
 -10   2   1   18.30    6.10
  10  -2  -1   16.30    5.80
  10  -2  -1   20.50    5.50
  10  -2  -1   12.50    4.60
  10  -2  -1   32.60    9.50
  10  -2  -1   20.10    8.30
 -10   1   1  391.76   42.00
 -10   1   1  352.46   41.80
 -10   1   1  349.67   43.20
 -10   1   1  367.16   45.30
 -10   1   1  392.06   46.70
  10  -1  -1  381.46   45.80
  10  -1  -1  380.16   41.50
  10  -1  -1  390.36   44.70
  10  -1  -1  356.76   42.50
  10  -1  -1  394.76   41.60
 -10   0   1   -1.70    2.40
 -10   0   1    6.40    5.80
 -10   0   1    3.70    3.00
 -10   0   1    3.70    4.60
 -10   0   1   -3.10    2.10
  10   0  -1    1.10    2.90
  10   0  -1    3.50    2.80
  10   0  -1    0.90    2.40
  10   0  -1    3.30    4.30
  10   0  -1   -0.50    1.00
  10   0  -1    0.60    4.70
 -10  -1   1  400.16   42.70
 -10  -1   1  396.16   46.50
 -10  -1   1  372.36   44.00
  10   1  -1  393.86   42.30
  10   1  -1  365.46   41.80
  10   1  -1  381.56   44.50
  10   1  -1  381.16   46.00
  10   1  -1  384.46   42.90
  10   1  -1  371.06   40.50
  10   1  -1  410.16   42.10
 -10  -2   1   29.10    8.20
 -10  -2   1   21.20    5.90
 -10  -2   1   14.70    4.80
 -10  -2   1   20.10    6.90
 -10  -2   1   23.20    7.80
 -10  -2   1   10.80    4.90
  10   2  -1   18.70    5.10
  10   2  -1   11.20    6.80
  10   2  -1   15.70    4.80
  10   2  -1   14.90    4.00
  10   2  -1   22.60    5.50
  10   2  -1   14.70    3.00
  10   2  -1   24.60    6.90
 -10  -3   1  925.11   99.49
 -10  -3   1  942.11  102.19
 -10  -3   1  983.70  102.79
 -10  -3   1  942.81  101.99
 -10  -3   1  948.41  101.09
 -10  -3   1  923.91   99.49
  10   3  -1  944.91   99.79
  10   3  -1  907.31   98.49
  10   3  -1  924.71   98.89
  10   3  -1  995.00   99.49
  10   3  -1  911.41  100.59
  10   3  -1 1006.00  103.09
  10   3  -1  912.91  100.89
 -10  -4   1  195.28   23.20
 -10  -4   1  119.99   22.60
 -10  -4   1  191.08   20.40
 -10  -4   1  163.28   19.90
 -10  -4   1  160.68   21.80
 -10  -4   1  163.38   22.00
  10   4  -1  168.58   21.60
  10   4  -1  184.38   19.30
  10   4  -1  170.88   19.30
  10   4  -1  144.49   23.80
  10   4  -1  176.48   20.00
  10   4  -1  188.88   21.30
  10   4  -1  156.88   19.90
 -10  -5   1  201.98   26.50
 -10  -5   1  237.38   28.30
 -10  -5   1  211.68   24.40
 -10  -5   1  190.18   26.60
 -10  -5   1  209.58   24.40
 -10  -5   1  219.68   26.60
 -10  -5   1  207.88   25.20
  10   5  -1  231.08   24.10
  10   5  -1  226.28   27.30
  10   5  -1  224.18   24.30
  10   5  -1  204.18   23.40
  10   5  -1  209.68   25.10
  10   5  -1  209.58   26.70
  10   5  -1  222.28   24.90
  10   5  -1  215.68   25.00
 -10  -6   1  213.58   32.70
 -10  -6   1  218.78   29.40
  10   6  -1  270.67   26.70
  10   6  -1  273.87   30.40
  10   6  -1  239.38   26.80
  10   6  -1  201.08   27.10
  10   6  -1  212.08   28.40
 -10  -7   1    0.10    5.40
 -10  -7   1    5.70    5.40
  10   7  -1    0.00    3.90
  10   7  -1    2.40    4.30
 -10  -8   1   39.00   10.80
 -10  -8   1   18.60    8.80
  10   8  -1   24.90   10.30
  10   8  -1   35.50    8.90
 -10  -9   1   48.70   14.10
 -10  -9   1   58.69   15.30
  10   9  -1   54.69   11.80
  10   9  -1   57.09   13.30
 -10 -10   1   58.09   16.40
  10  10  -1   76.49   15.40
  10  10  -1   75.29   13.80
  10  10  -1   96.39   19.90
 -10 -11   1   -6.80    7.10
  10  11  -1   -3.00    4.50
  10  11  -1   -0.60    3.30
  10  11  -1    6.30    4.40
 -11  11   1   15.50   13.20
 -11  11   1    3.70   10.60
 -11  11   1   30.30   10.00
 -11  11   1   35.40   13.70
 -11  11   1   17.50   12.80
 -11  11   1   24.50   12.30
  11 -11  -1    7.60    7.10
  11 -11  -1   30.60   11.40
  11 -11  -1   27.90    8.10
  11 -11  -1    9.50    7.70
 -11  10   1  244.28   32.30
 -11  10   1  248.38   42.30
 -11  10   1  240.78   32.60
 -11  10   1  242.18   40.30
 -11  10   1  255.37   39.20
 -11  10   1  200.28   39.00
  11 -10  -1  268.87   31.00
  11 -10  -1  263.57   36.90
  11 -10  -1  210.78   41.60
  11 -10  -1  202.98   36.70
  11 -10  -1  235.38   35.30
  11 -10  -1  279.37   31.80
 -11   9   1   50.09   14.50
 -11   9   1   46.00   11.90
 -11   9   1   37.50   15.30
 -11   9   1   78.39   14.70
 -11   9   1   34.90   14.00
 -11   9   1  121.59   22.80
  11  -9  -1   61.09   14.20
  11  -9  -1  114.09   22.10
  11  -9  -1   80.09   13.10
  11  -9  -1  105.39   20.40
  11  -9  -1   70.49   11.90
  11  -9  -1   53.09   10.00
  11  -9  -1   79.19   14.60
  11  -9  -1   73.49   16.20
  11  -9  -1   96.29   18.30
 -11   8   1   48.10   15.20
 -11   8   1   19.90   12.70
 -11   8   1   36.20   14.90
 -11   8   1   29.70   10.20
 -11   8   1   31.10   11.80
 -11   8   1   35.00   10.00
  11  -8  -1   38.80   12.60
  11  -8  -1   44.20   13.80
  11  -8  -1   37.70    9.60
  11  -8  -1   46.70   11.20
  11  -8  -1   27.80    6.10
  11  -8  -1   91.59   20.40
  11  -8  -1   29.60    9.50
  11  -8  -1   54.29   10.10
  11  -8  -1   56.29   14.50
 -11   7   1    2.80    7.40
 -11   7   1    5.40    6.70
 -11   7   1    9.60    6.50
 -11   7   1    6.30    6.00
 -11   7   1   16.40    7.90
 -11   7   1   14.70    7.30
  11  -7  -1   15.50    8.20
  11  -7  -1    7.70    3.30
  11  -7  -1    3.20    4.30
  11  -7  -1   16.50    8.10
  11  -7  -1    7.90    4.70
  11  -7  -1   -1.80    3.90
  11  -7  -1   10.80    5.70
  11  -7  -1   14.40    5.40
  11  -7  -1   16.30    6.80
 -11   6   1   19.40    8.10
 -11   6   1   12.90   10.40
 -11   6   1   40.50   12.90
 -11   6   1   30.60    8.70
 -11   6   1   37.80   10.30
  11  -6  -1   28.10    8.00
  11  -6  -1   33.90   11.40
  11  -6  -1   30.00    7.20
  11  -6  -1   36.30   10.90
  11  -6  -1   29.10    5.20
  11  -6  -1   25.30    8.60
  11  -6  -1   49.20    9.70
  11  -6  -1   26.00    6.70
 -11   5   1  243.18   37.20
 -11   5   1  192.18   29.80
 -11   5   1  213.58   32.10
 -11   5   1  202.68   26.40
  11  -5  -1  192.88   24.90
  11  -5  -1  208.88   25.80
  11  -5  -1  211.28   27.60
  11  -5  -1  229.08   27.40
  11  -5  -1  219.38   23.20
  11  -5  -1  204.78   33.70
  11  -5  -1  221.28   25.60
  11  -5  -1  229.48   34.40
 -11   4   1  314.67   37.90
 -11   4   1  344.57   39.90
 -11   4   1  319.67   40.00
 -11   4   1  379.56   49.90
  11  -4  -1  317.87   34.60
  11  -4  -1  307.97   39.50
  11  -4  -1  307.97   41.70
  11  -4  -1  333.17   36.20
  11  -4  -1  356.16   37.30
  11  -4  -1  320.77   37.30
  11  -4  -1  323.07   41.10
 -11   3   1  295.07   39.90
 -11   3   1  302.97   37.70
 -11   3   1  308.77   35.90
 -11   3   1  334.57   36.30
 -11   3   1  252.37   41.60
  11  -3  -1  300.97   35.10
  11  -3  -1  296.17   36.70
  11  -3  -1  332.17   35.30
  11  -3  -1  304.67   38.80
  11  -3  -1  305.57   39.90
 -11   2   1    0.90    6.40
 -11   2   1    4.10    5.10
 -11   2   1   -1.50    3.70
 -11   2   1   -0.50    2.90
 -11   2   1    2.90    3.80
  11  -2  -1   -3.20    2.20
  11  -2  -1    2.20    3.80
  11  -2  -1    8.30    6.30
  11  -2  -1    0.70    2.80
  11  -2  -1   -3.50    2.60
 -11   1   1  656.33   74.99
 -11   1   1  651.53   73.19
 -11   1   1  678.43   78.49
 -11   1   1  697.13   77.49
 -11   1   1  672.63   73.39
  11  -1  -1  657.73   77.19
  11  -1  -1  695.83   74.19
  11  -1  -1  676.53   76.19
  11  -1  -1  669.53   72.79
  11  -1  -1  708.23   72.89
 -11   0   1   -1.60    3.80
 -11   0   1    0.20    2.60
 -11   0   1    1.80    3.30
 -11   0   1    3.20    5.20
 -11   0   1    0.30    3.50
  11   0  -1   -1.50    4.40
  11   0  -1    1.00    2.60
  11   0  -1   -1.60    2.90
  11   0  -1    1.10    3.80
  11   0  -1   -0.70    2.70
 -11  -1   1  657.43   73.29
 -11  -1   1  637.14   76.39
 -11  -1   1  660.63   74.89
 -11  -1   1  693.13   73.39
 -11  -1   1  673.83   77.69
  11   1  -1  744.43   77.79
  11   1  -1  660.73   71.09
  11   1  -1  671.13   72.49
  11   1  -1  694.13   75.69
  11   1  -1  697.23   73.89
  11   1  -1  701.03   72.99
  11   1  -1  692.33   72.79
 -11  -2   1   -0.80    4.40
 -11  -2   1   -2.10    3.30
 -11  -2   1   -2.10    3.60
 -11  -2   1   -1.70    3.70
 -11  -2   1    0.20    3.80
 -11  -2   1    0.00    3.70
  11   2  -1    1.90    1.50
  11   2  -1   -2.60    3.80
  11   2  -1   -2.30    2.20
  11   2  -1   -2.80    1.50
  11   2  -1   -2.50    3.30
  11   2  -1   -2.80    2.60
  11   2  -1   -0.20    2.20
 -11  -3   1  273.27   38.00
 -11  -3   1  346.87   38.30
 -11  -3   1  314.67   35.30
 -11  -3   1  314.77   35.40
 -11  -3   1  331.87   36.90
 -11  -3   1  332.97   38.40
  11   3  -1  319.07   35.10
  11   3  -1  344.27   39.40
  11   3  -1  319.97   34.50
  11   3  -1  318.67   35.40
  11   3  -1  304.27   36.70
  11   3  -1  305.47   33.90
  11   3  -1  299.57   35.90
 -11  -4   1  331.37   36.60
 -11  -4   1  317.37   39.50
 -11  -4   1  339.97   38.70
 -11  -4   1  319.07   39.10
 -11  -4   1  348.97   39.80
 -11  -4   1  290.97   36.30
  11   4  -1  339.67   35.90
  11   4  -1  340.87   36.60
  11   4  -1  314.97   35.60
  11   4  -1  307.97   39.70
  11   4  -1  314.77   38.00
  11   4  -1  367.76   38.30
  11   4  -1  362.96   36.80
 -11  -5   1  184.88   31.60
 -11  -5   1  200.88   25.70
 -11  -5   1  275.87   26.20
 -11  -5   1  212.58   28.00
 -11  -5   1  205.18   28.00
 -11  -5   1  298.07   29.40
  11   5  -1  222.98   26.70
  11   5  -1  218.48   25.60
  11   5  -1  209.28   28.60
  11   5  -1  212.48   28.10
  11   5  -1  224.48   24.80
  11   5  -1  224.98   25.40
 -11  -6   1   25.90    7.70
 -11  -6   1   32.10   10.20
 -11  -6   1   29.40    9.50
  11   6  -1   42.00    7.80
  11   6  -1   41.50   10.50
  11   6  -1   34.80    6.30
  11   6  -1   30.80    6.40
  11   6  -1   37.60    9.10
  11   6  -1   35.30   10.10
 -11  -7   1   22.10    8.80
 -11  -7   1   16.10    8.30
  11   7  -1   12.40    5.80
  11   7  -1    6.80    4.00
 -11  -8   1   35.80   11.40
 -11  -8   1   29.70   10.20
  11   8  -1   29.10    9.50
  11   8  -1   34.60    8.40
 -11  -9   1   74.59   18.20
 -11  -9   1   83.19   19.60
  11   9  -1  112.59   20.90
  11   9  -1   85.09   15.70
 -11 -10   1  206.28   35.90
  11  10  -1  252.67   30.50
  11  10  -1  240.98   36.80
  11  10  -1  232.38   30.00
 -11 -11   1    8.60    9.80
  11  11  -1   10.50    6.70
  11  11  -1   20.10   11.00
 -12  10   1  142.69   25.30
 -12  10   1  165.38   30.10
 -12  10   1  234.28   44.90
 -12  10   1  124.49   31.80
 -12  10   1  104.69   28.80
 -12  10   1  188.38   33.70
  12 -10  -1  137.79   28.50
  12 -10  -1  206.58   24.20
  12 -10  -1  234.48   24.20
  12 -10  -1  191.68   29.40
 -12   9   1   -2.90    6.20
 -12   9   1    4.90    7.60
 -12   9   1    7.90    6.60
 -12   9   1   14.40    8.90
 -12   9   1    2.20    7.40
 -12   9   1   14.60   11.50
  12  -9  -1    4.60    8.30
  12  -9  -1   -3.40    6.40
  12  -9  -1    5.90    6.00
  12  -9  -1   12.40    8.00
  12  -9  -1    0.70    6.50
  12  -9  -1   18.50    7.30
  12  -9  -1    0.60    5.40
 -12   8   1  234.88   38.10
 -12   8   1  163.98   35.50
 -12   8   1  150.48   28.40
 -12   8   1  288.77   31.30
 -12   8   1  281.57   40.40
 -12   8   1  297.37   43.80
  12  -8  -1  220.28   29.20
  12  -8  -1  172.38   33.90
  12  -8  -1  189.48   27.90
  12  -8  -1  275.37   37.50
  12  -8  -1  248.88   29.50
  12  -8  -1  247.68   33.90
  12  -8  -1  284.77   39.00
  12  -8  -1  305.17   29.00
  12  -8  -1  221.58   25.90
 -12   7   1   10.10    7.80
 -12   7   1   14.10    9.50
 -12   7   1   10.20    8.30
 -12   7   1   21.50    9.90
 -12   7   1   22.60    9.60
 -12   7   1    5.20    7.50
  12  -7  -1   17.20    5.70
  12  -7  -1   24.40    8.00
  12  -7  -1   24.10   12.00
  12  -7  -1   46.50   12.10
  12  -7  -1   28.60    7.70
  12  -7  -1   15.70    9.10
  12  -7  -1   19.70    4.70
 -12   6   1  187.98   25.50
 -12   6   1  149.59   30.20
 -12   6   1  208.38   32.50
 -12   6   1  187.48   25.20
 -12   6   1  188.08   34.90
 -12   6   1  253.57   34.70
  12  -6  -1  183.18   23.70
  12  -6  -1  187.68   21.40
  12  -6  -1  198.38   29.30
  12  -6  -1  197.48   24.20
  12  -6  -1  218.08   25.80
  12  -6  -1  204.58   24.00
  12  -6  -1  155.28   29.00
  12  -6  -1  174.58   30.20
 -12   5   1   11.00    8.50
 -12   5   1   22.90    6.50
 -12   5   1   18.80    7.60
 -12   5   1   10.60    8.60
 -12   5   1   19.00    6.30
  12  -5  -1   11.60    8.30
  12  -5  -1   22.20    3.90
  12  -5  -1   38.90   12.40
  12  -5  -1   31.80    9.50
  12  -5  -1   11.60    6.20
  12  -5  -1   32.50    8.10
  12  -5  -1   24.70    7.70
  12  -5  -1   29.20    6.40
 -12   4   1   80.19   18.40
 -12   4   1   63.79   12.80
 -12   4   1   92.29   19.90
 -12   4   1   77.89   15.40
 -12   4   1   91.09   17.40
 -12   4   1   73.79   13.00
  12  -4  -1   80.19   13.10
  12  -4  -1   60.99   11.60
  12  -4  -1   80.29    9.40
  12  -4  -1   95.49   19.20
  12  -4  -1  113.99   18.60
  12  -4  -1   74.89   17.00
  12  -4  -1   81.79   14.60
 -12   3   1  207.68   33.80
 -12   3   1  179.68   24.70
 -12   3   1  204.78   29.50
 -12   3   1  179.88   32.10
 -12   3   1  194.08   24.80
  12  -3  -1  206.78   24.30
  12  -3  -1  240.18   35.30
  12  -3  -1  200.08   31.30
  12  -3  -1  208.28   24.20
  12  -3  -1  188.38   25.60
 -12   2   1    0.20    4.40
 -12   2   1    4.50    4.30
 -12   2   1   -0.70    3.50
 -12   2   1   -3.60    4.90
 -12   2   1    2.20    4.10
  12  -2  -1    3.40    4.70
  12  -2  -1    2.40    3.80
  12  -2  -1    3.40    4.30
  12  -2  -1    2.00    5.90
  12  -2  -1   -2.00    3.00
 -12   1   1   34.20    9.70
 -12   1   1   42.10    8.90
 -12   1   1   49.99    9.00
 -12   1   1    9.90    8.30
 -12   1   1   44.70   13.20
  12  -1  -1   32.50   10.00
  12  -1  -1   40.50    8.40
  12  -1  -1   36.20    8.10
  12  -1  -1   48.80   13.00
  12  -1  -1   45.50    9.20
 -12   0   1    1.40    4.60
 -12   0   1    4.60    6.40
 -12   0   1   -0.60    4.30
 -12   0   1   -4.40    1.70
 -12   0   1   -1.30    3.30
  12   0  -1    0.90    3.80
  12   0  -1   -0.80    5.50
  12   0  -1    0.10    2.50
  12   0  -1    2.30    3.80
  12   0  -1   -1.00    3.20
 -12  -1   1   32.20   10.60
 -12  -1   1   34.60    7.90
 -12  -1   1   35.80   10.70
 -12  -1   1   51.89   10.90
 -12  -1   1   23.80    7.00
  12   1  -1   37.80    6.90
  12   1  -1   40.30   11.70
  12   1  -1   44.60    5.10
  12   1  -1   62.49   11.90
  12   1  -1   39.20    7.30
  12   1  -1   27.00    7.00
  12   1  -1   54.29    9.60
 -12  -2   1   -0.30    3.40
 -12  -2   1   -4.20    4.30
 -12  -2   1    0.00    3.20
 -12  -2   1    0.70    3.80
 -12  -2   1    5.30    5.60
 -12  -2   1    2.40    4.00
  12   2  -1   -0.60    2.10
  12   2  -1    2.10    2.10
  12   2  -1   -1.90    3.90
  12   2  -1    2.00    3.20
  12   2  -1   -0.80    2.70
  12   2  -1    0.80    1.80
  12   2  -1    2.90    3.50
 -12  -3   1  210.68   30.20
 -12  -3   1  190.18   28.20
 -12  -3   1  210.88   24.10
 -12  -3   1  192.38   24.90
 -12  -3   1  152.48   26.40
 -12  -3   1  191.78   23.80
  12   3  -1  202.58   23.70
  12   3  -1  197.38   25.30
  12   3  -1  214.38   24.30
  12   3  -1  210.18   23.00
  12   3  -1  200.38   21.90
  12   3  -1  194.38   23.60
  12   3  -1  204.08   30.10
 -12  -4   1   94.59   18.40
 -12  -4   1   67.19   12.10
 -12  -4   1   85.09   16.10
 -12  -4   1  140.79   20.70
 -12  -4   1   92.19   16.30
 -12  -4   1  114.59   13.60
  12   4  -1   77.69   16.60
  12   4  -1   98.89   13.50
  12   4  -1   82.09   11.20
  12   4  -1  122.89   17.60
  12   4  -1   94.39   12.40
 -12  -5   1   40.90   10.60
 -12  -5   1   25.10    6.70
 -12  -5   1   50.09    8.30
 -12  -5   1   24.60    8.90
 -12  -5   1   16.50    7.30
 -12  -5   1   24.20    9.80
  12   5  -1   35.40   10.70
  12   5  -1   40.60    7.10
  12   5  -1   35.10    5.60
  12   5  -1   27.80    9.80
  12   5  -1   25.90    6.30
  12   5  -1   25.90    7.40
 -12  -6   1  195.08   29.80
 -12  -6   1  175.28   29.70
  12   6  -1  207.58   27.10
  12   6  -1  202.98   23.00
  12   6  -1  227.68   25.30
  12   6  -1  207.28   23.90
  12   6  -1  271.87   37.70
  12   6  -1  207.98   24.90
 -12  -7   1   24.10    8.90
 -12  -7   1   12.70    7.70
  12   7  -1   19.30    6.20
 -12  -8   1  239.48   35.20
 -12  -8   1  202.68   31.60
  12   8  -1  209.98   32.60
  12   8  -1  203.38   25.70
 -12  -9   1    3.40    6.60
 -12  -9   1   13.70    9.50
  12   9  -1    4.40    4.20
  12   9  -1    0.20    5.10
 -12 -10   1  145.89   29.00
  12  10  -1  161.78   25.20
  12  10  -1  186.18   30.30
  12  10  -1  174.58   25.20
 -13  10   1  193.98   26.20
 -13  10   1   78.99   20.90
 -13  10   1  114.89   23.80
 -13  10   1   67.39   23.40
 -13  10   1  116.89   29.50
 -13  10   1  133.79   28.20
  13 -10  -1  171.58   29.50
  13 -10  -1  108.89   21.60
  13 -10  -1  141.69   20.30
  13 -10  -1  171.38   22.10
 -13   9   1   21.80   10.40
 -13   9   1   -5.80    4.50
 -13   9   1    5.50    8.90
 -13   9   1    7.90   12.60
 -13   9   1   12.00   11.70
 -13   9   1   31.20   13.70
  13  -9  -1    9.80    7.40
  13  -9  -1   20.00   10.80
  13  -9  -1    6.40    8.10
  13  -9  -1   -6.40    6.80
  13  -9  -1    6.00    5.40
  13  -9  -1   15.90    8.70
  13  -9  -1    5.40    7.20
 -13   8   1  106.09   22.30
 -13   8   1   77.09   17.00
 -13   8   1   50.89   19.30
 -13   8   1   93.29   24.00
 -13   8   1   95.89   20.50
 -13   8   1   88.99   17.90
  13  -8  -1  129.89   23.40
  13  -8  -1   91.69   18.40
  13  -8  -1  120.79   17.40
  13  -8  -1  148.49   19.80
  13  -8  -1  125.99   19.80
  13  -8  -1  148.09   26.90
  13  -8  -1  134.59   25.60
 -13   7   1   26.70   12.90
 -13   7   1   71.19   14.50
 -13   7   1    7.50    9.30
 -13   7   1   55.79   18.80
 -13   7   1   60.09   14.50
 -13   7   1   48.60   13.40
  13  -7  -1   45.90    9.50
  13  -7  -1   50.69   15.70
  13  -7  -1   29.20    8.80
  13  -7  -1   36.60   13.70
  13  -7  -1   48.60   12.20
  13  -7  -1   75.09   14.10
 -13   6   1  516.65   53.29
 -13   6   1  371.56   48.90
 -13   6   1  424.86   52.49
 -13   6   1  412.36   54.59
 -13   6   1  412.96   49.50
  13  -6  -1  395.36   52.69
  13  -6  -1  443.06   48.60
  13  -6  -1  451.45   47.90
  13  -6  -1  406.16   49.90
  13  -6  -1  489.65   55.09
  13  -6  -1  416.36   45.40
  13  -6  -1  397.36   50.69
  13  -6  -1  448.76   48.30
 -13   5   1   95.59   18.40
 -13   5   1  100.59   23.20
 -13   5   1   83.89   15.40
 -13   5   1   91.79   17.30
 -13   5   1   81.29   19.70
 -13   5   1   83.89   14.50
  13  -5  -1  104.79   18.40
  13  -5  -1  110.39   19.40
  13  -5  -1   82.69   18.90
  13  -5  -1   66.09   13.20
  13  -5  -1  104.29   12.50
  13  -5  -1  108.39   16.70
  13  -5  -1   89.89   10.60
  13  -5  -1  113.59   22.70
 -13   4   1  237.88   29.40
 -13   4   1  196.48   35.70
 -13   4   1  226.78   29.50
 -13   4   1  251.77   35.00
 -13   4   1  262.37   31.10
 -13   4   1  251.87   40.00
  13  -4  -1  206.38   28.00
  13  -4  -1  245.58   37.80
  13  -4  -1  238.48   30.70
  13  -4  -1  223.48   33.10
  13  -4  -1  266.87   39.60
  13  -4  -1  252.77   28.70
 -13   3   1   11.10    5.90
 -13   3   1    6.50    6.70
 -13   3   1    6.10    5.00
 -13   3   1   16.90    7.00
 -13   3   1   21.80    6.50
 -13   3   1    9.50    8.10
  13  -3  -1   13.20    7.30
  13  -3  -1   12.60    5.80
  13  -3  -1   14.20    5.40
  13  -3  -1    8.80    5.40
  13  -3  -1    3.30    4.20
 -13   2   1   -0.90    4.10
 -13   2   1   -3.00    4.50
 -13   2   1   -3.60    5.90
 -13   2   1    8.40    6.40
 -13   2   1   -1.60    4.60
  13  -2  -1    2.40    4.80
  13  -2  -1    1.40    3.60
  13  -2  -1    4.00    4.40
  13  -2  -1   10.50    8.70
 -13   1   1   25.30    6.90
 -13   1   1   33.70   11.90
 -13   1   1   48.80   10.40
 -13   1   1   36.40   12.10
 -13   1   1   44.10    8.70
  13  -1  -1   25.80    8.40
  13  -1  -1   62.49   14.50
  13  -1  -1   52.09    9.50
 -13   0   1   -1.20    2.10
 -13   0   1    1.50    4.80
 -13   0   1   -3.50    3.40
 -13   0   1   -8.40    3.60
 -13   0   1   -0.10    5.40
 -13   0   1    1.70    4.50
  13   0  -1    1.30    5.50
  13   0  -1    2.60    3.30
  13   0  -1   -0.10    3.30
  13   0  -1    0.00    3.20
  13   0  -1   -2.40    5.10
 -13  -1   1   35.30   11.50
 -13  -1   1   29.20    8.50
 -13  -1   1   59.09   14.10
 -13  -1   1   22.90    7.60
  13   1  -1   37.20    8.90
  13   1  -1   24.60   11.30
  13   1  -1   41.70    8.70
  13   1  -1   44.00   11.80
  13   1  -1   54.09    5.50
  13   1  -1   38.80    8.10
 -13  -2   1    4.50    5.50
 -13  -2   1   -0.50    4.60
 -13  -2   1    9.30    5.10
 -13  -2   1    9.50    5.40
 -13  -2   1    5.90    6.60
 -13  -2   1   -3.40    5.10
  13   2  -1    4.90    3.40
  13   2  -1   -2.80    2.80
  13   2  -1   -2.00    1.80
  13   2  -1    7.50    4.90
  13   2  -1    1.60    8.20
  13   2  -1    0.90    2.80
  13   2  -1    2.90    2.00
 -13  -3   1   20.70    6.80
 -13  -3   1   11.00    5.30
 -13  -3   1   10.40    5.80
 -13  -3   1    6.70    7.20
 -13  -3   1    0.50    4.80
 -13  -3   1    4.30    5.70
  13   3  -1    9.80    4.00
  13   3  -1    4.00    6.40
  13   3  -1    8.10    4.20
  13   3  -1   11.70    3.40
  13   3  -1    7.30    5.10
  13   3  -1   10.60    4.10
  13   3  -1   23.40   14.90
 -13  -4   1  292.47   29.40
 -13  -4   1  250.97   30.20
 -13  -4   1  271.47   32.30
 -13  -4   1  214.88   28.20
 -13  -4   1  306.37   33.10
 -13  -4   1  214.68   32.80
  13   4  -1  240.98   27.70
  13   4  -1  213.08   26.50
  13   4  -1  250.87   29.80
  13   4  -1  219.08   28.80
  13   4  -1  246.48   27.20
 -13  -5   1  128.69   15.40
 -13  -5   1  108.09   20.30
 -13  -5   1  100.09   17.70
 -13  -5   1   97.99   17.70
 -13  -5   1  113.29   19.60
 -13  -5   1   89.19   14.30
  13   5  -1   94.69   21.50
  13   5  -1  117.69   13.70
  13   5  -1  114.19   17.40
  13   5  -1   97.89   15.80
  13   5  -1  106.09   18.10
  13   5  -1  102.49   13.20
 -13  -6   1  420.46   52.79
 -13  -6   1  478.25   52.09
 -13  -6   1  466.85   51.19
  13   6  -1  431.96   48.10
  13   6  -1  468.45   49.40
  13   6  -1  422.16   52.09
  13   6  -1  416.76   47.10
 -13  -7   1   54.39   14.00
 -13  -7   1   59.59   15.80
  13   7  -1   48.50    9.40
 -13  -8   1  155.98   24.60
 -13  -8   1   85.19   18.60
  13   8  -1   76.09   14.80
  13   8  -1  120.89   20.40
 -13  -9   1   16.60   10.10
 -13  -9   1   21.60   11.60
  13   9  -1   25.10    7.90
  13   9  -1    4.30    5.40
 -13 -10   1  138.39   28.20
  13  10  -1  128.19   21.40
 -14   9   1    5.80   10.60
 -14   9   1   -0.80    6.60
 -14   9   1   -6.80    4.30
 -14   9   1   -2.50   17.40
 -14   9   1   -1.60   23.80
 -14   9   1    0.70    9.20
  14  -9  -1   13.30    7.00
  14  -9  -1    0.90    7.70
  14  -9  -1    9.80    6.50
  14  -9  -1   10.90    9.90
 -14   8   1   29.00   10.40
 -14   8   1   45.80   14.40
 -14   8   1   54.59   14.80
 -14   8   1    8.20   12.20
 -14   8   1   35.40   14.80
 -14   8   1   42.80   16.20
  14  -8  -1   75.29   14.40
  14  -8  -1   27.20    9.10
  14  -8  -1   45.30   14.70
  14  -8  -1   41.00    9.50
  14  -8  -1   51.19   13.60
  14  -8  -1   54.79   15.70
  14  -8  -1   57.09   13.20
 -14   7   1   -2.20    4.50
 -14   7   1    6.50    7.40
 -14   7   1   18.90    9.40
 -14   7   1   12.80   11.10
 -14   7   1   24.90   14.10
 -14   7   1  -16.90    9.00
  14  -7  -1    4.70    7.70
  14  -7  -1   -5.30    5.90
  14  -7  -1   16.90    7.20
 -14   6   1   86.09   15.40
 -14   6   1   36.60   14.10
 -14   6   1   16.50   10.40
 -14   6   1   56.79   15.30
 -14   6   1   98.59   23.00
 -14   6   1   45.60   12.90
  14  -6  -1   54.59   11.10
  14  -6  -1   52.29   15.50
  14  -6  -1   68.09   18.00
  14  -6  -1   76.09   15.00
  14  -6  -1   66.19   14.30
  14  -6  -1   63.39   11.50
 -14   5   1    1.40    7.60
 -14   5   1   29.50   13.60
 -14   5   1    9.80    6.90
 -14   5   1   12.30    7.40
 -14   5   1    3.60    6.80
 -14   5   1    6.30    7.80
  14  -5  -1   12.20    8.40
  14  -5  -1   17.10   11.20
  14  -5  -1    7.60    5.90
  14  -5  -1    5.60    5.40
  14  -5  -1   15.30    7.10
  14  -5  -1   12.70    6.50
 -14   4   1  113.89   18.40
 -14   4   1   80.99   19.30
 -14   4   1   69.49   13.80
 -14   4   1   72.19   14.40
 -14   4   1  117.99   25.50
 -14   4   1   96.19   18.70
  14  -4  -1   89.79   17.00
  14  -4  -1   91.89   20.20
  14  -4  -1   83.19   14.00
  14  -4  -1  123.79   20.30
  14  -4  -1   73.09   17.70
  14  -4  -1   63.79   12.50
 -14   3   1  465.65   44.30
 -14   3   1  273.67   48.20
 -14   3   1  355.96   44.90
 -14   3   1  302.67   42.00
  14  -3  -1  367.16   41.50
  14  -3  -1  382.66   47.60
  14  -3  -1  368.16   41.30
  14  -3  -1  343.07   43.00
  14  -3  -1  402.76   46.60
 -14   2   1  108.09   22.90
 -14   2   1   72.79   14.20
 -14   2   1  139.99   18.90
 -14   2   1   76.69   19.10
 -14   2   1   91.49   15.40
 -14   2   1  102.49   17.70
  14  -2  -1   85.59   14.00
  14  -2  -1   67.89   17.70
  14  -2  -1   73.79   14.00
  14  -2  -1  132.59   19.80
  14  -2  -1   97.69   21.50
 -14   1   1   14.50    7.30
 -14   1   1   10.60    6.30
 -14   1   1   19.70    9.70
 -14   1   1   17.00    9.90
 -14   1   1   31.60    7.90
  14  -1  -1   22.40   11.00
  14  -1  -1   40.00   12.80
  14  -1  -1   32.90    7.20
  14  -1  -1   28.40    7.60
  14  -1  -1   23.40    7.30
 -14   0   1   -1.80    5.20
 -14   0   1   -2.50    5.00
 -14   0   1   -4.10    4.70
 -14   0   1   -0.10    3.00
 -14   0   1   -2.70    4.80
 -14   0   1   10.50    8.90
  14   0  -1   -3.60    2.80
  14   0  -1   -4.60    4.50
  14   0  -1    0.90    4.00
  14   0  -1   -1.20    4.00
  14   0  -1   -2.60    2.10
 -14  -1   1   18.00    7.20
 -14  -1   1   30.50   10.10
 -14  -1   1   21.60    7.60
 -14  -1   1   26.20   11.00
 -14  -1   1   18.00    8.90
  14   1  -1   25.50   10.30
  14   1  -1   33.30    7.80
  14   1  -1   31.50    6.90
  14   1  -1   28.60    6.90
  14   1  -1   26.90    9.20
 -14  -2   1  160.08   18.90
 -14  -2   1   98.19   19.50
 -14  -2   1   97.49   19.70
 -14  -2   1  141.29   24.30
 -14  -2   1   96.79   16.60
 -14  -2   1   82.49   14.50
  14   2  -1   87.19   10.70
  14   2  -1   96.99   12.40
  14   2  -1   84.29   13.30
  14   2  -1  100.89   15.60
  14   2  -1  117.39   19.00
  14   2  -1   68.99   17.50
  14   2  -1   82.09   13.90
 -14  -3   1  471.05   44.10
 -14  -3   1  363.76   44.10
 -14  -3   1  385.56   47.40
 -14  -3   1  497.95   49.20
 -14  -3   1  352.36   42.90
 -14  -3   1  345.27   45.50
  14   3  -1  368.16   42.40
  14   3  -1  352.66   41.70
  14   3  -1  380.26   47.20
  14   3  -1  372.26   42.30
  14   3  -1  353.36   44.60
  14   3  -1  387.06   42.70
  14   3  -1  374.96   40.50
 -14  -4   1  123.39   16.20
 -14  -4   1  118.69   21.20
 -14  -4   1   75.59   16.70
 -14  -4   1  111.39   17.70
 -14  -4   1   67.89   16.70
 -14  -4   1   75.99   13.50
  14   4  -1  112.49   16.60
  14   4  -1   60.89   12.20
  14   4  -1  103.19   13.40
  14   4  -1   83.69   18.20
  14   4  -1  105.89   14.20
  14   4  -1   86.29   11.70
  14   4  -1   93.29   16.80
 -14  -5   1   16.70    7.20
 -14  -5   1    9.50    7.70
 -14  -5   1   14.10    8.30
 -14  -5   1   23.30    8.90
 -14  -5   1   21.80    6.40
 -14  -5   1   13.80    6.70
  14   5  -1   12.60    4.30
  14   5  -1   -1.20    6.20
  14   5  -1   19.10    7.40
  14   5  -1   14.00    5.30
  14   5  -1   18.00    6.70
  14   5  -1    6.70    4.50
 -14  -6   1   45.20   13.50
 -14  -6   1   77.69   14.50
 -14  -6   1   78.09   14.30
 -14  -6   1  131.99   19.60
  14   6  -1   48.70   10.50
  14   6  -1   52.69   13.00
  14   6  -1   49.60    8.20
  14   6  -1   38.90    8.80
 -14  -7   1    9.80    7.70
 -14  -7   1   10.90    7.80
  14   7  -1    4.10    3.60
  14   7  -1    6.90    4.30
  14   7  -1    6.50    5.20
 -14  -8   1   40.60   13.80
 -14  -8   1   85.59   17.90
  14   8  -1   59.69   14.50
 -14  -9   1    0.60    6.20
 -14  -9   1   11.30    9.20
 -15   8   1   -0.20    9.10
 -15   8   1   -4.60    4.20
 -15   8   1   14.50   13.20
 -15   8   1   -0.10    7.10
  15  -8  -1   -2.40    4.20
  15  -8  -1    6.30    5.80
  15  -8  -1   -2.20    5.40
  15  -8  -1    6.70    7.60
 -15   7   1   10.50   15.50
 -15   7   1    8.40   13.70
 -15   7   1    3.10    6.70
 -15   7   1   -4.00    8.20
 -15   7   1   -7.70    4.80
 -15   7   1   -6.40    3.20
  15  -7  -1   -2.40    4.10
  15  -7  -1   19.30    8.90
  15  -7  -1    8.00    7.90
  15  -7  -1   -7.10    5.80
  15  -7  -1    0.60    6.10
  15  -7  -1    3.50    6.10
 -15   6   1   11.60   10.00
 -15   6   1   38.60   15.80
 -15   6   1   19.20    9.30
 -15   6   1   29.20   11.60
 -15   6   1   43.80   13.10
  15  -6  -1   29.80   13.50
  15  -6  -1   33.00   11.90
  15  -6  -1   45.10   11.90
  15  -6  -1   22.50    8.00
  15  -6  -1   21.30    8.60
  15  -6  -1   24.30   11.30
 -15   5   1   17.80   12.10
 -15   5   1   -2.20    7.80
 -15   5   1    9.30    7.20
 -15   5   1   12.40   10.30
 -15   5   1    9.60    9.50
 -15   5   1   13.30    8.20
  15  -5  -1   19.20    8.60
  15  -5  -1   16.00    7.70
  15  -5  -1    4.60    6.80
  15  -5  -1    7.30    7.00
  15  -5  -1   10.40    9.90
  15  -5  -1   19.00    9.00
 -15   4   1   86.99   18.10
 -15   4   1  140.69   21.60
 -15   4   1   73.29   23.20
 -15   4   1   63.59   20.60
 -15   4   1  169.08   22.40
 -15   4   1  147.49   24.90
  15  -4  -1  137.09   24.70
  15  -4  -1   90.59   22.70
  15  -4  -1   95.39   16.70
  15  -4  -1  155.38   24.50
  15  -4  -1  126.89   22.40
  15  -4  -1  115.89   17.60
 -15   3   1   32.00   13.30
 -15   3   1   33.90   11.90
 -15   3   1   46.40   11.00
 -15   3   1   34.90    9.60
 -15   3   1   28.10   17.30
 -15   3   1   75.79   17.90
  15  -3  -1   25.20    7.70
  15  -3  -1   23.70    7.00
  15  -3  -1   45.00   12.60
  15  -3  -1   27.40   11.60
  15  -3  -1   22.10    8.50
  15  -3  -1   31.50   11.50
 -15   2   1  173.48   26.00
 -15   2   1  211.68   24.80
 -15   2   1  188.78   31.30
 -15   2   1  182.78   20.60
 -15   2   1  121.99   20.30
 -15   2   1   85.49   23.70
 -15   2   1  185.48   20.70
  15  -2  -1  102.29   18.30
  15  -2  -1  136.39   26.00
  15  -2  -1  130.29   22.90
  15  -2  -1  135.79   25.70
  15  -2  -1  119.79   19.40
 -15   1   1    7.90    7.10
 -15   1   1    5.50    7.20
 -15   1   1    9.20    7.90
 -15   1   1   29.60    7.10
 -15   1   1   17.60    8.40
 -15   1   1   25.30    6.90
 -15   1   1   13.40   11.30
  15  -1  -1   18.30    6.90
  15  -1  -1    7.50    7.30
  15  -1  -1   10.90    6.20
  15  -1  -1   18.20    8.80
  15  -1  -1   19.30   10.90
 -15   0   1    2.00    5.60
 -15   0   1    3.20    5.60
 -15   0   1   -2.40    6.20
 -15   0   1   -9.50    5.80
 -15   0   1   -2.60    4.90
  15   0  -1   -3.50    2.30
  15   0  -1    6.30    7.00
  15   0  -1   -0.90    3.90
  15   0  -1    3.40    4.30
  15   0  -1   -2.80    3.10
 -15  -1   1    7.10    7.00
 -15  -1   1   17.00    7.70
 -15  -1   1    4.60    7.00
 -15  -1   1   27.40    8.60
 -15  -1   1   23.50   10.60
  15   1  -1   12.70    7.80
  15   1  -1   22.90    6.70
  15   1  -1   11.90    5.90
  15   1  -1   13.60    6.00
  15   1  -1    8.10    8.20
 -15  -2   1  167.28   25.70
 -15  -2   1  131.19   24.30
 -15  -2   1   95.69   17.70
 -15  -2   1  127.39   20.50
 -15  -2   1  137.99   19.90
 -15  -2   1  160.08   27.20
  15   2  -1  116.89   13.90
  15   2  -1  101.99   22.40
  15   2  -1  149.09   20.20
  15   2  -1  126.19   15.40
  15   2  -1  123.49   16.90
  15   2  -1  141.19   16.90
  15   2  -1  134.29   22.70
 -15  -3   1   38.50   10.50
 -15  -3   1   22.10    9.10
 -15  -3   1   45.00   13.50
 -15  -3   1   57.89   11.60
 -15  -3   1   38.20   12.90
 -15  -3   1   29.90   12.30
  15   3  -1   29.00   11.40
  15   3  -1   38.00    8.60
  15   3  -1   41.50    8.70
  15   3  -1   33.00    7.90
  15   3  -1   42.60    8.00
  15   3  -1   52.99   12.50
  15   3  -1   38.00    6.00
 -15  -4   1  129.99   18.50
 -15  -4   1  126.79   17.90
 -15  -4   1  131.39   22.70
 -15  -4   1  188.58   23.50
 -15  -4   1   73.99   18.90
 -15  -4   1  149.99   24.60
  15   4  -1  125.29   14.00
  15   4  -1   93.49   15.50
  15   4  -1  103.69   19.40
  15   4  -1   93.29   20.70
  15   4  -1  129.39   18.90
  15   4  -1  117.39   16.70
  15   4  -1   96.69   15.30
 -15  -5   1    0.30    7.30
 -15  -5   1   15.20    7.20
 -15  -5   1   14.60    8.80
 -15  -5   1   13.90    7.80
 -15  -5   1   15.30    9.30
 -15  -5   1    0.10    6.70
  15   5  -1   15.20    6.60
  15   5  -1    5.40    5.00
  15   5  -1   14.40    5.20
  15   5  -1   15.20    8.30
  15   5  -1   16.70    4.40
  15   5  -1    5.70    3.90
 -15  -6   1   41.70   12.00
 -15  -6   1   20.60    9.60
 -15  -6   1   36.70    9.40
 -15  -6   1   45.40   11.20
 -15  -6   1   48.00   11.80
  15   6  -1   22.30    5.00
  15   6  -1   25.70    7.60
  15   6  -1   28.50    7.90
  15   6  -1   27.20   10.10
 -15  -7   1   -5.20    4.90
 -15  -7   1    4.80    5.50
  15   7  -1   -1.20    3.50
  15   7  -1    6.30    6.40
  15   7  -1   -0.70    2.50
 -15  -8   1    0.50    6.20
 -15  -8   1   15.50   10.60
  15   8  -1    3.10    6.80
 -16   7   1    3.40   14.10
 -16   7   1   -4.10   13.00
 -16   7   1   -2.60   10.00
 -16   7   1   11.90   12.10
 -16   7   1    9.30    8.40
 -16   7   1   -2.60   12.90
  16  -7  -1   -2.50    7.80
  16  -7  -1  -20.90    6.50
  16  -7  -1    4.30    5.60
 -16   6   1   -7.80    6.40
 -16   6   1    3.90    6.60
 -16   6   1    8.80    9.70
 -16   6   1    0.80    8.30
 -16   6   1   12.30    8.50
 -16   6   1   -4.40   10.60
  16  -6  -1  -13.20    7.20
  16  -6  -1    2.50    6.50
  16  -6  -1   24.40    8.10
  16  -6  -1    2.20    8.30
  16  -6  -1    5.80    6.00
  16  -6  -1    5.70    5.40
 -16   5   1   65.79   15.90
 -16   5   1   28.40   14.90
 -16   5   1   66.29   19.70
 -16   5   1   68.99   16.80
 -16   5   1   43.60   13.30
 -16   5   1   80.79   15.80
  16  -5  -1   40.10   11.60
  16  -5  -1   48.30   17.90
  16  -5  -1   46.40   14.00
  16  -5  -1   53.69   12.10
  16  -5  -1   58.69   16.80
 -16   4   1   12.50    9.40
 -16   4   1    6.90   10.40
 -16   4   1   37.30   16.30
 -16   4   1   44.50   16.50
 -16   4   1   28.20    9.80
 -16   4   1   23.00   10.50
  16  -4  -1   38.40    9.50
  16  -4  -1   19.00    9.30
  16  -4  -1   32.90   11.20
  16  -4  -1   42.60   15.60
  16  -4  -1   22.20    8.60
  16  -4  -1   -0.50    6.60
 -16   3   1  300.47   37.10
 -16   3   1  296.07   43.10
 -16   3   1  336.67   36.90
 -16   3   1  269.87   45.90
  16  -3  -1  282.37   45.10
  16  -3  -1  276.97   37.00
  16  -3  -1  329.77   36.00
  16  -3  -1  321.77   39.40
  16  -3  -1  317.17   45.80
  16  -3  -1  243.18   35.00
 -16   2   1   62.39   18.60
[truncated: 4,109,000 more chars]
