# Supplementary material for: Triggering and Preventing Cyclization of o‐Amino‐Guanidinobenzenes to 2‐Amino‐Benzimidazoles
Source: Chemistry. 2025 Dec 12;32(2):e03147. doi: 10.1002/chem.202503147 (PMC12790309; doi:10.1002/chem.202503147)
Supplement: Supplementary file 2 — Supporting Information File 2: chem70511‐sup‐0002‐SuppMat.zip. [file CHEM-32-e03147-s001.zip › mo_2024_chem07_0ma.cif]

data_mo_2024_chem07_0ma

# 1. SUBMISSION DETAILS
 
_publ_contact_author
;
       Prof. Dr. Dr. Hans-Joerg Himmel
       Anorganisch-Chemisches Institut
       Ruprecht-Karls Universitaet Heidelberg
       Im Neuenheimer Feld 270
       69120 Heidelberg
       Germany
;
_publ_contact_author_phone        '049 6221 54-8446'
_publ_contact_author_fax          '049 6221 54-5707'
_publ_contact_author_email        'hans-jorg.himmel@aci.uni-heidelberg.de'
_publ_requested_journal           'Chem. Eur. J.'
_publ_requested_coeditor_name     
;
'Henel Carmen, Michel Edwin, Zeitler Devin, Huebner Olaf, Kaifer Elisabeth'
;    
#==============================================================================
 
# 2. TITLE AND AUTHOR LIST

_publ_section_title
;
   'Why, How and under which Circumstances do Redox-Active o-Guanidino-Amino-Benzenes 
Rearrange to 2-Amino-Benzimidazole Derivatives?'
;
_publ_section_abstract
;   
   'Why, How and under which Circumstances do Redox-Active o-Guanidino-Amino-Benzenes 
Rearrange to 2-Amino-Benzimidazole Derivatives?'
;

loop_
 _publ_author_name
     'Henel, Carmen'
     'Michel, Edwin'
     'Zeitler, Devin'
     'Huebner, Olaf'
     'Kaifer, Elisabeth'    
     'Himmel, Hans-Joerg' 

 _publ_author_address
;     Anorganisch-Chemisches Institut
      Ruprecht-Karls Universitaet Heidelberg
      Im Neuenheimer Feld 270
      69120 Heidelberg
      Bundesrepublik Deutschland
;
#==============================================================================

_audit_creation_date               2024-11-06
_audit_creation_method
;
Olex2 1.5
(compiled 2024.02.16 svn.r378c4104 for OlexSys, GUI svn.r6928)
;
_shelx_SHELXL_version_number       '2018/3'
_audit_contact_author_address      ?
_audit_contact_author_email        ?
_audit_contact_author_name         ''
_audit_contact_author_phone        ?
_publ_contact_author_id_orcid      ?
_publ_section_references
;
Dolomanov, O.V., Bourhis, L.J., Gildea, R.J, Howard, J.A.K. & Puschmann, H.
 (2009), J. Appl. Cryst. 42, 339-341.

Sheldrick, G.M. (2008). Acta Cryst. A64, 112-122.

Sheldrick, G.M. (2015). Acta Cryst. A71, 3-8.
;
_chemical_name_common              ?
_chemical_name_systematic          ?
_chemical_formula_moiety           'C12 H20 N4'
_chemical_formula_sum              'C12 H20 N4'
_chemical_formula_weight           220.32
_chemical_melting_point            ?
loop_
  _atom_type_symbol
  _atom_type_description
  _atom_type_scat_dispersion_real
  _atom_type_scat_dispersion_imag
  _atom_type_scat_source
 'C' 'C' 0.0033 0.0016 'International Tables Vol C Tables 4.2.6.8 and 6.1.1.4'
 'H' 'H' 0.0000 0.0000 'International Tables Vol C Tables 4.2.6.8 and 6.1.1.4'
 'N' 'N' 0.0061 0.0033 'International Tables Vol C Tables 4.2.6.8 and 6.1.1.4'

_shelx_space_group_comment
;
The symmetry employed for this shelxl refinement is uniquely defined
by the following loop, which should always be used as a source of
symmetry information in preference to the above space-group names.
They are only intended as comments.
;
_space_group_crystal_system        'monoclinic'
_space_group_IT_number             14
_space_group_name_H-M_alt          'P 1 21/n 1'
_space_group_name_Hall             '-P 2yn'
loop_
  _space_group_symop_operation_xyz
 'x, y, z'
 '-x+1/2, y+1/2, -z+1/2'
 '-x, -y, -z'
 'x-1/2, -y-1/2, z-1/2'

_cell_length_a                     11.5662(14)
_cell_length_b                     18.089(2)
_cell_length_c                     12.2738(14)
_cell_angle_alpha                  90
_cell_angle_beta                   95.176(4)
_cell_angle_gamma                  90
_cell_volume                       2557.5(5)
_cell_formula_units_Z              8
_cell_measurement_reflns_used      9819
_cell_measurement_temperature      100.00
_cell_measurement_theta_max        26.93
_cell_measurement_theta_min        2.25
_shelx_estimated_absorpt_T_max     ?
_shelx_estimated_absorpt_T_min     ?
_exptl_absorpt_coefficient_mu      0.072
_exptl_absorpt_correction_T_max    0.7455
_exptl_absorpt_correction_T_min    0.6679
_exptl_absorpt_correction_type     multi-scan
_exptl_absorpt_process_details
;
SADABS-2016/2 (Bruker,2016/2) was used for absorption correction.
wR2(int) was 0.1446 before and 0.0888 after correction.
The Ratio of minimum to maximum transmission is 0.8959.
The \l/2 correction factor is Not present.
;
_exptl_absorpt_special_details     ?
_exptl_crystal_colour              colourless
_exptl_crystal_colour_primary      colourless
_exptl_crystal_density_diffrn      1.144
_exptl_crystal_density_meas        ?
_exptl_crystal_density_method      ?
_exptl_crystal_description         block
_exptl_crystal_F_000               960
_exptl_crystal_size_max            0.44
_exptl_crystal_size_mid            0.37
_exptl_crystal_size_min            0.21
_exptl_transmission_factor_max     ?
_exptl_transmission_factor_min     ?
_diffrn_reflns_av_R_equivalents    0.0922
_diffrn_reflns_av_unetI/netI       0.0410
_diffrn_reflns_Laue_measured_fraction_full  1.000
_diffrn_reflns_Laue_measured_fraction_max  1.000
_diffrn_reflns_limit_h_max         14
_diffrn_reflns_limit_h_min         -14
_diffrn_reflns_limit_k_max         22
_diffrn_reflns_limit_k_min         -22
_diffrn_reflns_limit_l_max         15
_diffrn_reflns_limit_l_min         -15
_diffrn_reflns_number              89920
_diffrn_reflns_point_group_measured_fraction_full  1.000
_diffrn_reflns_point_group_measured_fraction_max  1.000
_diffrn_reflns_theta_full          25.242
_diffrn_reflns_theta_max           26.495
_diffrn_reflns_theta_min           2.011
_diffrn_ambient_temperature        100.00
_diffrn_detector                   'Bruker Photon III detector'
_diffrn_detector_type              'CPAD detector'
_diffrn_measured_fraction_theta_full  1.000
_diffrn_measured_fraction_theta_max  1.000
_diffrn_measurement_device         'three-circle diffractometer'
_diffrn_measurement_device_type    'Bruker D8-Venture Dual Source'
_diffrn_measurement_method         '\w and \f scans'
_diffrn_radiation_monochromator    'mirror optics'
_diffrn_radiation_probe            x-ray
_diffrn_radiation_type             MoK\a
_diffrn_radiation_wavelength       0.71073
_diffrn_source                     'microfocus sealed X-ray tube'
_diffrn_source_current             1.4
_diffrn_source_power               0.07
_diffrn_source_type                'Incoatec I\ms'
_diffrn_source_voltage             50.0
_diffrn_standards_number           0
_reflns_Friedel_coverage           0.000
_reflns_Friedel_fraction_full      .
_reflns_Friedel_fraction_max       .
_reflns_number_gt                  4607
_reflns_number_total               5300
_reflns_special_details
;
 Reflections were merged by SHELXL according to the crystal
 class for the calculation of statistics and refinement.
 
 _reflns_Friedel_fraction is defined as the number of unique
 Friedel pairs measured divided by the number that would be
 possible theoretically, ignoring centric projections and
 systematic absences.
;
_reflns_threshold_expression       'I > 2\s(I)'
_computing_cell_refinement         'SAINT V8.40B (Bruker, 2019)'
_computing_data_collection         'APEX 4 V2021.11-0 (Bruker, 2021)'
_computing_data_reduction          'SAINT V8.40B (Bruker, 2019)'
_computing_molecular_graphics      'Olex2 1.5 (Dolomanov et al., 2009)'
_computing_publication_material    'Olex2 1.5 (Dolomanov et al., 2009)'
_computing_structure_refinement    'XL  (Sheldrick, 2008)'
_computing_structure_solution      'SHELXT 2018/2 (Sheldrick, 2018)'
_refine_diff_density_max           0.270
_refine_diff_density_min           -0.196
_refine_diff_density_rms           0.041
_refine_ls_extinction_coef         .
_refine_ls_extinction_method       none
_refine_ls_goodness_of_fit_ref     1.026
_refine_ls_hydrogen_treatment      mixed
_refine_ls_matrix_type             full
_refine_ls_number_parameters       307
_refine_ls_number_reflns           5300
_refine_ls_number_restraints       2
_refine_ls_R_factor_all            0.0474
_refine_ls_R_factor_gt             0.0408
_refine_ls_restrained_S_all        1.026
_refine_ls_shift/su_max            0.001
_refine_ls_shift/su_mean           0.000
_refine_ls_structure_factor_coef   Fsqd
_refine_ls_weighting_details      
 'w=1/[\s^2^(Fo^2^)+(0.0453P)^2^+1.0808P] where P=(Fo^2^+2Fc^2^)/3'
_refine_ls_weighting_scheme        calc
_refine_ls_wR_factor_gt            0.1027
_refine_ls_wR_factor_ref           0.1098
_refine_special_details            ?
_olex2_refinement_description
;
1. Fixed Uiso
 At 1.2 times of:
  All C(H) groups
 At 1.5 times of:
  All C(H,H,H) groups
2. Restrained distances
 N4-H4 = N24-H24
 0.88 with sigma of 0.02
3.a Aromatic/amide H refined with riding coordinates:
 C3(H3), C4(H4A), C5(H5), C6(H6), C23(H23), C24(H24A), C25(H25), C26(H26)
3.b Idealised Me refined as rotating group:
 C8(H8A,H8B,H8C), C9(H9A,H9B,H9C), C10(H10A,H10B,H10C), C11(H11A,H11B,H11C),
 C12(H12A,H12B,H12C), C28(H28A,H28B,H28C), C29(H29A,H29B,H29C), C30(H30A,H30B,
 H30C), C31(H31A,H31B,H31C), C32(H32A,H32B,H32C)
;
_atom_sites_solution_hydrogens     mixed
_atom_sites_solution_primary       dual
_atom_sites_solution_secondary     ?
loop_
  _atom_site_label
  _atom_site_type_symbol
  _atom_site_fract_x
  _atom_site_fract_y
  _atom_site_fract_z
  _atom_site_U_iso_or_equiv
  _atom_site_adp_type
  _atom_site_occupancy
  _atom_site_site_symmetry_order
  _atom_site_calc_flag
  _atom_site_refinement_flags_posn
  _atom_site_refinement_flags_adp
  _atom_site_refinement_flags_occupancy
  _atom_site_disorder_assembly
  _atom_site_disorder_group
 N1 N 0.74807(9) 0.70802(6) 0.16417(8) 0.0153(2) Uani 1 1 d . . . . .
 N2 N 0.81242(9) 0.82856(6) 0.16097(8) 0.0178(2) Uani 1 1 d . . . . .
 N3 N 0.69301(9) 0.78673(6) 0.01209(8) 0.0194(2) Uani 1 1 d . . . . .
 N4 N 0.57325(9) 0.62038(6) 0.22734(9) 0.0176(2) Uani 1 1 d D . . . .
 H4 H 0.6047(13) 0.6572(8) 0.2665(13) 0.025(4) Uiso 1 1 d D . . . .
 C1 C 0.72134(10) 0.64225(7) 0.10560(9) 0.0151(2) Uani 1 1 d . . . . .
 C2 C 0.63625(10) 0.59489(7) 0.14500(9) 0.0151(2) Uani 1 1 d . . . . .
 C3 C 0.61535(11) 0.52629(7) 0.09398(10) 0.0190(3) Uani 1 1 d . . . . .
 H3 H 0.560876 0.493212 0.120996 0.023 Uiso 1 1 calc R U . . .
 C4 C 0.67364(11) 0.50608(7) 0.00405(11) 0.0229(3) Uani 1 1 d . . . . .
 H4A H 0.657410 0.459772 -0.030520 0.027 Uiso 1 1 calc R U . . .
 C5 C 0.75472(11) 0.55265(8) -0.03534(10) 0.0226(3) Uani 1 1 d . . . . .
 H5 H 0.793651 0.538771 -0.097124 0.027 Uiso 1 1 calc R U . . .
 C6 C 0.77902(11) 0.62029(7) 0.01637(10) 0.0188(3) Uani 1 1 d . . . . .
 H6 H 0.835973 0.651898 -0.009836 0.023 Uiso 1 1 calc R U . . .
 C7 C 0.75069(10) 0.77055(7) 0.11279(9) 0.0149(2) Uani 1 1 d . . . . .
 C8 C 0.88677(11) 0.81460(8) 0.26076(10) 0.0217(3) Uani 1 1 d . . . . .
 H8A H 0.839441 0.812783 0.323029 0.033 Uiso 1 1 calc R U . . .
 H8B H 0.944163 0.854357 0.272043 0.033 Uiso 1 1 calc R U . . .
 H8C H 0.926825 0.767262 0.254472 0.033 Uiso 1 1 calc R U . . .
 C9 C 0.77193(13) 0.90465(8) 0.14598(12) 0.0290(3) Uani 1 1 d . . . . .
 H9A H 0.825544 0.932100 0.103559 0.044 Uiso 1 1 calc R U . . .
 H9B H 0.768768 0.928154 0.217591 0.044 Uiso 1 1 calc R U . . .
 H9C H 0.694290 0.904777 0.106723 0.044 Uiso 1 1 calc R U . . .
 C10 C 0.58654(11) 0.74834(8) -0.02570(12) 0.0254(3) Uani 1 1 d . . . . .
 H10A H 0.603783 0.709539 -0.077562 0.038 Uiso 1 1 calc R U . . .
 H10B H 0.531295 0.783548 -0.061933 0.038 Uiso 1 1 calc R U . . .
 H10C H 0.552715 0.726029 0.036894 0.038 Uiso 1 1 calc R U . . .
 C11 C 0.74991(13) 0.82617(9) -0.07096(11) 0.0297(3) Uani 1 1 d . . . . .
 H11A H 0.828115 0.840707 -0.041320 0.045 Uiso 1 1 calc R U . . .
 H11B H 0.704882 0.870420 -0.093109 0.045 Uiso 1 1 calc R U . . .
 H11C H 0.755190 0.794026 -0.134601 0.045 Uiso 1 1 calc R U . . .
 C12 C 0.50203(11) 0.57116(7) 0.28576(11) 0.0210(3) Uani 1 1 d . . . . .
 H12A H 0.434961 0.555181 0.236940 0.032 Uiso 1 1 calc R U . . .
 H12B H 0.475048 0.597084 0.348843 0.032 Uiso 1 1 calc R U . . .
 H12C H 0.547812 0.527875 0.311062 0.032 Uiso 1 1 calc R U . . .
 N21 N 0.64462(8) 0.71936(6) 0.42104(8) 0.0147(2) Uani 1 1 d . . . . .
 N22 N 0.54944(8) 0.83045(6) 0.39030(8) 0.0155(2) Uani 1 1 d . . . . .
 N23 N 0.67977(9) 0.82088(6) 0.54495(8) 0.0172(2) Uani 1 1 d . . . . .
 N24 N 0.83747(9) 0.63844(6) 0.38110(8) 0.0162(2) Uani 1 1 d D . . . .
 H24 H 0.7985(13) 0.6662(8) 0.3328(12) 0.019(4) Uiso 1 1 d D . . . .
 C21 C 0.68608(10) 0.66528(7) 0.49769(9) 0.0149(2) Uani 1 1 d . . . . .
 C22 C 0.78200(10) 0.62132(6) 0.47274(9) 0.0149(2) Uani 1 1 d . . . . .
 C23 C 0.81983(11) 0.56473(7) 0.54523(10) 0.0199(3) Uani 1 1 d . . . . .
 H23 H 0.883680 0.534747 0.529496 0.024 Uiso 1 1 calc R U . . .
 C24 C 0.76537(12) 0.55173(7) 0.63990(11) 0.0239(3) Uani 1 1 d . . . . .
 H24A H 0.793001 0.513484 0.688522 0.029 Uiso 1 1 calc R U . . .
 C25 C 0.67113(12) 0.59411(7) 0.66386(10) 0.0236(3) Uani 1 1 d . . . . .
 H25 H 0.633973 0.585118 0.728521 0.028 Uiso 1 1 calc R U . . .
 C26 C 0.63154(11) 0.65014(7) 0.59187(10) 0.0194(3) Uani 1 1 d . . . . .
 H26 H 0.565964 0.678596 0.607381 0.023 Uiso 1 1 calc R U . . .
 C27 C 0.62591(10) 0.78635(7) 0.45270(9) 0.0134(2) Uani 1 1 d . . . . .
 C28 C 0.47800(11) 0.79756(7) 0.29957(10) 0.0205(3) Uani 1 1 d . . . . .
 H28A H 0.521817 0.795913 0.234897 0.031 Uiso 1 1 calc R U . . .
 H28B H 0.407745 0.827330 0.283468 0.031 Uiso 1 1 calc R U . . .
 H28C H 0.456247 0.747239 0.319142 0.031 Uiso 1 1 calc R U . . .
 C29 C 0.56714(11) 0.90991(7) 0.38018(11) 0.0223(3) Uani 1 1 d . . . . .
 H29A H 0.638799 0.924289 0.423727 0.033 Uiso 1 1 calc R U . . .
 H29B H 0.501282 0.936354 0.406766 0.033 Uiso 1 1 calc R U . . .
 H29C H 0.573226 0.922467 0.303234 0.033 Uiso 1 1 calc R U . . .
 C30 C 0.61130(12) 0.85882(8) 0.62119(11) 0.0248(3) Uani 1 1 d . . . . .
 H30A H 0.534164 0.869910 0.585165 0.037 Uiso 1 1 calc R U . . .
 H30B H 0.650062 0.905003 0.644964 0.037 Uiso 1 1 calc R U . . .
 H30C H 0.603435 0.827170 0.684896 0.037 Uiso 1 1 calc R U . . .
 C31 C 0.79326(11) 0.79623(7) 0.59146(11) 0.0209(3) Uani 1 1 d . . . . .
 H31A H 0.783764 0.760396 0.649865 0.031 Uiso 1 1 calc R U . . .
 H31B H 0.837875 0.838763 0.621571 0.031 Uiso 1 1 calc R U . . .
 H31C H 0.834674 0.772907 0.534286 0.031 Uiso 1 1 calc R U . . .
 C32 C 0.91328(11) 0.58529(7) 0.33537(11) 0.0221(3) Uani 1 1 d . . . . .
 H32A H 0.930990 0.601850 0.262694 0.033 Uiso 1 1 calc R U . . .
 H32B H 0.874667 0.537051 0.329224 0.033 Uiso 1 1 calc R U . . .
 H32C H 0.985489 0.580988 0.383255 0.033 Uiso 1 1 calc R U . . .

loop_
  _atom_site_aniso_label
  _atom_site_aniso_U_11
  _atom_site_aniso_U_22
  _atom_site_aniso_U_33
  _atom_site_aniso_U_23
  _atom_site_aniso_U_13
  _atom_site_aniso_U_12
 N1 0.0156(5) 0.0179(5) 0.0125(5) -0.0001(4) 0.0017(4) -0.0025(4)
 N2 0.0187(5) 0.0175(5) 0.0167(5) 0.0026(4) -0.0013(4) -0.0037(4)
 N3 0.0194(5) 0.0217(5) 0.0164(5) 0.0036(4) -0.0028(4) -0.0005(4)
 N4 0.0179(5) 0.0163(5) 0.0188(5) -0.0034(4) 0.0037(4) -0.0041(4)
 C1 0.0140(5) 0.0179(6) 0.0126(5) 0.0007(4) -0.0025(4) 0.0015(4)
 C2 0.0135(5) 0.0176(6) 0.0134(5) 0.0001(4) -0.0025(4) 0.0021(4)
 C3 0.0168(6) 0.0179(6) 0.0215(6) -0.0014(5) -0.0025(5) 0.0005(5)
 C4 0.0241(7) 0.0201(6) 0.0230(7) -0.0084(5) -0.0061(5) 0.0062(5)
 C5 0.0228(6) 0.0293(7) 0.0154(6) -0.0041(5) 0.0000(5) 0.0093(5)
 C6 0.0169(6) 0.0244(6) 0.0151(6) 0.0018(5) 0.0009(5) 0.0042(5)
 C7 0.0114(5) 0.0199(6) 0.0137(5) 0.0001(4) 0.0030(4) 0.0003(4)
 C8 0.0222(6) 0.0253(7) 0.0169(6) 0.0014(5) -0.0028(5) -0.0069(5)
 C9 0.0371(8) 0.0183(7) 0.0306(7) -0.0009(5) -0.0028(6) -0.0018(6)
 C10 0.0204(6) 0.0253(7) 0.0282(7) -0.0013(5) -0.0101(5) 0.0038(5)
 C11 0.0321(7) 0.0396(8) 0.0175(6) 0.0099(6) 0.0025(5) 0.0024(6)
 C12 0.0199(6) 0.0209(6) 0.0229(6) 0.0025(5) 0.0050(5) -0.0019(5)
 N21 0.0154(5) 0.0168(5) 0.0121(5) 0.0002(4) 0.0018(4) 0.0014(4)
 N22 0.0158(5) 0.0157(5) 0.0145(5) -0.0012(4) -0.0018(4) 0.0010(4)
 N23 0.0180(5) 0.0181(5) 0.0146(5) -0.0021(4) -0.0026(4) 0.0019(4)
 N24 0.0169(5) 0.0161(5) 0.0157(5) 0.0030(4) 0.0020(4) 0.0021(4)
 C21 0.0179(6) 0.0136(5) 0.0129(5) -0.0008(4) -0.0007(4) -0.0021(4)
 C22 0.0174(6) 0.0131(5) 0.0138(5) -0.0016(4) -0.0003(4) -0.0031(4)
 C23 0.0248(6) 0.0151(6) 0.0194(6) 0.0001(5) 0.0009(5) 0.0030(5)
 C24 0.0364(8) 0.0160(6) 0.0188(6) 0.0060(5) 0.0004(5) -0.0001(5)
 C25 0.0333(7) 0.0218(7) 0.0164(6) 0.0033(5) 0.0071(5) -0.0032(5)
 C26 0.0216(6) 0.0192(6) 0.0181(6) -0.0004(5) 0.0047(5) 0.0000(5)
 C27 0.0113(5) 0.0183(6) 0.0111(5) 0.0012(4) 0.0030(4) -0.0006(4)
 C28 0.0201(6) 0.0224(6) 0.0178(6) -0.0025(5) -0.0051(5) 0.0026(5)
 C29 0.0231(6) 0.0174(6) 0.0255(7) 0.0030(5) -0.0028(5) 0.0004(5)
 C30 0.0305(7) 0.0263(7) 0.0170(6) -0.0067(5) -0.0007(5) 0.0049(6)
 C31 0.0195(6) 0.0205(6) 0.0213(6) 0.0013(5) -0.0062(5) -0.0014(5)
 C32 0.0232(6) 0.0204(6) 0.0240(6) 0.0014(5) 0.0089(5) 0.0022(5)

_geom_special_details
;
 All esds (except the esd in the dihedral angle between two l.s. planes)
 are estimated using the full covariance matrix.  The cell esds are taken
 into account individually in the estimation of esds in distances, angles
 and torsion angles; correlations between esds in cell parameters are only
 used when they are defined by crystal symmetry.  An approximate (isotropic)
 treatment of cell esds is used for estimating esds involving l.s. planes.
;
loop_
  _geom_bond_atom_site_label_1
  _geom_bond_atom_site_label_2
  _geom_bond_distance
  _geom_bond_site_symmetry_2
  _geom_bond_publ_flag
 N1 C1 1.4099(15) . ?
 N1 C7 1.2967(16) . ?
 N2 C7 1.3727(16) . ?
 N2 C8 1.4537(16) . ?
 N2 C9 1.4603(17) . ?
 N3 C7 1.3819(15) . ?
 N3 C10 1.4529(16) . ?
 N3 C11 1.4499(17) . ?
 N4 H4 0.881(13) . ?
 N4 C2 1.3777(15) . ?
 N4 C12 1.4463(16) . ?
 C1 C2 1.4221(17) . ?
 C1 C6 1.3907(17) . ?
 C2 C3 1.4012(17) . ?
 C3 H3 0.9500 . ?
 C3 C4 1.3932(18) . ?
 C4 H4A 0.9500 . ?
 C4 C5 1.380(2) . ?
 C5 H5 0.9500 . ?
 C5 C6 1.3952(19) . ?
 C6 H6 0.9500 . ?
 C8 H8A 0.9800 . ?
 C8 H8B 0.9800 . ?
 C8 H8C 0.9800 . ?
 C9 H9A 0.9800 . ?
 C9 H9B 0.9800 . ?
 C9 H9C 0.9800 . ?
 C10 H10A 0.9800 . ?
 C10 H10B 0.9800 . ?
 C10 H10C 0.9800 . ?
 C11 H11A 0.9800 . ?
 C11 H11B 0.9800 . ?
 C11 H11C 0.9800 . ?
 C12 H12A 0.9800 . ?
 C12 H12B 0.9800 . ?
 C12 H12C 0.9800 . ?
 N21 C21 1.4107(15) . ?
 N21 C27 1.2968(16) . ?
 N22 C27 1.3722(15) . ?
 N22 C28 1.4530(15) . ?
 N22 C29 1.4587(16) . ?
 N23 C27 1.3904(15) . ?
 N23 C30 1.4517(16) . ?
 N23 C31 1.4535(15) . ?
 N24 H24 0.870(13) . ?
 N24 C22 1.3795(15) . ?
 N24 C32 1.4482(16) . ?
 C21 C22 1.4207(17) . ?
 C21 C26 1.3931(17) . ?
 C22 C23 1.4002(17) . ?
 C23 H23 0.9500 . ?
 C23 C24 1.3907(18) . ?
 C24 H24A 0.9500 . ?
 C24 C25 1.386(2) . ?
 C25 H25 0.9500 . ?
 C25 C26 1.3946(18) . ?
 C26 H26 0.9500 . ?
 C28 H28A 0.9800 . ?
 C28 H28B 0.9800 . ?
 C28 H28C 0.9800 . ?
 C29 H29A 0.9800 . ?
 C29 H29B 0.9800 . ?
 C29 H29C 0.9800 . ?
 C30 H30A 0.9800 . ?
 C30 H30B 0.9800 . ?
 C30 H30C 0.9800 . ?
 C31 H31A 0.9800 . ?
 C31 H31B 0.9800 . ?
 C31 H31C 0.9800 . ?
 C32 H32A 0.9800 . ?
 C32 H32B 0.9800 . ?
 C32 H32C 0.9800 . ?

loop_
  _geom_angle_atom_site_label_1
  _geom_angle_atom_site_label_2
  _geom_angle_atom_site_label_3
  _geom_angle
  _geom_angle_site_symmetry_1
  _geom_angle_site_symmetry_3
  _geom_angle_publ_flag
 C7 N1 C1 120.12(10) . . ?
 C7 N2 C8 118.38(10) . . ?
 C7 N2 C9 121.18(11) . . ?
 C8 N2 C9 115.37(11) . . ?
 C7 N3 C10 120.74(11) . . ?
 C7 N3 C11 121.33(11) . . ?
 C11 N3 C10 115.86(11) . . ?
 C2 N4 H4 115.7(11) . . ?
 C2 N4 C12 121.35(10) . . ?
 C12 N4 H4 114.9(11) . . ?
 N1 C1 C2 117.49(10) . . ?
 C6 C1 N1 122.95(11) . . ?
 C6 C1 C2 119.44(11) . . ?
 N4 C2 C1 118.42(11) . . ?
 N4 C2 C3 122.88(11) . . ?
 C3 C2 C1 118.58(11) . . ?
 C2 C3 H3 119.7 . . ?
 C4 C3 C2 120.67(12) . . ?
 C4 C3 H3 119.7 . . ?
 C3 C4 H4A 119.7 . . ?
 C5 C4 C3 120.67(12) . . ?
 C5 C4 H4A 119.7 . . ?
 C4 C5 H5 120.3 . . ?
 C4 C5 C6 119.43(12) . . ?
 C6 C5 H5 120.3 . . ?
 C1 C6 C5 121.16(12) . . ?
 C1 C6 H6 119.4 . . ?
 C5 C6 H6 119.4 . . ?
 N1 C7 N2 119.43(11) . . ?
 N1 C7 N3 126.09(11) . . ?
 N2 C7 N3 114.45(11) . . ?
 N2 C8 H8A 109.5 . . ?
 N2 C8 H8B 109.5 . . ?
 N2 C8 H8C 109.5 . . ?
 H8A C8 H8B 109.5 . . ?
 H8A C8 H8C 109.5 . . ?
 H8B C8 H8C 109.5 . . ?
 N2 C9 H9A 109.5 . . ?
 N2 C9 H9B 109.5 . . ?
 N2 C9 H9C 109.5 . . ?
 H9A C9 H9B 109.5 . . ?
 H9A C9 H9C 109.5 . . ?
 H9B C9 H9C 109.5 . . ?
 N3 C10 H10A 109.5 . . ?
 N3 C10 H10B 109.5 . . ?
 N3 C10 H10C 109.5 . . ?
 H10A C10 H10B 109.5 . . ?
 H10A C10 H10C 109.5 . . ?
 H10B C10 H10C 109.5 . . ?
 N3 C11 H11A 109.5 . . ?
 N3 C11 H11B 109.5 . . ?
 N3 C11 H11C 109.5 . . ?
 H11A C11 H11B 109.5 . . ?
 H11A C11 H11C 109.5 . . ?
 H11B C11 H11C 109.5 . . ?
 N4 C12 H12A 109.5 . . ?
 N4 C12 H12B 109.5 . . ?
 N4 C12 H12C 109.5 . . ?
 H12A C12 H12B 109.5 . . ?
 H12A C12 H12C 109.5 . . ?
 H12B C12 H12C 109.5 . . ?
 C27 N21 C21 120.27(10) . . ?
 C27 N22 C28 118.88(10) . . ?
 C27 N22 C29 122.15(10) . . ?
 C28 N22 C29 114.38(10) . . ?
 C27 N23 C30 120.45(10) . . ?
 C27 N23 C31 120.29(10) . . ?
 C30 N23 C31 114.70(10) . . ?
 C22 N24 H24 115.8(10) . . ?
 C22 N24 C32 120.61(10) . . ?
 C32 N24 H24 114.4(10) . . ?
 N21 C21 C22 118.00(10) . . ?
 C26 C21 N21 122.52(11) . . ?
 C26 C21 C22 119.31(11) . . ?
 N24 C22 C21 118.66(11) . . ?
 N24 C22 C23 122.73(11) . . ?
 C23 C22 C21 118.53(11) . . ?
 C22 C23 H23 119.5 . . ?
 C24 C23 C22 121.02(12) . . ?
 C24 C23 H23 119.5 . . ?
 C23 C24 H24A 119.7 . . ?
 C25 C24 C23 120.53(12) . . ?
 C25 C24 H24A 119.7 . . ?
 C24 C25 H25 120.4 . . ?
 C24 C25 C26 119.16(12) . . ?
 C26 C25 H25 120.4 . . ?
 C21 C26 C25 121.42(12) . . ?
 C21 C26 H26 119.3 . . ?
 C25 C26 H26 119.3 . . ?
 N21 C27 N22 119.52(10) . . ?
 N21 C27 N23 126.10(11) . . ?
 N22 C27 N23 114.34(10) . . ?
 N22 C28 H28A 109.5 . . ?
 N22 C28 H28B 109.5 . . ?
 N22 C28 H28C 109.5 . . ?
 H28A C28 H28B 109.5 . . ?
 H28A C28 H28C 109.5 . . ?
 H28B C28 H28C 109.5 . . ?
 N22 C29 H29A 109.5 . . ?
 N22 C29 H29B 109.5 . . ?
 N22 C29 H29C 109.5 . . ?
 H29A C29 H29B 109.5 . . ?
 H29A C29 H29C 109.5 . . ?
 H29B C29 H29C 109.5 . . ?
 N23 C30 H30A 109.5 . . ?
 N23 C30 H30B 109.5 . . ?
 N23 C30 H30C 109.5 . . ?
 H30A C30 H30B 109.5 . . ?
 H30A C30 H30C 109.5 . . ?
 H30B C30 H30C 109.5 . . ?
 N23 C31 H31A 109.5 . . ?
 N23 C31 H31B 109.5 . . ?
 N23 C31 H31C 109.5 . . ?
 H31A C31 H31B 109.5 . . ?
 H31A C31 H31C 109.5 . . ?
 H31B C31 H31C 109.5 . . ?
 N24 C32 H32A 109.5 . . ?
 N24 C32 H32B 109.5 . . ?
 N24 C32 H32C 109.5 . . ?
 H32A C32 H32B 109.5 . . ?
 H32A C32 H32C 109.5 . . ?
 H32B C32 H32C 109.5 . . ?

loop_
  _geom_torsion_atom_site_label_1
  _geom_torsion_atom_site_label_2
  _geom_torsion_atom_site_label_3
  _geom_torsion_atom_site_label_4
  _geom_torsion
  _geom_torsion_site_symmetry_1
  _geom_torsion_site_symmetry_2
  _geom_torsion_site_symmetry_3
  _geom_torsion_site_symmetry_4
  _geom_torsion_publ_flag
 N1 C1 C2 N4 9.23(16) . . . . ?
 N1 C1 C2 C3 -174.56(10) . . . . ?
 N1 C1 C6 C5 176.12(11) . . . . ?
 N4 C2 C3 C4 173.70(11) . . . . ?
 C1 N1 C7 N2 -158.25(11) . . . . ?
 C1 N1 C7 N3 23.92(18) . . . . ?
 C1 C2 C3 C4 -2.33(17) . . . . ?
 C2 C1 C6 C5 0.12(18) . . . . ?
 C2 C3 C4 C5 1.22(19) . . . . ?
 C3 C4 C5 C6 0.60(19) . . . . ?
 C4 C5 C6 C1 -1.27(18) . . . . ?
 C6 C1 C2 N4 -174.55(11) . . . . ?
 C6 C1 C2 C3 1.65(17) . . . . ?
 C7 N1 C1 C2 -131.30(12) . . . . ?
 C7 N1 C1 C6 52.62(16) . . . . ?
 C8 N2 C7 N1 9.02(16) . . . . ?
 C8 N2 C7 N3 -172.90(10) . . . . ?
 C9 N2 C7 N1 -144.66(12) . . . . ?
 C9 N2 C7 N3 33.42(16) . . . . ?
 C10 N3 C7 N1 26.93(18) . . . . ?
 C10 N3 C7 N2 -151.00(11) . . . . ?
 C11 N3 C7 N1 -136.03(13) . . . . ?
 C11 N3 C7 N2 46.04(16) . . . . ?
 C12 N4 C2 C1 -167.90(11) . . . . ?
 C12 N4 C2 C3 16.07(18) . . . . ?
 N21 C21 C22 N24 6.66(16) . . . . ?
 N21 C21 C22 C23 -176.49(11) . . . . ?
 N21 C21 C26 C25 177.05(12) . . . . ?
 N24 C22 C23 C24 176.49(12) . . . . ?
 C21 N21 C27 N22 -156.66(11) . . . . ?
 C21 N21 C27 N23 25.68(17) . . . . ?
 C21 C22 C23 C24 -0.23(18) . . . . ?
 C22 C21 C26 C25 1.87(18) . . . . ?
 C22 C23 C24 C25 0.8(2) . . . . ?
 C23 C24 C25 C26 -0.1(2) . . . . ?
 C24 C25 C26 C21 -1.3(2) . . . . ?
 C26 C21 C22 N24 -177.95(11) . . . . ?
 C26 C21 C22 C23 -1.09(17) . . . . ?
 C27 N21 C21 C22 -131.55(12) . . . . ?
 C27 N21 C21 C26 53.21(16) . . . . ?
 C28 N22 C27 N21 9.45(16) . . . . ?
 C28 N22 C27 N23 -172.63(10) . . . . ?
 C29 N22 C27 N21 -145.15(12) . . . . ?
 C29 N22 C27 N23 32.77(15) . . . . ?
 C30 N23 C27 N21 -130.44(13) . . . . ?
 C30 N23 C27 N22 51.80(15) . . . . ?
 C31 N23 C27 N21 24.36(17) . . . . ?
 C31 N23 C27 N22 -153.40(11) . . . . ?
 C32 N24 C22 C21 -163.18(11) . . . . ?
 C32 N24 C22 C23 20.10(17) . . . . ?

_shelx_res_file
;
TITL mo_2024_chem07_0ma_a.res in P2(1)/n
    mo_2024_chem07_0ma.res
    created by SHELXL-2018/3 at 13:49:22 on 06-Nov-2024
REM Old TITL mo_2024_chem07_0ma in P2(1)/n
REM SHELXT solution in P2(1)/n: R1 0.131, Rweak 0.005, Alpha 0.022
REM <I/s> 0.407 for 183 systematic absences, Orientation as input
REM Formula found by SHELXT: C26 N6
CELL 0.71073 11.5662 18.0892 12.2738 90 95.176 90
ZERR 8 0.0014 0.0023 0.0014 0 0.004 0
LATT 1
SYMM 0.5-X,0.5+Y,0.5-Z
SFAC C H N
UNIT 96 160 32
DFIX 0.88 N4 H4 N24 H24

L.S. 4
PLAN  20
TEMP -173.15
CONF
BOND
list 4
MORE -1
BOND $H
fmap 2
acta
OMIT -3 53
REM <olex2.extras>
REM <HklSrc "%.\\mo_2024_chem07_0ma.hkl">
REM </olex2.extras>

WGHT    0.045300    1.080800
FVAR       0.45495
N1    3    0.748067    0.708024    0.164167    11.00000    0.01560    0.01792 =
         0.01249   -0.00007    0.00166   -0.00246
N2    3    0.812421    0.828558    0.160971    11.00000    0.01871    0.01748 =
         0.01674    0.00261   -0.00127   -0.00368
N3    3    0.693009    0.786729    0.012087    11.00000    0.01937    0.02167 =
         0.01642    0.00364   -0.00279   -0.00052
N4    3    0.573245    0.620381    0.227344    11.00000    0.01791    0.01632 =
         0.01880   -0.00345    0.00371   -0.00405
H4    2    0.604711    0.657237    0.266517    11.00000    0.02527
C1    1    0.721343    0.642253    0.105598    11.00000    0.01398    0.01791 =
         0.01263    0.00066   -0.00248    0.00152
C2    1    0.636247    0.594892    0.144995    11.00000    0.01349    0.01758 =
         0.01342    0.00009   -0.00248    0.00212
C3    1    0.615348    0.526285    0.093981    11.00000    0.01679    0.01793 =
         0.02151   -0.00140   -0.00255    0.00050
AFIX  43
H3    2    0.560876    0.493212    0.120996    11.00000   -1.20000
AFIX   0
C4    1    0.673639    0.506078    0.004046    11.00000    0.02407    0.02006 =
         0.02300   -0.00840   -0.00610    0.00622
AFIX  43
H4A   2    0.657410    0.459772   -0.030520    11.00000   -1.20000
AFIX   0
C5    1    0.754720    0.552649   -0.035338    11.00000    0.02283    0.02928 =
         0.01544   -0.00414    0.00000    0.00933
AFIX  43
H5    2    0.793651    0.538771   -0.097124    11.00000   -1.20000
AFIX   0
C6    1    0.779023    0.620289    0.016369    11.00000    0.01692    0.02436 =
         0.01508    0.00177    0.00090    0.00415
AFIX  43
H6    2    0.835973    0.651898   -0.009836    11.00000   -1.20000
AFIX   0
C7    1    0.750688    0.770553    0.112793    11.00000    0.01136    0.01990 =
         0.01365    0.00013    0.00298    0.00033
C8    1    0.886769    0.814603    0.260758    11.00000    0.02225    0.02532 =
         0.01686    0.00142   -0.00277   -0.00691
AFIX 137
H8A   2    0.839441    0.812783    0.323029    11.00000   -1.50000
H8B   2    0.944163    0.854357    0.272043    11.00000   -1.50000
H8C   2    0.926825    0.767262    0.254472    11.00000   -1.50000
AFIX   0
C9    1    0.771926    0.904654    0.145978    11.00000    0.03712    0.01830 =
         0.03063   -0.00086   -0.00275   -0.00185
AFIX 137
H9A   2    0.825544    0.932100    0.103559    11.00000   -1.50000
H9B   2    0.768768    0.928154    0.217591    11.00000   -1.50000
H9C   2    0.694290    0.904777    0.106723    11.00000   -1.50000
AFIX   0
C10   1    0.586536    0.748337   -0.025704    11.00000    0.02041    0.02534 =
         0.02823   -0.00133   -0.01013    0.00379
AFIX 137
H10A  2    0.603783    0.709539   -0.077562    11.00000   -1.50000
H10B  2    0.531295    0.783548   -0.061933    11.00000   -1.50000
H10C  2    0.552715    0.726029    0.036894    11.00000   -1.50000
AFIX   0
C11   1    0.749909    0.826165   -0.070965    11.00000    0.03212    0.03962 =
         0.01752    0.00986    0.00247    0.00238
AFIX 137
H11A  2    0.828115    0.840707   -0.041320    11.00000   -1.50000
H11B  2    0.704882    0.870420   -0.093109    11.00000   -1.50000
H11C  2    0.755190    0.794026   -0.134601    11.00000   -1.50000
AFIX   0
C12   1    0.502026    0.571163    0.285755    11.00000    0.01987    0.02087 =
         0.02294    0.00250    0.00501   -0.00186
AFIX 137
H12A  2    0.434961    0.555181    0.236940    11.00000   -1.50000
H12B  2    0.475048    0.597084    0.348843    11.00000   -1.50000
H12C  2    0.547812    0.527875    0.311062    11.00000   -1.50000
AFIX   0

N21   3    0.644621    0.719357    0.421044    11.00000    0.01535    0.01679 =
         0.01208    0.00020    0.00176    0.00137
N22   3    0.549442    0.830455    0.390303    11.00000    0.01579    0.01565 =
         0.01445   -0.00121   -0.00178    0.00102
N23   3    0.679774    0.820885    0.544953    11.00000    0.01796    0.01811 =
         0.01465   -0.00206   -0.00259    0.00185
N24   3    0.837467    0.638444    0.381098    11.00000    0.01693    0.01608 =
         0.01569    0.00300    0.00196    0.00205
H24   2    0.798532    0.666167    0.332816    11.00000    0.01918
C21   1    0.686076    0.665284    0.497686    11.00000    0.01792    0.01358 =
         0.01295   -0.00077   -0.00066   -0.00207
C22   1    0.781997    0.621315    0.472740    11.00000    0.01737    0.01314 =
         0.01377   -0.00164   -0.00028   -0.00305
C23   1    0.819828    0.564725    0.545227    11.00000    0.02483    0.01515 =
         0.01944    0.00013    0.00090    0.00304
AFIX  43
H23   2    0.883680    0.534747    0.529496    11.00000   -1.20000
AFIX   0
C24   1    0.765372    0.551728    0.639895    11.00000    0.03645    0.01600 =
         0.01880    0.00601    0.00045   -0.00007
AFIX  43
H24A  2    0.793001    0.513484    0.688522    11.00000   -1.20000
AFIX   0
C25   1    0.671133    0.594113    0.663865    11.00000    0.03329    0.02181 =
         0.01645    0.00330    0.00709   -0.00318
AFIX  43
H25   2    0.633973    0.585118    0.728521    11.00000   -1.20000
AFIX   0
C26   1    0.631539    0.650141    0.591867    11.00000    0.02155    0.01916 =
         0.01813   -0.00041    0.00470    0.00000
AFIX  43
H26   2    0.565964    0.678596    0.607381    11.00000   -1.20000
AFIX   0
C27   1    0.625909    0.786351    0.452699    11.00000    0.01131    0.01833 =
         0.01106    0.00117    0.00303   -0.00063
C28   1    0.477999    0.797557    0.299568    11.00000    0.02012    0.02236 =
         0.01778   -0.00247   -0.00512    0.00256
AFIX 137
H28A  2    0.521817    0.795913    0.234897    11.00000   -1.50000
H28B  2    0.407745    0.827330    0.283468    11.00000   -1.50000
H28C  2    0.456247    0.747239    0.319142    11.00000   -1.50000
AFIX   0
C29   1    0.567139    0.909910    0.380177    11.00000    0.02312    0.01745 =
         0.02548    0.00303   -0.00281    0.00039
AFIX 137
H29A  2    0.638799    0.924289    0.423727    11.00000   -1.50000
H29B  2    0.501282    0.936354    0.406766    11.00000   -1.50000
H29C  2    0.573226    0.922467    0.303234    11.00000   -1.50000
AFIX   0
C30   1    0.611296    0.858824    0.621188    11.00000    0.03048    0.02634 =
         0.01695   -0.00669   -0.00066    0.00486
AFIX 137
H30A  2    0.534164    0.869910    0.585165    11.00000   -1.50000
H30B  2    0.650062    0.905003    0.644964    11.00000   -1.50000
H30C  2    0.603435    0.827170    0.684896    11.00000   -1.50000
AFIX   0
C31   1    0.793264    0.796230    0.591456    11.00000    0.01952    0.02052 =
         0.02132    0.00126   -0.00624   -0.00143
AFIX 137
H31A  2    0.783764    0.760396    0.649865    11.00000   -1.50000
H31B  2    0.837875    0.838763    0.621571    11.00000   -1.50000
H31C  2    0.834674    0.772907    0.534286    11.00000   -1.50000
AFIX   0
C32   1    0.913281    0.585287    0.335372    11.00000    0.02317    0.02037 =
         0.02402    0.00145    0.00888    0.00224
AFIX 137
H32A  2    0.930990    0.601850    0.262694    11.00000   -1.50000
H32B  2    0.874667    0.537051    0.329224    11.00000   -1.50000
H32C  2    0.985489    0.580988    0.383255    11.00000   -1.50000
AFIX   0
HKLF 4


REM  mo_2024_chem07_0ma_a.res in P2(1)/n
REM wR2 = 0.109794, GooF = S = 1.02642, Restrained GooF = 1.02623 for all data
REM R1 = 0.040833 for 4607 Fo > 4sig(Fo) and 0.047358 for all 5300 data
REM 307 parameters refined using 2 restraints

END

WGHT      0.0453      1.0807

REM Highest difference peak  0.270,  deepest hole -0.196,  1-sigma level  0.041
Q1    1   0.7546  0.6587  0.5031  11.00000  0.05    0.27
Q2    1   0.5996  0.5686  0.1009  11.00000  0.05    0.26
Q3    1   0.7206  0.6364  0.4720  11.00000  0.05    0.25
Q4    1   0.6511  0.6286  0.1058  11.00000  0.05    0.25
Q5    1   0.6952  0.6116  0.1456  11.00000  0.05    0.23
Q6    1   0.7222  0.6411  0.0431  11.00000  0.05    0.23
Q7    1   0.6378  0.6400  0.5277  11.00000  0.05    0.23
Q8    1   0.7799  0.5846  0.4949  11.00000  0.05    0.23
Q9    1   0.7690  0.6228  0.0800  11.00000  0.05    0.22
Q10   1   0.7426  0.5905  0.6598  11.00000  0.05    0.22
Q11   1   0.6591  0.5106  0.0604  11.00000  0.05    0.21
Q12   1   0.6730  0.7614  0.4188  11.00000  0.05    0.21
Q13   1   0.6452  0.5515  0.1342  11.00000  0.05    0.21
Q14   1   0.6755  0.6713  0.5618  11.00000  0.05    0.20
Q15   1   0.6998  0.7480  0.1617  11.00000  0.05    0.20
Q16   1   0.5166  0.9357  0.3301  11.00000  0.05    0.20
Q17   1   0.6364  0.5258  0.0412  11.00000  0.05    0.20
Q18   1   0.7284  0.7771  0.0562  11.00000  0.05    0.20
Q19   1   0.5998  0.6051  0.1826  11.00000  0.05    0.19
Q20   1   0.7846  0.7329  0.1239  11.00000  0.05    0.19
;
_shelx_res_checksum                72547
_shelx_hkl_file
;
  -2   0   0 7653.43  953.50
  -2   0   0 7137.69  953.80
  -2   0   0 7755.72  953.70
  -2   0   0 8094.49  953.70
  -2   0   0 7685.33  953.80
   2   0   0 8268.17  953.50
   2   0   0 7669.23  953.80
   2   0   0 7505.65  953.60
   2   0   0 7727.73  953.80
   2   0   0 8006.50  953.80
  -3   0   0   -0.10    0.60
  -3   0   0    0.10    0.40
  -3   0   0   -0.20    0.20
  -3   0   0    0.10    0.80
  -3   0   0   -0.10    0.50
   3   0   0    0.70    0.70
   3   0   0   -0.20    0.40
   3   0   0    0.20    0.40
   3   0   0    0.10    0.40
   3   0   0    0.10    1.00
  -4   0   0    5.40    1.90
  -4   0   0    3.50    1.20
  -4   0   0    3.50    1.30
  -4   0   0    3.90    1.80
  -4   0   0    4.00    1.10
   4   0   0    6.70    1.60
   4   0   0    3.30    1.30
   4   0   0    3.60    2.20
   4   0   0    4.20    1.10
  -5   0   0    4.00    1.90
  -5   0   0    2.40    0.90
  -5   0   0    2.20    1.40
  -5   0   0    3.80    1.20
  -5   0   0    3.50    1.80
   5   0   0    2.10    1.00
   5   0   0    3.30    1.60
   5   0   0    3.70    2.10
   5   0   0    2.40    1.40
   5   0   0    3.50    1.10
  -6   0   0   51.09    6.70
  -6   0   0   56.79    8.50
  -6   0   0   36.20    7.50
  -6   0   0   57.59    7.10
  -6   0   0   44.30    8.10
   6   0   0   39.10    7.40
   6   0   0   38.10    8.10
   6   0   0   48.80    8.20
   6   0   0   49.00    6.90
  -7   0   0    6.20    2.30
  -7   0   0    5.20    1.50
  -7   0   0    7.40    3.10
  -7   0   0    5.40    1.80
  -7   0   0    4.50    2.50
   7   0   0    4.90    2.70
   7   0   0    4.40    1.60
   7   0   0    2.20    1.40
   7   0   0    3.20    1.80
  -8   0   0    4.40    2.30
  -8   0   0    5.70    2.10
  -8   0   0    4.70    2.30
  -8   0   0    4.10    2.50
   8   0   0    6.80    2.20
   8   0   0    4.80    2.40
   8   0   0    2.00    2.60
   8   0   0    6.00    3.00
  -9   0   0    0.20    0.90
  -9   0   0    1.20    2.10
  -9   0   0    0.40    1.10
  -9   0   0   -1.10    1.60
  -9   0   0   -0.20    1.30
   9   0   0   -0.30    1.10
   9   0   0    1.70    1.80
   9   0   0   -2.50    1.70
 -10   0   0    5.30    3.10
 -10   0   0    1.40    2.10
 -10   0   0    6.50    2.20
 -10   0   0    5.90    3.10
 -10   0   0    5.10    2.40
  10   0   0    3.70    2.70
  10   0   0    0.60    1.70
  10   0   0    1.20    3.10
 -11   0   0    0.10    2.10
 -11   0   0   -0.80    0.80
 -11   0   0   -1.90    1.30
 -11   0   0    9.20    4.80
  11   0   0   -1.00    0.80
  11   0   0    2.40    2.50
  11   0   0    1.10    3.20
 -12   0   0   22.00    7.30
 -12   0   0   44.50    7.00
 -12   0   0   26.80    8.40
 -12   0   0   52.89    9.90
  12   0   0   30.60    7.90
  12   0   0   41.80   10.20
  12   0   0   28.30    8.00
 -13   0   0    2.30    2.50
 -13   0   0    0.10    1.20
 -13   0   0   -0.10    1.90
 -13   0   0   -2.10    1.90
 -13   0   0    3.00    1.80
  13   0   0   -0.80    1.40
  13   0   0   -3.60    2.20
  13   0   0    1.30    1.90
 -14   0   0   10.00    5.20
 -14   0   0   11.60    3.20
 -14   0   0   15.60    3.60
 -14   0   0   24.70    6.80
 -14   0   0   17.00    6.00
  14   0   0    9.10    6.00
  14   0   0   16.70    5.80
  14   0   0    9.80    5.30
  14   0   1    1.00    1.70
  14   0   1   -2.70    2.80
  14   0   1    0.70    1.90
 -14   0  -1    1.40    2.70
 -14   0  -1   -0.30    1.00
 -14   0  -1   -1.60    1.90
 -14   0  -1    2.60    3.80
  13   0   1   33.50   10.30
  13   0   1   36.10    8.60
  13   0   1   46.00   11.00
  13   0   1   45.90   11.60
 -13   0  -1   54.69   12.30
 -13   0  -1   46.80   10.30
 -13   0  -1   61.49   11.50
 -13   0  -1   46.50    8.00
  12   0   1    0.20    2.70
  12   0   1   -1.20    0.70
  12   0   1    3.20    2.70
 -12   0  -1   -1.20    1.00
 -12   0  -1   -1.40    1.90
 -12   0  -1    0.80    2.40
 -12   0  -1   -0.20    1.30
  11   0   1  139.49   26.20
  11   0   1  153.38   23.80
  11   0   1  156.78   24.20
 -11   0  -1  212.78   24.80
 -11   0  -1  127.69   24.60
 -11   0  -1  175.48   27.90
 -11   0  -1  213.28   23.50
  10   0   1   -1.70    1.10
  10   0   1    1.30    1.70
  10   0   1    1.90    1.40
  10   0   1    2.30    3.10
 -10   0  -1    1.30    1.80
 -10   0  -1   -0.70    1.40
 -10   0  -1   -1.40    1.60
 -10   0  -1    0.10    1.40
   9   0   1   21.10    6.30
   9   0   1   41.70    6.70
   9   0   1   15.20    5.20
   9   0   1   38.50    7.60
  -9   0  -1   45.00   11.30
  -9   0  -1   24.30    5.40
  -9   0  -1   34.80    7.20
  -9   0  -1   29.90    5.10
  -9   0  -1   24.40    6.70
   8   0   1   -1.00    1.00
   8   0   1    1.00    1.10
   8   0   1   -0.80    1.60
   8   0   1   -0.90    0.40
  -8   0  -1    1.20    1.20
  -8   0  -1    0.20    1.30
  -8   0  -1   -0.50    0.50
  -8   0  -1   -0.90    1.40
  -8   0  -1   -1.10    0.90
   7   0   1   19.00    3.80
   7   0   1   21.50    5.00
   7   0   1   22.20    3.40
   7   0   1   17.30    4.30
   7   0   1   15.40    4.70
  -7   0  -1   15.70    3.30
  -7   0  -1   17.50    4.30
  -7   0  -1   13.10    3.40
  -7   0  -1   10.70    3.60
  -7   0  -1   12.20    3.90
   6   0   1    0.00    0.70
   6   0   1    0.50    1.10
   6   0   1   -1.00    1.40
   6   0   1   -0.50    0.40
   6   0   1   -0.80    0.40
  -6   0  -1    1.20    1.30
  -6   0  -1   -0.90    1.30
  -6   0  -1    1.10    1.20
  -6   0  -1   -1.00    0.90
  -6   0  -1   -0.10    0.50
   5   0   1   52.09    8.60
   5   0   1   53.79    6.50
   5   0   1   41.50    7.50
   5   0   1   44.50    6.90
  -5   0  -1   49.40    7.10
  -5   0  -1   47.60    6.70
  -5   0  -1   49.20    8.10
  -5   0  -1   47.10    7.70
   4   0   1    0.10    1.00
   4   0   1    0.10    0.50
   4   0   1   -0.10    0.30
   4   0   1    0.20    0.80
  -4   0  -1    0.00    0.40
  -4   0  -1   -0.50    0.50
  -4   0  -1    0.40    0.80
  -4   0  -1    0.80    0.80
  -4   0  -1   -1.00    0.90
   3   0   1 1150.68  143.79
   3   0   1 1159.48  143.89
   3   0   1 1163.58  144.19
   3   0   1 1211.28  144.09
   3   0   1 1130.39  143.89
   3   0   1 1185.18  143.39
  -3   0  -1 1152.98  144.09
  -3   0  -1 1164.88  143.89
  -3   0  -1 1112.19  143.49
  -3   0  -1 1170.98  143.79
  -3   0  -1 1206.08  143.89
   2   0   1   -0.30    0.50
   2   0   1    0.30    0.30
   2   0   1   -0.20    0.40
   2   0   1    0.60    0.90
   2   0   1    0.40    0.50
  -2   0  -1    0.80    0.90
  -2   0  -1   -0.30    0.40
  -2   0  -1   -0.30    0.30
  -2   0  -1   -0.30    0.30
   1   0   1 2915.61  368.76
   1   0   1 2909.31  368.96
   1   0   1 2999.80  368.76
   1   0   1 3052.79  368.66
   1   0   1 3082.19  368.76
  -1   0  -1 3066.19  368.86
  -1   0  -1 2943.71  368.86
  -1   0  -1 2958.70  368.76
  -1   0  -1 3032.50  368.86
  -1   0   1 1043.20  131.09
  -1   0   1 1174.78  131.19
  -1   0   1 1045.10  131.09
  -1   0   1 1067.09  131.09
  -1   0   1 1040.20  131.09
   1   0  -1  998.40  131.09
   1   0  -1 1033.60  131.09
   1   0  -1 1035.20  131.19
   1   0  -1 1173.48  131.09
   1   0  -1 1022.00  131.09
  -2   0   1    0.20    0.40
  -2   0   1    0.40    0.90
  -2   0   1    0.50    0.60
  -2   0   1    0.20    0.40
   2   0  -1   -0.20    0.50
   2   0  -1   -0.10    0.30
   2   0  -1    1.30    1.00
  -3   0   1   98.49   13.20
  -3   0   1   99.79   12.60
  -3   0   1   99.49   12.80
  -3   0   1  102.79   13.10
  -3   0   1   97.69   13.00
   3   0  -1  103.29   13.30
   3   0  -1   97.99   13.00
   3   0  -1   96.19   13.10
  -4   0   1   -0.10    0.40
  -4   0   1    0.70    0.80
  -4   0   1   -0.30    0.40
  -4   0   1    0.40    0.50
  -4   0   1    0.00    1.00
   4   0  -1    0.30    0.50
   4   0  -1    0.80    1.10
   4   0  -1    0.10    0.60
  -5   0   1  281.67   35.90
  -5   0   1  286.57   35.00
  -5   0   1  267.47   35.60
  -5   0   1  278.77   35.00
  -5   0   1  268.77   35.80
   5   0  -1  278.37   35.90
   5   0  -1  287.97   35.70
   5   0  -1  276.17   35.60
  -6   0   1    0.60    0.70
  -6   0   1    0.80    0.90
  -6   0   1   -0.10    1.00
  -6   0   1   -0.40    1.10
  -6   0   1   -0.80    1.40
  -6   0   1    0.10    0.80
   6   0  -1    0.80    1.10
   6   0  -1    0.10    1.10
   6   0  -1   -0.90    1.30
  -7   0   1  488.15   60.59
  -7   0   1  452.25   61.29
  -7   0   1  480.95   61.89
  -7   0   1  498.55   61.79
  -7   0   1  499.85   60.69
   7   0  -1  489.35   61.49
   7   0  -1  472.25   61.59
   7   0  -1  491.25   62.09
  -8   0   1    0.40    1.70
  -8   0   1    0.80    0.80
  -8   0   1   -1.00    0.50
  -8   0   1   -0.40    1.10
  -8   0   1   -1.00    0.70
   8   0  -1    1.10    1.60
   8   0  -1    1.30    1.20
   8   0  -1    1.00    1.90
  -9   0   1   22.00    4.50
  -9   0   1   25.70    5.90
  -9   0   1   19.00    5.50
  -9   0   1   31.80    5.40
  -9   0   1   19.40    6.00
   9   0  -1   21.10    5.20
   9   0  -1   18.30    5.90
   9   0  -1   33.90    7.00
 -10   0   1    0.00    1.60
 -10   0   1    0.30    0.90
 -10   0   1   -0.70    1.90
 -10   0   1   -0.70    1.10
 -10   0   1   -0.60    0.90
  10   0  -1   -0.40    1.50
  10   0  -1    2.30    3.30
  10   0  -1   -1.60    0.90
 -11   0   1   -0.80    2.50
 -11   0   1   -1.30    1.10
 -11   0   1   -1.80    1.60
 -11   0   1    0.30    1.10
  11   0  -1   -2.90    1.50
  11   0  -1   -2.80    1.00
  11   0  -1    1.40    2.00
 -12   0   1   -0.90    1.30
 -12   0   1    1.90    2.30
 -12   0   1    1.10    1.20
 -12   0   1   -0.20    2.10
 -12   0   1   -0.50    1.00
  12   0  -1    1.50    2.10
  12   0  -1   -2.10    1.40
  12   0  -1   -3.80    2.30
 -13   0   1    0.00    1.20
 -13   0   1    4.40    3.80
 -13   0   1    2.70    1.90
 -13   0   1   -2.70    1.20
 -13   0   1    0.80    2.40
  13   0  -1   -0.70    1.60
  13   0  -1    1.10    1.40
  13   0  -1   -1.40    3.00
 -14   0   1    7.70    4.20
 -14   0   1   -0.70    2.10
 -14   0   1    0.50    0.80
 -14   0   1   -0.50    2.40
 -14   0   1    0.30    1.40
  14   0  -1    4.30    4.90
  14   0  -1   -0.30    3.00
  14   0  -1    0.80    3.00
  14   0   2   47.10   10.90
  14   0   2   61.29   13.60
  14   0   2   64.19   15.20
  14   0   2   57.49   14.90
 -14   0  -2   89.69   16.50
 -14   0  -2   60.59   13.50
 -14   0  -2   54.69   12.50
 -14   0  -2   75.09    9.70
  13   0   2   -0.70    1.30
  13   0   2    0.60    1.60
  13   0   2    0.40    1.00
  13   0   2   -2.00    2.70
 -13   0  -2   -0.20    1.00
 -13   0  -2   -0.70    1.60
 -13   0  -2   -0.60    1.80
 -13   0  -2    2.80    2.80
  12   0   2   71.49   13.50
  12   0   2   82.39   16.10
  12   0   2   53.19   12.80
  12   0   2   73.39   14.90
 -12   0  -2   81.79   13.90
 -12   0  -2   73.09   11.80
 -12   0  -2   77.89   14.20
 -12   0  -2   76.19   14.60
  11   0   2   -1.30    1.20
  11   0   2   -0.90    1.00
  11   0   2   -2.20    1.20
  11   0   2   -0.30    1.10
  11   0   2   -0.10    1.10
 -11   0  -2    0.10    1.80
 -11   0  -2   -1.70    1.10
 -11   0  -2    0.30    1.50
 -11   0  -2   -2.20    1.70
  10   0   2   10.30    5.20
  10   0   2    3.80    2.50
  10   0   2    6.60    3.80
  10   0   2    9.10    3.60
  10   0   2    5.40    2.60
 -10   0  -2    7.50    3.40
 -10   0  -2    9.20    4.00
 -10   0  -2   13.60    4.20
 -10   0  -2    6.00    2.70
   9   0   2   -1.60    1.50
   9   0   2   -0.50    0.60
   9   0   2   -0.60    1.30
   9   0   2   -1.10    0.70
  -9   0  -2    0.10    1.30
  -9   0  -2   -0.90    1.00
  -9   0  -2   -0.60    1.20
  -9   0  -2    0.70    1.40
  -9   0  -2   -1.40    1.70
  -9   0  -2   -0.40    0.50
   8   0   2  130.89   19.10
   8   0   2  149.29   17.90
   8   0   2  153.18   19.70
   8   0   2  145.19   20.10
   8   0   2  134.09   18.80
  -8   0  -2  122.19   19.00
  -8   0  -2  142.79   19.10
  -8   0  -2  143.99   19.80
  -8   0  -2  141.49   19.50
  -8   0  -2  141.39   18.20
  -8   0  -2  128.39   18.90
   7   0   2   -0.40    0.50
   7   0   2    0.30    0.80
   7   0   2   -0.90    1.20
   7   0   2    0.20    1.00
   7   0   2    0.40    0.90
  -7   0  -2    0.80    1.20
  -7   0  -2   -1.40    0.80
  -7   0  -2    0.50    1.50
  -7   0  -2    0.60    1.30
  -7   0  -2    0.00    0.70
  -7   0  -2    0.10    1.10
   6   0   2 1082.79  132.09
   6   0   2 1037.20  131.29
  -6   0  -2 1037.50  131.59
  -6   0  -2 1046.50  131.39
  -6   0  -2 1046.00  131.39
  -6   0  -2 1093.99  131.59
   5   0   2    2.50    1.90
   5   0   2    0.40    0.50
   5   0   2   -0.30    0.60
   5   0   2   -1.00    0.70
  -5   0  -2    0.00    1.00
  -5   0  -2   -2.10    1.30
  -5   0  -2    0.50    0.70
  -5   0  -2    0.00    0.90
  -5   0  -2   -0.60    0.90
  -5   0  -2    0.00    0.80
   4   0   2   16.30    3.40
   4   0   2   19.10    3.10
   4   0   2    9.30    2.40
   4   0   2   12.40    2.60
   4   0   2   14.40    2.30
   4   0   2   10.90    2.40
  -4   0  -2    9.60    2.80
  -4   0  -2   17.80    3.50
  -4   0  -2   12.60    2.80
  -4   0  -2   12.40    2.70
  -4   0  -2   16.10    3.50
   3   0   2   -0.10    0.40
   3   0   2    0.10    0.40
   3   0   2   -0.10    0.40
   3   0   2    0.00    0.50
   3   0   2    0.20    0.60
  -3   0  -2    0.40    0.90
  -3   0  -2   -0.30    0.50
  -3   0  -2    1.10    1.00
  -3   0  -2   -0.30    0.40
   2   0   2 9065.19 1127.99
   2   0   2 9054.29 1128.09
   2   0   2 9057.39 1128.39
   2   0   2 8908.61 1127.69
   2   0   2 9281.37 1127.99
   2   0   2 9877.51 1128.19
   2   0   2 9448.15 1127.79
  -2   0  -2 8633.24 1127.99
  -2   0  -2 8991.00 1127.89
  -2   0  -2 8949.60 1127.89
  -2   0  -2 9311.07 1128.09
  -2   0  -2 9427.76 1128.19
   1   0   2    0.00    0.60
   1   0   2    0.10    0.40
   1   0   2    0.50    0.80
   1   0   2    0.10    0.50
   1   0   2   -0.20    0.30
   1   0   2    1.50    0.80
  -1   0  -2    0.20    0.40
  -1   0  -2    0.30    0.80
  -1   0  -2    0.40    0.50
  -1   0  -2   -0.10    0.80
  -1   0  -2    0.20    0.50
   0   0   2 2997.80  350.66
   0   0   2 2807.32  350.46
   0   0   2 2892.11  350.36
   0   0   2 2962.90  350.86
   0   0   2 2887.71  350.56
   0   0   2 2925.21  350.46
   0   0  -2 2823.02  350.36
   0   0  -2 2815.32  350.86
   0   0  -2 2879.11  350.66
   0   0  -2 2731.93  350.66
   0   0  -2 2732.33  350.46
   0   0  -2 2677.33  350.56
   0   0  -2 2876.61  350.46
  -1   0   2    0.00    0.40
  -1   0   2    0.30    0.70
  -1   0   2    0.20    0.50
  -1   0   2   -0.10    0.50
  -1   0   2    0.80    0.60
   1   0  -2    0.50    0.60
   1   0  -2    0.20    0.50
   1   0  -2    0.10    0.40
   1   0  -2   -0.40    0.50
  -2   0   2 2178.68  281.47
  -2   0   2 2257.87  281.57
  -2   0   2 2300.87  281.77
  -2   0   2 2408.76  281.57
  -2   0   2 2391.76  281.67
   2   0  -2 2256.17  281.77
   2   0  -2 2088.79  281.47
   2   0  -2 2339.37  281.67
   2   0  -2 2420.46  281.67
   2   0  -2 2219.38  281.47
   2   0  -2 2279.97  281.57
  -3   0   2   -0.10    0.40
  -3   0   2   -1.40    0.60
  -3   0   2    0.20    0.60
  -3   0   2   -0.40    0.40
  -3   0   2    0.30    0.60
   3   0  -2    0.00    0.80
   3   0  -2    0.50    0.70
   3   0  -2    0.20    1.00
  -4   0   2   21.20    3.60
  -4   0   2   25.00    4.70
  -4   0   2   13.70    3.40
  -4   0   2   22.20    3.00
  -4   0   2   17.80    3.30
  -4   0   2   30.40    4.70
  -4   0   2   13.90    3.40
   4   0  -2   12.60    3.30
   4   0  -2   28.40    4.60
   4   0  -2   20.50    4.00
  -5   0   2    0.20    0.90
  -5   0   2   -0.20    0.70
  -5   0   2   -0.90    1.20
  -5   0   2   -2.20    1.20
  -5   0   2    0.50    0.80
  -5   0   2    1.10    0.70
  -5   0   2    0.70    0.80
   5   0  -2   -0.80    3.30
   5   0  -2   -0.10    0.60
  -6   0   2   73.29   10.20
  -6   0   2   75.29   12.60
  -6   0   2   68.59   10.70
  -6   0   2   69.09   10.20
  -6   0   2   81.49   11.20
  -6   0   2   74.39   10.80
  -6   0   2   76.59   10.00
   6   0  -2   80.69   11.20
   6   0  -2   85.99   12.70
  -7   0   2   -0.40    1.00
  -7   0   2    2.20    1.80
  -7   0   2   -0.30    0.50
  -7   0   2    1.00    1.80
  -7   0   2    0.70    0.90
  -7   0   2    2.10    1.70
  -7   0   2   -0.30    0.50
   7   0  -2    0.40    0.90
   7   0  -2    0.50    1.80
   7   0  -2    0.10    1.50
  -8   0   2   35.50    6.10
  -8   0   2   29.20    6.10
  -8   0   2   38.10    7.80
  -8   0   2   39.70    6.10
  -8   0   2   26.90    7.30
  -8   0   2   34.40    5.70
  -8   0   2   31.30    6.90
   8   0  -2   39.00    8.20
   8   0  -2   38.30    7.80
   8   0  -2   28.10    5.80
  -9   0   2    0.90    1.00
  -9   0   2    1.40    2.50
  -9   0   2   -2.30    1.30
  -9   0   2   -0.10    0.80
  -9   0   2   -1.50    1.00
  -9   0   2   -0.10    0.60
   9   0  -2   -1.50    2.20
   9   0  -2    0.80    1.20
   9   0  -2    3.20    2.20
 -10   0   2    4.10    2.00
 -10   0   2    4.50    3.50
 -10   0   2    7.00    2.30
 -10   0   2   16.00    5.60
 -10   0   2   15.90    4.70
 -10   0   2    8.70    2.70
  10   0  -2    2.80    2.70
  10   0  -2    8.50    4.20
 -11   0   2    1.10    1.10
 -11   0   2    0.80    2.10
 -11   0   2    0.00    1.80
 -11   0   2    1.80    2.70
 -11   0   2    0.20    1.60
 -11   0   2   -0.10    1.10
  11   0  -2    2.90    2.90
  11   0  -2    1.80    3.00
  11   0  -2   -0.50    1.10
 -12   0   2   -0.90    2.00
 -12   0   2    1.00    1.40
 -12   0   2   -0.60    0.70
 -12   0   2   -0.30    1.50
 -12   0   2    6.60    3.90
  12   0  -2   -5.10    2.30
  12   0  -2    4.20    3.00
  12   0  -2    2.30    3.00
 -13   0   2    0.00    2.30
 -13   0   2    0.60    1.60
 -13   0   2    1.40    1.00
 -13   0   2   -1.20    1.80
 -13   0   2    4.90    3.30
  13   0  -2    0.20    1.20
  13   0  -2   -3.50    2.20
  13   0  -2    2.00    1.70
  13   0  -2   -3.10    1.80
 -14   0   2    2.70    3.50
 -14   0   2    0.50    1.90
 -14   0   2    0.90    2.30
 -14   0   2    4.00    2.00
  14   0  -2    2.20    2.70
  14   0  -2    0.50    3.90
  14   0  -2    2.30    2.60
  14   0   3   -1.90    2.50
  14   0   3    3.60    4.20
  14   0   3    0.40    2.00
  14   0   3    2.00    1.90
 -14   0  -3   -0.40    1.40
 -14   0  -3    0.00    2.20
 -14   0  -3    2.80    3.20
 -14   0  -3    1.00    1.50
  13   0   3    8.90    4.10
  13   0   3   13.70    5.80
  13   0   3    5.90    5.00
  13   0   3    4.20    2.20
 -13   0  -3    9.80    3.30
 -13   0  -3   10.70    4.80
 -13   0  -3    0.80    2.30
 -13   0  -3    8.30    4.30
  12   0   3   -0.10    1.70
  12   0   3   -2.80    2.30
  12   0   3    1.50    1.30
  12   0   3   -1.40    1.20
 -12   0  -3    1.20    1.80
 -12   0  -3    2.80    2.60
 -12   0  -3    3.70    4.80
 -12   0  -3   -2.00    1.30
  11   0   3   74.39   14.40
  11   0   3   87.09   16.40
  11   0   3   89.39   15.30
  11   0   3   97.79   18.50
 -11   0  -3   65.59   14.30
 -11   0  -3  105.09   15.70
 -11   0  -3   78.49   15.50
 -11   0  -3  107.39   13.50
  10   0   3    0.70    1.60
  10   0   3   -0.10    1.30
  10   0   3   -1.90    1.70
  10   0   3   -0.30    0.70
  10   0   3   -1.60    1.40
 -10   0  -3   -0.20    1.90
 -10   0  -3    1.50    1.70
 -10   0  -3    8.20    3.60
 -10   0  -3   -1.20    1.30
   9   0   3  259.87   32.40
   9   0   3  259.47   32.90
   9   0   3  210.38   32.80
   9   0   3  270.17   32.20
   9   0   3  253.57   34.00
  -9   0  -3  232.28   32.70
  -9   0  -3  216.58   31.90
  -9   0  -3  242.38   32.30
  -9   0  -3  246.38   32.60
   8   0   3    0.50    1.20
   8   0   3    0.90    2.60
   8   0   3   -0.30    0.50
   8   0   3   -1.60    1.40
   8   0   3    0.10    1.20
   8   0   3   -0.60    0.70
  -8   0  -3    0.00    1.30
  -8   0  -3   -1.10    0.80
  -8   0  -3   -0.30    1.20
  -8   0  -3    1.00    1.90
   7   0   3   86.09   10.70
   7   0   3   77.39   11.80
   7   0   3   78.29   13.40
   7   0   3   77.19   11.00
   7   0   3   82.39   11.90
  -7   0  -3   92.39   14.10
  -7   0  -3   85.99   12.00
  -7   0  -3   98.09   12.50
  -7   0  -3   75.99   12.80
  -7   0  -3   82.39   12.10
   6   0   3    1.70    2.10
   6   0   3   -0.30    0.60
   6   0   3   -1.30    1.20
   6   0   3   -0.20    0.40
   6   0   3   -0.10    0.80
   6   0   3   -0.60    0.60
  -6   0  -3    2.70    1.60
  -6   0  -3    2.60    2.00
  -6   0  -3   -0.40    0.80
  -6   0  -3   -0.60    0.80
   5   0   3  316.37   37.00
   5   0   3  299.57   36.50
   5   0   3  286.77   37.50
   5   0   3  299.97   36.60
   5   0   3  295.97   38.20
   5   0   3  282.27   37.20
  -5   0  -3  266.57   37.40
  -5   0  -3  310.67   37.30
  -5   0  -3  277.97   37.20
  -5   0  -3  267.97   37.20
   4   0   3    1.50    1.80
   4   0   3    1.20    0.80
   4   0   3    1.00    1.00
   4   0   3    0.20    0.70
   4   0   3   -0.10    1.30
   4   0   3   -0.40    0.70
   4   0   3    0.50    1.00
  -4   0  -3    0.70    1.10
  -4   0  -3   -0.20    0.80
  -4   0  -3   -0.50    1.20
  -4   0  -3    1.30    1.50
   3   0   3   62.69    8.80
   3   0   3   65.29    8.90
   3   0   3   63.29    8.50
   3   0   3   70.09   10.30
   3   0   3   68.59    8.40
   3   0   3   54.39    8.40
  -3   0  -3   60.29    8.80
  -3   0  -3   59.79    8.50
  -3   0  -3   72.29    9.30
  -3   0  -3   66.39    8.80
  -3   0  -3   62.29    8.50
   2   0   3    0.40    1.00
   2   0   3   -0.20    0.50
   2   0   3    0.40    0.70
   2   0   3    0.20    0.40
   2   0   3    0.20    0.60
   2   0   3   -0.50    0.60
  -2   0  -3    0.10    0.70
  -2   0  -3   -0.50    0.40
  -2   0  -3   -0.10    0.40
  -2   0  -3    0.60    0.80
  -2   0  -3   -0.10    0.60
   1   0   3  688.73   82.19
  -1   0  -3  649.93   81.59
  -1   0  -3  656.23   82.09
  -1   0  -3  639.64   81.99
   0   0   3   -0.80    0.50
   0   0   3   -0.40    0.60
   0   0   3   -0.30    0.70
   0   0   3   -0.60    0.60
   0   0   3   -0.20    0.40
   0   0  -3   -0.30    0.50
   0   0  -3    0.70    0.80
   0   0  -3   -0.20    0.60
   0   0  -3   -0.50    0.70
   0   0  -3    0.70    0.60
   0   0  -3   -0.10    0.70
  -1   0   3  306.17   38.30
  -1   0   3  324.27   38.40
  -1   0   3  315.37   38.60
  -1   0   3  293.07   38.70
  -1   0   3  292.87   38.30
   1   0  -3  293.37   38.30
   1   0  -3  333.37   38.60
   1   0  -3  287.47   38.90
  -2   0   3    0.60    0.80
  -2   0   3   -0.20    0.70
  -2   0   3    0.00    0.50
  -2   0   3    0.50    0.80
  -2   0   3   -0.50    0.50
   2   0  -3    0.50    0.70
   2   0  -3    0.30    0.80
   2   0  -3    0.50    0.80
   2   0  -3    1.00    0.90
   2   0  -3   -0.50    0.50
  -3   0   3  163.78   20.40
  -3   0   3  140.79   20.10
   3   0  -3  151.18   20.50
   3   0  -3  145.89   20.10
   3   0  -3  166.58   20.70
   3   0  -3  171.08   20.50
   3   0  -3  165.68   20.30
  -4   0   3    0.60    1.40
  -4   0   3   -0.10    0.60
  -4   0   3    0.50    0.90
  -4   0   3    0.30    0.80
  -4   0   3   -0.60    0.40
   4   0  -3   -0.50    1.20
   4   0  -3    1.10    1.10
   4   0  -3   -0.10    0.80
  -5   0   3  136.99   19.10
  -5   0   3  144.09   18.50
  -5   0   3  132.19   18.30
  -5   0   3  142.19   19.10
  -5   0   3  142.19   18.80
  -5   0   3  147.99   18.80
   5   0  -3  143.19   18.90
   5   0  -3  134.09   19.00
   5   0  -3  144.09   19.10
  -6   0   3    0.70    1.00
  -6   0   3    0.60    1.50
  -6   0   3   -0.30    0.90
  -6   0   3    1.00    1.80
  -6   0   3    0.00    0.60
  -6   0   3   -0.30    1.10
  -6   0   3    0.60    0.80
   6   0  -3   -0.50    1.30
   6   0  -3    2.60    1.60
   6   0  -3    0.10    1.90
  -7   0   3   11.20    3.60
  -7   0   3    8.60    3.20
  -7   0   3   12.70    4.40
  -7   0   3    4.10    2.60
  -7   0   3   10.60    2.20
  -7   0   3    9.70    2.70
  -7   0   3   10.40    2.70
   7   0  -3   11.60    3.60
   7   0  -3    8.40    3.70
   7   0  -3    4.70    2.70
  -8   0   3   -2.30    0.90
  -8   0   3    0.40    1.50
  -8   0   3    0.20    0.80
  -8   0   3    0.40    0.90
  -8   0   3    0.20    0.80
  -8   0   3    0.20    1.20
   8   0  -3    0.10    0.90
   8   0  -3   -2.20    1.60
   8   0  -3    3.10    2.20
  -9   0   3   31.20    7.40
  -9   0   3   28.40    7.50
  -9   0   3   41.80    8.20
  -9   0   3   30.70    6.20
  -9   0   3   35.40    8.20
  -9   0   3   56.19    7.40
  -9   0   3   38.10    6.00
   9   0  -3   35.40    7.90
   9   0  -3   26.80    7.90
   9   0  -3   40.40    8.70
 -10   0   3    0.50    1.10
 -10   0   3    1.80    2.50
 -10   0   3   -0.90    0.80
 -10   0   3   -1.30    1.50
 -10   0   3   -0.80    0.90
 -10   0   3    0.70    1.90
  10   0  -3    0.90    2.50
  10   0  -3   -1.40    1.70
  10   0  -3   -0.50    1.40
 -11   0   3   72.19   10.70
 -11   0   3   55.19    8.70
 -11   0   3   70.39   10.10
 -11   0   3   76.69   15.20
 -11   0   3   64.29   12.20
 -11   0   3   63.89   12.10
  11   0  -3   46.90   11.30
  11   0  -3   59.79   13.20
  11   0  -3   52.99   11.00
 -12   0   3    0.60    2.80
 -12   0   3    0.30    1.70
 -12   0   3   -0.40    0.90
 -12   0   3    1.70    2.60
 -12   0   3   -3.60    1.20
  12   0  -3    3.20    3.00
  12   0  -3    0.80    2.00
  12   0  -3   -4.80    2.20
 -13   0   3  134.69   24.00
 -13   0   3  100.79   20.60
 -13   0   3  139.19   21.40
 -13   0   3  138.79   17.50
 -13   0   3  130.29   16.70
  13   0  -3  117.19   20.30
  13   0  -3  137.69   22.30
  13   0  -3  100.09   16.50
  13   0  -3  132.59   22.60
 -14   0   3   -0.80    1.00
 -14   0   3    0.70    0.90
 -14   0   3    1.20    1.70
 -14   0   3    3.60    4.10
 -14   0   3    2.30    3.00
  14   0  -3   -0.10    1.20
  14   0  -3    1.00    2.30
  14   0  -3   -2.00    2.80
  14   0  -3   -0.80    1.50
  13   0   4    3.30    4.00
  13   0   4    2.20    3.90
  13   0   4    0.80    1.70
  13   0   4    0.30    1.00
 -13   0  -4   -0.10    1.70
 -13   0  -4   -0.10    1.50
 -13   0  -4    0.50    2.30
 -13   0  -4    2.40    3.00
  12   0   4    1.20    2.30
  12   0   4    0.80    1.80
  12   0   4    2.40    3.40
  12   0   4    1.30    2.40
 -12   0  -4    1.70    2.50
 -12   0  -4    2.50    2.00
 -12   0  -4    2.30    2.40
 -12   0  -4    6.60    3.60
  11   0   4    3.70    3.10
  11   0   4   -0.40    1.70
  11   0   4   -0.50    0.80
  11   0   4    1.80    2.00
 -11   0  -4    2.30    2.40
 -11   0  -4   -0.80    1.30
 -11   0  -4    0.20    1.50
 -11   0  -4    0.00    1.80
  10   0   4  184.08   27.90
  10   0   4  181.58   26.80
  10   0   4  195.38   27.50
  10   0   4  207.48   26.60
 -10   0  -4  190.68   26.60
 -10   0  -4  238.88   27.00
 -10   0  -4  186.78   26.10
 -10   0  -4  165.48   26.40
   9   0   4    0.80    1.40
   9   0   4    0.80    1.70
   9   0   4   -2.60    1.30
   9   0   4    0.10    2.20
  -9   0  -4    1.60    1.80
  -9   0  -4    0.10    1.70
  -9   0  -4    1.60    2.30
  -9   0  -4    1.20    1.80
   8   0   4   65.59    9.70
   8   0   4   51.19    7.30
   8   0   4   51.29    9.00
   8   0   4   41.90    9.50
  -8   0  -4   51.79    9.20
  -8   0  -4   49.10    9.40
  -8   0  -4   49.30    9.80
  -8   0  -4   54.69    9.50
   7   0   4    0.10    1.50
   7   0   4   -1.20    1.20
   7   0   4   -1.20    0.80
   7   0   4   -0.20    0.80
   7   0   4    0.20    0.50
   7   0   4    1.20    1.50
  -7   0  -4   -0.50    0.90
  -7   0  -4    0.10    1.10
  -7   0  -4   -1.90    1.10
   6   0   4    6.40    2.20
   6   0   4    9.70    2.70
   6   0   4    7.00    2.80
   6   0   4    7.30    2.70
   6   0   4    7.20    1.90
   6   0   4    6.40    3.20
  -6   0  -4    6.50    2.50
  -6   0  -4    7.60    3.10
  -6   0  -4   12.10    3.30
   5   0   4   -0.30    0.70
   5   0   4   -0.40    0.70
   5   0   4    0.60    0.90
   5   0   4    0.50    1.00
   5   0   4   -0.50    1.40
   5   0   4    0.50    0.90
   5   0   4   -0.70    0.90
  -5   0  -4    2.30    1.60
  -5   0  -4    0.10    1.00
  -5   0  -4   -0.30    0.70
  -5   0  -4   -0.20    0.90
   4   0   4  310.67   39.40
   4   0   4  308.57   38.70
   4   0   4  291.57   37.90
   4   0   4  354.06   38.80
   4   0   4  302.57   38.80
   4   0   4  299.97   38.10
   4   0   4  281.57   38.30
  -4   0  -4  300.07   39.10
  -4   0  -4  288.17   38.40
  -4   0  -4  290.47   38.20
  -4   0  -4  314.47   38.20
   3   0   4    0.00    0.60
   3   0   4    1.30    1.40
   3   0   4    0.90    1.30
   3   0   4   -0.40    0.50
   3   0   4   -0.20    1.20
   3   0   4   -0.70    1.50
  -3   0  -4   -0.50    0.60
  -3   0  -4   -1.50    0.60
  -3   0  -4   -0.50    1.10
  -3   0  -4    1.10    1.50
   2   0   4 1391.36  178.88
   2   0   4 1413.56  178.48
   2   0   4 1706.93  179.78
   2   0   4 1486.65  178.98
   2   0   4 1561.74  179.58
  -2   0  -4 1413.76  178.68
  -2   0  -4 1361.76  179.18
  -2   0  -4 1496.55  179.38
  -2   0  -4 1453.35  178.68
  -2   0  -4 1313.07  179.48
  -2   0  -4 1374.46  178.78
   1   0   4    0.10    1.20
   1   0   4    1.20    0.70
   1   0   4   -0.90    0.40
   1   0   4    1.00    0.70
  -1   0  -4    0.00    0.70
  -1   0  -4    0.00    0.90
  -1   0  -4    0.50    0.90
  -1   0  -4    0.80    0.70
  -1   0  -4   -0.10    0.90
   0   0   4  676.73   84.69
  -1   0   4    0.20    0.60
  -1   0   4   -0.10    0.60
  -1   0   4   -0.20    0.60
  -1   0   4    0.00    0.70
  -1   0   4   -0.90    0.50
   1   0  -4    0.50    0.90
   1   0  -4   -0.90    0.70
   1   0  -4   -0.90    0.40
   1   0  -4    1.50    1.00
   1   0  -4   -0.20    0.60
  -2   0   4  121.79   17.20
  -2   0   4  137.29   16.90
  -2   0   4  101.79   16.90
  -2   0   4  122.69   16.90
  -2   0   4  130.89   16.90
   2   0  -4  132.39   17.20
   2   0  -4  131.99   16.80
   2   0  -4  143.59   17.50
   2   0  -4  131.49   17.60
   2   0  -4  144.49   17.20
  -3   0   4    0.20    0.60
  -3   0   4   -1.50    0.50
  -3   0   4    0.60    1.10
  -3   0   4    0.00    1.10
   3   0  -4   -0.30    0.70
   3   0  -4    0.30    1.10
   3   0  -4   -0.20    1.20
   3   0  -4    0.00    0.80
   3   0  -4   -0.60    0.60
  -4   0   4  362.56   50.49
  -4   0   4  411.06   50.69
  -4   0   4  415.46   50.79
  -4   0   4  400.26   50.89
   4   0  -4  386.76   50.49
   4   0  -4  394.86   50.69
   4   0  -4  423.46   50.89
   4   0  -4  409.36   51.09
   4   0  -4  418.16   51.19
  -5   0   4    0.60    1.30
  -5   0   4   -0.70    0.70
  -5   0   4    1.10    1.10
  -5   0   4   -0.60    1.00
  -5   0   4    0.00    0.90
  -5   0   4   -0.80    1.10
   5   0  -4   -1.70    1.40
   5   0  -4   -2.00    0.80
   5   0  -4    0.50    1.00
   5   0  -4   -1.20    0.90
  -6   0   4  328.27   45.20
  -6   0   4  338.07   46.00
  -6   0   4  333.07   44.80
  -6   0   4  351.96   44.90
  -6   0   4  335.27   44.40
  -6   0   4  371.66   44.70
   6   0  -4  362.46   45.30
   6   0  -4  351.66   45.40
   6   0  -4  383.26   45.40
  -7   0   4    1.20    1.20
  -7   0   4    0.30    1.10
  -7   0   4    0.60    1.10
  -7   0   4   -0.70    1.20
  -7   0   4   -0.60    0.60
  -7   0   4    0.70    1.50
   7   0  -4   -0.10    1.00
   7   0  -4    0.50    1.40
   7   0  -4    0.40    2.10
  -8   0   4  335.47   43.90
  -8   0   4  336.17   44.60
  -8   0   4  345.57   43.80
  -8   0   4  332.27   45.10
  -8   0   4  318.37   44.70
  -8   0   4  362.16   44.80
   8   0  -4  334.37   45.10
   8   0  -4  378.76   45.10
   8   0  -4  348.97   45.20
  -9   0   4    0.20    1.00
  -9   0   4    0.30    1.10
  -9   0   4    0.60    1.90
  -9   0   4   -0.60    1.60
  -9   0   4    1.30    1.20
  -9   0   4    0.00    1.90
   9   0  -4   -2.00    1.60
   9   0  -4    0.10    1.50
   9   0  -4    1.50    2.30
 -10   0   4  306.67   41.90
 -10   0   4  333.57   41.90
 -10   0   4  284.87   41.20
 -10   0   4  281.97   42.10
 -10   0   4  310.27   40.40
 -10   0   4  353.76   40.30
  10   0  -4  295.37   42.10
  10   0  -4  308.27   41.60
  10   0  -4  318.27   42.40
 -11   0   4    1.30    1.20
 -11   0   4   -1.10    2.10
 -11   0   4   -0.80    3.00
 -11   0   4   -1.00    1.20
 -11   0   4    2.00    3.00
 -11   0   4   -0.80    1.30
  11   0  -4    1.20    1.80
  11   0  -4   -0.10    2.30
  11   0  -4    1.20    3.80
 -12   0   4   19.30    5.90
 -12   0   4   15.90    4.20
 -12   0   4    9.20    4.90
 -12   0   4   11.50    5.70
 -12   0   4   29.70    5.20
  12   0  -4    8.90    3.40
  12   0  -4   11.60    4.70
  12   0  -4   18.90    7.00
  12   0  -4   18.50    6.30
 -13   0   4    1.30    1.20
 -13   0   4   -0.20    1.00
 -13   0   4    2.20    3.40
 -13   0   4    1.20    2.60
 -13   0   4    0.90    2.40
  13   0  -4   -1.60    2.20
  13   0  -4    2.80    2.80
  13   0  -4   -2.40    0.90
  13   0  -4    2.70    3.40
 -14   0   4    1.60    3.20
 -14   0   4    2.40    1.40
 -14   0   4    5.80    3.70
 -14   0   4    2.10    1.90
 -14   0   4    1.30    3.90
  14   0  -4    4.90    2.80
  14   0  -4    1.00    2.10
  14   0  -4    5.60    4.00
  14   0  -4    2.70    4.20
  13   0   5   83.29   15.80
  13   0   5   74.89   16.40
  13   0   5   51.59   14.40
 -13   0  -5   99.49   16.90
 -13   0  -5   75.59   14.80
 -13   0  -5   87.69   15.50
 -13   0  -5   97.09   12.90
  12   0   5    1.40    2.30
  12   0   5    1.10    2.50
  12   0   5    0.30    1.00
  12   0   5    0.50    2.50
 -12   0  -5   -1.00    1.30
 -12   0  -5   -1.10    1.40
 -12   0  -5   -0.50    2.00
 -12   0  -5   -0.20    1.20
  11   0   5  168.68   26.80
  11   0   5  113.39   21.70
  11   0   5  152.28   21.10
  11   0   5  146.79   23.90
 -11   0  -5  158.78   21.40
 -11   0  -5  112.79   21.40
 -11   0  -5  159.28   21.40
 -11   0  -5  166.68   21.10
  10   0   5   -0.10    1.10
  10   0   5    0.90    2.00
  10   0   5    0.00    2.20
 -10   0  -5   -1.40    0.90
 -10   0  -5   -0.90    1.70
 -10   0  -5    0.00    1.60
 -10   0  -5   -0.60    1.50
   9   0   5  145.99   20.60
   9   0   5  114.39   16.60
  -9   0  -5  116.09   17.00
  -9   0  -5  118.89   17.20
  -9   0  -5  109.59   16.70
   8   0   5   -1.20    1.50
   8   0   5   -1.10    1.00
   8   0   5    0.70    0.60
   8   0   5   -1.30    1.40
   8   0   5   -1.40    1.10
   8   0   5    1.40    1.30
  -8   0  -5    1.40    2.10
  -8   0  -5    1.10    1.80
  -8   0  -5    0.40    1.30
   7   0   5   -0.20    0.50
   7   0   5   -0.90    1.10
   7   0   5   -1.40    1.00
   7   0   5   -0.50    0.90
   7   0   5    0.30    1.10
   7   0   5    0.20    1.00
  -7   0  -5    0.30    1.50
  -7   0  -5    0.30    1.40
  -7   0  -5   -1.70    0.50
   6   0   5   -0.30    0.70
   6   0   5   -0.50    0.80
   6   0   5    0.10    0.70
   6   0   5    0.00    1.30
   6   0   5    0.20    1.60
   6   0   5    0.50    1.20
  -6   0  -5    0.00    0.90
  -6   0  -5    0.50    1.60
  -6   0  -5   -0.60    1.30
  -6   0  -5    0.70    1.30
   5   0   5  237.98   31.70
   5   0   5  227.18   32.30
   5   0   5  222.28   33.10
   5   0   5  255.97   32.00
   5   0   5  251.47   31.80
   5   0   5  253.47   32.60
  -5   0  -5  274.77   31.80
  -5   0  -5  261.67   33.00
  -5   0  -5  249.08   32.00
  -5   0  -5  245.58   32.10
   4   0   5   -0.30    0.70
   4   0   5   -0.80    1.00
   4   0   5   -1.10    1.10
   4   0   5    0.40    1.00
   4   0   5    0.50    0.80
  -4   0  -5    1.40    1.10
  -4   0  -5   -1.70    0.70
  -4   0  -5    0.80    1.40
   3   0   5  261.67   36.20
   3   0   5  273.37   36.90
   3   0   5  288.37   36.10
   3   0   5  290.97   36.30
   3   0   5  283.37   35.60
   3   0   5  296.97   37.10
  -3   0  -5  276.37   35.90
  -3   0  -5  290.67   36.00
  -3   0  -5  311.87   36.40
  -3   0  -5  258.77   36.70
   2   0   5    0.10    0.60
   2   0   5    0.00    1.70
   2   0   5   -0.70    1.00
   2   0   5    0.40    1.00
   2   0   5   -0.40    1.00
  -2   0  -5    1.30    1.90
  -2   0  -5    0.50    1.10
  -2   0  -5    0.50    1.20
  -2   0  -5   -1.00    0.70
  -2   0  -5   -0.30    1.20
   1   0   5 1136.09  147.69
   1   0   5 1209.78  148.39
  -1   0  -5 1214.38  147.49
   0   0   5    1.50    1.10
   0   0   5    0.80    1.40
   0   0   5    1.00    0.90
   0   0   5    1.80    1.60
   0   0   5    1.00    0.90
   0   0   5    2.90    1.50
   0   0  -5    0.40    1.00
   0   0  -5    0.80    1.20
   0   0  -5    1.40    0.90
  -1   0   5  170.58   22.00
  -1   0   5  168.18   21.90
  -1   0   5  162.88   22.70
  -1   0   5  164.18   21.80
  -1   0   5  176.98   22.60
   1   0  -5  183.38   22.20
   1   0  -5  168.88   23.10
   1   0  -5  154.58   22.10
   1   0  -5  165.68   22.20
   1   0  -5  174.28   21.70
   1   0  -5  169.78   22.40
  -2   0   5    0.70    1.20
  -2   0   5   -0.40    0.80
  -2   0   5   -0.10    1.10
  -2   0   5    0.40    1.10
  -2   0   5   -0.50    0.80
   2   0  -5    0.60    1.00
   2   0  -5   -0.40    1.10
   2   0  -5    0.40    1.40
   2   0  -5   -0.70    0.80
   2   0  -5   -1.00    0.90
  -3   0   5  330.97   38.40
  -3   0   5  321.97   38.20
  -3   0   5  260.87   38.20
  -3   0   5  287.17   38.10
   3   0  -5  295.27   38.30
   3   0  -5  320.27   39.10
   3   0  -5  287.27   38.10
   3   0  -5  299.27   38.60
   3   0  -5  297.67   38.00
  -4   0   5    1.50    1.40
  -4   0   5   -0.40    0.80
  -4   0   5    1.10    1.10
  -4   0   5    0.40    1.40
   4   0  -5    0.10    1.50
   4   0  -5   -0.10    1.00
   4   0  -5    0.90    1.50
   4   0  -5   -1.00    0.80
   4   0  -5   -0.60    1.20
  -5   0   5 1211.68  143.69
  -5   0   5 1126.59  143.39
  -5   0   5 1045.20  143.19
  -5   0   5 1106.99  143.39
  -5   0   5 1173.78  143.79
   5   0  -5 1164.98  143.59
   5   0  -5 1152.88  143.99
   5   0  -5 1183.58  143.19
   5   0  -5 1221.68  144.19
  -6   0   5    2.30    1.80
  -6   0   5    0.40    1.20
  -6   0   5   -0.50    0.80
  -6   0   5    0.80    1.20
  -6   0   5   -0.90    1.10
  -6   0   5   -0.60    0.70
   6   0  -5    0.10    0.90
   6   0  -5    0.80    1.50
   6   0  -5   -0.70    0.90
   6   0  -5   -0.60    1.50
  -7   0   5   95.49   12.70
  -7   0   5  104.89   15.30
  -7   0   5   91.09   12.20
  -7   0   5   74.59   12.50
  -7   0   5  102.09   14.70
  -7   0   5   73.59   11.80
   7   0  -5   59.69   12.00
   7   0  -5   93.49   12.30
   7   0  -5   90.79   14.00
   7   0  -5   84.49   14.00
  -8   0   5   -0.20    1.40
  -8   0   5   -1.10    1.70
  -8   0   5   -2.40    1.20
  -8   0   5    0.90    1.30
  -8   0   5    0.70    1.40
  -8   0   5    0.70    1.50
   8   0  -5    0.20    1.60
   8   0  -5   -0.70    1.00
   8   0  -5    1.40    2.20
  -9   0   5  100.19   16.40
  -9   0   5   93.79   13.60
  -9   0   5   77.89   17.80
  -9   0   5  111.49   13.80
  -9   0   5   94.09   15.80
   9   0  -5   73.69   15.40
   9   0  -5   83.29   15.60
   9   0  -5  100.19   17.20
 -10   0   5    1.10    1.60
 -10   0   5    0.00    1.90
 -10   0   5    2.90    2.90
 -10   0   5   -0.40    2.40
 -10   0   5    1.40    1.80
 -10   0   5    1.10    1.70
  10   0  -5    0.70    3.10
  10   0  -5   -0.80    1.20
  10   0  -5   -1.80    1.90
 -11   0   5   93.59   16.40
 -11   0   5   63.99   12.90
 -11   0   5   68.89   12.60
 -11   0   5   49.10   10.40
 -11   0   5   73.19   11.20
 -11   0   5   62.49   10.90
  11   0  -5   66.19   12.70
  11   0  -5   67.29   13.80
  11   0  -5   66.69   14.00
 -12   0   5    0.10    1.40
 -12   0   5   -2.90    1.40
 -12   0   5   -1.60    1.60
 -12   0   5   -2.30    2.20
 -12   0   5   -0.20    1.80
 -12   0   5   -0.30    1.00
  12   0  -5    3.80    4.80
  12   0  -5   -1.00    1.20
  12   0  -5   -1.10    1.20
  12   0  -5   -1.30    1.60
 -13   0   5   78.89   17.80
 -13   0   5   86.79   17.70
 -13   0   5   83.09   16.30
 -13   0   5   94.79   13.70
 -13   0   5  113.29   14.60
  13   0  -5  102.39   19.10
  13   0  -5   79.59   14.70
  13   0  -5   98.19   19.00
  13   0  -5  116.49   19.70
 -14   0   5   -1.00    1.70
 -14   0   5    2.50    2.70
 -14   0   5    0.20    0.80
 -14   0   5    0.90    1.20
 -14   0   5    2.20    3.00
  14   0  -5    0.30    1.80
  14   0  -5    0.30    1.40
  14   0  -5    2.90    4.60
  14   0  -5    0.10    2.00
  13   0   6    4.40    3.80
  13   0   6    0.00    3.10
  13   0   6    0.60    2.00
  13   0   6   -0.50    0.70
 -13   0  -6    3.60    3.10
 -13   0  -6   -1.60    0.80
 -13   0  -6   -0.60    1.40
 -13   0  -6   -0.10    3.30
  12   0   6   51.19   14.60
  12   0   6   86.99   16.00
  12   0   6   63.29   13.80
  12   0   6   61.89   12.90
 -12   0  -6   76.59   13.40
 -12   0  -6   76.89   13.50
 -12   0  -6   80.19   13.10
  11   0   6   -1.30    2.40
  11   0   6    0.50    0.90
  11   0   6    0.40    1.20
  11   0   6    0.30    2.60
 -11   0  -6    0.50    1.90
 -11   0  -6   -0.10    1.90
 -11   0  -6   -1.20    1.20
  10   0   6   75.39   16.00
  10   0   6   63.99   13.80
  10   0   6   72.49   12.70
 -10   0  -6   68.79   13.20
 -10   0  -6   92.49   14.20
 -10   0  -6   89.39   13.50
 -10   0  -6   64.49   12.60
   9   0   6    0.10    2.20
   9   0   6   -0.90    1.50
   9   0   6   -1.00    1.10
  -9   0  -6    0.30    1.70
  -9   0  -6    1.00    2.10
  -9   0  -6    1.60    1.90
  -9   0  -6    0.00    2.00
   8   0   6  100.99   14.90
   8   0   6  106.39   13.90
   8   0   6   85.99   16.80
   8   0   6  119.39   18.30
  -8   0  -6  118.49   17.70
  -8   0  -6   85.19   15.50
  -8   0  -6  138.59   15.90
   7   0   6    1.20    2.70
   7   0   6    1.50    1.90
   7   0   6    1.00    1.10
   7   0   6    0.10    1.30
   7   0   6    0.70    1.40
  -7   0  -6    2.00    2.00
  -7   0  -6    0.30    1.60
  -7   0  -6   -0.40    1.20
   6   0   6  276.97   35.30
   6   0   6  268.47   34.10
   6   0   6  248.58   35.10
  -6   0  -6  252.17   34.30
  -6   0  -6  301.37   35.80
  -6   0  -6  257.67   34.40
   5   0   6    1.00    1.50
   5   0   6   -0.40    1.10
   5   0   6    0.70    1.00
   5   0   6    0.30    0.70
   5   0   6   -0.40    1.00
  -5   0  -6    0.70    1.40
  -5   0  -6    0.00    0.90
  -5   0  -6    0.90    1.40
   4   0   6   58.99    9.40
   4   0   6   53.19    7.20
   4   0   6   47.10    8.60
   4   0   6   38.10    8.80
  -4   0  -6   50.69    8.20
  -4   0  -6   33.40    8.10
  -4   0  -6   62.59    8.60
  -4   0  -6   63.39    9.70
   3   0   6    0.40    1.10
   3   0   6   -0.40    0.60
   3   0   6   -1.00    0.70
   3   0   6   -0.90    0.90
   3   0   6   -0.60    0.40
  -3   0  -6   -1.40    0.60
  -3   0  -6    0.10    1.30
  -3   0  -6    0.40    1.10
  -3   0  -6   -0.50    1.20
  -3   0  -6    0.50    1.10
   2   0   6  358.76   43.50
   2   0   6  393.86   45.20
   2   0   6  336.67   45.10
   2   0   6  348.97   44.30
  -2   0  -6  334.47   44.80
  -2   0  -6  332.57   43.80
  -2   0  -6  367.06   44.00
  -2   0  -6  338.07   44.40
  -2   0  -6  315.67   44.80
   1   0   6   -1.90    1.10
   1   0   6    0.80    1.40
   1   0   6   -0.60    1.00
   1   0   6    2.70    2.00
   1   0   6    0.80    0.80
   1   0   6   -0.40    0.70
  -1   0  -6   -0.60    0.70
  -1   0  -6   -0.60    0.80
  -1   0  -6    1.30    1.60
  -1   0  -6    0.90    1.40
  -1   0  -6   -0.30    1.10
   0   0   6   57.89   11.30
   0   0   6   72.19   10.40
   0   0   6   69.49   10.20
   0   0   6   72.29   10.70
   0   0   6   72.99   10.30
   0   0   6   83.49   12.90
   0   0  -6   78.99   10.10
   0   0  -6   80.09   10.80
   0   0  -6   71.09   10.70
   0   0  -6   80.79   11.10
   0   0  -6   83.99   11.30
  -1   0   6    0.60    1.10
  -1   0   6    1.70    1.40
  -1   0   6   -1.10    1.10
  -1   0   6    0.20    1.30
  -1   0   6   -0.30    0.90
   1   0  -6    0.70    1.20
   1   0  -6   -0.10    1.10
   1   0  -6   -0.30    1.10
   1   0  -6    0.70    1.50
   1   0  -6   -0.20    1.60
   1   0  -6    1.60    1.70
  -2   0   6 1143.69  155.48
   2   0  -6 1312.87  155.38
   2   0  -6 1315.87  156.48
   2   0  -6 1229.88  155.38
  -3   0   6    1.10    1.40
  -3   0   6    0.80    1.10
  -3   0   6    0.00    1.00
  -3   0   6   -0.70    0.60
  -3   0   6   -0.70    1.00
   3   0  -6    2.30    1.60
   3   0  -6   -0.30    1.30
   3   0  -6   -0.20    1.00
   3   0  -6   -1.50    0.70
   3   0  -6    0.40    1.50
   3   0  -6    1.00    1.20
  -4   0   6  551.54   64.79
  -4   0   6  524.45   64.49
  -4   0   6  428.66   64.59
  -4   0   6  531.95   64.99
   4   0  -6  527.15   64.39
   4   0  -6  528.65   65.69
   4   0  -6  472.15   64.99
   4   0  -6  502.75   64.59
   4   0  -6  540.15   64.89
  -5   0   6    0.60    1.10
  -5   0   6   -0.90    0.40
  -5   0   6   -0.10    1.50
  -5   0   6    0.20    1.10
  -5   0   6    0.60    1.20
  -5   0   6   -1.30    1.00
   5   0  -6    0.40    0.90
   5   0  -6   -0.10    1.10
   5   0  -6    0.40    1.20
   5   0  -6    0.80    1.90
   5   0  -6    1.80    1.80
  -6   0   6  883.51  119.79
  -6   0   6  898.41  119.69
  -6   0   6  977.30  120.39
  -6   0   6  997.60  120.29
  -6   0   6  968.60  119.89
  -6   0   6  995.80  119.89
   6   0  -6  898.81  120.49
   6   0  -6  975.00  120.19
   6   0  -6  945.61  120.59
   6   0  -6 1032.90  119.69
  -7   0   6    0.30    1.20
  -7   0   6    0.40    1.30
  -7   0   6    1.40    2.10
  -7   0   6   -1.20    1.40
  -7   0   6    0.50    1.60
  -7   0   6    0.00    1.40
   7   0  -6    1.70    2.40
   7   0  -6   -1.50    0.80
   7   0  -6    0.70    1.30
   7   0  -6    0.70    1.80
  -8   0   6  231.68   33.00
  -8   0   6  246.88   32.80
  -8   0   6  259.67   33.30
  -8   0   6  293.37   33.00
  -8   0   6  235.78   33.40
  -8   0   6  216.28   33.50
   8   0  -6  230.68   33.50
   8   0  -6  246.08   33.80
   8   0  -6  271.57   34.40
   8   0  -6  249.08   32.80
  -9   0   6    0.10    1.30
  -9   0   6    1.10    3.10
  -9   0   6    3.10    2.80
  -9   0   6    1.10    1.70
  -9   0   6   -0.60    1.50
  -9   0   6    0.80    1.40
   9   0  -6    1.10    2.20
   9   0  -6   -0.60    2.60
   9   0  -6    0.30    1.60
   9   0  -6    1.20    1.50
 -10   0   6    0.80    1.40
 -10   0   6    6.60    4.20
 -10   0   6   -0.30    0.90
 -10   0   6    1.50    2.70
 -10   0   6    1.60    1.80
 -10   0   6    1.60    2.70
  10   0  -6    2.00    2.10
  10   0  -6   -0.50    3.00
  10   0  -6    1.10    2.80
  10   0  -6    2.50    2.00
 -11   0   6    1.20    1.30
 -11   0   6   -0.80    0.50
 -11   0   6    2.10    2.40
 -11   0   6   -0.30    2.40
 -11   0   6   -0.40    2.20
  11   0  -6    0.60    2.00
  11   0  -6    0.20    1.90
  11   0  -6   -1.40    0.90
  11   0  -6    0.10    1.30
  11   0  -6   -3.40    2.00
 -12   0   6   42.20    9.80
 -12   0   6   42.00   10.20
 -12   0   6   25.80    8.50
 -12   0   6   51.59    9.00
 -12   0   6   40.40    8.30
 -12   0   6   60.79   12.00
  12   0  -6   51.39   12.30
  12   0  -6   42.10    8.70
  12   0  -6   40.60    9.10
  12   0  -6   41.90   10.50
  12   0  -6   55.29   12.00
 -13   0   6    1.70    1.80
 -13   0   6    1.30    1.80
 -13   0   6    0.40    1.10
 -13   0   6   -0.40    2.60
 -13   0   6   -0.80    1.90
  13   0  -6    0.50    1.70
  13   0  -6    0.80    2.30
  13   0  -6   -5.40    2.20
  13   0  -6   -0.30    1.70
 -14   0   6   25.80    7.80
 -14   0   6   34.10    9.60
 -14   0   6   29.10    6.80
 -14   0   6   42.40   11.30
 -14   0   6   32.80    6.90
  14   0  -6   30.20    7.00
  14   0  -6   24.80    8.20
  14   0  -6   26.50    7.20
  14   0  -6   21.90    8.40
  14   0  -6   19.50    8.50
  12   0   7    6.60    4.70
  12   0   7   -0.40    1.90
  12   0   7   -0.80    1.20
  12   0   7    0.30    1.60
 -12   0  -7    2.50    2.40
 -12   0  -7    2.00    2.40
 -12   0  -7    1.20    2.20
  11   0   7  185.78   30.10
  11   0   7  130.39   22.70
  11   0   7  203.18   25.90
 -11   0  -7  194.68   24.20
 -11   0  -7  159.58   23.40
  10   0   7   -1.40    2.20
  10   0   7   -0.50    0.80
  10   0   7   -1.40    1.30
 -10   0  -7   -0.90    1.60
 -10   0  -7   -1.70    1.10
 -10   0  -7    5.40    2.80
   9   0   7    4.80    4.30
   9   0   7   -0.70    1.60
   9   0   7    3.30    2.10
  -9   0  -7    7.60    3.40
  -9   0  -7    4.20    2.70
  -9   0  -7    3.30    2.60
   8   0   7   -0.90    1.00
   8   0   7   -0.10    0.60
   8   0   7    1.40    2.70
   8   0   7    4.10    2.70
  -8   0  -7   -1.50    1.30
  -8   0  -7   -3.00    1.00
  -8   0  -7   -0.30    1.90
   7   0   7  522.65   67.39
   7   0   7  531.95   69.89
   7   0   7  538.05   68.79
   7   0   7  536.85   67.39
  -7   0  -7  512.85   68.39
  -7   0  -7  558.44   68.09
  -7   0  -7  548.15   69.09
   6   0   7   -0.10    1.80
   6   0   7   -1.00    0.80
   6   0   7    1.20    1.50
   6   0   7   -0.20    0.90
   6   0   7   -0.30    1.20
  -6   0  -7   -0.70    1.10
  -6   0  -7    0.20    1.70
  -6   0  -7   -0.80    1.20
   5   0   7   48.50    8.60
   5   0   7   45.30    7.20
   5   0   7   49.99   10.60
   5   0   7   31.60    7.20
  -5   0  -7   55.79    8.40
  -5   0  -7   52.99   10.00
  -5   0  -7   42.00    7.60
   4   0   7   -0.80    0.60
   4   0   7   -0.80    1.40
   4   0   7    1.70    1.40
   4   0   7    0.50    0.90
   4   0   7   -0.40    0.70
  -4   0  -7    1.40    1.60
  -4   0  -7    0.00    1.10
  -4   0  -7    0.00    0.80
  -4   0  -7    0.40    1.10
   3   0   7   97.49   15.10
   3   0   7   79.09   12.70
   3   0   7   98.99   12.90
   3   0   7   95.49   12.00
   3   0   7   94.59   15.90
  -3   0  -7   97.79   15.00
  -3   0  -7   92.99   12.40
  -3   0  -7   85.79   12.30
  -3   0  -7   93.09   13.10
  -3   0  -7   67.39   13.30
   2   0   7    1.00    1.30
   2   0   7    0.70    1.90
   2   0   7   -1.50    0.70
   2   0   7   -0.10    0.70
   2   0   7    0.30    0.70
   2   0   7   -0.50    1.30
  -2   0  -7    0.10    1.60
  -2   0  -7   -0.10    1.10
  -2   0  -7   -0.20    1.40
  -2   0  -7   -1.20    0.60
  -2   0  -7   -0.30    1.30
   1   0   7  348.37   46.50
   1   0   7  367.06   46.30
   1   0   7  406.36   47.20
   1   0   7  354.76   45.90
   1   0   7  345.87   47.50
   1   0   7  373.16   48.20
  -1   0  -7  361.06   46.90
  -1   0  -7  369.56   45.90
  -1   0  -7  352.76   47.30
  -1   0  -7  354.56   46.30
  -1   0  -7  397.26   47.30
   0   0   7    3.50    1.60
   0   0   7    0.80    0.90
   0   0   7    2.20    1.90
   0   0   7    4.50    1.80
   0   0   7    4.40    2.60
   0   0   7    3.30    2.20
   0   0  -7    1.70    1.80
   0   0  -7    2.60    1.20
   0   0  -7    0.80    1.40
   0   0  -7    0.10    1.50
   0   0  -7    3.80    2.30
  -1   0   7    1.00    1.30
  -1   0   7   -0.30    0.90
  -1   0   7    1.50    1.40
  -1   0   7    3.00    1.90
  -1   0   7    0.30    1.50
  -1   0   7    0.80    1.10
   1   0  -7    0.10    1.80
   1   0  -7    0.00    1.40
   1   0  -7    1.10    1.20
   1   0  -7    0.40    1.30
   1   0  -7    3.50    2.00
   1   0  -7    1.60    1.50
  -2   0   7    2.20    1.40
  -2   0   7   -0.50    1.00
  -2   0   7   -1.10    0.70
  -2   0   7    0.80    1.10
  -2   0   7    0.60    1.20
   2   0  -7    1.00    1.60
   2   0  -7    0.70    1.50
   2   0  -7   -0.30    1.00
   2   0  -7    1.00    1.30
   2   0  -7    0.10    1.20
   2   0  -7   -0.20    1.20
  -3   0   7  248.38   32.50
  -3   0   7  279.57   32.50
  -3   0   7  273.27   33.50
  -3   0   7  237.68   33.00
  -3   0   7  249.68   32.30
   3   0  -7  249.48   32.40
   3   0  -7  251.17   32.90
   3   0  -7  242.38   33.10
   3   0  -7  241.88   32.90
   3   0  -7  219.98   33.70
  -4   0   7    1.40    1.80
  -4   0   7   -0.70    1.20
  -4   0   7   -0.30    1.10
  -4   0   7   -0.30    1.00
   4   0  -7    0.20    1.40
   4   0  -7   -0.40    1.00
   4   0  -7    0.30    1.30
   4   0  -7   -1.10    0.80
   4   0  -7   -0.80    1.00
   4   0  -7   -0.30    1.00
  -5   0   7    5.80    2.40
  -5   0   7    7.50    3.30
  -5   0   7    4.60    2.80
  -5   0   7   12.10    3.90
  -5   0   7    6.40    2.50
   5   0  -7    3.10    2.30
   5   0  -7   16.50    4.20
   5   0  -7    9.60    3.10
   5   0  -7    8.10    3.90
   5   0  -7    7.80    3.40
   5   0  -7    4.30    2.20
  -6   0   7    0.80    1.70
  -6   0   7    1.10    1.50
  -6   0   7    1.20    1.60
  -6   0   7   -1.30    0.50
  -6   0   7    0.20    1.80
  -6   0   7   -0.60    0.80
   6   0  -7   -1.00    1.70
   6   0  -7    2.40    1.60
   6   0  -7   -0.20    1.10
   6   0  -7    0.40    1.80
  -7   0   7  119.09   15.60
  -7   0   7   98.39   14.50
  -7   0   7  113.39   22.00
  -7   0   7   59.69   12.30
  -7   0   7  100.29   13.30
  -7   0   7   64.09   13.20
   7   0  -7   86.09   15.10
   7   0  -7   95.69   12.80
   7   0  -7   74.29   14.40
   7   0  -7  116.39   17.10
  -8   0   7    0.30    1.40
  -8   0   7   -0.60    0.90
  -8   0   7    2.80    2.70
  -8   0   7   -1.70    2.00
  -8   0   7    0.30    1.90
  -8   0   7    0.40    2.10
   8   0  -7    1.80    2.50
   8   0  -7    1.80    2.10
   8   0  -7   -1.00    1.10
   8   0  -7    1.00    2.60
   8   0  -7   -2.30    1.50
  -9   0   7    0.40    1.40
  -9   0   7   -3.90    1.30
  -9   0   7    2.60    2.10
  -9   0   7    2.40    1.90
  -9   0   7   -2.60    1.30
   9   0  -7   -1.40    1.20
   9   0  -7    0.40    1.60
   9   0  -7   -0.40    1.40
   9   0  -7   -0.10    2.70
 -10   0   7    0.30    1.70
 -10   0   7    0.50    2.60
 -10   0   7    1.40    1.60
 -10   0   7   -0.80    2.00
 -10   0   7   -0.90    1.00
 -10   0   7    0.20    0.90
  10   0  -7    2.30    2.10
  10   0  -7   -0.20    1.80
  10   0  -7   -1.60    1.10
  10   0  -7    0.60    2.90
  10   0  -7    1.00    2.40
 -11   0   7   38.40   11.10
 -11   0   7   65.79   13.50
 -11   0   7   86.19   13.90
 -11   0   7   77.69   12.60
 -11   0   7   68.59   11.90
 -11   0   7   67.49   12.50
  11   0  -7   49.30   12.10
  11   0  -7   68.09   14.20
  11   0  -7   78.29   12.60
  11   0  -7   56.09   13.30
  11   0  -7  106.89   14.10
 -12   0   7    3.00    3.10
 -12   0   7    5.40    3.70
 -12   0   7    0.00    1.60
 -12   0   7   -1.30    1.80
 -12   0   7    1.70    3.10
  12   0  -7    4.40    4.50
  12   0  -7   -0.10    1.60
  12   0  -7   -0.40    1.60
  12   0  -7    3.30    3.00
  12   0  -7    1.70    2.60
 -13   0   7    6.80    3.10
 -13   0   7    0.00    2.80
 -13   0   7   12.10    3.90
 -13   0   7    9.90    5.00
 -13   0   7    8.10    4.30
 -13   0   7   11.80    4.40
  13   0  -7   16.40    6.80
  13   0  -7    5.30    2.90
  13   0  -7    0.90    2.10
  13   0  -7    8.90    6.20
  13   0  -7   14.40    4.80
  12   0   8    1.50    1.70
 -12   0  -8    3.70    4.20
 -12   0  -8   11.20    4.40
 -12   0  -8    0.60    2.00
  11   0   8    0.20    2.10
  11   0   8    0.50    3.30
  11   0   8    0.30    1.40
 -11   0  -8   -0.20    1.50
 -11   0  -8    0.10    2.00
 -11   0  -8    0.80    1.80
  10   0   8   55.99   10.80
  10   0   8   29.90    8.40
  10   0   8   24.20    6.40
 -10   0  -8   31.60    7.00
 -10   0  -8   34.10    7.50
 -10   0  -8   24.30    6.90
   9   0   8   -0.40    1.60
   9   0   8    1.60    3.50
   9   0   8    0.90    1.30
  -9   0  -8   -0.50    1.50
  -9   0  -8   -0.70    1.50
  -9   0  -8   -1.90    1.20
   8   0   8  188.78   25.60
   8   0   8  193.48   25.30
   8   0   8  177.98   26.90
   8   0   8  157.38   29.50
  -8   0  -8  238.38   27.00
   7   0   8    0.70    1.20
   7   0   8    1.20    2.10
   7   0   8    0.10    1.90
   7   0   8   -0.70    0.60
  -7   0  -8   -2.10    1.20
  -7   0  -8   -1.60    1.40
  -7   0  -8   -0.50    1.30
   6   0   8   92.29   19.70
   6   0   8  139.79   17.50
   6   0   8  120.89   18.10
  -6   0  -8  150.68   18.90
  -6   0  -8  137.09   18.20
  -6   0  -8  123.39   20.80
   5   0   8   -0.10    1.20
   5   0   8   -0.10    0.90
   5   0   8   -0.30    1.20
   5   0   8    0.50    1.80
  -5   0  -8   -1.00    1.00
  -5   0  -8    0.80    1.20
  -5   0  -8    1.80    1.60
   4   0   8   22.80    6.60
   4   0   8   26.70    6.00
   4   0   8   24.40    5.30
   4   0   8   24.00    6.60
   4   0   8   17.50    4.20
  -4   0  -8   21.90    4.60
  -4   0  -8   17.80    5.60
  -4   0  -8   21.90    4.70
  -4   0  -8   21.60    5.80
   3   0   8    1.20    1.40
   3   0   8    0.30    1.10
   3   0   8    1.30    1.60
   3   0   8   -0.10    0.70
   3   0   8   -1.20    1.30
   3   0   8    4.80    3.00
  -3   0  -8   -0.30    1.70
  -3   0  -8    0.10    1.50
  -3   0  -8   -0.60    1.30
  -3   0  -8    1.10    1.10
  -3   0  -8   -0.70    1.10
   2   0   8    2.30    2.50
   2   0   8    1.20    1.50
   2   0   8    1.50    1.00
   2   0   8    3.10    2.50
   2   0   8    1.20    1.50
   2   0   8    2.50    1.40
  -2   0  -8   -0.30    1.30
  -2   0  -8    1.70    1.50
  -2   0  -8    3.00    2.30
  -2   0  -8    1.60    1.30
  -2   0  -8    2.40    1.60
   1   0   8   -0.20    1.20
   1   0   8   -1.30    1.10
   1   0   8   -0.80    0.50
   1   0   8   -0.70    0.70
   1   0   8   -0.60    0.90
   1   0   8   -0.90    0.70
  -1   0  -8   -0.40    0.90
  -1   0  -8    0.30    1.00
  -1   0  -8   -0.10    1.00
  -1   0  -8    0.50    1.30
  -1   0  -8    0.90    1.20
   0   0   8  514.15   63.29
   0   0   8  485.75   65.09
   0   0   8  522.75   64.99
   0   0   8  512.55   63.59
   0   0   8  494.25   63.99
   0   0   8  509.75   63.29
   0   0  -8  496.05   63.69
   0   0  -8  489.95   62.89
   0   0  -8  465.05   63.99
   0   0  -8  521.45   64.19
   0   0  -8  517.05   64.59
  -1   0   8   -0.30    0.70
  -1   0   8    0.50    1.20
  -1   0   8    0.90    1.30
  -1   0   8    0.50    1.20
  -1   0   8   -0.90    0.70
  -1   0   8    0.10    1.30
   1   0  -8    3.00    2.20
   1   0  -8   -0.10    1.10
   1   0  -8    1.00    1.50
   1   0  -8   -0.70    1.00
   1   0  -8    0.00    1.00
  -2   0   8  149.59   19.90
  -2   0   8  150.18   19.90
  -2   0   8  146.59   19.50
  -2   0   8  146.19   19.50
  -2   0   8  117.79   20.30
  -2   0   8  149.39   20.90
   2   0  -8  142.79   20.40
   2   0  -8  149.79   20.40
   2   0  -8  149.09   19.50
   2   0  -8  154.78   20.20
   2   0  -8  126.19   23.10
   2   0  -8  164.48   20.80
  -3   0   8   -0.30    1.00
  -3   0   8    0.70    1.30
  -3   0   8   -0.50    1.10
  -3   0   8    0.50    1.50
  -3   0   8   -0.40    1.10
   3   0  -8   -0.10    1.00
   3   0  -8    0.10    1.50
   3   0  -8   -0.10    1.50
   3   0  -8   -0.50    1.40
   3   0  -8   -0.60    1.10
   3   0  -8   -1.20    0.70
  -4   0   8   75.09   10.40
  -4   0   8   66.39   10.20
  -4   0   8   34.50    8.30
  -4   0   8   45.80    8.60
  -4   0   8   53.59    9.60
   4   0  -8   47.40    9.70
   4   0  -8   67.09   11.20
   4   0  -8   52.39   10.10
   4   0  -8   40.40    9.90
   4   0  -8   48.60    8.90
   4   0  -8   62.09    9.50
  -5   0   8   -0.20    1.20
  -5   0   8   -0.70    1.60
  -5   0   8   -0.80    1.40
  -5   0   8    1.00    1.50
  -5   0   8   -0.80    1.40
   5   0  -8   -0.90    1.20
   5   0  -8    0.00    1.70
   5   0  -8   -0.70    1.60
   5   0  -8    1.30    1.60
   5   0  -8   -0.30    1.60
   5   0  -8   -0.20    1.40
  -6   0   8    2.90    2.10
  -6   0   8    5.60    2.70
  -6   0   8    4.00    2.50
  -6   0   8    3.40    2.90
  -6   0   8    7.10    3.10
  -6   0   8    7.00    3.20
   6   0  -8    6.80    3.90
   6   0  -8    9.00    3.70
   6   0  -8    4.80    2.10
   6   0  -8    7.10    3.10
   6   0  -8   16.10    5.00
  -7   0   8   -0.80    1.20
  -7   0   8   -0.70    1.00
  -7   0   8   -3.90    1.50
  -7   0   8   -1.10    0.90
  -7   0   8    1.30    2.70
  -7   0   8   -0.40    1.00
   7   0  -8    0.80    1.30
   7   0  -8   -1.30    1.80
   7   0  -8   -0.80    1.70
   7   0  -8    0.60    1.80
  -8   0   8    0.60    1.60
  -8   0   8    0.90    2.10
  -8   0   8    1.00    1.70
  -8   0   8    1.60    1.60
  -8   0   8   -0.30    1.70
   8   0  -8   -3.10    2.10
   8   0  -8    1.10    2.20
   8   0  -8    1.80    1.80
   8   0  -8   -0.70    1.70
   8   0  -8    0.00    1.80
  -9   0   8   -0.30    1.50
  -9   0   8   -0.10    1.30
  -9   0   8    2.40    2.60
  -9   0   8    0.50    2.00
  -9   0   8    1.10    1.80
  -9   0   8   -0.20    2.10
   9   0  -8   -1.50    1.20
   9   0  -8   -1.60    2.30
   9   0  -8    1.00    1.90
   9   0  -8   -0.60    1.40
   9   0  -8   -0.70    1.30
 -10   0   8   25.90    6.90
 -10   0   8   27.70    6.90
 -10   0   8   17.50    6.50
 -10   0   8   31.30    7.50
 -10   0   8   21.40    6.90
 -10   0   8   26.60    6.10
  10   0  -8   40.20    9.50
  10   0  -8   27.60    8.20
  10   0  -8   21.40    6.30
  10   0  -8   25.70    8.00
 -11   0   8   -0.50    2.10
 -11   0   8   -0.60    2.00
 -11   0   8    0.10    2.10
 -11   0   8    1.20    2.70
 -11   0   8    1.10    2.30
 -11   0   8    1.50    1.60
  11   0  -8   -1.10    1.30
  11   0  -8    4.10    4.50
  11   0  -8    1.30    2.80
  11   0  -8    3.50    2.70
  11   0  -8   -0.50    0.90
 -12   0   8   14.30    5.80
 -12   0   8   12.90    5.60
 -12   0   8   17.50    9.10
 -12   0   8   18.50    5.20
 -12   0   8   19.30    5.80
  12   0  -8   11.10    5.50
  12   0  -8   10.20    4.40
  12   0  -8   33.30    9.20
  12   0  -8   13.50    4.70
  12   0  -8    7.10    6.90
 -13   0   8    3.30    4.00
 -13   0   8    0.10    1.40
 -13   0   8    0.90    2.60
 -13   0   8    4.00    3.90
 -13   0   8    0.70    1.80
 -13   0   8    0.00    0.80
  13   0  -8   -1.30    1.20
  13   0  -8    3.00    4.50
  13   0  -8    0.30    2.30
  13   0  -8   -1.20    1.70
  13   0  -8    1.00    2.00
  11   0   9   14.80    6.70
  11   0   9   14.80    4.70
  11   0   9   12.40    5.80
 -11   0  -9   21.10    5.70
 -11   0  -9   19.70    6.30
 -11   0  -9   19.70    6.10
  10   0   9    1.00    4.20
  10   0   9   -0.10    1.30
 -10   0  -9    0.10    1.80
 -10   0  -9    2.70    3.00
 -10   0  -9    0.00    1.60
   9   0   9    6.80    2.30
   9   0   9   11.00    3.30
   9   0   9    5.20    4.20
   9   0   9    9.60    4.40
  -9   0  -9    7.30    3.50
  -9   0  -9   10.70    4.00
  -9   0  -9    8.50    4.10
   8   0   9    1.50    1.40
   8   0   9    0.40    1.60
   8   0   9   -1.00    1.30
   8   0   9   -0.10    1.10
  -8   0  -9    2.30    2.10
  -8   0  -9    0.40    2.00
  -8   0  -9    3.00    2.10
   7   0   9    8.80    3.20
   7   0   9    9.50    2.90
   7   0   9    6.00    3.90
   7   0   9   17.00    4.90
  -7   0  -9    7.70    3.00
  -7   0  -9   12.40    5.00
  -7   0  -9    8.40    3.70
   6   0   9   -1.30    1.30
   6   0   9   -0.60    1.00
   6   0   9    0.10    1.30
   6   0   9    0.00    1.70
  -6   0  -9   -1.80    1.20
  -6   0  -9   -0.50    1.30
  -6   0  -9   -1.50    1.10
   5   0   9    4.80    3.90
   5   0   9    9.60    2.50
  -5   0  -9    6.80    4.10
  -5   0  -9    7.80    2.80
  -5   0  -9    7.80    2.70
   4   0   9    0.40    1.30
   4   0   9    1.50    1.70
   4   0   9   -0.70    0.60
   4   0   9   -1.90    0.90
  -4   0  -9   -0.80    1.40
  -4   0  -9    1.30    1.40
  -4   0  -9    0.70    1.80
  -4   0  -9   -0.70    1.50
   3   0   9  310.37   37.30
   3   0   9  262.77   36.00
   3   0   9  261.07   33.90
   3   0   9  278.17   37.80
   3   0   9  292.07   35.50
   3   0   9  251.87   34.60
  -3   0  -9  283.87   36.60
  -3   0  -9  262.77   35.60
  -3   0  -9  272.37   34.30
  -3   0  -9  243.28   34.10
  -3   0  -9  269.37   36.30
   2   0   9    1.80    1.50
   2   0   9    0.20    1.00
   2   0   9   -0.30    1.40
   2   0   9    0.60    0.80
   2   0   9   -0.20    1.10
   2   0   9    0.00    1.70
  -2   0  -9   -1.00    0.70
  -2   0  -9   -0.20    1.30
  -2   0  -9    0.50    1.30
  -2   0  -9    1.40    1.90
  -2   0  -9   -0.40    1.40
   1   0   9  136.49   18.30
   1   0   9  106.79   17.30
   1   0   9   77.29   11.70
   1   0   9   77.49   12.20
   1   0   9   84.29   14.00
  -1   0  -9   84.89   11.50
  -1   0  -9   92.19   14.50
  -1   0  -9   82.89   12.10
  -1   0  -9   91.09   14.20
  -1   0  -9   67.49   13.30
   0   0   9    0.30    1.00
   0   0   9   -1.00    1.10
   0   0   9    4.50    1.80
   0   0   9   -0.50    1.00
   0   0   9   -0.70    1.30
   0   0   9    1.30    1.70
   0   0  -9    0.90    1.60
   0   0  -9    0.40    1.00
   0   0  -9   -1.50    1.00
   0   0  -9   -1.80    0.80
   0   0  -9   -1.60    0.90
  -1   0   9  108.59   13.60
  -1   0   9   91.59   14.50
  -1   0   9  119.19   20.10
  -1   0   9  105.09   13.50
  -1   0   9   67.59   14.10
  -1   0   9   84.19   12.90
   1   0  -9  129.99   17.50
   1   0  -9   95.09   12.90
   1   0  -9   83.29   14.40
   1   0  -9   83.49   14.80
  -2   0   9    0.10    1.00
  -2   0   9   -0.70    1.00
  -2   0   9   -0.20    1.10
  -2   0   9    0.30    1.10
  -2   0   9    0.80    1.20
  -2   0   9    0.20    1.30
   2   0  -9   -0.50    1.30
   2   0  -9    2.50    2.60
   2   0  -9    2.00    1.90
   2   0  -9    0.20    1.70
   2   0  -9    1.10    1.60
   2   0  -9   -0.50    1.10
  -3   0   9  499.45   59.99
  -3   0   9  448.76   59.49
  -3   0   9  513.65   61.59
  -3   0   9  462.35   59.99
  -3   0   9  489.95   59.49
  -3   0   9  416.96   60.59
   3   0  -9  493.35   62.59
   3   0  -9  442.56   59.89
   3   0  -9  443.46   60.39
   3   0  -9  482.55   59.69
   3   0  -9  468.85   60.79
   3   0  -9  488.15   60.79
  -4   0   9   -0.30    0.80
  -4   0   9    0.20    1.30
  -4   0   9   -1.50    0.90
  -4   0   9   -1.00    1.00
  -4   0   9   -1.50    1.10
  -4   0   9   -1.60    0.70
   4   0  -9    1.40    2.00
   4   0  -9    0.70    1.50
   4   0  -9   -0.70    1.40
   4   0  -9    0.10    1.80
   4   0  -9   -0.50    1.40
  -5   0   9  125.09   16.90
  -5   0   9  141.59   18.40
  -5   0   9  115.89   19.00
  -5   0   9  137.69   20.30
  -5   0   9  111.29   18.40
   5   0  -9  124.29   19.70
   5   0  -9  110.89   17.90
   5   0  -9  115.49   19.70
   5   0  -9   93.89   16.40
   5   0  -9  123.59   17.70
   5   0  -9  172.98   24.50
  -6   0   9   -2.70    1.20
  -6   0   9    0.80    2.40
  -6   0   9    2.40    2.30
  -6   0   9   -0.80    0.80
  -6   0   9   -0.80    1.10
  -6   0   9   -1.10    0.90
   6   0  -9   -0.70    1.40
   6   0  -9    0.40    2.10
   6   0  -9   -1.30    1.80
   6   0  -9   -1.50    1.00
   6   0  -9    0.80    1.60
  -7   0   9    3.70    2.40
  -7   0   9    2.70    2.30
  -7   0   9    3.90    2.40
  -7   0   9    6.70    3.50
  -7   0   9    2.40    2.90
  -7   0   9    4.30    3.10
   7   0  -9    2.60    2.50
   7   0  -9    1.50    2.20
   7   0  -9    4.10    3.10
   7   0  -9   -2.20    1.30
   7   0  -9    2.70    2.10
  -8   0   9    1.30    1.80
  -8   0   9    3.90    3.10
  -8   0   9    4.10    2.70
  -8   0   9   -0.60    1.70
  -8   0   9   -1.20    0.90
  -8   0   9    0.00    1.00
   8   0  -9    2.20    2.50
   8   0  -9    0.20    1.60
   8   0  -9   -0.40    2.00
   8   0  -9    0.50    2.90
   8   0  -9    0.20    1.80
  -9   0   9   12.70    4.70
  -9   0   9   13.40    4.80
  -9   0   9    8.20    3.70
  -9   0   9   12.40    5.20
  -9   0   9    9.10    4.00
  -9   0   9   15.20    5.40
   9   0  -9   22.70    6.50
   9   0  -9   13.80    5.00
   9   0  -9   15.20    6.10
   9   0  -9   23.90    5.90
   9   0  -9   22.90    8.00
 -10   0   9   -1.80    1.50
 -10   0   9   -1.90    1.30
 -10   0   9    1.40    2.50
 -10   0   9   -0.70    2.10
 -10   0   9   -1.50    0.70
  10   0  -9   -1.00    1.00
  10   0  -9   -2.30    2.10
  10   0  -9    0.70    2.40
  10   0  -9    0.60    1.60
  10   0  -9   -1.30    2.10
 -11   0   9   33.00   11.00
 -11   0   9   46.50   11.10
 -11   0   9   69.39   11.00
 -11   0   9   59.99   11.40
 -11   0   9   39.10    8.50
  11   0  -9   45.60   11.00
  11   0  -9   30.60    9.50
  11   0  -9   38.00   10.70
  11   0  -9   55.09   10.70
 -12   0   9    7.30    3.80
 -12   0   9    0.00    1.40
 -12   0   9   -0.70    1.10
 -12   0   9   -1.60    2.40
 -12   0   9    5.10    3.30
  12   0  -9    2.40    2.80
  12   0  -9    3.80    3.90
  12   0  -9    0.80    1.80
  12   0  -9   -2.10    1.50
  12   0  -9   -1.60    1.20
  10   0  10    1.70    3.50
  10   0  10    4.80    2.30
  10   0  10    2.80    2.60
 -10   0 -10    3.20    3.50
 -10   0 -10    7.60    3.50
 -10   0 -10    1.60    2.20
   9   0  10    0.70    0.80
   9   0  10    0.70    1.50
   9   0  10    1.60    3.20
   9   0  10    0.20    2.00
  -9   0 -10    1.60    1.90
  -9   0 -10   -0.70    1.50
  -9   0 -10   -0.10    1.90
   8   0  10   35.90    7.30
   8   0  10   39.90    8.80
   8   0  10   34.50    6.90
   8   0  10   32.10   10.10
  -8   0 -10   51.79    8.80
  -8   0 -10   29.10    8.20
  -8   0 -10   35.10    6.90
   7   0  10   -0.30    1.20
   7   0  10    0.60    1.40
   7   0  10   -0.20    1.70
   7   0  10   -0.70    0.80
  -7   0 -10    1.20    1.60
  -7   0 -10   -1.50    1.30
  -7   0 -10   -2.20    1.00
   6   0  10   30.90    7.10
   6   0  10   31.20    7.60
   6   0  10   32.20    5.80
   6   0  10   25.50    7.50
  -6   0 -10   42.30    9.70
  -6   0 -10   46.30    7.30
  -6   0 -10   27.50    5.80
   5   0  10    2.50    3.10
   5   0  10   -0.70    0.80
   5   0  10    0.90    1.30
  -5   0 -10    0.00    2.30
  -5   0 -10    1.00    1.60
  -5   0 -10    2.00    1.80
   4   0  10  228.68   27.60
   4   0  10  216.68   29.40
   4   0  10  208.38   30.40
   4   0  10  228.38   35.10
  -4   0 -10  199.98   28.50
  -4   0 -10  234.08   28.20
  -4   0 -10  219.58   29.80
  -4   0 -10  176.08   29.60
   3   0  10    0.50    2.40
   3   0  10    1.40    1.90
   3   0  10    0.10    0.90
   3   0  10    3.20    1.80
  -3   0 -10    0.00    1.50
  -3   0 -10   -1.40    1.00
  -3   0 -10    0.30    1.10
  -3   0 -10   -1.40    1.20
   2   0  10    0.40    1.10
   2   0  10   -1.00    0.90
   2   0  10   -0.50    1.60
   2   0  10    4.00    2.50
   2   0  10    0.20    1.70
  -2   0 -10    2.40    2.70
  -2   0 -10    2.30    2.40
  -2   0 -10    0.60    1.20
  -2   0 -10    1.70    1.60
  -2   0 -10    0.40    1.60
   1   0  10   -0.40    0.70
   1   0  10    0.40    2.10
   1   0  10   -0.90    0.90
   1   0  10   -0.90    1.20
   1   0  10   -0.30    1.00
   1   0  10   -1.40    0.70
  -1   0 -10   -0.30    0.90
  -1   0 -10    0.30    1.70
  -1   0 -10    0.70    1.30
  -1   0 -10   -2.00    1.50
  -1   0 -10   -0.80    1.10
   0   0  10    1.80    1.60
   0   0  10    4.00    3.30
   0   0  10    3.40    3.10
   0   0  10    6.30    3.10
   0   0  10    8.70    3.50
   0   0 -10    3.80    2.40
   0   0 -10    6.80    3.10
   0   0 -10    0.20    2.00
   0   0 -10    5.50    2.40
   0   0 -10    2.40    2.20
  -1   0  10   -0.90    1.20
  -1   0  10   -1.20    0.80
  -1   0  10   -1.20    1.00
  -1   0  10    0.30    0.70
  -1   0  10   -0.10    1.20
  -1   0  10    1.20    2.10
   1   0 -10   -1.70    1.00
   1   0 -10    1.40    2.20
   1   0 -10    0.30    1.70
   1   0 -10    0.40    1.20
   1   0 -10    2.50    2.10
  -2   0  10  216.68   30.20
  -2   0  10  189.38   28.40
  -2   0  10  229.08   28.60
  -2   0  10  210.38   28.20
  -2   0  10  224.48   28.00
  -2   0  10  226.18   30.10
   2   0 -10  215.68   28.00
   2   0 -10  225.68   29.70
   2   0 -10  191.48   28.70
   2   0 -10  201.28   29.00
   2   0 -10  249.28   35.90
   2   0 -10  208.08   29.20
  -3   0  10   -0.20    0.90
  -3   0  10   -1.30    1.30
  -3   0  10    1.30    1.50
  -3   0  10   -0.30    1.30
  -3   0  10    0.00    1.30
  -3   0  10    1.30    1.60
   3   0 -10   -1.80    1.20
   3   0 -10    1.40    2.00
   3   0 -10    1.00    2.00
   3   0 -10    2.10    2.30
   3   0 -10    0.20    1.70
   3   0 -10    1.00    1.40
  -4   0  10   26.30    5.90
  -4   0  10   23.50    4.90
  -4   0  10   30.10    7.20
  -4   0  10   15.50    6.40
  -4   0  10   22.70    6.70
  -4   0  10   15.80    5.20
  -4   0  10   18.20    4.90
   4   0 -10   18.80    5.10
   4   0 -10   16.50    6.90
   4   0 -10   24.00    6.40
   4   0 -10   16.70    4.90
   4   0 -10   28.00    7.00
  -5   0  10    3.40    2.30
  -5   0  10    0.10    1.30
  -5   0  10   -0.40    0.90
  -5   0  10    0.10    1.40
  -5   0  10    0.30    1.90
  -5   0  10   -1.10    0.80
   5   0 -10    2.10    1.80
   5   0 -10    2.30    2.70
   5   0 -10    1.80    2.50
   5   0 -10    0.50    1.70
   5   0 -10    0.10    1.70
  -6   0  10   12.10    4.70
  -6   0  10   19.70    5.50
  -6   0  10   12.50    3.20
  -6   0  10    8.20    3.70
  -6   0  10   12.70    4.20
  -6   0  10   22.80    7.10
   6   0 -10   10.90    4.40
   6   0 -10   18.30    4.80
   6   0 -10   13.30    4.30
   6   0 -10   12.00    4.90
   6   0 -10   22.80    7.40
   6   0 -10   10.20    5.00
  -7   0  10   -0.10    1.20
  -7   0  10   -0.20    1.90
  -7   0  10   -1.00    0.60
  -7   0  10    1.20    1.30
  -7   0  10    1.40    2.40
  -7   0  10    1.00    2.00
   7   0 -10   -0.40    1.20
   7   0 -10    1.40    2.90
   7   0 -10   -0.90    1.70
   7   0 -10    2.70    2.50
   7   0 -10    4.20    3.00
  -8   0  10    4.00    3.10
  -8   0  10    1.90    1.90
  -8   0  10    0.50    2.00
  -8   0  10    2.20    2.10
  -8   0  10    2.60    2.80
   8   0 -10    5.10    3.60
   8   0 -10    5.70    3.80
   8   0 -10    4.30    2.50
   8   0 -10    3.80    2.80
   8   0 -10    3.10    3.10
  -9   0  10   -1.60    1.60
  -9   0  10    0.20    1.90
  -9   0  10    2.40    2.30
  -9   0  10    2.50    2.20
  -9   0  10   -0.20    2.30
   9   0 -10   -1.50    1.10
   9   0 -10    1.20    2.10
   9   0 -10    0.10    1.80
   9   0 -10   -1.20    1.20
   9   0 -10   -3.40    2.30
 -10   0  10   11.60    5.10
 -10   0  10   22.50    6.30
 -10   0  10   20.60    6.00
 -10   0  10   18.00    5.60
 -10   0  10   13.30    5.60
  10   0 -10   29.30    9.70
  10   0 -10   10.80    5.90
  10   0 -10   16.80    5.10
  10   0 -10    2.90    3.60
  10   0 -10    6.40    4.00
 -11   0  10    1.10    1.80
 -11   0  10    1.50    1.80
 -11   0  10    1.50    2.60
 -11   0  10    0.90    3.00
 -11   0  10    4.60    3.90
  11   0 -10    4.10    3.70
  11   0 -10    2.40    2.30
  11   0 -10   -0.20    1.70
  11   0 -10    1.60    3.70
  11   0 -10    2.30    3.00
 -12   0  10   28.50    8.90
 -12   0  10   26.30    9.20
 -12   0  10   21.70    6.80
 -12   0  10   20.90    6.10
 -12   0  10   23.50    6.90
  12   0 -10   20.70    8.60
  12   0 -10   33.00    9.60
  12   0 -10   20.20    6.90
  12   0 -10   23.00    6.50
   9   0  11   39.80    8.40
   9   0  11   62.49   11.40
   9   0  11   44.40    8.50
   9   0  11   44.30    8.20
   9   0  11   62.99   14.60
  -9   0 -11   65.59   12.90
  -9   0 -11   60.69    9.50
  -9   0 -11   54.89   10.00
   8   0  11    0.40    1.10
   8   0  11   -0.50    1.50
   8   0  11    1.40    1.20
   8   0  11    0.30    2.70
  -8   0 -11    0.40    1.90
  -8   0 -11   -0.80    1.90
  -8   0 -11   -0.50    1.20
   7   0  11  111.59   14.10
   7   0  11   57.99   16.40
   7   0  11   99.59   16.90
  -7   0 -11   72.29   16.40
  -7   0 -11  138.69   15.40
   6   0  11    0.60    1.20
   6   0  11   -0.70    0.90
   6   0  11   -0.60    1.20
   6   0  11    1.60    2.90
   6   0  11    0.30    1.20
  -6   0 -11    1.10    1.40
  -6   0 -11    1.30    2.10
  -6   0 -11   -0.30    1.20
   5   0  11    8.00    3.20
   5   0  11   12.10    2.70
   5   0  11    5.20    4.50
   5   0  11   11.60    5.50
  -5   0 -11   13.30    3.10
  -5   0 -11   12.50    3.30
  -5   0 -11    6.10    3.80
   4   0  11   -0.30    0.90
   4   0  11   -1.30    1.40
   4   0  11   -1.70    1.00
   4   0  11    0.70    2.20
  -4   0 -11    0.10    1.40
  -4   0 -11    0.50    2.20
  -4   0 -11    0.80    1.50
  -4   0 -11    0.20    1.80
   3   0  11  111.19   16.00
   3   0  11  119.79   15.50
   3   0  11  139.09   20.80
   3   0  11  117.09   21.20
  -3   0 -11  127.69   21.20
  -3   0 -11   97.09   18.10
  -3   0 -11  115.69   15.70
  -3   0 -11  124.09   16.00
   2   0  11    3.60    3.00
   2   0  11    0.90    2.60
   2   0  11    0.00    0.90
   2   0  11    0.50    1.20
  -2   0 -11    2.00    1.40
  -2   0 -11    3.20    3.20
  -2   0 -11   -0.40    1.40
  -2   0 -11    1.00    2.60
   1   0  11   53.89   10.40
   1   0  11   41.50   10.90
   1   0  11   59.29    8.40
   1   0  11   58.09    9.90
  -1   0 -11   49.30   10.70
  -1   0 -11   49.40    9.90
  -1   0 -11   65.99   10.90
  -1   0 -11   69.19   12.90
  -1   0 -11   58.69    8.80
   0   0  11    0.90    1.70
   0   0  11    1.80    2.80
   0   0  11    1.40    1.40
   0   0  11    1.40    1.60
   0   0  11    0.90    1.40
   0   0 -11    3.70    2.90
   0   0 -11    0.30    1.90
   0   0 -11    0.20    1.20
  -1   0  11    2.40    1.90
  -1   0  11   -0.40    1.50
  -1   0  11   -0.80    1.90
  -1   0  11    2.70    1.70
   1   0 -11    2.80    3.00
   1   0 -11    1.40    2.00
   1   0 -11    1.10    1.70
   1   0 -11    1.50    2.60
   1   0 -11    3.10    2.80
  -2   0  11    1.50    1.90
  -2   0  11   -1.80    0.80
  -2   0  11   -1.20    0.90
  -2   0  11    0.80    1.60
  -2   0  11   -1.60    1.00
  -2   0  11   -0.60    1.00
   2   0 -11    2.40    2.00
   2   0 -11   -1.70    1.30
   2   0 -11   -0.50    2.00
   2   0 -11   -1.40    0.90
  -3   0  11  130.89   17.70
  -3   0  11  111.19   19.70
  -3   0  11  115.79   16.80
  -3   0  11  124.09   19.10
  -3   0  11  121.89   17.60
  -3   0  11  116.29   17.00
   3   0 -11  144.19   20.80
   3   0 -11   87.09   18.90
   3   0 -11  124.19   20.60
   3   0 -11  148.89   17.60
   3   0 -11  110.79   20.00
   3   0 -11  124.39   19.80
  -4   0  11   -0.70    1.70
  -4   0  11    0.10    1.50
  -4   0  11    0.40    1.80
  -4   0  11   -1.50    0.90
  -4   0  11    0.30    2.10
  -4   0  11    0.50    1.30
   4   0 -11   -0.50    2.30
   4   0 -11   -3.20    1.30
   4   0 -11   -1.70    1.00
   4   0 -11    0.60    1.50
   4   0 -11   -0.80    1.50
   4   0 -11   -1.90    1.20
  -5   0  11   84.49   14.60
  -5   0  11   83.89   13.30
  -5   0  11   66.39   14.90
  -5   0  11   92.29   14.90
  -5   0  11   74.19   11.40
  -5   0  11   82.69   14.70
   5   0 -11   75.09   13.70
   5   0 -11   99.09   18.90
   5   0 -11   76.69   13.50
   5   0 -11   79.79   15.30
   5   0 -11   74.19   13.90
  -6   0  11   -1.40    1.00
  -6   0  11   -1.00    0.80
  -6   0  11    0.50    2.10
  -6   0  11    2.50    2.30
  -6   0  11   -1.20    0.70
  -6   0  11    0.90    2.30
   6   0 -11    3.10    1.90
   6   0 -11   -1.90    1.70
   6   0 -11   -0.60    1.80
   6   0 -11   -2.00    1.90
   6   0 -11   -1.70    1.40
   6   0 -11    0.30    2.50
  -7   0  11   29.30    7.50
  -7   0  11   40.80    5.90
  -7   0  11   23.90    5.90
  -7   0  11   28.40    6.50
  -7   0  11   37.40    8.10
  -7   0  11   33.80    8.70
   7   0 -11   22.90    7.10
   7   0 -11   16.20    6.00
   7   0 -11   15.00    6.40
   7   0 -11   27.10    6.50
   7   0 -11   25.80    8.00
  -8   0  11   -0.60    1.70
  -8   0  11    0.70    1.90
  -8   0  11    1.20    2.20
  -8   0  11   -1.10    1.90
  -8   0  11    3.20    2.70
   8   0 -11    2.70    3.50
   8   0 -11   -0.40    1.30
   8   0 -11   -0.70    1.50
   8   0 -11   -0.60    1.20
   8   0 -11   -2.70    2.10
  -9   0  11   34.30    7.80
  -9   0  11   34.00    8.70
  -9   0  11   25.50    6.50
  -9   0  11   30.80    8.30
  -9   0  11   23.60    6.60
   9   0 -11   16.30    5.90
   9   0 -11   34.20    6.90
   9   0 -11   15.30    6.50
   9   0 -11   19.40    6.70
   9   0 -11   25.70    8.30
 -10   0  11   -1.50    1.60
 -10   0  11    0.70    1.70
 -10   0  11   -0.30    2.20
 -10   0  11    2.60    2.30
 -10   0  11    1.00    4.70
  10   0 -11    2.60    3.10
  10   0 -11   -1.00    1.90
  10   0 -11    3.20    3.60
  10   0 -11   -0.50    1.30
  10   0 -11   -3.00    1.70
 -11   0  11   -1.50    2.00
 -11   0  11    6.70    4.00
 -11   0  11    2.20    3.10
 -11   0  11    1.30    2.20
 -11   0  11    0.40    1.50
  11   0 -11    2.60    3.50
  11   0 -11   -1.30    1.50
  11   0 -11   -1.60    1.10
  11   0 -11    2.10    3.10
  11   0 -11    0.70    2.60
   8   0  12    1.70    1.40
   8   0  12    8.40    3.60
   8   0  12    0.30    1.70
  -8   0 -12    8.40    4.60
  -8   0 -12   10.40    3.20
  -8   0 -12    8.60    3.80
   7   0  12    0.90    1.30
   7   0  12    1.30    1.60
   7   0  12   -0.50    2.10
   7   0  12   -0.80    1.40
   7   0  12    1.00    1.00
  -7   0 -12    2.40    2.90
  -7   0 -12    2.30    1.80
  -7   0 -12    1.80    1.60
   6   0  12    1.60    1.90
   6   0  12    0.30    1.40
   6   0  12    0.50    2.10
   6   0  12    2.20    1.20
   6   0  12    0.70    2.10
  -6   0 -12    0.20    1.50
  -6   0 -12    0.20    2.00
  -6   0 -12    2.70    1.50
   5   0  12    0.00    0.80
   5   0  12   -1.00    1.40
   5   0  12   -1.40    0.80
   5   0  12    0.00    1.90
  -5   0 -12    1.50    3.20
  -5   0 -12    1.20    1.40
  -5   0 -12    1.10    1.50
   4   0  12   37.40   11.30
   4   0  12   33.10    5.90
   4   0  12   39.60    6.90
   4   0  12   31.20    7.90
  -4   0 -12   34.10    6.20
  -4   0 -12   31.50    8.80
  -4   0 -12   50.59   10.20
  -4   0 -12   50.39    6.70
   3   0  12   -1.40    0.70
   3   0  12   -1.90    1.10
   3   0  12   -0.30    1.10
   3   0  12    0.80    2.50
  -3   0 -12    1.40    1.60
  -3   0 -12    0.80    2.70
  -3   0 -12    0.30    1.30
  -3   0 -12   -2.00    1.70
   2   0  12   81.99   10.50
   2   0  12   64.89   10.60
   2   0  12   89.49   15.70
   2   0  12   79.99   14.90
  -2   0 -12   69.49   10.80
  -2   0 -12   97.89   16.70
  -2   0 -12   63.79   14.10
  -2   0 -12   56.29   12.70
  -2   0 -12   93.19   10.90
   1   0  12   -1.30    0.70
   1   0  12    2.20    1.40
   1   0  12    0.50    1.30
   1   0  12    1.50    1.20
   1   0  12    0.60    2.70
  -1   0 -12   -0.20    1.80
  -1   0 -12    0.00    1.70
  -1   0 -12   -0.30    2.50
  -1   0 -12    1.00    1.60
  -1   0 -12    0.90    1.50
   0   0  12    4.10    2.90
   0   0  12   -0.80    1.40
   0   0  12    4.40    2.20
   0   0  12    4.70    2.20
   0   0  12    0.00    1.90
   0   0 -12    3.60    2.20
   0   0 -12    2.60    2.70
   0   0 -12    0.70    2.40
   0   0 -12    2.60    1.90
   0   0 -12    5.40    3.40
  -1   0  12    1.70    1.80
  -1   0  12    0.40    1.30
  -1   0  12   -0.20    1.50
  -1   0  12   -0.70    1.10
  -1   0  12   -1.30    0.90
   1   0 -12   -0.40    1.70
   1   0 -12   -2.40    1.40
   1   0 -12   -2.60    1.20
   1   0 -12   -1.30    1.30
   1   0 -12    1.80    2.60
  -2   0  12   92.09   14.40
  -2   0  12   87.09   16.00
  -2   0  12   70.19   11.70
  -2   0  12   70.89   12.60
  -2   0  12   84.29   13.10
   2   0 -12   57.39   13.30
   2   0 -12   76.19   13.50
   2   0 -12   55.19   12.80
   2   0 -12  125.59   15.40
   2   0 -12   66.49   14.60
  -3   0  12   -0.60    1.00
  -3   0  12    1.70    2.00
  -3   0  12    2.40    2.00
  -3   0  12    1.20    2.10
  -3   0  12    0.80    1.90
  -3   0  12    0.20    1.30
   3   0 -12   -1.80    1.80
   3   0 -12   -2.90    1.00
   3   0 -12   -0.40    1.50
   3   0 -12   -0.40    1.20
   3   0 -12    1.40    2.40
  -4   0  12  341.27   36.00
  -4   0  12  269.07   35.10
  -4   0  12  252.97   34.10
  -4   0  12  234.08   32.90
  -4   0  12  217.68   33.60
  -4   0  12  224.08   33.20
   4   0 -12  281.67   42.50
   4   0 -12  298.27   33.80
   4   0 -12  247.38   34.80
   4   0 -12  215.78   34.40
   4   0 -12  254.97   35.00
   4   0 -12  229.68   33.60
  -5   0  12   -0.80    1.50
  -5   0  12    0.80    1.40
  -5   0  12    1.00    1.60
  -5   0  12   -1.10    1.10
  -5   0  12    5.70    3.30
  -5   0  12    0.30    1.50
   5   0 -12    4.00    2.90
   5   0 -12   -1.30    1.40
   5   0 -12   -1.80    1.50
   5   0 -12   -0.60    1.50
   5   0 -12    0.60    1.80
   5   0 -12    2.20    3.00
  -6   0  12    3.20    2.50
  -6   0  12    5.80    2.90
  -6   0  12    0.50    1.40
  -6   0  12    2.20    1.60
  -6   0  12    1.40    2.30
  -6   0  12    0.80    2.00
   6   0 -12    3.30    3.30
   6   0 -12    4.90    3.10
   6   0 -12    2.60    2.50
   6   0 -12   -0.20    2.10
   6   0 -12    4.40    3.80
  -7   0  12   -2.80    0.80
  -7   0  12    0.80    1.90
  -7   0  12    1.30    2.70
  -7   0  12    2.50    2.40
  -7   0  12    3.80    2.90
  -7   0  12   -0.80    0.60
   7   0 -12    1.20    2.60
   7   0 -12   -2.80    1.40
   7   0 -12   -1.10    1.50
   7   0 -12    2.50    2.60
   7   0 -12   -0.20    1.20
  -8   0  12   21.20    6.60
  -8   0  12   20.50    6.60
  -8   0  12    7.80    4.20
  -8   0  12   21.60    6.40
  -8   0  12   18.30    5.60
   8   0 -12   12.90    6.20
   8   0 -12   19.60    8.20
   8   0 -12   26.60    7.00
   8   0 -12   13.40    4.40
   8   0 -12   22.10    7.70
  -9   0  12   -0.70    1.20
  -9   0  12   -0.60    1.50
  -9   0  12    0.30    2.40
  -9   0  12   -3.10    2.30
   9   0 -12   -0.90    1.40
   9   0 -12   -2.20    1.50
   9   0 -12   -0.20    1.40
   9   0 -12   -2.10    2.60
   9   0 -12    3.60    3.80
 -10   0  12  113.59   18.20
 -10   0  12   65.39   15.30
 -10   0  12   78.79   15.50
 -10   0  12   86.79   16.00
 -10   0  12   87.59   16.90
  10   0 -12   91.89   18.00
  10   0 -12   67.29   16.80
  10   0 -12   97.09   15.50
  10   0 -12   83.79   16.70
  10   0 -12  105.89   20.00
   7   0  13    6.10    3.60
   7   0  13    2.30    3.80
   7   0  13    5.10    2.10
   7   0  13    1.10    1.20
   7   0  13   -0.20    2.70
  -7   0 -13    4.20    1.70
  -7   0 -13    0.30    1.90
  -7   0 -13    5.40    1.90
   6   0  13    1.60    1.90
   6   0  13    2.30    1.70
   6   0  13   -1.70    2.00
   6   0  13    4.80    5.50
  -6   0 -13   -0.50    1.60
   5   0  13  252.27   32.10
   5   0  13  259.27   37.50
   5   0  13  199.48   27.80
   5   0  13  217.28   28.00
  -5   0 -13  219.58   31.70
   4   0  13    0.40    0.70
   4   0  13    0.30    1.10
   4   0  13   -0.50    1.40
   4   0  13    0.20    3.00
  -4   0 -13    0.30    2.00
  -4   0 -13   -0.10    1.00
  -4   0 -13   -1.60    2.00
   3   0  13  206.58   28.30
   3   0  13  208.08   31.20
   3   0  13  230.78   36.00
   3   0  13  190.08   28.00
  -3   0 -13  242.08   28.50
  -3   0 -13  261.87   28.30
  -3   0 -13  208.38   31.80
  -3   0 -13  233.58   31.90
   2   0  13    4.30    4.00
   2   0  13    0.30    1.70
   2   0  13   -0.40    1.00
   2   0  13    0.30    0.90
  -2   0 -13    1.50    2.50
  -2   0 -13    1.90    1.60
  -2   0 -13   -2.20    1.10
  -2   0 -13    0.70    1.40
   1   0  13    6.70    2.30
   1   0  13   12.10    4.40
   1   0  13    5.80    2.60
   1   0  13   11.80    2.90
   1   0  13   12.70    5.50
   1   0  13   14.20    3.90
  -1   0 -13    6.30    3.90
  -1   0 -13   12.80    3.00
  -1   0 -13    6.90    2.90
  -1   0 -13   13.30    5.40
  -1   0 -13   11.30    4.80
   0   0  13   -2.00    1.10
   0   0  13    1.40    1.70
   0   0  13   -0.70    0.70
   0   0  13   -1.20    1.90
   0   0  13   -0.10    1.20
   0   0 -13    0.90    2.50
   0   0 -13   -0.50    1.20
   0   0 -13    0.20    2.10
   0   0 -13    3.70    2.00
   0   0 -13   -1.70    2.00
  -1   0  13  278.77   39.60
  -1   0  13  307.77   39.60
  -1   0  13  292.77   38.90
  -1   0  13  292.27   42.10
   1   0 -13  294.37   40.30
   1   0 -13  378.06   39.50
   1   0 -13  272.57   42.00
   1   0 -13  270.97   41.40
   1   0 -13  317.77   41.80
  -2   0  13   -0.50    1.10
  -2   0  13   -1.70    1.00
  -2   0  13   -1.30    1.10
  -2   0  13    2.80    2.90
  -2   0  13   -0.10    1.30
   2   0 -13   -0.10    1.80
   2   0 -13    1.10    2.40
   2   0 -13    0.90    2.20
   2   0 -13    3.80    3.40
   2   0 -13    3.90    2.40
  -3   0  13    4.90    3.00
  -3   0  13    0.00    1.90
  -3   0  13    0.70    1.50
  -3   0  13    0.70    1.80
   3   0 -13    3.00    3.00
   3   0 -13   -0.30    2.40
   3   0 -13    0.50    2.50
   3   0 -13    7.90    3.80
   3   0 -13    4.20    3.40
  -4   0  13   -2.10    1.20
  -4   0  13    3.60    2.50
  -4   0  13    0.20    1.50
  -4   0  13   -0.90    1.10
  -4   0  13   -1.80    0.80
  -4   0  13    1.20    1.30
  -4   0  13    0.80    1.80
   4   0 -13    2.20    2.90
   4   0 -13   -0.70    1.70
   4   0 -13    0.80    2.50
   4   0 -13   -1.00    1.70
   4   0 -13   -1.80    0.80
   4   0 -13    8.00    5.70
  -5   0  13    5.00    3.60
  -5   0  13    1.30    1.90
  -5   0  13    5.40    2.50
  -5   0  13    5.20    3.20
  -5   0  13    7.70    3.50
  -5   0  13    8.40    4.50
   5   0 -13    9.20    3.80
   5   0 -13   12.30    6.40
   5   0 -13    6.60    3.30
   5   0 -13    1.10    2.90
   5   0 -13    5.70    3.30
   5   0 -13    5.20    3.60
  -6   0  13   -1.90    1.40
  -6   0  13   -0.90    1.10
  -6   0  13    1.30    1.70
  -6   0  13    0.70    2.20
  -6   0  13    0.30    1.60
  -6   0  13   -1.60    1.10
   6   0 -13   -0.20    2.60
   6   0 -13    5.70    5.40
   6   0 -13   -0.50    2.40
   6   0 -13    1.90    2.00
   6   0 -13   -1.10    1.60
   6   0 -13    5.40    3.70
  -7   0  13   27.70    9.40
  -7   0  13   15.20    6.10
  -7   0  13   22.30    9.40
  -7   0  13   31.10    7.90
  -7   0  13   29.60    5.60
   7   0 -13   16.90    5.50
   7   0 -13   30.20    7.70
   7   0 -13   27.50   11.70
   7   0 -13   19.10    6.40
  -8   0  13    0.80    2.10
  -8   0  13    1.40    2.80
  -8   0  13    2.60    2.00
  -8   0  13    5.80    3.40
  -8   0  13    1.00    1.80
   8   0 -13   -1.50    1.60
   8   0 -13    1.70    3.00
   8   0 -13    1.60    2.00
   8   0 -13    0.60    2.60
   8   0 -13    0.30    2.60
  -9   0  13   -0.30    2.00
  -9   0  13   -0.60    1.70
  -9   0  13    2.80    3.10
  -9   0  13   -1.70    1.30
  -9   0  13    2.50    3.00
   9   0 -13    2.60    3.10
   9   0 -13    2.80    3.20
   9   0 -13    0.50    2.90
   9   0 -13    3.20    3.40
   9   0 -13   -0.10    1.30
   5   0  14   -0.40    1.60
   5   0  14    0.80    2.30
  -5   0 -14    1.20    3.00
   4   0  14   21.60    7.00
  -4   0 -14   21.00    7.60
   3   0  14    0.20    2.10
   3   0  14   -1.30    1.40
  -3   0 -14   -0.30    2.40
  -3   0 -14   -0.50    1.70
   2   0  14   12.30    5.50
   2   0  14   13.80    2.90
   2   0  14   15.50    3.10
   2   0  14   18.20    7.50
  -2   0 -14   20.70    3.80
  -2   0 -14    8.10    5.00
  -2   0 -14   21.60    6.90
  -2   0 -14   12.40    3.10
   1   0  14   -0.60    1.90
   1   0  14    0.40    0.70
   1   0  14    2.20    1.50
   1   0  14    5.10    3.60
  -1   0 -14    0.10    2.30
  -1   0 -14    0.30    1.80
  -1   0 -14    1.00    2.50
  -1   0 -14    0.20    1.30
  -1   0 -14   -3.00    1.60
   0   0  14   36.70    8.80
   0   0  14   20.70    5.30
   0   0  14   22.30    4.80
   0   0  14   23.00    4.80
   0   0  14   22.70    8.60
   0   0 -14   14.20    6.00
   0   0 -14   22.90    5.60
   0   0 -14   19.00    6.80
   0   0 -14   29.20    5.20
   0   0 -14   23.60    7.00
  -1   0  14    1.90    1.40
  -1   0  14   -1.30    1.10
  -1   0  14   -3.30    1.50
  -1   0  14    1.30    1.80
  -1   0  14   -0.30    1.20
   1   0 -14    0.20    2.10
   1   0 -14   -0.90    1.70
   1   0 -14    1.50    2.70
   1   0 -14   -2.30    1.30
   1   0 -14   -1.70    1.70
  -2   0  14   32.00    8.10
  -2   0  14   40.50    9.90
  -2   0  14   46.80    9.80
  -2   0  14   62.99    8.80
  -2   0  14   39.10    8.60
   2   0 -14   52.29   10.10
   2   0 -14   38.40    9.90
   2   0 -14   34.90    7.60
   2   0 -14   42.90   11.00
   2   0 -14   46.60   10.10
  -3   0  14    6.50    4.10
  -3   0  14    2.40    2.10
  -3   0  14   -0.80    1.30
  -3   0  14   -1.30    1.30
  -3   0  14    0.90    1.60
  -3   0  14   -2.60    1.10
   3   0 -14    5.40    2.70
   3   0 -14    0.00    1.90
   3   0 -14    1.00    2.20
   3   0 -14   -0.20    2.20
   3   0 -14   -0.80    1.90
  -4   0  14   36.70    9.30
  -4   0  14   46.90    9.50
  -4   0  14   61.79    9.30
  -4   0  14   32.00    8.90
  -4   0  14   40.50    9.20
   4   0 -14   29.30    9.20
   4   0 -14   36.00   10.10
  -5   0  14    1.60    2.90
  -5   0  14    0.90    2.30
  -5   0  14    1.90    2.20
   5   0 -14    0.70    2.60
   5   0 -14   -0.80    2.20
   5   0 -14    1.50    3.00
  -6   0  14   10.00    4.60
  -6   0  14   10.00    4.00
  -6   0  14    9.90    4.00
  -6   0  14    8.20    4.50
  -6   0  14   11.30    4.20
  -6   0  14    7.30    3.00
   6   0 -14   12.90    4.80
   6   0 -14    8.30    4.60
   6   0 -14    9.40    5.00
   6   0 -14    0.10    2.80
  -7   0  14    5.50    3.30
  -7   0  14    3.20    2.00
  -7   0  14    0.50    1.90
  -7   0  14    0.80    2.10
  -7   0  14   -1.30    1.50
  -7   0  14   -0.10    2.00
   7   0 -14   -1.40    2.10
   7   0 -14    4.70    3.60
   7   0 -14   -1.40    1.20
   7   0 -14    6.30    4.90
   7   0 -14   -0.70    1.70
   3   0  15    6.90    5.00
   3   0  15   10.20    4.70
  -3   0 -15    0.70    2.90
  -3   0 -15    7.10    4.60
   2   0  15    0.00    3.10
   2   0  15    1.20    2.50
  -2   0 -15    0.20    1.90
  -2   0 -15    3.80    3.50
   1   0  15   85.49   10.70
   1   0  15   69.99   16.00
   1   0  15   84.79   15.60
  -1   0 -15   52.49   14.30
  -1   0 -15   73.19   15.30
   0   0  15    0.10    2.10
   0   0  15    0.00    1.20
   0   0  15    2.10    2.20
   0   0  15    0.60    1.00
   0   0  15    3.60    2.60
   0   0  15    1.20    1.30
   0   0 -15   -1.60    1.80
   0   0 -15    0.70    3.00
   0   0 -15    0.00    1.60
   0   0 -15    1.70    3.00
   0   0 -15   -0.90    1.30
  -1   0  15    4.40    3.60
  -1   0  15   -1.30    0.90
  -1   0  15    2.20    1.70
  -1   0  15    0.60    1.70
  -1   0  15    0.30    1.90
  -1   0  15    2.40    2.10
   1   0 -15    5.40    2.90
   1   0 -15   -1.30    2.10
   1   0 -15    1.30    1.90
   1   0 -15   -0.90    1.40
  -2   0  15    1.10    1.60
  -2   0  15   -0.90    0.90
  -2   0  15   -0.70    1.50
  -2   0  15    0.20    1.70
  -2   0  15    1.20    2.80
   2   0 -15    1.50    2.50
   2   0 -15   -0.50    1.70
   2   0 -15   -1.40    1.60
   2   0 -15    0.60    2.20
   2   0 -15    1.80    3.90
  -3   0  15   26.80    7.30
  -3   0  15   11.50    4.90
  -3   0  15   25.70    6.90
  -3   0  15   28.30    8.60
  -3   0  15   18.70    6.00
  -3   0  15   34.40    6.30
   3   0 -15   22.00    6.70
   3   0 -15   25.50    7.50
   3   0 -15   17.50    6.70
   3   0 -15   29.40    6.20
   3   0 -15   27.90    7.50
  -4   0  15   -2.60    1.40
  -4   0  15    2.50    3.00
  -4   0  15    0.70    1.70
  -4   0  15    0.90    1.60
  -4   0  15    4.30    3.10
  -4   0  15   -1.40    1.10
   4   0 -15    3.60    2.90
   4   0 -15   -2.20    1.30
   4   0 -15   -2.70    1.90
   4   0 -15    2.40    2.90
   4   0 -15    1.20    2.20
  -5   0  15    2.30    2.90
  -5   0  15    6.50    4.10
  -5   0  15    1.00    2.10
  -5   0  15    6.70    3.20
  -5   0  15    5.50    4.20
   5   0 -15    1.50    3.20
   5   0 -15    5.60    4.90
   5   0 -15    6.40    3.40
   5   0 -15    7.80    5.20
   5  -1 -15    7.00    5.20
   5  -1 -15    6.30    3.70
   5  -1 -15   16.10    5.40
   5  -1 -15   26.20    6.90
  -5   1  15   10.70    5.30
  -5   1  15   17.30    5.50
  -5   1  15    6.10    3.80
  -5   1  15    6.60    3.50
  -5   1  15    9.10    4.60
   4  -1 -15    1.30    2.30
   4  -1 -15    6.50    4.50
   4  -1 -15    6.90    3.60
   4  -1 -15    2.20    2.50
   4  -1 -15    0.50    1.60
  -4   1  15   -1.20    1.50
  -4   1  15    4.00    2.80
  -4   1  15    3.10    3.00
  -4   1  15    1.30    2.50
  -4   1  15    4.20    3.10
  -4   1  15    8.10    4.30
   3  -1 -15   56.69   11.70
   3  -1 -15   61.09   13.60
   3  -1 -15   57.99   10.30
   3  -1 -15   67.49   12.90
   3  -1 -15   55.79   13.40
  -3   1  15   33.10    9.40
  -3   1  15   55.39   11.30
  -3   1  15   67.49   13.70
  -3   1  15   48.40   10.70
  -3   1  15   44.50   10.50
  -3   1  15   64.09   10.40
   2  -1 -15   22.60    5.20
   2  -1 -15   23.80    7.00
   2  -1 -15   30.70   11.10
   2  -1 -15    7.50    4.60
   2  -1 -15   15.00    6.60
  -2   1  15   13.60    6.30
  -2   1  15   10.10    4.50
  -2   1  15   13.50    4.70
  -2   1  15   15.30    5.90
  -2   1  15   27.40    5.20
   1  -1 -15   -0.20    3.40
   1  -1 -15    5.50    3.00
   1  -1 -15    1.80    2.70
   1  -1 -15    5.20    4.10
   1  -1 -15    7.40    4.40
  -1   1  15    5.90    2.80
  -1   1  15    9.40    4.70
  -1   1  15    2.40    2.30
  -1   1  15    1.30    2.70
   0  -1 -15    9.80    5.20
   0  -1 -15    8.90    3.40
   0  -1 -15    8.30    3.00
   0  -1 -15    7.10    4.60
   0  -1 -15    8.10    4.70
   0   1  15    0.00    1.60
   0   1  15    1.50    3.20
   0   1  15    5.70    2.50
   0   1  15    5.20    2.50
   0   1  15    2.20    1.40
  -1  -1 -15   -1.60    1.50
  -1  -1 -15   -2.10    1.70
  -1  -1 -15    2.20    4.10
  -1  -1 -15    2.70    1.90
  -1  -1 -15    4.90    2.40
   1   1  15    0.30    1.20
   1   1  15    1.80    3.50
   1   1  15    0.00    1.00
   1   1  15    2.30    2.60
  -2  -1 -15    4.40    4.10
  -2  -1 -15    3.20    2.00
  -2  -1 -15    2.80    3.30
   2   1  15    2.90    1.60
   2   1  15    7.90    5.60
   2   1  15    0.70    2.00
  -3  -1 -15    1.70    3.10
  -3  -1 -15    0.10    2.10
   3   1  15    1.60    1.20
   3   1  15    1.80    3.50
   3   1  15    2.50    1.20
   7  -1 -14    1.50    3.30
   7  -1 -14    2.50    2.50
   7  -1 -14    7.60    5.60
   7  -1 -14    2.90    3.20
  -7   1  14    0.60    2.40
  -7   1  14    0.50    1.50
  -7   1  14    2.60    2.60
  -7   1  14    2.70    2.40
  -7   1  14    0.80    1.50
  -7   1  14    0.70    2.10
   6  -1 -14   29.40    7.20
   6  -1 -14   15.20    6.20
   6  -1 -14   22.90    8.50
   6  -1 -14   21.40    7.70
   6  -1 -14   28.80    9.20
   6  -1 -14   19.80    6.20
  -6   1  14   20.50    6.10
  -6   1  14   24.80    7.50
  -6   1  14   18.30    6.10
  -6   1  14   24.00    6.20
  -6   1  14   13.10    5.80
   5  -1 -14    0.60    2.40
   5  -1 -14   -1.90    1.80
   5  -1 -14    1.30    2.70
   5  -1 -14    4.30    4.00
   5  -1 -14    5.50    4.70
  -5   1  14   -1.70    1.20
  -5   1  14    6.80    3.50
  -5   1  14   -0.30    1.10
  -5   1  14    2.70    3.40
  -5   1  14    4.30    3.00
   4  -1 -14   83.99   12.80
   4  -1 -14   58.59   13.30
   4  -1 -14   98.69   14.80
   4  -1 -14   49.99   12.70
  -4   1  14   51.39   11.90
  -4   1  14   54.29   12.00
  -4   1  14   56.59   13.10
  -4   1  14   77.99   13.80
  -4   1  14   76.79   12.10
   3  -1 -14    0.00    2.10
   3  -1 -14   -0.90    2.10
   3  -1 -14    4.00    3.30
   3  -1 -14    3.00    2.80
   3  -1 -14    1.70    1.90
  -3   1  14   -0.10    1.50
  -3   1  14    5.90    3.10
  -3   1  14    0.10    2.20
  -3   1  14    2.60    1.90
   2  -1 -14   25.40    7.60
   2  -1 -14   29.80    6.50
   2  -1 -14   36.00    8.70
   2  -1 -14   33.60    8.10
   2  -1 -14   26.70    8.40
  -2   1  14   21.30    6.30
  -2   1  14   28.50    7.60
  -2   1  14   25.10    5.90
  -2   1  14   23.50    6.60
  -2   1  14   19.10    7.30
   1  -1 -14   98.59   13.20
   1  -1 -14  109.19   18.80
   1  -1 -14   56.99   15.20
   1  -1 -14   85.79   16.00
   1  -1 -14  112.69   16.80
  -1   1  14   96.49   14.20
  -1   1  14   88.49   16.20
  -1   1  14   94.49   18.30
  -1   1  14   93.99   14.90
  -1   1  14   68.69   14.00
   0  -1 -14   77.49   14.70
   0  -1 -14   89.19   11.90
   0  -1 -14   84.99   16.40
   0  -1 -14  112.79   15.10
   0  -1 -14   70.09   16.00
   0   1  14   82.39   15.50
   0   1  14   75.89   12.70
   0   1  14   76.09   12.60
   0   1  14   84.79   17.50
   0   1  14   64.69   12.60
  -1  -1 -14    5.00    3.70
  -1  -1 -14    7.20    3.40
  -1  -1 -14   13.90    6.20
  -1  -1 -14   18.00    6.60
  -1  -1 -14   24.30    4.50
   1   1  14   10.10    6.10
   1   1  14   15.90    3.80
   1   1  14   12.70    3.40
   1   1  14   20.60    6.80
  -2  -1 -14    3.90    3.40
  -2  -1 -14    1.30    2.50
  -2  -1 -14    7.00    4.30
  -2  -1 -14    4.90    2.40
  -2  -1 -14    4.30    2.10
   2   1  14    1.30    2.20
   2   1  14    2.60    1.50
   2   1  14    5.50    2.40
   2   1  14    2.80    3.60
  -3  -1 -14   43.90    6.40
  -3  -1 -14   10.20    5.90
  -3  -1 -14   22.70    7.30
  -3  -1 -14   49.80    6.40
   3   1  14   28.30   10.20
   3   1  14   34.50    6.00
   3   1  14   28.90    5.30
   3   1  14   40.60    9.90
  -4  -1 -14    1.80    3.50
  -4  -1 -14    4.00    4.00
  -4  -1 -14   -0.80    1.20
   4   1  14   -0.10    1.50
   4   1  14    6.90    4.60
   4   1  14    2.80    1.70
   4   1  14   -0.10    1.00
  -5  -1 -14   49.00    6.90
  -5  -1 -14   33.50   10.90
   5   1  14   47.30   13.30
   5   1  14   27.80    6.40
   5   1  14   43.90    7.10
   5   1  14   57.59   12.60
   9  -1 -13   -0.20    1.90
   9  -1 -13   -1.80    1.90
   9  -1 -13    4.10    2.80
   9  -1 -13   -0.20    2.40
   9  -1 -13    3.50    3.70
  -9   1  13    1.80    2.40
  -9   1  13    7.30    5.40
  -9   1  13   -1.10    1.20
  -9   1  13    1.30    2.50
  -9   1  13    1.40    2.50
   8  -1 -13    0.40    1.60
   8  -1 -13    2.10    3.60
   8  -1 -13    3.10    3.80
   8  -1 -13   -2.00    1.60
   8  -1 -13    3.40    3.30
  -8   1  13   -0.20    1.80
  -8   1  13    0.50    1.60
  -8   1  13    2.20    2.10
  -8   1  13    1.40    1.40
  -8   1  13   -0.40    1.70
  -8   1  13   -1.00    1.20
   7  -1 -13   31.50    7.80
   7  -1 -13   42.60   10.50
   7  -1 -13   20.40    7.00
  -7   1  13   25.40   11.30
  -7   1  13   18.70    7.20
  -7   1  13   18.20    8.80
  -7   1  13   37.00    8.70
  -7   1  13   24.50    5.50
   6  -1 -13   -0.20    1.80
   6  -1 -13    2.70    3.60
   6  -1 -13    1.70    3.40
   6  -1 -13    2.60    2.60
   6  -1 -13   -1.10    2.00
  -6   1  13   -0.80    1.10
  -6   1  13    1.20    2.90
  -6   1  13   -0.10    1.50
  -6   1  13    0.90    2.00
  -6   1  13   -0.10    1.00
  -6   1  13   -0.20    1.50
   5  -1 -13    5.90    5.10
   5  -1 -13   13.20    4.60
   5  -1 -13   20.90    6.70
   5  -1 -13   15.30    4.90
   5  -1 -13   11.40    5.60
   5  -1 -13   24.10    7.60
  -5   1  13   13.00    5.40
  -5   1  13   16.70    6.00
  -5   1  13    8.50    3.70
  -5   1  13   10.20    4.50
  -5   1  13   11.30    3.90
  -5   1  13   20.20    6.50
   4  -1 -13    2.00    4.20
   4  -1 -13    4.90    2.90
   4  -1 -13    8.30    4.40
   4  -1 -13    6.70    3.80
   4  -1 -13    5.40    4.20
   4  -1 -13    0.40    2.60
  -4   1  13    3.80    2.50
  -4   1  13    0.20    2.50
  -4   1  13    1.90    2.00
  -4   1  13    2.80    3.20
  -4   1  13    0.50    1.90
   3  -1 -13   -0.80    1.60
   3  -1 -13    1.50    2.70
   3  -1 -13    5.10    2.70
   3  -1 -13    2.60    2.90
   3  -1 -13    1.50    2.00
  -3   1  13   -2.00    1.10
  -3   1  13   -0.10    1.20
  -3   1  13    1.00    2.70
  -3   1  13    2.50    2.10
   2  -1 -13    7.20    4.20
   2  -1 -13   10.90    4.80
   2  -1 -13    2.90    3.30
  -2   1  13    8.50    4.60
  -2   1  13    6.80    3.50
  -2   1  13    6.10    2.80
  -2   1  13    3.40    2.20
  -2   1  13    7.70    4.50
   1  -1 -13   80.49   15.60
   1  -1 -13   95.39   17.30
   1  -1 -13   98.79   18.60
   1  -1 -13  111.39   14.10
   1  -1 -13   80.29   15.90
  -1   1  13   84.69   15.10
  -1   1  13  137.09   19.20
  -1   1  13   76.19   16.70
  -1   1  13  106.19   15.80
  -1   1  13   89.79   14.50
   0  -1 -13   20.80    6.50
   0  -1 -13   15.00    6.80
   0  -1 -13   43.00    9.90
   0  -1 -13   42.30    8.90
   0  -1 -13   47.00    7.10
   0   1  13   28.90    6.20
   0   1  13   30.50    7.70
   0   1  13   31.40    6.70
   0   1  13   28.50    6.30
   0   1  13   27.90    9.40
  -1  -1 -13    4.10    3.40
  -1  -1 -13    3.00    2.70
  -1  -1 -13   -0.10    2.10
  -1  -1 -13    0.70    1.50
  -1  -1 -13    0.10    1.50
   1   1  13    0.80    1.40
   1   1  13    2.60    2.40
   1   1  13   -1.10    1.10
   1   1  13   -0.80    1.80
  -2  -1 -13   30.30    5.90
  -2  -1 -13   25.10    7.70
  -2  -1 -13   29.60    8.20
  -2  -1 -13   35.60    5.80
  -2  -1 -13   19.80    7.30
   2   1  13   31.60    5.40
   2   1  13   16.20    7.40
   2   1  13   20.30    5.30
   2   1  13   32.40    8.50
  -3  -1 -13   -2.10    1.10
  -3  -1 -13    2.00    1.70
  -3  -1 -13    1.10    2.70
  -3  -1 -13    0.70    2.00
   3   1  13   -0.30    2.20
   3   1  13    0.40    1.20
   3   1  13    0.50    2.40
   3   1  13    3.70    1.80
  -4  -1 -13   79.29   10.00
  -4  -1 -13   65.89   13.60
  -4  -1 -13   73.69   10.10
  -4  -1 -13   51.49   13.60
   4   1  13   60.09    9.30
   4   1  13   75.49   11.40
   4   1  13   68.59   15.40
   4   1  13   45.80   12.60
  -5  -1 -13   23.20    8.10
  -5  -1 -13   40.30    6.20
  -5  -1 -13   24.20    5.50
   5   1  13   42.30   11.80
   5   1  13   24.70    5.00
   5   1  13   41.10    7.20
   5   1  13   31.50    8.40
  -6  -1 -13   78.39    9.90
  -6  -1 -13   50.79   13.20
  -6  -1 -13   74.89   10.00
   6   1  13   57.39    9.30
   6   1  13   56.79   12.70
   6   1  13   82.19   12.10
   6   1  13   33.10   14.50
   6   1  13   83.99   20.70
  -7  -1 -13    3.00    2.20
  -7  -1 -13    3.40    1.90
  -7  -1 -13   -1.90    1.20
   7   1  13    1.20    2.60
   7   1  13    2.50    2.10
   7   1  13   -1.60    1.80
   7   1  13   -0.60    1.10
   7   1  13    0.20    0.70
  10  -1 -12    9.40    6.30
  10  -1 -12   11.50    5.30
  10  -1 -12    7.60    3.60
  10  -1 -12    2.30    3.60
  10  -1 -12    9.60    5.50
 -10   1  12    8.90    4.70
 -10   1  12    9.20    5.30
 -10   1  12    6.30    5.10
 -10   1  12    6.00    3.50
 -10   1  12    3.00    3.30
   9  -1 -12   44.40   10.90
   9  -1 -12   33.60    9.10
   9  -1 -12   30.20   10.10
   9  -1 -12   60.49   10.70
   9  -1 -12   66.89   18.70
  -9   1  12   42.20    9.10
  -9   1  12   51.49   14.10
  -9   1  12   32.50    9.50
  -9   1  12   37.50   10.00
  -9   1  12   42.10   13.40
   8  -1 -12   -0.60    2.20
   8  -1 -12   -3.10    2.10
   8  -1 -12    0.20    2.10
   8  -1 -12    5.00    3.30
   8  -1 -12   -0.30    2.00
  -8   1  12   -0.10    1.70
  -8   1  12    0.70    1.10
  -8   1  12    2.20    2.40
  -8   1  12    0.70    1.60
  -8   1  12    0.20    1.80
  -8   1  12   -1.50    1.00
   7  -1 -12    9.60    3.90
   7  -1 -12    9.90    4.40
   7  -1 -12    4.80    3.50
   7  -1 -12    7.80    4.00
   7  -1 -12    5.20    4.10
   7  -1 -12    7.60    4.30
  -7   1  12    7.00    3.80
  -7   1  12   10.50    4.70
  -7   1  12    5.50    2.40
  -7   1  12    6.30    3.50
  -7   1  12    4.10    3.40
  -7   1  12    7.70    4.80
   6  -1 -12    1.70    2.70
   6  -1 -12    7.60    4.60
   6  -1 -12    4.00    3.70
   6  -1 -12    7.10    5.10
   6  -1 -12   12.00    5.10
   6  -1 -12    0.50    2.10
  -6   1  12    4.80    3.50
  -6   1  12   13.80    4.90
  -6   1  12    4.70    2.40
  -6   1  12    7.60    3.20
  -6   1  12    7.10    4.50
  -6   1  12    6.10    3.10
   5  -1 -12   11.20    5.40
   5  -1 -12   12.20    6.10
   5  -1 -12    6.30    4.00
   5  -1 -12   11.60    4.70
   5  -1 -12    7.20    5.20
   5  -1 -12    6.90    3.90
  -5   1  12   13.10    4.60
  -5   1  12   12.10    4.50
  -5   1  12   11.50    4.00
  -5   1  12   16.20    5.40
  -5   1  12   18.50    6.00
   4  -1 -12   72.19   13.10
   4  -1 -12   48.10    9.90
   4  -1 -12   51.29   13.80
   4  -1 -12   57.39    9.90
   4  -1 -12   50.49   11.30
   4  -1 -12   38.90   10.40
  -4   1  12   55.39   11.70
  -4   1  12   44.40    9.70
  -4   1  12   40.90    9.60
  -4   1  12   58.59   11.40
  -4   1  12   47.90    8.90
  -4   1  12   31.80    7.90
   3  -1 -12  151.18   23.60
   3  -1 -12  175.68   20.40
   3  -1 -12  139.59   22.90
   3  -1 -12  103.49   21.30
  -3   1  12  126.99   19.60
  -3   1  12  154.68   20.90
  -3   1  12  159.38   20.20
  -3   1  12  144.79   23.80
  -3   1  12  137.49   20.40
  -3   1  12  132.79   20.30
   2  -1 -12   40.60    9.60
   2  -1 -12   40.20    9.00
   2  -1 -12   45.70    7.90
   2  -1 -12   29.70    7.70
   2  -1 -12   27.90    8.10
  -2   1  12   34.80    7.80
  -2   1  12   36.50    7.80
  -2   1  12   32.60    6.90
  -2   1  12   38.30    9.20
  -2   1  12   23.50    7.20
  -2   1  12   34.70    8.00
   1  -1 -12    8.30    4.30
   1  -1 -12   26.60    7.10
   1  -1 -12   21.40    6.10
   1  -1 -12   24.40    6.20
  -1   1  12   14.20    5.00
  -1   1  12   24.00    5.00
  -1   1  12   24.60    5.70
  -1   1  12   15.00    5.40
   0  -1 -12    1.10    2.50
   0  -1 -12   -2.00    1.20
   0  -1 -12    1.50    2.00
   0  -1 -12   -0.80    1.50
   0  -1 -12    3.00    2.00
   0   1  12   -0.70    1.10
   0   1  12    0.70    1.60
   0   1  12    0.30    1.40
   0   1  12   -3.10    1.20
   0   1  12   -0.80    1.80
  -1  -1 -12  137.39   21.70
  -1  -1 -12  148.69   16.50
  -1  -1 -12  104.59   18.70
  -1  -1 -12  106.99   16.60
  -1  -1 -12  151.58   22.30
   1   1  12  102.29   15.90
   1   1  12  113.09   16.30
   1   1  12   98.49   15.70
   1   1  12  171.48   22.50
   1   1  12  157.48   24.50
  -2  -1 -12   62.49   11.00
  -2  -1 -12   89.09   15.40
  -2  -1 -12   51.09   11.50
  -2  -1 -12   79.09   10.10
  -2  -1 -12   38.20   11.10
   2   1  12   72.89   11.30
   2   1  12   76.49    9.80
   2   1  12   73.19   14.80
   2   1  12   62.49   12.50
  -3  -1 -12  225.38   25.70
  -3  -1 -12  185.38   25.60
  -3  -1 -12  232.68   28.30
  -3  -1 -12  195.68   28.30
  -3  -1 -12  197.48   28.50
   3   1  12  142.69   29.50
   3   1  12  184.28   25.80
   3   1  12  185.48   27.70
   3   1  12  184.08   25.10
  -4  -1 -12   38.20    9.90
  -4  -1 -12   31.60    8.40
  -4  -1 -12   39.40    6.40
  -4  -1 -12   23.00    5.60
   4   1  12   25.30    9.00
   4   1  12   29.30    6.50
   4   1  12   24.80    7.90
   4   1  12   33.90    5.60
  -5  -1 -12    3.80    2.20
  -5  -1 -12    4.10    3.10
  -5  -1 -12   10.80    3.20
   5   1  12    6.10    4.40
   5   1  12   10.50    2.90
   5   1  12   14.40    4.10
   5   1  12    6.40    3.80
  -6  -1 -12    5.40    3.90
  -6  -1 -12    1.20    1.50
  -6  -1 -12   -0.20    1.80
   6   1  12    3.90    4.40
   6   1  12    1.90    1.90
   6   1  12   -0.10    1.30
   6   1  12   -0.20    1.00
   6   1  12   -1.30    1.70
  -7  -1 -12    2.40    2.00
  -7  -1 -12    3.00    2.30
  -7  -1 -12    1.10    2.60
   7   1  12    4.70    4.40
   7   1  12    1.70    2.20
   7   1  12    5.60    2.10
   7   1  12    4.80    3.00
   7   1  12   -3.70    2.70
  -8  -1 -12  222.28   25.20
  -8  -1 -12  143.99   27.40
   8   1  12  175.08   25.00
   8   1  12  260.37   34.40
   8   1  12  158.78   23.50
  11  -1 -11    4.10    2.70
  11  -1 -11    2.20    3.80
  11  -1 -11    1.50    3.00
  11  -1 -11   -1.80    1.40
  11  -1 -11    6.00    5.00
 -11   1  11   -0.30    1.40
 -11   1  11    1.40    2.10
 -11   1  11    1.40    4.30
 -11   1  11    7.80    3.90
 -11   1  11   -0.10    1.70
  10  -1 -11   -0.20    1.80
  10  -1 -11   -2.50    1.60
  10  -1 -11    2.10    3.50
  10  -1 -11    2.60    2.20
  10  -1 -11    3.60    3.70
 -10   1  11    4.30    4.90
 -10   1  11    2.20    3.00
 -10   1  11   -2.00    0.90
 -10   1  11    1.10    2.10
 -10   1  11    7.60    3.90
   9  -1 -11   17.30    7.00
   9  -1 -11    2.70    2.70
   9  -1 -11    9.70    3.70
   9  -1 -11    4.20    3.70
   9  -1 -11   10.80    5.20
  -9   1  11    4.50    3.70
  -9   1  11    4.40    3.40
  -9   1  11   11.30    4.50
  -9   1  11    9.30    4.00
  -9   1  11    2.00    2.70
   8  -1 -11    4.20    3.60
   8  -1 -11    5.00    3.70
   8  -1 -11    0.00    1.40
   8  -1 -11    2.50    2.60
   8  -1 -11    1.20    1.70
  -8   1  11   -1.60    0.90
  -8   1  11    3.30    2.20
  -8   1  11   -1.50    1.30
  -8   1  11    0.40    2.80
  -8   1  11   -1.60    1.90
  -8   1  11    1.00    1.00
   7  -1 -11    9.70    4.30
   7  -1 -11    8.30    4.60
   7  -1 -11    6.20    4.10
   7  -1 -11    6.40    3.70
   7  -1 -11    5.70    2.90
   7  -1 -11    4.00    3.00
  -7   1  11   14.10    5.00
  -7   1  11   10.50    2.80
  -7   1  11    4.50    3.00
  -7   1  11    2.10    2.90
  -7   1  11    6.10    3.50
  -7   1  11   12.20    4.10
   6  -1 -11   -1.00    1.50
   6  -1 -11    0.00    2.30
   6  -1 -11    4.10    3.20
   6  -1 -11    2.50    3.00
   6  -1 -11    0.90    2.90
   6  -1 -11    0.70    1.60
  -6   1  11    0.00    1.60
  -6   1  11    0.40    1.90
  -6   1  11    0.60    1.20
  -6   1  11    3.40    2.90
  -6   1  11    2.90    2.60
  -6   1  11    1.20    1.60
   5  -1 -11   51.09   11.10
   5  -1 -11   67.99   13.10
   5  -1 -11   41.20    8.50
   5  -1 -11   65.49   12.00
   5  -1 -11   31.70   10.10
   5  -1 -11   42.80    9.90
  -5   1  11   33.20    7.90
  -5   1  11   44.50    9.40
  -5   1  11   39.90    9.00
  -5   1  11   40.50    9.30
  -5   1  11   40.70    7.60
   4  -1 -11  112.19   16.70
   4  -1 -11   91.59   17.00
   4  -1 -11   64.99   15.50
   4  -1 -11  139.89   15.30
   4  -1 -11   85.79   16.40
   4  -1 -11  106.49   17.60
  -4   1  11   92.49   13.90
  -4   1  11  117.19   17.10
  -4   1  11   94.89   16.10
  -4   1  11   89.29   15.00
  -4   1  11   83.69   16.30
  -4   1  11  102.19   16.50
   3  -1 -11   44.00   10.60
   3  -1 -11   47.70   11.00
   3  -1 -11   63.29   12.20
   3  -1 -11   38.70   10.70
   3  -1 -11   66.59   10.30
   3  -1 -11   44.30    9.70
  -3   1  11   58.69   10.90
  -3   1  11   70.19   11.80
  -3   1  11   48.70    9.30
  -3   1  11   51.29    9.10
  -3   1  11   52.29    9.80
  -3   1  11   56.49   12.00
   2  -1 -11   41.10    9.10
   2  -1 -11   30.40    7.80
   2  -1 -11   49.20    8.20
   2  -1 -11   20.40    7.30
   2  -1 -11   52.09   10.00
  -2   1  11   33.20    8.40
  -2   1  11   40.20    7.50
  -2   1  11   37.70    8.00
  -2   1  11   46.70    8.70
  -2   1  11   51.39    9.60
  -2   1  11   34.80    7.30
   1  -1 -11    4.80    3.40
   1  -1 -11    4.20    3.30
   1  -1 -11    0.00    1.90
   1  -1 -11    0.80    2.10
   1  -1 -11    0.00    1.60
  -1   1  11    1.00    1.70
  -1   1  11    3.50    2.10
  -1   1  11    3.80    2.40
  -1   1  11    2.20    2.40
  -1   1  11    1.70    2.40
  -1   1  11    8.40    3.00
   0  -1 -11    4.20    3.30
   0  -1 -11    1.10    2.00
   0  -1 -11    4.40    3.70
   0  -1 -11    2.30    2.70
   0  -1 -11   -0.80    1.10
   0   1  11    0.60    1.50
   0   1  11    3.90    2.90
   0   1  11    2.80    1.80
   0   1  11    2.90    2.70
   0   1  11    1.30    1.90
  -1  -1 -11   49.30   10.10
  -1  -1 -11   43.50   10.60
  -1  -1 -11   68.59   12.90
  -1  -1 -11   59.09    9.70
   1   1  11   61.09    9.90
   1   1  11   81.29   13.60
   1   1  11   73.39   10.80
   1   1  11   58.79   13.40
   1   1  11   61.99    9.90
  -2  -1 -11    6.70    4.10
  -2  -1 -11    4.30    2.20
  -2  -1 -11    2.80    3.20
  -2  -1 -11    3.50    3.20
  -2  -1 -11    4.40    2.40
   2   1  11    3.60    1.80
   2   1  11    4.90    3.90
   2   1  11    3.70    2.30
   2   1  11   -1.40    2.50
  -3  -1 -11   -0.10    1.90
  -3  -1 -11    2.90    2.00
  -3  -1 -11    3.40    2.60
  -3  -1 -11    7.50    2.80
  -3  -1 -11    7.20    3.50
   3   1  11    2.30    2.70
   3   1  11    2.10    1.40
   3   1  11    1.90    2.00
   3   1  11   -0.90    1.20
  -4  -1 -11   17.50    5.70
  -4  -1 -11   31.40    5.70
  -4  -1 -11   20.90    5.20
  -4  -1 -11   20.10    6.50
   4   1  11   35.40    8.90
   4   1  11   25.20    4.80
   4   1  11   26.60    6.20
   4   1  11   26.70    8.80
  -5  -1 -11   25.80    8.80
  -5  -1 -11   32.80    6.90
  -5  -1 -11   45.80    7.80
  -5  -1 -11   38.30    9.20
   5   1  11   47.30    6.90
   5   1  11   41.90   10.70
   5   1  11   42.20   10.80
   5   1  11   32.30    7.70
  -6  -1 -11   23.10    6.00
  -6  -1 -11   29.40    8.80
  -6  -1 -11   50.69    8.10
   6   1  11   40.40    6.50
   6   1  11   32.30    9.20
   6   1  11   30.90    7.60
   6   1  11   40.70    9.30
  -7  -1 -11   22.90    4.90
  -7  -1 -11   13.20    6.20
  -7  -1 -11   21.50    5.30
   7   1  11   23.40    4.60
   7   1  11   15.20    5.00
   7   1  11    6.70    3.90
  -8  -1 -11    0.00    1.60
  -8  -1 -11   -1.50    1.50
  -8  -1 -11    0.00    1.70
   8   1  11    3.60    3.70
   8   1  11    4.30    3.20
   8   1  11    1.80    1.90
   8   1  11    1.40    1.90
  -9  -1 -11    4.80    2.90
  -9  -1 -11    3.50    3.90
  -9  -1 -11   13.70    4.50
   9   1  11    3.60    1.90
   9   1  11    0.00    1.80
   9   1  11   11.30    4.60
   9   1  11    4.30    2.10
  12  -1 -10    0.70    2.10
  12  -1 -10   -1.90    1.20
  12  -1 -10    2.20    3.60
  12  -1 -10    0.30    2.00
  12  -1 -10    2.20    3.80
 -12   1  10    0.00    2.30
 -12   1  10    3.60    3.50
 -12   1  10   -0.20    1.30
 -12   1  10    2.10    2.60
 -12   1  10   -2.90    1.90
  11  -1 -10    4.60    3.80
  11  -1 -10   14.90    6.00
  11  -1 -10   21.30    5.80
  11  -1 -10    1.00    4.20
  11  -1 -10   11.60    5.80
 -11   1  10   13.60    5.60
 -11   1  10   19.90    6.20
 -11   1  10   18.00    6.20
 -11   1  10   16.00    5.30
 -11   1  10   15.70    7.20
  10  -1 -10   -0.80    1.20
  10  -1 -10    1.90    2.60
  10  -1 -10    2.60    3.30
  10  -1 -10    1.30    2.00
 -10   1  10    4.60    3.20
 -10   1  10   -1.10    1.30
 -10   1  10   -1.00    1.40
 -10   1  10    1.10    2.50
 -10   1  10   -0.10    1.30
   9  -1 -10    2.20    2.60
   9  -1 -10    5.80    3.90
   9  -1 -10    3.40    3.40
   9  -1 -10    7.40    5.30
   9  -1 -10    3.70    2.90
  -9   1  10   15.50    5.20
  -9   1  10    8.70    4.20
  -9   1  10    6.30    3.40
  -9   1  10    3.70    2.80
  -9   1  10    4.90    3.50
   8  -1 -10   51.69    9.80
   8  -1 -10   42.00   10.20
   8  -1 -10   30.70    9.60
   8  -1 -10   63.79   11.70
   8  -1 -10   55.39   12.60
  -8   1  10   54.79   11.10
  -8   1  10   47.20   10.90
  -8   1  10   47.50    9.90
  -8   1  10   56.89   10.50
  -8   1  10   44.80   11.80
   7  -1 -10    4.70    2.90
   7  -1 -10    4.30    3.30
   7  -1 -10    1.40    2.50
   7  -1 -10    2.00    2.00
   7  -1 -10    0.60    2.00
  -7   1  10    3.80    2.40
  -7   1  10    4.80    3.20
  -7   1  10    2.50    2.30
  -7   1  10   -2.90    1.10
  -7   1  10    1.10    1.70
   6  -1 -10   45.00    8.70
   6  -1 -10   38.90   10.70
   6  -1 -10   43.60   10.70
   6  -1 -10   42.20    9.20
   6  -1 -10   52.89   10.80
   6  -1 -10   67.99   10.50
  -6   1  10   58.09   11.10
  -6   1  10   34.50   11.50
  -6   1  10   41.80    9.40
  -6   1  10   36.30    8.30
   5  -1 -10   35.60    8.60
   5  -1 -10   52.29   10.80
   5  -1 -10   41.70    8.50
   5  -1 -10   40.20   10.80
   5  -1 -10   56.59    9.40
   5  -1 -10   39.50   10.70
  -5   1  10   52.49   11.80
  -5   1  10   28.60    8.00
  -5   1  10   38.70    8.80
  -5   1  10   42.70    9.40
  -5   1  10   44.40    8.40
   4  -1 -10    0.30    1.70
   4  -1 -10   -0.30    1.80
   4  -1 -10    6.90    4.00
   4  -1 -10    1.50    1.70
   4  -1 -10    1.00    2.30
  -4   1  10    0.60    2.00
  -4   1  10   -0.20    2.00
  -4   1  10    2.10    1.70
  -4   1  10    0.90    1.50
  -4   1  10    0.60    2.10
  -4   1  10    1.60    2.00
   3  -1 -10   16.30    5.50
   3  -1 -10    7.30    3.50
   3  -1 -10    7.90    4.20
   3  -1 -10   10.60    4.40
   3  -1 -10   19.00    4.70
   3  -1 -10    9.00    3.70
  -3   1  10   12.20    5.00
  -3   1  10   14.10    4.50
  -3   1  10   12.00    3.50
  -3   1  10   12.90    4.50
  -3   1  10   10.60    3.60
  -3   1  10   11.50    4.10
  -3   1  10   18.90    5.00
   2  -1 -10   75.29   12.30
   2  -1 -10   49.00   10.40
   2  -1 -10   62.89   12.00
   2  -1 -10   59.69   10.30
   2  -1 -10   67.09   12.00
  -2   1  10   55.09   11.50
  -2   1  10   53.29   10.70
  -2   1  10   72.79   11.70
  -2   1  10   90.29   12.80
  -2   1  10   70.19   10.90
  -2   1  10   87.39   14.50
  -2   1  10   52.19    9.90
   1  -1 -10    4.80    3.20
   1  -1 -10    2.10    2.40
   1  -1 -10    1.20    1.80
   1  -1 -10    3.40    2.00
   1  -1 -10    4.40    2.80
  -1   1  10    4.10    2.60
  -1   1  10    0.60    1.80
  -1   1  10    2.30    1.60
  -1   1  10    0.60    1.90
  -1   1  10    1.00    2.00
  -1   1  10    0.60    1.50
  -1   1  10    2.10    1.90
   0  -1 -10    0.50    2.30
   0  -1 -10   -0.30    1.60
   0  -1 -10    0.10    1.20
   0  -1 -10    0.80    1.30
   0  -1 -10   -1.80    1.50
   0   1  10    3.30    2.00
   0   1  10   -1.00    1.00
   0   1  10   -0.50    1.00
   0   1  10    0.30    1.70
   0   1  10    0.80    1.80
   0   1  10    0.60    2.00
   0   1  10    0.60    1.20
  -1  -1 -10   20.50    6.30
  -1  -1 -10   15.70    5.30
  -1  -1 -10   19.70    5.00
  -1  -1 -10   17.90    5.60
  -1  -1 -10   24.90    4.70
   1   1  10   18.30    4.70
   1   1  10    9.30    4.90
   1   1  10   20.20    4.60
   1   1  10   14.10    3.90
   1   1  10   22.70    8.60
   1   1  10   23.70    6.60
   1   1  10   20.80    5.20
  -2  -1 -10    0.50    1.70
  -2  -1 -10    1.90    1.50
  -2  -1 -10    0.50    2.10
  -2  -1 -10   -2.30    0.80
  -2  -1 -10    2.50    2.60
   2   1  10    2.80    2.20
   2   1  10    2.80    1.90
   2   1  10    3.00    2.60
   2   1  10    1.10    1.20
   2   1  10    3.20    3.10
  -3  -1 -10  142.59   20.20
  -3  -1 -10  142.69   18.90
  -3  -1 -10   95.59   20.20
  -3  -1 -10  109.79   21.00
  -3  -1 -10  157.48   19.30
   3   1  10  143.89   20.40
   3   1  10  149.39   18.50
   3   1  10  136.39   25.00
   3   1  10  172.98   24.20
  -4  -1 -10   -2.50    1.30
  -4  -1 -10    1.40    1.70
  -4  -1 -10    2.90    2.50
  -4  -1 -10   -0.60    1.50
   4   1  10   -0.10    1.30
   4   1  10    0.70    2.10
   4   1  10    0.60    1.00
   4   1  10    1.00    2.00
  -5  -1 -10    1.30    1.90
  -5  -1 -10   -0.60    1.20
  -5  -1 -10   -0.60    1.40
  -5  -1 -10    1.30    1.60
   5   1  10    1.80    1.60
   5   1  10    0.10    1.30
  -6  -1 -10    6.00    2.70
  -6  -1 -10   11.00    3.50
  -6  -1 -10    3.50    3.20
   6   1  10   10.80    4.70
   6   1  10    6.80    3.30
   6   1  10   12.20    4.30
   6   1  10   11.90    3.00
  -7  -1 -10    3.10    3.10
  -7  -1 -10    4.70    2.40
  -7  -1 -10    5.70    3.00
   7   1  10    1.60    2.80
   7   1  10    5.30    4.00
   7   1  10    5.70    2.90
   7   1  10    2.90    1.90
  -8  -1 -10    1.80    2.70
  -8  -1 -10   -0.60    1.40
  -8  -1 -10    1.60    2.00
   8   1  10    5.40    4.60
   8   1  10    6.10    2.50
   8   1  10    4.20    3.20
   8   1  10    2.80    1.80
  -9  -1 -10   38.30    8.40
  -9  -1 -10   55.39   12.10
  -9  -1 -10   58.69   10.60
   9   1  10   51.19   11.10
   9   1  10   46.00    8.70
   9   1  10   48.00    8.40
 -10  -1 -10   33.80    8.80
 -10  -1 -10   32.60    7.00
 -10  -1 -10   24.70    6.50
  10   1  10   28.30    8.20
  10   1  10   24.10    9.00
  10   1  10   15.80    3.80
  10   1  10   18.80    5.30
  12  -1  -9    3.30    3.00
  12  -1  -9    1.80    3.10
  12  -1  -9    0.60    2.30
  12  -1  -9    2.30    4.00
  12  -1  -9   -1.50    1.50
 -12   1   9   -0.20    1.30
 -12   1   9    7.20    4.20
 -12   1   9    1.40    2.30
 -12   1   9    4.70    4.20
 -12   1   9    2.00    3.10
  11  -1  -9    8.70    5.00
  11  -1  -9    0.50    2.10
  11  -1  -9    4.10    3.80
  11  -1  -9   -1.60    1.20
  11  -1  -9   -1.30    3.30
 -11   1   9    0.70    1.70
 -11   1   9   -0.60    1.30
 -11   1   9    2.60    3.10
 -11   1   9    2.60    2.80
 -11   1   9    2.50    3.30
  10  -1  -9    2.90    3.30
  10  -1  -9   -0.10    1.60
  10  -1  -9    0.60    1.80
  10  -1  -9    1.90    2.30
  10  -1  -9    2.90    3.20
 -10   1   9    2.10    1.80
 -10   1   9   -0.10    1.60
 -10   1   9    7.40    4.00
 -10   1   9    5.70    3.20
 -10   1   9    8.00    3.90
 -10   1   9    2.10    2.50
   9  -1  -9    0.40    3.00
   9  -1  -9    1.00    2.30
   9  -1  -9    1.80    3.30
   9  -1  -9    4.80    2.50
   9  -1  -9    1.20    1.80
  -9   1   9    5.10    3.40
  -9   1   9    4.30    2.40
  -9   1   9   -0.50    1.10
  -9   1   9    2.90    2.70
  -9   1   9    0.00    2.10
  -9   1   9    1.60    2.10
   8  -1  -9   54.69   12.50
   8  -1  -9   77.19   15.40
   8  -1  -9   71.49   11.60
   8  -1  -9   61.29   11.80
   8  -1  -9   78.59   13.20
  -8   1   9   65.49   12.10
  -8   1   9   78.69   13.60
  -8   1   9   49.70   10.90
  -8   1   9   66.49   11.80
  -8   1   9   76.69   13.70
  -8   1   9   45.30   10.00
   7  -1  -9   18.20    6.00
   7  -1  -9   10.90    4.70
   7  -1  -9   10.50    4.50
   7  -1  -9   11.50    4.30
   7  -1  -9   21.60    6.00
  -7   1   9   17.30    4.80
  -7   1   9   10.10    4.20
  -7   1   9   10.10    3.80
  -7   1   9   13.20    4.80
  -7   1   9    9.10    4.20
  -7   1   9    7.30    3.60
   6  -1  -9   99.29   13.90
   6  -1  -9   70.79   14.50
   6  -1  -9  123.79   16.40
   6  -1  -9  110.29   19.20
   6  -1  -9  100.89   15.40
  -6   1   9   64.29   13.40
  -6   1   9  107.09   19.50
  -6   1   9  109.09   16.70
  -6   1   9  109.59   16.60
  -6   1   9   93.09   16.40
   5  -1  -9    4.10    2.90
   5  -1  -9    3.20    2.60
   5  -1  -9    1.00    1.70
   5  -1  -9    8.10    4.20
   5  -1  -9    2.70    2.90
   5  -1  -9    6.70    3.10
  -5   1   9    4.90    2.80
  -5   1   9    4.10    2.90
  -5   1   9    4.50    2.90
  -5   1   9    1.20    1.80
  -5   1   9    3.60    2.70
   4  -1  -9   53.59    8.70
   4  -1  -9   38.90    7.90
   4  -1  -9   53.19   10.30
   4  -1  -9   33.40    7.50
   4  -1  -9   60.09   12.70
   4  -1  -9   36.60    8.50
  -4   1   9   41.90    8.50
  -4   1   9   31.70    7.40
  -4   1   9   47.50    9.10
  -4   1   9   41.80    8.00
  -4   1   9   42.50    9.00
  -4   1   9   62.79   11.10
   3  -1  -9   29.30    7.20
   3  -1  -9   18.10    6.30
   3  -1  -9   37.10    7.20
   3  -1  -9   31.40    7.60
   3  -1  -9   30.90    6.40
   3  -1  -9   25.40    6.10
  -3   1   9   24.70    5.90
  -3   1   9   32.30    8.00
  -3   1   9   25.00    6.20
  -3   1   9   42.60    7.50
  -3   1   9   25.90    5.80
  -3   1   9   37.20    7.10
   2  -1  -9   11.60    4.20
   2  -1  -9    8.90    3.50
   2  -1  -9   12.50    3.30
   2  -1  -9   21.70    6.00
   2  -1  -9   10.50    4.00
   2  -1  -9    7.60    3.70
  -2   1   9   10.00    5.00
  -2   1   9    4.90    2.40
  -2   1   9    8.60    3.00
  -2   1   9    7.50    3.10
  -2   1   9    8.10    2.90
  -2   1   9    4.50    2.70
   1  -1  -9   75.79   12.90
   1  -1  -9   67.29   11.20
   1  -1  -9   60.29   12.10
   1  -1  -9   84.29   14.00
   1  -1  -9   72.59   13.10
  -1   1   9   76.19   11.80
  -1   1   9   88.79   16.90
  -1   1   9   70.59   11.80
  -1   1   9   74.49   11.70
  -1   1   9   99.19   13.60
  -1   1   9   92.29   12.70
  -1   1   9   44.10   11.30
   0  -1  -9  230.18   32.30
   0  -1  -9  230.98   32.20
   0  -1  -9  247.68   31.30
   0  -1  -9  244.88   32.60
   0   1   9  243.38   31.70
   0   1   9  304.77   34.40
   0   1   9  263.57   32.00
   0   1   9  233.68   31.20
   0   1   9  211.68   31.40
   0   1   9  231.08   33.50
   0   1   9  257.67   32.50
  -1  -1  -9   63.59   11.40
  -1  -1  -9   84.99   14.10
  -1  -1  -9   57.79   11.70
  -1  -1  -9   82.49   13.80
  -1  -1  -9   66.89   10.70
   1   1   9  107.99   16.20
   1   1   9   61.19   11.00
   1   1   9   71.79   11.00
   1   1   9   64.39    9.70
   1   1   9   75.89   14.10
   1   1   9   96.79   14.10
   1   1   9   79.29   11.80
  -2  -1  -9    9.60    3.50
  -2  -1  -9   12.70    3.80
  -2  -1  -9    7.10    2.60
  -2  -1  -9    7.50    3.80
  -2  -1  -9   10.30    3.80
   2   1   9    3.60    3.50
   2   1   9   10.00    3.70
   2   1   9    9.00    3.30
   2   1   9   19.10    4.70
   2   1   9   10.00    4.30
   2   1   9   12.30    2.90
  -3  -1  -9    2.90    2.80
  -3  -1  -9    4.40    2.80
  -3  -1  -9    1.50    1.90
  -3  -1  -9    1.80    2.00
  -3  -1  -9    2.10    1.80
   3   1   9    4.00    2.50
   3   1   9    3.50    1.50
   3   1   9    0.50    2.20
   3   1   9    5.00    3.40
   3   1   9    1.50    1.80
   3   1   9    0.80    2.00
  -4  -1  -9    0.00    1.40
  -4  -1  -9   -0.20    1.60
  -4  -1  -9    0.90    1.80
   4   1   9    0.80    1.50
   4   1   9    1.30    2.00
  -5  -1  -9   53.29   11.20
  -5  -1  -9   43.40    8.40
  -5  -1  -9   49.20    9.40
   5   1   9   47.70    9.40
   5   1   9   36.20    9.20
  -6  -1  -9   14.40    4.90
  -6  -1  -9   18.00    4.60
  -6  -1  -9   24.70    7.20
   6   1   9   15.50    4.90
   6   1   9   20.10    5.40
   6   1   9   24.00    7.50
  -7  -1  -9   13.90    4.20
  -7  -1  -9   15.70    5.30
  -7  -1  -9   10.70    3.80
   7   1   9    8.60    4.20
   7   1   9   15.30    4.30
   7   1   9   10.20    3.70
   7   1   9   13.40    5.30
  -8  -1  -9   84.19   13.00
  -8  -1  -9   43.70   11.80
  -8  -1  -9   53.29   10.40
   8   1   9   56.79   13.10
   8   1   9   76.09   11.30
   8   1   9   72.69   11.10
   8   1   9   65.09   12.70
  -9  -1  -9   40.60    8.70
  -9  -1  -9   41.20   10.10
  -9  -1  -9   63.09   10.90
   9   1   9   50.79   11.30
   9   1   9   54.79    9.50
   9   1   9   50.89    8.50
   9   1   9   72.09   15.20
 -10  -1  -9   -1.80    1.20
 -10  -1  -9    2.50    2.30
  10   1   9    4.20    2.40
  10   1   9    4.20    4.40
 -11  -1  -9    2.40    2.40
 -11  -1  -9   -0.50    1.60
 -11  -1  -9   -0.60    1.80
  11   1   9    2.10    3.20
  11   1   9   -1.80    1.20
  11   1   9    1.20    1.60
  13  -1  -8   -0.20    2.20
  13  -1  -8    0.00    2.50
  13  -1  -8   -0.20    1.80
  13  -1  -8    1.80    2.80
  13  -1  -8   -0.80    1.30
 -13   1   8    2.00    2.30
 -13   1   8   -0.20    1.30
 -13   1   8   -2.00    2.30
 -13   1   8   -0.10    2.10
 -13   1   8    7.40    4.30
 -13   1   8    1.80    1.60
  12  -1  -8   -2.10    2.40
  12  -1  -8   -1.90    1.90
  12  -1  -8   -1.40    1.20
  12  -1  -8    6.10    3.50
  12  -1  -8   -3.10    1.60
 -12   1   8   -1.90    1.30
 -12   1   8    1.20    2.30
 -12   1   8    2.40    2.00
 -12   1   8   -0.40    1.10
 -12   1   8   -0.10    1.90
  11  -1  -8    3.20    4.40
  11  -1  -8    2.20    2.90
  11  -1  -8    5.30    3.80
  11  -1  -8    8.50    3.90
  11  -1  -8    7.60    4.20
 -11   1   8   10.80    4.90
 -11   1   8    8.90    4.50
 -11   1   8   14.10    4.50
 -11   1   8    9.70    4.50
 -11   1   8    2.50    3.00
 -11   1   8   10.00    3.70
  10  -1  -8    0.70    1.90
  10  -1  -8   -0.30    3.20
  10  -1  -8    2.70    3.30
  10  -1  -8   -0.40    1.30
  10  -1  -8    0.10    1.80
 -10   1   8    6.50    4.40
 -10   1   8   -1.00    1.20
 -10   1   8    1.30    2.30
 -10   1   8    0.00    1.40
 -10   1   8    2.20    2.60
 -10   1   8   -0.10    1.40
   9  -1  -8   14.00    4.10
   9  -1  -8   16.00    6.20
   9  -1  -8   11.10    4.90
   9  -1  -8    8.70    4.90
  -9   1   8    9.40    3.40
  -9   1   8   16.50    5.40
  -9   1   8    9.90    3.90
  -9   1   8    9.60    4.00
  -9   1   8    7.80    4.10
  -9   1   8    8.90    4.70
   8  -1  -8   -1.00    1.50
   8  -1  -8    1.80    2.20
   8  -1  -8   -0.70    1.40
   8  -1  -8    4.00    3.70
  -8   1   8    0.80    1.70
  -8   1   8    0.80    1.60
  -8   1   8   -1.30    0.70
  -8   1   8    2.70    2.00
  -8   1   8    1.00    2.60
  -8   1   8    0.00    1.80
   7  -1  -8   56.69   11.80
   7  -1  -8   51.59    9.30
  -7   1   8   41.40    9.10
  -7   1   8   51.99   10.00
  -7   1   8   49.20   10.50
  -7   1   8   61.19   10.10
  -7   1   8   69.59   13.20
  -7   1   8   44.20    9.40
   6  -1  -8    4.90    3.30
   6  -1  -8   12.20    5.40
   6  -1  -8    9.50    3.60
   6  -1  -8    8.90    3.20
   6  -1  -8    3.30    2.60
  -6   1   8    7.90    3.60
  -6   1   8    9.30    4.10
  -6   1   8    5.30    2.60
  -6   1   8    5.10    3.30
  -6   1   8    4.70    3.00
   5  -1  -8   76.19   14.00
   5  -1  -8   77.89   14.50
   5  -1  -8   83.49   12.70
   5  -1  -8   79.79   13.10
   5  -1  -8   79.99   12.80
  -5   1   8   77.59   13.60
  -5   1   8   64.29   11.60
  -5   1   8   60.49   12.50
  -5   1   8   59.99   12.00
  -5   1   8   90.39   14.10
   4  -1  -8    1.70    2.20
   4  -1  -8   -0.10    1.50
   4  -1  -8    3.10    2.10
   4  -1  -8    4.30    2.40
   4  -1  -8    2.50    2.00
   4  -1  -8    0.60    2.00
  -4   1   8    1.70    1.90
  -4   1   8    3.00    2.30
  -4   1   8    2.20    1.90
  -4   1   8   -0.50    0.90
  -4   1   8    2.60    1.90
   3  -1  -8   84.29   13.80
   3  -1  -8   96.29   15.20
   3  -1  -8   92.39   16.00
   3  -1  -8   94.39   14.10
   3  -1  -8   68.79   13.20
  -3   1   8   86.69   12.70
  -3   1   8   83.99   12.60
  -3   1   8   79.39   13.50
  -3   1   8  123.39   16.90
  -3   1   8   84.69   13.40
  -3   1   8   91.59   14.80
   2  -1  -8   24.20    6.20
   2  -1  -8   34.30    9.00
   2  -1  -8   29.40    6.70
   2  -1  -8   40.10    7.70
   2  -1  -8   40.60    7.90
   2  -1  -8   36.50    6.50
  -2   1   8   40.40    7.30
  -2   1   8   39.50    7.00
  -2   1   8   26.80    6.60
  -2   1   8   35.20    7.80
  -2   1   8   34.60    6.70
  -2   1   8   52.19    7.70
   1  -1  -8   42.20    6.90
   1  -1  -8   50.49    9.30
   1  -1  -8   36.70    8.10
   1  -1  -8   30.00    7.20
  -1   1   8   41.60    7.90
  -1   1   8   34.70    8.30
  -1   1   8   43.50    9.00
  -1   1   8   37.90    6.90
  -1   1   8   30.50    6.70
   0  -1  -8  141.29   18.60
   0  -1  -8  143.89   19.00
   0  -1  -8  125.19   17.60
   0  -1  -8  131.79   19.00
   0  -1  -8  130.89   18.50
   0   1   8  111.99   17.80
   0   1   8  126.29   18.00
   0   1   8  164.68   19.00
   0   1   8  140.79   19.90
   0   1   8  132.49   19.40
   0   1   8  132.79   18.10
  -1  -1  -8   59.99   10.50
  -1  -1  -8   53.29    8.80
  -1  -1  -8   38.80    8.10
  -1  -1  -8   50.59    7.80
  -1  -1  -8   43.00    8.20
   1   1   8   48.70   10.50
   1   1   8   56.89    8.70
   1   1   8   29.20    7.10
   1   1   8   65.79    8.50
   1   1   8   65.59   10.50
   1   1   8   42.00    8.70
  -2  -1  -8   26.10    5.50
  -2  -1  -8   26.90    5.90
  -2  -1  -8   30.40    7.40
  -2  -1  -8   23.60    6.70
  -2  -1  -8   24.90    5.10
   2   1   8   28.50    7.80
   2   1   8   30.10    5.10
   2   1   8   26.40    7.20
   2   1   8   26.90    6.00
   2   1   8   24.20    6.20
   2   1   8   21.70    5.30
  -3  -1  -8    0.40    1.40
  -3  -1  -8    1.50    1.50
  -3  -1  -8    0.00    1.00
  -3  -1  -8   -0.30    1.50
  -3  -1  -8    1.60    1.80
   3   1   8    2.10    2.20
   3   1   8   -0.40    1.80
   3   1   8    1.50    1.30
   3   1   8   -0.60    1.30
  -4  -1  -8   95.19   13.70
  -4  -1  -8  106.39   13.90
  -4  -1  -8   67.29   14.70
  -4  -1  -8  108.59   14.40
   4   1   8   96.39   13.10
   4   1   8   98.89   15.60
   4   1   8   97.79   14.30
   4   1   8  108.19   17.60
  -5  -1  -8   87.59   13.40
  -5  -1  -8   67.29   13.90
  -5  -1  -8   89.69   13.80
  -5  -1  -8   80.09   12.90
   5   1   8   88.49   12.70
   5   1   8   87.19   14.50
   5   1   8   77.59   11.40
   5   1   8   85.19   14.00
  -6  -1  -8  502.05   63.49
  -6  -1  -8  525.35   64.09
  -6  -1  -8  451.05   61.89
   6   1   8  499.15   61.19
   6   1   8  448.26   62.69
   6   1   8  481.15   62.09
   6   1   8  508.85   63.99
  -7  -1  -8   18.10    4.90
  -7  -1  -8   23.50    5.80
  -7  -1  -8   22.30    7.50
   7   1   8   20.90    6.20
   7   1   8   16.50    6.00
   7   1   8   29.60    6.10
   7   1   8   26.00    5.30
  -8  -1  -8   23.70    5.80
  -8  -1  -8   19.10    6.10
  -8  -1  -8    9.60    4.00
   8   1   8   15.10    5.40
   8   1   8   29.60    8.90
   8   1   8   17.70    4.40
   8   1   8   19.70    4.40
  -9  -1  -8   10.30    3.70
  -9  -1  -8    8.60    4.20
  -9  -1  -8   15.10    4.90
   9   1   8   14.50    3.30
   9   1   8   17.40    5.90
   9   1   8   17.00    4.50
   9   1   8    9.00    4.40
 -10  -1  -8   52.69   10.70
 -10  -1  -8   62.49   13.00
 -10  -1  -8   75.59   12.60
  10   1   8   55.69   10.90
  10   1   8  101.29   15.50
  10   1   8   55.69   12.40
 -11  -1  -8   27.90    6.70
 -11  -1  -8   17.40    5.90
 -11  -1  -8   19.60    5.90
  11   1   8   10.30    5.50
  11   1   8    7.70    4.40
  11   1   8   25.10    6.00
 -12  -1  -8   43.70   10.20
 -12  -1  -8   48.60   10.60
  12   1   8   61.99   11.10
  13  -1  -7   -0.80    1.80
  13  -1  -7    4.70    4.40
  13  -1  -7    1.60    3.10
  13  -1  -7    0.90    2.00
  13  -1  -7   -0.70    1.00
 -13   1   7   10.10    5.20
 -13   1   7    0.90    1.10
 -13   1   7   -0.40    1.10
 -13   1   7    2.60    3.10
 -13   1   7   -0.10    1.20
 -13   1   7    2.40    3.40
  12  -1  -7    3.10    3.10
  12  -1  -7    1.50    3.30
  12  -1  -7   -0.80    1.50
  12  -1  -7    0.10    2.00
  12  -1  -7    2.40    2.10
 -12   1   7   -1.10    2.10
 -12   1   7    1.80    1.50
 -12   1   7   -1.60    1.50
 -12   1   7   -1.00    0.70
 -12   1   7   -1.10    1.40
 -12   1   7   -0.50    1.00
  11  -1  -7   14.00    5.90
  11  -1  -7   13.70    5.90
  11  -1  -7   23.10    7.50
  11  -1  -7   19.10    6.50
 -11   1   7   18.70    6.70
 -11   1   7   12.70    4.40
 -11   1   7   14.60    6.70
 -11   1   7   18.40    5.20
 -11   1   7   20.70    5.40
 -11   1   7   20.50    6.60
  10  -1  -7   83.29   15.90
  10  -1  -7   78.79   14.10
  10  -1  -7   97.89   16.40
  10  -1  -7   73.39   15.70
 -10   1   7   85.49   13.90
 -10   1   7   60.29   13.70
 -10   1   7   91.29   13.80
 -10   1   7   89.99   17.30
 -10   1   7   91.39   16.10
 -10   1   7   82.89   15.00
   9  -1  -7    0.70    2.60
   9  -1  -7   -1.30    1.00
   9  -1  -7    0.70    1.90
   9  -1  -7   -2.40    2.50
  -9   1   7   -1.20    1.20
  -9   1   7   -1.10    0.80
  -9   1   7   -0.90    0.80
  -9   1   7    1.60    3.00
  -9   1   7   -1.00    1.40
  -9   1   7    1.70    2.00
   8  -1  -7  316.87   42.20
   8  -1  -7  286.27   41.00
   8  -1  -7  297.77   43.20
   8  -1  -7  286.47   40.30
  -8   1   7  367.36   41.00
  -8   1   7  277.37   40.50
  -8   1   7  349.96   46.50
  -8   1   7  313.37   41.30
  -8   1   7  303.37   40.90
  -8   1   7  318.07   40.60
   7  -1  -7  365.06   48.90
   7  -1  -7  367.26   50.29
   7  -1  -7  363.66   49.50
   7  -1  -7  348.57   50.19
  -7   1   7  382.96   49.30
  -7   1   7  383.56   49.40
  -7   1   7  389.16   49.80
  -7   1   7  354.96   49.70
  -7   1   7  387.86   49.20
  -7   1   7  451.15   49.70
   6  -1  -7  115.49   16.80
   6  -1  -7  122.69   19.70
   6  -1  -7   98.39   16.00
   6  -1  -7  121.19   16.60
   6  -1  -7  150.18   20.40
  -6   1   7  154.98   17.50
  -6   1   7  136.19   17.30
  -6   1   7   84.69   16.90
  -6   1   7  106.89   16.30
  -6   1   7  108.89   16.50
   5  -1  -7    1.00    1.60
   5  -1  -7    2.60    2.60
   5  -1  -7   -0.70    0.90
   5  -1  -7    1.40    1.40
  -5   1   7    0.50    1.70
  -5   1   7    0.80    1.40
  -5   1   7    0.80    1.50
  -5   1   7    4.20    2.10
  -5   1   7   -0.60    0.60
   4  -1  -7   36.80    8.00
   4  -1  -7   32.80    5.90
   4  -1  -7   36.70    7.50
   4  -1  -7   24.90    5.70
   4  -1  -7   18.90    4.80
  -4   1   7   22.70    5.80
  -4   1   7   25.60    6.10
  -4   1   7   25.70    5.20
  -4   1   7   17.00    4.70
  -4   1   7   24.60    5.90
  -4   1   7   20.70    5.20
   3  -1  -7   32.90    6.50
   3  -1  -7   48.00    9.70
   3  -1  -7   40.90    7.10
   3  -1  -7   30.30    6.60
   3  -1  -7   41.60    8.10
  -3   1   7   34.40    7.20
  -3   1   7   48.90    7.70
  -3   1   7   48.00    7.90
  -3   1   7   31.30    6.50
  -3   1   7   29.70    6.90
  -3   1   7   46.10    8.40
   2  -1  -7    7.00    3.80
   2  -1  -7    8.20    2.90
   2  -1  -7   17.60    4.50
   2  -1  -7   15.80    4.50
   2  -1  -7    8.70    3.90
   2  -1  -7   11.60    3.70
  -2   1   7   10.20    3.20
  -2   1   7   18.60    4.40
  -2   1   7   10.10    4.00
  -2   1   7    7.50    3.10
  -2   1   7   12.00    3.20
   1  -1  -7  286.27   36.50
   1  -1  -7  283.37   36.70
   1  -1  -7  279.87   36.50
   1  -1  -7  262.47   37.90
   1  -1  -7  298.77   36.90
   1  -1  -7  266.77   35.80
  -1   1   7  280.57   36.40
  -1   1   7  275.87   37.10
  -1   1   7  275.07   36.10
  -1   1   7  303.37   37.60
  -1   1   7  278.27   36.10
   0  -1  -7   28.50    5.60
   0  -1  -7   30.20    6.20
   0  -1  -7   29.60    6.50
   0  -1  -7   26.60    5.00
   0   1   7   28.60    5.30
   0   1   7   17.40    5.20
   0   1   7   29.70    5.50
   0   1   7   25.30    5.60
   0   1   7   24.70    6.40
  -1  -1  -7  111.29   16.10
  -1  -1  -7  121.19   17.30
  -1  -1  -7  111.69   16.60
  -1  -1  -7  119.09   17.40
  -1  -1  -7  125.29   16.90
   1   1   7  153.38   17.50
   1   1   7  127.19   16.70
   1   1   7  144.59   21.00
   1   1   7  112.99   16.50
   1   1   7  116.79   16.20
   1   1   7  127.79   17.80
  -2  -1  -7   35.60    7.80
  -2  -1  -7   50.19    8.40
  -2  -1  -7   40.20    8.10
  -2  -1  -7   45.90    7.40
  -2  -1  -7   36.80    6.70
   2   1   7   50.39    8.80
   2   1   7   37.70    8.00
   2   1   7   26.20    7.00
   2   1   7   42.80    7.50
   2   1   7   35.60    7.10
   2   1   7   44.80    6.70
  -3  -1  -7   19.80    5.00
  -3  -1  -7   15.70    4.90
  -3  -1  -7   17.60    4.10
  -3  -1  -7   13.00    3.70
  -3  -1  -7   21.50    5.70
   3   1   7   32.90    7.20
   3   1   7   19.00    3.70
   3   1   7   16.40    4.50
   3   1   7   18.60    4.70
   3   1   7   11.80    4.20
  -4  -1  -7   -0.90    0.90
  -4  -1  -7   -1.10    1.10
  -4  -1  -7    3.00    1.80
  -4  -1  -7   -0.90    1.10
   4   1   7    0.00    0.90
   4   1   7   -0.30    0.50
   4   1   7    1.00    1.50
   4   1   7   -0.10    1.20
  -5  -1  -7  330.67   43.20
  -5  -1  -7  353.06   44.50
  -5  -1  -7  326.97   43.00
   5   1   7  324.57   42.50
   5   1   7  366.36   43.70
   5   1   7  341.47   44.70
   5   1   7  317.37   43.60
   5   1   7  328.37   43.40
  -6  -1  -7    4.10    2.60
  -6  -1  -7    0.70    1.80
  -6  -1  -7    2.00    1.80
   6   1   7    1.60    1.40
   6   1   7    2.40    1.60
   6   1   7    0.00    1.10
   6   1   7    0.00    1.10
   6   1   7    1.90    2.00
  -7  -1  -7  215.28   29.80
  -7  -1  -7  218.68   28.90
  -7  -1  -7  217.78   28.60
   7   1   7  230.68   29.80
   7   1   7  210.38   30.40
   7   1   7  214.38   28.20
   7   1   7  202.58   28.10
  -8  -1  -7   26.20    7.30
  -8  -1  -7   33.10    6.80
  -8  -1  -7   25.90    6.00
   8   1   7   21.30    5.60
   8   1   7   31.30    5.60
   8   1   7   31.30    7.60
   8   1   7   36.20    9.80
  -9  -1  -7   10.60    4.20
  -9  -1  -7   20.50    5.50
  -9  -1  -7   20.50    6.20
   9   1   7   12.00    5.40
   9   1   7   16.60    5.90
   9   1   7   16.80    3.50
   9   1   7   24.40    5.30
 -10  -1  -7   20.20    5.70
 -10  -1  -7   11.10    4.30
 -10  -1  -7   13.40    5.60
  10   1   7   11.50    5.50
  10   1   7    7.70    5.00
  10   1   7   17.20    4.80
 -11  -1  -7    5.30    3.50
 -11  -1  -7    2.90    2.90
 -11  -1  -7    7.70    3.90
  11   1   7    3.70    3.90
  11   1   7   -0.30    1.80
  11   1   7    7.90    3.40
 -12  -1  -7   -1.10    1.50
 -12  -1  -7    1.00    2.80
  12   1   7   -2.40    1.40
  12   1   7    1.00    2.30
  12   1   7   -1.20    2.20
  12   1   7    1.70    1.70
  14  -1  -6    1.40    3.30
  14  -1  -6   10.90    4.60
  14  -1  -6    2.50    2.90
  14  -1  -6    3.20    4.90
 -14   1   6    4.70    3.30
 -14   1   6   10.10    3.70
 -14   1   6    4.50    2.50
 -14   1   6    8.20    6.40
 -14   1   6    1.90    3.10
  13  -1  -6    1.80    2.00
  13  -1  -6    1.20    3.90
  13  -1  -6   -2.20    1.90
  13  -1  -6    4.20    3.40
  13  -1  -6   -2.30    1.40
 -13   1   6    0.10    1.70
 -13   1   6   -2.00    1.80
 -13   1   6    0.40    2.70
 -13   1   6    0.90    1.70
 -13   1   6    2.30    1.70
  12  -1  -6   34.80    9.60
  12  -1  -6   20.30    6.20
  12  -1  -6   23.60    7.70
  12  -1  -6   14.10    5.20
 -12   1   6   37.40    8.70
 -12   1   6   35.40    6.60
 -12   1   6   26.00    6.50
 -12   1   6   26.50    9.60
 -12   1   6   29.20    6.70
 -12   1   6   18.00    7.40
  11  -1  -6   24.50    7.30
  11  -1  -6   22.90    7.00
  11  -1  -6   23.00    7.60
 -11   1   6   15.90    4.20
 -11   1   6   20.60    5.70
 -11   1   6   19.60    6.70
 -11   1   6   11.50    5.20
 -11   1   6    9.80    4.60
 -11   1   6   10.00    4.00
  10  -1  -6   11.90    4.30
  10  -1  -6   15.30    4.60
  10  -1  -6   19.40    6.50
  10  -1  -6   17.40    6.30
 -10   1   6   17.50    6.00
 -10   1   6   15.00    4.50
 -10   1   6   23.30    7.80
 -10   1   6   18.10    4.60
 -10   1   6   11.90    3.90
 -10   1   6   14.70    5.40
   9  -1  -6  336.17   43.50
   9  -1  -6  344.97   44.10
   9  -1  -6  294.27   43.00
   9  -1  -6  336.87   42.60
  -9   1   6  312.77   43.60
  -9   1   6  360.86   42.20
  -9   1   6  300.47   41.90
  -9   1   6  288.97   42.90
  -9   1   6  329.37   42.70
  -9   1   6  327.77   42.80
   8  -1  -6  464.15   56.09
   8  -1  -6  440.96   57.39
   8  -1  -6  437.16   56.69
   8  -1  -6  417.56   56.79
  -8   1   6  437.66   56.29
  -8   1   6  423.46   56.99
  -8   1   6  464.15   55.79
  -8   1   6  404.46   55.69
  -8   1   6  429.76   56.19
  -8   1   6  433.06   56.69
   7  -1  -6   86.29   12.70
   7  -1  -6   92.69   13.90
   7  -1  -6   95.29   14.70
   7  -1  -6   90.29   15.00
  -7   1   6   83.09   13.40
  -7   1   6   64.79   12.20
  -7   1   6   85.59   13.40
  -7   1   6   81.59   14.80
  -7   1   6   64.79   11.90
  -7   1   6   59.09   11.50
   6  -1  -6  137.19   18.80
   6  -1  -6  123.69   19.00
   6  -1  -6  128.69   18.20
   6  -1  -6  129.19   20.70
  -6   1   6  144.39   18.60
  -6   1   6  143.99   18.70
  -6   1   6  121.79   18.80
  -6   1   6  127.19   18.20
  -6   1   6  136.49   18.80
   5  -1  -6    3.10    1.80
   5  -1  -6    3.10    2.00
   5  -1  -6    2.60    2.00
   5  -1  -6    2.50    2.30
   5  -1  -6    1.40    1.70
  -5   1   6    0.10    1.50
  -5   1   6    2.90    2.00
  -5   1   6    2.20    1.80
  -5   1   6    2.80    2.00
  -5   1   6    2.70    1.90
   4  -1  -6    1.70    1.40
   4  -1  -6    1.60    1.80
   4  -1  -6    1.00    1.50
   4  -1  -6    0.60    1.50
   4  -1  -6    0.90    1.20
  -4   1   6    1.10    1.60
  -4   1   6   -1.20    0.80
  -4   1   6    0.60    1.50
  -4   1   6    1.00    1.40
  -4   1   6    4.50    2.10
   3  -1  -6    0.60    1.60
   3  -1  -6    0.00    1.20
   3  -1  -6   -0.10    1.10
   3  -1  -6   -0.30    1.20
   3  -1  -6    0.10    1.00
  -3   1   6   -1.20    1.00
  -3   1   6   -0.50    0.90
  -3   1   6   -0.50    0.90
  -3   1   6   -0.30    1.00
  -3   1   6    0.30    1.00
  -3   1   6    0.20    1.20
   2  -1  -6  260.07   32.50
   2  -1  -6  254.17   32.70
   2  -1  -6  261.87   32.20
   2  -1  -6  241.78   33.30
  -2   1   6  237.48   32.00
  -2   1   6  264.87   32.80
  -2   1   6  244.68   32.00
  -2   1   6  255.07   32.90
  -2   1   6  219.88   31.90
   1  -1  -6   98.19   12.30
   1  -1  -6   96.29   11.90
   1  -1  -6   53.89   12.40
   1  -1  -6   77.89   11.20
   1  -1  -6   91.49   12.10
   1  -1  -6   86.29   11.80
  -1   1   6   75.39   11.40
  -1   1   6   59.69   12.20
  -1   1   6   76.59   11.50
  -1   1   6   83.89   11.60
  -1   1   6  104.89   14.80
   0  -1  -6  407.66   52.59
   0  -1  -6  401.76   53.49
   0  -1  -6  447.96   53.39
   0  -1  -6  437.16   53.19
   0  -1  -6  401.06   53.29
   0   1   6  444.06   53.99
   0   1   6  424.56   53.09
   0   1   6  416.96   52.79
   0   1   6  384.56   53.99
   0   1   6  418.86   53.19
  -1  -1  -6    1.30    1.40
  -1  -1  -6    0.70    1.60
  -1  -1  -6    2.00    1.30
  -1  -1  -6    0.90    1.50
  -1  -1  -6    1.90    1.70
   1   1   6    3.30    1.70
   1   1   6    0.40    1.40
   1   1   6    1.10    1.60
   1   1   6    1.00    1.20
   1   1   6    1.90    1.40
   1   1   6    3.60    2.20
  -2  -1  -6    0.00    1.40
  -2  -1  -6    1.20    1.50
  -2  -1  -6    1.90    1.70
  -2  -1  -6    0.30    1.10
  -2  -1  -6    0.60    1.20
   2   1   6    1.80    1.30
   2   1   6    0.40    0.80
   2   1   6   -1.00    0.90
   2   1   6   -0.40    1.20
   2   1   6   -1.80    1.00
  -3  -1  -6   59.79    9.00
  -3  -1  -6   73.19   11.60
  -3  -1  -6   54.19   10.20
  -3  -1  -6   49.40    8.50
  -3  -1  -6   50.79    8.40
   3   1   6   44.30    9.30
   3   1   6   49.50    9.00
   3   1   6   52.59    7.50
   3   1   6   55.29    9.40
   3   1   6   53.49   10.00
  -4  -1  -6   78.89   12.30
  -4  -1  -6   88.79   12.40
  -4  -1  -6   87.19   12.40
  -4  -1  -6  101.79   15.60
   4   1   6   64.39   13.20
   4   1   6   96.19   12.80
   4   1   6   86.29   13.80
   4   1   6   96.99   12.00
  -5  -1  -6  472.65   57.09
  -5  -1  -6  452.95   56.99
  -5  -1  -6  442.26   57.99
   5   1   6  454.45   57.59
   5   1   6  410.26   57.09
   5   1   6  451.85   58.29
   5   1   6  445.06   56.49
   5   1   6  466.35   57.19
  -6  -1  -6   95.09   13.40
  -6  -1  -6   88.49   13.30
  -6  -1  -6   92.09   15.80
   6   1   6   95.59   13.10
   6   1   6   83.09   14.70
   6   1   6  100.19   12.90
   6   1   6   75.69   15.60
  -7  -1  -6    7.60    3.30
  -7  -1  -6   12.20    3.50
  -7  -1  -6    9.10    3.80
   7   1   6    9.40    2.80
   7   1   6    8.50    3.10
   7   1   6    8.80    3.30
   7   1   6    7.20    3.90
   7   1   6    9.60    4.10
  -8  -1  -6  473.25   65.09
  -8  -1  -6  512.75   66.09
  -8  -1  -6  586.44   65.69
   8   1   6  496.05   66.79
   8   1   6  485.55   66.19
   8   1   6  526.25   64.79
   8   1   6  495.75   64.79
  -9  -1  -6   51.39   10.90
   9   1   6   67.49   12.50
   9   1   6   52.29    7.50
   9   1   6   57.39   10.10
   9   1   6   59.29   13.00
 -10  -1  -6   97.49   12.20
 -10  -1  -6   59.39   12.40
 -10  -1  -6   86.99   14.20
  10   1   6   75.99   13.10
  10   1   6   54.39   14.00
  10   1   6   79.39   15.30
 -11  -1  -6   32.50    7.20
 -11  -1  -6   18.50    5.20
 -11  -1  -6   21.80    6.20
 -11  -1  -6   16.50    5.40
  11   1   6   19.70    7.50
  11   1   6   21.90    8.10
  11   1   6   15.90    5.10
 -12  -1  -6   97.49   16.40
 -12  -1  -6  105.39   17.40
 -12  -1  -6  110.99   17.40
 -12  -1  -6  139.29   20.20
  12   1   6  111.69   19.90
  12   1   6   92.99   16.50
  12   1   6   69.19   14.90
  12   1   6  116.19   24.70
 -13  -1  -6   34.60    7.80
 -13  -1  -6   24.90    7.10
 -13  -1  -6   28.70    7.90
 -13  -1  -6   14.70    7.70
  13   1   6   21.60    6.90
  13   1   6   20.70    8.40
  13   1   6   26.80    7.20
  13   1   6   24.10    7.20
  14  -1  -5   -0.20    2.20
  14  -1  -5   -0.30    3.20
  14  -1  -5   -0.70    1.70
  14  -1  -5   -0.60    1.00
 -14   1   5    2.60    1.50
 -14   1   5    1.50    1.80
 -14   1   5   -0.40    1.90
 -14   1   5    2.30    2.40
 -14   1   5    9.60    5.00
  13  -1  -5   24.80    8.90
  13  -1  -5   10.80    5.20
  13  -1  -5   12.30    4.00
  13  -1  -5    8.70    4.50
 -13   1   5    7.90    4.10
 -13   1   5   11.70    5.60
 -13   1   5    5.10    4.30
 -13   1   5   21.90    4.50
  12  -1  -5   75.89   17.10
  12  -1  -5  104.69   18.20
  12  -1  -5   91.29   20.10
 -12   1   5   83.49   16.20
 -12   1   5   90.99   19.10
 -12   1   5  123.09   19.00
 -12   1   5  105.59   14.10
 -12   1   5   92.79   13.50
 -12   1   5   78.89   17.40
  11  -1  -5   17.90    5.90
  11  -1  -5    8.00    3.90
  11  -1  -5   10.90    5.30
 -11   1   5    8.60    4.70
 -11   1   5   10.30    3.60
 -11   1   5    6.30    3.90
 -11   1   5   10.30    5.00
 -11   1   5    4.10    2.60
 -11   1   5   14.60    3.80
  10  -1  -5  505.65   67.79
  10  -1  -5  544.55   67.69
  10  -1  -5  490.25   67.99
 -10   1   5  503.15   66.99
 -10   1   5  518.95   67.59
 -10   1   5  586.34   66.09
 -10   1   5  502.35   67.09
 -10   1   5  509.15   68.09
 -10   1   5  498.15   65.99
   9  -1  -5   16.60    5.80
   9  -1  -5   11.00    3.80
   9  -1  -5   14.60    5.00
  -9   1   5   15.80    4.30
  -9   1   5   17.90    5.70
  -9   1   5   14.10    4.10
  -9   1   5   22.20    5.80
  -9   1   5   16.30    5.10
   8  -1  -5   59.19   11.00
   8  -1  -5   62.99   11.90
   8  -1  -5   55.09   11.10
  -8   1   5   63.59   10.00
  -8   1   5   55.99    8.00
  -8   1   5   60.49   11.90
  -8   1   5   57.99   10.30
  -8   1   5   51.49    9.30
  -8   1   5   75.79   12.20
  -8   1   5   57.79   10.50
   7  -1  -5   22.60    5.80
   7  -1  -5   19.10    5.60
   7  -1  -5   23.60    5.30
   7  -1  -5   17.10    5.00
  -7   1   5   28.50    5.90
  -7   1   5   23.40    5.60
  -7   1   5   22.50    5.20
  -7   1   5   27.30    6.30
  -7   1   5   20.50    5.00
  -7   1   5   25.10    5.30
   6  -1  -5    0.80    1.20
   6  -1  -5   -0.10    1.50
   6  -1  -5   -0.40    1.00
   6  -1  -5    2.60    1.80
  -6   1   5   -0.10    1.70
  -6   1   5   -0.10    0.70
  -6   1   5    0.80    1.30
  -6   1   5   -1.20    0.70
  -6   1   5    0.10    0.80
   5  -1  -5   17.50    4.50
   5  -1  -5   15.20    5.00
   5  -1  -5   14.10    3.80
   5  -1  -5   30.10    5.40
   5  -1  -5   19.80    5.10
  -5   1   5   22.50    4.90
  -5   1   5   22.10    4.90
  -5   1   5   21.90    5.00
  -5   1   5   22.80    5.10
  -5   1   5   17.10    5.00
   4  -1  -5   70.19   10.70
   4  -1  -5   87.69   11.20
   4  -1  -5   85.89   10.90
   4  -1  -5   67.39   12.10
   4  -1  -5   95.59   13.10
  -4   1   5   65.69   10.70
  -4   1   5   76.29   10.90
  -4   1   5   55.09   10.80
  -4   1   5   81.59   11.20
  -4   1   5   78.19   11.00
   3  -1  -5 1310.07  155.78
   3  -1  -5 1280.47  155.38
  -3   1   5 1188.48  154.78
  -3   1   5 1220.28  155.08
   2  -1  -5    6.30    3.20
   2  -1  -5    6.00    2.50
   2  -1  -5    6.10    2.60
   2  -1  -5    8.70    2.50
  -2   1   5    7.50    2.30
  -2   1   5   12.40    3.60
  -2   1   5    5.80    2.40
  -2   1   5   10.80    3.00
  -2   1   5   10.50    2.90
   1  -1  -5   56.79   10.00
   1  -1  -5   53.19    9.90
   1  -1  -5   97.39   12.60
   1  -1  -5   66.09   11.50
  -1   1   5   53.59    9.40
  -1   1   5   79.69   11.50
  -1   1   5   66.59    9.30
  -1   1   5   81.49   11.50
  -1   1   5   59.49    9.00
   0  -1  -5   86.39   14.20
   0  -1  -5  114.79   14.70
   0  -1  -5   97.69   14.30
   0  -1  -5  101.39   14.10
   0  -1  -5  105.79   13.90
   0   1   5  115.29   15.30
   0   1   5   99.09   14.10
   0   1   5  105.59   14.70
   0   1   5  107.29   14.00
   0   1   5  115.89   14.40
  -1  -1  -5  496.45   59.89
  -1  -1  -5  495.95   59.49
  -1  -1  -5  495.15   59.39
  -1  -1  -5  443.06   59.09
  -1  -1  -5  440.46   59.89
   1   1   5  476.45   59.49
   1   1   5  468.55   60.69
   1   1   5  461.35   59.99
   1   1   5  468.75   59.09
   1   1   5  473.75   59.69
  -2  -1  -5  391.46   49.50
  -2  -1  -5  383.76   49.50
  -2  -1  -5  390.96   50.19
  -2  -1  -5  405.76   50.29
  -2  -1  -5  413.96   49.50
   2   1   5  395.96   49.10
   2   1   5  385.66   49.80
   2   1   5  390.26   49.60
   2   1   5  364.36   50.19
  -3  -1  -5   68.99    9.60
  -3  -1  -5   67.49   11.40
  -3  -1  -5   48.40   10.30
  -3  -1  -5   68.89    9.50
   3   1   5   61.99   10.40
   3   1   5   69.19    9.70
   3   1   5   89.99   13.30
   3   1   5   64.59    9.10
  -4  -1  -5   46.60    7.80
  -4  -1  -5   44.00    8.70
  -4  -1  -5   52.99    8.80
  -4  -1  -5   50.99    8.00
   4   1   5   33.80    7.10
   4   1   5   47.20    6.90
   4   1   5   65.09    9.50
   4   1   5   71.59   11.20
  -5  -1  -5   15.90    4.00
  -5  -1  -5   17.00    4.90
  -5  -1  -5   14.70    4.10
   5   1   5   19.90    5.70
   5   1   5   19.00    4.90
   5   1   5   27.00    5.50
   5   1   5   20.50    4.10
   5   1   5   20.50    4.90
  -6  -1  -5    1.70    1.90
  -6  -1  -5    2.90    1.80
  -6  -1  -5    1.30    1.70
   6   1   5    1.20    1.20
   6   1   5    4.90    2.70
   6   1   5   -0.20    1.20
   6   1   5    1.10    1.20
   6   1   5   -0.70    0.90
  -7  -1  -5  242.08   30.40
  -7  -1  -5  229.58   29.70
  -7  -1  -5  223.08   29.00
   7   1   5  220.38   28.60
   7   1   5  215.18   30.80
   7   1   5  206.48   30.20
   7   1   5  211.68   29.10
   7   1   5  239.28   29.90
  -8  -1  -5    7.20    3.40
  -8  -1  -5   10.80    4.10
  -8  -1  -5   16.50    4.30
  -8  -1  -5    9.70    3.70
   8   1   5   15.00    5.70
   8   1   5    8.20    3.60
   8   1   5   14.00    2.70
   8   1   5   12.30    3.80
   8   1   5    8.80    3.20
  -9  -1  -5   14.00    4.60
  -9  -1  -5    4.90    3.00
  -9  -1  -5   14.80    4.40
  -9  -1  -5   11.00    4.10
   9   1   5   11.00    3.90
   9   1   5   10.80    2.40
   9   1   5   18.90    5.60
   9   1   5   14.20    6.40
   9   1   5   18.40    6.00
 -10  -1  -5   15.80    5.30
 -10  -1  -5   26.80    6.40
 -10  -1  -5   18.30    5.30
 -10  -1  -5   25.30    6.50
  10   1   5   15.30    6.00
  10   1   5   18.50    5.10
  10   1   5   16.90    7.30
 -11  -1  -5   29.60    7.30
 -11  -1  -5   24.10    6.60
 -11  -1  -5   22.90    6.40
 -11  -1  -5   12.90    5.20
  11   1   5   26.20    6.40
  11   1   5   15.00    6.90
  11   1   5   20.50    7.20
  11   1   5   16.50    5.20
 -12  -1  -5   -0.50    2.20
 -12  -1  -5    6.70    3.60
 -12  -1  -5   -0.70    1.80
 -12  -1  -5    2.80    2.50
  12   1   5    2.20    3.20
  12   1   5   -0.50    0.80
  12   1   5    1.50    2.60
  12   1   5    0.70    1.80
 -13  -1  -5   22.30    7.00
 -13  -1  -5   19.60    6.30
 -13  -1  -5   22.20    6.00
 -13  -1  -5   23.30    7.00
  13   1   5   21.40    8.10
  13   1   5   28.70    7.70
  13   1   5   26.50    7.40
  13   1   5   20.50    7.40
  14  -1  -4    4.80    2.60
  14  -1  -4    2.70    3.30
  14  -1  -4   -0.40    2.20
  14  -1  -4    7.00    5.60
 -14   1   4    0.90    1.60
 -14   1   4   -0.80    2.80
 -14   1   4    5.70    4.20
 -14   1   4    0.30    1.90
  13  -1  -4    7.10    3.20
  13  -1  -4    7.60    4.80
  13  -1  -4    0.90    3.40
 -13   1   4    5.90    2.30
 -13   1   4    6.80    3.00
 -13   1   4    8.80    4.20
 -13   1   4    2.70    2.60
 -13   1   4    8.80    5.90
  12  -1  -4   77.19   16.90
  12  -1  -4  127.19   21.10
  12  -1  -4   98.69   19.60
 -12   1   4   92.79   18.40
 -12   1   4  121.89   15.70
 -12   1   4  122.59   19.30
 -12   1   4  114.39   15.10
  11  -1  -4  165.58   26.80
  11  -1  -4  230.48   28.90
  11  -1  -4  210.28   28.40
 -11   1   4  204.48   32.50
 -11   1   4  171.18   24.90
 -11   1   4  236.58   26.20
 -11   1   4  222.28   27.60
 -11   1   4  165.18   28.80
 -11   1   4  191.48   25.30
 -11   1   4  180.38   27.20
  10  -1  -4  604.54   79.59
  10  -1  -4  600.24   79.49
  10  -1  -4  637.64   79.09
 -10   1   4  710.13   77.49
 -10   1   4  527.55   79.29
 -10   1   4  623.74   76.89
 -10   1   4  609.94   78.89
 -10   1   4  595.74   77.59
 -10   1   4  604.34   78.69
 -10   1   4  594.04   79.09
   9  -1  -4  126.89   18.90
   9  -1  -4  127.29   20.50
   9  -1  -4  124.59   20.80
  -9   1   4  123.69   18.70
  -9   1   4  158.18   17.90
  -9   1   4  131.99   18.80
  -9   1   4  125.09   21.80
  -9   1   4  133.99   17.20
  -9   1   4  122.99   17.80
  -9   1   4  107.69   19.80
   8  -1  -4   31.90    7.30
   8  -1  -4   21.40    5.50
   8  -1  -4   29.40    7.40
  -8   1   4   40.20    6.40
  -8   1   4   32.00    7.10
  -8   1   4   34.00    6.30
  -8   1   4   44.40    7.90
  -8   1   4   36.60    5.00
  -8   1   4   30.70    6.80
  -8   1   4   24.10    6.30
   7  -1  -4    2.10    2.00
   7  -1  -4    4.30    2.10
   7  -1  -4    5.20    2.60
  -7   1   4    5.70    2.90
  -7   1   4    3.10    1.30
  -7   1   4    6.20    2.70
  -7   1   4    3.10    1.60
  -7   1   4    3.70    2.00
  -7   1   4    6.00    3.20
   6  -1  -4    1.70    1.70
   6  -1  -4    3.10    2.00
   6  -1  -4    0.10    1.10
  -6   1   4    1.10    1.30
  -6   1   4    1.00    1.10
  -6   1   4    0.80    1.40
  -6   1   4    0.40    1.80
  -6   1   4    0.80    1.00
  -6   1   4    0.40    1.40
   5  -1  -4   80.09   12.30
   5  -1  -4   82.79   12.00
   5  -1  -4  101.49   14.40
   5  -1  -4   84.29   13.10
  -5   1   4   78.69   11.70
  -5   1   4   81.99   12.40
  -5   1   4   86.19   12.20
  -5   1   4   90.99   12.20
  -5   1   4   94.99   12.80
   4  -1  -4  527.15   69.99
   4  -1  -4  523.45   70.39
   4  -1  -4  539.85   69.69
   4  -1  -4  559.44   69.89
   4  -1  -4  599.74   70.49
  -4   1   4  586.44   70.29
  -4   1   4  566.34   69.99
  -4   1   4  551.44   69.79
  -4   1   4  557.04   69.99
  -4   1   4  565.54   70.19
   3  -1  -4  731.73   91.99
   3  -1  -4  750.52   92.49
   3  -1  -4  738.43   91.89
   3  -1  -4  743.53   92.49
  -3   1   4  749.62   92.09
  -3   1   4  750.52   92.09
  -3   1   4  730.23   92.09
  -3   1   4  735.03   91.99
  -3   1   4  708.33   91.99
   2  -1  -4  315.17   39.20
   2  -1  -4  305.87   38.60
   2  -1  -4  268.87   39.20
   2  -1  -4  302.17   38.80
   2  -1  -4  330.87   38.70
  -2   1   4  339.37   39.10
  -2   1   4  293.07   38.60
  -2   1   4  267.77   38.60
  -2   1   4  311.07   38.70
  -2   1   4  319.37   38.80
   1  -1  -4  340.27   40.50
   1  -1  -4  328.57   39.70
   1  -1  -4  311.57   39.40
  -1   1   4  317.77   39.30
  -1   1   4  295.67   39.40
  -1   1   4  285.47   39.80
  -1   1   4  289.67   39.30
  -1   1   4  331.57   39.80
   0  -1  -4  208.68   26.90
   0  -1  -4  223.28   26.80
   0  -1  -4  198.58   26.30
   0   1   4  208.78   26.40
   0   1   4  216.78   27.00
   0   1   4  205.78   27.30
   0   1   4  199.48   26.60
   0   1   4  197.48   26.60
  -1  -1  -4  246.78   30.80
  -1  -1  -4  245.08   30.80
  -1  -1  -4  224.78   31.30
  -1  -1  -4  262.07   31.10
   1   1   4  244.48   31.30
   1   1   4  249.08   31.50
   1   1   4  237.78   30.70
   1   1   4  228.68   31.00
  -2  -1  -4  171.88   23.00
  -2  -1  -4  174.18   22.50
  -2  -1  -4  180.88   22.40
  -2  -1  -4  166.88   22.30
   2   1   4  180.98   23.10
   2   1   4  170.28   23.00
   2   1   4  183.38   23.10
   2   1   4  174.28   22.70
   2   1   4  163.68   22.10
  -3  -1  -4    8.70    3.30
  -3  -1  -4   11.50    3.00
  -3  -1  -4   14.50    3.40
  -3  -1  -4   17.10    3.30
  -3  -1  -4   11.60    3.80
   3   1   4   14.30    3.50
   3   1   4   16.30    3.60
   3   1   4   27.60    7.40
   3   1   4   11.60    2.70
  -4  -1  -4  229.68   29.00
  -4  -1  -4  198.78   28.80
  -4  -1  -4  236.88   29.60
   4   1   4  216.18   29.20
   4   1   4  242.48   28.90
   4   1   4  212.98   28.80
   4   1   4  227.78   28.50
  -5  -1  -4   83.09   11.50
  -5  -1  -4   77.69   13.00
  -5  -1  -4   80.59   10.80
   5   1   4   63.79   12.20
   5   1   4   76.39   10.90
   5   1   4   76.19   11.20
   5   1   4   87.89   11.00
  -6  -1  -4  389.56   50.99
  -6  -1  -4  434.46   51.59
  -6  -1  -4  361.26   51.69
  -6  -1  -4  420.96   51.99
   6   1   4  375.46   51.79
   6   1   4  428.26   52.59
   6   1   4  393.46   51.29
   6   1   4  401.76   50.99
   6   1   4  422.06   50.69
  -7  -1  -4   -0.70    1.20
  -7  -1  -4   -1.30    1.20
  -7  -1  -4    2.30    1.90
  -7  -1  -4    3.00    2.00
   7   1   4   -0.10    1.30
   7   1   4    1.80    1.50
   7   1   4    4.90    2.50
   7   1   4    2.20    1.40
   7   1   4    2.70    1.20
  -8  -1  -4   57.89   10.10
  -8  -1  -4   66.39   10.70
  -8  -1  -4   46.80   10.20
  -8  -1  -4   55.79    9.80
   8   1   4   54.79    7.70
   8   1   4   60.79   11.10
   8   1   4   59.19    9.90
   8   1   4   59.99   11.90
   8   1   4   51.29    9.50
  -9  -1  -4   61.79   11.70
  -9  -1  -4   92.49   13.70
  -9  -1  -4   66.89   11.90
  -9  -1  -4   75.79   12.60
   9   1   4   84.49   12.70
   9   1   4   73.99    9.40
   9   1   4   54.59   12.40
   9   1   4   67.59   11.40
   9   1   4   54.29   12.60
 -10  -1  -4   15.70    5.10
 -10  -1  -4   19.90    5.60
 -10  -1  -4   19.20    5.50
 -10  -1  -4   13.50    4.80
  10   1   4   11.70    4.90
  10   1   4   20.60    3.30
  10   1   4   20.10    6.00
  10   1   4   11.50    5.40
  10   1   4   22.80    5.40
  10   1   4   21.10    5.60
 -11  -1  -4   12.90    4.70
 -11  -1  -4   10.10    4.20
 -11  -1  -4   16.30    5.10
 -11  -1  -4   16.00    5.40
  11   1   4   15.10    4.70
  11   1   4   12.60    5.40
  11   1   4    5.30    3.70
  11   1   4   14.30    5.30
 -12  -1  -4   33.50    8.20
 -12  -1  -4   21.20    6.50
 -12  -1  -4   12.40    5.50
 -12  -1  -4   28.00    6.60
  12   1   4   24.50    7.20
  12   1   4   29.00    8.30
  12   1   4   18.80    6.20
  12   1   4   26.70    8.60
 -13  -1  -4    5.30    2.80
 -13  -1  -4    4.60    3.90
 -13  -1  -4    4.80    3.30
  13   1   4   -1.10    4.10
  13   1   4    5.00    5.20
  14  -1  -3   -1.60    3.10
  14  -1  -3    4.20    2.30
  14  -1  -3    2.90    2.60
  14  -1  -3    4.10    3.60
 -14   1   3    4.50    2.40
 -14   1   3    0.80    3.80
 -14   1   3    0.90    2.10
 -14   1   3    3.00    3.50
  13  -1  -3    2.40    4.20
  13  -1  -3    2.20    4.00
  13  -1  -3   -0.30    1.30
 -13   1   3    3.20    3.30
 -13   1   3    0.20    1.30
 -13   1   3    3.50    3.40
 -13   1   3    3.00    3.20
 -13   1   3    3.00    1.40
  12  -1  -3  110.59   20.40
  12  -1  -3  137.49   23.70
  12  -1  -3  153.68   24.30
 -12   1   3  165.98   19.50
 -12   1   3  130.39   25.00
 -12   1   3  128.89   18.70
 -12   1   3  176.48   21.60
 -12   1   3  129.79   22.70
  11  -1  -3   65.29   13.20
  11  -1  -3   51.59   12.50
  11  -1  -3   88.89   14.00
 -11   1   3   89.79   13.80
 -11   1   3   44.80   11.80
 -11   1   3   79.79   10.30
 -11   1   3   50.09   12.00
 -11   1   3   66.19    9.70
  10  -1  -3   11.50    4.60
  10  -1  -3   12.20    5.30
  10  -1  -3    8.10    3.60
 -10   1   3    7.10    3.20
 -10   1   3    9.90    4.10
 -10   1   3   15.70    3.50
 -10   1   3   15.20    3.50
 -10   1   3   15.90    3.90
 -10   1   3   11.60    4.20
   9  -1  -3   75.79   14.70
   9  -1  -3   98.19   16.90
   9  -1  -3   98.09   16.80
  -9   1   3   99.79   13.70
  -9   1   3  131.49   17.70
  -9   1   3  111.09   17.30
  -9   1   3   99.29   13.40
  -9   1   3  104.69   13.40
  -9   1   3   71.89   15.20
  -9   1   3  113.39   15.10
   8  -1  -3    0.40    2.30
   8  -1  -3    0.80    1.70
   8  -1  -3    1.00    1.50
  -8   1   3    2.00    1.20
  -8   1   3    0.20    1.80
  -8   1   3    1.40    1.40
  -8   1   3    3.20    3.10
  -8   1   3    0.70    1.00
  -8   1   3    0.30    1.40
  -8   1   3    2.70    1.90
   7  -1  -3    0.90    1.70
   7  -1  -3   -0.40    1.00
   7  -1  -3    1.10    2.10
  -7   1   3    1.70    1.10
  -7   1   3    2.10    2.10
  -7   1   3    0.70    1.20
  -7   1   3    0.20    1.20
  -7   1   3    0.20    0.70
  -7   1   3    2.70    1.30
  -7   1   3    0.90    1.60
   6  -1  -3    1.60    1.70
   6  -1  -3    0.70    1.20
   6  -1  -3    1.10    1.90
  -6   1   3   -0.10    0.70
  -6   1   3    0.20    1.00
  -6   1   3   -0.20    1.70
  -6   1   3    1.30    1.90
  -6   1   3    0.60    0.90
  -6   1   3    0.00    0.70
  -6   1   3    0.00    0.70
   5  -1  -3    0.20    1.00
   5  -1  -3    1.40    1.60
   5  -1  -3   -2.30    1.70
  -5   1   3   -0.40    0.90
  -5   1   3   -0.10    0.80
  -5   1   3    0.50    1.70
  -5   1   3    1.50    1.30
  -5   1   3    2.60    2.00
  -5   1   3   -0.20    0.70
   4  -1  -3    1.90    1.60
   4  -1  -3    6.20    1.80
   4  -1  -3    2.40    1.70
   4  -1  -3    5.10    1.80
  -4   1   3    5.50    2.00
  -4   1   3    2.60    1.30
  -4   1   3    3.10    1.70
  -4   1   3    2.00    1.80
  -4   1   3    5.30    2.20
   3  -1  -3 1492.85  191.78
   3  -1  -3 1532.25  191.58
   3  -1  -3 1576.84  191.68
   3  -1  -3 1562.24  191.68
   3  -1  -3 1576.24  191.88
   3  -1  -3 1559.64  191.38
  -3   1   3 1631.54  192.18
  -3   1   3 1528.95  191.48
  -3   1   3 1539.15  191.48
  -3   1   3 1547.45  191.68
  -3   1   3 1511.35  191.78
   2  -1  -3  586.14   72.49
  -2   1   3  569.64   72.19
  -2   1   3  573.34   72.09
  -2   1   3  586.54   72.19
   1  -1  -3  113.59   16.50
   1  -1  -3  148.59   16.30
   1  -1  -3  130.69   16.40
   1  -1  -3  126.79   16.20
   1  -1  -3  114.99   16.00
  -1   1   3  124.59   16.30
  -1   1   3  119.69   16.00
  -1   1   3  116.09   16.00
  -1   1   3  122.89   16.20
  -1   1   3  122.69   16.40
  -1   1   3  120.99   15.90
   0  -1  -3  571.74   67.59
   0  -1  -3  513.35   67.29
   0   1   3  529.25   67.29
   0   1   3  551.64   67.39
   0   1   3  540.05   67.59
   0   1   3  535.95   67.89
  -1  -1  -3  115.29   14.40
  -1  -1  -3  100.59   14.30
  -1  -1  -3   99.99   14.70
  -1  -1  -3  110.29   14.60
  -1  -1  -3  119.19   15.00
   1   1   3  109.79   14.70
   1   1   3  105.19   14.80
   1   1   3  116.99   14.40
   1   1   3  120.39   14.90
  -2  -1  -3  370.86   47.70
  -2  -1  -3  405.86   47.80
  -2  -1  -3  304.07   47.00
  -2  -1  -3  410.46   47.40
   2   1   3  386.86   47.00
   2   1   3  393.36   47.30
  -3  -1  -3  140.69   17.10
  -3  -1  -3  145.19   17.70
  -3  -1  -3  112.89   17.80
   3   1   3  133.89   17.20
   3   1   3  133.19   17.40
   3   1   3  128.69   17.40
   3   1   3  133.09   17.70
  -4  -1  -3  682.53   83.29
  -4  -1  -3  644.34   82.69
  -4  -1  -3  680.33   83.69
   4   1   3  683.43   83.49
   4   1   3  674.03   82.89
   4   1   3  639.34   83.09
   4   1   3  665.33   83.79
  -5  -1  -3    6.30    2.70
  -5  -1  -3    7.80    2.40
  -5  -1  -3    9.80    3.10
  -5  -1  -3    8.50    2.60
   5   1   3   11.00    3.40
   5   1   3    8.30    2.40
   5   1   3    9.30    2.20
   5   1   3    3.60    2.00
   5   1   3    7.20    1.80
   5   1   3    8.50    2.60
  -6  -1  -3   74.19   12.10
  -6  -1  -3   83.09   11.30
  -6  -1  -3   68.79   11.10
  -6  -1  -3   69.49   12.30
   6   1   3   73.19   11.10
   6   1   3   88.29   10.40
   6   1   3   77.99   11.10
   6   1   3   98.49   13.80
   6   1   3   75.89   10.50
  -7  -1  -3   10.90    3.20
  -7  -1  -3   10.40    3.30
  -7  -1  -3    8.50    3.20
  -7  -1  -3    9.30    3.20
   7   1   3   12.30    3.30
   7   1   3   12.00    4.00
   7   1   3    9.20    4.10
   7   1   3    7.60    2.90
   7   1   3    7.80    2.00
  -8  -1  -3   20.20    5.00
  -8  -1  -3   13.40    4.50
  -8  -1  -3   16.50    4.60
  -8  -1  -3   11.70    4.10
   8   1   3   12.40    4.90
   8   1   3   21.30    3.30
   8   1   3   15.40    5.20
   8   1   3   18.70    4.60
   8   1   3   22.00    4.50
  -9  -1  -3   32.40    7.00
  -9  -1  -3   40.50    7.90
  -9  -1  -3   32.60    7.60
  -9  -1  -3   29.80    7.10
   9   1   3   33.00    8.00
   9   1   3   37.40    7.20
   9   1   3   26.40    7.50
   9   1   3   23.80    6.10
   9   1   3   40.90    6.90
   9   1   3   38.60    5.10
 -10  -1  -3   18.50    5.10
 -10  -1  -3    9.30    4.20
 -10  -1  -3   25.80    6.00
 -10  -1  -3   10.20    4.00
  10   1   3   16.30    3.00
  10   1   3    7.20    3.30
  10   1   3   14.30    4.40
  10   1   3   20.30    5.10
  10   1   3   15.80    5.60
  10   1   3   14.50    4.20
 -11  -1  -3  125.29   17.50
 -11  -1  -3   74.49   15.30
 -11  -1  -3   88.59   17.00
 -11  -1  -3  115.09   14.70
  11   1   3   96.69   17.50
  11   1   3   88.69   17.80
  11   1   3   91.49   13.80
  11   1   3  103.39   16.40
  11   1   3   74.89   15.30
 -12  -1  -3   30.10    7.70
 -12  -1  -3   22.80    5.70
 -12  -1  -3   44.90   10.20
 -12  -1  -3   19.50    6.00
  12   1   3   34.00    7.80
  12   1   3   22.00    7.40
  12   1   3   26.20    8.40
  12   1   3   16.60    5.20
 -13  -1  -3   25.50    7.70
 -13  -1  -3   27.90    6.60
 -13  -1  -3   30.70    7.90
  13   1   3   28.20    6.70
  13   1   3   38.20   10.30
  13   1   3   39.80   10.40
  13   1   3   25.60    7.80
 -14  -1  -3   14.00    5.50
 -14  -1  -3   11.70    3.80
 -14  -1  -3    7.70    4.50
 -14  -1  -3   12.60    5.60
  14   1   3    5.10    3.50
  14   1   3   15.90    5.30
  14   1   3   10.70    6.10
  14   1   3   15.00    5.70
  14  -1  -2    5.60    5.00
  14  -1  -2    1.30    3.20
  14  -1  -2   -0.40    1.20
 -14   1   2    2.10    2.70
 -14   1   2    1.30    2.80
 -14   1   2    3.30    1.90
 -14   1   2    1.90    2.70
  13  -1  -2   63.29   15.40
  13  -1  -2   88.59   17.10
  13  -1  -2   63.39   14.10
 -13   1   2   68.29   14.90
 -13   1   2   95.29   12.00
 -13   1   2   71.59   14.50
 -13   1   2   92.59   18.40
  12  -1  -2  117.59   19.30
  12  -1  -2   94.19   16.60
  12  -1  -2   73.99   16.80
 -12   1   2  114.89   13.50
 -12   1   2   84.59   17.10
 -12   1   2   89.29   18.80
 -12   1   2  101.39   14.00
 -12   1   2  115.79   17.60
 -12   1   2   87.29   13.90
  11  -1  -2   -0.50    1.70
  11  -1  -2    1.60    3.10
  11  -1  -2   -0.30    0.90
 -11   1   2    1.00    3.10
 -11   1   2   -2.10    1.40
 -11   1   2    0.50    1.60
 -11   1   2   -0.30    1.20
 -11   1   2    1.10    2.80
 -11   1   2    0.50    1.00
  10  -1  -2   36.50    9.20
  10  -1  -2   36.40    8.30
  10  -1  -2   35.00    8.70
 -10   1   2   29.50    7.60
 -10   1   2   36.50    6.70
 -10   1   2   39.90    6.70
 -10   1   2   33.10    8.40
 -10   1   2   45.40    5.90
 -10   1   2   25.40    7.70
   9  -1  -2    3.10    2.00
   9  -1  -2    8.10    3.80
   9  -1  -2    4.60    2.90
  -9   1   2    3.30    3.20
  -9   1   2    3.60    1.60
  -9   1   2    2.10    1.50
  -9   1   2    7.30    2.30
  -9   1   2    2.40    2.80
  -9   1   2    0.90    1.80
   8  -1  -2    1.30    2.10
   8  -1  -2    1.40    1.70
   8  -1  -2    1.10    1.50
  -8   1   2    1.70    1.00
  -8   1   2    1.10    1.10
  -8   1   2    6.90    2.90
  -8   1   2    0.90    0.80
  -8   1   2    0.00    0.80
  -8   1   2    1.50    1.80
  -8   1   2    0.40    1.60
   7  -1  -2    3.20    1.80
   7  -1  -2    4.00    2.50
   7  -1  -2    0.50    1.40
  -7   1   2    4.50    1.60
  -7   1   2    3.90    1.80
  -7   1   2    7.20    2.80
  -7   1   2   -0.50    1.30
  -7   1   2    7.90    1.90
  -7   1   2    3.90    1.50
  -7   1   2    3.80    2.00
   6  -1  -2    2.20    2.30
   6  -1  -2    8.90    2.90
   6  -1  -2    4.20    1.70
  -6   1   2    9.90    2.10
  -6   1   2    5.40    2.00
  -6   1   2    6.40    2.70
  -6   1   2    6.40    2.70
  -6   1   2    5.80    2.30
  -6   1   2    8.20    2.00
  -6   1   2    7.10    1.90
   5  -1  -2   31.70    5.70
   5  -1  -2   36.50    6.50
   5  -1  -2   44.60    6.80
  -5   1   2   44.20    6.50
  -5   1   2   34.00    4.80
  -5   1   2   28.40    4.60
  -5   1   2   30.50    6.10
  -5   1   2   38.30    6.60
  -5   1   2   26.00    5.20
   4  -1  -2  207.08   26.20
   4  -1  -2  194.98   25.80
   4  -1  -2  212.78   26.10
  -4   1   2  198.78   25.30
  -4   1   2  220.88   26.30
  -4   1   2  192.08   25.90
  -4   1   2  186.58   25.70
   3  -1  -2  153.78   19.50
   3  -1  -2  147.39   19.70
   3  -1  -2  143.89   19.10
   3  -1  -2  141.09   19.50
  -3   1   2  146.19   19.60
  -3   1   2  166.78   19.70
  -3   1   2  153.08   19.20
  -3   1   2  154.38   19.70
   2  -1  -2 8701.33 1157.48
   2  -1  -2 9382.46 1157.68
   2  -1  -2 9198.48 1157.48
   2  -1  -2 9932.11 1157.38
   2  -1  -2 9719.53 1157.58
  -2   1   2 8981.20 1157.38
  -2   1   2 9656.53 1157.58
  -2   1   2 9740.03 1157.58
  -2   1   2 9368.26 1157.68
  -2   1   2 9380.76 1157.38
   1  -1  -2   49.00    7.10
   1  -1  -2   53.79    6.80
   1  -1  -2   53.29    6.80
   1  -1  -2   41.40    6.90
   1  -1  -2   47.20    6.80
  -1   1   2   49.90    7.00
  -1   1   2   54.39    7.00
  -1   1   2   54.39    6.90
  -1   1   2   52.99    6.80
  -1   1   2   44.40    6.80
  -1   1   2   49.20    6.80
   0  -1  -2  539.95   66.79
   0  -1  -2  593.24   66.99
   0  -1  -2  513.85   66.79
   0   1   2  505.75   66.89
   0   1   2  576.54   66.69
   0   1   2  568.04   66.49
   0   1   2  502.85   66.99
   0   1   2  529.85   66.89
   0   1   2  501.95   66.79
  -1  -1  -2  864.21  111.09
  -1  -1  -2  860.61  110.89
  -1  -1  -2  935.31  111.09
  -1  -1  -2  876.21  110.99
   1   1   2  905.91  111.09
   1   1   2  910.31  110.79
   1   1   2  904.81  111.19
   1   1   2  913.11  111.09
   1   1   2  899.11  110.99
  -2  -1  -2  224.28   27.80
  -2  -1  -2  195.88   27.60
  -2  -1  -2  231.38   27.50
   2   1   2  205.48   27.30
   2   1   2  222.88   27.20
   2   1   2  214.78   27.40
   2   1   2  222.78   27.60
  -3  -1  -2   54.69    7.30
  -3  -1  -2   55.89    8.70
  -3  -1  -2   53.09    7.10
   3   1   2   54.49    9.30
   3   1   2   51.99    8.60
   3   1   2   44.70    7.10
   3   1   2   57.59    7.40
   3   1   2   54.59    7.30
   3   1   2   52.09    6.90
  -4  -1  -2   77.99   10.90
  -4  -1  -2   81.19   11.40
  -4  -1  -2   81.99   11.00
  -4  -1  -2   77.09   11.00
   4   1   2   81.99   11.00
   4   1   2   82.79   11.60
   4   1   2   78.39   10.70
   4   1   2   89.09   11.90
   4   1   2   81.29   10.40
   4   1   2   86.89   11.10
  -5  -1  -2  237.18   32.40
  -5  -1  -2  249.97   32.40
  -5  -1  -2  253.27   32.20
  -5  -1  -2  262.27   32.80
   5   1   2  261.77   33.10
   5   1   2  256.97   32.40
   5   1   2  258.27   33.40
   5   1   2  256.77   32.40
   5   1   2  250.67   31.80
  -6  -1  -2   47.10    7.90
  -6  -1  -2   33.10    7.50
  -6  -1  -2   36.20    7.20
  -6  -1  -2   48.10    6.80
   6   1   2   37.20    8.10
   6   1   2   52.49    8.10
   6   1   2   52.49    6.40
   6   1   2   52.49    9.10
   6   1   2   44.90    7.50
  -7  -1  -2  106.79   14.30
  -7  -1  -2  110.89   15.10
  -7  -1  -2  106.79   14.90
  -7  -1  -2   98.89   15.00
   7   1   2  100.39   16.50
   7   1   2   99.49   14.70
   7   1   2   99.79   14.40
   7   1   2  120.59   15.50
   7   1   2  109.99   13.80
   7   1   2  105.29   17.80
  -8  -1  -2   42.70    8.10
  -8  -1  -2   45.80    8.50
  -8  -1  -2   46.50    7.10
  -8  -1  -2   32.00    7.20
   8   1   2   35.40    7.40
   8   1   2   42.10    7.00
   8   1   2   23.70    6.90
   8   1   2   38.10    8.40
   8   1   2   43.00    7.70
   8   1   2   42.40    5.70
  -9  -1  -2   86.49   15.00
  -9  -1  -2   83.99   15.40
  -9  -1  -2   96.19   13.60
  -9  -1  -2   87.89   14.80
   9   1   2  103.39   16.90
   9   1   2  130.39   17.50
   9   1   2  104.59   13.60
   9   1   2   73.19   15.40
   9   1   2   90.29   12.40
   9   1   2  100.19   15.40
 -10  -1  -2   14.00    4.30
 -10  -1  -2   25.00    6.00
 -10  -1  -2   16.60    5.10
 -10  -1  -2    8.80    5.00
 -10  -1  -2   14.10    5.30
  10   1   2   15.90    4.00
  10   1   2   14.70    4.70
  10   1   2    9.90    4.90
  10   1   2    7.60    3.30
 -11  -1  -2   13.30    3.70
 -11  -1  -2    9.10    3.90
 -11  -1  -2    6.40    3.00
 -11  -1  -2    9.90    4.00
 -11  -1  -2    8.30    3.80
  11   1   2    3.40    2.40
  11   1   2    7.70    3.40
  11   1   2    9.50    4.00
  11   1   2    1.70    3.20
  11   1   2    2.30    3.00
 -12  -1  -2   50.29   11.90
 -12  -1  -2   54.99   11.10
 -12  -1  -2   65.39   12.70
 -12  -1  -2   85.09   15.20
  12   1   2   90.09   15.80
  12   1   2   66.69   12.60
  12   1   2   80.49   11.90
  12   1   2   62.99   13.40
  12   1   2   74.39   13.20
 -13  -1  -2    3.70    3.20
 -13  -1  -2    3.80    3.20
 -13  -1  -2    8.70    4.90
 -13  -1  -2    6.40    3.10
  13   1   2    5.30    3.90
  13   1   2   10.70    5.90
  13   1   2    9.60    5.60
  13   1   2   11.90    4.60
 -14  -1  -2   84.19   14.30
 -14  -1  -2   51.89   11.90
 -14  -1  -2   67.39   10.60
 -14  -1  -2   65.59   13.70
  14   1   2   49.90   10.40
  14   1   2   36.50   11.30
  14   1   2   48.60   12.10
  14   1   2   79.09   15.90
  14  -1  -1    0.00    3.20
  14  -1  -1   -0.50    1.20
  14  -1  -1    3.20    2.90
 -14   1   1   -1.00    1.00
 -14   1   1    3.40    3.50
 -14   1   1    4.50    3.40
 -14   1   1    0.90    1.20
  13  -1  -1    4.40    3.30
  13  -1  -1   12.20    5.10
  13  -1  -1   11.90    6.20
 -13   1   1    9.30    4.60
 -13   1   1   13.80    5.30
 -13   1   1    9.00    3.00
 -13   1   1    9.70    5.50
  12  -1  -1   10.00    4.30
  12  -1  -1   16.50    6.50
  12  -1  -1    4.30    3.80
 -12   1   1    7.00    3.90
 -12   1   1   11.90    3.30
 -12   1   1    5.30    3.50
 -12   1   1    9.10    2.30
 -12   1   1    8.80    4.20
 -12   1   1    8.40    3.20
  11  -1  -1   16.60    5.20
  11  -1  -1   14.30    5.90
  11  -1  -1   19.60    6.00
 -11   1   1   11.00    6.30
 -11   1   1   15.60    5.30
 -11   1   1   24.70    4.60
 -11   1   1   13.70    3.90
 -11   1   1   22.20    3.80
 -11   1   1   13.80    5.00
  10  -1  -1   16.10    5.70
  10  -1  -1   12.30    4.30
  10  -1  -1   23.50    6.60
 -10   1   1   44.40    5.30
 -10   1   1   21.90    4.80
 -10   1   1   25.30    4.70
 -10   1   1   24.80    7.70
 -10   1   1   28.20    6.80
 -10   1   1   15.70    5.10
   9  -1  -1    0.50    2.70
   9  -1  -1   -1.30    1.30
   9  -1  -1   -1.00    0.70
  -9   1   1   -0.10    0.70
  -9   1   1   -0.60    0.90
  -9   1   1   -1.50    1.30
  -9   1   1    0.50    0.90
  -9   1   1    4.10    3.00
  -9   1   1   -1.00    1.00
   8  -1  -1    8.40    3.10
   8  -1  -1    5.50    3.30
   8  -1  -1    5.40    2.90
  -8   1   1    4.80    1.80
  -8   1   1    5.00    2.80
  -8   1   1    5.70    2.60
  -8   1   1    5.40    1.80
  -8   1   1    5.20    3.50
   7  -1  -1  226.58   29.60
   7  -1  -1  232.98   30.20
   7  -1  -1  232.98   30.90
  -7   1   1  219.88   30.30
  -7   1   1  238.58   29.10
  -7   1   1  202.38   29.80
  -7   1   1  224.78   29.70
   6  -1  -1   87.49   13.00
   6  -1  -1   90.29   11.70
   6  -1  -1   89.69   12.10
  -6   1   1   77.19   11.70
  -6   1   1   84.39   11.70
  -6   1   1   81.09   11.10
  -6   1   1   81.19   12.00
  -6   1   1   73.49   10.80
  -6   1   1   94.29   14.30
   5  -1  -1  957.20  111.49
   5  -1  -1  870.21  111.39
  -5   1   1  864.31  111.49
  -5   1   1  880.21  111.39
   4  -1  -1  174.18   21.90
   4  -1  -1  163.98   21.80
  -4   1   1  159.88   21.20
  -4   1   1  171.48   21.20
  -4   1   1  165.68   21.60
  -4   1   1  166.48   21.70
  -4   1   1  169.28   22.50
  -4   1   1  172.68   21.90
   3  -1  -1 4159.08  545.25
   3  -1  -1 4491.15  545.55
   3  -1  -1 4636.34  545.35
   3  -1  -1 4827.02  545.15
  -3   1   1 4318.57  545.55
  -3   1   1 4516.85  545.05
  -3   1   1 4578.34  545.25
  -3   1   1 4138.79  544.95
  -3   1   1 4288.97  545.25
  -3   1   1 4326.47  544.75
   2  -1  -1  615.04   77.89
   2  -1  -1  643.24   77.39
   2  -1  -1  653.33   77.79
   2  -1  -1  600.84   77.59
   2  -1  -1  626.74   77.89
   2  -1  -1  646.24   78.49
   2  -1  -1  642.74   77.99
  -2   1   1  627.44   78.49
  -2   1   1  632.44   77.79
  -2   1   1  616.94   77.89
  -2   1   1  607.74   77.59
  -2   1   1  612.24   77.99
  -2   1   1  671.93   77.89
  -2   1   1  599.14   77.39
  -1   1   1  376.26   46.90
   0  -1  -1   74.99    9.10
   0  -1  -1   71.79    9.10
   0  -1  -1   71.99    9.30
   0  -1  -1   62.19    8.90
  -1  -1  -1   17.60    2.90
  -1  -1  -1   20.30    3.00
  -1  -1  -1   15.90    2.80
  -1  -1  -1   13.40    2.60
   1   1   1   18.70    2.80
   1   1   1   12.30    2.60
   1   1   1   18.40    3.20
   1   1   1   17.20    2.40
  -2  -1  -1   22.70    3.40
  -2  -1  -1   17.80    3.40
  -2  -1  -1   25.90    3.70
   2   1   1   20.00    3.60
   2   1   1   19.70    3.20
   2   1   1   21.20    3.00
   2   1   1   13.70    3.10
   2   1   1   22.30    3.10
  -3  -1  -1   58.59    8.20
  -3  -1  -1   59.19    8.50
  -3  -1  -1   60.89    8.20
  -3  -1  -1   57.69    8.10
   3   1   1   65.09    8.00
   3   1   1   66.29    8.30
   3   1   1   61.89    8.60
   3   1   1   57.79    8.10
  -4  -1  -1   -0.60    0.50
  -4  -1  -1    0.10    0.50
  -4  -1  -1    0.90    1.30
  -4  -1  -1   -0.20    0.50
  -4  -1  -1    0.50    0.80
   4   1   1   -0.40    0.90
   4   1   1   -0.20    0.60
   4   1   1    0.20    0.50
   4   1   1    0.00    0.40
  -5  -1  -1 1827.22  217.88
  -5  -1  -1 1824.62  218.08
  -5  -1  -1 1763.42  218.18
  -5  -1  -1 1680.23  218.58
  -5  -1  -1 1545.75  219.68
  -5  -1  -1 1673.43  218.38
  -5  -1  -1 1878.41  218.58
   5   1   1 1847.02  220.58
   5   1   1 1804.62  218.98
   5   1   1 1718.93  218.08
   5   1   1 1804.52  218.78
   5   1   1 1801.82  218.18
   5   1   1 1775.02  217.58
   5   1   1 1749.12  218.28
  -6  -1  -1   93.39   14.00
  -6  -1  -1  108.29   14.30
  -6  -1  -1  107.89   14.80
  -6  -1  -1  107.89   15.00
  -6  -1  -1   97.99   14.50
   6   1   1  127.79   14.90
   6   1   1  110.29   15.40
   6   1   1  102.59   14.80
   6   1   1  108.49   13.80
  -7  -1  -1  338.47   44.50
  -7  -1  -1  359.46   43.90
  -7  -1  -1  346.67   44.20
  -7  -1  -1  339.17   44.40
  -7  -1  -1  342.77   43.60
   7   1   1  369.26   44.40
   7   1   1  336.17   43.20
   7   1   1  338.17   43.70
   7   1   1  338.67   45.00
   7   1   1  344.97   44.50
  -8  -1  -1  115.69   15.70
  -8  -1  -1  111.49   15.90
  -8  -1  -1  111.29   15.90
   8   1   1  105.29   15.50
   8   1   1  109.99   14.90
   8   1   1  110.39   15.80
   8   1   1  118.19   14.60
   8   1   1   81.79   16.60
  -9  -1  -1   -0.50    1.70
  -9  -1  -1    1.70    2.20
  -9  -1  -1    1.20    1.20
  -9  -1  -1    3.20    2.30
   9   1   1    1.30    1.50
   9   1   1    1.90    1.60
   9   1   1    3.00    2.10
   9   1   1    2.00    2.60
 -10  -1  -1   97.59   17.80
 -10  -1  -1  119.69   19.70
 -10  -1  -1  116.89   16.90
 -10  -1  -1  124.79   15.80
  10   1   1   96.49   19.00
  10   1   1  130.79   16.10
  10   1   1   87.89   17.10
  10   1   1  117.99   18.60
 -11  -1  -1   99.69   17.30
 -11  -1  -1  106.69   12.80
 -11  -1  -1   67.39   14.50
 -11  -1  -1  104.59   15.70
  11   1   1   68.59   15.40
  11   1   1   65.89   13.40
  11   1   1   98.59   16.00
  11   1   1   72.09   16.00
  11   1   1   96.79   12.90
 -12  -1  -1   23.10    4.60
 -12  -1  -1   23.30    6.30
 -12  -1  -1   18.30    6.00
 -12  -1  -1   16.50    4.80
  12   1   1   19.40    6.10
  12   1   1   22.30    7.30
  12   1   1   11.80    5.00
  12   1   1    6.80    3.40
 -13  -1  -1  109.79   19.20
 -13  -1  -1  121.89   21.20
 -13  -1  -1  108.49   16.00
 -13  -1  -1   99.99   18.70
 -13  -1  -1  133.89   15.70
  13   1   1   86.79   19.60
  13   1   1   97.59   20.20
  13   1   1   98.59   18.30
  13   1   1  107.79   19.40
 -14  -1  -1    5.80    4.20
 -14  -1  -1    0.00    1.90
 -14  -1  -1   -1.60    1.10
  14   1   1    0.50    2.10
  14   1   1   -1.40    1.40
  14   1   1    2.00    2.50
  14  -1   0   41.50   12.00
  14  -1   0   61.89   13.20
  14  -1   0   57.39   13.60
 -14   1   0   42.50   11.50
 -14   1   0   63.89   13.00
 -14   1   0   54.99   13.40
  13  -1   0    5.40    3.90
  13  -1   0    2.50    3.90
  13  -1   0   -0.70    0.80
 -13   1   0    9.70    4.70
 -13   1   0   -2.60    1.80
 -13   1   0    8.70    5.70
 -13   1   0    1.70    1.50
  12  -1   0    7.90    4.90
  12  -1   0   20.50    6.20
  12  -1   0   10.00    3.80
 -12   1   0   18.10    4.90
 -12   1   0   15.90    3.10
 -12   1   0    8.10    4.70
 -12   1   0   10.90    3.10
 -12   1   0   22.10    6.40
 -12   1   0   15.70    3.50
 -12   1   0    8.80    4.80
  11  -1   0    0.60    2.00
  11  -1   0    3.50    2.30
  11  -1   0    2.10    2.60
 -11   1   0    4.40    2.30
 -11   1   0    2.30    1.70
 -11   1   0    5.20    3.70
 -11   1   0    7.30    3.40
 -11   1   0   -1.40    2.10
 -11   1   0    1.70    1.20
  10  -1   0   23.20    6.80
  10  -1   0   27.60    6.70
  10  -1   0   23.80    6.80
 -10   1   0   22.40    6.20
 -10   1   0   28.20    7.00
 -10   1   0   28.70    5.10
 -10   1   0   20.10    7.10
 -10   1   0   31.00    6.20
   9  -1   0    4.50    2.60
   9  -1   0    3.30    2.00
   9  -1   0    4.50    3.30
  -9   1   0    2.10    1.70
  -9   1   0    1.70    2.20
  -9   1   0    4.00    1.70
  -9   1   0    1.20    2.10
  -9   1   0    2.60    2.30
   8  -1   0   50.29    9.60
   8  -1   0   45.60    8.20
   8  -1   0   43.90    8.50
  -8   1   0   41.30    8.50
  -8   1   0   44.20    6.80
  -8   1   0   47.00    9.90
  -8   1   0   47.80    7.70
  -8   1   0   30.70    7.90
   7  -1   0  210.58   27.60
   7  -1   0  205.28   27.30
   7  -1   0  193.38   26.70
   7  -1   0  214.28   27.90
  -7   1   0  207.48   28.00
  -7   1   0  211.88   26.90
  -7   1   0  208.28   27.60
  -7   1   0  198.88   27.20
  -7   1   0  219.08   26.40
   6  -1   0  196.78   25.80
   6  -1   0  224.88   26.20
   6  -1   0  199.08   26.20
   6  -1   0  177.28   25.30
  -6   1   0  202.98   26.50
  -6   1   0  196.08   24.90
  -6   1   0  198.48   25.40
  -6   1   0  195.28   25.80
  -6   1   0  202.28   26.10
   5  -1   0    4.60    2.30
   5  -1   0    5.00    2.20
   5  -1   0    5.20    2.30
   5  -1   0    6.50    2.20
   5  -1   0    9.90    2.20
  -5   1   0    5.40    2.30
  -5   1   0    4.20    1.70
  -5   1   0    6.70    1.50
  -5   1   0    5.90    2.00
  -5   1   0    7.90    2.70
   4  -1   0  261.77   36.40
   4  -1   0  300.07   37.00
   4  -1   0  291.97   37.00
   4  -1   0  292.17   36.80
   4  -1   0  300.07   36.80
  -4   1   0  275.97   37.10
  -4   1   0  267.07   38.30
  -4   1   0  288.87   36.70
  -4   1   0  293.67   36.10
  -4   1   0  323.77   36.60
   3  -1   0  110.39   15.00
   3  -1   0  117.99   15.10
   3  -1   0  120.99   15.00
   3  -1   0  124.39   14.70
   3  -1   0  122.69   14.90
  -3   1   0  120.89   15.00
  -3   1   0  116.09   14.70
  -3   1   0  108.29   14.80
  -3   1   0  102.79   15.10
  -3   1   0  106.69   14.40
   2  -1   0 2090.69  245.98
   2  -1   0 1995.40  246.18
   2  -1   0 2120.99  246.18
   2  -1   0 2124.79  245.88
   2  -1   0 1958.40  245.98
   2  -1   0 2062.89  245.88
  -2   1   0 1963.90  245.88
  -2   1   0 1802.72  246.08
  -2   1   0 2085.19  245.98
  -2   1   0 1829.42  245.98
  -2   1   0 2030.30  245.98
  -2   1   0 1883.91  246.28
   1  -1   0   54.79    6.70
   1  -1   0   42.60    7.00
   1  -1   0   53.39    6.90
   1  -1   0   50.59    6.60
  -1   1   0   48.80    6.70
  -1   1   0   54.59    6.90
  -1   1   0   54.99    6.60
  -1  -1   0   50.79    6.80
  -1  -1   0   54.09    6.90
  -1  -1   0   56.69    6.90
  -1  -1   0   52.99    6.90
   1   1   0   48.30    6.70
   1   1   0   52.89    6.80
   1   1   0   53.59    6.80
  -2  -1   0 2101.09  253.97
  -2  -1   0 2068.19  253.77
  -2  -1   0 2035.60  254.07
  -2  -1   0 2080.99  253.67
   2   1   0 2081.09  253.57
   2   1   0 2130.09  253.77
   2   1   0 2094.49  253.97
   2   1   0 2105.19  253.67
   2   1   0 1847.12  253.77
   2   1   0 2050.59  254.07
  -3  -1   0  107.09   15.10
  -3  -1   0  113.09   14.90
  -3  -1   0  110.89   14.60
   3   1   0  113.39   14.90
   3   1   0  115.49   15.30
   3   1   0  113.39   14.60
   3   1   0  118.79   14.60
   3   1   0  128.59   15.10
  -4  -1   0  291.77   36.50
  -4  -1   0  309.27   36.50
  -4  -1   0  272.57   36.90
  -4  -1   0  275.37   36.80
  -4  -1   0  303.47   37.20
   4   1   0  289.97   36.90
   4   1   0  288.57   36.40
   4   1   0  281.37   36.40
   4   1   0  293.87   37.30
   4   1   0  313.37   37.10
  -5  -1   0    7.70    2.90
  -5  -1   0    7.70    1.90
  -5  -1   0    5.40    2.50
  -5  -1   0    6.30    2.30
  -5  -1   0    8.10    2.10
   5   1   0    8.80    2.00
   5   1   0    6.80    2.30
   5   1   0   13.40    2.50
   5   1   0    7.00    3.00
  -6  -1   0  200.88   26.00
  -6  -1   0  187.78   25.80
  -6  -1   0  204.88   25.10
  -6  -1   0  195.48   25.10
  -6  -1   0  205.18   25.70
   6   1   0  173.18   25.00
   6   1   0  195.98   25.00
   6   1   0  200.88   25.70
   6   1   0  210.58   25.90
   6   1   0  203.38   26.40
  -7  -1   0  192.48   33.10
  -7  -1   0  225.38   27.60
  -7  -1   0  225.48   27.90
  -7  -1   0  206.88   28.40
  -7  -1   0  204.38   28.40
   7   1   0  213.98   29.00
   7   1   0  231.48   28.50
   7   1   0  194.58   28.10
  -8  -1   0   43.70    6.70
  -8  -1   0   44.00    6.70
  -8  -1   0   32.70    7.10
  -8  -1   0   34.00    7.00
  -8  -1   0   22.70    6.50
   8   1   0   43.50    7.60
   8   1   0   41.90    7.60
   8   1   0   44.90    8.60
   8   1   0   30.00    6.00
  -9  -1   0    2.40    2.40
  -9  -1   0    0.50    2.50
  -9  -1   0    2.60    1.60
  -9  -1   0    3.00    2.10
   9   1   0    4.30    2.30
   9   1   0    8.80    2.50
   9   1   0    2.10    2.30
   9   1   0    2.30    2.80
 -10  -1   0   32.00    5.70
 -10  -1   0   18.70    6.30
 -10  -1   0   20.30    5.80
 -10  -1   0   19.40    5.90
  10   1   0   31.20    5.70
  10   1   0   22.80    6.80
  10   1   0   21.20    5.70
 -11  -1   0    1.80    2.50
 -11  -1   0    0.10    2.50
 -11  -1   0    6.10    3.50
 -11  -1   0    3.20    2.00
  11   1   0    1.80    2.80
  11   1   0    2.90    2.00
  11   1   0    3.10    2.90
 -12  -1   0   26.60    5.20
 -12  -1   0   11.60    5.00
 -12  -1   0   15.30    5.40
 -12  -1   0    4.30    3.50
  12   1   0   16.20    6.40
  12   1   0   11.80    3.80
  12   1   0   16.80    5.80
 -13  -1   0    2.80    3.20
 -13  -1   0    3.90    2.20
 -13  -1   0    1.20    2.80
 -13  -1   0    5.90    4.50
  13   1   0    4.70    3.80
  13   1   0    7.60    5.50
  13   1   0    6.60    4.20
  13   1   0    4.30    2.50
 -14  -1   0   64.99   13.70
 -14  -1   0   68.19   10.60
 -14  -1   0   76.29   11.00
 -14  -1   0   64.69    9.30
 -14  -1   0   71.99   15.10
 -14  -1   0   41.80   11.50
  14   1   0   56.39   13.30
  14   1   0   49.20   13.20
  14   1   0   43.50   11.60
  14   1   0   76.69   13.90
  14  -1   1   -0.50    4.10
  14  -1   1    1.20    4.30
  14  -1   1    0.50    1.40
 -14   1  -1    0.10    1.50
 -14   1  -1    5.60    3.80
 -14   1  -1   -0.80    2.10
  13  -1   1  125.19   19.80
  13  -1   1   83.59   16.70
  13  -1   1  111.19   20.00
 -13   1  -1  116.59   17.90
 -13   1  -1   93.49   18.70
 -13   1  -1   89.89   17.10
  12  -1   1   13.90    5.20
  12  -1   1    7.70    3.70
  12  -1   1   17.10    6.20
 -12   1  -1    8.50    4.60
 -12   1  -1   18.30    3.80
 -12   1  -1   10.30    4.50
 -12   1  -1   24.60    6.30
  11  -1   1   64.39   12.30
  11  -1   1   74.19   13.90
  11  -1   1   59.69   13.70
 -11   1  -1   65.59   13.30
 -11   1  -1  101.09   11.50
 -11   1  -1   78.49   12.80
 -11   1  -1   60.39   13.90
 -11   1  -1  103.49   14.80
  10  -1   1  108.19   18.40
  10  -1   1  117.59   15.90
 -10   1  -1  128.19   23.70
 -10   1  -1   92.19   17.90
 -10   1  -1  110.89   15.20
 -10   1  -1  131.79   16.10
 -10   1  -1   87.39   14.30
   9  -1   1    0.00    1.40
   9  -1   1    2.70    2.50
   9  -1   1    2.30    2.00
   9  -1   1    0.20    1.20
  -9   1  -1   -1.20    0.90
  -9   1  -1    1.80    1.50
  -9   1  -1   -0.70    1.30
  -9   1  -1   -0.60    1.10
  -9   1  -1    1.40    2.00
  -9   1  -1    2.80    1.10
   8  -1   1  100.99   15.10
   8  -1   1  102.29   17.10
   8  -1   1  101.69   15.00
   8  -1   1   86.99   14.30
  -8   1  -1  118.19   14.00
  -8   1  -1  117.09   16.00
  -8   1  -1  107.89   14.40
  -8   1  -1  101.49   15.30
  -8   1  -1  117.09   15.10
  -8   1  -1  105.49   14.70
   7  -1   1  332.17   43.00
   7  -1   1  357.76   43.60
   7  -1   1  345.67   44.10
  -7   1  -1  322.47   43.30
  -7   1  -1  339.37   43.70
  -7   1  -1  332.07   44.10
  -7   1  -1  331.77   42.40
  -7   1  -1  356.36   43.30
   6  -1   1   87.99   13.90
   6  -1   1  119.39   14.70
   6  -1   1  108.99   14.50
   6  -1   1  105.99   14.90
  -6   1  -1  106.69   13.50
  -6   1  -1  102.59   14.10
  -6   1  -1  109.99   14.40
  -6   1  -1  102.49   14.60
  -6   1  -1  108.49   15.00
   5  -1   1 1759.92  216.08
   5  -1   1 1802.62  215.78
   5  -1   1 1760.12  216.28
   5  -1   1 1643.44  215.68
   5  -1   1 1531.75  215.58
   5  -1   1 1811.02  216.08
  -5   1  -1 1844.32  214.98
  -5   1  -1 1883.31  215.78
  -5   1  -1 1732.23  216.48
  -5   1  -1 1733.93  215.68
  -5   1  -1 1687.23  215.98
  -5   1  -1 1747.83  215.88
   4  -1   1    1.70    0.90
   4  -1   1   -0.60    0.90
   4  -1   1   -0.70    0.60
   4  -1   1    0.50    0.80
  -4   1  -1   -0.30    0.50
  -4   1  -1    0.00    0.60
  -4   1  -1   -0.10    1.00
  -4   1  -1    1.10    0.90
  -4   1  -1    0.10    0.90
   3  -1   1   54.29    7.70
   3  -1   1   58.19    7.50
   3  -1   1   55.69    7.50
   3  -1   1   54.49    7.60
  -3   1  -1   49.80    7.80
  -3   1  -1   57.59    7.60
  -3   1  -1   67.69    7.70
  -3   1  -1   50.19    7.30
  -3   1  -1   50.99    7.50
   2  -1   1   15.80    3.10
   2  -1   1   16.10    3.00
   2  -1   1   20.50    2.80
   2  -1   1   19.60    3.10
   2  -1   1   18.50    3.00
  -2   1  -1   14.60    2.80
  -2   1  -1   20.50    3.50
  -2   1  -1   26.40    3.40
  -2   1  -1   20.10    3.00
   1  -1   1   14.20    2.20
   1  -1   1   12.30    2.40
   1  -1   1   14.60    2.30
   1  -1   1   16.20    2.30
   1  -1   1   17.30    2.10
   1  -1   1   14.10    2.10
  -1   1  -1   18.10    2.40
  -1   1  -1   15.80    2.10
  -1   1  -1   18.50    2.80
  -1   1  -1   14.30    2.20
  -1   1  -1   17.10    2.20
   0  -1   1   66.19    8.80
   0  -1   1   90.39    9.20
   0   1  -1   69.49    8.80
   0   1  -1   61.29    8.60
   0   1  -1   64.09    8.80
   0   1  -1   65.89    8.60
  -1  -1   1  354.16   45.10
  -1  -1   1  352.06   45.00
  -1  -1   1  345.07   45.00
  -1  -1   1  359.26   45.00
  -1  -1   1  369.26   45.10
   1   1  -1  361.16   45.10
   1   1  -1  354.36   45.00
   1   1  -1  432.46   45.00
   1   1  -1  363.16   45.50
   1   1  -1  370.06   45.20
   1   1  -1  337.67   45.10
   1   1  -1  367.96   45.00
  -2  -1   1  635.94   77.49
  -2  -1   1  625.04   76.79
  -2  -1   1  638.04   76.69
  -2  -1   1  617.54   76.59
  -2  -1   1  601.44   76.89
  -2  -1   1  583.64   76.59
   2   1  -1  618.54   76.89
   2   1  -1  619.04   76.59
   2   1  -1  628.34   76.59
   2   1  -1  645.84   77.59
   2   1  -1  609.04   76.79
  -3  -1   1 4543.45  554.04
  -3  -1   1 4227.98  554.34
  -3  -1   1 4864.31  554.04
  -3  -1   1 4360.16  554.14
  -3  -1   1 4361.56  553.84
   3   1  -1 4179.38  553.84
   3   1  -1 4582.14  554.24
   3   1  -1 4426.16  554.04
   3   1  -1 4959.30  554.04
  -4  -1   1  157.28   20.60
  -4  -1   1  162.08   21.00
  -4  -1   1  180.68   20.60
  -4  -1   1  167.58   21.20
   4   1  -1  149.59   20.90
   4   1  -1  162.98   20.70
   4   1  -1  152.68   21.30
   4   1  -1  159.48   20.40
  -5  -1   1  852.91  108.99
  -5  -1   1  868.71  108.89
   5   1  -1  901.31  109.29
  -6  -1   1   82.39   12.10
  -6  -1   1   88.69   11.00
  -6  -1   1   85.89   11.20
  -6  -1   1   87.59   12.10
  -6  -1   1   71.59   11.60
   6   1  -1   85.89   11.70
   6   1  -1   86.19   11.00
   6   1  -1   69.99   12.80
   6   1  -1   74.39   11.60
  -7  -1   1  239.68   29.90
  -7  -1   1  232.98   28.60
  -7  -1   1  217.98   29.70
  -7  -1   1  233.08   28.80
  -7  -1   1  214.28   29.40
   7   1  -1  192.88   28.40
   7   1  -1  233.48   30.30
   7   1  -1  241.58   29.60
   7   1  -1  237.98   29.60
  -8  -1   1    5.30    1.80
  -8  -1   1    6.10    2.50
  -8  -1   1    5.30    3.00
  -8  -1   1    6.10    2.10
  -8  -1   1    3.30    2.60
   8   1  -1    2.90    2.10
   8   1  -1    3.80    2.40
   8   1  -1    4.60    3.30
  -9  -1   1    1.20    1.90
  -9  -1   1    1.00    1.70
  -9  -1   1   -0.90    1.80
  -9  -1   1   -0.60    0.60
   9   1  -1    0.80    1.40
   9   1  -1    1.30    1.60
   9   1  -1    1.30    2.70
 -10  -1   1   18.20    6.00
 -10  -1   1   16.50    5.20
 -10  -1   1   17.60    4.30
 -10  -1   1   19.10    5.70
  10   1  -1   29.70    7.70
  10   1  -1   40.60    7.90
 -11  -1   1   12.70    6.40
 -11  -1   1   21.90    6.10
 -11  -1   1   19.70    4.60
  11   1  -1   18.60    5.80
  11   1  -1   11.40    4.10
 -12  -1   1   14.60    4.10
 -12  -1   1    7.90    3.90
 -12  -1   1    5.30    3.70
 -12  -1   1   16.80    6.00
  12   1  -1   10.80    4.40
  12   1  -1   19.30    6.20
  12   1  -1   28.10    8.10
 -13  -1   1   14.40    5.30
 -13  -1   1   13.40    3.50
 -13  -1   1    5.00    4.20
 -13  -1   1   14.30    4.30
 -13  -1   1   18.60    6.00
  13   1  -1    6.80    4.30
  13   1  -1   14.30    6.50
  13   1  -1    7.20    3.60
 -14  -1   1   -0.20    2.60
 -14  -1   1    3.30    1.80
 -14  -1   1    3.30    3.30
 -14  -1   1    2.70    2.10
 -14  -1   1   -0.30    1.50
  14   1  -1    0.40    1.90
  14   1  -1    3.60    3.30
  14   1  -1    1.00    3.40
  14   1  -1   -0.40    1.70
  14  -1   2   54.69   12.50
  14  -1   2   39.20   10.80
  14  -1   2   48.40   12.60
  14  -1   2   70.29   12.60
 -14   1  -2   58.49   13.50
 -14   1  -2   46.90   11.30
 -14   1  -2   51.19   11.60
  13  -1   2    1.00    2.10
  13  -1   2    2.90    2.30
  13  -1   2    9.70    6.30
  13  -1   2    8.50    5.50
 -13   1  -2   17.00    5.60
 -13   1  -2    1.90    2.90
 -13   1  -2   10.30    4.70
  12  -1   2   61.39   13.80
  12  -1   2   59.79   14.30
  12  -1   2   63.49   12.50
  12  -1   2   74.19   13.90
 -12   1  -2   84.29   10.60
 -12   1  -2   93.99   14.50
 -12   1  -2   49.60   12.30
 -12   1  -2   91.29   18.30
  11  -1   2   14.90    4.80
  11  -1   2    7.80    4.50
  11  -1   2   12.80    4.80
  11  -1   2    8.60    3.70
 -11   1  -2    9.30    3.10
 -11   1  -2   13.00    4.60
 -11   1  -2   13.50    5.40
 -11   1  -2   15.10    5.40
  10  -1   2   17.30    5.10
  10  -1   2   10.30    4.00
  10  -1   2   10.50    4.80
 -10   1  -2   18.70    5.30
 -10   1  -2    9.00    3.10
 -10   1  -2   20.20    5.40
 -10   1  -2   16.00    4.30
 -10   1  -2    8.00    3.90
   9  -1   2  120.19   14.50
   9  -1   2   99.79   16.10
   9  -1   2   98.19   15.60
   9  -1   2   77.49   16.00
  -9   1  -2   94.79   13.80
  -9   1  -2   90.59   15.60
  -9   1  -2   93.49   14.20
  -9   1  -2  133.19   18.90
  -9   1  -2   99.29   15.70
   8  -1   2   42.80    7.40
   8  -1   2   34.20    7.50
   8  -1   2   50.29    9.50
   8  -1   2   46.50    8.10
  -8   1  -2   41.30    7.80
  -8   1  -2   35.80    7.70
  -8   1  -2   39.10    7.20
  -8   1  -2   46.50    8.00
  -8   1  -2   38.30    8.20
   7  -1   2   93.99   14.60
   7  -1   2  112.49   14.70
   7  -1   2   98.89   14.20
   7  -1   2  102.39   16.40
  -7   1  -2  120.49   14.80
  -7   1  -2   95.39   15.00
  -7   1  -2  105.79   14.50
  -7   1  -2  105.29   14.30
  -7   1  -2  100.29   14.70
   6  -1   2   47.70    7.80
   6  -1   2   35.70    6.80
   6  -1   2   42.10    8.10
   6  -1   2   38.90    7.20
  -6   1  -2   56.39    8.30
  -6   1  -2   39.30    8.10
  -6   1  -2   49.20    7.50
  -6   1  -2   46.00    7.30
  -6   1  -2   44.70    7.60
   5  -1   2  237.18   31.40
   5  -1   2  256.37   31.90
   5  -1   2  248.48   32.10
   5  -1   2  244.78   31.40
  -5   1  -2  251.07   31.60
  -5   1  -2  249.97   31.40
  -5   1  -2  245.28   31.30
  -5   1  -2  243.98   32.00
  -5   1  -2  237.58   31.50
   4  -1   2   88.49   12.00
   4  -1   2   85.79   11.50
   4  -1   2   83.09   11.70
   4  -1   2   85.99   11.70
  -4   1  -2   86.09   12.00
  -4   1  -2   90.79   11.80
  -4   1  -2   85.79   11.70
  -4   1  -2   87.59   11.80
   3  -1   2   55.69    7.20
   3  -1   2   46.90    7.30
   3  -1   2   56.99    6.90
   3  -1   2   59.99    7.50
   3  -1   2   63.29    8.10
  -3   1  -2   46.80    7.40
  -3   1  -2   54.29    7.50
  -3   1  -2   44.20    7.10
  -3   1  -2   50.79    7.60
  -3   1  -2   64.39    7.80
   2  -1   2  220.78   27.10
   2  -1   2  212.58   27.40
   2  -1   2  257.87   27.50
   2  -1   2  201.28   27.30
   2  -1   2  209.08   27.50
   2  -1   2  219.48   27.20
  -2   1  -2  202.78   27.40
  -2   1  -2  224.78   27.50
  -2   1  -2  211.68   27.40
  -2   1  -2  214.98   27.10
  -2   1  -2  214.38   27.10
   1  -1   2  892.31  105.89
   1  -1   2  788.32  105.79
   1  -1   2  899.01  106.29
   1  -1   2  842.42  106.29
   1  -1   2  796.02  106.29
   1  -1   2  907.21  106.49
   1  -1   2  974.90  105.99
   1  -1   2  876.61  106.49
  -1   1  -2  844.62  105.79
  -1   1  -2  941.11  106.29
  -1   1  -2  782.12  106.19
  -1   1  -2  771.92  106.39
  -1   1  -2  852.81  105.89
  -1   1  -2  859.21  106.19
  -1   1  -2  857.41  105.89
   0   1  -2  494.95   61.69
  -1  -1   2   50.49    6.20
  -1  -1   2   51.89    6.60
  -1  -1   2   50.79    6.20
  -1  -1   2   44.00    6.50
  -1  -1   2   47.70    6.40
  -1  -1   2   42.40    6.50
  -1  -1   2   48.70    6.60
  -1  -1   2   49.70    6.30
   1   1  -2   48.40    6.50
   1   1  -2   51.09    6.70
   1   1  -2   40.40    6.50
   1   1  -2   45.90    6.30
   1   1  -2   48.50    6.20
  -2  -1   2 9412.46 1163.68
  -2  -1   2 9367.56 1163.58
  -2  -1   2 9131.59 1163.58
  -2  -1   2 9134.99 1163.58
  -2  -1   2 9999.00 1163.68
   2   1  -2 9712.93 1163.78
   2   1  -2 9883.01 1163.58
   2   1  -2 9530.55 1163.68
   2   1  -2 8933.01 1163.58
  -3  -1   2  139.49   19.90
  -3  -1   2  152.38   19.80
  -3  -1   2  146.29   19.90
  -3  -1   2  140.79   20.00
   3   1  -2  167.98   20.10
   3   1  -2  167.48   20.20
   3   1  -2  178.58   20.20
  -4  -1   2  226.98   27.20
  -4  -1   2  198.58   26.70
  -4  -1   2  189.58   26.90
  -4  -1   2  230.48   27.10
   4   1  -2  198.38   26.90
   4   1  -2  213.98   27.00
   4   1  -2  222.58   27.30
  -5  -1   2   28.90    5.30
  -5  -1   2   25.70    5.30
  -5  -1   2   29.40    5.30
  -5  -1   2   33.70    5.00
   5   1  -2   16.80    4.20
   5   1  -2   43.60    6.50
   5   1  -2   31.40    5.80
  -6  -1   2    5.20    2.20
  -6  -1   2    4.00    2.00
  -6  -1   2    7.90    2.20
  -6  -1   2    5.60    2.50
  -6  -1   2   11.40    3.50
   6   1  -2    8.30    2.70
   6   1  -2    6.60    3.00
   6   1  -2    7.60    2.50
  -7  -1   2    3.70    2.20
  -7  -1   2    2.10    1.30
  -7  -1   2    4.00    1.40
  -7  -1   2    3.70    2.10
  -7  -1   2    3.50    2.50
  -7  -1   2    2.80    1.60
   7   1  -2    2.60    2.10
   7   1  -2    5.30    2.10
   7   1  -2    7.20    3.40
  -8  -1   2    0.40    0.80
  -8  -1   2    0.90    1.70
  -8  -1   2   -0.20    0.60
  -8  -1   2    1.50    2.00
  -8  -1   2    2.50    2.30
   8   1  -2   -2.40    1.50
   8   1  -2    4.40    2.50
   8   1  -2    3.50    2.20
  -9  -1   2    5.80    2.20
  -9  -1   2   10.30    4.20
  -9  -1   2    4.60    2.80
  -9  -1   2    2.20    2.60
  -9  -1   2    7.00    2.10
   9   1  -2    1.30    2.80
   9   1  -2    6.40    3.10
   9   1  -2    3.50    2.20
 -10  -1   2   39.40    8.20
 -10  -1   2   26.60    7.20
 -10  -1   2   34.00    8.90
 -10  -1   2   35.50    6.60
  10   1  -2   33.60    7.70
  10   1  -2   26.80    8.00
  10   1  -2   50.29   10.30
 -11  -1   2    2.20    2.80
 -11  -1   2    2.80    3.10
 -11  -1   2    1.90    1.60
 -11  -1   2   -1.40    1.20
 -11  -1   2    0.20    1.30
  11   1  -2   -1.60    0.80
  11   1  -2   -1.10    1.40
  11   1  -2    0.50    2.90
  11   1  -2   -0.70    1.00
 -12  -1   2  111.69   14.00
 -12  -1   2  105.59   17.20
 -12  -1   2  127.19   14.80
 -12  -1   2   77.29   16.80
 -12  -1   2   77.89   16.20
  12   1  -2   79.99   16.60
  12   1  -2   76.69   15.10
  12   1  -2  108.29   19.20
  12   1  -2   97.69   13.30
 -13  -1   2   61.09   14.20
 -13  -1   2  106.19   12.50
 -13  -1   2   74.89   11.10
 -13  -1   2   75.29   16.60
 -13  -1   2   73.89   14.50
  13   1  -2   78.49   16.60
  13   1  -2   89.09   15.70
  13   1  -2   57.39   12.90
 -14  -1   2    3.40    2.60
 -14  -1   2    0.20    0.70
 -14  -1   2    3.20    3.40
 -14  -1   2   -0.80    1.80
 -14  -1   2    1.90    1.50
  14   1  -2   -0.40    3.40
  14   1  -2    0.70    1.60
  14   1  -2    6.10    7.20
  14  -1   3    9.40    3.70
  14  -1   3   -1.30    2.20
  14  -1   3    8.90    5.40
  14  -1   3   10.70    5.10
 -14   1  -3    1.60    2.50
 -14   1  -3   16.40    5.70
 -14   1  -3   19.10    5.80
  13  -1   3   15.40    7.00
  13  -1   3   42.30   10.20
  13  -1   3   25.90    7.00
 -13   1  -3   39.60   10.10
 -13   1  -3   27.20    9.90
 -13   1  -3   27.10    8.40
 -13   1  -3   36.70    6.00
  12  -1   3   23.40    7.10
  12  -1   3   21.30    6.80
  12  -1   3   29.30    8.80
  12  -1   3   31.60    8.90
 -12   1  -3   35.50    8.30
 -12   1  -3   43.90   10.20
 -12   1  -3   25.10    7.00
 -12   1  -3   33.00    6.10
  11  -1   3  106.69   20.50
  11  -1   3  101.09   17.40
  11  -1   3   85.89   16.40
  11  -1   3   98.69   18.10
 -11   1  -3  130.79   18.10
 -11   1  -3  107.59   14.60
 -11   1  -3  105.29   17.00
 -11   1  -3   90.79   17.70
  10  -1   3   16.10    4.30
  10  -1   3    7.70    3.90
  10  -1   3   14.90    4.80
  10  -1   3   17.00    5.10
  10  -1   3   20.50    6.40
 -10   1  -3   30.70    6.40
 -10   1  -3   18.30    5.20
 -10   1  -3   19.50    4.50
 -10   1  -3   12.90    5.10
   9  -1   3   36.90    8.60
   9  -1   3   36.60    7.60
   9  -1   3   31.50    7.20
   9  -1   3   50.29   10.00
   9  -1   3   45.20    6.70
  -9   1  -3   30.90    7.90
  -9   1  -3   28.80    6.70
  -9   1  -3   31.80    7.20
  -9   1  -3   39.10    7.20
  -9   1  -3   35.50    7.50
   8  -1   3   13.20    4.10
   8  -1   3   15.50    5.10
   8  -1   3   24.20    4.60
   8  -1   3   27.10    5.60
   8  -1   3   29.20    5.60
  -8   1  -3   25.50    6.40
  -8   1  -3   18.20    4.50
  -8   1  -3   18.10    4.60
  -8   1  -3   18.30    4.70
  -8   1  -3   19.00    4.90
   7  -1   3    6.30    2.20
   7  -1   3    8.90    3.50
   7  -1   3   10.10    2.90
  -7   1  -3    6.50    2.60
  -7   1  -3    6.00    2.70
  -7   1  -3    9.60    3.00
  -7   1  -3    6.90    2.50
  -7   1  -3    7.90    3.10
   6  -1   3   86.79   12.50
   6  -1   3   79.29   11.70
   6  -1   3   81.89   11.50
   6  -1   3   83.49   11.90
   6  -1   3   89.09   11.90
  -6   1  -3   93.39   12.10
  -6   1  -3   85.19   12.10
  -6   1  -3   78.49   12.30
  -6   1  -3   86.39   12.00
   5  -1   3   10.10    2.60
   5  -1   3    8.90    2.30
   5  -1   3   11.70    3.20
   5  -1   3    6.00    2.00
   5  -1   3    7.60    2.20
  -5   1  -3    7.30    2.60
  -5   1  -3    6.50    2.10
  -5   1  -3    5.80    2.30
  -5   1  -3    5.00    2.30
   4  -1   3  673.63   81.29
   4  -1   3  666.93   81.09
   4  -1   3  673.33   81.29
   4  -1   3  639.64   80.79
  -4   1  -3  641.64   80.89
  -4   1  -3  605.74   81.29
  -4   1  -3  644.64   81.29
  -4   1  -3  667.63   81.09
  -4   1  -3  641.34   81.29
   3  -1   3  132.79   16.40
   3  -1   3  118.89   17.10
   3  -1   3  145.99   16.80
   3  -1   3  132.39   16.70
   3  -1   3  123.09   17.40
   3  -1   3  116.89   16.90
   3  -1   3  132.19   16.70
  -3   1  -3  125.69   16.40
  -3   1  -3  116.69   16.80
  -3   1  -3  129.29   16.80
  -3   1  -3  124.99   17.00
  -3   1  -3  134.09   16.60
   2  -1   3  405.36   51.49
   2  -1   3  391.66   51.29
   2  -1   3  424.66   50.99
   2  -1   3  440.06   51.69
   2  -1   3  440.26   51.19
  -2   1  -3  406.66   51.29
  -2   1  -3  387.46   51.29
  -2   1  -3  430.36   51.09
  -2   1  -3  359.46   51.29
   1  -1   3  119.69   14.50
   1  -1   3  103.09   13.90
   1  -1   3  119.19   13.70
   1  -1   3  132.09   14.20
   1  -1   3  105.49   14.20
   1  -1   3  107.59   14.30
   1  -1   3   97.69   14.40
  -1   1  -3  110.39   13.80
  -1   1  -3  105.49   13.80
  -1   1  -3  104.19   14.30
  -1   1  -3  103.59   14.20
  -1   1  -3  108.09   14.50
  -1   1  -3   99.99   14.40
   0  -1   3  540.25   69.09
   0  -1   3  531.15   69.49
   0  -1   3  579.44   69.39
   0   1  -3  574.74   69.79
  -1  -1   3  121.29   15.30
  -1  -1   3  107.39   15.70
  -1  -1   3  113.39   15.30
  -1  -1   3  120.49   15.30
  -1  -1   3  132.39   15.40
  -1  -1   3  121.49   15.80
   1   1  -3  117.49   15.70
   1   1  -3  123.89   16.00
   1   1  -3  118.59   15.40
   1   1  -3  120.49   15.40
   1   1  -3  134.79   15.80
   1   1  -3  115.39   15.30
  -2  -1   3  545.85   70.39
  -2  -1   3  559.14   70.49
   2   1  -3  611.24   70.79
   2   1  -3  550.84   70.39
  -3  -1   3 1579.64  192.68
  -3  -1   3 1559.04  192.68
  -3  -1   3 1506.35  192.68
  -3  -1   3 1585.64  192.68
  -3  -1   3 1563.94  192.68
  -3  -1   3 1426.36  192.88
   3   1  -3 1467.65  194.58
   3   1  -3 1830.52  192.98
   3   1  -3 1468.25  192.48
   3   1  -3 1613.44  192.88
  -4  -1   3    6.40    1.90
  -4  -1   3    3.20    1.80
  -4  -1   3    2.50    1.10
  -4  -1   3    1.80    1.00
  -4  -1   3    4.50    1.80
   4   1  -3    4.10    1.70
   4   1  -3    4.60    2.20
   4   1  -3    7.30    2.40
  -5  -1   3    1.20    1.20
  -5  -1   3    0.80    0.80
  -5  -1   3    0.60    1.70
  -5  -1   3    2.30    1.50
  -5  -1   3    1.10    1.20
   5   1  -3    0.50    1.20
   5   1  -3    0.40    0.90
   5   1  -3   -0.90    1.70
  -6  -1   3    1.50    1.10
  -6  -1   3    1.50    1.60
  -6  -1   3    0.20    1.50
  -6  -1   3   -1.00    0.90
  -6  -1   3    1.40    1.20
  -6  -1   3    0.40    1.00
   6   1  -3    1.20    1.40
   6   1  -3   -0.10    1.60
   6   1  -3    1.90    1.60
  -7  -1   3    0.50    1.10
  -7  -1   3    1.50    1.60
  -7  -1   3    1.70    1.30
  -7  -1   3   -0.60    1.50
  -7  -1   3    1.80    1.80
  -7  -1   3    2.10    1.50
   7   1  -3    1.60    1.50
   7   1  -3    1.40    1.80
   7   1  -3    0.30    1.10
  -8  -1   3    0.40    0.80
  -8  -1   3    1.40    1.60
  -8  -1   3    3.20    2.40
  -8  -1   3    1.30    1.10
  -8  -1   3    4.30    2.60
  -8  -1   3    0.40    0.90
   8   1  -3   -0.90    1.60
   8   1  -3    3.40    2.20
   8   1  -3   -0.10    1.50
  -9  -1   3  104.49   14.00
  -9  -1   3   98.89   17.40
  -9  -1   3   87.29   15.80
  -9  -1   3  100.59   13.90
  -9  -1   3   81.79   15.40
  -9  -1   3   86.19   15.60
   9   1  -3  133.09   17.80
   9   1  -3  130.09   17.70
   9   1  -3   90.79   16.90
 -10  -1   3    6.50    3.90
 -10  -1   3   17.50    4.10
 -10  -1   3   11.90    3.50
 -10  -1   3    9.60    4.40
 -10  -1   3    8.00    3.50
  10   1  -3   12.40    4.60
  10   1  -3    6.80    4.20
  10   1  -3    8.30    2.90
 -11  -1   3  101.79   12.80
 -11  -1   3   66.39   11.00
 -11  -1   3   38.80   11.30
 -11  -1   3   63.59   12.80
 -11  -1   3   97.69   14.60
  11   1  -3   69.89   10.00
  11   1  -3   64.99   12.30
  11   1  -3   58.89   12.40
  11   1  -3   74.79   14.90
 -12  -1   3  121.29   23.10
 -12  -1   3  139.89   18.80
 -12  -1   3   90.09   20.60
 -12  -1   3  177.08   19.70
 -12  -1   3  184.78   21.50
  12   1  -3  148.79   18.60
  12   1  -3   95.69   19.90
  12   1  -3  115.49   22.20
  12   1  -3  157.78   24.70
 -13  -1   3    5.60    3.90
 -13  -1   3    4.40    3.70
 -13  -1   3    6.00    2.20
 -13  -1   3    7.40    5.20
 -13  -1   3    6.50    2.70
  13   1  -3    2.10    1.60
  13   1  -3    2.80    2.30
  13   1  -3   -3.90    3.30
  13   1  -3    1.40    3.60
 -14  -1   3    5.70    3.90
 -14  -1   3    5.80    2.30
 -14  -1   3    7.50    4.60
 -14  -1   3    6.60    4.70
 -14  -1   3    3.70    2.20
  14   1  -3    0.90    4.10
  14   1  -3    3.20    3.30
  14   1  -3    7.10    4.70
  13  -1   4    3.20    2.10
  13  -1   4    5.40    3.50
  13  -1   4    3.10    3.00
  13  -1   4    1.00    3.00
 -13   1  -4    3.20    1.90
 -13   1  -4    6.70    3.50
 -13   1  -4    7.10    3.80
  12  -1   4   23.90    7.20
  12  -1   4   26.20    7.30
  12  -1   4   39.90    9.80
  12  -1   4   35.60   10.30
 -12   1  -4   32.20    8.80
 -12   1  -4   18.40    6.30
 -12   1  -4   15.20    5.60
 -12   1  -4   35.60    6.40
  11  -1   4    1.90    2.90
  11  -1   4   14.50    5.10
  11  -1   4    8.40    3.80
  11  -1   4   10.30    4.00
 -11   1  -4    7.30    3.50
 -11   1  -4    5.90    3.40
 -11   1  -4    5.00    3.30
 -11   1  -4   11.00    3.50
  10  -1   4   21.00    6.00
  10  -1   4   21.40    4.00
  10  -1   4   18.30    5.30
  10  -1   4   22.60    7.30
  10  -1   4   11.30    5.00
 -10   1  -4   16.10    4.90
 -10   1  -4   15.90    4.40
 -10   1  -4   14.70    5.20
 -10   1  -4   12.90    4.50
   9  -1   4   70.59    9.80
   9  -1   4   54.49   11.40
   9  -1   4   68.89   13.00
   9  -1   4   59.09   12.30
   9  -1   4   83.89   11.20
   9  -1   4   75.99   12.00
  -9   1  -4  109.09   11.90
  -9   1  -4   59.39   11.30
  -9   1  -4   58.99   12.30
  -9   1  -4   58.19   11.40
   8  -1   4   56.89   10.70
   8  -1   4   55.09    9.50
   8  -1   4   55.09    8.10
  -8   1  -4   50.89    9.40
  -8   1  -4   58.09   10.00
  -8   1  -4   57.49   10.10
  -8   1  -4   57.69   10.70
   7  -1   4    3.30    1.80
   7  -1   4    2.00    1.50
   7  -1   4    1.20    2.00
   7  -1   4    2.60    1.40
   7  -1   4    0.40    1.70
  -7   1  -4    0.10    1.50
  -7   1  -4    0.60    1.30
  -7   1  -4    0.60    1.60
  -7   1  -4    2.70    1.90
   6  -1   4  411.76   52.99
   6  -1   4  425.06   52.19
   6  -1   4  396.86   53.29
   6  -1   4  445.06   54.79
   6  -1   4  424.66   52.99
   6  -1   4  407.56   53.59
   6  -1   4  410.06   52.79
  -6   1  -4  434.16   53.29
  -6   1  -4  404.76   53.09
  -6   1  -4  470.25   53.79
  -6   1  -4  403.16   53.49
   5  -1   4   70.79   10.20
   5  -1   4   68.89    9.80
   5  -1   4   79.59   10.40
   5  -1   4   79.29   10.30
   5  -1   4   71.99   10.70
   5  -1   4   91.99   14.00
   5  -1   4   73.69   10.70
  -5   1  -4   72.19   10.30
  -5   1  -4   68.89   10.60
  -5   1  -4   69.89   10.70
  -5   1  -4   82.99   12.30
  -5   1  -4   79.59   10.50
   4  -1   4  244.58   29.30
   4  -1   4  228.98   30.40
   4  -1   4  223.58   29.00
   4  -1   4  234.88   29.70
   4  -1   4  229.48   29.60
   4  -1   4  236.18   29.40
  -4   1  -4  219.78   29.10
  -4   1  -4  239.98   29.50
  -4   1  -4  208.88   29.80
  -4   1  -4  236.28   29.30
  -4   1  -4  220.88   29.70
   3  -1   4   12.90    2.50
   3  -1   4   15.70    3.20
   3  -1   4    7.80    3.10
   3  -1   4   13.50    3.80
   3  -1   4   12.80    2.90
   3  -1   4   39.30    5.30
   3  -1   4   12.70    3.10
  -3   1  -4   12.70    2.80
  -3   1  -4   14.30    3.10
  -3   1  -4   10.80    3.30
  -3   1  -4   19.90    3.90
  -3   1  -4   12.50    2.70
   2  -1   4  174.28   22.20
   2  -1   4  156.48   22.70
   2  -1   4  173.88   22.40
   2  -1   4  167.88   21.70
   2  -1   4  211.58   23.20
   2  -1   4  197.68   22.20
  -2   1  -4  174.88   22.60
  -2   1  -4  157.28   21.90
  -2   1  -4  165.58   21.90
  -2   1  -4  185.18   22.80
  -2   1  -4  168.58   22.50
   1  -1   4  230.78   29.10
   1  -1   4  236.08   29.50
   1  -1   4  254.67   29.90
   1  -1   4  239.28   29.60
   1  -1   4  216.18   29.90
   1  -1   4  203.58   30.70
   1  -1   4  233.58   28.90
  -1   1  -4  224.58   28.90
  -1   1  -4  203.68   29.70
  -1   1  -4  230.48   29.00
  -1   1  -4  270.87   29.90
  -1   1  -4  235.38   29.80
   0  -1   4  216.28   26.40
   0  -1   4  206.08   25.50
   0  -1   4  230.18   26.10
   0  -1   4  220.88   26.10
   0  -1   4  208.88   26.60
   0  -1   4  212.78   25.50
   0  -1   4  207.58   25.80
   0   1  -4  163.28   26.00
   0   1  -4  189.68   25.40
   0   1  -4  200.58   25.70
   0   1  -4  195.58   26.80
   0   1  -4  190.28   26.00
   0   1  -4  202.78   26.00
  -1  -1   4  333.57   38.80
  -1  -1   4  305.07   38.60
  -1  -1   4  306.67   38.60
  -1  -1   4  333.17   39.30
  -1  -1   4  284.87   38.60
   1   1  -4  296.97   39.10
   1   1  -4  292.07   39.60
   1   1  -4  328.47   38.90
   1   1  -4  300.67   38.60
  -2  -1   4  309.17   37.50
  -2  -1   4  289.27   37.00
  -2  -1   4  306.47   37.00
  -2  -1   4  260.47   36.80
  -2  -1   4  299.57   37.50
   2   1  -4  300.97   37.50
   2   1  -4  288.27   37.20
   2   1  -4  288.27   37.70
   2   1  -4  308.17   36.90
  -3  -1   4  727.93   89.39
  -3  -1   4  714.03   89.49
  -3  -1   4  727.13   89.69
  -3  -1   4  756.02   89.69
   3   1  -4  680.03   89.89
   3   1  -4  697.93   89.69
   3   1  -4  721.23   89.69
  -4  -1   4  516.55   68.49
  -4  -1   4  530.15   68.49
  -4  -1   4  565.64   68.39
  -4  -1   4  531.35   68.39
   4   1  -4  539.55   68.59
   4   1  -4  564.44   68.79
   4   1  -4  572.44   68.69
  -5  -1   4   91.39   12.10
  -5  -1   4  103.09   12.60
  -5  -1   4   73.49   11.60
  -5  -1   4   83.99   11.80
  -5  -1   4   83.89   12.00
   5   1  -4   80.89   12.20
   5   1  -4   83.29   12.30
  -6  -1   4    1.10    1.30
  -6  -1   4    1.10    1.00
  -6  -1   4   -0.10    0.70
  -6  -1   4    0.50    1.00
  -6  -1   4    0.20    1.80
   6   1  -4    2.90    1.90
   6   1  -4    3.00    2.00
  -7  -1   4    3.20    2.30
  -7  -1   4    3.90    2.70
  -7  -1   4    9.10    3.10
  -7  -1   4    4.30    2.10
  -7  -1   4    4.80    2.10
  -7  -1   4    2.80    1.80
   7   1  -4    5.20    2.60
   7   1  -4    4.90    2.70
   7   1  -4    1.20    2.20
  -8  -1   4   37.70    7.50
  -8  -1   4   44.80    8.50
  -8  -1   4   32.50    6.30
  -8  -1   4   32.30    8.10
  -8  -1   4   35.20    6.50
  -8  -1   4   41.70    7.70
   8   1  -4   40.00    8.30
   8   1  -4   25.60    6.70
   8   1  -4   24.30    5.90
  -9  -1   4  118.99   18.00
  -9  -1   4  104.99   19.00
  -9  -1   4  107.09   17.00
  -9  -1   4  148.29   17.40
  -9  -1   4  156.68   22.50
  -9  -1   4  134.89   18.20
   9   1  -4  105.79   19.60
   9   1  -4  121.39   18.10
   9   1  -4  140.09   18.80
 -10  -1   4  595.24   78.39
 -10  -1   4  606.34   79.39
 -10  -1   4  624.44   79.89
 -10  -1   4  718.93   78.59
 -10  -1   4  610.54   79.69
 -10  -1   4  600.34   80.09
  10   1  -4  604.04   80.39
  10   1  -4  620.34   78.19
  10   1  -4  597.14   79.89
  10   1  -4  608.54   79.59
 -11  -1   4  203.68   27.70
 -11  -1   4  190.58   28.40
 -11  -1   4  227.98   26.80
 -11  -1   4  200.58   26.30
 -11  -1   4  162.88   27.50
  11   1  -4  164.18   29.10
  11   1  -4  180.88   27.50
  11   1  -4  197.58   26.20
  11   1  -4  247.08   30.00
 -12  -1   4   96.69   20.00
 -12  -1   4   97.99   25.10
 -12  -1   4  112.59   15.70
 -12  -1   4  138.19   16.50
 -12  -1   4  161.98   21.20
  12   1  -4  103.19   15.50
  12   1  -4  105.89   19.90
  12   1  -4   79.99   17.70
 -13  -1   4   11.40    5.10
 -13  -1   4    5.20    3.60
 -13  -1   4    6.40    3.70
 -13  -1   4    2.50    1.70
 -13  -1   4    8.80    3.40
  13   1  -4    5.90    3.30
  13   1  -4    6.70    4.30
  13   1  -4    7.40    5.00
  13   1  -4    4.10    2.30
 -14  -1   4   14.80    5.70
 -14  -1   4    0.00    1.00
 -14  -1   4    2.00    1.80
 -14  -1   4   -0.50    1.60
  14   1  -4    2.70    2.50
  14   1  -4    3.30    4.20
  14   1  -4    1.10    1.40
  14   1  -4    4.70    3.00
  13  -1   5   23.60    7.10
  13  -1   5   10.70    6.10
  13  -1   5   21.70    6.30
  13  -1   5   27.80    8.30
 -13   1  -5   23.00    7.00
 -13   1  -5   31.20    5.80
 -13   1  -5   17.80    6.00
 -13   1  -5   15.80    6.20
  12  -1   5    2.20    3.20
  12  -1   5    1.80    2.20
  12  -1   5    0.60    2.50
  12  -1   5   -0.30    1.40
 -12   1  -5    1.80    2.60
 -12   1  -5    2.90    2.50
 -12   1  -5    2.30    3.00
 -12   1  -5    1.40    1.60
  11  -1   5   12.90    4.90
  11  -1   5   15.40    6.00
  11  -1   5   10.00    4.60
  11  -1   5   12.80    4.50
 -11   1  -5   23.10    6.00
 -11   1  -5   28.20    5.80
 -11   1  -5   24.20    6.70
 -11   1  -5   21.50    5.90
  10  -1   5   23.50    5.90
  10  -1   5   19.10    4.30
  10  -1   5   17.40    5.50
  10  -1   5   16.60    5.80
  10  -1   5   25.20    7.90
 -10   1  -5   35.70    7.50
 -10   1  -5   27.60    6.10
 -10   1  -5   23.50    5.90
   9  -1   5   12.80    4.70
   9  -1   5    6.40    4.00
   9  -1   5   11.80    3.10
   9  -1   5   12.10    3.80
  -9   1  -5    8.80    3.70
  -9   1  -5    8.90    3.60
  -9   1  -5    7.60    3.40
   8  -1   5    9.20    5.70
   8  -1   5   13.00    3.60
   8  -1   5   14.20    3.40
   8  -1   5    8.00    3.10
   8  -1   5   13.10    5.00
  -8   1  -5   13.60    4.40
  -8   1  -5    8.70    3.10
  -8   1  -5   11.40    3.70
  -8   1  -5    9.50    3.70
   7  -1   5  208.28   28.00
   7  -1   5  208.28   28.80
   7  -1   5  217.78   27.80
  -7   1  -5  224.98   28.30
  -7   1  -5  202.38   28.10
  -7   1  -5  241.28   28.90
  -7   1  -5  204.38   28.40
   6  -1   5    1.20    1.40
   6  -1   5    0.90    1.20
   6  -1   5    0.60    2.00
   6  -1   5    4.40    2.20
   6  -1   5    0.60    0.80
   6  -1   5    2.30    1.80
   6  -1   5    0.40    1.10
  -6   1  -5    3.20    2.20
  -6   1  -5    0.00    1.50
  -6   1  -5    1.20    1.30
  -6   1  -5    0.60    1.10
  -6   1  -5    0.90    1.70
   5  -1   5   28.40    4.20
   5  -1   5   17.80    4.30
   5  -1   5   15.30    3.50
   5  -1   5   17.80    3.80
   5  -1   5   16.70    5.10
   5  -1   5   14.50    3.20
   5  -1   5   12.00    3.80
  -5   1  -5   20.00    4.10
  -5   1  -5   22.40    4.00
  -5   1  -5   19.70    3.70
  -5   1  -5   11.40    3.60
  -5   1  -5    9.10    3.40
   4  -1   5   52.59    7.30
   4  -1   5   55.09    8.30
   4  -1   5   47.80    7.10
   4  -1   5   51.89    9.60
   4  -1   5   54.69    8.50
  -4   1  -5   47.90    7.70
  -4   1  -5   46.70    8.90
  -4   1  -5   49.70    7.30
  -4   1  -5   51.69    9.10
  -4   1  -5   53.79    7.40
   3  -1   5   64.99    8.70
   3  -1   5   70.29   11.30
   3  -1   5  101.09   13.10
   3  -1   5   69.79    9.30
   3  -1   5   63.59    8.90
   3  -1   5   62.79    9.00
   3  -1   5   61.89    8.30
  -3   1  -5   48.40    9.40
  -3   1  -5   63.19    8.60
  -3   1  -5   51.59    9.80
  -3   1  -5   58.49    8.50
   2  -1   5  403.96   52.69
   2  -1   5  412.36   52.89
   2  -1   5  429.16   51.89
   2  -1   5  380.86   51.79
   2  -1   5  416.76   51.39
   2  -1   5  407.16   52.19
   2  -1   5  398.36   52.19
  -2   1  -5  413.36   51.59
  -2   1  -5  424.66   52.79
  -2   1  -5  442.16   52.79
  -2   1  -5  441.36   52.49
  -2   1  -5  409.26   51.59
   1  -1   5  482.55   58.99
   1  -1   5  448.56   59.09
   1  -1   5  502.15   60.09
   1  -1   5  430.96   60.09
   1  -1   5  460.05   59.59
   1  -1   5  450.05   60.69
   1  -1   5  498.15   59.79
  -1   1  -5  576.84   60.39
  -1   1  -5  466.45   59.09
  -1   1  -5  484.35   59.99
  -1   1  -5  467.35   58.89
  -1   1  -5  455.85   59.79
   0  -1   5  116.69   13.60
   0  -1   5  111.59   14.20
   0  -1   5   98.19   13.50
   0  -1   5  124.99   15.20
   0  -1   5   96.89   13.80
   0  -1   5  109.59   14.70
   0   1  -5   84.79   14.20
   0   1  -5  109.99   14.30
   0   1  -5  101.49   13.40
  -1  -1   5   61.29    9.90
  -1  -1   5   53.19    8.10
  -1  -1   5   67.29    8.50
  -1  -1   5   62.59    8.10
  -1  -1   5   62.69    8.20
  -1  -1   5   43.40    9.10
   1   1  -5   53.39    8.40
   1   1  -5   45.50    8.80
   1   1  -5   59.59   10.40
   1   1  -5   60.69    8.80
   1   1  -5   62.19    8.60
   1   1  -5   72.99    8.30
  -2  -1   5   11.00    2.30
  -2  -1   5   12.90    2.90
  -2  -1   5   12.80    2.90
  -2  -1   5    4.40    2.10
  -2  -1   5    7.50    2.50
  -2  -1   5    8.80    2.30
   2   1  -5    9.40    3.00
   2   1  -5    7.00    3.00
   2   1  -5    8.60    2.80
   2   1  -5   10.10    2.60
   2   1  -5   11.90    2.70
   2   1  -5   13.80    3.50
   3   1  -5 1281.67  159.78
  -4  -1   5   69.09   10.60
  -4  -1   5   69.19   10.40
  -4  -1   5   75.59   10.70
  -4  -1   5   77.19   10.70
  -4  -1   5   68.49   11.30
   4   1  -5   75.59   10.70
   4   1  -5   66.09   10.10
   4   1  -5   74.69   11.70
   4   1  -5   80.79   10.90
   4   1  -5   81.69   10.90
  -5  -1   5   28.60    5.10
  -5  -1   5   17.40    4.40
  -5  -1   5   15.60    3.90
  -5  -1   5   12.80    3.50
  -5  -1   5   20.90    4.30
   5   1  -5   12.90    3.70
   5   1  -5   23.90    5.20
   5   1  -5   22.90    4.20
   5   1  -5   19.60    4.70
   5   1  -5   14.60    4.40
  -6  -1   5    0.50    1.20
  -6  -1   5   -0.10    1.10
  -6  -1   5    0.50    1.00
  -6  -1   5   -0.60    1.10
  -6  -1   5   -0.10    1.10
   6   1  -5   -1.30    1.30
   6   1  -5   -0.90    1.00
   6   1  -5    1.70    1.30
   6   1  -5   -1.20    0.60
  -7  -1   5   21.00    5.40
  -7  -1   5   24.20    5.40
  -7  -1   5   31.40    6.60
  -7  -1   5   21.10    5.90
  -7  -1   5   22.60    5.40
  -7  -1   5   23.80    5.10
   7   1  -5   28.70    6.60
   7   1  -5   24.50    5.80
   7   1  -5   29.50    6.80
  -8  -1   5   87.39   12.50
  -8  -1   5   80.99   11.00
  -8  -1   5   59.69   11.40
  -8  -1   5   73.69   10.60
  -8  -1   5   70.09   11.30
  -8  -1   5   45.70    9.10
   8   1  -5   36.00    9.00
   8   1  -5   58.89   11.10
   8   1  -5   56.39    9.90
   8   1  -5   54.69   10.70
  -9  -1   5   11.40    6.20
  -9  -1   5   18.40    5.00
  -9  -1   5   17.60    4.50
  -9  -1   5   12.80    5.10
  -9  -1   5   17.80    7.50
  -9  -1   5   12.90    3.90
   9   1  -5    6.90    3.90
   9   1  -5   12.80    5.20
   9   1  -5   18.40    4.60
 -10  -1   5  496.75   65.39
 -10  -1   5  474.75   65.49
 -10  -1   5  577.64   64.69
 -10  -1   5  460.95   65.99
 -10  -1   5  478.95   65.69
 -10  -1   5  485.95   64.59
  10   1  -5  508.75   66.29
  10   1  -5  529.85   66.69
  10   1  -5  467.15   65.59
  10   1  -5  564.34   64.79
 -11  -1   5    8.90    3.10
 -11  -1   5   16.00    6.30
 -11  -1   5    7.40    3.10
 -11  -1   5   13.10    3.80
 -11  -1   5    0.10    2.40
 -11  -1   5    7.10    4.00
  11   1  -5    9.20    5.00
  11   1  -5    3.90    3.70
  11   1  -5    7.80    4.20
  11   1  -5    8.70    3.50
 -12  -1   5   98.49   16.70
 -12  -1   5  101.69   13.50
 -12  -1   5   72.49   15.90
 -12  -1   5   75.79   16.70
  12   1  -5  104.89   18.40
  12   1  -5   92.79   18.40
  12   1  -5  112.29   18.50
  12   1  -5   75.39   13.90
 -13  -1   5   14.80    6.20
 -13  -1   5   14.90    7.00
 -13  -1   5   19.50    5.10
 -13  -1   5   20.10    5.20
 -13  -1   5   12.10    5.60
  13   1  -5   23.50    5.50
  13   1  -5   13.20    5.70
  13   1  -5   20.40    8.50
  13   1  -5   15.90    6.30
 -14  -1   5    1.30    1.50
 -14  -1   5    1.10    1.60
 -14  -1   5    0.90    3.20
 -14  -1   5    1.00    2.80
 -14  -1   5    3.90    3.70
  14   1  -5    0.30    1.20
  14   1  -5    4.20    4.50
  14   1  -5   -0.40    1.40
  14   1  -5   -1.50    3.30
  13  -1   6   28.90    7.70
  13  -1   6   17.30    8.60
  13  -1   6   20.20    6.20
  13  -1   6   17.40    7.00
 -13   1  -6   36.50    8.80
 -13   1  -6   31.90    6.40
 -13   1  -6   48.00   13.20
  12  -1   6  111.89   20.60
  12  -1   6  132.99   23.30
  12  -1   6  107.29   20.10
  12  -1   6   94.59   18.60
 -12   1  -6  129.19   19.70
 -12   1  -6  108.89   16.70
 -12   1  -6  137.69   18.00
  11  -1   6   22.70    7.10
  11  -1   6   15.20    5.60
  11  -1   6   16.20    4.80
  11  -1   6   15.10    4.70
 -11   1  -6   13.00    4.50
 -11   1  -6   21.20    5.20
 -11   1  -6   18.60    5.40
 -11   1  -6   23.60    6.40
  10  -1   6   70.39   12.10
  10  -1   6   32.00   11.10
  10  -1   6   68.99   13.40
 -10   1  -6  104.89   14.10
 -10   1  -6   92.39   13.30
 -10   1  -6   68.49   12.00
 -10   1  -6   81.39   12.80
   9  -1   6   62.19   11.40
   9  -1   6   47.50    8.60
   9  -1   6   46.80    9.40
   9  -1   6   64.69   13.50
  -9   1  -6   48.90    9.60
  -9   1  -6   62.99   11.00
  -9   1  -6   46.80    9.40
  -9   1  -6   78.29   11.50
   8  -1   6  467.95   59.79
   8  -1   6  489.05   60.29
   8  -1   6  477.75   62.49
   8  -1   6  475.35   61.39
  -8   1  -6  465.15   60.39
  -8   1  -6  434.46   60.79
  -8   1  -6  509.95   60.59
   7  -1   6    6.90    3.10
   7  -1   6    8.90    3.20
   7  -1   6    8.30    2.20
   7  -1   6    8.60    4.30
   7  -1   6    7.10    2.60
   7  -1   6    8.40    2.80
  -7   1  -6    5.50    3.10
  -7   1  -6   14.00    3.50
  -7   1  -6    9.80    3.10
   6  -1   6   90.99   12.90
   6  -1   6  102.89   12.80
   6  -1   6   87.99   13.60
   6  -1   6   86.59   12.60
   6  -1   6   97.09   14.70
   6  -1   6   74.99   14.40
   6  -1   6  109.09   12.60
  -6   1  -6   94.69   12.90
  -6   1  -6   84.79   12.60
  -6   1  -6   83.79   14.50
  -6   1  -6   85.99   12.80
   5  -1   6  465.45   56.99
   5  -1   6  427.06   57.99
   5  -1   6  475.85   57.89
   5  -1   6  455.25   57.59
   5  -1   6  469.45   58.99
  -5   1  -6  451.15   57.19
  -5   1  -6  459.35   57.39
  -5   1  -6  438.16   58.29
   4  -1   6   85.99   12.80
   4  -1   6   87.59   12.60
   4  -1   6   88.59   11.90
   4  -1   6   83.89   12.60
   4  -1   6  120.99   16.60
   4  -1   6  117.79   16.50
  -4   1  -6   94.29   12.20
  -4   1  -6   89.99   13.30
  -4   1  -6   84.19   12.20
   3  -1   6   52.49    9.70
   3  -1   6   49.60    6.80
   3  -1   6   56.99    7.20
   3  -1   6   45.40    6.30
   3  -1   6   49.70    8.10
   3  -1   6   32.30    6.90
   3  -1   6   62.29   10.00
  -3   1  -6   43.70    8.60
  -3   1  -6   50.29    8.20
  -3   1  -6   46.70    6.70
  -3   1  -6   42.80    6.60
   2  -1   6    0.20    0.90
   2  -1   6    1.10    1.10
   2  -1   6   -0.60    1.60
   2  -1   6    1.80    1.70
   2  -1   6    0.80    0.70
   2  -1   6   -0.60    1.40
   2  -1   6   -0.70    1.00
   2  -1   6    1.20    0.90
  -2   1  -6   -0.60    0.90
  -2   1  -6    0.90    1.30
  -2   1  -6    1.00    1.00
  -2   1  -6    0.80    0.90
  -2   1  -6    0.40    1.60
   1  -1   6    0.70    0.80
   1  -1   6    3.40    2.20
   1  -1   6    1.20    1.10
   1  -1   6    3.30    2.10
   1  -1   6    1.00    1.80
   1  -1   6    0.40    0.90
  -1   1  -6    2.70    1.70
  -1   1  -6    2.50    1.90
  -1   1  -6    1.50    1.70
  -1   1  -6    0.60    0.80
  -1   1  -6    0.40    1.00
   0  -1   6  420.76   50.69
   0  -1   6  399.16   52.19
   0  -1   6  410.56   51.29
   0  -1   6  405.86   51.09
   0  -1   6  417.66   50.69
   0  -1   6  371.36   51.79
   0   1  -6  410.96   50.49
   0   1  -6  395.66   51.39
   0   1  -6  366.96   51.59
   0   1  -6  426.66   51.09
  -1  -1   6   84.49   10.40
  -1  -1   6   55.99   11.30
  -1  -1   6   72.09   10.60
  -1  -1   6   71.99   10.40
  -1  -1   6   85.49   12.70
   1   1  -6   92.39   14.30
   1   1  -6   81.29   11.30
   1   1  -6   71.69   10.70
   1   1  -6   78.59   11.10
   1   1  -6   75.69   10.30
  -2  -1   6  255.47   31.90
  -2  -1   6  257.07   31.70
  -2  -1   6  249.38   32.70
  -2  -1   6  246.58   32.60
  -2  -1   6  243.58   31.60
   2   1  -6  239.58   32.20
   2   1  -6  251.37   33.30
   2   1  -6  268.87   32.00
   2   1  -6  241.48   32.30
   2   1  -6  238.98   31.70
   2   1  -6  243.78   32.50
  -3  -1   6    0.00    0.70
  -3  -1   6    0.90    1.30
  -3  -1   6    0.10    0.80
  -3  -1   6    0.90    1.30
  -3  -1   6    0.70    1.00
   3   1  -6   -0.80    0.80
   3   1  -6    1.00    1.00
   3   1  -6   -0.50    1.20
   3   1  -6    0.50    1.30
   3   1  -6    1.50    1.50
  -4  -1   6    2.90    1.80
  -4  -1   6    0.20    0.90
  -4  -1   6   -0.80    0.60
  -4  -1   6    1.90    1.70
  -4  -1   6    1.10    1.30
   4   1  -6   -0.10    1.00
   4   1  -6    1.50    1.80
   4   1  -6   -0.70    1.10
   4   1  -6    2.90    2.00
   4   1  -6    2.90    2.00
   4   1  -6    1.90    1.60
  -5  -1   6    3.80    2.00
  -5  -1   6    7.20    2.60
  -5  -1   6    1.00    1.80
  -5  -1   6    0.60    1.20
  -5  -1   6    1.00    1.40
   5   1  -6    2.90    2.10
   5   1  -6    2.40    1.90
   5   1  -6    2.00    1.50
   5   1  -6    0.90    1.60
   5   1  -6    2.00    1.70
  -6  -1   6  127.19   18.60
  -6  -1   6  121.59   18.40
  -6  -1   6  133.59   18.40
  -6  -1   6  114.29   18.20
  -6  -1   6  117.69   18.20
   6   1  -6  162.78   18.90
   6   1  -6  144.99   19.20
   6   1  -6  135.89   18.90
   6   1  -6  138.39   19.20
   6   1  -6  146.19   18.10
  -7  -1   6   96.29   13.10
  -7  -1   6   51.89   10.60
  -7  -1   6   70.09   12.40
  -7  -1   6   76.39   12.40
  -7  -1   6   68.69   11.60
  -7  -1   6   66.69   13.20
   7   1  -6   79.69   12.30
   7   1  -6   76.29   13.30
   7   1  -6   69.09   12.40
   7   1  -6   71.79   12.80
   7   1  -6   80.29   10.80
  -8  -1   6  428.16   57.29
  -8  -1   6  524.05   57.49
  -8  -1   6  438.76   57.49
  -8  -1   6  441.36   57.09
  -8  -1   6  423.66   57.69
  -8  -1   6  418.46   57.99
   8   1  -6  423.46   56.79
   8   1  -6  480.65   57.29
   8   1  -6  417.26   57.99
   8   1  -6  452.95   58.09
   8   1  -6  450.45   58.19
  -9  -1   6  351.96   41.20
  -9  -1   6  309.07   41.80
  -9  -1   6  298.27   41.20
  -9  -1   6  312.87   40.90
  -9  -1   6  278.57   41.20
  -9  -1   6  303.67   42.10
   9   1  -6  306.17   40.80
   9   1  -6  324.57   42.10
   9   1  -6  288.67   41.90
   9   1  -6  338.87   41.10
   9   1  -6  327.87   42.40
 -10  -1   6   16.20    4.70
 -10  -1   6   20.10    6.20
 -10  -1   6   35.50    6.90
 -10  -1   6   18.50    6.20
 -10  -1   6   13.20    5.70
  10   1  -6   19.70    6.50
  10   1  -6   21.90    5.40
  10   1  -6   22.80    7.40
  10   1  -6   19.20    9.50
  10   1  -6   19.90    5.20
 -11  -1   6   30.20    7.90
 -11  -1   6    8.90    4.40
 -11  -1   6   22.10    5.40
 -11  -1   6   12.20    5.40
 -11  -1   6   23.60    5.30
  11   1  -6   14.40    5.80
  11   1  -6   23.70    7.30
  11   1  -6   14.50    5.90
  11   1  -6   21.10    5.30
 -12  -1   6   25.30    9.00
 -12  -1   6   37.90    7.30
 -12  -1   6   21.70    6.90
 -12  -1   6   16.00    6.80
 -12  -1   6   31.30    6.60
 -12  -1   6   33.30    8.20
  12   1  -6   25.20    8.90
  12   1  -6   20.20    5.50
  12   1  -6   28.60    8.50
  12   1  -6   21.90    7.10
 -13  -1   6    0.10    2.00
 -13  -1   6    0.70    2.60
 -13  -1   6    0.40    1.50
 -13  -1   6   -0.90    1.70
  13   1  -6   -2.10    3.40
  13   1  -6    1.10    2.00
  13   1  -6   -1.20    1.60
  13   1  -6   -0.30    1.30
 -14  -1   6    6.60    4.00
 -14  -1   6    0.60    1.70
 -14  -1   6    3.80    3.60
 -14  -1   6    6.00    4.30
 -14  -1   6    3.60    3.70
  14   1  -6    5.00    5.20
  14   1  -6    1.00    1.50
  14   1  -6    5.40    3.60
  14   1  -6   16.30    7.00
  12  -1   7    0.20    2.80
  12  -1   7    1.40    2.20
  12  -1   7    4.00    2.90
  12  -1   7    1.20    3.40
 -12   1  -7    4.60    3.40
 -12   1  -7   -1.20    1.10
 -12   1  -7    0.70    2.00
 -12   1  -7    1.20    2.70
  11  -1   7    1.90    2.20
  11  -1   7    5.60    4.60
  11  -1   7    2.20    3.40
 -11   1  -7    0.70    2.10
 -11   1  -7    4.60    3.00
 -11   1  -7    2.60    2.70
 -11   1  -7    4.40    2.90
  10  -1   7   15.00    5.50
  10  -1   7   19.00    5.20
  10  -1   7   20.30    7.00
 -10   1  -7   23.70    6.20
 -10   1  -7   13.50    4.50
 -10   1  -7   17.00    5.30
   9  -1   7   12.20    5.10
   9  -1   7   21.80    5.20
   9  -1   7   23.00    6.40
  -9   1  -7   16.20    4.90
  -9   1  -7   24.30    5.80
  -9   1  -7   15.90    4.70
   8  -1   7   33.40    8.00
   8  -1   7   35.20    6.50
   8  -1   7   33.30    9.60
  -8   1  -7   34.90    8.00
  -8   1  -7   29.10    6.70
  -8   1  -7   30.00    6.30
   7  -1   7  198.98   27.40
   7  -1   7  210.78   27.20
   7  -1   7  219.88   27.10
   7  -1   7  211.88   28.60
   7  -1   7  180.58   29.20
  -7   1  -7  205.88   27.70
  -7   1  -7  212.08   28.60
  -7   1  -7  237.28   30.60
   6  -1   7    0.70    2.20
   6  -1   7    1.70    1.40
   6  -1   7    1.40    1.40
   6  -1   7    1.50    1.70
   6  -1   7    0.30    1.40
   6  -1   7    1.10    1.50
  -6   1  -7    2.10    1.60
  -6   1  -7    1.40    1.70
  -6   1  -7    3.40    2.50
   5  -1   7  316.77   44.00
   5  -1   7  328.17   42.80
   5  -1   7  375.96   43.50
   5  -1   7  326.97   42.60
   5  -1   7  319.97   41.80
  -5   1  -7  332.07   42.40
  -5   1  -7  327.07   42.10
  -5   1  -7  338.57   43.50
   4  -1   7    0.20    0.80
   4  -1   7    0.00    1.20
   4  -1   7    0.90    0.80
   4  -1   7    1.60    1.90
   4  -1   7    0.20    1.20
   4  -1   7    2.20    2.00
  -4   1  -7    0.40    1.00
  -4   1  -7   -0.30    0.90
  -4   1  -7    2.00    1.30
   3  -1   7   21.70    3.90
   3  -1   7   11.10    3.50
   3  -1   7   14.40    4.30
   3  -1   7   14.40    4.00
  -3   1  -7   14.80    3.10
  -3   1  -7   14.90    3.10
  -3   1  -7   18.20    5.10
  -3   1  -7    8.90    3.50
   2  -1   7   25.90    7.30
   2  -1   7   64.69   10.10
   2  -1   7   48.40    9.10
   2  -1   7   38.50    7.50
   2  -1   7   45.20    6.60
   2  -1   7   48.80    7.40
   2  -1   7   54.19    7.30
  -2   1  -7   49.70    9.10
  -2   1  -7   37.30    7.70
  -2   1  -7   63.19   10.20
  -2   1  -7   38.10    6.00
  -2   1  -7   40.30    6.10
   1  -1   7  131.29   15.80
   1  -1   7  143.89   16.00
   1  -1   7  116.09   16.50
   1  -1   7  126.89   19.60
   1  -1   7  117.29   17.50
   1  -1   7  118.99   16.90
  -1   1  -7  121.29   17.00
  -1   1  -7  110.19   17.00
  -1   1  -7  111.39   15.60
  -1   1  -7  110.19   15.90
  -1   1  -7  127.49   17.10
   0  -1   7   30.90    5.80
   0  -1   7   15.80    5.30
   0  -1   7   21.30    4.40
   0  -1   7   29.70    6.80
   0  -1   7   24.90    4.60
   0  -1   7   36.80    6.20
   0   1  -7   27.80    6.60
   0   1  -7   19.30    5.00
   0   1  -7   30.90    5.50
   0   1  -7   38.20    6.70
   0   1  -7   32.70    4.80
  -1  -1   7  328.07   38.00
  -1  -1   7  297.27   37.70
  -1  -1   7  274.97   38.70
  -1  -1   7  293.57   37.50
  -1  -1   7  311.77   38.90
  -1  -1   7  302.77   37.40
   1   1  -7  297.57   37.30
   1   1  -7  293.17   38.50
   1   1  -7  275.07   37.90
   1   1  -7  292.77   38.30
   1   1  -7  286.17   38.00
   1   1  -7  275.47   39.50
  -2  -1   7   12.10    3.00
  -2  -1   7   10.70    3.10
  -2  -1   7    9.50    2.70
  -2  -1   7    6.30    2.20
  -2  -1   7    4.10    2.40
  -2  -1   7   12.10    3.10
   2   1  -7    7.80    3.00
   2   1  -7   12.10    2.90
   2   1  -7   15.40    3.90
   2   1  -7    7.10    2.90
   2   1  -7   11.50    3.70
   2   1  -7   12.60    4.10
  -3  -1   7   33.80    5.80
  -3  -1   7   29.30    6.30
  -3  -1   7   19.80    5.80
  -3  -1   7   31.70    6.10
  -3  -1   7   35.00    6.50
  -3  -1   7   35.30    6.10
   3   1  -7   62.59   10.80
   3   1  -7   51.69    7.20
   3   1  -7   37.60    7.00
   3   1  -7   46.40    8.00
   3   1  -7   37.70    7.50
   3   1  -7   44.90    7.10
  -4  -1   7   27.00    5.70
  -4  -1   7   33.50    6.50
  -4  -1   7   31.00    6.40
  -4  -1   7   17.60    4.90
  -4  -1   7   23.70    4.30
  -4  -1   7   21.30    4.80
   4   1  -7   24.30    6.20
   4   1  -7   17.40    4.70
   4   1  -7   35.10    6.10
   4   1  -7   30.80    6.60
   4   1  -7   34.30    6.60
   4   1  -7   20.90    4.60
  -5  -1   7    0.70    1.60
  -5  -1   7    2.50    1.80
  -5  -1   7    0.10    0.90
  -5  -1   7    2.50    1.60
  -5  -1   7    1.10    1.40
   5   1  -7    0.80    1.50
   5   1  -7    1.50    1.60
   5   1  -7    0.30    1.20
   5   1  -7    0.70    1.30
   5   1  -7    1.80    1.90
  -6  -1   7  116.79   16.50
  -6  -1   7  109.49   16.20
  -6  -1   7   98.19   15.80
  -6  -1   7  104.09   16.10
  -6  -1   7  138.79   16.80
   6   1  -7  105.89   17.20
   6   1  -7  102.19   17.50
   6   1  -7  125.49   15.80
   6   1  -7  121.89   16.50
   6   1  -7  109.09   17.80
  -7  -1   7  393.26   49.30
  -7  -1   7  348.57   48.60
  -7  -1   7  358.96   48.90
  -7  -1   7  351.86   49.30
  -7  -1   7  465.75   49.40
  -7  -1   7  349.67   48.60
   7   1  -7  364.86   48.20
   7   1  -7  366.86   49.80
   7   1  -7  418.46   49.20
   7   1  -7  397.56   49.40
   7   1  -7  343.57   49.40
  -8  -1   7  330.37   40.20
  -8  -1   7  301.17   41.10
  -8  -1   7  283.97   39.20
  -8  -1   7  282.67   39.30
  -8  -1   7  305.17   39.70
  -8  -1   7  335.57   39.60
   8   1  -7  321.57   39.60
   8   1  -7  296.97   40.40
   8   1  -7  257.67   40.40
   8   1  -7  291.87   40.00
   8   1  -7  284.37   38.80
  -9  -1   7    1.70    1.90
  -9  -1   7   -0.80    1.40
  -9  -1   7    1.30    1.70
  -9  -1   7    0.20    1.70
  -9  -1   7    0.50    2.50
  -9  -1   7    3.20    2.00
   9   1  -7   -0.20    1.40
   9   1  -7   -1.10    1.50
   9   1  -7   -1.20    1.80
   9   1  -7   -1.10    1.00
   9   1  -7    0.40    2.90
 -10  -1   7   60.89   12.30
 -10  -1   7   56.79   12.90
 -10  -1   7   86.99   14.80
 -10  -1   7   88.69   13.40
 -10  -1   7   56.79   11.40
  10   1  -7   60.99   12.10
  10   1  -7   76.89   13.40
  10   1  -7   68.99   13.80
  10   1  -7   81.99   13.10
  10   1  -7   78.29   14.80
 -11  -1   7   15.40    4.60
 -11  -1   7   14.80    6.10
 -11  -1   7   13.40    5.30
 -11  -1   7   15.40    6.10
 -11  -1   7   24.90    6.10
 -11  -1   7   23.30    5.50
  11   1  -7   16.40    5.00
  11   1  -7   19.00    7.40
  11   1  -7   23.60    7.60
  11   1  -7   16.70    6.60
  11   1  -7   16.60    4.80
 -12  -1   7   -2.90    1.70
 -12  -1   7    0.80    1.90
 -12  -1   7   -0.60    2.50
 -12  -1   7    1.80    2.70
 -12  -1   7    1.40    1.50
 -12  -1   7   -0.80    0.90
  12   1  -7    6.60    5.30
  12   1  -7    2.20    2.60
  12   1  -7   -0.30    1.60
  12   1  -7   -1.20    1.20
  12   1  -7    2.50    2.90
 -13  -1   7    2.00    2.00
 -13  -1   7   -1.00    1.60
 -13  -1   7    0.00    1.50
 -13  -1   7    1.10    2.40
 -13  -1   7    2.10    1.70
 -13  -1   7    5.50    3.50
  13   1  -7    4.40    4.30
  13   1  -7    0.20    1.90
  13   1  -7   -3.20    2.90
  13   1  -7   -0.50    1.40
  12  -1   8   55.69   12.50
  12  -1   8   59.19   11.70
 -12   1  -8   53.89   11.40
 -12   1  -8   59.19   13.70
 -12   1  -8   66.09   12.00
  11  -1   8   21.30    7.00
  11  -1   8   11.90    5.90
  11  -1   8   25.30    6.20
 -11   1  -8   17.30    5.40
 -11   1  -8   19.30    5.90
 -11   1  -8   21.50    5.90
  10  -1   8   49.70   12.00
  10  -1   8   50.09   10.80
  10  -1   8   41.60   12.10
 -10   1  -8   89.99   12.40
 -10   1  -8   71.99   12.00
 -10   1  -8  100.59   14.40
   9  -1   8   10.60    3.60
   9  -1   8    8.80    4.70
   9  -1   8   16.60    5.50
  -9   1  -8   17.00    4.70
  -9   1  -8   14.80    4.10
   8  -1   8   20.60    4.50
   8  -1   8   18.40    5.50
   8  -1   8   16.60    6.60
  -8   1  -8   19.40    5.70
  -8   1  -8   27.40    7.10
  -8   1  -8   15.20    4.50
   7  -1   8   19.00    4.80
   7  -1   8   17.70    5.10
   7  -1   8   26.90    5.00
   7  -1   8   13.80    4.80
  -7   1  -8    9.90    4.20
  -7   1  -8   13.40    3.70
   6  -1   8  496.45   64.29
   6  -1   8  516.05   64.79
   6  -1   8  500.25   63.39
  -6   1  -8  522.55   65.49
  -6   1  -8  500.75   64.39
   5  -1   8   84.19   11.80
   5  -1   8   74.39   10.70
   5  -1   8   83.89   15.50
   5  -1   8   76.99   13.30
  -5   1  -8   80.09   11.30
  -5   1  -8   83.29   14.40
  -5   1  -8   78.89   11.00
   4  -1   8   67.79   14.50
   4  -1   8   97.09   13.70
   4  -1   8  106.79   17.50
   4  -1   8   94.89   12.80
   4  -1   8  103.99   14.50
  -4   1  -8  100.89   13.10
  -4   1  -8   87.99   15.20
  -4   1  -8  114.69   13.50
   3  -1   8    0.80    1.20
   3  -1   8    1.80    0.90
   3  -1   8    0.80    1.40
   3  -1   8    0.50    1.90
   3  -1   8   -0.50    1.10
   3  -1   8   -1.30    0.90
  -3   1  -8    2.00    1.20
  -3   1  -8    0.80    0.90
  -3   1  -8    0.90    1.60
  -3   1  -8    2.50    2.10
   2  -1   8   32.70    5.60
   2  -1   8   27.90    7.40
   2  -1   8   27.90    4.20
   2  -1   8   18.00    5.20
   2  -1   8   17.40    6.00
   2  -1   8   24.80    4.70
   2  -1   8   28.00    6.00
  -2   1  -8   23.90    5.40
  -2   1  -8   25.60    4.40
  -2   1  -8   30.20    7.30
  -2   1  -8   29.90    4.80
  -2   1  -8   18.10    5.80
   1  -1   8   75.19   10.60
   1  -1   8   50.49   11.00
   1  -1   8   43.30    9.30
   1  -1   8   69.19   12.40
   1  -1   8   51.09    7.60
   1  -1   8   55.79    7.80
  -1   1  -8   66.39   11.20
  -1   1  -8   47.60    9.20
  -1   1  -8   43.40    8.70
  -1   1  -8   58.79    8.00
   0  -1   8  129.39   17.30
   0  -1   8  128.29   17.10
   0  -1   8  135.39   17.90
   0  -1   8  141.79   18.20
   0  -1   8  137.69   19.10
   0  -1   8  139.09   19.40
   0   1  -8  125.39   18.20
   0   1  -8  136.09   18.50
   0   1  -8  116.69   18.40
   0   1  -8  132.79   17.00
   0   1  -8  122.09   17.60
  -1  -1   8   24.10    6.10
  -1  -1   8   18.30    5.60
  -1  -1   8   37.60    6.20
  -1  -1   8   32.00    6.30
  -1  -1   8   30.90    5.50
  -1  -1   8   40.70    6.90
   1   1  -8   40.40    6.00
   1   1  -8   37.80    6.80
   1   1  -8   31.60    8.20
   1   1  -8   28.00    6.20
   1   1  -8   35.30    7.20
   1   1  -8   37.00    7.70
  -2  -1   8   37.70    7.40
  -2  -1   8   45.80    7.80
  -2  -1   8   44.50    7.30
  -2  -1   8   49.60    8.00
  -2  -1   8   30.80    7.70
  -2  -1   8   45.80    9.70
   2   1  -8   75.09   12.80
   2   1  -8   55.99    9.60
   2   1  -8   38.30    8.10
   2   1  -8   53.59    7.90
   2   1  -8   43.80    8.10
  -3  -1   8  101.69   12.30
  -3  -1   8   74.59   13.50
  -3  -1   8   80.89   12.30
  -3  -1   8   92.19   12.30
  -3  -1   8   62.99   13.10
  -3  -1   8   93.39   12.70
   3   1  -8  114.19   16.10
   3   1  -8   86.09   15.40
   3   1  -8   92.89   12.50
   3   1  -8   75.69   13.70
   3   1  -8   99.39   14.80
   3   1  -8   84.39   12.50
  -4  -1   8    2.10    1.60
  -4  -1   8    2.00    1.90
  -4  -1   8    1.50    1.40
  -4  -1   8    3.50    1.60
  -4  -1   8    3.10    2.40
  -4  -1   8    4.10    2.60
  -4  -1   8    1.60    1.50
   4   1  -8    7.00    3.50
   4   1  -8    3.10    2.00
   4   1  -8    3.00    2.30
   4   1  -8    2.00    1.90
   4   1  -8    6.00    3.00
  -5  -1   8   68.49   11.10
  -5  -1   8   43.50   10.40
  -5  -1   8   62.29   11.30
  -5  -1   8   67.49   11.60
  -5  -1   8   65.89   11.60
  -5  -1   8   69.69    9.20
   5   1  -8   58.89   10.80
   5   1  -8   78.99   11.80
   5   1  -8  100.09   15.80
   5   1  -8   53.59   11.10
   5   1  -8   78.89   12.90
   5   1  -8   72.29   10.00
  -6  -1   8    5.60    2.90
  -6  -1   8    5.90    2.50
  -6  -1   8    4.10    2.40
  -6  -1   8   13.50    4.40
  -6  -1   8    8.00    3.50
   6   1  -8    3.50    3.10
   6   1  -8    8.40    2.80
   6   1  -8    9.70    3.80
   6   1  -8    7.80    3.80
   6   1  -8   14.70    5.50
  -7  -1   8   43.00    8.90
  -7  -1   8   43.50    8.90
  -7  -1   8   61.29   12.00
  -7  -1   8   55.79   10.20
  -7  -1   8   51.79    9.90
   7   1  -8   49.90   10.60
   7   1  -8   49.30    8.80
   7   1  -8   57.59   10.40
   7   1  -8   45.50    9.50
  -8  -1   8   -0.30    1.30
  -8  -1   8    0.30    1.70
  -8  -1   8    1.40    1.90
  -8  -1   8    0.30    1.30
  -8  -1   8    4.30    2.90
  -8  -1   8    0.10    1.20
   8   1  -8   -1.10    2.40
   8   1  -8    1.00    1.10
   8   1  -8   -1.70    1.10
   8   1  -8    2.10    2.50
   8   1  -8   -0.60    1.60
  -9  -1   8   12.20    4.20
  -9  -1   8   11.70    4.20
  -9  -1   8   15.90    5.40
  -9  -1   8   16.80    4.60
  -9  -1   8    4.60    3.20
  -9  -1   8    5.40    2.60
   9   1  -8   12.60    4.10
   9   1  -8    9.10    3.60
   9   1  -8   12.00    4.90
   9   1  -8    6.90    4.20
   9   1  -8    6.20    3.60
 -10  -1   8   -1.10    1.80
 -10  -1   8   -1.20    0.90
 -10  -1   8    3.10    3.00
 -10  -1   8   -0.80    0.80
 -10  -1   8    0.90    1.10
 -10  -1   8    1.90    2.40
  10   1  -8    0.70    2.30
  10   1  -8   -0.30    1.40
  10   1  -8   -0.40    1.40
  10   1  -8    0.60    1.80
  10   1  -8    3.50    4.20
 -11  -1   8    7.70    4.50
 -11  -1   8    6.10    2.90
 -11  -1   8    9.90    3.70
 -11  -1   8   10.40    5.00
 -11  -1   8   10.20    4.60
 -11  -1   8    6.10    3.90
  11   1  -8    8.90    3.80
  11   1  -8   12.00    5.40
  11   1  -8    6.00    3.50
  11   1  -8   15.10    6.00
  11   1  -8    7.00    4.90
 -12  -1   8    2.40    3.20
 -12  -1   8   -1.30    1.80
 -12  -1   8    2.20    2.10
  12   1  -8   -0.90    1.30
  12   1  -8   -3.70    2.40
  12   1  -8   -0.20    2.40
  12   1  -8   -0.70    1.70
 -13  -1   8   -1.30    2.00
 -13  -1   8   -0.50    1.00
 -13  -1   8    3.50    2.20
 -13  -1   8   -1.60    2.50
 -13  -1   8   -1.40    1.80
  13   1  -8    1.20    1.70
  13   1  -8    3.70    3.40
  13   1  -8    2.20    2.20
  13   1  -8   -0.20    1.50
  11  -1   9   -1.10    1.80
  11  -1   9   -0.60    1.10
  11  -1   9    3.90    4.70
 -11   1  -9    2.40    2.30
 -11   1  -9    1.00    2.40
 -11   1  -9    6.20    3.00
  10  -1   9    1.20    3.30
  10  -1   9    0.60    1.90
  10  -1   9    3.10    3.10
 -10   1  -9    6.10    3.50
 -10   1  -9   -0.50    2.40
 -10   1  -9    1.40    2.10
   9  -1   9   70.09   12.50
   9  -1   9   52.69   13.40
   9  -1   9   58.89   10.30
  -9   1  -9   62.69   10.40
  -9   1  -9   50.89   10.50
  -9   1  -9   64.69   12.50
   8  -1   9   66.59   12.50
   8  -1   9   66.29    9.90
   8  -1   9   75.99   15.90
   8  -1   9   67.39   10.90
  -8   1  -9   61.89   12.50
  -8   1  -9   95.19   12.90
  -8   1  -9   61.09   10.70
   7  -1   9   19.90    5.40
   7  -1   9   18.80    4.00
   7  -1   9   10.40    4.90
   7  -1   9   12.10    3.80
  -7   1  -9   15.00    5.30
  -7   1  -9    9.00    3.20
  -7   1  -9   19.50    4.60
   6  -1   9    8.80    3.90
   6  -1   9   20.10    4.90
   6  -1   9   14.70    4.40
   6  -1   9   20.30    3.70
  -6   1  -9   21.00    4.60
  -6   1  -9   10.60    3.20
  -6   1  -9   21.40    6.30
   5  -1   9   53.99    7.50
   5  -1   9   56.79    9.50
  -5   1  -9   55.09    8.70
  -5   1  -9   47.00    7.90
   4  -1   9    0.00    1.90
   4  -1   9   -1.80    0.90
   4  -1   9    3.20    1.30
   4  -1   9    1.70    1.50
   4  -1   9    4.50    3.10
  -4   1  -9    0.30    1.60
  -4   1  -9    2.20    1.40
  -4   1  -9    0.90    1.10
  -4   1  -9   -0.40    1.70
   3  -1   9    0.50    1.70
   3  -1   9    0.80    1.90
   3  -1   9    5.70    2.00
   3  -1   9    4.00    2.90
   3  -1   9    2.60    1.10
   3  -1   9    1.20    1.90
  -3   1  -9    3.00    1.30
  -3   1  -9    2.80    2.40
  -3   1  -9   -0.90    1.30
  -3   1  -9    3.60    1.70
   2  -1   9   11.30    4.70
   2  -1   9    9.60    4.00
   2  -1   9   16.30    5.00
   2  -1   9   11.50    2.70
   2  -1   9   12.00    2.30
   2  -1   9    9.20    2.90
   2  -1   9   10.60    4.50
  -2   1  -9    9.00    2.30
  -2   1  -9    7.30    3.60
  -2   1  -9    5.30    2.80
  -2   1  -9    8.70    4.20
  -2   1  -9    8.50    2.40
   1  -1   9   80.89   11.90
   1  -1   9   77.29   12.60
   1  -1   9   71.79    9.20
   1  -1   9   65.99    9.00
   1  -1   9   63.79   12.80
   1  -1   9   50.29   10.40
  -1   1  -9   66.79   11.80
  -1   1  -9   66.89   11.40
  -1   1  -9   65.79    8.90
  -1   1  -9   61.49    9.30
  -1   1  -9   47.10   10.80
   0  -1   9  322.77   34.90
   0  -1   9  235.48   32.10
   0  -1   9  247.28   32.60
   0  -1   9  240.38   32.50
   0  -1   9  248.78   31.30
   0  -1   9  237.78   33.70
   0   1  -9  241.08   33.00
   0   1  -9  222.58   32.50
   0   1  -9  251.07   33.00
   0   1  -9  240.08   31.90
  -1  -1   9   75.29   13.10
  -1  -1   9   67.09   12.60
  -1  -1   9   72.79   10.70
  -1  -1   9   64.99   10.80
  -1  -1   9   58.39    9.10
  -1  -1   9   60.79   10.30
   1   1  -9   69.39   11.50
   1   1  -9   62.99    9.30
   1   1  -9   80.09   13.00
   1   1  -9   65.79   12.10
  -2  -1   9   11.50    3.20
  -2  -1   9    8.20    2.60
  -2  -1   9   10.00    4.20
  -2  -1   9   12.10    3.40
  -2  -1   9    8.10    3.70
  -2  -1   9    8.20    2.40
   2   1  -9    4.90    2.90
   2   1  -9    8.90    3.40
   2   1  -9   11.10    4.10
   2   1  -9    7.40    2.70
   2   1  -9    0.20    2.00
   2   1  -9    5.60    2.90
  -3  -1   9   31.50    7.80
  -3  -1   9   29.00    5.90
  -3  -1   9   26.90    5.30
  -3  -1   9   28.00    5.40
  -3  -1   9   33.40    6.30
  -3  -1   9   22.90    6.30
   3   1  -9   18.40    5.30
   3   1  -9   29.20    7.30
   3   1  -9   22.50    5.90
   3   1  -9   26.00    6.40
   3   1  -9   40.50    6.40
   3   1  -9   21.50    6.00
  -4  -1   9   46.40    8.30
  -4  -1   9   55.99    8.90
  -4  -1   9   58.19   10.50
  -4  -1   9   49.30    8.90
  -4  -1   9   31.90    7.80
  -4  -1   9   55.69    8.10
  -4  -1   9   40.70    9.30
   4   1  -9   42.20   10.10
   4   1  -9   40.00    8.00
   4   1  -9   35.10    9.10
   4   1  -9   49.30    9.70
   4   1  -9   43.80    8.10
   4   1  -9   43.80    9.60
  -5  -1   9    9.40    3.90
  -5  -1   9    3.50    2.30
  -5  -1   9    6.10    2.90
  -5  -1   9    4.60    2.30
  -5  -1   9    4.20    2.30
  -5  -1   9    4.80    1.80
   5   1  -9    2.80    2.40
   5   1  -9    2.50    2.60
   5   1  -9    4.30    2.90
   5   1  -9    5.20    2.70
   5   1  -9    0.90    2.20
   5   1  -9    5.30    2.50
  -6  -1   9  109.29   15.50
  -6  -1   9   80.59   14.70
  -6  -1   9   73.19   13.40
  -6  -1   9   68.69   12.70
  -6  -1   9   99.99   13.20
  -6  -1   9  140.19   18.00
  -6  -1   9   61.29   12.50
   6   1  -9   87.99   14.40
   6   1  -9   86.49   12.50
   6   1  -9   97.69   17.10
   6   1  -9  118.99   15.60
   6   1  -9   85.79   16.80
  -7  -1   9    8.90    4.00
  -7  -1   9    9.50    4.50
  -7  -1   9   11.10    3.90
  -7  -1   9   11.80    4.30
  -7  -1   9   12.60    4.20
  -7  -1   9   11.10    4.10
   7   1  -9   10.80    4.40
   7   1  -9   16.90    6.10
   7   1  -9    9.90    4.30
   7   1  -9   23.50    6.80
   7   1  -9   10.60    3.60
  -8  -1   9   70.89   12.90
  -8  -1   9   62.29   11.90
  -8  -1   9   61.99   11.60
  -8  -1   9   52.19   11.40
  -8  -1   9   50.19   10.40
  -8  -1   9   52.59   10.90
   8   1  -9   69.79   14.50
   8   1  -9   81.09   11.60
   8   1  -9   65.59   13.30
   8   1  -9   80.89   15.00
  -9  -1   9   -1.80    1.90
  -9  -1   9    1.20    2.00
  -9  -1   9    1.00    2.40
  -9  -1   9    3.00    2.30
  -9  -1   9    3.30    2.90
   9   1  -9    1.10    2.10
   9   1  -9    2.70    2.90
   9   1  -9    0.90    2.90
   9   1  -9   -0.50    1.70
   9   1  -9   -1.30    1.60
 -10  -1   9    2.10    2.80
 -10  -1   9    5.80    2.80
 -10  -1   9    3.70    3.10
 -10  -1   9    9.60    4.60
 -10  -1   9    6.50    4.40
  10   1  -9    5.90    4.30
  10   1  -9    2.80    3.00
  10   1  -9    2.10    2.40
  10   1  -9    0.70    1.90
  10   1  -9   11.20    5.60
 -11  -1   9   -1.20    2.00
 -11  -1   9    0.50    1.60
 -11  -1   9    5.30    3.40
 -11  -1   9   -1.60    1.40
 -11  -1   9    1.60    1.90
  11   1  -9    2.00    2.60
  11   1  -9   -1.30    1.10
  11   1  -9    0.60    3.00
  11   1  -9    1.40    2.30
  11   1  -9    0.30    1.80
 -12  -1   9    1.80    1.80
 -12  -1   9    4.80    2.70
 -12  -1   9   -1.90    1.60
 -12  -1   9    1.50    3.40
 -12  -1   9    8.50    4.10
  12   1  -9   -2.10    1.50
  12   1  -9    3.10    2.90
  12   1  -9   -2.90    2.30
  12   1  -9    1.70    2.50
  12   1  -9   -0.30    1.60
  10  -1  10   14.50    4.40
  10  -1  10   28.60   10.20
  10  -1  10   11.90    5.20
 -10   1 -10   25.10    5.60
 -10   1 -10   20.80    5.60
 -10   1 -10   14.90    5.70
   9  -1  10   53.49    9.50
   9  -1  10   62.49   11.80
   9  -1  10   50.49    8.20
   9  -1  10   52.89   14.10
  -9   1 -10   47.00    9.80
  -9   1 -10   50.29   11.50
  -9   1 -10   57.59    9.60
   8  -1  10    3.20    1.90
   8  -1  10    1.80    3.10
   8  -1  10    1.70    2.20
   8  -1  10    1.30    1.40
   8  -1  10    1.70    1.30
  -8   1 -10    3.80    2.50
  -8   1 -10    1.20    2.40
  -8   1 -10    2.20    1.80
   7  -1  10    4.60    4.20
   7  -1  10    7.10    3.20
   7  -1  10    4.80    2.50
   7  -1  10    4.50    2.00
  -7   1 -10    3.70    2.40
  -7   1 -10    6.40    2.30
  -7   1 -10    6.30    3.50
   6  -1  10    5.40    4.00
   6  -1  10    6.00    2.20
  -6   1 -10   12.20    4.70
  -6   1 -10   13.60    2.90
  -6   1 -10    7.10    2.70
   5  -1  10    2.40    2.80
   5  -1  10   -0.40    1.00
   5  -1  10    1.20    1.40
   5  -1  10    0.50    1.00
  -5   1 -10    1.70    1.40
  -5   1 -10   -1.30    1.30
  -5   1 -10    0.60    1.10
   4  -1  10    1.40    1.40
   4  -1  10    0.50    0.80
   4  -1  10    3.20    3.70
  -4   1 -10    0.20    2.00
  -4   1 -10   -2.30    1.00
  -4   1 -10    0.20    1.10
  -4   1 -10    1.10    1.20
   3  -1  10  149.39   17.50
   3  -1  10  137.59   18.00
   3  -1  10  149.29   20.30
   3  -1  10  126.99   22.90
  -3   1 -10  131.89   17.60
  -3   1 -10  103.89   19.80
  -3   1 -10  145.39   17.80
  -3   1 -10  104.49   20.20
   2  -1  10   -0.40    0.90
   2  -1  10   -1.50    1.00
   2  -1  10    1.30    0.90
   2  -1  10   -0.10    1.70
   2  -1  10    0.30    1.40
   2  -1  10    1.40    1.30
   2  -1  10    4.70    1.50
  -2   1 -10    0.30    2.00
  -2   1 -10    2.10    1.20
  -2   1 -10   -1.10    1.20
  -2   1 -10   -0.10    1.10
  -2   1 -10   -0.80    1.50
   1  -1  10   23.60    7.30
   1  -1  10   19.70    3.80
   1  -1  10   26.70    6.70
   1  -1  10   22.40    5.20
   1  -1  10   19.60    3.80
   1  -1  10   11.00    5.40
  -1   1 -10   21.90    6.40
  -1   1 -10   15.90    4.60
  -1   1 -10   19.40    4.10
  -1   1 -10   16.20    5.30
  -1   1 -10   19.10    3.70
   0  -1  10    1.60    2.00
   0  -1  10    1.90    1.40
   0  -1  10    1.50    2.20
   0  -1  10   -0.80    0.70
   0  -1  10    0.30    1.60
   0   1 -10    3.30    3.10
   0   1 -10   -0.80    1.40
   0   1 -10   -0.10    1.30
   0   1 -10    0.70    1.50
   0   1 -10   -1.80    0.70
  -1  -1  10   -0.30    1.40
  -1  -1  10   -0.40    0.80
  -1  -1  10    2.60    2.90
  -1  -1  10   -0.10    1.20
  -1  -1  10    5.20    2.40
   1   1 -10    2.20    1.80
   1   1 -10    2.70    2.10
   1   1 -10    4.40    2.60
   1   1 -10    1.10    2.00
   1   1 -10    0.80    2.00
  -2  -1  10   65.79    9.70
  -2  -1  10   61.19   13.20
  -2  -1  10   70.79   11.40
  -2  -1  10   60.69   12.60
  -2  -1  10   64.29   11.40
  -2  -1  10   66.19   10.80
   2   1 -10   82.79   16.50
   2   1 -10   61.19   11.50
   2   1 -10   94.09   14.80
   2   1 -10   69.99   10.70
   2   1 -10   50.69   11.30
   2   1 -10   85.39   12.80
  -3  -1  10    9.10    3.00
  -3  -1  10   16.40    4.30
  -3  -1  10    9.90    3.90
  -3  -1  10   15.30    4.20
  -3  -1  10    8.70    3.00
  -3  -1  10   15.10    5.40
   3   1 -10   19.30    5.60
   3   1 -10   12.00    4.90
   3   1 -10   13.30    3.70
   3   1 -10    9.60    4.20
   3   1 -10   11.70    4.20
   3   1 -10   18.90    7.20
  -4  -1  10    0.50    1.10
  -4  -1  10    0.40    1.50
  -4  -1  10    3.50    2.20
  -4  -1  10    1.10    2.10
  -4  -1  10    0.40    1.10
   4   1 -10    1.30    2.10
   4   1 -10   -1.20    1.40
   4   1 -10   -0.10    2.30
   4   1 -10    0.40    1.90
   4   1 -10    0.60    2.80
   4   1 -10    2.60    2.10
  -5  -1  10   45.90    8.40
  -5  -1  10   36.10    8.50
  -5  -1  10   18.70    5.90
  -5  -1  10   30.00    6.50
  -5  -1  10   40.10    6.40
   5   1 -10   42.20    9.30
   5   1 -10   38.40    7.30
   5   1 -10   58.29   13.00
   5   1 -10   28.10    7.40
  -6  -1  10   44.70    8.90
  -6  -1  10   34.60    7.70
  -6  -1  10   48.10    7.10
  -6  -1  10   28.30    7.10
  -6  -1  10   28.70    7.40
  -6  -1  10   52.19    9.40
   6   1 -10   32.10    8.40
   6   1 -10   37.10    8.20
   6   1 -10   55.39    9.50
   6   1 -10   34.00    8.90
   6   1 -10   47.60    8.10
  -7  -1  10    2.40    2.10
  -7  -1  10    0.00    2.50
  -7  -1  10    3.60    2.40
  -7  -1  10    2.20    1.60
  -7  -1  10    1.90    2.50
   7   1 -10   -1.40    1.20
   7   1 -10    2.30    2.10
   7   1 -10   -0.20    2.40
   7   1 -10    4.50    3.10
   7   1 -10    0.90    2.20
  -8  -1  10   50.19   10.20
  -8  -1  10   41.20    9.20
  -8  -1  10   54.89   11.40
  -8  -1  10   42.90   10.90
  -8  -1  10   37.10    9.60
   8   1 -10   49.70   10.90
   8   1 -10   52.19   11.80
   8   1 -10   57.19    9.90
   8   1 -10   64.29   11.40
   8   1 -10   49.20   11.60
  -9  -1  10    6.20    3.60
  -9  -1  10    3.60    3.10
  -9  -1  10    9.10    4.10
  -9  -1  10    1.60    2.20
  -9  -1  10   11.80    4.80
   9   1 -10    5.60    4.20
   9   1 -10    7.20    4.20
   9   1 -10    6.10    3.60
   9   1 -10    5.30    3.00
   9   1 -10    0.40    1.80
 -10  -1  10    3.70    2.80
 -10  -1  10    2.60    3.90
 -10  -1  10    0.10    1.70
 -10  -1  10    4.10    3.30
 -10  -1  10    4.20    3.10
  10   1 -10   -0.10    1.50
  10   1 -10   -1.10    2.60
  10   1 -10    1.30    2.20
  10   1 -10    5.10    4.00
  10   1 -10    1.00    1.90
 -11  -1  10   14.10    5.10
 -11  -1  10    8.70    3.50
 -11  -1  10   15.50    5.10
 -11  -1  10   18.00    6.50
 -11  -1  10   18.70    6.50
  11   1 -10   10.20    4.60
  11   1 -10    5.00    3.40
  11   1 -10   15.50    6.50
  11   1 -10   10.70    4.20
  11   1 -10    9.10    5.40
 -12  -1  10   -1.10    2.80
 -12  -1  10    1.10    2.70
 -12  -1  10   -0.50    1.10
 -12  -1  10    0.30    2.40
  12   1 -10    0.80    2.30
  12   1 -10   -0.30    1.70
  12   1 -10    1.70    1.80
  12   1 -10   -0.90    3.40
  12   1 -10   -0.30    2.00
   9  -1  11    4.40    1.60
   9  -1  11    2.40    3.40
   9  -1  11    5.50    2.00
   9  -1  11    3.30    1.80
   9  -1  11    6.80    4.20
  -9   1 -11    3.30    2.30
  -9   1 -11    0.00    2.30
   8  -1  11    0.90    1.10
   8  -1  11   -0.50    0.60
   8  -1  11    4.30    3.50
   8  -1  11   -0.60    0.70
   8  -1  11    4.40    2.40
  -8   1 -11   -2.10    1.20
  -8   1 -11    2.20    1.80
  -8   1 -11   -0.10    1.30
   7  -1  11   21.70    6.00
   7  -1  11   36.70    9.50
   7  -1  11   19.00    4.40
  -7   1 -11   34.00    5.80
  -7   1 -11   27.90    5.00
  -7   1 -11   20.20    7.10
   6  -1  11   34.00    6.60
   6  -1  11   28.30    5.30
   6  -1  11   25.10    9.20
   6  -1  11   21.80    6.80
  -6   1 -11   45.10    6.40
  -6   1 -11   28.00    8.40
  -6   1 -11   36.10    5.60
   5  -1  11   45.50   10.90
   5  -1  11   40.00   11.20
   5  -1  11   39.00    6.90
   5  -1  11   37.90    5.60
  -5   1 -11   41.50    9.90
  -5   1 -11   29.50    5.70
  -5   1 -11   50.29    6.20
   4  -1  11   22.50    3.80
   4  -1  11   23.30    7.60
   4  -1  11   31.30    4.70
   4  -1  11   18.60    7.00
  -4   1 -11   23.90    3.90
  -4   1 -11   19.10    3.80
  -4   1 -11   14.00    5.70
   3  -1  11    3.70    2.70
   3  -1  11    1.50    1.00
   3  -1  11    1.40    2.60
  -3   1 -11    4.00    3.00
  -3   1 -11    0.90    2.20
  -3   1 -11    3.40    1.50
  -3   1 -11    1.30    1.10
   2  -1  11    5.90    1.60
   2  -1  11    4.00    1.60
   2  -1  11    4.80    3.70
   2  -1  11    1.20    2.50
   2  -1  11    7.80    3.00
  -2   1 -11    1.00    2.10
  -2   1 -11    4.30    1.50
  -2   1 -11    4.90    1.80
   1  -1  11   67.49   12.50
   1  -1  11   51.19   11.30
   1  -1  11   53.39    9.90
   1  -1  11   59.49    8.40
   1  -1  11   59.09    8.30
  -1   1 -11   67.29   15.20
  -1   1 -11   68.39    9.70
  -1   1 -11   67.79   12.90
  -1   1 -11   69.79   13.00
  -1   1 -11   54.79    8.30
   0  -1  11    3.30    1.50
   0  -1  11    2.50    2.30
   0  -1  11    2.40    2.40
   0  -1  11    0.40    1.10
   0  -1  11    2.70    1.60
   0   1 -11    1.30    2.40
   0   1 -11    1.00    2.00
   0   1 -11    2.00    1.80
   0   1 -11    2.60    1.60
  -1  -1  11    0.50    0.90
  -1  -1  11    1.30    2.50
  -1  -1  11    2.50    1.60
  -1  -1  11    2.60    1.70
  -1  -1  11    4.40    2.50
   1   1 -11   -0.10    1.40
   1   1 -11    2.80    1.70
   1   1 -11    1.10    2.20
   1   1 -11    1.30    2.40
  -2  -1  11   34.00    6.50
  -2  -1  11   36.00    7.60
  -2  -1  11   36.40    7.80
  -2  -1  11   44.40    9.90
  -2  -1  11   32.40    7.30
   2   1 -11   34.70    8.10
   2   1 -11   42.60    8.40
   2   1 -11   29.10    8.10
   2   1 -11   44.30    7.10
  -3  -1  11   51.69    9.80
  -3  -1  11   33.90    8.50
  -3  -1  11   48.10    9.20
  -3  -1  11   45.00   10.30
  -3  -1  11   64.49    9.90
  -3  -1  11   45.20    8.50
   3   1 -11   33.40   10.50
   3   1 -11   71.49   12.70
   3   1 -11   56.49   11.20
   3   1 -11   47.30    9.70
   3   1 -11   53.69   10.50
   3   1 -11   84.19   10.40
  -4  -1  11  108.99   14.70
  -4  -1  11  100.79   16.40
  -4  -1  11   99.09   16.50
  -4  -1  11   96.39   14.10
  -4  -1  11   93.19   14.10
  -4  -1  11   81.99   16.20
   4   1 -11   83.09   18.40
   4   1 -11   84.09   16.70
   4   1 -11  112.99   18.30
   4   1 -11  115.69   15.00
   4   1 -11  101.89   18.40
   4   1 -11  114.59   16.80
  -5  -1  11   49.30    7.90
  -5  -1  11   39.30    7.80
  -5  -1  11   39.30    8.70
  -5  -1  11   46.00   11.00
  -5  -1  11   21.30    7.00
  -5  -1  11   35.20    8.50
   5   1 -11   48.10   10.40
   5   1 -11   42.20    9.80
   5   1 -11   64.79    9.90
   5   1 -11   41.00    8.20
   5   1 -11   47.10   10.50
   5   1 -11   50.59   12.50
  -6  -1  11    6.40    2.20
  -6  -1  11    0.60    1.70
  -6  -1  11    1.20    1.90
  -6  -1  11    1.20    2.30
  -6  -1  11    5.60    3.30
  -6  -1  11    4.20    3.00
   6   1 -11   -2.80    1.00
   6   1 -11   -3.50    2.70
   6   1 -11    6.60    3.80
   6   1 -11    0.30    1.50
   6   1 -11   -0.60    1.60
  -7  -1  11    7.90    4.00
  -7  -1  11   10.50    3.90
  -7  -1  11   13.00    4.90
  -7  -1  11   16.50    5.50
  -7  -1  11    9.20    4.00
   7   1 -11    6.90    3.80
   7   1 -11    3.90    2.50
   7   1 -11   10.40    4.30
   7   1 -11   11.00    5.50
   7   1 -11   14.30    5.60
  -8  -1  11    0.40    1.70
  -8  -1  11   -0.80    1.50
  -8  -1  11   -1.20    0.80
  -8  -1  11    3.80    2.90
  -8  -1  11    3.00    2.70
   8   1 -11   -2.00    1.30
   8   1 -11    1.40    3.00
   8   1 -11   -0.30    1.10
   8   1 -11    0.70    1.60
   8   1 -11    1.50    2.10
  -9  -1  11   -1.10    1.40
  -9  -1  11    8.90    4.00
  -9  -1  11    3.50    2.40
  -9  -1  11   11.50    4.80
   9   1 -11    6.10    2.90
   9   1 -11    7.80    4.40
   9   1 -11    2.40    2.30
   9   1 -11    2.80    2.90
 -10  -1  11   -1.00    1.10
 -10  -1  11   -0.50    1.00
 -10  -1  11    1.40    2.60
 -10  -1  11   -0.20    1.60
  10   1 -11   -0.70    1.90
  10   1 -11    1.00    1.80
  10   1 -11    7.40    7.20
  10   1 -11    4.80    4.30
  10   1 -11    2.20    2.90
 -11  -1  11   14.50    5.50
 -11  -1  11   -0.30    2.00
 -11  -1  11    0.60    1.60
 -11  -1  11    7.70    4.90
 -11  -1  11    2.50    2.60
  11   1 -11    2.70    3.10
  11   1 -11    5.70    4.30
  11   1 -11    8.00    3.80
  11   1 -11    0.50    2.40
  11   1 -11   -0.70    2.70
   8  -1  12  158.28   24.90
   8  -1  12  176.78   30.60
   8  -1  12  174.38   25.90
   8  -1  12  209.38   25.90
  -8   1 -12  189.48   28.00
  -8   1 -12  226.08   24.90
   7  -1  12    2.60    1.60
   7  -1  12    6.10    4.70
   7  -1  12    1.70    1.30
   7  -1  12   -0.30    2.30
   7  -1  12    5.10    2.80
   7  -1  12    2.20    1.50
  -7   1 -12    3.70    2.20
  -7   1 -12    2.30    1.60
  -7   1 -12    1.00    1.90
   6  -1  12   -1.10    0.90
   6  -1  12    1.30    1.40
   6  -1  12    2.10    3.10
   6  -1  12    2.80    1.10
  -6   1 -12    0.40    0.90
  -6   1 -12    0.80    2.60
   5  -1  12   10.40    5.50
   5  -1  12   13.40    5.50
  -5   1 -12    9.70    4.50
   4  -1  12   19.10    7.30
   4  -1  12   30.50    8.40
  -4   1 -12   27.90    7.80
   3  -1  12  183.88   31.60
   3  -1  12  176.38   27.50
  -3   1 -12  168.98   27.70
  -3   1 -12  269.97   29.50
   2  -1  12   82.59   11.70
   2  -1  12   74.89   10.30
   2  -1  12   92.29   17.70
   2  -1  12   66.99   10.40
   2  -1  12   68.19   14.10
  -2   1 -12   66.99   14.60
  -2   1 -12   97.49   10.50
  -2   1 -12   76.09   15.00
   1  -1  12  156.98   21.20
   1  -1  12  141.59   22.50
   1  -1  12  103.49   14.90
   1  -1  12  117.79   15.00
   1  -1  12  117.19   16.20
  -1   1 -12  114.69   15.40
  -1   1 -12  140.39   15.20
  -1   1 -12   97.19   18.30
  -1   1 -12   63.99   16.80
  -1   1 -12  104.09   19.20
   0  -1  12   -0.40    0.90
   0  -1  12   -0.50    1.30
   0  -1  12    0.00    1.10
   0  -1  12   -0.70    1.40
   0   1 -12    0.20    1.70
   0   1 -12    0.00    1.80
   0   1 -12   -0.70    1.50
   0   1 -12    0.60    1.50
   0   1 -12   -1.30    1.20
  -1  -1  12   21.90    7.40
  -1  -1  12   25.60    6.20
  -1  -1  12   20.20    4.40
  -1  -1  12   21.00    5.00
   1   1 -12   22.80    6.40
   1   1 -12   26.90    6.00
   1   1 -12   26.40    5.00
   1   1 -12   20.70    6.90
   1   1 -12   18.40    6.70
  -2  -1  12   47.50    8.70
  -2  -1  12   25.50    8.30
  -2  -1  12   42.70    8.40
  -2  -1  12   44.00    9.10
  -2  -1  12   40.30    7.20
   2   1 -12   45.50   10.70
   2   1 -12   44.10   10.60
   2   1 -12   42.00    7.50
   2   1 -12   35.90    8.90
   2   1 -12   43.70    9.00
  -3  -1  12  144.99   21.40
  -3  -1  12  133.09   18.70
  -3  -1  12  147.79   18.50
  -3  -1  12   96.29   19.20
  -3  -1  12  134.69   18.80
  -3  -1  12  128.39   17.80
   3   1 -12  143.49   26.10
   3   1 -12  159.18   22.00
   3   1 -12  151.38   18.50
   3   1 -12   93.79   19.30
   3   1 -12  132.79   19.00
   3   1 -12  109.49   20.30
  -4  -1  12   45.60    8.40
  -4  -1  12   45.10    9.70
  -4  -1  12   43.40    8.20
  -4  -1  12   32.90    9.70
  -4  -1  12   46.40    9.50
  -4  -1  12   41.40    8.90
  -4  -1  12   46.20   10.20
   4   1 -12   38.70   12.00
   4   1 -12   46.10   11.30
   4   1 -12   43.60    9.10
   4   1 -12   51.19   11.30
   4   1 -12   48.10   10.50
   4   1 -12   55.29    9.30
  -5  -1  12    8.30    3.90
  -5  -1  12   10.90    3.70
  -5  -1  12   10.70    4.00
  -5  -1  12   15.70    5.60
  -5  -1  12   16.70    5.70
  -5  -1  12   10.70    3.40
   5   1 -12   14.20    5.50
   5   1 -12   12.70    6.00
   5   1 -12   11.20    5.10
   5   1 -12    9.60    4.10
   5   1 -12   10.30    4.30
   5   1 -12   11.40    4.90
  -6  -1  12    5.00    3.20
  -6  -1  12    1.90    2.40
  -6  -1  12    6.20    3.70
  -6  -1  12   10.10    3.00
  -6  -1  12    3.60    2.80
  -6  -1  12    8.80    3.50
   6   1 -12    3.80    2.70
   6   1 -12    4.30    2.50
   6   1 -12    4.90    4.20
   6   1 -12    3.20    3.40
   6   1 -12    8.40    4.30
  -7  -1  12    3.30    3.10
  -7  -1  12    9.10    4.80
  -7  -1  12    8.40    3.50
  -7  -1  12    5.50    2.90
  -7  -1  12    8.10    3.30
   7   1 -12    0.80    1.70
   7   1 -12    6.50    4.30
   7   1 -12    8.20    4.70
   7   1 -12    1.00    2.80
   7   1 -12    7.30    3.80
  -8  -1  12    0.80    1.90
  -8  -1  12    1.90    2.40
  -8  -1  12   -0.20    1.70
  -8  -1  12    0.50    1.70
  -8  -1  12   -1.70    1.20
   8   1 -12    1.60    2.60
   8   1 -12    5.90    4.00
   8   1 -12    0.70    3.10
   8   1 -12    0.30    1.30
   8   1 -12   -0.50    2.50
  -9  -1  12   32.30    9.00
  -9  -1  12   37.90   10.00
  -9  -1  12   36.50    8.70
  -9  -1  12   35.70    9.10
   9   1 -12   32.70    8.30
   9   1 -12   55.89   12.70
   9   1 -12   59.49    9.80
   9   1 -12   41.70   10.20
   9   1 -12   41.50   10.90
 -10  -1  12   12.30    4.70
 -10  -1  12   18.60    6.30
 -10  -1  12    9.70    4.30
 -10  -1  12    8.20    5.10
 -10  -1  12    8.40    4.60
  10   1 -12    7.00    4.40
  10   1 -12    9.00    3.50
  10   1 -12    0.50    2.20
  10   1 -12    5.90    4.40
  10   1 -12    5.00    4.40
   7  -1  13    0.90    1.40
   7  -1  13    0.20    2.40
   7  -1  13    1.30    2.30
   7  -1  13   -0.90    0.90
  -7   1 -13    0.60    2.00
   6  -1  13   78.89   13.80
   6  -1  13   55.59   14.20
  -6   1 -13   45.10   11.70
   5  -1  13   34.60   10.10
   5  -1  13   28.50    8.50
   5  -1  13   23.30    6.20
  -5   1 -13   19.70    7.10
   4  -1  13   52.19   11.70
   4  -1  13   58.59   12.60
  -4   1 -13   28.90    9.30
   3  -1  13    3.80    4.00
   3  -1  13    0.00    2.40
  -3   1 -13    0.50    2.30
  -3   1 -13   -0.60    2.20
   2  -1  13   25.10    7.70
   2  -1  13   19.00    7.30
  -2   1 -13   22.40    7.70
  -2   1 -13   20.70    7.30
   1  -1  13    1.00    1.00
   1  -1  13   -1.10    1.20
   1  -1  13   -0.50    1.10
   1  -1  13    0.60    0.80
   1  -1  13    0.60    2.10
   1  -1  13    2.80    1.90
  -1   1 -13    4.90    3.60
  -1   1 -13    0.20    2.60
  -1   1 -13    1.50    1.30
  -1   1 -13    0.60    2.50
   0  -1  13   33.00    6.90
   0  -1  13   34.10    5.90
   0  -1  13   25.50    8.40
   0  -1  13   38.20    9.80
   0  -1  13   40.60    5.80
   0   1 -13   13.80    6.00
   0   1 -13   21.40    7.40
   0   1 -13   37.90    5.80
   0   1 -13   29.30    6.10
  -1  -1  13   79.29   14.70
  -1  -1  13   93.99   16.30
  -1  -1  13   91.69   16.10
  -1  -1  13   68.99   15.70
  -1  -1  13  111.19   13.70
  -1  -1  13   84.89   12.70
   1   1 -13   77.29   15.70
   1   1 -13  133.19   17.70
   1   1 -13  110.79   13.30
   1   1 -13   82.79   14.60
   1   1 -13   82.49   16.40
  -2  -1  13    8.90    2.80
  -2  -1  13    8.30    4.30
  -2  -1  13    5.50    3.90
  -2  -1  13    9.30    3.60
  -2  -1  13    6.20    3.20
  -2  -1  13    6.20    3.30
   2   1 -13    3.80    3.20
   2   1 -13    9.00    3.20
   2   1 -13    8.60    3.70
   2   1 -13   21.40    6.00
   2   1 -13    5.70    3.70
  -3  -1  13    2.60    1.70
  -3  -1  13    4.20    2.90
  -3  -1  13   -0.70    1.80
  -3  -1  13    2.00    2.20
  -3  -1  13    5.90    3.10
  -3  -1  13    2.00    3.20
   3   1 -13    2.20    2.50
   3   1 -13    4.90    3.30
   3   1 -13    2.50    2.40
   3   1 -13   -1.00    1.80
  -4  -1  13    1.80    1.70
  -4  -1  13    3.50    2.70
  -4  -1  13    6.80    3.10
  -4  -1  13    5.50    4.00
  -4  -1  13    5.90    3.70
  -4  -1  13    2.40    1.90
  -4  -1  13    1.00    2.30
   4   1 -13    2.60    2.50
   4   1 -13    1.70    3.00
   4   1 -13    3.10    2.60
   4   1 -13    0.10    3.10
   4   1 -13    5.60    2.90
   4   1 -13    1.30    2.60
  -5  -1  13    6.10    3.80
  -5  -1  13   17.10    5.50
  -5  -1  13   17.00    4.50
  -5  -1  13   13.90    6.00
  -5  -1  13   11.50    3.70
  -5  -1  13   21.10    6.00
   5   1 -13   13.80    4.70
   5   1 -13   14.80    4.90
   5   1 -13   10.20    5.00
   5   1 -13   18.10    6.20
   5   1 -13   11.40    6.80
   5   1 -13   19.30    7.20
  -6  -1  13   -1.10    1.10
  -6  -1  13    3.40    2.50
  -6  -1  13    2.20    2.20
  -6  -1  13    1.20    1.50
  -6  -1  13   -0.40    1.70
  -6  -1  13    1.40    2.20
   6   1 -13    2.00    2.60
   6   1 -13    2.60    3.10
   6   1 -13    2.40    2.10
   6   1 -13    0.80    2.60
   6   1 -13   -2.50    1.30
  -7  -1  13   20.30    6.40
  -7  -1  13   23.60    4.90
  -7  -1  13   24.40    9.60
  -7  -1  13   41.80    9.30
  -7  -1  13   16.90    6.30
   7   1 -13   26.90    8.40
   7   1 -13   29.30    6.80
   7   1 -13   20.30    7.20
  -8  -1  13    1.90    2.60
  -8  -1  13    0.40    1.90
  -8  -1  13   -1.00    1.70
  -8  -1  13   -0.10    1.40
  -8  -1  13   -1.90    1.00
   8   1 -13   -4.00    1.70
   8   1 -13    0.20    2.20
   8   1 -13   -1.10    1.10
   8   1 -13    1.30    2.30
   8   1 -13   -1.20    1.20
  -9  -1  13    2.80    2.70
  -9  -1  13    4.70    3.20
  -9  -1  13    3.30    2.90
  -9  -1  13   -1.70    1.90
  -9  -1  13    1.70    2.50
   9   1 -13    0.80    2.30
   9   1 -13    1.10    2.60
   9   1 -13    1.50    2.20
   9   1 -13    2.40    3.20
   9   1 -13    2.90    3.10
   5  -1  14   50.49    9.30
   5  -1  14   56.89   14.30
  -5   1 -14   19.80    8.10
   4  -1  14    4.00    4.20
   4  -1  14    1.00    1.60
   4  -1  14    3.60    3.00
  -4   1 -14    0.80    2.10
   3  -1  14   39.20    8.90
   3  -1  14   33.50   10.70
   3  -1  14   31.20    8.50
  -3   1 -14   43.20   10.90
  -3   1 -14   34.00    9.60
   2  -1  14    2.00    1.90
   2  -1  14    4.60    3.00
   2  -1  14    2.80    3.30
  -2   1 -14    2.80    3.30
  -2   1 -14    1.20    3.00
   1  -1  14   15.80    4.50
   1  -1  14    7.10    3.90
   1  -1  14    9.30    5.30
   1  -1  14    9.80    3.30
   1  -1  14    6.60    3.60
  -1   1 -14    6.00    4.00
  -1   1 -14   16.40    6.20
   0  -1  14   71.49   12.30
   0  -1  14   59.89   13.30
   0  -1  14   62.39   10.10
   0  -1  14   68.29   10.10
   0  -1  14   65.29   12.60
   0  -1  14   74.89   14.80
   0  -1  14   96.49   15.30
   0   1 -14   73.09   15.50
   0   1 -14   69.49   14.70
   0   1 -14   93.49   10.50
   0   1 -14   93.39   17.00
   0   1 -14   82.79   11.00
  -1  -1  14   79.59   11.90
  -1  -1  14   76.29   13.80
  -1  -1  14   84.09   14.90
  -1  -1  14   55.09   13.20
  -1  -1  14   87.49   16.40
  -1  -1  14   83.79   11.50
   1   1 -14   89.89   11.90
   1   1 -14  111.09   17.50
   1   1 -14   82.39   16.40
   1   1 -14   69.89   15.10
   1   1 -14   93.59   13.80
  -2  -1  14   21.60    4.90
  -2  -1  14   27.30    6.80
  -2  -1  14   19.60    6.10
  -2  -1  14   39.70    9.90
  -2  -1  14   36.20    7.80
  -2  -1  14   17.50    5.30
   2   1 -14   27.30    6.90
   2   1 -14   26.10    5.60
   2   1 -14   29.00    7.00
   2   1 -14   29.30    8.80
  -3  -1  14    1.20    1.70
  -3  -1  14    3.40    2.90
  -3  -1  14    3.60    2.10
  -3  -1  14    0.60    1.40
  -3  -1  14    0.50    2.00
  -3  -1  14   -2.10    1.50
   3   1 -14    2.80    3.00
   3   1 -14   -0.20    2.30
   3   1 -14    1.20    2.00
   3   1 -14    0.60    2.30
   3   1 -14   -0.90    2.40
  -4  -1  14  102.39   16.80
  -4  -1  14   82.39   11.90
  -4  -1  14   50.59   12.20
  -4  -1  14   52.09   11.30
  -4  -1  14   62.69   12.30
  -4  -1  14   60.79   12.20
   4   1 -14   91.39   16.00
   4   1 -14   68.69   12.50
   4   1 -14   66.99   14.30
   4   1 -14   54.79   10.80
  -5  -1  14   -1.00    1.50
  -5  -1  14    1.70    2.00
  -5  -1  14    7.40    6.20
  -5  -1  14    0.90    2.00
  -5  -1  14   -1.40    1.20
   5   1 -14    1.90    2.30
   5   1 -14   -0.10    2.10
   5   1 -14   -3.00    1.60
   5   1 -14    1.10    2.50
   5   1 -14   -1.50    1.80
  -6  -1  14   34.00    8.90
  -6  -1  14   17.00    5.50
  -6  -1  14   22.20    6.50
  -6  -1  14   19.90    6.70
  -6  -1  14   27.50    5.70
  -6  -1  14   19.30    6.50
   6   1 -14   20.70    6.30
   6   1 -14   32.60    9.10
   6   1 -14   24.10    6.40
   6   1 -14   20.80    8.30
  -7  -1  14   -0.50    1.70
  -7  -1  14   -0.10    1.60
  -7  -1  14    1.80    2.30
  -7  -1  14    3.10    2.10
  -7  -1  14    2.20    2.50
  -7  -1  14    1.30    1.50
   7   1 -14    0.60    2.80
   7   1 -14    3.00    3.80
   7   1 -14    3.40    3.20
   7   1 -14    0.00    2.80
   7   1 -14   -1.70    1.00
   3  -1  15    7.50    4.80
   3  -1  15    8.50    4.40
   3  -1  15    3.70    2.80
  -3   1 -15    2.60    3.50
   2  -1  15    0.90    1.80
   2  -1  15    3.00    2.60
   2  -1  15    3.10    3.70
  -2   1 -15   -1.00    2.20
  -2   1 -15    5.80    3.80
   1  -1  15    0.80    2.30
   1  -1  15   -0.10    2.10
   1  -1  15    0.70    1.80
   1  -1  15    0.70    1.60
   1  -1  15    3.00    2.20
  -1   1 -15   -2.10    1.70
  -1   1 -15   -0.50    3.10
   0  -1  15    5.00    2.00
   0  -1  15    8.10    2.00
   0  -1  15    5.00    2.60
   0  -1  15    0.60    2.50
   0  -1  15   11.30    5.40
   0  -1  15    6.10    3.30
   0  -1  15    3.40    2.10
   0   1 -15    9.80    6.10
   0   1 -15    5.70    4.10
  -1  -1  15    3.10    2.30
  -1  -1  15    5.80    2.00
  -1  -1  15    2.20    2.00
  -1  -1  15    0.60    2.40
  -1  -1  15    3.60    3.10
  -1  -1  15    3.40    1.80
   1   1 -15    8.20    2.50
   1   1 -15    0.80    1.60
   1   1 -15   -1.50    1.60
   1   1 -15    0.10    1.90
  -2  -1  15   20.00    6.70
  -2  -1  15   18.30    4.20
  -2  -1  15   21.20    7.00
  -2  -1  15   24.80    6.40
  -2  -1  15   15.90    4.30
  -2  -1  15   13.10    4.80
   2   1 -15   15.60    5.00
   2   1 -15    3.90    4.30
   2   1 -15   16.10    5.60
   2   1 -15   17.90    4.30
   2   1 -15    6.60    4.50
  -3  -1  15   37.00    9.50
  -3  -1  15   53.49   11.60
  -3  -1  15   50.09   10.40
  -3  -1  15   45.50   10.80
  -3  -1  15   50.59   10.20
  -3  -1  15   75.39   10.00
   3   1 -15   43.80   11.50
   3   1 -15   44.30   12.00
   3   1 -15   52.09   12.10
   3   1 -15   54.39   11.00
   3   1 -15   43.80    8.70
  -4  -1  15    5.90    3.30
  -4  -1  15    0.80    2.10
  -4  -1  15    7.60    3.20
  -4  -1  15    2.50    2.60
  -4  -1  15    5.40    3.30
  -4  -1  15   11.60    3.70
   4   1 -15    0.70    2.00
   4   1 -15    5.60    3.40
   4   1 -15    4.50    4.20
   4   1 -15    1.70    3.30
   4   1 -15    5.30    3.40
  -5  -1  15   11.70    4.60
  -5  -1  15   14.40    5.70
  -5  -1  15   23.60    5.30
  -5  -1  15    8.10    4.00
  -5  -1  15   10.70    5.00
   5   1 -15   13.10    4.90
   5   1 -15    6.20    4.40
   5   1 -15   10.30    4.30
   5   1 -15    8.30    5.40
   5  -2 -15   17.40    7.20
   5  -2 -15   11.90    5.40
   5  -2 -15   46.10   12.10
   5  -2 -15   20.80    6.00
   5  -2 -15   31.40    9.00
  -5   2  15   22.50    7.50
  -5   2  15   26.00    7.80
  -5   2  15   21.40    7.30
  -5   2  15   16.40    5.20
  -5   2  15   25.90    7.40
   4  -2 -15    8.90    4.00
   4  -2 -15    6.20    4.70
   4  -2 -15    6.90    4.60
   4  -2 -15    2.20    3.00
   4  -2 -15    6.80    4.50
  -4   2  15    5.00    2.80
  -4   2  15    3.50    2.80
  -4   2  15    9.80    4.70
  -4   2  15    7.00    4.00
  -4   2  15    7.90    4.90
   3  -2 -15    4.00    3.20
   3  -2 -15   -0.30    1.90
   3  -2 -15    0.00    1.90
   3  -2 -15    1.40    2.30
   3  -2 -15   -2.90    1.80
  -3   2  15    0.80    2.80
  -3   2  15    0.40    1.50
  -3   2  15   -1.80    1.20
  -3   2  15    2.40    2.40
  -3   2  15    2.50    2.00
   2  -2 -15   21.90    8.00
   2  -2 -15   43.40    7.50
   2  -2 -15   28.40    7.90
   2  -2 -15   21.30    8.60
   2  -2 -15   23.90    8.00
  -2   2  15   26.90    8.70
  -2   2  15   24.60    6.70
  -2   2  15   19.60    6.10
  -2   2  15   26.00    8.00
  -2   2  15   23.20    5.80
   1  -2 -15   19.30    7.20
   1  -2 -15   16.90    7.10
   1  -2 -15   12.20    5.40
   1  -2 -15   31.00    6.00
   1  -2 -15   13.50    9.40
  -1   2  15   17.20    5.10
  -1   2  15   15.70    6.40
  -1   2  15   20.70    7.00
  -1   2  15   15.20    5.10
  -1   2  15   21.60    5.10
   0  -2 -15   21.40    7.00
   0  -2 -15   20.20    6.90
   0  -2 -15   18.70    7.00
   0  -2 -15   24.70    5.50
   0   2  15   28.10    6.10
   0   2  15   14.80    4.50
   0   2  15   16.90    6.20
   0   2  15   15.40    7.20
  -1  -2 -15   -0.30    2.10
  -1  -2 -15    4.00    4.00
  -1  -2 -15    5.80    2.60
  -1  -2 -15   -1.40    1.80
   1   2  15    2.90    2.10
   1   2  15    4.90    4.00
   1   2  15    6.70    5.10
   1   2  15    3.20    1.80
  -2  -2 -15   -0.80    2.60
  -2  -2 -15    2.00    1.70
  -2  -2 -15   -2.00    1.90
  -2  -2 -15    5.10    4.10
   2   2  15   -0.20    1.20
   2   2  15   -0.50    1.50
   2   2  15    1.60    3.00
   2   2  15    2.00    1.60
  -3  -2 -15    5.80    3.20
  -3  -2 -15    3.80    2.70
  -3  -2 -15    6.10    3.80
  -3  -2 -15    2.20    3.30
   3   2  15    8.80    6.20
   3   2  15    7.80    2.80
   3   2  15   14.00    6.20
   3   2  15   10.10    3.00
   7  -2 -14   26.30   10.80
   7  -2 -14   56.99   13.00
   7  -2 -14   31.50    9.50
   7  -2 -14   33.50    8.50
   7  -2 -14   46.10   10.00
   7  -2 -14   37.10    9.80
  -7   2  14   47.40    9.20
  -7   2  14   38.50    9.80
  -7   2  14   39.30   10.10
  -7   2  14   44.80   10.80
  -7   2  14   19.00    7.90
   6  -2 -14    6.00    4.60
   6  -2 -14    7.70    4.20
   6  -2 -14    2.90    3.40
   6  -2 -14   -0.50    2.40
   6  -2 -14    2.10    2.90
  -6   2  14    9.50    4.60
  -6   2  14   -0.30    1.20
  -6   2  14    2.60    2.50
  -6   2  14   -1.30    1.30
  -6   2  14   -0.60    1.20
   5  -2 -14    2.90    3.00
   5  -2 -14    9.80    5.30
   5  -2 -14   11.90    4.20
   5  -2 -14    3.60    3.90
   5  -2 -14    4.90    3.80
  -5   2  14    4.00    3.30
  -5   2  14    5.10    3.30
  -5   2  14    0.70    2.20
  -5   2  14    2.40    2.90
   4  -2 -14   -0.70    1.90
   4  -2 -14    0.40    1.90
   4  -2 -14    0.40    2.20
   4  -2 -14   -0.20    2.90
   4  -2 -14    1.20    3.00
  -4   2  14   -1.90    1.40
  -4   2  14    0.90    2.40
  -4   2  14   -0.30    1.80
  -4   2  14    2.60    2.40
  -4   2  14    0.40    1.90
   3  -2 -14  229.08   31.50
   3  -2 -14  197.98   31.00
   3  -2 -14  216.28   31.40
   3  -2 -14  220.48   30.80
   3  -2 -14  222.98   29.40
  -3   2  14  243.58   29.50
  -3   2  14  200.18   30.00
  -3   2  14  185.98   32.60
  -3   2  14  198.38   31.20
  -3   2  14  224.08   30.50
   2  -2 -14   41.50    9.60
   2  -2 -14   30.60    8.50
   2  -2 -14   24.80    8.30
   2  -2 -14   33.10    8.60
   2  -2 -14   42.90    8.10
  -2   2  14   32.60    8.10
  -2   2  14   46.20   10.70
  -2   2  14   25.90    7.40
  -2   2  14   48.80    8.40
  -2   2  14   37.90    9.00
   1  -2 -14   23.20    7.20
   1  -2 -14   16.80    7.00
   1  -2 -14   23.80    5.80
   1  -2 -14   26.20    7.80
   1  -2 -14   28.80    8.50
  -1   2  14   21.80    5.70
  -1   2  14   20.60    5.70
  -1   2  14   21.40    5.60
  -1   2  14   17.20    5.80
  -1   2  14   27.90    9.10
   0  -2 -14   18.20    5.50
   0  -2 -14   10.90    5.80
   0  -2 -14   24.50    7.80
   0  -2 -14   20.20    6.60
   0  -2 -14   25.10    5.50
   0   2  14   19.40    5.00
   0   2  14   22.70    5.20
   0   2  14   32.90    8.30
   0   2  14   13.60    4.20
   0   2  14   16.00    7.00
  -1  -2 -14    5.80    2.50
  -1  -2 -14    7.20    4.40
  -1  -2 -14   -1.90    1.60
  -1  -2 -14    1.90    2.60
  -1  -2 -14   -3.20    1.20
   1   2  14   -1.60    1.40
   1   2  14    0.20    1.80
   1   2  14   -0.50    1.30
   1   2  14    1.50    1.30
  -2  -2 -14   42.00    6.80
  -2  -2 -14   48.30   10.80
  -2  -2 -14   23.40    6.20
  -2  -2 -14   24.80    7.80
  -2  -2 -14   28.20    9.50
   2   2  14   28.00    6.40
   2   2  14   27.00    5.80
   2   2  14   53.79   13.00
   2   2  14   45.50   10.70
  -3  -2 -14   19.60    4.40
  -3  -2 -14   14.60    6.10
  -3  -2 -14   20.00    7.40
  -3  -2 -14   24.10    5.20
   3   2  14   16.90    4.70
   3   2  14   20.20    6.50
   3   2  14   14.70    3.80
  -4  -2 -14   11.10    3.00
  -4  -2 -14    0.80    2.00
  -4  -2 -14    8.40    4.20
  -4  -2 -14   11.90    6.10
   4   2  14    6.50    4.40
   4   2  14    7.10    2.30
   4   2  14   -1.50    1.50
   4   2  14    5.90    2.80
  -5  -2 -14   18.70    4.00
  -5  -2 -14   17.20    7.20
   5   2  14   17.80    7.00
   5   2  14   12.40    6.40
   5   2  14   11.00    3.20
   5   2  14   11.70    3.90
   9  -2 -13    3.80    4.30
   9  -2 -13   12.80    4.70
   9  -2 -13   19.80    7.10
   9  -2 -13   12.30    6.50
   9  -2 -13   15.00    5.70
  -9   2  13    9.80    4.70
  -9   2  13   14.50    5.90
  -9   2  13   18.50    6.20
  -9   2  13   22.40    6.50
  -9   2  13    5.50    3.80
   8  -2 -13    1.80    3.90
   8  -2 -13    3.60    3.80
   8  -2 -13    1.40    3.00
   8  -2 -13    3.20    4.30
   8  -2 -13    4.50    2.80
  -8   2  13    2.80    2.90
  -8   2  13    3.60    1.90
  -8   2  13    4.40    3.00
  -8   2  13    4.70    3.50
  -8   2  13    4.90    3.20
  -8   2  13   -1.60    1.40
   7  -2 -13    8.90    4.00
   7  -2 -13   17.00    6.40
   7  -2 -13   16.10   11.80
   7  -2 -13   13.00    4.90
   7  -2 -13   12.10    5.60
  -7   2  13    5.80    2.50
  -7   2  13   11.20    5.30
  -7   2  13   16.70    9.50
  -7   2  13   14.70    5.80
   6  -2 -13   53.19    9.80
   6  -2 -13   38.90    9.50
   6  -2 -13   25.60    9.00
   6  -2 -13   23.70   10.40
   6  -2 -13   43.10   10.20
   6  -2 -13   39.80    9.80
  -6   2  13   50.69   10.80
  -6   2  13   36.00    9.70
  -6   2  13   54.79   10.00
  -6   2  13   38.00    7.60
  -6   2  13   48.90   10.90
  -6   2  13   50.79   11.30
   5  -2 -13   22.20    7.10
   5  -2 -13   16.50    7.00
   5  -2 -13   23.20    6.50
   5  -2 -13   20.00    7.40
   5  -2 -13   25.90    8.10
   5  -2 -13   24.40    7.30
  -5   2  13   10.10    5.00
  -5   2  13   21.50    6.70
  -5   2  13   19.60    6.90
  -5   2  13   31.60    6.80
  -5   2  13   26.70    7.40
   4  -2 -13   -0.60    1.80
   4  -2 -13    0.60    2.30
   4  -2 -13   -2.10    1.10
   4  -2 -13   -0.80    2.00
  -4   2  13    0.70    2.00
  -4   2  13   -1.10    1.60
  -4   2  13   -0.10    1.60
  -4   2  13    0.80    1.60
  -4   2  13    1.20    1.90
   3  -2 -13    1.80    2.80
   3  -2 -13    0.60    2.50
   3  -2 -13    2.60    2.80
   3  -2 -13    5.70    3.60
   3  -2 -13    7.20    3.90
  -3   2  13    3.90    2.30
  -3   2  13    0.90    1.80
  -3   2  13    4.60    2.90
  -3   2  13    2.00    2.70
  -3   2  13   -0.80    1.60
   2  -2 -13    9.90    4.80
   2  -2 -13    8.10    5.00
   2  -2 -13   17.40    5.20
   2  -2 -13   23.00    5.60
   2  -2 -13   17.40    6.00
  -2   2  13   16.30    4.60
  -2   2  13   17.30    5.80
  -2   2  13   18.20    5.50
  -2   2  13   21.00    5.90
  -2   2  13   12.10    5.10
   1  -2 -13   -0.10    2.20
   1  -2 -13    6.40    6.10
   1  -2 -13    5.10    3.30
   1  -2 -13    5.00    3.60
   1  -2 -13    6.70    4.20
  -1   2  13    8.30    4.10
  -1   2  13    3.00    2.30
  -1   2  13    2.10    2.00
  -1   2  13    9.90    4.70
  -1   2  13    7.40    4.10
   0  -2 -13   -1.80    1.10
   0  -2 -13    0.40    2.20
   0  -2 -13   -1.30    1.60
   0  -2 -13    2.70    3.00
   0  -2 -13    0.70    1.80
   0   2  13   -0.50    1.30
   0   2  13   -1.20    2.00
   0   2  13   -0.40    1.50
   0   2  13    0.30    1.20
   0   2  13   -1.00    1.20
  -1  -2 -13    3.80    3.40
  -1  -2 -13    1.30    1.80
  -1  -2 -13    3.90    3.30
  -1  -2 -13    0.80    2.40
  -1  -2 -13    0.60    1.60
   1   2  13   -1.60    1.30
   1   2  13   -0.10    1.40
   1   2  13    0.50    1.10
   1   2  13   -0.70    1.20
  -2  -2 -13  273.77   29.40
  -2  -2 -13  186.08   29.20
  -2  -2 -13  243.98   32.20
  -2  -2 -13  252.97   31.60
  -2  -2 -13  206.58   31.70
   2   2  13  207.38   31.00
   2   2  13  216.18   29.40
   2   2  13  243.18   37.20
   2   2  13  193.08   28.60
  -3  -2 -13   43.00   11.20
  -3  -2 -13   42.50    8.80
  -3  -2 -13   58.29    9.00
  -3  -2 -13   37.70   11.00
  -3  -2 -13   67.69   13.40
   3   2  13   51.79   12.00
   3   2  13   42.40   11.80
   3   2  13   52.19    8.50
   3   2  13   57.69    9.80
  -4  -2 -13  220.28   30.50
  -4  -2 -13  177.58   32.90
  -4  -2 -13  219.08   28.40
  -4  -2 -13  274.47   28.60
   4   2  13  202.08   28.70
   4   2  13  194.48   27.50
   4   2  13  151.58   30.20
   4   2  13  307.77   39.80
  -5  -2 -13   -0.20    2.00
  -5  -2 -13   -0.10    1.70
  -5  -2 -13    4.90    3.90
  -5  -2 -13    0.70    1.70
   5   2  13    0.40    1.20
   5   2  13   -1.00    1.50
   5   2  13    0.50    2.00
   5   2  13    4.20    2.50
  -6  -2 -13   79.49   12.40
  -6  -2 -13   63.99   15.70
  -6  -2 -13  111.19   12.50
   6   2  13   81.69   17.70
   6   2  13   60.39   14.20
   6   2  13   64.19   14.30
   6   2  13   69.89   11.00
  -7  -2 -13   11.70    5.80
  -7  -2 -13   14.20    3.90
  -7  -2 -13   21.40    5.00
   7   2  13    9.90    4.70
   7   2  13   15.00    3.80
   7   2  13   18.80    8.70
   7   2  13    8.60    4.50
   7   2  13   21.70    5.70
  10  -2 -12   -1.20    1.50
  10  -2 -12   -0.40    2.90
  10  -2 -12   -1.20    1.60
  10  -2 -12    1.30    2.20
  10  -2 -12    2.30    3.90
 -10   2  12    4.10    3.40
 -10   2  12    1.70    2.20
 -10   2  12    4.00    3.30
 -10   2  12    1.30    3.00
 -10   2  12    2.00    2.80
   9  -2 -12   13.40    5.80
   9  -2 -12    8.90    6.50
   9  -2 -12   -0.20    3.20
   9  -2 -12   12.70    4.70
   9  -2 -12    5.70    4.00
  -9   2  12    7.00    4.20
  -9   2  12   25.40   10.30
  -9   2  12    5.70    3.60
  -9   2  12    7.70    4.60
  -9   2  12    5.10    2.10
   8  -2 -12   32.50    7.40
   8  -2 -12   23.10    9.20
   8  -2 -12   24.50    7.20
   8  -2 -12   42.60   10.10
   8  -2 -12   26.30    9.00
  -8   2  12   18.20    4.80
  -8   2  12   26.60    7.10
  -8   2  12   36.10    8.50
  -8   2  12   22.70    8.40
  -8   2  12   35.60    8.70
  -8   2  12   19.30    7.30
   7  -2 -12   11.80    5.20
   7  -2 -12    4.10    3.40
   7  -2 -12    4.90    3.50
   7  -2 -12    5.30    4.30
   7  -2 -12    9.70    4.90
  -7   2  12   11.40    4.70
  -7   2  12    8.10    4.40
  -7   2  12   10.60    4.30
  -7   2  12   10.90    4.80
  -7   2  12   13.60    3.50
  -7   2  12   16.70    6.00
   6  -2 -12    1.20    2.20
   6  -2 -12    3.60    2.80
   6  -2 -12   -0.60    1.40
   6  -2 -12    3.30    2.90
   6  -2 -12    1.40    3.00
   6  -2 -12    5.90    3.50
  -6   2  12    2.70    2.60
  -6   2  12   -0.20    1.60
  -6   2  12    1.80    2.80
  -6   2  12    3.70    3.00
  -6   2  12    3.30    2.80
   5  -2 -12   29.50    8.10
   5  -2 -12   40.50    9.20
   5  -2 -12   31.20    7.60
   5  -2 -12   23.10    8.40
   5  -2 -12   38.60    9.60
  -5   2  12   41.30    9.00
  -5   2  12   26.30    7.30
  -5   2  12   33.30    6.60
  -5   2  12   22.30    6.20
  -5   2  12   33.40    8.30
   4  -2 -12    7.40    3.40
   4  -2 -12   18.90    8.40
   4  -2 -12   11.40    4.20
   4  -2 -12   14.00    5.20
   4  -2 -12   14.50    5.70
   4  -2 -12   11.80    5.20
  -4   2  12   23.20    6.00
  -4   2  12   14.60    4.50
  -4   2  12   21.40    6.40
  -4   2  12   13.00    4.80
  -4   2  12    7.70    3.70
  -4   2  12   13.90    4.00
   3  -2 -12   52.99    9.50
   3  -2 -12   45.40    9.70
   3  -2 -12   50.49   10.80
   3  -2 -12   34.60    9.30
  -3   2  12   46.30   10.10
  -3   2  12   29.90    8.30
  -3   2  12   43.00    9.50
  -3   2  12   50.99    8.90
  -3   2  12   49.60    9.10
  -3   2  12   49.99   11.30
   2  -2 -12   48.10   11.10
   2  -2 -12   78.99   11.70
   2  -2 -12   78.89   14.30
   2  -2 -12   62.99   12.90
   2  -2 -12   41.10   11.00
  -2   2  12   55.59   11.00
  -2   2  12   64.09   11.90
  -2   2  12   60.69   13.70
  -2   2  12   72.59   12.40
  -2   2  12   64.19   11.20
   1  -2 -12    0.20    2.00
   1  -2 -12    0.60    1.70
   1  -2 -12   -1.10    1.70
   1  -2 -12    2.10    2.50
   1  -2 -12   -1.70    0.90
  -1   2  12   -0.40    1.30
  -1   2  12   -1.50    0.90
  -1   2  12   -0.70    0.90
  -1   2  12    0.20    2.70
  -1   2  12    0.40    2.20
   0  -2 -12   15.00    5.30
   0  -2 -12   12.10    4.70
   0  -2 -12   32.90    8.70
   0  -2 -12   28.00    6.70
   0  -2 -12   14.30    6.40
   0   2  12   31.40    9.30
   0   2  12   16.00    4.40
   0   2  12   20.80    5.10
   0   2  12   17.00    5.70
  -1  -2 -12   25.10    5.50
  -1  -2 -12   20.60    6.70
  -1  -2 -12   23.90    7.10
  -1  -2 -12   18.30    6.50
  -1  -2 -12   21.30    6.00
   1   2  12   29.70    6.00
   1   2  12   26.40    7.70
   1   2  12   24.30    6.00
   1   2  12   40.40   11.40
  -2  -2 -12   40.50   10.70
  -2  -2 -12   54.09    8.50
  -2  -2 -12   43.80   11.10
  -2  -2 -12   32.00    8.30
  -2  -2 -12   55.89   11.50
   2   2  12   38.80   10.30
   2   2  12   51.09    8.30
   2   2  12   46.60   10.30
   2   2  12   47.80    9.00
  -3  -2 -12   87.99   17.30
  -3  -2 -12   88.69   14.60
  -3  -2 -12   87.19   13.60
  -3  -2 -12   98.09   12.50
  -3  -2 -12   63.99   14.80
   3   2  12   75.99   11.70
   3   2  12   83.49   15.40
   3   2  12   75.29   13.70
   3   2  12   81.09   17.10
  -4  -2 -12   91.89   10.70
  -4  -2 -12   84.19   14.20
  -4  -2 -12   57.89   10.70
  -4  -2 -12   36.70   11.20
   4   2  12   63.59   11.70
   4   2  12   59.09   13.30
   4   2  12   66.19   10.20
   4   2  12   50.49   13.60
  -5  -2 -12    0.10    1.90
  -5  -2 -12    2.40    2.40
  -5  -2 -12    2.30    2.10
  -5  -2 -12   -2.30    1.30
   5   2  12    3.30    3.80
   5   2  12    3.10    3.60
   5   2  12    2.60    1.70
   5   2  12    1.70    2.10
  -6  -2 -12    2.30    2.50
  -6  -2 -12    0.70    2.30
  -6  -2 -12    3.30    2.40
   6   2  12   -0.50    0.90
   6   2  12    0.90    2.70
   6   2  12   -0.80    1.50
   6   2  12    8.10    4.30
  -7  -2 -12   12.80    5.60
  -7  -2 -12    7.00    3.10
  -7  -2 -12    4.20    2.70
   7   2  12    3.80    2.20
   7   2  12    6.80    3.90
   7   2  12    5.40    2.80
   7   2  12   -1.30    3.00
  -8  -2 -12   18.10    4.80
  -8  -2 -12   10.70    5.90
  -8  -2 -12   19.00    5.30
   8   2  12   16.00    5.70
   8   2  12   12.60    3.90
   8   2  12   19.60    5.40
  11  -2 -11   12.20    5.30
  11  -2 -11   11.50    6.80
  11  -2 -11   15.50    6.50
  11  -2 -11    5.80    4.10
  11  -2 -11   18.30    5.90
 -11   2  11    6.90    4.00
 -11   2  11    2.10    2.60
 -11   2  11    2.40    2.90
 -11   2  11    0.10    2.60
 -11   2  11   12.40    5.00
  10  -2 -11   24.50   10.00
  10  -2 -11   43.50   10.30
  10  -2 -11   48.40   11.90
  10  -2 -11   47.50    9.50
  10  -2 -11   47.30   10.60
 -10   2  11   43.40    9.60
 -10   2  11   37.90    8.30
 -10   2  11   39.40    9.60
 -10   2  11   34.90   10.00
   9  -2 -11   -0.70    1.60
   9  -2 -11    2.80    3.30
   9  -2 -11    4.20    3.80
   9  -2 -11    0.50    2.10
   9  -2 -11    3.80    3.50
  -9   2  11    0.40    2.10
  -9   2  11    0.70    2.10
  -9   2  11    1.40    3.20
  -9   2  11    5.60    3.20
  -9   2  11   -0.40    1.70
   8  -2 -11   -1.50    2.30
   8  -2 -11    2.80    2.60
   8  -2 -11    1.70    3.20
   8  -2 -11    0.40    1.80
   8  -2 -11   -2.10    2.10
  -8   2  11   -1.30    1.50
  -8   2  11    0.70    2.20
  -8   2  11   -1.10    2.00
  -8   2  11    3.20    3.10
  -8   2  11   -0.30    1.50
   7  -2 -11   25.00    6.90
   7  -2 -11   26.00    6.60
   7  -2 -11   49.30    9.20
   7  -2 -11   19.70    6.50
   7  -2 -11   19.90    7.50
   7  -2 -11   30.50    9.30
  -7   2  11   13.50    5.70
  -7   2  11   41.90    8.00
  -7   2  11   21.20    7.00
  -7   2  11   33.70    8.20
  -7   2  11   33.20    8.30
   6  -2 -11   82.79   18.50
   6  -2 -11  167.58   22.30
   6  -2 -11  145.09   18.10
   6  -2 -11   99.79   20.10
   6  -2 -11  137.49   20.80
   6  -2 -11   97.99   17.50
  -6   2  11   97.99   18.70
  -6   2  11  111.39   18.20
  -6   2  11  107.39   19.60
  -6   2  11  133.99   20.40
   5  -2 -11   83.29   14.90
   5  -2 -11   91.09   16.20
   5  -2 -11   58.89   12.80
   5  -2 -11   89.79   13.70
   5  -2 -11   59.49   14.90
   5  -2 -11   70.19   13.50
  -5   2  11   85.49   14.60
  -5   2  11   83.29   15.00
  -5   2  11   70.69   12.90
  -5   2  11   76.39   13.90
   4  -2 -11  117.59   19.40
   4  -2 -11   95.49   17.30
   4  -2 -11  127.79   18.50
   4  -2 -11  118.99   19.40
   4  -2 -11  117.39   22.10
  -4   2  11  119.89   16.30
  -4   2  11  125.89   18.60
  -4   2  11   86.39   16.60
  -4   2  11   84.99   17.10
  -4   2  11  108.29   17.00
   3  -2 -11  100.49   20.90
   3  -2 -11  137.99   15.50
   3  -2 -11   90.89   16.60
   3  -2 -11  103.89   17.50
   3  -2 -11  114.49   18.60
   3  -2 -11   70.29   15.70
  -3   2  11   90.09   15.50
  -3   2  11   81.19   15.00
  -3   2  11  108.39   17.10
  -3   2  11  117.69   17.80
  -3   2  11   97.29   17.20
   2  -2 -11   39.40    9.30
   2  -2 -11   33.80    7.90
   2  -2 -11   52.89    8.10
   2  -2 -11   30.90    8.30
   2  -2 -11   45.20    9.60
  -2   2  11   33.10    7.10
  -2   2  11   49.60   10.70
  -2   2  11   30.40    7.30
  -2   2  11   34.00    7.90
  -2   2  11   34.60    7.70
  -2   2  11   24.60    6.70
   1  -2 -11   18.00    6.10
   1  -2 -11   28.80    8.10
   1  -2 -11   24.00    5.50
   1  -2 -11   30.40    7.80
   1  -2 -11   22.80    6.50
  -1   2  11   28.80    6.50
  -1   2  11   18.90    5.20
  -1   2  11   31.10    6.10
  -1   2  11   17.60    6.10
  -1   2  11   17.10    5.40
  -1   2  11   17.00    5.00
   0  -2 -11   28.30    8.00
   0  -2 -11   39.70    6.60
   0  -2 -11   19.70    6.50
   0  -2 -11   31.70    8.70
   0  -2 -11   15.40    5.60
   0   2  11   27.40    6.30
   0   2  11   19.40    6.50
   0   2  11   29.70    6.00
   0   2  11   28.50    6.10
   0   2  11   30.90    8.70
  -1  -2 -11   -0.40    1.30
  -1  -2 -11    4.40    2.80
  -1  -2 -11    3.30    3.30
  -1  -2 -11    2.60    2.20
  -1  -2 -11    6.60    2.50
   1   2  11    5.00    2.60
   1   2  11    3.50    3.40
   1   2  11    2.30    1.80
   1   2  11    5.10    2.80
  -2  -2 -11  486.25   70.59
  -2  -2 -11  526.55   68.19
  -2  -2 -11  592.94   70.39
  -2  -2 -11  530.85   68.89
   2   2  11  536.35   71.19
   2   2  11  485.15   69.09
   2   2  11  540.25   67.49
   2   2  11  567.64   68.49
  -3  -2 -11   10.20    5.00
  -3  -2 -11   24.30    4.90
  -3  -2 -11   14.20    5.40
  -3  -2 -11   21.00    7.20
  -3  -2 -11   15.70    4.50
   3   2  11   17.10    6.50
   3   2  11   14.40    5.70
   3   2  11   12.10    3.50
   3   2  11   10.50    4.20
  -4  -2 -11   54.99   13.80
  -4  -2 -11   94.89   11.40
  -4  -2 -11   56.79   12.00
  -4  -2 -11   86.19   12.40
  -4  -2 -11   58.59   13.40
   4   2  11   74.59   12.70
   4   2  11   51.39   13.80
   4   2  11   65.19   14.20
   4   2  11   68.29   10.10
  -5  -2 -11    5.40    2.90
  -5  -2 -11    0.10    2.40
  -5  -2 -11    1.30    2.00
  -5  -2 -11    1.20    2.60
   5   2  11    7.40    3.30
   5   2  11   -1.40    1.50
   5   2  11    0.90    2.30
   5   2  11    0.70    1.20
  -6  -2 -11    6.80    3.00
  -6  -2 -11    8.10    3.50
  -6  -2 -11    7.60    4.30
   6   2  11    8.10    3.50
   6   2  11   10.70    5.30
   6   2  11   10.60    3.20
  -7  -2 -11   10.40    4.00
  -7  -2 -11   16.60    6.20
  -7  -2 -11   10.20    3.60
   7   2  11   21.00    5.90
   7   2  11    7.40    4.00
   7   2  11    4.90    2.60
   7   2  11    7.40    3.50
  -8  -2 -11    1.90    2.60
  -8  -2 -11    4.40    2.90
  -8  -2 -11    1.80    2.10
   8   2  11   -0.20    1.80
   8   2  11    1.70    1.60
   8   2  11    0.50    1.20
  -9  -2 -11    0.90    1.80
  -9  -2 -11    2.40    2.40
  -9  -2 -11    1.40    2.20
   9   2  11    1.80    1.30
   9   2  11   -0.90    1.60
   9   2  11   -0.70    2.00
   9   2  11    0.60    1.30
  12  -2 -10    3.00    5.00
  12  -2 -10   -1.20    2.40
  12  -2 -10    1.90    2.40
  12  -2 -10   -0.80    2.30
  12  -2 -10   15.00    8.20
 -12   2  10    2.70    4.20
 -12   2  10    0.60    2.80
 -12   2  10    2.70    2.50
 -12   2  10   13.00    6.50
 -12   2  10   -0.10    1.40
  11  -2 -10  135.19   27.70
  11  -2 -10  165.88   23.70
  11  -2 -10  132.99   24.70
  11  -2 -10  152.78   25.80
  11  -2 -10  214.88   32.10
 -11   2  10  180.38   24.30
 -11   2  10  179.28   23.90
 -11   2  10  153.58   27.00
 -11   2  10  135.29   27.20
 -11   2  10  178.98   24.50
  10  -2 -10   24.20    8.80
  10  -2 -10    8.00    5.30
  10  -2 -10   17.50    5.80
  10  -2 -10   13.80    5.00
  10  -2 -10    0.70    3.80
 -10   2  10   12.60    5.50
 -10   2  10   12.50    4.20
 -10   2  10   19.60    7.10
 -10   2  10   22.60    8.60
 -10   2  10   10.00    4.40
   9  -2 -10   53.29   11.20
   9  -2 -10   32.00    9.30
   9  -2 -10   39.80   10.10
   9  -2 -10   63.99   10.90
   9  -2 -10   50.89   12.80
  -9   2  10   60.39   11.40
  -9   2  10   58.29   10.30
  -9   2  10   32.00    9.80
  -9   2  10   53.29   11.50
  -9   2  10   61.89   11.40
   8  -2 -10    8.80    5.40
   8  -2 -10    7.20    3.80
   8  -2 -10    5.00    3.20
   8  -2 -10    4.20    3.40
   8  -2 -10    7.70    4.30
  -8   2  10    3.20    3.10
  -8   2  10    7.90    3.70
  -8   2  10    6.10    4.00
  -8   2  10   12.20    4.40
  -8   2  10    2.60    2.80
   7  -2 -10   18.40    6.00
   7  -2 -10    9.90    4.70
   7  -2 -10   15.90    5.20
   7  -2 -10   13.20    5.90
   7  -2 -10   22.30    6.70
   7  -2 -10   31.70    7.20
  -7   2  10   16.10    5.30
  -7   2  10   14.00    5.70
  -7   2  10   21.30    6.90
  -7   2  10   24.30    6.70
   6  -2 -10    5.40    3.00
   6  -2 -10   -0.80    2.20
   6  -2 -10   -1.50    1.20
   6  -2 -10    1.20    2.60
   6  -2 -10   -0.90    1.70
   6  -2 -10    0.90    1.90
  -6   2  10    0.70    1.90
  -6   2  10    0.40    1.80
  -6   2  10    1.00    2.00
  -6   2  10   -0.50    1.50
  -6   2  10    7.20    5.20
   5  -2 -10    9.70    4.00
   5  -2 -10    9.40    4.10
   5  -2 -10    8.30    3.70
   5  -2 -10    5.20    3.10
   5  -2 -10    8.20    4.20
   5  -2 -10    5.00    3.40
  -5   2  10    2.70    2.30
  -5   2  10   11.90    4.60
  -5   2  10    7.70    3.70
  -5   2  10    9.10    4.00
  -5   2  10    7.00    3.50
   4  -2 -10    1.20    2.60
   4  -2 -10    1.20    2.30
   4  -2 -10    0.80    2.10
   4  -2 -10    0.30    1.90
   4  -2 -10    3.90    2.70
   4  -2 -10    2.70    2.50
  -4   2  10    5.80    3.10
  -4   2  10    2.30    2.10
  -4   2  10    1.90    2.30
  -4   2  10    2.20    2.40
  -4   2  10    3.10    2.20
  -4   2  10    2.10    1.80
   3  -2 -10   28.40    8.40
   3  -2 -10   47.90    9.70
   3  -2 -10   70.69   13.30
   3  -2 -10   59.89   14.20
   3  -2 -10   62.59   11.50
   3  -2 -10   45.90   11.30
  -3   2  10   56.29   11.70
  -3   2  10   63.39   15.00
  -3   2  10   49.60    9.70
  -3   2  10   55.09   10.40
  -3   2  10   74.59   11.60
   2  -2 -10   12.20    4.00
   2  -2 -10   13.80    4.10
   2  -2 -10   16.90    5.60
   2  -2 -10   22.70    6.20
  -2   2  10   13.10    4.70
  -2   2  10   11.60    3.90
  -2   2  10   18.70    6.10
  -2   2  10   22.30    5.10
  -2   2  10    5.70    3.40
  -2   2  10   13.00    4.30
   1  -2 -10   18.40    6.00
   1  -2 -10   33.00    5.90
   1  -2 -10   20.70    6.20
   1  -2 -10   11.10    5.10
   1  -2 -10   14.90    5.20
  -1   2  10   25.70    5.60
  -1   2  10   23.30    5.60
  -1   2  10   24.50    5.60
  -1   2  10   32.20    7.10
  -1   2  10   18.80    5.90
  -1   2  10   18.00    5.30
   0  -2 -10   16.90    4.30
   0  -2 -10   10.70    4.00
   0  -2 -10   15.10    5.00
   0  -2 -10   20.50    6.10
   0  -2 -10   17.60    5.80
   0   2  10   13.50    4.50
   0   2  10   24.40    8.30
   0   2  10   26.20    8.10
   0   2  10   30.10    6.40
   0   2  10   17.30    4.40
   0   2  10   19.40    4.90
   0   2  10   23.20    5.50
  -1  -2 -10   49.80    8.30
  -1  -2 -10   29.40    7.60
  -1  -2 -10   34.40    6.50
  -1  -2 -10   24.30    6.90
  -1  -2 -10   21.50    6.80
   1   2  10   37.30    6.20
   1   2  10   45.60    7.90
   1   2  10   29.30    6.80
   1   2  10   36.80    6.70
   1   2  10   24.00    8.00
   1   2  10   29.50    7.80
  -2  -2 -10  115.69   18.50
  -2  -2 -10  144.49   16.80
  -2  -2 -10   96.89   18.30
  -2  -2 -10  118.59   15.60
  -2  -2 -10  143.79   21.10
   2   2  10  105.49   15.20
   2   2  10   72.99   16.20
   2   2  10  114.59   16.40
  -3  -2 -10    2.10    1.80
  -3  -2 -10    1.50    2.20
  -3  -2 -10   -2.40    1.20
  -3  -2 -10    0.70    2.10
  -3  -2 -10    0.50    1.70
   3   2  10    1.50    2.00
   3   2  10    0.50    1.70
   3   2  10    2.90    1.80
   3   2  10   -1.70    1.10
  -4  -2 -10  254.17   30.40
  -4  -2 -10  202.58   29.90
  -4  -2 -10  209.58   31.10
  -4  -2 -10  219.08   31.50
  -4  -2 -10  216.88   29.40
   4   2  10  200.98   33.80
   4   2  10  268.07   31.70
   4   2  10  206.28   29.90
  -5  -2 -10   57.49   12.30
  -5  -2 -10   42.00    8.70
  -5  -2 -10   44.00    9.40
   5   2  10   70.79   13.30
   5   2  10   50.29    9.80
  -6  -2 -10    0.70    2.00
  -6  -2 -10   -3.20    1.30
   6   2  10    1.30    1.70
   6   2  10    2.40    2.50
   6   2  10    2.10    2.70
   6   2  10    2.10    2.80
  -7  -2 -10   -0.70    1.70
  -7  -2 -10    2.10    2.30
   7   2  10    3.10    3.20
   7   2  10    0.70    2.10
   7   2  10    2.60    2.20
   7   2  10    3.70    2.40
  -8  -2 -10    3.90    3.50
  -8  -2 -10   11.00    3.50
   8   2  10    6.80    2.90
   8   2  10    4.00    2.40
   8   2  10    1.10    1.90
   8   2  10   11.90    4.70
  -9  -2 -10   45.60   11.00
  -9  -2 -10   61.19   11.20
  -9  -2 -10   56.59   13.00
   9   2  10   52.89    9.40
   9   2  10   60.59   10.40
   9   2  10   26.90   13.70
   9   2  10   46.50   15.20
 -10  -2 -10   12.40    5.30
 -10  -2 -10    3.40    3.30
 -10  -2 -10   13.60    5.30
  10   2  10    7.90    5.70
  10   2  10    3.30    3.30
  10   2  10    8.90    2.60
  10   2  10    4.10    2.60
  12  -2  -9   16.10    5.80
  12  -2  -9   28.40    8.90
  12  -2  -9   23.30    6.90
  12  -2  -9   16.00    6.50
  12  -2  -9   17.40    7.40
 -12   2   9   31.50    7.40
 -12   2   9   32.50    8.40
 -12   2   9   17.40    7.10
 -12   2   9   21.40    7.20
 -12   2   9   16.70    8.20
 -12   2   9   25.10    6.80
  11  -2  -9   46.90   10.30
  11  -2  -9   43.70   11.10
  11  -2  -9   50.79   10.60
  11  -2  -9   66.09   14.90
  11  -2  -9   38.00   10.80
 -11   2   9   50.79   10.40
 -11   2   9   25.20   10.10
 -11   2   9   52.49   10.80
 -11   2   9   41.20   11.10
 -11   2   9   59.89   11.60
 -11   2   9   58.49   10.60
  10  -2  -9    3.90    3.10
  10  -2  -9    4.50    3.90
  10  -2  -9   -0.70    2.50
  10  -2  -9    3.30    2.80
 -10   2   9    3.10    3.10
 -10   2   9    4.60    3.20
 -10   2   9    2.80    2.70
 -10   2   9    7.00    3.40
 -10   2   9    4.60    2.60
 -10   2   9    2.80    2.40
   9  -2  -9   26.90    6.80
   9  -2  -9   50.89   10.00
   9  -2  -9   15.90    6.40
   9  -2  -9   44.10   10.90
  -9   2   9   54.39    9.70
  -9   2   9   29.30    7.40
  -9   2   9   34.10    8.40
  -9   2   9   42.70    9.40
  -9   2   9   20.10    6.40
  -9   2   9   35.40   10.30
   8  -2  -9    6.70    4.70
   8  -2  -9   22.90    6.00
   8  -2  -9   15.60    6.30
   8  -2  -9   26.50    6.80
  -8   2   9   13.70    4.80
  -8   2   9   17.20    6.20
  -8   2   9   19.70    5.80
  -8   2   9   20.30    5.70
  -8   2   9   15.00    5.20
  -8   2   9   15.70    5.50
   7  -2  -9   13.10    4.50
   7  -2  -9    6.80    4.40
   7  -2  -9    5.00    3.40
   7  -2  -9   13.60    7.80
   7  -2  -9    8.00    4.00
  -7   2   9   15.70    5.00
  -7   2   9    0.30    1.90
  -7   2   9   12.20    4.10
  -7   2   9   19.80    5.70
   6  -2  -9   29.60    5.90
   6  -2  -9   11.60    6.00
   6  -2  -9    8.70    4.40
   6  -2  -9   19.70    5.90
  -6   2   9   23.60    6.60
  -6   2   9   19.70    5.40
  -6   2   9   12.60    5.60
  -6   2   9   13.10    5.60
  -6   2   9   13.30    4.80
   5  -2  -9   71.99   11.70
   5  -2  -9   98.39   16.50
   5  -2  -9   55.09   10.80
   5  -2  -9   70.09   11.70
   5  -2  -9   64.99   12.70
  -5   2   9   70.09   12.60
  -5   2   9   64.79   11.30
  -5   2   9   44.80   10.10
  -5   2   9   55.49   11.00
  -5   2   9   60.99   11.60
   4  -2  -9  290.77   42.60
   4  -2  -9  316.27   45.00
   4  -2  -9  331.87   42.80
   4  -2  -9  306.77   43.10
   4  -2  -9  320.07   44.10
  -4   2   9  318.27   43.20
  -4   2   9  355.56   43.00
  -4   2   9  416.26   46.70
  -4   2   9  344.77   43.20
  -4   2   9  345.77   42.90
  -4   2   9  307.87   43.40
   3  -2  -9  124.79   19.60
   3  -2  -9  142.09   20.20
   3  -2  -9  123.29   22.20
   3  -2  -9  146.29   20.20
   3  -2  -9  133.69   22.20
  -3   2   9  130.89   19.50
  -3   2   9  163.78   20.30
  -3   2   9  137.59   19.70
  -3   2   9  136.79   19.60
  -3   2   9  154.08   20.90
  -3   2   9  248.78   31.40
   2  -2  -9   43.50    8.70
   2  -2  -9   50.99    8.60
   2  -2  -9   49.99   11.50
   2  -2  -9   47.50    9.10
   2  -2  -9   62.49   11.00
   2  -2  -9   53.19   10.00
  -2   2   9   35.90    8.70
  -2   2   9   47.30    9.00
  -2   2   9   44.50    8.40
  -2   2   9   29.80    9.20
  -2   2   9   44.70    8.50
  -2   2   9   51.79    8.90
   1  -2  -9  167.38   24.30
   1  -2  -9  171.38   24.20
   1  -2  -9  167.88   23.10
   1  -2  -9  162.88   24.30
   1  -2  -9  176.68   24.00
  -1   2   9  182.48   25.20
  -1   2   9  168.38   23.80
  -1   2   9  180.68   23.20
  -1   2   9  172.88   23.60
  -1   2   9  181.28   23.70
  -1   2   9  179.28   25.10
   0  -2  -9    0.30    1.10
   0  -2  -9   -0.30    1.30
   0  -2  -9    1.50    1.90
   0  -2  -9    1.10    1.50
   0  -2  -9    3.10    2.30
   0   2   9    1.10    1.80
   0   2   9    4.80    3.50
   0   2   9    1.30    1.30
   0   2   9   -0.10    1.20
   0   2   9    0.20    1.20
   0   2   9    2.30    2.50
   0   2   9   -0.30    1.20
  -1  -2  -9   24.50    6.20
  -1  -2  -9   35.60    8.00
  -1  -2  -9   26.60    6.00
  -1  -2  -9   26.90    6.10
  -1  -2  -9   31.40    6.00
   1   2   9   33.30    6.30
   1   2   9   37.90    8.30
   1   2   9   26.90    6.50
   1   2   9   46.90   10.30
   1   2   9   32.00    6.80
   1   2   9   17.20    6.50
  -2  -2  -9    9.40    3.30
  -2  -2  -9    8.30    3.70
  -2  -2  -9    5.90    3.60
  -2  -2  -9    5.90    2.40
  -2  -2  -9    7.20    3.20
   2   2   9    8.80    3.70
   2   2   9    8.70    2.90
   2   2   9    2.20    2.20
   2   2   9    2.50    2.90
   2   2   9    7.90    2.70
   2   2   9   12.10    5.30
  -3  -2  -9    1.70    2.40
  -3  -2  -9    0.50    1.00
  -3  -2  -9   -0.50    1.10
  -3  -2  -9    0.60    1.50
   3   2   9    0.70    2.10
   3   2   9   -1.80    0.80
   3   2   9    2.40    1.60
   3   2   9    0.50    1.10
   3   2   9    1.90    2.00
  -4  -2  -9   38.10    7.70
  -4  -2  -9   37.40    7.40
  -4  -2  -9   53.39   11.30
  -4  -2  -9   37.00    7.30
  -4  -2  -9   31.50    7.80
   4   2   9   43.70    9.70
   4   2   9   28.10    6.10
  -5  -2  -9    9.80    3.60
  -5  -2  -9    9.50    4.60
  -5  -2  -9   13.10    4.00
  -5  -2  -9   15.30    4.40
   5   2   9   15.50    3.60
   5   2   9    3.30    2.70
   5   2   9   12.70    4.50
   5   2   9   11.90    4.40
  -6  -2  -9   15.20    5.80
  -6  -2  -9   13.20    4.50
  -6  -2  -9   34.40    6.70
   6   2   9   20.60    5.60
   6   2   9   14.70    5.60
   6   2   9   13.20    3.90
   6   2   9   25.20    6.60
  -7  -2  -9    5.40    3.00
  -7  -2  -9    2.20    2.50
  -7  -2  -9    1.60    2.80
   7   2   9    5.70    3.30
   7   2   9    3.70    4.10
   7   2   9    5.80    2.50
   7   2   9    5.10    2.70
  -8  -2  -9    4.20    2.90
  -8  -2  -9    2.70    2.50
  -8  -2  -9   -1.60    1.40
   8   2   9    0.30    2.10
   8   2   9    2.80    2.10
   8   2   9    0.40    2.00
   8   2   9    2.90    2.10
  -9  -2  -9    1.50    2.30
  -9  -2  -9   -1.30    1.30
  -9  -2  -9    0.70    2.20
   9   2   9    0.40    2.20
   9   2   9   -0.80    1.10
   9   2   9    0.10    0.70
   9   2   9   -2.40    1.60
 -10  -2  -9    3.50    3.50
 -10  -2  -9   -0.80    1.80
 -10  -2  -9    5.90    3.60
  10   2   9    3.20    1.50
  10   2   9    8.70    6.00
  10   2   9    6.80    2.90
  10   2   9   10.80    6.00
 -11  -2  -9    9.20    5.30
 -11  -2  -9   15.30    5.40
 -11  -2  -9   16.60    5.20
  11   2   9    8.10    4.60
  11   2   9   11.90    5.60
  11   2   9    8.90    3.60
  13  -2  -8    5.40    4.10
  13  -2  -8    7.70    4.10
  13  -2  -8    5.30    3.90
  13  -2  -8    9.50    5.50
  13  -2  -8    3.10    2.70
 -13   2   8    7.30    3.00
 -13   2   8    9.20    5.30
 -13   2   8    5.40    5.00
 -13   2   8    1.50    1.60
 -13   2   8    5.30    3.90
  12  -2  -8    4.20    3.50
  12  -2  -8   -0.80    1.60
  12  -2  -8    3.00    4.10
  12  -2  -8   -0.20    1.90
  12  -2  -8   -1.00    1.90
 -12   2   8    3.20    2.60
 -12   2   8   -0.20    1.40
 -12   2   8   -1.60    0.80
 -12   2   8    2.80    4.10
 -12   2   8    0.50    2.80
  11  -2  -8   25.40    6.90
  11  -2  -8   24.90    8.00
  11  -2  -8   27.10    8.70
  11  -2  -8   34.70    8.70
 -11   2   8   35.40    9.40
 -11   2   8   19.20    8.20
 -11   2   8   17.90    5.50
 -11   2   8   23.40    7.10
 -11   2   8   23.40    6.10
 -11   2   8   21.90    6.90
  10  -2  -8   24.70    8.70
  10  -2  -8   18.70    6.70
  10  -2  -8   23.20    6.50
  10  -2  -8   28.80    8.10
 -10   2   8   31.80    7.20
 -10   2   8   29.20    8.30
 -10   2   8   36.00    8.20
 -10   2   8   40.20    7.80
 -10   2   8   33.20    7.60
 -10   2   8   20.60    6.80
   9  -2  -8   35.40    9.20
   9  -2  -8   33.40    8.20
   9  -2  -8   36.20    7.70
   9  -2  -8   25.70    8.10
  -9   2   8   14.70    4.90
  -9   2   8   21.80    6.40
  -9   2   8   29.90    8.10
  -9   2   8   33.00    9.20
  -9   2   8   22.90    6.30
  -9   2   8   29.20    7.00
   8  -2  -8   22.20    8.40
   8  -2  -8   23.90    7.10
   8  -2  -8   12.90    4.20
   8  -2  -8   30.50    7.30
  -8   2   8   13.00    4.70
  -8   2   8   13.80    5.30
  -8   2   8   19.90    5.40
  -8   2   8   19.10    5.80
  -8   2   8   14.20    4.80
  -8   2   8   11.00    3.70
   7  -2  -8   15.40    4.90
   7  -2  -8   19.40    5.60
   7  -2  -8    6.70    4.40
   7  -2  -8   13.20    4.10
   7  -2  -8   29.00    7.70
  -7   2   8    8.80    3.90
  -7   2   8   15.80    5.30
  -7   2   8   17.40    5.40
  -7   2   8   17.10    5.40
  -7   2   8   27.50    6.20
   6  -2  -8    1.70    1.70
   6  -2  -8    4.30    3.10
   6  -2  -8    0.40    1.60
   6  -2  -8    6.20    2.90
   6  -2  -8    2.00    2.00
  -6   2   8    0.10    1.20
  -6   2   8    2.50    1.90
  -6   2   8   -1.80    1.70
  -6   2   8    3.00    2.90
  -6   2   8    0.80    2.10
   5  -2  -8   20.60    5.10
   5  -2  -8   11.40    4.10
   5  -2  -8   14.00    5.10
   5  -2  -8   13.50    4.80
   5  -2  -8   10.90    3.80
  -5   2   8   14.30    4.20
  -5   2   8   12.60    4.40
  -5   2   8   21.90    5.40
  -5   2   8   22.90    5.60
  -5   2   8    8.10    3.70
   4  -2  -8   50.19   10.60
   4  -2  -8   52.69    9.70
   4  -2  -8   33.60    8.30
   4  -2  -8   35.30    9.30
   4  -2  -8   50.19    9.20
  -4   2   8   45.20    9.00
  -4   2   8   67.59   10.30
  -4   2   8   72.49   11.60
  -4   2   8   43.60    8.60
  -4   2   8   47.20    8.90
  -4   2   8   58.99   10.80
   3  -2  -8  101.49   20.80
   3  -2  -8  141.99   18.70
   3  -2  -8  118.49   18.70
   3  -2  -8  126.49   19.10
   3  -2  -8  143.49   20.00
  -3   2   8  120.59   18.60
  -3   2   8  136.99   18.90
  -3   2   8  151.78   19.00
  -3   2   8  144.39   19.20
  -3   2   8  138.69   19.60
  -3   2   8  173.08   20.40
   2  -2  -8    0.40    1.40
   2  -2  -8   -0.20    1.20
   2  -2  -8   -0.80    1.40
   2  -2  -8   -0.30    1.10
  -2   2   8    2.80    2.20
  -2   2   8   -0.80    1.00
  -2   2   8   -1.10    1.00
  -2   2   8   -0.50    1.30
  -2   2   8    0.80    1.30
  -2   2   8   -0.20    1.10
   1  -2  -8  117.49   18.50
   1  -2  -8  127.19   18.30
   1  -2  -8  133.29   18.60
   1  -2  -8  114.89   17.90
   1  -2  -8  124.89   17.50
  -1   2   8  147.19   18.40
  -1   2   8  133.79   18.00
  -1   2   8  125.09   20.20
  -1   2   8  127.09   17.40
  -1   2   8  146.99   18.30
  -1   2   8  124.89   20.50
   0  -2  -8   21.30    5.80
   0  -2  -8   26.90    4.90
   0  -2  -8   16.00    4.40
   0  -2  -8   15.30    4.80
   0  -2  -8   24.20    6.40
   0   2   8   20.40    4.60
   0   2   8   29.30    7.60
   0   2   8   12.70    4.10
   0   2   8   33.60    6.90
   0   2   8   10.20    4.10
  -1  -2  -8   17.00    4.30
  -1  -2  -8   22.50    5.20
  -1  -2  -8   18.40    4.80
  -1  -2  -8   13.90    4.90
  -1  -2  -8   19.70    4.40
   1   2   8   19.70    6.20
   1   2   8   21.80    4.70
   1   2   8   25.60    6.20
   1   2   8   12.70    3.70
   1   2   8   21.60    5.30
   1   2   8   22.80    5.20
  -2  -2  -8    0.10    1.00
  -2  -2  -8   -0.70    1.00
  -2  -2  -8    0.60    1.40
  -2  -2  -8   -1.10    0.70
  -2  -2  -8    0.50    1.80
   2   2   8    1.50    1.70
   2   2   8   -1.10    0.50
   2   2   8    0.60    0.90
   2   2   8    0.20    1.30
   2   2   8    5.30    3.50
   2   2   8   -1.80    1.30
  -3  -2  -8  164.28   22.00
  -3  -2  -8  159.98   21.80
  -3  -2  -8  158.18   22.90
  -3  -2  -8  176.48   23.40
  -3  -2  -8  150.58   21.60
   3   2   8  162.68   21.20
   3   2   8  155.88   22.70
  -4  -2  -8   72.69   11.50
  -4  -2  -8   86.99   12.80
  -4  -2  -8   42.10   10.90
  -4  -2  -8   73.99   11.70
  -4  -2  -8   75.59   13.70
   4   2   8   67.29   12.30
   4   2   8   69.19    9.90
   4   2   8   89.79   12.80
   4   2   8   60.49   11.50
  -5  -2  -8   29.30    7.00
  -5  -2  -8   39.80    7.60
  -5  -2  -8   32.00    7.10
  -5  -2  -8   35.00    9.00
   5   2   8   51.59    9.30
   5   2   8   71.59   10.60
   5   2   8   32.30    7.50
   5   2   8   33.90    8.80
   5   2   8   32.80    6.40
  -6  -2  -8   54.69   10.30
  -6  -2  -8   48.50   10.00
  -6  -2  -8   58.39   11.70
   6   2   8   56.69   12.70
   6   2   8   68.09   11.20
   6   2   8   61.29    9.70
   6   2   8   56.79   11.50
  -7  -2  -8   61.99   12.20
  -7  -2  -8   66.49   13.40
  -7  -2  -8   94.29   13.90
   7   2   8   86.09   13.20
   7   2   8   81.39   11.30
   7   2   8   71.19   14.00
   7   2   8   69.19   13.80
  -8  -2  -8    9.10    4.10
  -8  -2  -8   13.30    4.40
  -8  -2  -8   10.60    4.90
   8   2   8   22.30    4.70
   8   2   8    7.70    4.40
   8   2   8   20.20    4.70
   8   2   8   12.10    5.10
  -9  -2  -8    9.30    3.80
  -9  -2  -8   11.20    4.60
  -9  -2  -8   11.90    4.60
   9   2   8   13.70    5.50
   9   2   8    4.90    4.50
   9   2   8    7.80    2.50
   9   2   8   10.00    3.60
 -10  -2  -8    9.40    4.70
 -10  -2  -8   19.70    6.10
 -10  -2  -8    4.00    3.00
  10   2   8   23.80    7.50
  10   2   8   14.60    3.20
  10   2   8   27.00    9.20
  10   2   8   16.40    4.70
 -11  -2  -8    2.10    2.20
 -11  -2  -8   -1.10    1.70
 -11  -2  -8    4.10    3.00
  11   2   8    3.80    2.30
  11   2   8    9.60    5.00
  11   2   8    0.60    2.40
  13  -2  -7    6.20    3.80
  13  -2  -7   12.60    5.30
  13  -2  -7    9.80    5.20
  13  -2  -7   21.20    7.40
  13  -2  -7    8.50    5.20
 -13   2   7   19.80    7.70
 -13   2   7   10.10    3.50
 -13   2   7   11.90    4.80
 -13   2   7   13.00    4.40
 -13   2   7    6.90    3.90
 -13   2   7    8.30    6.20
  12  -2  -7   -0.50    1.70
  12  -2  -7    0.10    1.90
  12  -2  -7    0.80    2.20
  12  -2  -7    1.00    4.10
 -12   2   7    1.10    1.50
 -12   2   7   -0.10    0.80
 -12   2   7   -0.60    1.80
 -12   2   7   10.60    7.00
 -12   2   7    2.60    2.70
 -12   2   7   -1.40    1.10
  11  -2  -7    0.20    3.10
  11  -2  -7    0.60    1.60
  11  -2  -7   -1.00    1.00
  11  -2  -7    2.20    3.50
 -11   2   7   -1.30    1.70
 -11   2   7   -1.60    1.60
 -11   2   7    4.10    2.40
 -11   2   7    1.00    2.70
 -11   2   7    1.90    1.50
 -11   2   7   -0.50    1.20
  10  -2  -7  109.39   19.00
  10  -2  -7  139.39   21.40
  10  -2  -7  102.29   20.80
  10  -2  -7  146.59   23.40
 -10   2   7  132.49   18.20
 -10   2   7  122.29   21.10
 -10   2   7  125.19   17.90
 -10   2   7  129.89   20.40
 -10   2   7  115.59   22.90
 -10   2   7  127.89   20.50
   9  -2  -7    1.20    2.40
   9  -2  -7    1.20    2.10
   9  -2  -7    1.50    3.20
   9  -2  -7    2.70    2.10
  -9   2   7    6.90    3.10
  -9   2   7    2.70    2.50
  -9   2   7    2.40    2.50
  -9   2   7    3.80    3.20
  -9   2   7    3.10    2.60
  -9   2   7    1.80    2.30
   8  -2  -7    2.10    2.00
   8  -2  -7    1.50    3.00
   8  -2  -7   -0.20    2.60
   8  -2  -7    2.70    3.00
  -8   2   7    4.40    2.70
  -8   2   7   -2.00    2.20
  -8   2   7    2.00    1.80
  -8   2   7    2.80    2.30
  -8   2   7   -0.40    2.40
  -8   2   7   -0.50    1.80
   7  -2  -7    1.30    2.40
   7  -2  -7    4.80    3.20
   7  -2  -7   -1.00    2.10
   7  -2  -7   -1.50    1.00
  -7   2   7    4.40    2.60
  -7   2   7    3.40    2.50
  -7   2   7    4.50    3.10
  -7   2   7    1.60    2.10
  -7   2   7    2.40    2.40
   6  -2  -7   14.80    4.90
   6  -2  -7   19.10    5.00
   6  -2  -7   22.00    5.30
   6  -2  -7   16.10    5.80
   6  -2  -7   14.50    5.20
  -6   2   7   26.20    5.90
  -6   2   7   21.20    5.70
  -6   2   7   12.60    4.10
  -6   2   7   18.90    5.30
  -6   2   7   15.50    4.90
   5  -2  -7  110.29   14.60
   5  -2  -7   80.89   13.10
   5  -2  -7   58.99   12.80
   5  -2  -7   89.09   13.70
   5  -2  -7   85.89   15.00
  -5   2   7   99.99   14.20
  -5   2   7   90.79   14.30
  -5   2   7   74.39   13.50
  -5   2   7   73.99   13.10
  -5   2   7   97.09   14.70
   4  -2  -7    6.30    2.80
   4  -2  -7    6.40    2.60
   4  -2  -7    5.90    2.40
   4  -2  -7    7.70    3.80
   4  -2  -7    2.20    2.50
  -4   2   7    7.90    2.80
  -4   2   7    8.30    3.40
  -4   2   7    5.70    2.50
  -4   2   7    7.50    3.10
  -4   2   7    5.20    2.80
  -4   2   7    3.40    2.30
   3  -2  -7  176.48   24.40
   3  -2  -7  168.58   22.80
   3  -2  -7  163.28   23.60
   3  -2  -7  162.68   22.90
   3  -2  -7  160.28   22.50
  -3   2   7  157.68   22.80
  -3   2   7  186.08   23.60
  -3   2   7  172.38   23.40
  -3   2   7  172.48   22.90
  -3   2   7  167.08   22.80
  -3   2   7  180.18   22.80
   2  -2  -7    4.10    3.10
   2  -2  -7    4.30    2.70
   2  -2  -7    2.40    1.80
   2  -2  -7    4.60    2.50
  -2   2   7    2.20    1.90
  -2   2   7    3.20    2.40
  -2   2   7    1.70    1.50
  -2   2   7    5.20    2.20
  -2   2   7    5.00    2.30
  -2   2   7    1.80    1.50
   1  -2  -7   96.19   15.20
   1  -2  -7  111.19   14.80
  -1   2   7  107.49   15.20
  -1   2   7  108.59   15.20
  -1   2   7  110.09   17.70
  -1   2   7  103.89   14.60
  -1   2   7  137.89   19.00
  -1   2   7  107.39   15.10
   0  -2  -7    5.70    2.20
   0  -2  -7    5.00    2.70
   0  -2  -7    6.00    2.90
   0  -2  -7    0.70    1.70
   0  -2  -7    4.10    2.00
   0   2   7    6.10    2.00
   0   2   7    6.60    2.70
   0   2   7    6.00    2.60
   0   2   7    1.70    2.00
   0   2   7    5.90    2.60
   0   2   7    6.90    2.50
  -1  -2  -7   20.70    5.10
  -1  -2  -7   14.50    4.20
  -1  -2  -7   15.50    4.50
  -1  -2  -7   22.50    5.00
  -1  -2  -7   24.50    4.60
   1   2   7   22.50    5.20
   1   2   7   29.00    6.10
   1   2   7   21.40    4.60
   1   2   7    7.40    3.60
   1   2   7   16.90    5.20
  -2  -2  -7  229.48   32.30
  -2  -2  -7  238.58   33.00
  -2  -2  -7  253.87   32.20
  -2  -2  -7  274.27   32.50
  -2  -2  -7  248.28   33.40
   2   2   7  256.37   31.90
   2   2   7  232.88   32.20
   2   2   7  245.78   33.40
   2   2   7  240.08   34.20
   2   2   7  240.38   32.80
   2   2   7  257.47   32.70
  -3  -2  -7   30.40    7.50
  -3  -2  -7   30.50    6.00
  -3  -2  -7   29.30    7.00
  -3  -2  -7   34.20    6.50
  -3  -2  -7   34.40    6.60
   3   2   7   30.40    6.50
   3   2   7   33.70    5.70
   3   2   7   28.20    6.20
   3   2   7   21.10    6.00
  -4  -2  -7   33.00    7.30
  -4  -2  -7   44.20    9.60
  -4  -2  -7   44.90    8.20
  -4  -2  -7   38.30    7.60
  -4  -2  -7   35.70    8.60
   4   2   7   55.19    8.90
   4   2   7   43.00    8.50
   4   2   7   36.90    6.80
   4   2   7   37.90    9.30
  -5  -2  -7    0.80    1.90
  -5  -2  -7   -0.40    1.70
  -5  -2  -7    2.40    1.70
  -5  -2  -7    0.90    1.40
   5   2   7    1.10    1.30
   5   2   7    2.50    1.60
   5   2   7    0.30    1.60
   5   2   7   -1.00    1.20
   5   2   7    0.10    1.20
  -6  -2  -7  169.98   24.90
  -6  -2  -7  180.68   26.10
  -6  -2  -7  182.18   25.00
   6   2   7  171.08   25.50
   6   2   7  178.38   26.30
   6   2   7  188.28   24.30
   6   2   7  181.78   24.90
   6   2   7  215.68   25.50
  -7  -2  -7   14.40    4.60
  -7  -2  -7   13.70    5.40
  -7  -2  -7   10.50    4.10
   7   2   7   17.70    4.30
   7   2   7   14.10    5.00
   7   2   7   16.90    6.00
   7   2   7   18.90    4.70
  -8  -2  -7   -1.40    1.60
  -8  -2  -7   -0.60    1.50
  -8  -2  -7    2.10    2.60
   8   2   7    3.10    1.90
   8   2   7    0.50    1.20
   8   2   7    2.10    1.90
   8   2   7    5.60    3.90
  -9  -2  -7   -0.30    1.80
  -9  -2  -7   -2.20    2.00
  -9  -2  -7   -1.50    1.40
   9   2   7   -0.20    0.80
   9   2   7   -0.60    1.50
   9   2   7    0.60    1.50
   9   2   7   -0.10    1.80
 -10  -2  -7   10.30    4.70
 -10  -2  -7   27.00    7.60
  10   2   7   51.69   11.90
  10   2   7   36.40    5.10
  10   2   7   32.20    8.70
  10   2   7   28.30    6.60
 -11  -2  -7   29.70    7.70
 -11  -2  -7   38.40    8.00
  11   2   7   18.20    6.00
  11   2   7   32.30    8.70
  11   2   7   21.50    8.20
 -12  -2  -7   23.80    6.80
 -12  -2  -7   10.40    6.60
 -12  -2  -7   28.60    7.50
  12   2   7   32.70    9.40
  12   2   7   25.20    9.40
  12   2   7   21.00    5.80
  12   2   7   35.20    7.70
  14  -2  -6   33.70   10.60
  14  -2  -6   19.00    8.70
  14  -2  -6   32.30    8.80
  14  -2  -6   19.40    7.00
  14  -2  -6   31.10    7.40
 -14   2   6   22.60    7.50
 -14   2   6   29.60   11.00
 -14   2   6   31.60    7.10
 -14   2   6   22.90    7.90
 -14   2   6   31.80    6.00
  13  -2  -6   33.20    9.70
  13  -2  -6   30.00    8.30
  13  -2  -6   19.20    8.00
  13  -2  -6   25.60    8.60
 -13   2   6   26.00    7.80
 -13   2   6   21.70   10.50
 -13   2   6   18.30    6.60
 -13   2   6   18.00    6.60
 -13   2   6   28.90    5.70
 -13   2   6   19.10    5.20
  12  -2  -6   74.49   13.00
  12  -2  -6   49.60   12.30
  12  -2  -6   59.39   14.00
  12  -2  -6   33.20    9.30
 -12   2   6   51.69    9.20
 -12   2   6   37.40   11.70
 -12   2   6   82.99   13.90
 -12   2   6   52.09    9.40
 -12   2   6   40.40   10.70
 -12   2   6   56.09   11.30
  11  -2  -6    2.60    2.70
  11  -2  -6    1.80    2.40
  11  -2  -6    2.50    4.00
  11  -2  -6   -1.80    1.50
 -11   2   6    2.50    2.90
 -11   2   6    1.50    2.90
 -11   2   6   -1.00    1.80
 -11   2   6   -0.20    0.80
 -11   2   6   -0.40    1.30
 -11   2   6   -0.80    1.00
  10  -2  -6   14.30    4.80
  10  -2  -6   18.00    6.10
  10  -2  -6   19.90    6.80
  10  -2  -6   35.60    8.00
 -10   2   6   18.90    5.90
 -10   2   6   19.70    6.00
 -10   2   6   18.30    4.90
 -10   2   6   26.10    5.80
 -10   2   6   12.00    4.20
 -10   2   6   17.00    6.30
   9  -2  -6   33.20    7.30
   9  -2  -6   33.50    7.80
   9  -2  -6   24.60    7.70
   9  -2  -6   30.00    7.40
  -9   2   6   21.20    6.00
  -9   2   6   21.00    5.60
  -9   2   6   20.30    6.50
  -9   2   6   26.30    6.10
  -9   2   6   19.10    6.40
  -9   2   6   33.00    5.00
  -9   2   6   19.30    5.20
   8  -2  -6    3.40    3.00
   8  -2  -6    0.40    2.00
   8  -2  -6   -3.00    2.00
   8  -2  -6    1.30    1.70
  -8   2   6   -0.60    1.60
  -8   2   6    2.00    3.00
  -8   2   6    1.40    1.80
  -8   2   6    2.10    1.90
  -8   2   6    4.80    3.20
  -8   2   6    0.90    1.50
   7  -2  -6    2.00    2.40
   7  -2  -6    5.10    2.80
   7  -2  -6    3.30    2.10
   7  -2  -6    0.70    1.70
  -7   2   6    0.10    1.30
  -7   2   6    3.80    2.30
  -7   2   6    0.70    1.30
  -7   2   6    2.40    2.60
  -7   2   6    2.80    1.90
   6  -2  -6   87.09   13.00
   6  -2  -6   83.09   14.20
   6  -2  -6   87.59   13.20
   6  -2  -6  107.89   15.50
   6  -2  -6   93.69   16.00
  -6   2   6   99.69   14.80
  -6   2   6   99.29   15.00
  -6   2   6   75.09   18.00
  -6   2   6   97.99   13.50
  -6   2   6   78.39   14.80
   5  -2  -6  663.13   77.19
   5  -2  -6  622.74   77.39
   5  -2  -6  617.14   77.19
   5  -2  -6  617.94   78.19
   5  -2  -6  627.64   78.29
  -5   2   6  605.74   77.29
  -5   2   6  570.54   77.49
  -5   2   6  574.64   77.39
  -5   2   6  592.04   77.29
  -5   2   6  621.84   77.39
   4  -2  -6    2.20    1.90
   4  -2  -6    3.30    1.80
   4  -2  -6    2.60    2.40
   4  -2  -6    2.10    2.40
   4  -2  -6    0.30    1.20
  -4   2   6    3.20    2.00
  -4   2   6    0.30    1.30
  -4   2   6    0.30    1.30
  -4   2   6    2.20    1.50
  -4   2   6    2.50    1.70
   3  -2  -6  571.84   71.39
   3  -2  -6  544.45   70.09
   3  -2  -6  582.04   70.09
   3  -2  -6  606.64   70.39
   3  -2  -6  563.94   70.99
  -3   2   6  519.35   69.89
  -3   2   6  551.24   70.09
  -3   2   6  530.05   70.19
  -3   2   6  522.65   70.39
  -3   2   6  558.94   70.19
  -3   2   6  569.44   70.59
   2  -2  -6   85.29   13.70
   2  -2  -6   45.50    9.60
   2  -2  -6   61.69   10.00
   2  -2  -6   76.39   11.40
   2  -2  -6   57.69   10.80
  -2   2   6   66.49    9.50
  -2   2   6   46.80   10.00
  -2   2   6   84.59   11.70
  -2   2   6   63.09   10.20
  -2   2   6   86.39   12.30
  -2   2   6   83.29   11.30
   1  -2  -6  766.12  101.59
   1  -2  -6  778.82  100.69
   1  -2  -6  832.92  100.39
  -1   2   6  788.02  101.09
  -1   2   6  739.83  100.69
  -1   2   6  821.32  100.19
  -1   2   6  850.11  100.39
  -1   2   6  813.72  100.39
   0  -2  -6  121.09   18.20
   0  -2  -6  122.89   18.10
   0  -2  -6  139.39   18.60
   0  -2  -6  138.79   17.70
   0   2   6  123.89   17.70
   0   2   6  131.89   17.20
   0   2   6  138.39   18.20
   0   2   6  142.99   18.80
   0   2   6  136.89   18.10
   0   2   6  122.59   18.90
  -1  -2  -6   -0.50    1.10
  -1  -2  -6    2.00    2.00
  -1  -2  -6   -0.10    1.40
  -1  -2  -6   -0.10    1.10
  -1  -2  -6    1.50    1.50
   1   2   6    0.00    1.60
   1   2   6    0.30    1.10
   1   2   6    0.10    1.30
   1   2   6   -1.00    0.90
   1   2   6   -0.10    1.40
  -2  -2  -6    1.90    1.70
  -2  -2  -6    4.60    2.80
  -2  -2  -6    1.20    1.70
  -2  -2  -6    1.20    1.90
  -2  -2  -6    2.90    1.60
   2   2   6    2.40    2.00
   2   2   6    3.60    1.60
   2   2   6    1.80    1.90
   2   2   6    1.90    1.40
   2   2   6    2.60    1.90
  -3  -2  -6   65.09   12.20
  -3  -2  -6   72.29   13.30
  -3  -2  -6   80.49   12.10
  -3  -2  -6   75.19   10.70
  -3  -2  -6   80.99   11.00
   3   2   6   72.39   12.30
   3   2   6   96.49   14.20
   3   2   6   70.79   10.30
   3   2   6   71.19   10.80
  -4  -2  -6   91.59   13.70
  -4  -2  -6   76.39   14.90
  -4  -2  -6  109.99   13.60
  -4  -2  -6   96.69   16.30
  -4  -2  -6   87.09   13.60
   4   2   6  100.59   14.10
   4   2   6   94.79   15.30
   4   2   6   98.09   13.80
   4   2   6  138.29   17.90
   4   2   6   96.49   13.20
  -5  -2  -6   15.10    4.10
  -5  -2  -6   26.20    6.60
  -5  -2  -6   17.80    4.60
  -5  -2  -6   18.80    4.70
   5   2   6   21.90    5.10
   5   2   6   25.00    5.80
   5   2   6   20.80    4.20
   5   2   6   20.60    6.10
   5   2   6   22.10    5.10
  -6  -2  -6   68.79   11.80
  -6  -2  -6   61.89   11.40
  -6  -2  -6   88.89   14.40
   6   2   6   74.39   10.30
   6   2   6   79.59   11.80
   6   2   6   57.89   13.20
   6   2   6   58.19   12.10
  -7  -2  -6    6.80    3.30
  -7  -2  -6    5.10    3.60
   7   2   6   20.10    4.20
   7   2   6   15.10    4.90
   7   2   6   14.40    4.30
   7   2   6    9.80    3.10
   7   2   6    7.50    3.90
  -8  -2  -6   90.59   18.00
  -8  -2  -6  125.69   17.10
   8   2   6  116.49   15.70
   8   2   6  118.19   16.40
   8   2   6  128.69   20.30
  -9  -2  -6   51.59   11.40
  -9  -2  -6   89.79   13.50
  -9  -2  -6   63.59   12.50
   9   2   6   74.09    9.80
   9   2   6   67.39   13.70
   9   2   6   64.69   14.60
   9   2   6   79.09   12.50
 -10  -2  -6   77.59   10.80
 -10  -2  -6   55.19   10.70
 -10  -2  -6   51.09   11.40
 -10  -2  -6   44.30    9.90
  10   2   6   59.79    7.80
  10   2   6   63.49   10.90
  10   2   6   63.69   13.00
  10   2   6   26.40    9.60
 -11  -2  -6    3.20    3.10
 -11  -2  -6   -1.50    2.00
 -11  -2  -6    1.60    2.80
  11   2   6    2.50    3.30
  11   2   6    3.20    4.10
  11   2   6    5.80    3.00
 -12  -2  -6   24.50    7.30
 -12  -2  -6   39.20    8.70
 -12  -2  -6   38.70    7.90
 -12  -2  -6   31.30    8.20
  12   2   6   31.90    7.80
  12   2   6   31.50    9.30
  12   2   6   14.60    6.30
  12   2   6   30.80    8.40
 -13  -2  -6    3.90    5.10
 -13  -2  -6    0.90    2.30
 -13  -2  -6    1.10    2.30
  13   2   6   -1.20    2.30
  13   2   6    2.00    2.40
  13   2   6    4.60    5.30
  13   2   6    3.80    2.50
  14  -2  -5   27.70    9.00
  14  -2  -5   20.20    8.60
  14  -2  -5   16.50    6.50
 -14   2   5   29.10    8.30
 -14   2   5   29.90    8.70
 -14   2   5   33.10   11.40
 -14   2   5   24.20    6.00
  13  -2  -5   43.90   11.30
  13  -2  -5   21.60    7.30
  13  -2  -5   42.10   10.80
 -13   2   5   40.30    7.70
 -13   2   5   34.00    9.80
 -13   2   5   41.10    9.50
 -13   2   5   25.20    9.00
 -13   2   5   32.00    6.10
  12  -2  -5   15.40    7.60
  12  -2  -5   15.10    5.70
  12  -2  -5   16.40    6.30
 -12   2   5    5.00    5.30
 -12   2   5   11.30    3.90
 -12   2   5    9.20    4.70
 -12   2   5   11.30    4.70
 -12   2   5    6.70    4.10
 -12   2   5   13.80    3.50
  11  -2  -5    5.00    4.20
  11  -2  -5    3.80    3.30
  11  -2  -5    8.10    4.70
 -11   2   5    0.30    1.10
 -11   2   5    8.30    3.90
 -11   2   5    1.90    2.90
 -11   2   5    0.10    1.60
 -11   2   5    1.60    1.70
 -11   2   5   -2.20    1.40
 -11   2   5    1.60    2.40
  10  -2  -5    7.40    4.70
  10  -2  -5    4.40    3.30
  10  -2  -5   11.70    4.90
 -10   2   5   10.50    2.90
 -10   2   5    8.60    3.00
 -10   2   5   23.10    6.80
 -10   2   5   10.80    4.30
 -10   2   5   13.20    4.50
 -10   2   5    7.60    4.20
 -10   2   5   13.20    3.70
   9  -2  -5   31.20    8.60
   9  -2  -5   27.00    8.20
   9  -2  -5   50.99   10.10
  -9   2   5   39.50    6.40
  -9   2   5   28.40    7.50
  -9   2   5   37.60    8.30
  -9   2   5   39.90    7.50
  -9   2   5   43.50    9.40
  -9   2   5   45.60    7.80
   8  -2  -5   96.49   17.00
   8  -2  -5  129.99   18.50
   8  -2  -5   94.69   17.40
   8  -2  -5  125.89   15.80
  -8   2   5  108.49   18.40
  -8   2   5  112.99   15.10
  -8   2   5  112.29   14.20
  -8   2   5   90.59   16.00
  -8   2   5   82.39   15.60
  -8   2   5  113.69   17.60
  -8   2   5   98.89   14.70
   7  -2  -5    2.00    2.20
   7  -2  -5    0.80    1.60
   7  -2  -5    2.30    1.80
   7  -2  -5    3.70    2.60
  -7   2   5    3.40    2.10
  -7   2   5    6.30    2.30
  -7   2   5    1.70    2.20
  -7   2   5    5.90    3.00
  -7   2   5    3.80    2.00
  -7   2   5    2.30    1.40
   6  -2  -5   70.39   12.30
   6  -2  -5   66.69   11.10
   6  -2  -5   72.39   11.10
   6  -2  -5   59.49   11.50
  -6   2   5   61.99   11.00
  -6   2   5   69.39   10.80
  -6   2   5   58.19   11.50
  -6   2   5   65.69   11.50
  -6   2   5   62.69   10.80
   5  -2  -5  429.46   56.09
   5  -2  -5  456.55   57.09
   5  -2  -5  404.86   56.19
   5  -2  -5  450.85   57.29
   5  -2  -5  443.76   56.59
  -5   2   5  474.25   56.99
  -5   2   5  442.76   56.59
  -5   2   5  446.46   56.29
  -5   2   5  435.46   56.69
  -5   2   5  462.25   56.49
   4  -2  -5  323.27   43.10
   4  -2  -5  335.37   43.40
   4  -2  -5  333.27   44.00
   4  -2  -5  363.96   43.40
  -4   2   5  330.27   43.30
  -4   2   5  309.77   43.40
  -4   2   5  393.16   43.80
  -4   2   5  334.47   43.40
  -4   2   5  329.97   43.40
   3  -2  -5  471.55   57.39
   3  -2  -5  552.14   58.69
   3  -2  -5  437.46   57.29
   3  -2  -5  448.86   57.29
   3  -2  -5  437.66   57.99
  -3   2   5  439.76   57.39
  -3   2   5  444.36   57.19
  -3   2   5  440.56   57.59
  -3   2   5  439.56   57.49
  -3   2   5  445.56   57.49
  -3   2   5  455.95   57.39
   2  -2  -5    8.40    3.20
   2  -2  -5    9.70    2.80
   2  -2  -5    8.50    2.90
   2  -2  -5   10.90    3.50
   2  -2  -5   11.50    2.80
  -2   2   5    3.30    2.40
  -2   2   5    9.80    2.80
  -2   2   5    9.50    3.10
  -2   2   5    6.60    2.50
  -2   2   5    4.60    2.20
  -2   2   5    6.40    2.50
   1  -2  -5   14.50    3.40
   1  -2  -5   12.20    3.90
   1  -2  -5   20.60    4.80
   1  -2  -5   18.40    4.50
  -1   2   5   26.40    5.60
  -1   2   5   11.40    3.50
  -1   2   5   15.00    3.60
  -1   2   5   15.90    3.90
  -1   2   5   16.10    3.80
  -1   2   5   32.30    4.70
   0  -2  -5  112.09   16.70
   0  -2  -5  111.39   16.40
   0  -2  -5  117.49   16.70
   0   2   5  116.99   17.20
   0   2   5  131.29   17.00
   0   2   5  121.19   16.30
   0   2   5  127.29   16.70
   0   2   5  119.79   16.40
   0   2   5  125.99   15.70
  -1  -2  -5  135.99   18.10
  -1  -2  -5  135.99   18.80
  -1  -2  -5  141.09   18.50
  -1  -2  -5  144.49   18.80
   1   2   5  127.49   18.30
   1   2   5  130.79   18.80
   1   2   5  128.79   19.30
   1   2   5  131.49   18.00
   1   2   5  147.49   18.60
  -2  -2  -5  560.44   75.29
  -2  -2  -5  665.13   75.39
  -2  -2  -5  597.64   74.39
  -2  -2  -5  601.34   74.59
  -2  -2  -5  601.84   74.79
   2   2   5  591.64   74.29
   2   2   5  549.35   74.99
   2   2   5  594.84   74.99
  -3  -2  -5  278.17   34.40
  -3  -2  -5  267.77   34.50
  -3  -2  -5  261.37   35.10
  -3  -2  -5  288.97   34.60
  -3  -2  -5  279.27   35.30
   3   2   5  276.47   34.90
   3   2   5  261.07   33.90
   3   2   5  261.47   35.00
   3   2   5  235.88   34.10
  -4  -2  -5  466.75   59.49
  -4  -2  -5  495.25   60.99
  -4  -2  -5  415.16   59.89
  -4  -2  -5  478.95   60.09
   4   2   5  491.45   59.99
   4   2   5  471.15   60.09
   4   2   5  480.45   60.49
   4   2   5  497.35   60.99
   4   2   5  481.45   59.49
  -5  -2  -5    2.10    2.40
  -5  -2  -5   10.60    3.40
   5   2   5    7.00    2.50
   5   2   5    1.50    1.40
   5   2   5    2.50    1.70
   5   2   5    3.40    2.20
   5   2   5    4.70    2.00
  -6  -2  -5   91.39   15.10
  -6  -2  -5   83.99   13.60
   6   2   5   58.69   13.40
   6   2   5   83.59   12.00
   6   2   5  107.09   12.80
   6   2   5   81.69   12.00
   6   2   5   85.29   14.40
  -7  -2  -5   33.50    7.80
  -7  -2  -5   25.00    6.50
  -7  -2  -5   28.40    6.40
   7   2   5   39.60    6.40
   7   2   5   33.40    6.40
   7   2   5   45.10   12.90
   7   2   5   39.00    7.40
   7   2   5   31.00    7.50
  -8  -2  -5  219.18   29.80
  -8  -2  -5  206.18   30.10
  -8  -2  -5  206.08   29.00
   8   2   5  204.88   27.70
   8   2   5  236.58   37.90
   8   2   5  261.67   29.40
   8   2   5  204.48   28.60
  -9  -2  -5    5.70    3.00
  -9  -2  -5    0.40    2.10
  -9  -2  -5    1.60    1.70
  -9  -2  -5    2.30    2.20
   9   2   5    1.60    2.40
   9   2   5    4.40    1.60
   9   2   5    3.40    3.20
   9   2   5   -0.50    0.90
   9   2   5    2.40    2.00
 -10  -2  -5    2.20    2.90
 -10  -2  -5    5.00    3.10
 -10  -2  -5    6.50    3.00
 -10  -2  -5    3.50    2.70
  10   2   5    1.40    2.20
  10   2   5    2.00    2.90
  10   2   5    3.80    1.30
  10   2   5    3.20    2.50
 -11  -2  -5   76.79   12.80
 -11  -2  -5   60.39   11.70
 -11  -2  -5   45.20   10.50
 -11  -2  -5   93.79   13.40
  11   2   5   46.20   11.50
  11   2   5   64.99   13.40
  11   2   5   44.10   12.20
  11   2   5   52.49   11.00
  11   2   5   58.79    8.10
 -12  -2  -5   -0.60    1.90
 -12  -2  -5    2.80    3.00
 -12  -2  -5   -0.30    2.10
 -12  -2  -5   -0.90    1.30
  12   2   5    4.50    3.20
  12   2   5    9.00    5.10
  12   2   5   -0.50    0.60
  12   2   5   -1.10    2.00
 -13  -2  -5   41.20    9.60
 -13  -2  -5   34.10    8.70
 -13  -2  -5   42.40    9.10
  13   2   5   37.20    9.10
  13   2   5   35.00    8.60
  13   2   5   45.60   11.70
  13   2   5   27.00    9.40
  14  -2  -4   -0.70    1.40
  14  -2  -4   -0.30    2.00
  14  -2  -4   -0.30    3.20
 -14   2   4    2.70    1.70
 -14   2   4   -1.80    2.40
 -14   2   4   -0.90    2.30
 -14   2   4    1.80    2.10
  13  -2  -4    6.70    3.50
  13  -2  -4    4.20    4.40
 -13   2   4    3.60    1.90
 -13   2   4    4.30    3.40
 -13   2   4    3.00    3.10
 -13   2   4    4.60    2.30
  12  -2  -4   -1.40    3.30
  12  -2  -4    1.10    1.70
  12  -2  -4   -0.90    2.20
 -12   2   4    5.90    3.90
 -12   2   4    0.50    1.60
 -12   2   4    3.20    3.20
 -12   2   4    4.00    1.80
 -12   2   4    4.60    2.20
 -12   2   4    4.30    3.00
  11  -2  -4   88.39   18.10
  11  -2  -4   91.09   17.70
  11  -2  -4  102.29   18.10
 -11   2   4   95.79   18.10
 -11   2   4  118.79   18.90
 -11   2   4   88.49   18.80
 -11   2   4   88.19   14.00
 -11   2   4  126.69   15.00
 -11   2   4  109.29   17.90
 -11   2   4  132.09   16.70
  10  -2  -4    2.40    2.30
  10  -2  -4    4.40    3.50
  10  -2  -4    2.90    2.70
 -10   2   4    8.80    4.00
 -10   2   4   -0.70    1.00
 -10   2   4    6.00    4.00
 -10   2   4    0.90    2.10
 -10   2   4    6.40    2.20
 -10   2   4    3.70    2.20
 -10   2   4   11.10    4.30
   9  -2  -4  305.07   45.20
   9  -2  -4  339.87   46.20
   9  -2  -4  359.86   46.00
  -9   2   4  304.47   44.10
  -9   2   4  437.66   44.70
  -9   2   4  308.17   45.10
  -9   2   4  329.87   45.20
  -9   2   4  386.46   43.90
  -9   2   4  306.57   46.00
  -9   2   4  349.96   45.90
   8  -2  -4    8.30    3.90
   8  -2  -4    4.40    3.10
   8  -2  -4   10.70    3.40
  -8   2   4    9.80    2.80
  -8   2   4    9.80    3.30
  -8   2   4    9.40    2.40
  -8   2   4   10.70    2.80
  -8   2   4    5.10    3.30
  -8   2   4   10.80    4.30
  -8   2   4    9.10    3.50
   7  -2  -4   -0.60    1.50
   7  -2  -4    3.90    2.90
   7  -2  -4    4.20    2.30
  -7   2   4    3.10    1.60
  -7   2   4    1.90    1.10
  -7   2   4    6.50    2.60
  -7   2   4    1.60    1.50
  -7   2   4    1.50    2.20
  -7   2   4    1.70    1.40
  -7   2   4   -0.30    1.40
   6  -2  -4   17.80    5.10
   6  -2  -4   21.60    5.10
   6  -2  -4   11.10    3.50
  -6   2   4   11.30    3.20
  -6   2   4   16.20    4.90
  -6   2   4   12.80    3.20
  -6   2   4   16.00    4.10
  -6   2   4   14.20    4.10
   5  -2  -4 1075.19  128.89
   5  -2  -4 1110.79  128.59
   5  -2  -4 1087.49  129.29
   5  -2  -4 1030.60  128.79
  -5   2   4  966.40  127.99
  -5   2   4  966.70  128.59
  -5   2   4  997.20  128.49
  -5   2   4 1023.00  128.39
  -5   2   4 1038.10  128.99
   4  -2  -4  867.11  110.09
   4  -2  -4  858.51  110.59
   4  -2  -4  889.71  109.99
  -4   2   4  854.71  110.09
  -4   2   4  881.81  110.19
  -4   2   4  893.91  109.89
  -4   2   4  923.61  110.39
   3  -2  -4  295.47   40.60
   3  -2  -4  329.87   40.30
   3  -2  -4  298.57   40.00
   3  -2  -4  310.27   40.20
  -3   2   4  354.16   40.60
  -3   2   4  315.77   40.40
  -3   2   4  306.47   40.30
  -3   2   4  331.57   40.40
  -3   2   4  306.17   40.20
   2  -2  -4   24.70    4.50
   2  -2  -4   26.00    5.00
   2  -2  -4   18.50    4.00
   2  -2  -4   16.60    4.30
   2  -2  -4   29.00    4.70
  -2   2   4   18.10    4.10
  -2   2   4   21.60    4.50
  -2   2   4   26.20    5.00
  -2   2   4   21.60    4.20
  -2   2   4   27.80    5.20
   1  -2  -4  310.77   36.50
   1  -2  -4  292.87   35.70
   1  -2  -4  275.77   35.30
   1  -2  -4  283.87   35.90
   1  -2  -4  279.87   35.40
  -1   2   4  242.98   35.70
  -1   2   4  251.17   35.80
  -1   2   4  246.78   35.50
  -1   2   4  289.37   35.50
  -1   2   4  310.47   35.90
  -1   2   4  280.47   35.10
   0  -2  -4    5.30    2.20
   0  -2  -4    4.40    2.00
   0  -2  -4    5.80    2.10
   0   2   4    1.90    1.40
   0   2   4    2.20    1.80
   0   2   4    3.10    1.50
   0   2   4    1.40    1.20
   0   2   4    3.40    1.70
   0   2   4    5.30    1.40
  -1  -2  -4    5.90    2.10
  -1  -2  -4    5.30    2.00
  -1  -2  -4    4.20    2.00
   1   2   4    2.60    1.30
   1   2   4    3.00    1.70
   1   2   4    7.00    2.60
   1   2   4    3.50    1.50
  -2  -2  -4  895.81   93.59
  -2  -2  -4  650.63   92.19
  -2  -2  -4  658.13   91.69
  -2  -2  -4  834.32   92.99
   2   2   4  865.51   93.39
   2   2   4  690.53   91.79
   2   2   4  696.23   92.39
  -3  -2  -4  146.09   20.30
  -3  -2  -4  160.88   19.70
  -3  -2  -4  158.48   20.90
  -3  -2  -4  142.69   20.80
   3   2   4  143.69   20.20
   3   2   4  143.19   19.70
   3   2   4  153.88   20.60
   3   2   4  211.98   22.40
   3   2   4  145.69   20.00
  -4  -2  -4    7.80    3.30
  -4  -2  -4   16.50    3.80
  -4  -2  -4   14.10    2.90
   4   2   4   24.30    6.30
   4   2   4   15.30    4.20
   4   2   4   12.50    3.20
   4   2   4   10.30    2.90
   4   2   4   12.40    3.30
  -5  -2  -4  415.56   51.89
  -5  -2  -4  396.76   51.39
  -5  -2  -4  387.76   52.19
   5   2   4  390.46   51.19
   5   2   4  428.06   51.49
   5   2   4  415.16   52.49
   5   2   4  395.96   51.49
   5   2   4  421.16   52.29
  -6  -2  -4   22.10    5.40
  -6  -2  -4   23.90    4.70
  -6  -2  -4   23.10    5.00
  -6  -2  -4   21.30    5.50
   6   2   4   48.00    7.10
   6   2   4   17.50    4.50
   6   2   4   19.90    5.60
   6   2   4   21.30    5.70
  -7  -2  -4   46.30    8.80
  -7  -2  -4   51.59    9.00
  -7  -2  -4   49.20    9.70
  -7  -2  -4   43.90    8.90
   7   2   4   63.79   12.00
   7   2   4   55.89    9.40
   7   2   4   61.59   11.00
   7   2   4   45.50    8.70
   7   2   4   68.69    9.40
  -8  -2  -4   29.20    6.10
  -8  -2  -4   19.20    5.40
  -8  -2  -4   15.20    5.00
  -8  -2  -4   20.30    5.10
   8   2   4   17.80    5.60
   8   2   4   25.10    5.50
   8   2   4   24.60    4.20
   8   2   4   27.60    5.60
   8   2   4   15.60    5.60
  -9  -2  -4    0.30    1.40
  -9  -2  -4    0.70    2.60
  -9  -2  -4   -0.10    1.80
  -9  -2  -4   -0.60    1.60
   9   2   4    0.90    1.80
   9   2   4    1.90    2.60
   9   2   4    2.20    1.00
   9   2   4   -1.40    1.70
   9   2   4    0.00    1.00
 -10  -2  -4  517.35   53.29
 -10  -2  -4  407.46   52.69
 -10  -2  -4  355.66   51.89
  10   2   4  391.06   53.89
  10   2   4  403.46   52.19
  10   2   4  366.06   52.69
  10   2   4  412.36   50.39
  10   2   4  421.16   51.99
  10   2   4  346.97   53.19
 -11  -2  -4   76.79   13.00
 -11  -2  -4   57.89   11.50
 -11  -2  -4   53.79   11.30
 -11  -2  -4   56.09   11.50
  11   2   4   84.59   15.70
  11   2   4   65.49   12.00
  11   2   4   61.69   13.70
 -12  -2  -4   57.59   10.80
 -12  -2  -4   55.89   10.20
 -12  -2  -4   96.49   20.00
 -12  -2  -4   28.00    8.20
  12   2   4   60.29   12.30
  12   2   4   49.60   11.30
  12   2   4   51.29   12.20
  12   2   4   25.90    7.70
 -13  -2  -4    2.20    2.60
 -13  -2  -4    2.00    2.70
 -13  -2  -4    1.00    2.00
 -13  -2  -4   -2.20    2.30
  13   2   4    0.90    3.90
  13   2   4   -0.60    1.10
  14  -2  -3   -0.20    3.90
  14  -2  -3    8.90    5.50
 -14   2   3    3.10    3.80
 -14   2   3    3.70    2.00
 -14   2   3    6.80    3.80
  13  -2  -3   -1.30    3.00
  13  -2  -3    0.90    2.00
  13  -2  -3    1.30    2.60
 -13   2   3    2.00    2.90
 -13   2   3    2.60    1.70
 -13   2   3    2.00    1.60
 -13   2   3    4.30    4.60
 -13   2   3    1.50    2.50
  12  -2  -3   65.89   13.50
  12  -2  -3   35.20    9.60
  12  -2  -3   51.99   12.60
 -12   2   3   51.89   11.20
 -12   2   3   82.69   10.50
 -12   2   3   58.29   12.30
 -12   2   3   68.29   10.20
 -12   2   3   55.89   14.00
  11  -2  -3   41.30    9.20
  11  -2  -3   51.79   11.80
  11  -2  -3   37.00   10.30
 -11   2   3   58.49    7.80
 -11   2   3   44.20   11.00
 -11   2   3   70.69   11.80
 -11   2   3   57.29   13.00
 -11   2   3   48.10    8.90
 -11   2   3   76.69   10.00
  10  -2  -3   18.00    5.80
  10  -2  -3   16.70    6.00
 -10   2   3   12.40    5.00
 -10   2   3   16.80    7.40
 -10   2   3   18.40    4.10
 -10   2   3   19.90    3.90
 -10   2   3   13.50    4.70
 -10   2   3   17.50    4.00
   9  -2  -3  203.38   29.50
   9  -2  -3  206.38   29.80
   9  -2  -3  212.88   29.10
  -9   2   3  244.98   27.70
  -9   2   3  227.88   29.30
  -9   2   3  221.08   27.80
  -9   2   3  209.28   27.90
  -9   2   3  194.48   29.80
  -9   2   3  222.48   29.10
  -9   2   3  177.28   29.00
   8  -2  -3    3.20    2.30
   8  -2  -3    6.50    2.50
   8  -2  -3    7.00    3.40
  -8   2   3   11.40    3.90
  -8   2   3    1.90    2.10
  -8   2   3    7.30    2.10
  -8   2   3    8.10    3.10
  -8   2   3    4.10    2.10
  -8   2   3    6.80    2.20
  -8   2   3    8.60    2.30
   7  -2  -3   22.70    5.70
   7  -2  -3   32.20    6.20
   7  -2  -3   26.30    6.00
  -7   2   3   20.40    4.20
  -7   2   3   17.90    5.60
  -7   2   3   29.90    6.10
  -7   2   3   23.80    4.70
  -7   2   3   26.40    4.60
  -7   2   3   29.50    5.90
  -7   2   3   23.60    5.30
   6  -2  -3  273.07   34.80
   6  -2  -3  301.57   35.30
   6  -2  -3  264.97   35.30
  -6   2   3  254.87   35.30
  -6   2   3  254.67   33.90
  -6   2   3  273.97   34.40
  -6   2   3  263.47   34.80
  -6   2   3  275.97   34.70
  -6   2   3  255.77   35.00
   5  -2  -3   35.50    6.70
   5  -2  -3   32.50    6.90
   5  -2  -3   42.90    7.10
  -5   2   3   25.00    5.10
  -5   2   3   25.20    5.90
  -5   2   3   40.20    5.10
  -5   2   3   31.70    6.80
  -5   2   3   27.40    5.70
   4  -2  -3   13.00    3.70
   4  -2  -3   10.30    3.00
   4  -2  -3    8.80    2.40
   4  -2  -3   11.10    2.50
  -4   2   3   12.80    3.10
  -4   2   3    7.90    2.80
  -4   2   3   12.30    2.80
  -4   2   3   16.80    3.80
  -4   2   3    8.00    2.90
   3  -2  -3    1.20    1.10
   3  -2  -3    1.20    0.90
   3  -2  -3    1.50    1.50
   3  -2  -3    0.20    1.00
   3  -2  -3    0.40    0.70
  -3   2   3    0.60    1.20
  -3   2   3    1.00    0.80
  -3   2   3    3.30    1.60
  -3   2   3   -0.20    0.60
  -3   2   3    1.70    1.60
   2  -2  -3    0.00    0.90
   2  -2  -3    0.20    0.70
   2  -2  -3   -0.40    0.80
   2  -2  -3    1.20    1.00
   2  -2  -3    1.10    1.00
   2  -2  -3    0.50    1.00
  -2   2   3    1.50    1.10
  -2   2   3    0.10    0.70
  -2   2   3    0.50    0.80
  -2   2   3   -0.50    0.60
  -2   2   3   -0.50    0.70
  -2   2   3    1.00    0.90
   1  -2  -3   62.89    8.80
   1  -2  -3   42.00    9.10
   1  -2  -3   65.49    9.00
   1  -2  -3   69.39    8.70
   1  -2  -3   65.39    8.90
   1  -2  -3   59.89    9.70
  -1   2   3   69.49    9.10
  -1   2   3   63.49    9.20
  -1   2   3   73.99    9.10
  -1   2   3   60.79    8.80
  -1   2   3   63.79    8.70
  -1   2   3   64.99    9.20
   0  -2  -3  126.09   17.80
   0  -2  -3  120.49   17.50
   0  -2  -3  138.49   17.60
   0  -2  -3  133.49   17.80
   0   2   3  130.19   17.50
   0   2   3  133.69   17.80
   0   2   3  147.19   17.20
   0   2   3  135.49   18.20
   0   2   3  150.68   17.70
   0   2   3  122.69   17.70
  -1  -2  -3   47.90    7.00
  -1  -2  -3   41.80    7.10
   1   2   3   47.40    6.70
   1   2   3   44.30    7.00
   1   2   3   28.10    6.00
  -2  -2  -3 3512.35  411.66
  -2  -2  -3 3345.67  411.46
  -2  -2  -3 3178.88  410.96
   2   2   3 3462.15  410.96
   2   2   3 3269.47  411.46
   2   2   3 3305.87  411.66
   2   2   3 3283.87  411.56
  -3  -2  -3  628.04   83.79
  -3  -2  -3  698.83   83.59
  -3  -2  -3  666.53   83.29
  -3  -2  -3  660.93   83.79
   3   2   3  625.24   83.59
   3   2   3  654.63   83.09
   3   2   3  701.63   83.89
   3   2   3  705.53   83.49
  -4  -2  -3    4.50    2.20
  -4  -2  -3    1.20    1.20
  -4  -2  -3    2.70    1.20
   4   2   3    1.50    1.30
   4   2   3    2.50    1.30
   4   2   3    2.40    2.10
   4   2   3    1.70    1.20
   4   2   3    0.70    1.60
  -5  -2  -3  113.39   16.20
  -5  -2  -3  130.19   17.30
  -5  -2  -3  121.79   16.70
   5   2   3  125.59   16.70
   5   2   3  132.49   17.50
   5   2   3  122.69   16.40
   5   2   3  129.49   16.60
   5   2   3  127.39   17.60
  -6  -2  -3    2.40    1.90
  -6  -2  -3    0.20    0.90
  -6  -2  -3   -1.30    0.50
   6   2   3   -0.40    1.50
   6   2   3    0.90    1.10
   6   2   3    0.20    0.70
   6   2   3    1.30    1.90
   6   2   3   -0.40    0.50
  -7  -2  -3  153.28   20.20
  -7  -2  -3  151.78   19.90
  -7  -2  -3  156.48   20.50
   7   2   3  135.39   19.70
   7   2   3  142.49   21.00
   7   2   3  143.79   19.90
   7   2   3  154.98   21.00
   7   2   3  148.29   19.50
  -8  -2  -3  250.77   31.10
  -8  -2  -3  194.68   30.50
  -8  -2  -3  237.88   31.30
  -8  -2  -3  199.98   31.00
   8   2   3  209.38   31.80
   8   2   3  248.38   29.90
   8   2   3  229.88   30.80
   8   2   3  295.27   31.10
   8   2   3  225.48   31.80
  -9  -2  -3   28.30    7.00
  -9  -2  -3   25.80    6.70
  -9  -2  -3   30.10    6.80
  -9  -2  -3   19.20    6.00
   9   2   3   35.50    7.10
   9   2   3   53.79    8.20
   9   2   3   23.40    7.30
   9   2   3   22.40    6.50
   9   2   3   32.90    8.20
   9   2   3   35.30    5.30
 -10  -2  -3   13.70    4.70
 -10  -2  -3   10.00    4.20
 -10  -2  -3   16.30    4.90
 -10  -2  -3    9.70    4.10
  10   2   3   12.20    5.00
  10   2   3   16.70    4.20
  10   2   3   15.50    3.20
  10   2   3   19.00    5.90
  10   2   3   17.50    5.10
 -11  -2  -3   18.50    5.80
 -11  -2  -3    8.90    4.00
 -11  -2  -3   25.30    6.40
 -11  -2  -3   10.60    4.70
  11   2   3   25.80    6.30
  11   2   3   12.90    4.20
  11   2   3   24.80    7.60
  11   2   3   19.00    6.20
  11   2   3   24.90    4.10
  11   2   3   23.70    5.60
 -12  -2  -3    1.80    3.20
 -12  -2  -3    4.30    3.00
 -12  -2  -3   -0.90    1.70
 -12  -2  -3    3.50    2.90
  12   2   3    6.60    3.60
  12   2   3    4.60    3.40
  12   2   3    5.60    3.30
  12   2   3    5.20    4.00
 -13  -2  -3    2.40    2.90
 -13  -2  -3   -1.00    1.60
 -13  -2  -3    0.70    2.60
 -13  -2  -3    3.20    2.70
  13   2   3    0.90    1.40
  13   2   3    2.20    2.80
  13   2   3   -3.90    2.00
  13   2   3    0.10    2.30
 -14  -2  -3    6.20    3.30
 -14  -2  -3   12.40    5.60
 -14  -2  -3    2.30    3.20
 -14  -2  -3   -0.20    2.20
  14   2   3    0.80    2.10
  14   2   3    0.20    2.10
  14   2   3    3.30    4.30
  14   2   3    6.10    5.40
  14  -2  -2  110.49   19.60
  14  -2  -2   76.39   16.90
  14  -2  -2  104.29   19.60
 -14   2   2  133.09   19.80
 -14   2   2  103.59   13.60
 -14   2   2   70.59   16.30
 -14   2   2   73.99   17.50
  13  -2  -2   51.59   13.10
  13  -2  -2   61.89   12.30
  13  -2  -2   47.50   12.10
 -13   2   2   63.19   11.90
 -13   2   2   39.90   11.80
 -13   2   2   54.79    9.50
 -13   2   2   58.59    9.30
 -13   2   2   35.60   10.30
  12  -2  -2    8.40    4.60
  12  -2  -2    5.50    3.30
  12  -2  -2    2.10    4.00
 -12   2   2    3.10    2.00
 -12   2   2    2.20    2.80
 -12   2   2    1.20    1.40
 -12   2   2    2.30    2.30
 -12   2   2    0.20    1.90
  11  -2  -2  125.49   26.20
  11  -2  -2  128.39   22.40
  11  -2  -2  156.28   25.90
 -11   2   2  106.09   24.50
 -11   2   2  189.28   20.90
 -11   2   2  147.69   21.60
 -11   2   2  137.89   26.30
 -11   2   2  175.68   21.50
 -11   2   2  213.98   23.90
  10  -2  -2    3.30    1.90
  10  -2  -2    6.10    3.80
  10  -2  -2    7.80    3.70
 -10   2   2    7.90    2.30
 -10   2   2    4.20    2.60
 -10   2   2    6.60    1.80
 -10   2   2    3.20    2.40
 -10   2   2    4.60    2.20
 -10   2   2   13.20    4.80
   9  -2  -2   23.00    6.40
   9  -2  -2   13.90    4.20
   9  -2  -2   22.30    6.10
  -9   2   2   21.90    5.70
  -9   2   2   26.30    4.60
  -9   2   2   17.90    5.40
  -9   2   2   27.60    4.10
  -9   2   2   17.10    4.20
  -9   2   2   20.20    6.90
   8  -2  -2   35.30    7.50
   8  -2  -2   22.70    4.90
   8  -2  -2   34.80    7.30
  -8   2   2   24.70    4.70
  -8   2   2   21.60    6.50
  -8   2   2   18.80    5.90
  -8   2   2   31.10    4.70
  -8   2   2   30.60    5.30
  -8   2   2   38.20    7.30
  -8   2   2   28.60    6.30
   7  -2  -2   26.30    5.60
   7  -2  -2   37.40    7.40
   7  -2  -2   45.90    8.00
  -7   2   2   30.40    7.30
  -7   2   2   41.90    5.60
  -7   2   2   30.90    5.00
  -7   2   2   41.60    7.30
  -7   2   2   34.00    5.70
  -7   2   2   42.00    7.60
  -7   2   2   38.80    7.10
   6  -2  -2  169.28   20.40
   6  -2  -2  153.88   20.60
   6  -2  -2  150.68   20.70
  -6   2   2  145.49   19.50
  -6   2   2  142.19   20.50
  -6   2   2  147.79   20.30
  -6   2   2  149.99   19.30
  -6   2   2  151.88   19.60
  -6   2   2  159.88   21.10
  -6   2   2  148.09   20.20
   5  -2  -2  134.39   16.00
   5  -2  -2  110.29   16.00
   5  -2  -2  117.39   16.30
  -5   2   2  119.99   16.00
  -5   2   2  124.89   15.80
  -5   2   2  105.39   15.20
  -5   2   2  113.59   15.00
  -5   2   2  129.99   16.60
  -5   2   2  113.49   16.10
   4  -2  -2   45.70    8.60
   4  -2  -2   65.59    9.30
   4  -2  -2   54.09    8.00
   4  -2  -2   59.79    9.20
  -4   2   2   59.09    8.00
  -4   2   2   52.59    7.40
  -4   2   2   54.09    8.70
  -4   2   2   57.59    9.60
  -4   2   2   61.69    9.10
   3  -2  -2    6.30    1.80
   3  -2  -2    7.10    2.10
   3  -2  -2    3.90    1.70
  -3   2   2    4.40    1.40
  -3   2   2    3.50    1.60
  -3   2   2    6.10    2.20
  -3   2   2    3.70    1.20
  -3   2   2    5.50    1.90
   2  -2  -2  491.55   59.09
   2  -2  -2  423.56   58.49
   2  -2  -2  477.95   58.69
   2  -2  -2  455.45   58.69
   2  -2  -2  499.75   58.79
  -2   2   2  480.65   58.79
  -2   2   2  467.05   58.39
  -2   2   2  469.35   58.59
  -2   2   2  466.65   58.79
   1  -2  -2  865.91  105.49
   1  -2  -2  830.02  105.49
   1  -2  -2  819.52  105.49
   1  -2  -2  833.32  105.49
   1  -2  -2  871.21  105.79
   1  -2  -2  897.51  105.39
   1  -2  -2  876.21  105.49
  -1   2   2  862.91  105.69
  -1   2   2  759.52  106.19
  -1   2   2  784.92  105.39
  -1   2   2  946.61  105.49
  -1   2   2  871.01  105.49
  -1   2   2  850.21  105.59
  -1   2   2  855.91  105.59
  -1   2   2  829.32  105.39
   0  -2  -2  405.36   47.30
   0  -2  -2  373.56   47.30
   0  -2  -2  365.56   47.00
   0   2   2  380.06   47.30
   0   2   2  396.66   47.10
   0   2   2  350.96   47.30
   0   2   2  358.46   47.00
  -1  -2  -2 3248.48  397.06
  -1  -2  -2 3089.69  396.96
   1   2   2 3216.58  397.16
   1   2   2 3169.98  396.96
   1   2   2 3206.08  397.06
   1   2   2 3387.86  396.76
  -2  -2  -2  420.16   49.99
  -2  -2  -2  403.36   50.19
   2   2   2  400.86   49.90
   2   2   2  381.26   50.09
   2   2   2  388.26   50.29
  -3  -2  -2 1882.31  238.78
  -3  -2  -2 1925.81  238.78
  -3  -2  -2 1975.90  238.28
   3   2   2 1897.11  239.28
   3   2   2 1945.31  238.68
   3   2   2 1937.31  239.18
   3   2   2 1901.51  239.28
   3   2   2 1972.50  238.78
   3   2   2 1957.30  238.78
  -4  -2  -2   55.39    8.90
  -4  -2  -2   45.90    8.00
  -4  -2  -2   51.39    7.80
  -4  -2  -2   50.39    7.40
   4   2   2   66.59    7.90
   4   2   2   49.70    7.50
   4   2   2   64.59   10.10
   4   2   2   57.69    7.80
   4   2   2   55.79    9.20
  -5  -2  -2   12.80    3.50
  -5  -2  -2    7.50    2.50
  -5  -2  -2   11.60    2.80
  -5  -2  -2    9.30    2.70
   5   2   2    9.50    2.70
   5   2   2   10.20    2.70
   5   2   2   12.70    2.60
   5   2   2   10.00    3.50
   5   2   2   10.20    3.60
  -6  -2  -2   22.80    6.10
  -6  -2  -2   44.60    7.30
  -6  -2  -2   47.20    7.00
  -6  -2  -2   32.20    6.90
   6   2   2   36.50    7.80
   6   2   2   39.20    5.50
   6   2   2   38.00    6.60
   6   2   2   46.00    7.30
   6   2   2   46.70    8.30
  -7  -2  -2  155.48   20.90
  -7  -2  -2  152.98   20.70
  -7  -2  -2  143.29   20.20
  -7  -2  -2  156.38   20.20
   7   2   2  157.98   20.30
   7   2   2  140.29   19.50
   7   2   2  137.19   20.90
   7   2   2  148.19   19.90
   7   2   2  159.48   21.20
  -8  -2  -2   29.10    5.20
  -8  -2  -2   23.30    5.70
  -8  -2  -2   25.40    5.80
  -8  -2  -2   18.00    5.10
   8   2   2   22.00    5.50
   8   2   2   14.80    5.30
   8   2   2   24.50    5.90
   8   2   2   29.00    4.40
   8   2   2   17.30    4.30
   8   2   2   27.40    7.40
  -9  -2  -2    8.30    3.90
  -9  -2  -2    7.70    3.50
  -9  -2  -2   10.20    3.70
  -9  -2  -2   12.10    3.30
   9   2   2    7.80    3.70
   9   2   2   12.40    4.10
   9   2   2    9.60    4.50
   9   2   2   12.20    3.30
   9   2   2   10.80    2.60
   9   2   2    7.60    3.20
 -10  -2  -2   26.00    6.80
 -10  -2  -2   19.70    5.90
 -10  -2  -2   27.60    5.30
 -10  -2  -2   16.10    5.30
  10   2   2   28.80    6.50
  10   2   2   24.90    7.30
  10   2   2   21.00    6.90
  10   2   2   21.00    4.10
  10   2   2   23.20    5.00
  10   2   2   11.80    4.40
 -11  -2  -2    3.20    3.00
 -11  -2  -2    3.10    2.60
 -11  -2  -2    2.90    1.90
 -11  -2  -2   -1.60    1.60
  11   2   2    4.20    2.60
  11   2   2    2.60    2.50
  11   2   2    4.10    3.80
  11   2   2    4.50    3.00
  11   2   2    2.50    1.80
 -12  -2  -2    3.20    2.90
 -12  -2  -2    2.10    2.60
 -12  -2  -2    2.60    2.30
 -12  -2  -2    4.20    3.20
 -12  -2  -2    2.20    1.90
  12   2   2    4.60    3.90
  12   2   2    4.00    4.00
  12   2   2    2.50    1.70
  12   2   2    3.10    2.70
  12   2   2    1.10    2.00
 -13  -2  -2   -0.10    1.70
 -13  -2  -2    0.60    1.70
 -13  -2  -2   -2.60    1.00
 -13  -2  -2    3.90    3.10
  13   2   2    4.20    4.30
  13   2   2   -0.30    1.90
  13   2   2    0.30    1.00
  13   2   2   -0.30    2.20
[truncated: 2,448,808 more chars]
