# Supplementary material for: Triggering and Preventing Cyclization of o‐Amino‐Guanidinobenzenes to 2‐Amino‐Benzimidazoles
Source: Chemistry. 2025 Dec 12;32(2):e03147. doi: 10.1002/chem.202503147 (PMC12790309; doi:10.1002/chem.202503147)
Supplement: Supplementary file 2 — Supporting Information File 2: chem70511‐sup‐0002‐SuppMat.zip. [file CHEM-32-e03147-s001.zip › mo_2024_chem09_2_0ma.cif]

data_mo_2024_chem09_2_0ma

# 1. SUBMISSION DETAILS
 
_publ_contact_author
;
       Prof. Dr. Dr. Hans-Joerg Himmel
       Anorganisch-Chemisches Institut
       Ruprecht-Karls Universitaet Heidelberg
       Im Neuenheimer Feld 270
       69120 Heidelberg
       Germany
;
_publ_contact_author_phone        '049 6221 54-8446'
_publ_contact_author_fax          '049 6221 54-5707'
_publ_contact_author_email        'hans-jorg.himmel@aci.uni-heidelberg.de'
_publ_requested_journal           'Chem. Eur. J.'
_publ_requested_coeditor_name     
;
'Henel Carmen, Michel Edwin, Zeitler Devin, Huebner Olaf, Kaifer Elisabeth'
;    
#==============================================================================
 
# 2. TITLE AND AUTHOR LIST

_publ_section_title
;
   'Why, How and under which Circumstances do Redox-Active o-Guanidino-Amino-Benzenes 
Rearrange to 2-Amino-Benzimidazole Derivatives?'
;
_publ_section_abstract
;   
   'Why, How and under which Circumstances do Redox-Active o-Guanidino-Amino-Benzenes 
Rearrange to 2-Amino-Benzimidazole Derivatives?'
;

loop_
 _publ_author_name
     'Henel, Carmen'
     'Michel, Edwin'
     'Zeitler, Devin'
     'Huebner, Olaf'
     'Kaifer, Elisabeth'    
     'Himmel, Hans-Joerg' 

 _publ_author_address
;     Anorganisch-Chemisches Institut
      Ruprecht-Karls Universitaet Heidelberg
      Im Neuenheimer Feld 270
      69120 Heidelberg
      Bundesrepublik Deutschland
;
#==============================================================================

_audit_creation_date               2025-02-18
_audit_creation_method
;
Olex2 1.5
(compiled 2024.02.16 svn.r378c4104 for OlexSys, GUI svn.r6928)
;
_shelx_SHELXL_version_number       '2018/3'
_audit_contact_author_address      ?
_audit_contact_author_email        ?
_audit_contact_author_name         ''
_audit_contact_author_phone        ?
_publ_contact_author_id_orcid      ?
_publ_section_references
;
Dolomanov, O.V., Bourhis, L.J., Gildea, R.J, Howard, J.A.K. & Puschmann, H.
 (2009), J. Appl. Cryst. 42, 339-341.

Sheldrick, G.M. (2008). Acta Cryst. A64, 112-122.

Sheldrick, G.M. (2015). Acta Cryst. A71, 3-8.
;
_chemical_name_common              ?
_chemical_name_systematic          ?
_chemical_formula_moiety           'C22 H31 N7, 2(F6 P), C H2 Cl2'
_chemical_formula_sum              'C23 H33 Cl2 F12 N7 P2'
_chemical_formula_weight           768.40
_chemical_melting_point            ?
loop_
  _atom_type_symbol
  _atom_type_description
  _atom_type_scat_dispersion_real
  _atom_type_scat_dispersion_imag
  _atom_type_scat_source
 'C' 'C' 0.0033 0.0016 'International Tables Vol C Tables 4.2.6.8 and 6.1.1.4'
 'H' 'H' 0.0000 0.0000 'International Tables Vol C Tables 4.2.6.8 and 6.1.1.4'
 'Cl' 'Cl' 0.1484 0.1585 'International Tables Vol C Tables 4.2.6.8 and 6.1.1.4'
 'F' 'F' 0.0171 0.0103 'International Tables Vol C Tables 4.2.6.8 and 6.1.1.4'
 'N' 'N' 0.0061 0.0033 'International Tables Vol C Tables 4.2.6.8 and 6.1.1.4'
 'P' 'P' 0.1023 0.0942 'International Tables Vol C Tables 4.2.6.8 and 6.1.1.4'

_shelx_space_group_comment
;
The symmetry employed for this shelxl refinement is uniquely defined
by the following loop, which should always be used as a source of
symmetry information in preference to the above space-group names.
They are only intended as comments.
;
_space_group_crystal_system        'monoclinic'
_space_group_IT_number             14
_space_group_name_H-M_alt          'P 1 21/n 1'
_space_group_name_Hall             '-P 2yn'
loop_
  _space_group_symop_operation_xyz
 'x, y, z'
 '-x+1/2, y+1/2, -z+1/2'
 '-x, -y, -z'
 'x-1/2, -y-1/2, z-1/2'

_cell_length_a                     11.0849(17)
_cell_length_b                     21.455(3)
_cell_length_c                     13.428(2)
_cell_angle_alpha                  90
_cell_angle_beta                   102.218(6)
_cell_angle_gamma                  90
_cell_volume                       3121.1(8)
_cell_formula_units_Z              4
_cell_measurement_reflns_used      7471
_cell_measurement_temperature      100.00
_cell_measurement_theta_max        22.83
_cell_measurement_theta_min        2.37
_shelx_estimated_absorpt_T_max     0.980
_shelx_estimated_absorpt_T_min     0.846
_exptl_absorpt_coefficient_mu      0.412
_exptl_absorpt_correction_T_max    0.7454
_exptl_absorpt_correction_T_min    0.6040
_exptl_absorpt_correction_type     multi-scan
_exptl_absorpt_process_details
;
SADABS-2016/2 (Bruker,2016/2) was used for absorption correction.
wR2(int) was 0.1576 before and 0.0838 after correction.
The Ratio of minimum to maximum transmission is 0.8103.
The \l/2 correction factor is Not present.
;
_exptl_absorpt_special_details     ?
_exptl_crystal_colour              yellow
_exptl_crystal_colour_primary      yellow
_exptl_crystal_density_diffrn      1.635
_exptl_crystal_density_meas        ?
_exptl_crystal_density_method      ?
_exptl_crystal_description         needle
_exptl_crystal_F_000               1568
_exptl_crystal_size_max            0.42
_exptl_crystal_size_mid            0.09
_exptl_crystal_size_min            0.05
_exptl_transmission_factor_max     ?
_exptl_transmission_factor_min     ?
_diffrn_reflns_av_R_equivalents    ?
_diffrn_reflns_av_unetI/netI       0.0893
_diffrn_reflns_Laue_measured_fraction_full  1.000
_diffrn_reflns_Laue_measured_fraction_max  0.999
_diffrn_reflns_limit_h_max         13
_diffrn_reflns_limit_h_min         -13
_diffrn_reflns_limit_k_max         26
_diffrn_reflns_limit_k_min         0
_diffrn_reflns_limit_l_max         16
_diffrn_reflns_limit_l_min         0
_diffrn_reflns_number              6455
_diffrn_reflns_point_group_measured_fraction_full  1.000
_diffrn_reflns_point_group_measured_fraction_max  0.999
_diffrn_reflns_theta_full          25.242
_diffrn_reflns_theta_max           26.497
_diffrn_reflns_theta_min           2.106
_diffrn_ambient_temperature        100.00
_diffrn_detector                   'Bruker Photon III detector'
_diffrn_detector_type              'CPAD detector'
_diffrn_measured_fraction_theta_full  1.000
_diffrn_measured_fraction_theta_max  0.999
_diffrn_measurement_device         'three-circle diffractometer'
_diffrn_measurement_device_type    'Bruker D8-Venture Dual Source'
_diffrn_measurement_method         '\w and \f scans'
_diffrn_radiation_monochromator    'mirror optics'
_diffrn_radiation_probe            x-ray
_diffrn_radiation_type             MoK\a
_diffrn_radiation_wavelength       0.71073
_diffrn_source                     'microfocus sealed X-ray tube'
_diffrn_source_current             1.4
_diffrn_source_power               0.07
_diffrn_source_type                'Incoatec I\ms'
_diffrn_source_voltage             50.0
_diffrn_standards_number           0
_reflns_Friedel_coverage           0.000
_reflns_Friedel_fraction_full      .
_reflns_Friedel_fraction_max       .
_reflns_number_gt                  4103
_reflns_number_total               6455
_reflns_special_details
;
 _reflns_Friedel_fraction is defined as the number of unique
 Friedel pairs measured divided by the number that would be
 possible theoretically, ignoring centric projections and
 systematic absences. Completness statistics refer to single and
 composite reflections containing twin component 1 only.
;
_reflns_threshold_expression       'I > 2\s(I)'
_computing_cell_refinement         'SAINT V8.40B (Bruker, 2019)'
_computing_data_collection         'APEX 4 V2021.11-0 (Bruker, 2021)'
_computing_data_reduction          'SAINT V8.40B (Bruker, 2019)'
_computing_molecular_graphics      'Olex2 1.5 (Dolomanov et al., 2009)'
_computing_publication_material    'Olex2 1.5 (Dolomanov et al., 2009)'
_computing_structure_refinement    'XL  (Sheldrick, 2008)'
_computing_structure_solution      'XT  (Sheldrick, 2015)'
_refine_diff_density_max           0.772
_refine_diff_density_min           -0.554
_refine_diff_density_rms           0.112
_refine_ls_extinction_coef         0.0089(12)
_refine_ls_extinction_expression  
 'Fc^*^=kFc[1+0.001xFc^2^\l^3^/sin(2\q)]^-1/4^'
_refine_ls_extinction_method       'SHELXL-2018/3 (Sheldrick 2018)'
_refine_ls_goodness_of_fit_ref     1.019
_refine_ls_hydrogen_treatment      constr
_refine_ls_matrix_type             full
_refine_ls_number_parameters       515
_refine_ls_number_reflns           6455
_refine_ls_number_restraints       633
_refine_ls_R_factor_all            0.1184
_refine_ls_R_factor_gt             0.0729
_refine_ls_restrained_S_all        1.078
_refine_ls_shift/su_max            0.000
_refine_ls_shift/su_mean           0.000
_refine_ls_structure_factor_coef   Fsqd
_refine_ls_weighting_details      
 'w=1/[\s^2^(Fo^2^)+(0.0853P)^2^+4.5717P] where P=(Fo^2^+2Fc^2^)/3'
_refine_ls_weighting_scheme        calc
_refine_ls_wR_factor_gt            0.1740
_refine_ls_wR_factor_ref           0.2040
_refine_special_details
;
 Refined as a 2-component twin.
;
_olex2_refinement_description
;
1. Twinned data refinement
 Scales: 0.776(2)
 0.224(2)
2. Fixed Uiso
 At 1.2 times of:
  All C(H) groups, All C(H,H) groups, All N(H) groups
 At 1.5 times of:
  All C(H,H,H) groups
3. Restrained distances
 P1-F3 = P1-F4 = P1-F5 = P1-F6 = P1-F2 = P1-F1
 1.65 with sigma of 0.02
 P2-F12 = P2-F11 = P2-F13 = P2-F14 = P2-F15 = P2-F16
 1.65 with sigma of 0.02
 P2-F12 = P2-F19 = P2-F11 = P2-F17 = P2-F18 = P2-F20
 1.65 with sigma of 0.02
 P1-F9 = P1-F10 = P1-F7 = P1-F8 = P1-F2 = P1-F1
 1.65 with sigma of 0.02
 F4-F3 \\sim F4-F5 \\sim F4-F1 \\sim F4-F2 \\sim F6-F3 \\sim F6-F5 \\sim F6-F1
\\sim F6-F2
 with sigma of 0.04
 F4-F6 \\sim F3-F5 \\sim F1-F2
 with sigma of 0.05
 P1-F3 \\sim P1-F4 \\sim P1-F5 \\sim P1-F6 \\sim P1-F2 \\sim P1-F1
 with sigma of 0.02
 F14-F15 \\sim F14-F13 \\sim F16-F15 \\sim F16-F13 \\sim F14-F11 \\sim F14-F12
\\sim F16-F11 \\sim F16-F12
 with sigma of 0.04
 F14-F16 \\sim F15-F13 \\sim F11-F12
 with sigma of 0.05
 P2-F12 \\sim P2-F11 \\sim P2-F13 \\sim P2-F14 \\sim P2-F15 \\sim P2-F16
 with sigma of 0.02
 P2-F12 \\sim P2-F19 \\sim P2-F11 \\sim P2-F17 \\sim P2-F18 \\sim P2-F20
 with sigma of 0.02
 F12-F19 \\sim F12-F17 \\sim F12-F18 \\sim F12-F20 \\sim F11-F19 \\sim F11-F17
\\sim F11-F18 \\sim F11-F20
 with sigma of 0.04
 F12-F11 \\sim F19-F17 \\sim F20-F18
 with sigma of 0.05
 P1-F9 \\sim P1-F10 \\sim P1-F7 \\sim P1-F8 \\sim P1-F2 \\sim P1-F1
 with sigma of 0.02
 F9-F10 \\sim F9-F8 \\sim F9-F2 \\sim F9-F1 \\sim F7-F10 \\sim F7-F8 \\sim
F7-F2 \\sim F7-F1
 with sigma of 0.04
 F9-F7 \\sim F10-F8 \\sim F1-F2
 with sigma of 0.05
 Cl1-C24 \\sim Cl3-C24
 with sigma of 0.02
4. Uiso/Uaniso restraints and constraints
P1 \\sim F1 \\sim F2 \\sim F3 \\sim F4 \\sim F5 \\sim F6: within 2A with sigma
of 0.04 and sigma for terminal atoms of 0.08 within 2A
P2 \\sim F11 \\sim F12 \\sim F13 \\sim F14 \\sim F15 \\sim F16: within 2A with
sigma of 0.04 and sigma for terminal atoms of 0.08 within 2A
P2 \\sim F11 \\sim F12 \\sim F17 \\sim F18 \\sim F19 \\sim F20: within 2A with
sigma of 0.04 and sigma for terminal atoms of 0.08 within 2A
P1 \\sim F1 \\sim F2 \\sim F7 \\sim F8 \\sim F9 \\sim F10: within 2A with sigma
of 0.04 and sigma for terminal atoms of 0.08 within 2A
Cl1 \\sim Cl2 \\sim Cl3 \\sim C23 \\sim C24: within 1.7A with sigma of 0.04 and
sigma for terminal atoms of 0.08 within 1.7A
5. Rigid body (RIGU) restrains
 P1, F1, F2, F3, F4, F5, F6
 with sigma for 1-2 distances of 0.004 and sigma for 1-3 distances of 0.004
 P2, F11, F12, F13, F14, F15, F16
 with sigma for 1-2 distances of 0.004 and sigma for 1-3 distances of 0.004
 P2, F11, F12, F17, F18, F19, F20
 with sigma for 1-2 distances of 0.004 and sigma for 1-3 distances of 0.004
 P1, F1, F2, F7, F8, F9, F10
 with sigma for 1-2 distances of 0.004 and sigma for 1-3 distances of 0.004
 Cl1, Cl2, Cl3, C23, C24
 with sigma for 1-2 distances of 0.004 and sigma for 1-3 distances of 0.004
6. Others
 Fixed Sof: F3(0.5) F4(0.5) F5(0.5) F6(0.5) F7(0.5) F8(0.5) F9(0.5) F10(0.5)
 F13(0.6) F14(0.6) F15(0.6) F16(0.6) F17(0.4) F18(0.4) F19(0.4) F20(0.4)
 Cl2(0.65) Cl3(0.35) C23(0.65) H23A(0.65) H23B(0.65) C24(0.35) H24A(0.35)
 H24B(0.35)
7.a Secondary CH2 refined with riding coordinates:
 C23(H23A,H23B), C24(H24A,H24B)
7.b Aromatic/amide H refined with riding coordinates:
 N5(H5), C3(H3), C4(H4), C5(H5A), C6(H6), C15(H15), C18(H18)
7.c Idealised Me refined as rotating group:
 C8(H8A,H8B,H8C), C9(H9A,H9B,H9C), C10(H10A,H10B,H10C), C11(H11A,H11B,H11C),
 C12(H12A,H12B,H12C), C20(H20A,H20B,H20C), C21(H21A,H21B,H21C), C22(H22A,H22B,
 H22C)
;
_atom_sites_solution_hydrogens     geom
_atom_sites_solution_primary       dual
_atom_sites_solution_secondary     ?
loop_
  _atom_site_label
  _atom_site_type_symbol
  _atom_site_fract_x
  _atom_site_fract_y
  _atom_site_fract_z
  _atom_site_U_iso_or_equiv
  _atom_site_adp_type
  _atom_site_occupancy
  _atom_site_site_symmetry_order
  _atom_site_calc_flag
  _atom_site_refinement_flags_posn
  _atom_site_refinement_flags_adp
  _atom_site_refinement_flags_occupancy
  _atom_site_disorder_assembly
  _atom_site_disorder_group
 N1 N 0.3992(4) 0.48731(19) 0.2660(3) 0.0348(9) Uani 1 1 d . . . . .
 N2 N 0.2801(4) 0.51092(19) 0.1044(3) 0.0364(9) Uani 1 1 d . . . . .
 N3 N 0.1890(4) 0.51058(19) 0.2447(3) 0.0357(9) Uani 1 1 d . . . . .
 N4 N 0.6505(3) 0.49762(19) 0.2880(3) 0.0354(9) Uani 1 1 d . . . . .
 N5 N 0.4384(4) 0.65075(19) 0.5340(3) 0.0367(9) Uani 1 1 d . . . . .
 H5 H 0.363520 0.656142 0.544859 0.044 Uiso 1 1 calc R U . . .
 N6 N 0.6377(4) 0.66231(18) 0.5438(3) 0.0333(9) Uani 1 1 d . . . . .
 N7 N 0.5352(4) 0.73347(19) 0.6363(3) 0.0408(10) Uani 1 1 d . . . . .
 C1 C 0.4668(4) 0.4373(2) 0.2318(4) 0.0348(11) Uani 1 1 d . . . . .
 C2 C 0.5927(4) 0.4434(2) 0.2431(3) 0.0337(10) Uani 1 1 d . . . . .
 C3 C 0.6576(5) 0.3950(2) 0.2070(4) 0.0395(12) Uani 1 1 d . . . . .
 H3 H 0.745102 0.396357 0.218023 0.047 Uiso 1 1 calc R U . . .
 C4 C 0.5924(6) 0.3451(3) 0.1547(4) 0.0482(14) Uani 1 1 d . . . . .
 H4 H 0.635842 0.313719 0.126820 0.058 Uiso 1 1 calc R U . . .
 C5 C 0.4667(5) 0.3405(2) 0.1430(4) 0.0445(13) Uani 1 1 d . . . . .
 H5A H 0.423601 0.306178 0.107325 0.053 Uiso 1 1 calc R U . . .
 C6 C 0.4038(5) 0.3858(2) 0.1830(4) 0.0408(12) Uani 1 1 d . . . . .
 H6 H 0.317206 0.382064 0.177602 0.049 Uiso 1 1 calc R U . . .
 C7 C 0.2872(4) 0.5030(2) 0.2040(4) 0.0346(11) Uani 1 1 d . . . . .
 C8 C 0.1709(5) 0.4926(3) 0.0275(4) 0.0432(12) Uani 1 1 d . . . . .
 H8A H 0.134131 0.529670 -0.009673 0.065 Uiso 1 1 calc R U . . .
 H8B H 0.110423 0.472909 0.061104 0.065 Uiso 1 1 calc R U . . .
 H8C H 0.195261 0.463097 -0.020370 0.065 Uiso 1 1 calc R U . . .
 C9 C 0.3877(5) 0.5249(3) 0.0625(4) 0.0447(13) Uani 1 1 d . . . . .
 H9A H 0.415623 0.486855 0.033804 0.067 Uiso 1 1 calc R U . . .
 H9B H 0.454072 0.540887 0.116603 0.067 Uiso 1 1 calc R U . . .
 H9C H 0.366028 0.556366 0.008775 0.067 Uiso 1 1 calc R U . . .
 C10 C 0.0860(5) 0.5516(2) 0.1993(4) 0.0409(12) Uani 1 1 d . . . . .
 H10A H 0.014365 0.526227 0.168227 0.061 Uiso 1 1 calc R U . . .
 H10B H 0.110317 0.577687 0.146907 0.061 Uiso 1 1 calc R U . . .
 H10C H 0.064667 0.578188 0.252275 0.061 Uiso 1 1 calc R U . . .
 C11 C 0.1688(5) 0.4723(2) 0.3299(4) 0.0419(12) Uani 1 1 d . . . . .
 H11A H 0.097471 0.445050 0.306735 0.063 Uiso 1 1 calc R U . . .
 H11B H 0.153228 0.499407 0.384575 0.063 Uiso 1 1 calc R U . . .
 H11C H 0.242261 0.446861 0.355460 0.063 Uiso 1 1 calc R U . . .
 C12 C 0.7797(4) 0.5096(3) 0.2856(4) 0.0429(12) Uani 1 1 d . . . . .
 H12A H 0.794553 0.554648 0.287488 0.064 Uiso 1 1 calc R U . . .
 H12B H 0.797952 0.492200 0.222962 0.064 Uiso 1 1 calc R U . . .
 H12C H 0.833065 0.489971 0.344806 0.064 Uiso 1 1 calc R U . . .
 C13 C 0.4652(4) 0.5268(2) 0.3460(4) 0.0334(10) Uani 1 1 d . . . . .
 C14 C 0.5933(4) 0.5329(2) 0.3531(4) 0.0337(10) Uani 1 1 d . . . . .
 C15 C 0.6604(4) 0.5754(2) 0.4214(4) 0.0342(10) Uani 1 1 d . . . . .
 H15 H 0.747440 0.578616 0.429828 0.041 Uiso 1 1 calc R U . . .
 C16 C 0.5968(4) 0.6128(2) 0.4770(3) 0.0320(10) Uani 1 1 d . . . . .
 C17 C 0.4728(5) 0.6052(2) 0.4702(4) 0.0341(11) Uani 1 1 d . . . . .
 C18 C 0.4029(4) 0.5621(2) 0.4060(4) 0.0355(11) Uani 1 1 d . . . . .
 H18 H 0.317132 0.556949 0.403137 0.043 Uiso 1 1 calc R U . . .
 C19 C 0.5382(5) 0.6849(2) 0.5760(4) 0.0367(11) Uani 1 1 d . . . . .
 C20 C 0.4177(5) 0.7629(3) 0.6399(5) 0.0493(14) Uani 1 1 d . . . . .
 H20A H 0.362617 0.760521 0.572481 0.074 Uiso 1 1 calc R U . . .
 H20B H 0.431689 0.806723 0.659707 0.074 Uiso 1 1 calc R U . . .
 H20C H 0.379750 0.741342 0.689815 0.074 Uiso 1 1 calc R U . . .
 C21 C 0.6451(5) 0.7600(3) 0.7035(4) 0.0475(13) Uani 1 1 d . . . . .
 H21A H 0.710688 0.728572 0.717004 0.071 Uiso 1 1 calc R U . . .
 H21B H 0.624519 0.772941 0.767865 0.071 Uiso 1 1 calc R U . . .
 H21C H 0.673521 0.796243 0.670337 0.071 Uiso 1 1 calc R U . . .
 C22 C 0.7522(5) 0.6956(2) 0.5416(4) 0.0440(13) Uani 1 1 d . . . . .
 H22A H 0.816037 0.683260 0.600608 0.066 Uiso 1 1 calc R U . . .
 H22B H 0.737955 0.740565 0.543934 0.066 Uiso 1 1 calc R U . . .
 H22C H 0.779503 0.685157 0.478787 0.066 Uiso 1 1 calc R U . . .
 P1 P 0.51532(13) 0.83587(6) 0.38265(10) 0.0403(4) Uani 1 1 d D U . . .
 F1 F 0.4920(3) 0.76595(14) 0.4118(2) 0.0569(9) Uani 1 1 d D U . . .
 F2 F 0.5398(3) 0.90701(13) 0.3537(2) 0.0497(8) Uani 1 1 d D U . . .
 F3 F 0.4210(12) 0.8280(9) 0.2769(9) 0.083(5) Uani 0.5 1 d D U P A 1
 F4 F 0.4034(11) 0.8578(9) 0.4312(11) 0.096(5) Uani 0.5 1 d D U P A 1
 F5 F 0.6055(12) 0.8428(8) 0.4905(7) 0.072(4) Uani 0.5 1 d D U P A 1
 F6 F 0.6221(11) 0.8118(9) 0.3336(11) 0.072(4) Uani 0.5 1 d D U P A 1
 F7 F 0.6449(10) 0.8407(8) 0.4637(8) 0.082(4) Uani 0.5 1 d D U P A 2
 F8 F 0.4502(13) 0.8611(8) 0.4689(9) 0.087(4) Uani 0.5 1 d D U P A 2
 F9 F 0.3920(10) 0.8366(10) 0.3007(10) 0.068(4) Uani 0.5 1 d D U P A 2
 F10 F 0.5887(12) 0.8139(10) 0.3008(10) 0.064(3) Uani 0.5 1 d D U P A 2
 P2 P 0.08228(12) 0.64160(6) 0.48989(10) 0.0387(3) Uani 1 1 d D U . . .
 F11 F 0.1536(3) 0.6545(2) 0.4023(3) 0.0889(14) Uani 1 1 d D U . . .
 F12 F 0.0163(4) 0.6268(2) 0.5791(3) 0.0951(15) Uani 1 1 d D U . . .
 F13 F 0.1810(8) 0.6887(5) 0.5518(10) 0.111(4) Uani 0.6 1 d D U P B 1
 F14 F -0.0077(8) 0.6973(4) 0.4560(8) 0.068(3) Uani 0.6 1 d D U P B 1
 F15 F -0.0089(7) 0.5929(3) 0.4292(7) 0.069(2) Uani 0.6 1 d D U P B 1
 F16 F 0.1803(7) 0.5872(4) 0.5290(6) 0.061(2) Uani 0.6 1 d D U P B 1
 F17 F 0.1915(11) 0.6594(9) 0.5791(8) 0.105(6) Uani 0.4 1 d D U P B 2
 F18 F 0.0265(15) 0.7091(5) 0.4923(15) 0.090(5) Uani 0.4 1 d D U P B 2
 F19 F -0.0296(10) 0.6305(9) 0.3961(9) 0.122(6) Uani 0.4 1 d D U P B 2
 F20 F 0.1441(19) 0.5762(6) 0.4887(15) 0.130(7) Uani 0.4 1 d D U P B 2
 Cl1 Cl 0.65951(15) 0.64424(8) 0.13643(14) 0.0678(5) Uani 1 1 d D . . . .
 Cl2 Cl 0.4351(8) 0.6662(3) 0.2096(5) 0.0579(10) Uani 0.65 1 d . U P C 1
 Cl3 Cl 0.4221(18) 0.6706(9) 0.1775(12) 0.113(6) Uani 0.35 1 d D U P D 2
 C23 C 0.5442(14) 0.6992(6) 0.1514(11) 0.073(4) Uani 0.65 1 d . U P C 1
 H23A H 0.583733 0.734734 0.192778 0.088 Uiso 0.65 1 calc R U P C 1
 H23B H 0.503148 0.715380 0.083623 0.088 Uiso 0.65 1 calc R U P C 1
 C24 C 0.5785(16) 0.6919(12) 0.2023(16) 0.076(7) Uani 0.35 1 d D U P D 2
 H24A H 0.586140 0.735807 0.181637 0.091 Uiso 0.35 1 calc R U P D 2
 H24B H 0.613615 0.688626 0.276316 0.091 Uiso 0.35 1 calc R U P D 2

loop_
  _atom_site_aniso_label
  _atom_site_aniso_U_11
  _atom_site_aniso_U_22
  _atom_site_aniso_U_33
  _atom_site_aniso_U_23
  _atom_site_aniso_U_13
  _atom_site_aniso_U_12
 N1 0.034(2) 0.034(2) 0.034(2) 0.0026(17) 0.0027(17) 0.0009(17)
 N2 0.029(2) 0.041(2) 0.037(2) 0.0043(18) 0.0041(17) -0.0052(18)
 N3 0.028(2) 0.039(2) 0.039(2) 0.0047(18) 0.0053(17) -0.0004(17)
 N4 0.029(2) 0.035(2) 0.044(2) -0.0035(18) 0.0092(18) 0.0004(17)
 N5 0.031(2) 0.037(2) 0.043(2) -0.0007(18) 0.0087(18) 0.0020(17)
 N6 0.029(2) 0.031(2) 0.039(2) 0.0008(17) 0.0050(17) 0.0006(17)
 N7 0.047(3) 0.035(2) 0.041(2) -0.0052(18) 0.009(2) 0.0040(19)
 C1 0.036(3) 0.034(3) 0.034(2) 0.004(2) 0.006(2) 0.003(2)
 C2 0.038(3) 0.030(2) 0.033(2) 0.0019(19) 0.008(2) 0.000(2)
 C3 0.041(3) 0.035(3) 0.043(3) 0.003(2) 0.008(2) 0.006(2)
 C4 0.059(4) 0.036(3) 0.050(3) 0.001(2) 0.015(3) 0.008(3)
 C5 0.054(3) 0.034(3) 0.047(3) 0.001(2) 0.014(3) 0.004(2)
 C6 0.040(3) 0.036(3) 0.046(3) 0.001(2) 0.009(2) -0.003(2)
 C7 0.032(3) 0.025(2) 0.045(3) 0.000(2) 0.005(2) -0.0023(19)
 C8 0.043(3) 0.046(3) 0.038(3) 0.001(2) 0.003(2) 0.000(2)
 C9 0.041(3) 0.050(3) 0.045(3) 0.008(2) 0.012(2) -0.003(2)
 C10 0.035(3) 0.040(3) 0.046(3) -0.003(2) 0.003(2) 0.004(2)
 C11 0.040(3) 0.045(3) 0.040(3) 0.007(2) 0.006(2) -0.006(2)
 C12 0.031(3) 0.045(3) 0.053(3) 0.001(2) 0.009(2) 0.000(2)
 C13 0.031(2) 0.028(2) 0.041(3) 0.002(2) 0.006(2) 0.0018(19)
 C14 0.035(3) 0.032(2) 0.034(2) 0.003(2) 0.007(2) 0.005(2)
 C15 0.026(2) 0.034(3) 0.041(3) 0.001(2) 0.004(2) -0.001(2)
 C16 0.032(2) 0.027(2) 0.036(2) 0.0012(19) 0.004(2) 0.0034(19)
 C17 0.039(3) 0.030(2) 0.033(2) 0.0031(19) 0.008(2) 0.004(2)
 C18 0.031(2) 0.037(3) 0.039(3) 0.000(2) 0.008(2) -0.003(2)
 C19 0.038(3) 0.028(2) 0.042(3) 0.001(2) 0.004(2) 0.000(2)
 C20 0.048(3) 0.045(3) 0.056(3) -0.001(3) 0.014(3) 0.009(3)
 C21 0.054(3) 0.039(3) 0.048(3) -0.009(2) 0.007(3) -0.008(3)
 C22 0.037(3) 0.039(3) 0.053(3) -0.004(2) 0.002(2) -0.004(2)
 P1 0.0428(8) 0.0338(7) 0.0423(7) 0.0031(6) 0.0043(6) 0.0007(6)
 F1 0.074(2) 0.0369(17) 0.0587(19) 0.0090(14) 0.0120(17) -0.0028(15)
 F2 0.0593(19) 0.0360(16) 0.0490(17) 0.0045(13) 0.0004(15) -0.0066(14)
 F3 0.095(9) 0.058(8) 0.070(6) 0.025(5) -0.038(6) -0.038(8)
 F4 0.083(7) 0.060(7) 0.163(13) 0.015(9) 0.072(8) 0.018(6)
 F5 0.122(9) 0.036(5) 0.042(4) 0.002(4) -0.018(5) -0.005(6)
 F6 0.058(6) 0.049(5) 0.119(10) -0.019(8) 0.042(7) -0.012(5)
 F7 0.088(7) 0.063(7) 0.070(7) 0.014(6) -0.037(6) -0.008(6)
 F8 0.161(12) 0.046(5) 0.077(6) 0.003(5) 0.075(7) 0.012(8)
 F9 0.031(4) 0.064(7) 0.095(7) 0.033(6) -0.016(4) -0.008(4)
 F10 0.071(7) 0.054(5) 0.075(6) -0.013(5) 0.038(6) -0.006(6)
 P2 0.0374(7) 0.0369(7) 0.0436(7) -0.0006(6) 0.0127(6) -0.0016(6)
 F11 0.057(2) 0.140(4) 0.079(3) 0.057(3) 0.036(2) 0.028(2)
 F12 0.091(3) 0.115(4) 0.099(3) 0.043(3) 0.065(3) 0.039(3)
 F13 0.048(4) 0.097(6) 0.193(11) -0.097(7) 0.040(5) -0.024(4)
 F14 0.041(4) 0.049(4) 0.122(7) 0.036(4) 0.036(5) 0.014(4)
 F15 0.047(4) 0.048(4) 0.109(6) -0.027(4) 0.010(3) -0.012(3)
 F16 0.046(3) 0.072(5) 0.067(4) 0.028(4) 0.019(3) 0.019(3)
 F17 0.051(6) 0.213(17) 0.040(5) -0.051(8) -0.013(4) 0.023(8)
 F18 0.080(11) 0.035(5) 0.157(14) 0.002(6) 0.027(9) 0.003(6)
 F19 0.061(7) 0.207(16) 0.092(8) -0.094(10) 0.003(5) -0.033(9)
 F20 0.198(18) 0.050(6) 0.177(17) -0.009(7) 0.120(12) 0.049(9)
 Cl1 0.0544(9) 0.0609(10) 0.0891(12) 0.0093(9) 0.0172(9) -0.0026(8)
 Cl2 0.063(2) 0.042(2) 0.072(2) 0.0086(17) 0.0187(16) 0.0079(18)
 Cl3 0.091(8) 0.071(5) 0.191(16) 0.042(9) 0.065(10) 0.035(5)
 C23 0.110(10) 0.042(6) 0.080(9) 0.017(7) 0.047(8) 0.013(6)
 C24 0.132(19) 0.058(12) 0.035(11) 0.002(10) 0.015(12) -0.037(12)

_geom_special_details
;
 All esds (except the esd in the dihedral angle between two l.s. planes)
 are estimated using the full covariance matrix.  The cell esds are taken
 into account individually in the estimation of esds in distances, angles
 and torsion angles; correlations between esds in cell parameters are only
 used when they are defined by crystal symmetry.  An approximate (isotropic)
 treatment of cell esds is used for estimating esds involving l.s. planes.
;
loop_
  _geom_bond_atom_site_label_1
  _geom_bond_atom_site_label_2
  _geom_bond_distance
  _geom_bond_site_symmetry_2
  _geom_bond_publ_flag
 N1 C1 1.439(6) . ?
 N1 C7 1.382(6) . ?
 N1 C13 1.441(6) . ?
 N2 C7 1.334(6) . ?
 N2 C8 1.469(6) . ?
 N2 C9 1.454(6) . ?
 N3 C7 1.327(6) . ?
 N3 C10 1.468(6) . ?
 N3 C11 1.463(6) . ?
 N4 C2 1.402(6) . ?
 N4 C12 1.462(6) . ?
 N4 C14 1.404(6) . ?
 N5 H5 0.8800 . ?
 N5 C17 1.405(6) . ?
 N5 C19 1.347(6) . ?
 N6 C16 1.403(6) . ?
 N6 C19 1.356(6) . ?
 N6 C22 1.462(6) . ?
 N7 C19 1.325(6) . ?
 N7 C20 1.458(7) . ?
 N7 C21 1.469(7) . ?
 C1 C2 1.378(7) . ?
 C1 C6 1.394(7) . ?
 C2 C3 1.405(7) . ?
 C3 H3 0.9500 . ?
 C3 C4 1.395(8) . ?
 C4 H4 0.9500 . ?
 C4 C5 1.372(8) . ?
 C5 H5A 0.9500 . ?
 C5 C6 1.371(7) . ?
 C6 H6 0.9500 . ?
 C8 H8A 0.9800 . ?
 C8 H8B 0.9800 . ?
 C8 H8C 0.9800 . ?
 C9 H9A 0.9800 . ?
 C9 H9B 0.9800 . ?
 C9 H9C 0.9800 . ?
 C10 H10A 0.9800 . ?
 C10 H10B 0.9800 . ?
 C10 H10C 0.9800 . ?
 C11 H11A 0.9800 . ?
 C11 H11B 0.9800 . ?
 C11 H11C 0.9800 . ?
 C12 H12A 0.9800 . ?
 C12 H12B 0.9800 . ?
 C12 H12C 0.9800 . ?
 C13 C14 1.409(7) . ?
 C13 C18 1.392(7) . ?
 C14 C15 1.392(7) . ?
 C15 H15 0.9500 . ?
 C15 C16 1.386(7) . ?
 C16 C17 1.368(7) . ?
 C17 C18 1.383(7) . ?
 C18 H18 0.9500 . ?
 C20 H20A 0.9800 . ?
 C20 H20B 0.9800 . ?
 C20 H20C 0.9800 . ?
 C21 H21A 0.9800 . ?
 C21 H21B 0.9800 . ?
 C21 H21C 0.9800 . ?
 C22 H22A 0.9800 . ?
 C22 H22B 0.9800 . ?
 C22 H22C 0.9800 . ?
 P1 F1 1.585(3) . ?
 P1 F2 1.612(3) . ?
 P1 F3 1.585(8) . ?
 P1 F4 1.590(8) . ?
 P1 F5 1.583(8) . ?
 P1 F6 1.559(9) . ?
 P1 F7 1.611(8) . ?
 P1 F8 1.584(8) . ?
 P1 F9 1.563(8) . ?
 P1 F10 1.572(8) . ?
 P2 F11 1.574(3) . ?
 P2 F12 1.562(4) . ?
 P2 F13 1.588(7) . ?
 P2 F14 1.561(6) . ?
 P2 F15 1.559(6) . ?
 P2 F16 1.605(6) . ?
 P2 F17 1.560(8) . ?
 P2 F18 1.578(9) . ?
 P2 F19 1.587(8) . ?
 P2 F20 1.563(9) . ?
 Cl1 C23 1.781(12) . ?
 Cl1 C24 1.724(19) . ?
 Cl2 C23 1.725(14) . ?
 Cl3 C24 1.76(2) . ?
 C23 H23A 0.9900 . ?
 C23 H23B 0.9900 . ?
 C24 H24A 0.9900 . ?
 C24 H24B 0.9900 . ?

loop_
  _geom_angle_atom_site_label_1
  _geom_angle_atom_site_label_2
  _geom_angle_atom_site_label_3
  _geom_angle
  _geom_angle_site_symmetry_1
  _geom_angle_site_symmetry_3
  _geom_angle_publ_flag
 C1 N1 C13 117.4(4) . . ?
 C7 N1 C1 116.9(4) . . ?
 C7 N1 C13 123.7(4) . . ?
 C7 N2 C8 122.4(4) . . ?
 C7 N2 C9 122.4(4) . . ?
 C9 N2 C8 113.8(4) . . ?
 C7 N3 C10 122.4(4) . . ?
 C7 N3 C11 121.8(4) . . ?
 C11 N3 C10 115.3(4) . . ?
 C2 N4 C12 119.8(4) . . ?
 C2 N4 C14 119.4(4) . . ?
 C14 N4 C12 119.5(4) . . ?
 C17 N5 H5 125.4 . . ?
 C19 N5 H5 125.4 . . ?
 C19 N5 C17 109.1(4) . . ?
 C16 N6 C22 121.4(4) . . ?
 C19 N6 C16 107.4(4) . . ?
 C19 N6 C22 126.9(4) . . ?
 C19 N7 C20 120.0(5) . . ?
 C19 N7 C21 123.7(4) . . ?
 C20 N7 C21 116.3(4) . . ?
 C2 C1 N1 118.5(4) . . ?
 C2 C1 C6 121.5(5) . . ?
 C6 C1 N1 119.9(4) . . ?
 N4 C2 C3 122.7(4) . . ?
 C1 C2 N4 119.1(4) . . ?
 C1 C2 C3 118.2(5) . . ?
 C2 C3 H3 120.3 . . ?
 C4 C3 C2 119.4(5) . . ?
 C4 C3 H3 120.3 . . ?
 C3 C4 H4 119.4 . . ?
 C5 C4 C3 121.2(5) . . ?
 C5 C4 H4 119.4 . . ?
 C4 C5 H5A 120.3 . . ?
 C6 C5 C4 119.5(5) . . ?
 C6 C5 H5A 120.3 . . ?
 C1 C6 H6 120.0 . . ?
 C5 C6 C1 120.0(5) . . ?
 C5 C6 H6 120.0 . . ?
 N2 C7 N1 119.3(4) . . ?
 N3 C7 N1 119.5(4) . . ?
 N3 C7 N2 121.2(4) . . ?
 N2 C8 H8A 109.5 . . ?
 N2 C8 H8B 109.5 . . ?
 N2 C8 H8C 109.5 . . ?
 H8A C8 H8B 109.5 . . ?
 H8A C8 H8C 109.5 . . ?
 H8B C8 H8C 109.5 . . ?
 N2 C9 H9A 109.5 . . ?
 N2 C9 H9B 109.5 . . ?
 N2 C9 H9C 109.5 . . ?
 H9A C9 H9B 109.5 . . ?
 H9A C9 H9C 109.5 . . ?
 H9B C9 H9C 109.5 . . ?
 N3 C10 H10A 109.5 . . ?
 N3 C10 H10B 109.5 . . ?
 N3 C10 H10C 109.5 . . ?
 H10A C10 H10B 109.5 . . ?
 H10A C10 H10C 109.5 . . ?
 H10B C10 H10C 109.5 . . ?
 N3 C11 H11A 109.5 . . ?
 N3 C11 H11B 109.5 . . ?
 N3 C11 H11C 109.5 . . ?
 H11A C11 H11B 109.5 . . ?
 H11A C11 H11C 109.5 . . ?
 H11B C11 H11C 109.5 . . ?
 N4 C12 H12A 109.5 . . ?
 N4 C12 H12B 109.5 . . ?
 N4 C12 H12C 109.5 . . ?
 H12A C12 H12B 109.5 . . ?
 H12A C12 H12C 109.5 . . ?
 H12B C12 H12C 109.5 . . ?
 C14 C13 N1 116.8(4) . . ?
 C18 C13 N1 121.1(4) . . ?
 C18 C13 C14 121.8(4) . . ?
 N4 C14 C13 119.3(4) . . ?
 C15 C14 N4 121.0(4) . . ?
 C15 C14 C13 119.7(4) . . ?
 C14 C15 H15 120.9 . . ?
 C16 C15 C14 118.2(4) . . ?
 C16 C15 H15 120.9 . . ?
 C15 C16 N6 130.6(4) . . ?
 C17 C16 N6 108.5(4) . . ?
 C17 C16 C15 120.9(4) . . ?
 C16 C17 N5 106.0(4) . . ?
 C16 C17 C18 122.9(5) . . ?
 C18 C17 N5 131.0(5) . . ?
 C13 C18 H18 121.8 . . ?
 C17 C18 C13 116.3(4) . . ?
 C17 C18 H18 121.8 . . ?
 N5 C19 N6 108.9(4) . . ?
 N7 C19 N5 123.9(5) . . ?
 N7 C19 N6 127.1(5) . . ?
 N7 C20 H20A 109.5 . . ?
 N7 C20 H20B 109.5 . . ?
 N7 C20 H20C 109.5 . . ?
 H20A C20 H20B 109.5 . . ?
 H20A C20 H20C 109.5 . . ?
 H20B C20 H20C 109.5 . . ?
 N7 C21 H21A 109.5 . . ?
 N7 C21 H21B 109.5 . . ?
 N7 C21 H21C 109.5 . . ?
 H21A C21 H21B 109.5 . . ?
 H21A C21 H21C 109.5 . . ?
 H21B C21 H21C 109.5 . . ?
 N6 C22 H22A 109.5 . . ?
 N6 C22 H22B 109.5 . . ?
 N6 C22 H22C 109.5 . . ?
 H22A C22 H22B 109.5 . . ?
 H22A C22 H22C 109.5 . . ?
 H22B C22 H22C 109.5 . . ?
 F1 P1 F2 179.6(2) . . ?
 F1 P1 F4 89.8(7) . . ?
 F1 P1 F7 93.6(6) . . ?
 F3 P1 F1 90.5(7) . . ?
 F3 P1 F2 89.9(7) . . ?
 F3 P1 F4 88.6(7) . . ?
 F4 P1 F2 90.3(7) . . ?
 F5 P1 F1 88.1(6) . . ?
 F5 P1 F2 91.5(6) . . ?
 F5 P1 F3 177.7(8) . . ?
 F5 P1 F4 89.6(7) . . ?
 F6 P1 F1 88.2(8) . . ?
 F6 P1 F2 91.7(8) . . ?
 F6 P1 F3 90.1(7) . . ?
 F6 P1 F4 177.6(10) . . ?
 F6 P1 F5 91.6(7) . . ?
 F7 P1 F2 86.0(6) . . ?
 F8 P1 F1 91.1(7) . . ?
 F8 P1 F2 88.8(7) . . ?
 F8 P1 F7 87.9(7) . . ?
 F9 P1 F1 91.1(8) . . ?
 F9 P1 F2 89.3(8) . . ?
 F9 P1 F7 175.3(10) . . ?
 F9 P1 F8 92.6(7) . . ?
 F9 P1 F10 90.9(7) . . ?
 F10 P1 F1 91.4(8) . . ?
 F10 P1 F2 88.7(8) . . ?
 F10 P1 F7 88.4(7) . . ?
 F10 P1 F8 175.7(9) . . ?
 F11 P2 F13 83.1(5) . . ?
 F11 P2 F16 87.7(3) . . ?
 F11 P2 F18 96.6(7) . . ?
 F11 P2 F19 82.2(6) . . ?
 F12 P2 F11 177.4(2) . . ?
 F12 P2 F13 96.3(5) . . ?
 F12 P2 F16 89.8(3) . . ?
 F12 P2 F18 85.5(7) . . ?
 F12 P2 F19 99.5(6) . . ?
 F12 P2 F20 95.9(7) . . ?
 F13 P2 F16 87.0(5) . . ?
 F14 P2 F11 92.2(4) . . ?
 F14 P2 F12 90.3(4) . . ?
 F14 P2 F13 89.6(5) . . ?
 F14 P2 F16 176.6(5) . . ?
 F15 P2 F11 95.7(4) . . ?
 F15 P2 F12 84.7(4) . . ?
 F15 P2 F13 177.0(5) . . ?
 F15 P2 F14 93.3(5) . . ?
 F15 P2 F16 90.2(4) . . ?
 F17 P2 F11 95.7(6) . . ?
 F17 P2 F12 82.8(6) . . ?
 F17 P2 F18 90.2(9) . . ?
 F17 P2 F19 174.4(10) . . ?
 F17 P2 F20 87.5(11) . . ?
 F18 P2 F19 84.9(9) . . ?
 F20 P2 F11 81.9(7) . . ?
 F20 P2 F18 177.2(10) . . ?
 F20 P2 F19 97.3(11) . . ?
 Cl1 C23 H23A 109.3 . . ?
 Cl1 C23 H23B 109.3 . . ?
 Cl2 C23 Cl1 111.6(7) . . ?
 Cl2 C23 H23A 109.3 . . ?
 Cl2 C23 H23B 109.3 . . ?
 H23A C23 H23B 108.0 . . ?
 Cl1 C24 Cl3 110.4(14) . . ?
 Cl1 C24 H24A 109.6 . . ?
 Cl1 C24 H24B 109.6 . . ?
 Cl3 C24 H24A 109.6 . . ?
 Cl3 C24 H24B 109.6 . . ?
 H24A C24 H24B 108.1 . . ?

loop_
  _geom_torsion_atom_site_label_1
  _geom_torsion_atom_site_label_2
  _geom_torsion_atom_site_label_3
  _geom_torsion_atom_site_label_4
  _geom_torsion
  _geom_torsion_site_symmetry_1
  _geom_torsion_site_symmetry_2
  _geom_torsion_site_symmetry_3
  _geom_torsion_site_symmetry_4
  _geom_torsion_publ_flag
 N1 C1 C2 N4 0.5(7) . . . . ?
 N1 C1 C2 C3 -178.3(4) . . . . ?
 N1 C1 C6 C5 174.6(5) . . . . ?
 N1 C13 C14 N4 -4.3(7) . . . . ?
 N1 C13 C14 C15 173.2(4) . . . . ?
 N1 C13 C18 C17 -170.8(4) . . . . ?
 N4 C2 C3 C4 -174.1(5) . . . . ?
 N4 C14 C15 C16 174.2(4) . . . . ?
 N5 C17 C18 C13 174.6(5) . . . . ?
 N6 C16 C17 N5 -0.1(5) . . . . ?
 N6 C16 C17 C18 176.5(4) . . . . ?
 C1 N1 C7 N2 -47.9(6) . . . . ?
 C1 N1 C7 N3 132.8(5) . . . . ?
 C1 N1 C13 C14 27.7(6) . . . . ?
 C1 N1 C13 C18 -158.8(4) . . . . ?
 C1 C2 C3 C4 4.6(7) . . . . ?
 C2 N4 C14 C13 -21.5(7) . . . . ?
 C2 N4 C14 C15 161.0(4) . . . . ?
 C2 C1 C6 C5 -1.5(8) . . . . ?
 C2 C3 C4 C5 -3.7(8) . . . . ?
 C3 C4 C5 C6 0.1(8) . . . . ?
 C4 C5 C6 C1 2.5(8) . . . . ?
 C6 C1 C2 N4 176.7(4) . . . . ?
 C6 C1 C2 C3 -2.1(7) . . . . ?
 C7 N1 C1 C2 138.5(5) . . . . ?
 C7 N1 C1 C6 -37.7(6) . . . . ?
 C7 N1 C13 C14 -135.8(5) . . . . ?
 C7 N1 C13 C18 37.7(7) . . . . ?
 C8 N2 C7 N1 144.3(5) . . . . ?
 C8 N2 C7 N3 -36.4(7) . . . . ?
 C9 N2 C7 N1 -21.6(7) . . . . ?
 C9 N2 C7 N3 157.7(5) . . . . ?
 C10 N3 C7 N1 152.7(4) . . . . ?
 C10 N3 C7 N2 -26.6(7) . . . . ?
 C11 N3 C7 N1 -35.6(7) . . . . ?
 C11 N3 C7 N2 145.1(5) . . . . ?
 C12 N4 C2 C1 -170.0(4) . . . . ?
 C12 N4 C2 C3 8.7(7) . . . . ?
 C12 N4 C14 C13 172.0(4) . . . . ?
 C12 N4 C14 C15 -5.5(7) . . . . ?
 C13 N1 C1 C2 -26.1(6) . . . . ?
 C13 N1 C1 C6 157.7(4) . . . . ?
 C13 N1 C7 N2 115.7(5) . . . . ?
 C13 N1 C7 N3 -63.6(6) . . . . ?
 C13 C14 C15 C16 -3.3(7) . . . . ?
 C14 N4 C2 C1 23.5(7) . . . . ?
 C14 N4 C2 C3 -157.7(4) . . . . ?
 C14 C13 C18 C17 2.4(7) . . . . ?
 C14 C15 C16 N6 -174.1(5) . . . . ?
 C14 C15 C16 C17 4.5(7) . . . . ?
 C15 C16 C17 N5 -179.0(4) . . . . ?
 C15 C16 C17 C18 -2.4(7) . . . . ?
 C16 N6 C19 N5 1.3(5) . . . . ?
 C16 N6 C19 N7 -176.8(5) . . . . ?
 C16 C17 C18 C13 -1.2(7) . . . . ?
 C17 N5 C19 N6 -1.5(5) . . . . ?
 C17 N5 C19 N7 176.8(5) . . . . ?
 C18 C13 C14 N4 -177.8(4) . . . . ?
 C18 C13 C14 C15 -0.2(7) . . . . ?
 C19 N5 C17 C16 1.0(5) . . . . ?
 C19 N5 C17 C18 -175.3(5) . . . . ?
 C19 N6 C16 C15 178.0(5) . . . . ?
 C19 N6 C16 C17 -0.7(5) . . . . ?
 C20 N7 C19 N5 -16.1(8) . . . . ?
 C20 N7 C19 N6 161.8(5) . . . . ?
 C21 N7 C19 N5 162.8(5) . . . . ?
 C21 N7 C19 N6 -19.3(8) . . . . ?
 C22 N6 C16 C15 19.7(7) . . . . ?
 C22 N6 C16 C17 -159.1(4) . . . . ?
 C22 N6 C19 N5 158.2(4) . . . . ?
 C22 N6 C19 N7 -20.0(8) . . . . ?

_shelx_res_file
;
TITL mo_2024_chem09_0ma_a.res in P2(1)/n
    mo_2024_chem09_2_0ma.res
    created by SHELXL-2018/3 at 17:34:00 on 18-Feb-2025
REM Old TITL mo_2024_chem09_0ma in P2(1)
REM SHELXT solution in P2(1)/n: R1 0.311, Rweak 0.067, Alpha 0.122
REM <I/s> 2.055 for 190 systematic absences, Orientation as input
REM Formula found by SHELXT: C26 N4 F17 P2
CELL 0.71073 11.0849 21.4547 13.4278 90 102.218 90
ZERR 4 0.0017 0.0032 0.0021 0 0.006 0
LATT 1
SYMM 0.5-X,0.5+Y,0.5-Z
SFAC C H Cl F N P
UNIT 92 132 8 48 28 8
SADI 0.04 F4 F3 F4 F5 F4 F1 F4 F2 F6 F3 F6 F5 F6 F1 F6 F2
SADI 0.05 F4 F6 F3 F5 F1 F2
DFIX 1.65 P1 F3 P1 F4 P1 F5 P1 F6 P1 F2 P1 F1
SADI P1 F3 P1 F4 P1 F5 P1 F6 P1 F2 P1 F1
SIMU P1 > F6
RIGU P1 > F6
SADI 0.04 F14 F15 F14 F13 F16 F15 F16 F13 F14 F11 F14 F12 F16 F11 F16 F12
SADI 0.05 F14 F16 F15 F13 F11 F12
DFIX 1.65 P2 F12 P2 F11 P2 F13 P2 F14 P2 F15 P2 F16
SADI P2 F12 P2 F11 P2 F13 P2 F14 P2 F15 P2 F16
SIMU P2 > F16
RIGU P2 > F16
DFIX 1.65 P2 F12 P2 F19 P2 F11 P2 F17 P2 F18 P2 F20
SADI P2 F12 P2 F19 P2 F11 P2 F17 P2 F18 P2 F20
SADI 0.04 F12 F19 F12 F17 F12 F18 F12 F20 F11 F19 F11 F17 F11 F18 F11 F20
SADI 0.05 F12 F11 F19 F17 F20 F18
SIMU P2 F11 F12 F17 > F20
RIGU P2 F11 F12 F17 > F20
DFIX 1.65 P1 F9 P1 F10 P1 F7 P1 F8 P1 F2 P1 F1
SADI P1 F9 P1 F10 P1 F7 P1 F8 P1 F2 P1 F1
SADI 0.04 F9 F10 F9 F8 F9 F2 F9 F1 F7 F10 F7 F8 F7 F2 F7 F1
SADI 0.05 F9 F7 F10 F8 F1 F2
SIMU P1 F1 F2 F7 > F10
RIGU P1 F1 F2 F7 > F10
SADI Cl1 C24 Cl3 C24
SIMU 0.04 0.08 1.7 Cl1 > C24
RIGU Cl1 > C24

L.S. 10
PLAN  20
SIZE 0.05 0.09 0.42
TEMP -173.15
CONF
list 4
MORE -1
BOND $H
fmap 2 53
acta
OMIT -3 53
REM <olex2.extras>
REM <HklSrc "%.\\mo_2024_chem09_2_0ma.olex2_hklf5.hkl">
REM </olex2.extras>

WGHT    0.085300    4.571700
EXTI    0.008878
BASF   0.22392
FVAR       0.90227
N1    5    0.399189    0.487306    0.265951    11.00000    0.03394    0.03427 =
         0.03417    0.00260    0.00268    0.00092
N2    5    0.280108    0.510919    0.104427    11.00000    0.02936    0.04141 =
         0.03699    0.00427    0.00405   -0.00516
N3    5    0.189005    0.510579    0.244701    11.00000    0.02767    0.03914 =
         0.03935    0.00465    0.00526   -0.00039
N4    5    0.650453    0.497619    0.287974    11.00000    0.02854    0.03473 =
         0.04360   -0.00349    0.00920    0.00035
N5    5    0.438386    0.650755    0.534017    11.00000    0.03058    0.03731 =
         0.04258   -0.00074    0.00873    0.00198
AFIX  43
H5    2    0.363520    0.656142    0.544859    11.00000   -1.20000
AFIX   0
N6    5    0.637744    0.662310    0.543790    11.00000    0.02862    0.03142 =
         0.03904    0.00082    0.00502    0.00055
N7    5    0.535197    0.733473    0.636328    11.00000    0.04657    0.03508 =
         0.04073   -0.00516    0.00922    0.00398
C1    1    0.466750    0.437251    0.231780    11.00000    0.03589    0.03372 =
         0.03416    0.00386    0.00627    0.00332
C2    1    0.592696    0.443362    0.243069    11.00000    0.03823    0.03037 =
         0.03285    0.00186    0.00847    0.00012
C3    1    0.657609    0.395040    0.206971    11.00000    0.04080    0.03450 =
         0.04271    0.00326    0.00806    0.00626
AFIX  43
H3    2    0.745102    0.396357    0.218023    11.00000   -1.20000
AFIX   0
C4    1    0.592398    0.345108    0.154748    11.00000    0.05933    0.03642 =
         0.05031    0.00066    0.01476    0.00769
AFIX  43
H4    2    0.635842    0.313719    0.126820    11.00000   -1.20000
AFIX   0
C5    1    0.466681    0.340494    0.142976    11.00000    0.05365    0.03447 =
         0.04692    0.00078    0.01380    0.00384
AFIX  43
H5A   2    0.423601    0.306178    0.107325    11.00000   -1.20000
AFIX   0
C6    1    0.403759    0.385772    0.183047    11.00000    0.03970    0.03643 =
         0.04610    0.00062    0.00860   -0.00268
AFIX  43
H6    2    0.317206    0.382064    0.177602    11.00000   -1.20000
AFIX   0
C7    1    0.287172    0.503011    0.204024    11.00000    0.03244    0.02522 =
         0.04495   -0.00044    0.00545   -0.00232
C8    1    0.170891    0.492626    0.027467    11.00000    0.04314    0.04605 =
         0.03794    0.00072    0.00328   -0.00006
AFIX 137
H8A   2    0.134131    0.529670   -0.009673    11.00000   -1.50000
H8B   2    0.110423    0.472909    0.061104    11.00000   -1.50000
H8C   2    0.195261    0.463097   -0.020370    11.00000   -1.50000
AFIX   0
C9    1    0.387732    0.524896    0.062482    11.00000    0.04075    0.05019 =
         0.04452    0.00783    0.01200   -0.00349
AFIX 137
H9A   2    0.415623    0.486855    0.033804    11.00000   -1.50000
H9B   2    0.454072    0.540887    0.116603    11.00000   -1.50000
H9C   2    0.366028    0.556366    0.008775    11.00000   -1.50000
AFIX   0
C10   1    0.086035    0.551576    0.199252    11.00000    0.03526    0.03952 =
         0.04551   -0.00319    0.00327    0.00402
AFIX 137
H10A  2    0.014365    0.526227    0.168227    11.00000   -1.50000
H10B  2    0.110317    0.577687    0.146907    11.00000   -1.50000
H10C  2    0.064667    0.578188    0.252275    11.00000   -1.50000
AFIX   0
C11   1    0.168825    0.472315    0.329903    11.00000    0.03953    0.04535 =
         0.03958    0.00685    0.00580   -0.00566
AFIX 137
H11A  2    0.097471    0.445050    0.306735    11.00000   -1.50000
H11B  2    0.153228    0.499407    0.384575    11.00000   -1.50000
H11C  2    0.242261    0.446861    0.355460    11.00000   -1.50000
AFIX   0
C12   1    0.779654    0.509597    0.285613    11.00000    0.03101    0.04515 =
         0.05287    0.00076    0.00946    0.00005
AFIX 137
H12A  2    0.794553    0.554648    0.287488    11.00000   -1.50000
H12B  2    0.797952    0.492200    0.222962    11.00000   -1.50000
H12C  2    0.833065    0.489971    0.344806    11.00000   -1.50000
AFIX   0
C13   1    0.465192    0.526828    0.345964    11.00000    0.03147    0.02750 =
         0.04053    0.00176    0.00571    0.00184
C14   1    0.593306    0.532902    0.353054    11.00000    0.03506    0.03167 =
         0.03422    0.00279    0.00718    0.00460
C15   1    0.660398    0.575371    0.421448    11.00000    0.02639    0.03392 =
         0.04106    0.00138    0.00423   -0.00063
AFIX  43
H15   2    0.747440    0.578616    0.429828    11.00000   -1.20000
AFIX   0
C16   1    0.596787    0.612783    0.476976    11.00000    0.03176    0.02747 =
         0.03555    0.00121    0.00421    0.00339
C17   1    0.472801    0.605204    0.470173    11.00000    0.03914    0.02984 =
         0.03329    0.00312    0.00779    0.00431
C18   1    0.402917    0.562137    0.406028    11.00000    0.03122    0.03664 =
         0.03892    0.00049    0.00789   -0.00262
AFIX  43
H18   2    0.317132    0.556949    0.403137    11.00000   -1.20000
AFIX   0
C19   1    0.538247    0.684867    0.575986    11.00000    0.03830    0.02773 =
         0.04213    0.00092    0.00419   -0.00001
C20   1    0.417688    0.762927    0.639873    11.00000    0.04813    0.04485 =
         0.05628   -0.00112    0.01391    0.00860
AFIX 137
H20A  2    0.362617    0.760521    0.572481    11.00000   -1.50000
H20B  2    0.431689    0.806723    0.659707    11.00000   -1.50000
H20C  2    0.379750    0.741342    0.689815    11.00000   -1.50000
AFIX   0
C21   1    0.645125    0.760015    0.703468    11.00000    0.05366    0.03941 =
         0.04785   -0.00923    0.00739   -0.00819
AFIX 137
H21A  2    0.710688    0.728572    0.717004    11.00000   -1.50000
H21B  2    0.624519    0.772941    0.767865    11.00000   -1.50000
H21C  2    0.673521    0.796243    0.670337    11.00000   -1.50000
AFIX   0
C22   1    0.752243    0.695563    0.541599    11.00000    0.03681    0.03905 =
         0.05269   -0.00398    0.00181   -0.00400
AFIX 137
H22A  2    0.816037    0.683260    0.600608    11.00000   -1.50000
H22B  2    0.737955    0.740565    0.543934    11.00000   -1.50000
H22C  2    0.779503    0.685157    0.478787    11.00000   -1.50000
AFIX   0

P1    6    0.515315    0.835873    0.382652    11.00000    0.04276    0.03383 =
         0.04231    0.00310    0.00433    0.00073
F1    4    0.492004    0.765948    0.411759    11.00000    0.07405    0.03689 =
         0.05871    0.00905    0.01200   -0.00283
F2    4    0.539792    0.907010    0.353708    11.00000    0.05931    0.03597 =
         0.04904    0.00451    0.00038   -0.00662
PART 1
F3    4    0.420964    0.827988    0.276871    10.50000    0.09541    0.05815 =
         0.06998    0.02523   -0.03811   -0.03788
F4    4    0.403411    0.857770    0.431211    10.50000    0.08346    0.05996 =
         0.16338    0.01538    0.07151    0.01755
F5    4    0.605473    0.842759    0.490475    10.50000    0.12248    0.03617 =
         0.04172    0.00230   -0.01811   -0.00490
F6    4    0.622118    0.811824    0.333614    10.50000    0.05815    0.04926 =
         0.11922   -0.01913    0.04166   -0.01217
PART 2
F7    4    0.644884    0.840725    0.463717    10.50000    0.08751    0.06303 =
         0.07024    0.01395   -0.03708   -0.00780
F8    4    0.450173    0.861112    0.468877    10.50000    0.16077    0.04552 =
         0.07663    0.00299    0.07468    0.01216
F9    4    0.391987    0.836564    0.300673    10.50000    0.03091    0.06354 =
         0.09524    0.03256   -0.01644   -0.00791
F10   4    0.588731    0.813885    0.300802    10.50000    0.07052    0.05441 =
         0.07544   -0.01255    0.03754   -0.00646

PART 0
P2    6    0.082278    0.641603    0.489892    11.00000    0.03739    0.03686 =
         0.04357   -0.00063    0.01268   -0.00157
F11   4    0.153564    0.654510    0.402315    11.00000    0.05698    0.13994 =
         0.07940    0.05679    0.03604    0.02829
F12   4    0.016320    0.626808    0.579108    11.00000    0.09147    0.11508 =
         0.09871    0.04253    0.06548    0.03870
PART 1
F13   4    0.180961    0.688656    0.551837    10.60000    0.04789    0.09726 =
         0.19321   -0.09671    0.03977   -0.02418
F14   4   -0.007721    0.697280    0.456007    10.60000    0.04142    0.04892 =
         0.12151    0.03589    0.03580    0.01370
F15   4   -0.008916    0.592899    0.429176    10.60000    0.04735    0.04759 =
         0.10918   -0.02655    0.01030   -0.01204
F16   4    0.180276    0.587207    0.528969    10.60000    0.04602    0.07201 =
         0.06675    0.02810    0.01925    0.01872
PART 2
F17   4    0.191526    0.659400    0.579082    10.40000    0.05112    0.21316 =
         0.03974   -0.05086   -0.01291    0.02341
F18   4    0.026482    0.709116    0.492269    10.40000    0.07958    0.03511 =
         0.15738    0.00189    0.02657    0.00326
F19   4   -0.029583    0.630484    0.396084    10.40000    0.06065    0.20685 =
         0.09193   -0.09394    0.00256   -0.03349
F20   4    0.144082    0.576215    0.488707    10.40000    0.19840    0.05040 =
         0.17725   -0.00920    0.11953    0.04932

PART 0
CL1   3    0.659506    0.644243    0.136435    11.00000    0.05440    0.06089 =
         0.08907    0.00928    0.01716   -0.00261
PART 1
CL2   3    0.435142    0.666210    0.209611    10.65000    0.06262    0.04165 =
         0.07157    0.00861    0.01871    0.00791
PART 2
CL3   3    0.422137    0.670552    0.177456    10.35000    0.09098    0.07074 =
         0.19117    0.04152    0.06456    0.03537
PART 1
C23   1    0.544217    0.699175    0.151357    10.65000    0.10990    0.04200 =
         0.07955    0.01735    0.04744    0.01270
AFIX  23
H23A  2    0.583733    0.734734    0.192778    10.65000   -1.20000
H23B  2    0.503148    0.715380    0.083623    10.65000   -1.20000
AFIX   0
PART 2
C24   1    0.578468    0.691942    0.202326    10.35000    0.13235    0.05844 =
         0.03539    0.00162    0.01481   -0.03691
AFIX  23
H24A  2    0.586140    0.735807    0.181637    10.35000   -1.20000
H24B  2    0.613615    0.688626    0.276316    10.35000   -1.20000
AFIX   0
HKLF 5


REM  mo_2024_chem09_0ma_a.res in P2(1)/n
REM wR2 = 0.203976, GooF = S = 1.01861, Restrained GooF = 1.07788 for all data
REM R1 = 0.072888 for 4103 Fo > 4sig(Fo) and 0.118411 for all 6455 data
REM 515 parameters refined using 633 restraints

END

WGHT      0.0853      4.5720

REM Highest difference peak  0.772,  deepest hole -0.554,  1-sigma level  0.112
Q1    1   0.1587  0.6943  0.4513  11.00000  0.05    0.77
Q2    1  -0.0197  0.6019  0.5161  11.00000  0.05    0.68
Q3    1   0.1180  0.7165  0.4970  11.00000  0.05    0.53
Q4    1   0.6854  0.6653  0.2204  11.00000  0.05    0.48
Q5    1   0.4990  0.8223  0.2697  11.00000  0.05    0.47
Q6    1   0.3479  0.8157  0.7394  11.00000  0.05    0.47
Q7    1   0.1417  0.5992  0.4459  11.00000  0.05    0.47
Q8    1   0.0338  0.6460  0.3794  11.00000  0.05    0.45
Q9    1  -0.0076  0.6612  0.4923  11.00000  0.05    0.45
Q10   1   0.6081  0.6787  0.1832  11.00000  0.05    0.42
Q11   1   0.4228  0.8811  0.3480  11.00000  0.05    0.41
Q12   1   0.3780  0.8529  0.3638  11.00000  0.05    0.41
Q13   1   0.6242  0.8449  0.3837  11.00000  0.05    0.41
Q14   1   0.6496  0.8270  0.3979  11.00000  0.05    0.40
Q15   1  -0.0329  0.6608  0.4119  11.00000  0.05    0.40
Q16   1   0.0500  0.6733  0.5533  11.00000  0.05    0.40
Q17   1   0.1293  0.6561  0.5935  11.00000  0.05    0.39
Q18   1   0.1918  0.6243  0.5660  11.00000  0.05    0.37
Q19   1  -0.0335  0.6758  0.5363  11.00000  0.05    0.36
Q20   1   0.9816  0.4811  0.3444  11.00000  0.05    0.36
;
_shelx_res_checksum                6459
_shelx_hkl_file
;
   2   0   045370.12 2642.81   1
  -4   0   2 4316.25  223.21  -2
   4   0   0 4316.25  223.21   1
   6   0   0  727.04   46.79   1
  -8   0   4   87.42   38.20  -2
   8   0   0   87.42   38.20   1
  10   0   0  136.66   53.27   1
 -12   0   6  937.76  130.07  -2
  12   0   0  937.76  130.07   1
   1   1   0  402.41   17.92   1
  -2   1   114272.64  568.37  -2
   2   1   014272.64  568.37   1
   3   1   0  784.55   35.68   1
  -4   1   2 2113.70   88.63  -2
   4   1   0 2113.70   88.63   1
   5   1   0 4574.20  197.19   1
  -6   1   3   -0.72   10.67  -2
   6   1   0   -0.72   10.67   1
   7   1   0  161.44   14.25   1
  -8   1   4 2416.24  126.13  -2
   8   1   0 2416.24  126.13   1
   9   1   0   25.35   18.56   1
 -10   1   5   91.64   22.56  -2
  10   1   0   91.64   22.56   1
  11   1   0  366.31   45.74   1
 -12   1   6   73.02   25.56  -2
  12   1   0   73.02   25.56   1
  13   1   0   -5.40   25.77   1
   1   2   0 1650.00   71.39   1
  -2   2   115188.32  650.14  -2
   2   2   015188.32  650.14   1
   3   2   0 5719.38  255.83   1
  -4   2   2 1118.01   48.22  -2
   4   2   0 1118.01   48.22   1
   5   2   0 1076.00   46.73   1
  -6   2   3   94.00   12.12  -2
   6   2   0   94.00   12.12   1
   7   2   0  190.86   14.52   1
  -8   2   4  321.21   22.26  -2
   8   2   0  321.21   22.26   1
   9   2   0  488.98   34.73   1
 -10   2   5  204.26   24.81  -2
  10   2   0  204.26   24.81   1
  11   2   0  -15.77   21.15   1
 -12   2   6  -12.45   25.56  -2
  12   2   0  -12.45   25.56   1
  13   2   0  -24.74   24.74   1
   1   3   010790.99  480.77   1
  -2   3   1 1127.65   48.21  -2
   2   3   0 1127.65   48.21   1
   3   3   0 1629.56   71.59   1
  -4   3   2  719.80   59.44  -2
   4   3   0  719.80   59.44   1
   5   3   0   27.93   10.89   1
  -6   3   3   60.58   12.49  -2
   6   3   0   60.58   12.49   1
   7   3   0  231.60   18.59   1
  -8   3   4  146.58   17.59  -2
   8   3   0  146.58   17.59   1
   9   3   0 2441.58  122.16   1
 -10   3   5  317.59   32.04  -2
  10   3   0  317.59   32.04   1
  11   3   0  215.68   28.94   1
 -12   3   6  -23.56   23.56  -2
  12   3   0  -23.56   23.56   1
  13   3   0  -26.76   38.13   1
   0   4   011162.43  769.03  -2
   0   4   011162.43  769.03   1
   1   4   0   35.05    7.98   1
  -2   4   113725.39  587.31  -2
   2   4   013725.39  587.31   1
   3   4   0  118.18    9.99   1
  -4   4   2 2906.41  119.59  -2
   4   4   0 2906.41  119.59   1
   5   4   0  219.83   14.80   1
  -6   4   3   45.79   10.72  -2
   6   4   0   45.79   10.72   1
   7   4   0   35.81   11.00   1
  -8   4   4  194.76   19.05  -2
   8   4   0  194.76   19.05   1
   9   4   0  225.08   21.29   1
 -10   4   5  120.30   30.60  -2
  10   4   0  120.30   30.60   1
  11   4   0   37.11   22.79   1
 -12   4   6  319.63   47.71  -2
  12   4   0  319.63   47.71   1
  13   4   0  -21.91   25.17   1
   1   5   0  197.86   15.54   1
  -2   5   1 3565.00  166.81  -2
   2   5   0 3565.00  166.81   1
   3   5   0 4100.31  176.84   1
  -4   5   2 2806.57  113.63  -2
   4   5   0 2806.57  113.63   1
   5   5   0  505.97   23.18   1
  -6   5   3  320.61   18.92  -2
   6   5   0  320.61   18.92   1
   7   5   0  684.77   32.25   1
  -8   5   4 1309.75  143.52  -2
   8   5   0 1309.75  143.52   1
   9   5   0   15.14   16.62   1
 -10   5   5   44.67   19.76  -2
  10   5   0   44.67   19.76   1
  11   5   0  398.40   37.87   1
 -12   5   6   43.51   27.29  -2
  12   5   0   43.51   27.29   1
  13   5   0  -23.51   26.00   1
   0   6   074378.83 5735.15  -2
   0   6   074378.83 5735.15   1
   1   6   0   36.91    9.86   1
  -2   6   1  445.34   24.19  -2
   2   6   0  445.34   24.19   1
   3   6   0   39.13    9.64   1
  -4   6   2 2545.60  114.85  -2
   4   6   0 2545.60  114.85   1
   5   6   0 2202.33   87.08   1
  -6   6   3  342.00   17.78  -2
   6   6   0  342.00   17.78   1
   7   6   0  146.56   13.12   1
  -8   6   4  170.27   17.80  -2
   8   6   0  170.27   17.80   1
   9   6   0   39.22   15.98   1
 -10   6   5   24.95   18.90  -2
  10   6   0   24.95   18.90   1
  11   6   0   61.27   22.31   1
 -12   6   6  264.71   63.89  -2
  12   6   0  264.71   63.89   1
  13   6   0  -13.30   29.47   1
   1   7   0   92.03   12.42   1
  -2   7   1  413.40   23.49  -2
   2   7   0  413.40   23.49   1
   3   7   0  588.93   29.34   1
  -4   7   2  481.52   25.00  -2
   4   7   0  481.52   25.00   1
   5   7   0   40.59    9.57   1
  -6   7   3  107.30   11.88  -2
   6   7   0  107.30   11.88   1
   7   7   0  142.20   13.30   1
  -8   7   4  633.34   36.18  -2
   8   7   0  633.34   36.18   1
   9   7   0   28.70   18.57   1
 -10   7   5  110.77   23.26  -2
  10   7   0  110.77   23.26   1
  11   7   0  127.33   21.69   1
 -12   7   6   81.11   28.39  -2
  12   7   0   81.11   28.39   1
  13   7   0  -22.11   30.45   1
   0   8   0 2337.54  216.48  -2
   0   8   0 2337.54  216.48   1
   1   8   0  114.95   13.03   1
  -2   8   1 1099.42   60.08  -2
   2   8   0 1099.42   60.08   1
   3   8   0 2095.77   99.99   1
  -4   8   2  154.54   14.03  -2
   4   8   0  154.54   14.03   1
   5   8   0 3621.76  156.78   1
  -6   8   3  189.21   13.76  -2
   6   8   0  189.21   13.76   1
   7   8   0   94.16   12.11   1
  -8   8   4   29.63   15.04  -2
   8   8   0   29.63   15.04   1
   9   8   0  264.64   25.34   1
 -10   8   5   42.63   18.46  -2
  10   8   0   42.63   18.46   1
  11   8   0   30.46   21.24   1
 -12   8   6   -9.78   22.09  -2
  12   8   0   -9.78   22.09   1
  13   8   0  -36.25   50.23   1
   1   9   0  390.89   25.63   1
  -2   9   1 1215.49   66.95  -2
   2   9   0 1215.49   66.95   1
   3   9   0  941.75   50.31   1
  -4   9   2  861.19   46.26  -2
   4   9   0  861.19   46.26   1
   5   9   0  104.32   12.18   1
  -6   9   3  581.97   29.19  -2
   6   9   0  581.97   29.19   1
   7   9   0   48.11   12.32   1
  -8   9   4  301.86   39.58  -2
   8   9   0  301.86   39.58   1
   9   9   0  541.10   36.30   1
 -10   9   5  155.37   21.15  -2
  10   9   0  155.37   21.15   1
  11   9   0    9.86   19.21   1
 -12   9   6  -22.56   22.56  -2
  12   9   0  -22.56   22.56   1
   0  10   0 3225.49  228.44  -2
   0  10   0 3225.49  228.44   1
   1  10   0 1028.26   53.56   1
  -2  10   1 4222.03  218.15  -2
   2  10   0 4222.03  218.15   1
   3  10   0 1802.52   97.24   1
  -4  10   2 4065.31  211.12  -2
   4  10   0 4065.31  211.12   1
   5  10   0   51.57   12.44   1
  -6  10   3  762.79   37.78  -2
   6  10   0  762.79   37.78   1
   7  10   0   17.22   15.60   1
  -8  10   4  256.00   23.56  -2
   8  10   0  256.00   23.56   1
   9  10   0  281.63   25.07   1
 -10  10   5   42.32   18.11  -2
  10  10   0   42.32   18.11   1
  11  10   0    5.68   24.51   1
 -12  10   6  218.62   37.02  -2
  12  10   0  218.62   37.02   1
   1  11   0  173.21   16.81   1
  -2  11   1  276.68   19.62  -2
   2  11   0  276.68   19.62   1
   3  11   0  254.97   20.87   1
  -4  11   2 3830.23  199.94  -2
   4  11   0 3830.23  199.94   1
   5  11   0  917.35   51.27   1
  -6  11   3  356.83   34.32  -2
   6  11   0  356.83   34.32   1
   7  11   0  329.93   28.52   1
  -8  11   4 3178.31  167.03  -2
   8  11   0 3178.31  167.03   1
   9  11   0   10.97   18.52   1
 -10  11   5  493.52   36.18  -2
  10  11   0  493.52   36.18   1
  11  11   0    6.95   21.37   1
 -12  11   6   47.48   29.72  -2
  12  11   0   47.48   29.72   1
   0  12   015457.77 1196.14  -2
   0  12   015457.77 1196.14   1
   1  12   0   28.46   12.32   1
  -2  12   1  160.82   17.08  -2
   2  12   0  160.82   17.08   1
   3  12   0 1432.90   78.68   1
  -4  12   2  287.39   23.36  -2
   4  12   0  287.39   23.36   1
   5  12   0  326.66   23.33   1
  -6  12   3  652.30   44.55  -2
   6  12   0  652.30   44.55   1
   7  12   0 1771.46  100.18   1
  -8  12   4   61.85   18.95  -2
   8  12   0   61.85   18.95   1
   9  12   0  749.49   48.08   1
 -10  12   5   28.52   21.53  -2
  10  12   0   28.52   21.53   1
  11  12   0  -13.94   24.23   1
 -12  12   6    6.39   26.60  -2
  12  12   0    6.39   26.60   1
   1  13   0  672.67   38.48   1
  -2  13   1  894.45   51.59  -2
   2  13   0  894.45   51.59   1
   3  13   0  453.49   27.03   1
  -4  13   2  246.69   21.54  -2
   4  13   0  246.69   21.54   1
   5  13   0   61.20   16.81   1
  -6  13   3  108.22   19.72  -2
   6  13   0  108.22   19.72   1
   7  13   0  -19.81   19.81   1
  -8  13   4   37.81   22.56  -2
   8  13   0   37.81   22.56   1
   9  13   0  148.91   25.27   1
 -10  13   5   60.12   24.50  -2
  10  13   0   60.12   24.50   1
  11  13   0  110.76   24.47   1
   0  14   0  868.29   80.92  -2
   0  14   0  868.29   80.92   1
   1  14   0  273.15   20.43   1
  -2  14   1 1099.17   60.57  -2
   2  14   0 1099.17   60.57   1
   3  14   0   25.66   13.22   1
  -4  14   2  506.05   32.25  -2
   4  14   0  506.05   32.25   1
   5  14   0  597.30   38.28   1
  -6  14   3   11.91   18.76  -2
   6  14   0   11.91   18.76   1
   7  14   0  409.84   41.37   1
  -8  14   4   67.39   20.96  -2
   8  14   0   67.39   20.96   1
   9  14   0  117.55   22.60   1
 -10  14   5   33.46   21.89  -2
  10  14   0   33.46   21.89   1
  11  14   0  -19.36   23.22   1
   1  15   0   28.32   12.77   1
  -2  15   1  410.53   28.91  -2
   2  15   0  410.53   28.91   1
   3  15   0   10.38   13.51   1
  -4  15   2  223.97   22.31  -2
   4  15   0  223.97   22.31   1
   5  15   0  850.66   52.82   1
  -6  15   3   46.12   21.35  -2
   6  15   0   46.12   21.35   1
   7  15   0  549.30   41.98   1
  -8  15   4  488.29   55.68  -2
   8  15   0  488.29   55.68   1
   9  15   0   66.13   22.02   1
 -10  15   5   14.60   23.03  -2
  10  15   0   14.60   23.03   1
  11  15   0    6.36   23.74   1
   0  16   0  537.89   47.79  -2
   0  16   0  537.89   47.79   1
   1  16   0   42.45   13.94   1
  -2  16   1 1196.13   68.92  -2
   2  16   0 1196.13   68.92   1
   3  16   0   81.95   17.08   1
  -4  16   2  245.64   20.87  -2
   4  16   0  245.64   20.87   1
   5  16   0  152.60   30.36   1
  -6  16   3  382.23   29.61  -2
   6  16   0  382.23   29.61   1
   7  16   0  135.02   22.58   1
  -8  16   4   34.35   19.18  -2
   8  16   0   34.35   19.18   1
   9  16   0  146.80   22.78   1
 -10  16   5   29.75   26.15  -2
  10  16   0   29.75   26.15   1
   1  17   0  482.02   33.20   1
  -2  17   1  478.91   32.64  -2
   2  17   0  478.91   32.64   1
   3  17   0   32.90   15.88   1
  -4  17   2  197.67   21.63  -2
   4  17   0  197.67   21.63   1
   5  17   0  104.26   24.74   1
  -6  17   3  139.23   22.49  -2
   6  17   0  139.23   22.49   1
   7  17   0  174.86   22.96   1
  -8  17   4    7.89   19.72  -2
   8  17   0    7.89   19.72   1
   9  17   0   17.06   24.26   1
 -10  17   5  274.25   35.42  -2
  10  17   0  274.25   35.42   1
   0  18   0  342.18   47.12  -2
   0  18   0  342.18   47.12   1
   1  18   0   66.86   24.07   1
  -2  18   1  204.52   22.82  -2
   2  18   0  204.52   22.82   1
   3  18   0  623.61   42.59   1
  -4  18   2   83.93   17.25  -2
   4  18   0   83.93   17.25   1
   5  18   0  533.79   56.59   1
  -6  18   3  345.68   30.59  -2
   6  18   0  345.68   30.59   1
   7  18   0   55.81   21.62   1
  -8  18   4   20.99   23.63  -2
   8  18   0   20.99   23.63   1
   9  18   0   41.19   21.86   1
 -10  18   5   96.02   29.03  -2
  10  18   0   96.02   29.03   1
   1  19   0  319.77   33.37   1
  -2  19   1  628.23   48.90  -2
   2  19   0  628.23   48.90   1
   3  19   0  285.73   27.30   1
  -4  19   2  -16.19   16.19  -2
   4  19   0  -16.19   16.19   1
   5  19   0  243.75   34.99   1
  -6  19   3   10.96   24.09  -2
   6  19   0   10.96   24.09   1
   7  19   0   59.92   20.40   1
  -8  19   4   52.63   25.12  -2
   8  19   0   52.63   25.12   1
   9  19   0   33.76   25.15   1
   0  20   0 1079.20  109.28  -2
   0  20   0 1079.20  109.28   1
   1  20   0   68.09   23.19   1
  -2  20   1  133.32   33.21  -2
   2  20   0  133.32   33.21   1
   3  20   0   46.86   19.38   1
  -4  20   2   47.23   20.08  -2
   4  20   0   47.23   20.08   1
   5  20   0   95.61   20.28   1
  -6  20   3    1.15   18.30  -2
   6  20   0    1.15   18.30   1
   7  20   0  147.95   26.56   1
  -8  20   4   -4.69   35.66  -2
   8  20   0   -4.69   35.66   1
   9  20   0  -10.51   23.06   1
   1  21   0  594.15   43.79   1
  -2  21   1   20.12   24.89  -2
   2  21   0   20.12   24.89   1
   3  21   0    4.73   18.59   1
  -4  21   2    2.33   17.56  -2
   4  21   0    2.33   17.56   1
   5  21   0  787.43   60.56   1
  -6  21   3  -22.58   22.58  -2
   6  21   0  -22.58   22.58   1
   7  21   0  292.12   35.20   1
  -8  21   4   25.32   26.76  -2
   8  21   0   25.32   26.76   1
   0  22   0   90.69   38.92  -2
   0  22   0   90.69   38.92   1
   1  22   0  106.61   37.14   1
  -2  22   1  224.83   37.58  -2
   2  22   0  224.83   37.58   1
   3  22   0   13.04   21.10   1
  -4  22   2   22.59   17.87  -2
   4  22   0   22.59   17.87   1
   5  22   0  160.90   31.70   1
  -6  22   3   -8.34   23.41  -2
   6  22   0   -8.34   23.41   1
   7  22   0   91.55   35.61   1
   1  23   0  275.89   33.14   1
  -2  23   1   15.33   24.58  -2
   2  23   0   15.33   24.58   1
   3  23   0   31.11   22.61   1
  -4  23   2   94.10   20.30  -2
   4  23   0   94.10   20.30   1
   5  23   0   20.92   24.02   1
  -6  23   3  -13.51   23.84  -2
   6  23   0  -13.51   23.84   1
   7  23   0   15.27   28.86   1
   0  24   0  215.63   44.91  -2
   0  24   0  215.63   44.91   1
   1  24   0   86.18   27.53   1
  -2  24   1   33.84   25.96  -2
   2  24   0   33.84   25.96   1
   3  24   0   70.54   27.22   1
  -4  24   2   33.37   21.70  -2
   4  24   0   33.37   21.70   1
   5  24   0   93.36   35.75   1
  -6  24   3   11.26   28.81  -2
   6  24   0   11.26   28.81   1
   1  25   0  -11.93   26.76   1
  -2  25   1   79.84   28.30  -2
   2  25   0   79.84   28.30   1
   3  25   0   14.12   23.44   1
  -4  25   2   62.53   23.79  -2
   4  25   0   62.53   23.79   1
   5  25   0  129.35   32.88   1
   0  26   0   95.84   69.90  -2
   0  26   0   95.84   69.90   1
   1  26   0   -1.45   27.81   1
  -2  26   1   36.95   37.73  -2
   2  26   0   36.95   37.73   1
   3  26   0   -7.72   23.76   1
 -13   0   1  237.91   47.89   1
 -11   0   1   81.32   33.99   1
  -9   0   1  148.58   40.74   1
  -7   0   1   21.36   13.89   1
  -5   0   1   -6.78   12.72   1
  -3   0   1 8792.14  480.19   1
  -1   0   1 4543.48  350.89   1
   1   0   1  470.74   33.75   1
   3   0   1  627.42   37.67   1
   5   0   1 6031.40  296.00   1
   7   0   1  881.29   57.21   1
   9   0   1  495.59   60.16   1
  11   0   1  300.38   40.29   1
  13   0   1   46.36   33.86   1
 -13   1   1  -25.75   25.75   1
 -12   1   5  140.94   26.36  -2
 -12   1   1  140.94   26.36   1
 -11   1   1  404.51   34.47   1
 -10   1   4 1197.22   71.58  -2
 -10   1   1 1197.22   71.58   1
  -9   1   1  947.73   46.98   1
  -8   1   3  291.71   18.70  -2
  -8   1   1  291.71   18.70   1
  -7   1   1  383.83   21.47   1
  -6   1   2 4298.96  172.60  -2
  -6   1   1 4298.96  172.60   1
  -5   1   1  306.80   16.06   1
  -4   1   1 5970.00  238.33  -2
  -4   1   1 5970.00  238.33   1
  -3   1   1  243.88   13.26   1
   2   1   0 5192.23  281.93  -2
  -2   1   1 5192.23  281.93   1
  -1   1   1  961.59   41.70   1
   1   1   1 4508.30  186.25   1
  -2   1   2 9333.66  382.15  -2
   2   1   1 9333.66  382.15   1
   3   1   1 1887.32   72.13   1
  -4   1   3 2339.43   89.21  -2
   4   1   1 2339.43   89.21   1
   5   1   1   20.80    9.16   1
  -6   1   4 2635.30  103.33  -2
   6   1   1 2635.30  103.33   1
   7   1   1  172.21   14.16   1
  -8   1   5   46.73   17.31  -2
   8   1   1   46.73   17.31   1
   9   1   1  743.18   44.36   1
 -10   1   6  912.41   64.68  -2
  10   1   1  912.41   64.68   1
  11   1   1   48.16   20.25   1
 -12   1   7  -26.73   26.73  -2
  12   1   1  -26.73   26.73   1
  13   1   1   21.78   34.33   1
 -13   2   1   29.97   28.06   1
 -12   2   5    5.16   23.05  -2
 -12   2   1    5.16   23.05   1
 -11   2   1  556.45   43.90   1
 -10   2   4 1211.29   69.11  -2
 -10   2   1 1211.29   69.11   1
  -9   2   1 1060.15   54.26   1
  -8   2   3 2350.71  107.42  -2
  -8   2   1 2350.71  107.42   1
  -7   2   1   36.75   13.12   1
  -6   2   2  583.95   26.98  -2
  -6   2   1  583.95   26.98   1
  -5   2   1   38.49    9.75   1
  -4   2   1 1140.33   52.76  -2
  -4   2   1 1140.33   52.76   1
  -3   2   1  106.88   10.34   1
   2   2   0 5205.39  300.74  -2
  -2   2   1 5205.39  300.74   1
  -1   2   1  116.81    7.69   1
   0   2   1 4493.50  231.41  -2
   0   2   1 4493.50  231.41   1
   1   2   1 1529.47   66.97   1
  -2   2   211896.87  432.67  -2
   2   2   111896.87  432.67   1
   3   2   1  525.17   22.84   1
  -4   2   3 1137.45   62.49  -2
   4   2   1 1137.45   62.49   1
   5   2   1  181.95   13.03   1
  -6   2   4  725.22   31.68  -2
   6   2   1  725.22   31.68   1
   7   2   1   59.00   11.61   1
  -8   2   5  208.26   21.60  -2
   8   2   1  208.26   21.60   1
   9   2   1   17.22   17.09   1
 -10   2   6  178.62   26.54  -2
  10   2   1  178.62   26.54   1
  11   2   1    9.07   21.97   1
 -12   2   7   70.30   37.58  -2
  12   2   1   70.30   37.58   1
  13   2   1   54.03   33.21   1
 -13   3   1  -24.74   24.74   1
 -12   3   5    7.26   23.06  -2
 -12   3   1    7.26   23.06   1
 -11   3   1   28.98   23.29   1
 -10   3   4   74.48   19.98  -2
 -10   3   1   74.48   19.98   1
  -9   3   1  124.77   16.80   1
  -8   3   3   83.20   12.54  -2
  -8   3   1   83.20   12.54   1
  -7   3   1   -0.58    9.96   1
  -6   3   2  642.17   54.35  -2
  -6   3   1  642.17   54.35   1
  -5   3   1   56.44   11.73   1
  -4   3   1 6305.53  281.93  -2
  -4   3   1 6305.53  281.93   1
  -3   3   1  347.78   23.61   1
   2   3   0  958.56   43.98  -2
  -2   3   1  958.56   43.98   1
  -1   3   1  280.54   14.96   1
   0   3   1 2546.53  139.92  -2
   0   3   1 2546.53  139.92   1
   1   3   1  650.17   33.32   1
  -2   3   2 3671.98  145.67  -2
   2   3   1 3671.98  145.67   1
   3   3   1  216.19   12.18   1
  -4   3   3  879.92   38.07  -2
   4   3   1  879.92   38.07   1
   5   3   1  327.86   17.41   1
  -6   3   4  941.34   40.52  -2
   6   3   1  941.34   40.52   1
   7   3   1  187.33   13.87   1
  -8   3   5 1285.66   63.80  -2
   8   3   1 1285.66   63.80   1
   9   3   1  166.39   22.73   1
 -10   3   6  167.86   34.77  -2
  10   3   1  167.86   34.77   1
  11   3   1   48.66   22.61   1
 -12   3   7   59.60   24.09  -2
  12   3   1   59.60   24.09   1
  13   3   1   -4.78   30.10   1
 -13   4   1  218.24   31.80   1
 -12   4   5   21.73   23.51  -2
 -12   4   1   21.73   23.51   1
 -11   4   1  563.69   52.65   1
 -10   4   4  699.88   49.79  -2
 -10   4   1  699.88   49.79   1
  -9   4   1   34.57   14.86   1
  -8   4   3  792.02   36.78  -2
  -8   4   1  792.02   36.78   1
  -7   4   1 2216.64   90.91   1
  -6   4   2  709.19   32.34  -2
  -6   4   1  709.19   32.34   1
  -5   4   1   83.50   11.90   1
  -4   4   1  794.02   38.21  -2
  -4   4   1  794.02   38.21   1
  -3   4   1  931.74   46.97   1
   2   4   0 4542.45  232.08  -2
  -2   4   1 4542.45  232.08   1
  -1   4   110452.19  607.49   1
   0   4   1 1532.24   85.48  -2
   0   4   1 1532.24   85.48   1
   1   4   1  150.15   13.83   1
  -2   4   2 1307.03   58.01  -2
   2   4   1 1307.03   58.01   1
   3   4   1   70.83   11.73   1
  -4   4   3 2424.05   98.78  -2
   4   4   1 2424.05   98.78   1
   5   4   1  329.72   17.54   1
  -6   4   4  485.02   31.82  -2
   6   4   1  485.02   31.82   1
   7   4   1 1124.60   51.18   1
  -8   4   5  158.61   17.98  -2
   8   4   1  158.61   17.98   1
   9   4   1  977.38   60.04   1
 -10   4   6  692.93   72.34  -2
  10   4   1  692.93   72.34   1
  11   4   1   54.55   21.48   1
 -12   4   7  -24.14   24.14  -2
  12   4   1  -24.14   24.14   1
  13   4   1  -30.67   30.67   1
 -13   5   1   -9.90   25.19   1
 -12   5   5   57.40   23.23  -2
 -12   5   1   57.40   23.23   1
 -11   5   1  612.31   43.59   1
 -10   5   4  176.48   23.28  -2
 -10   5   1  176.48   23.28   1
  -9   5   1  243.37   22.24   1
  -8   5   3  551.57   26.89  -2
  -8   5   1  551.57   26.89   1
  -7   5   1  156.94   13.73   1
  -6   5   2  248.72   27.66  -2
  -6   5   1  248.72   27.66   1
  -5   5   1  224.70   15.40   1
  -4   5   1  551.72   29.49  -2
  -4   5   1  551.72   29.49   1
  -3   5   1  794.66   43.17   1
   2   5   0 1218.48   64.26  -2
  -2   5   1 1218.48   64.26   1
  -1   5   1 1256.54   70.78   1
   0   5   1 5855.69  303.12  -2
   0   5   1 5855.69  303.12   1
   1   5   115448.42  899.14   1
  -2   5   2 5481.07  281.57  -2
   2   5   1 5481.07  281.57   1
   3   5   1  148.54   11.73   1
  -4   5   3  102.84   10.31  -2
   4   5   1  102.84   10.31   1
   5   5   1  139.33   11.75   1
  -6   5   4  565.69   36.57  -2
   6   5   1  565.69   36.57   1
   7   5   1   -4.43   11.58   1
  -8   5   5  182.92   20.52  -2
   8   5   1  182.92   20.52   1
   9   5   1  298.63   26.63   1
 -10   5   6  668.71   44.38  -2
  10   5   1  668.71   44.38   1
  11   5   1   76.84   24.69   1
 -12   5   7   20.32   26.88  -2
  12   5   1   20.32   26.88   1
  13   5   1  -27.43   34.13   1
 -13   6   1   61.05   29.57   1
 -12   6   5   -1.83   25.45  -2
 -12   6   1   -1.83   25.45   1
 -11   6   1   25.80   20.73   1
 -10   6   4  339.61   27.43  -2
 -10   6   1  339.61   27.43   1
  -9   6   1  226.15   20.09   1
  -8   6   3  700.53   34.05  -2
  -8   6   1  700.53   34.05   1
  -7   6   1  584.51   26.77   1
  -6   6   2  173.78   17.41  -2
  -6   6   1  173.78   17.41   1
  -5   6   1  674.35   34.91   1
  -4   6   1  301.53   18.80  -2
  -4   6   1  301.53   18.80   1
  -3   6   1  878.34   46.04   1
   2   6   0  223.00   15.22  -2
  -2   6   1  223.00   15.22   1
  -1   6   1   75.55   11.56   1
   0   6   1 1187.49   62.88  -2
   0   6   1 1187.49   62.88   1
   1   6   1 2236.83  132.95   1
  -2   6   2  433.93   23.23  -2
   2   6   1  433.93   23.23   1
   3   6   1  150.09   13.94   1
  -4   6   3  788.72   34.25  -2
   4   6   1  788.72   34.25   1
   5   6   1  642.73   27.57   1
  -6   6   4 2025.66   84.78  -2
   6   6   1 2025.66   84.78   1
   7   6   1 1046.06   46.44   1
  -8   6   5  851.14   52.87  -2
   8   6   1  851.14   52.87   1
   9   6   1  662.42   43.93   1
 -10   6   6  185.12   25.38  -2
  10   6   1  185.12   25.38   1
  11   6   1   -7.57   24.37   1
 -12   6   7  -25.95   25.95  -2
  12   6   1  -25.95   25.95   1
  13   6   1   -9.25   29.24   1
 -13   7   1   11.76   27.35   1
 -12   7   5  -22.80   22.80  -2
 -12   7   1  -22.80   22.80   1
 -11   7   1   97.61   22.79   1
 -10   7   4  128.53   20.94  -2
 -10   7   1  128.53   20.94   1
  -9   7   1   63.39   15.86   1
  -8   7   3 1581.39   77.82  -2
  -8   7   1 1581.39   77.82   1
  -7   7   1  286.40   17.12   1
  -6   7   2  423.21   22.73  -2
  -6   7   1  423.21   22.73   1
  -5   7   1  260.45   17.82   1
  -4   7   1  231.83   16.36  -2
  -4   7   1  231.83   16.36   1
  -3   7   1   64.39   10.96   1
   2   7   0  377.08   23.04  -2
  -2   7   1  377.08   23.04   1
  -1   7   1 8855.19  518.48   1
   0   7   1 4908.27  254.33  -2
   0   7   1 4908.27  254.33   1
   1   7   1 1344.51   79.81   1
  -2   7   2 3099.97  162.40  -2
   2   7   1 3099.97  162.40   1
   3   7   1 1872.39   89.74   1
  -4   7   3 1423.18   65.65  -2
   4   7   1 1423.18   65.65   1
   5   7   1  830.57   36.31   1
  -6   7   4 2232.05   90.96  -2
   6   7   1 2232.05   90.96   1
   7   7   1   99.83   11.91   1
  -8   7   5   89.11   20.68  -2
   8   7   1   89.11   20.68   1
   9   7   1   48.21   16.06   1
 -10   7   6  178.71   23.32  -2
  10   7   1  178.71   23.32   1
  11   7   1    0.67   25.79   1
 -12   7   7    3.41   24.11  -2
  12   7   1    3.41   24.11   1
 -13   8   1   34.54   28.15   1
 -12   8   5   19.18   25.93  -2
 -12   8   1   19.18   25.93   1
 -11   8   1  179.08   24.29   1
 -10   8   4  243.75   27.77  -2
 -10   8   1  243.75   27.77   1
  -9   8   1  231.60   20.16   1
  -8   8   3 2721.34  129.57  -2
  -8   8   1 2721.34  129.57   1
  -7   8   1   18.06   11.73   1
  -6   8   2  710.36   50.48  -2
  -6   8   1  710.36   50.48   1
  -5   8   1  109.38   13.27   1
  -4   8   1 1500.35   74.52  -2
  -4   8   1 1500.35   74.52   1
  -3   8   1   80.22   12.77   1
   2   8   0  393.36   24.11  -2
  -2   8   1  393.36   24.11   1
  -1   8   1  233.76   17.12   1
   0   8   1 1073.16   60.39  -2
   0   8   1 1073.16   60.39   1
   1   8   1  131.53   14.62   1
  -2   8   2 3579.94  185.17  -2
   2   8   1 3579.94  185.17   1
   3   8   1  763.03   39.44   1
  -4   8   3 1000.97   48.12  -2
   4   8   1 1000.97   48.12   1
   5   8   1  783.22   39.17   1
  -6   8   4  128.54   13.35  -2
   6   8   1  128.54   13.35   1
   7   8   1  153.49   13.41   1
  -8   8   5  114.86   16.40  -2
   8   8   1  114.86   16.40   1
   9   8   1   59.30   17.26   1
 -10   8   6  124.68   21.90  -2
  10   8   1  124.68   21.90   1
  11   8   1  148.37   24.32   1
 -12   8   7   52.76   28.66  -2
  12   8   1   52.76   28.66   1
 -13   9   1  -68.06   68.06   1
 -12   9   5   -0.59   24.44  -2
 -12   9   1   -0.59   24.44   1
 -11   9   1  312.57   28.49   1
 -10   9   4  103.58   19.40  -2
 -10   9   1  103.58   19.40   1
  -9   9   1   35.13   17.15   1
  -8   9   3  563.12   38.38  -2
  -8   9   1  563.12   38.38   1
  -7   9   1   86.78   12.43   1
  -6   9   2  147.89   15.12  -2
  -6   9   1  147.89   15.12   1
  -5   9   1   17.22   11.40   1
  -4   9   1 1168.60   59.88  -2
  -4   9   1 1168.60   59.88   1
  -3   9   1 1343.81   67.37   1
   2   9   0 3599.47  186.43  -2
  -2   9   1 3599.47  186.43   1
  -1   9   1 1255.88   67.07   1
   0   9   1  357.45   25.63  -2
   0   9   1  357.45   25.63   1
   1   9   1  284.15   24.30   1
  -2   9   2 1927.23  102.46  -2
   2   9   1 1927.23  102.46   1
   3   9   1 1549.44   74.81   1
  -4   9   3  379.45   23.15  -2
   4   9   1  379.45   23.15   1
   5   9   1 1928.50   93.31   1
  -6   9   4  302.01   20.45  -2
   6   9   1  302.01   20.45   1
   7   9   1  602.72   35.23   1
  -8   9   5 2506.46  120.70  -2
   8   9   1 2506.46  120.70   1
   9   9   1   32.18   18.06   1
 -10   9   6  117.09   24.73  -2
  10   9   1  117.09   24.73   1
  11   9   1  185.37   27.81   1
 -12   9   7   13.71   25.38  -2
  12   9   1   13.71   25.38   1
 -12  10   5   14.08   23.44  -2
 -12  10   1   14.08   23.44   1
 -11  10   1   68.80   20.46   1
 -10  10   4  235.71   25.71  -2
 -10  10   1  235.71   25.71   1
  -9  10   1 1185.47   59.23   1
  -8  10   3  175.48   18.76  -2
  -8  10   1  175.48   18.76   1
  -7  10   1  192.87   19.84   1
  -6  10   2  398.02   28.63  -2
  -6  10   1  398.02   28.63   1
  -5  10   1 1132.45   61.03   1
  -4  10   1 3720.49  183.67  -2
  -4  10   1 3720.49  183.67   1
  -3  10   1 2482.40  117.91   1
   2  10   0 1742.76   94.33  -2
  -2  10   1 1742.76   94.33   1
  -1  10   1 1073.72   57.49   1
   0  10   1 1513.31   80.86  -2
   0  10   1 1513.31   80.86   1
   1  10   1  400.07   27.92   1
  -2  10   2  230.48   21.25  -2
   2  10   1  230.48   21.25   1
   3  10   1  130.81   14.44   1
  -4  10   3 1164.27   56.96  -2
   4  10   1 1164.27   56.96   1
   5  10   1  385.51   23.50   1
  -6  10   4  794.87   68.58  -2
   6  10   1  794.87   68.58   1
   7  10   1   75.31   21.74   1
  -8  10   5  731.78   43.40  -2
   8  10   1  731.78   43.40   1
   9  10   1   65.96   19.34   1
 -10  10   6   52.91   22.98  -2
  10  10   1   52.91   22.98   1
  11  10   1   62.40   24.50   1
 -12  10   7  267.04   36.71  -2
  12  10   1  267.04   36.71   1
 -12  11   5  -16.38   22.06  -2
 -12  11   1  -16.38   22.06   1
 -11  11   1  252.39   24.98   1
 -10  11   4   -5.50   19.35  -2
 -10  11   1   -5.50   19.35   1
  -9  11   1  340.00   24.30   1
  -8  11   3  149.54   20.43  -2
  -8  11   1  149.54   20.43   1
  -7  11   1  544.59   35.24   1
  -6  11   2 1483.82   80.33  -2
  -6  11   1 1483.82   80.33   1
  -5  11   1   47.16   19.15   1
  -4  11   1  788.37   40.73  -2
  -4  11   1  788.37   40.73   1
  -3  11   1  215.78   16.32   1
   2  11   0  709.96   40.95  -2
  -2  11   1  709.96   40.95   1
  -1  11   1  166.01   18.89   1
   0  11   1   52.09   14.16  -2
   0  11   1   52.09   14.16   1
   1  11   1  843.04   51.04   1
  -2  11   2 4489.34  247.74  -2
   2  11   1 4489.34  247.74   1
   3  11   1   26.19   11.15   1
  -4  11   3  323.12   21.77  -2
   4  11   1  323.12   21.77   1
   5  11   1   31.86   12.46   1
  -6  11   4  835.76   47.97  -2
   6  11   1  835.76   47.97   1
   7  11   1  168.33   20.09   1
  -8  11   5  513.65   35.54  -2
   8  11   1  513.65   35.54   1
   9  11   1  103.73   24.91   1
 -10  11   6   90.35   23.22  -2
  10  11   1   90.35   23.22   1
  11  11   1   23.94   28.94   1
 -12  11   7  -26.13   26.13  -2
  12  11   1  -26.13   26.13   1
 -12  12   5  142.84   28.70  -2
 -12  12   1  142.84   28.70   1
 -11  12   1   21.97   22.24   1
 -10  12   4   20.51   19.84  -2
 -10  12   1   20.51   19.84   1
  -9  12   1  101.97   19.56   1
  -8  12   3  104.76   18.36  -2
  -8  12   1  104.76   18.36   1
  -7  12   1  327.52   25.30   1
  -6  12   2  169.17   20.40  -2
  -6  12   1  169.17   20.40   1
  -5  12   1  318.80   24.20   1
  -4  12   1  378.12   25.33  -2
  -4  12   1  378.12   25.33   1
  -3  12   1 1173.14   61.20   1
   2  12   0  468.10   29.82  -2
  -2  12   1  468.10   29.82   1
  -1  12   1 3283.36  170.76   1
   0  12   1  217.80   18.21  -2
   0  12   1  217.80   18.21   1
   1  12   1 1058.07   60.90   1
  -2  12   2 1409.41   75.77  -2
   2  12   1 1409.41   75.77   1
   3  12   1   28.99   12.22   1
  -4  12   3 6134.56  287.20  -2
   4  12   1 6134.56  287.20   1
   5  12   1   44.21   13.41   1
  -6  12   4   55.16   16.23  -2
   6  12   1   55.16   16.23   1
   7  12   1  967.85   57.41   1
  -8  12   5  128.38   22.91  -2
   8  12   1  128.38   22.91   1
   9  12   1  123.81   23.39   1
 -10  12   6   70.01   29.76  -2
  10  12   1   70.01   29.76   1
  11  12   1  -15.97   24.00   1
 -12  12   7  309.46  101.03  -2
  12  12   1  309.46  101.03   1
 -12  13   5  -28.76   30.09  -2
 -12  13   1  -28.76   30.09   1
 -11  13   1   -0.84   23.13   1
 -10  13   4    8.51   21.72  -2
 -10  13   1    8.51   21.72   1
  -9  13   1    7.91   20.92   1
  -8  13   3  626.73   49.68  -2
  -8  13   1  626.73   49.68   1
  -7  13   1  368.29   30.32   1
  -6  13   2  458.10   33.38  -2
  -6  13   1  458.10   33.38   1
  -5  13   1  154.46   19.51   1
  -4  13   1  488.98   31.93  -2
  -4  13   1  488.98   31.93   1
  -3  13   1 7110.68  367.62   1
   2  13   0 1517.24   80.31  -2
  -2  13   1 1517.24   80.31   1
  -1  13   1 5478.43  282.46   1
   0  13   1 2362.95  125.19  -2
   0  13   1 2362.95  125.19   1
   1  13   1   28.59   12.22   1
  -2  13   2  448.27   30.89  -2
   2  13   1  448.27   30.89   1
   3  13   1  209.56   18.33   1
  -4  13   3 2633.05  131.85  -2
   4  13   1 2633.05  131.85   1
   5  13   1  463.45   31.21   1
  -6  13   4 1503.81   87.51  -2
   6  13   1 1503.81   87.51   1
   7  13   1  217.55   22.79   1
  -8  13   5    2.62   18.17  -2
   8  13   1    2.62   18.17   1
   9  13   1   37.40   30.80   1
 -10  13   6  295.10   38.20  -2
  10  13   1  295.10   38.20   1
  11  13   1  -11.46   24.71   1
 -11  14   1   72.64   25.46   1
 -10  14   4  154.41   25.89  -2
 -10  14   1  154.41   25.89   1
  -9  14   1  104.88   23.51   1
  -8  14   3  880.22   74.32  -2
  -8  14   1  880.22   74.32   1
  -7  14   1   73.48   20.67   1
  -6  14   2 1205.98   76.17  -2
  -6  14   1 1205.98   76.17   1
  -5  14   1  107.29   19.73   1
  -4  14   1  788.53   46.77  -2
  -4  14   1  788.53   46.77   1
  -3  14   1  293.13   21.17   1
   2  14   0  601.29   34.68  -2
  -2  14   1  601.29   34.68   1
  -1  14   1 1670.64   88.71   1
   0  14   1   27.89   12.26  -2
   0  14   1   27.89   12.26   1
   1  14   1  904.72   54.19   1
  -2  14   2 2192.25  116.51  -2
   2  14   1 2192.25  116.51   1
   3  14   1   26.19   11.95   1
  -4  14   3  660.47   40.43  -2
   4  14   1  660.47   40.43   1
   5  14   1   -4.71   17.94   1
  -6  14   4  145.40   19.37  -2
   6  14   1  145.40   19.37   1
   7  14   1  172.11   23.60   1
  -8  14   5   42.35   21.05  -2
   8  14   1   42.35   21.05   1
   9  14   1   24.63   20.45   1
 -10  14   6    1.92   22.34  -2
  10  14   1    1.92   22.34   1
  11  14   1  201.03   30.71   1
 -11  15   1   57.90   26.67   1
 -10  15   4  151.48   28.73  -2
 -10  15   1  151.48   28.73   1
  -9  15   1   20.64   21.65   1
  -8  15   3  187.94   27.02  -2
  -8  15   1  187.94   27.02   1
  -7  15   1  -20.47   20.47   1
  -6  15   2  507.57   55.82  -2
  -6  15   1  507.57   55.82   1
  -5  15   1   32.85   19.52   1
  -4  15   1  311.73   27.03  -2
  -4  15   1  311.73   27.03   1
  -3  15   1  852.00   45.96   1
   2  15   0  408.51   26.79  -2
  -2  15   1  408.51   26.79   1
  -1  15   1   51.72   15.59   1
   0  15   1 1854.90  106.48  -2
   0  15   1 1854.90  106.48   1
   1  15   1  595.65   48.68   1
  -2  15   2 2240.69  118.80  -2
   2  15   1 2240.69  118.80   1
   3  15   1  229.86   18.27   1
  -4  15   3  887.57   54.85  -2
   4  15   1  887.57   54.85   1
   5  15   1   86.74   29.05   1
  -6  15   4   76.75   21.45  -2
   6  15   1   76.75   21.45   1
   7  15   1  149.83   22.60   1
  -8  15   5  636.32   70.66  -2
   8  15   1  636.32   70.66   1
   9  15   1   81.35   23.79   1
 -10  15   6   -5.10   20.60  -2
  10  15   1   -5.10   20.60   1
  11  15   1  129.46   34.24   1
 -11  16   1  119.13   42.61   1
 -10  16   4    8.31   22.58  -2
 -10  16   1    8.31   22.58   1
  -9  16   1   54.65   35.81   1
  -8  16   3  108.24   34.81  -2
  -8  16   1  108.24   34.81   1
  -7  16   1   51.82   27.86   1
  -6  16   2  755.84   56.62  -2
  -6  16   1  755.84   56.62   1
  -5  16   1   -9.63   19.00   1
  -4  16   1  697.78   51.85  -2
  -4  16   1  697.78   51.85   1
  -3  16   1  562.11   44.64   1
   2  16   0  529.95   34.85  -2
  -2  16   1  529.95   34.85   1
  -1  16   1   57.20   20.88   1
   0  16   1 1354.49   77.81  -2
   0  16   1 1354.49   77.81   1
   1  16   1  142.69   17.48   1
  -2  16   2  290.37   25.71  -2
   2  16   1  290.37   25.71   1
   3  16   1  224.43   24.74   1
  -4  16   3  136.69   18.05  -2
   4  16   1  136.69   18.05   1
   5  16   1  421.25   35.09   1
  -6  16   4  376.64   30.69  -2
   6  16   1  376.64   30.69   1
   7  16   1   42.16   18.62   1
  -8  16   5   39.65   21.08  -2
   8  16   1   39.65   21.08   1
   9  16   1   23.97   22.12   1
 -10  16   6   42.43   22.23  -2
  10  16   1   42.43   22.23   1
 -10  17   4   -2.90   25.02  -2
 -10  17   1   -2.90   25.02   1
  -9  17   1   36.88   23.09   1
  -8  17   3   -7.38   18.74  -2
  -8  17   1   -7.38   18.74   1
  -7  17   1   19.16   20.51   1
  -6  17   2  183.88   35.47  -2
  -6  17   1  183.88   35.47   1
  -5  17   1   50.77   21.00   1
  -4  17   1   55.44   19.12  -2
  -4  17   1   55.44   19.12   1
  -3  17   1 1909.78  101.92   1
   2  17   0  185.44   20.42  -2
  -2  17   1  185.44   20.42   1
  -1  17   1  637.10   40.08   1
   0  17   1  496.97   36.33  -2
   0  17   1  496.97   36.33   1
   1  17   1   31.97   15.49   1
  -2  17   2 1147.98   73.91  -2
   2  17   1 1147.98   73.91   1
   3  17   1  208.09   26.92   1
  -4  17   3  129.07   20.73  -2
   4  17   1  129.07   20.73   1
   5  17   1   63.50   21.68   1
  -6  17   4  149.12   24.22  -2
   6  17   1  149.12   24.22   1
   7  17   1   19.99   18.38   1
  -8  17   5  111.04   22.90  -2
   8  17   1  111.04   22.90   1
   9  17   1  110.96   23.85   1
 -10  17   6  -22.13   22.13  -2
  10  17   1  -22.13   22.13   1
 -10  18   4    6.32   24.62  -2
 -10  18   1    6.32   24.62   1
  -9  18   1   68.01   24.92   1
  -8  18   3  104.73   24.23  -2
  -8  18   1  104.73   24.23   1
  -7  18   1   44.63   19.99   1
  -6  18   2  290.60   29.96  -2
  -6  18   1  290.60   29.96   1
  -5  18   1   85.47   23.92   1
  -4  18   1  127.38   22.18  -2
  -4  18   1  127.38   22.18   1
  -3  18   1  146.45   20.24   1
   2  18   0   68.00   23.62  -2
  -2  18   1   68.00   23.62   1
  -1  18   1 1826.26   96.83   1
   0  18   1    2.20   21.30  -2
   0  18   1    2.20   21.30   1
   1  18   1  294.65   28.53   1
  -2  18   2  562.53   42.02  -2
   2  18   1  562.53   42.02   1
   3  18   1  514.98   32.55   1
  -4  18   3   89.80   19.95  -2
   4  18   1   89.80   19.95   1
   5  18   1   49.18   17.18   1
  -6  18   4  372.46   33.86  -2
   6  18   1  372.46   33.86   1
   7  18   1  233.79   25.34   1
  -8  18   5  264.79   28.36  -2
   8  18   1  264.79   28.36   1
   9  18   1  181.52   32.71   1
  -9  19   1   -0.77   25.24   1
  -8  19   3   66.99   21.93  -2
  -8  19   1   66.99   21.93   1
  -7  19   1    2.69   18.69   1
  -6  19   2   70.11   21.91  -2
  -6  19   1   70.11   21.91   1
  -5  19   1   17.81   22.16   1
  -4  19   1  100.51   30.05  -2
  -4  19   1  100.51   30.05   1
  -3  19   1 1011.40   63.33   1
   2  19   0  223.95   27.71  -2
  -2  19   1  223.95   27.71   1
  -1  19   1  294.89   27.59   1
   0  19   1  415.07   40.38  -2
   0  19   1  415.07   40.38   1
   1  19   1  301.01   30.45   1
  -2  19   2   45.99   19.93  -2
   2  19   1   45.99   19.93   1
   3  19   1   63.48   17.83   1
  -4  19   3   61.10   32.34  -2
   4  19   1   61.10   32.34   1
   5  19   1   -1.63   17.14   1
  -6  19   4   85.60   19.86  -2
   6  19   1   85.60   19.86   1
   7  19   1   11.77   22.79   1
  -8  19   5   27.74   22.80  -2
   8  19   1   27.74   22.80   1
   9  19   1   44.02   24.85   1
  -9  20   1    4.22   24.07   1
  -8  20   3   37.33   22.18  -2
  -8  20   1   37.33   22.18   1
  -7  20   1   64.07   20.69   1
  -6  20   2  410.52   35.94  -2
  -6  20   1  410.52   35.94   1
  -5  20   1  128.60   22.78   1
  -4  20   1   85.27   22.39  -2
  -4  20   1   85.27   22.39   1
  -3  20   1  379.26   41.47   1
   2  20   0  321.29   29.10  -2
  -2  20   1  321.29   29.10   1
  -1  20   1  331.15   30.65   1
   0  20   1  101.28   22.08  -2
   0  20   1  101.28   22.08   1
   1  20   1   16.60   22.69   1
  -2  20   2  231.27   28.62  -2
   2  20   1  231.27   28.62   1
   3  20   1  105.05   19.86   1
  -4  20   3  882.87   55.61  -2
   4  20   1  882.87   55.61   1
   5  20   1   -1.23   17.60   1
  -6  20   4   27.12   22.67  -2
   6  20   1   27.12   22.67   1
   7  20   1   32.88   19.82   1
  -8  20   5  121.79   27.51  -2
   8  20   1  121.79   27.51   1
  -8  21   3  120.62   27.38  -2
  -8  21   1  120.62   27.38   1
  -7  21   1   23.05   25.47   1
  -6  21   2   54.12   23.79  -2
  -6  21   1   54.12   23.79   1
  -5  21   1   40.55   29.72   1
  -4  21   1   48.08   22.18  -2
  -4  21   1   48.08   22.18   1
  -3  21   1  -16.67   21.20   1
   2  21   0   -3.84   21.50  -2
  -2  21   1   -3.84   21.50   1
  -1  21   1  186.72   41.03   1
   0  21   1   50.66   22.53  -2
   0  21   1   50.66   22.53   1
   1  21   1  524.57   54.87   1
  -2  21   2  833.92   69.41  -2
   2  21   1  833.92   69.41   1
   3  21   1  132.59   20.40   1
  -4  21   3  292.52   34.88  -2
   4  21   1  292.52   34.88   1
   5  21   1   16.98   17.48   1
  -6  21   4  152.08   28.58  -2
   6  21   1  152.08   28.58   1
   7  21   1   98.02   25.02   1
  -8  21   5    3.07   23.20  -2
   8  21   1    3.07   23.20   1
  -7  22   1  -19.61   23.30   1
  -6  22   2  184.65   30.86  -2
  -6  22   1  184.65   30.86   1
  -5  22   1   73.52   21.74   1
  -4  22   1   75.04   33.84  -2
  -4  22   1   75.04   33.84   1
  -3  22   1   -7.71   19.20   1
   2  22   0  295.30   34.57  -2
  -2  22   1  295.30   34.57   1
  -1  22   1  166.81   36.04   1
   0  22   1  -38.91   39.39  -2
   0  22   1  -38.91   39.39   1
   1  22   1   32.76   23.24   1
  -2  22   2   69.56   23.51  -2
   2  22   1   69.56   23.51   1
   3  22   1  279.51   35.71   1
  -4  22   3   13.45   18.42  -2
   4  22   1   13.45   18.42   1
   5  22   1    3.14   21.16   1
  -6  22   4   23.16   21.18  -2
   6  22   1   23.16   21.18   1
   7  22   1   31.66   21.33   1
  -7  23   1   25.02   29.57   1
  -6  23   2   29.99   24.76  -2
  -6  23   1   29.99   24.76   1
  -5  23   1   28.84   22.08   1
  -4  23   1  203.52   28.12  -2
  -4  23   1  203.52   28.12   1
  -3  23   1  474.99   45.04   1
   2  23   0   20.52   32.47  -2
  -2  23   1   20.52   32.47   1
  -1  23   1  953.37   68.93   1
   0  23   1    7.81   24.36  -2
   0  23   1    7.81   24.36   1
   1  23   1   57.19   28.77   1
  -2  23   2   59.24   48.04  -2
   2  23   1   59.24   48.04   1
   3  23   1   97.23   24.72   1
  -4  23   3   25.83   19.61  -2
   4  23   1   25.83   19.61   1
   5  23   1   21.52   20.08   1
  -6  23   4  -22.09   24.81  -2
   6  23   1  -22.09   24.81   1
  -6  24   2  134.34   27.80  -2
  -6  24   1  134.34   27.80   1
  -5  24   1    2.17   27.29   1
  -4  24   1  137.13   28.15  -2
  -4  24   1  137.13   28.15   1
  -3  24   1   83.51   29.26   1
   2  24   0   -0.73   25.21  -2
  -2  24   1   -0.73   25.21   1
  -1  24   1   85.60   31.94   1
   0  24   1   21.57   26.45  -2
   0  24   1   21.57   26.45   1
   1  24   1   28.42   25.09   1
  -2  24   2  126.40   32.51  -2
   2  24   1  126.40   32.51   1
   3  24   1  107.04   25.83   1
  -4  24   3   15.08   20.11  -2
   4  24   1   15.08   20.11   1
   5  24   1   -8.83   22.28   1
  -5  25   1  103.69   32.56   1
  -4  25   1   53.36   28.48  -2
  -4  25   1   53.36   28.48   1
  -3  25   1  221.54   49.67   1
   2  25   0  167.08   31.54  -2
  -2  25   1  167.08   31.54   1
  -1  25   1   31.07   31.90   1
   0  25   1  108.22   29.63  -2
   0  25   1  108.22   29.63   1
   1  25   1   27.28   26.48   1
  -2  25   2  204.15   48.67  -2
   2  25   1  204.15   48.67   1
   3  25   1   25.98   22.51   1
  -4  25   3   -0.15   20.63  -2
   4  25   1   -0.15   20.63   1
  -3  26   1   38.22   37.41   1
   2  26   0  107.66   32.11  -2
  -2  26   1  107.66   32.11   1
  -1  26   1   30.63   34.18   1
   0  26   1  -21.09   27.08  -2
   0  26   1  -21.09   27.08   1
   1  26   1   55.14   29.37   1
  -2  26   2   17.05   25.05  -2
   2  26   1   17.05   25.05   1
   3  26   1    9.20   26.46   1
 -12   0   4  388.18   72.59  -2
 -12   0   2  388.18   72.59   1
 -10   0   2   75.85   24.54   1
  -8   0   2 1704.01  102.89  -2
  -8   0   2 1704.01  102.89   1
  -6   0   2 1761.40  105.54   1
   4   0   0 1937.16  134.38  -2
  -4   0   2 1937.16  134.38   1
  -2   0   2  873.70   69.12   1
   0   0   2 1629.46  167.31  -2
   0   0   2 1629.46  167.31   1
   2   0   2 1940.51  137.34   1
  -4   0   4 3446.36  202.83  -2
   4   0   2 3446.36  202.83   1
   6   0   2 1030.99   56.28   1
  -8   0   6   85.11   35.74  -2
   8   0   2   85.11   35.74   1
  10   0   2   35.93   32.08   1
 -12   0   8   16.01   33.12  -2
  12   0   2   16.01   33.12   1
 -13   1   2   -5.83   24.44   1
 -12   1   4   51.96   23.59  -2
 -12   1   2   51.96   23.59   1
 -11   1   2  299.19   31.15   1
 -10   1   3  178.11   30.88  -2
 -10   1   2  178.11   30.88   1
  -9   1   2  878.93   48.79   1
  -8   1   2  677.12   32.12  -2
  -8   1   2  677.12   32.12   1
  -7   1   2  311.05   17.82   1
  -6   1   1 1735.28  123.36  -2
  -6   1   2 1735.28  123.36   1
  -5   1   2  484.52   23.24   1
   4   1   0 1156.15   53.21  -2
  -4   1   2 1156.15   53.21   1
  -3   1   2  281.48   15.33   1
   2   1   121485.59 1172.68  -2
  -2   1   221485.59 1172.68   1
  -1   1   211399.70  715.76   1
   0   1   2 1379.13  102.03  -2
   0   1   2 1379.13  102.03   1
   1   1   2 4347.79  213.38   1
  -2   1   3 2078.47  120.29  -2
   2   1   2 2078.47  120.29   1
   3   1   2  102.57    9.48   1
  -4   1   4  400.71   18.89  -2
   4   1   2  400.71   18.89   1
   5   1   2  490.11   22.89   1
  -6   1   5  606.48   26.14  -2
   6   1   2  606.48   26.14   1
   7   1   2  737.14   33.16   1
  -8   1   6 1700.36   83.35  -2
   8   1   2 1700.36   83.35   1
   9   1   2  208.36   25.98   1
 -10   1   7 1228.24   79.13  -2
  10   1   2 1228.24   79.13   1
  11   1   2   44.71   21.52   1
 -12   1   8   20.14   22.96  -2
  12   1   2   20.14   22.96   1
  13   1   2  153.01   34.15   1
 -13   2   2  136.33   29.08   1
 -12   2   4   47.30   24.60  -2
 -12   2   2   47.30   24.60   1
 -11   2   2  119.25   22.41   1
 -10   2   3  134.07   21.99  -2
 -10   2   2  134.07   21.99   1
  -9   2   2  404.19   25.70   1
  -8   2   2  213.30   15.52  -2
  -8   2   2  213.30   15.52   1
  -7   2   2 1672.45   71.60   1
  -6   2   1  487.97   22.83  -2
  -6   2   2  487.97   22.83   1
  -5   2   2   73.92   10.72   1
   4   2   0  418.03   26.91  -2
  -4   2   2  418.03   26.91   1
  -3   2   2 1708.26   84.60   1
   2   2   1 4750.93  258.84  -2
  -2   2   2 4750.93  258.84   1
  -1   2   214832.99  858.86   1
   0   2   212162.67  592.10  -2
   0   2   212162.67  592.10   1
   1   2   2 5094.72  237.70   1
  -2   2   3 1647.07   65.11  -2
   2   2   2 1647.07   65.11   1
   3   2   2    5.45    8.79   1
  -4   2   4 3357.63  130.98  -2
   4   2   2 3357.63  130.98   1
   5   2   2  378.05   18.84   1
  -6   2   5   53.22   10.49  -2
   6   2   2   53.22   10.49   1
   7   2   2  374.97   20.23   1
  -8   2   6  107.27   15.66  -2
   8   2   2  107.27   15.66   1
   9   2   2   68.39   19.57   1
 -10   2   7   30.48   20.00  -2
  10   2   2   30.48   20.00   1
  11   2   2  112.87   28.22   1
 -12   2   8   26.10   35.39  -2
  12   2   2   26.10   35.39   1
  13   2   2  -31.19   31.19   1
 -13   3   2  -12.27   24.35   1
 -12   3   4   77.35   28.51  -2
 -12   3   2   77.35   28.51   1
 -11   3   2  396.18   33.46   1
 -10   3   3  458.22   50.45  -2
 -10   3   2  458.22   50.45   1
  -9   3   2  656.43   36.63   1
  -8   3   2  194.57   15.56  -2
  -8   3   2  194.57   15.56   1
  -7   3   2  773.18   36.96   1
  -6   3   1 2098.04   88.57  -2
  -6   3   2 2098.04   88.57   1
  -5   3   2 4358.39  195.47   1
   4   3   0 2134.31  100.16  -2
  -4   3   2 2134.31  100.16   1
  -3   3   2  106.91    9.55   1
   2   3   1 7049.05  302.31  -2
  -2   3   2 7049.05  302.31   1
  -1   3   2  732.53   37.44   1
   0   3   214321.27  696.80  -2
   0   3   214321.27  696.80   1
   1   3   219313.07  859.79   1
  -2   3   3  814.54   34.90  -2
   2   3   2  814.54   34.90   1
   3   3   2    6.11    8.81   1
  -4   3   4  986.51   42.13  -2
   4   3   2  986.51   42.13   1
   5   3   2   71.17   10.61   1
  -6   3   5   25.77   10.21  -2
   6   3   2   25.77   10.21   1
   7   3   2  285.36   18.15   1
  -8   3   6  160.86   17.31  -2
   8   3   2  160.86   17.31   1
   9   3   2  252.68   23.33   1
 -10   3   7   50.80   19.41  -2
  10   3   2   50.80   19.41   1
  11   3   2  156.20   26.33   1
 -12   3   8  -25.42   25.42  -2
  12   3   2  -25.42   25.42   1
  13   3   2   73.76   34.40   1
 -13   4   2   89.95   29.74   1
 -12   4   4   32.52   22.59  -2
 -12   4   2   32.52   22.59   1
 -11   4   2   27.59   21.32   1
 -10   4   3   16.82   17.77  -2
 -10   4   2   16.82   17.77   1
  -9   4   2  365.92   24.51   1
  -8   4   2  616.45   29.86  -2
  -8   4   2  616.45   29.86   1
  -7   4   2  758.93   33.97   1
  -6   4   1 1022.84   45.26  -2
  -6   4   2 1022.84   45.26   1
  -5   4   2  501.04   26.11   1
   4   4   0 5590.98  261.59  -2
  -4   4   2 5590.98  261.59   1
  -3   4   2   53.64    9.05   1
   2   4   1 2261.20   97.73  -2
  -2   4   2 2261.20   97.73   1
  -1   4   220919.07 1067.45   1
   0   4   231166.10 1599.25  -2
   0   4   231166.10 1599.25   1
   1   4   216049.16  825.79   1
  -2   4   3 2200.83  102.29  -2
   2   4   2 2200.83  102.29   1
   3   4   2  403.62   19.34   1
  -4   4   4 1353.73   54.79  -2
   4   4   2 1353.73   54.79   1
   5   4   2   34.61   10.40   1
  -6   4   5  293.47   17.29  -2
   6   4   2  293.47   17.29   1
   7   4   2  317.07   19.63   1
  -8   4   6   88.43   19.73  -2
   8   4   2   88.43   19.73   1
   9   4   2  141.66   20.93   1
 -10   4   7  229.47   33.07  -2
  10   4   2  229.47   33.07   1
  11   4   2  119.88   24.89   1
 -12   4   8   32.26   23.63  -2
  12   4   2   32.26   23.63   1
  13   4   2   11.63   55.27   1
 -13   5   2   85.88   26.43   1
 -12   5   4   -1.75   21.39  -2
 -12   5   2   -1.75   21.39   1
 -11   5   2   10.95   19.91   1
 -10   5   3   86.33   20.42  -2
 -10   5   2   86.33   20.42   1
  -9   5   2  253.58   21.69   1
  -8   5   2   -6.64   10.93  -2
  -8   5   2   -6.64   10.93   1
  -7   5   2   39.75   10.31   1
  -6   5   1  728.18   36.35  -2
  -6   5   2  728.18   36.35   1
  -5   5   2   19.82   10.59   1
   4   5   0 1997.35   90.84  -2
  -4   5   2 1997.35   90.84   1
  -3   5   2   33.12    9.97   1
   2   5   112387.26  576.48  -2
  -2   5   212387.26  576.48   1
  -1   5   2  875.88   43.99   1
   0   5   2 1104.19   58.66  -2
   0   5   2 1104.19   58.66   1
   1   5   2   39.86   11.83   1
  -2   5   3 3647.96  164.17  -2
   2   5   2 3647.96  164.17   1
   3   5   2 1571.45   65.13   1
  -4   5   4 1453.09   60.29  -2
   4   5   2 1453.09   60.29   1
   5   5   2   27.53   10.49   1
  -6   5   5   64.76   11.29  -2
   6   5   2   64.76   11.29   1
   7   5   2  100.46   14.16   1
  -8   5   6  859.30   47.16  -2
   8   5   2  859.30   47.16   1
   9   5   2   77.52   21.05   1
 -10   5   7  344.21   35.35  -2
  10   5   2  344.21   35.35   1
  11   5   2    4.15   20.75   1
 -12   5   8  -22.37   25.32  -2
  12   5   2  -22.37   25.32   1
 -13   6   2   66.24   28.34   1
 -12   6   4   16.64   21.64  -2
 -12   6   2   16.64   21.64   1
 -11   6   2   13.35   20.53   1
 -10   6   3  693.54   55.49  -2
 -10   6   2  693.54   55.49   1
  -9   6   2  811.66   43.80   1
  -8   6   2   26.74   11.57  -2
  -8   6   2   26.74   11.57   1
  -7   6   2    5.38   10.89   1
  -6   6   1  474.44   24.94  -2
  -6   6   2  474.44   24.94   1
  -5   6   2   13.82   10.28   1
   4   6   0 1511.78   69.82  -2
  -4   6   2 1511.78   69.82   1
  -3   6   2 1095.41   50.74   1
   2   6   1  149.93   22.76  -2
  -2   6   2  149.93   22.76   1
  -1   6   2  789.89   39.56   1
   0   6   2  475.32   28.89  -2
   0   6   2  475.32   28.89   1
   1   6   2   37.40   12.44   1
  -2   6   3  705.42   36.89  -2
   2   6   2  705.42   36.89   1
   3   6   2 2970.47  129.68   1
  -4   6   4  431.99   21.37  -2
   4   6   2  431.99   21.37   1
   5   6   2  880.59   40.00   1
  -6   6   5  423.12   22.01  -2
   6   6   2  423.12   22.01   1
   7   6   2   43.60   17.29   1
  -8   6   6   39.30   14.78  -2
   8   6   2   39.30   14.78   1
   9   6   2  109.54   22.60   1
 -10   6   7   11.20   26.55  -2
  10   6   2   11.20   26.55   1
  11   6   2  122.53   25.05   1
 -12   6   8   38.34   23.78  -2
  12   6   2   38.34   23.78   1
 -13   7   2  -14.84   24.88   1
 -12   7   4   35.93   22.94  -2
 -12   7   2   35.93   22.94   1
 -11   7   2  483.31   37.03   1
 -10   7   3  477.14   57.75  -2
 -10   7   2  477.14   57.75   1
  -9   7   2  507.64   41.28   1
  -8   7   2 1120.18   51.47  -2
  -8   7   2 1120.18   51.47   1
  -7   7   2  905.38   44.85   1
  -6   7   1  534.49   28.34  -2
  -6   7   2  534.49   28.34   1
  -5   7   2  250.01   16.83   1
   4   7   0  398.81   22.05  -2
  -4   7   2  398.81   22.05   1
  -3   7   2   58.27   11.58   1
   2   7   1 2790.89  154.55  -2
  -2   7   2 2790.89  154.55   1
  -1   7   2 2075.57  108.53   1
   0   7   2  255.78   20.11  -2
   0   7   2  255.78   20.11   1
   1   7   2  752.93   47.89   1
  -2   7   3  464.87   32.96  -2
   2   7   2  464.87   32.96   1
   3   7   2 1347.94   60.66   1
  -4   7   4  709.34   33.13  -2
   4   7   2  709.34   33.13   1
   5   7   2 9528.95  381.14   1
  -6   7   5  925.27   80.70  -2
   6   7   2  925.27   80.70   1
   7   7   2   11.64   13.28   1
  -8   7   6   69.48   18.25  -2
   8   7   2   69.48   18.25   1
   9   7   2   30.36   19.06   1
 -10   7   7   77.48   20.83  -2
  10   7   2   77.48   20.83   1
  11   7   2   24.17   21.99   1
 -12   7   8   13.33   23.94  -2
  12   7   2   13.33   23.94   1
 -13   8   2  322.35   34.84   1
 -12   8   4    3.88   23.85  -2
 -12   8   2    3.88   23.85   1
 -11   8   2   37.61   19.52   1
 -10   8   3  141.83   19.07  -2
 -10   8   2  141.83   19.07   1
  -9   8   2   32.32   16.28   1
  -8   8   2  568.03   32.35  -2
  -8   8   2  568.03   32.35   1
  -7   8   2   18.88   11.37   1
  -6   8   1 1523.18   69.77  -2
  -6   8   2 1523.18   69.77   1
  -5   8   2  506.14   27.98   1
   4   8   0   35.21   13.15  -2
  -4   8   2   35.21   13.15   1
  -3   8   2 2258.36  107.37   1
   2   8   1 8828.36  452.84  -2
  -2   8   2 8828.36  452.84   1
  -1   8   2 2210.25  115.62   1
   0   8   2   78.87   14.10  -2
   0   8   2   78.87   14.10   1
   1   8   2   97.39   14.47   1
  -2   8   3 6022.07  312.18  -2
   2   8   2 6022.07  312.18   1
   3   8   2 6802.86  304.55   1
  -4   8   4  266.21   17.47  -2
   4   8   2  266.21   17.47   1
   5   8   2  162.53   14.04   1
  -6   8   5 2071.80   84.54  -2
   6   8   2 2071.80   84.54   1
   7   8   2 1035.15   52.80   1
  -8   8   6 1841.91   99.78  -2
   8   8   2 1841.91   99.78   1
   9   8   2   23.87   17.92   1
 -10   8   7   37.64   19.49  -2
  10   8   2   37.64   19.49   1
  11   8   2  -21.60   21.60   1
 -12   8   8   44.26   24.83  -2
  12   8   2   44.26   24.83   1
 -13   9   2    5.16   25.08   1
 -12   9   4   58.09   24.07  -2
 -12   9   2   58.09   24.07   1
 -11   9   2  109.24   26.53   1
 -10   9   3  184.21   23.80  -2
 -10   9   2  184.21   23.80   1
  -9   9   2  297.07   25.58   1
  -8   9   2  413.67   38.32  -2
  -8   9   2  413.67   38.32   1
  -7   9   2  450.36   30.37   1
  -6   9   1  609.53   31.56  -2
  -6   9   2  609.53   31.56   1
  -5   9   2  649.53   35.89   1
   4   9   0 2441.21  121.18  -2
  -4   9   2 2441.21  121.18   1
  -3   9   2  942.58   48.79   1
   2   9   1  703.55   40.84  -2
  -2   9   2  703.55   40.84   1
  -1   9   2 1185.65   62.20   1
   0   9   2 2323.38  128.57  -2
   0   9   2 2323.38  128.57   1
   1   9   2  821.34   56.51   1
  -2   9   3 1073.42   60.22  -2
   2   9   2 1073.42   60.22   1
   3   9   2  143.57   13.76   1
  -4   9   4  261.01   17.92  -2
   4   9   2  261.01   17.92   1
   5   9   2  489.24   27.87   1
  -6   9   5  576.20   29.82  -2
   6   9   2  576.20   29.82   1
   7   9   2  403.79   27.25   1
  -8   9   6  399.14   32.97  -2
   8   9   2  399.14   32.97   1
   9   9   2   28.05   17.42   1
 -10   9   7   28.59   21.60  -2
  10   9   2   28.59   21.60   1
  11   9   2   71.02   31.83   1
 -12   9   8    5.83   36.31  -2
  12   9   2    5.83   36.31   1
 -12  10   4   97.68   39.56  -2
 -12  10   2   97.68   39.56   1
 -11  10   2   79.43   19.35   1
 -10  10   3   73.14   16.55  -2
 -10  10   2   73.14   16.55   1
  -9  10   2   97.97   17.67   1
  -8  10   2  284.78   23.44  -2
  -8  10   2  284.78   23.44   1
  -7  10   2  385.78   27.76   1
  -6  10   1  911.69   46.60  -2
  -6  10   2  911.69   46.60   1
  -5  10   2  925.71   51.90   1
   4  10   0 3247.04  152.09  -2
  -4  10   2 3247.04  152.09   1
  -3  10   2   40.16   12.44   1
   2  10   1  367.86   25.63  -2
  -2  10   2  367.86   25.63   1
  -1  10   2 1264.58   66.95   1
   0  10   2  754.50   43.20  -2
   0  10   2  754.50   43.20   1
   1  10   2 1580.07   96.73   1
  -2  10   3 1935.60  103.57  -2
   2  10   2 1935.60  103.57   1
   3  10   2 2813.16  139.72   1
  -4  10   4  353.07   21.70  -2
   4  10   2  353.07   21.70   1
   5  10   2  297.52   19.74   1
  -6  10   5  124.84   16.34  -2
   6  10   2  124.84   16.34   1
   7  10   2   93.08   17.88   1
  -8  10   6  119.63   25.59  -2
   8  10   2  119.63   25.59   1
   9  10   2    6.04   18.85   1
 -10  10   7  -21.81   21.81  -2
  10  10   2  -21.81   21.81   1
  11  10   2    6.25   23.61   1
 -12  10   8   10.58   27.19  -2
  12  10   2   10.58   27.19   1
 -12  11   4  -20.52   22.86  -2
 -12  11   2  -20.52   22.86   1
 -11  11   2  179.76   23.41   1
 -10  11   3   14.75   17.13  -2
 -10  11   2   14.75   17.13   1
  -9  11   2  321.79   24.80   1
  -8  11   2   -6.78   18.53  -2
  -8  11   2   -6.78   18.53   1
  -7  11   2  375.80   30.87   1
  -6  11   1  386.73   30.66  -2
  -6  11   2  386.73   30.66   1
  -5  11   2   54.95   13.06   1
   4  11   0 2896.70  149.51  -2
  -4  11   2 2896.70  149.51   1
  -3  11   2 2801.50  138.61   1
   2  11   1 4422.58  229.86  -2
  -2  11   2 4422.58  229.86   1
  -1  11   2   17.61   14.70   1
   0  11   2  595.28   35.82  -2
   0  11   2  595.28   35.82   1
   1  11   2 2745.47  162.86   1
  -2  11   3 1653.85   88.86  -2
   2  11   2 1653.85   88.86   1
   3  11   2   42.24   12.42   1
  -4  11   4  204.81   15.59  -2
   4  11   2  204.81   15.59   1
   5  11   2 1251.20   59.09   1
  -6  11   5 1039.10   53.56  -2
   6  11   2 1039.10   53.56   1
   7  11   2  105.38   18.52   1
  -8  11   6  710.42   44.27  -2
   8  11   2  710.42   44.27   1
   9  11   2   57.18   20.84   1
 -10  11   7  170.42   24.90  -2
  10  11   2  170.42   24.90   1
  11  11   2   -4.61   24.13   1
 -12  12   4  -24.10   24.10  -2
 -12  12   2  -24.10   24.10   1
 -11  12   2   74.66   21.38   1
 -10  12   3  180.79   25.82  -2
 -10  12   2  180.79   25.82   1
  -9  12   2  227.32   24.81   1
  -8  12   2  336.73   41.13  -2
  -8  12   2  336.73   41.13   1
  -7  12   2 1017.71   62.25   1
  -6  12   1  128.98   24.77  -2
  -6  12   2  128.98   24.77   1
  -5  12   2 1069.05   56.72   1
   4  12   0  858.13   49.46  -2
  -4  12   2  858.13   49.46   1
  -3  12   2  102.50   19.15   1
   2  12   1 1418.44   77.46  -2
  -2  12   2 1418.44   77.46   1
  -1  12   2 1062.44   65.59   1
   0  12   2 1640.86   92.52  -2
   0  12   2 1640.86   92.52   1
   1  12   2   40.46   17.99   1
  -2  12   3  560.38   37.14  -2
   2  12   2  560.38   37.14   1
   3  12   2  962.09   49.43   1
  -4  12   4  282.94   21.14  -2
   4  12   2  282.94   21.14   1
   5  12   2   19.59   14.08   1
  -6  12   5 2249.58  114.35  -2
   6  12   2 2249.58  114.35   1
   7  12   2   73.91   24.32   1
  -8  12   6  544.68   37.68  -2
   8  12   2  544.68   37.68   1
   9  12   2  146.07   22.43   1
 -10  12   7    0.18   23.59  -2
  10  12   2    0.18   23.59   1
  11  12   2   46.48   23.77   1
 -12  13   4   29.63   29.84  -2
 -12  13   2   29.63   29.84   1
 -11  13   2  -21.29   21.29   1
 -10  13   3   -7.44   19.12  -2
 -10  13   2   -7.44   19.12   1
  -9  13   2   14.14   18.09   1
  -8  13   2  411.04   31.94  -2
  -8  13   2  411.04   31.94   1
  -7  13   2    8.62   20.52   1
  -6  13   1 1164.40   64.36  -2
  -6  13   2 1164.40   64.36   1
  -5  13   2   68.82   15.91   1
   4  13   0  537.32   32.89  -2
  -4  13   2  537.32   32.89   1
  -3  13   2  547.94   32.86   1
   2  13   1 1178.14   64.06  -2
  -2  13   2 1178.14   64.06   1
  -1  13   2 1472.04   88.59   1
   0  13   2  647.70   41.28  -2
   0  13   2  647.70   41.28   1
   1  13   2  852.35   51.54   1
  -2  13   3  811.33   48.59  -2
   2  13   2  811.33   48.59   1
   3  13   2  388.13   24.22   1
  -4  13   4  989.55   52.69  -2
   4  13   2  989.55   52.69   1
   5  13   2  467.44   32.49   1
  -6  13   5  453.27   30.89  -2
   6  13   2  453.27   30.89   1
   7  13   2   56.44   18.31   1
  -8  13   6   20.51   18.89  -2
   8  13   2   20.51   18.89   1
   9  13   2   32.68   25.45   1
 -10  13   7   -4.42   21.82  -2
  10  13   2   -4.42   21.82   1
  11  13   2   55.01   32.23   1
 -11  14   2   31.84   24.63   1
 -10  14   3  149.91   25.69  -2
 -10  14   2  149.91   25.69   1
  -9  14   2  124.12   20.58   1
  -8  14   2  510.04   49.94  -2
  -8  14   2  510.04   49.94   1
  -7  14   2  177.83   25.05   1
  -6  14   1 1339.77   78.75  -2
  -6  14   2 1339.77   78.75   1
  -5  14   2  292.51   27.13   1
   4  14   0  365.91   25.11  -2
  -4  14   2  365.91   25.11   1
  -3  14   2  638.03   36.65   1
   2  14   1 2670.57  141.51  -2
  -2  14   2 2670.57  141.51   1
  -1  14   2 3221.17  187.71   1
   0  14   2 1541.35   81.51  -2
   0  14   2 1541.35   81.51   1
   1  14   2 1709.20   96.37   1
  -2  14   3 1154.53   64.67  -2
   2  14   2 1154.53   64.67   1
   3  14   2  218.20   19.84   1
  -4  14   4  946.96   58.79  -2
   4  14   2  946.96   58.79   1
   5  14   2  178.74   21.75   1
  -6  14   5  134.12   20.19  -2
   6  14   2  134.12   20.19   1
   7  14   2  721.48   57.03   1
  -8  14   6   60.60   19.73  -2
   8  14   2   60.60   19.73   1
   9  14   2  260.15   41.86   1
 -10  14   7   18.83   26.75  -2
  10  14   2   18.83   26.75   1
  11  14   2    3.43   27.39   1
 -11  15   2   72.73   28.72   1
 -10  15   3   18.07   23.82  -2
 -10  15   2   18.07   23.82   1
  -9  15   2  246.89   33.58   1
  -8  15   2   36.29   24.01  -2
  -8  15   2   36.29   24.01   1
  -7  15   2  821.38   57.22   1
  -6  15   1  186.40   26.31  -2
  -6  15   2  186.40   26.31   1
  -5  15   2   -3.58   16.02   1
   4  15   0  486.76   33.17  -2
  -4  15   2  486.76   33.17   1
  -3  15   2  179.21   18.08   1
   2  15   1 1873.14  114.81  -2
  -2  15   2 1873.14  114.81   1
  -1  15   2  750.52   45.95   1
   0  15   2   84.33   17.21  -2
   0  15   2   84.33   17.21   1
   1  15   2  312.71   25.93   1
  -2  15   3  665.70   38.62  -2
   2  15   2  665.70   38.62   1
   3  15   2   67.34   14.19   1
  -4  15   4  290.91   33.72  -2
   4  15   2  290.91   33.72   1
   5  15   2  283.91   28.13   1
  -6  15   5   42.30   18.25  -2
   6  15   2   42.30   18.25   1
   7  15   2  368.78   29.66   1
  -8  15   6    4.63   19.00  -2
   8  15   2    4.63   19.00   1
   9  15   2   65.96   20.93   1
 -10  15   7    7.56   25.60  -2
  10  15   2    7.56   25.60   1
 -11  16   2   21.11   28.79   1
 -10  16   3   88.13   31.78  -2
 -10  16   2   88.13   31.78   1
  -9  16   2  115.99   24.82   1
  -8  16   2  -11.22   19.77  -2
  -8  16   2  -11.22   19.77   1
  -7  16   2  281.46   29.96   1
  -6  16   1  415.63   37.47  -2
  -6  16   2  415.63   37.47   1
  -5  16   2   35.02   18.88   1
   4  16   0  963.79   60.41  -2
  -4  16   2  963.79   60.41   1
  -3  16   2   -7.66   14.93   1
   2  16   1  143.06   17.76  -2
  -2  16   2  143.06   17.76   1
  -1  16   2  192.83   23.72   1
   0  16   2  934.25   54.26  -2
   0  16   2  934.25   54.26   1
   1  16   2  502.55   35.55   1
  -2  16   3 1005.58   57.37  -2
   2  16   2 1005.58   57.37   1
   3  16   2 4255.31  216.15   1
  -4  16   4  126.10   20.48  -2
   4  16   2  126.10   20.48   1
   5  16   2  448.42   44.71   1
  -6  16   5  176.57   22.08  -2
   6  16   2  176.57   22.08   1
   7  16   2   10.14   18.26   1
  -8  16   6   65.19   20.33  -2
   8  16   2   65.19   20.33   1
   9  16   2   56.82   22.95   1
 -10  16   7   -5.65   25.33  -2
  10  16   2   -5.65   25.33   1
 -10  17   3  -11.93   24.08  -2
 -10  17   2  -11.93   24.08   1
  -9  17   2    0.51   21.30   1
  -8  17   2   13.10   20.90  -2
  -8  17   2   13.10   20.90   1
  -7  17   2  305.12   30.33   1
  -6  17   1   47.15   19.89  -2
  -6  17   2   47.15   19.89   1
  -5  17   2    9.00   18.10   1
   4  17   0  544.05   42.62  -2
  -4  17   2  544.05   42.62   1
  -3  17   2   15.35   16.83   1
   2  17   1 1506.44   83.63  -2
  -2  17   2 1506.44   83.63   1
  -1  17   2   36.51   16.89   1
   0  17   2 1375.51   74.97  -2
   0  17   2 1375.51   74.97   1
   1  17   2  927.50   60.89   1
  -2  17   3  203.67   21.37  -2
   2  17   2  203.67   21.37   1
   3  17   2   46.82   17.02   1
  -4  17   4  343.22   38.28  -2
   4  17   2  343.22   38.28   1
   5  17   2  326.86   36.06   1
  -6  17   5  900.96   53.82  -2
   6  17   2  900.96   53.82   1
   7  17   2   55.93   27.14   1
  -8  17   6  119.74   22.38  -2
   8  17   2  119.74   22.38   1
   9  17   2   59.24   23.46   1
 -10  17   7   25.13   43.87  -2
  10  17   2   25.13   43.87   1
 -10  18   3  117.51   34.57  -2
 -10  18   2  117.51   34.57   1
  -9  18   2   31.01   23.58   1
  -8  18   2   12.74   22.14  -2
  -8  18   2   12.74   22.14   1
  -7  18   2  441.45   52.59   1
  -6  18   1   83.93   23.81  -2
  -6  18   2   83.93   23.81   1
  -5  18   2   11.24   19.33   1
   4  18   0    8.34   20.98  -2
  -4  18   2    8.34   20.98   1
  -3  18   2   26.71   24.00   1
   2  18   1  316.05   41.75  -2
  -2  18   2  316.05   41.75   1
  -1  18   2  252.88   27.05   1
   0  18   2 2331.29  145.04  -2
   0  18   2 2331.29  145.04   1
   1  18   2   52.39   22.03   1
  -2  18   3   24.79   16.20  -2
   2  18   2   24.79   16.20   1
   3  18   2  160.51   19.25   1
  -4  18   4  142.92   19.34  -2
   4  18   2  142.92   19.34   1
   5  18   2   -4.98   20.45   1
  -6  18   5 1337.68   88.85  -2
   6  18   2 1337.68   88.85   1
   7  18   2   20.56   22.26   1
  -8  18   6  545.85   46.03  -2
   8  18   2  545.85   46.03   1
   9  18   2   27.92   23.90   1
  -9  19   2   52.26   23.95   1
  -8  19   2   69.68   23.85  -2
  -8  19   2   69.68   23.85   1
  -7  19   2   35.19   32.90   1
  -6  19   1  168.09   24.75  -2
  -6  19   2  168.09   24.75   1
  -5  19   2   68.58   19.74   1
   4  19   0   -3.90   19.31  -2
  -4  19   2   -3.90   19.31   1
  -3  19   2   66.10   18.95   1
   2  19   1   32.89   21.01  -2
  -2  19   2   32.89   21.01   1
  -1  19   2  117.42   28.30   1
   0  19   2   32.58   23.71  -2
   0  19   2   32.58   23.71   1
   1  19   2   23.96   19.15   1
  -2  19   3  269.85   24.16  -2
   2  19   2  269.85   24.16   1
   3  19   2  122.03   23.05   1
  -4  19   4   83.22   22.26  -2
   4  19   2   83.22   22.26   1
   5  19   2   80.54   19.14   1
  -6  19   5  185.91   26.28  -2
   6  19   2  185.91   26.28   1
   7  19   2   24.00   30.60   1
  -8  19   6   17.15   35.49  -2
   8  19   2   17.15   35.49   1
   9  19   2   -5.97   24.46   1
  -9  20   2  512.10   47.92   1
  -8  20   2    7.78   21.00  -2
  -8  20   2    7.78   21.00   1
  -7  20   2    6.08   22.25   1
  -6  20   1  390.08   40.45  -2
  -6  20   2  390.08   40.45   1
  -5  20   2   74.91   20.69   1
   4  20   0   20.30   21.26  -2
  -4  20   2   20.30   21.26   1
  -3  20   2   80.08   18.31   1
   2  20   1  803.48   61.44  -2
  -2  20   2  803.48   61.44   1
  -1  20   2  192.48   29.99   1
   0  20   2   79.51   24.67  -2
   0  20   2   79.51   24.67   1
   1  20   2    3.25   20.29   1
  -2  20   3   58.01   21.64  -2
   2  20   2   58.01   21.64   1
   3  20   2    1.41   17.60   1
  -4  20   4  110.89   19.79  -2
   4  20   2  110.89   19.79   1
   5  20   2   -5.03   17.78   1
  -6  20   5   26.10   19.70  -2
   6  20   2   26.10   19.70   1
   7  20   2    8.48   24.47   1
  -8  20   6   -7.70   24.91  -2
   8  20   2   -7.70   24.91   1
  -8  21   2   41.83   23.12  -2
  -8  21   2   41.83   23.12   1
  -7  21   2   29.10   21.89   1
  -6  21   1   29.05   21.22  -2
  -6  21   2   29.05   21.22   1
  -5  21   2    7.16   20.31   1
   4  21   0    2.12   21.02  -2
  -4  21   2    2.12   21.02   1
  -3  21   2  678.14   51.71   1
   2  21   1  275.36   48.18  -2
  -2  21   2  275.36   48.18   1
  -1  21   2   22.60   24.87   1
   0  21   2   46.31   28.21  -2
   0  21   2   46.31   28.21   1
   1  21   2  166.33   28.80   1
  -2  21   3  113.75   21.46  -2
   2  21   2  113.75   21.46   1
   3  21   2  -17.92   17.92   1
  -4  21   4   -2.60   17.93  -2
   4  21   2   -2.60   17.93   1
   5  21   2   -8.35   19.34   1
  -6  21   5  226.53   31.00  -2
   6  21   2  226.53   31.00   1
   7  21   2  -10.51   26.72   1
  -8  22   2   16.35   48.93  -2
  -8  22   2   16.35   48.93   1
  -7  22   2   14.23   23.85   1
  -6  22   1   28.31   22.09  -2
  -6  22   2   28.31   22.09   1
  -5  22   2  424.19   33.79   1
   4  22   0   -2.05   19.89  -2
  -4  22   2   -2.05   19.89   1
  -3  22   2   -2.69   30.80   1
   2  22   1  201.36   38.41  -2
  -2  22   2  201.36   38.41   1
  -1  22   2   12.42   27.14   1
   0  22   2  -14.07   22.78  -2
   0  22   2  -14.07   22.78   1
   1  22   2   -3.91   25.83   1
  -2  22   3  118.81   25.33  -2
   2  22   2  118.81   25.33   1
   3  22   2  290.05   31.51   1
  -4  22   4  -16.77   18.53  -2
   4  22   2  -16.77   18.53   1
   5  22   2   17.64   19.24   1
  -6  22   5  140.46   23.40  -2
   6  22   2  140.46   23.40   1
   7  22   2  -23.40   24.52   1
  -7  23   2   18.20   26.42   1
  -6  23   1   40.72   23.43  -2
  -6  23   2   40.72   23.43   1
  -5  23   2   24.45   22.01   1
   4  23   0  104.71   25.17  -2
  -4  23   2  104.71   25.17   1
  -3  23   2  -24.97   24.97   1
   2  23   1  211.56   34.82  -2
  -2  23   2  211.56   34.82   1
  -1  23   2  196.39   33.43   1
   0  23   2  330.78   35.06  -2
   0  23   2  330.78   35.06   1
   1  23   2   58.25   28.58   1
  -2  23   3   18.90   21.04  -2
   2  23   2   18.90   21.04   1
   3  23   2   48.98   25.52   1
  -4  23   4   40.26   23.63  -2
   4  23   2   40.26   23.63   1
   5  23   2  -14.74   19.75   1
  -6  23   5   65.26   23.10  -2
   6  23   2   65.26   23.10   1
  -6  24   1    3.02   26.44  -2
  -6  24   2    3.02   26.44   1
  -5  24   2  -22.38   25.03   1
   4  24   0   43.59   29.57  -2
  -4  24   2   43.59   29.57   1
  -3  24   2   86.93   38.35   1
   2  24   1  327.44   70.78  -2
  -2  24   2  327.44   70.78   1
  -1  24   2   74.50   25.60   1
   0  24   2  149.13   27.92  -2
   0  24   2  149.13   27.92   1
   1  24   2   57.42   26.18   1
  -2  24   3   26.10   25.82  -2
   2  24   2   26.10   25.82   1
   3  24   2   27.28   20.55   1
  -4  24   4   31.44   20.91  -2
   4  24   2   31.44   20.91   1
   5  24   2   22.62   21.64   1
  -5  25   2  -13.20   27.63   1
   4  25   0  248.46   38.64  -2
  -4  25   2  248.46   38.64   1
  -3  25   2   28.59   30.27   1
   2  25   1  109.68   30.24  -2
  -2  25   2  109.68   30.24   1
  -1  25   2   51.69   33.16   1
   0  25   2   24.12   27.28  -2
   0  25   2   24.12   27.28   1
   1  25   2   72.29   27.16   1
  -2  25   3   -5.49   26.07  -2
   2  25   2   -5.49   26.07   1
   3  25   2  -20.14   20.14   1
  -4  25   4   33.34   22.69  -2
   4  25   2   33.34   22.69   1
  -3  26   2    9.75   31.47   1
   2  26   1  -10.36   33.12  -2
  -2  26   2  -10.36   33.12   1
  -1  26   2   14.35   28.01   1
   0  26   2   10.62   27.79  -2
   0  26   2   10.62   27.79   1
   1  26   2  324.17   48.57   1
  -2  26   3   64.48   29.15  -2
   2  26   2   64.48   29.15   1
 -13   0   3   -8.99   35.93   1
 -11   0   3  622.28   74.35   1
  -9   0   3  278.66   36.70   1
  -7   0   3 2125.35  137.12   1
  -5   0   3   -0.07   13.47   1
  -3   0   310509.60  810.51   1
  -1   0   3  861.21   96.63   1
   1   0   3  287.27   32.22   1
   3   0   3 1499.01  108.02   1
   5   0   3  432.87   29.82   1
   7   0   3 1081.96   64.16   1
   9   0   3  887.37   91.48   1
  11   0   3  121.49   34.54   1
 -13   1   3   24.11   24.62   1
 -12   1   3  617.44   54.57  -2
 -12   1   3  617.44   54.57   1
 -11   1   3  122.60   27.99   1
 -10   1   2  411.77   26.77  -2
 -10   1   3  411.77   26.77   1
  -9   1   3  617.67   33.21   1
  -8   1   1  100.06   14.35  -2
  -8   1   3  100.06   14.35   1
  -7   1   3  109.64   12.97   1
   6   1   0   20.66   10.33  -2
  -6   1   3   20.66   10.33   1
  -5   1   3   -2.90    9.59   1
   4   1   1  970.95   51.88  -2
  -4   1   3  970.95   51.88   1
  -3   1   3 4404.18  258.00   1
   2   1   2 6481.13  409.21  -2
  -2   1   3 6481.13  409.21   1
  -1   1   3  217.53   17.54   1
   0   1   321594.15 1349.48  -2
   0   1   321594.15 1349.48   1
   1   1   3  902.57   48.81   1
  -2   1   4 1610.35   85.68  -2
   2   1   3 1610.35   85.68   1
   3   1   3  857.45   44.62   1
  -4   1   5  150.55   12.34  -2
   4   1   3  150.55   12.34   1
   5   1   3 6105.79  244.97   1
  -6   1   6 1012.68   42.39  -2
   6   1   3 1012.68   42.39   1
   7   1   3 1521.92   61.95   1
  -8   1   7  257.99   27.90  -2
   8   1   3  257.99   27.90   1
   9   1   3   10.61   18.92   1
 -10   1   8   29.49   20.87  -2
  10   1   3   29.49   20.87   1
  11   1   3   64.52   22.86   1
 -12   1   9    1.03   27.83  -2
  12   1   3    1.03   27.83   1
 -13   2   3  -10.45   23.92   1
 -12   2   3  510.78   57.12  -2
 -12   2   3  510.78   57.12   1
 -11   2   3   16.37   23.31   1
 -10   2   2   76.33   17.52  -2
 -10   2   3   76.33   17.52   1
  -9   2   3  157.08   23.13   1
  -8   2   1 1187.31   82.65  -2
  -8   2   3 1187.31   82.65   1
  -7   2   3   81.14   10.97   1
   6   2   0  150.50   13.61  -2
  -6   2   3  150.50   13.61   1
  -5   2   3  793.08   40.20   1
   4   2   1 3044.15  142.50  -2
  -4   2   3 3044.15  142.50   1
  -3   2   3   90.02   10.93   1
   2   2   2 2198.05  129.78  -2
  -2   2   3 2198.05  129.78   1
  -1   2   3  579.22   30.31   1
   0   2   3  220.39   18.79  -2
   0   2   3  220.39   18.79   1
   1   2   3  934.37   43.99   1
  -2   2   4 8735.11  375.10  -2
   2   2   3 8735.11  375.10   1
   3   2   3  429.69   23.43   1
  -4   2   5 3279.09  136.62  -2
   4   2   3 3279.09  136.62   1
   5   2   3 1900.73   78.24   1
  -6   2   6  922.83   86.34  -2
   6   2   3  922.83   86.34   1
   7   2   3   60.36   13.39   1
  -8   2   7  424.66   70.77  -2
   8   2   3  424.66   70.77   1
   9   2   3   86.03   19.23   1
 -10   2   8   64.00   20.62  -2
  10   2   3   64.00   20.62   1
  11   2   3  -31.95   31.95   1
 -12   2   9  -17.65   27.15  -2
  12   2   3  -17.65   27.15   1
 -13   3   3    8.60   24.28   1
 -12   3   3 1971.39  111.41  -2
 -12   3   3 1971.39  111.41   1
 -11   3   3  188.39   23.27   1
 -10   3   2  845.62   48.28  -2
 -10   3   3  845.62   48.28   1
  -9   3   3  117.81   16.73   1
  -8   3   1   75.73   12.95  -2
  -8   3   3   75.73   12.95   1
  -7   3   3  332.37   20.92   1
   6   3   0  221.39   16.25  -2
  -6   3   3  221.39   16.25   1
  -5   3   3 2405.53  119.10   1
   4   3   1 2014.18   95.37  -2
  -4   3   3 2014.18   95.37   1
  -3   3   3 1399.06   74.05   1
   2   3   2 2111.42  110.25  -2
  -2   3   3 2111.42  110.25   1
  -1   3   3 3788.62  195.47   1
   0   3   399999.00 5824.75  -2
   0   3   399999.00 5824.75   1
   1   3   3 9920.03  540.30   1
  -2   3   4 7451.72  348.16  -2
   2   3   3 7451.72  348.16   1
   3   3   3   86.78   10.71   1
  -4   3   5 3061.04  128.16  -2
   4   3   3 3061.04  128.16   1
   5   3   3  174.72   15.26   1
  -6   3   6  845.98   38.73  -2
   6   3   3  845.98   38.73   1
   7   3   3  127.43   14.23   1
  -8   3   7  484.28   36.15  -2
   8   3   3  484.28   36.15   1
   9   3   3  249.43   24.85   1
 -10   3   8  474.23   55.38  -2
  10   3   3  474.23   55.38   1
  11   3   3   -8.48   22.99   1
 -12   3   9    3.04   27.45  -2
  12   3   3    3.04   27.45   1
 -13   4   3   50.47   39.64   1
 -12   4   3    8.25   22.91  -2
 -12   4   3    8.25   22.91   1
 -11   4   3  143.23   21.61   1
 -10   4   2   53.36   19.43  -2
 -10   4   3   53.36   19.43   1
  -9   4   3  989.36   49.81   1
  -8   4   1  221.62   28.37  -2
  -8   4   3  221.62   28.37   1
  -7   4   3   19.34   11.15   1
   6   4   0  129.37   13.04  -2
  -6   4   3  129.37   13.04   1
  -5   4   3 3977.96  186.23   1
   4   4   1 1717.58   81.78  -2
  -4   4   3 1717.58   81.78   1
  -3   4   3  315.91   17.47   1
   2   4   2 6308.26  345.17  -2
  -2   4   3 6308.26  345.17   1
  -1   4   3 4767.93  279.87   1
   0   4   326163.57 1342.70  -2
   0   4   326163.57 1342.70   1
   1   4   313443.05  655.16   1
  -2   4   4 1163.36   49.82  -2
   2   4   3 1163.36   49.82   1
   3   4   3   52.85   13.76   1
  -4   4   5  731.04   30.49  -2
   4   4   3  731.04   30.49   1
   5   4   3   67.40   11.28   1
  -6   4   6  191.07   22.63  -2
   6   4   3  191.07   22.63   1
   7   4   3 1599.50   77.77   1
  -8   4   7  403.29   29.08  -2
   8   4   3  403.29   29.08   1
   9   4   3   55.57   19.24   1
 -10   4   8   72.61   23.48  -2
  10   4   3   72.61   23.48   1
  11   4   3   -5.42   23.32   1
 -12   4   9   -7.70   26.70  -2
  12   4   3   -7.70   26.70   1
 -13   5   3   38.58   24.17   1
 -12   5   3   27.01   21.71  -2
 -12   5   3   27.01   21.71   1
 -11   5   3    4.96   20.31   1
 -10   5   2   57.39   18.53  -2
 -10   5   3   57.39   18.53   1
  -9   5   3  614.91   34.81   1
  -8   5   1  490.89   33.19  -2
  -8   5   3  490.89   33.19   1
  -7   5   3  991.84   52.97   1
   6   5   0  600.07   31.87  -2
  -6   5   3  600.07   31.87   1
  -5   5   3  758.95   36.70   1
   4   5   1  343.56   19.11  -2
  -4   5   3  343.56   19.11   1
  -3   5   3  359.57   20.49   1
   2   5   2 1860.12   92.93  -2
  -2   5   3 1860.12   92.93   1
  -1   5   3  797.13   44.62   1
   0   5   3 1846.35   96.90  -2
   0   5   3 1846.35   96.90   1
   1   5   313997.02  716.80   1
  -2   5   4 1129.42   52.22  -2
   2   5   3 1129.42   52.22   1
   3   5   3 1857.94   79.27   1
  -4   5   5 2511.60   95.83  -2
   4   5   3 2511.60   95.83   1
   5   5   3 8623.31  334.10   1
  -6   5   6  126.88   13.77  -2
   6   5   3  126.88   13.77   1
   7   5   3  218.94   19.83   1
  -8   5   7   33.55   17.41  -2
   8   5   3   33.55   17.41   1
   9   5   3  174.19   24.12   1
 -10   5   8    5.52   22.68  -2
  10   5   3    5.52   22.68   1
  11   5   3  -21.62   22.36   1
 -12   5   9  -12.77   22.78  -2
  12   5   3  -12.77   22.78   1
 -13   6   3   40.99   26.02   1
 -12   6   3  -17.75   25.20  -2
 -12   6   3  -17.75   25.20   1
 -11   6   3  590.78   43.83   1
 -10   6   2  794.80   48.41  -2
 -10   6   3  794.80   48.41   1
  -9   6   3  161.80   18.70   1
  -8   6   1  766.55   37.02  -2
  -8   6   3  766.55   37.02   1
  -7   6   3  329.73   20.82   1
   6   6   0  443.86   25.20  -2
  -6   6   3  443.86   25.20   1
  -5   6   3   88.82   11.75   1
   4   6   1  939.05   44.71  -2
  -4   6   3  939.05   44.71   1
  -3   6   3 3407.82  160.04   1
   2   6   2 1352.46   68.23  -2
  -2   6   3 1352.46   68.23   1
  -1   6   3 5455.66  266.47   1
   0   6   3  144.82   13.40  -2
   0   6   3  144.82   13.40   1
   1   6   3 2071.14  102.55   1
  -2   6   4 1530.18   68.46  -2
   2   6   3 1530.18   68.46   1
   3   6   3  144.20   12.33   1
  -4   6   5  422.22   20.72  -2
   4   6   3  422.22   20.72   1
   5   6   3 1188.27   50.38   1
  -6   6   6  427.11   24.37  -2
   6   6   3  427.11   24.37   1
   7   6   3    6.78   13.90   1
  -8   6   7  242.90   24.74  -2
   8   6   3  242.90   24.74   1
   9   6   3 1065.81   69.44   1
 -10   6   8    7.13   21.09  -2
  10   6   3    7.13   21.09   1
  11   6   3    1.24   23.27   1
 -12   6   9    3.28   24.15  -2
  12   6   3    3.28   24.15   1
 -13   7   3  112.70   27.71   1
 -12   7   3  152.35   24.55  -2
 -12   7   3  152.35   24.55   1
 -11   7   3  140.30   23.47   1
 -10   7   2  826.92   49.19  -2
 -10   7   3  826.92   49.19   1
  -9   7   3 2560.79  145.26   1
  -8   7   1  469.40   32.25  -2
  -8   7   3  469.40   32.25   1
  -7   7   3  419.27   24.88   1
   6   7   0  231.43   16.73  -2
  -6   7   3  231.43   16.73   1
  -5   7   3   38.39   10.42   1
   4   7   1 1674.80   76.88  -2
  -4   7   3 1674.80   76.88   1
  -3   7   3 1630.45   71.61   1
   2   7   2 1284.16   64.89  -2
  -2   7   3 1284.16   64.89   1
  -1   7   3 1485.45   78.35   1
   0   7   3  100.60   11.53  -2
   0   7   3  100.60   11.53   1
   1   7   3  209.02   18.86   1
  -2   7   4 2009.50  101.63  -2
   2   7   3 2009.50  101.63   1
   3   7   3   74.23   10.72   1
  -4   7   5  522.79   25.15  -2
   4   7   3  522.79   25.15   1
   5   7   3  211.67   15.32   1
  -6   7   6 1207.68   52.81  -2
   6   7   3 1207.68   52.81   1
   7   7   3  395.73   26.55   1
  -8   7   7  921.39   57.41  -2
   8   7   3  921.39   57.41   1
   9   7   3  106.40   21.48   1
 -10   7   8   79.00   22.46  -2
  10   7   3   79.00   22.46   1
  11   7   3   32.74   23.55   1
 -12   7   9   -3.96   24.90  -2
  12   7   3   -3.96   24.90   1
 -13   8   3   29.17   23.42   1
 -12   8   3  -11.25   22.18  -2
 -12   8   3  -11.25   22.18   1
 -11   8   3    4.36   20.58   1
 -10   8   2   25.55   21.40  -2
 -10   8   3   25.55   21.40   1
  -9   8   3  553.13   36.95   1
  -8   8   1 1596.20   81.91  -2
  -8   8   3 1596.20   81.91   1
  -7   8   3  820.08   40.55   1
   6   8   0   87.27   12.21  -2
  -6   8   3   87.27   12.21   1
  -5   8   3  905.66   43.56   1
   4   8   1 1870.60   81.81  -2
  -4   8   3 1870.60   81.81   1
  -3   8   3 1614.85   73.96   1
   2   8   2 3306.36  172.08  -2
  -2   8   3 3306.36  172.08   1
  -1   8   3  463.66   27.74   1
   0   8   3 1103.03   55.49  -2
   0   8   3 1103.03   55.49   1
   1   8   3  472.46   33.36   1
  -2   8   4  288.07   23.59  -2
   2   8   3  288.07   23.59   1
   3   8   3  433.41   24.22   1
  -4   8   5 1413.90   76.68  -2
   4   8   3 1413.90   76.68   1
   5   8   3  283.84   17.88   1
  -6   8   6  699.34   34.95  -2
   6   8   3  699.34   34.95   1
   7   8   3   84.67   17.53   1
  -8   8   7  660.86   41.83  -2
   8   8   3  660.86   41.83   1
   9   8   3  -14.05   19.54   1
 -10   8   8   -9.15   22.51  -2
  10   8   3   -9.15   22.51   1
  11   8   3    0.74   21.13   1
 -12   8   9   -6.65   23.71  -2
  12   8   3   -6.65   23.71   1
 -13   9   3  -26.31   26.31   1
 -12   9   3  380.86   56.49  -2
 -12   9   3  380.86   56.49   1
 -11   9   3   78.21   31.56   1
 -10   9   2   39.57   20.24  -2
 -10   9   3   39.57   20.24   1
  -9   9   3 1504.56   83.21   1
  -8   9   1  755.93   43.07  -2
  -8   9   3  755.93   43.07   1
  -7   9   3 1035.52   55.02   1
   6   9   0  321.24   20.77  -2
  -6   9   3  321.24   20.77   1
  -5   9   3 1052.49   49.29   1
   4   9   1  165.66   14.61  -2
  -4   9   3  165.66   14.61   1
  -3   9   3   10.85   13.23   1
   2   9   2 1229.96   71.36  -2
  -2   9   3 1229.96   71.36   1
  -1   9   3 2591.92  134.66   1
   0   9   3 1990.77  119.60  -2
   0   9   3 1990.77  119.60   1
   1   9   3 1336.19   81.92   1
  -2   9   4  696.76   41.31  -2
   2   9   3  696.76   41.31   1
   3   9   3  362.04   22.67   1
  -4   9   5  478.41   25.60  -2
   4   9   3  478.41   25.60   1
   5   9   3 1699.36   72.88   1
  -6   9   6  124.42   14.77  -2
   6   9   3  124.42   14.77   1
   7   9   3  157.51   18.55   1
  -8   9   7  255.74   24.17  -2
   8   9   3  255.74   24.17   1
   9   9   3   26.59   21.31   1
 -10   9   8  126.65   21.96  -2
  10   9   3  126.65   21.96   1
  11   9   3  -10.33   23.87   1
 -12   9   9   42.59   26.96  -2
  12   9   3   42.59   26.96   1
 -12  10   3   36.84   26.71  -2
 -12  10   3   36.84   26.71   1
 -11  10   3   29.64   19.82   1
 -10  10   2  285.53   25.22  -2
 -10  10   3  285.53   25.22   1
  -9  10   3 1101.98   67.28   1
  -8  10   1  211.64   21.23  -2
  -8  10   3  211.64   21.23   1
  -7  10   3  126.50   16.77   1
   6  10   0  369.57   27.40  -2
  -6  10   3  369.57   27.40   1
  -5  10   3   91.73   13.78   1
   4  10   1  384.22   22.56  -2
  -4  10   3  384.22   22.56   1
  -3  10   3   67.51   12.61   1
   2  10   2 1057.72   58.10  -2
  -2  10   3 1057.72   58.10   1
  -1  10   3   49.82   13.66   1
   0  10   3  251.68   18.29  -2
   0  10   3  251.68   18.29   1
   1  10   3 1286.80   73.41   1
  -2  10   4  610.72   41.78  -2
   2  10   3  610.72   41.78   1
   3  10   3  275.38   19.54   1
  -4  10   5  589.89   29.86  -2
   4  10   3  589.89   29.86   1
   5  10   3  194.69   16.23   1
  -6  10   6  358.87   39.55  -2
   6  10   3  358.87   39.55   1
   7  10   3 1036.30   56.17   1
  -8  10   7  151.25   21.84  -2
   8  10   3  151.25   21.84   1
   9  10   3   44.66   19.24   1
 -10  10   8  165.94   34.13  -2
  10  10   3  165.94   34.13   1
  11  10   3  220.22   30.83   1
 -12  11   3  205.13   32.69  -2
 -12  11   3  205.13   32.69   1
 -11  11   3   50.80   19.62   1
 -10  11   2    6.04   19.51  -2
 -10  11   3    6.04   19.51   1
  -9  11   3  231.94   22.60   1
  -8  11   1  621.25   41.53  -2
  -8  11   3  621.25   41.53   1
  -7  11   3  969.46   57.45   1
   6  11   0  577.73   38.76  -2
  -6  11   3  577.73   38.76   1
  -5  11   3  247.18   19.88   1
   4  11   1  690.59   39.01  -2
  -4  11   3  690.59   39.01   1
  -3  11   3    8.76   12.98   1
   2  11   2 1716.09   91.98  -2
  -2  11   3 1716.09   91.98   1
  -1  11   3   67.94   12.80   1
   0  11   3 1635.80   91.67  -2
   0  11   3 1635.80   91.67   1
   1  11   3  468.83   29.65   1
  -2  11   4   92.47   16.78  -2
   2  11   3   92.47   16.78   1
   3  11   3 2010.52   97.14   1
  -4  11   5 2132.93  102.45  -2
   4  11   3 2132.93  102.45   1
   5  11   3 3076.98  145.99   1
  -6  11   6   60.06   19.89  -2
   6  11   3   60.06   19.89   1
   7  11   3  231.79   23.96   1
  -8  11   7  158.04   23.33  -2
   8  11   3  158.04   23.33   1
   9  11   3   54.45   19.92   1
 -10  11   8  -12.72   20.23  -2
  10  11   3  -12.72   20.23   1
  11  11   3   10.60   31.08   1
 -12  12   3    4.51   25.22  -2
 -12  12   3    4.51   25.22   1
 -11  12   3   11.52   20.82   1
 -10  12   2  209.38   25.96  -2
 -10  12   3  209.38   25.96   1
  -9  12   3   19.75   18.32   1
  -8  12   1  209.39   41.08  -2
  -8  12   3  209.39   41.08   1
  -7  12   3  607.04   41.70   1
   6  12   0  206.59   22.56  -2
  -6  12   3  206.59   22.56   1
  -5  12   3  911.74   49.28   1
   4  12   1 2407.52  125.25  -2
  -4  12   3 2407.52  125.25   1
  -3  12   3  718.75   42.53   1
   2  12   2 1484.37   78.23  -2
  -2  12   3 1484.37   78.23   1
  -1  12   3  143.32   20.45   1
   0  12   3  223.77   17.22  -2
   0  12   3  223.77   17.22   1
   1  12   3  254.56   21.30   1
  -2  12   4 1572.37   90.51  -2
   2  12   3 1572.37   90.51   1
   3  12   3  185.04   19.25   1
  -4  12   5  234.12   18.97  -2
   4  12   3  234.12   18.97   1
   5  12   3   19.17   14.68   1
  -6  12   6   11.03   14.95  -2
   6  12   3   11.03   14.95   1
   7  12   3  155.02   21.42   1
  -8  12   7  214.64   25.36  -2
   8  12   3  214.64   25.36   1
   9  12   3   54.96   20.86   1
 -10  12   8   -7.32   24.52  -2
  10  12   3   -7.32   24.52   1
  11  12   3  -23.00   34.96   1
 -12  13   3   35.29   27.51  -2
 -12  13   3   35.29   27.51   1
 -11  13   3   18.42   25.93   1
 -10  13   2   36.61   28.18  -2
 -10  13   3   36.61   28.18   1
  -9  13   3  -12.19   23.71   1
  -8  13   1  385.25   32.08  -2
  -8  13   3  385.25   32.08   1
  -7  13   3  323.34   41.18   1
   6  13   0  134.82   19.52  -2
  -6  13   3  134.82   19.52   1
  -5  13   3  864.76   46.83   1
   4  13   1  971.57   55.27  -2
  -4  13   3  971.57   55.27   1
  -3  13   3   52.34   13.57   1
   2  13   2  240.95   20.05  -2
  -2  13   3  240.95   20.05   1
  -1  13   3  914.74   58.07   1
   0  13   3  570.66   32.71  -2
   0  13   3  570.66   32.71   1
   1  13   3   36.66   13.01   1
  -2  13   4  335.07   25.02  -2
   2  13   3  335.07   25.02   1
   3  13   3  449.35   27.75   1
  -4  13   5   26.92   18.19  -2
   4  13   3   26.92   18.19   1
   5  13   3  228.99   21.52   1
  -6  13   6   72.87   20.24  -2
   6  13   3   72.87   20.24   1
   7  13   3  735.82   44.18   1
  -8  13   7   42.52   19.63  -2
   8  13   3   42.52   19.63   1
   9  13   3  284.55   34.49   1
 -10  13   8   25.78   22.72  -2
  10  13   3   25.78   22.72   1
  11  13   3  -27.39   27.39   1
 -11  14   3   41.63   21.31   1
 -10  14   2   70.14   20.59  -2
 -10  14   3   70.14   20.59   1
  -9  14   3   52.40   23.09   1
  -8  14   1 1044.42   65.25  -2
  -8  14   3 1044.42   65.25   1
  -7  14   3   86.62   22.66   1
   6  14   0   57.72   17.79  -2
  -6  14   3   57.72   17.79   1
  -5  14   3  619.36   40.82   1
   4  14   1 2004.28  100.75  -2
  -4  14   3 2004.28  100.75   1
  -3  14   3   47.29   13.90   1
   2  14   2 3436.62  190.32  -2
  -2  14   3 3436.62  190.32   1
  -1  14   3   47.45   16.79   1
   0  14   3 1778.83   99.44  -2
   0  14   3 1778.83   99.44   1
   1  14   3   15.83   13.51   1
  -2  14   4   58.06   14.46  -2
   2  14   3   58.06   14.46   1
   3  14   3  175.97   18.02   1
  -4  14   5 1047.65   77.53  -2
   4  14   3 1047.65   77.53   1
   5  14   3   87.04   22.93   1
  -6  14   6  478.70   33.08  -2
   6  14   3  478.70   33.08   1
   7  14   3  357.34   27.65   1
  -8  14   7  589.64   40.18  -2
   8  14   3  589.64   40.18   1
   9  14   3   91.55   25.40   1
 -10  14   8   84.29   24.18  -2
  10  14   3   84.29   24.18   1
 -11  15   3   10.49   23.34   1
 -10  15   2   93.33   21.78  -2
 -10  15   3   93.33   21.78   1
  -9  15   3  223.79   36.20   1
  -8  15   1  390.70   39.33  -2
  -8  15   3  390.70   39.33   1
  -7  15   3   72.44   21.47   1
   6  15   0  107.19   23.42  -2
  -6  15   3  107.19   23.42   1
  -5  15   3  225.95   23.94   1
   4  15   1  274.53   23.39  -2
  -4  15   3  274.53   23.39   1
  -3  15   3  488.22   29.37   1
   2  15   2 1607.16   96.63  -2
  -2  15   3 1607.16   96.63   1
  -1  15   3   19.11   16.78   1
   0  15   3  160.17   18.26  -2
   0  15   3  160.17   18.26   1
   1  15   3  157.12   17.39   1
  -2  15   4   14.84   19.00  -2
   2  15   3   14.84   19.00   1
   3  15   3   40.09   16.05   1
  -4  15   5  141.18   20.30  -2
   4  15   3  141.18   20.30   1
   5  15   3 1027.65   66.18   1
  -6  15   6   97.71   19.29  -2
   6  15   3   97.71   19.29   1
   7  15   3   35.92   18.08   1
  -8  15   7   99.17   21.19  -2
   8  15   3   99.17   21.19   1
   9  15   3  271.77   28.69   1
 -10  15   8  155.48   29.15  -2
  10  15   3  155.48   29.15   1
 -11  16   3   41.08   26.55   1
 -10  16   2  296.19   30.86  -2
 -10  16   3  296.19   30.86   1
  -9  16   3   29.75   23.21   1
  -8  16   1  313.11   48.76  -2
  -8  16   3  313.11   48.76   1
  -7  16   3  114.04   31.83   1
   6  16   0  900.48   61.07  -2
  -6  16   3  900.48   61.07   1
  -5  16   3  865.08   55.25   1
   4  16   1  388.11   30.07  -2
  -4  16   3  388.11   30.07   1
  -3  16   3 1330.98   69.06   1
   2  16   2 2729.66  153.60  -2
  -2  16   3 2729.66  153.60   1
  -1  16   3   46.28   22.67   1
   0  16   3 1203.37   61.26  -2
   0  16   3 1203.37   61.26   1
   1  16   3   81.19   16.03   1
  -2  16   4  440.40   38.75  -2
   2  16   3  440.40   38.75   1
   3  16   3  196.63   20.03   1
  -4  16   5   15.78   17.71  -2
   4  16   3   15.78   17.71   1
   5  16   3   14.31   19.49   1
  -6  16   6   14.37   17.06  -2
   6  16   3   14.37   17.06   1
   7  16   3   13.89   25.48   1
  -8  16   7   -0.58   19.66  -2
   8  16   3   -0.58   19.66   1
   9  16   3   72.83   23.08   1
 -10  16   8   51.24   25.30  -2
  10  16   3   51.24   25.30   1
 -10  17   2   28.08   24.59  -2
 -10  17   3   28.08   24.59   1
  -9  17   3   18.66   23.39   1
  -8  17   1  -10.43   24.65  -2
  -8  17   3  -10.43   24.65   1
  -7  17   3   62.35   21.94   1
   6  17   0  314.41   26.35  -2
  -6  17   3  314.41   26.35   1
  -5  17   3  191.82   22.91   1
   4  17   1   47.16   18.51  -2
  -4  17   3   47.16   18.51   1
  -3  17   3  753.53   43.67   1
   2  17   2  564.92   39.56  -2
  -2  17   3  564.92   39.56   1
  -1  17   3   61.72   22.86   1
   0  17   3   35.84   16.78  -2
   0  17   3   35.84   16.78   1
   1  17   3  172.23   31.80   1
  -2  17   4  363.94   30.02  -2
   2  17   3  363.94   30.02   1
   3  17   3  679.09   40.51   1
  -4  17   5  238.51   26.43  -2
   4  17   3  238.51   26.43   1
   5  17   3  431.97   34.75   1
  -6  17   6  -19.71   20.44  -2
   6  17   3  -19.71   20.44   1
   7  17   3  311.72   26.78   1
  -8  17   7   17.53   20.20  -2
   8  17   3   17.53   20.20   1
   9  17   3   98.28   23.94   1
 -10  18   2   23.64   24.96  -2
 -10  18   3   23.64   24.96   1
  -9  18   3   87.37   25.42   1
  -8  18   1   17.31   25.64  -2
  -8  18   3   17.31   25.64   1
  -7  18   3  215.58   35.65   1
   6  18   0  960.08   59.25  -2
  -6  18   3  960.08   59.25   1
  -5  18   3 1747.63   95.24   1
   4  18   1  410.59   32.73  -2
  -4  18   3  410.59   32.73   1
  -3  18   3  246.32   27.85   1
   2  18   2   70.85   28.86  -2
  -2  18   3   70.85   28.86   1
  -1  18   3  925.55   65.04   1
   0  18   3   37.84   21.71  -2
   0  18   3   37.84   21.71   1
   1  18   3  508.87   36.99   1
  -2  18   4   19.68   22.37  -2
   2  18   3   19.68   22.37   1
   3  18   3   57.44   16.97   1
  -4  18   5  108.99   18.77  -2
   4  18   3  108.99   18.77   1
   5  18   3   35.38   20.59   1
  -6  18   6   38.64   23.23  -2
   6  18   3   38.64   23.23   1
   7  18   3  425.89   37.21   1
  -8  18   7   38.20   28.95  -2
   8  18   3   38.20   28.95   1
   9  18   3   14.71   25.12   1
  -9  19   3   35.22   24.16   1
  -8  19   1    1.91   27.24  -2
  -8  19   3    1.91   27.24   1
  -7  19   3   55.99   24.15   1
   6  19   0   34.97   19.35  -2
  -6  19   3   34.97   19.35   1
  -5  19   3  260.11   29.14   1
   4  19   1   55.43   18.70  -2
  -4  19   3   55.43   18.70   1
  -3  19   3  767.79   50.58   1
   2  19   2  931.57   63.25  -2
  -2  19   3  931.57   63.25   1
  -1  19   3  291.23   33.04   1
   0  19   3  772.72   60.39  -2
   0  19   3  772.72   60.39   1
   1  19   3  240.05   22.92   1
  -2  19   4  238.93   23.19  -2
   2  19   3  238.93   23.19   1
   3  19   3  147.17   28.28   1
  -4  19   5  298.63   26.33  -2
   4  19   3  298.63   26.33   1
   5  19   3   13.28   18.19   1
  -6  19   6  101.86   39.80  -2
   6  19   3  101.86   39.80   1
   7  19   3   97.65   25.83   1
  -8  19   7   13.62   25.12  -2
   8  19   3   13.62   25.12   1
  -9  20   3   34.22   27.05   1
  -8  20   1   12.62   28.06  -2
  -8  20   3   12.62   28.06   1
  -7  20   3  -24.40   24.40   1
   6  20   0   97.66   22.39  -2
  -6  20   3   97.66   22.39   1
  -5  20   3  -17.70   21.51   1
   4  20   1  315.53   27.21  -2
  -4  20   3  315.53   27.21   1
  -3  20   3   13.22   22.29   1
   2  20   2  294.97   35.75  -2
  -2  20   3  294.97   35.75   1
  -1  20   3  165.28   34.47   1
   0  20   3  -17.30   24.69  -2
   0  20   3  -17.30   24.69   1
   1  20   3    1.85   20.83   1
  -2  20   4  270.50   27.30  -2
   2  20   3  270.50   27.30   1
   3  20   3    2.89   16.57   1
  -4  20   5  102.05   19.82  -2
   4  20   3  102.05   19.82   1
   5  20   3   34.90   20.49   1
  -6  20   6   87.45   21.96  -2
   6  20   3   87.45   21.96   1
   7  20   3   -9.65   23.98   1
  -8  20   7  -10.52   30.96  -2
   8  20   3  -10.52   30.96   1
  -8  21   1   71.66   50.02  -2
  -8  21   3   71.66   50.02   1
  -7  21   3   22.64   24.43   1
   6  21   0   -3.79   20.49  -2
  -6  21   3   -3.79   20.49   1
  -5  21   3   26.68   25.07   1
   4  21   1  105.26   20.84  -2
  -4  21   3  105.26   20.84   1
  -3  21   3   30.02   23.51   1
   2  21   2  114.33   28.64  -2
  -2  21   3  114.33   28.64   1
  -1  21   3  316.90   37.14   1
   0  21   3  180.89   28.24  -2
   0  21   3  180.89   28.24   1
   1  21   3   79.49   20.14   1
  -2  21   4   44.25   20.49  -2
   2  21   3   44.25   20.49   1
   3  21   3   96.30   25.84   1
  -4  21   5  199.66   22.55  -2
   4  21   3  199.66   22.55   1
   5  21   3    2.96   19.37   1
  -6  21   6   57.32   23.19  -2
   6  21   3   57.32   23.19   1
   7  21   3   38.93   30.14   1
  -7  22   3   97.74   27.05   1
   6  22   0   15.92   22.67  -2
  -6  22   3   15.92   22.67   1
  -5  22   3  659.13   44.09   1
   4  22   1  -22.56   22.56  -2
  -4  22   3  -22.56   22.56   1
  -3  22   3  234.89   30.99   1
   2  22   2  491.34   47.78  -2
  -2  22   3  491.34   47.78   1
  -1  22   3  230.38   33.72   1
   0  22   3  130.11   28.50  -2
   0  22   3  130.11   28.50   1
   1  22   3  266.34   30.14   1
  -2  22   4   54.76   19.37  -2
   2  22   3   54.76   19.37   1
   3  22   3    8.63   20.02   1
  -4  22   5   33.34   19.12  -2
   4  22   3   33.34   19.12   1
   5  22   3  133.30   22.96   1
  -6  22   6   28.48   23.28  -2
   6  22   3   28.48   23.28   1
  -7  23   3  -23.57   23.57   1
   6  23   0  -14.67   21.21  -2
  -6  23   3  -14.67   21.21   1
  -5  23   3  192.94   29.67   1
   4  23   1   47.16   28.34  -2
  -4  23   3   47.16   28.34   1
  -3  23   3  671.70   52.55   1
   2  23   2   -1.38   24.41  -2
  -2  23   3   -1.38   24.41   1
  -1  23   3   36.18   37.73   1
   0  23   3   62.59   32.70  -2
   0  23   3   62.59   32.70   1
   1  23   3  106.84   38.92   1
  -2  23   4  -20.75   20.75  -2
   2  23   3  -20.75   20.75   1
   3  23   3   -0.45   20.13   1
  -4  23   5   17.57   19.64  -2
   4  23   3   17.57   19.64   1
   5  23   3   -4.08   33.21   1
  -6  23   6   26.26   22.04  -2
   6  23   3   26.26   22.04   1
   6  24   0   -7.12   24.24  -2
  -6  24   3   -7.12   24.24   1
  -5  24   3  509.38   67.27   1
   4  24   1   90.98   37.22  -2
  -4  24   3   90.98   37.22   1
  -3  24   3   59.10   27.78   1
   2  24   2  136.78   34.94  -2
  -2  24   3  136.78   34.94   1
  -1  24   3   43.14   47.80   1
   0  24   3   -5.85   24.84  -2
   0  24   3   -5.85   24.84   1
   1  24   3   19.14   37.54   1
  -2  24   4  -10.17   22.27  -2
   2  24   3  -10.17   22.27   1
   3  24   3  111.66   46.07   1
  -4  24   5  -22.99   22.99  -2
   4  24   3  -22.99   22.99   1
   5  24   3  -23.90   23.90   1
   4  25   1   61.15   31.02  -2
  -4  25   3   61.15   31.02   1
  -3  25   3  -32.07   32.07   1
   2  25   2   59.93   31.84  -2
  -2  25   3   59.93   31.84   1
  -1  25   3   54.69   35.92   1
   0  25   3   18.14   26.77  -2
   0  25   3   18.14   26.77   1
   1  25   3   -4.33   25.70   1
  -2  25   4  -26.28   26.28  -2
   2  25   3  -26.28   26.28   1
   3  25   3    3.34   21.75   1
  -3  26   3   45.54   41.47   1
   2  26   2  218.05   53.14  -2
  -2  26   3  218.05   53.14   1
  -1  26   3   45.57   41.36   1
   0  26   3  569.73   63.87  -2
   0  26   3  569.73   63.87   1
   1  26   3   63.35   32.40   1
  -2  26   4  178.66   84.01  -2
   2  26   3  178.66   84.01   1
 -12   0   2  382.20   72.74  -2
 -12   0   4  382.20   72.74   1
 -10   0   4  204.93   31.86   1
   8   0   0  286.48   39.87  -2
  -8   0   4  286.48   39.87   1
  -6   0   4  707.83   50.17   1
   4   0   2 1994.13  180.30  -2
  -4   0   4 1994.13  180.30   1
  -2   0   4 2153.92  193.81   1
   0   0   4   49.57   16.10  -2
   0   0   4   49.57   16.10   1
   2   0   4 2728.14  191.65   1
  -4   0   6 7598.84  479.62  -2
   4   0   4 7598.84  479.62   1
   6   0   4 7059.19  412.87   1
  -8   0   8 1042.94   80.25  -2
   8   0   4 1042.94   80.25   1
  10   0   4    9.34   41.57   1
 -12   0  10   74.14   70.11  -2
  12   0   4   74.14   70.11   1
 -13   1   4  128.78   31.25   1
 -12   1   2  216.20   26.02  -2
 -12   1   4  216.20   26.02   1
 -11   1   4  111.01   19.92   1
 -10   1   1  448.27   33.93  -2
 -10   1   4  448.27   33.93   1
  -9   1   4   -0.19   13.66   1
   8   1   0 3161.28  141.94  -2
  -8   1   4 3161.28  141.94   1
  -7   1   4   80.83   11.56   1
   6   1   1 1288.44   62.51  -2
  -6   1   4 1288.44   62.51   1
  -5   1   4   79.75   12.58   1
   4   1   2  161.91   14.96  -2
  -4   1   4  161.91   14.96   1
  -3   1   4 3802.89  241.03   1
   2   1   3 1813.81  116.27  -2
  -2   1   4 1813.81  116.27   1
  -1   1   4    8.37    9.74   1
   0   1   4 1070.28   66.56  -2
   0   1   4 1070.28   66.56   1
   1   1   4  157.58   13.39   1
  -2   1   5 1800.19   90.37  -2
   2   1   4 1800.19   90.37   1
   3   1   4 2315.63  106.11   1
  -4   1   6   59.44   11.74  -2
   4   1   4   59.44   11.74   1
   5   1   4  147.52   13.23   1
  -6   1   7 2858.70  122.37  -2
   6   1   4 2858.70  122.37   1
   7   1   4 1535.43   73.02   1
  -8   1   8 1441.68   76.73  -2
   8   1   4 1441.68   76.73   1
   9   1   4   37.71   22.17   1
 -10   1   9  212.71   41.31  -2
  10   1   4  212.71   41.31   1
  11   1   4  106.46   31.62   1
 -12   1  10   58.84   33.85  -2
  12   1   4   58.84   33.85   1
 -13   2   4   43.20   24.07   1
 -12   2   2   34.32   25.23  -2
 -12   2   4   34.32   25.23   1
 -11   2   4  925.43   54.35   1
 -10   2   1  339.81   52.02  -2
 -10   2   4  339.81   52.02   1
  -9   2   4  273.77   23.19   1
   8   2   0  340.78   21.99  -2
  -8   2   4  340.78   21.99   1
  -7   2   4  620.45   32.65   1
   6   2   1  723.12   36.82  -2
  -6   2   4  723.12   36.82   1
  -5   2   4  715.08   38.52   1
   4   2   2 2167.56  106.82  -2
  -4   2   4 2167.56  106.82   1
  -3   2   4 1105.07   67.63   1
   2   2   3 3737.48  258.23  -2
  -2   2   4 3737.48  258.23   1
  -1   2   4 4714.19  242.69   1
   0   2   4 6526.00  355.24  -2
   0   2   4 6526.00  355.24   1
   1   2   4  140.68   12.09   1
  -2   2   5 1556.86   72.90  -2
   2   2   4 1556.86   72.90   1
   3   2   4  387.79   20.69   1
  -4   2   6 1183.03   55.60  -2
   4   2   4 1183.03   55.60   1
   5   2   4   62.87   14.30   1
  -6   2   7 1242.58   55.15  -2
   6   2   4 1242.58   55.15   1
   7   2   4  150.85   17.00   1
  -8   2   8  219.46   22.86  -2
   8   2   4  219.46   22.86   1
   9   2   4  396.39   31.69   1
 -10   2   9  168.41   29.68  -2
  10   2   4  168.41   29.68   1
  11   2   4  261.55   41.77   1
 -12   2  10  -36.33   36.33  -2
  12   2   4  -36.33   36.33   1
 -13   3   4   38.13   23.85   1
 -12   3   2  191.23   25.40  -2
 -12   3   4  191.23   25.40   1
 -11   3   4  286.01   25.02   1
 -10   3   1   43.91   16.98  -2
 -10   3   4   43.91   16.98   1
  -9   3   4  498.80   29.41   1
   8   3   0  343.00   21.00  -2
  -8   3   4  343.00   21.00   1
  -7   3   4   31.81   11.76   1
   6   3   1  404.07   28.86  -2
  -6   3   4  404.07   28.86   1
  -5   3   4 2829.34  139.77   1
   4   3   2  373.04   21.77  -2
  -4   3   4  373.04   21.77   1
  -3   3   4 1671.42   92.92   1
   2   3   3 3933.30  248.70  -2
  -2   3   4 3933.30  248.70   1
  -1   3   4   26.60   10.90   1
   0   3   4  601.22   31.12  -2
   0   3   4  601.22   31.12   1
   1   3   4  263.34   22.46   1
  -2   3   5  548.15   26.39  -2
   2   3   4  548.15   26.39   1
   3   3   4   32.10   11.05   1
  -4   3   6  726.63   36.13  -2
   4   3   4  726.63   36.13   1
   5   3   4 2680.36  116.79   1
  -6   3   7 2872.87  323.03  -2
   6   3   4 2872.87  323.03   1
   7   3   4  137.70   16.31   1
  -8   3   8  216.77   20.97  -2
   8   3   4  216.77   20.97   1
   9   3   4   -8.09   19.99   1
 -10   3   9   60.77   24.41  -2
  10   3   4   60.77   24.41   1
  11   3   4  -25.95   26.82   1
 -12   3  10    6.38   40.05  -2
  12   3   4    6.38   40.05   1
 -13   4   4   50.49   23.89   1
 -12   4   2   97.24   27.78  -2
 -12   4   4   97.24   27.78   1
 -11   4   4  121.20   19.60   1
 -10   4   1  705.52   43.59  -2
 -10   4   4  705.52   43.59   1
  -9   4   4   37.37   16.94   1
   8   4   0  469.87   29.09  -2
  -8   4   4  469.87   29.09   1
  -7   4   4 1480.57   79.49   1
   6   4   1 1267.45   68.35  -2
  -6   4   4 1267.45   68.35   1
  -5   4   4 4364.31  214.73   1
   4   4   2 2030.36  106.47  -2
  -4   4   4 2030.36  106.47   1
  -3   4   4 2377.89  131.54   1
   2   4   3 2157.82  113.54  -2
  -2   4   4 2157.82  113.54   1
  -1   4   4  424.39   27.65   1
   0   4   4  400.16   24.92  -2
   0   4   4  400.16   24.92   1
   1   4   4   28.71   11.61   1
  -2   4   5 2226.72  106.23  -2
   2   4   4 2226.72  106.23   1
   3   4   4  469.90   25.82   1
  -4   4   6 1284.59   60.74  -2
   4   4   4 1284.59   60.74   1
   5   4   4   84.70   12.86   1
  -6   4   7 4748.82  222.91  -2
   6   4   4 4748.82  222.91   1
   7   4   4   82.17   15.41   1
  -8   4   8   82.09   20.38  -2
   8   4   4   82.09   20.38   1
   9   4   4   21.67   20.05   1
 -10   4   9   88.53   28.21  -2
  10   4   4   88.53   28.21   1
  11   4   4   26.88   28.40   1
 -12   4  10  -12.32   34.44  -2
  12   4   4  -12.32   34.44   1
 -13   5   4  -13.53   22.56   1
 -12   5   2   18.98   21.21  -2
 -12   5   4   18.98   21.21   1
 -11   5   4   33.14   20.11   1
 -10   5   1  281.00   33.26  -2
 -10   5   4  281.00   33.26   1
  -9   5   4  128.16   19.51   1
   8   5   0 3507.77  173.24  -2
  -8   5   4 3507.77  173.24   1
  -7   5   4  821.82   44.50   1
   6   5   1 1754.98   98.48  -2
  -6   5   4 1754.98   98.48   1
  -5   5   4  667.11   38.06   1
   4   5   2 1115.29   60.55  -2
  -4   5   4 1115.29   60.55   1
  -3   5   4 2012.55  105.86   1
   2   5   3 1886.18   99.20  -2
  -2   5   4 1886.18   99.20   1
  -1   5   4   26.05   12.37   1
   0   5   4 2547.62  118.87  -2
   0   5   4 2547.62  118.87   1
   1   5   4 3998.70  197.16   1
  -2   5   5  707.58   34.92  -2
   2   5   4  707.58   34.92   1
   3   5   4  145.47   14.48   1
  -4   5   6 1060.76   55.72  -2
   4   5   4 1060.76   55.72   1
   5   5   4  598.22   31.29   1
  -6   5   7  428.35   23.72  -2
   6   5   4  428.35   23.72   1
   7   5   4   21.07   14.46   1
  -8   5   8 1051.32   60.95  -2
   8   5   4 1051.32   60.95   1
   9   5   4   87.02   22.53   1
 -10   5   9   25.72   21.60  -2
  10   5   4   25.72   21.60   1
  11   5   4  197.99   34.16   1
 -12   5  10   -8.86   29.99  -2
  12   5   4   -8.86   29.99   1
 -13   6   4   -9.84   22.17   1
 -12   6   2   39.24   21.49  -2
 -12   6   4   39.24   21.49   1
 -11   6   4  130.50   25.45   1
 -10   6   1  111.80   30.65  -2
 -10   6   4  111.80   30.65   1
  -9   6   4   57.80   17.92   1
   8   6   0  154.70   16.58  -2
  -8   6   4  154.70   16.58   1
  -7   6   4  493.06   31.18   1
   6   6   1 3263.33  161.72  -2
  -6   6   4 3263.33  161.72   1
  -5   6   4 1136.78   58.55   1
   4   6   2 1398.22   71.01  -2
  -4   6   4 1398.22   71.01   1
  -3   6   4 1575.14   83.17   1
   2   6   3 1118.88   64.36  -2
  -2   6   4 1118.88   64.36   1
  -1   6   4   53.67   10.82   1
   0   6   4  504.63   27.85  -2
   0   6   4  504.63   27.85   1
   1   6   4 1341.21   64.62   1
  -2   6   5 1524.44   65.98  -2
   2   6   4 1524.44   65.98   1
   3   6   4  530.87   27.13   1
  -4   6   6   88.67   12.86  -2
   4   6   4   88.67   12.86   1
   5   6   4  475.65   25.70   1
  -6   6   7 1244.34   57.01  -2
   6   6   4 1244.34   57.01   1
   7   6   4   94.21   17.64   1
  -8   6   8  746.41   50.99  -2
   8   6   4  746.41   50.99   1
   9   6   4   -8.65   19.57   1
 -10   6   9  115.43   29.95  -2
  10   6   4  115.43   29.95   1
  11   6   4   -9.49   28.64   1
 -12   6  10   84.77   32.04  -2
  12   6   4   84.77   32.04   1
 -13   7   4   92.11   30.21   1
 -12   7   2   88.47   24.80  -2
 -12   7   4   88.47   24.80   1
 -11   7   4  111.77   22.67   1
 -10   7   1   34.21   20.43  -2
 -10   7   4   34.21   20.43   1
  -9   7   4   65.09   21.42   1
   8   7   0  244.33   27.71  -2
  -8   7   4  244.33   27.71   1
  -7   7   4 1132.73   62.15   1
   6   7   1  725.00   65.85  -2
  -6   7   4  725.00   65.85   1
  -5   7   4   35.85   10.02   1
   4   7   2  490.61   25.62  -2
  -4   7   4  490.61   25.62   1
  -3   7   4  450.49   26.26   1
   2   7   3 1026.59   59.54  -2
  -2   7   4 1026.59   59.54   1
  -1   7   4   74.53   10.46   1
   0   7   4  752.15   40.04  -2
   0   7   4  752.15   40.04   1
   1   7   4  613.14   32.31   1
  -2   7   5  227.25   16.26  -2
   2   7   4  227.25   16.26   1
   3   7   4  474.27   24.61   1
  -4   7   6   26.16   10.80  -2
   4   7   4   26.16   10.80   1
   5   7   4  517.97   28.63   1
  -6   7   7 1309.02  125.33  -2
   6   7   4 1309.02  125.33   1
   7   7   4  355.60   29.47   1
  -8   7   8  429.56   34.47  -2
   8   7   4  429.56   34.47   1
   9   7   4    6.77   19.72   1
 -10   7   9   62.95   21.87  -2
  10   7   4   62.95   21.87   1
  11   7   4  -29.77   29.92   1
 -12   7  10  168.03   99.96  -2
  12   7   4  168.03   99.96   1
 -13   8   4   50.87   25.91   1
 -12   8   2   20.88   23.25  -2
 -12   8   4   20.88   23.25   1
 -11   8   4  553.20   39.65   1
 -10   8   1  178.08   26.32  -2
 -10   8   4  178.08   26.32   1
  -9   8   4  906.18   61.27   1
   8   8   0  -15.34   15.34  -2
  -8   8   4  -15.34   15.34   1
  -7   8   4  179.12   17.54   1
   6   8   1  210.44   15.83  -2
  -6   8   4  210.44   15.83   1
  -5   8   4  155.71   12.15   1
   4   8   2  822.09   39.75  -2
  -4   8   4  822.09   39.75   1
  -3   8   4  138.46   13.81   1
   2   8   3  709.05   40.08  -2
  -2   8   4  709.05   40.08   1
  -1   8   4 1153.80   61.88   1
   0   8   4    1.72   10.67  -2
   0   8   4    1.72   10.67   1
   1   8   4  674.65   38.19   1
  -2   8   5  197.13   16.53  -2
   2   8   4  197.13   16.53   1
   3   8   4  841.76   38.67   1
  -4   8   6  134.60   12.58  -2
   4   8   4  134.60   12.58   1
   5   8   4   47.79   12.98   1
  -6   8   7   64.07   14.45  -2
   6   8   4   64.07   14.45   1
   7   8   4  198.50   22.12   1
  -8   8   8  108.47   23.87  -2
   8   8   4  108.47   23.87   1
   9   8   4  114.98   24.24   1
 -10   8   9  177.71   24.87  -2
  10   8   4  177.71   24.87   1
  11   8   4   94.65   34.96   1
 -13   9   4  -16.48   25.08   1
 -12   9   2   63.47   37.79  -2
 -12   9   4   63.47   37.79   1
 -11   9   4   43.50   20.51   1
 -10   9   1   88.16   21.24  -2
 -10   9   4   88.16   21.24   1
  -9   9   4  -18.18   18.18   1
   8   9   0 1180.52   66.14  -2
  -8   9   4 1180.52   66.14   1
  -7   9   4  130.41   15.84   1
   6   9   1   96.58   12.93  -2
  -6   9   4   96.58   12.93   1
  -5   9   4 3783.25  163.27   1
   4   9   2  493.12   26.98  -2
  -4   9   4  493.12   26.98   1
  -3   9   4 3744.06  184.18   1
   2   9   3  299.42   21.13  -2
  -2   9   4  299.42   21.13   1
  -1   9   4  103.28   12.35   1
   0   9   4  863.63   47.98  -2
   0   9   4  863.63   47.98   1
   1   9   4  563.46   37.08   1
  -2   9   5  887.36   53.67  -2
   2   9   4  887.36   53.67   1
   3   9   4  843.60   46.07   1
  -4   9   6 1949.02   86.35  -2
   4   9   4 1949.02   86.35   1
   5   9   4  624.63   31.18   1
  -6   9   7  740.14   90.42  -2
   6   9   4  740.14   90.42   1
   7   9   4   32.31   17.19   1
  -8   9   8  161.82   22.24  -2
   8   9   4  161.82   22.24   1
   9   9   4   -0.87   22.69   1
 -10   9   9    4.31   20.25  -2
  10   9   4    4.31   20.25   1
  11   9   4   13.15   28.88   1
 -12  10   2   66.35   24.93  -2
 -12  10   4   66.35   24.93   1
 -11  10   4  135.37   22.99   1
 -10  10   1   55.14   26.53  -2
 -10  10   4   55.14   26.53   1
  -9  10   4   40.36   18.30   1
   8  10   0  646.56   38.42  -2
  -8  10   4  646.56   38.42   1
  -7  10   4  124.00   16.13   1
   6  10   1 2541.58  116.30  -2
  -6  10   4 2541.58  116.30   1
  -5  10   4  377.04   22.15   1
   4  10   2  208.18   18.95  -2
  -4  10   4  208.18   18.95   1
  -3  10   4   29.27   11.64   1
   2  10   3  414.99   25.91  -2
  -2  10   4  414.99   25.91   1
  -1  10   4 2029.62  106.44   1
   0  10   4 3354.45  165.64  -2
   0  10   4 3354.45  165.64   1
   1  10   4  629.90   39.97   1
  -2  10   5 2280.83  128.84  -2
   2  10   4 2280.83  128.84   1
   3  10   4 1448.59   74.11   1
  -4  10   6  128.10   14.67  -2
   4  10   4  128.10   14.67   1
   5  10   4  542.80   32.32   1
  -6  10   7 1416.09   68.41  -2
   6  10   4 1416.09   68.41   1
   7  10   4  363.63   30.46   1
  -8  10   8   53.65   21.24  -2
   8  10   4   53.65   21.24   1
   9  10   4   27.19   20.09   1
 -10  10   9   14.98   21.02  -2
  10  10   4   14.98   21.02   1
  11  10   4   54.39   30.00   1
 -12  11   2  -11.65   21.32  -2
 -12  11   4  -11.65   21.32   1
 -11  11   4   21.81   20.66   1
 -10  11   1   -3.21   21.24  -2
 -10  11   4   -3.21   21.24   1
  -9  11   4   24.72   17.83   1
   8  11   0  839.42   76.87  -2
  -8  11   4  839.42   76.87   1
  -7  11   4  160.79   18.46   1
   6  11   1  886.34   48.22  -2
  -6  11   4  886.34   48.22   1
  -5  11   4   37.58   11.36   1
   4  11   2   65.17   15.02  -2
  -4  11   4   65.17   15.02   1
  -3  11   4  107.51   13.74   1
   2  11   3  114.15   13.61  -2
  -2  11   4  114.15   13.61   1
  -1  11   4 1545.89   82.66   1
   0  11   4 1828.28  101.76  -2
   0  11   4 1828.28  101.76   1
   1  11   4 1106.88   65.05   1
  -2  11   5  161.84   18.24  -2
   2  11   4  161.84   18.24   1
   3  11   4   41.59   16.32   1
  -4  11   6  172.72   16.13  -2
   4  11   4  172.72   16.13   1
   5  11   4 1019.52   55.63   1
  -6  11   7  113.28   17.51  -2
   6  11   4  113.28   17.51   1
   7  11   4   48.46   17.93   1
  -8  11   8  118.73   22.55  -2
   8  11   4  118.73   22.55   1
   9  11   4  110.28   23.29   1
 -10  11   9  -20.92   22.43  -2
  10  11   4  -20.92   22.43   1
  11  11   4    4.08   31.14   1
 -12  12   2   91.24   32.18  -2
 -12  12   4   91.24   32.18   1
 -11  12   4  114.59   22.57   1
 -10  12   1  146.15   22.82  -2
 -10  12   4  146.15   22.82   1
  -9  12   4   -6.94   22.66   1
   8  12   0  171.64   24.35  -2
  -8  12   4  171.64   24.35   1
  -7  12   4  717.18   47.48   1
   6  12   1   41.94   15.50  -2
  -6  12   4   41.94   15.50   1
  -5  12   4   46.40   14.29   1
   4  12   2  735.61   43.36  -2
  -4  12   4  735.61   43.36   1
  -3  12   4 2165.87  114.17   1
   2  12   3 1477.89   79.46  -2
  -2  12   4 1477.89   79.46   1
  -1  12   4 2882.85  139.58   1
   0  12   4  100.05   13.94  -2
   0  12   4  100.05   13.94   1
   1  12   4   91.69   14.04   1
  -2  12   5 1596.23   86.40  -2
   2  12   4 1596.23   86.40   1
   3  12   4  461.54   29.75   1
  -4  12   6 1689.58   82.22  -2
   4  12   4 1689.58   82.22   1
   5  12   4  449.02   35.05   1
  -6  12   7  245.64   27.62  -2
   6  12   4  245.64   27.62   1
   7  12   4   37.56   17.97   1
  -8  12   8  182.20   28.67  -2
   8  12   4  182.20   28.67   1
   9  12   4   55.48   28.46   1
 -10  12   9   46.09   24.71  -2
  10  12   4   46.09   24.71   1
  11  12   4   72.31  109.54   1
 -12  13   2   -4.71   25.58  -2
 -12  13   4   -4.71   25.58   1
 -11  13   4   -4.47   26.75   1
 -10  13   1  148.98   27.44  -2
 -10  13   4  148.98   27.44   1
  -9  13   4  105.28   20.24   1
   8  13   0    2.69   18.49  -2
  -8  13   4    2.69   18.49   1
  -7  13   4   -3.26   17.59   1
   6  13   1  411.22   31.57  -2
  -6  13   4  411.22   31.57   1
  -5  13   4   69.26   16.25   1
   4  13   2  862.90   50.78  -2
  -4  13   4  862.90   50.78   1
  -3  13   4 1925.53   96.83   1
   2  13   3  131.78   15.42  -2
  -2  13   4  131.78   15.42   1
  -1  13   4  381.97   32.75   1
   0  13   4  283.42   19.98  -2
   0  13   4  283.42   19.98   1
   1  13   4  164.73   18.26   1
  -2  13   5  185.98   22.32  -2
   2  13   4  185.98   22.32   1
   3  13   4  610.43   37.74   1
  -4  13   6 2162.88  116.90  -2
   4  13   4 2162.88  116.90   1
   5  13   4  499.35   33.59   1
  -6  13   7  842.47   51.67  -2
   6  13   4  842.47   51.67   1
   7  13   4   54.40   22.35   1
  -8  13   8    2.05   24.19  -2
   8  13   4    2.05   24.19   1
   9  13   4  -12.62   21.12   1
 -10  13   9   28.16   27.44  -2
  10  13   4   28.16   27.44   1
 -11  14   4   82.32   25.59   1
 -10  14   1  268.75   40.52  -2
 -10  14   4  268.75   40.52   1
  -9  14   4   28.51   22.93   1
   8  14   0   47.83   22.16  -2
  -8  14   4   47.83   22.16   1
  -7  14   4  653.07   45.49   1
   6  14   1  605.91   37.81  -2
  -6  14   4  605.91   37.81   1
  -5  14   4   19.97   16.47   1
   4  14   2  298.81   24.74  -2
  -4  14   4  298.81   24.74   1
  -3  14   4   49.67   13.80   1
   2  14   3  129.15   19.39  -2
  -2  14   4  129.15   19.39   1
  -1  14   4  198.45   19.79   1
   0  14   4  774.12   46.52  -2
   0  14   4  774.12   46.52   1
   1  14   4   58.40   14.88   1
  -2  14   5 1492.56   84.97  -2
   2  14   4 1492.56   84.97   1
   3  14   4   42.20   14.27   1
  -4  14   6  494.24   34.88  -2
   4  14   4  494.24   34.88   1
   5  14   4  182.97   35.26   1
  -6  14   7    1.73   20.05  -2
   6  14   4    1.73   20.05   1
   7  14   4  195.49   26.26   1
  -8  14   8   40.94   23.88  -2
   8  14   4   40.94   23.88   1
   9  14   4   15.93   25.91   1
 -10  14   9   30.21   35.27  -2
  10  14   4   30.21   35.27   1
 -11  15   4   29.60   22.88   1
 -10  15   1  -15.21   22.21  -2
 -10  15   4  -15.21   22.21   1
  -9  15   4   13.48   22.77   1
   8  15   0  303.90   28.77  -2
  -8  15   4  303.90   28.77   1
  -7  15   4    0.02   30.70   1
   6  15   1  158.32   20.58  -2
  -6  15   4  158.32   20.58   1
  -5  15   4  352.64   27.37   1
   4  15   2  125.78   19.43  -2
  -4  15   4  125.78   19.43   1
  -3  15   4  894.23   51.95   1
   2  15   3   42.41   16.04  -2
  -2  15   4   42.41   16.04   1
  -1  15   4 1272.66   72.45   1
   0  15   4  333.21   23.02  -2
   0  15   4  333.21   23.02   1
   1  15   4 1018.17   56.50   1
  -2  15   5  283.22   25.13  -2
   2  15   4  283.22   25.13   1
   3  15   4  124.55   20.41   1
  -4  15   6  188.20   36.35  -2
   4  15   4  188.20   36.35   1
   5  15   4  488.86   33.27   1
  -6  15   7  118.63   23.16  -2
   6  15   4  118.63   23.16   1
   7  15   4   40.48   21.55   1
  -8  15   8  207.47   29.26  -2
   8  15   4  207.47   29.26   1
   9  15   4  -10.80   25.79   1
 -10  15   9    0.72   26.28  -2
  10  15   4    0.72   26.28   1
 -11  16   4  -24.57   24.57   1
 -10  16   1   22.06   22.94  -2
 -10  16   4   22.06   22.94   1
  -9  16   4   61.90   22.34   1
   8  16   0   33.18   25.65  -2
  -8  16   4   33.18   25.65   1
  -7  16   4  134.86   33.13   1
   6  16   1  207.00   24.63  -2
  -6  16   4  207.00   24.63   1
  -5  16   4  588.90   40.29   1
   4  16   2  186.64   22.91  -2
  -4  16   4  186.64   22.91   1
  -3  16   4  574.21   44.57   1
   2  16   3  868.79   53.88  -2
  -2  16   4  868.79   53.88   1
  -1  16   4  345.71   28.51   1
   0  16   4 1428.41   77.31  -2
   0  16   4 1428.41   77.31   1
   1  16   4   40.89   16.64   1
  -2  16   5    1.76   16.56  -2
   2  16   4    1.76   16.56   1
   3  16   4   41.45   24.40   1
  -4  16   6  110.59   20.89  -2
   4  16   4  110.59   20.89   1
   5  16   4   22.69   20.59   1
  -6  16   7   96.81   23.24  -2
   6  16   4   96.81   23.24   1
   7  16   4  302.84   30.58   1
  -8  16   8  -23.87   23.87  -2
   8  16   4  -23.87   23.87   1
   9  16   4   36.94   26.42   1
 -10  17   1   12.37   26.71  -2
 -10  17   4   12.37   26.71   1
  -9  17   4   35.21   25.52   1
   8  17   0    6.86   21.44  -2
  -8  17   4    6.86   21.44   1
  -7  17   4   95.91   26.80   1
   6  17   1  546.24   40.23  -2
  -6  17   4  546.24   40.23   1
  -5  17   4   38.21   17.91   1
   4  17   2   88.31   17.19  -2
  -4  17   4   88.31   17.19   1
  -3  17   4  340.53   30.58   1
   2  17   3  133.72   24.12  -2
  -2  17   4  133.72   24.12   1
  -1  17   4 2618.62  155.21   1
   0  17   4   44.71   22.02  -2
   0  17   4   44.71   22.02   1
   1  17   4  198.96   20.70   1
  -2  17   5  583.35   43.56  -2
   2  17   4  583.35   43.56   1
   3  17   4  217.81   21.59   1
  -4  17   6 1007.45   59.14  -2
   4  17   4 1007.45   59.14   1
   5  17   4   82.53   21.70   1
  -6  17   7   99.39   25.04  -2
   6  17   4   99.39   25.04   1
   7  17   4   68.38   24.57   1
  -8  17   8  -24.93   24.93  -2
   8  17   4  -24.93   24.93   1
   9  17   4   -1.93   27.90   1
 -10  18   1   78.90   27.79  -2
 -10  18   4   78.90   27.79   1
  -9  18   4  -23.84   23.84   1
   8  18   0   -8.53   21.60  -2
  -8  18   4   -8.53   21.60   1
  -7  18   4   76.50   23.37   1
   6  18   1  121.74   27.94  -2
  -6  18   4  121.74   27.94   1
  -5  18   4   38.44   16.82   1
   4  18   2  235.93   24.74  -2
  -4  18   4  235.93   24.74   1
  -3  18   4   30.73   21.67   1
   2  18   3  -14.77   23.20  -2
  -2  18   4  -14.77   23.20   1
  -1  18   4  363.95   36.54   1
   0  18   4  157.48   22.62  -2
   0  18   4  157.48   22.62   1
   1  18   4   12.21   17.07   1
  -2  18   5  590.84   52.43  -2
   2  18   4  590.84   52.43   1
   3  18   4  133.58   19.66   1
  -4  18   6  400.00   29.51  -2
   4  18   4  400.00   29.51   1
   5  18   4   29.72   21.44   1
  -6  18   7  -22.09   22.09  -2
   6  18   4  -22.09   22.09   1
   7  18   4   -8.85   23.69   1
  -8  18   8   81.13   26.97  -2
   8  18   4   81.13   26.97   1
  -9  19   4  -18.68   26.87   1
   8  19   0  -13.35   30.59  -2
  -8  19   4  -13.35   30.59   1
  -7  19   4   35.17   25.23   1
   6  19   1   98.16   23.84  -2
  -6  19   4   98.16   23.84   1
  -5  19   4    0.54   18.61   1
   4  19   2  187.55   22.74  -2
  -4  19   4  187.55   22.74   1
  -3  19   4  302.65   29.20   1
   2  19   3   84.52   25.91  -2
  -2  19   4   84.52   25.91   1
  -1  19   4 1470.91  101.65   1
   0  19   4    8.62   16.02  -2
   0  19   4    8.62   16.02   1
   1  19   4   -1.36   20.48   1
  -2  19   5   18.67   21.45  -2
   2  19   4   18.67   21.45   1
   3  19   4    7.25   16.87   1
  -4  19   6   95.13   23.25  -2
   4  19   4   95.13   23.25   1
   5  19   4  -11.82   21.66   1
  -6  19   7   -2.07   22.32  -2
   6  19   4   -2.07   22.32   1
   7  19   4  -23.06   23.06   1
  -8  19   8   54.64   29.50  -2
   8  19   4   54.64   29.50   1
  -9  20   4   19.56   28.48   1
   8  20   0   13.90   25.92  -2
  -8  20   4   13.90   25.92   1
  -7  20   4   83.62   23.82   1
   6  20   1  -11.23   24.72  -2
  -6  20   4  -11.23   24.72   1
  -5  20   4  -11.99   20.20   1
   4  20   2   14.42   21.65  -2
  -4  20   4   14.42   21.65   1
  -3  20   4  669.66   62.44   1
   2  20   3  118.00   45.58  -2
  -2  20   4  118.00   45.58   1
  -1  20   4  602.93   58.53   1
   0  20   4  289.44   30.38  -2
   0  20   4  289.44   30.38   1
   1  20   4   71.73   20.32   1
  -2  20   5  185.24   21.09  -2
   2  20   4  185.24   21.09   1
   3  20   4   55.76   19.96   1
  -4  20   6  125.26   22.06  -2
   4  20   4  125.26   22.06   1
   5  20   4   53.26   19.69   1
  -6  20   7  -22.67   22.67  -2
   6  20   4  -22.67   22.67   1
   7  20   4   -8.91   27.55   1
   8  21   0   64.69   30.66  -2
  -8  21   4   64.69   30.66   1
  -7  21   4    7.73   34.44   1
   6  21   1   34.46   21.73  -2
  -6  21   4   34.46   21.73   1
  -5  21   4  120.41   26.97   1
   4  21   2  -20.31   20.31  -2
  -4  21   4  -20.31   20.31   1
  -3  21   4  236.51   35.04   1
   2  21   3  155.87   30.44  -2
  -2  21   4  155.87   30.44   1
  -1  21   4  121.13   33.04   1
   0  21   4   25.25   25.76  -2
   0  21   4   25.25   25.76   1
   1  21   4  139.91   27.63   1
  -2  21   5   13.41   16.88  -2
   2  21   4   13.41   16.88   1
   3  21   4  123.16   20.04   1
  -4  21   6   22.65   18.95  -2
   4  21   4   22.65   18.95   1
   5  21   4   21.82   23.36   1
  -6  21   7   -2.75   22.73  -2
   6  21   4   -2.75   22.73   1
   7  21   4   -6.42   25.74   1
  -7  22   4   38.22   32.01   1
   6  22   1  -19.69   19.69  -2
  -6  22   4  -19.69   19.69   1
  -5  22   4    2.57   24.61   1
   4  22   2   11.41   21.07  -2
  -4  22   4   11.41   21.07   1
  -3  22   4  161.10   42.17   1
   2  22   3   83.80   42.17  -2
  -2  22   4   83.80   42.17   1
  -1  22   4  228.22   49.62   1
   0  22   4   16.52   26.44  -2
   0  22   4   16.52   26.44   1
   1  22   4   22.76   20.72   1
  -2  22   5   32.68   17.71  -2
   2  22   4   32.68   17.71   1
   3  22   4   35.63   18.68   1
  -4  22   6    4.79   19.29  -2
   4  22   4    4.79   19.29   1
   5  22   4   -8.16   22.01   1
  -6  22   7    9.97   23.78  -2
   6  22   4    9.97   23.78   1
  -7  23   4  -64.44   66.09   1
   6  23   1   20.34   24.56  -2
  -6  23   4   20.34   24.56   1
  -5  23   4  -14.59   21.78   1
   4  23   2   67.84   38.32  -2
  -4  23   4   67.84   38.32   1
  -3  23   4   85.52   39.71   1
   2  23   3   -4.83   27.73  -2
  -2  23   4   -4.83   27.73   1
  -1  23   4   68.54   30.45   1
   0  23   4    3.58   26.43  -2
   0  23   4    3.58   26.43   1
   1  23   4    5.81   22.11   1
  -2  23   5   12.57   18.73  -2
   2  23   4   12.57   18.73   1
   3  23   4   -0.98   20.27   1
  -4  23   6  233.60   25.40  -2
   4  23   4  233.60   25.40   1
   5  23   4  -20.79   20.79   1
  -5  24   4  -18.94   24.89   1
   4  24   2   47.96   32.32  -2
  -4  24   4   47.96   32.32   1
  -3  24   4  -17.27   29.37   1
   2  24   3   39.65   30.34  -2
  -2  24   4   39.65   30.34   1
  -1  24   4  107.62   38.60   1
   0  24   4   13.51   30.72  -2
   0  24   4   13.51   30.72   1
   1  24   4   37.83   29.18   1
  -2  24   5  293.17   27.05  -2
   2  24   4  293.17   27.05   1
   3  24   4    3.60   22.24   1
  -4  24   6   25.77   21.38  -2
   4  24   4   25.77   21.38   1
   4  25   2  127.97   42.25  -2
  -4  25   4  127.97   42.25   1
  -3  25   4  -31.07   33.59   1
   2  25   3   37.88   38.24  -2
  -2  25   4   37.88   38.24   1
  -1  25   4  199.18   40.85   1
   0  25   4   56.57   28.10  -2
   0  25   4   56.57   28.10   1
   1  25   4  -26.88   26.88   1
  -2  25   5    7.19   23.61  -2
   2  25   4    7.19   23.61   1
   3  25   4  -15.64   21.83   1
   2  26   3   88.60   42.75  -2
  -2  26   4   88.60   42.75   1
  -1  26   4   80.61   62.63   1
   0  26   4   65.08   41.03  -2
   0  26   4   65.08   41.03   1
 -13   0   5    9.21   34.89   1
 -11   0   5  192.74   28.46   1
  -9   0   5    7.82   18.69   1
  -7   0   5  351.37   29.60   1
  -5   0   5   46.01   20.66   1
  -3   0   5    4.79   21.81   1
  -1   0   5  323.21   35.30   1
   1   0   5 4091.94  284.07   1
   3   0   510793.08  747.91   1
   5   0   5  488.95   38.28   1
   7   0   5  579.58   51.44   1
   9   0   5   41.78   28.84   1
  11   0   5  104.81   61.80   1
 -13   1   5  177.15   29.79   1
 -12   1   1   54.06   21.51  -2
 -12   1   5   54.06   21.51   1
 -11   1   5   30.41   16.03   1
  10   1   0   22.58   17.65  -2
 -10   1   5   22.58   17.65   1
  -9   1   5  -14.66   14.66   1
   8   1   1   51.27   12.80  -2
  -8   1   5   51.27   12.80   1
  -7   1   5 1043.76   46.90   1
   6   1   2  646.82   37.51  -2
  -6   1   5  646.82   37.51   1
  -5   1   5 1921.07  115.21   1
   4   1   3  183.70   18.03  -2
  -4   1   5  183.70   18.03   1
  -3   1   5  116.54   19.35   1
   2   1   4  775.79   51.29  -2
  -2   1   5  775.79   51.29   1
  -1   1   5  716.96   42.08   1
   0   1   5  636.71   36.35  -2
   0   1   5  636.71   36.35   1
   1   1   5 1792.02   90.11   1
  -2   1   6  470.32   25.94  -2
   2   1   5  470.32   25.94   1
   3   1   5  185.60   15.08   1
  -4   1   7 1890.58   89.85  -2
   4   1   5 1890.58   89.85   1
   5   1   5  713.56   35.07   1
  -6   1   8  402.91   23.80  -2
   6   1   5  402.91   23.80   1
   7   1   5  102.45   19.42   1
  -8   1   9  260.61   41.87  -2
   8   1   5  260.61   41.87   1
   9   1   5   -4.53   21.22   1
 -10   1  10   12.17   25.12  -2
  10   1   5   12.17   25.12   1
  11   1   5  134.34   46.34   1
 -12   1  11  -31.17   33.44  -2
  12   1   5  -31.17   33.44   1
 -13   2   5   28.32   22.39   1
 -12   2   1   -9.98   20.95  -2
 -12   2   5   -9.98   20.95   1
 -11   2   5  373.30   29.29   1
  10   2   0   13.42   15.85  -2
 -10   2   5   13.42   15.85   1
  -9   2   5   44.47   15.02   1
   8   2   1   59.71   13.71  -2
  -8   2   5   59.71   13.71   1
  -7   2   5  115.98   13.46   1
   6   2   2   48.83   11.86  -2
  -6   2   5   48.83   11.86   1
  -5   2   5  226.77   16.43   1
   4   2   3 4285.57  250.89  -2
  -4   2   5 4285.57  250.89   1
  -3   2   5 4296.60  272.22   1
   2   2   4 3767.34  221.32  -2
  -2   2   5 3767.34  221.32   1
  -1   2   5  565.74   33.89   1
   0   2   5  952.06   49.36  -2
   0   2   5  952.06   49.36   1
   1   2   5 2220.82  110.58   1
  -2   2   6  400.67   22.27  -2
   2   2   5  400.67   22.27   1
   3   2   5 1920.53   85.51   1
  -4   2   7 1441.61   84.70  -2
   4   2   5 1441.61   84.70   1
   5   2   5  194.02   16.93   1
  -6   2   8   85.52   13.55  -2
   6   2   5   85.52   13.55   1
   7   2   5    2.77   15.96   1
  -8   2   9  190.20   24.17  -2
   8   2   5  190.20   24.17   1
   9   2   5  145.05   22.62   1
 -10   2  10  359.64   35.11  -2
  10   2   5  359.64   35.11   1
  11   2   5   23.40   28.98   1
 -12   2  11   29.50   35.47  -2
  12   2   5   29.50   35.47   1
 -13   3   5    0.81   22.47   1
 -12   3   1   89.42   22.50  -2
 -12   3   5   89.42   22.50   1
 -11   3   5   -4.62   22.03   1
  10   3   0  141.28   24.71  -2
 -10   3   5  141.28   24.71   1
  -9   3   5   98.03   17.53   1
   8   3   1 1585.58   79.27  -2
  -8   3   5 1585.58   79.27   1
  -7   3   5   27.82   12.32   1
   6   3   2   74.98   12.22  -2
  -6   3   5   74.98   12.22   1
  -5   3   5  167.62   14.30   1
   4   3   3 2521.00  131.41  -2
  -4   3   5 2521.00  131.41   1
  -3   3   5  345.37   26.81   1
   2   3   4  682.93   46.42  -2
  -2   3   5  682.93   46.42   1
  -1   3   5 1772.75   88.83   1
   0   3   5 2603.66  129.08  -2
   0   3   5 2603.66  129.08   1
   1   3   5 1189.96   61.08   1
  -2   3   6  202.78   15.34  -2
   2   3   5  202.78   15.34   1
   3   3   5  458.04   23.93   1
  -4   3   7 7965.16  341.36  -2
   4   3   5 7965.16  341.36   1
   5   3   5   62.85   12.69   1
  -6   3   8  267.52   18.06  -2
   6   3   5  267.52   18.06   1
   7   3   5  155.77   21.45   1
  -8   3   9  394.55   29.92  -2
   8   3   5  394.55   29.92   1
   9   3   5  100.75   24.78   1
 -10   3  10  171.17   28.10  -2
  10   3   5  171.17   28.10   1
  11   3   5  -31.56   31.56   1
 -13   4   5  135.33   26.05   1
 -12   4   1   -1.36   21.47  -2
 -12   4   5   -1.36   21.47   1
 -11   4   5  307.89   28.01   1
  10   4   0  259.84   25.21  -2
 -10   4   5  259.84   25.21   1
  -9   4   5  875.12   50.02   1
   8   4   1  168.87   19.85  -2
  -8   4   5  168.87   19.85   1
  -7   4   5 1781.21  100.66   1
   6   4   2  312.72   20.73  -2
  -6   4   5  312.72   20.73   1
  -5   4   5 1902.48   94.99   1
   4   4   3 1929.73  101.50  -2
  -4   4   5 1929.73  101.50   1
  -3   4   5 1667.23   99.72   1
   2   4   4 2134.64  118.78  -2
  -2   4   5 2134.64  118.78   1
  -1   4   5   -8.63   11.61   1
   0   4   5 1495.56   76.14  -2
   0   4   5 1495.56   76.14   1
   1   4   5  251.27   18.52   1
  -2   4   6  916.92   45.29  -2
   2   4   5  916.92   45.29   1
   3   4   5  592.42   29.59   1
  -4   4   7  679.99   33.03  -2
   4   4   5  679.99   33.03   1
   5   4   5  309.88   21.40   1
  -6   4   8  407.54   36.33  -2
   6   4   5  407.54   36.33   1
   7   4   5   78.86   18.24   1
  -8   4   9   90.95   19.82  -2
   8   4   5   90.95   19.82   1
   9   4   5  213.81   28.23   1
 -10   4  10  183.00   28.10  -2
  10   4   5  183.00   28.10   1
  11   4   5   -7.15   29.32   1
 -13   5   5  432.96   38.47   1
 -12   5   1   44.51   22.75  -2
 -12   5   5   44.51   22.75   1
 -11   5   5   65.00   21.93   1
  10   5   0   54.72   21.14  -2
 -10   5   5   54.72   21.14   1
  -9   5   5  762.43   48.11   1
   8   5   1  152.36   18.56  -2
  -8   5   5  152.36   18.56   1
  -7   5   5   74.28   15.81   1
   6   5   2  228.42   17.36  -2
  -6   5   5  228.42   17.36   1
  -5   5   5 1286.25   69.18   1
   4   5   3 3000.07  156.42  -2
  -4   5   5 3000.07  156.42   1
  -3   5   5   50.04   12.83   1
   2   5   4  616.17   35.09  -2
  -2   5   5  616.17   35.09   1
  -1   5   5  552.09   33.95   1
   0   5   5  461.22   30.20  -2
   0   5   5  461.22   30.20   1
   1   5   5   10.33   12.64   1
  -2   5   6  852.79   43.15  -2
   2   5   5  852.79   43.15   1
   3   5   5 1278.27   60.59   1
  -4   5   7  246.73   23.88  -2
   4   5   5  246.73   23.88   1
   5   5   5  339.24   21.85   1
  -6   5   8 1032.92   56.28  -2
   6   5   5 1032.92   56.28   1
   7   5   5  959.49   54.27   1
  -8   5   9 1171.42   78.94  -2
   8   5   5 1171.42   78.94   1
   9   5   5    6.35   23.16   1
 -10   5  10  -19.79   34.20  -2
  10   5   5  -19.79   34.20   1
  11   5   5   54.21   29.96   1
 -13   6   5   60.43   26.29   1
 -12   6   1    8.57   23.17  -2
 -12   6   5    8.57   23.17   1
 -11   6   5   13.35   24.29   1
  10   6   0   26.49   22.52  -2
 -10   6   5   26.49   22.52   1
  -9   6   5  362.37   31.37   1
   8   6   1  291.89   29.14  -2
  -8   6   5  291.89   29.14   1
  -7   6   5  284.03   22.84   1
   6   6   2 1332.81   75.74  -2
  -6   6   5 1332.81   75.74   1
  -5   6   5  915.96   48.08   1
   4   6   3  692.68   37.50  -2
  -4   6   5  692.68   37.50   1
  -3   6   5 2225.35  116.53   1
   2   6   4 4133.75  202.29  -2
  -2   6   5 4133.75  202.29   1
  -1   6   5 5091.16  262.89   1
   0   6   5  199.40   17.21  -2
   0   6   5  199.40   17.21   1
   1   6   5  261.21   22.81   1
  -2   6   6   40.02   11.19  -2
   2   6   5   40.02   11.19   1
   3   6   5 5127.27  230.68   1
  -4   6   7   80.53   14.08  -2
   4   6   5   80.53   14.08   1
   5   6   5  265.42   21.43   1
  -6   6   8 1243.16   62.36  -2
   6   6   5 1243.16   62.36   1
   7   6   5  568.01   41.98   1
  -8   6   9   43.13   25.83  -2
   8   6   5   43.13   25.83   1
   9   6   5   23.40   23.70   1
 -10   6  10   78.90   26.73  -2
  10   6   5   78.90   26.73   1
  11   6   5   16.61   26.40   1
 -13   7   5    7.00   26.70   1
 -12   7   1   28.98   33.19  -2
 -12   7   5   28.98   33.19   1
 -11   7   5  150.84   26.18   1
  10   7   0   67.15   21.36  -2
 -10   7   5   67.15   21.36   1
  -9   7   5  796.25   55.29   1
   8   7   1   11.82   15.71  -2
  -8   7   5   11.82   15.71   1
  -7   7   5  253.98   20.95   1
   6   7   2 2955.83  154.03  -2
  -6   7   5 2955.83  154.03   1
  -5   7   5   21.11   12.91   1
   4   7   3 1165.00   59.93  -2
  -4   7   5 1165.00   59.93   1
  -3   7   5   47.73   12.08   1
   2   7   4  650.94   36.85  -2
  -2   7   5  650.94   36.85   1
  -1   7   5 1668.66   80.01   1
   0   7   5  765.40   41.13  -2
   0   7   5  765.40   41.13   1
   1   7   5 4334.12  202.42   1
  -2   7   6 1080.64   55.70  -2
   2   7   5 1080.64   55.70   1
   3   7   5  552.35   29.97   1
  -4   7   7  204.67   15.97  -2
   4   7   5  204.67   15.97   1
   5   7   5  102.75   13.78   1
  -6   7   8  117.52   16.92  -2
   6   7   5  117.52   16.92   1
   7   7   5   41.86   26.28   1
  -8   7   9   18.70   23.48  -2
   8   7   5   18.70   23.48   1
   9   7   5   38.15   32.52   1
 -10   7  10   13.14   25.24  -2
  10   7   5   13.14   25.24   1
  11   7   5    0.67   27.97   1
 -13   8   5   61.38   25.73   1
 -12   8   1    1.72   22.74  -2
 -12   8   5    1.72   22.74   1
 -11   8   5  194.66   32.96   1
  10   8   0   95.57   22.04  -2
 -10   8   5   95.57   22.04   1
  -9   8   5 1418.40   88.98   1
   8   8   1   49.38   16.68  -2
  -8   8   5   49.38   16.68   1
  -7   8   5  792.10   45.56   1
   6   8   2  831.40   90.76  -2
  -6   8   5  831.40   90.76   1
  -5   8   5   23.02   11.49   1
   4   8   3 4391.18  215.11  -2
  -4   8   5 4391.18  215.11   1
  -3   8   5   77.94   13.75   1
   2   8   4  586.54   32.17  -2
  -2   8   5  586.54   32.17   1
  -1   8   5 2307.77  115.02   1
   0   8   5 4104.36  203.04  -2
   0   8   5 4104.36  203.04   1
   1   8   5  187.30   15.45   1
  -2   8   6 1068.93   52.87  -2
   2   8   5 1068.93   52.87   1
   3   8   5   14.74   10.66   1
  -4   8   7  494.82   25.48  -2
   4   8   5  494.82   25.48   1
   5   8   5 1570.09   70.69   1
  -6   8   8  117.32   19.14  -2
   6   8   5  117.32   19.14   1
   7   8   5  351.52   60.68   1
  -8   8   9   28.52   23.96  -2
   8   8   5   28.52   23.96   1
   9   8   5   46.30   26.44   1
 -10   8  10  106.18   38.01  -2
  10   8   5  106.18   38.01   1
  11   8   5    3.07   36.21   1
 -13   9   5   -8.88   42.18   1
 -12   9   1    2.04   21.62  -2
 -12   9   5    2.04   21.62   1
 -11   9   5   75.05   23.36   1
  10   9   0   86.33   22.65  -2
 -10   9   5   86.33   22.65   1
  -9   9   5 1404.66   78.85   1
   8   9   1  944.15  100.67  -2
  -8   9   5  944.15  100.67   1
  -7   9   5  982.86   55.32   1
   6   9   2  902.01   46.39  -2
  -6   9   5  902.01   46.39   1
  -5   9   5  984.11   51.97   1
   4   9   3  252.72   17.37  -2
  -4   9   5  252.72   17.37   1
  -3   9   5 2009.56  111.84   1
   2   9   4  594.37   34.61  -2
  -2   9   5  594.37   34.61   1
  -1   9   5 1048.29   51.42   1
   0   9   5 3399.99  176.40  -2
   0   9   5 3399.99  176.40   1
   1   9   5    9.74   11.09   1
  -2   9   6 1221.28   71.19  -2
   2   9   5 1221.28   71.19   1
   3   9   5 2980.07  140.97   1
  -4   9   7 1665.47   71.17  -2
   4   9   5 1665.47   71.17   1
   5   9   5  537.58   31.43   1
  -6   9   8 1139.52   61.69  -2
   6   9   5 1139.52   61.69   1
   7   9   5  117.94   25.92   1
  -8   9   9    2.71   24.13  -2
   8   9   5    2.71   24.13   1
   9   9   5  -23.33   23.33   1
 -10   9  10    8.48   25.81  -2
  10   9   5    8.48   25.81   1
  11   9   5   12.91   29.22   1
 -12  10   1   44.21   25.46  -2
 -12  10   5   44.21   25.46   1
 -11  10   5  359.84   33.77   1
  10  10   0   82.13   23.03  -2
 -10  10   5   82.13   23.03   1
  -9  10   5  295.72   27.78   1
   8  10   1  284.83   33.76  -2
  -8  10   5  284.83   33.76   1
  -7  10   5   55.30   13.62   1
   6  10   2  517.98   27.25  -2
  -6  10   5  517.98   27.25   1
  -5  10   5  270.05   20.02   1
   4  10   3 1027.68   53.07  -2
  -4  10   5 1027.68   53.07   1
  -3  10   5  883.43   49.06   1
   2  10   4 2398.79  133.42  -2
  -2  10   5 2398.79  133.42   1
  -1  10   5  224.43   17.22   1
   0  10   5  285.48   18.68  -2
   0  10   5  285.48   18.68   1
   1  10   5  751.65   39.19   1
  -2  10   6  433.89   31.18  -2
   2  10   5  433.89   31.18   1
   3  10   5  909.39   52.40   1
  -4  10   7   21.91   13.20  -2
   4  10   5   21.91   13.20   1
   5  10   5  718.03   36.75   1
  -6  10   8   53.20   18.79  -2
   6  10   5   53.20   18.79   1
   7  10   5   96.42   21.23   1
  -8  10   9    7.11   22.03  -2
   8  10   5    7.11   22.03   1
   9  10   5   26.69   25.06   1
 -10  10  10  121.56   28.28  -2
  10  10   5  121.56   28.28   1
  11  10   5   47.18   31.57   1
 -12  11   1   44.48   23.74  -2
 -12  11   5   44.48   23.74   1
 -11  11   5   13.18   22.32   1
  10  11   0   76.56   22.28  -2
 -10  11   5   76.56   22.28   1
  -9  11   5   84.63   25.37   1
   8  11   1  127.87   20.67  -2
  -8  11   5  127.87   20.67   1
  -7  11   5  323.88   21.53   1
   6  11   2  977.99   49.92  -2
  -6  11   5  977.99   49.92   1
  -5  11   5   44.54   14.80   1
   4  11   3 2139.80  107.25  -2
  -4  11   5 2139.80  107.25   1
  -3  11   5  131.04   15.53   1
   2  11   4  421.01   27.90  -2
  -2  11   5  421.01   27.90   1
  -1  11   5  175.68   15.62   1
   0  11   5  758.68   40.41  -2
   0  11   5  758.68   40.41   1
   1  11   5   62.62   14.11   1
  -2  11   6  264.66   26.06  -2
   2  11   5  264.66   26.06   1
   3  11   5  115.20   15.69   1
  -4  11   7  250.74   24.76  -2
   4  11   5  250.74   24.76   1
   5  11   5   66.52   18.25   1
  -6  11   8   17.82   17.80  -2
   6  11   5   17.82   17.80   1
   7  11   5   53.79   20.33   1
  -8  11   9  542.65   46.39  -2
   8  11   5  542.65   46.39   1
   9  11   5   18.87   24.17   1
 -10  11  10   -9.41   27.42  -2
  10  11   5   -9.41   27.42   1
 -12  12   1   43.60   33.61  -2
 -12  12   5   43.60   33.61   1
 -11  12   5   -3.70   22.86   1
  10  12   0    4.47   21.30  -2
 -10  12   5    4.47   21.30   1
  -9  12   5   34.82   21.13   1
   8  12   1  367.20   29.73  -2
  -8  12   5  367.20   29.73   1
  -7  12   5  102.26   17.16   1
   6  12   2  826.27   49.56  -2
  -6  12   5  826.27   49.56   1
  -5  12   5  423.68   27.90   1
   4  12   3  683.70   37.86  -2
  -4  12   5  683.70   37.86   1
  -3  12   5  498.98   35.84   1
   2  12   4  611.54   38.36  -2
  -2  12   5  611.54   38.36   1
  -1  12   5  151.71   15.23   1
   0  12   5 1163.96   77.28  -2
   0  12   5 1163.96   77.28   1
   1  12   5  398.28   27.60   1
  -2  12   6  297.36   24.85  -2
   2  12   5  297.36   24.85   1
   3  12   5 1994.39   99.29   1
  -4  12   7  590.85   54.86  -2
   4  12   5  590.85   54.86   1
   5  12   5  553.45   36.64   1
  -6  12   8  226.92   24.79  -2
   6  12   5  226.92   24.79   1
   7  12   5   10.35   21.93   1
  -8  12   9  162.05   26.54  -2
   8  12   5  162.05   26.54   1
   9  12   5   38.66   24.62   1
 -10  12  10   21.79   33.61  -2
  10  12   5   21.79   33.61   1
 -12  13   1   -7.49   25.07  -2
 -12  13   5   -7.49   25.07   1
 -11  13   5   48.01   24.82   1
  10  13   0   17.67   28.80  -2
 -10  13   5   17.67   28.80   1
  -9  13   5  434.98   32.87   1
   8  13   1   14.90   17.02  -2
  -8  13   5   14.90   17.02   1
  -7  13   5  118.22   21.67   1
   6  13   2  699.99   39.94  -2
  -6  13   5  699.99   39.94   1
  -5  13   5   25.62   15.10   1
   4  13   3   44.42   13.43  -2
  -4  13   5   44.42   13.43   1
  -3  13   5   16.12   17.74   1
   2  13   4  369.79   24.32  -2
  -2  13   5  369.79   24.32   1
  -1  13   5   22.66   11.92   1
   0  13   5  723.38   48.05  -2
   0  13   5  723.38   48.05   1
   1  13   5  113.77   14.93   1
  -2  13   6 1447.45   79.56  -2
   2  13   5 1447.45   79.56   1
   3  13   5  466.97   29.45   1
  -4  13   7  660.93   40.40  -2
   4  13   5  660.93   40.40   1
   5  13   5  194.35   24.06   1
  -6  13   8  544.22   39.11  -2
   6  13   5  544.22   39.11   1
   7  13   5   32.05   24.02   1
  -8  13   9  116.69   25.86  -2
   8  13   5  116.69   25.86   1
   9  13   5   35.45   28.30   1
 -10  13  10  -15.19   30.16  -2
  10  13   5  -15.19   30.16   1
 -11  14   5   86.78   27.47   1
  10  14   0  -23.24   23.24  -2
 -10  14   5  -23.24   23.24   1
  -9  14   5  494.85   34.89   1
   8  14   1   -1.60   19.32  -2
  -8  14   5   -1.60   19.32   1
  -7  14   5  560.39   36.80   1
   6  14   2  225.30   25.26  -2
  -6  14   5  225.30   25.26   1
  -5  14   5   98.49   19.73   1
   4  14   3 2614.37  146.24  -2
  -4  14   5 2614.37  146.24   1
  -3  14   5   36.12   18.04   1
   2  14   4  870.42   53.97  -2
  -2  14   5  870.42   53.97   1
  -1  14   5   69.44   17.46   1
   0  14   5  396.20   29.32  -2
   0  14   5  396.20   29.32   1
   1  14   5  302.71   24.56   1
  -2  14   6  205.00   24.10  -2
   2  14   5  205.00   24.10   1
   3  14   5  -11.65   18.66   1
  -4  14   7  123.48   21.73  -2
   4  14   5  123.48   21.73   1
   5  14   5  535.94   39.26   1
  -6  14   8   68.87   23.64  -2
   6  14   5   68.87   23.64   1
   7  14   5  102.03   24.14   1
  -8  14   9    0.30   24.29  -2
   8  14   5    0.30   24.29   1
   9  14   5  -10.27   28.00   1
 -11  15   5  -29.39   34.74   1
  10  15   0   -0.59   23.77  -2
 -10  15   5   -0.59   23.77   1
  -9  15   5  142.48   24.37   1
   8  15   1  164.46   23.08  -2
  -8  15   5  164.46   23.08   1
  -7  15   5   70.85   29.00   1
   6  15   2  -16.34   19.75  -2
  -6  15   5  -16.34   19.75   1
  -5  15   5  242.59   27.29   1
   4  15   3  294.12   26.90  -2
  -4  15   5  294.12   26.90   1
  -3  15   5  136.96   23.70   1
   2  15   4  633.24   39.41  -2
  -2  15   5  633.24   39.41   1
  -1  15   5  786.36   45.38   1
   0  15   5  111.98   25.39  -2
   0  15   5  111.98   25.39   1
   1  15   5   49.61   18.94   1
  -2  15   6  245.93   29.01  -2
   2  15   5  245.93   29.01   1
   3  15   5  270.94   27.19   1
  -4  15   7 1559.04   83.67  -2
   4  15   5 1559.04   83.67   1
   5  15   5    9.44   18.41   1
  -6  15   8 1172.41   70.23  -2
   6  15   5 1172.41   70.23   1
   7  15   5    2.88   22.21   1
  -8  15   9  273.09   33.04  -2
   8  15   5  273.09   33.04   1
   9  15   5   40.01   27.87   1
 -11  16   5   23.57   44.68   1
  10  16   0  -30.20   34.02  -2
 -10  16   5  -30.20   34.02   1
  -9  16   5   16.52   21.40   1
   8  16   1   24.07   19.50  -2
  -8  16   5   24.07   19.50   1
  -7  16   5  206.33   23.11   1
   6  16   2  166.05   23.85  -2
  -6  16   5  166.05   23.85   1
  -5  16   5  185.90   26.22   1
   4  16   3  -17.42   21.71  -2
  -4  16   5  -17.42   21.71   1
  -3  16   5    3.00   18.42   1
   2  16   4    0.89   17.10  -2
  -2  16   5    0.89   17.10   1
  -1  16   5   69.39   19.64   1
   0  16   5  219.50   33.36  -2
   0  16   5  219.50   33.36   1
   1  16   5   43.80   18.15   1
  -2  16   6  262.06   24.80  -2
   2  16   5  262.06   24.80   1
   3  16   5  200.84   24.28   1
  -4  16   7  132.81   23.14  -2
   4  16   5  132.81   23.14   1
   5  16   5   12.75   18.87   1
  -6  16   8    2.77   24.01  -2
   6  16   5    2.77   24.01   1
   7  16   5   21.29   23.36   1
  -8  16   9   70.79   36.24  -2
   8  16   5   70.79   36.24   1
   9  16   5   91.14   35.65   1
  10  17   0   66.18   35.90  -2
 -10  17   5   66.18   35.90   1
  -9  17   5   31.30   25.85   1
   8  17   1  263.10   27.57  -2
  -8  17   5  263.10   27.57   1
  -7  17   5   41.12   22.57   1
   6  17   2 1037.98   65.77  -2
  -6  17   5 1037.98   65.77   1
  -5  17   5   27.68   20.39   1
   4  17   3  772.83   53.70  -2
  -4  17   5  772.83   53.70   1
  -3  17   5  166.53   22.15   1
   2  17   4  917.70   57.84  -2
  -2  17   5  917.70   57.84   1
  -1  17   5  248.95   22.92   1
   0  17   5 1318.26   81.01  -2
   0  17   5 1318.26   81.01   1
   1  17   5    4.65   20.24   1
  -2  17   6  243.31   24.53  -2
   2  17   5  243.31   24.53   1
   3  17   5   67.32   17.81   1
  -4  17   7   93.96   21.67  -2
   4  17   5   93.96   21.67   1
   5  17   5   25.23   21.00   1
  -6  17   8   14.18   22.53  -2
   6  17   5   14.18   22.53   1
   7  17   5   21.73   23.52   1
  -8  17   9   66.03   26.77  -2
   8  17   5   66.03   26.77   1
  10  18   0  118.09   29.83  -2
 -10  18   5  118.09   29.83   1
  -9  18   5   28.58   24.70   1
   8  18   1   65.11   36.27  -2
  -8  18   5   65.11   36.27   1
  -7  18   5  127.66   24.40   1
   6  18   2  345.32   41.88  -2
  -6  18   5  345.32   41.88   1
  -5  18   5  233.10   26.50   1
   4  18   3  223.34   36.71  -2
  -4  18   5  223.34   36.71   1
  -3  18   5  729.00   49.48   1
   2  18   4 1002.71   80.94  -2
  -2  18   5 1002.71   80.94   1
  -1  18   5  303.63   25.83   1
   0  18   5   37.68   19.46  -2
   0  18   5   37.68   19.46   1
   1  18   5   17.44   18.50   1
  -2  18   6  121.25   19.58  -2
   2  18   5  121.25   19.58   1
   3  18   5   -9.07   17.69   1
  -4  18   7  174.18   28.75  -2
   4  18   5  174.18   28.75   1
   5  18   5  128.69   24.48   1
  -6  18   8  170.98   26.55  -2
   6  18   5  170.98   26.55   1
   7  18   5  373.67   35.17   1
  -8  18   9   27.86   27.26  -2
   8  18   5   27.86   27.26   1
  -9  19   5  563.50   77.68   1
   8  19   1   28.60   24.09  -2
  -8  19   5   28.60   24.09   1
  -7  19   5   34.49   25.78   1
   6  19   2  123.13   27.15  -2
  -6  19   5  123.13   27.15   1
  -5  19   5  152.89   27.90   1
   4  19   3  369.99   51.81  -2
  -4  19   5  369.99   51.81   1
  -3  19   5  304.42   28.84   1
   2  19   4   69.49   25.22  -2
  -2  19   5   69.49   25.22   1
  -1  19   5  319.76   31.67   1
   0  19   5   35.61   22.42  -2
   0  19   5   35.61   22.42   1
   1  19   5  107.28   21.71   1
  -2  19   6  288.95   28.56  -2
   2  19   5  288.95   28.56   1
   3  19   5   91.77   18.83   1
  -4  19   7   84.60   19.30  -2
   4  19   5   84.60   19.30   1
   5  19   5  160.05   32.02   1
  -6  19   8   92.72   25.36  -2
   6  19   5   92.72   25.36   1
   7  19   5   61.54   28.43   1
  -9  20   5   23.41   42.42   1
   8  20   1  -13.80   24.44  -2
  -8  20   5  -13.80   24.44   1
  -7  20   5  293.96   50.70   1
   6  20   2   13.25   22.94  -2
  -6  20   5   13.25   22.94   1
  -5  20   5  -14.39   24.05   1
   4  20   3  387.11   33.72  -2
  -4  20   5  387.11   33.72   1
  -3  20   5   31.52   19.92   1
   2  20   4   86.33   30.17  -2
  -2  20   5   86.33   30.17   1
  -1  20   5  301.67   37.60   1
   0  20   5   83.35   21.54  -2
   0  20   5   83.35   21.54   1
   1  20   5   23.15   21.60   1
  -2  20   6   50.96   18.33  -2
   2  20   5   50.96   18.33   1
   3  20   5   17.82   17.84   1
  -4  20   7  -17.42   18.20  -2
   4  20   5  -17.42   18.20   1
   5  20   5  -20.30   20.30   1
  -6  20   8   -4.00   26.45  -2
   6  20   5   -4.00   26.45   1
   7  20   5  -15.07   25.25   1
   8  21   1   -7.70   29.68  -2
  -8  21   5   -7.70   29.68   1
  -7  21   5   67.30   27.18   1
   6  21   2  173.68   30.07  -2
  -6  21   5  173.68   30.07   1
  -5  21   5   79.74   30.95   1
   4  21   3  421.96   45.26  -2
  -4  21   5  421.96   45.26   1
  -3  21   5   93.96   40.11   1
   2  21   4   33.62   30.75  -2
  -2  21   5   33.62   30.75   1
  -1  21   5  -27.14   27.14   1
   0  21   5   41.57   27.60  -2
   0  21   5   41.57   27.60   1
   1  21   5  115.85   27.34   1
  -2  21   6    4.73   18.85  -2
   2  21   5    4.73   18.85   1
   3  21   5  -18.78   18.78   1
  -4  21   7    3.10   19.17  -2
   4  21   5    3.10   19.17   1
   5  21   5  -17.43   21.65   1
  -6  21   8  197.79   26.08  -2
   6  21   5  197.79   26.08   1
  -7  22   5  194.89   32.44   1
   6  22   2  113.13   32.09  -2
  -6  22   5  113.13   32.09   1
  -5  22   5   79.46   33.52   1
   4  22   3   46.47   23.87  -2
  -4  22   5   46.47   23.87   1
  -3  22   5   11.33   27.64   1
   2  22   4   44.09   28.45  -2
  -2  22   5   44.09   28.45   1
  -1  22   5   71.45   27.62   1
   0  22   5   75.50   27.37  -2
   0  22   5   75.50   27.37   1
   1  22   5  -14.16   24.74   1
  -2  22   6   -2.40   17.91  -2
   2  22   5   -2.40   17.91   1
   3  22   5   -2.33   18.23   1
  -4  22   7   34.66   20.20  -2
   4  22   5   34.66   20.20   1
   5  22   5   34.43   21.52   1
   6  23   2   89.21   32.80  -2
  -6  23   5   89.21   32.80   1
  -5  23   5   31.27   55.87   1
   4  23   3   65.86   37.99  -2
  -4  23   5   65.86   37.99   1
  -3  23   5   14.89   28.54   1
   2  23   4   53.68   28.86  -2
  -2  23   5   53.68   28.86   1
  -1  23   5  -26.37   26.37   1
   0  23   5  -11.44   27.41  -2
   0  23   5  -11.44   27.41   1
   1  23   5   -6.55   23.83   1
  -2  23   6   44.26   19.20  -2
   2  23   5   44.26   19.20   1
   3  23   5  163.70   23.40   1
  -4  23   7   25.65   21.63  -2
   4  23   5   25.65   21.63   1
  -5  24   5   43.14   31.33   1
   4  24   3   91.06   47.58  -2
  -4  24   5   91.06   47.58   1
  -3  24   5   26.95   30.41   1
   2  24   4  179.02   42.72  -2
  -2  24   5  179.02   42.72   1
  -1  24   5   31.04   26.59   1
   0  24   5  -27.75   27.75  -2
   0  24   5  -27.75   27.75   1
   1  24   5  -21.80   39.16   1
  -2  24   6   75.75   33.51  -2
   2  24   5   75.75   33.51   1
   3  24   5   17.64   19.77   1
  -3  25   5  -22.53   32.24   1
   2  25   4   24.70   27.70  -2
  -2  25   5   24.70   27.70   1
  -1  25   5   17.76   27.33   1
   0  25   5   -6.36   47.64  -2
   0  25   5   -6.36   47.64   1
   1  25   5   30.71   34.40   1
  -2  25   6  160.19   49.30  -2
   2  25   5  160.19   49.30   1
  12   0   0  781.09  105.03  -2
 -12   0   6  781.09  105.03   1
 -10   0   6  221.85   33.18   1
   8   0   2  304.96   28.03  -2
  -8   0   6  304.96   28.03   1
  -6   0   6 1213.30   97.89   1
   4   0   4 7116.10  635.21  -2
  -4   0   6 7116.10  635.21   1
  -2   0   6  258.98   31.28   1
   0   0   6  164.10   22.35  -2
   0   0   6  164.10   22.35   1
   2   0   6  306.67   30.03   1
  -4   0   8  839.96   63.88  -2
   4   0   6  839.96   63.88   1
   6   0   6 1689.89  101.62   1
  -8   0  10  229.76   35.44  -2
   8   0   6  229.76   35.44   1
  10   0   6  228.24   41.62   1
 -13   1   6   63.83   23.11   1
  12   1   0  108.97   22.17  -2
 -12   1   6  108.97   22.17   1
 -11   1   6   47.98   19.62   1
  10   1   1  249.07   33.61  -2
 -10   1   6  249.07   33.61   1
  -9   1   6   43.21   16.79   1
   8   1   2  837.72   67.97  -2
  -8   1   6  837.72   67.97   1
  -7   1   6  157.97   16.89   1
   6   1   3  707.29   43.03  -2
  -6   1   6  707.29   43.03   1
  -5   1   6  965.39   64.50   1
   4   1   4   76.70   16.31  -2
  -4   1   6   76.70   16.31   1
  -3   1   6   33.93   14.27   1
   2   1   5  643.14   44.53  -2
  -2   1   6  643.14   44.53   1
  -1   1   6 3454.43  176.08   1
   0   1   6  328.77   22.54  -2
   0   1   6  328.77   22.54   1
   1   1   6 1149.79   59.50   1
  -2   1   7 1189.77   61.63  -2
   2   1   6 1189.77   61.63   1
   3   1   6 1667.60   80.71   1
  -4   1   8 2698.91  128.15  -2
   4   1   6 2698.91  128.15   1
   5   1   6  861.37   40.64   1
  -6   1   9  204.27   28.11  -2
   6   1   6  204.27   28.11   1
   7   1   6  612.86   38.37   1
  -8   1  10   75.02   27.59  -2
   8   1   6   75.02   27.59   1
   9   1   6  -11.30   20.38   1
 -10   1  11   55.06   23.31  -2
  10   1   6   55.06   23.31   1
  11   1   6    9.68   33.47   1
 -13   2   6   10.02   22.35   1
  12   2   0   10.16   20.31  -2
 -12   2   6   10.16   20.31   1
 -11   2   6   60.39   22.56   1
  10   2   1  462.59   36.32  -2
 -10   2   6  462.59   36.32   1
  -9   2   6    4.70   17.48   1
   8   2   2  265.77   20.78  -2
  -8   2   6  265.77   20.78   1
  -7   2   6 2339.65  116.37   1
   6   2   3 2630.31  137.68  -2
  -6   2   6 2630.31  137.68   1
  -5   2   6  918.50   53.54   1
   4   2   4 1812.95  116.93  -2
  -4   2   6 1812.95  116.93   1
  -3   2   6 1965.22  126.59   1
   2   2   5  328.53   26.30  -2
  -2   2   6  328.53   26.30   1
  -1   2   6   61.32   13.61   1
   0   2   6  705.00   40.20  -2
   0   2   6  705.00   40.20   1
   1   2   6   11.84   14.27   1
  -2   2   7  120.06   12.84  -2
   2   2   6  120.06   12.84   1
   3   2   6  970.74   44.58   1
  -4   2   8  381.39   24.60  -2
   4   2   6  381.39   24.60   1
   5   2   6 4417.05  198.93   1
  -6   2   9  118.17   17.77  -2
   6   2   6  118.17   17.77   1
   7   2   6  615.93   38.54   1
  -8   2  10  111.71   19.91  -2
   8   2   6  111.71   19.91   1
   9   2   6   62.21   22.28   1
 -10   2  11   -9.53   24.71  -2
  10   2   6   -9.53   24.71   1
  11   2   6   25.76   28.08   1
 -13   3   6   -8.80   23.45   1
  12   3   0   41.54   22.54  -2
 -12   3   6   41.54   22.54   1
 -11   3   6   67.09   24.02   1
  10   3   1  537.85   42.10  -2
 -10   3   6  537.85   42.10   1
  -9   3   6   56.53   18.01   1
   8   3   2  743.04   40.74  -2
  -8   3   6  743.04   40.74   1
  -7   3   6  105.01   15.19   1
   6   3   3  287.01   22.63  -2
  -6   3   6  287.01   22.63   1
  -5   3   6   12.95   10.56   1
   4   3   4  422.40   31.70  -2
  -4   3   6  422.40   31.70   1
  -3   3   6 2965.19  188.98   1
   2   3   5   85.86   12.99  -2
  -2   3   6   85.86   12.99   1
  -1   3   6 1937.92  101.16   1
   0   3   6  231.74   17.86  -2
   0   3   6  231.74   17.86   1
   1   3   6 1337.32   64.86   1
  -2   3   7 2239.22   97.47  -2
   2   3   6 2239.22   97.47   1
   3   3   6  361.52   20.56   1
  -4   3   8  844.12   41.88  -2
   4   3   6  844.12   41.88   1
   5   3   6  937.64   45.27   1
  -6   3   9  362.68   24.51  -2
   6   3   6  362.68   24.51   1
   7   3   6  587.73   36.09   1
  -8   3  10  832.01   49.20  -2
   8   3   6  832.01   49.20   1
   9   3   6   25.94   22.36   1
 -10   3  11    9.16   24.93  -2
  10   3   6    9.16   24.93   1
  11   3   6  -22.50   27.86   1
 -13   4   6   49.89   25.86   1
  12   4   0  216.41   27.05  -2
 -12   4   6  216.41   27.05   1
 -11   4   6   -7.60   22.22   1
  10   4   1 1945.97  116.96  -2
 -10   4   6 1945.97  116.96   1
  -9   4   6 1547.12   82.48   1
   8   4   2  619.56   36.80  -2
  -8   4   6  619.56   36.80   1
  -7   4   6 4760.21  234.27   1
   6   4   3  687.53   37.92  -2
  -6   4   6  687.53   37.92   1
  -5   4   6  662.55   36.04   1
   4   4   4 1090.35   67.26  -2
  -4   4   6 1090.35   67.26   1
  -3   4   6 1357.05   88.82   1
   2   4   5  674.10   40.39  -2
  -2   4   6  674.10   40.39   1
  -1   4   6 3368.01  165.25   1
   0   4   6 2526.49  126.13  -2
   0   4   6 2526.49  126.13   1
   1   4   6 1357.07   65.60   1
  -2   4   7  921.74   42.31  -2
   2   4   6  921.74   42.31   1
   3   4   6  876.47   40.92   1
  -4   4   8  525.41   26.33  -2
   4   4   6  525.41   26.33   1
   5   4   6 1093.79   51.11   1
  -6   4   9 1397.15   73.31  -2
   6   4   6 1397.15   73.31   1
   7   4   6   51.92   20.84   1
  -8   4  10  583.85   44.46  -2
   8   4   6  583.85   44.46   1
   9   4   6   31.18   23.26   1
 -10   4  11   67.80   25.86  -2
  10   4   6   67.80   25.86   1
  11   4   6   27.09   31.51   1
 -13   5   6   14.15   24.94   1
  12   5   0   83.13   41.43  -2
 -12   5   6   83.13   41.43   1
 -11   5   6   43.58   21.47   1
  10   5   1  215.42   28.15  -2
 -10   5   6  215.42   28.15   1
  -9   5   6  550.63   35.77   1
   8   5   2  197.08   41.82  -2
  -8   5   6  197.08   41.82   1
  -7   5   6 1120.65   58.52   1
   6   5   3  222.90   17.30  -2
  -6   5   6  222.90   17.30   1
  -5   5   6  420.99   26.74   1
   4   5   4 2898.49  159.41  -2
  -4   5   6 2898.49  159.41   1
  -3   5   6   -2.61   12.97   1
   2   5   5 1199.99   64.15  -2
  -2   5   6 1199.99   64.15   1
  -1   5   6  134.30   15.49   1
   0   5   6   39.65   12.67  -2
   0   5   6   39.65   12.67   1
   1   5   6   90.87   13.70   1
  -2   5   7 1663.44   79.82  -2
   2   5   6 1663.44   79.82   1
   3   5   6   25.04   11.57   1
  -4   5   8 2632.82  114.76  -2
   4   5   6 2632.82  114.76   1
   5   5   6   62.64   14.46   1
  -6   5   9   99.80   17.60  -2
   6   5   6   99.80   17.60   1
   7   5   6   99.03   24.12   1
  -8   5  10   -1.29   22.56  -2
   8   5   6   -1.29   22.56   1
   9   5   6   31.80   25.00   1
 -10   5  11  172.04   30.04  -2
  10   5   6  172.04   30.04   1
  11   5   6    7.43   32.83   1
 -13   6   6    0.15   26.15   1
  12   6   0  963.17   89.47  -2
 -12   6   6  963.17   89.47   1
 -11   6   6   97.04   23.19   1
  10   6   1  810.99   67.83  -2
 -10   6   6  810.99   67.83   1
  -9   6   6 1149.90   67.38   1
   8   6   2    1.20   15.71  -2
  -8   6   6    1.20   15.71   1
  -7   6   6 1340.79   77.28   1
   6   6   3  206.94   17.77  -2
  -6   6   6  206.94   17.77   1
  -5   6   6   43.14   12.06   1
   4   6   4  267.79   20.78  -2
  -4   6   6  267.79   20.78   1
  -3   6   6  744.40   41.91   1
   2   6   5   48.49   12.40  -2
  -2   6   6   48.49   12.40   1
  -1   6   6  314.79   22.19   1
   0   6   6   75.36   13.55  -2
   0   6   6   75.36   13.55   1
   1   6   6  939.01   47.24   1
  -2   6   7 2249.32  101.83  -2
   2   6   6 2249.32  101.83   1
   3   6   6    7.05   12.42   1
  -4   6   8  168.88   15.26  -2
   4   6   6  168.88   15.26   1
   5   6   6  115.17   16.00   1
  -6   6   9  152.46   18.81  -2
   6   6   6  152.46   18.81   1
   7   6   6   -4.87   25.92   1
  -8   6  10   80.66   22.29  -2
   8   6   6   80.66   22.29   1
   9   6   6  261.39   32.26   1
 -10   6  11  237.29   32.83  -2
  10   6   6  237.29   32.83   1
  11   6   6    3.88   31.14   1
 -13   7   6   20.59   27.84   1
  12   7   0  138.47   27.94  -2
 -12   7   6  138.47   27.94   1
 -11   7   6   74.86   23.51   1
  10   7   1   64.01   25.54  -2
 -10   7   6   64.01   25.54   1
  -9   7   6  209.32   21.98   1
   8   7   2  232.23   21.43  -2
  -8   7   6  232.23   21.43   1
  -7   7   6  102.33   16.52   1
   6   7   3  485.50   28.07  -2
  -6   7   6  485.50   28.07   1
  -5   7   6  825.34   46.18   1
   4   7   4   83.30   13.37  -2
  -4   7   6   83.30   13.37   1
  -3   7   6  307.54   21.12   1
   2   7   5 2414.35  124.88  -2
  -2   7   6 2414.35  124.88   1
  -1   7   6    8.53   13.34   1
   0   7   6 4577.99  224.15  -2
   0   7   6 4577.99  224.15   1
   1   7   6 2889.58  142.07   1
  -2   7   7  447.22   25.17  -2
   2   7   6  447.22   25.17   1
   3   7   6  227.08   17.14   1
  -4   7   8   44.70   12.76  -2
   4   7   6   44.70   12.76   1
   5   7   6   53.07   14.58   1
  -6   7   9  983.05   68.38  -2
   6   7   6  983.05   68.38   1
   7   7   6   68.71   32.34   1
  -8   7  10  141.81   26.86  -2
   8   7   6  141.81   26.86   1
   9   7   6   32.29   25.27   1
 -10   7  11   14.34   26.41  -2
  10   7   6   14.34   26.41   1
  11   7   6   11.63   30.32   1
 -13   8   6   38.96   28.81   1
  12   8   0    8.41   23.79  -2
 -12   8   6    8.41   23.79   1
 -11   8   6   82.91   24.37   1
  10   8   1   -8.61   23.88  -2
 -10   8   6   -8.61   23.88   1
  -9   8   6  937.31   56.65   1
   8   8   2 1015.51   76.72  -2
  -8   8   6 1015.51   76.72   1
  -7   8   6 3952.10  203.27   1
   6   8   3  422.88   27.45  -2
  -6   8   6  422.88   27.45   1
  -5   8   6  137.31   15.42   1
   4   8   4  308.23   23.42  -2
  -4   8   6  308.23   23.42   1
  -3   8   6  417.14   26.04   1
   2   8   5  396.53   24.29  -2
  -2   8   6  396.53   24.29   1
  -1   8   6 1165.82   60.93   1
   0   8   6  679.56   38.90  -2
   0   8   6  679.56   38.90   1
   1   8   6 4955.36  241.31   1
  -2   8   7  612.98   34.48  -2
   2   8   6  612.98   34.48   1
   3   8   6 1219.83   62.46   1
  -4   8   8  325.51   20.74  -2
   4   8   6  325.51   20.74   1
   5   8   6 2174.45  104.17   1
  -6   8   9  168.77   19.35  -2
   6   8   6  168.77   19.35   1
   7   8   6   81.08   21.93   1
  -8   8  10  141.84   28.13  -2
   8   8   6  141.84   28.13   1
   9   8   6   22.93   25.23   1
 -10   8  11  -14.37   26.71  -2
  10   8   6  -14.37   26.71   1
  12   9   0  -23.57   23.57  -2
 -12   9   6  -23.57   23.57   1
 -11   9   6   28.31   22.67   1
  10   9   1  221.41   32.47  -2
 -10   9   6  221.41   32.47   1
  -9   9   6  149.79   27.81   1
   8   9   2 1080.90   64.98  -2
  -8   9   6 1080.90   64.98   1
  -7   9   6   88.66   15.66   1
   6   9   3  229.19   20.62  -2
  -6   9   6  229.19   20.62   1
  -5   9   6  461.11   27.46   1
   4   9   4  680.88   75.10  -2
  -4   9   6  680.88   75.10   1
  -3   9   6  665.10   38.10   1
   2   9   5  883.60   46.51  -2
  -2   9   6  883.60   46.51   1
  -1   9   6  130.35   13.50   1
   0   9   6   89.27   13.48  -2
   0   9   6   89.27   13.48   1
   1   9   6  727.43   39.86   1
  -2   9   7  902.14   50.84  -2
   2   9   6  902.14   50.84   1
   3   9   6    7.07   16.47   1
  -4   9   8   47.10   13.10  -2
   4   9   6   47.10   13.10   1
   5   9   6  666.07   36.66   1
  -6   9   9    8.67   16.48  -2
   6   9   6    8.67   16.48   1
   7   9   6   82.97   20.90   1
  -8   9  10   11.56   24.68  -2
   8   9   6   11.56   24.68   1
   9   9   6   -6.18   25.05   1
 -10   9  11  -26.24   26.24  -2
  10   9   6  -26.24   26.24   1
  12  10   0  126.09   29.59  -2
 -12  10   6  126.09   29.59   1
 -11  10   6  100.54   38.19   1
  10  10   1  145.18   33.09  -2
 -10  10   6  145.18   33.09   1
  -9  10   6   71.13   19.94   1
   8  10   2  423.73   31.95  -2
  -8  10   6  423.73   31.95   1
  -7  10   6   48.97   17.59   1
   6  10   3 1441.21   78.19  -2
  -6  10   6 1441.21   78.19   1
  -5  10   6  585.39   33.67   1
   4  10   4  123.87   16.98  -2
  -4  10   6  123.87   16.98   1
  -3  10   6   98.07   13.93   1
   2  10   5  583.46   34.36  -2
  -2  10   6  583.46   34.36   1
  -1  10   6 1156.50   62.62   1
   0  10   6  313.96   22.69  -2
   0  10   6  313.96   22.69   1
   1  10   6  105.02   14.39   1
  -2  10   7  219.40   20.00  -2
   2  10   6  219.40   20.00   1
   3  10   6  245.40   18.57   1
  -4  10   8  168.43   20.14  -2
   4  10   6  168.43   20.14   1
   5  10   6   53.97   15.64   1
  -6  10   9   40.11   19.56  -2
   6  10   6   40.11   19.56   1
   7  10   6   20.67   19.73   1
  -8  10  10   26.77   21.56  -2
   8  10   6   26.77   21.56   1
   9  10   6   43.20   24.04   1
 -10  10  11    6.10   24.88  -2
  10  10   6    6.10   24.88   1
  12  11   0  -17.81   26.17  -2
 -12  11   6  -17.81   26.17   1
 -11  11   6   38.83   23.58   1
  10  11   1    3.28   21.70  -2
 -10  11   6    3.28   21.70   1
  -9  11   6  124.74   22.75   1
   8  11   2  135.69   20.30  -2
  -8  11   6  135.69   20.30   1
  -7  11   6  642.31   38.13   1
   6  11   3  123.11   15.84  -2
  -6  11   6  123.11   15.84   1
  -5  11   6  566.32   34.39   1
   4  11   4  489.31   32.64  -2
  -4  11   6  489.31   32.64   1
  -3  11   6   11.08   12.73   1
   2  11   5  698.05   40.37  -2
  -2  11   6  698.05   40.37   1
  -1  11   6   56.51   12.32   1
   0  11   6 1387.55   65.93  -2
   0  11   6 1387.55   65.93   1
   1  11   6   18.93   19.48   1
  -2  11   7  661.24   37.87  -2
   2  11   6  661.24   37.87   1
   3  11   6   72.30   18.42   1
  -4  11   8  318.70   28.20  -2
   4  11   6  318.70   28.20   1
   5  11   6  -16.74   18.84   1
  -6  11   9  166.03   26.28  -2
   6  11   6  166.03   26.28   1
   7  11   6   35.57   20.33   1
  -8  11  10   58.96   20.84  -2
   8  11   6   58.96   20.84   1
   9  11   6   53.40   24.13   1
 -10  11  11    3.87   26.75  -2
  10  11   6    3.87   26.75   1
  12  12   0   23.19   25.19  -2
 -12  12   6   23.19   25.19   1
 -11  12   6  -20.58   22.30   1
  10  12   1   47.06   24.19  -2
 -10  12   6   47.06   24.19   1
  -9  12   6  441.46   41.44   1
   8  12   2  229.76   23.96  -2
  -8  12   6  229.76   23.96   1
  -7  12   6  915.22   56.36   1
   6  12   3   19.59   13.98  -2
  -6  12   6   19.59   13.98   1
  -5  12   6  165.30   18.02   1
   4  12   4  638.00   47.93  -2
  -4  12   6  638.00   47.93   1
  -3  12   6   44.99   13.79   1
   2  12   5  190.08   18.03  -2
  -2  12   6  190.08   18.03   1
  -1  12   6   64.25   13.27   1
   0  12   6  757.28   40.88  -2
   0  12   6  757.28   40.88   1
   1  12   6  191.31   20.91   1
  -2  12   7   55.49   16.85  -2
   2  12   6   55.49   16.85   1
   3  12   6   25.84   17.07   1
  -4  12   8   46.37   17.27  -2
   4  12   6   46.37   17.27   1
   5  12   6    8.39   21.07   1
  -6  12   9   78.80   29.53  -2
   6  12   6   78.80   29.53   1
   7  12   6   16.56   22.41   1
  -8  12  10   43.28   24.32  -2
   8  12   6   43.28   24.32   1
   9  12   6  108.07   32.74   1
 -10  12  11  174.03   34.28  -2
  10  12   6  174.03   34.28   1
 -11  13   6  -16.94   24.36   1
  10  13   1  341.49   32.78  -2
 -10  13   6  341.49   32.78   1
  -9  13   6   81.58   20.98   1
   8  13   2  200.03   23.70  -2
  -8  13   6  200.03   23.70   1
  -7  13   6   64.02   16.20   1
   6  13   3  107.82   16.24  -2
  -6  13   6  107.82   16.24   1
  -5  13   6  120.17   17.63   1
   4  13   4  894.88   58.28  -2
  -4  13   6  894.88   58.28   1
  -3  13   6   42.40   14.54   1
   2  13   5 2859.32  157.90  -2
  -2  13   6 2859.32  157.90   1
  -1  13   6  905.18   47.63   1
   0  13   6 1714.59   88.41  -2
   0  13   6 1714.59   88.41   1
   1  13   6  625.15   41.71   1
  -2  13   7   34.91   16.64  -2
   2  13   6   34.91   16.64   1
   3  13   6  200.07   24.44   1
  -4  13   8  -12.46   17.10  -2
   4  13   6  -12.46   17.10   1
   5  13   6  420.95   31.34   1
  -6  13   9  276.40   32.25  -2
   6  13   6  276.40   32.25   1
   7  13   6  393.44   38.67   1
  -8  13  10   65.26   27.46  -2
   8  13   6   65.26   27.46   1
   9  13   6   16.10   28.40   1
 -11  14   6  -22.51   22.51   1
  10  14   1  -16.86   41.65  -2
 -10  14   6  -16.86   41.65   1
  -9  14   6   16.73   22.33   1
   8  14   2  252.72   41.70  -2
  -8  14   6  252.72   41.70   1
  -7  14   6  762.39   47.42   1
   6  14   3  122.70   20.59  -2
  -6  14   6  122.70   20.59   1
  -5  14   6  611.37   39.76   1
   4  14   4  177.93   22.18  -2
  -4  14   6  177.93   22.18   1
  -3  14   6   70.87   17.64   1
   2  14   5  250.35   21.45  -2
  -2  14   6  250.35   21.45   1
  -1  14   6   52.61   14.48   1
   0  14   6  -16.13   16.13  -2
   0  14   6  -16.13   16.13   1
   1  14   6   68.01   25.37   1
  -2  14   7  740.85   43.60  -2
   2  14   6  740.85   43.60   1
   3  14   6 1248.31   81.26   1
  -4  14   8  488.44   51.73  -2
   4  14   6  488.44   51.73   1
   5  14   6  971.23   56.15   1
  -6  14   9  -13.41   22.35  -2
   6  14   6  -13.41   22.35   1
   7  14   6   -3.84   25.26   1
  -8  14  10   56.20   28.42  -2
   8  14   6   56.20   28.42   1
   9  14   6  -15.27   30.03   1
 -11  15   6   10.76   38.97   1
  10  15   1  -11.32   24.23  -2
 -10  15   6  -11.32   24.23   1
  -9  15   6   97.60   33.48   1
   8  15   2   20.46   19.29  -2
  -8  15   6   20.46   19.29   1
  -7  15   6   20.85   27.70   1
   6  15   3  260.81   27.85  -2
  -6  15   6  260.81   27.85   1
  -5  15   6 1345.85   77.21   1
   4  15   4   92.85   21.57  -2
  -4  15   6   92.85   21.57   1
  -3  15   6   29.25   16.40   1
   2  15   5  571.95   36.85  -2
  -2  15   6  571.95   36.85   1
  -1  15   6 2084.85  117.35   1
   0  15   6   19.23   20.34  -2
   0  15   6   19.23   20.34   1
   1  15   6  631.75   52.38   1
  -2  15   7  140.48   21.58  -2
   2  15   6  140.48   21.58   1
   3  15   6  920.25   57.81   1
  -4  15   8  107.17   23.01  -2
   4  15   6  107.17   23.01   1
   5  15   6  575.59   38.18   1
  -6  15   9   47.53   22.61  -2
   6  15   6   47.53   22.61   1
   7  15   6   66.96   27.18   1
  -8  15  10   61.74   28.82  -2
   8  15   6   61.74   28.82   1
   9  15   6    1.24   34.61   1
  10  16   1   30.72   25.51  -2
 -10  16   6   30.72   25.51   1
  -9  16   6   28.63   30.53   1
   8  16   2   19.96   21.78  -2
  -8  16   6   19.96   21.78   1
  -7  16   6   33.85   24.89   1
   6  16   3  -17.83   20.89  -2
  -6  16   6  -17.83   20.89   1
  -5  16   6  118.56   24.79   1
   4  16   4   50.82   23.46  -2
  -4  16   6   50.82   23.46   1
  -3  16   6 1773.67  106.65   1
   2  16   5  327.52   27.49  -2
  -2  16   6  327.52   27.49   1
  -1  16   6  790.88   56.77   1
   0  16   6 1581.72   89.52  -2
   0  16   6 1581.72   89.52   1
   1  16   6  162.14   37.33   1
  -2  16   7   89.31   18.30  -2
   2  16   6   89.31   18.30   1
   3  16   6    0.05   19.75   1
  -4  16   8   68.06   19.48  -2
   4  16   6   68.06   19.48   1
   5  16   6  -19.73   19.73   1
  -6  16   9   83.97   24.02  -2
   6  16   6   83.97   24.02   1
   7  16   6  104.02   27.05   1
  -8  16  10   96.56   44.47  -2
   8  16   6   96.56   44.47   1
  10  17   1  -10.15   39.04  -2
 -10  17   6  -10.15   39.04   1
  -9  17   6   57.58   23.21   1
   8  17   2  194.01   26.72  -2
  -8  17   6  194.01   26.72   1
  -7  17   6   40.93   27.94   1
   6  17   3   -4.12   20.28  -2
  -6  17   6   -4.12   20.28   1
  -5  17   6   -3.56   21.46   1
   4  17   4  459.42   39.36  -2
  -4  17   6  459.42   39.36   1
  -3  17   6   42.79   17.49   1
   2  17   5  601.95   43.44  -2
  -2  17   6  601.95   43.44   1
  -1  17   6    2.74   19.49   1
   0  17   6  748.43   59.22  -2
   0  17   6  748.43   59.22   1
   1  17   6  224.87   25.80   1
  -2  17   7  465.98   42.67  -2
   2  17   6  465.98   42.67   1
   3  17   6   70.50   23.40   1
  -4  17   8  104.36   22.59  -2
   4  17   6  104.36   22.59   1
   5  17   6  149.57   25.11   1
  -6  17   9   65.60   24.95  -2
   6  17   6   65.60   24.95   1
   7  17   6   59.33   26.70   1
  -8  17  10   39.45   28.02  -2
   8  17   6   39.45   28.02   1
  -9  18   6   42.75   21.97   1
   8  18   2  349.18   43.03  -2
  -8  18   6  349.18   43.03   1
  -7  18   6   -2.85   23.76   1
   6  18   3  -19.24   21.27  -2
  -6  18   6  -19.24   21.27   1
  -5  18   6  -13.85   24.75   1
   4  18   4   86.32   24.49  -2
  -4  18   6   86.32   24.49   1
  -3  18   6   56.19   23.70   1
   2  18   5    9.21   19.88  -2
  -2  18   6    9.21   19.88   1
  -1  18   6    7.08   18.66   1
   0  18   6  551.87   52.76  -2
   0  18   6  551.87   52.76   1
   1  18   6   35.73   20.53   1
  -2  18   7  167.88   21.27  -2
   2  18   6  167.88   21.27   1
   3  18   6   14.74   22.01   1
  -4  18   8  109.74   21.57  -2
   4  18   6  109.74   21.57   1
   5  18   6   56.18   22.84   1
  -6  18   9   14.62   24.18  -2
   6  18   6   14.62   24.18   1
   7  18   6   12.49   25.43   1
  -9  19   6  -23.22   31.18   1
   8  19   2   18.89   26.48  -2
  -8  19   6   18.89   26.48   1
  -7  19   6   90.21   26.68   1
   6  19   3  224.04   30.97  -2
  -6  19   6  224.04   30.97   1
  -5  19   6  136.34   27.47   1
   4  19   4   -1.72   22.34  -2
  -4  19   6   -1.72   22.34   1
  -3  19   6  157.97   25.03   1
   2  19   5  757.29   49.42  -2
  -2  19   6  757.29   49.42   1
  -1  19   6    6.57   19.04   1
   0  19   6   64.00   31.21  -2
   0  19   6   64.00   31.21   1
   1  19   6   39.24   24.81   1
  -2  19   7    7.08   18.51  -2
   2  19   6    7.08   18.51   1
   3  19   6   27.62   16.66   1
  -4  19   8    3.61   19.09  -2
   4  19   6    3.61   19.09   1
   5  19   6   23.37   23.10   1
  -6  19   9   33.61   26.37  -2
   6  19   6   33.61   26.37   1
   7  19   6   45.12   26.19   1
   8  20   2  -12.52   39.95  -2
  -8  20   6  -12.52   39.95   1
  -7  20   6  -13.36   23.85   1
   6  20   3   23.43   29.40  -2
  -6  20   6   23.43   29.40   1
  -5  20   6   23.85   25.25   1
   4  20   4   51.11   26.98  -2
  -4  20   6   51.11   26.98   1
  -3  20   6  838.67   54.72   1
   2  20   5   59.83   23.67  -2
  -2  20   6   59.83   23.67   1
  -1  20   6  131.81   29.89   1
   0  20   6  176.32   28.89  -2
   0  20   6  176.32   28.89   1
   1  20   6   15.57   31.17   1
  -2  20   7    9.20   18.33  -2
   2  20   6    9.20   18.33   1
   3  20   6   96.78   19.89   1
  -4  20   8   91.16   23.68  -2
   4  20   6   91.16   23.68   1
   5  20   6  -18.86   36.37   1
  -6  20   9   10.39   26.15  -2
   6  20   6   10.39   26.15   1
  -8  21   6  -37.28   37.28   1
  -7  21   6   15.05   28.40   1
   6  21   3   32.58   26.73  -2
  -6  21   6   32.58   26.73   1
  -5  21   6  719.03   55.81   1
   4  21   4   13.62   25.23  -2
  -4  21   6   13.62   25.23   1
  -3  21   6   30.91   22.10   1
   2  21   5   44.44   26.97  -2
  -2  21   6   44.44   26.97   1
  -1  21   6  325.35   37.58   1
   0  21   6  -13.43   22.60  -2
   0  21   6  -13.43   22.60   1
   1  21   6   13.96   22.18   1
  -2  21   7  -17.78   18.31  -2
   2  21   6  -17.78   18.31   1
   3  21   6  101.04   20.49   1
  -4  21   8   12.82   18.90  -2
   4  21   6   12.82   18.90   1
   5  21   6  -21.53   21.53   1
  -7  22   6   27.78   33.29   1
   6  22   3   32.70   28.57  -2
  -6  22   6   32.70   28.57   1
  -5  22   6   93.70   27.65   1
   4  22   4   19.93   28.43  -2
  -4  22   6   19.93   28.43   1
  -3  22   6  202.78   33.40   1
   2  22   5    6.53   26.97  -2
  -2  22   6    6.53   26.97   1
  -1  22   6   42.67   28.16   1
   0  22   6   33.27   28.95  -2
   0  22   6   33.27   28.95   1
   1  22   6  -23.99   38.44   1
  -2  22   7   51.08   26.45  -2
   2  22   6   51.08   26.45   1
   3  22   6  -12.54   18.41   1
  -4  22   8  198.73   28.36  -2
   4  22   6  198.73   28.36   1
   5  22   6  -24.98   27.43   1
   6  23   3    8.03   39.30  -2
  -6  23   6    8.03   39.30   1
  -5  23   6  -11.35   34.49   1
   4  23   4  222.64   40.19  -2
  -4  23   6  222.64   40.19   1
  -3  23   6  -25.27   42.01   1
   2  23   5  296.19   38.47  -2
  -2  23   6  296.19   38.47   1
  -1  23   6   32.54   36.84   1
   0  23   6  576.17   58.04  -2
   0  23   6  576.17   58.04   1
   1  23   6   -4.84   37.92   1
  -2  23   7   -0.85   19.81  -2
   2  23   6   -0.85   19.81   1
   3  23   6   66.35   22.79   1
  -4  23   8   44.62   24.37  -2
   4  23   6   44.62   24.37   1
   4  24   4    0.31   41.29  -2
  -4  24   6    0.31   41.29   1
  -3  24   6   46.85   37.84   1
   2  24   5   41.23   27.67  -2
  -2  24   6   41.23   27.67   1
  -1  24   6    7.57   29.52   1
   0  24   6   -4.81   29.83  -2
   0  24   6   -4.81   29.83   1
   1  24   6   20.95   28.39   1
  -2  24   7  -20.91   21.99  -2
   2  24   6  -20.91   21.99   1
   2  25   5   93.92   46.11  -2
  -2  25   6   93.92   46.11   1
  -1  25   6  118.13   74.88   1
   0  25   6  156.96   58.86  -2
   0  25   6  156.96   58.86   1
 -13   0   7   30.23   33.46   1
 -11   0   7  166.88   28.93   1
  -9   0   7  834.82   64.55   1
  -7   0   7   62.91   17.97   1
  -5   0   7 2771.63  307.18   1
  -3   0   7 4228.91  379.58   1
  -1   0   7   92.27   19.19   1
   1   0   7  229.51   24.43   1
   3   0   7 1077.96   77.56   1
   5   0   7  417.53   35.35   1
   7   0   7  116.01   43.26   1
   9   0   7    4.22   30.76   1
  11   0   7    4.65   54.80   1
 -13   1   7   71.91   23.54   1
  12   1   1    2.42   22.23  -2
 -12   1   7    2.42   22.23   1
 -11   1   7  324.88   29.53   1
  10   1   2  299.85   46.14  -2
 -10   1   7  299.85   46.14   1
  -9   1   7   40.70   17.57   1
   8   1   3  135.82   15.96  -2
  -8   1   7  135.82   15.96   1
  -7   1   7  451.70   29.16   1
   6   1   4 3744.59  221.34  -2
  -6   1   7 3744.59  221.34   1
  -5   1   7  378.25   32.27   1
   4   1   5 2242.20  158.08  -2
  -4   1   7 2242.20  158.08   1
  -3   1   7 1307.23   85.29   1
   2   1   6  431.40   28.49  -2
  -2   1   7  431.40   28.49   1
  -1   1   7 1309.44   73.77   1
   0   1   7  189.91   16.76  -2
   0   1   7  189.91   16.76   1
   1   1   7   34.35   13.09   1
  -2   1   8  755.12   40.05  -2
   2   1   7  755.12   40.05   1
   3   1   7  106.53   16.14   1
  -4   1   9  460.05   26.69  -2
   4   1   7  460.05   26.69   1
   5   1   7  231.88   19.34   1
  -6   1  10  697.68   41.54  -2
   6   1   7  697.68   41.54   1
   7   1   7   21.56   19.46   1
  -8   1  11  275.01   28.33  -2
   8   1   7  275.01   28.33   1
   9   1   7   58.78   22.04   1
 -10   1  12   57.69   25.29  -2
  10   1   7   57.69   25.29   1
  11   1   7  246.45   42.72   1
 -13   2   7   43.78   24.33   1
  12   2   1   48.60   24.77  -2
 -12   2   7   48.60   24.77   1
 -11   2   7  113.38   24.82   1
  10   2   2   89.25   21.73  -2
 -10   2   7   89.25   21.73   1
  -9   2   7  174.35   22.49   1
   8   2   3 1637.16   84.81  -2
  -8   2   7 1637.16   84.81   1
  -7   2   7   27.97   13.03   1
   6   2   4  925.44   54.84  -2
  -6   2   7  925.44   54.84   1
  -5   2   7   10.41   13.75   1
   4   2   5 3712.62  236.42  -2
  -4   2   7 3712.62  236.42   1
  -3   2   7 1106.05   73.25   1
   2   2   6  234.13   21.89  -2
  -2   2   7  234.13   21.89   1
  -1   2   7  137.42   15.56   1
   0   2   7  405.11   25.79  -2
   0   2   7  405.11   25.79   1
   1   2   7  918.30   50.04   1
  -2   2   8 5702.48  276.68  -2
   2   2   7 5702.48  276.68   1
   3   2   7   28.05   11.47   1
  -4   2   9  488.64   26.15  -2
   4   2   7  488.64   26.15   1
   5   2   7  179.72   18.09   1
  -6   2  10   92.61   17.90  -2
   6   2   7   92.61   17.90   1
   7   2   7   38.49   19.94   1
  -8   2  11 1181.81   61.04  -2
   8   2   7 1181.81   61.04   1
   9   2   7  118.22   27.08   1
 -10   2  12  233.17   30.16  -2
  10   2   7  233.17   30.16   1
  11   2   7    5.55   29.50   1
 -13   3   7   44.71   24.28   1
  12   3   1  -12.73   20.89  -2
 -12   3   7  -12.73   20.89   1
 -11   3   7  123.15   23.70   1
  10   3   2   -9.19   22.04  -2
 -10   3   7   -9.19   22.04   1
  -9   3   7   21.94   16.34   1
   8   3   3  254.85   25.96  -2
  -8   3   7  254.85   25.96   1
  -7   3   7   64.78   14.21   1
   6   3   4 5868.97  287.56  -2
  -6   3   7 5868.97  287.56   1
  -5   3   7 1709.29   95.05   1
   4   3   5 5479.32  346.54  -2
  -4   3   7 5479.32  346.54   1
  -3   3   7  543.35   38.64   1
   2   3   6 1194.69   72.92  -2
  -2   3   7 1194.69   72.92   1
  -1   3   7   31.55   13.00   1
   0   3   7 1361.28   76.55  -2
   0   3   7 1361.28   76.55   1
   1   3   7  861.84   46.90   1
  -2   3   8 1756.69   77.89  -2
   2   3   7 1756.69   77.89   1
   3   3   7   27.52   10.86   1
  -4   3   9  544.15   33.12  -2
   4   3   7  544.15   33.12   1
   5   3   7    7.26   14.48   1
  -6   3  10  104.21   18.49  -2
   6   3   7  104.21   18.49   1
   7   3   7  150.75   20.65   1
  -8   3  11   67.92   23.05  -2
   8   3   7   67.92   23.05   1
   9   3   7   25.48   23.47   1
 -10   3  12   53.47   25.19  -2
  10   3   7   53.47   25.19   1
  11   3   7   43.58   56.97   1
 -13   4   7   13.78   26.63   1
  12   4   1   12.98   24.16  -2
 -12   4   7   12.98   24.16   1
 -11   4   7   76.46   21.24   1
  10   4   2   90.94   22.59  -2
 -10   4   7   90.94   22.59   1
  -9   4   7   -7.15   15.79   1
   8   4   3  321.34   24.60  -2
  -8   4   7  321.34   24.60   1
  -7   4   7 1396.86   72.19   1
   6   4   4 1934.10  215.82  -2
  -6   4   7 1934.10  215.82   1
  -5   4   7 2810.58  155.46   1
   4   4   5 1101.32   67.70  -2
  -4   4   7 1101.32   67.70   1
  -3   4   7 1440.33   86.92   1
   2   4   6  480.56   29.98  -2
  -2   4   7  480.56   29.98   1
  -1   4   7  216.60   16.51   1
   0   4   7   18.86   13.77  -2
   0   4   7   18.86   13.77   1
   1   4   7   41.70   13.02   1
  -2   4   8 1415.16   65.07  -2
   2   4   7 1415.16   65.07   1
   3   4   7   57.74   12.44   1
  -4   4   9  905.48   41.05  -2
   4   4   7  905.48   41.05   1
   5   4   7   -4.06   13.97   1
  -6   4  10  805.22   43.02  -2
   6   4   7  805.22   43.02   1
   7   4   7  236.55   26.23   1
  -8   4  11   35.04   23.35  -2
   8   4   7   35.04   23.35   1
   9   4   7    6.21   22.41   1
 -10   4  12  130.70   28.55  -2
  10   4   7  130.70   28.55   1
 -13   5   7   -3.74   26.01   1
  12   5   1   25.77   24.48  -2
 -12   5   7   25.77   24.48   1
 -11   5   7  120.30   23.98   1
  10   5   2   60.89   20.52  -2
 -10   5   7   60.89   20.52   1
  -9   5   7   19.69   17.02   1
   8   5   3   44.05   14.65  -2
  -8   5   7   44.05   14.65   1
  -7   5   7  257.23   20.09   1
   6   5   4  103.93   13.46  -2
  -6   5   7  103.93   13.46   1
  -5   5   7  687.52   41.95   1
   4   5   5  688.48   45.21  -2
  -4   5   7  688.48   45.21   1
  -3   5   7  756.42   48.18   1
   2   5   6 1215.41   65.56  -2
  -2   5   7 1215.41   65.56   1
  -1   5   7  502.44   31.70   1
   0   5   7  134.01   14.30  -2
   0   5   7  134.01   14.30   1
   1   5   7  853.50   43.06   1
  -2   5   8 1526.27   73.59  -2
   2   5   7 1526.27   73.59   1
   3   5   7   18.74   10.74   1
  -4   5   9   75.91   13.59  -2
   4   5   7   75.91   13.59   1
   5   5   7   16.35   14.32   1
  -6   5  10   97.79   16.85  -2
   6   5   7   97.79   16.85   1
   7   5   7   78.60   22.19   1
  -8   5  11   87.37   23.30  -2
   8   5   7   87.37   23.30   1
   9   5   7   19.74   23.75   1
 -10   5  12    6.42   26.32  -2
  10   5   7    6.42   26.32   1
 -13   6   7   38.28   34.40   1
  12   6   1    5.59   23.29  -2
 -12   6   7    5.59   23.29   1
 -11   6   7   19.73   21.65   1
  10   6   2   41.74   20.93  -2
 -10   6   7   41.74   20.93   1
  -9   6   7  332.87   26.70   1
   8   6   3  409.51   28.48  -2
  -8   6   7  409.51   28.48   1
  -7   6   7  211.27   18.51   1
   6   6   4  410.93   30.50  -2
  -6   6   7  410.93   30.50   1
  -5   6   7 1411.75   79.85   1
   4   6   5  288.58   21.55  -2
  -4   6   7  288.58   21.55   1
  -3   6   7   21.72   11.96   1
   2   6   6 2197.57  107.29  -2
  -2   6   7 2197.57  107.29   1
  -1   6   7 1039.10   52.28   1
   0   6   7  597.84   32.06  -2
   0   6   7  597.84   32.06   1
   1   6   7  659.15   35.17   1
  -2   6   8  478.70   25.99  -2
   2   6   7  478.70   25.99   1
   3   6   7  120.52   14.18   1
  -4   6   9   72.23   13.41  -2
   4   6   7   72.23   13.41   1
   5   6   7  140.30   17.81   1
  -6   6  10  190.77   23.09  -2
   6   6   7  190.77   23.09   1
   7   6   7  173.30   23.57   1
  -8   6  11   64.63   23.34  -2
   8   6   7   64.63   23.34   1
   9   6   7   13.57   25.38   1
 -10   6  12   10.26   33.49  -2
  10   6   7   10.26   33.49   1
 -13   7   7    0.13   28.18   1
  12   7   1    1.04   23.02  -2
 -12   7   7    1.04   23.02   1
 -11   7   7    3.95   21.26   1
  10   7   2  237.36   25.45  -2
 -10   7   7  237.36   25.45   1
  -9   7   7  157.31   20.35   1
   8   7   3  252.23   36.09  -2
  -8   7   7  252.23   36.09   1
  -7   7   7  220.55   23.25   1
   6   7   4 3861.67  200.13  -2
  -6   7   7 3861.67  200.13   1
  -5   7   7 3223.51  176.28   1
   4   7   5  707.75   45.86  -2
  -4   7   7  707.75   45.86   1
  -3   7   7 2336.29  121.10   1
   2   7   6  195.29   16.39  -2
  -2   7   7  195.29   16.39   1
  -1   7   7    5.03   12.25   1
   0   7   7  426.78   27.49  -2
   0   7   7  426.78   27.49   1
   1   7   7   90.19   14.26   1
  -2   7   8  166.96   20.97  -2
   2   7   7  166.96   20.97   1
   3   7   7  307.19   19.20   1
  -4   7   9  289.04   19.50  -2
   4   7   7  289.04   19.50   1
   5   7   7  109.69   16.68   1
  -6   7  10  316.15   26.09  -2
   6   7   7  316.15   26.09   1
   7   7   7   17.30   19.97   1
  -8   7  11  215.89   26.21  -2
   8   7   7  215.89   26.21   1
   9   7   7    6.46   25.46   1
 -10   7  12   31.28   29.37  -2
  10   7   7   31.28   29.37   1
  12   8   1    8.20   23.02  -2
 -12   8   7    8.20   23.02   1
 -11   8   7   40.16   22.43   1
  10   8   2   63.81   21.58  -2
 -10   8   7   63.81   21.58   1
  -9   8   7   52.94   28.38   1
   8   8   3  504.56   38.32  -2
  -8   8   7  504.56   38.32   1
  -7   8   7  -14.47   14.47   1
   6   8   4  279.03   22.31  -2
  -6   8   7  279.03   22.31   1
  -5   8   7  108.48   16.47   1
   4   8   5  458.51   31.46  -2
  -4   8   7  458.51   31.46   1
  -3   8   7  789.17   43.61   1
   2   8   6  271.38   19.28  -2
  -2   8   7  271.38   19.28   1
  -1   8   7   44.10   14.27   1
   0   8   7  301.17   20.30  -2
   0   8   7  301.17   20.30   1
   1   8   7   20.47   12.67   1
  -2   8   8 1312.22   63.60  -2
   2   8   7 1312.22   63.60   1
   3   8   7   17.26   11.86   1
  -4   8   9  301.96   22.37  -2
   4   8   7  301.96   22.37   1
   5   8   7   14.19   17.78   1
  -6   8  10  100.76   21.64  -2
   6   8   7  100.76   21.64   1
   7   8   7  253.15   32.34   1
  -8   8  11  194.83   28.32  -2
   8   8   7  194.83   28.32   1
   9   8   7   39.69   24.86   1
 -10   8  12  206.33   34.66  -2
  10   8   7  206.33   34.66   1
  12   9   1   67.44   26.67  -2
 -12   9   7   67.44   26.67   1
 -11   9   7   63.50   22.73   1
  10   9   2   83.78   22.47  -2
 -10   9   7   83.78   22.47   1
  -9   9   7   73.52   19.74   1
   8   9   3  268.31   23.08  -2
  -8   9   7  268.31   23.08   1
  -7   9   7  219.31   22.17   1
   6   9   4 2654.52  138.85  -2
  -6   9   7 2654.52  138.85   1
  -5   9   7   26.76   13.18   1
   4   9   5 1020.93   56.08  -2
  -4   9   7 1020.93   56.08   1
  -3   9   7  457.47   27.88   1
   2   9   6  585.20   37.05  -2
  -2   9   7  585.20   37.05   1
  -1   9   7  660.23   40.03   1
   0   9   7  180.94   17.40  -2
   0   9   7  180.94   17.40   1
   1   9   7   28.18   17.58   1
  -2   9   8  535.84   29.49  -2
   2   9   7  535.84   29.49   1
   3   9   7   30.05   13.33   1
  -4   9   9  241.42   21.78  -2
   4   9   7  241.42   21.78   1
   5   9   7    9.39   24.46   1
  -6   9  10   -3.07   16.60  -2
   6   9   7   -3.07   16.60   1
   7   9   7   44.48   20.39   1
  -8   9  11   31.17   25.14  -2
   8   9   7   31.17   25.14   1
   9   9   7   46.69   24.45   1
 -10   9  12   42.36   32.99  -2
  10   9   7   42.36   32.99   1
  12  10   1   50.35   30.76  -2
 -12  10   7   50.35   30.76   1
 -11  10   7  -20.47   25.57   1
  10  10   2   31.09   21.34  -2
 -10  10   7   31.09   21.34   1
  -9  10   7  187.63   21.07   1
   8  10   3    7.80   16.66  -2
  -8  10   7    7.80   16.66   1
  -7  10   7   34.98   17.69   1
   6  10   4  399.50   37.29  -2
  -6  10   7  399.50   37.29   1
  -5  10   7   18.39   13.35   1
   4  10   5   21.61   13.72  -2
  -4  10   7   21.61   13.72   1
  -3  10   7 1069.71   57.92   1
   2  10   6  481.81   29.90  -2
  -2  10   7  481.81   29.90   1
  -1  10   7   60.50   12.38   1
   0  10   7   17.14   14.99  -2
   0  10   7   17.14   14.99   1
   1  10   7 1333.19   70.95   1
  -2  10   8  648.04   39.61  -2
   2  10   7  648.04   39.61   1
   3  10   7  -15.38   15.38   1
  -4  10   9 1068.45   54.24  -2
   4  10   7 1068.45   54.24   1
   5  10   7    0.16   15.25   1
  -6  10  10  302.44   24.29  -2
   6  10   7  302.44   24.29   1
   7  10   7    7.67   20.38   1
  -8  10  11    3.13   23.20  -2
   8  10   7    3.13   23.20   1
   9  10   7   19.20   24.10   1
 -10  10  12   30.91   43.75  -2
  10  10   7   30.91   43.75   1
  12  11   1    1.40   25.87  -2
 -12  11   7    1.40   25.87   1
 -11  11   7  179.42   28.14   1
  10  11   2  148.60   33.01  -2
 -10  11   7  148.60   33.01   1
  -9  11   7   69.94   17.98   1
   8  11   3  184.43   21.79  -2
  -8  11   7  184.43   21.79   1
  -7  11   7  100.70   20.37   1
   6  11   4  345.68   25.30  -2
  -6  11   7  345.68   25.30   1
  -5  11   7   39.61   14.47   1
   4  11   5  149.76   17.35  -2
  -4  11   7  149.76   17.35   1
  -3  11   7  214.09   18.53   1
   2  11   6  382.65   25.66  -2
  -2  11   7  382.65   25.66   1
  -1  11   7 1182.10   62.63   1
   0  11   7 1819.23   90.61  -2
   0  11   7 1819.23   90.61   1
   1  11   7  858.63   52.43   1
  -2  11   8 1920.00  108.59  -2
   2  11   7 1920.00  108.59   1
   3  11   7   -0.35   16.04   1
  -4  11   9  405.10   27.17  -2
   4  11   7  405.10   27.17   1
   5  11   7  241.08   23.06   1
  -6  11  10   15.87   18.60  -2
   6  11   7   15.87   18.60   1
   7  11   7   28.85   20.56   1
  -8  11  11  -11.37   21.16  -2
   8  11   7  -11.37   21.16   1
   9  11   7   56.57   31.02   1
  12  12   1   56.68   46.54  -2
 -12  12   7   56.68   46.54   1
 -11  12   7  -20.98   23.70   1
  10  12   2   31.44   24.36  -2
 -10  12   7   31.44   24.36   1
  -9  12   7   70.65   28.26   1
   8  12   3  152.63   21.08  -2
  -8  12   7  152.63   21.08   1
  -7  12   7  283.80   24.05   1
   6  12   4  206.31   19.19  -2
  -6  12   7  206.31   19.19   1
  -5  12   7   72.58   15.05   1
   4  12   5 1802.92   95.43  -2
  -4  12   7 1802.92   95.43   1
  -3  12   7  351.43   25.70   1
   2  12   6   68.05   14.99  -2
  -2  12   7   68.05   14.99   1
  -1  12   7   31.94   13.15   1
   0  12   7   77.15   14.51  -2
   0  12   7   77.15   14.51   1
   1  12   7  274.47   23.32   1
  -2  12   8  914.51   58.23  -2
   2  12   7  914.51   58.23   1
   3  12   7  204.99   26.22   1
  -4  12   9  184.91   26.80  -2
   4  12   7  184.91   26.80   1
   5  12   7  115.18   31.04   1
  -6  12  10   61.36   23.94  -2
   6  12   7   61.36   23.94   1
   7  12   7  177.45   26.87   1
  -8  12  11  -20.63   20.63  -2
   8  12   7  -20.63   20.63   1
   9  12   7   41.59   24.60   1
 -11  13   7   -9.49   23.15   1
  10  13   2  -23.36   23.36  -2
 -10  13   7  -23.36   23.36   1
  -9  13   7  274.55   28.52   1
   8  13   3    8.85   17.39  -2
  -8  13   7    8.85   17.39   1
  -7  13   7  192.74   21.26   1
   6  13   4  315.35   23.28  -2
  -6  13   7  315.35   23.28   1
  -5  13   7  274.78   23.47   1
   4  13   5  217.24   20.53  -2
  -4  13   7  217.24   20.53   1
  -3  13   7   43.64   17.41   1
   2  13   6   34.98   14.88  -2
  -2  13   7   34.98   14.88   1
  -1  13   7  187.23   19.00   1
   0  13   7  352.30   24.56  -2
   0  13   7  352.30   24.56   1
   1  13   7   17.51   21.61   1
  -2  13   8   87.23   20.02  -2
   2  13   7   87.23   20.02   1
   3  13   7  401.27   34.30   1
  -4  13   9 1291.20   86.03  -2
   4  13   7 1291.20   86.03   1
   5  13   7   72.11   24.74   1
  -6  13  10   43.11   25.64  -2
   6  13   7   43.11   25.64   1
   7  13   7    2.09   29.21   1
  -8  13  11   90.19   34.50  -2
   8  13   7   90.19   34.50   1
   9  13   7   29.27   34.51   1
 -11  14   7  296.14   38.24   1
  10  14   2   -6.58   21.73  -2
 -10  14   7   -6.58   21.73   1
  -9  14   7   -0.36   20.41   1
   8  14   3  215.69   28.09  -2
  -8  14   7  215.69   28.09   1
  -7  14   7   97.81   18.22   1
   6  14   4   27.26   17.30  -2
  -6  14   7   27.26   17.30   1
  -5  14   7  128.96   18.76   1
   4  14   5    3.95   16.11  -2
  -4  14   7    3.95   16.11   1
  -3  14   7  220.28   21.72   1
   2  14   6  212.27   26.67  -2
  -2  14   7  212.27   26.67   1
  -1  14   7 1666.15   83.95   1
   0  14   7   21.69   15.06  -2
   0  14   7   21.69   15.06   1
   1  14   7 1136.00   62.38   1
  -2  14   8 1398.78   82.59  -2
   2  14   7 1398.78   82.59   1
   3  14   7  106.53   24.35   1
  -4  14   9  912.56   67.80  -2
   4  14   7  912.56   67.80   1
   5  14   7  148.65   25.47   1
  -6  14  10   32.84   24.97  -2
   6  14   7   32.84   24.97   1
   7  14   7  -19.19   26.26   1
  -8  14  11  116.30   31.90  -2
   8  14   7  116.30   31.90   1
 -11  15   7    6.45   51.94   1
  10  15   2   93.49   25.88  -2
 -10  15   7   93.49   25.88   1
  -9  15   7    0.96   20.39   1
   8  15   3   12.47   16.85  -2
  -8  15   7   12.47   16.85   1
  -7  15   7   -0.58   17.26   1
   6  15   4  152.61   24.07  -2
  -6  15   7  152.61   24.07   1
  -5  15   7   93.09   22.85   1
   4  15   5  409.97   58.75  -2
  -4  15   7  409.97   58.75   1
  -3  15   7  148.39   19.31   1
   2  15   6   41.58   16.26  -2
  -2  15   7   41.58   16.26   1
  -1  15   7  491.93   30.72   1
   0  15   7  207.17   32.45  -2
   0  15   7  207.17   32.45   1
   1  15   7   68.96   26.46   1
  -2  15   8  747.83   47.21  -2
   2  15   7  747.83   47.21   1
   3  15   7  128.17   22.64   1
  -4  15   9  462.26   54.62  -2
   4  15   7  462.26   54.62   1
   5  15   7   -2.11   22.86   1
  -6  15  10   73.60   27.07  -2
   6  15   7   73.60   27.07   1
   7  15   7   40.52   27.32   1
  -8  15  11   38.64   37.70  -2
   8  15   7   38.64   37.70   1
  10  16   2   10.14   25.76  -2
 -10  16   7   10.14   25.76   1
  -9  16   7   -5.52   24.18   1
   8  16   3    7.24   20.89  -2
  -8  16   7    7.24   20.89   1
  -7  16   7   42.27   18.69   1
   6  16   4  -19.17   19.17  -2
  -6  16   7  -19.17   19.17   1
  -5  16   7   30.93   19.84   1
   4  16   5   54.65   19.62  -2
  -4  16   7   54.65   19.62   1
  -3  16   7  180.26   22.32   1
   2  16   6   31.14   19.79  -2
  -2  16   7   31.14   19.79   1
  -1  16   7  207.08   19.91   1
   0  16   7  889.93   80.62  -2
   0  16   7  889.93   80.62   1
   1  16   7  178.91   25.37   1
  -2  16   8   28.44   18.16  -2
   2  16   7   28.44   18.16   1
   3  16   7   -2.52   21.01   1
  -4  16   9  313.45   28.52  -2
   4  16   7  313.45   28.52   1
   5  16   7   23.86   26.46   1
  -6  16  10  214.87   32.63  -2
   6  16   7  214.87   32.63   1
   7  16   7   -9.47   30.14   1
  -8  16  11   -1.77   29.65  -2
   8  16   7   -1.77   29.65   1
  10  17   2  185.41   34.79  -2
 -10  17   7  185.41   34.79   1
  -9  17   7   30.44   23.88   1
   8  17   3   50.68   25.43  -2
  -8  17   7   50.68   25.43   1
  -7  17   7   57.20   23.02   1
   6  17   4  157.45   30.08  -2
  -6  17   7  157.45   30.08   1
  -5  17   7   -5.03   19.47   1
   4  17   5  259.28   24.39  -2
  -4  17   7  259.28   24.39   1
  -3  17   7   31.18   18.33   1
   2  17   6  153.65   22.20  -2
  -2  17   7  153.65   22.20   1
  -1  17   7   15.74   25.74   1
   0  17   7   79.08   21.06  -2
   0  17   7   79.08   21.06   1
   1  17   7  547.38   77.40   1
  -2  17   8   23.01   17.85  -2
   2  17   7   23.01   17.85   1
   3  17   7   76.53   22.52   1
  -4  17   9    7.54   21.86  -2
   4  17   7    7.54   21.86   1
   5  17   7   21.42   22.92   1
  -6  17  10   74.49   29.03  -2
   6  17   7   74.49   29.03   1
   7  17   7  -22.45   29.64   1
  -9  18   7   22.16   30.28   1
   8  18   3  102.29   26.40  -2
  -8  18   7  102.29   26.40   1
  -7  18   7   52.48   33.66   1
   6  18   4   18.41   24.81  -2
  -6  18   7   18.41   24.81   1
  -5  18   7   31.19   29.95   1
   4  18   5  122.20   30.35  -2
  -4  18   7  122.20   30.35   1
  -3  18   7   -4.86   20.54   1
   2  18   6  181.25   25.16  -2
  -2  18   7  181.25   25.16   1
  -1  18   7  127.46   23.42   1
   0  18   7   -5.14   19.88  -2
   0  18   7   -5.14   19.88   1
   1  18   7  206.37   26.96   1
  -2  18   8   36.20   19.79  -2
   2  18   7   36.20   19.79   1
   3  18   7  107.33   20.63   1
  -4  18   9   34.65   21.10  -2
   4  18   7   34.65   21.10   1
   5  18   7   12.43   23.48   1
  -6  18  10  -31.63   31.63  -2
   6  18   7  -31.63   31.63   1
   7  18   7   36.91   29.80   1
  -9  19   7   44.22   43.06   1
   8  19   3   33.11   25.49  -2
  -8  19   7   33.11   25.49   1
  -7  19   7   -8.67   26.67   1
   6  19   4   42.46   25.66  -2
  -6  19   7   42.46   25.66   1
  -5  19   7   79.49   22.91   1
   4  19   5   27.34   30.45  -2
  -4  19   7   27.34   30.45   1
  -3  19   7    8.98   18.57   1
   2  19   6   79.90   22.16  -2
  -2  19   7   79.90   22.16   1
  -1  19   7   19.95   20.48   1
   0  19   7  155.03   33.43  -2
   0  19   7  155.03   33.43   1
   1  19   7    8.39   31.14   1
  -2  19   8  257.48   29.68  -2
   2  19   7  257.48   29.68   1
   3  19   7   58.41   18.60   1
  -4  19   9   22.34   21.62  -2
   4  19   7   22.34   21.62   1
   5  19   7  -14.42   23.38   1
  -6  19  10   50.39   26.48  -2
   6  19   7   50.39   26.48   1
   8  20   3  110.75   27.59  -2
  -8  20   7  110.75   27.59   1
  -7  20   7  -27.37   27.37   1
   6  20   4   13.72   25.74  -2
  -6  20   7   13.72   25.74   1
  -5  20   7  118.58   26.29   1
   4  20   5   42.67   21.68  -2
  -4  20   7   42.67   21.68   1
  -3  20   7  -10.88   26.55   1
   2  20   6   -5.65   23.71  -2
  -2  20   7   -5.65   23.71   1
  -1  20   7  119.79   27.02   1
   0  20   7  -20.57   20.57  -2
   0  20   7  -20.57   20.57   1
   1  20   7   50.65   29.20   1
  -2  20   8  319.21   56.80  -2
   2  20   7  319.21   56.80   1
   3  20   7    5.77   18.38   1
  -4  20   9  327.59   36.78  -2
   4  20   7  327.59   36.78   1
   5  20   7  -29.42   29.42   1
  -7  21   7   -4.70   28.06   1
   6  21   4  -25.40   25.40  -2
  -6  21   7  -25.40   25.40   1
  -5  21   7  -15.91   22.43   1
   4  21   5   14.11   22.58  -2
  -4  21   7   14.11   22.58   1
  -3  21   7  -20.79   20.79   1
   2  21   6   -7.40   23.98  -2
  -2  21   7   -7.40   23.98   1
  -1  21   7   36.60   22.51   1
   0  21   7   21.92   23.21  -2
   0  21   7   21.92   23.21   1
   1  21   7   17.02   27.33   1
  -2  21   8   15.15   21.71  -2
   2  21   7   15.15   21.71   1
   3  21   7   38.62   23.43   1
  -4  21   9   65.05   23.86  -2
   4  21   7   65.05   23.86   1
   5  21   7   -5.90   21.27   1
   6  22   4  -12.18   27.61  -2
  -6  22   7  -12.18   27.61   1
  -5  22   7   90.85   31.98   1
   4  22   5   35.35   37.93  -2
  -4  22   7   35.35   37.93   1
  -3  22   7    2.03   47.96   1
   2  22   6  136.08   30.75  -2
  -2  22   7  136.08   30.75   1
  -1  22   7   61.41   24.91   1
   0  22   7   20.87   25.95  -2
   0  22   7   20.87   25.95   1
   1  22   7   77.67   24.37   1
  -2  22   8   14.52   24.38  -2
   2  22   7   14.52   24.38   1
   3  22   7    2.79   20.29   1
  -4  22   9  165.60   24.63  -2
   4  22   7  165.60   24.63   1
  -5  23   7    4.52   25.83   1
   4  23   5   20.07   28.84  -2
  -4  23   7   20.07   28.84   1
  -3  23   7   12.97   29.44   1
   2  23   6  -28.11   28.11  -2
  -2  23   7  -28.11   28.11   1
  -1  23   7  -20.89   22.99   1
   0  23   7  -11.81   40.69  -2
   0  23   7  -11.81   40.69   1
   1  23   7  180.68   55.27   1
  -2  23   8   66.02   38.63  -2
   2  23   7   66.02   38.63   1
   3  23   7   52.64   44.89   1
  -3  24   7   27.62   31.66   1
   2  24   6   45.10   30.33  -2
  -2  24   7   45.10   30.33   1
  -1  24   7  117.70   46.37   1
   0  24   7   33.57   26.60  -2
   0  24   7   33.57   26.60   1
   1  24   7  -32.49   42.16   1
  12   0   2   39.03   31.66  -2
 -12   0   8   39.03   31.66   1
 -10   0   8   62.71   35.44   1
   8   0   4 1122.41   87.05  -2
  -8   0   8 1122.41   87.05   1
  -6   0   8  189.48   37.97   1
   4   0   6 1120.08  105.17  -2
  -4   0   8 1120.08  105.17   1
  -2   0   8  268.69   28.15   1
   0   0   8  845.58   56.12  -2
   0   0   8  845.58   56.12   1
   2   0   8 2171.09  150.17   1
  -4   0  10 2951.18  201.15  -2
   4   0   8 2951.18  201.15   1
   6   0   8   76.82   25.46   1
  -8   0  12  793.55   69.38  -2
   8   0   8  793.55   69.38   1
  10   0   8  -26.11   37.09   1
 -13   1   8   71.16   23.93   1
  12   1   2    6.26   26.45  -2
 -12   1   8    6.26   26.45   1
 -11   1   8    1.90   23.89   1
  10   1   3   54.20   20.59  -2
 -10   1   8   54.20   20.59   1
  -9   1   8  469.92   40.33   1
   8   1   4  295.41   51.50  -2
  -8   1   8  295.41   51.50   1
  -7   1   8  419.62   30.33   1
   6   1   5  191.16   24.11  -2
  -6   1   8  191.16   24.11   1
  -5   1   8  283.02   25.28   1
   4   1   6 1495.89  106.29  -2
  -4   1   8 1495.89  106.29   1
  -3   1   8   16.15   12.98   1
   2   1   7 1412.89   77.94  -2
  -2   1   8 1412.89   77.94   1
  -1   1   8  263.78   18.94   1
   0   1   8  143.12   14.29  -2
   0   1   8  143.12   14.29   1
   1   1   8 1066.14   55.26   1
  -2   1   9  226.31   18.59  -2
   2   1   8  226.31   18.59   1
   3   1   8   25.89   14.18   1
  -4   1  10  884.35   45.85  -2
   4   1   8  884.35   45.85   1
   5   1   8  296.09   23.06   1
  -6   1  11  578.24   34.92  -2
   6   1   8  578.24   34.92   1
   7   1   8  170.64   24.52   1
  -8   1  12  145.06   28.51  -2
   8   1   8  145.06   28.51   1
   9   1   8   78.65   23.41   1
 -10   1  13  -27.92   27.92  -2
  10   1   8  -27.92   27.92   1
 -13   2   8  135.73   27.92   1
  12   2   2   32.39   23.95  -2
 -12   2   8   32.39   23.95   1
 -11   2   8   51.09   21.58   1
  10   2   3  140.49   23.93  -2
 -10   2   8  140.49   23.93   1
  -9   2   8  167.31   21.42   1
   8   2   4   89.50   15.80  -2
  -8   2   8   89.50   15.80   1
  -7   2   8  121.72   16.26   1
   6   2   5   46.21   15.70  -2
  -6   2   8   46.21   15.70   1
  -5   2   8   85.70   16.40   1
   4   2   6  497.78   36.77  -2
  -4   2   8  497.78   36.77   1
  -3   2   8   35.46   13.91   1
   2   2   7 2127.60  118.69  -2
  -2   2   8 2127.60  118.69   1
  -1   2   8  131.70   15.92   1
   0   2   8   72.60   13.74  -2
   0   2   8   72.60   13.74   1
   1   2   8   17.05   13.05   1
  -2   2   9  153.33   18.17  -2
   2   2   8  153.33   18.17   1
   3   2   8 1392.43   71.48   1
  -4   2  10   50.49   15.10  -2
   4   2   8   50.49   15.10   1
   5   2   8  393.50   25.26   1
  -6   2  11  216.66   23.78  -2
   6   2   8  216.66   23.78   1
   7   2   8  113.59   21.38   1
  -8   2  12  181.07   25.45  -2
   8   2   8  181.07   25.45   1
   9   2   8   63.48   24.75   1
 -10   2  13  -11.54   27.49  -2
  10   2   8  -11.54   27.49   1
 -13   3   8   30.16   29.75   1
  12   3   2   18.54   23.72  -2
 -12   3   8   18.54   23.72   1
 -11   3   8   82.78   30.59   1
  10   3   3   90.79   23.41  -2
 -10   3   8   90.79   23.41   1
  -9   3   8  350.48   30.80   1
   8   3   4   37.49   16.07  -2
  -8   3   8   37.49   16.07   1
  -7   3   8   18.56   13.76   1
   6   3   5  716.19   41.22  -2
  -6   3   8  716.19   41.22   1
  -5   3   8  335.12   28.12   1
   4   3   6  599.74   43.42  -2
  -4   3   8  599.74   43.42   1
  -3   3   8   11.19   13.51   1
   2   3   7 3822.29  194.89  -2
  -2   3   8 3822.29  194.89   1
  -1   3   8  858.75   47.45   1
   0   3   8  466.27   33.64  -2
   0   3   8  466.27   33.64   1
   1   3   8 1713.05   88.53   1
  -2   3   9  375.21   25.06  -2
   2   3   8  375.21   25.06   1
   3   3   8 4001.67  177.01   1
  -4   3  10  315.77   20.15  -2
   4   3   8  315.77   20.15   1
   5   3   8  360.34   24.11   1
  -6   3  11  248.55   28.36  -2
   6   3   8  248.55   28.36   1
   7   3   8  459.32   31.26   1
  -8   3  12   55.18   23.76  -2
   8   3   8   55.18   23.76   1
   9   3   8  -20.98   23.61   1
 -10   3  13   10.17   29.31  -2
  10   3   8   10.17   29.31   1
 -13   4   8    4.83   26.83   1
  12   4   2   53.71   32.56  -2
 -12   4   8   53.71   32.56   1
 -11   4   8  112.02   23.90   1
  10   4   3   68.85   21.22  -2
 -10   4   8   68.85   21.22   1
  -9   4   8  166.70   18.74   1
   8   4   4   39.88   15.06  -2
  -8   4   8   39.88   15.06   1
  -7   4   8   47.63   15.21   1
   6   4   5  204.29   19.79  -2
  -6   4   8  204.29   19.79   1
  -5   4   8  376.12   28.48   1
   4   4   6  394.43   31.24  -2
  -4   4   8  394.43   31.24   1
  -3   4   8   85.65   14.27   1
   2   4   7  445.46   28.90  -2
  -2   4   8  445.46   28.90   1
  -1   4   8  712.53   38.26   1
   0   4   8  299.39   22.02  -2
   0   4   8  299.39   22.02   1
   1   4   8   11.34   12.02   1
  -2   4   9  200.15   15.59  -2
   2   4   8  200.15   15.59   1
   3   4   8  734.81   34.67   1
  -4   4  10  370.46   22.13  -2
   4   4   8  370.46   22.13   1
   5   4   8   67.20   16.59   1
  -6   4  11  199.59   24.13  -2
   6   4   8  199.59   24.13   1
   7   4   8  143.40   22.76   1
  -8   4  12   29.38   21.41  -2
   8   4   8   29.38   21.41   1
   9   4   8   21.20   24.15   1
 -10   4  13   28.72   28.47  -2
  10   4   8   28.72   28.47   1
 -13   5   8   27.01   26.71   1
  12   5   2   22.84   23.32  -2
 -12   5   8   22.84   23.32   1
 -11   5   8   52.97   26.27   1
  10   5   3  -15.29   22.36  -2
 -10   5   8  -15.29   22.36   1
  -9   5   8   50.55   16.91   1
   8   5   4  480.75   38.24  -2
  -8   5   8  480.75   38.24   1
  -7   5   8  376.50   24.73   1
   6   5   5  580.88   40.19  -2
  -6   5   8  580.88   40.19   1
  -5   5   8  437.38   31.01   1
   4   5   6 2081.36  123.43  -2
  -4   5   8 2081.36  123.43   1
  -3   5   8  743.81   47.42   1
   2   5   7 2892.14  141.37  -2
  -2   5   8 2892.14  141.37   1
  -1   5   8  736.00   39.83   1
   0   5   8  534.45   30.51  -2
   0   5   8  534.45   30.51   1
   1   5   8  943.67   46.65   1
  -2   5   9  160.14   19.98  -2
   2   5   8  160.14   19.98   1
   3   5   8   21.19   12.17   1
  -4   5  10  522.96   38.71  -2
   4   5   8  522.96   38.71   1
   5   5   8   22.61   15.37   1
  -6   5  11   81.36   19.87  -2
   6   5   8   81.36   19.87   1
   7   5   8   50.33   21.90   1
  -8   5  12   20.08   21.10  -2
   8   5   8   20.08   21.10   1
   9   5   8    6.10   22.36   1
 -10   5  13  112.28   31.04  -2
  10   5   8  112.28   31.04   1
 -13   6   8   19.95   75.57   1
  12   6   2   18.95   23.23  -2
 -12   6   8   18.95   23.23   1
 -11   6   8   20.58   19.75   1
  10   6   3   68.62   20.69  -2
 -10   6   8   68.62   20.69   1
  -9   6   8  631.47   51.19   1
   8   6   4  540.38   32.30  -2
  -8   6   8  540.38   32.30   1
  -7   6   8  876.34   49.37   1
   6   6   5  584.73   52.88  -2
  -6   6   8  584.73   52.88   1
  -5   6   8  401.20   30.23   1
   4   6   6   26.57   14.76  -2
  -4   6   8   26.57   14.76   1
  -3   6   8  758.22   45.22   1
   2   6   7  774.43   46.07  -2
  -2   6   8  774.43   46.07   1
  -1   6   8  374.27   23.20   1
   0   6   8  401.52   23.70  -2
   0   6   8  401.52   23.70   1
   1   6   8  140.59   16.06   1
  -2   6   9   48.14   13.87  -2
   2   6   8   48.14   13.87   1
   3   6   8  909.88   44.12   1
  -4   6  10  182.62   17.91  -2
   4   6   8  182.62   17.91   1
   5   6   8   57.46   19.08   1
  -6   6  11  325.22   25.29  -2
   6   6   8  325.22   25.29   1
   7   6   8   84.38   23.81   1
  -8   6  12   31.61   21.59  -2
   8   6   8   31.61   21.59   1
   9   6   8   32.24   24.47   1
 -10   6  13   41.79   28.79  -2
  10   6   8   41.79   28.79   1
  12   7   2   21.22   24.81  -2
 -12   7   8   21.22   24.81   1
 -11   7   8   85.23   23.23   1
  10   7   3   66.41   19.41  -2
 -10   7   8   66.41   19.41   1
  -9   7   8  603.13   39.89   1
   8   7   4  138.76   19.21  -2
  -8   7   8  138.76   19.21   1
  -7   7   8   49.79   15.97   1
   6   7   5   49.28   16.09  -2
  -6   7   8   49.28   16.09   1
  -5   7   8   55.65   17.35   1
   4   7   6  114.51   16.66  -2
  -4   7   8  114.51   16.66   1
  -3   7   8  512.04   36.77   1
   2   7   7  176.92   16.50  -2
  -2   7   8  176.92   16.50   1
  -1   7   8   79.94   15.34   1
   0   7   8   69.84   13.67  -2
   0   7   8   69.84   13.67   1
   1   7   8 2779.99  135.82   1
  -2   7   9  246.24   18.50  -2
   2   7   8  246.24   18.50   1
   3   7   8   78.34   13.62   1
  -4   7  10   49.94   16.04  -2
   4   7   8   49.94   16.04   1
   5   7   8  181.06   26.06   1
  -6   7  11   92.23   21.91  -2
   6   7   8   92.23   21.91   1
   7   7   8  178.49   25.78   1
  -8   7  12   25.96   23.42  -2
   8   7   8   25.96   23.42   1
   9   7   8  -19.18   24.88   1
 -10   7  13  115.85   58.23  -2
  10   7   8  115.85   58.23   1
  12   8   2   59.13   34.34  -2
 -12   8   8   59.13   34.34   1
 -11   8   8  106.94   22.27   1
  10   8   3   61.28   19.13  -2
 -10   8   8   61.28   19.13   1
  -9   8   8   30.92   17.76   1
   8   8   4  211.30   20.89  -2
  -8   8   8  211.30   20.89   1
  -7   8   8   23.77   15.89   1
   6   8   5  308.70   27.93  -2
  -6   8   8  308.70   27.93   1
  -5   8   8   30.84   16.58   1
   4   8   6  821.50   49.41  -2
  -4   8   8  821.50   49.41   1
  -3   8   8   26.66   13.61   1
   2   8   7  458.45   30.52  -2
  -2   8   8  458.45   30.52   1
  -1   8   8   78.44   16.15   1
   0   8   8  850.81   45.16  -2
   0   8   8  850.81   45.16   1
   1   8   8  184.07   17.49   1
  -2   8   9  119.35   16.06  -2
   2   8   8  119.35   16.06   1
   3   8   8  242.67   31.70   1
  -4   8  10   58.31   23.30  -2
   4   8   8   58.31   23.30   1
   5   8   8   61.24   19.21   1
  -6   8  11   36.80   18.34  -2
   6   8   8   36.80   18.34   1
   7   8   8   29.96   20.63   1
  -8   8  12  103.00   24.28  -2
   8   8   8  103.00   24.28   1
   9   8   8    2.78   25.97   1
  12   9   2  120.28   30.64  -2
 -12   9   8  120.28   30.64   1
 -11   9   8   27.86   22.49   1
  10   9   3   71.72   22.36  -2
 -10   9   8   71.72   22.36   1
  -9   9   8  347.03   27.33   1
   8   9   4  184.51   21.15  -2
  -8   9   8  184.51   21.15   1
  -7   9   8  620.43   40.73   1
   6   9   5  979.99   68.63  -2
  -6   9   8  979.99   68.63   1
  -5   9   8 1033.87   61.55   1
   4   9   6   13.22   13.93  -2
  -4   9   8   13.22   13.93   1
  -3   9   8  297.12   22.56   1
   2   9   7 1414.05   69.91  -2
  -2   9   8 1414.05   69.91   1
  -1   9   8  110.95   14.45   1
   0   9   8  491.79   30.38  -2
   0   9   8  491.79   30.38   1
   1   9   8  328.20   23.56   1
  -2   9   9 2304.64  107.98  -2
   2   9   8 2304.64  107.98   1
   3   9   8 1350.59   68.70   1
  -4   9  10  198.97   29.16  -2
   4   9   8  198.97   29.16   1
   5   9   8   33.39   17.56   1
  -6   9  11  101.13   19.82  -2
   6   9   8  101.13   19.82   1
   7   9   8  -12.80   20.58   1
  -8   9  12   87.83   25.83  -2
   8   9   8   87.83   25.83   1
   9   9   8   17.09   26.14   1
  12  10   2   22.25   28.14  -2
 -12  10   8   22.25   28.14   1
 -11  10   8  -13.13   21.87   1
  10  10   3   84.53   21.78  -2
 -10  10   8   84.53   21.78   1
  -9  10   8  877.44   47.99   1
   8  10   4  271.66   25.66  -2
  -8  10   8  271.66   25.66   1
  -7  10   8  103.76   19.02   1
   6  10   5   26.54   18.60  -2
  -6  10   8   26.54   18.60   1
  -5  10   8   77.17   17.00   1
   4  10   6   55.29   14.82  -2
  -4  10   8   55.29   14.82   1
  -3  10   8   14.22   13.21   1
   2  10   7  279.46   22.06  -2
  -2  10   8  279.46   22.06   1
  -1  10   8   57.97   14.41   1
   0  10   8 2292.97  126.63  -2
   0  10   8 2292.97  126.63   1
   1  10   8   19.44   15.15   1
  -2  10   9  968.46   50.74  -2
   2  10   8  968.46   50.74   1
   3  10   8  228.47   20.99   1
  -4  10  10   24.30   17.39  -2
   4  10   8   24.30   17.39   1
   5  10   8  -17.04   17.04   1
  -6  10  11   41.99   18.77  -2
   6  10   8   41.99   18.77   1
   7  10   8  -21.73   21.73   1
  -8  10  12   44.88   22.98  -2
   8  10   8   44.88   22.98   1
   9  10   8   13.61   26.28   1
 -12  11   8  -19.85   81.89   1
 -11  11   8   34.13   24.37   1
  10  11   3  -20.45   20.45  -2
 -10  11   8  -20.45   20.45   1
  -9  11   8  216.03   27.16   1
   8  11   4   22.50   17.24  -2
  -8  11   8   22.50   17.24   1
  -7  11   8  377.47   32.86   1
   6  11   5   21.06   17.95  -2
  -6  11   8   21.06   17.95   1
  -5  11   8  104.85   17.11   1
   4  11   6  485.19   33.65  -2
  -4  11   8  485.19   33.65   1
  -3  11   8   18.23   14.47   1
   2  11   7  956.72   57.86  -2
  -2  11   8  956.72   57.86   1
  -1  11   8  159.03   16.43   1
   0  11   8 1532.04   87.92  -2
   0  11   8 1532.04   87.92   1
   1  11   8  345.10   26.82   1
  -2  11   9  368.13   29.09  -2
   2  11   8  368.13   29.09   1
   3  11   8   53.28   20.74   1
  -4  11  10  244.22   22.29  -2
   4  11   8  244.22   22.29   1
   5  11   8  445.04   36.15   1
  -6  11  11  321.79   26.96  -2
   6  11   8  321.79   26.96   1
   7  11   8    2.58   20.46   1
  -8  11  12   60.63   29.04  -2
   8  11   8   60.63   29.04   1
   9  11   8  -29.18   29.18   1
 -11  12   8   -7.83   24.81   1
  10  12   3   -7.31   22.86  -2
 -10  12   8   -7.31   22.86   1
  -9  12   8  263.52   35.18   1
   8  12   4   72.24   20.13  -2
  -8  12   8   72.24   20.13   1
  -7  12   8 1465.07   83.53   1
   6  12   5  139.96   20.89  -2
  -6  12   8  139.96   20.89   1
  -5  12   8  221.04   20.70   1
   4  12   6  131.27   17.48  -2
  -4  12   8  131.27   17.48   1
  -3  12   8  183.88   20.89   1
   2  12   7 1204.87   71.90  -2
  -2  12   8 1204.87   71.90   1
  -1  12   8 1454.64   88.06   1
   0  12   8   56.30   20.56  -2
   0  12   8   56.30   20.56   1
   1  12   8  787.16   51.74   1
  -2  12   9   88.68   19.98  -2
   2  12   8   88.68   19.98   1
   3  12   8  326.08   28.18   1
  -4  12  10  466.49   31.45  -2
   4  12   8  466.49   31.45   1
   5  12   8   19.64   16.98   1
  -6  12  11   62.75   20.70  -2
   6  12   8   62.75   20.70   1
   7  12   8   15.06   21.13   1
  -8  12  12  -11.50   25.86  -2
   8  12   8  -11.50   25.86   1
 -11  13   8  118.67   27.60   1
  10  13   3  -21.62   21.62  -2
 -10  13   8  -21.62   21.62   1
  -9  13   8   47.22   20.26   1
   8  13   4   34.77   18.43  -2
  -8  13   8   34.77   18.43   1
  -7  13   8   45.09   17.04   1
   6  13   5  112.01   22.51  -2
  -6  13   8  112.01   22.51   1
  -5  13   8   89.75   16.97   1
   4  13   6   37.99   15.92  -2
  -4  13   8   37.99   15.92   1
  -3  13   8  108.95   21.87   1
   2  13   7   30.63   15.85  -2
  -2  13   8   30.63   15.85   1
  -1  13   8    2.13   16.78   1
   0  13   8  178.30   18.68  -2
   0  13   8  178.30   18.68   1
   1  13   8 1295.84   79.38   1
  -2  13   9   32.30   25.51  -2
   2  13   8   32.30   25.51   1
   3  13   8   74.62   20.11   1
  -4  13  10   16.42   22.77  -2
   4  13   8   16.42   22.77   1
   5  13   8   -1.25   20.74   1
  -6  13  11   40.43   21.92  -2
   6  13   8   40.43   21.92   1
   7  13   8   -3.94   26.86   1
  -8  13  12  -20.40   26.73  -2
   8  13   8  -20.40   26.73   1
 -11  14   8  -13.12   26.14   1
  10  14   3   39.90   32.53  -2
 -10  14   8   39.90   32.53   1
  -9  14   8  -18.58   18.58   1
   8  14   4    7.39   17.67  -2
  -8  14   8    7.39   17.67   1
  -7  14   8  292.41   24.81   1
   6  14   5   42.18   17.88  -2
  -6  14   8   42.18   17.88   1
  -5  14   8   97.73   18.24   1
   4  14   6 1547.57   87.83  -2
  -4  14   8 1547.57   87.83   1
  -3  14   8  643.88   46.36   1
   2  14   7  778.60   49.83  -2
  -2  14   8  778.60   49.83   1
  -1  14   8  604.84   41.29   1
   0  14   8 1539.51   84.11  -2
   0  14   8 1539.51   84.11   1
   1  14   8  689.66   44.24   1
  -2  14   9  187.15   35.84  -2
   2  14   8  187.15   35.84   1
   3  14   8   82.29   24.46   1
  -4  14  10   24.83   21.78  -2
   4  14   8   24.83   21.78   1
   5  14   8  -24.15   24.15   1
  -6  14  11   13.72   26.37  -2
   6  14   8   13.72   26.37   1
   7  14   8   19.64   29.72   1
  -8  14  12   69.11   31.14  -2
   8  14   8   69.11   31.14   1
  10  15   3   16.76   22.00  -2
 -10  15   8   16.76   22.00   1
  -9  15   8   55.39   19.77   1
   8  15   4   83.34   23.99  -2
  -8  15   8   83.34   23.99   1
  -7  15   8   11.03   18.24   1
   6  15   5  407.65   48.52  -2
  -6  15   8  407.65   48.52   1
  -5  15   8   -4.59   17.79   1
   4  15   6  272.21   30.54  -2
  -4  15   8  272.21   30.54   1
  -3  15   8   72.97   17.75   1
   2  15   7 1695.87   96.46  -2
  -2  15   8 1695.87   96.46   1
  -1  15   8  165.40   19.15   1
   0  15   8   15.15   17.21  -2
   0  15   8   15.15   17.21   1
   1  15   8   -8.26   19.65   1
  -2  15   9  827.61   63.11  -2
   2  15   8  827.61   63.11   1
   3  15   8  558.89   43.28   1
  -4  15  10   60.47   23.71  -2
   4  15   8   60.47   23.71   1
   5  15   8   30.11   35.00   1
  -6  15  11   22.55   26.71  -2
   6  15   8   22.55   26.71   1
   7  15   8   34.46   28.81   1
  10  16   3   -2.56   23.46  -2
 -10  16   8   -2.56   23.46   1
  -9  16   8  222.46   35.78   1
   8  16   4   23.29   25.01  -2
  -8  16   8   23.29   25.01   1
  -7  16   8    2.60   17.97   1
   6  16   5   -8.91   17.50  -2
  -6  16   8   -8.91   17.50   1
  -5  16   8   33.65   18.92   1
   4  16   6  265.68   26.18  -2
  -4  16   8  265.68   26.18   1
  -3  16   8  831.59   57.23   1
   2  16   7   94.48   20.34  -2
  -2  16   8   94.48   20.34   1
  -1  16   8 1288.26   75.01   1
   0  16   8  211.34   34.87  -2
   0  16   8  211.34   34.87   1
   1  16   8  169.86   36.78   1
  -2  16   9   93.98   26.87  -2
   2  16   8   93.98   26.87   1
   3  16   8   93.18   25.09   1
  -4  16  10   11.21   25.48  -2
   4  16   8   11.21   25.48   1
   5  16   8   56.55   30.55   1
  -6  16  11   32.74   33.35  -2
   6  16   8   32.74   33.35   1
   7  16   8  -27.94   28.67   1
  -9  17   8   -6.07   27.31   1
   8  17   4   37.13   25.53  -2
  -8  17   8   37.13   25.53   1
  -7  17   8  -13.08   22.40   1
   6  17   5   13.04   18.86  -2
  -6  17   8   13.04   18.86   1
  -5  17   8   15.87   18.36   1
   4  17   6   60.46   19.58  -2
  -4  17   8   60.46   19.58   1
  -3  17   8   15.35   27.01   1
   2  17   7  -10.50   16.10  -2
  -2  17   8  -10.50   16.10   1
  -1  17   8   47.97   17.35   1
   0  17   8   37.00   21.16  -2
   0  17   8   37.00   21.16   1
   1  17   8   59.24   21.73   1
  -2  17   9   32.35   22.12  -2
   2  17   8   32.35   22.12   1
   3  17   8   81.65   23.53   1
  -4  17  10   44.89   23.12  -2
   4  17   8   44.89   23.12   1
   5  17   8  144.98   30.90   1
  -6  17  11  114.63   32.04  -2
   6  17   8  114.63   32.04   1
  -9  18   8  -23.56   23.56   1
   8  18   4  124.02   28.69  -2
  -8  18   8  124.02   28.69   1
  -7  18   8  132.66   30.37   1
   6  18   5  221.25   28.40  -2
  -6  18   8  221.25   28.40   1
  -5  18   8    0.04   18.87   1
   4  18   6  429.95   32.41  -2
  -4  18   8  429.95   32.41   1
  -3  18   8  105.03   24.47   1
   2  18   7  108.38   20.52  -2
  -2  18   8  108.38   20.52   1
  -1  18   8   90.27   23.51   1
   0  18   8   11.47   21.75  -2
   0  18   8   11.47   21.75   1
   1  18   8   -7.66   24.54   1
  -2  18   9   27.46   21.73  -2
   2  18   8   27.46   21.73   1
   3  18   8   75.15   21.89   1
  -4  18  10  121.92   26.64  -2
   4  18   8  121.92   26.64   1
   5  18   8   58.12   26.58   1
  -6  18  11  -14.83   29.21  -2
   6  18   8  -14.83   29.21   1
   8  19   4   11.53   25.37  -2
  -8  19   8   11.53   25.37   1
  -7  19   8  162.07   27.47   1
   6  19   5   77.76   27.53  -2
  -6  19   8   77.76   27.53   1
  -5  19   8  138.11   31.79   1
   4  19   6   -7.74   18.29  -2
  -4  19   8   -7.74   18.29   1
  -3  19   8  -10.07   25.26   1
   2  19   7  555.19   55.83  -2
  -2  19   8  555.19   55.83   1
  -1  19   8  -12.96   20.25   1
   0  19   8   -7.16   21.09  -2
   0  19   8   -7.16   21.09   1
   1  19   8   26.70   22.87   1
  -2  19   9   43.39   22.99  -2
   2  19   8   43.39   22.99   1
   3  19   8   24.00   24.33   1
  -4  19  10   -1.88   27.28  -2
   4  19   8   -1.88   27.28   1
   5  19   8   43.59   27.95   1
  -7  20   8   48.43   26.09   1
   6  20   5   19.18   23.75  -2
  -6  20   8   19.18   23.75   1
  -5  20   8   41.49   25.40   1
   4  20   6  384.25   33.79  -2
  -4  20   8  384.25   33.79   1
  -3  20   8   43.03   20.70   1
   2  20   7   83.62   23.77  -2
  -2  20   8   83.62   23.77   1
  -1  20   8   -1.21   25.98   1
   0  20   8  106.65   38.64  -2
   0  20   8  106.65   38.64   1
   1  20   8  135.78   28.82   1
  -2  20   9   57.46   28.46  -2
   2  20   8   57.46   28.46   1
   3  20   8   35.66   22.55   1
  -4  20  10   23.62   22.10  -2
   4  20   8   23.62   22.10   1
   5  20   8   37.36  101.56   1
  -7  21   8   53.88   49.64   1
   6  21   5   92.26   32.72  -2
  -6  21   8   92.26   32.72   1
  -5  21   8   67.83   23.61   1
   4  21   6   -4.21   22.56  -2
  -4  21   8   -4.21   22.56   1
  -3  21   8   23.96   25.35   1
   2  21   7    4.03   29.29  -2
  -2  21   8    4.03   29.29   1
  -1  21   8  193.09   39.40   1
   0  21   8  -18.26   33.85  -2
   0  21   8  -18.26   33.85   1
   1  21   8    7.75   26.71   1
  -2  21   9   27.03   29.74  -2
   2  21   8   27.03   29.74   1
   3  21   8  -20.25   20.25   1
  -4  21  10   27.91   37.10  -2
   4  21   8   27.91   37.10   1
  -5  22   8   -8.85   25.67   1
   4  22   6  469.41   39.27  -2
  -4  22   8  469.41   39.27   1
  -3  22   8  -28.16   28.16   1
   2  22   7   60.40   33.73  -2
  -2  22   8   60.40   33.73   1
  -1  22   8   38.42   25.20   1
   0  22   8   19.40   26.08  -2
   0  22   8   19.40   26.08   1
   1  22   8  137.13   34.17   1
  -2  22   9   11.82   26.34  -2
   2  22   8   11.82   26.34   1
   3  22   8  -19.92   38.38   1
   4  23   6   57.79   29.56  -2
  -4  23   8   57.79   29.56   1
  -3  23   8  -17.18   28.85   1
   2  23   7  -12.68   36.69  -2
  -2  23   8  -12.68   36.69   1
  -1  23   8  -23.94   23.94   1
   0  23   8  -15.74   24.71  -2
   0  23   8  -15.74   24.71   1
   1  23   8   41.65   35.96   1
 -13   0   9   25.46   46.57   1
 -11   0   9  716.66  148.71   1
  -9   0   9 1318.91  234.42   1
  -7   0   9 1641.29  188.74   1
  -5   0   9  392.89   56.02   1
  -3   0   9  306.16   31.00   1
  -1   0   9  331.89   31.73   1
   1   0   9  293.00   43.87   1
   3   0   9 1192.83   87.43   1
   5   0   9   21.90   24.38   1
   7   0   9   -0.67   26.61   1
   9   0   9   -9.11   33.68   1
 -13   1   9   30.66   26.27   1
  12   1   3   14.60   25.48  -2
 -12   1   9   14.60   25.48   1
 -11   1   9   -1.90   26.46   1
  10   1   4  251.47   29.79  -2
 -10   1   9  251.47   29.79   1
  -9   1   9    3.28   22.45   1
   8   1   5  843.85   50.30  -2
  -8   1   9  843.85   50.30   1
  -7   1   9 1482.13   91.54   1
   6   1   6  821.79   57.26  -2
  -6   1   9  821.79   57.26   1
  -5   1   9  550.52   41.35   1
   4   1   7 1238.70   81.98  -2
  -4   1   9 1238.70   81.98   1
  -3   1   9  806.10   50.82   1
   2   1   8  450.97   26.66  -2
  -2   1   9  450.97   26.66   1
  -1   1   9  665.64   36.31   1
   0   1   9  241.64   17.02  -2
   0   1   9  241.64   17.02   1
   1   1   9   67.02   13.45   1
  -2   1  10  511.12   29.85  -2
   2   1   9  511.12   29.85   1
   3   1   9   86.03   17.89   1
  -4   1  11  595.27   32.92  -2
   4   1   9  595.27   32.92   1
   5   1   9   12.80   16.86   1
  -6   1  12  171.43   20.63  -2
   6   1   9  171.43   20.63   1
   7   1   9   35.59   18.94   1
  -8   1  13  300.66   28.21  -2
   8   1   9  300.66   28.21   1
   9   1   9   32.01   22.64   1
 -13   2   9   -0.41   24.07   1
  12   2   3   11.49   32.02  -2
 -12   2   9   11.49   32.02   1
 -11   2   9   -6.20   31.62   1
  10   2   4   43.90   22.52  -2
 -10   2   9   43.90   22.52   1
  -9   2   9    5.55   21.55   1
   8   2   5   52.54   18.29  -2
  -8   2   9   52.54   18.29   1
  -7   2   9  731.75   49.71   1
   6   2   6   37.32   16.76  -2
  -6   2   9   37.32   16.76   1
  -5   2   9 1769.42  115.33   1
   4   2   7  160.20   20.93  -2
  -4   2   9  160.20   20.93   1
  -3   2   9  383.25   27.87   1
   2   2   8   89.89   15.12  -2
  -2   2   9   89.89   15.12   1
  -1   2   9   15.84   14.05   1
   0   2   9   96.19   15.64  -2
   0   2   9   96.19   15.64   1
   1   2   9  178.02   16.47   1
  -2   2  10  463.75   29.03  -2
   2   2   9  463.75   29.03   1
   3   2   9  476.53   49.58   1
  -4   2  11  382.63   24.51  -2
   4   2   9  382.63   24.51   1
   5   2   9   71.97   18.33   1
  -6   2  12   -9.01   17.79  -2
   6   2   9   -9.01   17.79   1
   7   2   9  170.68   21.82   1
  -8   2  13   55.10   21.42  -2
   8   2   9   55.10   21.42   1
   9   2   9  144.35   29.87   1
 -13   3   9   53.16   78.56   1
  12   3   3   64.20   25.25  -2
 -12   3   9   64.20   25.25   1
 -11   3   9   41.38   24.01   1
  10   3   4  357.99   49.50  -2
 -10   3   9  357.99   49.50   1
  -9   3   9   16.42   16.12   1
   8   3   5  435.19   29.98  -2
  -8   3   9  435.19   29.98   1
  -7   3   9    9.94   16.28   1
   6   3   6  577.08   40.15  -2
  -6   3   9  577.08   40.15   1
  -5   3   9  322.00   27.95   1
   4   3   7 1973.20  126.20  -2
  -4   3   9 1973.20  126.20   1
  -3   3   9   84.66   14.49   1
   2   3   8  784.94   44.05  -2
  -2   3   9  784.94   44.05   1
  -1   3   9  466.50   29.87   1
   0   3   9  227.25   21.67  -2
   0   3   9  227.25   21.67   1
   1   3   9  819.34   51.20   1
  -2   3  10  108.08   15.07  -2
   2   3   9  108.08   15.07   1
   3   3   9  429.94   25.35   1
  -4   3  11  227.14   21.63  -2
   4   3   9  227.14   21.63   1
   5   3   9   61.73   16.56   1
  -6   3  12   93.96   19.73  -2
   6   3   9   93.96   19.73   1
   7   3   9   33.24   19.76   1
  -8   3  13  131.29   24.86  -2
   8   3   9  131.29   24.86   1
   9   3   9    5.76   23.56   1
  12   4   3  -24.08   24.08  -2
 -12   4   9  -24.08   24.08   1
 -11   4   9    8.49   23.08   1
  10   4   4   24.24   20.63  -2
 -10   4   9   24.24   20.63   1
  -9   4   9  470.93   43.84   1
   8   4   5  170.76   19.77  -2
  -8   4   9  170.76   19.77   1
  -7   4   9  110.12   17.16   1
   6   4   6  338.94   28.29  -2
  -6   4   9  338.94   28.29   1
  -5   4   9 1440.61   87.55   1
   4   4   7  261.22   24.55  -2
  -4   4   9  261.22   24.55   1
  -3   4   9  389.60   28.65   1
   2   4   8   76.62   14.61  -2
  -2   4   9   76.62   14.61   1
  -1   4   9 1125.38   58.59   1
   0   4   9  230.95   20.10  -2
   0   4   9  230.95   20.10   1
   1   4   9   18.10   14.90   1
  -2   4  10    8.65   13.97  -2
   2   4   9    8.65   13.97   1
   3   4   9  582.36   34.73   1
  -4   4  11  185.65   19.25  -2
   4   4   9  185.65   19.25   1
   5   4   9   78.07   17.01   1
  -6   4  12   17.21   18.85  -2
   6   4   9   17.21   18.85   1
   7   4   9   -8.45   20.79   1
  -8   4  13   38.06   22.57  -2
   8   4   9   38.06   22.57   1
   9   4   9  151.59   26.93   1
  12   5   3  -22.12   22.12  -2
 -12   5   9  -22.12   22.12   1
 -11   5   9   66.68   23.11   1
  10   5   4   12.48   24.22  -2
 -10   5   9   12.48   24.22   1
  -9   5   9  126.12   19.92   1
   8   5   5  236.12   29.39  -2
  -8   5   9  236.12   29.39   1
  -7   5   9 1697.53   95.78   1
   6   5   6  347.81   27.51  -2
  -6   5   9  347.81   27.51   1
  -5   5   9  742.68   49.23   1
   4   5   7   31.54   15.76  -2
  -4   5   9   31.54   15.76   1
  -3   5   9   96.59   15.68   1
   2   5   8  125.30   16.32  -2
  -2   5   9  125.30   16.32   1
  -1   5   9   23.36   13.57   1
   0   5   9  788.96   42.90  -2
   0   5   9  788.96   42.90   1
   1   5   9  150.03   21.10   1
  -2   5  10  419.56   28.75  -2
   2   5   9  419.56   28.75   1
   3   5   9    7.08   14.23   1
  -4   5  11  664.35   35.80  -2
   4   5   9  664.35   35.80   1
   5   5   9   28.44   16.42   1
  -6   5  12  495.44   36.67  -2
   6   5   9  495.44   36.67   1
   7   5   9   -3.36   26.44   1
  -8   5  13   53.63   22.72  -2
   8   5   9   53.63   22.72   1
   9   5   9   19.88   24.32   1
  12   6   3  133.63   25.70  -2
 -12   6   9  133.63   25.70   1
 -11   6   9  157.74   25.66   1
  10   6   4   32.52   20.40  -2
 -10   6   9   32.52   20.40   1
  -9   6   9  154.59   20.55   1
   8   6   5   63.48   19.16  -2
  -8   6   9   63.48   19.16   1
  -7   6   9  102.68   19.38   1
   6   6   6  159.34   20.52  -2
  -6   6   9  159.34   20.52   1
  -5   6   9   88.59   18.73   1
   4   6   7  116.35   17.89  -2
  -4   6   9  116.35   17.89   1
  -3   6   9  180.72   19.44   1
   2   6   8   41.90   13.71  -2
  -2   6   9   41.90   13.71   1
  -1   6   9  109.59   24.82   1
   0   6   9  898.85   45.36  -2
   0   6   9  898.85   45.36   1
   1   6   9   32.07   15.15   1
  -2   6  10  370.76   24.21  -2
   2   6   9  370.76   24.21   1
   3   6   9   44.52   14.77   1
  -4   6  11  589.45   32.40  -2
   4   6   9  589.45   32.40   1
   5   6   9   69.42   16.62   1
  -6   6  12   79.60   18.99  -2
   6   6   9   79.60   18.99   1
   7   6   9  433.49   34.12   1
  -8   6  13   55.24   24.85  -2
   8   6   9   55.24   24.85   1
   9   6   9  135.97   29.61   1
  12   7   3  160.66   26.19  -2
 -12   7   9  160.66   26.19   1
 -11   7   9   46.07   20.89   1
  10   7   4  240.07   26.15  -2
 -10   7   9  240.07   26.15   1
  -9   7   9   29.83   19.74   1
   8   7   5   49.72   16.23  -2
  -8   7   9   49.72   16.23   1
  -7   7   9  468.38   35.05   1
   6   7   6 2075.04  122.47  -2
  -6   7   9 2075.04  122.47   1
  -5   7   9 1089.68   68.24   1
   4   7   7  245.78   21.97  -2
  -4   7   9  245.78   21.97   1
  -3   7   9  144.91   17.58   1
   2   7   8  810.09   44.34  -2
  -2   7   9  810.09   44.34   1
  -1   7   9  549.95   33.62   1
   0   7   9  288.05   21.47  -2
   0   7   9  288.05   21.47   1
   1   7   9   53.88   16.11   1
  -2   7  10  982.50   57.59  -2
   2   7   9  982.50   57.59   1
   3   7   9  244.31   29.28   1
  -4   7  11  417.91   26.33  -2
   4   7   9  417.91   26.33   1
   5   7   9   45.96   16.30   1
  -6   7  12   90.56   19.59  -2
   6   7   9   90.56   19.59   1
   7   7   9   22.34   21.83   1
  -8   7  13   13.49   22.29  -2
   8   7   9   13.49   22.29   1
   9   7   9   47.15   31.07   1
  12   8   3    4.09   22.81  -2
 -12   8   9    4.09   22.81   1
 -11   8   9    4.80   24.04   1
  10   8   4  331.58   40.75  -2
 -10   8   9  331.58   40.75   1
  -9   8   9   58.09   18.36   1
   8   8   5  141.82   22.44  -2
  -8   8   9  141.82   22.44   1
  -7   8   9  647.96   52.59   1
   6   8   6  211.01   22.41  -2
  -6   8   9  211.01   22.41   1
  -5   8   9   43.10   18.17   1
   4   8   7   78.36   17.37  -2
  -4   8   9   78.36   17.37   1
  -3   8   9  210.45   20.60   1
   2   8   8  395.76   26.03  -2
  -2   8   9  395.76   26.03   1
  -1   8   9    8.04   16.31   1
   0   8   9   68.62   16.28  -2
   0   8   9   68.62   16.28   1
   1   8   9   67.46   22.79   1
  -2   8  10  219.91   20.21  -2
   2   8   9  219.91   20.21   1
   3   8   9  316.15   24.06   1
  -4   8  11   88.65   18.73  -2
   4   8   9   88.65   18.73   1
   5   8   9  170.22   19.31   1
  -6   8  12   40.55   18.22  -2
   6   8   9   40.55   18.22   1
   7   8   9  -19.49   19.49   1
  -8   8  13   -6.72   23.92  -2
   8   8   9   -6.72   23.92   1
   9   8   9   20.14   29.63   1
  12   9   3    9.39   27.48  -2
 -12   9   9    9.39   27.48   1
 -11   9   9   38.73   21.94   1
  10   9   4   81.52   20.68  -2
 -10   9   9   81.52   20.68   1
  -9   9   9   56.21   18.69   1
   8   9   5   29.83   17.81  -2
  -8   9   9   29.83   17.81   1
  -7   9   9  405.46   37.10   1
   6   9   6   21.02   19.13  -2
  -6   9   9   21.02   19.13   1
  -5   9   9  101.32   20.44   1
   4   9   7  724.26   51.80  -2
  -4   9   9  724.26   51.80   1
  -3   9   9 1147.39   59.34   1
   2   9   8 1903.87  105.18  -2
  -2   9   9 1903.87  105.18   1
  -1   9   9  470.75   30.46   1
   0   9   9 1400.83   70.97  -2
   0   9   9 1400.83   70.97   1
   1   9   9  248.99   28.20   1
  -2   9  10  684.24   38.11  -2
   2   9   9  684.24   38.11   1
   3   9   9  215.96   24.00   1
  -4   9  11  227.26   21.92  -2
   4   9   9  227.26   21.92   1
   5   9   9  253.16   21.47   1
  -6   9  12   25.48   22.30  -2
   6   9   9   25.48   22.30   1
   7   9   9   66.81   22.87   1
  -8   9  13    7.75   23.18  -2
   8   9   9    7.75   23.18   1
 -11  10   9   24.66   21.95   1
  10  10   4   21.54   19.46  -2
 -10  10   9   21.54   19.46   1
  -9  10   9  111.78   20.95   1
   8  10   5   41.88   19.98  -2
  -8  10   9   41.88   19.98   1
  -7  10   9   67.41   19.64   1
   6  10   6  246.41   24.24  -2
  -6  10   9  246.41   24.24   1
  -5  10   9 1369.17   84.04   1
   4  10   7  277.55   24.47  -2
  -4  10   9  277.55   24.47   1
  -3  10   9    5.81   15.07   1
   2  10   8 1213.99   76.27  -2
  -2  10   9 1213.99   76.27   1
  -1  10   9  936.30   54.04   1
   0  10   9 2581.30  132.27  -2
   0  10   9 2581.30  132.27   1
   1  10   9  211.77   25.55   1
  -2  10  10   40.63   15.19  -2
   2  10   9   40.63   15.19   1
   3  10   9  407.84   45.40   1
  -4  10  11   24.31   17.78  -2
   4  10   9   24.31   17.78   1
   5  10   9  -22.66   22.66   1
  -6  10  12   33.71   19.45  -2
   6  10   9   33.71   19.45   1
   7  10   9    8.96   20.38   1
  -8  10  13   31.67   26.22  -2
   8  10   9   31.67   26.22   1
 -11  11   9   -1.17   21.93   1
  10  11   4  152.40   22.74  -2
 -10  11   9  152.40   22.74   1
  -9  11   9  103.36   20.81   1
   8  11   5  206.38   31.31  -2
  -8  11   9  206.38   31.31   1
  -7  11   9  457.25   34.17   1
   6  11   6   41.08   18.69  -2
  -6  11   9   41.08   18.69   1
  -5  11   9  468.89   33.90   1
   4  11   7   84.18   17.02  -2
  -4  11   9   84.18   17.02   1
  -3  11   9   64.63   16.29   1
   2  11   8  169.54   22.74  -2
  -2  11   9  169.54   22.74   1
  -1  11   9 1712.81   85.79   1
   0  11   9  814.39   51.26  -2
   0  11   9  814.39   51.26   1
   1  11   9  375.38   32.38   1
  -2  11  10  404.97   29.80  -2
   2  11   9  404.97   29.80   1
   3  11   9   83.04   19.40   1
  -4  11  11  133.47   20.34  -2
   4  11   9  133.47   20.34   1
   5  11   9   42.19   18.14   1
  -6  11  12  136.62   20.86  -2
   6  11   9  136.62   20.86   1
   7  11   9    8.26   22.33   1
  -8  11  13  -16.85   24.21  -2
   8  11   9  -16.85   24.21   1
 -11  12   9   78.67   27.09   1
  10  12   4   43.04   20.95  -2
 -10  12   9   43.04   20.95   1
  -9  12   9   19.91   19.39   1
   8  12   5   28.90   20.39  -2
  -8  12   9   28.90   20.39   1
  -7  12   9   15.22   20.16   1
   6  12   6   30.26   17.12  -2
  -6  12   9   30.26   17.12   1
  -5  12   9  362.18   32.36   1
   4  12   7   82.14   17.50  -2
  -4  12   9   82.14   17.50   1
  -3  12   9  150.25   19.20   1
   2  12   8  124.92   18.71  -2
  -2  12   9  124.92   18.71   1
  -1  12   9  372.91   27.29   1
   0  12   9  171.27   22.00  -2
   0  12   9  171.27   22.00   1
   1  12   9  191.59   25.83   1
  -2  12  10   59.16   19.57  -2
   2  12   9   59.16   19.57   1
   3  12   9  199.99   35.47   1
  -4  12  11  104.14   19.57  -2
   4  12   9  104.14   19.57   1
   5  12   9  141.07   20.16   1
  -6  12  12   -8.63   18.85  -2
   6  12   9   -8.63   18.85   1
   7  12   9   61.13   23.19   1
  -8  12  13   88.33   33.77  -2
   8  12   9   88.33   33.77   1
 -11  13   9    3.03   44.31   1
  10  13   4   29.03   26.06  -2
 -10  13   9   29.03   26.06   1
  -9  13   9   -3.88   19.10   1
   8  13   5   10.00   19.54  -2
  -8  13   9   10.00   19.54   1
  -7  13   9   63.44   20.50   1
   6  13   6  184.03   21.49  -2
  -6  13   9  184.03   21.49   1
  -5  13   9  307.70   28.64   1
   4  13   7  338.96   36.33  -2
  -4  13   9  338.96   36.33   1
  -3  13   9  554.97   39.48   1
   2  13   8   -1.92   16.07  -2
  -2  13   9   -1.92   16.07   1
  -1  13   9  873.12   56.24   1
   0  13   9   10.91   16.32  -2
   0  13   9   10.91   16.32   1
   1  13   9  -20.53   20.53   1
  -2  13  10  351.98   35.12  -2
   2  13   9  351.98   35.12   1
   3  13   9  106.17   21.75   1
  -4  13  11  281.29   28.52  -2
   4  13   9  281.29   28.52   1
   5  13   9   30.44   20.78   1
  -6  13  12  -19.24   22.14  -2
   6  13   9  -19.24   22.14   1
   7  13   9   16.80   22.87   1
  10  14   4   10.82   22.84  -2
 -10  14   9   10.82   22.84   1
  -9  14   9   82.97   21.52   1
   8  14   5   13.39   20.56  -2
  -8  14   9   13.39   20.56   1
  -7  14   9    5.28   18.91   1
   6  14   6   25.54   17.53  -2
  -6  14   9   25.54   17.53   1
  -5  14   9   51.62   17.14   1
   4  14   7  232.93   24.69  -2
  -4  14   9  232.93   24.69   1
  -3  14   9  371.13   34.91   1
   2  14   8  215.94   24.90  -2
  -2  14   9  215.94   24.90   1
  -1  14   9  125.83   25.20   1
   0  14   9  788.06   55.17  -2
   0  14   9  788.06   55.17   1
   1  14   9  284.77   29.24   1
  -2  14  10   86.12   23.82  -2
   2  14   9   86.12   23.82   1
   3  14   9   54.82   24.41   1
  -4  14  11   28.36   20.36  -2
   4  14   9   28.36   20.36   1
   5  14   9   21.97   20.51   1
  -6  14  12  162.19   40.04  -2
   6  14   9  162.19   40.04   1
   7  14   9   80.90   30.73   1
  10  15   4   38.66   25.09  -2
 -10  15   9   38.66   25.09   1
  -9  15   9   16.73   22.33   1
   8  15   5  164.65   25.62  -2
  -8  15   9  164.65   25.62   1
  -7  15   9   90.90   22.41   1
   6  15   6  129.06   20.54  -2
  -6  15   9  129.06   20.54   1
  -5  15   9  407.12   29.83   1
   4  15   7  164.32   22.27  -2
  -4  15   9  164.32   22.27   1
  -3  15   9  182.35   21.37   1
   2  15   8  268.68   38.84  -2
  -2  15   9  268.68   38.84   1
  -1  15   9  240.57   23.72   1
   0  15   9 1127.48   68.38  -2
   0  15   9 1127.48   68.38   1
   1  15   9   22.32   21.33   1
  -2  15  10 1066.52   77.91  -2
   2  15   9 1066.52   77.91   1
   3  15   9   60.67   24.57   1
  -4  15  11   59.61   23.64  -2
   4  15   9   59.61   23.64   1
   5  15   9   -0.21   25.28   1
  -6  15  12  123.92   28.03  -2
   6  15   9  123.92   28.03   1
   7  15   9   57.45   46.82   1
  -9  16   9   31.23   20.63   1
   8  16   5   32.47   25.48  -2
  -8  16   9   32.47   25.48   1
  -7  16   9  -11.25   20.53   1
   6  16   6   25.66   19.92  -2
  -6  16   9   25.66   19.92   1
  -5  16   9   73.68   27.63   1
   4  16   7   72.51   19.21  -2
  -4  16   9   72.51   19.21   1
  -3  16   9   30.16   18.43   1
   2  16   8  216.66   22.41  -2
  -2  16   9  216.66   22.41   1
  -1  16   9    9.15   17.20   1
   0  16   9   40.12   22.66  -2
   0  16   9   40.12   22.66   1
   1  16   9   18.25   34.72   1
  -2  16  10   25.58   22.62  -2
   2  16   9   25.58   22.62   1
   3  16   9   97.70   26.25   1
  -4  16  11   21.35   23.51  -2
   4  16   9   21.35   23.51   1
   5  16   9  -19.06   24.59   1
  -6  16  12  -26.17   26.17  -2
   6  16   9  -26.17   26.17   1
  -9  17   9  116.22   25.90   1
   8  17   5  109.76   25.03  -2
  -8  17   9  109.76   25.03   1
  -7  17   9   38.73   22.44   1
   6  17   6   12.90   27.07  -2
  -6  17   9   12.90   27.07   1
  -5  17   9   11.13   19.88   1
   4  17   7  -13.10   19.07  -2
  -4  17   9  -13.10   19.07   1
  -3  17   9   79.10   19.05   1
   2  17   8    1.84   18.77  -2
  -2  17   9    1.84   18.77   1
  -1  17   9   66.18   25.55   1
   0  17   9  177.83   48.55  -2
   0  17   9  177.83   48.55   1
   1  17   9   31.97   23.01   1
  -2  17  10  116.86   22.31  -2
   2  17   9  116.86   22.31   1
   3  17   9   72.49   26.12   1
  -4  17  11   60.17   25.26  -2
   4  17   9   60.17   25.26   1
   5  17   9  -28.77   29.02   1
  -6  17  12   70.88   56.05  -2
   6  17   9   70.88   56.05   1
   8  18   5   73.89   29.06  -2
  -8  18   9   73.89   29.06   1
  -7  18   9  191.86   30.23   1
   6  18   6   11.88   23.22  -2
  -6  18   9   11.88   23.22   1
  -5  18   9  428.05   39.32   1
   4  18   7   50.62   20.75  -2
  -4  18   9   50.62   20.75   1
  -3  18   9  -10.23   18.91   1
   2  18   8   61.40   21.80  -2
  -2  18   9   61.40   21.80   1
  -1  18   9  154.87   22.57   1
   0  18   9    7.08   33.66  -2
   0  18   9    7.08   33.66   1
   1  18   9  217.64   30.08   1
  -2  18  10   30.49   31.54  -2
   2  18   9   30.49   31.54   1
   3  18   9  176.20   33.69   1
  -4  18  11    4.23   25.42  -2
   4  18   9    4.23   25.42   1
   5  18   9   18.29   26.37   1
  -8  19   9 -104.22  104.22   1
  -7  19   9   18.41   35.02   1
   6  19   6    0.17   23.71  -2
  -6  19   9    0.17   23.71   1
  -5  19   9   12.11   27.35   1
   4  19   7  -16.64   20.43  -2
  -4  19   9  -16.64   20.43   1
  -3  19   9   57.50   20.51   1
   2  19   8   49.83   19.54  -2
  -2  19   9   49.83   19.54   1
  -1  19   9  -20.87   21.26   1
   0  19   9   17.25   22.11  -2
   0  19   9   17.25   22.11   1
   1  19   9  255.08   40.07   1
  -2  19  10   13.23   28.74  -2
   2  19   9   13.23   28.74   1
   3  19   9   -8.72   21.43   1
  -4  19  11   64.62   27.18  -2
   4  19   9   64.62   27.18   1
  -7  20   9   13.57   32.05   1
   6  20   6   25.78   25.65  -2
  -6  20   9   25.78   25.65   1
  -5  20   9    6.65   20.45   1
   4  20   7  106.00   22.79  -2
  -4  20   9  106.00   22.79   1
  -3  20   9   -7.44   21.24   1
   2  20   8  109.21   27.58  -2
  -2  20   9  109.21   27.58   1
  -1  20   9   66.94   30.60   1
   0  20   9  444.08   50.06  -2
   0  20   9  444.08   50.06   1
   1  20   9   64.02   29.89   1
  -2  20  10   32.40   28.59  -2
   2  20   9   32.40   28.59   1
   3  20   9    4.36   24.51   1
  -6  21   9   75.25   47.59   1
  -5  21   9   -2.95   26.68   1
   4  21   7   -2.30   23.52  -2
  -4  21   9   -2.30   23.52   1
  -3  21   9   -1.40   26.72   1
   2  21   8   40.54   40.55  -2
  -2  21   9   40.54   40.55   1
  -1  21   9  -31.41   31.41   1
   0  21   9  172.02   34.42  -2
   0  21   9  172.02   34.42   1
   1  21   9   52.25   26.71   1
  -2  21  10  156.55   30.00  -2
   2  21   9  156.55   30.00   1
   4  22   7  102.66   31.13  -2
  -4  22   9  102.66   31.13   1
  -3  22   9   45.54   36.40   1
   2  22   8   15.77   26.08  -2
  -2  22   9   15.77   26.08   1
  -1  22   9   46.68   26.48   1
   0  22   9   14.42   24.63  -2
   0  22   9   14.42   24.63   1
   1  22   9  100.52   66.52   1
  12   0   4   -2.36   42.19  -2
 -12   0  10   -2.36   42.19   1
 -10   0  10    4.29   30.61   1
   8   0   6   96.90   29.53  -2
  -8   0  10   96.90   29.53   1
  -6   0  10  798.96  127.68   1
   4   0   8 2774.14  218.13  -2
  -4   0  10 2774.14  218.13   1
  -2   0  10   71.58   23.47   1
   0   0  10  100.31   19.17  -2
   0   0  10  100.31   19.17   1
   2   0  10   46.32   24.31   1
  -4   0  12  952.59   81.80  -2
   4   0  10  952.59   81.80   1
   6   0  10   67.59   26.78   1
  -8   0  14   14.29   46.69  -2
   8   0  10   14.29   46.69   1
  12   1   4   10.07   29.10  -2
 -12   1  10   10.07   29.10   1
 -11   1  10   -0.02   22.17   1
  10   1   5   25.42   20.02  -2
 -10   1  10   25.42   20.02   1
  -9   1  10   10.50   22.99   1
   8   1   6  142.89   20.96  -2
  -8   1  10  142.89   20.96   1
  -7   1  10  117.53   27.49   1
   6   1   7  176.77   24.48  -2
  -6   1  10  176.77   24.48   1
  -5   1  10  404.68   38.92   1
   4   1   8 1104.72   74.25  -2
  -4   1  10 1104.72   74.25   1
  -3   1  10   -5.91   13.99   1
   2   1   9  970.40   53.20  -2
  -2   1  10  970.40   53.20   1
  -1   1  10  660.91   42.46   1
   0   1  10  241.89   19.84  -2
   0   1  10  241.89   19.84   1
   1   1  10  511.70   31.71   1
  -2   1  11  198.99   19.89  -2
   2   1  10  198.99   19.89   1
   3   1  10  464.40   40.79   1
  -4   1  12   46.93   16.73  -2
   4   1  10   46.93   16.73   1
   5   1  10  361.54   25.57   1
  -6   1  13   50.18   19.96  -2
   6   1  10   50.18   19.96   1
   7   1  10   18.11   19.27   1
  -8   1  14  159.27   25.41  -2
   8   1  10  159.27   25.41   1
   9   1  10   44.20   23.96   1
  12   2   4   -9.43   22.61  -2
 -12   2  10   -9.43   22.61   1
 -11   2  10   63.65   22.08   1
  10   2   5  200.62   30.66  -2
 -10   2  10  200.62   30.66   1
  -9   2  10    9.24   20.05   1
   8   2   6   33.76   20.20  -2
  -8   2  10   33.76   20.20   1
  -7   2  10   65.77   22.18   1
   6   2   7   64.43   21.67  -2
  -6   2  10   64.43   21.67   1
  -5   2  10   15.12   16.99   1
   4   2   8   51.82   17.01  -2
  -4   2  10   51.82   17.01   1
  -3   2  10  327.02   26.36   1
   2   2   9  282.63   21.18  -2
  -2   2  10  282.63   21.18   1
  -1   2  10 2981.23  151.31   1
   0   2  10  125.45   16.30  -2
   0   2  10  125.45   16.30   1
   1   2  10  109.71   18.52   1
  -2   2  11 1502.11   78.25  -2
   2   2  10 1502.11   78.25   1
   3   2  10  369.08   25.71   1
  -4   2  12   19.12   17.30  -2
   4   2  10   19.12   17.30   1
   5   2  10   25.60   17.25   1
  -6   2  13   31.66   18.22  -2
   6   2  10   31.66   18.22   1
   7   2  10   23.67   23.66   1
  -8   2  14   14.47   21.23  -2
   8   2  10   14.47   21.23   1
   9   2  10   14.21   28.92   1
  12   3   4    2.06   24.78  -2
 -12   3  10    2.06   24.78   1
 -11   3  10   -6.19   23.59   1
  10   3   5   38.93   21.14  -2
 -10   3  10   38.93   21.14   1
  -9   3  10   65.56   19.98   1
   8   3   6  118.42   24.57  -2
  -8   3  10  118.42   24.57   1
  -7   3  10   87.84   18.19   1
   6   3   7   35.84   20.50  -2
  -6   3  10   35.84   20.50   1
  -5   3  10  516.48   40.39   1
   4   3   8  396.10   32.74  -2
  -4   3  10  396.10   32.74   1
  -3   3  10  126.92   17.27   1
   2   3   9  366.64   25.39  -2
  -2   3  10  366.64   25.39   1
  -1   3  10   37.08   15.99   1
   0   3  10  412.42   28.73  -2
   0   3  10  412.42   28.73   1
   1   3  10 2272.04  116.44   1
  -2   3  11  368.52   33.51  -2
   2   3  10  368.52   33.51   1
   3   3  10  366.39   25.49   1
  -4   3  12   61.63   16.48  -2
   4   3  10   61.63   16.48   1
   5   3  10    2.68   18.19   1
  -6   3  13   20.60   19.22  -2
   6   3  10   20.60   19.22   1
   7   3  10  233.67   24.03   1
  -8   3  14   29.53   22.18  -2
   8   3  10   29.53   22.18   1
   9   3  10   33.17   26.35   1
  12   4   4    8.35   26.62  -2
 -12   4  10    8.35   26.62   1
 -11   4  10   -9.87   21.44   1
  10   4   5   80.31   20.54  -2
 -10   4  10   80.31   20.54   1
  -9   4  10  119.56   23.71   1
   8   4   6  123.26   22.15  -2
  -8   4  10  123.26   22.15   1
  -7   4  10  154.30   22.94   1
   6   4   7  643.17   48.15  -2
  -6   4  10  643.17   48.15   1
  -5   4  10  409.57   37.48   1
   4   4   8  969.25   66.22  -2
  -4   4  10  969.25   66.22   1
  -3   4  10  726.50   44.36   1
   2   4   9   24.89   15.66  -2
  -2   4  10   24.89   15.66   1
  -1   4  10 1487.85   74.41   1
   0   4  10  210.97   20.49  -2
   0   4  10  210.97   20.49   1
   1   4  10  219.19   21.48   1
  -2   4  11  941.57   55.96  -2
   2   4  10  941.57   55.96   1
   3   4  10   27.57   15.65   1
  -4   4  12   61.01   16.32  -2
   4   4  10   61.01   16.32   1
   5   4  10   13.22   16.87   1
  -6   4  13   35.75   19.05  -2
   6   4  10   35.75   19.05   1
   7   4  10   40.26   21.00   1
  -8   4  14   73.89   22.92  -2
   8   4  10   73.89   22.92   1
   9   4  10   -6.38   87.20   1
  12   5   4  100.22   27.94  -2
 -12   5  10  100.22   27.94   1
 -11   5  10   35.89   22.07   1
  10   5   5   92.23   21.28  -2
 -10   5  10   92.23   21.28   1
  -9   5  10   56.83   22.90   1
   8   5   6   94.98   22.19  -2
  -8   5  10   94.98   22.19   1
  -7   5  10  467.96   48.42   1
   6   5   7  221.25   23.77  -2
  -6   5  10  221.25   23.77   1
  -5   5  10  264.44   25.95   1
   4   5   8 1292.76   85.53  -2
  -4   5  10 1292.76   85.53   1
  -3   5  10  218.75   20.22   1
   2   5   9  985.59   54.03  -2
  -2   5  10  985.59   54.03   1
  -1   5  10  885.91   50.36   1
   0   5  10 1005.62   52.68  -2
   0   5  10 1005.62   52.68   1
   1   5  10  -12.18   16.45   1
  -2   5  11  277.56   22.20  -2
   2   5  10  277.56   22.20   1
   3   5  10   77.52   17.64   1
  -4   5  12  137.57   19.08  -2
   4   5  10  137.57   19.08   1
   5   5  10   62.81   19.55   1
  -6   5  13   43.05   20.56  -2
   6   5  10   43.05   20.56   1
   7   5  10   12.62   20.76   1
  -8   5  14  159.76   25.34  -2
   8   5  10  159.76   25.34   1
  12   6   4   31.24   23.88  -2
 -12   6  10   31.24   23.88   1
 -11   6  10    1.09   22.21   1
  10   6   5   28.10   23.85  -2
 -10   6  10   28.10   23.85   1
  -9   6  10   10.01   21.00   1
   8   6   6  252.05   23.89  -2
  -8   6  10  252.05   23.89   1
  -7   6  10   44.11   18.40   1
   6   6   7 1090.98   65.22  -2
  -6   6  10 1090.98   65.22   1
  -5   6  10  367.94   34.32   1
   4   6   8   74.98   18.08  -2
  -4   6  10   74.98   18.08   1
  -3   6  10   -1.90   18.03   1
   2   6   9  129.40   17.01  -2
  -2   6  10  129.40   17.01   1
  -1   6  10  444.19   30.14   1
   0   6  10  158.54   18.55  -2
   0   6  10  158.54   18.55   1
   1   6  10  102.00   21.51   1
  -2   6  11  667.59   44.37  -2
   2   6  10  667.59   44.37   1
   3   6  10   25.64   15.61   1
  -4   6  12  560.15   50.83  -2
   4   6  10  560.15   50.83   1
   5   6  10   12.77   18.06   1
  -6   6  13  -16.82   19.17  -2
   6   6  10  -16.82   19.17   1
   7   6  10   31.43   22.15   1
  -8   6  14   68.72   25.44  -2
   8   6  10   68.72   25.44   1
  12   7   4   23.01   23.07  -2
 -12   7  10   23.01   23.07   1
 -11   7  10   18.41   22.12   1
  10   7   5  107.58   22.48  -2
 -10   7  10  107.58   22.48   1
  -9   7  10  -17.92   17.92   1
   8   7   6   92.27   21.57  -2
  -8   7  10   92.27   21.57   1
  -7   7  10  116.43   22.01   1
   6   7   7  329.52   37.08  -2
  -6   7  10  329.52   37.08   1
  -5   7  10  140.22   21.55   1
   4   7   8  285.78   32.18  -2
  -4   7  10  285.78   32.18   1
  -3   7  10  165.34   20.45   1
   2   7   9  307.96   30.68  -2
  -2   7  10  307.96   30.68   1
  -1   7  10  619.99   40.17   1
   0   7  10  575.87   42.10  -2
   0   7  10  575.87   42.10   1
   1   7  10  717.07   45.68   1
  -2   7  11  249.99   22.72  -2
   2   7  10  249.99   22.72   1
   3   7  10  223.14   20.00   1
  -4   7  12   17.01   19.21  -2
   4   7  10   17.01   19.21   1
   5   7  10  200.79   20.33   1
  -6   7  13   51.50   19.35  -2
   6   7  10   51.50   19.35   1
   7   7  10  -13.96   23.39   1
  -8   7  14   19.56   24.28  -2
   8   7  10   19.56   24.28   1
 -12   8  10   21.27  103.15   1
 -11   8  10   27.43   20.50   1
  10   8   5   23.84   20.65  -2
 -10   8  10   23.84   20.65   1
  -9   8  10   26.84   20.97   1
   8   8   6  427.86   33.53  -2
  -8   8  10  427.86   33.53   1
  -7   8  10   59.55   20.95   1
   6   8   7  280.69   26.23  -2
  -6   8  10  280.69   26.23   1
  -5   8  10  226.99   25.04   1
   4   8   8  108.38   22.46  -2
  -4   8  10  108.38   22.46   1
  -3   8  10  625.59   39.58   1
   2   8   9   91.94   17.15  -2
  -2   8  10   91.94   17.15   1
  -1   8  10 3353.38  179.36   1
   0   8  10  272.17   22.61  -2
   0   8  10  272.17   22.61   1
   1   8  10  514.42   32.87   1
  -2   8  11  144.40   18.11  -2
   2   8  10  144.40   18.11   1
   3   8  10  212.79   23.77   1
  -4   8  12   35.02   18.32  -2
   4   8  10   35.02   18.32   1
   5   8  10  -13.08   16.51   1
  -6   8  13   36.14   19.48  -2
   6   8  10   36.14   19.48   1
   7   8  10    9.12   22.38   1
  -8   8  14   24.86   26.10  -2
   8   8  10   24.86   26.10   1
 -11   9  10   -0.91   20.84   1
  10   9   5  -13.73   21.70  -2
 -10   9  10  -13.73   21.70   1
  -9   9  10    5.31   19.70   1
   8   9   6   -5.86   19.80  -2
  -8   9  10   -5.86   19.80   1
  -7   9  10  -11.54   19.21   1
   6   9   7   19.70   18.27  -2
  -6   9  10   19.70   18.27   1
  -5   9  10  295.30   30.15   1
   4   9   8  237.98   24.27  -2
  -4   9  10  237.98   24.27   1
  -3   9  10    6.23   19.28   1
   2   9   9  316.74   25.89  -2
  -2   9  10  316.74   25.89   1
  -1   9  10  279.92   24.77   1
   0   9  10   74.22   16.97  -2
   0   9  10   74.22   16.97   1
   1   9  10  951.95   74.46   1
  -2   9  11  527.73   32.75  -2
   2   9  10  527.73   32.75   1
   3   9  10  513.29   33.39   1
  -4   9  12  383.51   30.64  -2
   4   9  10  383.51   30.64   1
   5   9  10  140.88   20.90   1
  -6   9  13   -8.55   19.33  -2
   6   9  10   -8.55   19.33   1
   7   9  10    2.52   19.73   1
  -8   9  14  -24.55   24.55  -2
   8   9  10  -24.55   24.55   1
 -11  10  10   69.97   23.53   1
  10  10   5   16.27   19.23  -2
 -10  10  10   16.27   19.23   1
  -9  10  10  182.41   34.64   1
   8  10   6   30.18   20.97  -2
  -8  10  10   30.18   20.97   1
  -7  10  10   94.73   20.68   1
   6  10   7  161.09   22.71  -2
  -6  10  10  161.09   22.71   1
  -5  10  10   37.10   20.99   1
   4  10   8   69.21   18.35  -2
  -4  10  10   69.21   18.35   1
  -3  10  10   52.78   17.13   1
   2  10   9   38.99   16.66  -2
  -2  10  10   38.99   16.66   1
  -1  10  10    8.70   15.35   1
   0  10  10  244.81   27.36  -2
   0  10  10  244.81   27.36   1
   1  10  10   53.73   18.22   1
  -2  10  11  792.86   51.58  -2
   2  10  10  792.86   51.58   1
   3  10  10  107.51   19.21   1
  -4  10  12  227.12   24.02  -2
   4  10  10  227.12   24.02   1
   5  10  10   -2.28   18.10   1
  -6  10  13   16.94   20.08  -2
   6  10  10   16.94   20.08   1
   7  10  10  -10.87   19.86   1
 -11  11  10   72.36   25.60   1
  10  11   5  -18.89   18.89  -2
 -10  11  10  -18.89   18.89   1
  -9  11  10   -9.92   23.61   1
   8  11   6    7.83   20.48  -2
  -8  11  10    7.83   20.48   1
  -7  11  10   24.36   19.54   1
   6  11   7   28.81   19.49  -2
  -6  11  10   28.81   19.49   1
  -5  11  10   79.99   24.93   1
   4  11   8   59.72   17.11  -2
  -4  11  10   59.72   17.11   1
  -3  11  10  221.00   22.08   1
   2  11   9  422.94   39.11  -2
  -2  11  10  422.94   39.11   1
  -1  11  10  369.75   27.36   1
   0  11  10   -0.85   17.74  -2
   0  11  10   -0.85   17.74   1
   1  11  10 2495.44  146.49   1
  -2  11  11  109.63   21.77  -2
   2  11  10  109.63   21.77   1
   3  11  10  -16.97   16.97   1
  -4  11  12  284.19   25.22  -2
   4  11  10  284.19   25.22   1
   5  11  10  -18.39   18.39   1
  -6  11  13    6.74   20.08  -2
   6  11  10    6.74   20.08   1
   7  11  10   15.29   21.65   1
  10  12   5   15.95   22.95  -2
 -10  12  10   15.95   22.95   1
  -9  12  10   10.83   21.81   1
   8  12   6   21.09   22.44  -2
  -8  12  10   21.09   22.44   1
  -7  12  10  103.74   22.01   1
   6  12   7   15.12   19.54  -2
  -6  12  10   15.12   19.54   1
  -5  12  10   17.63   24.27   1
   4  12   8   89.12   21.13  -2
  -4  12  10   89.12   21.13   1
  -3  12  10  260.17   25.13   1
   2  12   9   71.70   17.70  -2
  -2  12  10   71.70   17.70   1
  -1  12  10 1101.60   66.11   1
   0  12  10  127.79   20.73  -2
   0  12  10  127.79   20.73   1
   1  12  10   41.76   18.35   1
  -2  12  11  109.85   21.08  -2
   2  12  10  109.85   21.08   1
   3  12  10  235.41   33.49   1
  -4  12  12  200.97   33.46  -2
   4  12  10  200.97   33.46   1
   5  12  10   15.22   18.29   1
  -6  12  13   72.18   27.98  -2
   6  12  10   72.18   27.98   1
   7  12  10  -17.08   22.49   1
  10  13   5   -1.49   23.17  -2
 -10  13  10   -1.49   23.17   1
  -9  13  10   50.25   30.98   1
   8  13   6  206.41   27.64  -2
  -8  13  10  206.41   27.64   1
  -7  13  10  176.04   24.71   1
   6  13   7   10.23   20.56  -2
  -6  13  10   10.23   20.56   1
  -5  13  10   47.04   18.83   1
   4  13   8   74.31   20.49  -2
  -4  13  10   74.31   20.49   1
  -3  13  10  136.80   19.64   1
   2  13   9  549.70   35.37  -2
  -2  13  10  549.70   35.37   1
  -1  13  10  158.09   21.89   1
   0  13  10    2.85   17.04  -2
   0  13  10    2.85   17.04   1
   1  13  10  326.97   43.57   1
  -2  13  11  104.84   21.30  -2
   2  13  10  104.84   21.30   1
   3  13  10  122.46   23.23   1
  -4  13  12   75.25   20.93  -2
   4  13  10   75.25   20.93   1
   5  13  10   43.61   19.68   1
  -6  13  13  128.58   23.58  -2
   6  13  10  128.58   23.58   1
   7  13  10   23.69   44.81   1
 -10  14  10   27.69   25.83   1
  -9  14  10   14.80   23.60   1
   8  14   6    8.56   23.09  -2
  -8  14  10    8.56   23.09   1
  -7  14  10    8.42   19.75   1
   6  14   7    8.06   18.65  -2
  -6  14  10    8.06   18.65   1
  -5  14  10   49.73   20.94   1
   4  14   8   54.53   20.56  -2
  -4  14  10   54.53   20.56   1
  -3  14  10   47.90   18.98   1
   2  14   9   54.94   25.33  -2
  -2  14  10   54.94   25.33   1
  -1  14  10  475.89   39.27   1
   0  14  10  165.65   22.35  -2
   0  14  10  165.65   22.35   1
   1  14  10   91.35   37.97   1
  -2  14  11   50.84   20.94  -2
   2  14  10   50.84   20.94   1
   3  14  10  -12.38   20.38   1
  -4  14  12   27.22   21.08  -2
   4  14  10   27.22   21.08   1
   5  14  10   63.81   27.28   1
  -6  14  13   68.35   31.25  -2
   6  14  10   68.35   31.25   1
  -9  15  10   -7.40   23.27   1
   8  15   6   18.51   23.62  -2
  -8  15  10   18.51   23.62   1
  -7  15  10   -3.24   21.22   1
   6  15   7   39.32   19.47  -2
  -6  15  10   39.32   19.47   1
  -5  15  10   34.01   20.05   1
   4  15   8   22.86   18.89  -2
  -4  15  10   22.86   18.89   1
  -3  15  10   -7.74   18.15   1
   2  15   9  353.90   45.19  -2
  -2  15  10  353.90   45.19   1
  -1  15  10   15.95   17.41   1
   0  15  10   22.34   17.69  -2
   0  15  10   22.34   17.69   1
   1  15  10   31.79   21.02   1
  -2  15  11   -8.79   20.67  -2
   2  15  10   -8.79   20.67   1
   3  15  10   29.37   24.31   1
  -4  15  12  -20.74   24.34  -2
   4  15  10  -20.74   24.34   1
   5  15  10   86.17   27.76   1
  -6  15  13  -18.48   28.29  -2
   6  15  10  -18.48   28.29   1
  -9  16  10   43.25   24.28   1
   8  16   6   29.59   26.91  -2
  -8  16  10   29.59   26.91   1
  -7  16  10   89.97   25.48   1
   6  16   7   26.30   22.54  -2
  -6  16  10   26.30   22.54   1
  -5  16  10    5.39   19.12   1
   4  16   8  -18.51   18.51  -2
  -4  16  10  -18.51   18.51   1
  -3  16  10   87.46   21.07   1
   2  16   9   19.21   18.26  -2
  -2  16  10   19.21   18.26   1
  -1  16  10  184.96   25.90   1
   0  16  10  187.73   24.33  -2
   0  16  10  187.73   24.33   1
   1  16  10   20.63   24.36   1
  -2  16  11   67.52   23.98  -2
   2  16  10   67.52   23.98   1
   3  16  10   42.67   33.09   1
  -4  16  12   43.95   24.97  -2
   4  16  10   43.95   24.97   1
   5  16  10   19.36   27.08   1
   8  17   6  -22.59   22.59  -2
  -8  17  10  -22.59   22.59   1
  -7  17  10   -1.57   22.48   1
   6  17   7  133.08   25.87  -2
  -6  17  10  133.08   25.87   1
  -5  17  10    9.39   20.77   1
   4  17   8   56.99   24.38  -2
  -4  17  10   56.99   24.38   1
  -3  17  10  199.81   23.79   1
   2  17   9   38.10   25.67  -2
  -2  17  10   38.10   25.67   1
  -1  17  10   12.37   18.62   1
   0  17  10   84.09   25.62  -2
   0  17  10   84.09   25.62   1
   1  17  10  213.76   41.53   1
  -2  17  11   26.22   27.00  -2
   2  17  10   26.22   27.00   1
   3  17  10   13.36   25.88   1
  -4  17  12   13.07   27.50  -2
   4  17  10   13.07   27.50   1
   5  17  10  254.17  135.06   1
  -7  18  10   16.22   23.53   1
   6  18   7  -20.87   20.87  -2
  -6  18  10  -20.87   20.87   1
  -5  18  10   63.76   22.36   1
   4  18   8  100.23   23.25  -2
  -4  18  10  100.23   23.25   1
  -3  18  10   10.05   19.36   1
   2  18   9   67.49   19.73  -2
  -2  18  10   67.49   19.73   1
  -1  18  10    8.38   18.92   1
   0  18  10  272.80   29.41  -2
   0  18  10  272.80   29.41   1
   1  18  10   24.10   39.52   1
  -2  18  11   60.40   24.92  -2
   2  18  10   60.40   24.92   1
   3  18  10   26.81   26.64   1
  -4  18  12    2.19   28.22  -2
   4  18  10    2.19   28.22   1
  -7  19  10  -20.50   82.89   1
   6  19   7   11.34   22.65  -2
  -6  19  10   11.34   22.65   1
  -5  19  10   -0.04   21.99   1
   4  19   8    1.29   21.73  -2
  -4  19  10    1.29   21.73   1
  -3  19  10  -11.31   20.99   1
   2  19   9   84.65   24.83  -2
  -2  19  10   84.65   24.83   1
  -1  19  10   20.74   22.56   1
   0  19  10   75.47   27.39  -2
   0  19  10   75.47   27.39   1
   1  19  10   -0.61   25.17   1
  -2  19  11   54.58   24.56  -2
   2  19  10   54.58   24.56   1
   3  19  10  -18.56   25.67   1
  -6  20  10    4.98   43.62   1
  -5  20  10   12.79   21.99   1
   4  20   8  -22.27   22.27  -2
  -4  20  10  -22.27   22.27   1
  -3  20  10   11.49   28.74   1
   2  20   9    6.27   27.33  -2
  -2  20  10    6.27   27.33   1
  -1  20  10   15.88   23.47   1
   0  20  10   -1.39   25.89  -2
   0  20  10   -1.39   25.89   1
   1  20  10   16.19   28.03   1
  -2  20  11    7.65   27.92  -2
   2  20  10    7.65   27.92   1
   4  21   8  132.46   27.44  -2
  -4  21  10  132.46   27.44   1
  -3  21  10    4.29   23.75   1
   2  21   9   64.04   27.19  -2
  -2  21  10   64.04   27.19   1
  -1  21  10  -14.15   24.30   1
   0  21  10   11.26   25.90  -2
   0  21  10   11.26   25.90   1
 -11   0  11   84.96   38.44   1
  -9   0  11   99.36   32.15   1
  -7   0  11  -12.74   27.53   1
  -5   0  11  349.92   52.40   1
  -3   0  11  106.69   23.33   1
  -1   0  11  206.13   25.22   1
   1   0  11  715.87   68.52   1
   3   0  11   64.13   24.61   1
   5   0  11   -4.21   34.24   1
   7   0  11  242.88   36.17   1
  12   1   5   89.85   54.08  -2
 -12   1  11   89.85   54.08   1
 -11   1  11   30.93   25.81   1
  10   1   6   11.67   22.97  -2
 -10   1  11   11.67   22.97   1
  -9   1  11  -20.89   20.89   1
   8   1   7  393.60   31.50  -2
  -8   1  11  393.60   31.50   1
  -7   1  11   44.87   21.40   1
   6   1   8  608.20   46.37  -2
  -6   1  11  608.20   46.37   1
  -5   1  11   14.18   19.37   1
   4   1   9  378.87   30.22  -2
  -4   1  11  378.87   30.22   1
  -3   1  11  156.10   18.04   1
   2   1  10   81.72   18.92  -2
  -2   1  11   81.72   18.92   1
  -1   1  11   80.33   18.51   1
   0   1  11  373.09   27.14  -2
   0   1  11  373.09   27.14   1
   1   1  11  392.67   41.17   1
  -2   1  12  252.32   22.12  -2
   2   1  11  252.32   22.12   1
   3   1  11  338.52   25.21   1
  -4   1  13  110.17   17.12  -2
   4   1  11  110.17   17.12   1
   5   1  11   69.78   19.70   1
  -6   1  14   90.16   32.70  -2
   6   1  11   90.16   32.70   1
   7   1  11   54.49   20.58   1
  -8   1  15   10.91   22.43  -2
   8   1  11   10.91   22.43   1
  12   2   5   34.70   32.03  -2
 -12   2  11   34.70   32.03   1
 -11   2  11  -14.45   23.59   1
  10   2   6  -23.90   23.90  -2
 -10   2  11  -23.90   23.90   1
  -9   2  11   -2.39   20.41   1
   8   2   7  279.09   29.39  -2
  -8   2  11  279.09   29.39   1
  -7   2  11   63.37   22.16   1
   6   2   8   92.54   23.57  -2
  -6   2  11   92.54   23.57   1
  -5   2  11   36.30   22.27   1
   4   2   9  112.80   21.73  -2
  -4   2  11  112.80   21.73   1
  -3   2  11  -14.40   14.40   1
   2   2  10  644.86   46.21  -2
  -2   2  11  644.86   46.21   1
  -1   2  11  104.40   18.09   1
   0   2  11  155.30   19.50  -2
   0   2  11  155.30   19.50   1
   1   2  11   26.29   17.18   1
  -2   2  12  105.42   18.02  -2
   2   2  11  105.42   18.02   1
   3   2  11   43.58   16.99   1
  -4   2  13  116.95   18.22  -2
   4   2  11  116.95   18.22   1
   5   2  11  188.26   23.69   1
  -6   2  14  867.81   47.88  -2
   6   2  11  867.81   47.88   1
   7   2  11   -0.91   20.58   1
  -8   2  15  437.02   34.14  -2
   8   2  11  437.02   34.14   1
 -12   3  11  127.27   38.70   1
 -11   3  11   33.54   23.74   1
  10   3   6   24.23   22.27  -2
 -10   3  11   24.23   22.27   1
  -9   3  11  354.36   30.49   1
   8   3   7   68.21   19.34  -2
  -8   3  11   68.21   19.34   1
  -7   3  11  350.54   34.56   1
   6   3   8   95.78   21.54  -2
  -6   3  11   95.78   21.54   1
  -5   3  11   53.78   19.57   1
   4   3   9  171.12   22.92  -2
  -4   3  11  171.12   22.92   1
  -3   3  11   92.22   19.02   1
   2   3  10  151.29   21.92  -2
  -2   3  11  151.29   21.92   1
  -1   3  11   26.86   17.25   1
   0   3  11  704.56   51.21  -2
   0   3  11  704.56   51.21   1
   1   3  11    2.54   18.18   1
  -2   3  12  123.59   21.46  -2
   2   3  11  123.59   21.46   1
   3   3  11  112.30   19.24   1
  -4   3  13  132.18   20.41  -2
   4   3  11  132.18   20.41   1
   5   3  11   14.77   18.98   1
  -6   3  14   65.78   19.53  -2
   6   3  11   65.78   19.53   1
   7   3  11   94.33   21.95   1
  -8   3  15  293.95   33.16  -2
   8   3  11  293.95   33.16   1
 -12   4  11   16.84   30.88   1
 -11   4  11   23.99   26.20   1
  10   4   6  115.51   24.81  -2
 -10   4  11  115.51   24.81   1
  -9   4  11   71.27   25.83   1
   8   4   7  172.17   25.16  -2
  -8   4  11  172.17   25.16   1
  -7   4  11   63.49   20.57   1
   6   4   8   19.21   18.61  -2
  -6   4  11   19.21   18.61   1
  -5   4  11   68.14   20.52   1
   4   4   9   63.86   18.10  -2
  -4   4  11   63.86   18.10   1
  -3   4  11   27.98   14.82   1
   2   4  10  268.91   29.41  -2
  -2   4  11  268.91   29.41   1
  -1   4  11   60.86   17.09   1
   0   4  11   36.23   15.33  -2
   0   4  11   36.23   15.33   1
   1   4  11  105.48   21.31   1
  -2   4  12  549.68   35.45  -2
   2   4  11  549.68   35.45   1
   3   4  11  440.59   30.58   1
  -4   4  13   67.00   20.26  -2
   4   4  11   67.00   20.26   1
   5   4  11  -17.60   17.60   1
  -6   4  14   55.33   21.17  -2
   6   4  11   55.33   21.17   1
   7   4  11   -1.19   21.06   1
  -8   4  15   45.99   26.60  -2
   8   4  11   45.99   26.60   1
 -12   5  11    5.32  107.41   1
 -11   5  11   21.07   31.46   1
  10   5   6    7.16   22.00  -2
 -10   5  11    7.16   22.00   1
  -9   5  11   30.50   20.64   1
   8   5   7  279.89   31.50  -2
  -8   5  11  279.89   31.50   1
  -7   5  11  106.08   22.19   1
   6   5   8  268.44   25.24  -2
  -6   5  11  268.44   25.24   1
  -5   5  11   65.68   21.30   1
   4   5   9  104.93   21.55  -2
  -4   5  11  104.93   21.55   1
  -3   5  11  109.45   22.19   1
   2   5  10   81.84   18.58  -2
  -2   5  11   81.84   18.58   1
  -1   5  11  262.48   25.59   1
   0   5  11  614.55   49.53  -2
   0   5  11  614.55   49.53   1
   1   5  11  468.35   43.97   1
  -2   5  12  169.73   20.61  -2
   2   5  11  169.73   20.61   1
   3   5  11  111.82   18.35   1
  -4   5  13   30.12   17.95  -2
   4   5  11   30.12   17.95   1
   5   5  11   14.65   19.10   1
  -6   5  14   28.49   21.18  -2
   6   5  11   28.49   21.18   1
   7   5  11   77.67   22.53   1
  -8   5  15   26.69   44.99  -2
   8   5  11   26.69   44.99   1
 -11   6  11  185.80   31.38   1
  10   6   6   73.81   26.77  -2
 -10   6  11   73.81   26.77   1
  -9   6  11  271.46   45.12   1
   8   6   7   21.39   21.03  -2
  -8   6  11   21.39   21.03   1
  -7   6  11   86.46   22.66   1
   6   6   8  118.44   20.18  -2
  -6   6  11  118.44   20.18   1
  -5   6  11  -18.26   18.26   1
   4   6   9  118.24   18.25  -2
  -4   6  11  118.24   18.25   1
  -3   6  11  -13.11   16.79   1
   2   6  10  949.33   53.99  -2
  -2   6  11  949.33   53.99   1
  -1   6  11  137.62   20.47   1
   0   6  11   53.69   17.40  -2
   0   6  11   53.69   17.40   1
   1   6  11  162.49   22.67   1
  -2   6  12  592.46   41.97  -2
   2   6  11  592.46   41.97   1
   3   6  11  422.65   40.65   1
  -4   6  13   70.64   19.94  -2
   4   6  11   70.64   19.94   1
   5   6  11  -13.73   18.90   1
  -6   6  14  -19.05   19.05  -2
   6   6  11  -19.05   19.05   1
   7   6  11   31.90   22.48   1
 -11   7  11   21.29   29.66   1
  10   7   6   87.95   27.22  -2
 -10   7  11   87.95   27.22   1
  -9   7  11   26.80   23.32   1
   8   7   7   68.36   20.93  -2
  -8   7  11   68.36   20.93   1
  -7   7  11  177.12   24.56   1
   6   7   8  393.32   38.42  -2
  -6   7  11  393.32   38.42   1
  -5   7  11  223.26   28.69   1
   4   7   9   65.63   17.73  -2
  -4   7  11   65.63   17.73   1
  -3   7  11  111.38   18.56   1
   2   7  10  143.56   22.44  -2
  -2   7  11  143.56   22.44   1
  -1   7  11  113.92   19.93   1
   0   7  11  212.07   24.58  -2
   0   7  11  212.07   24.58   1
   1   7  11  264.71   32.38   1
  -2   7  12   80.45   18.54  -2
   2   7  11   80.45   18.54   1
   3   7  11   -2.84   18.92   1
  -4   7  13   16.11   19.08  -2
   4   7  11   16.11   19.08   1
   5   7  11  -18.97   18.97   1
  -6   7  14    9.88   22.89  -2
   6   7  11    9.88   22.89   1
   7   7  11   13.72   26.67   1
 -11   8  11    4.74   26.28   1
  10   8   6   10.42   22.59  -2
 -10   8  11   10.42   22.59   1
  -9   8  11   -0.21   19.19   1
   8   8   7   95.98   21.74  -2
  -8   8  11   95.98   21.74   1
  -7   8  11  486.74   42.84   1
   6   8   8   37.42   19.04  -2
  -6   8  11   37.42   19.04   1
  -5   8  11  362.52   43.36   1
   4   8   9  125.47   22.09  -2
  -4   8  11  125.47   22.09   1
  -3   8  11   22.69   21.25   1
   2   8  10   98.60   20.42  -2
  -2   8  11   98.60   20.42   1
  -1   8  11  793.17   50.80   1
   0   8  11    1.27   17.43  -2
   0   8  11    1.27   17.43   1
   1   8  11  418.90   45.69   1
  -2   8  12  461.90   35.88  -2
   2   8  11  461.90   35.88   1
   3   8  11  -16.33   16.33   1
  -4   8  13  113.60   20.28  -2
   4   8  11  113.60   20.28   1
   5   8  11  -15.04   18.24   1
  -6   8  14  128.05   22.93  -2
   6   8  11  128.05   22.93   1
   7   8  11   18.17   35.66   1
 -11   9  11   57.22   28.28   1
  10   9   6   25.11   23.33  -2
 -10   9  11   25.11   23.33   1
  -9   9  11   30.80   22.40   1
   8   9   7   88.88   22.31  -2
  -8   9  11   88.88   22.31   1
  -7   9  11   91.13   21.47   1
   6   9   8   63.01   20.46  -2
  -6   9  11   63.01   20.46   1
  -5   9  11    8.40   19.67   1
   4   9   9  265.63   33.74  -2
  -4   9  11  265.63   33.74   1
  -3   9  11  164.00   20.93   1
   2   9  10  711.49  110.26  -2
  -2   9  11  711.49  110.26   1
  -1   9  11  321.44   47.73   1
   0   9  11 1044.38   56.11  -2
   0   9  11 1044.38   56.11   1
   1   9  11  157.93   20.80   1
  -2   9  12   51.02   18.44  -2
   2   9  11   51.02   18.44   1
   3   9  11   64.01   23.28   1
  -4   9  13   23.36   19.16  -2
   4   9  11   23.36   19.16   1
   5   9  11   65.37   20.35   1
  -6   9  14   54.40   20.70  -2
   6   9  11   54.40   20.70   1
   7   9  11    8.76   23.30   1
 -11  10  11  186.10  109.54   1
  10  10   6   25.54   30.02  -2
 -10  10  11   25.54   30.02   1
  -9  10  11  177.37   26.72   1
   8  10   7   -6.36   21.47  -2
  -8  10  11   -6.36   21.47   1
  -7  10  11   48.48   22.26   1
   6  10   8   45.44   22.23  -2
  -6  10  11   45.44   22.23   1
  -5  10  11    4.16   19.07   1
   4  10   9   -5.76   18.15  -2
  -4  10  11   -5.76   18.15   1
  -3  10  11  227.93   25.77   1
   2  10  10  247.09   23.44  -2
  -2  10  11  247.09   23.44   1
  -1  10  11  163.51   25.26   1
   0  10  11  198.33   23.27  -2
   0  10  11  198.33   23.27   1
   1  10  11   79.96   17.41   1
  -2  10  12  131.48   20.22  -2
   2  10  11  131.48   20.22   1
   3  10  11  186.32   24.63   1
  -4  10  13   51.11   19.89  -2
   4  10  11   51.11   19.89   1
   5  10  11  113.52   26.66   1
  -6  10  14   68.53   20.95  -2
   6  10  11   68.53   20.95   1
   7  10  11   77.56   61.43   1
  10  11   6   18.30   24.00  -2
 -10  11  11   18.30   24.00   1
  -9  11  11    9.13   25.55   1
   8  11   7   38.63   21.64  -2
  -8  11  11   38.63   21.64   1
  -7  11  11   24.42   20.80   1
   6  11   8  377.47   33.83  -2
  -6  11  11  377.47   33.83   1
  -5  11  11   29.17   20.92   1
   4  11   9  325.05   39.30  -2
  -4  11  11  325.05   39.30   1
  -3  11  11  239.48   30.22   1
   2  11  10  287.67   33.32  -2
  -2  11  11  287.67   33.32   1
  -1  11  11  281.76   25.43   1
   0  11  11  153.92   26.12  -2
   0  11  11  153.92   26.12   1
   1  11  11  228.82   26.60   1
  -2  11  12   38.54   18.24  -2
   2  11  11   38.54   18.24   1
   3  11  11   74.36   20.42   1
  -4  11  13  110.46   23.29  -2
   4  11  11  110.46   23.29   1
   5  11  11   17.68   19.98   1
  -6  11  14  -21.56   21.56  -2
   6  11  11  -21.56   21.56   1
  10  12   6   54.44   26.00  -2
 -10  12  11   54.44   26.00   1
  -9  12  11   15.38   25.57   1
   8  12   7  -20.77   20.77  -2
  -8  12  11  -20.77   20.77   1
  -7  12  11   23.20   21.17   1
   6  12   8  113.67   22.59  -2
  -6  12  11  113.67   22.59   1
  -5  12  11   48.00   22.01   1
   4  12   9  270.21   25.85  -2
  -4  12  11  270.21   25.85   1
  -3  12  11   18.53   17.82   1
   2  12  10  279.30   33.53  -2
  -2  12  11  279.30   33.53   1
  -1  12  11   12.07   18.87   1
   0  12  11   92.94   20.59  -2
   0  12  11   92.94   20.59   1
   1  12  11   29.57   24.62   1
  -2  12  12  190.13   23.14  -2
   2  12  11  190.13   23.14   1
   3  12  11   24.06   19.98   1
  -4  12  13   64.32   20.45  -2
   4  12  11   64.32   20.45   1
   5  12  11   10.25   19.34   1
  -6  12  14   -4.09   21.02  -2
   6  12  11   -4.09   21.02   1
  -9  13  11   16.33   25.06   1
   8  13   7   35.14   23.23  -2
  -8  13  11   35.14   23.23   1
  -7  13  11  114.67   23.79   1
   6  13   8   23.42   21.03  -2
  -6  13  11   23.42   21.03   1
  -5  13  11  116.46   21.84   1
   4  13   9  166.01   22.81  -2
  -4  13  11  166.01   22.81   1
  -3  13  11  131.26   21.65   1
   2  13  10   37.58   18.34  -2
  -2  13  11   37.58   18.34   1
  -1  13  11  199.82   34.47   1
   0  13  11  153.77   25.38  -2
   0  13  11  153.77   25.38   1
   1  13  11  253.34   32.59   1
  -2  13  12   34.82   20.80  -2
   2  13  11   34.82   20.80   1
   3  13  11   18.10   26.49   1
  -4  13  13   -4.22   20.77  -2
   4  13  11   -4.22   20.77   1
   5  13  11  -19.70   19.70   1
  -6  13  14   -1.79   57.43  -2
   6  13  11   -1.79   57.43   1
  -9  14  11  -23.57   23.57   1
   8  14   7   41.38   32.57  -2
  -8  14  11   41.38   32.57   1
  -7  14  11   22.31   22.06   1
   6  14   8   -1.09   21.16  -2
  -6  14  11   -1.09   21.16   1
  -5  14  11  -15.25   20.35   1
   4  14   9  -18.71   18.71  -2
  -4  14  11  -18.71   18.71   1
  -3  14  11    1.02   18.95   1
   2  14  10  142.64   21.30  -2
  -2  14  11  142.64   21.30   1
  -1  14  11   99.73   22.24   1
   0  14  11  413.26   31.38  -2
   0  14  11  413.26   31.38   1
   1  14  11   24.43   20.83   1
  -2  14  12   66.97   21.92  -2
   2  14  11   66.97   21.92   1
   3  14  11   -5.46   22.30   1
  -4  14  13   -8.44   22.58  -2
   4  14  11   -8.44   22.58   1
   5  14  11   -8.94   22.63   1
  -9  15  11   31.19   66.55   1
   8  15   7   59.08   30.55  -2
  -8  15  11   59.08   30.55   1
  -7  15  11   32.20   26.39   1
   6  15   8   -6.21   20.18  -2
  -6  15  11   -6.21   20.18   1
  -5  15  11    2.93   20.60   1
   4  15   9  270.52   34.71  -2
  -4  15  11  270.52   34.71   1
  -3  15  11  127.43   23.06   1
   2  15  10    2.25   18.43  -2
  -2  15  11    2.25   18.43   1
  -1  15  11   48.98   20.10   1
   0  15  11  116.45   21.34  -2
   0  15  11  116.45   21.34   1
   1  15  11   25.89   22.51   1
  -2  15  12   72.94   22.96  -2
   2  15  11   72.94   22.96   1
   3  15  11  -14.93   22.13   1
  -4  15  13   -4.65   25.70  -2
   4  15  11   -4.65   25.70   1
   5  15  11   40.25   35.89   1
   8  16   7   43.73   26.89  -2
  -8  16  11   43.73   26.89   1
  -7  16  11   22.33   23.87   1
   6  16   8  -15.60   27.50  -2
  -6  16  11  -15.60   27.50   1
  -5  16  11  -19.20   20.69   1
   4  16   9   28.79   20.14  -2
  -4  16  11   28.79   20.14   1
  -3  16  11  -18.82   18.82   1
   2  16  10  208.21   28.27  -2
  -2  16  11  208.21   28.27   1
  -1  16  11  179.69   36.72   1
   0  16  11  -18.28   18.28  -2
   0  16  11  -18.28   18.28   1
   1  16  11   30.71   23.37   1
  -2  16  12  207.44   27.99  -2
   2  16  11  207.44   27.99   1
   3  16  11   45.83   27.91   1
  -4  16  13  -25.17   25.17  -2
   4  16  11  -25.17   25.17   1
  -7  17  11  -24.19   24.19   1
   6  17   8    9.82   23.68  -2
  -6  17  11    9.82   23.68   1
  -5  17  11   33.59   21.46   1
   4  17   9  177.65   45.09  -2
  -4  17  11  177.65   45.09   1
  -3  17  11   97.37   21.89   1
   2  17  10  -19.42   19.42  -2
  -2  17  11  -19.42   19.42   1
  -1  17  11   92.72   27.96   1
   0  17  11   52.51   26.79  -2
   0  17  11   52.51   26.79   1
   1  17  11  166.98   32.65   1
  -2  17  12   15.30   21.71  -2
   2  17  11   15.30   21.71   1
   3  17  11   47.74   27.78   1
   6  18   8    7.23   23.44  -2
  -6  18  11    7.23   23.44   1
  -5  18  11   60.16   27.23   1
   4  18   9   35.91   20.75  -2
  -4  18  11   35.91   20.75   1
  -3  18  11   -3.22   20.13   1
   2  18  10  112.47   28.55  -2
  -2  18  11  112.47   28.55   1
  -1  18  11   15.42   22.55   1
   0  18  11   -6.05   22.89  -2
   0  18  11   -6.05   22.89   1
   1  18  11   39.18   27.17   1
  -2  18  12   57.32   28.46  -2
   2  18  11   57.32   28.46   1
  -5  19  11   -0.38   26.93   1
   4  19   9  225.48   41.49  -2
  -4  19  11  225.48   41.49   1
  -3  19  11  -17.80   22.46   1
   2  19  10   50.65   26.62  -2
  -2  19  11   50.65   26.62   1
  -1  19  11  129.77   33.86   1
   0  19  11    3.17   24.57  -2
   0  19  11    3.17   24.57   1
   1  19  11  167.83   33.36   1
  -4  20  11  -30.05   62.21   1
  -3  20  11   -7.56   26.29   1
   2  20  10   70.01   22.75  -2
  -2  20  11   70.01   22.75   1
  -1  20  11  -25.72   25.72   1
   0  20  11  176.53  187.17  -2
   0  20  11  176.53  187.17   1
 -10   0  12  286.08   48.81   1
   8   0   8  124.24   37.16  -2
  -8   0  12  124.24   37.16   1
  -6   0  12   98.68   33.17   1
   4   0  10  195.90   29.78  -2
  -4   0  12  195.90   29.78   1
  -2   0  12  166.13   33.62   1
   0   0  12  341.44   44.07  -2
   0   0  12  341.44   44.07   1
   2   0  12  314.53   35.23   1
  -4   0  14   17.41   23.80  -2
   4   0  12   17.41   23.80   1
   6   0  12   50.62   30.36   1
 -11   1  12   21.63   25.81   1
  10   1   7   20.98   26.16  -2
 -10   1  12   20.98   26.16   1
  -9   1  12  159.65   26.00   1
   8   1   8   53.80   22.56  -2
  -8   1  12   53.80   22.56   1
  -7   1  12   -4.58   21.73   1
   6   1   9   75.00   22.64  -2
  -6   1  12   75.00   22.64   1
  -5   1  12   47.34   21.43   1
   4   1  10  102.35   18.90  -2
  -4   1  12  102.35   18.90   1
  -3   1  12  227.15   22.25   1
   2   1  11  273.44   25.70  -2
  -2   1  12  273.44   25.70   1
  -1   1  12   35.68   15.08   1
   0   1  12  723.54   53.48  -2
   0   1  12  723.54   53.48   1
   1   1  12   -0.81   18.07   1
  -2   1  13   28.64   17.65  -2
   2   1  12   28.64   17.65   1
   3   1  12   32.07   17.68   1
  -4   1  14   97.41   17.86  -2
   4   1  12   97.41   17.86   1
   5   1  12  -18.24   18.28   1
  -6   1  15   22.30   20.00  -2
   6   1  12   22.30   20.00   1
   7   1  12  -21.80   21.80   1
 -11   2  12   -0.98   25.19   1
  10   2   7   85.08   24.92  -2
 -10   2  12   85.08   24.92   1
  -9   2  12   40.12   24.04   1
   8   2   8   46.36   21.73  -2
  -8   2  12   46.36   21.73   1
  -7   2  12  298.55   34.88   1
   6   2   9   -7.70   17.86  -2
  -6   2  12   -7.70   17.86   1
  -5   2  12   28.57   17.95   1
   4   2  10   42.38   18.05  -2
  -4   2  12   42.38   18.05   1
  -3   2  12  157.83   17.47   1
   2   2  11  295.78   23.89  -2
  -2   2  12  295.78   23.89   1
  -1   2  12  220.90   21.46   1
   0   2  12  232.37   32.27  -2
   0   2  12  232.37   32.27   1
   1   2  12    2.31   17.75   1
  -2   2  13  102.94   18.34  -2
   2   2  12  102.94   18.34   1
   3   2  12   -5.13   17.06   1
  -4   2  14   71.51   22.83  -2
   4   2  12   71.51   22.83   1
   5   2  12   -6.11   18.08   1
  -6   2  15   66.56   23.97  -2
   6   2  12   66.56   23.97   1
   7   2  12   77.86   23.36   1
 -11   3  12   22.92   26.14   1
  10   3   7   64.72   23.51  -2
 -10   3  12   64.72   23.51   1
  -9   3  12   -8.62   29.42   1
   8   3   8  175.07   25.23  -2
  -8   3  12  175.07   25.23   1
  -7   3  12  119.41   24.92   1
   6   3   9  -11.26   22.60  -2
  -6   3  12  -11.26   22.60   1
  -5   3  12  564.77   43.45   1
   4   3  10  167.92   23.10  -2
  -4   3  12  167.92   23.10   1
  -3   3  12   60.77   15.90   1
   2   3  11  121.33   22.66  -2
  -2   3  12  121.33   22.66   1
  -1   3  12   59.98   19.05   1
   0   3  12   43.13   24.17  -2
   0   3  12   43.13   24.17   1
   1   3  12  193.44   22.35   1
  -2   3  13  128.10   20.63  -2
   2   3  12  128.10   20.63   1
   3   3  12   22.02   17.54   1
  -4   3  14   89.29   18.34  -2
   4   3  12   89.29   18.34   1
   5   3  12   85.79   23.96   1
  -6   3  15   95.69   31.50  -2
   6   3  12   95.69   31.50   1
   7   3  12   23.43   23.70   1
 -11   4  12   -2.07   27.16   1
  10   4   7  316.59   31.66  -2
 -10   4  12  316.59   31.66   1
  -9   4  12   22.35   20.79   1
   8   4   8   57.71   24.73  -2
  -8   4  12   57.71   24.73   1
  -7   4  12   38.68   20.23   1
   6   4   9   52.41   19.77  -2
  -6   4  12   52.41   19.77   1
  -5   4  12  324.41   30.69   1
   4   4  10  100.02   30.99  -2
  -4   4  12  100.02   30.99   1
  -3   4  12   33.68   17.07   1
   2   4  11  910.44   61.96  -2
  -2   4  12  910.44   61.96   1
  -1   4  12  630.42   46.61   1
   0   4  12   33.04   16.21  -2
   0   4  12   33.04   16.21   1
   1   4  12  -15.87   17.83   1
  -2   4  13   74.82   19.53  -2
   2   4  12   74.82   19.53   1
   3   4  12   22.42   18.03   1
  -4   4  14   11.27   18.06  -2
   4   4  12   11.27   18.06   1
   5   4  12   10.01   18.24   1
  -6   4  15  502.96   38.23  -2
   6   4  12  502.96   38.23   1
   7   4  12   -5.16   26.70   1
 -11   5  12  -17.81   24.73   1
  10   5   7  111.76   29.65  -2
 -10   5  12  111.76   29.65   1
  -9   5  12  -20.66   20.66   1
   8   5   8  111.67   24.38  -2
  -8   5  12  111.67   24.38   1
  -7   5  12   -9.66   20.65   1
   6   5   9  248.16   30.71  -2
  -6   5  12  248.16   30.71   1
  -5   5  12   -3.55   19.49   1
   4   5  10  303.31   47.83  -2
  -4   5  12  303.31   47.83   1
  -3   5  12  366.28   30.19   1
   2   5  11  353.45   28.16  -2
  -2   5  12  353.45   28.16   1
  -1   5  12   33.81   18.86   1
   0   5  12 1008.68   52.50  -2
   0   5  12 1008.68   52.50   1
   1   5  12    8.11   17.25   1
  -2   5  13   85.97   19.67  -2
   2   5  12   85.97   19.67   1
   3   5  12   75.39   18.56   1
  -4   5  14  324.27   28.86  -2
   4   5  12  324.27   28.86   1
   5   5  12  -21.76   26.30   1
  -6   5  15   40.31   25.75  -2
   6   5  12   40.31   25.75   1
   7   5  12  -24.88   29.23   1
 -11   6  12   36.37   27.49   1
  10   6   7    2.98   24.63  -2
 -10   6  12    2.98   24.63   1
  -9   6  12  -17.71   22.16   1
   8   6   8   35.08   22.03  -2
  -8   6  12   35.08   22.03   1
  -7   6  12    4.48   21.18   1
   6   6   9  249.57   27.33  -2
  -6   6  12  249.57   27.33   1
  -5   6  12   46.93   20.21   1
   4   6  10  256.76   26.11  -2
  -4   6  12  256.76   26.11   1
  -3   6  12  123.35   19.78   1
   2   6  11 1032.15   63.13  -2
  -2   6  12 1032.15   63.13   1
  -1   6  12   11.11   18.15   1
   0   6  12  467.85   33.25  -2
   0   6  12  467.85   33.25   1
   1   6  12  -10.17   17.32   1
  -2   6  13  209.41   25.28  -2
   2   6  12  209.41   25.28   1
   3   6  12   46.20   18.31   1
  -4   6  14  -14.73   19.37  -2
   4   6  12  -14.73   19.37   1
   5   6  12    6.73   21.68   1
  -6   6  15  -20.65   20.65  -2
   6   6  12  -20.65   20.65   1
 -11   7  12   50.38   59.53   1
  10   7   7   27.97   23.48  -2
 -10   7  12   27.97   23.48   1
  -9   7  12   35.35   25.34   1
   8   7   8   14.69   20.68  -2
  -8   7  12   14.69   20.68   1
  -7   7  12   44.42   20.75   1
   6   7   9  179.93   24.83  -2
  -6   7  12  179.93   24.83   1
  -5   7  12  170.05   25.05   1
   4   7  10   14.56   19.01  -2
  -4   7  12   14.56   19.01   1
  -3   7  12  629.09   43.78   1
   2   7  11   57.84   18.20  -2
  -2   7  12   57.84   18.20   1
  -1   7  12  295.95   29.09   1
   0   7  12   37.71   25.95  -2
   0   7  12   37.71   25.95   1
   1   7  12  173.13   21.98   1
  -2   7  13   24.84   18.52  -2
   2   7  12   24.84   18.52   1
   3   7  12   98.15   21.38   1
  -4   7  14   37.63   20.14  -2
   4   7  12   37.63   20.14   1
   5   7  12    1.97   20.15   1
  -6   7  15   18.64   25.21  -2
   6   7  12   18.64   25.21   1
  10   8   7  130.66   31.42  -2
 -10   8  12  130.66   31.42   1
  -9   8  12    6.03   22.90   1
   8   8   8   97.24   22.47  -2
  -8   8  12   97.24   22.47   1
  -7   8  12   12.08   25.84   1
   6   8   9   27.15   21.80  -2
  -6   8  12   27.15   21.80   1
  -5   8  12   58.46   21.25   1
   4   8  10   88.32   19.82  -2
  -4   8  12   88.32   19.82   1
  -3   8  12  232.04   28.42   1
   2   8  11  113.15   20.53  -2
  -2   8  12  113.15   20.53   1
  -1   8  12 1617.27   85.79   1
   0   8  12   -2.97   18.72  -2
   0   8  12   -2.97   18.72   1
   1   8  12  213.74   28.14   1
  -2   8  13  448.56   39.17  -2
   2   8  12  448.56   39.17   1
   3   8  12   52.84   20.41   1
  -4   8  14   87.82   21.76  -2
   4   8  12   87.82   21.76   1
   5   8  12  109.85   23.56   1
  -6   8  15   -0.78   25.66  -2
   6   8  12   -0.78   25.66   1
  10   9   7   27.52   24.99  -2
 -10   9  12   27.52   24.99   1
  -9   9  12   68.53   25.67   1
   8   9   8  311.36   35.19  -2
  -8   9  12  311.36   35.19   1
  -7   9  12   80.47   27.68   1
   6   9   9   48.43   22.71  -2
  -6   9  12   48.43   22.71   1
  -5   9  12  322.48   34.59   1
   4   9  10   72.87   19.54  -2
  -4   9  12   72.87   19.54   1
  -3   9  12  441.57   37.20   1
   2   9  11   35.02   18.71  -2
  -2   9  12   35.02   18.71   1
  -1   9  12  840.00   58.61   1
   0   9  12  479.03   44.03  -2
   0   9  12  479.03   44.03   1
   1   9  12    3.45   20.15   1
  -2   9  13   28.55   18.51  -2
   2   9  12   28.55   18.51   1
   3   9  12  -15.13   18.27   1
  -4   9  14  144.86   35.43  -2
   4   9  12  144.86   35.43   1
   5   9  12  -12.72   20.70   1
  -6   9  15  -17.81   22.34  -2
   6   9  12  -17.81   22.34   1
  10  10   7  151.76   30.72  -2
 -10  10  12  151.76   30.72   1
  -9  10  12   -5.68   23.25   1
   8  10   8   94.01   24.00  -2
  -8  10  12   94.01   24.00   1
  -7  10  12   12.77   21.23   1
   6  10   9   22.69   22.14  -2
  -6  10  12   22.69   22.14   1
  -5  10  12  241.76   25.84   1
   4  10  10   67.73   20.03  -2
  -4  10  12   67.73   20.03   1
  -3  10  12   60.81   18.97   1
   2  10  11  223.90   29.79  -2
  -2  10  12  223.90   29.79   1
  -1  10  12  -14.80   20.11   1
   0  10  12   11.03   18.45  -2
   0  10  12   11.03   18.45   1
   1  10  12   -2.61   17.86   1
  -2  10  13  -12.02   17.41  -2
   2  10  12  -12.02   17.41   1
   3  10  12   34.92   17.77   1
  -4  10  14    0.75   20.12  -2
   4  10  12    0.75   20.12   1
   5  10  12   49.12   21.86   1
  -6  10  15   19.70   47.32  -2
   6  10  12   19.70   47.32   1
 -10  11  12  275.43  114.85   1
  -9  11  12   31.80   24.71   1
   8  11   8    1.44   22.77  -2
  -8  11  12    1.44   22.77   1
  -7  11  12   76.52   22.68   1
   6  11   9   72.20   22.22  -2
  -6  11  12   72.20   22.22   1
  -5  11  12   42.31   20.15   1
   4  11  10   99.56   20.41  -2
  -4  11  12   99.56   20.41   1
  -3  11  12   49.42   20.37   1
   2  11  11   13.64   24.62  -2
  -2  11  12   13.64   24.62   1
  -1  11  12   22.82   19.59   1
   0  11  12   -0.82   18.86  -2
   0  11  12   -0.82   18.86   1
   1  11  12  102.00   19.53   1
  -2  11  13  -17.24   17.24  -2
   2  11  12  -17.24   17.24   1
   3  11  12   54.77   18.69   1
  -4  11  14   28.60   20.26  -2
   4  11  12   28.60   20.26   1
   5  11  12  -14.75   20.96   1
  -9  12  12  -27.76   29.04   1
   8  12   8   24.47   24.26  -2
  -8  12  12   24.47   24.26   1
  -7  12  12    4.13   22.11   1
   6  12   9   17.00   20.91  -2
  -6  12  12   17.00   20.91   1
  -5  12  12   95.60   22.17   1
   4  12  10   56.22   20.97  -2
  -4  12  12   56.22   20.97   1
  -3  12  12  586.38   58.26   1
   2  12  11   91.20   20.28  -2
  -2  12  12   91.20   20.28   1
  -1  12  12  815.57   80.12   1
   0  12  12  632.71   60.03  -2
   0  12  12  632.71   60.03   1
   1  12  12   60.56   21.05   1
  -2  12  13   95.32   21.92  -2
   2  12  12   95.32   21.92   1
   3  12  12   19.92   20.51   1
  -4  12  14   -7.34   20.30  -2
   4  12  12   -7.34   20.30   1
   5  12  12  -16.47   22.17   1
  -9  13  12   21.13   49.57   1
   8  13   8  -13.25   26.77  -2
  -8  13  12  -13.25   26.77   1
  -7  13  12   17.50   22.72   1
   6  13   9  -20.98   20.98  -2
  -6  13  12  -20.98   20.98   1
  -5  13  12   24.53   26.03   1
   4  13  10   58.55   21.91  -2
  -4  13  12   58.55   21.91   1
  -3  13  12   31.56   19.89   1
   2  13  11   36.25   19.70  -2
  -2  13  12   36.25   19.70   1
  -1  13  12   53.45   18.66   1
   0  13  12   16.67   18.12  -2
   0  13  12   16.67   18.12   1
   1  13  12    4.18   19.82   1
  -2  13  13   42.68   20.76  -2
   2  13  12   42.68   20.76   1
   3  13  12   -9.25   24.99   1
  -4  13  14    3.92   23.90  -2
   4  13  12    3.92   23.90   1
   8  14   8   -9.44   26.93  -2
  -8  14  12   -9.44   26.93   1
  -7  14  12   42.42   27.42   1
   6  14   9   72.56   21.53  -2
  -6  14  12   72.56   21.53   1
  -5  14  12  -21.23   21.23   1
   4  14  10   19.32   21.39  -2
  -4  14  12   19.32   21.39   1
  -3  14  12   -0.91   19.45   1
   2  14  11   16.86   19.25  -2
  -2  14  12   16.86   19.25   1
  -1  14  12  -19.85   19.85   1
   0  14  12   39.62   27.21  -2
   0  14  12   39.62   27.21   1
   1  14  12    4.73   20.40   1
  -2  14  13  104.19   25.62  -2
   2  14  12  104.19   25.62   1
   3  14  12   -8.54   22.21   1
  -4  14  14    2.79   26.93  -2
   4  14  12    2.79   26.93   1
  -8  15  12  137.12   71.25   1
  -7  15  12  -23.15   24.20   1
   6  15   9   -2.41   22.37  -2
  -6  15  12   -2.41   22.37   1
  -5  15  12   -6.25   25.51   1
   4  15  10  -10.19   20.62  -2
  -4  15  12  -10.19   20.62   1
  -3  15  12   -8.63   19.35   1
   2  15  11   38.27   19.51  -2
  -2  15  12   38.27   19.51   1
  -1  15  12   -0.45   19.85   1
   0  15  12  -23.62   23.86  -2
   0  15  12  -23.62   23.86   1
   1  15  12   16.21   19.91   1
  -2  15  13   76.64   31.13  -2
   2  15  12   76.64   31.13   1
   3  15  12   20.33   24.45   1
  -7  16  12    8.84   31.73   1
   6  16   9   -2.57   21.82  -2
  -6  16  12   -2.57   21.82   1
  -5  16  12  -17.11   23.11   1
   4  16  10   -2.22   21.23  -2
  -4  16  12   -2.22   21.23   1
  -3  16  12   29.71   21.52   1
   2  16  11  188.79   25.29  -2
  -2  16  12  188.79   25.29   1
  -1  16  12  133.49   26.63   1
   0  16  12  -12.38   21.16  -2
   0  16  12  -12.38   21.16   1
   1  16  12   -0.90   22.18   1
  -2  16  13   36.62   27.33  -2
   2  16  12   36.62   27.33   1
   3  16  12  -25.82   69.12   1
   6  17   9   38.98   23.92  -2
  -6  17  12   38.98   23.92   1
  -5  17  12   27.27   30.08   1
   4  17  10   42.91   29.19  -2
  -4  17  12   42.91   29.19   1
  -3  17  12   94.06   22.45   1
   2  17  11   31.40   21.86  -2
  -2  17  12   31.40   21.86   1
  -1  17  12  -11.81   20.52   1
   0  17  12    6.67   22.11  -2
   0  17  12    6.67   22.11   1
   1  17  12   81.56   22.12   1
  -2  17  13  -38.05   45.69  -2
   2  17  12  -38.05   45.69   1
  -5  18  12  169.13   74.29   1
   4  18  10  -14.84   23.94  -2
  -4  18  12  -14.84   23.94   1
  -3  18  12  -22.55   22.55   1
   2  18  11   75.61   23.34  -2
  -2  18  12   75.61   23.34   1
  -1  18  12  -16.55   25.42   1
   0  18  12  246.88   54.35  -2
   0  18  12  246.88   54.35   1
  -2  19  12   82.95   80.82   1
  -9   0  13   13.06   54.03   1
  -7   0  13   18.45   32.89   1
  -5   0  13   68.70   32.60   1
  -3   0  13   85.45   23.78   1
  -1   0  13    4.21   19.96   1
   1   0  13  822.60   75.98   1
   3   0  13   60.91   27.37   1
   5   0  13  -30.60   30.60   1
  10   1   8   83.12   34.40  -2
 -10   1  13   83.12   34.40   1
  -9   1  13   -1.31   25.53   1
   8   1   9   46.97   21.96  -2
  -8   1  13   46.97   21.96   1
  -7   1  13   46.80   23.17   1
   6   1  10  148.82   26.29  -2
  -6   1  13  148.82   26.29   1
  -5   1  13   34.30   21.96   1
   4   1  11   30.08   19.90  -2
  -4   1  13   30.08   19.90   1
  -3   1  13   -0.09   15.73   1
   2   1  12    3.28   17.61  -2
  -2   1  13    3.28   17.61   1
  -1   1  13   38.20   20.10   1
   0   1  13  295.31   36.36  -2
   0   1  13  295.31   36.36   1
   1   1  13   98.85   20.31   1
  -2   1  14   58.31   18.19  -2
   2   1  13   58.31   18.19   1
   3   1  13  -17.86   18.18   1
  -4   1  15   17.29   17.45  -2
   4   1  13   17.29   17.45   1
   5   1  13  -20.72   20.72   1
  -6   1  16   24.74   21.49  -2
   6   1  13   24.74   21.49   1
 -11   2  13  -22.33   95.71   1
  10   2   8   12.70   25.15  -2
 -10   2  13   12.70   25.15   1
  -9   2  13   20.98   26.92   1
   8   2   9   25.37   22.59  -2
  -8   2  13   25.37   22.59   1
  -7   2  13   17.52   22.61   1
   6   2  10  -13.65   18.72  -2
  -6   2  13  -13.65   18.72   1
  -5   2  13    0.71   17.75   1
   4   2  11  173.18   22.12  -2
  -4   2  13  173.18   22.12   1
  -3   2  13   43.50   15.81   1
   2   2  12  270.16   25.13  -2
  -2   2  13  270.16   25.13   1
  -1   2  13  413.38   50.25   1
   0   2  13   35.68   18.21  -2
   0   2  13   35.68   18.21   1
   1   2  13   29.91   24.18   1
  -2   2  14   74.20   21.08  -2
   2   2  13   74.20   21.08   1
   3   2  13    8.87   20.70   1
  -4   2  15   82.10   21.57  -2
   4   2  13   82.10   21.57   1
   5   2  13   28.70   19.88   1
  -6   2  16   20.27   21.54  -2
   6   2  13   20.27   21.54   1
  10   3   8   57.32   25.01  -2
 -10   3  13   57.32   25.01   1
  -9   3  13  -21.67   23.67   1
   8   3   9  -10.25   24.17  -2
  -8   3  13  -10.25   24.17   1
  -7   3  13   15.24   30.93   1
   6   3  10   19.63   20.05  -2
  -6   3  13   19.63   20.05   1
  -5   3  13    7.39   18.70   1
   4   3  11  178.87   23.58  -2
  -4   3  13  178.87   23.58   1
  -3   3  13    0.31   16.55   1
   2   3  12   69.77   18.52  -2
  -2   3  13   69.77   18.52   1
  -1   3  13   43.93   16.28   1
   0   3  13   -3.29   17.27  -2
   0   3  13   -3.29   17.27   1
   1   3  13  176.56   30.79   1
  -2   3  14  176.53   27.93  -2
   2   3  13  176.53   27.93   1
   3   3  13   14.56   20.78   1
  -4   3  15  471.72   30.93  -2
   4   3  13  471.72   30.93   1
   5   3  13   36.46   22.72   1
  -6   3  16   33.38   25.42  -2
   6   3  13   33.38   25.42   1
  10   4   8   71.48   27.74  -2
 -10   4  13   71.48   27.74   1
  -9   4  13   10.87   28.70   1
   8   4   9   46.65   28.09  -2
  -8   4  13   46.65   28.09   1
  -7   4  13   10.42   20.55   1
   6   4  10  109.14   31.31  -2
  -6   4  13  109.14   31.31   1
  -5   4  13   30.13   25.79   1
   4   4  11   86.13   24.98  -2
  -4   4  13   86.13   24.98   1
  -3   4  13    9.48   16.74   1
   2   4  12   55.25   17.00  -2
  -2   4  13   55.25   17.00   1
  -1   4  13  575.42   40.97   1
   0   4  13    4.46   16.96  -2
   0   4  13    4.46   16.96   1
   1   4  13  271.29   23.92   1
  -2   4  14  178.35   22.91  -2
   2   4  13  178.35   22.91   1
   3   4  13  157.93   20.59   1
  -4   4  15  104.56   19.59  -2
   4   4  13  104.56   19.59   1
   5   4  13  -13.34   19.45   1
  -6   4  16  133.97   32.31  -2
   6   4  13  133.97   32.31   1
  10   5   8   44.97   26.25  -2
 -10   5  13   44.97   26.25   1
  -9   5  13   69.00   27.25   1
   8   5   9   41.23   22.96  -2
  -8   5  13   41.23   22.96   1
  -7   5  13   22.90   21.17   1
   6   5  10  109.28   24.65  -2
  -6   5  13  109.28   24.65   1
  -5   5  13   24.55   20.28   1
   4   5  11  121.20   21.02  -2
  -4   5  13  121.20   21.02   1
  -3   5  13   -1.69   17.38   1
   2   5  12   29.74   18.18  -2
  -2   5  13   29.74   18.18   1
  -1   5  13  593.71   40.68   1
   0   5  13  165.86   20.18  -2
   0   5  13  165.86   20.18   1
   1   5  13   62.76   18.86   1
  -2   5  14  213.30   24.31  -2
   2   5  13  213.30   24.31   1
   3   5  13   20.22   18.91   1
  -4   5  15  -22.22   22.22  -2
   4   5  13  -22.22   22.22   1
   5   5  13  -20.15   20.15   1
  10   6   8   57.10   27.34  -2
 -10   6  13   57.10   27.34   1
  -9   6  13  -24.41   24.41   1
   8   6   9   21.54   23.00  -2
  -8   6  13   21.54   23.00   1
  -7   6  13   25.28   20.32   1
   6   6  10   33.61   21.30  -2
  -6   6  13   33.61   21.30   1
  -5   6  13  191.12   26.44   1
   4   6  11   55.56   21.93  -2
  -4   6  13   55.56   21.93   1
  -3   6  13   68.39   19.37   1
   2   6  12   51.48   20.29  -2
  -2   6  13   51.48   20.29   1
  -1   6  13   37.13   18.99   1
   0   6  13  226.15   30.02  -2
   0   6  13  226.15   30.02   1
   1   6  13  454.16   42.81   1
  -2   6  14   77.81   21.13  -2
   2   6  13   77.81   21.13   1
   3   6  13   -0.58   19.48   1
  -4   6  15   28.56   21.22  -2
   4   6  13   28.56   21.22   1
   5   6  13  -14.01   21.52   1
  10   7   8  129.24   30.68  -2
 -10   7  13  129.24   30.68   1
  -9   7  13   60.78   26.79   1
   8   7   9   90.21   24.04  -2
  -8   7  13   90.21   24.04   1
  -7   7  13   43.93   22.71   1
   6   7  10    7.81   21.26  -2
  -6   7  13    7.81   21.26   1
  -5   7  13   19.93   21.03   1
   4   7  11   68.68   20.31  -2
  -4   7  13   68.68   20.31   1
  -3   7  13  -12.16   18.85   1
   2   7  12   13.60   17.67  -2
  -2   7  13   13.60   17.67   1
  -1   7  13  247.37   28.14   1
   0   7  13  366.50   28.29  -2
   0   7  13  366.50   28.29   1
   1   7  13  131.78   21.05   1
  -2   7  14  175.03   23.84  -2
   2   7  13  175.03   23.84   1
   3   7  13    0.70   19.06   1
  -4   7  15  111.27   23.34  -2
   4   7  13  111.27   23.34   1
   5   7  13   53.02   23.05   1
 -10   8  13   54.24   96.77   1
  -9   8  13   45.44   26.36   1
   8   8   9   16.70   23.43  -2
  -8   8  13   16.70   23.43   1
  -7   8  13   -4.28   24.02   1
   6   8  10  -15.19   21.62  -2
  -6   8  13  -15.19   21.62   1
  -5   8  13  -21.15   21.15   1
   4   8  11  223.67   24.79  -2
  -4   8  13  223.67   24.79   1
  -3   8  13   -2.85   20.10   1
   2   8  12  161.41   25.85  -2
  -2   8  13  161.41   25.85   1
  -1   8  13  200.63   27.25   1
   0   8  13  102.70   20.80  -2
   0   8  13  102.70   20.80   1
   1   8  13  129.49   25.68   1
  -2   8  14   61.49   19.62  -2
   2   8  13   61.49   19.62   1
   3   8  13  -12.45   22.81   1
  -4   8  15   48.61   21.84  -2
   4   8  13   48.61   21.84   1
   5   8  13    4.69   23.56   1
  -9   9  13  -11.89   25.64   1
   8   9   9   75.62   23.97  -2
  -8   9  13   75.62   23.97   1
  -7   9  13   41.98   24.34   1
   6   9  10   62.17   24.71  -2
  -6   9  13   62.17   24.71   1
  -5   9  13   31.75   21.79   1
   4   9  11   74.48   20.19  -2
  -4   9  13   74.48   20.19   1
  -3   9  13   20.72   19.66   1
   2   9  12   39.58   20.90  -2
  -2   9  13   39.58   20.90   1
  -1   9  13   14.44   18.61   1
   0   9  13    3.15   18.12  -2
   0   9  13    3.15   18.12   1
   1   9  13   19.44   20.61   1
  -2   9  14   94.47   21.12  -2
   2   9  13   94.47   21.12   1
   3   9  13   -7.78   20.20   1
  -4   9  15  100.20   28.98  -2
   4   9  13  100.20   28.98   1
   5   9  13   60.93   60.17   1
  -9  10  13    7.94   26.71   1
   8  10   9  138.40   26.58  -2
  -8  10  13  138.40   26.58   1
  -7  10  13  -21.87   21.87   1
   6  10  10  111.86   25.22  -2
  -6  10  13  111.86   25.22   1
  -5  10  13   -1.73   20.20   1
   4  10  11  104.87   30.36  -2
  -4  10  13  104.87   30.36   1
  -3  10  13   -6.08   22.36   1
   2  10  12   28.68   22.70  -2
  -2  10  13   28.68   22.70   1
  -1  10  13  679.30   60.26   1
   0  10  13  -22.48   22.48  -2
   0  10  13  -22.48   22.48   1
   1  10  13  176.28   26.86   1
  -2  10  14   29.11   19.57  -2
   2  10  13   29.11   19.57   1
   3  10  13   -9.90   19.51   1
  -4  10  15  -21.66   21.66  -2
   4  10  13  -21.66   21.66   1
  -9  11  13  -19.21   62.20   1
   8  11   9  -24.66   24.66  -2
  -8  11  13  -24.66   24.66   1
  -7  11  13   -8.16   23.25   1
   6  11  10   25.53   23.05  -2
  -6  11  13   25.53   23.05   1
  -5  11  13    5.78   20.58   1
   4  11  11   76.87   21.93  -2
  -4  11  13   76.87   21.93   1
  -3  11  13   62.50   21.25   1
   2  11  12  -20.36   20.36  -2
  -2  11  13  -20.36   20.36   1
  -1  11  13   33.95   21.14   1
   0  11  13  -22.40   22.97  -2
   0  11  13  -22.40   22.97   1
   1  11  13  -17.90   19.13   1
  -2  11  14   29.99   22.94  -2
   2  11  13   29.99   22.94   1
   3  11  13   50.56   20.21   1
  -4  11  15    6.09   23.03  -2
   4  11  13    6.09   23.03   1
   8  12   9  -25.22   25.22  -2
  -8  12  13  -25.22   25.22   1
  -7  12  13  163.08   31.94   1
   6  12  10   33.83   24.32  -2
  -6  12  13   33.83   24.32   1
  -5  12  13   50.95   21.82   1
   4  12  11   20.20   20.56  -2
  -4  12  13   20.20   20.56   1
  -3  12  13   70.10   23.58   1
   2  12  12   47.24   25.47  -2
  -2  12  13   47.24   25.47   1
  -1  12  13   35.00   20.77   1
   0  12  13  -20.14   20.14  -2
   0  12  13  -20.14   20.14   1
   1  12  13   14.80   19.46   1
  -2  12  14    5.56   20.52  -2
   2  12  13    5.56   20.52   1
   3  12  13  -14.67   19.57   1
  -8  13  13  103.21   68.42   1
  -7  13  13   -6.13   31.80   1
   6  13  10   37.97   25.15  -2
  -6  13  13   37.97   25.15   1
  -5  13  13   20.93   23.34   1
   4  13  11  -21.06   21.06  -2
  -4  13  13  -21.06   21.06   1
  -3  13  13   29.29   23.16   1
   2  13  12   78.62   22.89  -2
  -2  13  13   78.62   22.89   1
  -1  13  13   36.53   19.42   1
   0  13  13  -26.92   26.92  -2
   0  13  13  -26.92   26.92   1
   1  13  13   -8.52   21.71   1
  -2  13  14   63.63   23.71  -2
   2  13  13   63.63   23.71   1
   3  13  13   88.91   24.25   1
  -7  14  13   40.56   24.71   1
   6  14  10   50.81   30.15  -2
  -6  14  13   50.81   30.15   1
  -5  14  13    5.12   23.31   1
   4  14  11   36.80   25.67  -2
  -4  14  13   36.80   25.67   1
  -3  14  13  -23.14   24.39   1
   2  14  12   18.78   23.61  -2
  -2  14  13   18.78   23.61   1
  -1  14  13   10.46   20.48   1
   0  14  13   -6.15   22.57  -2
   0  14  13   -6.15   22.57   1
   1  14  13  117.43   27.05   1
  -2  14  14  -22.41   22.41  -2
   2  14  13  -22.41   22.41   1
   6  15  10   -4.48   23.86  -2
  -6  15  13   -4.48   23.86   1
  -5  15  13  -24.15   24.15   1
   4  15  11   15.23   23.47  -2
  -4  15  13   15.23   23.47   1
  -3  15  13    5.33   22.35   1
   2  15  12   29.92   21.65  -2
  -2  15  13   29.92   21.65   1
  -1  15  13    6.86   21.11   1
   0  15  13  -10.55   24.11  -2
   0  15  13  -10.55   24.11   1
   1  15  13   57.45   22.56   1
  -2  15  14   23.82   50.60  -2
   2  15  13   23.82   50.60   1
  -5  16  13  -18.07   24.58   1
   4  16  11  -22.89   22.89  -2
  -4  16  13  -22.89   22.89   1
  -3  16  13   -2.55   22.18   1
   2  16  12   19.17   22.19  -2
  -2  16  13   19.17   22.19   1
  -1  16  13    9.38   21.70   1
   0  16  13  -22.09   22.09  -2
   0  16  13  -22.09   22.09   1
  -3  17  13   20.85   26.86   1
   2  17  12    4.51   27.23  -2
  -2  17  13    4.51   27.23   1
  -1  17  13  -42.54   71.25   1
 -10   0  14   61.71   60.78   1
   8   0  10  -32.36   32.36  -2
  -8   0  14  -32.36   32.36   1
  -6   0  14    9.56   33.91   1
   4   0  12  -20.05   28.68  -2
  -4   0  14  -20.05   28.68   1
  -2   0  14   27.48   27.53   1
   0   0  14  108.04   32.47  -2
   0   0  14  108.04   32.47   1
   2   0  14  141.13   41.38   1
  -4   0  16   83.47   27.67  -2
   4   0  14   83.47   27.67   1
 -10   1  14   26.89   42.16   1
  -9   1  14  448.47   65.13   1
   8   1  10   28.94   25.32  -2
  -8   1  14   28.94   25.32   1
  -7   1  14   28.49   24.46   1
   6   1  11    6.41   24.22  -2
  -6   1  14    6.41   24.22   1
  -5   1  14  218.86   34.04   1
   4   1  12   64.63   19.80  -2
  -4   1  14   64.63   19.80   1
  -3   1  14   10.38   15.54   1
   2   1  13   32.42   19.48  -2
  -2   1  14   32.42   19.48   1
  -1   1  14   15.21   18.76   1
   0   1  14  304.66   27.16  -2
   0   1  14  304.66   27.16   1
   1   1  14  -18.96   18.96   1
  -2   1  15   -8.82   20.22  -2
   2   1  14   -8.82   20.22   1
   3   1  14  261.76   30.38   1
  -4   1  16  119.80   23.33  -2
   4   1  14  119.80   23.33   1
   5   1  14  -26.81   26.81   1
 -10   2  14    3.90   50.72   1
  -9   2  14  106.19   29.89   1
   8   2  10   45.06   26.09  -2
  -8   2  14   45.06   26.09   1
  -7   2  14  237.92   27.79   1
   6   2  11  108.50   22.79  -2
  -6   2  14  108.50   22.79   1
  -5   2  14   13.46   19.64   1
   4   2  12  -15.15   26.44  -2
  -4   2  14  -15.15   26.44   1
  -3   2  14  -15.85   15.85   1
   2   2  13   73.20   21.07  -2
  -2   2  14   73.20   21.07   1
  -1   2  14   80.51   19.81   1
   0   2  14   31.68   19.29  -2
   0   2  14   31.68   19.29   1
   1   2  14  107.01   22.07   1
  -2   2  15   60.56   21.34  -2
   2   2  14   60.56   21.34   1
   3   2  14   69.03   24.63   1
  -4   2  16   20.05   19.94  -2
   4   2  14   20.05   19.94   1
   5   2  14  -12.64   36.82   1
  -9   3  14   57.72   29.57   1
   8   3  10   28.14   25.02  -2
  -8   3  14   28.14   25.02   1
  -7   3  14    8.97   20.30   1
   6   3  11   39.36   21.78  -2
  -6   3  14   39.36   21.78   1
  -5   3  14   99.38   21.23   1
   4   3  12   17.95   18.21  -2
  -4   3  14   17.95   18.21   1
  -3   3  14  106.20   19.15   1
   2   3  13  161.47   21.13  -2
  -2   3  14  161.47   21.13   1
  -1   3  14   33.95   17.92   1
   0   3  14   24.05   21.11  -2
   0   3  14   24.05   21.11   1
   1   3  14    3.93   19.12   1
  -2   3  15   28.68   20.47  -2
   2   3  14   28.68   20.47   1
   3   3  14   85.81   23.40   1
  -4   3  16   59.82   20.07  -2
   4   3  14   59.82   20.07   1
   5   3  14    8.51   53.17   1
  -9   4  14  100.70   27.01   1
   8   4  10    7.20   24.18  -2
  -8   4  14    7.20   24.18   1
  -7   4  14  124.56   23.97   1
   6   4  11   28.85   21.81  -2
  -6   4  14   28.85   21.81   1
  -5   4  14    2.85   20.07   1
   4   4  12   -1.88   18.08  -2
  -4   4  14   -1.88   18.08   1
  -3   4  14   64.70   18.30   1
   2   4  13  396.62   34.50  -2
  -2   4  14  396.62   34.50   1
  -1   4  14   44.79   18.46   1
   0   4  14   17.87   20.79  -2
   0   4  14   17.87   20.79   1
   1   4  14  -21.44   21.44   1
  -2   4  15   10.72   19.75  -2
   2   4  14   10.72   19.75   1
   3   4  14  -11.58   20.16   1
  -4   4  16  -20.62   20.62  -2
   4   4  14  -20.62   20.62   1
  -9   5  14    2.98   26.09   1
   8   5  10   50.40   27.99  -2
  -8   5  14   50.40   27.99   1
  -7   5  14   34.29   26.04   1
   6   5  11   -6.36   21.65  -2
  -6   5  14   -6.36   21.65   1
  -5   5  14  -20.76   21.53   1
   4   5  12  107.52   26.99  -2
  -4   5  14  107.52   26.99   1
  -3   5  14   72.56   19.53   1
   2   5  13  282.08   40.19  -2
  -2   5  14  282.08   40.19   1
  -1   5  14  427.95   30.21   1
   0   5  14   46.01   22.04  -2
   0   5  14   46.01   22.04   1
   1   5  14  178.01   30.58   1
  -2   5  15   33.75   21.88  -2
   2   5  14   33.75   21.88   1
   3   5  14   18.31   20.39   1
  -4   5  16   92.15   24.89  -2
   4   5  14   92.15   24.89   1
  -9   6  14  110.76   28.04   1
   8   6  10   -7.80   27.06  -2
  -8   6  14   -7.80   27.06   1
  -7   6  14   58.69   28.64   1
   6   6  11   17.33   22.42  -2
  -6   6  14   17.33   22.42   1
  -5   6  14   -8.58   20.76   1
   4   6  12   16.32   19.76  -2
  -4   6  14   16.32   19.76   1
  -3   6  14   78.56   21.70   1
   2   6  13   28.66   20.68  -2
  -2   6  14   28.66   20.68   1
  -1   6  14   71.15   18.38   1
   0   6  14    4.50   23.50  -2
   0   6  14    4.50   23.50   1
   1   6  14    1.72   19.93   1
  -2   6  15    7.58   20.63  -2
   2   6  14    7.58   20.63   1
   3   6  14   61.67   22.32   1
  -4   6  16  -12.57   23.61  -2
   4   6  14  -12.57   23.61   1
  -9   7  14   65.28   31.82   1
   8   7  10   92.81   27.57  -2
  -8   7  14   92.81   27.57   1
  -7   7  14   21.95   25.19   1
   6   7  11  126.40   34.37  -2
  -6   7  14  126.40   34.37   1
  -5   7  14   71.01   23.18   1
   4   7  12  118.32   22.83  -2
  -4   7  14  118.32   22.83   1
  -3   7  14   15.86   19.64   1
   2   7  13   86.95   22.38  -2
  -2   7  14   86.95   22.38   1
  -1   7  14   61.58   20.08   1
   0   7  14   17.93   19.25  -2
   0   7  14   17.93   19.25   1
   1   7  14   -0.58   19.71   1
  -2   7  15   93.40   21.62  -2
   2   7  14   93.40   21.62   1
   3   7  14   39.92   21.64   1
  -4   7  16   15.48   28.05  -2
   4   7  14   15.48   28.05   1
  -9   8  14  -54.07   94.65   1
   8   8  10   48.52   24.76  -2
  -8   8  14   48.52   24.76   1
  -7   8  14   50.68   25.17   1
   6   8  11   14.57   22.72  -2
  -6   8  14   14.57   22.72   1
  -5   8  14   31.43   21.50   1
   4   8  12   76.61   22.56  -2
  -4   8  14   76.61   22.56   1
  -3   8  14    9.79   20.67   1
   2   8  13   16.54   18.40  -2
  -2   8  14   16.54   18.40   1
  -1   8  14   65.93   23.49   1
   0   8  14    4.50   20.38  -2
   0   8  14    4.50   20.38   1
   1   8  14   19.28   23.42   1
  -2   8  15   11.92   19.81  -2
   2   8  14   11.92   19.81   1
   3   8  14    7.12   21.68   1
  -4   8  16    9.57   48.92  -2
   4   8  14    9.57   48.92   1
   8   9  10   12.86   25.72  -2
  -8   9  14   12.86   25.72   1
  -7   9  14   72.98   25.00   1
   6   9  11   53.00   26.03  -2
  -6   9  14   53.00   26.03   1
  -5   9  14    7.77   35.52   1
   4   9  12   57.19   33.75  -2
  -4   9  14   57.19   33.75   1
  -3   9  14  216.05   40.06   1
   2   9  13   45.02   23.24  -2
  -2   9  14   45.02   23.24   1
  -1   9  14   81.10   24.79   1
   0   9  14   36.97   20.56  -2
   0   9  14   36.97   20.56   1
   1   9  14  -13.67   19.77   1
  -2   9  15   -4.68   20.64  -2
   2   9  14   -4.68   20.64   1
   3   9  14   43.45   24.26   1
  -8  10  14    0.29   29.49   1
  -7  10  14   -8.09   23.85   1
   6  10  11   54.68   27.71  -2
  -6  10  14   54.68   27.71   1
  -5  10  14    2.13   35.42   1
   4  10  12   -0.81   22.28  -2
  -4  10  14   -0.81   22.28   1
  -3  10  14   82.12   25.44   1
   2  10  13   90.38   22.58  -2
  -2  10  14   90.38   22.58   1
  -1  10  14  104.72   22.58   1
   0  10  14   38.26   25.57  -2
   0  10  14   38.26   25.57   1
   1  10  14  -18.65   18.65   1
  -2  10  15   28.59   20.81  -2
   2  10  14   28.59   20.81   1
   3  10  14    5.47   24.27   1
  -7  11  14   17.95   29.45   1
   6  11  11   24.52   25.58  -2
  -6  11  14   24.52   25.58   1
  -5  11  14   35.75   24.07   1
   4  11  12   82.62   23.47  -2
  -4  11  14   82.62   23.47   1
  -3  11  14   29.75   22.52   1
   2  11  13  -20.40   20.40  -2
  -2  11  14  -20.40   20.40   1
  -1  11  14  -20.85   20.85   1
   0  11  14   36.53   25.22  -2
   0  11  14   36.53   25.22   1
   1  11  14   58.09   25.00   1
  -2  11  15   12.82   24.25  -2
   2  11  14   12.82   24.25   1
  -7  12  14   52.63   51.45   1
   6  12  11  -18.91   26.06  -2
  -6  12  14  -18.91   26.06   1
  -5  12  14  -14.83   25.48   1
   4  12  12  -22.13   22.13  -2
  -4  12  14  -22.13   22.13   1
  -3  12  14   11.62   23.48   1
   2  12  13   45.85   26.61  -2
  -2  12  14   45.85   26.61   1
  -1  12  14   29.34   25.07   1
   0  12  14   13.71   20.46  -2
   0  12  14   13.71   20.46   1
   1  12  14  -20.71   20.71   1
  -2  12  15   80.22   36.39  -2
   2  12  14   80.22   36.39   1
   6  13  11   28.69   31.05  -2
  -6  13  14   28.69   31.05   1
  -5  13  14   41.01   25.23   1
   4  13  12  -17.01   22.53  -2
  -4  13  14  -17.01   22.53   1
  -3  13  14   -8.64   22.60   1
   2  13  13  123.67   42.78  -2
  -2  13  14  123.67   42.78   1
  -1  13  14   25.26   23.52   1
   0  13  14   30.93   20.22  -2
   0  13  14   30.93   20.22   1
   1  13  14  -12.95   25.38   1
  -5  14  14   73.66   39.48   1
   4  14  12   70.30   25.22  -2
  -4  14  14   70.30   25.22   1
  -3  14  14  -13.90   25.08   1
   2  14  13   31.00   28.17  -2
  -2  14  14   31.00   28.17   1
  -1  14  14   18.10   23.97   1
   0  14  14  -21.21   27.20  -2
   0  14  14  -21.21   27.20   1
  -3  15  14  -13.82   79.76   1
   2  15  13   40.64   55.83  -2
  -2  15  14   40.64   55.83   1
  -7   0  15  103.65   38.91   1
  -5   0  15  281.50   47.05   1
  -3   0  15   71.49   24.41   1
  -1   0  15  197.87   40.83   1
   1   0  15   11.99   35.30   1
   3   0  15    9.35   29.26   1
   8   1  11   -8.60   27.81  -2
  -8   1  15   -8.60   27.81   1
  -7   1  15  111.24   28.04   1
   6   1  12   80.91   28.15  -2
  -6   1  15   80.91   28.15   1
  -5   1  15    6.28   35.59   1
   4   1  13    4.73   23.41  -2
  -4   1  15    4.73   23.41   1
  -3   1  15   -9.17   18.05   1
   2   1  14   68.29   21.23  -2
  -2   1  15   68.29   21.23   1
  -1   1  15  -12.71   21.88   1
   0   1  15   69.73   24.11  -2
   0   1  15   69.73   24.11   1
   1   1  15  -14.20   26.13   1
  -2   1  16  -23.45   23.45  -2
   2   1  15  -23.45   23.45   1
   3   1  15   32.04   24.27   1
   8   2  11   29.84   26.13  -2
  -8   2  15   29.84   26.13   1
  -7   2  15   24.67   25.40   1
   6   2  12   39.52   26.59  -2
  -6   2  15   39.52   26.59   1
  -5   2  15    7.22   22.76   1
   4   2  13    0.28   20.56  -2
  -4   2  15    0.28   20.56   1
  -3   2  15  -19.54   22.33   1
   2   2  14  112.28   23.28  -2
  -2   2  15  112.28   23.28   1
  -1   2  15   29.97   20.19   1
   0   2  15  230.93   28.89  -2
   0   2  15  230.93   28.89   1
   1   2  15   16.55   24.03   1
  -2   2  16    9.41   21.81  -2
   2   2  15    9.41   21.81   1
   3   2  15  -22.45   22.45   1
   8   3  11   37.74   25.76  -2
  -8   3  15   37.74   25.76   1
  -7   3  15   -8.76   24.04   1
   6   3  12   61.39   23.18  -2
  -6   3  15   61.39   23.18   1
  -5   3  15   19.52   30.56   1
   4   3  13   86.34   20.87  -2
  -4   3  15   86.34   20.87   1
  -3   3  15  -18.21   18.21   1
   2   3  14   12.49   18.08  -2
  -2   3  15   12.49   18.08   1
  -1   3  15   60.14   20.78   1
   0   3  15   25.58   22.53  -2
   0   3  15   25.58   22.53   1
   1   3  15  -11.38   20.49   1
  -2   3  16   61.67   24.85  -2
   2   3  15   61.67   24.85   1
   3   3  15  -10.21   22.03   1
   8   4  11   35.88   24.67  -2
  -8   4  15   35.88   24.67   1
  -7   4  15  -15.48   22.11   1
   6   4  12   99.02   26.87  -2
  -6   4  15   99.02   26.87   1
  -5   4  15   58.03   31.49   1
   4   4  13   68.05   22.48  -2
  -4   4  15   68.05   22.48   1
  -3   4  15   -2.01   17.40   1
   2   4  14   -2.89   15.70  -2
  -2   4  15   -2.89   15.70   1
  -1   4  15   35.80   22.21   1
   0   4  15  -19.51   19.51  -2
   0   4  15  -19.51   19.51   1
   1   4  15   24.30   22.22   1
  -2   4  16   -7.07   21.41  -2
   2   4  15   -7.07   21.41   1
   3   4  15  -16.79   22.69   1
   8   5  11   34.13   25.28  -2
  -8   5  15   34.13   25.28   1
  -7   5  15   -4.37   24.02   1
   6   5  12   51.98   22.84  -2
  -6   5  15   51.98   22.84   1
  -5   5  15   29.86   26.45   1
   4   5  13    2.94   21.09  -2
  -4   5  15    2.94   21.09   1
  -3   5  15  170.96   23.09   1
   2   5  14   24.36   17.90  -2
  -2   5  15   24.36   17.90   1
  -1   5  15  353.68   50.84   1
   0   5  15  -19.65   19.65  -2
   0   5  15  -19.65   19.65   1
   1   5  15   45.45   21.82   1
  -2   5  16   25.42   22.29  -2
   2   5  15   25.42   22.29   1
   3   5  15   -8.43   45.73   1
  -8   6  15  133.51   66.69   1
  -7   6  15  105.69   28.87   1
   6   6  12  -23.46   23.46  -2
  -6   6  15  -23.46   23.46   1
  -5   6  15   87.02   30.26   1
   4   6  13   16.92   31.30  -2
  -4   6  15   16.92   31.30   1
  -3   6  15   91.10   24.55   1
   2   6  14   15.56   22.86  -2
  -2   6  15   15.56   22.86   1
  -1   6  15  173.71   32.33   1
   0   6  15  -21.76   21.76  -2
   0   6  15  -21.76   21.76   1
   1   6  15   41.74   23.06   1
  -2   6  16   -8.72   23.25  -2
   2   6  15   -8.72   23.25   1
  -7   7  15   57.51   27.47   1
   6   7  12  -23.85   23.85  -2
  -6   7  15  -23.85   23.85   1
  -5   7  15  -22.06   22.06   1
   4   7  13   96.49   26.05  -2
  -4   7  15   96.49   26.05   1
  -3   7  15   -0.40   24.52   1
   2   7  14  176.42   28.43  -2
  -2   7  15  176.42   28.43   1
  -1   7  15   60.72   23.11   1
   0   7  15  -14.74   20.47  -2
   0   7  15  -14.74   20.47   1
   1   7  15  -21.81   21.81   1
  -2   7  16   15.02   23.07  -2
   2   7  15   15.02   23.07   1
  -7   8  15   10.84   25.09   1
   6   8  12   -4.71   24.78  -2
  -6   8  15   -4.71   24.78   1
  -5   8  15  -19.92   22.49   1
   4   8  13   42.41   23.23  -2
  -4   8  15   42.41   23.23   1
  -3   8  15    1.59   22.14   1
   2   8  14   65.86   20.41  -2
  -2   8  15   65.86   20.41   1
  -1   8  15  151.75   20.60   1
   0   8  15  164.04   25.78  -2
   0   8  15  164.04   25.78   1
   1   8  15  -21.76   21.76   1
  -2   8  16   92.91   63.56  -2
   2   8  15   92.91   63.56   1
  -7   9  15  136.01   91.99   1
   6   9  12    3.14   25.61  -2
  -6   9  15    3.14   25.61   1
  -5   9  15   17.55   24.28   1
   4   9  13  -20.43   23.93  -2
  -4   9  15  -20.43   23.93   1
  -3   9  15  -22.76   22.76   1
   2   9  14    4.85   20.45  -2
  -2   9  15    4.85   20.45   1
  -1   9  15   42.01   21.66   1
   0   9  15    0.43   21.21  -2
   0   9  15    0.43   21.21   1
   1   9  15  -22.14   22.14   1
   6  10  12   77.55   31.76  -2
  -6  10  15   77.55   31.76   1
  -5  10  15   52.47   23.81   1
   4  10  13  -22.93   22.93  -2
  -4  10  15  -22.93   22.93   1
  -3  10  15   41.46   24.85   1
   2  10  14  -13.91   25.68  -2
  -2  10  15  -13.91   25.68   1
  -1  10  15   73.91   26.88   1
   0  10  15  -25.67   25.67  -2
   0  10  15  -25.67   25.67   1
   1  10  15  -32.11   32.11   1
  -5  11  15  -20.64   26.83   1
   4  11  13  -23.46   23.46  -2
  -4  11  15  -23.46   23.46   1
  -3  11  15   39.64   24.31   1
   2  11  14   18.46   34.55  -2
  -2  11  15   18.46   34.55   1
  -1  11  15   40.19   23.36   1
   0  11  15  -30.85   30.85  -2
   0  11  15  -30.85   30.85   1
  -4  12  15  -11.94   49.60   1
  -3  12  15   -6.38   27.66   1
   2  12  14  -23.93   23.93  -2
  -2  12  15  -23.93   23.93   1
  -6   0  16  -13.05   37.28   1
   4   0  14   87.07   36.75  -2
  -4   0  16   87.07   36.75   1
  -2   0  16    9.22   48.10   1
   0   0  16   30.94   45.31  -2
   0   0  16   30.94   45.31   1
   6   1  13   19.71   26.50  -2
  -6   1  16   19.71   26.50   1
  -5   1  16   62.60   30.18   1
   4   1  14   61.32   22.04  -2
  -4   1  16   61.32   22.04   1
  -3   1  16   53.44   20.51   1
   2   1  15   19.05   23.61  -2
  -2   1  16   19.05   23.61   1
  -1   1  16  132.83   27.90   1
   0   1  16  -22.00   23.09  -2
   0   1  16  -22.00   23.09   1
   1   1  16   -5.03   25.78   1
   6   2  13    6.44   26.41  -2
  -6   2  16    6.44   26.41   1
  -5   2  16   18.40   24.24   1
   4   2  14   19.43   20.67  -2
  -4   2  16   19.43   20.67   1
  -3   2  16    1.75   22.38   1
   2   2  15   14.20   22.62  -2
  -2   2  16   14.20   22.62   1
  -1   2  16  -10.47   24.44   1
   0   2  16   35.49   23.11  -2
   0   2  16   35.49   23.11   1
   1   2  16   37.30   22.76   1
   6   3  13  -16.05   23.43  -2
  -6   3  16  -16.05   23.43   1
  -5   3  16    0.58   24.48   1
   4   3  14   -2.88   26.08  -2
  -4   3  16   -2.88   26.08   1
  -3   3  16   21.10   19.84   1
   2   3  15   -2.73   21.20  -2
  -2   3  16   -2.73   21.20   1
  -1   3  16    2.63   21.32   1
   0   3  16   76.76   23.58  -2
   0   3  16   76.76   23.58   1
   1   3  16  133.31   48.93   1
   6   4  13   37.27   36.91  -2
  -6   4  16   37.27   36.91   1
  -5   4  16   12.32   26.88   1
   4   4  14   11.16   27.18  -2
  -4   4  16   11.16   27.18   1
  -3   4  16    9.39   19.93   1
   2   4  15    0.11   19.27  -2
  -2   4  16    0.11   19.27   1
  -1   4  16  -21.92   21.92   1
   0   4  16  -21.23   21.23  -2
   0   4  16  -21.23   21.23   1
   1   4  16  -40.75   41.34   1
  -6   5  16  121.83   37.27   1
  -5   5  16  -23.80   23.80   1
   4   5  14   12.00   23.48  -2
  -4   5  16   12.00   23.48   1
  -3   5  16  -16.39   19.87   1
   2   5  15   88.94   23.19  -2
  -2   5  16   88.94   23.19   1
  -1   5  16   19.65   20.68   1
   0   5  16  -17.57   22.48  -2
   0   5  16  -17.57   22.48   1
  -5   6  16   28.96   24.37   1
   4   6  14   26.30   23.87  -2
  -4   6  16   26.30   23.87   1
  -3   6  16   -5.11   21.37   1
   2   6  15  -13.43   18.48  -2
  -2   6  16  -13.43   18.48   1
  -1   6  16  -20.84   20.84   1
   0   6  16  -29.20   36.52  -2
   0   6  16  -29.20   36.52   1
  -5   7  16    6.68   27.52   1
   4   7  14   36.23   25.20  -2
  -4   7  16   36.23   25.20   1
  -3   7  16   21.52   21.69   1
   2   7  15    4.60   21.73  -2
  -2   7  16    4.60   21.73   1
  -1   7  16   16.41   22.69   1
   4   8  14   84.10   32.75  -2
  -4   8  16   84.10   32.75   1
  -3   8  16   24.18   28.17   1
   2   8  15   33.51   23.03  -2
  -2   8  16   33.51   23.03   1
  -1   8  16   53.17  112.73   1
   0   0   0    0.00    0.00   0

TITL Olex2 generated HKLF5 file
CELL 0.71073 11.0849 21.4547 13.4278 90.0000 102.2180 90.0000
ZERR 4.00000 0.0017 0.0032 0.0021 0.0000 0.0060 0.0000
BASF 0.1212
REM Matrix: 1.002 0 0.009 0 -1 0 -0.5010 -1.002
HKLF 5
;
_shelx_hkl_checksum                57357
_olex2_submission_special_instructions  'No special instructions were received'
loop_
  _twin_individual_id
  _twin_individual_mass_fraction_refined
 1 0.776(2)
 2 0.224(2)
