# Supplementary material for: Triggering and Preventing Cyclization of o‐Amino‐Guanidinobenzenes to 2‐Amino‐Benzimidazoles
Source: Chemistry. 2025 Dec 12;32(2):e03147. doi: 10.1002/chem.202503147 (PMC12790309; doi:10.1002/chem.202503147)
Supplement: Supplementary file 2 — Supporting Information File 2: chem70511‐sup‐0002‐SuppMat.zip. [file CHEM-32-e03147-s001.zip › mo_2025_ch164_4_0m.cif]

data_mo_2025_ch164_4_0m

# 1. SUBMISSION DETAILS
 
_publ_contact_author
;
       Prof. Dr. Dr. Hans-Joerg Himmel
       Anorganisch-Chemisches Institut
       Ruprecht-Karls Universitaet Heidelberg
       Im Neuenheimer Feld 270
       69120 Heidelberg
       Germany
;
_publ_contact_author_phone        '049 6221 54-8446'
_publ_contact_author_fax          '049 6221 54-5707'
_publ_contact_author_email        'hans-jorg.himmel@aci.uni-heidelberg.de'
_publ_requested_journal           'Chem. Eur. J.'
_publ_requested_coeditor_name     
;
'Henel Carmen, Michel Edwin, Zeitler Devin, Huebner Olaf, Kaifer Elisabeth'
;    
#==============================================================================
 
# 2. TITLE AND AUTHOR LIST

_publ_section_title
;
   'Why, How and under which Circumstances do Redox-Active o-Guanidino-Amino-Benzenes 
Rearrange to 2-Amino-Benzimidazole Derivatives?'
;
_publ_section_abstract
;   
   'Why, How and under which Circumstances do Redox-Active o-Guanidino-Amino-Benzenes 
Rearrange to 2-Amino-Benzimidazole Derivatives?'
;

loop_
 _publ_author_name
     'Henel, Carmen'
     'Michel, Edwin'
     'Zeitler, Devin'
     'Huebner, Olaf'
     'Kaifer, Elisabeth'    
     'Himmel, Hans-Joerg' 

 _publ_author_address
;     Anorganisch-Chemisches Institut
      Ruprecht-Karls Universitaet Heidelberg
      Im Neuenheimer Feld 270
      69120 Heidelberg
      Bundesrepublik Deutschland
;
#==============================================================================

_audit_creation_date               2025-04-14
_audit_creation_method
;
Olex2 1.5
(compiled 2025.03.04 svn.red2d20d0 for OlexSys, GUI svn.r7188)
;
_shelx_SHELXL_version_number       '2018/3'
_audit_contact_author_address      ?
_audit_contact_author_email        ?
_audit_contact_author_name         ''
_audit_contact_author_phone        ?
_publ_contact_author_id_orcid      ?
_publ_section_references
;
Dolomanov, O.V., Bourhis, L.J., Gildea, R.J, Howard, J.A.K. & Puschmann, H.
 (2009), J. Appl. Cryst. 42, 339-341.

Sheldrick, G.M. (2008). Acta Cryst. A64, 112-122.

Sheldrick, G.M. (2015). Acta Cryst. A71, 3-8.
;
_chemical_name_common              ?
_chemical_name_systematic          ?
_chemical_formula_moiety           'C21 H20 Cl2 N4 Zn, 0.5[CH2Cl2]'
_chemical_formula_sum              'C21.50 H21 Cl3 N4 Zn'
_chemical_formula_weight           507.14
_chemical_melting_point            ?
loop_
  _atom_type_symbol
  _atom_type_description
  _atom_type_scat_dispersion_real
  _atom_type_scat_dispersion_imag
  _atom_type_scat_source
 'C' 'C' 0.0033 0.0016 'International Tables Vol C Tables 4.2.6.8 and 6.1.1.4'
 'H' 'H' 0.0000 0.0000 'International Tables Vol C Tables 4.2.6.8 and 6.1.1.4'
 'Cl' 'Cl' 0.1484 0.1585 'International Tables Vol C Tables 4.2.6.8 and 6.1.1.4'
 'N' 'N' 0.0061 0.0033 'International Tables Vol C Tables 4.2.6.8 and 6.1.1.4'
 'Zn' 'Zn' 0.2839 1.4301 'International Tables Vol C Tables 4.2.6.8 and 6.1.1.4'

_shelx_space_group_comment
;
The symmetry employed for this shelxl refinement is uniquely defined
by the following loop, which should always be used as a source of
symmetry information in preference to the above space-group names.
They are only intended as comments.
;
_space_group_crystal_system        'triclinic'
_space_group_IT_number             2
_space_group_name_H-M_alt          P-1
_space_group_name_Hall             '-P 1'
loop_
  _space_group_symop_operation_xyz
 'x, y, z'
 '-x, -y, -z'

_cell_length_a                     8.9431(4)
_cell_length_b                     11.6801(6)
_cell_length_c                     12.4641(6)
_cell_angle_alpha                  117.123(2)
_cell_angle_beta                   102.638(2)
_cell_angle_gamma                  95.989(2)
_cell_volume                       1099.04(9)
_cell_formula_units_Z              2
_cell_measurement_reflns_used      9813
_cell_measurement_temperature      100.00
_cell_measurement_theta_max        27.66
_cell_measurement_theta_min        2.40
_shelx_estimated_absorpt_T_max     ?
_shelx_estimated_absorpt_T_min     ?
_exptl_absorpt_coefficient_mu      1.498
_exptl_absorpt_correction_T_max    0.7456
_exptl_absorpt_correction_T_min    0.6499
_exptl_absorpt_correction_type     multi-scan
_exptl_absorpt_process_details
;
SADABS-2016/2 (Bruker,2016/2) was used for absorption correction.
wR2(int) was 0.1191 before and 0.0795 after correction.
The Ratio of minimum to maximum transmission is 0.8716.
The \l/2 correction factor is Not present.
;
_exptl_absorpt_special_details     ?
_exptl_crystal_colour              colourless
_exptl_crystal_colour_primary      colourless
_exptl_crystal_density_diffrn      1.532
_exptl_crystal_density_meas        ?
_exptl_crystal_density_method      ?
_exptl_crystal_description         plank
_exptl_crystal_F_000               518
_exptl_crystal_size_max            0.413
_exptl_crystal_size_mid            0.109
_exptl_crystal_size_min            0.096
_exptl_transmission_factor_max     ?
_exptl_transmission_factor_min     ?
_diffrn_reflns_av_R_equivalents    0.0798
_diffrn_reflns_av_unetI/netI       0.0334
_diffrn_reflns_Laue_measured_fraction_full  1.000
_diffrn_reflns_Laue_measured_fraction_max  0.996
_diffrn_reflns_limit_h_max         11
_diffrn_reflns_limit_h_min         -11
_diffrn_reflns_limit_k_max         15
_diffrn_reflns_limit_k_min         -15
_diffrn_reflns_limit_l_max         16
_diffrn_reflns_limit_l_min         -16
_diffrn_reflns_number              61013
_diffrn_reflns_point_group_measured_fraction_full  1.000
_diffrn_reflns_point_group_measured_fraction_max  0.996
_diffrn_reflns_theta_full          25.242
_diffrn_reflns_theta_max           27.982
_diffrn_reflns_theta_min           1.925
_diffrn_ambient_temperature        100.00
_diffrn_detector                   'Bruker Photon III detector'
_diffrn_detector_type              'CPAD detector'
_diffrn_measured_fraction_theta_full  1.000
_diffrn_measured_fraction_theta_max  0.996
_diffrn_measurement_device         'three-circle diffractometer'
_diffrn_measurement_device_type    'Bruker D8-Venture Dual Source'
_diffrn_measurement_method         '\w and \f scans'
_diffrn_radiation_monochromator    'mirror optics'
_diffrn_radiation_probe            x-ray
_diffrn_radiation_type             MoK\a
_diffrn_radiation_wavelength       0.71073
_diffrn_source                     'microfocus sealed X-ray tube'
_diffrn_source_current             1.4
_diffrn_source_power               0.07
_diffrn_source_type                'Incoatec I\ms'
_diffrn_source_voltage             50.0
_diffrn_standards_number           0
_reflns_Friedel_coverage           0.000
_reflns_Friedel_fraction_full      .
_reflns_Friedel_fraction_max       .
_reflns_number_gt                  4726
_reflns_number_total               5289
_reflns_special_details
;
 Reflections were merged by SHELXL according to the crystal
 class for the calculation of statistics and refinement.
 
 Structure factors included contributions from the .fab file.
 
 _reflns_Friedel_fraction is defined as the number of unique
 Friedel pairs measured divided by the number that would be
 possible theoretically, ignoring centric projections and
 systematic absences.
;
_reflns_threshold_expression       'I > 2\s(I)'
_computing_cell_refinement         'SAINT V8.40B (Bruker, 2019)'
_computing_data_collection         'APEX 4 V2021.11-0 (Bruker, 2021)'
_computing_data_reduction          'SAINT V8.40B (Bruker, 2019)'
_computing_molecular_graphics      'Olex2 1.5 (Dolomanov et al., 2009)'
_computing_publication_material    'Olex2 1.5 (Dolomanov et al., 2009)'
_computing_structure_refinement    'XL  (Sheldrick, 2008)'
_computing_structure_solution      'SHELXT 2018/2 (Sheldrick, 2018)'
_refine_diff_density_max           0.442
_refine_diff_density_min           -0.395
_refine_diff_density_rms           0.075
_refine_ls_extinction_coef         .
_refine_ls_extinction_method       none
_refine_ls_goodness_of_fit_ref     1.053
_refine_ls_hydrogen_treatment      mixed
_refine_ls_matrix_type             full
_refine_ls_number_parameters       259
_refine_ls_number_reflns           5289
_refine_ls_number_restraints       0
_refine_ls_R_factor_all            0.0384
_refine_ls_R_factor_gt             0.0333
_refine_ls_restrained_S_all        1.053
_refine_ls_shift/su_max            0.000
_refine_ls_shift/su_mean           0.000
_refine_ls_structure_factor_coef   Fsqd
_refine_ls_weighting_details      
 'w=1/[\s^2^(Fo^2^)+(0.0262P)^2^+1.3737P] where P=(Fo^2^+2Fc^2^)/3'
_refine_ls_weighting_scheme        calc
_refine_ls_wR_factor_gt            0.0765
_refine_ls_wR_factor_ref           0.0797
_refine_special_details            ?
_olex2_refinement_description
;
1. Fixed Uiso
 At 1.2 times of:
  All C(H) groups
 At 1.5 times of:
  All C(H,H,H) groups
2.a Aromatic/amide H refined with riding coordinates:
 C3(H3), C4(H4A), C5(H5), C6(H6), C9(H9), C10(H10), C11(H11), C12(H12),
 C17(H17), C18(H18), C19(H19), C20(H20), C21(H21)
2.b Idealised Me refined as rotating group:
 C14(H14A,H14B,H14C), C15(H15A,H15B,H15C)
;
_atom_sites_solution_hydrogens     mixed
_atom_sites_solution_primary       dual
_atom_sites_solution_secondary     ?
loop_
  _atom_site_label
  _atom_site_type_symbol
  _atom_site_fract_x
  _atom_site_fract_y
  _atom_site_fract_z
  _atom_site_U_iso_or_equiv
  _atom_site_adp_type
  _atom_site_occupancy
  _atom_site_site_symmetry_order
  _atom_site_calc_flag
  _atom_site_refinement_flags_posn
  _atom_site_refinement_flags_adp
  _atom_site_refinement_flags_occupancy
  _atom_site_disorder_assembly
  _atom_site_disorder_group
 Zn1 Zn 0.59919(3) 0.60937(2) 0.36507(2) 0.01512(7) Uani 1 1 d . . . . .
 Cl2 Cl 0.61816(6) 0.40900(5) 0.33692(5) 0.01938(11) Uani 1 1 d . . . . .
 Cl4 Cl 0.75245(6) 0.69730(5) 0.29053(5) 0.01951(11) Uani 1 1 d . . . . .
 N1 N 0.3761(2) 0.63495(18) 0.34244(16) 0.0166(3) Uani 1 1 d . . . . .
 N2 N 0.10009(19) 0.52214(18) 0.26233(16) 0.0162(3) Uani 1 1 d . . . . .
 N3 N 0.2396(2) 0.47943(18) 0.12875(16) 0.0174(3) Uani 1 1 d . . . . .
 N4 N 0.6146(2) 0.72670(18) 0.55653(16) 0.0158(3) Uani 1 1 d . . . . .
 H4 H 0.573(3) 0.672(3) 0.576(2) 0.020(6) Uiso 1 1 d . . . . .
 C1 C 0.3746(2) 0.7553(2) 0.44536(19) 0.0168(4) Uani 1 1 d . . . . .
 C2 C 0.5043(2) 0.8107(2) 0.55471(19) 0.0160(4) Uani 1 1 d . . . . .
 C3 C 0.5231(3) 0.9359(2) 0.6541(2) 0.0207(4) Uani 1 1 d . . . . .
 H3 H 0.612230 0.972242 0.727081 0.025 Uiso 1 1 calc R U . . .
 C4 C 0.4116(3) 1.0088(2) 0.6474(2) 0.0241(5) Uani 1 1 d . . . . .
 H4A H 0.425604 1.095861 0.714530 0.029 Uiso 1 1 calc R U . . .
 C5 C 0.2802(3) 0.9536(2) 0.5422(2) 0.0239(5) Uani 1 1 d . . . . .
 H5 H 0.202091 1.002099 0.538733 0.029 Uiso 1 1 calc R U . . .
 C6 C 0.2610(3) 0.8282(2) 0.4419(2) 0.0200(4) Uani 1 1 d . . . . .
 H6 H 0.170076 0.791562 0.370289 0.024 Uiso 1 1 calc R U . . .
 C7 C 0.2453(2) 0.5529(2) 0.25219(19) 0.0161(4) Uani 1 1 d . . . . .
 C8 C -0.0006(2) 0.4283(2) 0.14261(19) 0.0171(4) Uani 1 1 d . . . . .
 C9 C -0.1573(3) 0.3638(2) 0.1033(2) 0.0213(4) Uani 1 1 d . . . . .
 H9 H -0.218263 0.382859 0.160288 0.026 Uiso 1 1 calc R U . . .
 C10 C -0.2210(3) 0.2698(2) -0.0239(2) 0.0243(5) Uani 1 1 d . . . . .
 H10 H -0.328192 0.223297 -0.054486 0.029 Uiso 1 1 calc R U . . .
 C11 C -0.1321(3) 0.2418(2) -0.1079(2) 0.0254(5) Uani 1 1 d . . . . .
 H11 H -0.180128 0.176679 -0.194158 0.030 Uiso 1 1 calc R U . . .
 C12 C 0.0252(3) 0.3071(2) -0.0684(2) 0.0230(5) Uani 1 1 d . . . . .
 H12 H 0.085984 0.288570 -0.125523 0.028 Uiso 1 1 calc R U . . .
 C13 C 0.0886(2) 0.4004(2) 0.0585(2) 0.0181(4) Uani 1 1 d . . . . .
 C14 C 0.0653(3) 0.5519(2) 0.3804(2) 0.0210(4) Uani 1 1 d . . . . .
 H14A H 0.163319 0.572926 0.446358 0.032 Uiso 1 1 calc R U . . .
 H14B H -0.007455 0.474906 0.367650 0.032 Uiso 1 1 calc R U . . .
 H14C H 0.016782 0.627887 0.406237 0.032 Uiso 1 1 calc R U . . .
 C15 C 0.3688(3) 0.4909(3) 0.0779(2) 0.0240(5) Uani 1 1 d . . . . .
 H15A H 0.425687 0.583838 0.120508 0.036 Uiso 1 1 calc R U . . .
 H15B H 0.326661 0.458376 -0.012970 0.036 Uiso 1 1 calc R U . . .
 H15C H 0.441130 0.438110 0.091946 0.036 Uiso 1 1 calc R U . . .
 C16 C 0.7662(2) 0.7919(2) 0.65269(19) 0.0175(4) Uani 1 1 d . . . . .
 C17 C 0.7928(3) 0.7834(2) 0.7626(2) 0.0218(4) Uani 1 1 d . . . . .
 H17 H 0.711989 0.735140 0.774671 0.026 Uiso 1 1 calc R U . . .
 C18 C 0.9383(3) 0.8460(2) 0.8546(2) 0.0284(5) Uani 1 1 d . . . . .
 H18 H 0.957371 0.840794 0.930129 0.034 Uiso 1 1 calc R U . . .
 C19 C 1.0545(3) 0.9155(3) 0.8365(2) 0.0385(7) Uani 1 1 d . . . . .
 H19 H 1.153996 0.958023 0.899623 0.046 Uiso 1 1 calc R U . . .
 C20 C 1.0279(3) 0.9239(4) 0.7277(3) 0.0464(8) Uani 1 1 d . . . . .
 H20 H 1.108662 0.972883 0.716341 0.056 Uiso 1 1 calc R U . . .
 C21 C 0.8833(3) 0.8610(3) 0.6345(2) 0.0342(6) Uani 1 1 d . . . . .
 H21 H 0.865339 0.865550 0.558708 0.041 Uiso 1 1 calc R U . . .

loop_
  _atom_site_aniso_label
  _atom_site_aniso_U_11
  _atom_site_aniso_U_22
  _atom_site_aniso_U_33
  _atom_site_aniso_U_23
  _atom_site_aniso_U_13
  _atom_site_aniso_U_12
 Zn1 0.01126(11) 0.02058(13) 0.01512(12) 0.00945(10) 0.00527(9) 0.00407(9)
 Cl2 0.0185(2) 0.0223(2) 0.0229(2) 0.0137(2) 0.00980(19) 0.00620(19)
 Cl4 0.0187(2) 0.0236(3) 0.0202(2) 0.0122(2) 0.00985(19) 0.00474(19)
 N1 0.0126(8) 0.0233(9) 0.0137(8) 0.0085(7) 0.0044(6) 0.0059(7)
 N2 0.0112(8) 0.0254(9) 0.0122(8) 0.0093(7) 0.0036(6) 0.0048(7)
 N3 0.0133(8) 0.0244(9) 0.0132(8) 0.0082(7) 0.0050(6) 0.0022(7)
 N4 0.0122(8) 0.0195(9) 0.0161(8) 0.0097(7) 0.0038(7) 0.0020(7)
 C1 0.0162(9) 0.0226(10) 0.0142(9) 0.0103(8) 0.0067(8) 0.0044(8)
 C2 0.0155(9) 0.0201(10) 0.0161(9) 0.0110(8) 0.0071(8) 0.0038(8)
 C3 0.0198(10) 0.0211(11) 0.0185(10) 0.0088(9) 0.0051(8) 0.0011(8)
 C4 0.0297(12) 0.0191(11) 0.0225(11) 0.0078(9) 0.0117(9) 0.0062(9)
 C5 0.0258(11) 0.0285(12) 0.0250(11) 0.0153(10) 0.0129(9) 0.0146(9)
 C6 0.0193(10) 0.0278(11) 0.0170(10) 0.0130(9) 0.0069(8) 0.0090(8)
 C7 0.0152(9) 0.0219(10) 0.0145(9) 0.0108(8) 0.0054(7) 0.0069(8)
 C8 0.0146(9) 0.0231(10) 0.0146(9) 0.0102(8) 0.0043(8) 0.0047(8)
 C9 0.0151(10) 0.0301(12) 0.0211(10) 0.0147(9) 0.0055(8) 0.0039(8)
 C10 0.0168(10) 0.0321(12) 0.0221(11) 0.0150(10) 0.0020(8) -0.0010(9)
 C11 0.0258(11) 0.0316(13) 0.0148(10) 0.0118(9) 0.0024(9) -0.0022(9)
 C12 0.0253(11) 0.0270(12) 0.0162(10) 0.0106(9) 0.0073(9) 0.0017(9)
 C13 0.0160(9) 0.0225(10) 0.0181(10) 0.0123(9) 0.0049(8) 0.0024(8)
 C14 0.0163(10) 0.0327(12) 0.0154(10) 0.0120(9) 0.0068(8) 0.0058(9)
 C15 0.0173(10) 0.0372(13) 0.0171(10) 0.0119(10) 0.0093(8) 0.0035(9)
 C16 0.0139(9) 0.0225(10) 0.0133(9) 0.0072(8) 0.0031(7) 0.0036(8)
 C17 0.0242(11) 0.0213(11) 0.0183(10) 0.0100(9) 0.0036(8) 0.0044(9)
 C18 0.0303(12) 0.0308(13) 0.0177(11) 0.0097(10) -0.0015(9) 0.0117(10)
 C19 0.0159(11) 0.0561(18) 0.0240(12) 0.0071(12) -0.0009(9) 0.0077(11)
 C20 0.0178(12) 0.075(2) 0.0302(14) 0.0175(14) 0.0064(10) -0.0115(13)
 C21 0.0221(12) 0.0547(17) 0.0212(12) 0.0188(12) 0.0049(9) -0.0066(11)

_geom_special_details
;
 All esds (except the esd in the dihedral angle between two l.s. planes)
 are estimated using the full covariance matrix.  The cell esds are taken
 into account individually in the estimation of esds in distances, angles
 and torsion angles; correlations between esds in cell parameters are only
 used when they are defined by crystal symmetry.  An approximate (isotropic)
 treatment of cell esds is used for estimating esds involving l.s. planes.
;
loop_
  _geom_bond_atom_site_label_1
  _geom_bond_atom_site_label_2
  _geom_bond_distance
  _geom_bond_site_symmetry_2
  _geom_bond_publ_flag
 Zn1 Cl2 2.2337(6) . ?
 Zn1 Cl4 2.2203(5) . ?
 Zn1 N1 2.0255(17) . ?
 Zn1 N4 2.1040(18) . ?
 N1 C1 1.410(3) . ?
 N1 C7 1.327(3) . ?
 N2 C7 1.359(3) . ?
 N2 C8 1.398(3) . ?
 N2 C14 1.463(3) . ?
 N3 C7 1.364(3) . ?
 N3 C13 1.389(3) . ?
 N3 C15 1.456(3) . ?
 N4 H4 0.86(3) . ?
 N4 C2 1.466(3) . ?
 N4 C16 1.448(3) . ?
 C1 C2 1.403(3) . ?
 C1 C6 1.398(3) . ?
 C2 C3 1.381(3) . ?
 C3 H3 0.9500 . ?
 C3 C4 1.389(3) . ?
 C4 H4A 0.9500 . ?
 C4 C5 1.383(3) . ?
 C5 H5 0.9500 . ?
 C5 C6 1.386(3) . ?
 C6 H6 0.9500 . ?
 C8 C9 1.383(3) . ?
 C8 C13 1.397(3) . ?
 C9 H9 0.9500 . ?
 C9 C10 1.389(3) . ?
 C10 H10 0.9500 . ?
 C10 C11 1.393(3) . ?
 C11 H11 0.9500 . ?
 C11 C12 1.391(3) . ?
 C12 H12 0.9500 . ?
 C12 C13 1.385(3) . ?
 C14 H14A 0.9800 . ?
 C14 H14B 0.9800 . ?
 C14 H14C 0.9800 . ?
 C15 H15A 0.9800 . ?
 C15 H15B 0.9800 . ?
 C15 H15C 0.9800 . ?
 C16 C17 1.389(3) . ?
 C16 C21 1.376(3) . ?
 C17 H17 0.9500 . ?
 C17 C18 1.389(3) . ?
 C18 H18 0.9500 . ?
 C18 C19 1.372(4) . ?
 C19 H19 0.9500 . ?
 C19 C20 1.375(4) . ?
 C20 H20 0.9500 . ?
 C20 C21 1.389(4) . ?
 C21 H21 0.9500 . ?

loop_
  _geom_angle_atom_site_label_1
  _geom_angle_atom_site_label_2
  _geom_angle_atom_site_label_3
  _geom_angle
  _geom_angle_site_symmetry_1
  _geom_angle_site_symmetry_3
  _geom_angle_publ_flag
 Cl4 Zn1 Cl2 116.54(2) . . ?
 N1 Zn1 Cl2 113.82(5) . . ?
 N1 Zn1 Cl4 117.21(5) . . ?
 N1 Zn1 N4 81.31(7) . . ?
 N4 Zn1 Cl2 106.37(5) . . ?
 N4 Zn1 Cl4 116.12(5) . . ?
 C1 N1 Zn1 109.29(13) . . ?
 C7 N1 Zn1 128.40(14) . . ?
 C7 N1 C1 122.20(17) . . ?
 C7 N2 C8 108.80(16) . . ?
 C7 N2 C14 125.27(17) . . ?
 C8 N2 C14 123.87(17) . . ?
 C7 N3 C13 109.36(17) . . ?
 C7 N3 C15 124.84(18) . . ?
 C13 N3 C15 125.62(18) . . ?
 Zn1 N4 H4 104.4(18) . . ?
 C2 N4 Zn1 103.96(12) . . ?
 C2 N4 H4 106.2(18) . . ?
 C16 N4 Zn1 120.90(13) . . ?
 C16 N4 H4 103.6(18) . . ?
 C16 N4 C2 116.31(17) . . ?
 C2 C1 N1 117.06(18) . . ?
 C6 C1 N1 124.62(19) . . ?
 C6 C1 C2 118.06(19) . . ?
 C1 C2 N4 115.78(18) . . ?
 C3 C2 N4 123.02(19) . . ?
 C3 C2 C1 121.2(2) . . ?
 C2 C3 H3 120.0 . . ?
 C2 C3 C4 119.9(2) . . ?
 C4 C3 H3 120.0 . . ?
 C3 C4 H4A 120.2 . . ?
 C5 C4 C3 119.5(2) . . ?
 C5 C4 H4A 120.2 . . ?
 C4 C5 H5 119.6 . . ?
 C4 C5 C6 120.7(2) . . ?
 C6 C5 H5 119.6 . . ?
 C1 C6 H6 119.8 . . ?
 C5 C6 C1 120.4(2) . . ?
 C5 C6 H6 119.8 . . ?
 N1 C7 N2 128.89(19) . . ?
 N1 C7 N3 122.93(18) . . ?
 N2 C7 N3 108.14(17) . . ?
 C9 C8 N2 131.32(19) . . ?
 C9 C8 C13 121.6(2) . . ?
 C13 C8 N2 107.05(17) . . ?
 C8 C9 H9 121.7 . . ?
 C8 C9 C10 116.6(2) . . ?
 C10 C9 H9 121.7 . . ?
 C9 C10 H10 119.0 . . ?
 C9 C10 C11 121.9(2) . . ?
 C11 C10 H10 119.0 . . ?
 C10 C11 H11 119.3 . . ?
 C12 C11 C10 121.5(2) . . ?
 C12 C11 H11 119.3 . . ?
 C11 C12 H12 121.7 . . ?
 C13 C12 C11 116.5(2) . . ?
 C13 C12 H12 121.7 . . ?
 N3 C13 C8 106.64(18) . . ?
 C12 C13 N3 131.4(2) . . ?
 C12 C13 C8 121.9(2) . . ?
 N2 C14 H14A 109.5 . . ?
 N2 C14 H14B 109.5 . . ?
 N2 C14 H14C 109.5 . . ?
 H14A C14 H14B 109.5 . . ?
 H14A C14 H14C 109.5 . . ?
 H14B C14 H14C 109.5 . . ?
 N3 C15 H15A 109.5 . . ?
 N3 C15 H15B 109.5 . . ?
 N3 C15 H15C 109.5 . . ?
 H15A C15 H15B 109.5 . . ?
 H15A C15 H15C 109.5 . . ?
 H15B C15 H15C 109.5 . . ?
 C17 C16 N4 119.62(19) . . ?
 C21 C16 N4 119.98(19) . . ?
 C21 C16 C17 120.4(2) . . ?
 C16 C17 H17 120.3 . . ?
 C18 C17 C16 119.5(2) . . ?
 C18 C17 H17 120.3 . . ?
 C17 C18 H18 120.0 . . ?
 C19 C18 C17 120.0(2) . . ?
 C19 C18 H18 120.0 . . ?
 C18 C19 H19 119.8 . . ?
 C18 C19 C20 120.5(2) . . ?
 C20 C19 H19 119.8 . . ?
 C19 C20 H20 119.9 . . ?
 C19 C20 C21 120.2(3) . . ?
 C21 C20 H20 119.9 . . ?
 C16 C21 C20 119.5(2) . . ?
 C16 C21 H21 120.3 . . ?
 C20 C21 H21 120.3 . . ?

loop_
  _geom_torsion_atom_site_label_1
  _geom_torsion_atom_site_label_2
  _geom_torsion_atom_site_label_3
  _geom_torsion_atom_site_label_4
  _geom_torsion
  _geom_torsion_site_symmetry_1
  _geom_torsion_site_symmetry_2
  _geom_torsion_site_symmetry_3
  _geom_torsion_site_symmetry_4
  _geom_torsion_publ_flag
 Zn1 N1 C1 C2 -18.3(2) . . . . ?
 Zn1 N1 C1 C6 155.71(18) . . . . ?
 Zn1 N1 C7 N2 138.15(19) . . . . ?
 Zn1 N1 C7 N3 -39.2(3) . . . . ?
 Zn1 N4 C2 C1 30.1(2) . . . . ?
 Zn1 N4 C2 C3 -150.93(17) . . . . ?
 Zn1 N4 C16 C17 -132.71(18) . . . . ?
 Zn1 N4 C16 C21 46.8(3) . . . . ?
 N1 C1 C2 N4 -9.3(3) . . . . ?
 N1 C1 C2 C3 171.72(19) . . . . ?
 N1 C1 C6 C5 -171.6(2) . . . . ?
 N2 C8 C9 C10 -176.9(2) . . . . ?
 N2 C8 C13 N3 -1.0(2) . . . . ?
 N2 C8 C13 C12 177.7(2) . . . . ?
 N4 C2 C3 C4 -178.25(19) . . . . ?
 N4 C16 C17 C18 180.0(2) . . . . ?
 N4 C16 C21 C20 179.6(3) . . . . ?
 C1 N1 C7 N2 -37.6(3) . . . . ?
 C1 N1 C7 N3 145.0(2) . . . . ?
 C1 C2 C3 C4 0.7(3) . . . . ?
 C2 N4 C16 C17 99.7(2) . . . . ?
 C2 N4 C16 C21 -80.7(3) . . . . ?
 C2 C1 C6 C5 2.3(3) . . . . ?
 C2 C3 C4 C5 1.8(3) . . . . ?
 C3 C4 C5 C6 -2.1(3) . . . . ?
 C4 C5 C6 C1 0.0(3) . . . . ?
 C6 C1 C2 N4 176.30(18) . . . . ?
 C6 C1 C2 C3 -2.7(3) . . . . ?
 C7 N1 C1 C2 158.21(19) . . . . ?
 C7 N1 C1 C6 -27.8(3) . . . . ?
 C7 N2 C8 C9 178.5(2) . . . . ?
 C7 N2 C8 C13 1.1(2) . . . . ?
 C7 N3 C13 C8 0.6(2) . . . . ?
 C7 N3 C13 C12 -178.0(2) . . . . ?
 C8 N2 C7 N1 -178.4(2) . . . . ?
 C8 N2 C7 N3 -0.7(2) . . . . ?
 C8 C9 C10 C11 -0.2(3) . . . . ?
 C9 C8 C13 N3 -178.7(2) . . . . ?
 C9 C8 C13 C12 0.0(3) . . . . ?
 C9 C10 C11 C12 -0.1(4) . . . . ?
 C10 C11 C12 C13 0.3(4) . . . . ?
 C11 C12 C13 N3 178.1(2) . . . . ?
 C11 C12 C13 C8 -0.3(3) . . . . ?
 C13 N3 C7 N1 177.92(19) . . . . ?
 C13 N3 C7 N2 0.1(2) . . . . ?
 C13 C8 C9 C10 0.2(3) . . . . ?
 C14 N2 C7 N1 -14.3(4) . . . . ?
 C14 N2 C7 N3 163.4(2) . . . . ?
 C14 N2 C8 C9 14.0(4) . . . . ?
 C14 N2 C8 C13 -163.33(19) . . . . ?
 C15 N3 C7 N1 -6.7(3) . . . . ?
 C15 N3 C7 N2 175.4(2) . . . . ?
 C15 N3 C13 C8 -174.7(2) . . . . ?
 C15 N3 C13 C12 6.7(4) . . . . ?
 C16 N4 C2 C1 165.61(18) . . . . ?
 C16 N4 C2 C3 -15.4(3) . . . . ?
 C16 C17 C18 C19 -0.1(4) . . . . ?
 C17 C16 C21 C20 -0.9(4) . . . . ?
 C17 C18 C19 C20 0.1(4) . . . . ?
 C18 C19 C20 C21 -0.6(5) . . . . ?
 C19 C20 C21 C16 1.0(5) . . . . ?
 C21 C16 C17 C18 0.5(3) . . . . ?

_smtbx_masks_special_details       ?
loop_
  _smtbx_masks_void_nr
  _smtbx_masks_void_average_x
  _smtbx_masks_void_average_y
  _smtbx_masks_void_average_z
  _smtbx_masks_void_volume
  _smtbx_masks_void_count_electrons
  _smtbx_masks_void_content
 1 0.500 0.000 1.000 119.3 39.1 '1 CH2Cl2'

_smtbx_masks_void_probe_radius     1.2
_smtbx_masks_void_truncation_radius  1.2
_shelx_res_file
;
TITL mo_2025_ch164_4_0m_a.res in P-1
    mo_2025_ch164_4_0m.res
    created by SHELXL-2018/3 at 11:54:15 on 14-Apr-2025
REM Old TITL mo_2025_ch164_4_0m in P-1
REM SHELXT solution in P-1: R1 0.089, Rweak 0.007, Alpha 0.032
REM <I/s> 0.000 for 0 systematic absences, Orientation as input
REM Formula found by SHELXT: C21 N6 Cl2 Zn
CELL 0.71073 8.9431 11.6801 12.4641 117.123 102.638 95.989
ZERR 2 0.0004 0.0006 0.0006 0.002 0.002 0.002
LATT 1
SFAC C H Cl N Zn
UNIT 43 42 6 8 2

L.S. 10
PLAN  20
TEMP -173.15
CONF
BOND
list 4
fmap 2 53
MORE -1
ACTA
BOND $H
ABIN
REM <olex2.extras>
REM <HklSrc "%.\\mo_2025_ch164_4_0m.hkl">
REM </olex2.extras>

WGHT    0.026200    1.373700
FVAR       0.54206
ZN1   5    0.599193    0.609372    0.365067    11.00000    0.01126    0.02058 =
         0.01512    0.00945    0.00527    0.00407
CL2   3    0.618163    0.408999    0.336916    11.00000    0.01848    0.02229 =
         0.02288    0.01373    0.00980    0.00620
CL4   3    0.752449    0.697300    0.290528    11.00000    0.01867    0.02358 =
         0.02019    0.01225    0.00985    0.00474
N1    4    0.376148    0.634955    0.342444    11.00000    0.01264    0.02327 =
         0.01365    0.00845    0.00438    0.00590
N2    4    0.100091    0.522135    0.262326    11.00000    0.01124    0.02543 =
         0.01218    0.00928    0.00365    0.00479
N3    4    0.239641    0.479430    0.128748    11.00000    0.01327    0.02436 =
         0.01316    0.00820    0.00502    0.00220
N4    4    0.614588    0.726697    0.556531    11.00000    0.01225    0.01945 =
         0.01611    0.00966    0.00379    0.00197
H4    2    0.572739    0.672365    0.576000    11.00000    0.02020
C1    1    0.374615    0.755273    0.445359    11.00000    0.01623    0.02261 =
         0.01421    0.01033    0.00671    0.00443
C2    1    0.504283    0.810716    0.554710    11.00000    0.01550    0.02006 =
         0.01610    0.01099    0.00706    0.00377
C3    1    0.523111    0.935939    0.654137    11.00000    0.01980    0.02107 =
         0.01853    0.00875    0.00511    0.00106
AFIX  43
H3    2    0.612230    0.972242    0.727081    11.00000   -1.20000
AFIX   0
C4    1    0.411628    1.008753    0.647384    11.00000    0.02965    0.01913 =
         0.02248    0.00778    0.01168    0.00616
AFIX  43
H4A   2    0.425604    1.095861    0.714530    11.00000   -1.20000
AFIX   0
C5    1    0.280151    0.953559    0.542236    11.00000    0.02584    0.02852 =
         0.02496    0.01530    0.01287    0.01456
AFIX  43
H5    2    0.202091    1.002099    0.538733    11.00000   -1.20000
AFIX   0
C6    1    0.261009    0.828176    0.441888    11.00000    0.01931    0.02781 =
         0.01698    0.01300    0.00693    0.00904
AFIX  43
H6    2    0.170076    0.791562    0.370289    11.00000   -1.20000
AFIX   0
C7    1    0.245270    0.552908    0.252191    11.00000    0.01520    0.02192 =
         0.01454    0.01076    0.00542    0.00689
C8    1   -0.000601    0.428278    0.142612    11.00000    0.01464    0.02312 =
         0.01461    0.01016    0.00426    0.00469
C9    1   -0.157307    0.363823    0.103266    11.00000    0.01507    0.03009 =
         0.02108    0.01466    0.00550    0.00390
AFIX  43
H9    2   -0.218263    0.382859    0.160288    11.00000   -1.20000
AFIX   0
C10   1   -0.220974    0.269819   -0.023927    11.00000    0.01681    0.03215 =
         0.02205    0.01499    0.00196   -0.00096
AFIX  43
H10   2   -0.328192    0.223297   -0.054486    11.00000   -1.20000
AFIX   0
C11   1   -0.132147    0.241814   -0.107933    11.00000    0.02577    0.03158 =
         0.01483    0.01177    0.00241   -0.00217
AFIX  43
H11   2   -0.180128    0.176679   -0.194158    11.00000   -1.20000
AFIX   0
C12   1    0.025181    0.307052   -0.068426    11.00000    0.02529    0.02702 =
         0.01619    0.01059    0.00734    0.00166
AFIX  43
H12   2    0.085984    0.288570   -0.125523    11.00000   -1.20000
AFIX   0
C13   1    0.088623    0.400356    0.058460    11.00000    0.01602    0.02254 =
         0.01807    0.01232    0.00490    0.00238
C14   1    0.065316    0.551920    0.380380    11.00000    0.01629    0.03272 =
         0.01543    0.01204    0.00678    0.00576
AFIX 137
H14A  2    0.163319    0.572926    0.446358    11.00000   -1.50000
H14B  2   -0.007455    0.474906    0.367650    11.00000   -1.50000
H14C  2    0.016782    0.627887    0.406237    11.00000   -1.50000
AFIX   0
C15   1    0.368839    0.490874    0.077903    11.00000    0.01732    0.03724 =
         0.01710    0.01190    0.00934    0.00349
AFIX 137
H15A  2    0.425687    0.583838    0.120508    11.00000   -1.50000
H15B  2    0.326661    0.458376   -0.012970    11.00000   -1.50000
H15C  2    0.441130    0.438110    0.091946    11.00000   -1.50000
AFIX   0
C16   1    0.766194    0.791890    0.652694    11.00000    0.01390    0.02253 =
         0.01333    0.00715    0.00313    0.00363
C17   1    0.792756    0.783411    0.762577    11.00000    0.02423    0.02135 =
         0.01829    0.00999    0.00357    0.00445
AFIX  43
H17   2    0.711989    0.735140    0.774671    11.00000   -1.20000
AFIX   0
C18   1    0.938283    0.846032    0.854643    11.00000    0.03027    0.03081 =
         0.01767    0.00966   -0.00147    0.01175
AFIX  43
H18   2    0.957371    0.840794    0.930129    11.00000   -1.20000
AFIX   0
C19   1    1.054473    0.915463    0.836548    11.00000    0.01591    0.05607 =
         0.02397    0.00707   -0.00088    0.00769
AFIX  43
H19   2    1.153996    0.958023    0.899623    11.00000   -1.20000
AFIX   0
C20   1    1.027887    0.923882    0.727749    11.00000    0.01782    0.07452 =
         0.03020    0.01745    0.00640   -0.01149
AFIX  43
H20   2    1.108662    0.972883    0.716341    11.00000   -1.20000
AFIX   0
C21   1    0.883279    0.860951    0.634488    11.00000    0.02212    0.05470 =
         0.02116    0.01879    0.00491   -0.00662
AFIX  43
H21   2    0.865339    0.865550    0.558708    11.00000   -1.20000
AFIX   0
HKLF 4


REM  mo_2025_ch164_4_0m_a.res in P-1
REM wR2 = 0.079742, GooF = S = 1.05257, Restrained GooF = 1.05257 for all data
REM R1 = 0.033337 for 4726 Fo > 4sig(Fo) and 0.038444 for all 5289 data
REM 259 parameters refined using 0 restraints

END

WGHT      0.0262      1.3737

REM Highest difference peak  0.442,  deepest hole -0.395,  1-sigma level  0.075
Q1    1   0.5999  0.5015  0.3428  11.00000  0.05    0.44
Q2    1   0.8223  0.8223  0.6389  11.00000  0.05    0.42
Q3    1   0.5014  0.8616  0.6047  11.00000  0.05    0.41
Q4    1   0.4229  0.7646  0.5017  11.00000  0.05    0.40
Q5    1   0.2492  0.5195  0.1922  11.00000  0.05    0.38
Q6    1   0.4504  0.6210  0.3485  11.00000  0.05    0.38
Q7    1  -0.1587  0.2406 -0.0571  11.00000  0.05    0.36
Q8    1   0.6214  0.6918  0.4575  11.00000  0.05    0.36
Q9    1   0.3651  0.9790  0.5836  11.00000  0.05    0.35
Q10   1   0.4924  0.8176  0.5021  11.00000  0.05    0.35
Q11   1   0.5579  0.7642  0.5415  11.00000  0.05    0.34
Q12   1   0.6197  0.6596  0.3213  11.00000  0.05    0.34
Q13   1   0.7825  0.8162  0.7191  11.00000  0.05    0.33
Q14   1   0.3764  0.6779  0.3939  11.00000  0.05    0.33
Q15   1   0.0890  0.5404  0.3216  11.00000  0.05    0.32
Q16   1   0.0513  0.3996  0.1022  11.00000  0.05    0.30
Q17   1   0.3377  0.8130  0.4466  11.00000  0.05    0.30
Q18   1   0.0358  0.4680  0.2018  11.00000  0.05    0.30
Q19   1   0.1807  0.5261  0.2617  11.00000  0.05    0.30
Q20   1   0.4789  0.9758  0.6368  11.00000  0.05    0.29
;
_shelx_res_checksum                95630
_shelx_hkl_file
;
  -1   0   0 1145.69   60.29
  -1   0   0 1136.19   60.59
  -1   0   0 1136.59   60.09
   1   0   0 1138.29   59.99
   1   0   0 1150.38   60.19
   1   0   0 1132.29   60.49
  -2   0   0  201.38   11.80
  -2   0   0  178.38   11.60
  -2   0   0  187.08   11.80
  -2   0   0  168.38   11.20
  -2   0   0  183.28   11.10
  -2   0   0  198.28   11.60
  -2   0   0  192.08   11.80
  -2   0   0  183.58   12.20
  -2   0   0  164.48   12.50
   2   0   0  183.48   11.30
   2   0   0  167.08   11.40
   2   0   0  184.98   11.20
   2   0   0  190.28   11.30
   2   0   0  174.88   12.40
   2   0   0  179.18   11.70
   2   0   0  169.78   11.90
   2   0   0  185.58   11.10
   2   0   0  186.18   11.70
   2   0   0  180.68   11.40
  -3   0   0  194.58   12.60
  -3   0   0  201.88   13.70
  -3   0   0  192.48   13.00
  -3   0   0  195.98   15.20
  -3   0   0  199.48   14.40
  -3   0   0  188.78   13.60
  -3   0   0  206.98   13.90
   3   0   0  213.28   16.60
   3   0   0  195.18   12.80
   3   0   0  225.58   13.60
   3   0   0  191.68   12.90
   3   0   0  207.88   12.80
   3   0   0  195.98   13.70
   3   0   0  210.88   14.50
   3   0   0  198.58   13.00
   3   0   0  191.98   13.30
  -4   0   0  227.48   16.30
  -4   0   0  264.97   17.50
  -4   0   0  221.98   17.30
  -4   0   0  218.88   18.40
  -4   0   0  245.28   15.80
  -4   0   0  209.28   14.80
  -4   0   0  228.58   16.20
  -4   0   0  214.28   16.30
  -4   0   0  243.48   16.90
   4   0   0  244.48   20.30
   4   0   0  261.37   18.20
   4   0   0  232.78   15.40
   4   0   0  252.67   16.10
   4   0   0  220.98   15.40
  -5   0   0 1293.87   74.09
  -5   0   0 1350.36   73.69
  -5   0   0 1443.66   76.49
  -5   0   0 1425.96   77.69
  -5   0   0 1373.66   76.29
  -5   0   0 1405.96   76.29
  -5   0   0 1396.56   79.29
  -5   0   0 1385.06   75.19
  -5   0   0 1397.76   75.59
   5   0   0 1311.57   80.99
   5   0   0 1338.77   74.79
   5   0   0 1340.27   74.19
   5   0   0 1359.76   76.59
   5   0   0 1306.07   75.09
   5   0   0 1339.47   75.09
   5   0   0 1221.88   74.09
   5   0   0 1352.26   74.19
  -6   0   0 1151.68   68.99
  -6   0   0 1153.48   65.79
  -6   0   0 1104.99   64.89
  -6   0   0 1133.79   66.29
  -6   0   0 1129.19   67.49
  -6   0   0 1236.78   67.89
  -6   0   0 1162.88   71.29
  -6   0   0 1185.68   67.69
   6   0   0 1078.29   64.59
   6   0   0 1182.08   65.79
   6   0   0 1140.49   66.29
   6   0   0 1192.68   65.19
   6   0   0 1237.98   73.89
   6   0   0 1146.89   68.09
   6   0   0 1209.78   65.69
   6   0   0 1181.18   66.19
  -7   0   0  139.29   17.50
  -7   0   0  122.89   18.20
  -7   0   0  110.69   12.50
  -7   0   0  141.99   17.50
  -7   0   0   96.09   14.50
  -7   0   0   95.89   13.30
  -7   0   0  147.29   22.00
  -7   0   0  121.49   10.30
   7   0   0  123.79   14.70
   7   0   0  119.19   11.10
   7   0   0  107.59   18.00
   7   0   0  122.29   13.40
   7   0   0  108.89   12.90
   7   0   0  124.09   13.70
  -8   0   0 1004.70   63.89
  -8   0   0  980.20   59.09
  -8   0   0 1168.58   65.39
  -8   0   0 1105.19   64.39
  -8   0   0 1038.10   66.09
  -8   0   0 1047.80   69.39
  -8   0   0 1042.60   58.59
  -8   0   0 1130.59   63.19
   8   0   0 1028.90   59.79
   8   0   0  995.00   59.89
   8   0   0  970.10   70.69
   8   0   0  962.60   60.69
   8   0   0 1033.20   60.59
  -9   0   0  484.05   36.60
  -9   0   0  422.46   39.70
  -9   0   0  439.96   32.40
  -9   0   0  425.06   27.50
  -9   0   0  421.86   33.30
  -9   0   0  495.75   38.40
  -9   0   0  406.26   33.10
   9   0   0  448.66   40.20
   9   0   0  451.05   30.10
   9   0   0  466.65   31.00
   9   0   0  422.36   29.40
 -10   0   0  146.99   20.40
 -10   0   0  133.59   24.90
 -10   0   0  128.09   25.30
 -10   0   0  141.89   24.60
 -10   0   0  124.49   10.50
 -10   0   0  135.59   21.60
 -10   0   0  119.99   19.00
  10   0   0  130.09   14.30
  10   0   0  109.89   20.60
  10   0   0  106.29   13.50
 -11   0   0  113.89   19.00
 -11   0   0   77.29   21.10
 -11   0   0   84.19   16.60
 -11   0   0   80.79   14.50
 -11   0   0   42.60   17.20
 -11   0   0   50.29   21.30
  11   0   0   99.49   11.50
  11   0   0   95.19   21.50
  11   0   0   60.39   10.80
  11  -1   0    2.80    5.60
  11  -1   0    0.10    2.50
 -11   1   0    4.00    5.40
 -11   1   0    7.50   14.00
 -11   1   0   -0.70   16.90
 -11   1   0    2.20    4.50
  10  -1   0    8.30    6.70
  10  -1   0   -1.60    2.60
  10  -1   0    2.80    2.50
 -10   1   0    2.40   12.90
 -10   1   0    4.20    5.00
 -10   1   0    6.00    5.70
 -10   1   0   10.30   13.50
 -10   1   0   -0.40    4.60
 -10   1   0    3.30   11.10
   9  -1   0    1.20    2.80
   9  -1   0    0.10    4.50
   9  -1   0   -4.80    2.20
  -9   1   0   -0.30    4.30
  -9   1   0   -1.80    9.80
  -9   1   0    1.80    2.60
  -9   1   0    0.60    4.90
  -9   1   0   -7.40    9.70
  -9   1   0    0.30    2.10
  -9   1   0    2.80    5.90
  -9   1   0   -6.00   10.10
   8  -1   0   51.09    8.40
   8  -1   0   63.09    8.40
   8  -1   0   46.80   13.70
   8  -1   0   65.19    9.40
  -8   1   0   75.39   13.70
  -8   1   0   60.69   11.60
  -8   1   0   81.49   16.70
  -8   1   0   50.29   13.70
  -8   1   0   63.29   11.70
  -8   1   0   55.09   13.70
  -8   1   0   54.09    8.10
  -8   1   0   49.40    7.30
   7  -1   0  227.88   17.00
   7  -1   0  227.58   23.80
   7  -1   0  241.18   17.10
   7  -1   0  232.28   17.10
   7  -1   0  215.28   17.60
  -7   1   0  273.57   24.30
  -7   1   0  251.27   16.40
  -7   1   0  190.28   18.40
  -7   1   0  225.18   21.00
  -7   1   0  238.48   19.70
  -7   1   0  227.58   21.80
  -7   1   0  224.38   16.60
  -7   1   0  233.08   19.70
   6  -1   0  826.92   48.70
   6  -1   0  871.41   48.10
   6  -1   0  804.92   47.30
   6  -1   0  870.51   48.20
   6  -1   0  849.72   49.60
   6  -1   0  839.72   51.89
   6  -1   0  776.32   54.39
   6  -1   0  771.12   47.50
  -6   1   0  792.52   47.40
  -6   1   0  880.31   54.69
  -6   1   0  893.21   50.99
  -6   1   0  840.42   51.29
  -6   1   0  776.82   46.80
  -6   1   0  804.32   49.80
  -6   1   0  887.81   51.99
  -6   1   0  832.12   47.30
  -6   1   0  887.81   50.69
   5  -1   0  174.58   17.40
   5  -1   0  167.98   13.30
   5  -1   0  178.18   12.70
   5  -1   0  183.78   14.00
   5  -1   0  164.48   12.60
   5  -1   0  177.18   16.50
   5  -1   0  164.18   12.20
   5  -1   0  167.98   12.70
  -5   1   0  171.48   14.30
  -5   1   0  162.48   15.10
  -5   1   0  173.68   16.90
  -5   1   0  170.38   15.50
  -5   1   0  173.18   14.20
  -5   1   0  162.28   14.00
  -5   1   0  176.48   12.70
  -5   1   0  169.98   12.00
  -5   1   0  155.48   12.90
   4  -1   0  472.45   27.30
   4  -1   0  425.36   26.50
   4  -1   0  453.75   26.30
   4  -1   0  442.06   26.00
   4  -1   0  413.36   28.40
   4  -1   0  444.76   26.50
   4  -1   0  471.05   30.10
   4  -1   0  426.26   27.30
   4  -1   0  461.35   31.20
  -4   1   0  433.86   26.70
  -4   1   0  475.55   28.10
  -4   1   0  452.25   28.70
  -4   1   0  436.06   27.70
  -4   1   0  416.66   25.80
  -4   1   0  489.15   29.00
  -4   1   0  428.86   26.80
  -4   1   0  446.36   26.40
  -4   1   0  515.55   28.40
  -4   1   0  445.66   30.10
   3  -1   0  340.97   22.40
   3  -1   0  298.97   20.20
   3  -1   0  342.17   18.90
   3  -1   0  327.37   18.70
   3  -1   0  336.07   19.10
   3  -1   0  292.37   19.50
   3  -1   0  309.77   21.30
   3  -1   0  346.67   19.30
   3  -1   0  320.27   19.50
   3  -1   0  309.77   19.60
  -3   1   0  331.67   19.90
  -3   1   0  367.86   20.70
  -3   1   0  312.87   21.60
  -3   1   0  310.47   22.30
  -3   1   0  305.27   20.40
  -3   1   0  301.77   19.00
  -3   1   0  334.97   20.20
  -3   1   0  293.07   18.50
  -3   1   0  315.87   20.40
  -3   1   0  319.97   20.00
  -3   1   0  291.07   19.00
   2  -1   0    3.50    1.60
   2  -1   0    1.70    1.30
   2  -1   0    1.00    1.30
   2  -1   0    2.60    2.00
   2  -1   0    2.90    2.20
   2  -1   0    2.20    2.00
   2  -1   0   -0.60    1.80
   2  -1   0    2.70    1.50
   2  -1   0    2.20    1.50
  -2   1   0    3.50    1.90
  -2   1   0    4.60    2.10
  -2   1   0    3.70    1.70
  -2   1   0    2.90    1.50
  -2   1   0    4.10    1.60
  -2   1   0    5.50    2.60
  -2   1   0    4.00    2.20
  -2   1   0    6.00    2.20
  -2   1   0    2.60    1.30
  -2   1   0    2.40    2.80
  -2   1   0    3.30    1.80
   1  -1   0  433.66   24.40
   1  -1   0  460.35   25.00
   1  -1   0  456.05   24.80
  -1   1   0  447.46   24.90
  -1   1   0  426.06   24.70
   0  -1   0 1677.43  106.79
   0  -1   0 2013.70  108.89
   0  -1   0 2232.88  108.39
   0  -1   0 2119.89  110.09
   0   1   0 1859.91  106.39
   0   1   0 1983.30  108.39
   0   1   0 2204.58  108.89
  -1  -1   0  197.58   11.30
  -1  -1   0  186.78   11.40
  -1  -1   0  199.68   12.60
  -1  -1   0  163.48   11.70
  -1  -1   0  192.88   12.10
   1   1   0  179.58   12.00
   1   1   0  199.78   12.30
   1   1   0  202.28   12.70
   1   1   0  212.38   12.30
   1   1   0  187.48   10.70
   1   1   0  194.88   11.40
  -2  -1   0  741.73   41.10
  -2  -1   0  726.93   40.30
  -2  -1   0  722.43   39.60
  -2  -1   0  694.53   40.40
  -2  -1   0  635.44   41.20
   2   1   0  762.42   39.50
   2   1   0  700.73   40.20
   2   1   0  777.12   40.60
   2   1   0  784.02   40.90
  -3  -1   0 1180.58   63.99
  -3  -1   0 1180.18   65.79
  -3  -1   0 1205.38   65.09
  -3  -1   0 1130.79   64.69
  -3  -1   0 1180.08   63.79
   3   1   0 1157.78   64.39
   3   1   0 1143.19   63.79
   3   1   0 1185.78   63.39
  -4  -1   0 1761.42   90.59
  -4  -1   0 1653.63   88.99
  -4  -1   0 1583.04   87.99
  -4  -1   0 1531.35   86.39
  -4  -1   0 1536.05   87.09
   4   1   0 1493.75   87.69
   4   1   0 1659.13   86.89
   4   1   0 1718.63   88.49
   4   1   0 1472.25   86.79
   4   1   0 1627.94   86.69
  -5  -1   0 2163.68  118.99
  -5  -1   0 2190.58  118.09
  -5  -1   0 2165.98  118.49
  -5  -1   0 2362.16  122.89
  -5  -1   0 2358.86  121.09
  -5  -1   0 1982.40  118.29
  -5  -1   0 1950.70  116.79
   5   1   0 2100.19  118.89
   5   1   0 2277.37  118.79
   5   1   0 2320.77  118.59
   5   1   0 2178.78  119.49
  -6  -1   0  199.08   18.20
  -6  -1   0  246.68   19.50
  -6  -1   0  217.18   17.30
  -6  -1   0  249.08   17.20
  -6  -1   0  253.47   19.70
  -6  -1   0  196.58   17.80
  -6  -1   0  230.48   17.70
  -6  -1   0  236.98   21.30
  -6  -1   0  242.38   22.50
  -6  -1   0  232.28   16.70
   6   1   0  236.18   17.30
   6   1   0  270.57   23.70
   6   1   0  276.57   20.00
   6   1   0  237.18   18.40
   6   1   0  206.28   26.70
   6   1   0  237.78   17.90
   6   1   0  248.08   18.50
  -7  -1   0  159.88   15.00
  -7  -1   0  172.18   17.20
  -7  -1   0  240.68   29.50
  -7  -1   0  234.48   25.80
  -7  -1   0  166.88   16.10
  -7  -1   0  209.98   18.30
  -7  -1   0  202.18   16.80
  -7  -1   0  191.18   15.00
  -7  -1   0  199.88   19.90
   7   1   0  216.88   15.80
   7   1   0  203.68   16.70
   7   1   0  160.48   22.30
   7   1   0  192.98   17.40
   7   1   0  221.88   16.70
   7   1   0  172.78   15.80
  -8  -1   0  229.18   25.90
  -8  -1   0  223.28   22.70
  -8  -1   0  238.28   21.40
  -8  -1   0  250.17   17.60
  -8  -1   0  250.87   19.80
  -8  -1   0  226.68   20.90
  -8  -1   0  228.58   17.90
  -8  -1   0  228.88   26.70
   8   1   0  221.88   17.50
   8   1   0  167.08   25.90
   8   1   0  217.18   19.00
   8   1   0  203.48   18.20
   8   1   0  226.48   18.60
  -9  -1   0   61.09   11.60
  -9  -1   0   98.89   17.90
  -9  -1   0   85.99   20.60
  -9  -1   0   50.99   14.90
  -9  -1   0   57.09    9.40
  -9  -1   0   70.49   14.40
  -9  -1   0   76.89    9.60
  -9  -1   0   71.79   12.40
   9   1   0   59.39   18.20
   9   1   0   91.29   12.90
   9   1   0   82.99   11.70
   9   1   0   63.89   10.70
   9   1   0   76.69   11.70
 -10  -1   0   70.99   17.50
 -10  -1   0   80.89   18.00
 -10  -1   0   64.39   17.80
 -10  -1   0   89.49   10.50
 -10  -1   0   86.99   14.30
 -10  -1   0   63.59   12.60
 -10  -1   0   88.09   10.30
 -10  -1   0   73.69   15.00
  10   1   0   64.09   10.80
  10   1   0   99.09   13.10
  10   1   0   56.29   15.40
  11  -2   0    9.10   10.60
 -11   2   0   27.40   15.90
 -11   2   0   17.60    8.50
 -11   2   0   53.49   19.60
 -11   2   0   24.00    9.20
  10  -2   0    3.00    3.10
  10  -2   0    0.10    4.60
  10  -2   0    0.70    2.30
  10  -2   0    1.60    2.30
  10  -2   0    3.20    3.00
 -10   2   0    0.80    4.20
 -10   2   0    3.20   12.20
 -10   2   0    4.50   13.80
 -10   2   0    2.00    5.50
   9  -2   0   19.30    5.20
   9  -2   0   13.40    4.90
   9  -2   0    3.10    3.70
   9  -2   0    2.20    7.00
  -9   2   0    6.70    5.50
  -9   2   0    7.90   10.70
  -9   2   0    8.00    5.40
  -9   2   0   16.40    4.30
  -9   2   0    4.60    9.00
  -9   2   0   13.10    3.70
   8  -2   0  285.27   20.60
   8  -2   0  259.67   27.30
   8  -2   0  295.77   20.80
  -8   2   0  320.77   27.40
  -8   2   0  295.87   19.50
  -8   2   0  317.07   30.00
  -8   2   0  318.67   25.20
  -8   2   0  277.97   24.20
  -8   2   0  289.37   20.10
   7  -2   0  154.28   20.70
   7  -2   0  119.39   10.80
   7  -2   0  119.59   11.00
   7  -2   0  141.49   11.50
   7  -2   0  137.19   14.60
  -7   2   0   99.29   12.80
  -7   2   0  129.89   16.60
  -7   2   0   74.39   13.60
  -7   2   0  117.09   10.70
  -7   2   0  137.59   10.60
  -7   2   0  105.99   16.00
  -7   2   0  149.69   17.80
   6  -2   0    1.00    3.40
   6  -2   0    2.60    2.70
   6  -2   0    1.00    8.80
   6  -2   0    7.10    9.30
   6  -2   0    2.10    2.40
   6  -2   0    3.30    2.70
   6  -2   0    3.10    3.50
   6  -2   0    1.30    2.50
   6  -2   0    0.70    2.40
  -6   2   0   -1.40    5.70
  -6   2   0   -0.60    2.00
  -6   2   0    9.80    6.00
  -6   2   0    3.30    2.70
  -6   2   0    2.40    3.00
  -6   2   0    5.20    4.20
  -6   2   0   -1.10    2.20
  -6   2   0   -0.20    3.00
  -6   2   0    0.00    5.10
  -6   2   0    5.30    3.40
   5  -2   0  481.45   34.80
   5  -2   0  503.55   31.40
   5  -2   0  495.25   29.80
   5  -2   0  527.55   31.20
   5  -2   0  534.95   35.20
   5  -2   0  507.55   30.30
   5  -2   0  509.35   33.70
   5  -2   0  477.05   29.50
   5  -2   0  508.85   31.60
  -5   2   0  547.05   33.70
  -5   2   0  481.65   30.10
  -5   2   0  490.15   35.80
  -5   2   0  536.65   32.50
  -5   2   0  524.35   32.10
  -5   2   0  501.15   34.70
  -5   2   0  449.56   30.40
  -5   2   0  495.75   29.50
   4  -2   0   67.69    8.60
   4  -2   0   71.69    8.70
   4  -2   0   51.99    9.20
   4  -2   0   64.39    7.10
   4  -2   0   64.09   10.70
   4  -2   0   57.99    6.80
   4  -2   0   46.00    6.70
   4  -2   0   58.19    9.70
   4  -2   0   54.69    7.70
  -4   2   0   52.79    6.60
  -4   2   0   69.79    9.50
  -4   2   0   70.59    8.00
  -4   2   0   62.49    7.30
  -4   2   0   63.19    8.00
  -4   2   0   98.59   12.80
  -4   2   0   40.20    8.70
  -4   2   0   68.79    8.90
  -4   2   0   56.19    8.60
  -4   2   0   59.99    8.00
   3  -2   0  135.99   10.30
   3  -2   0  130.69    9.70
   3  -2   0  128.29   10.10
   3  -2   0  130.09   10.60
   3  -2   0  133.29   10.10
   3  -2   0  130.19   11.80
   3  -2   0  113.59   10.90
   3  -2   0  131.79   11.80
   3  -2   0  142.09    9.90
  -3   2   0  144.79   10.60
  -3   2   0  145.49   10.20
  -3   2   0  159.28   11.30
  -3   2   0  135.09    9.80
  -3   2   0  143.29   10.10
  -3   2   0  130.89   10.30
  -3   2   0  132.99   12.10
  -3   2   0  149.29   12.00
  -3   2   0  129.09    9.80
  -3   2   0  151.78   12.70
   2  -2   0 1755.22   94.49
   1  -2   0   68.69    6.80
   1  -2   0   75.29    6.50
   1  -2   0   77.79    7.40
   1  -2   0   76.69    6.90
   1  -2   0   80.09    6.60
   1  -2   0   93.59    7.60
   1  -2   0   73.19    6.20
   1  -2   0   68.89    5.50
  -1   2   0   79.19    6.90
  -1   2   0   78.99    6.70
  -1   2   0   67.99    6.70
  -1   2   0   79.39    7.30
  -1   2   0   86.29    7.80
  -1   2   0   84.89    6.90
   0  -2   0   51.89    6.70
   0  -2   0   56.49    6.90
   0  -2   0   79.89    8.00
   0  -2   0   57.39    5.30
   0   2   0   51.29    5.60
   0   2   0   44.20    6.30
   0   2   0   55.69    5.40
   0   2   0   64.49    7.80
  -1  -2   0   13.70    3.40
  -1  -2   0    6.20    2.70
  -1  -2   0   12.70    3.30
  -1  -2   0   23.30    3.70
  -1  -2   0   15.80    3.70
   1   2   0   12.60    3.50
   1   2   0   14.70    3.70
   1   2   0    8.50    3.20
   1   2   0   12.60    3.80
   1   2   0   19.70    3.30
  -2  -2   0  291.57   18.70
  -2  -2   0  278.47   19.00
  -2  -2   0  295.77   17.20
  -2  -2   0  264.37   17.40
  -2  -2   0  269.77   18.30
  -2  -2   0  295.57   18.50
   2   2   0  273.67   15.80
   2   2   0  301.87   19.60
   2   2   0  272.77   18.60
   2   2   0  264.47   17.00
   2   2   0  254.47   16.00
   2   2   0  276.77   18.70
   2   2   0  303.17   18.90
  -3  -2   0   26.50    5.70
  -3  -2   0   33.30    7.80
  -3  -2   0   31.20    5.70
  -3  -2   0   35.10    6.90
  -3  -2   0   40.90    7.00
   3   2   0   25.60    5.90
   3   2   0   33.30    4.60
   3   2   0   29.80    7.30
   3   2   0   27.50    6.00
   3   2   0   35.10    7.20
   3   2   0   31.10    4.90
  -4  -2   0   32.70    6.50
  -4  -2   0   39.60    6.90
  -4  -2   0   41.60    7.70
  -4  -2   0   39.40    6.60
  -4  -2   0   45.40    8.50
  -4  -2   0   30.50    7.20
  -4  -2   0   58.99   10.20
  -4  -2   0   40.00    7.30
   4   2   0   48.00    8.30
   4   2   0   43.60    7.90
   4   2   0   56.89    6.90
   4   2   0   47.10    9.20
   4   2   0   50.19    8.40
   4   2   0   43.20    5.80
  -5  -2   0   70.59   11.60
  -5  -2   0  112.29   12.60
  -5  -2   0   92.59   13.80
  -5  -2   0  103.99   11.60
  -5  -2   0  103.19   14.00
  -5  -2   0   94.69   11.60
  -5  -2   0   80.99   11.30
  -5  -2   0  108.09   11.70
  -5  -2   0   86.29   10.20
  -5  -2   0   97.89   11.60
   5   2   0   98.69   12.80
   5   2   0   92.59   12.20
   5   2   0  122.99   14.70
   5   2   0   98.09   13.40
   5   2   0   94.19   11.60
   5   2   0  123.39   14.00
  -6  -2   0    8.90    4.00
  -6  -2   0   14.80    4.90
  -6  -2   0    6.30    3.80
  -6  -2   0    9.50    7.70
  -6  -2   0    9.90    4.80
  -6  -2   0    4.70    6.70
  -6  -2   0   23.50    7.30
  -6  -2   0   11.70    5.50
  -6  -2   0   12.10    5.00
  -6  -2   0    8.30    4.40
   6   2   0   17.70    5.80
   6   2   0   11.00    4.50
   6   2   0    6.80    4.40
   6   2   0   16.10    6.20
   6   2   0    6.20    4.90
  -7  -2   0   77.19   11.50
  -7  -2   0   39.00   13.00
  -7  -2   0   87.39   11.60
  -7  -2   0   69.79   12.90
  -7  -2   0   75.19   12.10
  -7  -2   0   90.49   13.40
  -7  -2   0   86.89   11.30
  -7  -2   0   74.59   12.10
   7   2   0   76.39   12.40
   7   2   0   67.09   11.60
   7   2   0   82.09   11.10
   7   2   0   89.69   12.80
  -8  -2   0   89.49   14.10
  -8  -2   0   83.79   17.60
  -8  -2   0   88.09   11.60
  -8  -2   0  109.19   17.60
  -8  -2   0  157.18   23.60
  -8  -2   0  113.99   15.40
  -8  -2   0   96.29   13.10
  -8  -2   0  107.69   15.30
   8   2   0  108.79   15.90
   8   2   0   98.09   14.00
   8   2   0   62.09   17.30
   8   2   0  107.29   14.70
   8   2   0   94.19   13.50
   8   2   0  107.39   13.00
  -9  -2   0  108.89   12.90
  -9  -2   0  103.19   13.10
  -9  -2   0   89.59   15.40
  -9  -2   0  104.79   21.90
  -9  -2   0  102.49   19.60
  -9  -2   0   74.39   13.80
   9   2   0   91.59   14.00
   9   2   0   99.19   21.80
   9   2   0  100.49   14.60
   9   2   0   87.99   13.90
   9   2   0  111.89   13.50
   9   2   0  105.69   16.00
 -10  -2   0   91.39   16.00
 -10  -2   0  128.59   14.10
 -10  -2   0  135.39   21.60
 -10  -2   0  111.69   10.90
 -10  -2   0   87.49   20.90
 -10  -2   0  140.29   28.40
  10   2   0  112.19   16.80
  10   2   0   81.59   13.10
  10   2   0  122.69   18.40
  10   2   0  113.59   15.10
  10   2   0   91.69   23.30
  10   2   0  127.19   15.10
  11  -3   0    0.80    2.40
  11  -3   0   -0.90    4.50
  11  -3   0    2.40    2.50
  11  -3   0   -1.30    1.90
  11  -3   0   -2.50    4.90
 -11   3   0    4.90    6.30
 -11   3   0   -9.80   14.70
 -11   3   0   -1.80    3.90
 -11   3   0   13.50   13.10
  10  -3   0   55.09    8.40
  10  -3   0   39.20    8.60
  10  -3   0   75.19   21.30
  10  -3   0   40.80    7.30
  10  -3   0   57.09   17.40
 -10   3   0   21.00    8.90
 -10   3   0   44.30   12.20
 -10   3   0   43.10   16.10
 -10   3   0   37.20   15.90
   9  -3   0  337.67   31.30
   9  -3   0  320.67   21.80
   9  -3   0  286.27   21.30
  -9   3   0  304.97   30.50
  -9   3   0  315.17   26.30
  -9   3   0  258.67   25.30
  -9   3   0  275.47   19.90
  -9   3   0  365.56   33.50
  -9   3   0  287.07   19.50
   8  -3   0   49.40    8.40
   8  -3   0   50.09    8.40
   8  -3   0   36.90   11.80
  -8   3   0   56.09   12.50
  -8   3   0   54.99    8.30
  -8   3   0   87.59   18.30
  -8   3   0   81.29   14.50
  -8   3   0   52.59    7.80
  -8   3   0   57.39   13.60
   7  -3   0   26.70    5.70
   7  -3   0   14.00    4.80
   7  -3   0   24.90    5.50
   7  -3   0   28.50    9.70
   7  -3   0   21.90    6.30
  -7   3   0   31.10    8.00
  -7   3   0   26.30    5.60
  -7   3   0   23.80    8.70
  -7   3   0   18.50    9.00
  -7   3   0   18.70    6.10
  -7   3   0   33.00    5.90
  -7   3   0   25.70    5.70
  -7   3   0   29.80    7.20
   6  -3   0  159.18   12.80
   6  -3   0  242.38   24.00
   6  -3   0  159.38   14.00
   6  -3   0  221.38   25.80
   6  -3   0  152.58   13.90
   6  -3   0  178.18   17.80
   6  -3   0  174.78   14.50
   6  -3   0  142.69   12.90
   6  -3   0  159.68   12.50
  -6   3   0  146.09   13.20
  -6   3   0  173.28   15.50
  -6   3   0  150.78   21.30
  -6   3   0  155.08   13.10
  -6   3   0  144.69   18.90
  -6   3   0  148.09   12.30
  -6   3   0  145.09   13.30
  -6   3   0  163.48   14.80
  -6   3   0  168.58   18.50
   5  -3   0   92.49    9.00
   5  -3   0  125.09   13.40
   5  -3   0  124.49   15.50
   5  -3   0  102.69    9.20
   5  -3   0  117.89   10.80
   5  -3   0  115.89   14.40
   5  -3   0  100.79   11.50
   5  -3   0   98.09    9.70
   5  -3   0  103.09   14.20
  -5   3   0  117.29   15.10
  -5   3   0  139.99   19.40
  -5   3   0   89.09    8.90
  -5   3   0  111.09   12.60
  -5   3   0  118.89   12.80
  -5   3   0   95.09    9.50
  -5   3   0  103.59   12.00
  -5   3   0  131.29   15.10
  -5   3   0   97.29    9.40
  -5   3   0  102.89   14.60
   4  -3   0  470.45   29.90
   4  -3   0  448.86   29.20
   4  -3   0  516.25   31.50
   4  -3   0  509.45   29.70
   4  -3   0  517.35   30.90
   4  -3   0  456.15   32.20
   4  -3   0  499.85   30.20
   4  -3   0  545.05   33.10
   4  -3   0  493.55   30.00
   4  -3   0  468.05   35.10
  -4   3   0  476.35   29.70
  -4   3   0  501.55   30.40
  -4   3   0  487.75   29.40
  -4   3   0  464.15   30.80
  -4   3   0  507.45   30.30
  -4   3   0  533.95   33.10
  -4   3   0  501.25   32.00
  -4   3   0  437.26   29.40
  -4   3   0  492.45   29.60
  -4   3   0  465.85   33.00
   3  -3   0  801.52   44.30
   3  -3   0  708.13   45.50
   3  -3   0  781.52   45.00
   3  -3   0  727.63   43.80
   3  -3   0  848.42   49.50
   3  -3   0  751.02   44.20
  -3   3   0  815.32   45.10
  -3   3   0  792.62   45.60
  -3   3   0  822.42   44.80
  -3   3   0  793.22   46.50
  -3   3   0  717.33   44.20
  -3   3   0  787.72   45.20
  -3   3   0  775.42   44.00
  -3   3   0  789.42   45.90
   2  -3   0   87.09   10.00
   2  -3   0   83.69    8.20
   2  -3   0  100.69    8.90
   2  -3   0  100.39    8.90
   2  -3   0   94.99   10.30
   2  -3   0  110.09    9.40
  -2   3   0   92.49    8.90
  -2   3   0   79.89    8.10
  -2   3   0   98.79    8.70
  -2   3   0   96.59    8.90
  -2   3   0   89.69    8.60
  -2   3   0   91.09    7.40
  -2   3   0  139.39   16.90
  -2   3   0   90.79    9.00
   1  -3   0 1105.49   61.39
   1  -3   0 1074.79   60.69
   1  -3   0 1108.39   60.29
   1  -3   0 1071.19   60.99
   1  -3   0 1116.79   59.39
  -1   3   0 1109.99   60.99
  -1   3   0 1000.50   59.99
   0  -3   0   19.70    5.20
   0  -3   0   34.00    5.90
   0  -3   0   25.60    4.90
   0  -3   0   32.50    6.00
   0  -3   0   21.30    4.70
   0   3   0   30.60    5.40
   0   3   0   63.19   10.90
   0   3   0   40.30    6.30
   0   3   0   23.00    5.30
   0   3   0   27.80    5.80
  -1  -3   0   69.49    8.70
  -1  -3   0   82.69   10.00
  -1  -3   0   62.29    6.20
  -1  -3   0   63.79    9.10
  -1  -3   0   69.99    9.20
   1   3   0   69.79    8.60
   1   3   0   78.09    9.60
   1   3   0   69.29    9.40
   1   3   0   73.59    6.80
   1   3   0   82.59    9.90
  -2  -3   0  111.49   13.50
  -2  -3   0  128.89   12.00
  -2  -3   0  115.79   13.60
  -2  -3   0  144.79   12.40
   2   3   0  131.79   10.20
   2   3   0  136.79   12.30
   2   3   0  155.28   16.90
   2   3   0  144.29   12.60
   2   3   0  131.29   12.40
  -3  -3   0  193.98   14.70
  -3  -3   0  142.19   14.10
  -3  -3   0  144.19   13.10
  -3  -3   0  137.19   13.00
  -3  -3   0  145.39   12.10
  -3  -3   0  162.68   13.90
   3   3   0  149.09   13.90
   3   3   0  164.28   12.20
   3   3   0  155.28   15.10
   3   3   0  155.78   13.90
   3   3   0  166.78   14.20
  -4  -3   0  109.29   14.50
  -4  -3   0  140.09   15.00
  -4  -3   0  122.19   11.10
  -4  -3   0  119.59   14.60
  -4  -3   0  122.89   11.80
   4   3   0  114.69    9.80
   4   3   0  129.39   14.90
   4   3   0  109.19    8.40
   4   3   0  108.19   13.60
   4   3   0  106.19   10.30
   4   3   0  157.98   17.90
   4   3   0  127.59   15.00
  -5  -3   0  322.47   24.70
  -5  -3   0  320.97   22.90
  -5  -3   0  303.47   23.10
  -5  -3   0  351.96   23.70
  -5  -3   0  281.97   21.90
  -5  -3   0  283.07   23.40
  -5  -3   0  305.67   25.20
  -5  -3   0  313.97   22.60
   5   3   0  314.37   22.20
   5   3   0  300.07   23.60
   5   3   0  325.17   20.80
   5   3   0  330.37   24.00
   5   3   0  327.87   24.00
   5   3   0  293.87   24.30
  -6  -3   0   15.60    6.90
  -6  -3   0    5.50    4.60
  -6  -3   0   12.80    8.10
  -6  -3   0   13.90    5.90
  -6  -3   0    9.30    4.70
  -6  -3   0    0.00    6.60
  -6  -3   0   19.00    6.30
  -6  -3   0    9.80    4.60
   6   3   0   23.70    7.60
   6   3   0   16.20    5.60
   6   3   0   18.20    6.10
   6   3   0   11.10    6.50
   6   3   0   13.00    5.30
  -7  -3   0   73.79   12.80
  -7  -3   0  105.79   14.90
  -7  -3   0  106.69   13.70
  -7  -3   0  127.59   17.00
  -7  -3   0   92.69   16.20
  -7  -3   0   99.49   18.40
  -7  -3   0  102.99   13.60
  -7  -3   0  125.59   15.60
   7   3   0   96.99   15.70
   7   3   0  102.39   14.80
   7   3   0  109.49   13.50
   7   3   0  113.39   15.90
   7   3   0  122.19   17.70
   7   3   0  141.09   18.30
  -8  -3   0   -0.80    3.70
  -8  -3   0    1.30    4.90
  -8  -3   0    2.60    3.20
  -8  -3   0  -11.60   10.00
  -8  -3   0   -2.10    9.00
  -8  -3   0    8.90    4.80
  -8  -3   0   -0.40    4.50
  -8  -3   0    3.00    3.60
   8   3   0   -1.00    3.60
   8   3   0   -0.80    2.50
   8   3   0    3.50    3.80
   8   3   0   -1.90    2.60
   8   3   0   -3.00    2.00
  -9  -3   0   21.40   15.10
  -9  -3   0   15.20    8.50
  -9  -3   0   28.20   14.10
  -9  -3   0    6.00    5.80
  -9  -3   0   25.70    6.30
   9   3   0   17.20    6.50
   9   3   0   24.50    6.50
   9   3   0    9.00    6.40
   9   3   0   18.20    7.30
   9   3   0   27.80    8.60
   9   3   0   22.90    8.40
   9   3   0    9.80   10.10
 -10  -3   0    3.90    3.00
 -10  -3   0    2.10   15.20
 -10  -3   0    0.90    2.90
 -10  -3   0   14.10   15.50
 -10  -3   0    2.10    4.70
 -10  -3   0   -0.80    4.90
  10   3   0    4.70    5.10
  10   3   0    0.60    2.70
  10   3   0    4.70    3.70
  10   3   0    4.60    8.20
  10   3   0    6.40    4.80
  10   3   0    1.90    4.20
  10   3   0   21.50    7.70
  11  -4   0    1.60    2.50
  11  -4   0    5.20    2.90
  11  -4   0   -3.90    4.10
  11  -4   0    7.00    3.30
  11  -4   0    7.00    6.10
 -11   4   0   11.50   12.40
 -11   4   0   -1.30    4.80
 -11   4   0    4.70    5.90
 -11   4   0   13.70   15.20
  10  -4   0  199.88   18.20
  10  -4   0  287.27   37.40
  10  -4   0  304.97   43.00
  10  -4   0  247.38   18.70
 -10   4   0  258.37   30.30
 -10   4   0  266.17   24.60
 -10   4   0  236.78   31.20
 -10   4   0  273.77   36.30
   9  -4   0  805.32   58.59
   9  -4   0  814.52   63.49
   9  -4   0  797.92   49.20
   9  -4   0  833.22   50.19
  -9   4   0  926.71   55.29
  -9   4   0  819.92   51.79
  -9   4   0  854.11   55.69
  -9   4   0  795.12   57.69
  -9   4   0  819.72   59.89
  -9   4   0  820.92   48.10
   8  -4   0   77.69   17.20
   8  -4   0   86.79   10.90
   8  -4   0   65.39   11.20
   8  -4   0   59.39   11.40
  -8   4   0   77.39   12.60
  -8   4   0   91.59   10.60
  -8   4   0   53.79   12.00
  -8   4   0   71.69   15.90
  -8   4   0   66.09   15.90
  -8   4   0   53.89   10.80
   7  -4   0   97.79   11.70
   7  -4   0  106.59   16.20
   7  -4   0   88.49   20.40
   7  -4   0  104.99   13.10
   7  -4   0  119.79   13.10
   7  -4   0  115.79   14.80
  -7   4   0  135.89   11.10
  -7   4   0  102.79   13.20
  -7   4   0   93.89   15.10
  -7   4   0   80.19   12.60
  -7   4   0   98.89   14.50
  -7   4   0   81.89   16.50
  -7   4   0   69.09   11.20
  -7   4   0   98.19   17.30
  -7   4   0  135.29   15.80
   6  -4   0   21.20    9.80
   6  -4   0   18.90    7.30
   6  -4   0   13.20    7.70
   6  -4   0    2.50    2.90
   6  -4   0   10.60    5.30
   6  -4   0   13.00    4.30
   6  -4   0   12.70    4.40
   6  -4   0    5.20   10.00
   6  -4   0    8.40    3.60
   6  -4   0   15.50    4.80
  -6   4   0    6.40    3.30
  -6   4   0    4.90    5.50
  -6   4   0   25.40    6.70
  -6   4   0    8.60    4.10
  -6   4   0    8.80    4.60
  -6   4   0   14.60    4.50
  -6   4   0   15.40    7.90
  -6   4   0   12.90    4.70
  -6   4   0    2.40    4.20
  -6   4   0   13.20    4.90
   5  -4   0  167.78   23.80
   5  -4   0  131.79   12.30
   5  -4   0  125.89   11.90
   5  -4   0  144.39   14.60
   5  -4   0  149.69   13.40
   5  -4   0  167.68   19.90
   5  -4   0  112.89   11.10
   5  -4   0  123.99   11.40
  -5   4   0  132.29   11.90
  -5   4   0  129.29   12.10
  -5   4   0  115.99   11.20
  -5   4   0  147.39   19.50
  -5   4   0  129.19   12.40
  -5   4   0  114.39   15.20
  -5   4   0  124.69   11.50
  -5   4   0  140.69   13.50
  -5   4   0  135.79   12.00
  -5   4   0  129.89   14.80
   4  -4   0  635.54   42.50
   4  -4   0  694.63   45.70
   4  -4   0  709.93   43.20
   4  -4   0  722.53   44.30
   4  -4   0  813.52   46.30
   4  -4   0  829.52   45.40
   4  -4   0  731.03   49.10
   4  -4   0  773.82   43.50
  -4   4   0  721.63   43.40
  -4   4   0  758.82   43.80
  -4   4   0  680.03   45.80
  -4   4   0  779.52   44.80
  -4   4   0  757.62   43.30
  -4   4   0  693.33   44.10
  -4   4   0  684.73   43.70
  -4   4   0  754.72   45.90
  -4   4   0  780.32   45.90
   3  -4   0  422.36   28.80
   3  -4   0  459.25   31.90
   3  -4   0  415.76   26.40
   3  -4   0  408.66   28.30
   3  -4   0  435.36   27.70
   3  -4   0  441.86   28.90
   3  -4   0  461.65   28.70
   3  -4   0  441.26   28.00
  -3   4   0  382.56   27.30
  -3   4   0  484.15   28.70
  -3   4   0  428.06   26.30
  -3   4   0  379.76   27.70
  -3   4   0  447.86   29.20
  -3   4   0  435.86   28.20
  -3   4   0  453.75   29.20
   2  -4   0  962.00   55.19
   2  -4   0  927.61   50.59
   2  -4   0  898.61   53.59
   2  -4   0  941.81   54.09
   2  -4   0  934.41   52.29
   2  -4   0  947.11   52.89
   2  -4   0  959.60   52.69
   2  -4   0  862.61   53.39
  -2   4   0  980.90   53.49
  -2   4   0  936.81   54.19
  -2   4   0  854.41   55.29
  -2   4   0  791.02   52.69
  -2   4   0  898.01   53.29
  -2   4   0  876.71   52.59
   1  -4   0  524.25   32.60
   1  -4   0  519.75   33.60
   1  -4   0  568.44   33.40
   1  -4   0  510.85   33.20
  -1   4   0  445.76   32.80
  -1   4   0  514.35   33.80
  -1   4   0  554.04   34.10
  -1   4   0  540.05   32.30
   0  -4   0  303.27   20.90
   0  -4   0  252.47   20.10
   0  -4   0  255.77   19.40
   0  -4   0  284.87   18.90
   0   4   0  227.18   19.00
   0   4   0  291.57   21.00
   0   4   0  261.17   19.10
   0   4   0  258.17   19.20
   0   4   0  341.87   24.30
  -1  -4   0  144.09   16.40
  -1  -4   0  139.49   13.10
  -1  -4   0  132.39   14.50
  -1  -4   0   91.89   13.10
  -1  -4   0  118.69   10.50
   1   4   0  150.08   16.20
   1   4   0  148.29   17.60
   1   4   0  138.29   13.10
   1   4   0  120.99   10.90
   1   4   0  133.59   12.80
  -2  -4   0  510.85   33.50
  -2  -4   0  532.15   33.40
  -2  -4   0  527.35   34.50
  -2  -4   0  430.76   33.00
  -2  -4   0  528.85   31.10
   2   4   0  515.95   33.90
   2   4   0  484.55   30.70
   2   4   0  543.35   34.70
   2   4   0  532.95   35.20
   2   4   0  497.55   33.90
  -3  -4   0   -0.20    2.40
  -3  -4   0   -1.60    1.60
  -3  -4   0   -1.60    3.70
  -3  -4   0    4.20    4.20
  -3  -4   0   -0.30    2.70
  -3  -4   0    1.40    3.00
   3   4   0   -2.70    3.30
   3   4   0    0.20    2.20
   3   4   0    1.20    2.40
   3   4   0    5.90    4.00
   3   4   0   -2.20    2.70
  -4  -4   0  306.57   24.60
  -4  -4   0  336.57   25.00
  -4  -4   0  356.66   23.70
  -4  -4   0  297.97   24.70
  -4  -4   0  356.56   25.20
  -4  -4   0  340.07   25.90
   4   4   0  353.26   26.30
   4   4   0  347.87   27.20
   4   4   0  342.17   26.20
   4   4   0  324.07   22.70
   4   4   0  363.86   26.10
  -5  -4   0  393.26   26.20
  -5  -4   0  324.67   26.10
  -5  -4   0  345.67   27.70
  -5  -4   0  335.27   25.80
  -5  -4   0  314.77   24.00
  -5  -4   0  354.06   26.60
  -5  -4   0  343.07   23.80
   5   4   0  336.37   26.50
   5   4   0  316.47   23.20
   5   4   0  336.87   26.50
   5   4   0  324.27   27.40
   5   4   0  289.87   25.20
  -6  -4   0  102.59   14.40
  -6  -4   0  128.59   19.50
  -6  -4   0  118.79   15.90
  -6  -4   0  100.49   17.40
  -6  -4   0  100.59   14.40
  -6  -4   0  124.49   16.30
  -6  -4   0  100.19   16.20
  -6  -4   0  127.79   17.20
   6   4   0   88.19   14.70
   6   4   0  126.79   18.20
   6   4   0  127.49   17.20
   6   4   0  115.69   14.80
   6   4   0  100.79   18.20
  -7  -4   0    9.30    9.90
  -7  -4   0    9.90    5.00
  -7  -4   0    8.70    5.80
  -7  -4   0    5.90    6.30
  -7  -4   0   -0.60    9.20
  -7  -4   0    7.30    4.90
  -7  -4   0    3.30    4.00
   7   4   0   11.20    5.60
   7   4   0    8.00    5.90
   7   4   0    4.30    5.30
   7   4   0    3.60    4.20
   7   4   0    3.20    3.90
  -8  -4   0   15.40    6.70
  -8  -4   0    8.10    4.40
  -8  -4   0   31.20   13.50
  -8  -4   0   11.30   11.40
  -8  -4   0   12.10    5.10
  -8  -4   0   13.50    6.60
  -8  -4   0    5.30    6.20
   8   4   0   17.50    6.00
   8   4   0    6.10    5.10
   8   4   0   14.40    6.30
   8   4   0    7.30    5.10
   8   4   0   10.80    6.90
   8   4   0   11.70    6.40
  -9  -4   0    7.20    4.50
  -9  -4   0  -16.50   12.10
  -9  -4   0    8.70   15.00
  -9  -4   0   14.80    6.30
  -9  -4   0   16.60    9.00
  -9  -4   0    9.20    4.80
  -9  -4   0    4.00    5.50
  -9  -4   0    9.20    4.70
   9   4   0   16.50    7.50
   9   4   0    8.80    5.20
   9   4   0    8.60    9.70
   9   4   0   10.30    6.00
   9   4   0    2.40    4.00
  11  -5   0   59.49   19.00
  11  -5   0   57.19    8.90
  11  -5   0   53.59   11.10
  11  -5   0   50.99   25.40
  11  -5   0   43.80    8.30
 -11   5   0   62.69   15.30
 -11   5   0   39.60   20.00
 -11   5   0   37.90   13.30
 -11   5   0   43.50   21.00
  10  -5   0  301.87   31.00
  10  -5   0  274.57   22.50
  10  -5   0  368.06   47.90
  10  -5   0  300.27   22.20
 -10   5   0  288.97   20.80
 -10   5   0  364.16   43.80
 -10   5   0  287.97   24.50
 -10   5   0  276.37   27.90
 -10   5   0  290.07   26.80
 -10   5   0  301.37   36.80
 -10   5   0  307.27   20.70
   9  -5   0   87.99   13.40
   9  -5   0  130.39   16.70
   9  -5   0  139.99   15.60
   9  -5   0  108.39   20.60
   9  -5   0  102.29   21.50
   9  -5   0  130.09   14.90
  -9   5   0  120.29   13.40
  -9   5   0  165.58   27.10
  -9   5   0   90.19   14.80
  -9   5   0  139.19   22.50
  -9   5   0  186.68   24.00
  -9   5   0   82.59   20.10
   8  -5   0   20.80    5.80
   8  -5   0   15.20    6.50
   8  -5   0    7.10    4.30
   8  -5   0   29.70   13.30
   8  -5   0   14.60    5.10
  -8   5   0   12.50    5.80
  -8   5   0   11.70    5.70
  -8   5   0   17.90    7.60
  -8   5   0    6.50    4.00
  -8   5   0   26.60   12.20
  -8   5   0    8.70    4.20
  -8   5   0    6.10   10.50
  -8   5   0   12.90    8.10
  -8   5   0   10.10    7.80
   7  -5   0  236.28   19.80
   7  -5   0  263.27   36.50
   7  -5   0  250.87   18.80
   7  -5   0  237.08   20.40
   7  -5   0  253.77   19.20
   7  -5   0  257.97   23.80
  -7   5   0  247.58   20.60
  -7   5   0  247.88   19.30
  -7   5   0  250.27   19.60
  -7   5   0  238.88   19.80
  -7   5   0  218.28   18.80
  -7   5   0  235.48   21.80
  -7   5   0  222.18   24.00
  -7   5   0  264.57   25.30
  -7   5   0  222.58   19.40
   6  -5   0  298.07   21.90
   6  -5   0  279.37   20.60
   6  -5   0  328.77   25.20
   6  -5   0  303.17   46.40
   6  -5   0  299.67   20.90
   6  -5   0  306.57   28.50
   6  -5   0  255.17   21.70
  -6   5   0  254.27   20.20
  -6   5   0  255.77   20.50
  -6   5   0  274.47   25.10
  -6   5   0  238.88   23.70
  -6   5   0  230.38   24.20
  -6   5   0  287.57   21.50
  -6   5   0  263.57   21.00
  -6   5   0  290.47   20.80
  -6   5   0  262.37   22.60
  -6   5   0  264.57   21.30
   5  -5   0  653.43   38.80
   5  -5   0  643.94   40.70
   5  -5   0  587.34   38.50
   5  -5   0  642.14   40.10
   5  -5   0  613.24   45.40
   5  -5   0  659.93   41.90
   5  -5   0  661.43   39.10
  -5   5   0  664.93   42.00
  -5   5   0  560.44   39.30
  -5   5   0  576.64   38.40
  -5   5   0  644.44   39.60
  -5   5   0  638.74   38.70
  -5   5   0  651.83   39.20
  -5   5   0  560.94   37.80
  -5   5   0  610.64   40.20
  -5   5   0  559.34   41.40
  -5   5   0  644.64   41.80
   4  -5   0 1980.40  108.59
   4  -5   0 1910.91  105.79
   4  -5   0 1955.10  113.29
   4  -5   0 2050.09  109.19
   4  -5   0 1861.61  110.19
   4  -5   0 1983.30  108.99
   4  -5   0 2040.40  109.29
   4  -5   0 1878.51  106.99
  -4   5   0 1874.01  109.19
  -4   5   0 1946.21  108.69
  -4   5   0 1912.81  108.19
  -4   5   0 2014.30  109.09
  -4   5   0 1792.22  107.19
  -4   5   0 2047.80  108.19
  -4   5   0 1833.02  107.69
  -4   5   0 2013.80  107.99
   3  -5   0   53.29   10.50
   3  -5   0   64.29   10.20
   3  -5   0   75.79   11.00
   3  -5   0   52.49    9.20
   3  -5   0   55.99    9.90
   3  -5   0   72.19    9.10
   3  -5   0   51.69    9.50
   3  -5   0   67.49   11.30
  -3   5   0   46.70    8.20
  -3   5   0   42.30    8.20
  -3   5   0   67.59   11.20
  -3   5   0   66.39   12.10
  -3   5   0   66.69   10.60
   2  -5   0   20.50    6.30
   2  -5   0   32.00    7.90
   2  -5   0   34.00    6.40
   2  -5   0   57.19    8.90
   2  -5   0   49.00    8.70
   2  -5   0   39.00    9.00
   2  -5   0   33.40    7.80
   2  -5   0   42.20    6.40
  -2   5   0   31.40    7.70
  -2   5   0   49.10    9.50
  -2   5   0   24.10    6.10
  -2   5   0   47.70    9.90
  -2   5   0   50.49   11.00
  -2   5   0   27.50    6.90
   1  -5   0 1676.73   95.29
   1  -5   0 1676.63   95.29
   1  -5   0 1647.44   93.79
   1  -5   0 1696.53   94.99
   1  -5   0 1742.63   93.49
   1  -5   0 1705.33   93.99
  -1   5   0 1704.53   95.49
  -1   5   0 1715.43   95.39
  -1   5   0 1727.23   93.49
  -1   5   0 1479.15   93.59
  -1   5   0 1705.93   95.39
  -1   5   0 1620.64   95.39
   0  -5   0  562.84   35.50
   0  -5   0  531.55   33.80
   0  -5   0  523.95   35.70
   0  -5   0  526.65   36.00
   0  -5   0  564.04   36.60
   0   5   0  602.54   37.30
   0   5   0  532.75   36.40
   0   5   0  546.25   34.70
   0   5   0  507.25   36.30
   0   5   0  495.85   34.50
  -1  -5   0  228.68   19.90
  -1  -5   0  228.28   19.60
  -1  -5   0  232.28   19.20
  -1  -5   0  215.88   16.80
  -1  -5   0  227.18   19.90
   1   5   0  256.37   21.30
   1   5   0  237.88   20.10
   1   5   0  230.28   20.40
   1   5   0  240.18   18.00
   1   5   0  200.88   19.00
  -2  -5   0  150.78   12.60
  -2  -5   0  140.99   17.70
  -2  -5   0  158.68   17.50
  -2  -5   0  136.79   18.40
  -2  -5   0  107.89   14.70
   2   5   0  186.68   21.90
   2   5   0  150.68   18.50
   2   5   0  113.99   16.10
   2   5   0  168.88   19.00
   2   5   0  148.99   12.90
  -3  -5   0  412.86   30.90
  -3  -5   0  492.05   32.60
  -3  -5   0  432.86   30.90
  -3  -5   0  445.96   32.40
   3   5   0  442.76   28.40
   3   5   0  378.56   31.40
   3   5   0  409.16   31.70
   3   5   0  415.66   31.40
   3   5   0  493.65   34.20
  -4  -5   0  542.85   38.80
  -4  -5   0  554.74   36.90
  -4  -5   0  661.73   40.80
  -4  -5   0  658.53   41.40
  -4  -5   0  555.14   40.30
  -4  -5   0  537.05   38.20
   4   5   0  581.14   40.80
   4   5   0  616.04   41.50
   4   5   0  635.84   41.10
   4   5   0  587.24   36.90
   4   5   0  529.65   41.10
  -5  -5   0  607.54   52.09
  -5  -5   0  603.14   40.00
  -5  -5   0  592.84   40.10
  -5  -5   0  571.04   40.30
  -5  -5   0  623.04   38.20
  -5  -5   0  498.35   38.00
   5   5   0  574.04   40.20
   5   5   0  521.55   40.00
   5   5   0  515.75   39.80
   5   5   0  575.44   36.80
   5   5   0  557.04   41.80
  -6  -5   0    7.60    5.80
  -6  -5   0   12.40    6.20
  -6  -5   0    5.60    5.00
  -6  -5   0   12.70    9.00
  -6  -5   0   14.40    6.20
  -6  -5   0    2.90    7.40
  -6  -5   0   16.70    5.90
   6   5   0   15.20    5.80
   6   5   0   12.40    6.50
   6   5   0   10.10    6.90
   6   5   0   25.60    8.10
   6   5   0    6.60    6.30
  -7  -5   0   28.40   12.80
  -7  -5   0    9.30    6.00
  -7  -5   0   11.80    6.80
  -7  -5   0   10.10    6.40
  -7  -5   0   13.20    6.40
  -7  -5   0   10.50    9.50
  -7  -5   0   11.50    6.00
   7   5   0    9.00    7.50
   7   5   0   16.20    7.20
   7   5   0   11.20    6.90
   7   5   0   19.40    7.00
   7   5   0   17.50    7.50
  -8  -5   0   36.50   10.50
  -8  -5   0   27.70   15.90
  -8  -5   0   25.60    9.60
  -8  -5   0   34.20   15.80
  -8  -5   0   33.70    9.30
  -8  -5   0   32.10   10.10
  -8  -5   0   37.20    9.80
   8   5   0   20.80    7.80
   8   5   0   33.50   10.90
   8   5   0   30.70    9.10
   8   5   0   52.59   12.80
   8   5   0   36.80    9.10
   8   5   0   43.90    9.20
  -9  -5   0  172.18   28.10
  -9  -5   0  111.49   19.30
  -9  -5   0  153.48   19.30
  -9  -5   0  145.29   22.30
  -9  -5   0  183.08   28.30
  -9  -5   0  120.09   18.50
  -9  -5   0  158.28   19.40
   9   5   0  171.58   24.40
   9   5   0  130.39   20.00
   9   5   0  160.28   17.00
   9   5   0  150.38   18.20
   9   5   0  159.78   23.00
  11  -6   0   58.19   18.70
  11  -6   0   37.30    9.80
  11  -6   0   78.29   10.90
  11  -6   0   39.00   17.40
 -11   6   0   82.19   21.90
 -11   6   0   35.30   12.90
 -11   6   0   66.39   14.30
 -11   6   0   53.19   20.90
  10  -6   0   45.10    9.40
  10  -6   0   40.90   12.30
  10  -6   0   59.19   10.20
  10  -6   0   45.60   17.50
  10  -6   0   49.60    9.30
 -10   6   0   42.90   13.40
 -10   6   0   40.60   17.20
 -10   6   0   40.70   10.70
 -10   6   0   45.80   10.50
 -10   6   0   54.99    9.20
 -10   6   0   46.30    8.40
 -10   6   0   34.10   15.70
   9  -6   0   41.90   13.30
   9  -6   0   36.40    8.20
   9  -6   0   26.20    8.80
   9  -6   0   44.50   14.40
   9  -6   0   33.80    8.20
   9  -6   0   38.00    9.30
  -9   6   0   25.70    9.70
  -9   6   0   41.60    8.60
  -9   6   0   22.80    7.30
  -9   6   0   32.70    9.60
  -9   6   0   50.49   12.40
  -9   6   0   39.60    8.70
  -9   6   0   33.60   14.50
  -9   6   0   45.00   13.60
   8  -6   0   24.80   12.30
   8  -6   0   14.10    5.70
   8  -6   0   12.60    6.90
   8  -6   0   15.80    5.90
   8  -6   0   18.50    6.00
   8  -6   0   19.90    7.20
  -8   6   0   19.90    6.00
  -8   6   0   21.70    9.50
  -8   6   0   25.20    7.90
  -8   6   0   16.30    6.30
  -8   6   0    3.30    9.00
  -8   6   0   10.50    5.20
  -8   6   0   19.00    6.50
  -8   6   0    9.40    6.40
  -8   6   0   16.40    8.60
   7  -6   0    7.00    5.00
   7  -6   0    7.40    4.20
   7  -6   0    4.30    6.60
   7  -6   0    5.50    5.40
   7  -6   0   10.10    5.20
   7  -6   0    9.50    4.40
  -7   6   0    5.80    4.80
  -7   6   0    5.20    4.10
  -7   6   0   -0.50    7.40
  -7   6   0   11.50   14.20
  -7   6   0   12.20    7.10
  -7   6   0    8.30    5.30
  -7   6   0   12.00    5.10
  -7   6   0    2.20    8.10
  -7   6   0    4.10    3.70
  -7   6   0    8.10    6.40
   6  -6   0   12.80    5.50
   6  -6   0   11.80    6.00
   6  -6   0   12.90    5.80
   6  -6   0   15.50    7.30
   6  -6   0   11.30    7.80
  -6   6   0   11.50    5.30
  -6   6   0    9.30    5.30
  -6   6   0    5.30    5.20
  -6   6   0   23.90   10.10
  -6   6   0    8.10    4.90
  -6   6   0   15.30    6.80
  -6   6   0   21.90   10.10
  -6   6   0   13.10    6.50
  -6   6   0   12.40    5.10
  -6   6   0   13.50    6.00
   5  -6   0   71.29   13.70
   5  -6   0   61.79   11.00
   5  -6   0   44.50    7.80
   5  -6   0   76.49   12.90
   5  -6   0   72.09   13.30
   5  -6   0   87.09   14.20
   5  -6   0   71.39   16.80
   5  -6   0   97.19   13.00
  -5   6   0   69.69   12.80
  -5   6   0   66.79   10.30
  -5   6   0   77.79   12.10
  -5   6   0   69.09   13.40
  -5   6   0   69.39   13.00
  -5   6   0   62.59   11.70
  -5   6   0   63.89   12.30
  -5   6   0   64.79   11.70
   4  -6   0    1.20    2.70
   4  -6   0   -4.70    2.10
   4  -6   0    2.40    3.60
   4  -6   0    0.20    3.80
   4  -6   0    6.10    7.10
   4  -6   0    1.20    2.10
   4  -6   0   -0.20    3.20
   4  -6   0    2.10    3.40
  -4   6   0    0.50    3.80
  -4   6   0    2.90    3.70
  -4   6   0   -4.80    4.60
  -4   6   0    0.70    3.40
  -4   6   0    2.80    3.60
  -4   6   0   -1.30    3.20
  -4   6   0    3.50    3.90
   3  -6   0  169.68   17.40
   3  -6   0  143.39   12.30
   3  -6   0  158.58   14.90
   3  -6   0  175.98   19.80
   3  -6   0  119.79   16.50
   3  -6   0  160.88   16.60
   3  -6   0  164.58   18.40
   3  -6   0  155.68   18.40
  -3   6   0  214.38   22.90
  -3   6   0  157.08   15.50
  -3   6   0  153.08   18.90
  -3   6   0  161.18   15.40
  -3   6   0  157.38   20.20
  -3   6   0  164.28   18.90
   2  -6   0  466.65   28.30
   2  -6   0  501.65   34.30
   2  -6   0  442.96   32.50
   2  -6   0  479.65   33.60
   2  -6   0  463.65   32.70
   2  -6   0  470.25   32.20
   2  -6   0  452.15   30.70
  -2   6   0  429.86   32.70
  -2   6   0  431.66   34.10
  -2   6   0  542.35   33.50
  -2   6   0  452.65   33.00
  -2   6   0  485.25   32.20
  -2   6   0  455.75   33.60
   1  -6   0   98.29   13.70
   1  -6   0   77.39   13.40
   1  -6   0   89.79   14.10
   1  -6   0   90.69   13.90
   1  -6   0  104.79   14.70
  -1   6   0   93.99   14.60
  -1   6   0  132.69   18.70
  -1   6   0  109.29   15.10
  -1   6   0  139.69   19.60
  -1   6   0   81.09   13.20
  -1   6   0  139.09   18.60
   0  -6   0  279.17   23.60
   0  -6   0  331.17   25.50
   0  -6   0  280.67   24.50
   0  -6   0  304.77   22.60
   0   6   0  318.87   24.30
   0   6   0  296.37   23.30
   0   6   0  304.87   25.30
   0   6   0  291.07   24.20
   0   6   0  324.07   26.10
   0   6   0  357.36   26.70
  -1  -6   0  205.38   16.60
  -1  -6   0  195.08   18.30
  -1  -6   0  166.88   20.60
  -1  -6   0  219.98   19.80
  -1  -6   0  192.78   19.00
   1   6   0  205.78   19.80
   1   6   0  261.67   28.10
   1   6   0  198.18   18.00
   1   6   0  201.88   17.50
   1   6   0  200.88   24.80
   1   6   0  209.48   19.40
  -2  -6   0   37.20    9.30
  -2  -6   0   37.30    9.00
  -2  -6   0   46.70    9.60
  -2  -6   0   46.90    9.70
  -2  -6   0   39.40    7.80
   2   6   0   41.50   10.20
   2   6   0   33.90   10.00
   2   6   0   45.40   11.60
   2   6   0   46.20    9.70
   2   6   0   29.10    8.50
  -3  -6   0  351.16   27.60
  -3  -6   0  382.66   29.40
  -3  -6   0  332.37   27.40
  -3  -6   0  350.96   28.30
   3   6   0  346.17   29.80
   3   6   0  358.46   25.20
   3   6   0  319.27   31.20
   3   6   0  345.47   29.30
   3   6   0  312.77   27.70
  -4  -6   0  240.28   25.20
  -4  -6   0  320.47   23.80
  -4  -6   0  307.97   26.20
  -4  -6   0  338.97   26.40
  -4  -6   0  304.97   26.80
  -4  -6   0  319.27   26.60
   4   6   0  310.57   28.60
   4   6   0  325.07   28.30
   4   6   0  328.27   23.80
   4   6   0  329.57   28.00
   4   6   0  309.07   26.90
  -5  -6   0  146.09   21.90
  -5  -6   0  116.79   18.60
  -5  -6   0  101.09   14.90
  -5  -6   0  133.09   22.80
  -5  -6   0  109.29   17.50
  -5  -6   0  145.49   18.70
   5   6   0  141.49   14.10
   5   6   0  162.18   22.20
   5   6   0  133.69   20.20
   5   6   0  129.19   20.80
   5   6   0  128.89   19.70
  -6  -6   0   11.10    6.60
  -6  -6   0   29.50   10.30
  -6  -6   0   17.00   11.90
  -6  -6   0   35.00   11.70
  -6  -6   0   20.10    6.30
  -6  -6   0    7.70    5.60
   6   6   0   18.70    8.00
   6   6   0   14.50    7.30
   6   6   0    6.50    6.90
   6   6   0   25.60   11.30
   6   6   0   17.10    6.30
  -7  -6   0   26.20    9.00
  -7  -6   0   23.90    9.00
  -7  -6   0   20.10   11.10
  -7  -6   0   19.40    8.60
  -7  -6   0   24.10    8.20
  -7  -6   0   24.90    9.30
  -7  -6   0   21.40   14.40
   7   6   0   22.00    9.60
   7   6   0   24.60    9.50
   7   6   0   15.90    7.80
   7   6   0   27.90    9.90
   7   6   0   24.10    7.90
  -8  -6   0   14.20    6.60
  -8  -6   0    9.10    5.70
  -8  -6   0   21.20    9.60
  -8  -6   0   16.80    7.30
  -8  -6   0   16.20    7.10
  -8  -6   0   -4.20    4.20
  -8  -6   0   30.00   16.50
  -8  -6   0   -7.30   13.10
   8   6   0    7.80    5.20
   8   6   0    9.00    9.80
   8   6   0   22.00   10.10
   8   6   0   10.00    7.60
   8   6   0    7.00    5.50
  11  -7   0    3.10    5.00
  10  -7   0    9.40    5.40
  10  -7   0   18.80   10.00
  10  -7   0   15.50    6.10
  10  -7   0   15.40   10.20
  10  -7   0    9.00    5.30
  10  -7   0   10.20    4.90
 -10   7   0    7.40    6.10
 -10   7   0   18.60   10.00
 -10   7   0    9.90    4.90
 -10   7   0   11.40    6.70
 -10   7   0    9.60   14.00
 -10   7   0   -3.80   16.60
 -10   7   0    5.10    6.80
 -10   7   0   19.50    6.40
   9  -7   0  256.17   20.60
   9  -7   0  264.57   27.00
   9  -7   0  249.48   21.60
   9  -7   0  317.97   23.90
   9  -7   0  188.08   32.40
   9  -7   0  223.98   22.20
  -9   7   0  245.18   22.30
  -9   7   0  240.78   36.00
  -9   7   0  279.47   30.70
  -9   7   0  181.18   24.70
  -9   7   0  235.68   28.90
  -9   7   0  229.18   20.90
  -9   7   0  202.88   19.50
  -9   7   0  233.38   20.60
  -9   7   0  252.67   23.00
   8  -7   0   47.30   12.20
   8  -7   0   29.10    8.20
   8  -7   0   20.70    6.70
   8  -7   0   23.00    8.70
   8  -7   0   33.50   12.00
   8  -7   0   19.80    8.60
  -8   7   0   23.80    6.90
  -8   7   0   20.90    8.00
  -8   7   0   20.40   12.50
  -8   7   0   27.60    8.30
  -8   7   0   14.70    7.10
  -8   7   0   30.30    8.00
  -8   7   0   24.00   10.30
  -8   7   0   42.30   11.30
   7  -7   0   81.89   14.30
   7  -7   0   90.09   13.90
   7  -7   0   97.59   15.80
   7  -7   0  122.49   15.80
   7  -7   0   70.69   13.90
   7  -7   0  138.09   26.50
  -7   7   0  110.69   17.60
  -7   7   0  105.49   16.00
  -7   7   0   89.29   17.50
  -7   7   0   93.29   15.10
  -7   7   0   87.89   19.20
  -7   7   0   78.49   14.70
  -7   7   0  113.49   15.30
  -7   7   0  111.29   16.70
  -7   7   0   95.39   14.30
  -7   7   0   83.29   18.30
   6  -7   0   49.10   10.60
   6  -7   0   61.19   12.70
   6  -7   0   52.49   11.50
   6  -7   0   90.59   16.20
   6  -7   0   79.39   18.10
   6  -7   0   65.39   11.90
  -6   7   0   63.89   13.90
  -6   7   0   59.79   11.20
  -6   7   0   55.29   11.90
  -6   7   0   55.49   12.40
  -6   7   0   56.79   14.60
  -6   7   0   46.60   11.30
  -6   7   0   70.99   11.80
  -6   7   0   48.70   11.80
  -6   7   0   43.50    8.70
   5  -7   0   35.60   13.50
   5  -7   0   57.69   11.90
   5  -7   0   53.59    8.70
   5  -7   0   86.99   15.50
   5  -7   0   59.99   11.20
   5  -7   0   52.89   12.40
   5  -7   0   41.50    9.90
   5  -7   0   68.89   13.10
  -5   7   0   64.49   13.10
  -5   7   0   51.19   10.30
  -5   7   0   51.79   11.90
  -5   7   0   55.99   13.50
  -5   7   0   51.69   10.40
  -5   7   0   48.50   10.70
   4  -7   0    2.00    3.70
   4  -7   0    1.90    4.30
   4  -7   0   22.00   11.70
   4  -7   0    3.10    3.70
   4  -7   0   -0.40    3.80
   4  -7   0    5.60    6.00
   4  -7   0    2.60    3.40
   4  -7   0    1.40    4.20
  -4   7   0    1.30    3.30
  -4   7   0    3.00    5.50
  -4   7   0    0.70    3.60
  -4   7   0    1.50    3.80
  -4   7   0    1.10    4.10
  -4   7   0   -2.20    3.10
  -4   7   0    3.80    4.80
   3  -7   0    0.50    4.00
   3  -7   0   -1.10    1.80
   3  -7   0  -11.30    7.40
   3  -7   0   -2.20    3.10
   3  -7   0    2.30    3.60
   3  -7   0    1.60    4.00
   3  -7   0   -0.30    3.50
   3  -7   0    0.20    3.90
  -3   7   0   -1.90    3.40
  -3   7   0   -6.90    1.60
  -3   7   0    7.00    5.30
  -3   7   0    2.10    4.60
  -3   7   0    0.00    3.20
  -3   7   0    1.90    3.60
   2  -7   0   -0.20    3.80
   2  -7   0   -1.50    4.10
   2  -7   0    0.90    3.10
   2  -7   0   11.90    7.90
   2  -7   0    4.70    5.30
   2  -7   0   -0.40    2.00
   2  -7   0    0.00    3.20
   2  -7   0    5.20    3.90
  -2   7   0    3.30    4.10
  -2   7   0   -4.70    2.20
  -2   7   0   -1.90    3.10
  -2   7   0    1.50    3.70
  -2   7   0    3.00    4.00
  -2   7   0    1.20    3.80
   1  -7   0   40.20    9.60
   1  -7   0   71.29   12.50
   1  -7   0   60.09   12.50
   1  -7   0   50.99   10.90
   1  -7   0   66.69   12.30
  -1   7   0   78.29   14.50
  -1   7   0   65.89   12.80
  -1   7   0   49.00   10.80
  -1   7   0   76.99   15.20
  -1   7   0   73.99   12.20
  -1   7   0   47.60   10.10
   0  -7   0    7.10    4.10
   0  -7   0    5.70    5.30
   0  -7   0    0.80    4.00
   0  -7   0    4.00    4.50
   0  -7   0    9.50    6.40
   0   7   0    8.80    5.00
   0   7   0    3.80    4.20
   0   7   0    6.10    4.40
   0   7   0    3.60    5.00
   0   7   0    8.70    5.80
   0   7   0    9.10    6.60
  -1  -7   0   19.60    7.40
  -1  -7   0   12.50    6.20
  -1  -7   0   29.00    8.50
  -1  -7   0   35.80    7.80
  -1  -7   0   39.50   10.70
   1   7   0   23.90    7.10
   1   7   0   25.40    8.20
   1   7   0   26.50    8.20
   1   7   0   19.90    5.70
   1   7   0   40.30   11.60
   1   7   0   36.10   10.30
  -2  -7   0   62.09   12.20
  -2  -7   0   62.89   10.60
  -2  -7   0   57.09   11.80
  -2  -7   0   61.19   21.90
  -2  -7   0   35.30   10.30
   2   7   0   65.69   13.80
   2   7   0   66.29   11.30
   2   7   0   56.39   13.80
   2   7   0  113.79   18.20
   2   7   0   91.19   16.10
  -3  -7   0  383.26   31.10
  -3  -7   0  382.76   23.50
  -3  -7   0  377.46   30.60
  -3  -7   0  377.96   31.50
  -3  -7   0  450.35   33.20
   3   7   0  359.46   31.60
   3   7   0  352.06   27.70
   3   7   0  370.46   32.90
   3   7   0  367.66   32.20
   3   7   0  380.76   31.80
  -4  -7   0   23.80    8.50
  -4  -7   0   11.20    6.80
  -4  -7   0    8.00    6.90
  -4  -7   0   21.80   10.40
  -4  -7   0   15.70    7.70
  -4  -7   0   28.80    8.30
   4   7   0   24.90   10.40
   4   7   0   34.10    9.20
   4   7   0   19.40    8.50
   4   7   0   21.60    8.30
  -5  -7   0   49.80   12.40
  -5  -7   0   64.99   15.90
  -5  -7   0   50.39   11.30
  -5  -7   0   72.59   14.90
  -5  -7   0   39.40   10.90
   5   7   0   55.79   13.60
   5   7   0   57.89   15.10
   5   7   0   40.00   11.10
   5   7   0   48.90   10.80
   5   7   0   78.49   18.00
  -6  -7   0  181.58   24.40
  -6  -7   0  119.59   17.40
  -6  -7   0  156.28   22.80
  -6  -7   0  147.79   20.60
  -6  -7   0  122.69   21.10
  -6  -7   0  147.49   18.00
  -6  -7   0  141.59   21.90
  -6  -7   0  148.09   22.00
   6   7   0  185.38   26.80
   6   7   0  119.49   21.30
   6   7   0  153.18   25.20
   6   7   0  147.19   22.60
   6   7   0  144.49   22.00
  -7  -7   0    2.20    4.80
  -7  -7   0    1.90    5.70
  -7  -7   0   13.90   15.00
  -7  -7   0   -1.40    3.00
  -7  -7   0    8.60    6.50
  -7  -7   0   -0.80    5.00
  -7  -7   0   -7.20   13.90
   7   7   0    1.30    3.70
   7   7   0    5.60    5.10
   7   7   0   10.20    6.60
   7   7   0    7.30    5.90
   7   7   0    1.60    5.30
  -8  -7   0   44.50   10.90
  -8  -7   0   24.60   17.60
  -8  -7   0   43.60   12.90
  -8  -7   0   91.39   23.30
  -8  -7   0   69.09   14.10
  -8  -7   0   33.10    9.50
   8   7   0   46.60   11.70
   8   7   0   54.79   14.60
   8   7   0   54.59   12.90
   8   7   0   50.19   14.60
   8   7   0   42.40   11.80
  10  -8   0   73.89   12.90
  10  -8   0   82.19   15.20
  10  -8   0   93.09   21.10
  10  -8   0   73.49   12.60
  10  -8   0   49.00   16.70
 -10   8   0   68.79   17.90
 -10   8   0   79.79   22.10
 -10   8   0   87.19   22.20
 -10   8   0   68.19   14.50
 -10   8   0   78.09   14.50
 -10   8   0   62.39   11.40
 -10   8   0   77.69   14.30
 -10   8   0   38.10   20.90
 -10   8   0   62.49   14.10
   9  -8   0   78.39   13.30
   9  -8   0   95.19   24.20
   9  -8   0   81.69   15.60
   9  -8   0  105.09   16.80
   9  -8   0   91.99   19.00
   9  -8   0   73.89   13.50
  -9   8   0   55.69   14.30
  -9   8   0   82.39   14.80
  -9   8   0   87.59   14.90
  -9   8   0   63.69   12.40
  -9   8   0  117.99   18.10
  -9   8   0   79.29   13.70
  -9   8   0   71.39   13.10
  -9   8   0   59.59   15.90
  -9   8   0   70.19   22.50
  -9   8   0   80.69   18.50
   8  -8   0   33.20   10.80
   8  -8   0   20.70    7.20
   8  -8   0   14.70    9.10
   8  -8   0   30.20   13.30
   8  -8   0   29.60    8.70
   8  -8   0   13.70    6.10
  -8   8   0   35.90   11.50
  -8   8   0    7.00    9.60
  -8   8   0   35.50   11.60
  -8   8   0   17.90    7.80
  -8   8   0   12.10    5.70
  -8   8   0    4.70   13.30
  -8   8   0   17.30    7.90
  -8   8   0   15.80    7.10
  -8   8   0   10.40    5.50
   7  -8   0    6.00    5.20
   7  -8   0    4.20    4.60
   7  -8   0   10.50    6.70
   7  -8   0   12.00    8.80
   7  -8   0   13.50    6.90
   7  -8   0   11.30    5.30
  -7   8   0   11.80   10.60
  -7   8   0    3.20    6.10
  -7   8   0    5.20    4.90
  -7   8   0   22.50   10.30
  -7   8   0    8.50    6.50
  -7   8   0    8.40    7.00
  -7   8   0   18.10    6.80
   6  -8   0   12.10    7.00
   6  -8   0   10.80    5.90
   6  -8   0   15.50    8.60
   6  -8   0    2.30    4.50
   6  -8   0   12.40    6.10
  -6   8   0   23.20   12.70
  -6   8   0    9.20    6.90
  -6   8   0   23.90    7.80
  -6   8   0   11.10    5.80
  -6   8   0   12.50    7.80
  -6   8   0   22.70    9.10
   5  -8   0  293.77   26.40
   5  -8   0  304.67   25.70
   5  -8   0  327.37   25.90
   5  -8   0  284.07   28.60
   5  -8   0  292.27   26.70
   5  -8   0  291.67   25.10
  -5   8   0  302.17   25.40
  -5   8   0  238.38   24.20
  -5   8   0  316.27   28.10
  -5   8   0  263.97   25.80
  -5   8   0  307.47   25.20
  -5   8   0  325.57   27.10
  -5   8   0  231.28   28.90
   4  -8   0  950.80   63.49
   4  -8   0  989.10   63.59
   4  -8   0  998.10   62.89
   4  -8   0  960.20   57.19
   4  -8   0  938.41   60.69
   4  -8   0  946.41   65.79
   4  -8   0  898.51   61.29
   4  -8   0  979.00   64.69
  -4   8   0 1004.10   61.89
  -4   8   0 1008.10   62.49
  -4   8   0 1004.30   60.19
  -4   8   0  966.20   63.69
  -4   8   0  928.41   61.99
  -4   8   0 1033.50   63.79
   3  -8   0  606.24   44.00
   3  -8   0  592.74   41.90
   3  -8   0  623.34   41.40
   3  -8   0  615.54   37.30
   3  -8   0  596.34   43.10
   3  -8   0  568.24   43.10
   3  -8   0  532.85   41.60
   3  -8   0  679.93   43.00
  -3   8   0  648.84   47.60
  -3   8   0  563.94   43.00
  -3   8   0  621.74   40.90
  -3   8   0  541.55   38.80
  -3   8   0  598.64   42.50
  -3   8   0  585.14   43.00
  -3   8   0  570.14   44.90
  -3   8   0  659.63   43.30
   2  -8   0   -3.90    3.00
   2  -8   0   -1.20    3.50
   2  -8   0    0.90    4.00
   2  -8   0   -1.20    3.20
   2  -8   0   -1.00    3.40
   2  -8   0    5.60    8.90
   2  -8   0    2.70    3.10
  -2   8   0   -3.40    4.00
  -2   8   0    1.70    4.60
  -2   8   0   13.30    7.30
  -2   8   0   -0.90    5.60
  -2   8   0    3.10    3.70
  -2   8   0    1.60    3.80
   1  -8   0    3.30    3.90
   1  -8   0   -0.80    3.70
   1  -8   0   -1.20    3.30
   1  -8   0    3.50    3.80
   1  -8   0    2.50    5.00
  -1   8   0   -0.90    3.50
  -1   8   0   -0.30    2.80
  -1   8   0   -0.70    3.50
  -1   8   0    1.00    3.60
  -1   8   0   -1.10    3.00
  -1   8   0    4.80    4.60
   0  -8   0   -4.00    3.40
   0  -8   0    3.20    4.10
   0  -8   0    3.40    3.90
   0  -8   0   -2.80    3.40
   0  -8   0   -1.50    3.80
   0   8   0    1.00    4.50
   0   8   0   -2.30    2.30
   0   8   0   -3.40    2.60
   0   8   0    3.10    4.50
   0   8   0    0.20    4.40
   0   8   0    2.10    5.00
  -1  -8   0  137.69   18.80
  -1  -8   0  139.19   21.30
  -1  -8   0  109.19   17.60
  -1  -8   0  127.69   13.90
  -1  -8   0  140.39   21.70
   1   8   0  106.39   15.80
   1   8   0  141.49   24.40
   1   8   0  139.79   20.80
   1   8   0  123.89   19.30
   1   8   0  124.59   18.20
   1   8   0  119.29   18.70
  -2  -8   0    7.70    5.70
  -2  -8   0    6.10    5.20
  -2  -8   0   10.80    5.50
  -2  -8   0    7.40    4.30
  -2  -8   0   12.40    6.80
  -2  -8   0    2.90    5.00
   2   8   0   13.40    6.90
   2   8   0   12.10    8.00
   2   8   0    9.70    6.90
   2   8   0    8.30    6.80
   2   8   0    4.60    5.50
   2   8   0    7.20    6.40
  -3  -8   0  156.28   16.20
  -3  -8   0  160.08   12.50
  -3  -8   0  155.18   22.60
  -3  -8   0  152.08   21.40
  -3  -8   0  170.88   24.50
   3   8   0  151.48   22.40
   3   8   0  164.88   16.90
   3   8   0  113.69   20.40
   3   8   0  132.49   22.20
   3   8   0  136.49   21.60
  -4  -8   0  572.14   42.80
  -4  -8   0  592.34   44.20
  -4  -8   0  555.14   39.70
  -4  -8   0  666.33   45.80
  -4  -8   0  584.64   45.20
   4   8   0  627.14   47.00
   4   8   0  591.84   47.90
   4   8   0  564.54   41.00
   4   8   0  557.34   45.90
   4   8   0  671.23   47.00
  -5  -8   0   48.00   12.70
  -5  -8   0   39.30   13.00
  -5  -8   0   56.99   15.40
  -5  -8   0   59.99   15.70
  -5  -8   0   67.19   14.50
  -5  -8   0   49.60   10.90
   5   8   0   55.59   13.80
   5   8   0   52.99   15.10
   5   8   0   58.99   14.30
   5   8   0   62.99   16.30
   5   8   0   66.39   13.80
  -6  -8   0   27.90   10.70
  -6  -8   0   28.90   14.90
  -6  -8   0   26.80    8.00
  -6  -8   0   38.00   11.50
  -6  -8   0   34.00   15.80
  -6  -8   0   28.60    9.90
  -6  -8   0   34.40    9.90
  -6  -8   0   21.20    8.50
   6   8   0   38.60   12.20
   6   8   0   24.00    9.30
   6   8   0   28.80   10.60
   6   8   0   28.70   12.80
   6   8   0   33.80    9.50
  -7  -8   0   59.89   13.80
  -7  -8   0   87.09   16.90
  -7  -8   0   81.39   13.70
  -7  -8   0   82.79   20.30
  -7  -8   0   63.79   15.50
  -7  -8   0   26.50   17.80
   7   8   0   77.69   16.60
   7   8   0   86.99   17.90
   7   8   0   96.29   20.50
   7   8   0   72.69   14.20
   7   8   0   81.89   18.90
  10  -9   0  134.59   20.10
  10  -9   0  122.19   27.20
  10  -9   0  145.09   22.00
  10  -9   0  153.98   20.00
  10  -9   0  142.49   19.70
  10  -9   0  235.48   41.50
 -10   9   0  150.68   21.00
 -10   9   0  141.89   20.70
 -10   9   0  148.79   21.90
 -10   9   0  138.99   23.90
 -10   9   0  128.09   18.40
 -10   9   0  145.79   29.70
   9  -9   0  107.79   18.60
   9  -9   0  109.69   18.60
   9  -9   0   86.19   15.30
   9  -9   0  131.89   21.20
   9  -9   0   96.59   23.00
   9  -9   0  109.49   16.70
  -9   9   0  106.49   21.60
  -9   9   0  142.19   20.50
  -9   9   0  119.69   19.30
  -9   9   0  158.08   29.80
  -9   9   0  115.19   17.90
  -9   9   0  141.29   20.70
  -9   9   0  166.88   30.10
  -9   9   0  144.79   20.10
   8  -9   0   40.00   12.30
   8  -9   0   64.49   13.00
   8  -9   0   34.60   10.20
   8  -9   0   54.99   17.60
   8  -9   0   66.29   16.00
   8  -9   0   33.10    9.90
  -8   9   0   35.60   10.90
  -8   9   0   78.89   16.20
  -8   9   0   54.39   13.80
  -8   9   0   49.10   15.00
  -8   9   0   51.99   17.50
  -8   9   0   43.80   14.50
  -8   9   0   55.59   12.20
   7  -9   0   14.00    9.80
   7  -9   0    6.00    5.60
   7  -9   0   14.80    7.40
   7  -9   0    5.20    6.40
   7  -9   0   13.60    7.10
   7  -9   0   22.20    9.30
  -7   9   0   14.10   10.30
  -7   9   0   19.50   10.30
  -7   9   0   12.60    7.40
  -7   9   0   19.60    8.50
  -7   9   0   12.10    6.10
  -7   9   0   12.40    7.70
   6  -9   0  240.38   29.30
   6  -9   0  219.18   27.50
   6  -9   0  243.38   23.50
   6  -9   0  208.48   32.90
   6  -9   0  263.17   24.70
   6  -9   0  214.78   27.50
  -6   9   0  265.17   24.70
  -6   9   0  274.67   25.70
  -6   9   0  260.57   31.00
  -6   9   0  243.68   27.30
  -6   9   0  241.28   25.70
  -6   9   0  234.68   39.10
   5  -9   0  262.17   25.20
   5  -9   0  283.87   27.00
   5  -9   0  205.48   35.90
   5  -9   0  254.57   27.40
   5  -9   0  287.37   27.00
  -5   9   0  304.57   25.20
  -5   9   0  299.37   26.10
  -5   9   0  234.28   25.30
  -5   9   0  270.17   27.00
  -5   9   0  259.17   25.50
  -5   9   0  273.17   32.50
  -5   9   0  253.57   30.10
   4  -9   0  185.28   25.30
   4  -9   0  207.88   21.20
   4  -9   0  197.58   25.30
   4  -9   0  226.38   27.00
   4  -9   0  213.48   17.90
   4  -9   0  254.97   23.20
   4  -9   0  205.58   23.10
  -4   9   0  238.38   27.90
  -4   9   0  227.98   28.00
  -4   9   0  232.68   27.60
  -4   9   0  217.18   22.60
  -4   9   0  254.87   28.60
  -4   9   0  241.78   21.10
   3  -9   0   -0.30    4.80
   3  -9   0  -15.10   12.40
   3  -9   0    4.90    6.30
   3  -9   0    2.20    5.20
   3  -9   0    2.70    5.50
   3  -9   0   11.20    6.50
   3  -9   0    3.00    2.80
   3  -9   0   -0.90    4.10
  -3   9   0   -1.50    4.20
  -3   9   0   15.50    7.60
  -3   9   0   -1.50    3.90
  -3   9   0   11.80    7.60
  -3   9   0    4.10    4.80
  -3   9   0    7.20    6.20
  -3   9   0    3.50    5.80
  -3   9   0   -3.50    4.30
   2  -9   0  149.69   13.10
   2  -9   0  181.88   18.50
   2  -9   0  202.88   26.20
   2  -9   0  138.09   19.90
   2  -9   0  132.79   21.00
   2  -9   0  134.79   18.30
   2  -9   0  118.19   19.10
  -2   9   0  103.09   16.00
  -2   9   0  200.18   25.80
  -2   9   0  170.48   22.10
  -2   9   0  121.29   19.90
  -2   9   0  126.79   21.70
  -2   9   0  113.69   20.30
   1  -9   0  114.59   19.50
   1  -9   0  140.79   20.60
   1  -9   0  130.39   18.40
   1  -9   0  151.28   22.20
  -1   9   0  107.09   18.20
  -1   9   0  128.99   20.70
  -1   9   0  135.89   20.60
  -1   9   0  164.28   23.60
  -1   9   0  118.59   20.70
  -1   9   0  167.38   23.10
   0  -9   0  671.33   47.10
   0  -9   0  641.44   40.70
   0  -9   0  641.44   45.70
   0  -9   0  530.85   42.10
   0   9   0  644.44   47.00
   0   9   0  503.05   40.70
   0   9   0  506.45   42.10
   0   9   0  569.64   46.10
   0   9   0  610.84   45.70
   0   9   0  573.84   44.00
  -1  -9   0  623.34   47.60
  -1  -9   0  662.33   41.90
  -1  -9   0  581.14   48.30
  -1  -9   0  598.64   46.20
   1   9   0  636.94   47.90
   1   9   0  676.63   47.60
   1   9   0  586.14   47.50
   1   9   0  564.34   43.90
  -2  -9   0    9.40    5.70
  -2  -9   0    8.10    6.90
  -2  -9   0    5.90    6.00
  -2  -9   0    9.40    6.10
  -2  -9   0   16.00    5.00
  -2  -9   0   12.60    7.80
   2   9   0    9.10    6.50
   2   9   0    4.00    7.80
   2   9   0   -0.80    4.70
   2   9   0    1.00    4.90
   2   9   0   13.90    8.80
  -3  -9   0  109.49   11.60
  -3  -9   0   59.69   13.90
  -3  -9   0   57.69   13.80
  -3  -9   0   82.19   16.90
   3   9   0  107.69   19.60
   3   9   0   64.39   15.40
   3   9   0   70.19   17.00
   3   9   0   81.59   14.90
   3   9   0   85.99   18.30
  -4  -9   0   61.29   14.90
  -4  -9   0   82.79   17.70
  -4  -9   0   48.80   10.30
  -4  -9   0   39.00   12.40
  -4  -9   0   81.09   17.60
  -4  -9   0   75.09   15.70
   4   9   0   72.99   17.30
   4   9   0   60.89   15.80
   4   9   0   88.39   17.30
   4   9   0   73.69   16.60
   4   9   0   51.39   14.00
  -5  -9   0    4.40    5.70
  -5  -9   0   13.40    9.00
  -5  -9   0    6.20    7.50
  -5  -9   0   14.90    6.80
  -5  -9   0   -0.60    3.80
  -5  -9   0   13.40   13.10
   5   9   0   13.00    7.20
   5   9   0    5.50    7.10
   5   9   0   21.00    9.90
   5   9   0    9.20    6.50
   5   9   0   33.80   13.60
  -6  -9   0   10.60   14.40
  -6  -9   0   14.60    6.40
  -6  -9   0   24.70    9.50
  -6  -9   0    1.50   15.20
  -6  -9   0   27.60   11.30
  -6  -9   0   20.90    8.20
   6   9   0   13.80    7.80
   6   9   0   16.10    7.20
   6   9   0   17.80   11.40
   6   9   0   17.10    8.90
   6   9   0   34.70   12.40
   9 -10   0   20.80    9.20
   9 -10   0   16.60   10.20
   9 -10   0   26.80    8.90
   9 -10   0   22.10    7.80
   9 -10   0   13.70    7.10
   9 -10   0   19.20    8.10
  -9  10   0   18.10   11.90
  -9  10   0   10.20    6.70
  -9  10   0   14.30    7.30
  -9  10   0    3.30    8.10
  -9  10   0   15.70   19.10
  -9  10   0   21.50    9.80
  -9  10   0   14.50    8.50
   8 -10   0    5.80    5.50
   8 -10   0    0.60    3.50
   8 -10   0    7.60    5.50
   8 -10   0    6.10    6.10
   8 -10   0   12.90    7.90
   8 -10   0   -0.70    6.00
  -8  10   0    8.90    6.50
  -8  10   0    2.40    5.40
  -8  10   0    4.60   13.90
  -8  10   0    3.00    7.20
  -8  10   0    0.20    4.20
  -8  10   0   -1.90    4.70
  -8  10   0   -5.60   14.70
  -8  10   0    8.40    5.60
   7 -10   0   52.89   12.20
   7 -10   0   51.39   13.60
   7 -10   0   49.40   13.40
   7 -10   0   66.39   16.20
   7 -10   0   44.80   11.90
   7 -10   0   32.30   12.60
  -7  10   0   45.40   12.00
  -7  10   0   43.30   12.50
  -7  10   0   46.60   11.00
  -7  10   0   52.59   15.70
  -7  10   0   82.79   17.70
  -7  10   0   51.79   14.00
  -7  10   0   50.39   12.60
   6 -10   0  377.96   32.50
   6 -10   0  343.57   34.10
   6 -10   0  357.86   30.60
   6 -10   0  301.07   36.60
   6 -10   0  225.58   31.30
   6 -10   0  307.77   28.90
  -6  10   0  344.47   31.80
  -6  10   0  306.87   29.60
  -6  10   0  360.16   32.60
  -6  10   0  341.77   33.80
  -6  10   0  325.57   29.70
  -6  10   0  351.26   30.30
  -6  10   0  291.57   30.30
   5 -10   0  346.67   30.30
   5 -10   0  345.97   30.00
   5 -10   0  371.16   32.90
   5 -10   0  352.36   32.30
   5 -10   0  339.87   32.60
   5 -10   0  318.07   30.00
  -5  10   0  321.07   32.00
  -5  10   0  327.47   30.10
  -5  10   0  318.27   31.40
  -5  10   0  349.57   29.20
  -5  10   0  302.07   30.10
  -5  10   0  320.97   31.70
   4 -10   0   -5.20    3.00
   4 -10   0   -4.30    3.30
   4 -10   0    5.40    7.20
   4 -10   0    0.40    4.50
   4 -10   0    3.10    6.40
   4 -10   0   -2.70    3.90
  -4  10   0   -1.60    4.10
  -4  10   0    4.50   10.30
  -4  10   0    0.50    3.40
  -4  10   0   -4.20    4.30
  -4  10   0   -4.30    4.60
  -4  10   0    0.80    5.30
   3 -10   0   42.10   11.30
   3 -10   0   54.29   13.70
   3 -10   0   54.29   14.90
   3 -10   0   46.00    7.90
   3 -10   0   47.00   16.10
   3 -10   0   51.99   18.60
  -3  10   0   34.40   10.20
  -3  10   0   59.89   12.40
  -3  10   0   52.89   16.00
  -3  10   0   42.00   13.10
  -3  10   0   52.49   14.40
  -3  10   0   72.69   17.20
  -3  10   0   38.60   13.70
  -3  10   0   48.30   15.20
   2 -10   0  188.98   26.40
   2 -10   0  226.88   22.20
   2 -10   0  252.07   29.30
   2 -10   0  197.98   16.70
   2 -10   0  239.28   32.00
   2 -10   0  151.38   23.20
   2 -10   0  203.28   23.80
  -2  10   0  247.68   22.90
  -2  10   0  215.78   29.80
  -2  10   0  241.58   29.70
  -2  10   0  223.18   19.60
  -2  10   0  258.97   30.10
  -2  10   0  238.68   33.00
  -2  10   0  179.08   23.70
  -2  10   0  179.08   27.30
   1 -10   0  143.59   21.80
   1 -10   0  238.08   29.40
   1 -10   0  133.09   22.10
   1 -10   0  206.18   16.00
   1 -10   0  186.78   24.60
   1 -10   0  146.49   22.60
   1 -10   0  209.58   20.30
  -1  10   0  179.48   26.40
  -1  10   0  209.28   17.40
  -1  10   0  250.27   21.80
  -1  10   0  167.78   24.80
  -1  10   0  106.09   20.20
  -1  10   0  190.28   28.70
  -1  10   0  209.88   30.20
   0 -10   0  241.48   22.00
   0 -10   0  242.88   29.70
   0 -10   0  256.47   32.20
   0 -10   0  185.98   34.20
   0  10   0  181.28   29.30
   0  10   0  220.78   21.20
   0  10   0  213.38   29.30
   0  10   0  353.46   40.60
   0  10   0  214.78   28.80
   0  10   0  218.58   18.10
   0  10   0  213.48   24.00
  -1 -10   0   23.40   10.40
  -1 -10   0   47.60    9.40
  -1 -10   0   54.39   13.70
  -1 -10   0   60.99   12.40
  -1 -10   0   66.39   14.60
  -1 -10   0   57.89   22.20
   1  10   0   48.70    7.90
   1  10   0   43.00   12.90
   1  10   0   40.90   13.10
   1  10   0   33.80   12.00
   1  10   0   47.90   15.30
   1  10   0   32.50   10.50
   1  10   0   57.69   10.70
   1  10   0   72.59   17.00
  -2 -10   0  174.58   28.10
  -2 -10   0  231.78   18.30
  -2 -10   0  224.48   21.20
  -2 -10   0  255.77   32.40
  -2 -10   0  274.57   39.60
  -2 -10   0  232.48   29.00
   2  10   0  258.17   32.80
   2  10   0  171.78   25.30
   2  10   0  203.28   30.00
   2  10   0  214.88   28.90
   2  10   0  210.48   30.90
   2  10   0  237.48   34.10
  -3 -10   0  151.08   25.20
  -3 -10   0  177.58   26.50
  -3 -10   0  217.08   28.40
  -3 -10   0  218.98   16.00
   3  10   0  197.08   27.70
   3  10   0  217.48   22.50
   3  10   0  173.48   30.00
   3  10   0  150.78   26.00
   3  10   0  158.68   27.00
  -4 -10   0   36.00   11.00
  -4 -10   0   30.10   14.30
  -4 -10   0    8.80    7.40
  -4 -10   0   47.40   17.90
  -4 -10   0   33.80    9.10
  -4 -10   0   50.29   14.10
   4  10   0   72.09   17.10
   4  10   0   50.29   14.30
   4  10   0   31.50   11.20
   4  10   0   60.59   18.00
   4  10   0   70.49   16.40
   4  10   0   68.99   15.60
  -5 -10   0   62.59   19.60
  -5 -10   0   41.40   17.90
  -5 -10   0   55.89   14.90
  -5 -10   0   64.89   14.50
   5  10   0   73.79   20.00
   5  10   0   54.59   13.30
   5  10   0   80.19   18.40
   5  10   0   47.30   15.00
   5  10   0   56.19   21.10
   8 -11   0   16.20    8.20
   8 -11   0    9.80    6.50
   8 -11   0   35.80   11.60
   8 -11   0   20.20    9.70
   8 -11   0   -1.20    5.20
  -8  11   0    9.60    8.00
  -8  11   0   34.20   11.50
  -8  11   0   12.80    8.10
  -8  11   0   16.10    8.20
  -8  11   0   26.50   18.50
  -8  11   0   14.60    9.50
   7 -11   0  185.58   27.70
   7 -11   0  154.68   23.40
   7 -11   0  201.18   29.30
   7 -11   0  200.78   26.20
   7 -11   0  172.88   28.70
   7 -11   0  191.88   26.90
  -7  11   0  185.48   28.50
  -7  11   0  194.88   26.90
  -7  11   0  254.97   33.60
  -7  11   0  205.08   31.20
  -7  11   0  221.88   26.30
  -7  11   0  201.08   26.40
  -7  11   0  179.08   27.40
  -7  11   0  226.08   33.70
   6 -11   0  163.78   28.00
   6 -11   0  140.39   23.80
   6 -11   0  157.08   22.60
   6 -11   0  128.29   21.60
   6 -11   0   92.79   20.70
   6 -11   0  131.19   22.00
  -6  11   0  135.89   21.90
  -6  11   0  133.79   23.20
  -6  11   0  120.99   22.70
  -6  11   0  119.79   19.30
  -6  11   0  153.18   26.80
  -6  11   0  184.88   29.80
  -6  11   0  166.38   26.00
   5 -11   0   13.00    6.70
   5 -11   0   10.10    7.20
   5 -11   0    7.90    7.60
   5 -11   0    5.70    6.00
   5 -11   0    7.90    6.80
   5 -11   0   10.60    7.90
  -5  11   0   25.20   11.20
  -5  11   0    7.10    7.30
  -5  11   0    1.10   12.30
  -5  11   0   10.10    7.80
  -5  11   0    5.20    7.50
  -5  11   0    2.00    4.90
  -5  11   0   -0.10    4.90
   4 -11   0   11.50    7.00
   4 -11   0   -1.20    5.20
   4 -11   0    4.40    7.10
   4 -11   0    4.20    5.90
   4 -11   0   -1.10    4.50
  -4  11   0    4.80    5.70
  -4  11   0   12.20    8.80
  -4  11   0    6.80    6.80
  -4  11   0   15.10    8.40
  -4  11   0    9.80    7.60
  -4  11   0    1.80    3.50
  -4  11   0    5.50   11.00
   3 -11   0   12.80    8.30
   3 -11   0   19.10    9.50
   3 -11   0    5.70    6.10
   3 -11   0   14.20    7.60
   3 -11   0   15.60    9.30
  -3  11   0   21.20   12.40
  -3  11   0   25.90   12.40
  -3  11   0    5.60    6.60
  -3  11   0   24.50   10.30
  -3  11   0    4.00    6.50
  -3  11   0    3.40    5.70
  -3  11   0   14.00    8.50
  -3  11   0   10.00    6.30
   2 -11   0   90.99   20.60
   2 -11   0   39.40   11.10
   2 -11   0   60.79   15.20
   2 -11   0   62.59   16.20
   2 -11   0   34.50   11.10
  -2  11   0   39.40   13.50
  -2  11   0   42.40   10.00
  -2  11   0   47.00   13.00
  -2  11   0   77.89   20.20
  -2  11   0   45.90   13.80
  -2  11   0   38.00   12.40
  -2  11   0   36.50   13.10
  -2  11   0   68.39   19.00
   1 -11   0  245.28   32.90
   1 -11   0  196.08   27.40
   1 -11   0  204.38   27.90
   1 -11   0  163.68   25.00
   1 -11   0  241.18   22.90
   1 -11   0  254.07   33.40
   1 -11   0  216.28   18.00
  -1  11   0  244.88   20.10
  -1  11   0  221.98   24.30
  -1  11   0  160.68   26.70
  -1  11   0  264.37   35.90
  -1  11   0  206.18   29.60
  -1  11   0  301.17   36.50
  -1  11   0  235.48   24.60
  -1  11   0  234.78   30.30
   0 -11   0   20.20    9.60
   0 -11   0   23.50   10.80
   0 -11   0   33.20   12.60
   0 -11   0   55.79   15.90
   0 -11   0   28.40   10.20
   0  11   0   31.40   10.50
   0  11   0   38.40   12.10
   0  11   0   28.10   10.50
   0  11   0   39.30   13.30
   0  11   0   40.50    8.50
   0  11   0   55.19   14.90
   0  11   0   44.30   15.20
   0  11   0   47.70   14.20
  -1 -11   0  125.69   21.50
  -1 -11   0  160.18   26.90
  -1 -11   0  140.39   16.90
  -1 -11   0  117.69   20.50
  -1 -11   0  167.48   31.30
  -1 -11   0  128.99   22.80
   1  11   0  122.49   23.30
   1  11   0  136.19   17.30
   1  11   0  138.89   23.10
   1  11   0   77.99   16.30
   1  11   0  153.48   13.60
   1  11   0  153.88   34.60
   1  11   0  199.88   28.70
   1  11   0  166.18   30.40
  -2 -11   0   81.39   19.00
  -2 -11   0   40.10   12.70
  -2 -11   0   65.59   15.90
  -2 -11   0   40.00   12.50
  -2 -11   0   71.89   14.30
  -2 -11   0   45.50   14.90
   2  11   0   59.19   16.20
   2  11   0   57.59   14.50
   2  11   0   65.69   16.70
   2  11   0   62.59   17.20
   2  11   0   68.89   16.00
   2  11   0   65.29   18.10
  -3 -11   0    7.80    4.60
  -3 -11   0   23.20    9.60
  -3 -11   0    9.00    8.00
  -3 -11   0   21.10   10.00
  -3 -11   0   11.90    9.50
   3  11   0   12.10    9.50
   3  11   0   16.70    9.40
   3  11   0   10.40    6.00
   3  11   0   17.50   10.00
   3  11   0    6.90    7.80
   3  11   0   19.90   11.30
  -4 -11   0   55.49   11.30
  -4 -11   0   23.70   15.40
  -4 -11   0   29.60   11.40
  -4 -11   0   50.89   14.30
   4  11   0   28.20   13.00
   4  11   0   26.90   12.00
   4  11   0   48.70   13.40
   4  11   0   26.40   12.10
   7 -12   0   24.00    9.50
   7 -12   0    9.60    7.10
   7 -12   0    9.60    8.50
   7 -12   0   12.10    9.20
   7 -12   0    4.10    4.80
   7 -12   0   14.80    8.20
  -7  12   0   36.40   18.20
  -7  12   0   16.90   11.90
  -7  12   0   14.60    7.60
  -7  12   0   17.90   10.20
  -7  12   0    7.10    7.20
   6 -12   0   -1.00    4.40
   6 -12   0    0.60    5.30
   6 -12   0   -0.80    3.30
   6 -12   0    7.90    6.90
   6 -12   0    3.20    4.90
  -6  12   0   10.90   15.50
  -6  12   0    0.80    5.30
  -6  12   0    5.00    6.90
  -6  12   0    8.20    6.60
  -6  12   0   -3.20    4.80
  -6  12   0   -4.40    3.00
   5 -12   0   46.20   13.20
   5 -12   0   62.89   17.00
   5 -12   0   63.69   17.60
   5 -12   0   79.59   17.70
   5 -12   0   54.09   16.30
  -5  12   0   65.79   17.30
  -5  12   0   55.09   14.90
  -5  12   0   69.89   17.40
  -5  12   0   38.90   11.30
  -5  12   0   39.20   13.10
  -5  12   0   48.80   14.10
   4 -12   0   12.40    7.50
   4 -12   0   10.70    7.50
   4 -12   0    8.30    7.70
   4 -12   0    1.10    5.10
   4 -12   0    9.60    8.70
  -4  12   0    5.40    5.00
  -4  12   0   18.90   11.80
  -4  12   0   -4.50   12.70
  -4  12   0    3.90    5.80
  -4  12   0    7.10    8.20
  -4  12   0   -2.70    4.50
   3 -12   0    9.60    7.10
   3 -12   0   31.50   12.50
   3 -12   0   11.60    7.90
   3 -12   0   10.40    7.20
   3 -12   0   11.20    7.90
  -3  12   0    8.40    7.60
  -3  12   0    9.70    6.80
  -3  12   0   -6.80    5.20
  -3  12   0    7.80    7.30
  -3  12   0   12.10   13.30
  -3  12   0   20.80   13.20
  -3  12   0   11.40    8.60
   2 -12   0   48.20   13.60
   2 -12   0   92.19   18.20
   2 -12   0   56.39   15.80
   2 -12   0   61.19   16.90
   2 -12   0   50.39   14.40
  -2  12   0   48.40   14.90
  -2  12   0   20.90   10.50
  -2  12   0   74.49   17.70
  -2  12   0   54.39   12.30
  -2  12   0   50.09   16.00
  -2  12   0   78.29   20.70
  -2  12   0   58.79   22.50
   1 -12   0  128.79   21.80
   1 -12   0  134.39   25.10
   1 -12   0  167.98   23.60
   1 -12   0  134.29   23.00
   1 -12   0  170.78   28.10
  -1  12   0  102.69   18.60
  -1  12   0  105.29   23.50
  -1  12   0  101.99   15.00
  -1  12   0  133.79   27.70
  -1  12   0   98.59   18.10
  -1  12   0  159.78   26.60
   0 -12   0   -0.70    4.10
   0 -12   0    2.40    5.80
   0 -12   0   -4.30    2.80
   0 -12   0   -1.80    3.20
   0 -12   0    1.20    6.10
   0  12   0   -7.60   12.40
   0  12   0   18.00    9.90
   0  12   0   -2.50    3.30
   0  12   0   -4.00    3.10
   0  12   0   -2.90    5.90
   0  12   0   10.90    7.10
   0  12   0   24.10   14.50
   0  12   0    7.00    7.40
  -1 -12   0   43.80    9.80
  -1 -12   0   54.39   15.40
  -1 -12   0   43.70   11.70
  -1 -12   0   38.60   12.30
  -1 -12   0   48.00   15.10
  -1 -12   0   34.90   12.70
   1  12   0   31.20   14.40
   1  12   0   67.79   15.00
   1  12   0   43.10   13.10
   1  12   0   34.00   13.50
   1  12   0   57.59    9.70
   1  12   0   53.69   15.50
   1  12   0   32.80   14.90
   1  12   0   18.10   10.10
  -2 -12   0   18.90    9.70
  -2 -12   0    8.70    7.50
  -2 -12   0   18.10    6.30
  -2 -12   0   13.50    7.40
  -2 -12   0   32.60   11.80
   2  12   0   17.70   11.50
   2  12   0   10.20   10.20
   2  12   0   24.20    9.90
   2  12   0   21.30   10.80
   2  12   0   10.20    7.70
  -3 -12   0    8.40    8.30
  -3 -12   0   12.80    6.90
  -3 -12   0    2.40    4.90
   3  12   0   13.20    7.80
   3  12   0   11.30    9.20
   3  12   0    7.90    9.90
   3  12   0    4.30    5.10
   6 -13   0   72.69   18.10
   6 -13   0   51.69   13.80
   6 -13   0   52.19   15.60
   6 -13   0   64.29   17.20
   6 -13   0   78.49   18.60
  -6  13   0   52.19   15.60
  -6  13   0   96.59   20.10
  -6  13   0   80.19   16.30
  -6  13   0   75.19   22.40
   5 -13   0    3.30    4.50
   5 -13   0   15.70    9.00
   5 -13   0   26.50   10.80
  -5  13   0   27.20   12.20
  -5  13   0   11.90    9.10
  -5  13   0    7.20   16.50
  -5  13   0    5.00    6.40
   4 -13   0    2.60    5.60
   4 -13   0   11.60    8.90
   4 -13   0   -3.40    3.60
   4 -13   0   13.40    8.60
   4 -13   0    3.00    5.70
  -4  13   0   -4.40    6.70
  -4  13   0   13.30   17.50
  -4  13   0    6.20    6.90
  -4  13   0    2.70    5.90
  -4  13   0    1.90    6.20
  -4  13   0   -0.70    6.10
   3 -13   0    9.30    7.80
   3 -13   0   12.50    7.10
   3 -13   0   13.60    8.60
   3 -13   0   13.50   12.10
  -3  13   0   32.80   13.10
  -3  13   0    2.80    4.70
  -3  13   0   17.70   11.00
  -3  13   0    6.60    7.10
  -3  13   0    3.10   15.40
  -3  13   0   16.00    7.90
   2 -13   0   13.00   10.30
   2 -13   0    6.00    6.20
   2 -13   0    9.90    7.10
   2 -13   0    0.50    4.50
   2 -13   0    6.70    5.00
  -2  13   0   -2.50    5.10
  -2  13   0   -6.60    4.60
  -2  13   0    2.50   14.60
  -2  13   0    5.60    7.90
  -2  13   0   30.10   22.20
  -2  13   0   -1.60    4.70
   1 -13   0   16.00   11.00
   1 -13   0   12.00    7.90
   1 -13   0    3.70    7.20
   1 -13   0   14.90    8.30
   1 -13   0    8.20    6.90
   1 -13   0   16.10    9.60
  -1  13   0   10.80    9.50
  -1  13   0   20.30   10.90
  -1  13   0   15.30    7.10
  -1  13   0   12.20   11.60
  -1  13   0   12.60    9.80
  -1  13   0   12.80   15.70
   0 -13   0   70.59   18.00
   0 -13   0  105.29   16.20
   0 -13   0   95.29   23.30
   0 -13   0   91.89   16.20
   0 -13   0   96.99   21.90
   0  13   0   68.29   18.40
   0  13   0   73.79   20.10
   0  13   0   66.69   23.60
   0  13   0  116.39   20.50
   0  13   0   63.19   23.60
   0  13   0   86.79   20.00
   0  13   0   77.39   12.60
  -1 -13   0   -2.90    3.40
   1  13   0    8.20    7.90
   1 -14   1    6.80    5.30
  -2  14  -1  120.29   18.40
  -2  14  -1  131.69   27.80
  -2  14  -1  135.49   26.00
  -2  14  -1  127.39   25.00
  -2  14  -1   70.59   18.90
   2 -14   1  116.39   25.10
   2 -14   1  139.99   26.30
   2 -14   1  148.59   23.80
   2 -14   1  108.29   22.40
   2 -14   1  123.09   20.10
  -3  14  -1   34.70   13.00
  -3  14  -1   42.80   18.30
  -3  14  -1   27.10   12.20
  -3  14  -1    8.60    8.40
  -3  14  -1   50.99   12.40
   3 -14   1   34.70   12.10
   3 -14   1   36.10   14.80
   3 -14   1   19.30   10.10
   3 -14   1   16.40   10.20
   3 -14   1   22.30   10.30
   2  13  -1    1.40    6.10
   2  13  -1   16.10   10.80
   2  13  -1    7.40    9.60
   2  13  -1   12.70    9.70
   2  13  -1   15.70    9.40
  -2 -13   1    8.50    7.20
  -2 -13   1   12.00    6.40
  -2 -13   1   22.20   11.10
   1  13  -1   16.80   16.00
   1  13  -1   31.50   12.80
   1  13  -1   37.30    8.10
   1  13  -1   18.50   11.00
   1  13  -1   53.19   17.30
   1  13  -1   45.90   14.50
   1  13  -1   19.80   10.10
  -1 -13   1   32.50    8.90
  -1 -13   1   47.90   14.00
  -1 -13   1   30.30    9.90
  -1 -13   1   29.40   13.60
  -1 -13   1   19.70    9.20
   0  13  -1    9.90    5.90
   0  13  -1    9.80    8.10
   0  13  -1    3.90    7.30
   0  13  -1    7.20    7.10
   0  13  -1    5.50    6.90
   0  13  -1   20.50   10.40
   0  13  -1   19.90   15.10
   0 -13   1    2.40    4.50
   0 -13   1    4.60    6.10
   0 -13   1    0.40    4.00
   0 -13   1   10.70    7.70
   0 -13   1    0.30    5.20
   0 -13   1    8.70    4.60
  -1  13  -1   84.99   19.40
  -1  13  -1   72.89   13.00
  -1  13  -1   89.49   21.20
  -1  13  -1   98.09   21.90
  -1  13  -1   89.39   19.70
  -1  13  -1   80.49   18.00
  -1  13  -1  128.49   28.30
  -1  13  -1   78.39   22.40
   1 -13   1   67.79   16.50
   1 -13   1  101.89   22.50
   1 -13   1   70.19   18.20
   1 -13   1   80.59   14.40
   1 -13   1   81.99   20.90
   1 -13   1   88.39   16.30
  -2  13  -1   47.40   17.00
  -2  13  -1   38.70   14.30
  -2  13  -1   31.60   10.40
  -2  13  -1   43.90   17.30
  -2  13  -1   86.99   20.10
  -2  13  -1   69.19   18.00
  -2  13  -1   60.49   12.60
   2 -13   1   43.40   16.00
   2 -13   1   53.79   15.50
   2 -13   1   68.69   17.00
   2 -13   1   72.09   17.10
  -3  13  -1    6.50    7.00
  -3  13  -1   -3.30    4.40
  -3  13  -1   15.30   10.70
  -3  13  -1    4.30    7.00
  -3  13  -1   11.90    8.80
  -3  13  -1   10.00   14.60
  -3  13  -1    9.90    9.30
   3 -13   1   13.50    8.40
   3 -13   1   -1.20    4.00
   3 -13   1   -1.40    3.00
   3 -13   1   14.10    9.90
   3 -13   1    0.80    3.40
  -4  13  -1   -2.10    3.00
  -4  13  -1    3.00    7.60
  -4  13  -1   25.10   14.70
  -4  13  -1    4.00    5.80
  -4  13  -1   -5.30    4.20
  -4  13  -1   -1.70    5.00
   4 -13   1   -0.20    4.00
   4 -13   1    9.10    7.50
   4 -13   1   -0.30    3.90
   4 -13   1   10.80    7.10
   4 -13   1   -1.10    4.70
  -5  13  -1    7.40    7.40
  -5  13  -1   38.60   17.60
  -5  13  -1    2.90    6.10
  -5  13  -1   11.60   11.90
  -5  13  -1    8.20    8.20
  -5  13  -1   13.30    8.10
   5 -13   1   26.50   10.70
   5 -13   1   20.10   10.40
   5 -13   1    9.60    7.70
   5 -13   1   13.70    8.00
   5 -13   1   14.10    9.40
  -6  13  -1  107.79   20.90
  -6  13  -1   81.39   18.00
  -6  13  -1   81.69   24.10
  -6  13  -1  123.69   23.80
   6 -13   1   82.49   17.20
   6 -13   1   52.29   14.70
   6 -13   1   82.19   18.60
   6 -13   1   81.09   18.70
   6 -13   1   90.99   20.90
   6 -13   1   94.09   22.00
   3  12  -1   11.70    7.10
   3  12  -1    9.90    7.00
   3  12  -1   13.80    8.90
   3  12  -1    3.70    6.20
   3  12  -1    3.60    5.80
  -3 -12   1   26.50   11.90
  -3 -12   1   10.20    7.50
  -3 -12   1   10.00    8.70
  -3 -12   1    6.40    4.10
   2  12  -1   38.80   12.70
   2  12  -1   38.50   13.90
   2  12  -1   31.60    6.70
   2  12  -1   48.90   15.50
   2  12  -1   10.70    6.00
   2  12  -1   21.10   11.40
   2  12  -1   53.99   16.80
  -2 -12   1   22.20   10.40
  -2 -12   1   16.70    8.70
  -2 -12   1   27.70   11.40
  -2 -12   1   19.10    9.80
  -2 -12   1   38.00    8.70
  -2 -12   1   30.20   14.00
   1  12  -1    4.10    6.80
   1  12  -1    4.60    5.90
   1  12  -1    5.50    4.80
   1  12  -1    7.90    8.10
   1  12  -1    2.80    7.00
   1  12  -1    5.10    6.00
   1  12  -1   10.00    7.40
  -1 -12   1    5.00    6.60
  -1 -12   1    3.20    5.20
  -1 -12   1   10.80    6.90
  -1 -12   1   15.90    9.70
  -1 -12   1    7.80    7.80
  -1 -12   1   -1.90    3.30
   0  12  -1   71.99   18.30
   0  12  -1   87.29   21.40
   0  12  -1   79.19   18.70
   0  12  -1   73.19   17.20
   0  12  -1   86.39   19.90
   0  12  -1   96.39   20.50
   0 -12   1   65.39   15.20
   0 -12   1   97.09   16.00
   0 -12   1   56.79   22.20
   0 -12   1   98.49   11.20
   0 -12   1   73.49   17.40
   0 -12   1   94.69   20.10
   0 -12   1   64.09   16.60
  -1  12  -1    4.80    7.00
  -1  12  -1   -4.00    4.20
  -1  12  -1   19.40   11.50
  -1  12  -1   14.60    9.20
  -1  12  -1    1.80    6.90
  -1  12  -1   15.60    8.70
   1 -12   1   10.50    9.40
   1 -12   1    5.80    5.30
   1 -12   1    1.90    4.50
   1 -12   1   -0.30    4.60
   1 -12   1    8.30    5.60
   1 -12   1    6.00    6.00
   1 -12   1   -9.00   20.60
   1 -12   1   16.60    4.60
  -2  12  -1   16.90    8.30
  -2  12  -1   38.30   12.50
  -2  12  -1   21.00    9.90
  -2  12  -1    3.60    8.10
  -2  12  -1   21.20   11.90
  -2  12  -1   10.20    5.90
  -2  12  -1   21.00   11.20
   2 -12   1   28.80   11.10
   2 -12   1   15.10    9.00
   2 -12   1   25.80    5.80
   2 -12   1   40.60   13.70
   2 -12   1   34.00   12.60
   2 -12   1   15.20    8.10
   2 -12   1   61.29   23.20
  -3  12  -1   41.40   12.90
  -3  12  -1   21.30   10.50
  -3  12  -1   38.10   13.40
  -3  12  -1   29.60   13.00
  -3  12  -1   43.50   10.60
  -3  12  -1   39.90   14.00
  -3  12  -1   18.80    9.10
   3 -12   1   34.30   12.30
   3 -12   1   47.80   13.90
   3 -12   1   57.39   13.90
   3 -12   1   60.29   15.80
   3 -12   1   54.99   14.60
  -4  12  -1   24.40   10.90
  -4  12  -1   17.40    8.40
  -4  12  -1   17.70    8.20
  -4  12  -1   30.50   13.60
  -4  12  -1   28.50   15.10
  -4  12  -1   14.80    8.70
  -4  12  -1   26.20   12.90
   4 -12   1   19.90    8.90
   4 -12   1   28.30   11.60
   4 -12   1   24.40   10.60
   4 -12   1   29.00   10.50
   4 -12   1   19.20    9.00
  -5  12  -1    1.50    5.10
  -5  12  -1    2.30    5.70
  -5  12  -1    0.40   13.70
  -5  12  -1    2.30    6.00
  -5  12  -1    0.90    6.30
  -5  12  -1   13.80   11.80
  -5  12  -1    7.00    7.20
   5 -12   1    1.10    4.50
   5 -12   1   10.00    7.60
   5 -12   1    8.30    8.20
   5 -12   1   -3.20    4.40
   5 -12   1    1.40    5.80
   5 -12   1    0.50    5.60
  -6  12  -1   10.70    7.50
  -6  12  -1   -3.30   13.80
  -6  12  -1   -1.30    4.50
  -6  12  -1   11.30    7.10
  -6  12  -1    0.70    5.90
  -6  12  -1    6.90    6.80
  -6  12  -1   25.10   10.70
   6 -12   1   15.50    9.80
   6 -12   1   10.60    6.50
   6 -12   1   25.10   10.40
   6 -12   1   16.20    8.00
   6 -12   1   33.40   12.70
   6 -12   1    7.50    7.00
  -7  12  -1    1.50    6.50
  -7  12  -1    2.70    5.00
  -7  12  -1    6.00    7.60
  -7  12  -1   -7.70   15.10
  -7  12  -1    7.50    6.30
   7 -12   1   16.70   10.40
   7 -12   1    4.70    5.30
   7 -12   1   21.80   12.80
   7 -12   1    3.30    5.60
   7 -12   1   13.00    7.30
   7 -12   1    4.30    6.80
  -8  12  -1   25.50   11.30
  -8  12  -1   18.70    8.50
  -8  12  -1   17.60    8.80
  -8  12  -1   45.30   20.90
  -8  12  -1   11.50   10.40
   8 -12   1   22.30    9.70
   8 -12   1   26.80   12.60
   8 -12   1   33.40   11.40
   8 -12   1   20.80    9.60
   8 -12   1   38.70   12.30
   8 -12   1   21.90    9.60
   5  11  -1   13.00    9.00
   5  11  -1   10.50    7.20
   5  11  -1    5.10    4.70
   5  11  -1    4.20    7.10
   5  11  -1   -1.70    4.00
  -5 -11   1    1.30   16.40
  -5 -11   1   -9.70   15.10
  -5 -11   1   -3.90    5.30
  -5 -11   1    7.90    6.10
  -5 -11   1   -0.20    2.90
  -5 -11   1    4.50    4.90
   4  11  -1   46.90   15.30
   4  11  -1   19.00    9.30
   4  11  -1   41.00   11.90
   4  11  -1    5.80    8.70
   4  11  -1   22.20    9.30
  -4 -11   1   27.70    9.90
  -4 -11   1   20.30   10.10
  -4 -11   1   33.40   10.20
  -4 -11   1   30.40   10.60
  -4 -11   1   26.10   15.70
   3  11  -1   15.90    9.70
   3  11  -1   12.30    7.70
   3  11  -1   32.20   12.50
   3  11  -1   31.60   10.40
   3  11  -1   22.80    9.80
   3  11  -1   26.00   10.70
  -3 -11   1   32.50   12.30
  -3 -11   1   35.60   18.00
  -3 -11   1   23.20   10.10
  -3 -11   1   18.60    5.50
  -3 -11   1    3.40    8.10
   2  11  -1  572.14   48.40
   2  11  -1  583.44   48.40
   2  11  -1  583.84   47.50
   2  11  -1  617.54   44.80
   2  11  -1  523.85   48.30
   2  11  -1  508.45   46.60
  -2 -11   1  540.55   45.80
  -2 -11   1  624.24   49.20
  -2 -11   1  565.84   37.30
  -2 -11   1  578.74   39.90
  -2 -11   1  603.94   46.00
   1  11  -1  169.28   25.50
   1  11  -1  159.58   25.40
   1  11  -1  139.49   24.00
   1  11  -1  114.69   18.90
   1  11  -1  140.89   24.90
   1  11  -1  117.49   22.60
  -1 -11   1  135.99   22.30
  -1 -11   1  136.19   21.60
  -1 -11   1  147.39   17.40
  -1 -11   1  130.29   22.30
  -1 -11   1  146.39   24.30
  -1 -11   1  149.79   16.30
   0  11  -1   50.69   12.80
   0  11  -1   91.99   18.90
   0  11  -1   87.09   19.00
   0  11  -1   91.89   19.40
   0  11  -1   89.79   20.30
   0  11  -1   63.09   18.50
   0 -11   1   86.69   13.10
   0 -11   1   62.39   17.40
   0 -11   1   80.29   14.60
   0 -11   1   86.89   19.60
   0 -11   1   94.19   10.90
   0 -11   1  132.19   21.40
   0 -11   1   60.19   15.10
   0 -11   1  128.49   23.00
  -1  11  -1  138.99   25.40
  -1  11  -1  166.88   24.70
  -1  11  -1  117.59   20.80
  -1  11  -1   76.59   16.70
  -1  11  -1  116.29   22.40
  -1  11  -1  106.59   21.80
   1 -11   1   97.39   19.20
   1 -11   1   85.49   17.40
   1 -11   1   77.79   20.70
   1 -11   1  133.99   15.50
   1 -11   1  166.68   22.00
   1 -11   1  138.49   23.40
  -2  11  -1  103.29   20.50
  -2  11  -1   90.99   17.10
  -2  11  -1   84.49   18.60
  -2  11  -1   90.49   19.70
  -2  11  -1   86.89   17.60
   2 -11   1   90.79   17.40
   2 -11   1  122.39   19.80
   2 -11   1  103.19   19.70
   2 -11   1   86.69   11.10
   2 -11   1  140.99   24.30
   2 -11   1   85.99   17.60
   2 -11   1   99.79   19.80
  -3  11  -1  145.19   22.60
  -3  11  -1   83.89   17.60
  -3  11  -1  129.09   24.30
  -3  11  -1  142.09   25.20
  -3  11  -1   99.89   15.30
  -3  11  -1   80.29   17.90
   3 -11   1   79.49   22.00
   3 -11   1  106.89   19.60
   3 -11   1   99.59   19.40
   3 -11   1  122.49   20.70
   3 -11   1  151.28   24.90
   3 -11   1  130.39   14.50
   3 -11   1  109.59   18.20
  -4  11  -1   35.20   11.40
  -4  11  -1   23.10    9.20
  -4  11  -1   45.20   13.20
  -4  11  -1   23.40   11.70
  -4  11  -1   24.00   10.90
  -4  11  -1    9.00    6.50
   4 -11   1   17.90    9.10
   4 -11   1   25.10   10.00
   4 -11   1   24.60   10.10
   4 -11   1    9.80    7.20
   4 -11   1   20.90    9.80
   4 -11   1   31.90   11.40
  -5  11  -1    3.20    6.80
  -5  11  -1   22.10   10.50
  -5  11  -1    6.30    6.00
  -5  11  -1   15.00    8.80
  -5  11  -1    9.50   10.40
  -5  11  -1    7.10    6.70
  -5  11  -1   15.20    8.20
   5 -11   1   20.10    9.40
   5 -11   1   16.60    9.10
   5 -11   1   15.20    9.10
   5 -11   1    9.90    7.30
   5 -11   1   18.50    9.30
   5 -11   1    8.60    7.10
  -6  11  -1   26.40   10.40
  -6  11  -1   31.90   11.60
  -6  11  -1   31.60   16.30
  -6  11  -1   19.40    9.10
  -6  11  -1   50.99   17.90
  -6  11  -1   49.80   12.40
  -6  11  -1   56.79   15.10
   6 -11   1   38.30   12.30
   6 -11   1   26.60   10.70
   6 -11   1   27.70   12.10
   6 -11   1   27.20   10.10
   6 -11   1   30.40   10.50
   6 -11   1   22.90   10.20
  -7  11  -1  199.18   31.50
  -7  11  -1  252.67   33.00
  -7  11  -1  228.78   28.70
  -7  11  -1  194.68   25.60
  -7  11  -1  227.98   29.20
  -7  11  -1  143.59   25.80
  -7  11  -1  260.47   29.70
   7 -11   1  222.98   28.90
   7 -11   1  249.68   32.70
   7 -11   1  131.19   22.70
   7 -11   1  293.17   40.20
   7 -11   1  209.78   28.40
   7 -11   1  236.88   30.50
  -8  11  -1  135.09   21.70
  -8  11  -1  117.99   24.40
  -8  11  -1  112.29   18.20
  -8  11  -1  150.78   23.50
  -8  11  -1   92.49   18.20
  -8  11  -1  125.99   24.50
  -8  11  -1  188.58   28.30
   8 -11   1   72.39   19.80
   8 -11   1  112.79   19.40
   8 -11   1  101.99   19.80
   8 -11   1  151.38   34.50
   8 -11   1  117.69   20.00
   8 -11   1  140.19   22.70
  -9  11  -1   -2.00    6.00
  -9  11  -1   -4.50    2.70
  -9  11  -1    0.30    3.40
  -9  11  -1    7.10   19.00
   9 -11   1    6.10    4.60
   9 -11   1   12.40    8.40
   6  10  -1   98.29   21.10
   6  10  -1   59.09   16.40
   6  10  -1   79.19   15.40
   6  10  -1   55.79   15.20
   6  10  -1   60.49   15.60
  -6 -10   1   82.49   17.20
  -6 -10   1   87.49   13.20
  -6 -10   1   42.40   18.20
  -6 -10   1   70.99   14.70
  -6 -10   1   55.29   18.90
  -6 -10   1   79.89   18.90
   5  10  -1   17.10    7.80
   5  10  -1   11.50    6.40
   5  10  -1   14.80    8.70
   5  10  -1   16.90    8.30
   5  10  -1   13.60    8.90
  -5 -10   1   15.10    6.00
  -5 -10   1    9.30   14.10
  -5 -10   1   17.60    9.20
  -5 -10   1    9.40    5.20
  -5 -10   1    8.90    7.80
  -5 -10   1   13.30    7.50
  -5 -10   1    3.10   13.20
  -5 -10   1   12.40    8.00
   4  10  -1    4.80    6.30
   4  10  -1    0.80    3.50
   4  10  -1    0.30    5.50
   4  10  -1    2.20    5.90
   4  10  -1   -6.20    3.90
   4  10  -1    4.90    5.70
  -4 -10   1    7.50   11.90
  -4 -10   1   -2.10    3.60
  -4 -10   1   -1.30    4.10
  -4 -10   1    5.70    5.60
  -4 -10   1    4.40    5.90
  -4 -10   1   14.00    7.90
   3  10  -1   46.80   14.50
   3  10  -1   42.20   11.10
   3  10  -1   30.20   12.70
   3  10  -1   30.20   11.70
   3  10  -1   53.39   14.40
  -3 -10   1   44.40   12.80
  -3 -10   1   34.20    9.20
  -3 -10   1   51.19   13.60
  -3 -10   1   49.20   12.10
  -3 -10   1   34.20    6.90
  -3 -10   1   47.10   13.40
   2  10  -1  167.58   23.00
   2  10  -1  128.79   23.40
   2  10  -1  196.08   29.50
   2  10  -1  152.68   23.70
   2  10  -1  188.78   27.70
  -2 -10   1  159.48   24.60
  -2 -10   1  167.08   24.90
  -2 -10   1  132.09   21.30
  -2 -10   1  155.68   23.30
  -2 -10   1  161.18   16.60
  -2 -10   1  159.28   14.70
   1  10  -1   74.59   15.80
   1  10  -1   80.39   18.70
   1  10  -1  115.89   20.90
   1  10  -1   89.69   16.40
   1  10  -1   73.89   16.60
  -1 -10   1   95.09   14.70
  -1 -10   1   39.10   11.20
  -1 -10   1   99.19   19.20
  -1 -10   1   82.39   17.70
  -1 -10   1   98.99   20.00
  -1 -10   1   93.79   13.20
   0  10  -1   12.50    7.70
   0  10  -1   -0.80    5.00
   0  10  -1   11.70    6.90
   0  10  -1   14.70    7.10
   0  10  -1    4.30    6.30
   0 -10   1    6.90    5.70
   0 -10   1    9.00    5.80
   0 -10   1   15.80    7.60
   0 -10   1    5.20    6.00
   0 -10   1   27.20   12.50
  -1  10  -1  453.45   38.80
  -1  10  -1  468.95   37.20
  -1  10  -1  409.46   36.30
  -1  10  -1  405.46   37.20
  -1  10  -1  399.56   34.30
  -1  10  -1  466.55   37.80
   1 -10   1  449.66   33.40
   1 -10   1  423.96   34.20
   1 -10   1  391.06   35.30
   1 -10   1  435.96   37.30
   1 -10   1  475.35   38.30
   1 -10   1  440.66   35.60
   1 -10   1  423.36   27.60
  -2  10  -1  312.87   38.50
  -2  10  -1  211.08   40.90
  -2  10  -1  318.67   28.50
  -2  10  -1  260.97   25.90
  -2  10  -1  336.27   30.50
  -2  10  -1  252.07   28.30
   2 -10   1  207.18   27.20
   2 -10   1  276.87   26.10
   2 -10   1  289.17   29.00
   2 -10   1  284.17   20.10
   2 -10   1  264.57   31.70
   2 -10   1  285.07   25.70
  -3  10  -1  418.36   35.40
  -3  10  -1  455.65   37.00
  -3  10  -1  415.76   35.50
  -3  10  -1  542.45   39.70
  -3  10  -1  443.56   37.60
   3 -10   1  427.16   37.00
   3 -10   1  409.96   34.70
   3 -10   1  371.76   35.50
   3 -10   1  420.76   34.70
   3 -10   1  423.86   35.40
   3 -10   1  403.56   33.60
   3 -10   1  420.06   28.60
   3 -10   1  465.65   37.90
  -4  10  -1  137.59   19.00
  -4  10  -1  124.39   21.80
  -4  10  -1  128.59   19.60
  -4  10  -1  115.89   20.50
  -4  10  -1  161.38   22.90
  -4  10  -1  102.49   18.00
   4 -10   1   78.49   16.90
   4 -10   1  123.39   21.40
   4 -10   1   71.79   14.90
   4 -10   1  109.49   17.60
   4 -10   1  111.99   24.80
   4 -10   1  105.59   17.40
   4 -10   1  128.89   27.00
   4 -10   1  118.29   13.80
  -5  10  -1    4.30    7.40
  -5  10  -1    8.60    6.80
  -5  10  -1    9.40   10.50
  -5  10  -1   -0.30    5.10
  -5  10  -1    6.60    6.60
   5 -10   1    6.30    6.60
   5 -10   1    5.20    6.10
   5 -10   1   10.90    7.90
   5 -10   1   10.20    7.40
   5 -10   1   -1.90    4.00
   5 -10   1    4.10    5.10
  -6  10  -1  149.88   22.60
  -6  10  -1  120.49   22.50
  -6  10  -1  156.78   22.50
  -6  10  -1  164.28   26.40
  -6  10  -1  162.08   22.20
  -6  10  -1  162.38   22.80
  -6  10  -1  168.38   25.20
   6 -10   1  169.98   35.00
   6 -10   1  169.78   24.50
   6 -10   1  119.39   20.60
   6 -10   1  172.18   25.10
   6 -10   1  196.48   29.50
   6 -10   1  149.49   22.80
  -7  10  -1  186.58   27.40
  -7  10  -1  205.78   28.40
  -7  10  -1  192.78   29.50
  -7  10  -1  235.98   29.90
  -7  10  -1  233.38   28.50
  -7  10  -1  243.28   28.50
  -7  10  -1  227.58   26.80
   7 -10   1  222.28   27.80
   7 -10   1  200.88   25.20
   7 -10   1  179.88   30.20
   7 -10   1  192.98   26.90
   7 -10   1  210.48   28.90
   7 -10   1  212.78   28.10
  -8  10  -1   62.09   14.10
  -8  10  -1   68.39   13.60
  -8  10  -1  119.29   24.00
  -8  10  -1   71.49   14.70
  -8  10  -1   90.69   16.30
  -8  10  -1   39.60   16.20
  -8  10  -1   97.29   24.30
   8 -10   1   81.99   16.00
   8 -10   1   79.19   17.30
   8 -10   1   75.09   20.20
   8 -10   1   71.89   15.00
   8 -10   1   85.09   18.00
   8 -10   1   83.49   16.90
  -9  10  -1   17.70    7.70
  -9  10  -1   18.20    8.40
  -9  10  -1    9.50    6.80
  -9  10  -1   -3.00    4.10
  -9  10  -1    8.10    6.20
  -9  10  -1   18.50   16.80
  -9  10  -1    6.80    6.00
   9 -10   1   15.10    6.40
   9 -10   1   20.30   11.80
   9 -10   1   12.80    9.50
   9 -10   1   11.50    7.40
   9 -10   1    3.70    4.00
   9 -10   1   21.40    8.60
   7   9  -1    1.60    4.10
   7   9  -1    4.30    5.40
   7   9  -1   28.60   11.10
   7   9  -1    8.20    8.80
   7   9  -1   10.80    7.10
  -7  -9   1   -1.10    4.90
  -7  -9   1    0.30    3.90
  -7  -9   1   -3.20   16.30
  -7  -9   1   -0.80    2.20
  -7  -9   1    8.60    6.80
  -7  -9   1  -10.20   15.70
   6   9  -1   -4.40    5.20
   6   9  -1   -3.20    3.80
   6   9  -1   -5.00    2.40
   6   9  -1    3.80    4.40
  -6  -9   1    6.80    5.00
  -6  -9   1    7.80    7.50
  -6  -9   1   -0.50   12.80
  -6  -9   1    3.00    3.80
  -6  -9   1   10.30   13.60
  -6  -9   1    0.50    4.50
  -6  -9   1   -3.90    4.20
  -6  -9   1    2.90    5.10
   5   9  -1   -2.30    4.40
   5   9  -1    4.90    5.10
   5   9  -1    2.20    5.10
   5   9  -1    0.00    3.90
   5   9  -1   -3.10    5.70
  -5  -9   1   -1.30    4.00
  -5  -9   1    0.10    3.40
  -5  -9   1   19.20   11.20
  -5  -9   1    4.70    7.40
  -5  -9   1   -2.80    2.10
  -5  -9   1   -6.80    3.50
  -5  -9   1    6.40   11.10
  -5  -9   1   -0.40    6.20
   4   9  -1   20.00    8.50
   4   9  -1    7.60    6.40
   4   9  -1    9.60    5.70
   4   9  -1    5.70    7.20
   4   9  -1    8.50    7.60
  -4  -9   1   -6.40    9.10
  -4  -9   1    8.20    7.60
  -4  -9   1   -1.00    5.80
  -4  -9   1   13.30    6.20
  -4  -9   1    8.90    6.70
  -4  -9   1   12.00    6.30
   3   9  -1  120.09   20.30
   3   9  -1  108.99   21.40
   3   9  -1  119.79   17.70
   3   9  -1   90.99   17.40
   3   9  -1   79.29   17.40
  -3  -9   1  142.79   22.40
  -3  -9   1  110.19   15.30
  -3  -9   1  127.49   20.90
  -3  -9   1  118.09   10.90
  -3  -9   1  140.49   20.60
   2   9  -1  162.68   24.30
   2   9  -1  186.58   19.80
   2   9  -1  192.58   28.60
   2   9  -1  196.28   26.60
   2   9  -1  168.48   23.80
  -2  -9   1  262.37   31.60
  -2  -9   1  198.48   30.60
  -2  -9   1  220.18   16.80
  -2  -9   1  286.97   32.50
  -2  -9   1  196.78   24.50
  -2  -9   1  209.78   18.40
   1   9  -1   41.70   10.90
   1   9  -1   32.00   10.60
   1   9  -1   35.00   11.10
   1   9  -1   49.00   12.50
   1   9  -1   37.80   12.00
  -1  -9   1   39.10   11.90
  -1  -9   1   44.60    9.40
  -1  -9   1   24.00    9.40
  -1  -9   1   38.80    8.00
  -1  -9   1   34.80    9.80
  -1  -9   1   34.20   10.00
   0   9  -1   -2.60    3.30
   0   9  -1    3.30    5.30
   0   9  -1    3.00    3.90
   0   9  -1    6.30    5.60
   0   9  -1    7.30    7.80
   0   9  -1    0.60    4.20
   0  -9   1    6.50    5.80
   0  -9   1    9.90    5.30
   0  -9   1    6.30    5.00
   0  -9   1   -2.90    3.30
   0  -9   1   15.00    8.10
  -1   9  -1  214.18   22.10
  -1   9  -1  177.78   23.90
  -1   9  -1  171.48   23.50
  -1   9  -1  244.98   39.50
  -1   9  -1  153.58   20.80
  -1   9  -1  151.88   21.20
   1  -9   1  134.29   19.80
   1  -9   1  162.18   17.40
   1  -9   1  208.08   26.00
   1  -9   1  194.48   14.10
   1  -9   1  184.88   23.50
   1  -9   1  160.28   23.20
   1  -9   1  210.78   19.80
  -2   9  -1    4.60    4.60
  -2   9  -1   12.30    6.80
  -2   9  -1   13.10    7.10
  -2   9  -1    8.10    7.50
  -2   9  -1    9.30    5.80
  -2   9  -1    1.70    5.80
   2  -9   1    7.90    3.70
   2  -9   1    7.00    5.60
   2  -9   1   19.80    8.70
   2  -9   1   -3.20    9.30
   2  -9   1   13.10    7.80
   2  -9   1   12.50    5.90
   2  -9   1    6.50    6.00
  -3   9  -1   66.59   14.10
  -3   9  -1   47.70   11.80
  -3   9  -1   80.39   15.90
  -3   9  -1   53.69   12.30
  -3   9  -1   62.49   14.00
   3  -9   1   85.39   11.10
   3  -9   1   55.49   12.60
   3  -9   1   80.89   16.90
   3  -9   1   72.29   14.50
   3  -9   1   65.09   14.00
   3  -9   1   69.29   15.70
   3  -9   1   55.19   13.90
   3  -9   1   66.19   13.80
  -4   9  -1  195.98   23.60
  -4   9  -1  197.38   24.50
  -4   9  -1  178.58   24.60
  -4   9  -1  183.18   25.50
  -4   9  -1  199.68   27.20
   4  -9   1  175.38   21.60
   4  -9   1  245.38   27.00
   4  -9   1  213.18   28.70
   4  -9   1  191.78   15.90
   4  -9   1  145.99   23.00
   4  -9   1  157.08   22.90
   4  -9   1  191.48   19.90
   4  -9   1  166.38   22.10
  -5   9  -1   73.09   13.90
  -5   9  -1   51.89   10.80
  -5   9  -1   71.59   14.20
  -5   9  -1   72.99   15.50
  -5   9  -1   88.09   16.10
  -5   9  -1   76.79   14.60
  -5   9  -1   99.39   16.40
   5  -9   1   93.59   18.10
   5  -9   1   39.60   12.10
   5  -9   1   52.39   11.80
  -6   9  -1  206.08   31.80
  -6   9  -1  285.27   29.10
  -6   9  -1  251.67   28.90
  -6   9  -1  263.17   24.60
  -6   9  -1  320.27   27.80
  -6   9  -1  297.07   26.00
   6  -9   1  267.27   25.00
   6  -9   1  287.57   25.60
   6  -9   1  305.47   34.90
   6  -9   1  271.87   26.40
   6  -9   1  282.67   26.00
   6  -9   1  279.07   29.90
  -7   9  -1  449.16   35.40
  -7   9  -1  447.96   32.00
  -7   9  -1  508.55   36.30
  -7   9  -1  320.07   32.70
  -7   9  -1  392.56   36.80
  -7   9  -1  365.26   33.60
  -7   9  -1  320.07   35.00
   7  -9   1  454.35   36.10
   7  -9   1  393.36   34.00
   7  -9   1  496.25   36.70
   7  -9   1  424.66   33.20
   7  -9   1  409.46   32.80
   7  -9   1  429.06   40.10
  -8   9  -1   53.99   15.90
  -8   9  -1   61.69   18.00
  -8   9  -1   62.59   15.40
  -8   9  -1   33.10   11.90
  -8   9  -1   42.30   10.30
  -8   9  -1   31.00    9.70
  -8   9  -1   49.90   13.50
  -8   9  -1   72.99   15.00
  -8   9  -1   40.90   10.80
   8  -9   1   36.70   11.40
   8  -9   1   57.69   13.20
   8  -9   1   54.49   12.00
   8  -9   1   37.10   14.30
   8  -9   1   59.69   12.30
   8  -9   1   81.09   15.80
  -9   9  -1    1.70    5.60
  -9   9  -1   19.60   13.40
  -9   9  -1   -0.50    3.30
  -9   9  -1    5.00    4.70
  -9   9  -1   -1.20    4.90
  -9   9  -1   -1.10    4.30
  -9   9  -1    7.20    6.50
  -9   9  -1   -1.50    4.90
  -9   9  -1   -7.40   14.20
   9  -9   1    3.80    4.40
   9  -9   1    0.90    7.30
   9  -9   1   12.00    8.40
   9  -9   1   10.30    6.20
   9  -9   1    1.40    4.00
   9  -9   1   -2.60    4.80
 -10   9  -1   15.30   16.10
 -10   9  -1   20.40    8.20
 -10   9  -1   12.60    8.90
 -10   9  -1   21.60    7.70
 -10   9  -1   34.10   15.30
 -10   9  -1    5.30    4.90
 -10   9  -1   11.10    6.10
 -10   9  -1   18.00    7.60
  10  -9   1   26.20    9.90
  10  -9   1   11.70    9.40
  10  -9   1   10.40    8.80
  10  -9   1    9.30    6.20
  10  -9   1   14.00    6.50
  10  -9   1   30.70    9.90
   7   8  -1   99.49   20.30
   7   8  -1   79.09   16.50
   7   8  -1   91.59   25.70
   7   8  -1   71.99   16.20
   7   8  -1   71.49   14.10
  -7  -8   1   80.49   18.50
  -7  -8   1   76.29   19.20
  -7  -8   1   80.99   13.70
  -7  -8   1   82.29   16.10
  -7  -8   1   96.99   18.60
  -7  -8   1   40.30   11.10
   6   8  -1   31.30   11.70
   6   8  -1   69.89   12.70
   6   8  -1   74.19   15.90
   6   8  -1   67.19   16.10
   6   8  -1   43.60   12.80
  -6  -8   1   74.29   17.60
  -6  -8   1   84.59   12.70
  -6  -8   1  103.09   18.90
  -6  -8   1   82.69   15.30
  -6  -8   1   37.50   14.80
  -6  -8   1   50.99   12.60
  -6  -8   1   61.79   15.30
  -6  -8   1   83.09   15.90
   5   8  -1  206.68   29.90
   5   8  -1  176.28   24.40
   5   8  -1  196.68   27.00
   5   8  -1  204.88   26.60
   5   8  -1  204.28   18.50
  -5  -8   1  170.78   16.20
  -5  -8   1  212.88   23.30
  -5  -8   1  225.38   27.40
  -5  -8   1  181.78   24.80
  -5  -8   1  149.49   21.50
  -5  -8   1  190.18   24.10
  -5  -8   1  188.98   25.60
  -5  -8   1  158.68   20.20
   4   8  -1    4.50    6.20
   4   8  -1   13.60    6.10
   4   8  -1    8.50    5.80
   4   8  -1    8.80    6.50
   4   8  -1   12.50    7.50
  -4  -8   1    2.70    4.80
  -4  -8   1   14.40    8.60
  -4  -8   1   17.30    8.30
  -4  -8   1    8.20    6.10
  -4  -8   1    8.80    5.60
   3   8  -1  109.29   23.60
   3   8  -1   95.89   17.50
   3   8  -1   95.09   17.10
   3   8  -1  113.09   16.10
   3   8  -1   94.09   17.00
  -3  -8   1   84.19   12.80
  -3  -8   1   73.19   15.30
  -3  -8   1   83.29   15.10
  -3  -8   1   93.39    9.00
  -3  -8   1  136.29   21.50
   2   8  -1   20.00   10.00
   2   8  -1   52.59   14.20
   2   8  -1   34.10   10.70
   2   8  -1   10.90    6.80
   2   8  -1   20.10    8.20
   2   8  -1   24.50    7.30
  -2  -8   1   16.90    8.00
  -2  -8   1   24.80    7.40
  -2  -8   1   18.60    7.20
  -2  -8   1   30.80    9.70
  -2  -8   1   18.50    5.30
  -2  -8   1   25.80    8.60
   1   8  -1  304.87   25.50
   1   8  -1  300.97   26.70
   1   8  -1  285.97   27.70
   1   8  -1  326.77   28.60
   1   8  -1  331.97   28.20
   1   8  -1  313.37   25.30
  -1  -8   1  304.17   27.30
  -1  -8   1  285.07   21.30
  -1  -8   1  278.87   26.50
  -1  -8   1  285.57   22.40
  -1  -8   1  337.47   26.70
   0   8  -1  166.88   21.90
   0   8  -1  139.29   20.10
   0   8  -1  126.59   21.20
   0   8  -1  151.38   21.50
   0   8  -1  156.68   20.20
   0   8  -1  157.08   21.10
   0  -8   1  120.09   18.20
   0  -8   1  124.09   18.90
   0  -8   1  142.29   14.40
   0  -8   1  122.49   18.90
   0  -8   1  167.18   23.90
  -1   8  -1   83.89   15.20
  -1   8  -1  115.39   18.60
  -1   8  -1  134.99   19.80
  -1   8  -1   96.89   16.10
  -1   8  -1  103.69   16.50
  -1   8  -1  116.69   17.50
   1  -8   1  131.79   20.60
   1  -8   1  115.99   13.70
   1  -8   1  116.49    9.80
   1  -8   1  114.39   15.50
   1  -8   1  130.29   17.30
   1  -8   1  104.79   16.90
   1  -8   1  114.69   18.50
  -2   8  -1   60.09   12.00
  -2   8  -1   68.29   14.50
  -2   8  -1   80.09   14.80
  -2   8  -1   51.99   12.10
  -2   8  -1   45.90   11.10
  -2   8  -1   51.59   11.20
   2  -8   1   90.49   15.80
   2  -8   1   52.59   10.60
   2  -8   1   67.69   11.40
   2  -8   1   73.69    9.00
   2  -8   1   51.49   10.30
   2  -8   1   72.79   12.90
   2  -8   1   63.19   11.70
   2  -8   1   55.29   11.80
  -3   8  -1   11.60    6.30
  -3   8  -1   13.40    7.00
  -3   8  -1    9.90    6.40
  -3   8  -1   12.30    6.70
  -3   8  -1   14.70    7.80
   3  -8   1   14.80    6.40
   3  -8   1   12.70    6.20
   3  -8   1   19.30    7.10
   3  -8   1   23.30    8.70
   3  -8   1    9.80    6.10
   3  -8   1   33.50   11.00
   3  -8   1   38.90   10.60
   3  -8   1   17.60    5.00
  -4   8  -1    0.20    4.50
  -4   8  -1    2.00    5.10
  -4   8  -1    5.80    5.80
  -4   8  -1   -6.10    3.40
   4  -8   1    2.70    4.60
   4  -8   1    2.40    4.50
   4  -8   1    0.60    4.00
   4  -8   1    6.80   10.70
   4  -8   1   -2.90    3.70
   4  -8   1   -1.30    4.20
   4  -8   1   -5.30    2.10
   4  -8   1   -3.00    3.90
  -5   8  -1  417.86   32.80
  -5   8  -1  435.26   31.40
  -5   8  -1  445.46   31.80
  -5   8  -1  395.86   32.90
  -5   8  -1  370.16   30.80
  -5   8  -1  415.46   32.50
  -5   8  -1  411.56   32.80
   5  -8   1  390.16   32.60
   5  -8   1  342.17   31.00
   5  -8   1  433.06   31.40
   5  -8   1  401.16   31.00
   5  -8   1  394.86   27.80
   5  -8   1  435.06   36.70
   5  -8   1  438.26   32.40
   5  -8   1  318.17   33.00
  -6   8  -1   17.30    7.40
  -6   8  -1   40.60   11.10
  -6   8  -1   15.90    6.80
  -6   8  -1   25.30   11.10
  -6   8  -1   24.10    9.00
  -6   8  -1   42.50   12.10
  -6   8  -1   46.30   10.60
  -6   8  -1   33.50    8.60
   6  -8   1   17.60    7.00
   6  -8   1   31.40    8.40
   6  -8   1   14.50    8.90
   6  -8   1   18.90    7.90
   6  -8   1   23.60    9.30
   6  -8   1   19.90   10.70
  -7   8  -1    7.00    8.60
  -7   8  -1    1.70    6.00
  -7   8  -1    2.60   11.60
  -7   8  -1    0.30    3.80
  -7   8  -1    0.90    4.10
  -7   8  -1    4.10    4.50
  -7   8  -1    0.90    8.80
  -7   8  -1    4.00    4.50
   7  -8   1    1.50    4.20
   7  -8   1   14.50    6.30
   7  -8   1   -1.50    3.00
   7  -8   1    1.70    6.10
   7  -8   1    9.00    6.70
   7  -8   1    1.90    5.30
  -8   8  -1   -5.90    3.90
  -8   8  -1   10.00    7.30
  -8   8  -1    8.50    5.00
  -8   8  -1   -0.80    4.10
  -8   8  -1   18.60   11.90
  -8   8  -1   16.20   11.30
  -8   8  -1   14.90    6.80
  -8   8  -1    6.70    5.50
  -8   8  -1    8.90    6.00
   8  -8   1   11.70    7.00
   8  -8   1   11.70    7.80
   8  -8   1   16.80    6.70
   8  -8   1   15.60    6.20
   8  -8   1   10.50    7.30
   8  -8   1   10.10    9.00
  -9   8  -1   -2.90   12.10
  -9   8  -1   17.90   14.40
  -9   8  -1    8.70    9.80
  -9   8  -1    4.00    4.00
  -9   8  -1    1.40    3.60
  -9   8  -1   -0.50    3.70
  -9   8  -1    2.20    5.50
  -9   8  -1   -2.10    3.40
  -9   8  -1   -1.80    3.30
  -9   8  -1    0.20    4.70
   9  -8   1    4.90    4.90
   9  -8   1    6.10    4.70
   9  -8   1    0.70    5.80
   9  -8   1    6.20    5.00
   9  -8   1   -0.80    7.40
   9  -8   1   -1.70    3.20
 -10   8  -1  130.29   17.30
 -10   8  -1  169.28   21.20
 -10   8  -1  138.59   27.40
 -10   8  -1  116.49   22.60
 -10   8  -1   91.09   14.90
 -10   8  -1  129.49   27.60
 -10   8  -1  150.98   20.30
 -10   8  -1  115.39   21.80
 -10   8  -1  142.59   19.40
  10  -8   1  193.18   31.40
  10  -8   1  161.58   33.60
  10  -8   1  107.29   19.30
  10  -8   1  155.38   21.10
  10  -8   1  119.79   20.40
  10  -8   1  136.09   18.60
  10  -8   1  135.69   22.10
   8   7  -1  100.79   18.60
   8   7  -1   75.49   15.80
   8   7  -1   76.29   17.50
   8   7  -1   92.09   15.10
   8   7  -1   72.59   15.60
  -8  -7   1   75.79   16.70
  -8  -7   1   75.29   15.80
  -8  -7   1   84.39   22.30
  -8  -7   1   78.29   21.80
  -8  -7   1   88.09   14.80
  -8  -7   1  100.79   17.10
   7   7  -1  301.37   28.50
   7   7  -1  290.27   34.80
   7   7  -1  295.07   27.90
   7   7  -1  287.27   27.80
   7   7  -1  277.47   23.40
  -7  -7   1  255.37   25.60
  -7  -7   1  334.67   26.90
  -7  -7   1  280.97   26.80
  -7  -7   1  307.57   24.80
  -7  -7   1  341.67   33.50
  -7  -7   1  330.47   32.80
  -7  -7   1  306.67   26.50
  -7  -7   1  204.08   25.90
   6   7  -1   34.40   10.80
   6   7  -1   75.79   12.60
   6   7  -1   38.50   11.20
   6   7  -1   44.40   13.30
   6   7  -1   47.90   12.30
  -6  -7   1   49.40   12.60
  -6  -7   1   52.59   14.50
  -6  -7   1   60.39   14.30
  -6  -7   1   96.99   18.40
  -6  -7   1   56.29   12.40
  -6  -7   1   61.09   10.30
   5   7  -1   14.40    7.50
   5   7  -1   25.30    7.20
   5   7  -1   27.40    9.10
   5   7  -1   19.90    7.90
   5   7  -1   15.40    9.10
  -5  -7   1   15.50    7.20
  -5  -7   1   18.80    6.00
  -5  -7   1   26.50    9.90
  -5  -7   1   13.40    6.30
  -5  -7   1   15.10    7.10
  -5  -7   1   22.80   11.00
  -5  -7   1   19.60    8.70
   4   7  -1   28.30   10.10
   4   7  -1   24.70    9.30
   4   7  -1   28.40    9.60
   4   7  -1   36.50    8.40
   4   7  -1   29.10    9.70
  -4  -7   1   36.70    9.70
  -4  -7   1   24.00    8.50
  -4  -7   1   38.80   11.20
  -4  -7   1   35.90    8.70
  -4  -7   1   49.50   11.80
  -4  -7   1   38.40   10.20
   3   7  -1   -2.40    3.40
   3   7  -1    0.90    4.50
   3   7  -1    0.10    3.10
   3   7  -1   -1.30    3.70
   3   7  -1    3.90    6.50
  -3  -7   1   -5.80    3.10
  -3  -7   1   -4.30    3.00
  -3  -7   1    5.70    6.30
  -3  -7   1    0.50    3.70
  -3  -7   1    0.30    2.50
   2   7  -1  558.94   38.10
   2   7  -1  591.34   41.70
   2   7  -1  558.04   42.00
   2   7  -1  572.74   42.90
   2   7  -1  634.54   43.40
  -2  -7   1  580.84   35.20
  -2  -7   1  624.14   42.30
  -2  -7   1  557.94   36.60
  -2  -7   1  648.34   41.40
  -2  -7   1  677.73   43.70
  -2  -7   1  580.64   41.50
   1   7  -1  896.31   57.59
   1   7  -1 1006.40   62.09
   1   7  -1  916.71   58.39
   1   7  -1  984.70   61.29
   1   7  -1  903.11   59.29
   1   7  -1  945.81   61.29
  -1  -7   1  974.20   55.99
  -1  -7   1  977.10   59.29
  -1  -7   1  997.30   60.99
  -1  -7   1  931.91   70.19
  -1  -7   1  920.21   59.69
   0   7  -1   22.20    8.10
   0   7  -1   13.00    6.30
   0   7  -1   19.70    7.50
   0   7  -1   11.80    5.70
   0   7  -1   14.90    6.00
   0   7  -1   21.40    7.40
   0  -7   1   19.50    5.60
   0  -7   1   16.50    7.50
   0  -7   1   21.00    6.50
   0  -7   1   23.40    7.30
   0  -7   1    7.10    4.70
  -1   7  -1  278.47   24.30
  -1   7  -1  271.87   24.40
  -1   7  -1  298.67   23.50
  -1   7  -1  291.57   23.80
  -1   7  -1  277.17   24.40
  -1   7  -1  269.47   24.70
   1  -7   1  311.27   23.10
   1  -7   1  307.27   24.60
   1  -7   1  316.47   25.60
   1  -7   1  263.87   24.40
   1  -7   1  304.97   23.90
   1  -7   1  275.07   18.40
   1  -7   1  290.87   20.70
  -2   7  -1   76.29   15.80
  -2   7  -1   50.49    9.90
  -2   7  -1   56.59   11.50
  -2   7  -1   54.69   12.70
  -2   7  -1   53.29    9.60
  -2   7  -1   52.39   11.00
   2  -7   1   54.29   11.30
   2  -7   1   57.89   11.80
   2  -7   1   54.19   10.70
   2  -7   1   40.40    9.40
   2  -7   1   35.80    8.70
   2  -7   1   52.99    9.90
   2  -7   1   57.79    9.50
   2  -7   1   45.30    6.70
  -3   7  -1   96.09   17.20
  -3   7  -1   92.79   15.20
  -3   7  -1  114.79   15.00
  -3   7  -1   63.59   12.00
  -3   7  -1  121.59   16.80
   3  -7   1  101.59   14.90
   3  -7   1   79.39   14.80
   3  -7   1  108.79   16.40
   3  -7   1   86.49   10.70
   3  -7   1  120.39   19.80
   3  -7   1  114.29   15.40
   3  -7   1   87.09   15.10
   3  -7   1   68.79   12.10
  -4   7  -1  297.37   25.40
  -4   7  -1  297.37   24.60
  -4   7  -1  302.47   24.90
  -4   7  -1  328.47   24.80
  -4   7  -1  298.97   25.60
   4  -7   1  312.57   27.70
   4  -7   1  307.57   26.00
   4  -7   1  281.37   25.10
   4  -7   1  288.17   24.00
   4  -7   1  306.47   24.30
   4  -7   1  298.97   21.30
   4  -7   1  319.17   25.00
   4  -7   1  303.07   26.50
  -5   7  -1  305.77   24.70
  -5   7  -1  305.67   23.40
  -5   7  -1  280.57   20.80
  -5   7  -1  257.07   23.70
  -5   7  -1  309.67   24.00
  -5   7  -1  277.57   25.10
  -5   7  -1  266.17   23.80
  -5   7  -1  281.27   23.20
   5  -7   1  218.68   22.70
   5  -7   1  252.47   23.80
   5  -7   1  270.87   22.80
   5  -7   1  264.87   27.20
   5  -7   1  314.07   28.40
   5  -7   1  289.87   22.80
   5  -7   1  266.27   20.50
   5  -7   1  265.37   23.50
  -6   7  -1   70.19   12.60
  -6   7  -1   48.80   11.20
  -6   7  -1   78.09   15.50
  -6   7  -1   45.70   11.30
  -6   7  -1   65.19   12.30
  -6   7  -1   70.29   15.20
  -6   7  -1   73.59   11.90
  -6   7  -1   73.89   14.30
   6  -7   1   63.89   11.50
   6  -7   1   38.70    9.00
   6  -7   1   89.89   16.70
   6  -7   1   70.09   13.10
   6  -7   1   58.99   14.20
   6  -7   1   58.89   12.70
  -7   7  -1  101.79   19.60
  -7   7  -1   59.29   15.80
  -7   7  -1   71.29   12.20
  -7   7  -1   75.09   13.10
  -7   7  -1   52.09   10.10
  -7   7  -1   83.19   15.90
  -7   7  -1   55.69   11.70
   7  -7   1   74.59   13.30
   7  -7   1   44.30   13.00
   7  -7   1   65.49   11.70
   7  -7   1   65.59   14.00
   7  -7   1   60.09   11.10
  -8   7  -1  -14.50   10.70
  -8   7  -1   -1.40    9.10
  -8   7  -1   -1.80    3.50
  -8   7  -1    4.00    4.80
  -8   7  -1    0.30    3.60
  -8   7  -1    1.00    6.00
  -8   7  -1    9.60    5.30
  -8   7  -1   -1.00    6.10
  -8   7  -1   -0.10    2.90
   8  -7   1    0.00    3.30
   8  -7   1    9.50    5.10
   8  -7   1   -0.60    5.60
   8  -7   1    2.50    5.30
   8  -7   1    2.10    4.40
   8  -7   1    2.30    4.50
  -9   7  -1   -4.00    3.90
  -9   7  -1    5.70    4.70
  -9   7  -1    4.70    5.20
  -9   7  -1   12.30   11.90
  -9   7  -1   -1.60    4.60
  -9   7  -1   -6.80   10.80
  -9   7  -1    6.40    4.20
  -9   7  -1    3.10    4.40
  -9   7  -1    5.60    4.90
   9  -7   1    5.80    5.10
   9  -7   1    6.30    7.50
   9  -7   1   -0.30    3.50
   9  -7   1    7.60    8.30
   9  -7   1    0.90    3.30
   9  -7   1    1.10    4.50
 -10   7  -1   83.99   14.00
 -10   7  -1   91.69   13.50
 -10   7  -1   99.99   24.40
 -10   7  -1   84.29   20.40
 -10   7  -1  103.89   18.30
 -10   7  -1  136.79   18.30
  10  -7   1   93.49   22.20
  10  -7   1  114.09   23.70
  10  -7   1  104.09   15.00
  10  -7   1   99.69   15.00
  10  -7   1   94.99   15.90
  10  -7   1   90.89   15.10
  10  -7   1  106.39   17.40
   9   6  -1   49.80   12.60
   9   6  -1   37.90    9.50
   9   6  -1   47.70   11.50
   9   6  -1   37.00   11.60
   9   6  -1   59.29   12.20
  -9  -6   1   57.19   11.20
  -9  -6   1   56.59   11.00
  -9  -6   1   35.30   18.20
  -9  -6   1   73.49   13.90
  -9  -6   1   61.69   14.20
  -9  -6   1   53.69   12.00
  -9  -6   1   34.50   17.70
   8   6  -1  196.78   25.90
   8   6  -1  200.38   26.80
   8   6  -1  208.48   25.60
   8   6  -1  206.78   24.90
   8   6  -1  209.08   19.20
  -8  -6   1  192.88   22.80
  -8  -6   1  235.78   26.40
  -8  -6   1  197.18   23.10
  -8  -6   1  215.58   19.80
  -8  -6   1  199.38   23.40
  -8  -6   1  158.78   25.60
  -8  -6   1  212.68   28.60
  -8  -6   1  190.58   23.30
   7   6  -1  105.89   18.80
   7   6  -1  116.79   18.90
   7   6  -1  144.39   14.80
   7   6  -1  125.59   19.30
   7   6  -1  182.08   24.90
  -7  -6   1  171.78   20.90
  -7  -6   1  111.39   21.90
  -7  -6   1  135.89   21.10
  -7  -6   1  142.39   20.20
  -7  -6   1  138.69   18.60
  -7  -6   1  167.58   19.00
  -7  -6   1  159.68   23.70
  -7  -6   1  121.49   17.80
   6   6  -1   38.50    9.80
   6   6  -1   48.60   11.30
   6   6  -1   50.29   12.30
   6   6  -1   47.60   12.70
   6   6  -1   46.60    9.70
  -6  -6   1   11.30   10.30
  -6  -6   1   39.80    9.80
  -6  -6   1   32.80    8.70
  -6  -6   1   56.59   12.60
  -6  -6   1   54.09   13.20
  -6  -6   1   32.10   10.10
  -6  -6   1   46.50    8.90
   5   6  -1   35.00   10.50
   5   6  -1   34.40   11.20
   5   6  -1   27.20    8.40
   5   6  -1   17.10    7.90
   5   6  -1   29.80    7.00
  -5  -6   1   13.10    6.80
  -5  -6   1   13.50    6.50
  -5  -6   1   24.90    8.10
  -5  -6   1   26.40    9.20
  -5  -6   1   16.50    9.60
  -5  -6   1   31.10   13.30
  -5  -6   1   48.70   11.80
  -5  -6   1   25.00    6.20
   4   6  -1   15.20    6.60
   4   6  -1    8.60    5.50
   4   6  -1   -1.00    4.20
   4   6  -1   15.30    5.10
   4   6  -1   10.50    6.20
  -4  -6   1    8.60    5.60
  -4  -6   1    6.20    4.10
  -4  -6   1    6.30    5.10
  -4  -6   1   17.10   10.70
  -4  -6   1    4.50    5.40
  -4  -6   1   10.30    6.70
   3   6  -1  856.51   50.79
   3   6  -1  860.61   55.39
   3   6  -1  823.82   55.79
   3   6  -1  877.21   54.79
   3   6  -1  791.12   54.79
  -3  -6   1  870.61   54.39
  -3  -6   1  978.10   56.49
  -3  -6   1  827.52   54.29
  -3  -6   1  842.32   53.59
   2   6  -1  652.13   44.50
   2   6  -1  708.13   46.00
   2   6  -1  683.33   45.90
   2   6  -1  686.03   41.70
   2   6  -1  643.94   45.70
  -2  -6   1  691.73   45.10
  -2  -6   1  655.33   45.00
  -2  -6   1  666.73   39.00
  -2  -6   1  726.43   45.50
  -2  -6   1  681.53   40.60
  -2  -6   1  701.13   44.30
   1   6  -1   83.89   14.50
   1   6  -1   88.39   12.50
   1   6  -1   94.99   14.80
   1   6  -1  120.69   16.80
   1   6  -1  113.19   16.20
   1   6  -1   93.19   13.30
  -1  -6   1  116.89   10.80
  -1  -6   1  105.69   15.20
  -1  -6   1  121.99   16.30
  -1  -6   1  109.29   14.30
  -1  -6   1  119.79   15.50
   0   6  -1  209.98   19.00
   0   6  -1  209.28   19.30
   0   6  -1  218.88   18.60
   0   6  -1  243.98   20.10
   0   6  -1  196.28   17.30
   0   6  -1  209.88   17.70
   0  -6   1  206.68   17.70
   0  -6   1  188.28   18.00
   0  -6   1  132.39   17.80
   0  -6   1  218.98   16.60
   0  -6   1  198.28   25.40
  -1   6  -1   85.19   13.40
  -1   6  -1   67.99   11.00
  -1   6  -1   53.19   10.90
  -1   6  -1   93.79   13.30
  -1   6  -1   78.49   13.90
  -1   6  -1   64.19    9.90
   1  -6   1   61.59    8.40
   1  -6   1   79.29   11.60
   1  -6   1   69.19   10.40
   1  -6   1   70.79    7.50
   1  -6   1   59.79   10.90
   1  -6   1   74.39   11.10
   1  -6   1   70.89   11.40
   1  -6   1   72.59   12.30
  -2   6  -1    3.70    3.90
  -2   6  -1    3.40    3.90
  -2   6  -1    0.50    3.70
  -2   6  -1    0.90    3.70
  -2   6  -1    2.60    4.10
  -2   6  -1   -0.10    3.70
   2  -6   1    2.20    3.50
   2  -6   1   -1.50    1.60
   2  -6   1   -1.90    2.70
   2  -6   1    1.40    3.60
   2  -6   1   -1.80    2.70
   2  -6   1   -0.50    2.60
   2  -6   1    0.80    4.40
   2  -6   1   -3.50    2.50
  -3   6  -1  492.55   38.80
  -3   6  -1  483.95   35.10
  -3   6  -1  555.44   36.10
  -3   6  -1  553.74   37.00
  -3   6  -1  504.45   34.80
   3  -6   1  541.85   36.70
   3  -6   1  543.55   35.20
   3  -6   1  505.35   34.10
   3  -6   1  561.74   38.30
   3  -6   1  548.95   35.20
   3  -6   1  526.95   35.30
   3  -6   1  521.65   31.70
   3  -6   1  516.55   36.20
  -4   6  -1   33.90    6.10
  -4   6  -1   23.40    6.70
  -4   6  -1   39.40   10.20
  -4   6  -1   36.80    7.80
  -4   6  -1   26.50    7.70
  -4   6  -1   39.10    9.40
  -4   6  -1   28.10    7.70
   4  -6   1   26.30   10.60
   4  -6   1   34.80    8.50
   4  -6   1   38.20   11.50
   4  -6   1   24.00    8.10
   4  -6   1   31.30    6.80
   4  -6   1   25.60    6.70
   4  -6   1   34.10    8.10
   4  -6   1   39.70    8.90
  -5   6  -1   73.69   13.30
  -5   6  -1  109.19   14.20
  -5   6  -1   80.29   14.30
  -5   6  -1  104.29   15.00
  -5   6  -1  103.69   15.80
  -5   6  -1  118.29   16.70
  -5   6  -1  103.39   14.40
  -5   6  -1   85.09   13.00
  -5   6  -1   82.99   11.50
   5  -6   1   91.59   11.70
   5  -6   1  108.59   15.90
   5  -6   1  147.39   24.10
   5  -6   1   84.89   12.50
   5  -6   1   77.79   12.10
   5  -6   1   86.69   12.80
   5  -6   1   85.29   13.30
   5  -6   1   85.59   14.90
  -6   6  -1  577.44   38.40
  -6   6  -1  513.05   39.10
  -6   6  -1  567.54   41.70
  -6   6  -1  513.75   34.80
  -6   6  -1  521.15   37.50
  -6   6  -1  522.95   39.50
  -6   6  -1  539.35   39.70
  -6   6  -1  593.84   36.70
  -6   6  -1  535.85   36.90
  -6   6  -1  589.24   36.60
   6  -6   1  546.35   36.30
   6  -6   1  540.15   37.50
   6  -6   1  534.75   43.90
   6  -6   1  578.84   36.70
   6  -6   1  536.85   39.60
   6  -6   1  562.24   38.40
  -7   6  -1   -5.60    3.60
  -7   6  -1    4.40    8.30
  -7   6  -1    6.60    6.20
  -7   6  -1    5.70    4.20
  -7   6  -1    7.10    4.70
  -7   6  -1    1.80    3.40
  -7   6  -1    7.90    5.30
  -7   6  -1    4.20    5.60
  -7   6  -1   11.80    6.30
  -7   6  -1   13.40   11.10
   7  -6   1    4.40    4.50
   7  -6   1    6.50    5.80
   7  -6   1    4.00    4.90
   7  -6   1   -0.60    6.30
   7  -6   1   12.10    7.40
   7  -6   1    1.50    3.80
  -8   6  -1   71.89   11.80
  -8   6  -1   56.09   14.00
  -8   6  -1   51.79   10.70
  -8   6  -1   76.59   17.40
  -8   6  -1   58.99   11.60
  -8   6  -1   57.09   11.90
  -8   6  -1   37.60    9.80
   8  -6   1   58.59   11.20
   8  -6   1   75.79   12.00
   8  -6   1   64.79   14.40
   8  -6   1   57.49   15.10
   8  -6   1   63.69   10.80
   8  -6   1   70.79   19.30
  -9   6  -1   15.00    8.90
  -9   6  -1   12.60    6.00
  -9   6  -1   19.40    8.60
  -9   6  -1   12.60   13.40
  -9   6  -1   16.00    5.80
  -9   6  -1   22.20    7.30
  -9   6  -1   18.10   12.40
   9  -6   1   11.30    8.80
   9  -6   1   16.80    6.00
   9  -6   1   22.80    7.00
   9  -6   1   18.00    8.70
   9  -6   1   12.30    7.10
   9  -6   1   11.40    6.00
 -10   6  -1   39.00   11.90
 -10   6  -1   40.20    8.60
 -10   6  -1   37.60   17.30
 -10   6  -1   48.10    9.00
 -10   6  -1   44.60   16.40
 -10   6  -1   35.60   11.40
 -10   6  -1   43.50    9.70
  10  -6   1   38.40    8.90
  10  -6   1   43.20   10.50
  10  -6   1   34.10   11.90
  10  -6   1   40.10   10.40
  10  -6   1   41.10    9.60
  10  -6   1   38.80   15.60
  10  -6   1   44.70    9.40
 -11   6  -1    8.60    4.40
 -11   6  -1    7.30    7.50
 -11   6  -1    3.40   15.80
 -11   6  -1    5.50    6.60
 -11   6  -1    2.10   16.50
 -11   6  -1    8.20    4.40
  11  -6   1   -0.50    5.20
  11  -6   1    6.60    4.50
  11  -6   1    7.10    4.40
  11  -6   1    6.40    3.80
  11  -6   1   12.80    7.80
  11  -6   1    0.70    3.50
   9   5  -1  122.49   19.10
   9   5  -1  128.59   18.80
   9   5  -1  156.18   19.00
   9   5  -1  140.79   18.10
   9   5  -1  146.09   21.00
  -9  -5   1  128.99   17.70
  -9  -5   1   89.09   16.60
  -9  -5   1  137.39   19.60
  -9  -5   1  124.19   23.40
  -9  -5   1  186.38   27.40
  -9  -5   1  142.49   17.10
  -9  -5   1  116.09   15.50
  -9  -5   1  100.69   14.80
   8   5  -1  121.59   19.10
   8   5  -1  100.99   17.30
   8   5  -1   94.19   15.20
   8   5  -1   95.19   16.20
   8   5  -1  123.69   25.10
  -8  -5   1  114.99   15.40
  -8  -5   1  117.39   15.80
  -8  -5   1  127.39   24.30
  -8  -5   1  119.29   21.60
  -8  -5   1  121.49   18.40
  -8  -5   1  103.09   17.20
  -8  -5   1  131.89   16.30
   7   5  -1  115.29   17.40
   7   5  -1  141.49   14.20
   7   5  -1  153.88   21.70
   7   5  -1  120.09   17.40
   7   5  -1  158.88   21.20
  -7  -5   1  133.39   18.40
  -7  -5   1  153.18   18.30
  -7  -5   1  163.78   19.10
  -7  -5   1  125.19   16.70
  -7  -5   1  155.08   19.70
  -7  -5   1  120.99   16.20
  -7  -5   1  155.28   21.20
  -7  -5   1  127.89   20.70
   6   5  -1    6.50    4.70
   6   5  -1    0.90    3.10
   6   5  -1    6.80    5.00
   6   5  -1    2.30    5.10
   6   5  -1    1.60    3.90
  -6  -5   1    2.40    3.60
  -6  -5   1    6.30    7.50
  -6  -5   1    3.50    3.60
  -6  -5   1    4.90    4.80
  -6  -5   1   -7.40    9.10
  -6  -5   1    1.10    3.80
  -6  -5   1   -1.10    3.90
  -6  -5   1    5.90    5.40
   5   5  -1  162.28   21.30
   5   5  -1  158.58   13.40
   5   5  -1  143.69   11.20
   5   5  -1  151.78   18.90
   5   5  -1  155.18   19.00
   5   5  -1  131.59   18.90
   5   5  -1  167.68   14.80
  -5  -5   1  122.59   15.10
  -5  -5   1  145.19   18.50
  -5  -5   1  135.99   13.20
  -5  -5   1  147.09   18.10
  -5  -5   1  156.48   27.10
  -5  -5   1  149.19   16.90
  -5  -5   1  169.08   16.00
  -5  -5   1  134.89   16.50
   4   5  -1  270.57   18.90
   4   5  -1  282.47   22.40
   4   5  -1  277.47   23.70
   4   5  -1  252.17   22.00
   4   5  -1  251.47   22.40
  -4  -5   1  287.07   22.40
  -4  -5   1  252.47   21.60
  -4  -5   1  231.68   20.30
  -4  -5   1  251.07   19.60
  -4  -5   1  294.17   21.90
  -4  -5   1  231.98   20.80
   3   5  -1  733.93   41.00
   3   5  -1  742.33   47.50
   3   5  -1  735.93   47.00
   3   5  -1  727.33   41.90
   3   5  -1  675.03   45.30
   3   5  -1  713.43   42.20
   3   5  -1  756.92   46.80
  -3  -5   1  728.73   45.90
  -3  -5   1  737.03   45.20
  -3  -5   1  753.72   45.80
  -3  -5   1  624.44   45.20
   2   5  -1  556.34   34.30
   2   5  -1  556.94   37.80
   2   5  -1  623.44   38.90
   2   5  -1  649.14   38.30
   2   5  -1  598.84   38.90
  -2  -5   1  568.64   37.50
  -2  -5   1  567.64   37.60
  -2  -5   1  574.84   32.70
  -2  -5   1  547.75   33.60
  -2  -5   1  477.25   36.70
  -2  -5   1  571.54   36.70
   1   5  -1   16.30    5.30
   1   5  -1   10.90    3.80
   1   5  -1   13.60    4.80
   1   5  -1   12.70    5.10
   1   5  -1   13.30    5.30
   1   5  -1    5.90    3.90
  -1  -5   1   14.00    5.40
  -1  -5   1   13.60    5.60
  -1  -5   1   11.30    3.80
  -1  -5   1   13.20    5.10
  -1  -5   1   11.40    9.40
   0   5  -1  288.37   21.60
   0   5  -1  342.47   23.10
   0   5  -1  302.47   23.40
   0   5  -1  315.87   22.20
   0   5  -1  335.87   23.90
   0   5  -1  372.46   24.30
   0  -5   1  269.67   20.50
   0  -5   1  307.57   23.40
   0  -5   1  251.87   22.00
   0  -5   1  293.37   21.70
  -1   5  -1  144.99   14.20
  -1   5  -1  130.59   14.00
  -1   5  -1  143.79   17.60
  -1   5  -1  151.58   13.70
  -1   5  -1  127.19   13.10
  -1   5  -1  190.08   20.60
   1  -5   1  187.48   15.60
   1  -5   1  149.79   10.30
   1  -5   1  150.48   14.20
   1  -5   1  154.68   15.00
   1  -5   1  156.58   13.60
   1  -5   1  162.18   11.80
  -2   5  -1  922.61   58.49
  -2   5  -1 1033.10   59.09
  -2   5  -1  906.11   57.59
  -2   5  -1 1115.29   60.29
  -2   5  -1 1092.49   59.19
   2  -5   1 1038.80   57.79
   2  -5   1  946.11   58.89
   2  -5   1  898.31   54.49
   2  -5   1  884.21   56.09
   2  -5   1 1057.39   60.49
   2  -5   1 1013.60   58.09
   2  -5   1 1023.90   58.59
   2  -5   1 1123.99   60.49
  -3   5  -1 1532.35   87.19
  -3   5  -1 1390.06   87.59
  -3   5  -1 1586.84   89.39
  -3   5  -1 1597.24   88.39
  -3   5  -1 1566.64   89.19
  -3   5  -1 1465.85   87.29
   3  -5   1 1580.14   92.09
   3  -5   1 1721.33   90.09
   3  -5   1 1592.94   87.89
   3  -5   1 1511.95   88.79
   3  -5   1 1556.74   85.39
   3  -5   1 1657.13   88.69
   3  -5   1 1638.84   88.19
   3  -5   1 1590.64   87.69
  -4   5  -1   29.80    6.70
  -4   5  -1   25.90    6.50
  -4   5  -1   27.90    7.50
  -4   5  -1   32.10    8.20
  -4   5  -1   25.30    7.00
  -4   5  -1   28.20    5.70
  -4   5  -1   26.40    6.70
   4  -5   1   34.30    8.50
   4  -5   1   33.40    8.20
   4  -5   1   37.60    8.30
   4  -5   1   22.90    8.00
   4  -5   1   27.60    7.40
   4  -5   1   17.00    7.60
   4  -5   1   27.70    6.60
   4  -5   1   25.70    5.90
  -5   5  -1  316.17   25.90
  -5   5  -1  335.17   24.50
  -5   5  -1  288.67   26.10
  -5   5  -1  329.17   26.30
  -5   5  -1  341.17   27.20
  -5   5  -1  300.17   24.00
  -5   5  -1  338.37   23.20
  -5   5  -1  315.47   23.60
  -5   5  -1  350.76   24.20
   5  -5   1  346.67   26.40
   5  -5   1  327.77   22.90
   5  -5   1  339.97   26.40
   5  -5   1  327.27   29.50
   5  -5   1  319.67   24.90
   5  -5   1  326.47   23.30
   5  -5   1  339.97   23.50
   5  -5   1  321.87   24.20
  -6   5  -1  111.69   19.20
  -6   5  -1  126.19   16.70
  -6   5  -1  108.99   14.10
  -6   5  -1  130.79   12.40
  -6   5  -1   94.09   13.10
  -6   5  -1  167.88   17.40
  -6   5  -1  131.59   16.50
  -6   5  -1  113.49   13.50
  -6   5  -1  112.69   14.10
  -6   5  -1   73.59   13.10
   6  -5   1  129.89   15.90
   6  -5   1  151.08   24.30
   6  -5   1   88.79   14.20
   6  -5   1  183.68   21.90
   6  -5   1  115.59   14.10
   6  -5   1  196.88   21.10
   6  -5   1   89.89   18.50
   6  -5   1  136.09   12.40
  -7   5  -1  106.49   13.70
  -7   5  -1   76.59   16.60
  -7   5  -1   92.49   13.70
  -7   5  -1   90.89   12.60
  -7   5  -1   74.59   16.00
  -7   5  -1   62.29   13.50
  -7   5  -1   98.69   13.40
  -7   5  -1  119.69   16.30
  -7   5  -1  119.49   20.20
  -7   5  -1   90.19   12.90
   7  -5   1   79.79   13.90
   7  -5   1   88.29   12.50
   7  -5   1   98.79   12.90
   7  -5   1   91.09   13.50
   7  -5   1   93.69   14.90
   7  -5   1   72.79   17.30
  -8   5  -1  122.79   15.10
  -8   5  -1  147.49   15.60
  -8   5  -1  106.29   19.20
  -8   5  -1   98.79   14.10
  -8   5  -1  121.19   21.30
  -8   5  -1   96.39   18.10
  -8   5  -1  122.09   15.40
  -8   5  -1  120.39   17.80
  -8   5  -1  136.29   19.90
   8  -5   1  117.89   14.60
   8  -5   1   95.89   15.30
   8  -5   1  103.39   14.00
   8  -5   1   90.99   16.60
   8  -5   1  116.19   24.90
   8  -5   1   94.69   13.90
  -9   5  -1   10.90   12.20
  -9   5  -1   13.00    8.10
  -9   5  -1   26.30    7.20
  -9   5  -1   15.90    7.00
  -9   5  -1   19.00    9.60
  -9   5  -1   29.10    6.80
  -9   5  -1   23.70    6.90
  -9   5  -1   18.80    6.30
   9  -5   1   12.90    9.20
   9  -5   1   11.80    6.90
   9  -5   1   34.40    8.30
   9  -5   1   17.70    6.70
   9  -5   1   26.40    7.60
   9  -5   1   21.90    6.60
   9  -5   1    5.40    7.00
 -10   5  -1   50.09   14.00
 -10   5  -1   41.70   15.40
 -10   5  -1   70.39   20.60
 -10   5  -1   82.79   11.40
 -10   5  -1   71.09   10.40
 -10   5  -1   47.70   11.30
  10  -5   1   49.80   10.30
  10  -5   1  111.89   26.90
  10  -5   1   60.89   10.70
  10  -5   1   85.99   14.10
  10  -5   1   73.69   12.10
  10  -5   1   55.59   14.40
  10  -5   1   83.79   12.10
 -11   5  -1  253.47   17.60
 -11   5  -1  274.57   33.60
 -11   5  -1  191.08   24.20
 -11   5  -1  258.57   18.30
 -11   5  -1  343.77   41.10
 -11   5  -1  166.28   28.10
  11  -5   1  226.18   20.20
  11  -5   1  227.28   19.40
  11  -5   1  292.37   43.50
  11  -5   1  213.98   30.10
  10   4  -1    3.00    4.90
  10   4  -1    2.30    3.90
  10   4  -1   14.30    5.80
  10   4  -1    4.30    4.30
  10   4  -1   -1.70    3.50
  10   4  -1   11.10    5.20
 -10  -4   1    8.00    4.30
 -10  -4   1    5.80    7.40
 -10  -4   1    4.60   18.30
 -10  -4   1    4.30    6.80
 -10  -4   1    6.80   15.70
 -10  -4   1    9.10    4.70
   9   4  -1   35.40    9.30
   9   4  -1   62.49   12.40
   9   4  -1   45.10   10.20
   9   4  -1   46.40   10.50
   9   4  -1   41.30   15.70
   9   4  -1   65.79   11.60
  -9  -4   1   56.29   19.40
  -9  -4   1   44.60   12.10
  -9  -4   1   65.39   20.70
  -9  -4   1   50.59   12.30
  -9  -4   1   37.30    7.70
   8   4  -1   14.60    6.30
   8   4  -1   10.70    5.50
   8   4  -1   12.50    5.60
   8   4  -1    8.30    6.70
   8   4  -1    9.30    5.30
   8   4  -1   12.60    5.70
  -8  -4   1   16.40    5.60
  -8  -4   1    8.60   10.20
  -8  -4   1   13.70   12.60
  -8  -4   1   12.20    7.40
  -8  -4   1   14.60    5.30
  -8  -4   1   16.30    6.70
  -8  -4   1   12.80    6.10
  -8  -4   1   17.30    5.90
   7   4  -1   94.19   14.50
   7   4  -1   90.69   14.60
   7   4  -1  146.69   19.30
   7   4  -1  113.49   12.10
   7   4  -1  135.99   16.50
  -7  -4   1  111.69   14.20
  -7  -4   1   88.99   13.50
  -7  -4   1   95.39   14.80
  -7  -4   1   93.79   18.20
  -7  -4   1  107.39   15.50
  -7  -4   1  121.99   14.50
  -7  -4   1   83.19   14.70
   6   4  -1  188.38   18.00
   6   4  -1  183.48   13.90
   6   4  -1  181.98   17.10
   6   4  -1  183.08   17.30
   6   4  -1  174.18   17.20
   6   4  -1  217.08   23.50
   6   4  -1  183.98   15.80
  -6  -4   1  189.98   16.50
  -6  -4   1  205.38   17.80
  -6  -4   1  205.18   16.80
  -6  -4   1  217.78   17.50
  -6  -4   1  161.28   16.00
  -6  -4   1  190.58   17.60
  -6  -4   1  162.08   22.30
  -6  -4   1  198.28   23.40
   5   4  -1    8.00    5.70
   5   4  -1   26.30    5.10
   5   4  -1   15.80    5.80
   5   4  -1   16.00    6.30
   5   4  -1   12.00    5.40
   5   4  -1   10.70    6.30
   5   4  -1   14.90    4.90
  -5  -4   1   15.30    5.10
  -5  -4   1   32.90    7.70
  -5  -4   1   10.50    4.30
  -5  -4   1   14.70    5.90
  -5  -4   1    9.20    5.70
  -5  -4   1   10.60    4.90
  -5  -4   1   14.80    6.70
  -5  -4   1   15.50    5.50
   4   4  -1  668.63   39.40
   4   4  -1  642.44   42.20
   4   4  -1  685.73   42.40
   4   4  -1  689.93   43.10
   4   4  -1  695.23   44.10
   4   4  -1  697.33   43.30
  -4  -4   1  720.23   42.50
  -4  -4   1  670.33   42.60
  -4  -4   1  624.34   41.90
  -4  -4   1  674.83   40.90
  -4  -4   1  650.43   41.60
  -4  -4   1  715.83   40.00
  -4  -4   1  662.83   41.70
   3   4  -1  343.77   24.70
   3   4  -1  350.06   25.10
   3   4  -1  342.17   24.30
   3   4  -1  337.37   20.80
   3   4  -1  334.57   21.40
   3   4  -1  336.47   25.40
   3   4  -1  336.87   21.60
  -3  -4   1  344.27   23.20
  -3  -4   1  328.27   23.90
  -3  -4   1  340.57   23.80
  -3  -4   1  328.07   24.30
  -3  -4   1  369.16   25.00
   2   4  -1   35.30    9.00
   2   4  -1   34.70    6.00
   2   4  -1   25.00    6.30
   2   4  -1   27.90    9.40
   2   4  -1   33.50    7.40
  -2  -4   1   30.80    5.00
  -2  -4   1   22.30    6.10
  -2  -4   1   22.80    6.10
  -2  -4   1   32.00    6.90
  -2  -4   1   26.90    6.40
  -2  -4   1   30.70    4.10
   1   4  -1  550.64   32.20
   1   4  -1  508.75   32.00
   1   4  -1  456.95   31.20
   1   4  -1  480.95   31.20
   1   4  -1  495.35   29.10
  -1  -4   1  505.45   28.00
  -1  -4   1  505.25   31.40
  -1  -4   1  505.55   30.80
  -1  -4   1  499.25   31.70
  -1  -4   1  460.25   31.20
  -1  -4   1  412.96   28.00
   0   4  -1   43.10    7.90
   0   4  -1   20.60    5.30
   0   4  -1   31.30    6.30
   0   4  -1   34.20    7.40
   0   4  -1   37.10    7.10
   0   4  -1   39.80    8.50
   0  -4   1   47.40    7.90
   0  -4   1   20.10    5.20
   0  -4   1   24.90    6.00
   0  -4   1   28.70    5.70
   0  -4   1   27.50    5.50
   1  -4   1 2355.26  124.79
  -2   4  -1  872.81   50.69
  -2   4  -1  848.82   50.69
  -2   4  -1  852.81   51.49
  -2   4  -1  889.81   50.39
  -2   4  -1  874.11   50.89
  -2   4  -1  852.11   49.20
  -2   4  -1  818.12   47.80
   2  -4   1  921.31   50.49
   2  -4   1  901.91   50.79
   2  -4   1  882.11   51.59
   2  -4   1  885.21   51.09
   2  -4   1  866.21   50.59
   2  -4   1  886.01   49.00
  -3   4  -1  535.15   32.40
  -3   4  -1  541.85   35.40
  -3   4  -1  553.04   34.40
  -3   4  -1  527.45   33.60
  -3   4  -1  554.14   35.00
  -3   4  -1  466.75   33.50
  -3   4  -1  531.75   34.00
   3  -4   1  548.55   38.10
   3  -4   1  572.44   34.70
   3  -4   1  545.45   32.40
   3  -4   1  616.94   35.80
   3  -4   1  558.84   33.80
   3  -4   1  588.14   34.30
   3  -4   1  573.24   35.40
   3  -4   1  563.74   34.70
  -4   4  -1   49.99   10.70
  -4   4  -1   37.00    6.60
  -4   4  -1   54.09    8.40
  -4   4  -1   42.80    7.60
  -4   4  -1   46.80    8.70
  -4   4  -1   58.49   10.20
   4  -4   1   62.49    9.30
   4  -4   1   58.39    7.60
   4  -4   1   46.40    7.60
   4  -4   1   40.50    8.40
   4  -4   1   70.29   11.20
   4  -4   1   40.40    7.60
   4  -4   1   44.50    7.60
   4  -4   1   49.70    7.80
  -5   4  -1   71.99   12.50
  -5   4  -1   62.29   11.00
  -5   4  -1   59.39    9.00
  -5   4  -1   29.10    8.40
  -5   4  -1   47.90    7.80
  -5   4  -1   48.90    9.30
  -5   4  -1   40.70    7.00
  -5   4  -1   44.10    9.80
  -5   4  -1   53.39    8.10
  -5   4  -1   53.29    8.60
   5  -4   1   43.00    8.00
   5  -4   1   57.29   10.60
   5  -4   1   70.49   13.60
   5  -4   1   60.09    8.60
   5  -4   1   60.89    8.80
   5  -4   1   61.69   11.20
   5  -4   1   74.39   10.60
  -6   4  -1  593.14   43.20
  -6   4  -1  553.44   37.00
  -6   4  -1  513.55   39.00
  -6   4  -1  537.55   37.30
  -6   4  -1  593.54   36.50
  -6   4  -1  645.04   37.30
  -6   4  -1  607.34   38.30
  -6   4  -1  658.13   37.10
  -6   4  -1  633.64   42.60
  -6   4  -1  500.85   37.80
   6  -4   1  647.54   37.30
   6  -4   1  588.54   39.40
   6  -4   1  602.94   42.40
   6  -4   1  591.34   37.30
   6  -4   1  564.54   44.50
   6  -4   1  626.44   37.90
   6  -4   1  569.04   36.20
   6  -4   1  606.44   42.00
   6  -4   1  594.44   38.70
  -7   4  -1  611.14   42.00
  -7   4  -1  641.64   39.30
  -7   4  -1  567.34   43.10
  -7   4  -1  615.54   38.80
  -7   4  -1  625.34   40.00
  -7   4  -1  688.03   39.80
  -7   4  -1  656.83   48.50
   7  -4   1  655.23   39.60
   7  -4   1  664.73   39.40
   7  -4   1  570.14   44.60
   7  -4   1  610.84   40.90
   7  -4   1  639.64   40.10
  -8   4  -1   81.19   12.00
  -8   4  -1   81.49   17.00
  -8   4  -1   91.29   13.60
  -8   4  -1   92.09   15.50
  -8   4  -1   93.69   12.40
  -8   4  -1   75.59   17.60
  -8   4  -1  105.19   16.30
  -8   4  -1   87.39   11.30
   8  -4   1   83.09   12.00
   8  -4   1   95.59   12.70
   8  -4   1   63.49   12.10
   8  -4   1   59.09   10.40
   8  -4   1   77.49   14.30
  -9   4  -1   14.70    9.10
  -9   4  -1   17.10   10.90
  -9   4  -1   22.40    5.90
  -9   4  -1   16.00    5.60
  -9   4  -1   18.80    6.80
  -9   4  -1   21.00    7.60
   9  -4   1   19.30    8.30
   9  -4   1   23.10    6.90
   9  -4   1   28.10   10.80
   9  -4   1   33.60    7.60
   9  -4   1   21.70    6.40
   9  -4   1   26.20    6.70
 -10   4  -1  184.38   23.70
 -10   4  -1  142.59   19.30
 -10   4  -1  151.48   23.50
 -10   4  -1  173.48   14.10
 -10   4  -1  141.99   14.10
 -10   4  -1  146.59   24.60
  10  -4   1  173.28   16.80
  10  -4   1  190.38   16.50
  10  -4   1  170.98   15.80
  10  -4   1  225.48   32.50
 -11   4  -1   94.09   24.10
 -11   4  -1  103.29   19.20
 -11   4  -1  126.39   26.20
 -11   4  -1  107.59   20.40
  11  -4   1  150.78   27.50
  11  -4   1   95.89   13.70
  11  -4   1  108.59   13.60
  11  -4   1   98.29   13.50
  10   3  -1  109.19   14.40
  10   3  -1  125.89   15.00
  10   3  -1  111.89   14.70
  10   3  -1  151.38   20.10
  10   3  -1  120.79   24.30
 -10  -3   1   92.69   15.90
 -10  -3   1   93.49   16.50
 -10  -3   1   83.89   21.30
 -10  -3   1   55.29   18.60
 -10  -3   1  101.69   10.00
   9   3  -1    1.20    4.00
   9   3  -1    6.90    4.90
   9   3  -1    6.30    4.60
   9   3  -1   -2.70    3.40
   9   3  -1    2.70    3.30
   9   3  -1    1.30    3.20
  -9  -3   1   -0.40   12.60
  -9  -3   1    5.90    6.40
  -9  -3   1    1.40    2.60
  -9  -3   1   -4.10   12.80
  -9  -3   1   -3.70    3.90
  -9  -3   1    7.60    3.50
   8   3  -1   89.89   13.00
   8   3  -1  105.89   15.20
   8   3  -1   84.09   16.00
   8   3  -1  103.99   13.90
  -8  -3   1   78.79   15.90
  -8  -3   1   83.29   18.40
  -8  -3   1  110.69   17.20
  -8  -3   1   76.99   12.60
  -8  -3   1   82.59   10.90
  -8  -3   1   75.99   12.30
   7   3  -1   56.89   10.10
   7   3  -1   69.99   12.60
   7   3  -1   69.69   11.90
   7   3  -1   80.89   11.90
   7   3  -1   67.19   11.50
  -7  -3   1   82.59   12.50
  -7  -3   1   73.89   10.50
  -7  -3   1   86.49   11.20
  -7  -3   1   95.59   12.10
  -7  -3   1   85.49   14.90
  -7  -3   1   72.59   14.80
  -7  -3   1  105.99   15.90
  -7  -3   1   66.59   10.80
   6   3  -1  303.57   22.90
   6   3  -1  293.07   23.70
   6   3  -1  330.17   23.70
   6   3  -1  318.27   23.60
   6   3  -1  323.97   21.10
   6   3  -1  299.77   23.20
  -6  -3   1  295.07   22.70
  -6  -3   1  319.17   21.70
  -6  -3   1  299.57   22.90
  -6  -3   1  358.86   24.70
  -6  -3   1  252.67   25.40
  -6  -3   1  351.96   22.70
  -6  -3   1  306.07   22.20
  -6  -3   1  329.67   26.30
   5   3  -1 1597.24   92.09
   5   3  -1 1602.44   92.09
   5   3  -1 1674.13   90.19
   5   3  -1 1657.73   89.29
   5   3  -1 1653.23   91.89
   5   3  -1 1573.94   92.69
  -5  -3   1 1651.83   90.69
  -5  -3   1 1698.63   94.49
  -5  -3   1 1491.55   91.29
  -5  -3   1 1593.34   90.99
  -5  -3   1 1735.63   91.39
  -5  -3   1 1693.63   93.59
  -5  -3   1 1631.14   90.99
  -5  -3   1 1753.42   92.29
   4   3  -1  558.04   34.40
   4   3  -1  549.15   33.60
   4   3  -1  482.05   32.80
   4   3  -1  589.74   33.60
   4   3  -1  542.25   30.80
   4   3  -1  521.75   31.40
   4   3  -1  496.65   31.20
  -4  -3   1  480.45   32.00
  -4  -3   1  530.75   32.30
  -4  -3   1  571.94   34.00
  -4  -3   1  543.05   33.30
  -4  -3   1  504.05   33.60
  -4  -3   1  469.45   32.20
  -4  -3   1  517.05   32.20
  -4  -3   1  506.95   31.40
   3   3  -1    5.90    3.50
   3   3  -1   18.40    5.10
   3   3  -1   21.60    5.00
   3   3  -1   16.40    3.70
   3   3  -1   18.80    6.20
   3   3  -1   10.90    4.50
  -3  -3   1   15.40    4.30
  -3  -3   1   11.90    4.30
  -3  -3   1   18.10    5.50
  -3  -3   1    6.40    2.90
  -3  -3   1   11.50    3.10
  -3  -3   1   13.00    3.90
  -3  -3   1    7.30    4.10
   2   3  -1   98.49   11.10
   2   3  -1  124.19   15.00
   2   3  -1   98.49   10.90
   2   3  -1   87.39   14.10
   2   3  -1   68.19    6.20
  -2  -3   1   92.59   11.20
  -2  -3   1   86.59   10.30
  -2  -3   1   80.09   10.30
  -2  -3   1   73.39    8.70
   1   3  -1  185.08   11.50
   1   3  -1  154.88   12.90
   1   3  -1  164.08   12.60
   1   3  -1  172.78   13.50
   1   3  -1  183.58   13.50
  -1  -3   1  160.18   10.80
  -1  -3   1  161.68   12.90
  -1  -3   1  163.48   13.10
  -1  -3   1  174.48   10.80
  -1  -3   1  144.99   12.70
  -1  -3   1  191.08   13.00
   0   3  -1   16.40    4.10
   0   3  -1   17.40    4.10
   0   3  -1   11.30    3.40
   0   3  -1    6.00    3.40
   0   3  -1    8.90    3.00
   0  -3   1   14.00    4.30
   0  -3   1   13.60    3.40
   0  -3   1   15.50    4.90
   0  -3   1   14.90    4.10
   0  -3   1   21.80    4.70
   0  -3   1    9.40    2.90
  -1   3  -1 9315.37  501.15
   1  -3   1 9999.00  501.55
  -2   3  -1  773.22   45.60
  -2   3  -1  828.42   45.10
  -2   3  -1  766.62   44.70
  -2   3  -1  784.22   44.60
  -2   3  -1  773.22   44.80
  -2   3  -1  761.92   45.40
   2  -3   1  746.53   44.50
   2  -3   1  827.92   45.80
   2  -3   1  826.92   45.70
   2  -3   1  777.72   43.30
   2  -3   1  799.92   45.20
   2  -3   1  789.32   44.60
   2  -3   1  767.72   44.50
  -3   3  -1  926.01   50.79
  -3   3  -1  930.61   52.49
  -3   3  -1  847.12   50.69
  -3   3  -1  879.01   49.10
  -3   3  -1  834.12   49.70
  -3   3  -1  881.41   49.80
   3  -3   1  884.01   51.69
   3  -3   1  834.22   49.30
   3  -3   1  914.71   50.29
   3  -3   1  900.71   49.00
   3  -3   1  855.71   49.40
   3  -3   1  856.21   50.79
   3  -3   1  841.82   50.69
  -4   3  -1 1235.78   71.49
  -4   3  -1 1325.57   70.59
  -4   3  -1 1343.07   70.89
  -4   3  -1 1261.17   70.89
  -4   3  -1 1135.19   69.79
  -4   3  -1 1296.17   71.89
  -4   3  -1 1292.97   73.29
  -4   3  -1 1274.87   74.89
  -4   3  -1 1294.17   71.49
   4  -3   1 1202.18   70.29
   4  -3   1 1273.77   70.39
   4  -3   1 1331.67   72.09
   4  -3   1 1186.08   71.19
   4  -3   1 1274.17   70.39
   4  -3   1 1265.27   70.99
   4  -3   1 1345.47   74.29
  -5   3  -1  167.88   16.80
  -5   3  -1  151.98   13.40
  -5   3  -1  170.38   14.10
  -5   3  -1  121.39   11.90
  -5   3  -1  150.98   13.10
  -5   3  -1  126.69   17.60
  -5   3  -1  156.78   13.80
  -5   3  -1  150.18   12.20
  -5   3  -1  163.78   15.50
  -5   3  -1  136.79   12.10
   5  -3   1  156.78   13.20
   5  -3   1  174.48   18.10
   5  -3   1  164.38   12.70
   5  -3   1  172.18   16.90
   5  -3   1  154.18   13.10
   5  -3   1  147.39   12.40
   5  -3   1  268.37   23.50
   5  -3   1  187.28   13.70
   5  -3   1  135.19   13.50
  -6   3  -1  796.42   49.70
  -6   3  -1  871.31   52.69
  -6   3  -1  833.82   54.39
  -6   3  -1  876.81   51.59
  -6   3  -1  806.42   48.60
  -6   3  -1  914.81   51.39
  -6   3  -1  789.32   48.60
  -6   3  -1  854.01   49.00
   6  -3   1  753.52   50.19
   6  -3   1  874.21   49.70
   6  -3   1  898.11   56.09
   6  -3   1  858.91   49.99
   6  -3   1  853.41   49.00
   6  -3   1  811.12   50.29
   6  -3   1  827.02   52.99
  -7   3  -1  420.06   33.20
  -7   3  -1  445.16   27.00
  -7   3  -1  407.16   28.80
  -7   3  -1  415.66   26.30
  -7   3  -1  362.96   30.20
  -7   3  -1  372.66   27.30
  -7   3  -1  344.37   27.90
   7  -3   1  405.66   26.50
   7  -3   1  401.06   27.00
   7  -3   1  360.06   32.40
   7  -3   1  396.46   28.10
   7  -3   1  368.96   26.70
  -8   3  -1   11.70    6.50
  -8   3  -1   15.50   10.30
  -8   3  -1   12.40    6.00
  -8   3  -1   12.70    9.00
  -8   3  -1   19.80    5.80
  -8   3  -1   16.50    5.10
  -8   3  -1    5.00    5.30
   8  -3   1   22.90    9.90
   8  -3   1   11.70    4.40
   8  -3   1   18.60    6.20
   8  -3   1    7.20    4.20
   8  -3   1    9.40    5.80
   8  -3   1   28.20    8.90
  -9   3  -1  229.98   30.90
  -9   3  -1  159.28   21.20
  -9   3  -1  229.68   21.70
  -9   3  -1  191.48   15.80
  -9   3  -1  136.29   21.50
   9  -3   1  223.48   18.10
   9  -3   1  232.78   31.90
   9  -3   1  200.68   17.00
   9  -3   1  215.28   16.70
   9  -3   1  206.28   18.60
   9  -3   1  212.48   17.70
 -10   3  -1  125.99   25.70
 -10   3  -1  206.68   25.60
 -10   3  -1  203.08   28.30
 -10   3  -1  147.49   22.00
 -10   3  -1  140.59   12.30
 -10   3  -1  128.69   12.60
  10  -3   1  139.19   12.90
  10  -3   1  137.39   16.20
  10  -3   1  145.19   17.10
  10  -3   1  114.09   21.40
  10  -3   1  160.68   17.20
 -11   3  -1   15.20   13.20
 -11   3  -1   15.20    7.90
 -11   3  -1   16.40   16.00
 -11   3  -1    8.00    5.90
  11  -3   1   13.40    5.40
  11  -3   1   24.00   11.40
  11  -3   1    9.30    4.00
  11  -3   1   14.70    5.00
  10   2  -1   -1.00    5.20
  10   2  -1    3.40    4.10
  10   2  -1    4.40    2.90
  10   2  -1    1.10    2.60
 -10  -2   1    2.50    4.90
 -10  -2   1    1.70   11.50
 -10  -2   1   -8.60   14.00
 -10  -2   1   -5.30    4.30
   9   2  -1   43.40   13.00
   9   2  -1   41.60    8.00
   9   2  -1   26.70    6.90
   9   2  -1   41.90    9.00
  -9  -2   1   21.50    8.60
  -9  -2   1   19.70   12.30
  -9  -2   1   40.30    6.20
  -9  -2   1   45.60   13.80
  -9  -2   1   40.00    9.80
   8   2  -1  104.49   13.80
   8   2  -1   95.29   13.20
   8   2  -1   55.59   16.30
   8   2  -1   80.49   11.50
   8   2  -1   85.49   11.80
  -8  -2   1  101.99   18.90
  -8  -2   1   96.59   19.80
  -8  -2   1   98.09   11.10
  -8  -2   1   99.29   13.60
  -8  -2   1   86.79   14.30
  -8  -2   1   93.09   15.50
  -8  -2   1   96.09   10.70
  -8  -2   1  107.19   16.50
   7   2  -1    5.10    3.70
   7   2  -1    5.50    3.90
   7   2  -1   -0.10    2.40
   7   2  -1   -0.40    2.50
  -7  -2   1    0.70    3.60
  -7  -2   1    5.80    4.60
  -7  -2   1   -4.60    3.10
  -7  -2   1    2.30    3.00
  -7  -2   1    1.00    2.50
  -7  -2   1    9.60    8.50
  -7  -2   1    0.80    7.80
  -7  -2   1    4.60    4.60
  -7  -2   1    7.40    7.40
   6   2  -1  511.95   31.70
   6   2  -1  496.65   30.80
   6   2  -1  492.05   31.60
   6   2  -1  497.45   32.30
   6   2  -1  494.55   32.70
   6   2  -1  468.85   31.10
   6   2  -1  486.25   31.50
  -6  -2   1  510.45   36.00
  -6  -2   1  579.04   36.10
  -6  -2   1  535.65   33.20
  -6  -2   1  450.05   30.90
  -6  -2   1  556.64   34.00
  -6  -2   1  502.55   30.90
  -6  -2   1  476.85   30.90
  -6  -2   1  455.75   32.80
  -6  -2   1  493.15   31.80
   5   2  -1   76.49    9.80
   5   2  -1   99.39   11.60
   5   2  -1   94.89   11.90
   5   2  -1  107.49   12.50
   5   2  -1   81.89   10.50
   5   2  -1  104.19   11.10
  -5  -2   1   65.49   10.20
  -5  -2   1   72.59   10.80
  -5  -2   1   74.29   10.90
  -5  -2   1   97.79   12.10
  -5  -2   1   77.99    9.40
  -5  -2   1   87.59   12.60
  -5  -2   1   87.29   13.90
  -5  -2   1   89.69   11.10
  -5  -2   1   85.99   10.60
  -5  -2   1   93.79   10.40
   4   2  -1 1215.88   64.79
   4   2  -1 1244.58   65.39
   4   2  -1 1193.58   65.39
   4   2  -1 1112.59   65.59
   4   2  -1 1123.99   64.79
   4   2  -1 1155.58   65.49
   4   2  -1 1172.58   65.49
   4   2  -1 1209.58   66.29
  -4  -2   1 1123.59   64.89
  -4  -2   1 1194.18   65.69
  -4  -2   1 1217.08   66.09
  -4  -2   1 1131.99   64.79
  -4  -2   1 1118.69   64.39
  -4  -2   1 1229.48   67.99
  -4  -2   1 1212.58   65.09
  -4  -2   1 1173.58   65.39
  -4  -2   1 1160.18   65.29
   3   2  -1  387.16   24.00
   3   2  -1  402.06   24.60
   3   2  -1  448.26   25.50
   3   2  -1  385.36   24.50
   3   2  -1  394.46   23.50
   3   2  -1  434.66   24.60
  -3  -2   1  390.76   23.70
  -3  -2   1  363.06   25.00
  -3  -2   1  388.76   24.00
  -3  -2   1  379.06   24.40
  -3  -2   1  392.56   23.90
  -3  -2   1  406.46   25.10
  -3  -2   1  403.66   24.30
   2   2  -1 1570.54   83.69
  -2  -2   1 1534.95   84.09
  -2  -2   1 1601.34   84.19
   1   2  -1 1038.50   54.59
  -1  -2   1  987.80   53.89
  -1  -2   1  999.20   54.49
  -1  -2   1  940.01   54.49
   0   2  -1 2830.42  157.48
   0   2  -1 2823.32  158.08
   0   2  -1 2753.62  159.28
   0   2  -1 3248.67  159.38
   0   2  -1 3163.48  158.58
   0   2  -1 2964.40  157.38
   0  -2   1 2924.51  158.48
   0  -2   1 3114.79  157.48
   0  -2   1 3068.99  158.58
   0  -2   1 2896.81  157.28
   0  -2   1 2885.31  156.28
   0  -2   1 3137.79  159.88
   0  -2   1 2955.50  158.18
  -1   2  -1   36.90    3.40
  -1   2  -1   35.50    5.10
  -1   2  -1   34.70    3.90
  -1   2  -1   40.10    5.50
  -1   2  -1   31.50    4.30
  -1   2  -1   52.79    7.30
  -1   2  -1   27.00    4.10
   1  -2   1   41.00    5.20
   1  -2   1   34.30    4.40
   1  -2   1   32.50    4.70
   1  -2   1   33.30    5.10
   1  -2   1   35.20    4.90
   1  -2   1   33.00    4.60
   1  -2   1   36.10    3.30
  -2   2  -1  801.22   44.40
  -2   2  -1  682.53   42.20
  -2   2  -1  734.23   44.70
   2  -2   1  828.12   43.00
   2  -2   1  768.42   43.30
   2  -2   1  760.92   43.10
   2  -2   1  814.92   44.20
   2  -2   1  718.03   42.30
  -3   2  -1  275.47   20.20
  -3   2  -1  270.57   19.00
  -3   2  -1  254.37   17.00
  -3   2  -1  245.28   17.00
  -3   2  -1  262.97   16.00
  -3   2  -1  260.57   17.20
  -3   2  -1  274.47   17.60
  -3   2  -1  262.77   17.90
   3  -2   1  278.67   19.10
   3  -2   1  247.18   17.80
   3  -2   1  272.27   18.30
   3  -2   1  256.77   16.90
   3  -2   1  269.17   16.90
   3  -2   1  266.87   17.00
   3  -2   1  236.18   16.60
  -4   2  -1  109.69   11.60
  -4   2  -1  109.19   12.00
  -4   2  -1   89.49    8.10
  -4   2  -1   89.29    8.70
  -4   2  -1  108.19    9.90
  -4   2  -1  135.19   17.90
  -4   2  -1  106.59   11.10
  -4   2  -1  131.39   12.40
  -4   2  -1  123.39   12.50
  -4   2  -1  109.59   10.00
   4  -2   1  101.69   11.20
   4  -2   1   86.99   12.50
   4  -2   1   89.69    8.80
   4  -2   1  102.19   12.40
   4  -2   1  106.19   12.10
   4  -2   1  101.19   12.60
   4  -2   1   85.59    8.70
   4  -2   1  103.69   11.20
   4  -2   1   87.39    8.70
  -5   2  -1   59.49    9.20
  -5   2  -1   73.69    9.20
  -5   2  -1   64.09   11.80
  -5   2  -1   72.99   10.90
  -5   2  -1   54.39    8.90
  -5   2  -1   69.49   10.20
  -5   2  -1   73.39    8.90
  -5   2  -1   74.09   11.60
  -5   2  -1   64.39    8.60
  -5   2  -1   49.10    8.70
  -5   2  -1   58.09    8.40
   5  -2   1   66.29    8.80
   5  -2   1   48.80   10.70
   5  -2   1   79.99   10.30
   5  -2   1   49.70   10.20
   5  -2   1   54.49    9.00
   5  -2   1   59.99    8.70
   5  -2   1   74.69   10.40
  -6   2  -1    4.30    3.20
  -6   2  -1    1.50    3.30
  -6   2  -1    0.40    4.80
  -6   2  -1    5.10    3.80
  -6   2  -1    4.90    3.40
  -6   2  -1    1.20    3.80
  -6   2  -1   -3.70    5.40
  -6   2  -1    4.20    5.50
  -6   2  -1    4.10    3.10
  -6   2  -1    0.70    3.20
   6  -2   1    6.90    3.70
   6  -2   1    3.30    3.30
   6  -2   1    9.60    4.10
   6  -2   1   -0.20    9.20
   6  -2   1    4.80    5.70
   6  -2   1    3.90    3.50
   6  -2   1    1.80    4.00
  -7   2  -1  219.28   16.80
  -7   2  -1  205.08   21.20
  -7   2  -1  229.48   19.60
  -7   2  -1  202.58   18.70
  -7   2  -1  204.18   20.80
  -7   2  -1  228.58   17.20
  -7   2  -1  204.78   18.00
  -7   2  -1  279.17   20.40
  -7   2  -1  223.78   23.50
   7  -2   1  245.88   24.40
   7  -2   1  204.68   15.90
   7  -2   1  230.48   17.30
   7  -2   1  224.38   17.70
   7  -2   1  222.68   18.80
   7  -2   1  232.58   18.00
  -8   2  -1  932.51   56.79
  -8   2  -1  812.22   53.39
  -8   2  -1  920.71   55.89
  -8   2  -1  878.11   51.79
  -8   2  -1  900.21   57.79
  -8   2  -1  891.61   52.89
  -8   2  -1  932.71   61.69
   8  -2   1  807.32   61.49
   8  -2   1  928.91   55.19
   8  -2   1  915.71   51.19
   8  -2   1  823.92   54.49
   8  -2   1  930.61   53.29
   8  -2   1  872.81   53.29
  -9   2  -1  195.78   20.30
  -9   2  -1  176.58   23.80
  -9   2  -1  233.88   17.50
  -9   2  -1  230.08   26.70
   9  -2   1  235.28   18.90
   9  -2   1  229.58   18.90
   9  -2   1  272.47   20.00
   9  -2   1  241.58   20.40
   9  -2   1  246.78   33.50
 -10   2  -1    0.40   13.00
 -10   2  -1    3.00    5.10
 -10   2  -1   16.30   11.90
 -10   2  -1   18.80    8.00
 -10   2  -1   -0.30    2.70
 -10   2  -1    3.10    2.60
  10  -2   1    0.90    2.80
  10  -2   1    0.00    5.40
  10  -2   1   -2.20    2.90
  10  -2   1    4.90    4.70
 -11   2  -1   -1.70   16.90
 -11   2  -1   -1.10    4.60
 -11   2  -1    2.40    5.10
 -11   2  -1    3.20   13.20
  11  -2   1   -2.10    2.70
  11  -2   1    0.60    4.50
  11  -2   1    0.70    2.00
  11   1  -1   11.00    8.90
 -11  -1   1  -12.00   13.50
 -11  -1   1   -0.50   14.70
 -11  -1   1    6.30    6.70
 -11  -1   1   21.30   17.30
 -11  -1   1    1.00    5.40
 -11  -1   1    4.20    5.50
  10   1  -1  113.19   10.50
  10   1  -1  100.49   20.20
  10   1  -1  118.49   15.20
  10   1  -1  117.39   11.00
 -10  -1   1  133.89   20.30
 -10  -1   1  107.59   17.00
 -10  -1   1  127.59   19.20
 -10  -1   1  112.79   20.70
 -10  -1   1  127.19   23.30
 -10  -1   1  106.89   23.70
   9   1  -1  164.88   17.90
   9   1  -1  148.39   13.40
   9   1  -1  146.39   25.00
   9   1  -1  155.68   13.30
  -9  -1   1  155.48   20.60
  -9  -1   1  203.18   22.10
  -9  -1   1  143.29   20.00
  -9  -1   1  182.48   22.90
  -9  -1   1  130.19   21.40
  -9  -1   1  171.28   25.60
   8   1  -1   46.10    7.80
   8   1  -1   43.00    7.30
   8   1  -1   72.59   10.80
  -8  -1   1   29.20    7.90
  -8  -1   1   49.60   14.00
  -8  -1   1   57.39    7.30
  -8  -1   1   65.19   12.90
  -8  -1   1   51.19    6.50
  -8  -1   1   54.29   13.80
  -8  -1   1   64.89   11.50
  -8  -1   1   68.09   13.30
   7   1  -1  572.34   35.40
   7   1  -1  618.74   36.90
   7   1  -1  572.14   44.20
  -7  -1   1  567.04   39.40
  -7  -1   1  622.34   34.20
  -7  -1   1  548.45   37.50
  -7  -1   1  568.94   40.50
  -7  -1   1  617.54   43.50
  -7  -1   1  575.84   38.60
  -7  -1   1  625.24   39.20
  -7  -1   1  540.35   34.20
   6   1  -1  117.69   11.20
   6   1  -1  124.69   10.80
   6   1  -1  112.59   10.60
   6   1  -1  128.69   11.80
   6   1  -1  143.89   12.00
   6   1  -1  139.79   11.40
   6   1  -1  136.79   15.50
   6   1  -1  130.09   11.90
   6   1  -1  140.19   16.50
   6   1  -1  189.58   25.30
  -6  -1   1  138.99   10.60
  -6  -1   1  181.18   20.10
  -6  -1   1  132.29   15.60
  -6  -1   1  133.59   15.60
  -6  -1   1  110.99    9.60
  -6  -1   1  122.09   12.30
  -6  -1   1  170.48   18.00
  -6  -1   1  110.59   17.90
   5   1  -1   20.60    6.10
   5   1  -1   20.20    5.00
   5   1  -1   12.40    4.20
   5   1  -1   13.90    3.90
   5   1  -1    7.20    6.00
   5   1  -1    6.60    3.40
   5   1  -1   11.60    3.60
  -5  -1   1    8.10    5.30
  -5  -1   1   19.40    8.10
  -5  -1   1   13.00    5.20
  -5  -1   1   13.40    4.90
  -5  -1   1    9.70    6.00
  -5  -1   1   11.70    3.20
  -5  -1   1   10.70    3.40
  -5  -1   1    6.40    3.70
   4   1  -1 2218.08  124.09
   4   1  -1 2147.49  123.39
   4   1  -1 2190.18  124.29
  -4  -1   1 2383.16  125.59
  -4  -1   1 2530.15  126.99
  -4  -1   1 2420.16  124.89
   3   1  -1   17.90    3.70
   3   1  -1   21.20    3.40
   3   1  -1   23.60    4.30
   3   1  -1   21.20    3.60
   3   1  -1   14.00    3.10
   3   1  -1   26.60    4.20
   3   1  -1   18.60    3.30
   3   1  -1   26.90    5.00
   3   1  -1   18.90    4.20
   3   1  -1   17.70    4.10
  -3  -1   1   28.00    4.90
  -3  -1   1   18.20    5.00
  -3  -1   1   24.60    4.70
  -3  -1   1   22.90    5.40
  -3  -1   1   24.60    3.40
  -3  -1   1   18.80    3.10
   2   1  -1  273.67   17.50
   2   1  -1  288.47   16.90
   2   1  -1  284.77   16.20
   2   1  -1  286.27   17.40
   2   1  -1  285.77   16.70
   2   1  -1  275.47   16.90
   2   1  -1  286.67   16.70
   2   1  -1  286.77   17.20
   2   1  -1  291.07   16.60
   2   1  -1  285.97   17.90
   2   1  -1  295.17   17.00
  -2  -1   1  280.37   17.30
  -2  -1   1  303.87   16.60
  -2  -1   1  273.07   16.60
  -2  -1   1  289.87   18.30
  -2  -1   1  295.87   17.10
  -2  -1   1  288.87   18.00
  -2  -1   1  298.27   16.50
  -2  -1   1  301.57   17.90
  -2  -1   1  281.97   17.60
  -2  -1   1  307.07   16.60
   1   1  -1   17.60    2.40
   1   1  -1   22.50    2.10
   1   1  -1   21.80    2.90
   1   1  -1   19.00    2.10
   1   1  -1   24.40    2.80
  -1  -1   1   17.70    2.40
  -1  -1   1   21.20    2.40
  -1  -1   1   19.00    2.40
  -1  -1   1   16.30    2.10
  -1  -1   1   15.60    2.00
  -1  -1   1   27.10    2.80
   0   1  -1   11.80    2.60
   0   1  -1   18.80    2.70
   0  -1   1   15.10    3.10
   1  -1   1  579.84   32.10
   1  -1   1  587.14   31.70
  -2   1  -1 3213.08  170.28
   2  -1   1 3245.88  169.68
  -3   1  -1   48.10    6.60
  -3   1  -1   53.89    7.10
  -3   1  -1   70.09    7.40
  -3   1  -1   45.70    7.10
  -3   1  -1   44.10    7.10
  -3   1  -1   52.99    6.80
  -3   1  -1   63.89    7.70
  -3   1  -1   65.59    9.10
  -3   1  -1   62.69    6.30
  -3   1  -1   68.19    7.80
  -3   1  -1   66.79    7.90
   3  -1   1   54.69    7.90
   3  -1   1   58.79    7.40
   3  -1   1   60.59    7.20
   3  -1   1   50.59    9.90
   3  -1   1   68.29    8.50
   3  -1   1   70.09    7.60
  -4   1  -1  375.96   24.50
  -4   1  -1  381.76   23.40
  -4   1  -1  359.16   23.90
  -4   1  -1  366.56   23.60
  -4   1  -1  366.26   24.20
  -4   1  -1  382.76   25.20
  -4   1  -1  380.06   24.00
  -4   1  -1  382.56   24.00
  -4   1  -1  379.36   26.50
  -4   1  -1  350.76   22.80
   4  -1   1  402.76   28.50
   4  -1   1  341.37   23.30
   4  -1   1  389.96   22.10
   4  -1   1  370.16   23.60
   4  -1   1  357.06   24.70
   4  -1   1  403.16   25.00
   4  -1   1  329.57   22.80
   4  -1   1  411.76   24.60
  -5   1  -1  159.58   17.10
  -5   1  -1  167.88   13.40
  -5   1  -1  209.28   15.40
  -5   1  -1  153.28   15.50
  -5   1  -1  169.78   14.70
  -5   1  -1  204.48   14.80
  -5   1  -1  168.68   13.10
  -5   1  -1  170.08   16.00
  -5   1  -1  197.88   15.20
  -5   1  -1  168.98   14.20
   5  -1   1  180.18   18.50
   5  -1   1  173.38   15.00
   5  -1   1  215.28   14.90
   5  -1   1  156.08   13.70
   5  -1   1  171.98   13.60
   5  -1   1  187.78   17.30
   5  -1   1  180.68   12.60
   5  -1   1  193.28   14.80
   5  -1   1  195.88   12.50
  -6   1  -1   24.60    9.30
  -6   1  -1   22.70    7.60
  -6   1  -1   14.40    5.80
  -6   1  -1   21.50    6.00
  -6   1  -1   19.20    6.00
  -6   1  -1   14.80    4.60
  -6   1  -1   23.80    7.70
  -6   1  -1    6.90    4.30
  -6   1  -1   14.10    6.10
  -6   1  -1   27.30    5.50
   6  -1   1   12.60    9.30
   6  -1   1   23.60    5.60
   6  -1   1   14.30    5.00
   6  -1   1   23.10    4.50
   6  -1   1   18.20    7.40
   6  -1   1   11.90    4.60
   6  -1   1   25.20    7.00
   6  -1   1    8.80    4.30
  -7   1  -1   18.70    5.20
  -7   1  -1   15.40    6.00
  -7   1  -1   19.40    8.90
  -7   1  -1    8.70    4.50
  -7   1  -1   26.40    7.30
  -7   1  -1   14.20    4.90
  -7   1  -1   20.90    5.60
  -7   1  -1    4.90    6.60
  -7   1  -1    4.80    6.80
  -7   1  -1   24.30    6.60
   7  -1   1   13.50    5.20
   7  -1   1   12.70    5.40
   7  -1   1   19.90    6.00
   7  -1   1   21.40    6.20
   7  -1   1   20.30    9.60
  -8   1  -1  260.67   34.20
  -8   1  -1  208.98   19.90
  -8   1  -1  200.28   22.70
  -8   1  -1  173.18   22.40
  -8   1  -1  203.18   18.00
  -8   1  -1  215.68   22.20
  -8   1  -1  186.58   16.50
  -8   1  -1  233.58   19.00
  -8   1  -1  193.18   15.90
   8  -1   1  156.58   25.40
   8  -1   1  181.98   16.80
   8  -1   1  177.88   17.70
   8  -1   1  206.38   17.20
   8  -1   1  194.58   17.30
  -9   1  -1   24.60    7.60
  -9   1  -1   19.50   11.40
  -9   1  -1   37.50    9.50
  -9   1  -1   38.80   13.60
  -9   1  -1   45.70   11.00
  -9   1  -1   43.50    8.70
  -9   1  -1   22.20   11.60
  -9   1  -1   32.50    7.00
   9  -1   1   29.50    7.50
   9  -1   1   28.80    7.50
   9  -1   1   50.99   16.70
   9  -1   1   43.30    9.10
 -10   1  -1   28.70    6.00
 -10   1  -1   17.50    8.80
 -10   1  -1   28.70    9.50
 -10   1  -1   31.60   17.40
 -10   1  -1   22.20   16.40
 -10   1  -1    9.10   14.00
 -10   1  -1   27.60    6.80
 -10   1  -1   20.60    9.30
  10  -1   1   51.09   15.20
  10  -1   1   17.10    7.10
  10  -1   1   22.70    6.80
  10  -1   1   35.30    8.20
 -11   1  -1   86.49   22.00
 -11   1  -1   87.69   23.00
 -11   1  -1  116.59   17.80
 -11   1  -1   49.10   13.30
  11  -1   1   56.89   10.10
  11  -1   1   56.69   16.10
  11  -1   1   62.99   10.90
  11   0  -1   -3.00    4.70
 -11   0   1   15.40   13.40
 -11   0   1  -23.50   15.20
 -11   0   1   12.10   15.40
 -11   0   1   -1.20    3.80
 -11   0   1   -4.60    3.50
 -11   0   1    1.40    5.60
  10   0  -1   32.50   11.60
 -10   0   1   27.20    9.40
 -10   0   1   44.90   11.00
 -10   0   1   32.00   16.00
 -10   0   1   34.00   15.40
 -10   0   1   26.30   14.20
 -10   0   1   36.50   10.90
   9   0  -1  143.29   11.80
   9   0  -1  149.99   23.80
   9   0  -1  156.18   12.40
   9   0  -1  165.58   14.90
  -9   0   1  118.89   19.40
  -9   0   1  197.48   23.40
  -9   0   1  157.78   22.30
  -9   0   1  189.88   21.80
  -9   0   1  174.88   21.30
  -9   0   1  113.89   15.90
   8   0  -1  877.11   61.09
   8   0  -1  841.32   49.20
   8   0  -1  849.81   49.80
   8   0  -1  870.21   51.89
  -8   0   1  781.02   55.49
  -8   0   1  791.42   53.59
  -8   0   1  933.51   57.79
  -8   0   1  956.60   64.69
  -8   0   1  997.10   56.09
   7   0  -1   78.89   10.00
   7   0  -1   78.39    8.90
   7   0  -1   63.89   13.40
   7   0  -1   87.09   11.30
   7   0  -1   77.29    8.90
  -7   0   1   55.89   10.00
  -7   0   1   48.20   10.40
  -7   0   1   66.69   12.30
  -7   0   1   62.59   10.60
  -7   0   1   77.49    7.90
  -7   0   1   63.99    6.20
  -7   0   1   94.09   14.90
  -7   0   1  102.19   17.70
   6   0  -1   13.10    3.70
   6   0  -1   20.50    8.30
   6   0  -1   21.70    9.20
   6   0  -1   28.90    6.70
   6   0  -1   16.00    5.10
   6   0  -1   24.10    4.90
  -6   0   1   22.80    8.40
  -6   0   1   17.20    3.60
  -6   0   1   18.30    5.90
  -6   0   1   15.60    5.40
  -6   0   1   12.70    3.70
  -6   0   1   23.30    6.40
  -6   0   1   13.60    6.80
  -6   0   1    8.00    6.70
   5   0  -1  336.17   24.30
   5   0  -1  370.66   23.30
   5   0  -1  331.47   26.10
   5   0  -1  347.47   23.10
   5   0  -1  349.37   22.70
   5   0  -1  335.77   24.80
   5   0  -1  342.07   21.00
   5   0  -1  358.66   27.20
   5   0  -1  324.87   22.70
   5   0  -1  346.07   21.00
  -5   0   1  362.96   25.20
  -5   0   1  342.67   23.50
  -5   0   1  391.66   24.20
  -5   0   1  346.17   20.10
  -5   0   1  342.07   23.60
  -5   0   1  393.26   25.50
  -5   0   1  323.27   20.40
  -5   0   1  383.56   26.80
   4   0  -1  957.40   58.89
   4   0  -1  975.00   57.59
   4   0  -1 1050.59   56.49
   4   0  -1  979.00   55.29
   4   0  -1  972.40   56.29
   4   0  -1  924.91   55.09
   4   0  -1 1063.99   55.89
   4   0  -1  935.31   53.19
   4   0  -1 1013.90   55.29
  -4   0   1 1021.80   52.99
  -4   0   1  964.30   55.69
  -4   0   1 1036.60   58.19
  -4   0   1 1000.20   55.79
  -4   0   1  939.61   56.49
  -4   0   1 1007.60   56.59
   3   0  -1  960.40   55.09
   3   0  -1 1029.80   57.29
   3   0  -1  997.60   54.59
   3   0  -1  994.50   56.39
   3   0  -1 1035.30   52.69
   3   0  -1  875.41   56.39
   3   0  -1  977.70   54.49
  -3   0   1 1074.39   56.69
  -3   0   1 1022.60   55.49
  -3   0   1  969.00   55.39
   2   0  -1 2700.33  144.49
   2   0  -1 2790.92  145.09
   2   0  -1 2635.04  144.09
  -2   0   1 2692.63  144.09
  -2   0   1 2836.82  144.69
  -2   0   1 2793.12  145.19
   1   0  -1 1905.61  103.59
   1   0  -1 2048.90  104.29
   1   0  -1 1964.60  104.19
  -1   0   1 2069.59  104.19
  -1   0   1 1981.30  103.59
  -1   0   1 1926.11  104.29
   0   0  -1  610.54   41.10
   0   0   1  741.23   39.00
  -1   0  -1 1947.31  100.89
   1   0   1 1897.01  100.79
  -2   0  -1  818.42   47.90
  -2   0  -1  881.21   47.10
  -2   0  -1  867.31   49.99
   2   0   1  928.41   48.70
   2   0   1  888.41   48.20
   2   0   1  864.51   48.00
  -3   0  -1    3.80    2.30
  -3   0  -1    0.60    2.80
  -3   0  -1    2.60    2.40
  -3   0  -1    1.30    1.90
  -3   0  -1    4.60    2.70
  -3   0  -1    2.80    3.40
  -3   0  -1    2.10    2.50
  -3   0  -1    1.20    2.10
  -3   0  -1    3.00    1.90
  -3   0  -1    0.70    3.30
   3   0   1    3.40    3.00
   3   0   1    2.80    1.90
   3   0   1    0.70    1.90
   3   0   1    0.70    2.80
   3   0   1    0.20    1.90
   3   0   1    0.80    1.50
  -4   0  -1   69.79    8.30
  -4   0  -1   90.59    9.80
  -4   0  -1   48.40    8.00
  -4   0  -1   80.49    9.80
  -4   0  -1   92.69   11.50
  -4   0  -1   72.59   11.50
  -4   0  -1   62.69    8.40
  -4   0  -1   92.89   10.30
  -4   0  -1   49.60    7.70
  -4   0  -1   62.39    9.50
   4   0   1   91.89   10.60
   4   0   1   73.79    7.40
   4   0   1   81.89   10.60
   4   0   1   75.49   10.70
   4   0   1   79.59    9.70
   4   0   1   71.09   13.40
   4   0   1   69.99    8.90
  -5   0  -1  162.58   12.90
  -5   0  -1  151.48   12.60
  -5   0  -1  143.89   13.40
  -5   0  -1  174.58   14.20
  -5   0  -1  171.28   17.00
  -5   0  -1  136.79   12.10
  -5   0  -1  164.58   15.80
  -5   0  -1  155.38   13.40
  -5   0  -1  171.88   14.30
  -5   0  -1  143.39   14.10
   5   0   1  147.09   13.10
   5   0   1  174.08   14.20
   5   0   1  176.68   11.90
   5   0   1  161.58   13.20
   5   0   1  151.48   12.70
   5   0   1  176.68   16.60
   5   0   1  129.89   17.60
   5   0   1  163.08   14.60
  -6   0  -1  793.52   57.09
  -6   0  -1  977.80   56.49
  -6   0  -1  828.92   53.89
  -6   0  -1  919.21   53.39
  -6   0  -1  861.21   52.39
  -6   0  -1  900.91   54.39
  -6   0  -1  957.90   52.29
  -6   0  -1  969.20   52.79
  -6   0  -1  954.00   54.59
  -6   0  -1  808.42   52.99
   6   0   1  942.71   60.99
   6   0   1  881.41   53.59
   6   0   1  922.41   54.59
   6   0   1  839.42   52.69
   6   0   1  939.81   55.39
   6   0   1  932.31   53.29
   6   0   1  938.41   50.89
   6   0   1  903.31   53.89
  -7   0  -1  240.08   23.70
  -7   0  -1  235.98   20.80
  -7   0  -1  259.47   25.60
  -7   0  -1  245.98   22.10
  -7   0  -1  232.78   19.30
  -7   0  -1  272.67   20.30
  -7   0  -1  237.68   22.00
  -7   0  -1  250.87   21.40
  -7   0  -1  235.28   20.60
  -7   0  -1  270.77   19.00
   7   0   1  267.87   20.70
   7   0   1  277.77   21.60
   7   0   1  241.58   25.90
   7   0   1  236.28   20.00
   7   0   1  273.57   20.10
   7   0   1  256.97   17.80
  -8   0  -1  192.28   15.60
  -8   0  -1  167.98   15.90
  -8   0  -1  194.58   24.50
  -8   0  -1  172.98   26.50
  -8   0  -1  236.18   27.30
  -8   0  -1  199.38   17.30
  -8   0  -1  182.78   22.40
  -8   0  -1  177.58   22.10
  -8   0  -1  188.58   16.50
  -8   0  -1  198.58   22.40
   8   0   1  171.58   16.40
   8   0   1  169.78   28.10
   8   0   1  157.88   16.10
   8   0   1  184.58   17.00
   8   0   1  201.58   18.60
  -9   0  -1   45.90   10.80
  -9   0  -1   71.99   18.90
  -9   0  -1   61.89   11.80
  -9   0  -1   90.39   16.40
  -9   0  -1   68.49   11.00
  -9   0  -1   80.39   10.80
  -9   0  -1   65.99   12.40
  -9   0  -1   45.50   14.50
  -9   0  -1   62.89   10.40
  -9   0  -1   43.10   11.10
   9   0   1   75.99   13.10
   9   0   1   53.29   16.20
   9   0   1   61.99   11.00
   9   0   1   47.30    9.90
   9   0   1   78.39   12.90
 -10   0  -1   45.20   15.50
 -10   0  -1   25.80    8.20
 -10   0  -1   35.60    6.80
 -10   0  -1   20.80   12.90
 -10   0  -1   21.60    6.30
 -10   0  -1   19.30    7.40
 -10   0  -1    6.30   14.50
 -10   0  -1   43.30   12.60
  10   0   1   16.00    9.70
  10   0   1   43.30    9.20
  10   0   1   26.70    7.50
  10   0   1   24.40    8.20
  10   0   1   33.70    8.50
  11  -1  -1   14.80    9.50
  11  -1  -1    9.40    8.60
 -11   1   1   23.70   14.80
 -11   1   1    1.10    4.80
 -11   1   1   22.40    9.70
 -11   1   1    6.10   16.50
  10  -1  -1   12.00    7.50
 -10   1   1   11.10    8.00
 -10   1   1    6.30    6.50
 -10   1   1   24.60   14.00
 -10   1   1   19.00    8.40
 -10   1   1   -4.30   12.80
 -10   1   1   19.70   14.00
   9  -1  -1  181.08   24.70
   9  -1  -1  172.28   12.70
   9  -1  -1  179.28   15.20
  -9   1   1  128.89   16.90
  -9   1   1  120.99   20.90
  -9   1   1  184.98   24.30
  -9   1   1  157.98   20.50
  -9   1   1  255.17   27.00
  -9   1   1  192.68   25.90
   8  -1  -1  268.67   17.50
   8  -1  -1  226.88   25.20
   8  -1  -1  252.17   17.40
  -8   1   1  256.97   22.10
  -8   1   1  263.97   22.60
  -8   1   1  318.37   32.30
  -8   1   1  289.87   26.00
  -8   1   1  257.57   25.10
   7  -1  -1    7.70    4.60
   7  -1  -1    9.10    3.20
   7  -1  -1    4.80    2.80
   7  -1  -1    8.10    5.90
  -7   1   1    7.20    8.20
  -7   1   1   15.50    6.90
  -7   1   1   14.10    5.50
  -7   1   1   10.50    4.70
  -7   1   1   17.30    7.50
  -7   1   1   17.50    8.10
   6  -1  -1  194.08   13.00
   6  -1  -1  194.98   15.00
   6  -1  -1  210.88   15.90
   6  -1  -1  197.78   19.40
   6  -1  -1  195.58   21.50
   6  -1  -1  210.48   16.00
   6  -1  -1  210.28   19.80
   6  -1  -1  169.38   12.70
  -6   1   1  172.48   18.90
  -6   1   1  208.58   16.50
  -6   1   1  189.38   12.10
  -6   1   1  171.58   12.30
  -6   1   1  176.18   17.50
  -6   1   1  173.98   16.00
  -6   1   1  212.88   16.80
  -6   1   1  212.18   18.40
   5  -1  -1  187.68   15.20
   5  -1  -1  193.28   15.00
   5  -1  -1  168.38   18.30
   5  -1  -1  231.58   18.00
   5  -1  -1  198.38   12.80
   5  -1  -1  190.48   14.50
   5  -1  -1  205.98   18.40
   5  -1  -1  182.18   16.80
   5  -1  -1  184.58   14.90
   5  -1  -1  219.98   12.90
  -5   1   1  198.98   16.00
  -5   1   1  166.08   17.40
  -5   1   1  220.28   17.10
  -5   1   1  202.98   15.50
  -5   1   1  206.58   12.30
  -5   1   1  194.28   14.90
  -5   1   1  197.18   17.10
  -5   1   1  185.38   12.40
  -5   1   1  205.58   15.80
   4  -1  -1  496.35   30.40
   4  -1  -1  501.65   28.00
   4  -1  -1  446.06   30.80
   4  -1  -1  493.45   27.70
   4  -1  -1  496.05   32.70
   4  -1  -1  515.35   32.90
   4  -1  -1  488.35   29.90
   4  -1  -1  489.95   31.30
   4  -1  -1  509.05   29.90
   4  -1  -1  475.15   30.00
  -4   1   1  518.35   31.20
  -4   1   1  486.55   30.10
  -4   1   1  523.05   27.60
  -4   1   1  498.75   30.20
  -4   1   1  535.35   30.80
  -4   1   1  494.55   30.90
  -4   1   1  502.75   32.80
  -4   1   1  500.05   31.80
   3  -1  -1  612.14   31.20
   3  -1  -1  584.64   31.40
   3  -1  -1  544.15   33.30
   3  -1  -1  585.04   33.90
   3  -1  -1  575.44   36.20
   3  -1  -1  519.55   32.70
   3  -1  -1  560.44   32.70
   3  -1  -1  541.65   34.50
   3  -1  -1  553.74   33.10
   3  -1  -1  603.54   34.70
  -3   1   1  576.94   32.80
  -3   1   1  558.54   31.10
  -3   1   1  582.64   33.40
  -3   1   1  578.84   33.00
  -3   1   1  583.74   33.60
  -3   1   1  571.74   36.70
  -3   1   1  569.84   34.10
   2  -1  -1  610.34   34.30
   2  -1  -1  645.44   34.00
   2  -1  -1  641.14   35.00
   2  -1  -1  618.94   34.40
   2  -1  -1  657.53   33.90
   2  -1  -1  603.94   34.10
   2  -1  -1  608.14   34.80
   2  -1  -1  611.74   35.20
   2  -1  -1  604.64   35.50
   2  -1  -1  596.64   34.50
   2  -1  -1  639.44   36.90
  -2   1   1  622.94   35.60
  -2   1   1  608.64   36.90
  -2   1   1  631.94   35.40
  -2   1   1  635.04   35.10
  -2   1   1  595.84   33.80
  -2   1   1  577.44   35.00
   1  -1  -1 1604.14   84.39
  -1   1   1 1578.04   84.39
   0  -1  -1  166.68   11.00
   0  -1  -1  177.08   10.80
   0  -1  -1  158.68    9.30
   0  -1  -1  152.28   10.90
   0  -1  -1  168.38   11.10
   0  -1  -1  159.88    9.50
   0   1   1  174.58   11.70
   0   1   1  153.38    9.50
   0   1   1  150.58   10.80
   0   1   1  156.68   10.50
   0   1   1  159.58    9.30
  -1  -1  -1  917.91   54.89
  -1  -1  -1 1025.50   53.69
   1   1   1 1013.60   55.19
   1   1   1 1053.99   55.59
  -2  -1  -1 1185.28   64.49
  -2  -1  -1 1231.78   66.59
  -2  -1  -1 1167.48   65.59
   2   1   1 1167.08   65.29
   2   1   1 1230.88   65.89
   2   1   1 1143.69   63.99
  -3  -1  -1    2.40    2.50
  -3  -1  -1   -1.20    3.00
  -3  -1  -1    1.80    2.40
  -3  -1  -1   -0.10    3.00
  -3  -1  -1   -2.10    2.60
  -3  -1  -1    1.50    2.30
  -3  -1  -1    2.20    1.80
   3   1   1    2.70    3.50
   3   1   1   -0.80    3.20
   3   1   1    0.70    2.50
   3   1   1    2.90    3.00
   3   1   1    1.40    2.00
   3   1   1    0.30    2.20
  -4  -1  -1  276.57   18.80
  -4  -1  -1  291.17   18.40
  -4  -1  -1  267.47   19.80
  -4  -1  -1  266.47   20.40
  -4  -1  -1  270.87   17.90
  -4  -1  -1  206.98   16.90
  -4  -1  -1  225.58   17.50
  -4  -1  -1  232.78   18.70
   4   1   1  251.37   18.20
   4   1   1  258.57   19.60
   4   1   1  257.97   18.70
   4   1   1  236.78   18.40
   4   1   1  241.28   16.80
   4   1   1  212.78   17.90
  -5  -1  -1  568.84   35.40
  -5  -1  -1  504.35   34.40
  -5  -1  -1  581.34   34.70
  -5  -1  -1  562.04   35.80
  -5  -1  -1  547.75   38.10
  -5  -1  -1  570.84   33.20
  -5  -1  -1  593.64   34.30
  -5  -1  -1  567.74   37.00
  -5  -1  -1  568.14   35.40
  -5  -1  -1  516.75   36.10
   5   1   1  555.24   35.80
   5   1   1  549.74   35.60
   5   1   1  574.14   37.90
   5   1   1  579.14   35.90
   5   1   1  545.75   36.50
   5   1   1  566.64   35.40
   5   1   1  551.94   32.80
  -6  -1  -1  780.42   46.20
  -6  -1  -1  777.72   44.40
  -6  -1  -1  668.93   49.00
  -6  -1  -1  782.72   45.20
  -6  -1  -1  718.33   45.80
  -6  -1  -1  625.54   44.60
  -6  -1  -1  761.82   43.50
  -6  -1  -1  663.33   45.90
  -6  -1  -1  717.53   47.50
  -6  -1  -1  796.82   45.00
   6   1   1  769.12   53.39
   6   1   1  689.63   45.60
   6   1   1  778.82   46.70
   6   1   1  719.43   42.40
   6   1   1  764.22   45.60
  -7  -1  -1   66.29   12.90
  -7  -1  -1   48.40   10.80
  -7  -1  -1   72.19   16.80
  -7  -1  -1   46.30   12.50
  -7  -1  -1   39.60    8.70
  -7  -1  -1   40.20    8.40
  -7  -1  -1   43.50    8.50
  -7  -1  -1   61.69   11.50
  -7  -1  -1   52.39    9.50
  -7  -1  -1   50.59   10.50
   7   1   1   43.20   10.40
   7   1   1   25.40   11.80
   7   1   1   51.79   10.10
   7   1   1   60.89    8.80
   7   1   1   40.40    9.10
   7   1   1   60.59   10.70
  -8  -1  -1    5.60    5.70
  -8  -1  -1    2.40    9.90
  -8  -1  -1    2.90    4.50
  -8  -1  -1    1.10    3.00
  -8  -1  -1    2.90    3.80
  -8  -1  -1    4.30    3.40
  -8  -1  -1    9.10   10.00
  -8  -1  -1    0.40    8.80
  -8  -1  -1    6.70    5.00
   8   1   1    4.50    5.20
   8   1   1    2.40    6.20
   8   1   1   -1.60    2.80
   8   1   1    7.30    4.80
   8   1   1    4.00    3.90
   8   1   1    7.70    4.00
  -9  -1  -1  156.38   18.10
  -9  -1  -1  142.59   19.10
  -9  -1  -1  163.28   18.40
  -9  -1  -1  186.28   21.50
  -9  -1  -1  152.58   25.30
  -9  -1  -1  173.08   21.70
  -9  -1  -1  119.89   19.40
  -9  -1  -1  183.98   25.30
  -9  -1  -1  167.48   15.00
   9   1   1  110.79   23.10
   9   1   1  164.68   19.40
   9   1   1  193.28   22.30
   9   1   1  177.18   21.10
   9   1   1  152.98   13.50
   9   1   1  183.08   20.90
 -10  -1  -1  128.49   20.00
 -10  -1  -1  129.29   16.80
 -10  -1  -1  194.48   29.90
 -10  -1  -1  191.58   25.00
 -10  -1  -1  180.38   15.00
 -10  -1  -1  176.08   23.10
 -10  -1  -1  135.29   26.10
 -10  -1  -1  132.09   16.20
  10   1   1  183.38   21.70
  10   1   1  134.89   18.00
  10   1   1  178.08   47.10
  10   1   1  169.18   20.20
  10   1   1  205.98   23.60
  11  -2  -1   68.39   19.70
  11  -2  -1   31.30    7.60
  11  -2  -1   32.50   10.50
 -11   2   1   36.70   10.70
 -11   2   1   35.00   11.50
 -11   2   1    8.00   16.40
 -11   2   1   17.60   17.10
  10  -2  -1   26.30   11.20
  10  -2  -1   20.90    6.90
  10  -2  -1   27.70   12.50
 -10   2   1    3.50   10.80
 -10   2   1   11.80    6.10
 -10   2   1   10.10    7.50
 -10   2   1   16.40   14.30
   9  -2  -1   34.60    5.80
   9  -2  -1   20.70   11.40
   9  -2  -1   47.70   13.30
  -9   2   1    4.20   10.90
  -9   2   1   39.80   11.10
  -9   2   1   19.60    8.40
  -9   2   1   36.10   14.70
   8  -2  -1   96.29    9.00
   8  -2  -1  103.29   18.60
   8  -2  -1   91.59    8.70
  -8   2   1  104.29   16.30
  -8   2   1  139.79   20.20
  -8   2   1  133.39   18.60
  -8   2   1  103.19   19.30
   7  -2  -1  403.86   23.00
   7  -2  -1  377.06   30.60
   7  -2  -1  350.26   22.70
  -7   2   1  345.17   21.50
  -7   2   1  391.86   31.30
  -7   2   1  340.97   29.10
  -7   2   1  358.16   27.40
  -7   2   1  359.76   25.60
  -7   2   1  351.16   26.60
  -7   2   1  365.56   21.90
   6  -2  -1  303.67   18.30
   6  -2  -1  290.77   18.50
   6  -2  -1  284.17   20.80
   6  -2  -1  298.47   21.10
   6  -2  -1  279.77   26.50
   6  -2  -1  309.67   24.80
   6  -2  -1  291.37   24.70
  -6   2   1  262.77   22.90
  -6   2   1  295.67   21.60
  -6   2   1  276.77   20.60
  -6   2   1  294.87   24.70
  -6   2   1  283.57   17.50
  -6   2   1  280.17   17.80
  -6   2   1  244.58   21.30
   5  -2  -1   31.80    6.40
   5  -2  -1   14.60    7.10
   5  -2  -1   14.90    4.20
   5  -2  -1    5.20    7.00
   5  -2  -1   19.20    4.00
   5  -2  -1   23.20    6.80
   5  -2  -1   16.30    3.70
   5  -2  -1   13.40    4.20
   5  -2  -1   15.20    7.10
   5  -2  -1   22.20    3.90
  -5   2   1   16.60    3.60
  -5   2   1   13.90    6.10
  -5   2   1   17.90    4.30
  -5   2   1   16.70    6.30
  -5   2   1   23.70    5.60
  -5   2   1   13.30    4.70
  -5   2   1   12.60    3.70
  -5   2   1    5.70    3.70
   4  -2  -1   12.40    3.30
   4  -2  -1   10.50    5.30
   4  -2  -1    6.40    5.50
   4  -2  -1   20.80    4.30
   4  -2  -1   12.30    6.40
   4  -2  -1   14.60    4.30
   4  -2  -1   17.30    3.60
   4  -2  -1   12.90    3.70
   4  -2  -1   16.90    5.60
   4  -2  -1   10.90    3.70
  -4   2   1   12.50    4.60
  -4   2   1   15.50    4.20
  -4   2   1   16.40    3.50
  -4   2   1   19.00    3.60
  -4   2   1   11.70    4.80
  -4   2   1   15.50    5.00
  -4   2   1   19.90    6.90
  -4   2   1   10.20    3.50
  -4   2   1   18.60    6.70
   3  -2  -1  390.46   26.10
   3  -2  -1  395.66   22.20
   3  -2  -1  345.57   21.70
   3  -2  -1  315.27   22.20
   3  -2  -1  391.06   22.10
   3  -2  -1  326.27   21.00
   3  -2  -1  376.66   22.30
   3  -2  -1  363.46   24.00
   3  -2  -1  357.46   21.40
   3  -2  -1  359.26   23.10
  -3   2   1  353.26   22.00
  -3   2   1  368.26   23.00
  -3   2   1  404.86   23.90
  -3   2   1  339.57   21.20
  -3   2   1  352.36   23.50
  -3   2   1  336.07   21.30
  -3   2   1  337.57   21.50
  -3   2   1  347.87   23.60
  -3   2   1  351.96   21.80
   2  -2  -1  350.96   24.50
   2  -2  -1  349.67   22.60
   2  -2  -1  361.86   22.50
   2  -2  -1  395.36   23.20
   2  -2  -1  387.16   23.00
   2  -2  -1  347.97   22.20
  -2   2   1  393.86   23.00
  -2   2   1  391.06   25.40
  -2   2   1  380.36   22.80
  -2   2   1  375.36   23.30
  -2   2   1  385.66   23.50
  -2   2   1  363.76   22.70
  -2   2   1  376.46   22.10
  -2   2   1  383.96   22.90
   1  -2  -1    4.60    2.30
   1  -2  -1    5.90    2.90
   1  -2  -1    5.30    2.60
   1  -2  -1    6.10    3.10
   1  -2  -1    1.40    2.00
   1  -2  -1    2.20    2.30
  -1   2   1    4.20    2.30
  -1   2   1    3.60    3.00
  -1   2   1    4.40    2.40
  -1   2   1    0.30    2.10
  -1   2   1    2.00    1.90
  -1   2   1    2.90    1.70
  -1   2   1    9.90    3.20
  -1   2   1    4.00    2.00
   0  -2  -1 1847.32   96.59
   0   2   1 1713.03   93.09
  -1  -2  -1  376.56   24.80
  -1  -2  -1  410.36   26.10
  -1  -2  -1  399.46   25.40
  -1  -2  -1  412.86   23.90
   1   2   1  379.46   25.00
   1   2   1  390.86   25.90
   1   2   1  381.56   25.00
  -2  -2  -1    0.60    2.20
  -2  -2  -1    2.00    2.60
  -2  -2  -1    3.10    2.80
  -2  -2  -1   -0.30    2.50
  -2  -2  -1    2.50    2.00
  -2  -2  -1    8.80    4.70
   2   2   1    5.70    3.70
   2   2   1    5.60    3.50
   2   2   1   -3.60    1.70
   2   2   1    1.50    1.90
   2   2   1   -0.60    2.60
  -3  -2  -1   87.29    8.40
  -3  -2  -1   90.89   11.50
  -3  -2  -1  108.19   14.30
  -3  -2  -1   72.19   10.40
  -3  -2  -1   73.49   10.90
  -3  -2  -1   73.19   10.00
   3   2   1   73.59   12.10
   3   2   1  135.49   14.80
   3   2   1   85.59    8.70
   3   2   1   86.79   11.30
   3   2   1  124.39   13.90
  -4  -2  -1  164.38   18.30
  -4  -2  -1  141.49   12.40
  -4  -2  -1  145.79   13.60
  -4  -2  -1  135.69   12.70
  -4  -2  -1  131.99   13.90
   4   2   1  142.59   12.70
   4   2   1  138.29   15.80
   4   2   1  174.48   19.40
   4   2   1  136.69   13.20
   4   2   1  165.68   14.40
  -5  -2  -1  522.45   36.10
  -5  -2  -1  500.15   32.80
  -5  -2  -1  521.15   32.40
  -5  -2  -1  502.25   32.30
  -5  -2  -1  515.85   34.30
  -5  -2  -1  492.35   32.50
  -5  -2  -1  521.85   34.90
  -5  -2  -1  462.75   32.80
   5   2   1  472.25   33.50
   5   2   1  505.55   34.60
   5   2   1  499.55   33.50
   5   2   1  458.55   32.80
  -6  -2  -1  482.05   31.60
  -6  -2  -1  419.36   31.00
  -6  -2  -1  448.36   28.90
  -6  -2  -1  459.95   33.60
  -6  -2  -1  441.86   27.70
  -6  -2  -1  470.15   35.50
  -6  -2  -1  452.85   31.20
  -6  -2  -1  489.35   31.30
  -6  -2  -1  464.25   32.90
  -6  -2  -1  476.65   30.50
   6   2   1  405.36   32.10
   6   2   1  413.66   31.10
   6   2   1  446.16   32.10
   6   2   1  436.76   27.80
   6   2   1  422.56   31.10
  -7  -2  -1   27.60    8.60
  -7  -2  -1   18.70    9.60
  -7  -2  -1   26.70    8.30
  -7  -2  -1   18.00    5.10
  -7  -2  -1   28.90    7.30
  -7  -2  -1   25.00    7.70
  -7  -2  -1   24.80    9.00
  -7  -2  -1   10.40    4.80
   7   2   1   25.60   10.80
   7   2   1   15.20    6.40
   7   2   1   30.90    8.20
   7   2   1   30.80    8.10
   7   2   1   17.30    5.50
  -8  -2  -1   -0.10    3.30
  -8  -2  -1    6.20    5.20
  -8  -2  -1    3.20    5.40
  -8  -2  -1   14.40   10.70
  -8  -2  -1    0.20   10.80
  -8  -2  -1    3.50    4.80
  -8  -2  -1    0.60    2.70
  -8  -2  -1    1.10    3.60
   8   2   1   -1.60    5.10
   8   2   1    3.90    5.60
   8   2   1    6.60    4.30
   8   2   1    1.20    3.10
   8   2   1   -5.40    1.80
   8   2   1   -0.20    3.10
   8   2   1    1.20    3.80
  -9  -2  -1   20.30    6.20
  -9  -2  -1   27.50    9.10
  -9  -2  -1   -0.80   13.70
  -9  -2  -1   16.30    8.30
  -9  -2  -1   13.60   12.70
  -9  -2  -1   15.60    5.50
  -9  -2  -1   14.70    9.50
  -9  -2  -1   19.00    8.80
   9   2   1   15.30    7.20
   9   2   1   23.00    8.40
   9   2   1   25.90   12.80
   9   2   1    2.90    4.20
   9   2   1   10.90    5.80
 -10  -2  -1    8.00    6.80
 -10  -2  -1   14.70    5.40
 -10  -2  -1   18.60    5.90
 -10  -2  -1   19.10   14.80
 -10  -2  -1   17.10    7.40
 -10  -2  -1   18.20   16.00
  10   2   1   31.70    9.20
  10   2   1    8.20    5.50
  10   2   1    9.70    5.30
  10   2   1    6.50    8.20
  10   2   1   23.30    7.60
  10   2   1   10.20    6.10
  11  -3  -1   -0.90    4.00
  11  -3  -1    4.40    8.00
  11  -3  -1    1.20    4.20
  11  -3  -1    0.40    3.20
 -11   3   1    8.60    5.80
 -11   3   1   -1.00   17.00
 -11   3   1    4.80    7.10
 -11   3   1   15.70   12.20
  10  -3  -1    4.40    6.70
  10  -3  -1    2.10    6.00
 -10   3   1   11.30   11.60
 -10   3   1   10.60    6.70
 -10   3   1   14.30    8.20
 -10   3   1    7.10   12.80
   9  -3  -1   70.19   16.60
   9  -3  -1   53.89   16.10
   9  -3  -1   66.89    8.60
   9  -3  -1   76.69    9.00
  -9   3   1   61.39   16.20
  -9   3   1   63.79   14.20
  -9   3   1   55.09   12.30
  -9   3   1   82.79   19.10
   8  -3  -1  587.14   33.60
   8  -3  -1  495.05   44.00
   8  -3  -1  558.54   33.90
   8  -3  -1  558.04   42.00
  -8   3   1  506.75   41.00
  -8   3   1  564.74   32.20
  -8   3   1  501.05   38.60
  -8   3   1  636.04   39.40
  -8   3   1  609.74   44.10
  -8   3   1  510.65   36.40
   7  -3  -1  355.36   28.80
   7  -3  -1  360.26   32.20
   7  -3  -1  345.07   22.90
   7  -3  -1  346.57   22.00
  -7   3   1  333.17   25.60
  -7   3   1  350.26   27.10
  -7   3   1  329.87   28.50
  -7   3   1  332.77   29.50
  -7   3   1  358.76   21.80
  -7   3   1  335.57   25.00
   6  -3  -1   53.09   13.60
   6  -3  -1   49.80    8.10
   6  -3  -1   54.39   11.90
   6  -3  -1   48.30    9.10
   6  -3  -1   33.60    6.50
   6  -3  -1   55.49   14.30
   6  -3  -1   68.89    8.10
   6  -3  -1   55.99    7.80
   6  -3  -1   28.50    9.70
   6  -3  -1   57.99    7.50
  -6   3   1   43.60    8.20
  -6   3   1   44.40    6.50
  -6   3   1   51.49   11.80
  -6   3   1   46.10   10.50
  -6   3   1   48.90    6.90
  -6   3   1   38.50    9.50
  -6   3   1   61.29   10.60
  -6   3   1   36.50    7.90
   5  -3  -1  467.95   28.00
   5  -3  -1  483.25   28.50
   5  -3  -1  448.56   30.90
   5  -3  -1  450.15   27.10
   5  -3  -1  462.25   28.60
   5  -3  -1  466.05   34.60
   5  -3  -1  427.96   30.70
   5  -3  -1  388.56   26.60
  -5   3   1  425.16   31.60
  -5   3   1  419.96   28.30
  -5   3   1  426.36   31.30
  -5   3   1  510.55   29.60
  -5   3   1  452.95   31.40
  -5   3   1  425.86   27.00
  -5   3   1  430.56   27.50
  -5   3   1  433.96   26.80
   4  -3  -1  300.87   19.60
   4  -3  -1  309.47   20.60
   4  -3  -1  255.67   22.20
   4  -3  -1  275.87   19.70
   4  -3  -1  325.27   22.10
   4  -3  -1  300.07   19.80
   4  -3  -1  315.27   21.60
   4  -3  -1  309.97   20.40
   4  -3  -1  321.57   25.20
   4  -3  -1  319.47   19.60
  -4   3   1  294.57   19.50
  -4   3   1  294.17   21.30
  -4   3   1  315.57   20.30
  -4   3   1  282.07   19.90
  -4   3   1  311.07   20.30
  -4   3   1  311.77   22.70
  -4   3   1  272.27   21.90
  -4   3   1  268.57   19.20
  -4   3   1  280.17   20.00
  -4   3   1  266.57   21.80
   3  -3  -1  997.50   58.49
   3  -3  -1  932.41   55.79
   3  -3  -1 1000.80   55.29
   3  -3  -1  967.30   54.29
   3  -3  -1  970.80   55.19
   3  -3  -1  954.10   54.69
   3  -3  -1  935.51   53.89
   3  -3  -1  906.91   55.09
  -3   3   1 1018.10   56.09
  -3   3   1  982.20   55.29
  -3   3   1  973.30   55.69
  -3   3   1  913.51   55.79
  -3   3   1 1025.80   55.39
  -3   3   1  946.11   59.09
  -3   3   1  965.20   55.89
  -3   3   1  983.40   55.09
  -3   3   1  951.90   54.59
   2  -3  -1    9.10    3.30
   2  -3  -1    9.00    4.60
   2  -3  -1   10.40    3.50
   2  -3  -1    4.20    1.90
   2  -3  -1   12.10    4.50
   2  -3  -1    9.50    3.50
   2  -3  -1   11.70    4.10
   2  -3  -1   12.00    3.80
  -2   3   1    9.50    3.60
  -2   3   1   10.90    4.00
  -2   3   1   12.40    4.20
  -2   3   1   11.40    4.10
  -2   3   1    6.70    3.60
  -2   3   1    8.20    3.50
  -2   3   1   13.60    5.70
  -2   3   1   10.90    3.60
   1  -3  -1  444.66   28.50
   1  -3  -1  471.05   28.40
   1  -3  -1  468.55   27.10
   1  -3  -1  466.85   28.60
   1  -3  -1  439.46   27.70
  -1   3   1  461.75   27.10
  -1   3   1  400.26   27.50
  -1   3   1  416.36   27.20
  -1   3   1  448.56   29.00
  -1   3   1  486.25   28.90
  -1   3   1  458.55   28.90
  -1   3   1  412.66   26.50
  -1   3   1  382.16   27.90
   0  -3  -1  962.30   49.10
   0  -3  -1  865.21   49.70
   0  -3  -1  715.83   49.30
   0  -3  -1  887.01   50.19
   0   3   1  820.52   49.10
   0   3   1  789.82   49.40
   0   3   1  839.22   50.19
   0   3   1  927.11   51.29
  -1  -3  -1 1059.19   62.79
  -1  -3  -1  910.51   62.39
  -1  -3  -1 1160.18   63.29
  -1  -3  -1 1149.39   64.19
   1   3   1 1078.29   61.29
   1   3   1 1135.69   63.69
   1   3   1 1186.68   63.99
   1   3   1 1155.18   64.69
   1   3   1 1071.99   63.19
  -2  -3  -1   58.29    8.60
  -2  -3  -1   36.80    7.40
  -2  -3  -1   33.90    7.20
  -2  -3  -1   35.20    8.30
  -2  -3  -1   52.29    8.80
   2   3   1   26.60    7.30
   2   3   1   31.40    7.30
   2   3   1   48.50    8.60
   2   3   1   53.69    8.20
   2   3   1   28.00    7.00
  -3  -3  -1   16.90    4.40
  -3  -3  -1   22.20    6.10
  -3  -3  -1   16.80    5.00
  -3  -3  -1   21.00    6.00
  -3  -3  -1   18.20    6.70
  -3  -3  -1   23.60    6.50
   3   3   1   25.90    7.10
   3   3   1   16.30    5.60
   3   3   1   25.00    5.90
   3   3   1   24.40    7.80
   3   3   1   30.10    7.70
  -4  -3  -1   71.49   11.40
  -4  -3  -1   45.60    9.50
  -4  -3  -1   56.39   11.70
  -4  -3  -1   82.59   12.80
  -4  -3  -1   64.79   10.80
  -4  -3  -1   81.19   10.90
   4   3   1   73.89   12.90
   4   3   1   60.89   11.40
   4   3   1   57.99   10.70
   4   3   1   90.99   13.10
   4   3   1   78.49   10.80
  -5  -3  -1    5.40    4.60
  -5  -3  -1   11.60    7.40
  -5  -3  -1   13.00    5.50
  -5  -3  -1   13.80    5.60
  -5  -3  -1   12.20    6.90
   5   3   1    8.20    5.90
   5   3   1   20.20    7.30
   5   3   1   17.00    6.40
   5   3   1    8.50    4.60
   5   3   1    8.10    4.80
  -6  -3  -1   58.29   12.00
  -6  -3  -1   57.39   10.80
  -6  -3  -1   33.80    8.70
  -6  -3  -1   48.40    9.30
  -6  -3  -1   32.70   10.60
  -6  -3  -1   55.79   10.10
  -6  -3  -1   24.10    9.60
  -6  -3  -1   43.10    9.60
   6   3   1   56.99   11.00
   6   3   1   46.60   11.10
   6   3   1   72.19   12.90
   6   3   1   41.40    9.80
   6   3   1   33.20    9.50
  -7  -3  -1  175.68   19.90
  -7  -3  -1  172.08   23.10
  -7  -3  -1  124.79   16.60
  -7  -3  -1  132.39   19.10
  -7  -3  -1  170.88   21.20
  -7  -3  -1  146.49   21.40
  -7  -3  -1  131.89   17.00
   7   3   1  121.19   12.10
   7   3   1  170.58   20.80
   7   3   1  140.99   18.50
   7   3   1  132.99   18.80
   7   3   1  137.29   20.40
   7   3   1  144.09   21.80
  -8  -3  -1    8.80   11.70
  -8  -3  -1    5.10    3.90
  -8  -3  -1    1.70    3.70
  -8  -3  -1   -0.70    5.10
  -8  -3  -1    0.20    4.50
  -8  -3  -1    0.80   10.80
   8   3   1    1.80    3.90
   8   3   1    4.40    3.70
   8   3   1    5.40    4.40
   8   3   1    4.30    4.40
   8   3   1    2.10    5.10
   8   3   1    3.60    4.80
  -9  -3  -1   -5.20   13.50
  -9  -3  -1    4.30    4.90
  -9  -3  -1    2.10    3.40
  -9  -3  -1    4.80    3.80
  -9  -3  -1    3.10    5.30
  -9  -3  -1   12.10    6.40
  -9  -3  -1   -0.20   13.40
  -9  -3  -1    3.90    3.40
   9   3   1    3.80    4.80
   9   3   1    6.10    7.10
   9   3   1    1.20    3.70
   9   3   1    1.20    5.50
   9   3   1    2.40    3.70
   9   3   1   -2.50    2.00
   9   3   1   -0.80    2.60
  11  -4  -1   15.80   11.70
  11  -4  -1   49.80   15.80
 -11   4   1   25.50    9.60
 -11   4   1   59.19   19.30
 -11   4   1   30.50   13.30
 -11   4   1   26.30    8.40
  10  -4  -1   22.60   10.90
  10  -4  -1   18.20    4.80
  10  -4  -1   29.50    5.30
  10  -4  -1   19.20   11.20
 -10   4   1   10.70    6.70
 -10   4   1   29.80   14.40
 -10   4   1   22.30   10.00
 -10   4   1   29.80   14.50
   9  -4  -1    9.80    4.00
   9  -4  -1   19.20   10.00
   9  -4  -1   12.90    8.20
   9  -4  -1   12.60    4.30
  -9   4   1    7.50    3.40
  -9   4   1    8.30    6.80
  -9   4   1    5.50    5.50
  -9   4   1    6.20    3.20
  -9   4   1   12.70    5.50
  -9   4   1    7.10   11.50
  -9   4   1   11.40   10.70
   8  -4  -1  656.03   46.70
   8  -4  -1  638.44   39.70
   8  -4  -1  664.23   38.80
   8  -4  -1  686.83   53.89
  -8   4   1  601.74   47.50
  -8   4   1  648.94   38.00
  -8   4   1  594.34   52.39
  -8   4   1  634.84   42.90
  -8   4   1  597.44   49.70
  -8   4   1  668.13   42.60
   7  -4  -1   80.79   11.60
   7  -4  -1  117.89   12.20
   7  -4  -1   88.09   16.00
   7  -4  -1   90.59   10.80
   7  -4  -1   69.49   12.70
   7  -4  -1   88.49   11.70
  -7   4   1   81.19   15.40
  -7   4   1   52.29   10.50
  -7   4   1   76.19   12.20
  -7   4   1  102.99   11.10
  -7   4   1   78.59   14.70
  -7   4   1   92.79   15.10
  -7   4   1   85.59   17.40
  -7   4   1   84.59   10.50
   6  -4  -1   21.90   11.00
   6  -4  -1   26.20    8.40
   6  -4  -1   17.90    5.60
   6  -4  -1   18.80    8.40
   6  -4  -1   27.60    6.00
   6  -4  -1   20.40    5.10
   6  -4  -1   25.50    6.70
   6  -4  -1   21.50    5.20
   6  -4  -1    9.50    9.50
   6  -4  -1   22.20    5.80
  -6   4   1   17.80    6.10
  -6   4   1   25.60    9.50
  -6   4   1   17.30    4.80
  -6   4   1   15.60    4.70
  -6   4   1   33.00    7.10
  -6   4   1   18.50    6.50
  -6   4   1   24.00    6.30
  -6   4   1   24.80    5.70
  -6   4   1   16.40    6.80
  -6   4   1   19.70    8.90
   5  -4  -1  218.18   22.50
   5  -4  -1  262.87   20.40
   5  -4  -1  236.58   18.60
   5  -4  -1  250.67   17.60
   5  -4  -1  248.68   19.80
   5  -4  -1  237.28   18.30
   5  -4  -1  264.67   17.90
   5  -4  -1  217.78   24.00
  -5   4   1  236.48   19.50
  -5   4   1  254.47   21.20
  -5   4   1  231.48   18.30
  -5   4   1  252.27   21.40
  -5   4   1  243.08   18.20
  -5   4   1  214.58   17.60
  -5   4   1  229.78   17.30
  -5   4   1  240.98   17.50
  -5   4   1  210.18   17.50
  -5   4   1  241.78   21.40
   4  -4  -1  185.38   14.60
   4  -4  -1  197.58   19.00
   4  -4  -1  175.78   14.50
   4  -4  -1  178.88   18.00
   4  -4  -1  199.68   15.30
   4  -4  -1  196.48   16.20
   4  -4  -1  200.88   16.40
   4  -4  -1  180.88   15.50
  -4   4   1  179.68   16.40
  -4   4   1  200.48   16.20
  -4   4   1  198.48   14.80
  -4   4   1  161.38   15.40
  -4   4   1  188.48   17.00
  -4   4   1  186.68   15.20
  -4   4   1  179.28   15.50
  -4   4   1  197.68   15.10
  -4   4   1  183.98   14.80
  -4   4   1  192.28   16.80
   3  -4  -1  418.76   30.00
   3  -4  -1  412.76   28.00
   3  -4  -1  432.26   28.00
   3  -4  -1  417.36   25.60
   3  -4  -1  434.36   27.60
   3  -4  -1  406.76   27.80
   3  -4  -1  433.96   27.00
   3  -4  -1  388.56   26.50
  -3   4   1  363.26   26.50
  -3   4   1  367.46   27.10
  -3   4   1  424.36   27.50
  -3   4   1  402.96   27.30
  -3   4   1  408.26   27.70
  -3   4   1  411.86   31.10
  -3   4   1  417.06   28.10
  -3   4   1  394.26   26.70
   2  -4  -1 1149.39   65.89
   2  -4  -1 1146.59   66.19
   2  -4  -1 1125.59   64.19
   2  -4  -1 1184.08   65.39
   2  -4  -1 1177.08   66.29
   2  -4  -1 1104.29   62.79
   2  -4  -1 1161.68   66.79
   2  -4  -1 1100.59   64.49
  -2   4   1 1165.38   66.49
  -2   4   1 1170.58   63.79
  -2   4   1 1111.09   65.19
  -2   4   1 1164.88   64.79
  -2   4   1 1071.99   67.69
  -2   4   1 1156.48   64.49
  -2   4   1 1117.09   65.99
   1  -4  -1   -0.10    2.90
   1  -4  -1   -1.10    3.50
   1  -4  -1   -3.00    3.10
   1  -4  -1    1.20    2.90
  -1   4   1    1.20    3.00
  -1   4   1    4.10    4.50
  -1   4   1    2.20    3.30
  -1   4   1    0.90    2.40
  -1   4   1   -1.80    2.20
  -1   4   1    1.10    2.50
  -1   4   1    1.60    3.40
  -1   4   1    3.30    3.70
   0  -4  -1  260.57   20.90
   0  -4  -1  271.37   22.10
   0  -4  -1  274.97   21.80
   0  -4  -1  273.77   21.70
   0  -4  -1  314.87   20.60
   0   4   1  248.88   21.30
   0   4   1  273.07   20.70
   0   4   1  254.47   21.80
   0   4   1  294.17   21.70
   0   4   1  302.87   23.30
   0   4   1  326.47   21.20
  -1  -4  -1  239.88   21.20
  -1  -4  -1  275.77   19.40
  -1  -4  -1  305.77   22.20
  -1  -4  -1  247.08   20.90
  -1  -4  -1  251.87   21.60
   1   4   1  276.67   19.80
   1   4   1  284.87   22.50
   1   4   1  281.97   22.20
   1   4   1  288.27   21.90
   1   4   1  275.17   22.90
  -2  -4  -1   36.10    7.90
  -2  -4  -1   14.50    5.80
  -2  -4  -1   23.50    7.80
  -2  -4  -1   28.40    8.10
  -2  -4  -1   24.10    6.90
   2   4   1   26.10    6.90
   2   4   1   15.70    5.80
   2   4   1   47.20   10.90
   2   4   1   22.70    7.70
   2   4   1   27.80    5.90
  -3  -4  -1   33.50    6.10
  -3  -4  -1   25.50    7.10
  -3  -4  -1   33.00    7.10
  -3  -4  -1   32.40    8.60
  -3  -4  -1   46.60    9.40
  -3  -4  -1   34.60    8.10
   3   4   1   37.40    7.30
   3   4   1   41.70    9.50
   3   4   1   42.30   11.10
   3   4   1   54.19   11.30
   3   4   1   23.20    7.50
  -4  -4  -1   72.79   12.00
  -4  -4  -1   50.69   10.10
  -4  -4  -1   69.59   12.80
  -4  -4  -1   72.79   10.80
  -4  -4  -1   68.69   13.70
  -4  -4  -1   56.49   10.70
   4   4   1   69.49   12.30
   4   4   1   59.19   11.70
   4   4   1   59.39    9.50
   4   4   1   61.79   13.60
   4   4   1   76.39   13.30
  -5  -4  -1  296.27   23.00
  -5  -4  -1  315.27   30.00
  -5  -4  -1  366.86   26.60
  -5  -4  -1  287.57   24.70
  -5  -4  -1  292.57   27.20
  -5  -4  -1  261.37   24.10
   5   4   1  297.57   25.50
   5   4   1  328.77   27.70
   5   4   1  288.87   22.70
   5   4   1  314.57   25.90
   5   4   1  321.47   26.10
  -6  -4  -1  195.78   23.80
  -6  -4  -1  158.98   19.40
  -6  -4  -1  172.18   22.50
  -6  -4  -1  187.28   21.30
  -6  -4  -1  216.38   27.50
  -6  -4  -1  162.28   30.80
   6   4   1  163.08   21.50
   6   4   1  169.08   16.40
   6   4   1  155.88   21.50
   6   4   1  159.18   20.70
  -7  -4  -1   21.10    7.00
  -7  -4  -1   14.30    6.20
  -7  -4  -1    5.40    5.00
  -7  -4  -1   22.00   12.10
  -7  -4  -1   23.80    8.00
  -7  -4  -1   15.10    7.50
  -7  -4  -1   21.60   11.00
   7   4   1   10.50    6.60
   7   4   1   16.30    9.20
   7   4   1   11.10    5.90
   7   4   1    8.10    5.20
   7   4   1   11.30    6.60
  -8  -4  -1    1.10    3.80
  -8  -4  -1    8.60    6.50
  -8  -4  -1   32.00   10.70
  -8  -4  -1   15.40    6.80
  -8  -4  -1   14.20    6.60
  -8  -4  -1   14.20   13.60
  -8  -4  -1    7.70   14.50
  -8  -4  -1   15.70    7.70
   8   4   1    8.90    6.20
   8   4   1   24.90   10.00
   8   4   1   22.80    8.30
   8   4   1   18.40    7.80
   8   4   1   24.20    6.80
  -9  -4  -1   54.09   13.10
  -9  -4  -1   31.20    8.60
  -9  -4  -1   35.60   18.10
  -9  -4  -1   26.70    9.40
  -9  -4  -1   34.70   10.90
  -9  -4  -1   32.20    9.20
  -9  -4  -1   36.40   17.10
   9   4   1   42.40   12.50
   9   4   1   30.40    9.50
   9   4   1   14.40    9.60
   9   4   1   50.29    8.70
   9   4   1   24.80    8.80
   9   4   1   28.00    9.30
  11  -5  -1    3.00    6.20
  11  -5  -1   12.90    9.60
 -11   5   1   15.80    8.60
 -11   5   1   -4.00   15.30
 -11   5   1   18.80   15.20
 -11   5   1    2.10    6.70
  10  -5  -1   80.09   10.00
  10  -5  -1   64.69   16.70
  10  -5  -1   63.09    9.70
  10  -5  -1  103.29   19.90
 -10   5   1   43.10   12.20
 -10   5   1   60.79   17.70
 -10   5   1   86.29   16.90
 -10   5   1   96.29   23.70
 -10   5   1   69.59   13.10
   9  -5  -1  523.25   32.00
   9  -5  -1  522.35   32.20
   9  -5  -1  508.25   40.20
   9  -5  -1  494.95   44.80
   9  -5  -1  523.65   33.40
  -9   5   1  537.85   43.50
  -9   5   1  458.95   30.90
  -9   5   1  491.75   36.60
  -9   5   1  429.96   40.70
  -9   5   1  464.35   35.30
  -9   5   1  485.05   38.50
   8  -5  -1  461.85   32.00
   8  -5  -1  468.25   30.60
   8  -5  -1  454.75   32.30
   8  -5  -1  446.86   36.50
   8  -5  -1  499.45   42.70
  -8   5   1  481.85   33.80
  -8   5   1  481.05   31.40
  -8   5   1  473.85   30.90
  -8   5   1  482.15   39.80
  -8   5   1  502.35   39.80
  -8   5   1  445.46   33.80
  -8   5   1  490.55   39.40
  -8   5   1  458.75   36.30
  -8   5   1  502.45   31.00
   7  -5  -1  271.47   27.80
   7  -5  -1  275.67   21.10
   7  -5  -1  260.77   23.50
   7  -5  -1  239.58   19.80
   7  -5  -1  233.78   18.60
   7  -5  -1  234.58   18.50
  -7   5   1  212.48   18.80
  -7   5   1  234.98   24.30
  -7   5   1  233.28   20.20
  -7   5   1  284.27   26.10
  -7   5   1  228.88   19.20
  -7   5   1  242.78   24.80
  -7   5   1  241.98   20.70
  -7   5   1  233.68   22.30
  -7   5   1  268.07   19.30
  -7   5   1  255.27   19.10
   6  -5  -1   42.80    8.20
   6  -5  -1   25.70    7.60
   6  -5  -1   49.99   15.20
   6  -5  -1   28.70    8.40
   6  -5  -1   26.30    6.80
   6  -5  -1   22.50    6.50
  -6   5   1   35.70    8.50
  -6   5   1   31.50    6.80
  -6   5   1   34.50    8.10
  -6   5   1   35.00    8.40
  -6   5   1   31.90   10.40
  -6   5   1   46.00    9.00
  -6   5   1   27.70    9.00
  -6   5   1   27.60    8.30
  -6   5   1   35.20    9.60
  -6   5   1   27.80    6.80
   5  -5  -1  144.89   13.50
   5  -5  -1  129.59   12.80
   5  -5  -1  164.78   15.00
   5  -5  -1  151.28   15.10
   5  -5  -1  130.79   17.10
   5  -5  -1  148.39   13.90
   5  -5  -1  104.69   16.40
   5  -5  -1  227.78   25.00
  -5   5   1  169.98   18.90
  -5   5   1  163.98   15.00
  -5   5   1  134.99   13.10
  -5   5   1  180.78   17.70
  -5   5   1  148.89   16.40
  -5   5   1  171.78   14.60
  -5   5   1  161.48   13.90
  -5   5   1  146.79   13.70
  -5   5   1  117.39   16.40
  -5   5   1  158.98   15.60
   4  -5  -1  124.99   16.80
   4  -5  -1  140.89   17.40
   4  -5  -1  143.89   12.90
   4  -5  -1  141.79   14.00
   4  -5  -1  169.98   17.80
   4  -5  -1  151.58   13.90
   4  -5  -1  148.39   18.50
  -4   5   1  184.28   17.00
  -4   5   1  132.59   16.70
  -4   5   1  180.38   20.30
  -4   5   1  142.19   14.60
  -4   5   1  158.68   14.60
  -4   5   1  138.89   17.90
  -4   5   1  141.29   14.00
   3  -5  -1 1844.12  100.19
   3  -5  -1 1711.93  100.69
   3  -5  -1 1707.63   98.19
   3  -5  -1 1919.51  102.69
   3  -5  -1 1793.92  101.29
   3  -5  -1 1901.91  102.69
   3  -5  -1 1756.62  100.59
  -3   5   1 1901.51  102.79
  -3   5   1 1869.61  100.09
  -3   5   1 1771.42  100.99
  -3   5   1 1846.72  101.19
  -3   5   1 1716.73  101.59
  -3   5   1 1862.61  100.89
  -3   5   1 1715.53  101.59
   2  -5  -1  302.47   22.10
   2  -5  -1  295.87   22.00
   2  -5  -1  203.38   19.40
   2  -5  -1  286.07   21.90
   2  -5  -1  231.48   20.60
   2  -5  -1  239.48   17.40
   2  -5  -1  288.87   21.00
   2  -5  -1  266.37   19.60
  -2   5   1  253.87   19.70
  -2   5   1  251.97   18.40
  -2   5   1  223.08   19.70
  -2   5   1  261.47   22.50
  -2   5   1  278.27   22.00
  -2   5   1  274.07   20.00
  -2   5   1  254.37   21.10
   1  -5  -1 1166.28   65.99
   1  -5  -1 1120.39   64.49
   1  -5  -1 1132.19   64.39
   1  -5  -1 1011.60   64.89
   1  -5  -1 1096.09   65.39
  -1   5   1 1123.39   60.89
  -1   5   1 1088.29   61.39
  -1   5   1 1076.09   65.99
  -1   5   1 1084.89   63.59
  -1   5   1  941.41   63.79
  -1   5   1 1142.49   66.29
  -1   5   1 1139.49   66.29
  -1   5   1 1052.49   65.89
   0  -5  -1 1215.68   68.99
   0  -5  -1 1148.09   69.39
   0  -5  -1 1250.67   70.69
   0  -5  -1 1213.78   67.19
   0  -5  -1 1121.89   69.49
   0   5   1 1191.78   67.89
   0   5   1 1243.08   69.69
   0   5   1 1099.89   69.99
   0   5   1 1140.59   70.39
   0   5   1 1070.99   69.29
   0   5   1 1091.89   67.99
  -1  -5  -1 1246.08   65.99
  -1  -5  -1  897.01   67.19
  -1  -5  -1 1191.98   68.79
  -1  -5  -1 1137.99   67.89
  -1  -5  -1 1162.48   69.49
   1   5   1 1109.29   69.89
   1   5   1 1150.18   68.79
   1   5   1 1173.08   66.89
   1   5   1 1179.78   69.89
   1   5   1 1103.69   68.99
  -2  -5  -1  865.31   54.99
  -2  -5  -1  888.11   51.29
  -2  -5  -1  901.11   54.89
  -2  -5  -1  826.82   53.59
  -2  -5  -1  875.91   54.09
   2   5   1  894.01   55.59
   2   5   1  773.22   53.59
   2   5   1  857.41   56.09
   2   5   1  831.22   54.79
   2   5   1  843.62   51.59
  -3  -5  -1  252.47   18.50
  -3  -5  -1  240.58   21.80
  -3  -5  -1  255.57   20.10
  -3  -5  -1  216.08   25.10
  -3  -5  -1  251.27   22.20
  -3  -5  -1  259.87   22.00
   3   5   1  240.48   23.50
   3   5   1  231.28   18.90
   3   5   1  230.28   21.50
   3   5   1  222.78   22.00
   3   5   1  242.98   23.00
  -4  -5  -1   67.99   11.40
  -4  -5  -1   75.89   13.90
  -4  -5  -1   81.49   14.20
  -4  -5  -1   71.49   16.70
  -4  -5  -1   79.39   13.50
   4   5   1   60.39   12.60
   4   5   1   91.39   15.50
   4   5   1   90.39   16.40
   4   5   1   69.89   11.00
   4   5   1   78.39   16.80
  -5  -5  -1  860.01   52.69
  -5  -5  -1  821.82   54.09
  -5  -5  -1  795.72   52.29
  -5  -5  -1  782.12   52.79
  -5  -5  -1  843.62   53.19
  -5  -5  -1  838.62   50.09
   5   5   1  737.73   49.40
   5   5   1  727.83   55.69
   5   5   1  735.53   53.29
   5   5   1  815.32   54.39
  -6  -5  -1   93.59   18.80
  -6  -5  -1   77.79   14.60
  -6  -5  -1  102.19   16.30
  -6  -5  -1  115.09   18.00
   6   5   1   74.99   16.70
   6   5   1   89.19   14.30
   6   5   1  112.49   18.40
   6   5   1  100.19   17.30
   6   5   1   98.89   17.30
  -7  -5  -1   49.50   12.10
  -7  -5  -1   21.90    9.40
  -7  -5  -1   18.90   12.90
  -7  -5  -1   50.79   11.80
  -7  -5  -1   27.20    8.30
  -7  -5  -1   24.20   13.70
  -7  -5  -1   36.90    9.10
  -7  -5  -1   28.30    9.00
   7   5   1   32.10   10.70
   7   5   1   29.50    9.50
   7   5   1   31.90    9.80
   7   5   1   39.80   12.30
   7   5   1   23.10    8.20
  -8  -5  -1    6.90    5.60
  -8  -5  -1   -4.40    2.90
  -8  -5  -1    1.70   13.70
  -8  -5  -1   -1.40    4.20
  -8  -5  -1    5.90    4.40
  -8  -5  -1  -18.00   14.80
  -8  -5  -1    8.20    4.70
  -8  -5  -1   -2.90    5.50
   8   5   1    7.70    7.10
   8   5   1    4.40    3.00
   8   5   1    0.70    4.10
   8   5   1    0.70    4.10
   8   5   1    6.80    5.20
   8   5   1    2.80    4.70
  -9  -5  -1    9.70    7.40
  -9  -5  -1    6.80    5.60
  -9  -5  -1    2.20    3.90
  -9  -5  -1    5.20   17.50
  -9  -5  -1  -10.90   14.70
  -9  -5  -1   -2.00    4.70
   9   5   1    4.80    4.60
   9   5   1    5.00    5.40
   9   5   1    4.10    3.40
   9   5   1   20.90    9.30
   9   5   1   13.40    7.50
  11  -6  -1   17.90   10.40
  11  -6  -1   14.20    9.30
  11  -6  -1    9.40    4.20
  11  -6  -1   14.60    4.20
 -11   6   1    2.80   16.40
 -11   6   1   15.00    8.30
 -11   6   1    5.40    5.30
 -11   6   1   15.80    9.20
 -11   6   1    5.60   15.00
  10  -6  -1   36.80   14.00
  10  -6  -1   31.60   11.80
  10  -6  -1   50.09    9.30
  10  -6  -1   42.40    8.20
 -10   6   1   24.20   14.80
 -10   6   1   30.80   12.50
 -10   6   1   22.40    8.20
 -10   6   1   27.30   10.40
 -10   6   1   25.30    8.80
 -10   6   1   31.20    6.60
   9  -6  -1  194.18   17.80
   9  -6  -1  143.99   23.70
   9  -6  -1  198.58   16.30
   9  -6  -1  184.28   28.90
   9  -6  -1  175.98   16.60
   9  -6  -1  175.88   15.40
  -9   6   1  193.08   15.90
  -9   6   1  163.38   24.20
  -9   6   1  193.28   15.90
  -9   6   1  152.78   19.80
  -9   6   1  128.59   25.00
  -9   6   1  131.59   21.30
  -9   6   1  130.69   17.60
   8  -6  -1    5.20    6.60
   8  -6  -1    0.10    2.90
   8  -6  -1   -3.70    2.70
   8  -6  -1   -1.90    8.90
   8  -6  -1    0.90    3.60
   8  -6  -1   -3.40    2.90
  -8   6   1   -1.60    3.90
  -8   6   1    6.30    4.00
  -8   6   1    5.40    4.80
  -8   6   1    5.90   10.80
  -8   6   1   -0.60    5.70
  -8   6   1    2.00    3.20
  -8   6   1   -1.20    3.80
  -8   6   1    5.30    4.40
  -8   6   1    4.90    8.00
   7  -6  -1   -3.20    3.40
   7  -6  -1    4.00    5.20
   7  -6  -1    0.80    3.20
   7  -6  -1    7.20    5.00
   7  -6  -1    1.30    4.20
  -7   6   1    1.40    4.00
  -7   6   1    5.40    5.90
  -7   6   1    6.90    8.00
  -7   6   1   -2.40    3.30
  -7   6   1    7.00    5.30
  -7   6   1    0.40    4.20
  -7   6   1   -4.00    2.60
  -7   6   1    5.00    4.10
  -7   6   1   -4.20    7.90
  -7   6   1    0.90    3.50
   6  -6  -1    1.30    4.50
   6  -6  -1    1.10    4.50
   6  -6  -1    5.00    4.80
   6  -6  -1    2.10    3.60
   6  -6  -1   -3.30    3.30
   6  -6  -1    3.50    3.90
  -6   6   1    1.00    3.60
  -6   6   1   -4.10    3.10
  -6   6   1   -0.50    7.00
  -6   6   1    4.60    5.10
  -6   6   1    4.70    4.40
  -6   6   1    1.50    4.40
  -6   6   1    2.70    3.40
  -6   6   1    8.50    5.00
  -6   6   1    1.40    3.40
  -6   6   1   -4.60    6.00
   5  -6  -1  648.84   46.80
   5  -6  -1  605.44   42.30
   5  -6  -1  673.33   44.60
   5  -6  -1  670.73   48.50
   5  -6  -1  682.83   41.80
   5  -6  -1  719.73   44.20
   5  -6  -1  578.84   42.10
   5  -6  -1  691.53   44.50
  -5   6   1  734.93   46.50
  -5   6   1  652.43   43.70
  -5   6   1  670.43   43.40
  -5   6   1  669.93   44.50
  -5   6   1  694.73   44.40
  -5   6   1  669.73   45.20
   4  -6  -1 1143.19   71.09
   4  -6  -1 1156.18   66.89
   4  -6  -1 1079.99   66.89
   4  -6  -1 1105.89   66.09
   4  -6  -1 1134.19   64.49
   4  -6  -1 1200.58   68.99
   4  -6  -1 1148.99   68.59
   4  -6  -1 1163.68   68.49
  -4   6   1 1138.49   68.09
  -4   6   1 1154.78   67.19
  -4   6   1 1106.49   67.49
  -4   6   1 1093.19   67.29
  -4   6   1 1085.39   66.19
  -4   6   1  962.40   66.89
  -4   6   1 1140.99   73.69
  -4   6   1 1134.19   67.69
   3  -6  -1 1024.20   57.49
   3  -6  -1  916.51   54.39
   3  -6  -1  958.60   57.89
   3  -6  -1  942.41   58.39
   3  -6  -1  975.10   57.99
   3  -6  -1  980.30   59.59
   3  -6  -1  976.80   60.29
   3  -6  -1 1011.40   59.99
  -3   6   1  960.80   59.29
  -3   6   1  805.72   56.79
  -3   6   1  943.61   59.29
  -3   6   1  993.90   60.09
  -3   6   1  982.20   57.49
  -3   6   1  883.11   57.59
  -3   6   1  828.32   61.09
  -3   6   1 1016.10   56.59
   2  -6  -1   28.70    6.80
   2  -6  -1   24.30    7.70
   2  -6  -1   29.10    8.00
   2  -6  -1   27.60    8.10
   2  -6  -1   28.60    7.70
   2  -6  -1   36.40    9.70
   2  -6  -1   19.30    6.90
   2  -6  -1   23.70    5.20
  -2   6   1   17.30    6.30
  -2   6   1   31.80    8.30
  -2   6   1   20.40    6.40
  -2   6   1   45.60   10.40
  -2   6   1   26.50    5.90
  -2   6   1   26.50    7.20
  -2   6   1   40.90   10.80
  -2   6   1   30.10    8.30
   1  -6  -1  307.27   25.30
   1  -6  -1  348.27   27.10
   1  -6  -1  334.17   26.60
   1  -6  -1  282.57   25.70
   1  -6  -1  361.86   25.60
  -1   6   1  355.06   27.80
  -1   6   1  313.97   26.60
  -1   6   1  342.47   27.90
  -1   6   1  304.97   26.20
  -1   6   1  327.57   22.90
  -1   6   1  323.17   24.70
  -1   6   1  355.06   27.20
  -1   6   1  343.57   22.20
   0  -6  -1   11.30    6.00
   0  -6  -1   16.30    6.20
   0  -6  -1   13.10    6.50
   0  -6  -1   11.50    5.00
   0  -6  -1   12.80    5.90
   0   6   1   18.70    6.90
   0   6   1   16.00    5.90
   0   6   1   19.30    6.70
   0   6   1   11.30    6.50
   0   6   1   27.00    8.60
   0   6   1   26.00    8.20
  -1  -6  -1  701.53   41.90
  -1  -6  -1  662.43   45.60
  -1  -6  -1  628.84   44.40
  -1  -6  -1  651.23   44.20
  -1  -6  -1  562.34   44.10
   1   6   1  672.33   43.20
   1   6   1  663.73   46.80
   1   6   1  652.03   45.60
   1   6   1  709.13   47.00
   1   6   1  677.83   45.30
  -2  -6  -1  360.26   27.60
  -2  -6  -1  320.97   31.10
  -2  -6  -1  315.57   26.90
  -2  -6  -1  309.67   27.70
  -2  -6  -1  305.67   24.00
   2   6   1  339.77   28.00
   2   6   1  328.27   28.50
   2   6   1  305.07   28.60
   2   6   1  348.17   28.70
   2   6   1  350.56   25.60
  -3  -6  -1  158.28   20.90
  -3  -6  -1  150.18   21.70
  -3  -6  -1  122.69   18.60
  -3  -6  -1  189.68   22.00
   3   6   1  176.08   24.90
   3   6   1  184.88   23.10
   3   6   1  173.98   22.60
   3   6   1  174.18   16.30
   3   6   1  179.88   23.00
  -4  -6  -1 1278.77   78.09
  -4  -6  -1 1286.97   74.79
  -4  -6  -1 1100.89   75.39
  -4  -6  -1 1386.06   78.39
  -4  -6  -1 1219.38   78.09
  -4  -6  -1 1322.37   73.29
   4   6   1 1133.49   77.79
   4   6   1 1198.38   73.29
   4   6   1 1233.38   84.29
   4   6   1 1292.77   78.59
   4   6   1 1220.58   78.49
  -5  -6  -1  584.24   45.20
  -5  -6  -1  717.83   47.50
  -5  -6  -1  698.23   47.80
  -5  -6  -1  715.53   46.90
  -5  -6  -1  684.03   43.80
   5   6   1  631.64   48.10
   5   6   1  654.43   48.20
   5   6   1  627.54   43.00
   5   6   1  632.34   47.40
   5   6   1  618.94   49.10
  -6  -6  -1  100.89   17.40
  -6  -6  -1  160.38   21.40
  -6  -6  -1  106.59   15.70
  -6  -6  -1   81.19   17.70
  -6  -6  -1   94.39   14.50
  -6  -6  -1  115.99   17.90
  -6  -6  -1  112.99   20.80
  -6  -6  -1  130.09   21.20
   6   6   1  122.49   17.60
   6   6   1  119.79   19.80
   6   6   1  119.49   21.10
   6   6   1  146.89   22.60
   6   6   1   87.09   17.50
  -7  -6  -1   69.89   14.30
  -7  -6  -1  132.89   19.50
  -7  -6  -1  112.39   18.00
  -7  -6  -1  140.59   24.00
  -7  -6  -1   70.99   20.10
  -7  -6  -1  123.49   17.90
   7   6   1  110.19   21.50
   7   6   1   97.29   18.10
   7   6   1  113.09   18.20
   7   6   1  111.59   19.00
   7   6   1  111.09   19.40
  -8  -6  -1    0.00    4.90
  -8  -6  -1    6.70   15.20
  -8  -6  -1    1.80    4.40
  -8  -6  -1    2.40    3.60
  -8  -6  -1    3.80    5.20
  -8  -6  -1    7.80    7.10
  -8  -6  -1   19.60   18.00
   8   6   1    3.10    4.80
   8   6   1   -0.20    3.00
   8   6   1    4.70    4.20
   8   6   1   -1.30    2.60
  11  -7  -1   24.60   12.50
 -11   7   1   23.40   11.30
  10  -7  -1   -1.70    1.80
  10  -7  -1    7.40    4.60
  10  -7  -1    7.30    6.70
  10  -7  -1    6.20    4.20
  10  -7  -1    7.00    5.00
  10  -7  -1   17.70   10.20
 -10   7   1   12.30    9.10
 -10   7   1    6.70   11.10
 -10   7   1    3.10   17.00
 -10   7   1    2.90    4.80
 -10   7   1   27.60    6.80
 -10   7   1    8.20    4.50
 -10   7   1    1.90    4.50
   9  -7  -1    5.10    5.30
   9  -7  -1    0.80    3.20
   9  -7  -1   -3.40    3.80
   9  -7  -1    3.90    3.80
   9  -7  -1    8.80    8.50
   9  -7  -1    4.60    4.10
  -9   7   1   -3.80    6.00
  -9   7   1   -0.60   10.30
  -9   7   1    1.50    2.60
  -9   7   1   -0.70    4.00
  -9   7   1   -7.90   11.40
  -9   7   1    3.40    4.30
  -9   7   1    1.70    4.90
  -9   7   1    3.30    4.20
  -9   7   1    4.50    5.80
   8  -7  -1  231.08   21.10
   8  -7  -1  248.08   19.70
   8  -7  -1  220.38   20.30
   8  -7  -1  230.08   27.80
   8  -7  -1  197.08   18.20
   8  -7  -1  201.68   31.70
  -8   7   1  174.98   17.80
  -8   7   1  202.08   27.40
  -8   7   1  131.29   24.20
  -8   7   1  197.08   22.60
  -8   7   1  192.08   27.00
  -8   7   1  202.78   29.80
  -8   7   1  176.28   21.00
  -8   7   1  202.28   18.90
  -8   7   1  202.38   19.50
  -8   7   1  211.08   20.10
   7  -7  -1    3.40    5.40
   7  -7  -1    4.30    4.00
   7  -7  -1   -3.20    2.60
   7  -7  -1    1.20    4.80
   7  -7  -1    8.80    5.00
   7  -7  -1    8.60    6.90
  -7   7   1   -1.30    4.00
  -7   7   1    6.10    4.60
  -7   7   1   -2.60    3.00
  -7   7   1   28.20   14.70
  -7   7   1   -0.80    4.80
  -7   7   1   -0.60    4.10
  -7   7   1    3.30    6.40
  -7   7   1   -0.30    2.70
   6  -7  -1   -4.20    2.20
   6  -7  -1   11.90    5.80
   6  -7  -1   -0.30    3.50
   6  -7  -1    2.00    4.10
   6  -7  -1    6.60    5.20
   6  -7  -1   -0.80    4.40
  -6   7   1   -4.80   10.20
  -6   7   1    3.50    3.70
  -6   7   1    0.30    4.90
  -6   7   1    0.40    4.90
  -6   7   1    1.30    4.30
  -6   7   1   -0.60    3.20
  -6   7   1    0.30    4.30
   5  -7  -1    7.40    5.30
   5  -7  -1    2.30    4.40
   5  -7  -1   14.50    8.20
   5  -7  -1   22.00    7.80
   5  -7  -1   14.70    6.30
   5  -7  -1    2.60    4.70
  -5   7   1    3.10    4.60
  -5   7   1    7.70    5.50
  -5   7   1   17.90    6.70
  -5   7   1   23.10    9.00
  -5   7   1   18.60    9.20
  -5   7   1   19.50    7.80
   4  -7  -1  202.08   19.20
   4  -7  -1  192.28   21.40
   4  -7  -1  197.18   18.60
   4  -7  -1  169.18   15.20
   4  -7  -1  185.58   25.80
   4  -7  -1  158.38   21.20
   4  -7  -1  174.28   17.50
   4  -7  -1  176.98   21.90
  -4   7   1  207.58   23.70
  -4   7   1  159.68   17.60
  -4   7   1  198.88   28.40
  -4   7   1  183.68   17.50
  -4   7   1  186.08   19.50
  -4   7   1  180.38   20.80
  -4   7   1  197.98   24.50
  -4   7   1  177.58   22.90
   3  -7  -1  262.67   24.80
   3  -7  -1  236.58   21.60
   3  -7  -1  223.78   22.40
   3  -7  -1  232.58   22.10
   3  -7  -1  190.58   24.10
   3  -7  -1  290.67   22.20
   3  -7  -1  241.68   18.50
   3  -7  -1  249.18   23.10
  -3   7   1  260.37   23.90
  -3   7   1  241.98   23.00
  -3   7   1  253.67   22.30
  -3   7   1  292.47   23.40
  -3   7   1  279.07   20.70
  -3   7   1  258.37   25.70
  -3   7   1  243.68   23.40
  -3   7   1  243.88   21.80
   2  -7  -1   25.20    8.30
   2  -7  -1   65.69   12.20
   2  -7  -1   37.80   10.80
   2  -7  -1   54.89   12.30
   2  -7  -1   39.80   10.40
   2  -7  -1   53.79   12.60
   2  -7  -1   48.90    7.60
  -2   7   1   42.90    8.20
  -2   7   1   55.69   10.10
  -2   7   1   46.30   12.80
  -2   7   1   38.10   10.30
  -2   7   1   43.20   10.70
  -2   7   1   46.40   12.50
  -2   7   1   34.70    9.30
   1  -7  -1  241.78   23.80
   1  -7  -1  272.97   22.70
   1  -7  -1  287.67   25.30
   1  -7  -1  288.77   25.40
   1  -7  -1  257.67   23.50
  -1   7   1  203.18   26.20
  -1   7   1  278.67   25.20
  -1   7   1  278.77   24.40
  -1   7   1  269.07   25.70
  -1   7   1  280.17   22.90
  -1   7   1  278.87   19.60
  -1   7   1  290.97   25.20
  -1   7   1  258.57   20.80
   0  -7  -1   24.90    8.20
   0  -7  -1   29.90    7.70
   0  -7  -1   36.30    9.80
   0  -7  -1   30.00    9.40
   0  -7  -1   37.40   11.50
   0   7   1   21.40    7.90
   0   7   1   22.60    8.80
   0   7   1   24.10    5.20
   0   7   1   41.30   11.70
   0   7   1   40.40   12.30
   0   7   1   22.80    8.10
   0   7   1   44.20   11.50
   0   7   1   24.90    6.80
  -1  -7  -1  177.68   16.70
  -1  -7  -1  220.18   27.20
  -1  -7  -1  193.08   22.90
  -1  -7  -1  165.58   22.70
  -1  -7  -1  227.98   28.10
   1   7   1  264.27   29.50
   1   7   1  167.38   17.80
   1   7   1  194.88   18.70
   1   7   1  185.18   13.20
   1   7   1  137.99   21.10
   1   7   1  202.38   24.80
   1   7   1  181.08   23.90
   1   7   1  172.08   14.90
  -2  -7  -1   29.20    9.40
  -2  -7  -1   32.00   10.90
  -2  -7  -1   25.60    7.10
  -2  -7  -1   44.50   11.20
  -2  -7  -1   18.20    7.30
   2   7   1   19.90    9.20
   2   7   1   21.00    9.20
   2   7   1   40.70   10.90
   2   7   1   35.00    9.90
   2   7   1   30.50   11.50
  -3  -7  -1   44.90   11.40
  -3  -7  -1   65.59    8.00
  -3  -7  -1   77.49   15.10
  -3  -7  -1   39.80   11.30
   3   7   1   37.00   11.40
   3   7   1   40.60   11.60
   3   7   1   70.69   13.10
   3   7   1   55.29   13.50
  -4  -7  -1   70.49   14.90
  -4  -7  -1  130.69   20.70
  -4  -7  -1   93.89   16.60
  -4  -7  -1   81.09   15.90
  -4  -7  -1   88.29   13.40
   4   7   1   75.09   16.60
   4   7   1  131.49   20.30
   4   7   1  117.39   22.20
   4   7   1   81.39   14.10
   4   7   1   95.99   18.00
  -5  -7  -1   23.30    8.30
  -5  -7  -1   -1.40   11.30
  -5  -7  -1   29.70    9.50
  -5  -7  -1   27.90    9.90
  -5  -7  -1   13.60    7.90
  -5  -7  -1   12.70    8.30
   5   7   1   20.60   10.80
   5   7   1   23.90    9.10
   5   7   1   19.70    7.50
   5   7   1   29.60   12.60
   5   7   1   18.40    9.20
  -6  -7  -1    1.10    4.40
  -6  -7  -1   -3.80    2.30
  -6  -7  -1    6.10    5.30
  -6  -7  -1    3.30   11.80
  -6  -7  -1   -3.40    2.10
  -6  -7  -1   -0.60    3.50
  -6  -7  -1    4.60   11.00
   6   7   1   -2.00    5.30
   6   7   1   -0.40    4.80
   6   7   1   11.20    6.80
   6   7   1   -1.40    3.10
   6   7   1    0.10    2.80
  -7  -7  -1   10.30    7.10
  -7  -7  -1   13.90    7.10
  -7  -7  -1   18.30    8.90
  -7  -7  -1   15.10    7.60
  -7  -7  -1   -3.20    4.30
  -7  -7  -1   21.60   16.60
  -7  -7  -1   13.90   15.00
   7   7   1    1.50    3.90
   7   7   1    8.80   10.70
   7   7   1    2.80    4.90
   7   7   1   12.00    8.00
   7   7   1   15.00    7.60
  10  -8  -1  170.28   29.60
  10  -8  -1  172.78   22.30
  10  -8  -1  143.99   18.00
  10  -8  -1  150.18   18.60
  10  -8  -1  195.18   28.80
  10  -8  -1  141.39   28.40
 -10   8   1  170.08   27.40
 -10   8   1  205.48   18.00
 -10   8   1  178.08   21.10
 -10   8   1   96.89   18.00
 -10   8   1  198.18   21.50
 -10   8   1  112.69   22.80
 -10   8   1  177.28   33.60
   9  -8  -1  210.58   29.00
   9  -8  -1  191.58   18.90
   9  -8  -1  145.69   27.20
   9  -8  -1  188.68   23.20
   9  -8  -1  205.18   25.30
  -9   8   1  224.08   25.50
  -9   8   1  221.68   26.30
  -9   8   1  216.88   30.90
  -9   8   1  174.18   28.40
  -9   8   1  202.18   19.50
  -9   8   1  235.68   21.20
  -9   8   1  204.38   19.80
  -9   8   1  203.38   33.00
   8  -8  -1  110.59   23.60
   8  -8  -1   81.79   14.90
   8  -8  -1  154.38   19.60
   8  -8  -1   86.29   16.50
   8  -8  -1  112.39   17.90
   8  -8  -1  111.79   18.30
  -8   8   1  112.99   20.70
  -8   8   1  119.79   28.60
  -8   8   1  124.89   17.30
  -8   8   1  113.09   17.80
  -8   8   1  124.89   17.60
  -8   8   1   85.69   20.60
  -8   8   1   97.29   15.40
   7  -8  -1   18.90    9.10
   7  -8  -1   18.20    7.10
   7  -8  -1   24.90    8.40
   7  -8  -1   10.00    9.10
   7  -8  -1   11.00    6.20
   7  -8  -1   22.00    8.90
  -7   8   1    8.10    5.30
  -7   8   1   16.30    6.70
  -7   8   1   30.70   10.90
  -7   8   1   35.20   10.90
  -7   8   1   30.30    9.80
  -7   8   1   25.60   13.10
  -7   8   1    9.30    6.30
   6  -8  -1   46.20   11.30
   6  -8  -1   55.39   11.70
   6  -8  -1   50.79   12.10
   6  -8  -1   56.19   13.60
   6  -8  -1   37.00   10.30
   6  -8  -1   47.80   12.70
  -6   8   1   73.59   15.20
  -6   8   1   60.19   12.40
  -6   8   1   48.40   12.20
  -6   8   1   59.39   13.30
  -6   8   1   58.29   14.70
  -6   8   1   23.60   11.80
  -6   8   1   43.90   10.70
   5  -8  -1   27.40   10.90
   5  -8  -1   16.70    8.30
   5  -8  -1   16.60    7.50
   5  -8  -1   17.10    7.50
   5  -8  -1   17.30    7.20
   5  -8  -1   13.70    7.00
  -5   8   1   22.10   11.70
  -5   8   1   18.30    7.70
  -5   8   1   35.80   12.30
  -5   8   1   14.00    6.90
  -5   8   1   19.30    8.80
  -5   8   1   11.10    7.00
  -5   8   1   20.00    8.20
   4  -8  -1 1001.50   64.59
   4  -8  -1  895.01   61.49
   4  -8  -1  988.30   58.09
   4  -8  -1  950.40   64.49
   4  -8  -1  952.40   63.79
   4  -8  -1  961.50   60.99
   4  -8  -1  936.31   63.69
   4  -8  -1 1020.70   63.59
  -4   8   1 1026.70   62.89
  -4   8   1 1080.79   63.79
  -4   8   1  995.50   69.59
  -4   8   1  854.81   62.19
  -4   8   1  933.71   62.99
  -4   8   1 1035.40   61.19
  -4   8   1 1017.60   65.09
  -4   8   1  989.20   64.59
   3  -8  -1  362.46   32.40
   3  -8  -1  449.06   34.60
   3  -8  -1  361.36   32.00
   3  -8  -1  424.86   32.60
   3  -8  -1  436.06   28.20
   3  -8  -1  421.16   34.80
   3  -8  -1  422.46   33.40
   3  -8  -1  433.66   31.90
  -3   8   1  439.06   34.20
  -3   8   1  424.86   31.50
  -3   8   1  421.36   34.80
  -3   8   1  429.96   34.90
  -3   8   1  351.46   31.10
  -3   8   1  423.66   29.90
  -3   8   1  418.36   34.10
  -3   8   1  417.56   43.10
   2  -8  -1   12.70    6.70
   2  -8  -1    5.60    5.70
   2  -8  -1    8.30    5.70
   2  -8  -1   12.30    7.60
   2  -8  -1    9.20    5.80
  -2   8   1   12.90    8.50
  -2   8   1    9.70    6.50
  -2   8   1    4.80    7.20
  -2   8   1   13.00    7.70
  -2   8   1   13.20    6.20
  -2   8   1   14.10    5.80
  -2   8   1   19.40    9.50
  -2   8   1   10.50    6.50
   1  -8  -1   17.30    7.90
   1  -8  -1   22.20    9.00
   1  -8  -1   30.30    9.50
   1  -8  -1   21.20    8.20
   1  -8  -1   20.20    8.80
  -1   8   1   16.50    6.70
  -1   8   1   30.60   10.30
  -1   8   1   34.20    9.00
  -1   8   1   40.00   12.30
  -1   8   1   23.70   16.30
  -1   8   1   13.90    7.40
  -1   8   1   24.00    9.40
  -1   8   1   21.60    6.00
   0  -8  -1   -5.90    2.40
   0  -8  -1    1.90    4.70
   0  -8  -1    4.20    4.10
   0  -8  -1    3.60    4.20
   0   8   1    2.80    6.00
   0   8   1    6.30    5.50
   0   8   1   -5.50    6.00
   0   8   1    4.10    3.50
   0   8   1   -6.30    3.10
   0   8   1    5.50    5.10
   0   8   1    8.50    7.10
   0   8   1   -0.80    4.30
  -1  -8  -1   22.60    9.20
  -1  -8  -1   18.50    7.90
  -1  -8  -1   20.90    8.40
  -1  -8  -1   23.90    9.80
  -1  -8  -1   27.80    7.50
   1   8   1   16.20    8.40
   1   8   1   23.40    8.50
   1   8   1   14.00    7.40
   1   8   1   24.00    5.00
   1   8   1   18.50    8.90
   1   8   1   14.40    7.40
   1   8   1   23.50    6.90
   1   8   1   19.30    9.60
  -2  -8  -1  550.14   42.80
  -2  -8  -1  640.24   43.90
  -2  -8  -1  583.04   38.60
  -2  -8  -1  555.04   43.10
  -2  -8  -1  526.55   41.10
   2   8   1  589.44   44.30
   2   8   1  612.34   43.80
   2   8   1  515.85   43.20
   2   8   1  544.55   40.40
   2   8   1  471.55   38.60
   2   8   1  460.75   42.60
  -3  -8  -1    1.70    2.60
  -3  -8  -1    0.80    4.20
  -3  -8  -1   -7.00    3.30
  -3  -8  -1   -2.70    3.40
   3   8   1   -4.30    4.30
   3   8   1   -1.20    4.50
   3   8   1    0.80    4.30
   3   8   1   -1.80    4.20
   3   8   1    7.70    6.60
  -4  -8  -1    4.20    5.80
  -4  -8  -1    6.80   10.00
  -4  -8  -1   16.10    8.90
  -4  -8  -1   24.20    9.60
  -4  -8  -1    4.60    5.80
  -4  -8  -1    8.40    5.90
   4   8   1    8.90    5.80
   4   8   1   19.90   10.50
   4   8   1    6.90    7.00
   4   8   1    7.90    8.50
  -5  -8  -1    4.70   13.00
  -5  -8  -1    9.00    7.40
  -5  -8  -1   10.80    6.80
  -5  -8  -1   12.40    8.40
  -5  -8  -1    5.40    6.70
   5   8   1    8.10    8.40
   5   8   1    3.40    5.60
   5   8   1   12.30    6.70
   5   8   1    5.60    5.80
   5   8   1   -0.80    5.70
  -6  -8  -1   10.90   13.50
  -6  -8  -1    1.60    5.80
  -6  -8  -1    5.50    4.90
  -6  -8  -1   10.10   16.40
  -6  -8  -1    6.20    8.10
  -6  -8  -1   -3.00    4.40
  -6  -8  -1   10.10    6.10
  -6  -8  -1   -2.50    3.90
   6   8   1   -0.90    2.40
   6   8   1   -0.90    5.00
   6   8   1    6.00    7.00
   6   8   1   -4.70    4.00
   6   8   1    5.30    6.20
  10  -9  -1  120.69   19.60
  10  -9  -1  135.19   18.20
  10  -9  -1  165.38   31.00
  10  -9  -1  112.69   24.70
  10  -9  -1  152.48   20.60
 -10   9   1  171.08   28.70
 -10   9   1  186.18   34.50
 -10   9   1  139.89   20.00
 -10   9   1  136.49   20.90
 -10   9   1  101.69   17.60
 -10   9   1  112.29   27.80
 -10   9   1  109.29   17.10
   9  -9  -1  112.39   19.30
   9  -9  -1   67.49   14.90
   9  -9  -1  108.19   19.40
   9  -9  -1  112.49   16.70
   9  -9  -1   50.19   11.90
  -9   9   1   88.99   15.80
  -9   9   1   91.99   16.50
  -9   9   1  105.49   16.60
  -9   9   1   70.99   19.50
  -9   9   1  101.99   24.60
  -9   9   1   67.19   14.50
  -9   9   1   92.99   17.10
  -9   9   1   65.19   17.20
   8  -9  -1   98.59   17.70
   8  -9  -1   90.69   16.50
   8  -9  -1  117.29   18.30
   8  -9  -1  115.29   25.10
   8  -9  -1  104.99   18.20
   8  -9  -1   99.69   17.80
  -8   9   1  105.09   16.80
  -8   9   1  110.99   17.20
  -8   9   1   84.79   19.40
  -8   9   1   58.89   13.30
  -8   9   1   88.69   17.50
  -8   9   1   87.89   16.80
  -8   9   1   88.79   18.20
   7  -9  -1   80.19   15.40
   7  -9  -1   38.70   11.60
   7  -9  -1   64.79   18.80
   7  -9  -1   65.69   14.00
   7  -9  -1   60.59   14.20
   7  -9  -1   75.69   14.00
  -7   9   1   72.29   13.10
  -7   9   1   72.89   15.90
  -7   9   1   53.09   12.20
  -7   9   1   61.49   15.40
  -7   9   1   57.39   14.70
  -7   9   1   71.29   14.30
   6  -9  -1   67.69   14.90
   6  -9  -1   53.09   13.30
   6  -9  -1   65.99   13.60
   6  -9  -1   95.89   20.50
   6  -9  -1   83.49   16.60
   6  -9  -1   73.19   15.50
  -6   9   1  110.49   18.70
  -6   9   1   77.29   15.20
  -6   9   1   76.39   19.70
  -6   9   1   65.09   13.60
  -6   9   1   91.29   17.00
  -6   9   1   55.09   14.20
  -6   9   1   68.09   13.40
   5  -9  -1  209.98   26.90
   5  -9  -1  200.68   26.20
   5  -9  -1  168.68   23.90
   5  -9  -1  179.78   28.10
   5  -9  -1  165.38   23.40
  -5   9   1  210.08   25.40
  -5   9   1  186.28   24.50
  -5   9   1  164.68   22.80
  -5   9   1  195.48   24.90
  -5   9   1  168.18   21.30
  -5   9   1  215.08   27.80
   4  -9  -1  357.36   30.20
   4  -9  -1  356.76   29.30
   4  -9  -1  331.87   30.30
   4  -9  -1  350.86   31.40
   4  -9  -1  354.16   32.90
  -4   9   1  373.96   33.20
  -4   9   1  336.07   30.20
  -4   9   1  352.86   31.10
  -4   9   1  303.17   33.70
  -4   9   1  311.97   29.50
  -4   9   1  354.76   28.30
  -4   9   1  395.56   31.70
   3  -9  -1   22.70   17.80
   3  -9  -1   32.70   10.40
   3  -9  -1   56.29   13.10
   3  -9  -1   56.69   13.10
   3  -9  -1   78.99   16.40
   3  -9  -1   69.29   16.30
   3  -9  -1   71.89   11.40
  -3   9   1   51.79   12.50
  -3   9   1   78.59   17.20
  -3   9   1   41.60    9.50
  -3   9   1   44.10   13.80
  -3   9   1   54.89   13.20
  -3   9   1   69.99   14.20
  -3   9   1   77.39   16.20
   2  -9  -1    7.20    7.70
   2  -9  -1   -1.30    4.20
   2  -9  -1    2.80    4.20
   2  -9  -1   14.10   15.60
   2  -9  -1   -6.30    2.90
   2  -9  -1   -2.60    4.40
   2  -9  -1    8.40    4.10
  -2   9   1    3.40    6.00
  -2   9   1    4.60    5.80
  -2   9   1   18.20    8.10
  -2   9   1   -2.10    3.50
  -2   9   1    6.30    7.90
  -2   9   1    5.70    7.10
  -2   9   1    4.30    5.50
  -2   9   1   -2.10    4.00
   1  -9  -1    5.40    6.10
   1  -9  -1   -4.30    3.80
   1  -9  -1   -5.50    3.40
   1  -9  -1    2.70    6.30
   1  -9  -1    4.50    6.00
  -1   9   1   -1.20    3.50
  -1   9   1    0.30    4.40
  -1   9   1   -2.60    4.50
  -1   9   1   -3.20    7.30
  -1   9   1    5.70    6.00
  -1   9   1    2.00    5.50
  -1   9   1   -5.30    4.80
  -1   9   1    3.80    5.30
   0  -9  -1   59.49   12.10
   0  -9  -1   54.19   12.50
   0  -9  -1   60.49   13.90
   0  -9  -1   66.39   15.30
   0  -9  -1   77.39   16.90
   0   9   1   36.60   11.00
   0   9   1   53.09   10.60
   0   9   1   57.99   13.60
   0   9   1   63.19    9.80
   0   9   1   52.49   14.10
   0   9   1   84.99   17.20
   0   9   1   60.39   15.30
   0   9   1   74.39   16.60
  -1  -9  -1  353.76   31.10
  -1  -9  -1  321.97   26.00
  -1  -9  -1  342.77   31.60
  -1  -9  -1  304.47   29.20
  -1  -9  -1  250.37   32.30
   1   9   1  298.57   20.60
   1   9   1  333.17   31.10
   1   9   1  258.27   35.80
   1   9   1  285.67   35.20
   1   9   1  282.07   27.60
   1   9   1  298.77   23.60
   1   9   1  289.47   34.40
  -2  -9  -1  307.67   28.70
  -2  -9  -1  264.37   33.10
  -2  -9  -1  278.67   24.20
  -2  -9  -1  281.87   32.50
  -2  -9  -1  243.88   30.70
   2   9   1  239.98   32.10
   2   9   1  275.07   32.00
   2   9   1  198.18   28.10
   2   9   1  304.67   26.90
   2   9   1  295.47   38.20
   2   9   1  232.38   31.00
  -3  -9  -1   42.80   12.70
  -3  -9  -1   27.60   10.20
  -3  -9  -1   41.60   12.50
  -3  -9  -1   31.90    6.20
  -3  -9  -1   22.00    9.00
   3   9   1   36.50   11.10
   3   9   1   33.60   12.70
   3   9   1   44.50   13.50
   3   9   1   37.10   12.80
   3   9   1   30.40   12.60
   3   9   1   23.10    8.90
  -4  -9  -1   51.49   14.80
  -4  -9  -1   42.80   12.90
  -4  -9  -1   43.80   16.70
  -4  -9  -1   65.39   16.50
  -4  -9  -1   36.10    9.20
  -4  -9  -1   37.20   14.40
   4   9   1   36.20   12.20
   4   9   1   42.90   11.60
   4   9   1   40.40   12.80
   4   9   1   50.69   15.10
   4   9   1   59.09   16.70
  -5  -9  -1    9.50    6.80
  -5  -9  -1    9.60    6.80
  -5  -9  -1   -3.00    4.50
  -5  -9  -1   21.80    8.90
  -5  -9  -1   18.20   15.50
  -5  -9  -1   25.80   16.00
   5   9   1    1.90    7.60
   5   9   1   15.40    9.20
   5   9   1   -0.90    3.90
   5   9   1   15.90    6.90
  -6  -9  -1   18.20    7.30
  -6  -9  -1   -1.20   16.40
  -6  -9  -1   23.30   10.50
  -6  -9  -1   18.00   10.30
  -6  -9  -1   18.20    9.30
  -6  -9  -1   23.00   18.60
   6   9   1   11.20    7.80
   6   9   1   20.90    9.30
   6   9   1   16.40    9.30
   6   9   1   35.30   13.60
   6   9   1   21.00   10.20
   9 -10  -1   11.00    8.50
   9 -10  -1    1.30    2.90
   9 -10  -1    0.60    7.80
   9 -10  -1    8.90    7.70
   9 -10  -1    0.00    3.60
   9 -10  -1    1.80    3.70
  -9  10   1   -2.20    3.20
  -9  10   1    3.60    4.90
  -9  10   1    5.50    5.40
  -9  10   1   -5.40    5.40
  -9  10   1  -12.80   16.10
   8 -10  -1  105.29   18.50
   8 -10  -1  118.09   23.40
   8 -10  -1   88.09   16.80
   8 -10  -1  119.79   20.60
   8 -10  -1   90.29   17.60
   8 -10  -1  103.09   18.50
  -8  10   1  135.49   22.00
  -8  10   1   97.69   17.80
  -8  10   1   97.59   19.00
  -8  10   1  106.49   23.50
  -8  10   1  125.49   19.20
  -8  10   1  162.28   23.40
  -8  10   1   99.39   20.10
   7 -10  -1   98.59   22.80
   7 -10  -1  132.09   22.80
   7 -10  -1  102.89   19.50
   7 -10  -1   75.79   15.30
   7 -10  -1  121.39   19.30
   7 -10  -1  121.69   20.00
  -7  10   1   93.19   18.40
  -7  10   1  106.09   19.20
  -7  10   1  108.19   22.10
  -7  10   1  100.39   21.50
  -7  10   1   90.99   17.20
  -7  10   1   88.49   17.60
  -7  10   1   86.29   16.40
  -7  10   1  108.39   17.60
   6 -10  -1   22.30   10.00
   6 -10  -1   18.50   10.10
   6 -10  -1   13.60    8.30
   6 -10  -1   17.50    9.40
   6 -10  -1    8.50    7.30
   6 -10  -1   21.30    9.00
  -6  10   1   11.00    7.90
  -6  10   1   11.20    7.20
  -6  10   1   18.60    9.40
  -6  10   1    8.30    6.80
  -6  10   1   19.10    8.50
  -6  10   1   -7.70   12.80
  -6  10   1    1.30    6.80
   5 -10  -1  388.26   36.70
   5 -10  -1  435.66   38.50
   5 -10  -1  471.15   38.00
   5 -10  -1  461.65   37.20
   5 -10  -1  505.35   40.30
   5 -10  -1  418.06   38.80
  -5  10   1  528.25   39.80
  -5  10   1  486.15   39.70
  -5  10   1  509.85   37.30
  -5  10   1  517.25   40.70
  -5  10   1  438.26   39.60
  -5  10   1  448.86   39.90
   4 -10  -1  216.28   33.60
   4 -10  -1  131.19   22.20
   4 -10  -1  194.18   26.90
   4 -10  -1  213.58   30.10
   4 -10  -1  205.08   25.80
  -4  10   1  215.28   27.80
  -4  10   1  209.28   30.90
  -4  10   1  173.08   31.50
  -4  10   1  207.48   25.70
  -4  10   1  230.38   21.30
  -4  10   1  165.48   24.70
   3 -10  -1   41.40   13.30
   3 -10  -1   30.20   10.60
   3 -10  -1   21.60    9.60
   3 -10  -1   54.59   14.80
   3 -10  -1   43.10   11.70
  -3  10   1   25.00   10.80
  -3  10   1   39.40   13.00
  -3  10   1   35.60   13.60
  -3  10   1   39.60   12.90
  -3  10   1   30.90   12.00
  -3  10   1   56.29   11.80
  -3  10   1   46.10   13.40
   2 -10  -1   32.70   10.70
   2 -10  -1   40.60   11.20
   2 -10  -1   41.40   12.00
   2 -10  -1   31.50   11.90
   2 -10  -1   32.30   10.90
  -2  10   1   34.40   11.60
  -2  10   1   33.00   11.70
  -2  10   1   53.29   14.50
  -2  10   1   23.30   10.00
  -2  10   1   45.30   10.20
  -2  10   1   43.90   12.70
  -2  10   1   56.39   15.60
   1 -10  -1    9.40    7.30
   1 -10  -1    1.80    5.00
   1 -10  -1    1.80    5.10
   1 -10  -1   -3.40    4.50
  -1  10   1    0.20    3.40
  -1  10   1  -13.10    8.50
  -1  10   1    0.30    3.90
  -1  10   1   -3.30    4.20
  -1  10   1    4.20    5.60
  -1  10   1    7.20    7.30
  -1  10   1    4.50    7.10
   0 -10  -1  240.08   30.70
   0 -10  -1  172.98   26.40
   0 -10  -1  153.08   23.10
   0 -10  -1  282.57   44.60
   0 -10  -1  144.39   25.40
   0  10   1  174.28   27.60
   0  10   1  165.58   15.10
   0  10   1  141.19   23.30
   0  10   1  111.29   21.40
   0  10   1  159.68   24.10
   0  10   1  217.68   33.80
   0  10   1  200.18   28.80
   0  10   1  174.08   19.40
  -1 -10  -1  418.06   36.80
  -1 -10  -1  377.86   37.40
  -1 -10  -1  390.76   37.90
  -1 -10  -1  453.95   38.80
   1  10   1  452.95   40.10
   1  10   1  461.85   38.00
   1  10   1  401.46   35.20
   1  10   1  464.75   41.00
   1  10   1  419.46   38.90
   1  10   1  493.75   42.80
  -2 -10  -1   46.40   14.60
  -2 -10  -1   67.59   15.20
  -2 -10  -1   62.29   15.40
  -2 -10  -1   69.99   10.50
  -2 -10  -1   62.69   12.90
  -2 -10  -1   46.30   13.40
   2  10   1   67.39   18.60
   2  10   1   54.79   15.00
   2  10   1   38.50   12.90
   2  10   1   60.19   16.10
   2  10   1   62.39   14.30
   2  10   1   47.70   12.70
  -3 -10  -1    8.90    6.90
  -3 -10  -1   -0.70    5.10
  -3 -10  -1    0.20    5.80
  -3 -10  -1   13.20    9.30
   3  10   1    5.10    7.60
   3  10   1    3.10    6.10
   3  10   1    3.40    5.30
   3  10   1    3.90    5.80
   3  10   1    0.70    5.80
   3  10   1   -1.40    2.10
  -4 -10  -1   49.80   14.00
  -4 -10  -1   43.90   13.70
  -4 -10  -1   35.00   12.00
  -4 -10  -1   62.99   18.20
  -4 -10  -1   31.10   10.00
   4  10   1   31.90   13.00
   4  10   1   48.20   14.50
   4  10   1   32.60   14.60
   4  10   1   50.89   14.90
   4  10   1   66.69   14.80
  -5 -10  -1   30.50   11.20
  -5 -10  -1   36.30   12.30
   5  10   1   23.90   10.20
   5  10   1   35.80   12.70
   8 -11  -1   -0.70    3.40
   8 -11  -1   -3.20    4.90
   8 -11  -1    1.50    4.10
   8 -11  -1   -1.00    4.10
   8 -11  -1   -2.50    2.50
   8 -11  -1   -3.30    4.10
  -8  11   1    6.40    8.00
  -8  11   1   11.20    6.00
  -8  11   1    6.40    5.80
  -8  11   1    4.50   15.50
  -8  11   1    5.50    7.70
   7 -11  -1    4.40    5.30
   7 -11  -1   21.90    9.70
   7 -11  -1    6.10    6.50
   7 -11  -1   16.70   10.20
   7 -11  -1   17.50    9.80
   7 -11  -1   23.70   12.00
  -7  11   1   46.00   20.40
  -7  11   1   32.40   13.30
  -7  11   1   14.70    7.20
  -7  11   1    3.40    6.50
  -7  11   1    2.90    6.80
  -7  11   1   22.20    9.30
  -7  11   1    5.80    6.40
   6 -11  -1   53.39   15.00
   6 -11  -1   62.59   15.20
   6 -11  -1   61.59   14.50
   6 -11  -1   77.19   19.90
   6 -11  -1   49.80   12.70
   6 -11  -1   44.10   13.40
  -6  11   1   46.10   16.00
  -6  11   1   82.99   17.90
  -6  11   1   67.89   15.30
  -6  11   1  102.79   20.20
  -6  11   1   37.20   12.40
  -6  11   1   44.40   13.90
  -6  11   1   56.49   14.60
   5 -11  -1   66.49   16.10
   5 -11  -1   57.39   15.20
   5 -11  -1   69.19   15.10
   5 -11  -1   49.20   14.10
   5 -11  -1   66.19   16.50
  -5  11   1   67.29   17.20
  -5  11   1   62.99   17.50
  -5  11   1   50.99   17.20
  -5  11   1   64.89   15.30
  -5  11   1   63.09   16.10
  -5  11   1   62.69   17.90
  -5  11   1   75.29   18.10
   4 -11  -1   -5.40    3.10
   4 -11  -1    1.90    6.40
   4 -11  -1    4.10    6.60
   4 -11  -1   -2.40    4.80
   4 -11  -1   -4.00    3.00
  -4  11   1    1.20    5.40
  -4  11   1   15.10   11.70
  -4  11   1    0.20    6.50
  -4  11   1    9.40    8.70
  -4  11   1    0.70    5.10
  -4  11   1    3.20    5.40
  -4  11   1   12.50    8.90
  -4  11   1    0.20    4.70
   3 -11  -1   -3.40    4.30
   3 -11  -1    6.80    7.00
   3 -11  -1   -3.20    3.20
   3 -11  -1    4.20    4.80
   3 -11  -1    5.50    7.20
  -3  11   1    5.70    8.50
  -3  11   1   -2.00    4.70
  -3  11   1    2.60   12.00
  -3  11   1   -2.50    3.90
  -3  11   1    2.50    4.60
  -3  11   1   -0.90    5.60
  -3  11   1   -6.10    4.60
  -3  11   1   -2.90    4.00
   2 -11  -1   13.60    8.50
   2 -11  -1   15.80    9.10
   2 -11  -1    1.40    4.90
   2 -11  -1    8.70    7.40
   2 -11  -1    2.20    5.50
  -2  11   1    3.80    8.70
  -2  11   1   -0.60    3.80
  -2  11   1    2.90    6.70
  -2  11   1   17.30    8.40
  -2  11   1    5.70    8.00
  -2  11   1    5.10    6.60
  -2  11   1    4.50    5.30
  -2  11   1   17.70   12.10
   1 -11  -1   58.69   14.80
   1 -11  -1   38.10   13.10
   1 -11  -1   58.59   14.50
   1 -11  -1   58.09   15.80
   1 -11  -1   39.60   14.00
  -1  11   1   51.89   14.10
  -1  11   1   28.30   10.60
  -1  11   1   65.09   19.80
  -1  11   1   42.50   13.00
  -1  11   1   62.29   11.30
  -1  11   1   38.90   13.80
  -1  11   1   57.19   15.30
  -1  11   1   58.79   15.00
   0 -11  -1  154.98   27.00
   0 -11  -1  164.08   22.50
   0 -11  -1  142.19   25.20
   0 -11  -1  163.68   24.20
   0 -11  -1   99.79   22.40
   0  11   1  128.39   23.30
   0  11   1  146.89   25.30
   0  11   1  165.98   20.40
   0  11   1  120.39   22.60
   0  11   1  118.49   22.80
   0  11   1  136.79   22.80
   0  11   1  134.19   25.60
   0  11   1  173.98   15.00
  -1 -11  -1   44.40   12.80
  -1 -11  -1   42.30   12.80
  -1 -11  -1   52.09   15.00
  -1 -11  -1   49.99   12.30
  -1 -11  -1   65.09   17.20
   1  11   1   60.19   17.10
   1  11   1   48.30   15.00
   1  11   1   56.19    8.80
   1  11   1   44.10   15.30
   1  11   1   63.49   18.60
   1  11   1   25.60    8.40
   1  11   1   39.50   13.00
  -2 -11  -1   -1.20    4.90
  -2 -11  -1    8.30    7.70
  -2 -11  -1   -0.60    4.10
  -2 -11  -1    2.40    3.90
  -2 -11  -1    4.20    7.30
   2  11   1    1.90    5.90
   2  11   1    2.60    4.00
   2  11   1   -8.40    3.70
   2  11   1   -0.70    2.80
   2  11   1    0.50    4.30
   2  11   1   -4.60    4.30
  -3 -11  -1   32.20    6.70
  -3 -11  -1   46.50   14.30
  -3 -11  -1   33.10   11.90
  -3 -11  -1   41.80   13.00
   3  11   1   16.70    7.60
   3  11   1   29.30   15.50
   3  11   1   18.70    9.50
   3  11   1   37.20   12.40
   3  11   1   38.30   13.40
   7 -12  -1   61.79   15.20
   7 -12  -1   59.29   16.60
   7 -12  -1   55.09   15.50
   7 -12  -1   55.79   15.00
   7 -12  -1   81.89   18.10
  -7  12   1   91.39   20.70
  -7  12   1   38.70   18.30
  -7  12   1   89.19   20.90
  -7  12   1   69.89   16.00
  -7  12   1   74.59   17.20
   6 -12  -1   16.40    9.90
   6 -12  -1   -3.20    3.90
   6 -12  -1    6.50    6.40
   6 -12  -1   15.50    8.70
   6 -12  -1    9.60    6.40
  -6  12   1    9.50    6.60
  -6  12   1    5.30    7.40
  -6  12   1    2.10    7.50
  -6  12   1   14.40    7.90
  -6  12   1    0.20   17.50
   5 -12  -1    9.90    7.10
   5 -12  -1   -3.10    4.70
   5 -12  -1   -0.90    2.60
   5 -12  -1   -3.50    2.90
  -5  12   1    8.60    9.60
  -5  12   1    8.90    7.90
  -5  12   1   -5.50    3.50
  -5  12   1    5.50   15.20
  -5  12   1    1.40    5.30
  -5  12   1    4.00    5.90
   4 -12  -1    2.70    6.00
   4 -12  -1    0.40    4.10
   4 -12  -1   -1.70    4.20
   4 -12  -1   -3.70    3.00
   4 -12  -1   -0.10    4.90
  -4  12   1    3.90    7.70
  -4  12   1   -4.80    4.70
  -4  12   1   -2.60    3.80
  -4  12   1    1.30    4.60
  -4  12   1    2.40    6.40
  -4  12   1  -10.90   13.30
  -4  12   1   -1.20    4.10
   3 -12  -1    6.90    8.00
   3 -12  -1    0.40    6.00
   3 -12  -1    5.00    6.30
   3 -12  -1    1.10    4.90
   3 -12  -1    4.40    5.10
  -3  12   1   -0.30    4.40
  -3  12   1    5.00    5.50
  -3  12   1   -1.90    3.80
  -3  12   1   -1.30    2.60
  -3  12   1   -8.70   14.10
  -3  12   1    0.90    5.20
  -3  12   1   -8.60    4.10
   2 -12  -1    0.90    4.00
   2 -12  -1   -3.80    3.10
   2 -12  -1    0.50    4.30
   2 -12  -1    7.70    7.60
   2 -12  -1   -0.50    5.00
  -2  12   1    6.30    6.10
  -2  12   1    7.10    6.80
  -2  12   1    4.10    7.70
  -2  12   1  -24.80   13.70
  -2  12   1    0.70    5.30
  -2  12   1    8.80    7.90
  -2  12   1    4.90    5.30
  -2  12   1   -2.00    6.60
   1 -12  -1    1.70    4.60
   1 -12  -1   14.90    9.90
   1 -12  -1    7.40    6.90
   1 -12  -1    2.70    5.60
   1 -12  -1   14.80    8.70
  -1  12   1   12.60    9.30
  -1  12   1   -2.70    4.20
  -1  12   1    9.90    8.10
  -1  12   1  -11.90   13.90
  -1  12   1   -1.30    6.00
  -1  12   1   -5.60    5.10
  -1  12   1   -1.60    3.90
  -1  12   1    5.60    5.30
   0 -12  -1    1.10    4.30
   0 -12  -1   13.50    9.80
   0 -12  -1   -1.70    3.70
   0 -12  -1    7.00    7.40
   0 -12  -1   -4.00    3.50
   0  12   1    6.20    8.30
   0  12   1    3.10    5.50
   0  12   1    3.20    4.40
   0  12   1   14.50   14.20
   0  12   1   -4.20    4.10
   0  12   1    1.70    6.00
   0  12   1    0.20    3.60
   0  12   1    2.30    3.70
  -1 -12  -1    2.40    5.20
  -1 -12  -1    0.00    5.00
  -1 -12  -1   15.20    9.10
  -1 -12  -1    1.70    3.90
   1  12   1   -4.40    8.00
   1  12   1   -1.90    4.50
   1  12   1    5.70    7.20
   1  12   1    4.40    4.80
   1  12   1    4.00    5.40
  -2 -12  -1   14.20   10.40
  -2 -12  -1    6.50    6.40
  -2 -12  -1   18.80   12.90
  -2 -12  -1    3.30    7.50
  -2 -12  -1    8.60    5.20
   2  12   1    4.50    5.40
   2  12   1   12.30    7.60
   2  12   1    7.80    7.20
   2  12   1   -5.20    5.10
   2  12   1    7.40    8.20
   4 -13  -1   61.19   16.20
   4 -13  -1   39.60   12.80
   4 -13  -1   22.90   12.40
   4 -13  -1   45.90   24.90
  -4  13   1   32.70   13.40
  -4  13   1   33.00   13.20
  -4  13   1   35.70   11.40
  -4  13   1   60.29   21.40
   3 -13  -1   29.80   11.60
   3 -13  -1   46.60   14.00
   3 -13  -1   68.79   19.30
   3 -13  -1   37.00   13.30
   3 -13  -1   38.00   12.00
  -3  13   1   28.30   12.80
  -3  13   1   41.10   14.10
  -3  13   1   17.70   11.20
  -3  13   1   40.20   10.30
  -3  13   1   11.50    9.10
  -3  13   1   18.80   18.90
   2 -13  -1   36.60   11.90
   2 -13  -1   60.89   17.70
   2 -13  -1   56.39   16.40
   2 -13  -1   75.39   19.90
   2 -13  -1   63.09   16.40
  -2  13   1   45.00   17.00
  -2  13   1   68.39   13.20
  -2  13   1   55.59   17.30
  -2  13   1   76.09   19.80
  -2  13   1   35.00   14.00
  -2  13   1   52.09   19.90
   1 -13  -1    8.90    6.80
   1 -13  -1   -1.90    4.70
   1 -13  -1   -4.70    3.80
   1 -13  -1   11.30    8.40
  -1  13   1   -2.80    4.30
  -1  13   1   17.20   18.40
  -1  13   1   -1.70    5.90
  -1  13   1    4.00    6.90
  -1  13   1    8.80    5.20
   0  14  -2   43.60   15.70
   0  14  -2   37.40   15.70
   0  14  -2   27.60    8.50
   0  14  -2   22.70   16.90
   0  14  -2   35.20   14.20
   0 -14   2   30.20   11.40
   0 -14   2   26.10   11.10
   0 -14   2   51.49   15.90
   0 -14   2   59.59   12.50
  -1  14  -2   21.70    8.30
  -1  14  -2    0.80   15.50
  -1  14  -2   40.40   16.60
  -1  14  -2    8.80    8.10
  -1  14  -2   24.20   12.80
   1 -14   2   29.30   10.00
   1 -14   2   13.50    7.30
   1 -14   2   25.20   13.00
   1 -14   2   38.40   13.90
   1 -14   2    8.20    4.20
   1 -14   2   17.10    6.40
   1 -14   2   -1.00   32.50
  -2  14  -2    3.90    6.00
  -2  14  -2   30.30   15.40
  -2  14  -2   -3.20    5.90
  -2  14  -2   14.40    7.80
   2 -14   2    7.70    6.80
   2 -14   2   41.20   22.00
   2 -14   2    7.30    6.50
   2 -14   2   12.10    4.90
   2 -14   2   13.20    8.40
   2 -14   2  -44.40   31.80
   2 -14   2   -0.80    4.00
   2 -14   2    3.50    5.10
  -3  14  -2   55.89   18.30
  -3  14  -2   23.90   13.20
  -3  14  -2   40.90   15.50
  -3  14  -2   51.29   12.30
   3 -14   2   39.80   13.40
   3 -14   2   37.90   11.80
   3 -14   2   85.19   17.90
   3 -14   2   45.50   14.00
   3 -14   2   42.50   15.20
  -4  14  -2   61.19   17.30
  -4  14  -2   63.89   14.50
  -4  14  -2   59.09   17.70
  -4  14  -2   73.69   17.30
  -4  14  -2   39.40   19.20
   4 -14   2   70.39   17.60
   4 -14   2   71.09   18.10
   4 -14   2   45.40   13.80
   4 -14   2   60.69   17.40
   4 -14   2   64.89   15.50
  -5  14  -2    0.10    6.10
  -5  14  -2   10.50   15.60
  -5  14  -2   11.60    7.80
  -5  14  -2    9.60    8.00
   5 -14   2    9.30    7.40
   5 -14   2   18.60   13.60
   5 -14   2    8.40    6.60
   5 -14   2    4.90    5.50
   5 -14   2   20.40    9.70
   2  13  -2    2.00    3.80
   2  13  -2    6.70    7.60
   2  13  -2   -2.60    4.40
   2  13  -2    1.80    6.40
  -2 -13   2    0.30    8.10
  -2 -13   2    2.70    4.50
  -2 -13   2    1.40    3.60
  -2 -13   2    4.20    6.60
  -2 -13   2   13.10    7.00
   1  13  -2    1.00    6.10
   1  13  -2    3.10    4.80
   1  13  -2   12.20   10.20
   1  13  -2   -7.20    3.90
   1  13  -2    4.20    6.70
  -1 -13   2   10.90    7.40
  -1 -13   2    4.70    3.00
  -1 -13   2   -0.20    5.70
  -1 -13   2   -6.20    3.20
  -1 -13   2    7.70    6.40
  -1 -13   2    6.90   21.60
   0  13  -2   12.40    8.80
   0  13  -2   -1.60    5.10
   0  13  -2   17.40   10.10
   0  13  -2    8.70    6.60
   0  13  -2   29.00   14.70
   0 -13   2   14.10    7.70
   0 -13   2   18.70   20.70
   0 -13   2   14.00    8.10
   0 -13   2   16.10    4.40
   0 -13   2   39.70   13.40
   0 -13   2   17.00    7.10
   0 -13   2    7.00    5.80
  -1  13  -2    6.60    5.80
  -1  13  -2   -2.20    6.10
  -1  13  -2   15.60    9.90
  -1  13  -2   13.80   11.30
  -1  13  -2    0.80    6.70
   1 -13   2   12.90    7.70
   1 -13   2   -0.60   25.30
   1 -13   2  -12.40    6.50
   1 -13   2    8.20    5.70
   1 -13   2    2.80    4.70
   1 -13   2   11.40    8.60
   1 -13   2   -1.70    4.50
   1 -13   2   28.90   11.40
  -2  13  -2  151.98   24.60
  -2  13  -2   82.39   17.00
  -2  13  -2   86.09   19.40
  -2  13  -2   88.59   20.50
  -2  13  -2   96.89   21.50
   2 -13   2  117.79   21.00
   2 -13   2   99.19   16.00
   2 -13   2  115.29   13.40
   2 -13   2  102.49   18.30
   2 -13   2  105.09   21.60
   2 -13   2  119.69   23.10
   2 -13   2   61.79   15.40
   2 -13   2   94.39   25.30
  -3  13  -2    9.30    6.20
  -3  13  -2    7.20    8.10
  -3  13  -2   14.00    9.20
  -3  13  -2    1.10    5.00
  -3  13  -2    7.30    8.90
   3 -13   2   19.40   10.80
   3 -13   2   22.60   10.70
   3 -13   2   10.60    6.50
   3 -13   2    8.50    7.30
   3 -13   2   10.40    7.50
   3 -13   2   16.80    8.00
  -4  13  -2   10.30    8.00
  -4  13  -2   15.60   10.10
  -4  13  -2   11.30    6.50
  -4  13  -2   -7.40   12.60
  -4  13  -2   25.90   10.50
  -4  13  -2   13.50    9.50
   4 -13   2   15.80    9.00
   4 -13   2   12.70    8.30
   4 -13   2    5.50    5.60
   4 -13   2    7.40    6.90
   4 -13   2    8.30    6.70
   4 -13   2    8.40    6.50
  -5  13  -2    8.10    6.90
  -5  13  -2   -7.70   14.30
  -5  13  -2    2.80    5.60
  -5  13  -2    9.10    7.70
  -5  13  -2   23.90   11.20
  -5  13  -2    0.50    6.10
   5 -13   2   -0.10    6.90
   5 -13   2   10.30    8.80
   5 -13   2   10.00    7.60
   5 -13   2   13.00    8.80
   5 -13   2   20.30    9.20
   5 -13   2   12.80    8.50
   5 -13   2   15.10   10.00
  -6  13  -2   35.30   18.70
  -6  13  -2   10.60    8.50
  -6  13  -2   12.90    8.30
  -6  13  -2    9.50    7.90
   6 -13   2    4.30    4.40
   6 -13   2   -4.00    5.00
   6 -13   2   -2.50    3.20
   6 -13   2    8.70    9.80
   6 -13   2    4.70    6.30
  -7  13  -2   27.10   10.10
  -7  13  -2   45.40   13.20
  -7  13  -2   41.10   20.50
   7 -13   2   53.59   15.60
   7 -13   2   74.59   18.60
   7 -13   2   59.39   15.90
   7 -13   2   68.59   18.50
   7 -13   2   65.09   16.00
   7 -13   2   36.00   10.80
   4  12  -2   40.10   11.40
   4  12  -2    5.60    6.30
   4  12  -2   57.69   18.70
   4  12  -2   36.00   11.50
   4  12  -2   44.50   14.60
  -4 -12   2   33.60    6.90
  -4 -12   2   19.90   14.80
  -4 -12   2   44.20   12.30
  -4 -12   2   41.70   13.40
  -4 -12   2   18.00   15.60
  -4 -12   2   22.60   10.10
   3  12  -2   27.20   11.70
   3  12  -2   48.90   15.50
   3  12  -2   36.80   11.60
   3  12  -2   23.90   11.80
  -3 -12   2    8.80    5.50
  -3 -12   2   25.10    8.70
  -3 -12   2   26.30   11.30
  -3 -12   2   17.40    8.80
   2  12  -2    2.00    4.70
   2  12  -2    7.40    7.30
   2  12  -2    3.50    6.90
   2  12  -2    4.00    5.50
   2  12  -2    1.30    7.10
   2  12  -2   20.70   10.10
  -2 -12   2    6.90    6.50
  -2 -12   2   -0.30    3.30
  -2 -12   2   12.50    5.80
  -2 -12   2    4.90    6.00
  -2 -12   2   -1.40    4.40
  -2 -12   2    5.10    5.50
   1  12  -2   -1.00    4.60
   1  12  -2   10.20    7.80
   1  12  -2   18.20   10.80
   1  12  -2    3.50    7.40
   1  12  -2   21.80   11.10
   1  12  -2   -0.10    4.50
  -1 -12   2   17.90    8.80
  -1 -12   2    9.10    5.90
  -1 -12   2   19.00   10.10
  -1 -12   2    7.80    6.60
  -1 -12   2    0.30    6.70
  -1 -12   2    7.20   15.20
  -1 -12   2   10.00    6.20
  -1 -12   2    8.60    3.70
   0  12  -2   12.20    8.10
   0  12  -2   -2.30    4.50
   0  12  -2    0.90    6.00
   0  12  -2    4.30    6.70
   0  12  -2   -3.50    4.80
   0  12  -2   -0.20    4.40
   0 -12   2    2.80    5.10
   0 -12   2  -20.60   14.70
   0 -12   2    5.80    5.40
   0 -12   2    0.40    4.40
   0 -12   2    6.10    7.00
   0 -12   2    2.50    2.10
   0 -12   2    0.70    5.40
   0 -12   2    4.20    6.70
  -1  12  -2   60.69   15.30
  -1  12  -2   85.49   20.50
  -1  12  -2   54.39   17.10
  -1  12  -2   77.49   17.70
  -1  12  -2   57.39   14.60
   1 -12   2   63.49   13.40
   1 -12   2   40.90   13.50
   1 -12   2   74.59   18.10
   1 -12   2   63.59   18.70
   1 -12   2   61.39    8.40
   1 -12   2   58.89   14.50
   1 -12   2   75.09   17.20
  -2  12  -2   73.49   17.40
  -2  12  -2   63.49   16.40
  -2  12  -2   61.69   15.50
  -2  12  -2   49.50   14.90
  -2  12  -2   74.59   17.70
   2 -12   2   62.89   10.10
   2 -12   2   55.29   13.60
   2 -12   2   32.20   21.30
   2 -12   2   98.19   20.00
   2 -12   2   33.80    9.20
   2 -12   2   41.00   12.90
   2 -12   2   68.89   14.40
  -3  12  -2  115.99   23.70
  -3  12  -2  120.99   21.40
  -3  12  -2   54.49   15.20
  -3  12  -2   61.79   13.90
  -3  12  -2  100.59   19.40
   3 -12   2   68.49   14.90
   3 -12   2   86.59   21.70
   3 -12   2   85.99   19.50
   3 -12   2  103.09   16.70
   3 -12   2   67.89   16.00
   3 -12   2   79.29   10.60
   3 -12   2  109.89   22.50
   3 -12   2   93.49   19.50
  -4  12  -2    3.90    5.10
  -4  12  -2    4.60    7.40
  -4  12  -2    6.30    7.30
  -4  12  -2   18.80   10.60
   4 -12   2    2.40    6.10
   4 -12   2   -3.90    3.20
   4 -12   2    7.80    6.10
   4 -12   2    6.00    6.40
   4 -12   2   -1.70    3.30
   4 -12   2    4.10    5.40
   4 -12   2   -1.10    4.80
  -5  12  -2   11.40    8.20
  -5  12  -2   14.20    7.90
  -5  12  -2   20.40   11.80
  -5  12  -2    3.10    5.80
  -5  12  -2   20.20    8.20
  -5  12  -2   12.30    9.20
   5 -12   2    5.40    6.20
   5 -12   2   16.30    9.00
   5 -12   2   13.60    7.90
   5 -12   2   17.50    9.50
   5 -12   2    3.10    6.50
   5 -12   2    9.20    6.40
  -6  12  -2   24.80   11.40
  -6  12  -2   18.50    8.80
  -6  12  -2   15.40    9.20
  -6  12  -2    6.40    7.30
  -6  12  -2   23.20    9.80
  -6  12  -2   12.00    8.40
  -6  12  -2    5.80   15.20
   6 -12   2   24.70   11.40
   6 -12   2   15.10    8.30
   6 -12   2   23.60   10.20
   6 -12   2   30.00   11.70
   6 -12   2   15.30    9.00
   6 -12   2   20.50    8.40
   6 -12   2   14.30    7.70
  -7  12  -2   25.70   10.40
  -7  12  -2   24.50    9.70
  -7  12  -2   13.30    7.80
  -7  12  -2   44.00   17.90
  -7  12  -2   15.40    9.30
   7 -12   2   14.90    9.70
   7 -12   2   47.50   23.70
   7 -12   2   29.70   10.90
   7 -12   2   17.20    7.90
   7 -12   2   17.40   11.00
  -8  12  -2   21.10    9.70
  -8  12  -2    3.40   18.10
  -8  12  -2   30.10    9.50
  -8  12  -2   18.50   10.20
  -8  12  -2   33.20   11.10
   8 -12   2   38.70   12.50
   8 -12   2   37.80   13.40
   8 -12   2   38.50   11.80
   8 -12   2   19.20    8.10
   8 -12   2   30.70   14.90
   8 -12   2   38.70   13.50
   5  11  -2  254.87   23.60
   5  11  -2  253.77   33.30
   5  11  -2  254.87   36.40
   5  11  -2  238.78   34.30
   5  11  -2  206.18   31.90
  -5 -11   2  232.18   28.50
  -5 -11   2  274.67   30.20
  -5 -11   2  213.68   30.20
  -5 -11   2  206.28   30.70
  -5 -11   2  264.47   20.20
   4  11  -2  124.09   22.70
   4  11  -2   82.79   19.20
   4  11  -2  114.69   22.00
   4  11  -2   62.29   15.10
   4  11  -2  181.98   28.60
   4  11  -2  116.09   18.20
  -4 -11   2  110.09   17.80
  -4 -11   2   88.59   11.30
  -4 -11   2   98.39   19.20
  -4 -11   2  104.09   17.60
  -4 -11   2  137.29   12.00
  -4 -11   2   88.69   18.10
  -4 -11   2   94.39   19.60
  -4 -11   2  101.39   19.00
  -4 -11   2   79.09   17.60
   3  11  -2  129.29   23.80
   3  11  -2  158.58   25.50
   3  11  -2  123.89   26.80
   3  11  -2  130.69   23.30
   3  11  -2   85.59   19.30
   3  11  -2  126.19   19.50
  -3 -11   2   96.29   18.90
  -3 -11   2  117.09   14.10
  -3 -11   2  128.89   21.90
  -3 -11   2  111.99   19.40
  -3 -11   2   84.39   20.90
   2  11  -2   -7.90    3.40
   2  11  -2    1.60    4.70
   2  11  -2   14.50    8.80
   2  11  -2   -0.90    4.40
   2  11  -2    1.80    4.40
   2  11  -2   -0.80    3.50
  -2 -11   2    4.30    6.40
  -2 -11   2    0.30    5.80
  -2 -11   2   13.70    6.10
  -2 -11   2    5.00    6.30
  -2 -11   2   -2.90    5.00
  -2 -11   2    1.00    3.70
   1  11  -2  416.96   37.80
   1  11  -2  341.37   31.60
   1  11  -2  399.16   37.30
   1  11  -2  307.77   40.20
   1  11  -2  375.86   35.00
  -1 -11   2  359.76   32.90
  -1 -11   2  438.56   53.79
  -1 -11   2  373.86   33.90
  -1 -11   2  356.46   27.10
  -1 -11   2  377.06   28.30
  -1 -11   2  388.46   35.80
   0  11  -2  286.27   34.50
   0  11  -2  271.87   32.90
   0  11  -2  277.07   28.10
   0  11  -2  253.97   32.60
   0  11  -2  345.57   42.20
   0 -11   2  302.17   27.10
   0 -11   2  295.17   28.50
   0 -11   2  298.77   19.80
   0 -11   2  223.48   34.30
   0 -11   2  270.97   23.10
   0 -11   2  330.17   25.20
   0 -11   2  294.17   34.70
   0 -11   2  306.27   36.60
  -1  11  -2   70.99   18.00
  -1  11  -2  127.29   22.30
  -1  11  -2  105.19   19.50
   1 -11   2  108.59   16.40
   1 -11   2   75.19   15.70
   1 -11   2   84.69   15.10
   1 -11   2   84.29   13.20
   1 -11   2  112.39   20.60
   1 -11   2   86.59   10.20
   1 -11   2   92.29   19.50
   1 -11   2   85.19   16.90
  -2  11  -2   51.49   13.70
  -2  11  -2   46.30   12.90
  -2  11  -2   56.59   16.80
  -2  11  -2   57.29   14.80
   2 -11   2   72.69   17.50
   2 -11   2   49.90   10.70
   2 -11   2   50.19   13.90
   2 -11   2   57.89   15.10
   2 -11   2   47.40    7.60
   2 -11   2   89.29   16.80
   2 -11   2   66.49   16.00
   2 -11   2   68.19   14.40
  -3  11  -2  170.48   27.80
  -3  11  -2  171.78   25.00
  -3  11  -2  122.49   20.30
  -3  11  -2  143.79   22.60
   3 -11   2   80.49   15.90
   3 -11   2  137.39   21.40
   3 -11   2   90.59   18.70
   3 -11   2  122.29   22.20
   3 -11   2  114.99   18.70
   3 -11   2  122.29   26.20
  -4  11  -2   43.60   12.10
  -4  11  -2   28.60   10.90
  -4  11  -2   52.59   13.50
  -4  11  -2   48.20   13.30
   4 -11   2   56.79   19.40
   4 -11   2   32.40   10.80
   4 -11   2   62.79    9.50
   4 -11   2   55.99   14.10
   4 -11   2   40.70   11.70
   4 -11   2   64.29   15.60
   4 -11   2   36.30   10.90
   4 -11   2   26.50   10.00
  -5  11  -2   68.99   15.30
  -5  11  -2   77.09   15.90
  -5  11  -2   66.99   15.30
  -5  11  -2   69.69   16.40
  -5  11  -2   60.79   16.20
  -5  11  -2   89.59   19.00
  -5  11  -2   78.79   16.10
   5 -11   2   47.90   12.90
   5 -11   2   61.59   15.30
   5 -11   2   44.20   14.80
   5 -11   2   78.59   19.30
   5 -11   2   60.39   14.90
  -6  11  -2   73.29   14.70
  -6  11  -2   67.79   15.60
  -6  11  -2   72.39   16.00
  -6  11  -2   43.60   18.40
  -6  11  -2   39.30   11.40
  -6  11  -2   56.29   15.00
  -6  11  -2   80.59   17.10
   6 -11   2   64.29   15.20
   6 -11   2   45.60   12.50
   6 -11   2   41.20   13.00
   6 -11   2   47.90   14.40
   6 -11   2   63.09   15.40
   6 -11   2   88.89   16.60
  -7  11  -2    8.40    7.60
  -7  11  -2   19.70    9.70
  -7  11  -2   10.30   13.70
  -7  11  -2   18.60    8.90
  -7  11  -2    8.70    7.80
  -7  11  -2   13.70    7.20
  -7  11  -2   18.00    9.20
   7 -11   2    7.00    5.10
   7 -11   2   12.00    8.00
   7 -11   2   11.50    8.00
   7 -11   2   10.60    9.40
   7 -11   2   21.70   13.70
   7 -11   2   -3.60    5.30
  -8  11  -2   90.99   22.90
  -8  11  -2   86.29   16.40
  -8  11  -2   94.59   19.00
  -8  11  -2   72.69   19.30
  -8  11  -2   71.29   15.00
  -8  11  -2  113.89   20.90
  -8  11  -2   87.49   17.80
   8 -11   2   69.59   15.90
   8 -11   2   75.19   15.70
   8 -11   2   81.99   17.40
   8 -11   2   90.59   20.30
   8 -11   2   92.39   18.40
  -9  11  -2   22.20   19.00
  -9  11  -2   39.70   13.70
  -9  11  -2   36.00   11.80
  -9  11  -2   41.90   11.80
   9 -11   2   54.19   13.80
   9 -11   2   12.90    9.20
   9 -11   2   39.30   12.80
   9 -11   2   36.10   13.60
   9 -11   2   16.20    7.90
   9 -11   2   46.80   12.00
   6  10  -2  239.08   33.30
   6  10  -2  300.77   25.70
   6  10  -2  346.27   32.90
   6  10  -2  281.87   50.99
   6  10  -2  253.47   36.70
  -6 -10   2  341.57   31.60
  -6 -10   2  243.48   32.40
  -6 -10   2  399.06   35.00
  -6 -10   2  329.07   24.90
  -6 -10   2  294.07   37.30
  -6 -10   2  301.97   28.30
   5  10  -2  108.29   16.70
   5  10  -2  126.39   24.50
   5  10  -2   97.59   19.40
   5  10  -2   68.19   15.90
   5  10  -2   71.19   20.70
   5  10  -2   96.49   20.00
  -5 -10   2   68.99   16.20
  -5 -10   2  117.49   13.20
  -5 -10   2  110.49   20.90
  -5 -10   2   93.79   17.10
  -5 -10   2   87.59   17.70
  -5 -10   2   85.19   17.70
  -5 -10   2  105.89   17.40
  -5 -10   2   91.79   18.60
   4  10  -2    3.00    4.30
   4  10  -2   -4.70    5.60
   4  10  -2   -1.80    3.70
   4  10  -2   -3.00    3.00
   4  10  -2    1.90    6.70
   4  10  -2    1.60    5.40
  -4 -10   2    2.90    5.00
  -4 -10   2    7.50    5.50
  -4 -10   2    5.50    6.60
  -4 -10   2   -2.60    4.30
  -4 -10   2    5.70   10.10
  -4 -10   2   -5.10    3.80
  -4 -10   2    0.70    2.70
   3  10  -2  187.08   19.00
   3  10  -2  198.78   27.50
   3  10  -2  218.78   28.10
   3  10  -2  120.09   22.80
  -3 -10   2  174.58   25.10
  -3 -10   2  195.98   24.70
  -3 -10   2  180.58   16.80
  -3 -10   2  190.98   28.00
  -3 -10   2  191.18   15.40
   2  10  -2   70.79   25.80
   2  10  -2  123.29   19.00
   2  10  -2  129.09   22.50
   2  10  -2   94.89   23.80
   2  10  -2   78.19   17.00
  -2 -10   2  110.99   14.30
  -2 -10   2   94.39   12.00
  -2 -10   2   70.39   14.70
  -2 -10   2   88.69   18.40
  -2 -10   2   88.29   18.80
   1  10  -2  724.33   53.59
   1  10  -2  689.83   51.59
   1  10  -2  678.43   48.60
   1  10  -2  676.43   50.39
   1  10  -2  703.33   52.69
  -1 -10   2  758.72   45.30
  -1 -10   2  653.33   49.00
  -1 -10   2  766.42   52.79
  -1 -10   2  639.44   43.20
   0  10  -2  435.16   39.90
   0  10  -2  570.24   41.60
   0  10  -2  469.65   38.70
   0  10  -2  490.15   41.80
   0  10  -2  468.75   40.10
   0 -10   2  509.65   30.40
   0 -10   2  490.45   41.10
   0 -10   2  569.64   36.30
   0 -10   2  512.05   34.00
   0 -10   2  507.55   34.40
   0 -10   2  510.45   40.10
   0 -10   2  483.45   38.90
   0 -10   2  550.04   42.30
  -1  10  -2   37.10   11.60
  -1  10  -2   35.00   10.90
  -1  10  -2   23.10    9.20
  -1  10  -2   36.30   12.00
  -1  10  -2   27.00   10.40
  -1  10  -2   42.00   12.10
   1 -10   2   38.30    9.40
   1 -10   2   31.40   12.00
   1 -10   2   39.30   10.90
   1 -10   2   27.40    8.90
   1 -10   2   39.50    6.30
   1 -10   2   31.00   10.30
   1 -10   2   51.29   11.20
   1 -10   2   52.39   12.00
  -2  10  -2  769.72   51.29
  -2  10  -2  702.23   51.89
  -2  10  -2  719.83   51.79
  -2  10  -2  664.33   51.59
   2 -10   2  684.83   49.50
   2 -10   2  725.23   48.90
   2 -10   2  719.23   41.90
   2 -10   2  687.03   51.69
   2 -10   2  666.43   51.59
   2 -10   2  717.73   46.60
  -3  10  -2  418.66   37.20
  -3  10  -2  541.55   39.20
  -3  10  -2  531.25   40.10
  -3  10  -2  577.54   41.90
  -3  10  -2  446.96   39.50
   3 -10   2  524.25   38.50
   3 -10   2  442.56   39.10
   3 -10   2  506.75   38.60
   3 -10   2  449.86   37.60
   3 -10   2  481.65   37.00
   3 -10   2  472.15   30.70
  -4  10  -2  270.67   30.80
  -4  10  -2  291.27   26.30
  -4  10  -2  309.77   28.70
  -4  10  -2  246.28   25.90
   4 -10   2  198.58   27.70
   4 -10   2  255.77   25.10
   4 -10   2  304.97   31.90
   4 -10   2  269.57   25.70
   4 -10   2  275.87   27.60
   4 -10   2  248.88   24.90
   4 -10   2  227.68   29.30
   4 -10   2  295.17   20.70
  -5  10  -2   68.59   14.20
  -5  10  -2   58.59   14.90
  -5  10  -2   64.49   14.10
   5 -10   2   38.20   12.20
   5 -10   2   38.50   11.50
   5 -10   2   59.99   13.30
   5 -10   2   86.09   19.10
   5 -10   2   37.60   10.00
   5 -10   2   77.09   16.20
  -6  10  -2    4.90    5.30
  -6  10  -2   -1.00    3.90
  -6  10  -2   11.20    7.40
  -6  10  -2   -1.60    4.30
  -6  10  -2   -0.70   11.70
  -6  10  -2    9.50    7.40
  -6  10  -2   -3.50    4.70
   6 -10   2   10.10    6.80
   6 -10   2   -3.00    5.40
   6 -10   2    3.40    6.20
   6 -10   2    7.20    6.00
   6 -10   2   -2.20    5.40
   6 -10   2   -6.20    3.60
  -7  10  -2  347.57   30.00
  -7  10  -2  263.57   35.60
  -7  10  -2  346.97   31.40
  -7  10  -2  335.47   30.00
  -7  10  -2  298.17   29.40
  -7  10  -2  328.57   33.00
  -7  10  -2  307.87   28.30
   7 -10   2  259.97   26.80
   7 -10   2  308.27   30.40
   7 -10   2  356.86   29.80
   7 -10   2  345.27   35.90
   7 -10   2  300.07   29.90
   7 -10   2  343.37   31.10
  -8  10  -2  251.37   32.70
  -8  10  -2  182.88   29.70
  -8  10  -2  197.78   25.70
  -8  10  -2  234.38   21.70
  -8  10  -2  175.98   27.00
  -8  10  -2  282.27   25.40
  -8  10  -2  233.38   21.80
  -8  10  -2  228.28   28.30
   8 -10   2  253.67   36.70
   8 -10   2  293.77   35.30
   8 -10   2  205.48   25.40
   8 -10   2  170.38   23.50
   8 -10   2  253.07   31.80
   8 -10   2  200.38   27.30
   8 -10   2  225.08   26.80
  -9  10  -2  118.79   22.90
  -9  10  -2  152.88   21.10
  -9  10  -2  132.59   28.40
  -9  10  -2  127.39   18.20
  -9  10  -2  142.79   23.20
  -9  10  -2  124.99   25.20
  -9  10  -2  175.88   24.10
  -9  10  -2  129.29   19.20
   9 -10   2  138.49   23.00
   9 -10   2  150.28   22.80
   9 -10   2  125.69   26.50
   9 -10   2  121.89   18.70
   9 -10   2  157.58   22.80
   9 -10   2  175.58   22.80
   7   9  -2  105.59   19.70
   7   9  -2  110.59   20.60
   7   9  -2  104.69   16.00
   7   9  -2  120.69   21.00
  -7  -9   2  110.29   21.20
  -7  -9   2   77.09   14.50
  -7  -9   2   67.79   20.00
  -7  -9   2  115.89   19.50
  -7  -9   2  104.89   18.40
  -7  -9   2   88.89   17.40
  -7  -9   2   97.19   14.50
   6   9  -2    8.00    8.60
   6   9  -2   17.60    8.60
   6   9  -2    9.60    7.00
   6   9  -2   17.10    6.70
   6   9  -2   18.50    9.20
  -6  -9   2    8.20    6.30
  -6  -9   2   16.40    5.90
  -6  -9   2   26.40   13.30
  -6  -9   2    2.70   14.10
  -6  -9   2    7.40    7.20
  -6  -9   2   14.60    6.60
  -6  -9   2   12.90    8.10
  -6  -9   2   13.90    8.10
   5   9  -2    2.40    4.90
   5   9  -2    1.00    4.80
   5   9  -2    4.50    3.70
   5   9  -2    4.50    6.90
   5   9  -2   -2.30    3.30
  -5  -9   2   -4.80    3.10
  -5  -9   2    4.90    6.20
  -5  -9   2   -0.90   10.30
  -5  -9   2    4.50    3.90
  -5  -9   2    2.40    5.00
  -5  -9   2    2.10    4.30
  -5  -9   2    5.70    9.80
  -5  -9   2    0.40    5.50
   4   9  -2   41.00    9.80
   4   9  -2   30.70    6.30
   4   9  -2   20.50    9.20
   4   9  -2   44.10   14.60
   4   9  -2   36.00   11.80
   4   9  -2   15.10    8.30
  -4  -9   2    6.60    9.30
  -4  -9   2   21.10    8.70
  -4  -9   2   29.60    9.60
  -4  -9   2   33.50   11.10
  -4  -9   2   22.70    7.00
  -4  -9   2   30.60   10.30
   3   9  -2    7.40    5.00
   3   9  -2    2.20    6.70
   3   9  -2    0.60    6.00
   3   9  -2   -5.50    3.20
   3   9  -2   12.60    7.30
  -3  -9   2    8.00    4.20
  -3  -9   2    9.40    6.80
  -3  -9   2   12.00    5.50
  -3  -9   2    1.40    5.00
  -3  -9   2    0.60    4.20
   2   9  -2  142.69   21.50
   2   9  -2  142.19   21.10
   2   9  -2  159.98   23.40
   2   9  -2  164.08   16.80
   2   9  -2  130.39   20.80
   2   9  -2  169.78   23.20
  -2  -9   2  131.29   19.00
  -2  -9   2  153.58   22.80
  -2  -9   2  153.18   13.60
  -2  -9   2  175.88   15.00
  -2  -9   2  139.29   21.40
  -2  -9   2  141.89   20.80
   1   9  -2  306.57   29.90
   1   9  -2  347.07   30.80
   1   9  -2  315.67   29.80
   1   9  -2  359.76   28.10
   1   9  -2  341.27   29.50
  -1  -9   2  274.77   28.30
  -1  -9   2  303.67   23.40
  -1  -9   2  374.46   25.40
  -1  -9   2  338.77   30.00
  -1  -9   2  366.86   29.20
  -1  -9   2  297.57   28.30
   0   9  -2   12.40    6.50
   0   9  -2   14.10    7.00
   0   9  -2    7.10    5.10
   0   9  -2   22.50   10.20
   0   9  -2   -5.00    4.10
   0   9  -2    8.40    6.10
   0  -9   2    5.50    2.60
   0  -9   2   16.50    6.90
   0  -9   2   12.00    7.00
   0  -9   2   10.30    6.80
   0  -9   2    6.70    4.40
   0  -9   2   13.40    5.60
   0  -9   2   17.90    7.20
   0  -9   2   13.80    7.10
  -1   9  -2   78.59   15.40
  -1   9  -2  156.18   24.40
  -1   9  -2  138.99   19.50
  -1   9  -2  146.19   23.30
  -1   9  -2  115.29   18.00
   1  -9   2  121.69   15.10
   1  -9   2  107.19   19.00
   1  -9   2  105.19   17.00
   1  -9   2  127.59   10.20
   1  -9   2  119.09   13.70
   1  -9   2  124.29   19.60
   1  -9   2  128.29   17.80
   1  -9   2  139.19   19.80
  -2   9  -2   12.30    7.00
  -2   9  -2   22.70    8.50
  -2   9  -2   24.20    8.70
  -2   9  -2    1.20    7.00
  -2   9  -2   29.20    9.00
   2  -9   2   13.60    6.40
   2  -9   2   15.20    7.20
   2  -9   2   14.00    4.10
   2  -9   2   12.60    6.40
   2  -9   2   17.50    9.00
   2  -9   2   27.60    9.80
   2  -9   2   13.00    8.50
   2  -9   2   20.80    8.00
  -3   9  -2  110.39   18.50
  -3   9  -2  145.09   19.70
  -3   9  -2  116.99   19.70
  -3   9  -2  107.59   18.80
  -3   9  -2  112.49   17.90
   3  -9   2  115.99   18.40
   3  -9   2   69.69   12.70
   3  -9   2  139.79   22.00
   3  -9   2  113.59   17.30
   3  -9   2  126.79   10.90
   3  -9   2  104.69   17.50
   3  -9   2  117.19   20.20
   3  -9   2  120.89   16.30
  -4   9  -2  264.77   25.40
  -4   9  -2  326.37   27.50
  -4   9  -2  246.48   25.20
  -4   9  -2  258.57   29.90
  -4   9  -2  323.27   26.20
   4  -9   2  303.17   25.40
   4  -9   2  272.87   24.70
   4  -9   2  233.98   25.90
   4  -9   2  274.07   26.10
   4  -9   2  257.87   24.30
   4  -9   2  291.87   27.20
  -5   9  -2  224.88   24.60
  -5   9  -2  249.28   28.70
  -5   9  -2  224.08   29.30
  -5   9  -2  213.08   25.30
  -5   9  -2  214.08   28.50
   5  -9   2  189.08   24.50
   5  -9   2  152.38   25.00
   5  -9   2  210.48   25.40
   5  -9   2  175.58   27.30
   5  -9   2  207.98   26.00
   5  -9   2  190.98   16.80
   5  -9   2  193.88   26.20
  -6   9  -2   76.59   14.60
  -6   9  -2   68.39   11.30
  -6   9  -2  112.39   17.80
  -6   9  -2  122.39   18.40
  -6   9  -2   78.89   15.60
  -6   9  -2  111.39   17.10
  -6   9  -2  128.19   17.00
   6  -9   2  112.19   18.30
   6  -9   2  121.79   18.00
   6  -9   2  115.09   21.10
   6  -9   2   95.29   17.90
   6  -9   2   90.69   17.00
   6  -9   2   96.09   17.80
  -7   9  -2  331.57   34.20
  -7   9  -2  336.27   29.80
  -7   9  -2  348.37   30.60
  -7   9  -2  334.57   33.20
  -7   9  -2  347.47   27.40
  -7   9  -2  388.46   32.20
  -7   9  -2  372.86   27.70
  -7   9  -2  374.56   29.90
  -7   9  -2  350.96   32.70
   7  -9   2  332.27   29.00
   7  -9   2  307.77   30.40
   7  -9   2  355.96   31.50
   7  -9   2  385.06   32.40
   7  -9   2  370.86   29.80
   7  -9   2  358.06   37.00
  -8   9  -2   16.80    6.80
  -8   9  -2   33.00    9.70
  -8   9  -2   23.10   10.20
  -8   9  -2   31.40   12.50
  -8   9  -2   14.30   13.30
  -8   9  -2   25.00   10.40
  -8   9  -2   19.30    7.10
  -8   9  -2   20.60    7.20
  -8   9  -2   18.80    8.40
   8  -9   2   28.70    9.10
   8  -9   2   -0.20    4.90
   8  -9   2    9.50    6.50
   8  -9   2   12.20    9.00
   8  -9   2   17.10    7.30
   8  -9   2   31.00   15.30
   8  -9   2   21.10    8.30
  -9   9  -2   40.60   10.30
  -9   9  -2   71.89   14.30
  -9   9  -2   35.00    9.70
  -9   9  -2   60.59   12.90
  -9   9  -2   72.09   20.70
  -9   9  -2   66.09   18.70
  -9   9  -2   56.09   15.90
  -9   9  -2   44.50   14.30
  -9   9  -2   36.00   19.50
   9  -9   2   51.19   12.80
   9  -9   2   66.49   13.90
   9  -9   2   71.09   17.60
   9  -9   2   54.59   18.80
   9  -9   2   46.00   13.00
   9  -9   2   61.49   13.50
 -10   9  -2    9.60    5.30
 -10   9  -2   -0.60    3.50
 -10   9  -2   -4.90   16.80
 -10   9  -2  -12.90   14.50
 -10   9  -2    1.20    6.80
 -10   9  -2    0.00    3.10
 -10   9  -2    4.20    4.10
 -10   9  -2   -1.50    5.00
  10  -9   2   -2.30    3.20
  10  -9   2    2.40    4.20
  10  -9   2   -0.40    4.90
  10  -9   2    2.30    6.00
  10  -9   2    0.80    3.70
  10  -9   2    2.90    4.10
  10  -9   2   -1.90    3.40
   8   8  -2   17.40    7.90
   8   8  -2   23.50    9.60
   8   8  -2    8.50    5.00
   8   8  -2   21.30    8.50
   8   8  -2   29.50   14.50
  -8  -8   2   26.00    9.70
  -8  -8   2   23.20   17.00
  -8  -8   2   11.00    7.10
  -8  -8   2   16.30   16.10
  -8  -8   2    7.80    5.70
   7   8  -2    6.70    6.20
   7   8  -2    1.00    6.30
   7   8  -2    3.20    4.30
   7   8  -2    0.40    3.50
   7   8  -2    2.90    4.20
  -7  -8   2  -12.80   12.20
  -7  -8   2    1.90    5.00
  -7  -8   2    1.40    5.80
  -7  -8   2    4.20    5.40
  -7  -8   2   -0.20   13.40
  -7  -8   2    9.60    6.80
  -7  -8   2   -3.10    2.70
  -7  -8   2    3.90    5.20
   6   8  -2  128.59   20.40
   6   8  -2  118.59   13.00
   6   8  -2  122.89   20.30
   6   8  -2  133.69   20.70
   6   8  -2   85.69   17.90
  -6  -8   2  116.49   17.40
  -6  -8   2   96.19   18.00
  -6  -8   2  116.69   18.10
  -6  -8   2  118.09   14.50
  -6  -8   2  102.79   18.00
  -6  -8   2  132.19   22.50
  -6  -8   2  104.89   17.90
   5   8  -2  261.57   21.10
   5   8  -2  212.98   27.30
   5   8  -2  305.67   26.80
   5   8  -2  227.38   30.10
   5   8  -2  172.58   26.80
   5   8  -2  252.57   18.00
  -5  -8   2  322.47   20.90
  -5  -8   2  302.67   26.20
  -5  -8   2  285.47   25.60
  -5  -8   2  258.97   22.80
  -5  -8   2  180.58   23.90
  -5  -8   2  257.17   29.60
   4   8  -2   14.60    8.50
   4   8  -2    6.80    7.10
   4   8  -2   18.50    8.10
   4   8  -2   21.50   10.90
   4   8  -2   11.70    4.40
   4   8  -2   18.00    9.10
   4   8  -2   17.60    6.00
  -4  -8   2   18.50    8.30
  -4  -8   2    1.10    4.60
  -4  -8   2   11.20    6.40
  -4  -8   2    5.90    6.10
  -4  -8   2   17.00    6.10
  -4  -8   2   11.70    4.10
  -4  -8   2   16.00    7.50
  -4  -8   2   14.10    8.90
   3   8  -2   35.80    8.40
   3   8  -2   36.10   10.80
   3   8  -2   18.30    8.50
   3   8  -2   39.00   11.20
   3   8  -2   24.80    8.20
  -3  -8   2   47.40   12.20
  -3  -8   2   29.50    9.70
  -3  -8   2   54.19   13.20
  -3  -8   2   18.40    7.20
  -3  -8   2   41.00    6.50
   2   8  -2   85.19   15.30
   2   8  -2   84.39   15.50
   2   8  -2  104.49   14.70
   2   8  -2   96.19   23.90
   2   8  -2  123.89   18.80
   2   8  -2  136.19   19.50
  -2  -8   2   79.19   14.70
  -2  -8   2  122.09   10.80
  -2  -8   2   94.19   14.90
  -2  -8   2  144.39   19.30
  -2  -8   2  120.89   11.40
   1   8  -2  148.99   20.20
   1   8  -2  138.29   18.70
   1   8  -2  119.39   18.20
   1   8  -2  129.39   18.70
   1   8  -2  127.89   14.60
   1   8  -2  120.29   18.10
  -1  -8   2  147.29   19.70
  -1  -8   2  156.28   19.00
  -1  -8   2  150.88   21.20
  -1  -8   2  184.28   24.50
  -1  -8   2  140.99   13.00
  -1  -8   2  166.98   13.90
   0   8  -2   18.80    7.80
   0   8  -2    9.30    5.70
   0   8  -2   15.50    7.70
   0   8  -2    6.60    4.90
   0   8  -2   17.30    8.40
   0   8  -2   14.90    7.10
   0  -8   2   18.30    5.50
   0  -8   2   13.30    6.10
   0  -8   2   25.10    8.20
   0  -8   2   26.50    7.50
   0  -8   2    7.10    4.40
   0  -8   2    9.30    5.70
   0  -8   2   11.70    3.10
   0  -8   2    5.80    5.40
  -1   8  -2    6.00    5.00
  -1   8  -2    7.40    5.00
  -1   8  -2    0.20    4.10
  -1   8  -2    8.50    4.50
  -1   8  -2    1.80    4.40
  -1   8  -2    0.40    4.20
   1  -8   2    6.30    2.70
   1  -8   2    7.90    5.40
   1  -8   2    7.50    4.80
   1  -8   2    7.00    5.80
   1  -8   2    6.50    4.80
   1  -8   2   11.40    7.80
   1  -8   2    4.30    5.20
  -2   8  -2   51.09   11.00
  -2   8  -2   31.30    8.90
  -2   8  -2   24.10    7.50
  -2   8  -2   43.90   12.20
  -2   8  -2   40.60   10.20
   2  -8   2   41.60    6.30
   2  -8   2   40.50    9.20
   2  -8   2   40.10   10.90
   2  -8   2   40.30    8.40
   2  -8   2   18.90    7.40
   2  -8   2   32.40    9.20
   2  -8   2   43.30   10.20
   2  -8   2   33.20    7.70
  -3   8  -2   19.00    6.90
  -3   8  -2   28.80    8.30
  -3   8  -2   20.10    7.70
  -3   8  -2   15.00    7.00
  -3   8  -2   18.90    7.40
   3  -8   2   25.60    9.10
   3  -8   2   11.00    5.80
   3  -8   2   25.50    8.50
   3  -8   2   27.90    5.40
   3  -8   2   22.80    9.20
   3  -8   2   24.90    9.90
   3  -8   2   16.10    6.10
   3  -8   2   22.50    7.90
  -4   8  -2   52.49   11.30
  -4   8  -2   55.59   12.40
  -4   8  -2   55.79   11.60
  -4   8  -2   35.30   10.50
  -4   8  -2   40.10    9.50
   4  -8   2   35.50    9.20
   4  -8   2   52.49   11.30
   4  -8   2   26.90   11.00
   4  -8   2   56.59   12.70
   4  -8   2   56.09   13.50
   4  -8   2   57.69   12.50
   4  -8   2   56.29   10.90
   4  -8   2   43.30    7.40
  -5   8  -2   18.90    7.50
  -5   8  -2    7.20    4.10
  -5   8  -2   26.00    8.40
  -5   8  -2   13.30    7.10
  -5   8  -2    9.80    6.30
  -5   8  -2   21.10    7.60
  -5   8  -2   16.50    7.80
   5  -8   2   20.20    7.50
   5  -8   2   20.10    7.40
   5  -8   2    5.40    5.80
   5  -8   2   22.50    7.80
   5  -8   2   26.70   11.40
   5  -8   2   12.80    8.30
   5  -8   2   31.80   13.40
   5  -8   2   22.60    6.00
  -6   8  -2  156.18   24.20
  -6   8  -2  163.68   15.50
  -6   8  -2  197.08   24.00
  -6   8  -2  133.79   19.10
  -6   8  -2  192.28   29.40
  -6   8  -2  188.78   21.70
  -6   8  -2  154.38   20.70
  -6   8  -2  170.08   22.60
  -6   8  -2  147.09   20.50
   6  -8   2  183.38   29.70
   6  -8   2  183.88   21.50
   6  -8   2  180.38   26.00
   6  -8   2  146.59   26.30
   6  -8   2   96.59   30.90
   6  -8   2  167.98   21.60
  -7   8  -2  123.99   16.40
  -7   8  -2   90.49   16.00
  -7   8  -2  111.09   17.60
  -7   8  -2  120.59   15.40
  -7   8  -2  114.19   18.70
  -7   8  -2   94.29   18.30
  -7   8  -2   86.09   16.10
   7  -8   2  128.59   17.50
   7  -8   2   93.79   15.00
   7  -8   2   92.09   17.00
   7  -8   2  108.59   21.50
   7  -8   2  131.39   19.60
   7  -8   2  165.58   22.70
  -8   8  -2   59.99   12.60
  -8   8  -2   33.60    9.90
  -8   8  -2   50.19   15.20
  -8   8  -2   34.70    8.70
  -8   8  -2   47.00   12.70
  -8   8  -2   26.10    8.80
  -8   8  -2   27.60   11.00
  -8   8  -2   41.50   10.20
  -8   8  -2   35.00   13.50
  -8   8  -2   37.10   13.10
   8  -8   2   28.90    8.90
   8  -8   2   37.60    9.40
   8  -8   2   16.40   12.20
   8  -8   2   49.90   13.10
   8  -8   2   34.90   10.00
   8  -8   2   42.00   10.30
   8  -8   2   33.50   11.90
  -9   8  -2   92.99   16.20
  -9   8  -2   60.19   18.80
  -9   8  -2   70.79   12.90
  -9   8  -2  119.49   19.10
  -9   8  -2  102.69   16.50
  -9   8  -2  101.59   16.30
  -9   8  -2   96.09   22.80
  -9   8  -2  110.99   24.70
  -9   8  -2  103.29   19.60
   9  -8   2  119.39   24.10
   9  -8   2   97.19   16.70
   9  -8   2   98.19   17.20
   9  -8   2   86.69   16.70
   9  -8   2   72.79   13.50
   9  -8   2  106.29   16.30
   9  -8   2   78.49   22.60
 -10   8  -2   43.20   11.30
 -10   8  -2   60.59   11.90
 -10   8  -2   47.20   18.60
 -10   8  -2   32.80   12.00
 -10   8  -2   61.19   11.30
 -10   8  -2   30.40   15.10
 -10   8  -2   50.39   11.10
  10  -8   2   72.09   16.90
  10  -8   2   79.39   16.30
  10  -8   2   59.09   12.20
  10  -8   2   78.99   22.50
  10  -8   2   60.09   12.90
  10  -8   2   92.69   27.00
   9   7  -2   99.19   16.80
  -9  -7   2  133.89   24.60
   8   7  -2   16.00    7.50
   8   7  -2   21.10    6.70
   8   7  -2   18.80    8.80
   8   7  -2   27.40    8.80
   8   7  -2   11.80    6.40
  -8  -7   2    7.30    5.00
  -8  -7   2   28.10    9.10
  -8  -7   2   25.70   16.30
  -8  -7   2   17.00   14.30
  -8  -7   2   12.10    6.20
  -8  -7   2   12.40    6.50
  -8  -7   2   10.30    5.30
  -8  -7   2    9.80    6.30
   7   7  -2   53.79   13.40
   7   7  -2   58.09   10.20
   7   7  -2   42.00   12.50
   7   7  -2   38.40   10.70
   7   7  -2   41.40   11.20
  -7  -7   2   34.10    8.80
  -7  -7   2   43.50   10.50
  -7  -7   2   35.00    9.70
  -7  -7   2   44.90   10.10
  -7  -7   2   38.50   13.50
  -7  -7   2   37.60   10.20
  -7  -7   2   48.80   11.90
  -7  -7   2   36.00   15.00
   6   7  -2   33.00   10.40
   6   7  -2   40.00    8.60
   6   7  -2   28.10   11.10
   6   7  -2   36.50   10.50
   6   7  -2   39.00   10.40
  -6  -7   2   22.20    6.80
  -6  -7   2   37.40   10.00
  -6  -7   2   29.30    9.50
  -6  -7   2   53.39   12.70
  -6  -7   2   25.00   11.90
   5   7  -2    2.90    4.00
   5   7  -2    8.60    9.30
   5   7  -2    1.10    2.70
   5   7  -2    8.00    6.30
   5   7  -2    1.80    3.60
   5   7  -2    0.00    3.80
  -5  -7   2   -0.30    4.00
  -5  -7   2   -4.40    2.60
  -5  -7   2    0.90    4.50
  -5  -7   2   12.20    8.50
  -5  -7   2    3.10    3.60
  -5  -7   2    8.50    7.70
  -5  -7   2    2.80    3.80
   4   7  -2   16.70    8.80
   4   7  -2   10.80    4.40
   4   7  -2    5.80    5.40
   4   7  -2    8.50    4.10
   4   7  -2    4.80    5.80
   4   7  -2   11.30    8.90
   4   7  -2   12.30    6.50
  -4  -7   2   18.00    7.10
  -4  -7   2    5.40    5.00
  -4  -7   2   20.70    8.20
  -4  -7   2   15.70    4.40
  -4  -7   2    7.80    6.10
  -4  -7   2    5.80    4.40
  -4  -7   2    6.70    7.10
  -4  -7   2   18.30    7.00
   3   7  -2   70.99   10.50
   3   7  -2   65.09   12.80
   3   7  -2   47.90   11.50
   3   7  -2   62.49   13.80
   3   7  -2   66.89   14.70
  -3  -7   2   57.79   10.90
  -3  -7   2   50.79   11.60
  -3  -7   2   57.79    7.40
  -3  -7   2   67.09   14.10
  -3  -7   2   63.29   13.10
   2   7  -2  136.09   13.00
   2   7  -2  129.59   15.90
   2   7  -2  154.98   20.00
   2   7  -2   93.39   15.90
   2   7  -2  184.08   23.30
   2   7  -2  121.09   16.70
  -2  -7   2  131.19   17.10
  -2  -7   2  157.38   19.70
  -2  -7   2  118.09   11.40
  -2  -7   2  144.49   11.50
  -2  -7   2  183.28   22.10
  -2  -7   2  137.19   16.70
   1   7  -2  770.42   52.89
   1   7  -2  799.72   54.49
   1   7  -2  888.31   51.69
   1   7  -2  823.22   54.29
   1   7  -2  862.81   52.89
   1   7  -2  845.72   54.49
  -1  -7   2  903.41   54.39
  -1  -7   2  819.52   54.29
  -1  -7   2  811.42   48.90
  -1  -7   2  885.81   55.09
  -1  -7   2  885.01   49.10
  -1  -7   2  807.62   52.49
   0   7  -2  246.18   27.60
   0   7  -2  142.09   14.90
   0   7  -2  167.78   15.80
   0   7  -2  188.88   22.70
   0   7  -2  171.08   19.10
   0   7  -2  189.28   17.60
   0  -7   2  142.59   17.70
   0  -7   2  134.99   13.50
   0  -7   2  127.69   17.60
   0  -7   2  140.69   19.30
   0  -7   2  152.18   17.50
   0  -7   2  159.88   13.40
  -1   7  -2  156.78   17.80
  -1   7  -2  154.88   15.40
  -1   7  -2  156.78   16.50
  -1   7  -2  151.18   18.40
  -1   7  -2  249.08   27.10
  -1   7  -2  185.98   21.50
   1  -7   2  156.48   15.30
   1  -7   2  120.09   16.10
   1  -7   2  141.99   10.60
   1  -7   2  156.28   19.00
   1  -7   2  155.58   19.80
   1  -7   2  166.08   19.20
   1  -7   2  180.08   15.60
   1  -7   2  131.59   12.50
  -2   7  -2   66.29   13.40
  -2   7  -2   75.19   12.70
  -2   7  -2   53.89   10.90
  -2   7  -2  101.39   15.00
  -2   7  -2   66.39   11.50
   2  -7   2   89.39   15.80
   2  -7   2   69.69    8.00
   2  -7   2   46.80   10.60
   2  -7   2   57.79   10.40
   2  -7   2   70.99   12.30
   2  -7   2   54.99   10.20
   2  -7   2   71.29   11.90
   2  -7   2   67.69    9.70
  -3   7  -2   26.20    7.70
  -3   7  -2   28.80    7.90
  -3   7  -2   33.90    8.50
  -3   7  -2   26.90    7.60
  -3   7  -2   15.50    7.70
   3  -7   2   25.30    8.10
   3  -7   2   28.60    8.60
   3  -7   2   36.00    9.50
   3  -7   2   33.20    8.00
   3  -7   2   34.50    9.00
   3  -7   2   36.80    6.20
   3  -7   2   34.70   10.50
   3  -7   2   24.90    7.40
  -4   7  -2    1.70    5.10
  -4   7  -2    2.90    4.50
  -4   7  -2    5.10    4.90
  -4   7  -2    1.50    3.70
  -4   7  -2    2.50    2.50
  -4   7  -2    1.50    4.60
  -4   7  -2    3.60    4.50
   4  -7   2    0.30    3.20
   4  -7   2    1.80    2.80
   4  -7   2    2.20    4.60
   4  -7   2    0.70    3.50
   4  -7   2    2.80    4.20
   4  -7   2    2.10    4.20
   4  -7   2    4.10    3.90
   4  -7   2   -0.90    8.60
  -5   7  -2  177.78   24.30
  -5   7  -2  175.98   19.50
  -5   7  -2  173.38   18.00
  -5   7  -2  147.89   20.10
  -5   7  -2  162.38   14.30
  -5   7  -2  187.18   21.00
  -5   7  -2  144.89   18.90
   5  -7   2  165.28   21.30
   5  -7   2   98.49   17.20
   5  -7   2  241.48   31.90
   5  -7   2  151.98   13.80
   5  -7   2  153.78   20.20
   5  -7   2  183.88   22.40
   5  -7   2  181.78   16.80
   5  -7   2  132.29   17.20
  -6   7  -2   14.30    7.30
  -6   7  -2    2.30    7.70
  -6   7  -2   -5.60    6.00
  -6   7  -2    2.60    3.60
  -6   7  -2    4.40    3.70
  -6   7  -2    2.30    4.20
  -6   7  -2    5.50    5.10
  -6   7  -2    4.70    5.70
   6  -7   2   -0.80    3.10
   6  -7   2   10.00    7.70
   6  -7   2    1.60    3.30
   6  -7   2    0.60    5.10
   6  -7   2    4.70    6.50
   6  -7   2   -1.00    3.30
  -7   7  -2    8.40    7.40
  -7   7  -2   15.30    7.00
  -7   7  -2    6.90    5.50
  -7   7  -2    8.80    5.00
  -7   7  -2    9.60   10.40
  -7   7  -2   -0.10    3.50
  -7   7  -2    4.80    5.60
   7  -7   2    2.40    4.30
   7  -7   2    8.10    5.40
   7  -7   2   12.00    5.90
   7  -7   2    9.30    7.40
   7  -7   2    6.80    4.70
  -8   7  -2   24.70    7.70
  -8   7  -2   29.20    7.90
  -8   7  -2   21.50    6.90
  -8   7  -2   24.60    8.10
  -8   7  -2   13.90    6.00
  -8   7  -2   29.60    9.20
  -8   7  -2   21.00   10.70
  -8   7  -2   28.00   10.00
  -8   7  -2   18.70   11.00
  -8   7  -2   12.80   11.00
   8  -7   2   11.50    7.80
   8  -7   2   34.00    9.40
   8  -7   2   12.60   10.50
   8  -7   2   25.40    9.10
   8  -7   2   31.00   10.10
   8  -7   2   17.60    6.60
   8  -7   2   20.20    7.00
  -9   7  -2   -9.20   11.50
  -9   7  -2    9.50   11.30
  -9   7  -2   11.10    6.50
  -9   7  -2   18.50    8.80
  -9   7  -2   14.70    7.80
  -9   7  -2   24.10    9.20
  -9   7  -2   25.60    7.50
  -9   7  -2   11.30    5.70
  -9   7  -2   26.70    8.90
   9  -7   2   18.30    6.60
   9  -7   2   12.50    7.60
   9  -7   2   14.30    6.60
   9  -7   2    9.70    9.30
   9  -7   2   26.00    8.50
   9  -7   2    0.20    4.00
   9  -7   2   10.60    5.70
 -10   7  -2    3.10    5.40
 -10   7  -2   -5.90   13.40
 -10   7  -2   10.80    7.50
 -10   7  -2    2.50    3.70
 -10   7  -2   14.30    6.00
 -10   7  -2   16.00   18.10
 -10   7  -2    7.40    5.40
 -10   7  -2   13.30    7.30
 -10   7  -2    2.70    3.50
  10  -7   2   18.30    7.30
  10  -7   2    1.10    4.30
  10  -7   2   13.40    6.70
  10  -7   2   10.50    7.00
  10  -7   2   -5.30    4.50
  10  -7   2    2.90    4.40
  10  -7   2    1.10    4.90
   9   6  -2  150.78   19.80
   9   6  -2  128.09   14.50
   9   6  -2  159.28   22.50
   9   6  -2  121.19   18.00
   9   6  -2  136.99   20.00
  -9  -6   2  129.39   26.90
  -9  -6   2  136.29   22.00
  -9  -6   2  145.69   18.60
  -9  -6   2  141.99   24.70
  -9  -6   2  144.49   19.30
  -9  -6   2  123.99   17.90
  -9  -6   2  143.89   17.50
   8   6  -2   22.20    7.50
   8   6  -2   20.30    9.00
   8   6  -2   31.80    8.80
   8   6  -2   26.70    8.60
   8   6  -2   18.10   11.80
  -8  -6   2   26.70    8.60
  -8  -6   2   24.60   13.00
  -8  -6   2   16.30    7.10
  -8  -6   2   24.30    7.20
  -8  -6   2   17.90    6.60
  -8  -6   2   24.60    8.40
  -8  -6   2   32.10   14.70
   7   6  -2  263.67   28.40
   7   6  -2  356.66   25.20
   7   6  -2  334.67   23.00
   7   6  -2  397.86   30.10
   7   6  -2  307.87   28.10
   7   6  -2  325.57   27.90
   7   6  -2  371.96   30.80
  -7  -6   2  373.96   28.00
  -7  -6   2  371.96   33.30
  -7  -6   2  372.06   32.80
  -7  -6   2  384.46   29.50
  -7  -6   2  326.07   27.10
  -7  -6   2  398.06   27.50
  -7  -6   2  347.77   26.90
  -7  -6   2  318.67   26.10
   6   6  -2   48.80   10.70
   6   6  -2   44.40   10.60
   6   6  -2   41.20   11.10
   6   6  -2   44.60   12.40
   6   6  -2   49.50   11.30
   6   6  -2   54.49    8.20
   6   6  -2   55.09    9.40
  -6  -6   2   42.00   11.70
  -6  -6   2   43.20    9.60
  -6  -6   2   50.29   11.10
  -6  -6   2   37.30    8.60
  -6  -6   2   40.30    9.80
  -6  -6   2   48.40    9.00
  -6  -6   2   59.59   12.90
  -6  -6   2   44.10    9.50
   5   6  -2  600.74   43.20
   5   6  -2  634.54   38.50
   5   6  -2  563.44   42.00
   5   6  -2  640.14   40.00
   5   6  -2  647.54   45.10
   5   6  -2  600.64   43.30
   5   6  -2  609.14   37.70
  -5  -6   2  660.53   42.80
  -5  -6   2  656.23   39.20
  -5  -6   2  680.93   42.80
  -5  -6   2  639.34   53.49
  -5  -6   2  636.54   41.70
  -5  -6   2  697.73   44.10
   4   6  -2  316.57   21.20
   4   6  -2  335.77   23.50
   4   6  -2  271.47   24.80
   4   6  -2  319.17   20.90
   4   6  -2  267.47   25.50
   4   6  -2  341.17   25.80
   4   6  -2  321.67   25.80
  -4  -6   2  294.47   23.20
  -4  -6   2  320.37   22.80
  -4  -6   2  356.26   26.40
  -4  -6   2  331.17   25.30
  -4  -6   2  318.17   24.90
  -4  -6   2  275.37   20.30
  -4  -6   2  282.57   23.40
  -4  -6   2  301.57   24.50
   3   6  -2   10.90    5.40
   3   6  -2    4.60    5.40
   3   6  -2    5.50    4.40
   3   6  -2    2.70    3.60
   3   6  -2    5.50    3.10
  -3  -6   2    3.10    3.80
  -3  -6   2    5.30    4.50
  -3  -6   2   10.10    3.00
  -3  -6   2    4.90    3.80
  -3  -6   2    8.10    5.30
   2   6  -2  622.54   35.90
   2   6  -2  573.24   39.60
   2   6  -2  636.64   39.40
   2   6  -2  545.45   39.40
   2   6  -2  514.65   38.50
  -2  -6   2  589.94   34.10
  -2  -6   2  582.04   34.20
  -2  -6   2  575.84   37.90
  -2  -6   2  575.34   38.60
  -2  -6   2  542.05   38.90
  -2  -6   2  662.23   40.50
   1   6  -2  602.54   39.80
   1   6  -2  590.44   36.40
   1   6  -2  571.74   39.20
   1   6  -2  575.24   38.00
  -1  -6   2  576.54   34.60
  -1  -6   2  569.74   39.20
  -1  -6   2  550.84   38.20
  -1  -6   2  610.24   34.90
  -1  -6   2  566.84   37.60
  -1  -6   2  583.64   39.30
   0   6  -2  209.98   18.40
   0   6  -2  209.18   17.40
   0   6  -2  190.78   17.60
   0   6  -2  183.98   16.30
   0   6  -2  155.18   19.00
   0   6  -2  200.78   17.00
   0  -6   2  190.58   17.70
   0  -6   2  187.28   16.80
   0  -6   2  185.58   18.00
   0  -6   2  193.28   14.80
   0  -6   2  208.48   15.70
   0  -6   2  189.18   17.40
  -1   6  -2   73.89   12.00
  -1   6  -2  102.59   13.00
  -1   6  -2   84.89   14.30
  -1   6  -2  119.59   14.90
  -1   6  -2   75.59   11.70
   1  -6   2   64.89   10.10
   1  -6   2   81.49   12.60
   1  -6   2   88.19   12.40
   1  -6   2   74.39    6.40
   1  -6   2   66.99   10.30
   1  -6   2   74.09    8.20
   1  -6   2   97.19   15.50
   1  -6   2   75.89   12.10
  -2   6  -2    4.20    4.90
  -2   6  -2    3.70    4.10
  -2   6  -2    0.40    3.00
  -2   6  -2    9.20    4.40
  -2   6  -2    8.40    5.10
   2  -6   2    6.70    4.70
   2  -6   2    4.70    3.70
   2  -6   2    7.00    4.50
   2  -6   2    6.10    4.20
   2  -6   2    3.60    4.50
   2  -6   2   13.50    5.70
   2  -6   2    4.50    5.10
   2  -6   2    7.80    2.70
  -3   6  -2  511.85   34.70
  -3   6  -2  520.55   32.20
  -3   6  -2  476.15   33.70
  -3   6  -2  528.85   33.70
  -3   6  -2  527.35   34.30
  -3   6  -2  505.25   30.10
  -3   6  -2  513.15   35.20
   3  -6   2  499.35   33.30
   3  -6   2  524.95   33.80
   3  -6   2  521.25   35.40
   3  -6   2  427.66   33.60
   3  -6   2  473.15   36.30
   3  -6   2  533.25   34.10
   3  -6   2  464.55   32.30
   3  -6   2  481.65   30.00
  -4   6  -2 1475.05   78.59
  -4   6  -2 1246.18   77.79
  -4   6  -2 1304.17   79.59
  -4   6  -2 1304.87   78.39
  -4   6  -2 1305.87   80.29
  -4   6  -2 1350.46   77.99
  -4   6  -2 1308.47   75.19
   4  -6   2 1439.36   79.79
   4  -6   2 1352.76   78.09
   4  -6   2 1360.46   75.29
   4  -6   2 1448.66   80.89
   4  -6   2 1270.37   83.09
   4  -6   2 1411.36   79.99
   4  -6   2 1347.07   77.99
   4  -6   2 1357.56   78.29
  -5   6  -2  476.55   33.30
  -5   6  -2  498.85   34.50
  -5   6  -2  485.35   33.30
  -5   6  -2  485.85   31.30
  -5   6  -2  485.25   36.50
  -5   6  -2  513.45   33.20
  -5   6  -2  504.75   34.90
   5  -6   2  522.55   34.50
   5  -6   2  453.65   38.70
   5  -6   2  455.75   30.70
   5  -6   2  524.05   35.50
   5  -6   2  429.46   34.20
   5  -6   2  460.65   32.40
   5  -6   2  468.45   35.30
   5  -6   2  444.76   32.20
  -6   6  -2   -1.20    2.30
  -6   6  -2   -0.40    3.70
  -6   6  -2   -3.10    3.00
  -6   6  -2    0.30    4.10
  -6   6  -2    5.80    6.00
  -6   6  -2    0.80    3.30
  -6   6  -2    2.50    3.60
  -6   6  -2   -6.10    6.70
   6  -6   2    3.00    3.90
   6  -6   2    4.00    3.90
   6  -6   2    0.80    4.70
   6  -6   2    0.50    3.10
   6  -6   2    4.10    6.30
   6  -6   2    1.20    4.00
  -7   6  -2   12.30    8.50
  -7   6  -2    0.00    4.50
  -7   6  -2   14.80    9.40
  -7   6  -2    7.70    5.90
  -7   6  -2    1.70    3.70
  -7   6  -2   16.80    6.50
  -7   6  -2    6.00    5.20
  -7   6  -2    5.80    4.70
  -7   6  -2   16.10    6.50
  -7   6  -2    8.10    4.30
   7  -6   2   -0.30    5.90
   7  -6   2    7.30    4.70
   7  -6   2   -6.00    7.10
   7  -6   2    8.30    4.90
   7  -6   2    4.50    5.50
   7  -6   2    7.40    5.50
  -8   6  -2   45.60    9.60
  -8   6  -2   48.00   12.40
  -8   6  -2   45.40   12.30
  -8   6  -2   90.99   18.60
  -8   6  -2   59.99   11.70
  -8   6  -2   38.90    9.10
  -8   6  -2   57.89   11.80
  -8   6  -2   63.49   11.10
   8  -6   2   75.79   13.40
   8  -6   2   58.39   16.30
   8  -6   2   67.49   11.80
   8  -6   2   64.29   12.00
   8  -6   2   59.59   12.60
   8  -6   2   72.09   21.00
   8  -6   2   52.79   11.30
  -9   6  -2  159.08   18.50
  -9   6  -2  104.49   17.00
  -9   6  -2  133.89   17.10
  -9   6  -2   93.79   16.30
  -9   6  -2  109.39   15.00
  -9   6  -2   81.79   17.90
  -9   6  -2  139.69   23.70
   9  -6   2  112.19   16.70
   9  -6   2  138.19   17.90
   9  -6   2  144.89   18.20
   9  -6   2  116.49   23.80
   9  -6   2  136.69   18.20
   9  -6   2  106.99   19.10
   9  -6   2  126.59   19.20
 -10   6  -2  112.39   19.80
 -10   6  -2  104.89   16.40
 -10   6  -2  106.79   17.70
 -10   6  -2   91.09   14.00
 -10   6  -2  104.29   14.10
 -10   6  -2  112.39   20.60
 -10   6  -2  163.88   29.40
 -10   6  -2   85.39   21.20
  10  -6   2   82.29   13.80
  10  -6   2  158.08   32.20
  10  -6   2  105.09   15.40
  10  -6   2  102.29   17.60
  10  -6   2   88.59   14.70
  10  -6   2  110.29   23.00
  10  -6   2  100.09   15.50
  10   5  -2   43.10    9.60
  10   5  -2   44.30   10.30
  10   5  -2   38.20    8.90
  10   5  -2   42.50   17.80
  10   5  -2   49.90   10.60
  10   5  -2   44.40   10.50
 -10  -5   2   51.09   12.10
 -10  -5   2   39.50    8.30
 -10  -5   2   27.50   10.20
 -10  -5   2   26.60   17.10
 -10  -5   2   49.70   18.70
   9   5  -2   25.80    7.90
   9   5  -2   35.00    8.90
   9   5  -2   32.40    9.00
   9   5  -2   29.20    8.10
   9   5  -2   23.90    8.40
  -9  -5   2   11.20   15.00
  -9  -5   2   33.40    9.90
  -9  -5   2   34.90    7.70
  -9  -5   2   23.40    6.60
  -9  -5   2   24.80    9.10
  -9  -5   2   25.40   14.20
   8   5  -2  162.78   19.50
   8   5  -2  168.98   16.00
   8   5  -2  208.48   27.80
   8   5  -2  173.58   20.10
   8   5  -2  236.18   25.30
   8   5  -2  188.58   22.20
  -8  -5   2  186.38   24.70
  -8  -5   2  178.98   17.10
  -8  -5   2  198.78   17.60
  -8  -5   2  182.38   16.20
  -8  -5   2  191.08   22.10
  -8  -5   2  157.78   19.10
  -8  -5   2  139.69   21.80
  -8  -5   2  164.98   16.00
   7   5  -2  161.38   21.20
   7   5  -2  109.29   11.10
   7   5  -2   99.69   15.10
   7   5  -2  118.99   16.60
   7   5  -2  114.79   17.10
   7   5  -2  138.09   17.40
   7   5  -2  112.29   12.00
  -7  -5   2  101.09   17.40
  -7  -5   2  136.09   15.70
  -7  -5   2  149.79   17.60
  -7  -5   2  117.39   16.00
  -7  -5   2  145.79   16.20
  -7  -5   2  142.49   19.60
  -7  -5   2  131.29   15.90
   6   5  -2   93.99   15.50
   6   5  -2   99.39   13.90
   6   5  -2   79.89   13.40
   6   5  -2  105.49   15.20
   6   5  -2  119.79   18.20
   6   5  -2   86.49    9.70
   6   5  -2   97.69    9.70
  -6  -5   2   80.59   16.40
  -6  -5   2  111.99   14.90
  -6  -5   2   97.19   16.00
  -6  -5   2  102.29   13.70
  -6  -5   2   92.19   12.60
  -6  -5   2   98.99   16.40
  -6  -5   2   73.49   11.30
  -6  -5   2  114.89   14.70
   5   5  -2  611.04   42.80
   5   5  -2  633.34   38.90
   5   5  -2  693.23   41.30
   5   5  -2  678.33   43.00
   5   5  -2  667.03   39.20
   5   5  -2  596.44   42.80
   5   5  -2  683.63   44.60
  -5  -5   2  720.03   40.60
  -5  -5   2  667.53   42.60
  -5  -5   2  699.63   42.90
  -5  -5   2  690.23   42.20
  -5  -5   2  687.63   42.00
  -5  -5   2  610.14   42.60
  -5  -5   2  621.74   41.20
   4   5  -2   44.50    7.10
   4   5  -2   47.30    9.70
   4   5  -2   53.99   12.80
   4   5  -2   33.30    8.70
   4   5  -2   26.80    7.00
   4   5  -2   46.80   10.60
   4   5  -2   41.80    6.50
  -4  -5   2   39.80    8.00
  -4  -5   2   39.30    8.00
  -4  -5   2   49.30    9.80
  -4  -5   2   41.90    8.90
  -4  -5   2   24.80    5.90
  -4  -5   2   40.00    8.10
  -4  -5   2   37.30    6.10
   3   5  -2 1276.37   74.79
   3   5  -2 1298.27   75.39
   3   5  -2 1297.47   75.09
   3   5  -2 1292.07   74.19
  -3  -5   2 1236.58   74.39
  -3  -5   2 1243.08   72.99
  -3  -5   2 1286.57   69.69
  -3  -5   2 1334.57   74.59
  -3  -5   2 1331.37   69.29
  -3  -5   2 1246.68   71.39
  -3  -5   2 1262.37   73.79
   2   5  -2 1000.20   57.79
   2   5  -2  995.60   53.59
   2   5  -2  984.90   57.59
   2   5  -2 1018.30   58.29
   2   5  -2  985.00   56.99
  -2  -5   2  896.21   55.69
  -2  -5   2 1012.30   52.69
  -2  -5   2  897.81   56.99
  -2  -5   2  897.81   52.39
  -2  -5   2  849.61   56.59
  -2  -5   2  997.80   56.89
   1   5  -2  974.90   58.09
   1   5  -2 1032.30   59.39
   1   5  -2 1028.00   56.29
   1   5  -2  962.80   59.19
   1   5  -2 1049.59   58.39
   1   5  -2 1114.09   59.99
  -1  -5   2 1017.90   58.79
  -1  -5   2  892.71   58.79
  -1  -5   2 1017.30   57.99
  -1  -5   2 1030.80   55.29
  -1  -5   2  925.51   54.89
  -1  -5   2  899.41   58.49
   0   5  -2  112.19   11.20
   0   5  -2  103.69   12.30
   0   5  -2   93.69   13.90
   0   5  -2   99.59   14.00
   0  -5   2  112.09    7.90
   0  -5   2   97.69    9.60
   0  -5   2   75.29   11.10
   0  -5   2   79.89   10.70
   0  -5   2   69.29   11.20
   0  -5   2  133.69   18.50
   0  -5   2  123.89    9.90
   0  -5   2  131.89   11.90
   0  -5   2  111.29    7.10
  -1   5  -2  113.89   13.40
  -1   5  -2  156.78   14.60
  -1   5  -2  133.19   14.50
  -1   5  -2  139.59   12.50
   1  -5   2  137.09   10.10
   1  -5   2  116.89    8.60
   1  -5   2  139.89   12.90
   1  -5   2  122.09   12.30
   1  -5   2  161.38   17.60
   1  -5   2  107.59   13.90
   1  -5   2  111.59   13.20
  -2   5  -2  909.91   60.59
  -2   5  -2 1065.59   59.29
  -2   5  -2 1141.59   62.39
  -2   5  -2 1049.30   57.79
  -2   5  -2 1132.39   63.29
  -2   5  -2 1009.50   61.69
  -2   5  -2 1034.00   61.89
   2  -5   2 1137.29   62.79
   2  -5   2 1019.20   61.09
   2  -5   2 1126.29   63.59
   2  -5   2 1092.29   61.39
   2  -5   2 1071.29   57.99
   2  -5   2 1035.70   59.29
   2  -5   2 1075.79   61.39
   2  -5   2 1043.00   63.69
  -3   5  -2 2634.44  143.19
  -3   5  -2 2668.53  142.09
  -3   5  -2 2561.84  140.79
   3  -5   2 2586.74  140.89
   3  -5   2 2589.74  138.79
  -4   5  -2 1124.09   65.79
  -4   5  -2 1155.58   64.39
  -4   5  -2 1130.59   62.79
  -4   5  -2 1068.49   64.59
  -4   5  -2 1133.59   65.59
  -4   5  -2 1020.00   63.99
  -4   5  -2 1094.09   67.19
   4  -5   2 1200.98   66.79
   4  -5   2 1097.59   65.19
   4  -5   2 1073.89   66.19
   4  -5   2 1073.19   64.89
   4  -5   2 1095.29   62.19
   4  -5   2 1162.88   64.39
   4  -5   2 1078.49   63.99
  -5   5  -2   91.59   15.90
  -5   5  -2  126.19   15.00
  -5   5  -2   96.99   11.60
  -5   5  -2   93.59   13.90
  -5   5  -2  111.89   14.50
  -5   5  -2  134.39   16.90
   5  -5   2  137.69   19.40
   5  -5   2  104.99   14.70
   5  -5   2  120.49   14.20
   5  -5   2  149.59   18.00
   5  -5   2  104.19   15.70
   5  -5   2  127.29   14.70
   5  -5   2  150.48   16.00
  -6   5  -2  256.37   24.70
  -6   5  -2  269.37   22.10
  -6   5  -2  303.47   27.20
  -6   5  -2  327.57   22.60
  -6   5  -2  301.87   21.80
  -6   5  -2  263.07   22.40
  -6   5  -2  282.17   21.90
  -6   5  -2  303.47   23.20
  -6   5  -2  252.07   19.50
  -6   5  -2  258.17   23.70
   6  -5   2  295.87   22.00
   6  -5   2  261.77   24.80
   6  -5   2  294.77   23.90
   6  -5   2  277.77   22.30
  -7   5  -2  131.39   15.10
  -7   5  -2  141.59   15.20
  -7   5  -2  102.29   20.10
  -7   5  -2  137.49   21.50
  -7   5  -2  132.29   15.60
  -7   5  -2  103.99   15.00
  -7   5  -2  109.49   15.20
  -7   5  -2   86.69   15.60
  -7   5  -2  126.59   17.30
  -7   5  -2  126.39   19.40
   7  -5   2  142.59   17.30
   7  -5   2  122.19   15.00
   7  -5   2  133.19   17.00
   7  -5   2  112.39   15.10
   7  -5   2   98.59   16.90
   7  -5   2  117.89   17.50
  -8   5  -2  348.47   32.40
  -8   5  -2  322.67   23.60
  -8   5  -2  326.37   25.60
  -8   5  -2  314.17   27.10
  -8   5  -2  304.17   22.40
  -8   5  -2  269.97   24.20
  -8   5  -2  291.07   28.60
  -8   5  -2  263.27   24.90
   8  -5   2  254.57   27.60
   8  -5   2  304.57   23.70
   8  -5   2  258.67   22.00
   8  -5   2  308.57   24.30
   8  -5   2  262.27   24.90
   8  -5   2  304.67   23.30
  -9   5  -2  462.85   42.30
  -9   5  -2  495.35   33.20
  -9   5  -2  497.25   35.30
  -9   5  -2  476.55   37.00
  -9   5  -2  490.15   33.40
  -9   5  -2  491.55   40.00
  -9   5  -2  437.76   33.40
  -9   5  -2  468.85   32.60
   9  -5   2  468.35   34.50
   9  -5   2  460.35   32.70
   9  -5   2  525.05   34.90
   9  -5   2  550.34   43.30
   9  -5   2  443.16   33.00
   9  -5   2  530.95   36.80
 -10   5  -2    2.00   11.80
 -10   5  -2    0.20   11.70
 -10   5  -2    4.40    5.20
 -10   5  -2   14.70    5.20
 -10   5  -2    3.30    5.70
 -10   5  -2    4.50    4.00
  10  -5   2   10.60    5.50
  10  -5   2    4.50    3.80
  10  -5   2    5.20    4.80
  10  -5   2    8.10    4.90
  10  -5   2   10.60    5.00
  10  -5   2   -3.60    3.50
 -11   5  -2   67.89   19.70
 -11   5  -2  106.59   19.20
 -11   5  -2   73.49   14.90
 -11   5  -2  148.29   24.90
  11  -5   2  138.89   17.30
  11  -5   2  122.89   16.50
  11  -5   2  130.69   16.50
  11  -5   2  138.99   17.80
  11  -5   2  115.39   27.40
  11  -5   2  101.29   22.00
  11  -5   2  128.69   18.60
  10   4  -2    7.10    4.30
  10   4  -2    3.50    4.40
  10   4  -2    2.40    3.60
  10   4  -2   -0.60    4.90
  10   4  -2    9.00    4.40
 -10  -4   2   10.40    6.70
 -10  -4   2   14.40   15.00
 -10  -4   2    1.30    5.70
 -10  -4   2   -5.60   14.30
   9   4  -2   37.90    8.30
   9   4  -2   47.90    9.80
   9   4  -2   38.50    9.40
   9   4  -2   42.00    8.70
   9   4  -2   50.79   17.50
   9   4  -2   44.90   12.20
  -9  -4   2   41.90    7.30
  -9  -4   2   36.20    9.00
  -9  -4   2   28.00   14.00
  -9  -4   2   24.30   13.80
  -9  -4   2   32.40   10.30
  -9  -4   2   53.69    7.80
   8   4  -2   12.50    5.70
   8   4  -2   14.40    5.80
   8   4  -2   10.10    6.10
   8   4  -2   23.50    6.70
   8   4  -2    2.70    4.10
   8   4  -2   11.90    5.10
  -8  -4   2   10.30    4.20
  -8  -4   2   12.00   10.30
  -8  -4   2   22.80   11.30
  -8  -4   2    2.30    4.30
  -8  -4   2    9.40    6.10
   7   4  -2   41.40    8.90
   7   4  -2   74.69   12.70
   7   4  -2   72.69   14.10
   7   4  -2   77.99   11.50
   7   4  -2   94.29   14.00
   7   4  -2   83.79   10.90
  -7  -4   2  102.79   17.60
  -7  -4   2   81.99   11.90
  -7  -4   2   66.79   14.10
  -7  -4   2   63.89    9.70
  -7  -4   2   75.69   11.30
  -7  -4   2   91.29   15.10
  -7  -4   2   90.79   11.30
   6   4  -2   84.19   12.60
   6   4  -2   88.19   11.10
   6   4  -2   76.79   11.60
   6   4  -2   90.39   11.30
   6   4  -2   80.79   12.90
   6   4  -2   96.59   12.60
   6   4  -2  102.29   15.00
  -6  -4   2   45.60   11.20
  -6  -4   2   65.69   10.10
  -6  -4   2   78.19   11.20
  -6  -4   2   86.99   11.20
  -6  -4   2   66.59   12.70
  -6  -4   2   90.99   12.20
  -6  -4   2   51.79    9.80
   5   4  -2   60.69    8.70
   5   4  -2   75.09    9.20
   5   4  -2   66.09    9.90
   5   4  -2   59.59   10.20
   5   4  -2   73.29   12.20
   5   4  -2   55.49    9.40
   5   4  -2   49.90    9.80
  -5  -4   2   59.19    8.70
  -5  -4   2   68.79    9.90
  -5  -4   2   60.29    9.40
  -5  -4   2   56.89   10.00
  -5  -4   2   48.60   10.00
  -5  -4   2   58.99    9.10
  -5  -4   2   49.00    9.00
  -5  -4   2   46.50    8.20
   4   4  -2    9.30    4.60
   4   4  -2    8.00    5.00
   4   4  -2    9.80    4.80
   4   4  -2   10.50    4.70
   4   4  -2   18.60    4.60
   4   4  -2   11.60    5.70
   4   4  -2   14.50    3.70
  -4  -4   2   16.00    4.00
  -4  -4   2    8.60    4.10
  -4  -4   2   18.50    5.50
  -4  -4   2   14.90    5.00
  -4  -4   2   17.90    5.30
  -4  -4   2   18.40    7.20
  -4  -4   2   15.90    5.50
  -4  -4   2   15.60    5.70
   3   4  -2  941.41   52.79
   3   4  -2  972.60   55.79
   3   4  -2  914.81   53.39
   3   4  -2  950.40   55.39
   3   4  -2  905.51   51.29
   3   4  -2  967.00   54.99
   3   4  -2  815.72   54.59
  -3  -4   2  897.41   54.59
  -3  -4   2  947.41   51.79
  -3  -4   2 1028.70   54.39
  -3  -4   2  943.51   53.39
  -3  -4   2  941.91   53.99
  -3  -4   2 1035.60   53.59
  -3  -4   2  902.71   50.79
  -3  -4   2  972.00   54.79
   2   4  -2  169.38   14.80
   2   4  -2  147.19   13.40
   2   4  -2  183.38   11.50
   2   4  -2  190.28   15.20
   2   4  -2  178.78   14.50
  -2  -4   2  169.88   14.10
  -2  -4   2  149.79   14.00
  -2  -4   2  170.38   10.80
  -2  -4   2  157.48   14.00
  -2  -4   2  170.88   11.90
  -2  -4   2  178.28   13.80
  -2  -4   2  172.08   11.40
   1   4  -2   44.10    6.50
   1   4  -2   43.70    6.00
   1   4  -2   53.49    7.90
   1   4  -2   51.69    8.00
   1   4  -2   45.70    7.90
  -1  -4   2   61.49    5.20
  -1  -4   2   68.99    8.80
  -1  -4   2   46.50    7.60
  -1  -4   2   44.80    7.20
  -1  -4   2   46.80    8.10
   0   4  -2    8.50    4.10
   0   4  -2    5.60    2.90
   0   4  -2    1.90    2.40
   0   4  -2    3.90    2.80
   0   4  -2    7.60    3.00
   0  -4   2    8.20    3.70
   0  -4   2    8.90    3.10
   0  -4   2    4.30    2.50
   0  -4   2   10.10    2.90
   0  -4   2    4.60    2.70
   0  -4   2    8.90    3.30
   0  -4   2   10.90    4.40
  -1   4  -2 1864.41   99.99
  -1   4  -2 1838.62   96.89
   1  -4   2 1875.21   99.79
   1  -4   2 1792.32  100.69
   1  -4   2 1764.52   96.89
  -2   4  -2  874.31   53.49
  -2   4  -2  945.81   52.19
  -2   4  -2  916.51   53.29
  -2   4  -2  902.51   54.09
  -2   4  -2  942.21   50.59
  -2   4  -2  906.61   52.89
   2  -4   2  919.01   52.99
   2  -4   2  960.50   54.79
   2  -4   2  928.61   53.49
   2  -4   2  925.01   55.09
   2  -4   2  896.61   56.09
  -3   4  -2 1316.77   73.59
  -3   4  -2 1288.47   72.89
  -3   4  -2 1228.48   74.99
  -3   4  -2 1296.47   71.29
  -3   4  -2 1308.67   74.39
  -3   4  -2 1171.28   72.69
  -3   4  -2 1320.27   73.39
   3  -4   2 1377.46   74.99
   3  -4   2 1321.07   73.09
   3  -4   2 1327.97   73.09
   3  -4   2 1323.97   71.09
   3  -4   2 1270.97   73.09
   3  -4   2 1320.17   74.79
   3  -4   2 1339.67   73.89
  -4   4  -2  165.08   15.40
  -4   4  -2  210.98   24.10
  -4   4  -2  148.19   14.40
  -4   4  -2  149.69   13.90
  -4   4  -2  164.38   13.10
  -4   4  -2  173.58   13.90
  -4   4  -2  161.08   13.50
   4  -4   2  149.09   13.30
   4  -4   2  152.88   12.50
   4  -4   2  165.38   13.40
   4  -4   2  152.58   15.30
   4  -4   2  174.08   15.40
   4  -4   2  139.39   15.00
   4  -4   2  144.99   13.80
   4  -4   2  135.89   11.90
   4  -4   2  140.89   15.40
  -5   4  -2    5.30    5.20
  -5   4  -2    1.80    3.20
  -5   4  -2    8.00    3.80
  -5   4  -2    7.00    4.50
  -5   4  -2    7.20    3.30
  -5   4  -2    1.40    2.70
  -5   4  -2    7.30    5.00
  -5   4  -2    2.10    2.90
   5  -4   2    4.80    3.40
   5  -4   2    5.40    4.20
   5  -4   2   10.00    4.60
   5  -4   2   -8.00    8.70
   5  -4   2    7.10    3.70
   5  -4   2    9.60    4.60
   5  -4   2    7.80    4.70
  -6   4  -2  521.85   33.20
  -6   4  -2  446.06   33.50
  -6   4  -2  435.06   33.70
  -6   4  -2  446.56   33.50
  -6   4  -2  556.34   33.80
  -6   4  -2  550.74   32.00
  -6   4  -2  603.24   35.10
  -6   4  -2  552.04   40.70
  -6   4  -2  457.15   35.20
  -6   4  -2  564.24   38.40
   6  -4   2  482.45   32.20
   6  -4   2  515.15   33.60
   6  -4   2  534.35   38.60
   6  -4   2  514.05   34.20
   6  -4   2  533.45   33.40
   6  -4   2  506.75   35.30
  -7   4  -2   58.49   12.90
  -7   4  -2  104.39   12.20
  -7   4  -2   59.09   12.10
  -7   4  -2   81.09   13.60
  -7   4  -2   79.79   17.60
  -7   4  -2   68.49   12.40
  -7   4  -2   81.89   12.50
  -7   4  -2   81.49   12.00
   7  -4   2   77.69   12.00
   7  -4   2   79.89   12.40
   7  -4   2   98.29   15.00
   7  -4   2   88.69   11.70
   7  -4   2   77.79   12.20
   7  -4   2   66.19   15.70
  -8   4  -2  399.06   29.90
  -8   4  -2  385.16   35.40
  -8   4  -2  402.46   30.60
  -8   4  -2  419.66   27.50
  -8   4  -2  471.55   29.30
  -8   4  -2  443.36   31.30
  -8   4  -2  395.26   29.90
  -8   4  -2  353.46   32.60
   8  -4   2  377.26   27.00
   8  -4   2  404.76   29.10
   8  -4   2  347.57   28.40
   8  -4   2  357.16   34.30
   8  -4   2  396.16   28.30
   8  -4   2  417.26   30.70
  -9   4  -2  294.57   26.10
  -9   4  -2  287.27   22.70
  -9   4  -2  282.87   22.60
  -9   4  -2  296.07   24.80
  -9   4  -2  319.27   39.00
  -9   4  -2  289.17   23.50
  -9   4  -2  304.77   29.60
  -9   4  -2  288.17   26.20
   9  -4   2  331.47   32.20
   9  -4   2  342.27   24.30
   9  -4   2  301.07   25.60
   9  -4   2  299.77   22.00
   9  -4   2  291.07   24.00
   9  -4   2  252.97   23.10
 -10   4  -2   43.80   18.80
 -10   4  -2   29.50   14.50
 -10   4  -2   27.40    6.70
 -10   4  -2   18.60    6.00
 -10   4  -2   29.20    9.90
 -10   4  -2   34.30   11.80
  10  -4   2   12.30    5.10
  10  -4   2   20.10    8.30
  10  -4   2   14.90    6.40
  10  -4   2   23.70    7.60
  10  -4   2   13.00    9.20
  10  -4   2   12.40    5.90
 -11   4  -2   53.69   19.60
 -11   4  -2   66.29   15.70
 -11   4  -2   45.50   20.10
 -11   4  -2   38.70   11.10
  11  -4   2   72.59   12.20
  11  -4   2   77.39   13.60
  11  -4   2   67.89   13.10
  11  -4   2   51.79   10.40
  11  -4   2   60.09   17.30
  10   3  -2  133.29   11.80
  10   3  -2  125.09   24.40
  10   3  -2  117.69   13.30
  10   3  -2  124.09   16.30
 -10  -3   2  113.39   21.20
 -10  -3   2  125.09   24.60
 -10  -3   2  108.19   17.10
 -10  -3   2  124.69   18.30
   9   3  -2  121.59   13.70
   9   3  -2  125.89   14.80
   9   3  -2  127.39   17.00
   9   3  -2  107.59   22.00
  -9  -3   2  137.19   24.80
  -9  -3   2  149.09   20.70
  -9  -3   2  195.38   27.10
  -9  -3   2  140.89   20.00
   8   3  -2   33.00   14.00
   8   3  -2    6.60    4.10
   8   3  -2    3.50    3.20
   8   3  -2    1.70    3.00
   8   3  -2   14.40    6.20
  -8  -3   2   12.60    3.90
  -8  -3   2    2.70   10.30
  -8  -3   2    7.80    3.40
  -8  -3   2   14.70    7.70
  -8  -3   2    6.10   10.00
  -8  -3   2    2.60    4.90
   7   3  -2   17.70    6.00
   7   3  -2   34.30    7.30
   7   3  -2   19.40   11.10
   7   3  -2   21.60    9.00
   7   3  -2   16.40    5.90
   7   3  -2   19.70    6.50
   7   3  -2   27.60    6.30
  -7  -3   2   15.10    6.60
  -7  -3   2    8.90    8.80
  -7  -3   2   19.80    4.80
  -7  -3   2   14.10    8.40
  -7  -3   2   18.70    5.90
  -7  -3   2   15.00    4.70
   6   3  -2  144.29   13.40
   6   3  -2  131.89   12.60
   6   3  -2  153.88   16.60
   6   3  -2  150.58   12.80
   6   3  -2  183.38   18.80
   6   3  -2  146.89   13.00
  -6  -3   2  138.69   11.80
  -6  -3   2  159.08   17.90
  -6  -3   2  159.68   19.60
  -6  -3   2  118.89   11.40
  -6  -3   2  165.98   17.70
  -6  -3   2  154.38   13.90
   5   3  -2   57.69    8.30
   5   3  -2   47.60    7.60
   5   3  -2   55.59    9.40
   5   3  -2   42.20    7.20
   5   3  -2   54.29    9.20
   5   3  -2   39.30    7.30
  -5  -3   2   42.50    7.50
  -5  -3   2   33.30    8.70
  -5  -3   2   39.80    6.50
  -5  -3   2   37.00    8.50
  -5  -3   2   48.40    7.20
  -5  -3   2   56.49    8.30
  -5  -3   2   42.10    7.90
   4   3  -2  249.58   18.10
   4   3  -2  264.17   18.20
   4   3  -2  280.47   18.80
   4   3  -2  278.37   19.30
   4   3  -2  256.37   17.50
   4   3  -2  239.98   18.70
  -4  -3   2  288.37   18.50
  -4  -3   2  251.27   17.80
  -4  -3   2  262.17   17.50
  -4  -3   2  260.77   19.40
  -4  -3   2  259.37   19.50
  -4  -3   2  213.78   16.90
  -4  -3   2  257.77   17.40
  -4  -3   2  247.58   17.60
   3   3  -2   12.60    4.80
   3   3  -2   12.10    4.30
   3   3  -2   16.90    4.60
   3   3  -2   15.80    4.70
   3   3  -2    9.70    3.60
   3   3  -2   11.00    2.30
   3   3  -2   10.60    3.60
   3   3  -2   11.30    2.70
  -3  -3   2   13.80    4.20
  -3  -3   2   12.30    4.20
  -3  -3   2   11.10    3.80
  -3  -3   2    7.30    2.90
  -3  -3   2   19.80    5.30
  -3  -3   2   16.50    3.10
  -3  -3   2   10.00    3.80
  -3  -3   2   10.60    4.20
  -3  -3   2   24.50    6.00
   2   3  -2   44.30    6.70
   2   3  -2   34.60    5.70
   2   3  -2   43.00    7.10
   2   3  -2   42.50    6.40
   2   3  -2   38.50    4.20
  -2  -3   2   40.10    6.30
  -2  -3   2   38.60    6.10
  -2  -3   2   40.50    4.60
  -2  -3   2   45.00    5.00
  -2  -3   2   33.80    4.00
  -2  -3   2   40.00    5.80
   1   3  -2  165.98   11.50
   1   3  -2  157.58   11.90
   1   3  -2  160.18   12.90
   1   3  -2  181.38   12.20
   1   3  -2  144.39   10.10
   1   3  -2  153.48   12.20
  -1  -3   2  136.69   11.30
  -1  -3   2  147.79   11.80
  -1  -3   2  171.38   10.30
  -1  -3   2  144.99   11.20
  -1  -3   2  139.89   11.80
   0  -3   2 1019.70   59.09
   0  -3   2 1019.40   58.59
   0  -3   2 1122.59   58.49
  -1   3  -2 1630.24   88.79
   1  -3   2 1709.13   88.69
  -2   3  -2 1349.16   83.19
  -2   3  -2 1699.83   83.79
  -3   3  -2  268.47   18.90
  -3   3  -2  229.18   17.90
  -3   3  -2  233.08   16.20
  -3   3  -2  245.48   17.20
  -3   3  -2  191.58   16.30
  -3   3  -2  241.98   17.70
  -3   3  -2  240.98   19.60
   3  -3   2  283.87   19.70
   3  -3   2  272.37   18.10
   3  -3   2  284.87   19.30
   3  -3   2  226.68   16.10
   3  -3   2  262.87   17.80
   3  -3   2  245.98   16.30
   3  -3   2  211.58   16.40
   3  -3   2  222.38   16.80
  -4   3  -2    0.00    2.20
  -4   3  -2    1.00    2.10
  -4   3  -2   -0.60    3.40
  -4   3  -2   -0.10    3.40
  -4   3  -2   -2.30    3.60
  -4   3  -2   -0.50    2.60
  -4   3  -2   -0.80    2.80
   4  -3   2    0.50    2.40
   4  -3   2    2.60    2.80
   4  -3   2    2.90    5.10
   4  -3   2    0.10    2.80
   4  -3   2    0.70    2.10
   4  -3   2    3.60    3.40
   4  -3   2    2.90    2.50
   4  -3   2    0.50    3.50
  -5   3  -2   72.09   10.30
  -5   3  -2   43.00    7.30
  -5   3  -2   65.09    9.80
  -5   3  -2   40.20    8.80
  -5   3  -2   62.99   13.10
  -5   3  -2   51.39    8.30
  -5   3  -2   43.10    9.10
  -5   3  -2   63.19   10.10
  -5   3  -2   62.89    7.60
   5  -3   2   56.09   10.80
   5  -3   2   79.89   12.40
   5  -3   2   54.89    8.00
   5  -3   2   70.89   10.20
   5  -3   2   47.40    8.20
   5  -3   2   50.89    8.20
   5  -3   2   43.50    9.70
   5  -3   2   50.09    7.80
  -6   3  -2    9.20    6.40
  -6   3  -2   19.10    7.00
  -6   3  -2   17.70    5.70
  -6   3  -2   11.20    7.50
  -6   3  -2   13.50    4.20
  -6   3  -2   11.80    4.70
  -6   3  -2    7.70    4.90
  -6   3  -2    6.70    3.80
  -6   3  -2   13.90    5.20
   6  -3   2   12.00    6.70
   6  -3   2   17.90    4.90
   6  -3   2   22.10    6.50
   6  -3   2   14.50    4.60
   6  -3   2   20.80    6.20
   6  -3   2   15.60    5.50
   6  -3   2   12.50    5.80
   6  -3   2   13.40    9.30
  -7   3  -2   92.39   16.30
  -7   3  -2  138.29   17.50
  -7   3  -2  102.79   13.90
  -7   3  -2  106.99   13.40
  -7   3  -2  153.78   15.90
  -7   3  -2  116.49   14.30
  -7   3  -2  105.69   15.60
  -7   3  -2  120.39   17.50
   7  -3   2  132.79   17.30
   7  -3   2   78.09   12.50
   7  -3   2  111.29   19.50
   7  -3   2   90.99   13.00
   7  -3   2  135.49   16.40
   7  -3   2  118.09   10.90
  -8   3  -2  354.36   27.80
  -8   3  -2  290.67   25.50
  -8   3  -2  340.37   27.30
  -8   3  -2  374.06   33.80
  -8   3  -2  388.76   30.90
  -8   3  -2  416.66   26.50
  -8   3  -2  370.26   28.70
  -8   3  -2  367.76   25.60
   8  -3   2  369.86   33.80
   8  -3   2  387.66   27.50
   8  -3   2  327.67   27.80
   8  -3   2  359.86   26.30
   8  -3   2  317.37   26.10
   8  -3   2  361.16   24.10
  -9   3  -2  119.89   17.00
  -9   3  -2  125.29   14.70
  -9   3  -2   80.89   12.80
  -9   3  -2   67.99   19.00
  -9   3  -2  100.69   14.00
  -9   3  -2   80.59   15.00
   9  -3   2  104.79   15.70
   9  -3   2   86.39   14.80
   9  -3   2  103.19   15.40
   9  -3   2   65.89   17.20
   9  -3   2   83.79   13.80
   9  -3   2   92.59   11.60
 -10   3  -2   67.09   10.80
 -10   3  -2   72.19   11.00
 -10   3  -2   71.09   14.40
 -10   3  -2   74.49   18.00
 -10   3  -2   68.09   19.60
 -10   3  -2   81.79   12.30
 -10   3  -2   78.59   16.10
  10  -3   2   74.39   12.50
  10  -3   2   72.09   13.60
  10  -3   2   58.19   11.30
  10  -3   2   85.49   13.90
  10  -3   2  101.79   23.30
  10  -3   2   71.19    9.80
 -11   3  -2   82.39   18.10
 -11   3  -2  116.19   19.40
 -11   3  -2  110.69   29.00
 -11   3  -2   78.49   14.60
 -11   3  -2   78.29   22.80
  11  -3   2   71.79   17.10
  11  -3   2   64.49   11.80
  11  -3   2   77.59   12.80
  11   2  -2  162.08   30.60
  11   2  -2  187.58   21.10
 -11  -2   2  152.58   23.20
 -11  -2   2  167.78   28.40
 -11  -2   2  191.98   28.60
 -11  -2   2  168.08   23.80
  10   2  -2  373.96   45.20
  10   2  -2  283.27   23.40
 -10  -2   2  257.27   32.40
 -10  -2   2  268.17   36.90
 -10  -2   2  274.67   26.60
 -10  -2   2  360.66   28.50
   9   2  -2   16.80    4.50
   9   2  -2   26.20    5.40
   9   2  -2   22.20    8.70
   9   2  -2   10.10    8.70
  -9  -2   2    8.80   11.00
  -9  -2   2   27.10   12.60
  -9  -2   2   19.40   13.50
  -9  -2   2   19.50    7.50
  -9  -2   2   29.50    9.40
  -9  -2   2   28.40    8.50
   8   2  -2   42.80    8.10
   8   2  -2   38.70    8.60
   8   2  -2   29.00   14.10
   8   2  -2   33.50    6.00
   8   2  -2   31.70   12.20
   8   2  -2   25.60    5.50
  -8  -2   2   46.10   11.70
  -8  -2   2   40.50   12.20
  -8  -2   2   21.00    6.80
  -8  -2   2   35.80    9.00
   7   2  -2  389.56   33.60
   7   2  -2  419.86   27.20
   7   2  -2  416.46   27.80
   7   2  -2  380.16   25.00
   7   2  -2  353.76   24.80
   7   2  -2  402.36   30.60
  -7  -2   2  410.76   32.50
  -7  -2   2  384.86   27.90
  -7  -2   2  447.56   29.80
  -7  -2   2  380.06   23.40
  -7  -2   2  410.66   23.40
  -7  -2   2  397.06   31.20
  -7  -2   2  317.37   28.90
  -7  -2   2  419.76   28.50
   6   2  -2  626.14   38.60
   6   2  -2  610.74   40.50
   6   2  -2  600.04   38.70
   6   2  -2  599.34   38.20
   6   2  -2  634.54   36.80
   6   2  -2  654.33   37.30
   6   2  -2  598.24   40.20
  -6  -2   2  713.23   42.60
  -6  -2   2  612.74   35.60
  -6  -2   2  617.64   40.80
  -6  -2   2  707.33   40.70
  -6  -2   2  627.94   42.60
  -6  -2   2  636.24   35.70
  -6  -2   2  571.24   38.90
  -6  -2   2  651.13   39.50
   5   2  -2  868.61   53.39
   5   2  -2  932.11   52.29
   5   2  -2  894.21   52.49
   5   2  -2  941.61   51.39
   5   2  -2  944.11   51.09
   5   2  -2  950.10   53.69
   5   2  -2  886.11   52.79
  -5  -2   2  937.71   53.09
  -5  -2   2  886.21   50.19
  -5  -2   2  842.82   53.79
  -5  -2   2  883.61   53.09
  -5  -2   2  952.10   55.99
  -5  -2   2  949.40   54.89
  -5  -2   2  892.61   50.19
  -5  -2   2  967.40   53.69
   4   2  -2  696.23   39.20
   4   2  -2  634.84   38.20
   4   2  -2  639.04   39.20
   4   2  -2  690.73   38.10
   4   2  -2  679.93   40.00
   4   2  -2  682.83   37.80
  -4  -2   2  661.43   37.10
  -4  -2   2  686.43   39.40
  -4  -2   2  622.94   40.00
  -4  -2   2  697.03   37.40
  -4  -2   2  592.04   39.60
  -4  -2   2  717.73   39.10
  -4  -2   2  588.84   38.80
  -4  -2   2  731.63   41.50
   3   2  -2   62.49    5.00
   3   2  -2   59.29    6.90
   3   2  -2   60.49    5.70
   3   2  -2   49.90    5.90
   3   2  -2   70.99    7.60
   3   2  -2   67.09    8.30
   3   2  -2   66.99    8.60
   3   2  -2   62.49    7.80
   3   2  -2   55.49    7.10
   3   2  -2   60.49    7.60
  -3  -2   2   51.79    5.20
  -3  -2   2   64.49    7.70
  -3  -2   2   58.39    6.70
  -3  -2   2   61.59    5.80
  -3  -2   2   51.09    7.20
  -3  -2   2   51.39    6.00
  -3  -2   2   53.99    5.30
  -3  -2   2   64.19    8.30
   2   2  -2 3027.40  156.98
   2   2  -2 2862.51  155.98
  -2  -2   2 2997.60  156.18
  -2  -2   2 2984.00  156.18
   1   2  -2 1276.27   66.99
  -1  -2   2 1272.57   66.99
   0   2  -2 3551.24  188.28
   0   2  -2 3512.85  188.28
   0   2  -2 3620.04  188.18
   0   2  -2 3715.83  190.18
   0   2  -2 3573.74  186.88
   0   2  -2 3694.33  186.58
   0  -2   2 3507.25  189.68
   0  -2   2 3468.35  188.18
   0  -2   2 3497.95  187.98
   0  -2   2 3626.44  186.58
   0  -2   2 3354.76  186.58
   0  -2   2 3526.55  188.08
  -1   2  -2  235.58   15.20
  -1   2  -2  235.38   16.00
  -1   2  -2  211.58   15.00
  -1   2  -2  247.58   14.50
  -1   2  -2  241.78   15.70
  -1   2  -2  243.78   15.80
   1  -2   2  227.18   15.50
   1  -2   2  221.68   14.10
   1  -2   2  221.98   15.00
   1  -2   2  262.67   16.60
   1  -2   2  233.58   15.50
   1  -2   2  231.68   15.00
  -2   2  -2  291.77   18.00
  -2   2  -2  267.17   19.10
  -2   2  -2  268.67   16.30
  -2   2  -2  242.98   17.00
  -2   2  -2  233.68   16.90
  -2   2  -2  254.37   18.20
  -2   2  -2  268.47   18.10
   2  -2   2  271.37   17.40
   2  -2   2  313.67   19.50
   2  -2   2  233.28   17.30
   2  -2   2  246.88   16.80
   2  -2   2  249.18   17.10
   2  -2   2  302.47   18.50
   2  -2   2  272.67   18.70
   2  -2   2  275.17   16.30
  -3   2  -2  244.08   18.60
  -3   2  -2  256.17   16.80
  -3   2  -2  291.37   18.90
  -3   2  -2  293.87   20.70
  -3   2  -2  306.37   20.40
  -3   2  -2  254.07   18.80
  -3   2  -2  292.97   22.40
  -3   2  -2  279.27   20.40
   3  -2   2  300.17   18.70
   3  -2   2  320.47   19.60
   3  -2   2  314.77   21.10
   3  -2   2  324.77   19.80
   3  -2   2  312.67   20.40
   3  -2   2  313.47   22.40
   3  -2   2  275.97   19.50
   3  -2   2  319.17   18.30
  -4   2  -2  998.30   57.59
  -4   2  -2 1069.19   55.79
  -4   2  -2 1032.80   58.69
  -4   2  -2 1062.39   60.89
  -4   2  -2 1025.40   59.69
  -4   2  -2 1051.09   57.89
  -4   2  -2 1094.79   59.49
   4  -2   2  897.81   57.09
   4  -2   2 1049.00   62.59
   4  -2   2 1059.99   59.29
   4  -2   2  955.50   57.79
   4  -2   2  925.91   58.29
   4  -2   2 1095.99   60.19
   4  -2   2 1054.89   56.39
   4  -2   2  994.20   58.29
  -5   2  -2  224.98   17.20
  -5   2  -2  217.48   15.20
  -5   2  -2  225.78   17.10
  -5   2  -2  238.78   17.10
  -5   2  -2  231.18   18.10
  -5   2  -2  245.18   19.30
  -5   2  -2  173.28   17.70
  -5   2  -2  239.98   20.90
  -5   2  -2  260.17   18.10
  -5   2  -2  241.58   18.80
  -5   2  -2  279.87   18.90
   5  -2   2  234.58   17.40
   5  -2   2  222.88   17.30
   5  -2   2  238.28   15.80
   5  -2   2  245.38   19.30
   5  -2   2  212.58   19.60
   5  -2   2  247.38   18.10
   5  -2   2  230.98   18.30
   5  -2   2  231.18   21.70
  -6   2  -2   51.29    8.40
  -6   2  -2   31.50    7.30
  -6   2  -2   46.70   10.90
  -6   2  -2   44.90    9.20
  -6   2  -2   36.50   10.10
  -6   2  -2   39.40    7.80
  -6   2  -2   51.09   10.00
  -6   2  -2   43.40    9.00
  -6   2  -2   45.70    8.30
  -6   2  -2   32.50    9.50
   6  -2   2   45.80    6.90
   6  -2   2   54.09   10.80
   6  -2   2   47.10   13.30
   6  -2   2   51.29    9.10
   6  -2   2   32.90    7.70
   6  -2   2   29.70    7.40
   6  -2   2   31.10    7.80
   6  -2   2   23.00    9.20
  -7   2  -2    3.40    3.50
  -7   2  -2   -0.40    3.90
  -7   2  -2    6.60    4.70
  -7   2  -2    0.60    3.20
  -7   2  -2    3.00    5.10
  -7   2  -2    4.10    6.90
  -7   2  -2    4.90    4.30
  -7   2  -2    1.90    3.40
  -7   2  -2    0.60    7.90
  -7   2  -2    5.10    7.10
   7  -2   2    0.20    3.10
   7  -2   2    6.70    6.50
   7  -2   2    2.80    2.70
   7  -2   2    2.80    3.20
   7  -2   2   -0.40    2.90
   7  -2   2   -0.90    3.50
  -8   2  -2   87.69   16.20
  -8   2  -2   95.09   20.00
  -8   2  -2   47.90   11.10
  -8   2  -2   97.09   13.00
  -8   2  -2   98.29   13.10
  -8   2  -2  114.39   16.40
  -8   2  -2   90.79   15.50
  -8   2  -2  107.19   16.20
  -8   2  -2   67.29   12.50
   8  -2   2  123.19   16.60
   8  -2   2   87.09   10.10
   8  -2   2   81.29   12.90
   8  -2   2  102.29   16.00
   8  -2   2   75.29   18.90
   8  -2   2   91.79   13.60
  -9   2  -2   23.80    7.00
  -9   2  -2   26.30    7.30
  -9   2  -2   17.50    6.40
  -9   2  -2   20.20   12.90
  -9   2  -2   17.90    5.80
  -9   2  -2   15.80   10.60
  -9   2  -2   23.90    8.90
  -9   2  -2   27.10    9.00
   9  -2   2   19.30    8.00
   9  -2   2   14.80    6.40
   9  -2   2   17.80    9.40
   9  -2   2   18.50    6.60
   9  -2   2   18.20    6.90
 -10   2  -2   61.29   13.60
 -10   2  -2   65.69   13.30
 -10   2  -2   65.19   10.30
 -10   2  -2   54.29   19.20
 -10   2  -2   69.99   16.60
 -10   2  -2   78.99   12.40
  10  -2   2   88.79   15.00
  10  -2   2   83.19   14.10
  10  -2   2   67.09   12.60
  10  -2   2   68.19   12.10
  10  -2   2   87.89   21.50
  11   1  -2  217.48   20.10
  11   1  -2  260.97   37.60
  11   1  -2  215.38   35.60
 -11  -1   2  248.78   23.60
 -11  -1   2  224.48   30.60
 -11  -1   2  217.18   30.40
 -11  -1   2  222.68   34.60
 -11  -1   2  221.28   27.70
 -11  -1   2  196.38   25.60
  10   1  -2   82.19   19.80
  10   1  -2  108.09   15.20
 -10  -1   2   82.69   22.20
 -10  -1   2  105.69   22.00
 -10  -1   2  106.19   20.80
 -10  -1   2  144.79   20.60
 -10  -1   2  106.39   16.60
 -10  -1   2  150.88   21.40
   9   1  -2  111.29   14.80
   9   1  -2   66.99   16.40
  -9  -1   2  116.79   17.30
  -9  -1   2  103.69   18.20
  -9  -1   2   91.29   18.80
  -9  -1   2   87.89   15.70
  -9  -1   2  124.19   18.50
  -9  -1   2  120.89   22.70
   8   1  -2    4.80    5.00
   8   1  -2    5.40    3.90
  -8  -1   2    8.60    8.50
  -8  -1   2    0.60    3.20
  -8  -1   2    4.20    4.40
  -8  -1   2    2.30    8.10
  -8  -1   2    4.40    7.90
  -8  -1   2    3.70    4.10
   7   1  -2  326.37   27.90
   7   1  -2  291.97   21.60
   7   1  -2  272.27   26.90
   7   1  -2  277.87   18.00
   7   1  -2  286.07   24.00
  -7  -1   2  343.07   24.00
  -7  -1   2  295.47   26.50
  -7  -1   2  335.47   26.30
  -7  -1   2  259.07   22.20
  -7  -1   2  251.87   23.90
  -7  -1   2  300.47   22.80
   6   1  -2 1236.88   68.09
   6   1  -2 1326.37   71.59
   6   1  -2 1292.27   73.29
   6   1  -2 1221.98   71.59
   6   1  -2 1175.48   72.59
   6   1  -2 1217.18   76.99
   6   1  -2 1302.17   69.39
   6   1  -2 1268.67   67.89
   6   1  -2 1283.37   71.69
  -6  -1   2 1298.97   72.29
  -6  -1   2 1246.18   73.69
  -6  -1   2 1220.08   73.59
  -6  -1   2 1247.78   72.59
  -6  -1   2 1282.37   72.59
  -6  -1   2 1289.97   75.59
   5   1  -2  325.27   24.30
   5   1  -2  360.66   24.40
   5   1  -2  312.07   22.40
   5   1  -2  348.87   19.80
   5   1  -2  321.37   22.10
   5   1  -2  351.76   25.70
   5   1  -2  337.37   19.70
   5   1  -2  354.66   22.40
   5   1  -2  286.07   22.00
   5   1  -2  355.06   26.80
   5   1  -2  344.27   21.20
  -5  -1   2  326.17   22.60
  -5  -1   2  296.47   23.90
  -5  -1   2  366.26   23.50
  -5  -1   2  393.26   25.30
  -5  -1   2  368.96   25.90
  -5  -1   2  308.27   22.90
   4   1  -2  111.69   11.10
   4   1  -2  117.69   13.20
   4   1  -2  108.99    7.40
   4   1  -2  117.19    7.50
   4   1  -2  111.79   10.10
   4   1  -2  109.19    9.40
   4   1  -2   98.09    9.90
   4   1  -2  108.99    8.90
   4   1  -2  126.89   12.70
   4   1  -2  113.79    9.60
  -4  -1   2  110.69   11.60
  -4  -1   2  112.89   11.30
  -4  -1   2   94.69    9.50
  -4  -1   2  113.19    9.80
  -4  -1   2  114.89   11.80
  -4  -1   2  109.19   10.50
   3   1  -2 1955.10  115.69
   3   1  -2 2212.88  117.19
   3   1  -2 2101.79  116.79
  -3  -1   2 2317.87  117.69
  -3  -1   2 2216.78  116.49
  -3  -1   2 2261.97  117.39
   2   1  -2 1047.30   56.79
   2   1  -2 1010.70   56.19
   2   1  -2 1032.70   55.49
  -2  -1   2 1084.49   56.39
  -2  -1   2  976.20   56.69
  -2  -1   2 1018.90   55.69
  -1  -1   2 1154.08   60.79
   0   1  -2 2213.28  110.29
   0   1  -2 2110.69  111.49
   0   1  -2 2034.30  112.59
   0   1  -2 1976.80  109.99
   0   1  -2 2149.69  111.39
   0   1  -2 2119.69  111.79
   0  -1   2 2034.10  110.19
   0  -1   2 2040.30  111.29
   0  -1   2 2020.40  112.89
   0  -1   2 2004.70  111.29
   0  -1   2 2187.88  109.99
   0  -1   2 2080.29  111.69
  -1   1  -2  401.56   23.60
  -1   1  -2  410.76   24.30
  -1   1  -2  384.56   24.20
  -1   1  -2  376.36   23.30
  -1   1  -2  423.86   24.60
  -1   1  -2  417.86   22.40
   1  -1   2  367.96   24.00
   1  -1   2  365.96   22.20
   1  -1   2  449.46   24.80
   1  -1   2  386.46   22.00
   1  -1   2  418.86   23.60
   1  -1   2  398.96   22.30
   1  -1   2  396.56   23.60
   2  -1   2 2284.47  120.99
  -3   1  -2 2385.96  131.89
   3  -1   2 2547.34  131.89
  -4   1  -2   56.79    8.60
  -4   1  -2   72.59    9.60
  -4   1  -2   86.39   11.90
  -4   1  -2   64.39    8.90
  -4   1  -2   63.29    8.00
  -4   1  -2   80.39   10.50
  -4   1  -2   78.49   10.40
  -4   1  -2   92.99    9.90
  -4   1  -2   69.89    9.70
   4  -1   2   71.39    6.20
   4  -1   2   74.89    8.90
   4  -1   2   67.59    9.90
   4  -1   2   83.19   11.30
   4  -1   2  101.69   11.60
   4  -1   2   67.89   10.10
   4  -1   2   67.19   10.00
   4  -1   2   66.49   12.50
  -5   1  -2    2.50    2.50
  -5   1  -2   -1.70    2.60
  -5   1  -2   -0.10    1.90
  -5   1  -2    4.10    5.10
  -5   1  -2    3.40    4.10
  -5   1  -2    0.90    4.50
  -5   1  -2   -1.10    2.00
  -5   1  -2    2.40    2.80
  -5   1  -2    2.10    4.70
  -5   1  -2    2.10    3.00
   5  -1   2    0.60    2.20
   5  -1   2  -11.50    6.00
   5  -1   2   -0.50    2.90
   5  -1   2   -2.00    3.10
   5  -1   2   -0.50    2.30
   5  -1   2    0.10    2.80
   5  -1   2    1.80    3.20
   5  -1   2    1.60    1.70
  -6   1  -2   15.70    7.20
  -6   1  -2   16.30    6.10
  -6   1  -2   11.90    4.90
  -6   1  -2   16.10    5.50
  -6   1  -2    9.60    4.40
  -6   1  -2   24.10    6.10
  -6   1  -2    4.10    5.00
  -6   1  -2    9.10    6.30
  -6   1  -2   11.30    4.70
  -6   1  -2   25.50    8.40
   6  -1   2   16.20    5.90
   6  -1   2   31.60    8.60
   6  -1   2    7.50    4.20
   6  -1   2   19.90    6.30
   6  -1   2   25.40    4.30
   6  -1   2   25.90   10.70
   6  -1   2   30.30   10.10
   6  -1   2   21.50    6.00
  -7   1  -2  232.18   22.70
  -7   1  -2  208.78   20.20
  -7   1  -2  207.28   20.20
  -7   1  -2  200.58   18.70
  -7   1  -2  233.58   25.20
  -7   1  -2  222.58   20.10
  -7   1  -2  238.48   20.00
  -7   1  -2  228.08   18.40
  -7   1  -2  217.38   17.60
  -7   1  -2  235.68   18.40
   7  -1   2  225.68   20.60
   7  -1   2  272.77   35.10
   7  -1   2  226.58   19.50
   7  -1   2  245.58   19.50
   7  -1   2  212.88   19.00
  -8   1  -2  383.86   28.60
  -8   1  -2  340.77   25.40
  -8   1  -2  380.26   26.90
  -8   1  -2  315.47   32.70
  -8   1  -2  344.87   28.60
  -8   1  -2  315.17   27.40
  -8   1  -2  373.66   31.70
  -8   1  -2  358.76   25.90
  -8   1  -2  441.66   30.40
   8  -1   2  343.77   34.00
   8  -1   2  327.37   26.90
   8  -1   2  350.46   27.30
   8  -1   2  373.26   28.90
   8  -1   2  384.56   27.40
  -9   1  -2  216.78   28.30
  -9   1  -2  201.68   17.80
  -9   1  -2  203.08   18.90
  -9   1  -2  256.17   35.90
  -9   1  -2  185.18   20.90
  -9   1  -2  199.98   19.80
  -9   1  -2  235.38   28.40
  -9   1  -2  232.68   24.30
  -9   1  -2  208.98   17.70
  -9   1  -2  210.78   24.70
   9  -1   2  206.38   19.00
   9  -1   2  210.78   25.00
   9  -1   2  213.58   19.70
   9  -1   2  236.18   20.30
   9  -1   2  126.89   25.70
 -10   1  -2    0.90    4.50
 -10   1  -2    5.00   13.10
 -10   1  -2    6.60   14.00
 -10   1  -2    2.10    2.80
 -10   1  -2    3.10    4.80
 -10   1  -2    0.30    3.00
 -10   1  -2   -1.10    4.80
 -10   1  -2   -3.50    2.80
 -10   1  -2    5.20    3.60
 -10   1  -2  -13.10   13.70
  10  -1   2    4.50    4.00
  10  -1   2    3.60    3.60
  10  -1   2    0.20    4.00
  10  -1   2    5.60    5.10
  10  -1   2    5.20    5.90
  11   0  -2   25.80   11.20
  11   0  -2   14.70    9.20
 -11   0   2   16.00   17.20
 -11   0   2   23.90   15.60
 -11   0   2   38.30   11.00
 -11   0   2   16.90   15.60
 -11   0   2   27.60    9.90
 -11   0   2   27.50    9.70
  10   0  -2   53.99   17.00
  10   0  -2   42.60   12.90
  10   0  -2   84.49   13.00
 -10   0   2   53.09   12.10
 -10   0   2   28.90    8.70
 -10   0   2   36.40   10.20
 -10   0   2   42.20   15.20
 -10   0   2   47.40   15.00
 -10   0   2   55.29   14.50
   9   0  -2  172.98   16.00
   9   0  -2  183.88   14.40
   9   0  -2  194.28   27.60
  -9   0   2  126.59   19.20
  -9   0   2  225.58   26.10
  -9   0   2  164.38   22.20
  -9   0   2  169.08   20.40
  -9   0   2  127.69   16.50
  -9   0   2  165.38   20.20
   8   0  -2  141.89   13.50
   8   0  -2  182.68   26.10
   8   0  -2  177.08   18.70
  -8   0   2  208.38   24.50
  -8   0   2  175.28   21.70
  -8   0   2  203.58   31.40
  -8   0   2  124.39   19.00
  -8   0   2  189.18   25.80
  -8   0   2  159.38   19.40
   7   0  -2  788.42   46.50
   7   0  -2  706.03   49.00
   7   0  -2  751.82   46.90
   7   0  -2  709.33   51.49
   7   0  -2  774.22   45.70
  -7   0   2  755.62   51.79
  -7   0   2  735.03   47.40
  -7   0   2  776.22   48.40
  -7   0   2  785.92   49.70
  -7   0   2  875.81   48.70
  -7   0   2  754.22   49.90
   6   0  -2  899.81   54.89
   6   0  -2  871.61   50.99
   6   0  -2  883.91   55.39
   6   0  -2  875.81   50.19
   6   0  -2  844.02   52.29
   6   0  -2  858.51   50.39
   6   0  -2  901.71   50.79
   6   0  -2  865.41   50.49
   6   0  -2  875.81   52.69
  -6   0   2  914.71   51.59
  -6   0   2  811.62   51.39
  -6   0   2  752.52   52.39
  -6   0   2  969.20   53.59
  -6   0   2  757.32   53.59
  -6   0   2  786.82   50.69
   5   0  -2   23.70    5.80
   5   0  -2   17.50    8.00
   5   0  -2   27.90    7.50
   5   0  -2   21.10    4.90
   5   0  -2   31.20    6.50
   5   0  -2   28.40    6.50
   5   0  -2   21.20    6.60
   5   0  -2   15.50    4.60
   5   0  -2   15.40    7.30
  -5   0   2   30.90    8.50
  -5   0   2   18.00    5.10
  -5   0   2   25.30    6.10
  -5   0   2   17.90    6.30
  -5   0   2   28.50    6.40
  -5   0   2   18.80    6.60
   4   0  -2  583.34   36.90
   4   0  -2  552.74   34.40
   4   0  -2  560.24   35.00
   4   0  -2  520.95   33.90
   4   0  -2  568.04   35.20
   4   0  -2  542.95   36.40
   4   0  -2  620.94   38.10
   4   0  -2  582.54   36.10
   4   0  -2  568.44   34.70
   4   0  -2  586.54   35.10
  -4   0   2  661.03   37.60
  -4   0   2  627.44   35.00
  -4   0   2  612.34   35.80
  -4   0   2  567.24   35.40
  -4   0   2  629.24   34.90
  -4   0   2  601.54   36.50
   3   0  -2  196.88   14.20
   3   0  -2  189.58   13.40
   3   0  -2  180.38   14.90
   3   0  -2  202.98   15.30
   3   0  -2  223.38   14.80
   3   0  -2  199.58   14.30
   3   0  -2  203.38   14.10
   3   0  -2  189.28   14.50
   3   0  -2  211.88   13.50
   3   0  -2  221.88   15.90
  -3   0   2  195.38   14.40
  -3   0   2  218.28   13.90
  -3   0   2  223.48   14.40
  -3   0   2  228.58   15.70
  -3   0   2  182.38   13.30
  -3   0   2  208.88   15.30
  -3   0   2  204.68   14.20
   2   0  -2  758.22   41.70
   2   0  -2  735.53   42.10
   2   0  -2  820.72   42.60
   2   0  -2  762.22   41.00
   2   0  -2  707.43   40.80
   2   0  -2  702.53   42.00
   2   0  -2  753.92   39.80
   2   0  -2  766.82   42.10
   2   0  -2  716.93   40.50
   2   0  -2  721.63   41.40
   2   0  -2  719.53   40.90
  -2   0   2  792.62   42.30
  -2   0   2  745.73   42.60
  -2   0   2  737.43   40.90
  -2   0   2  756.62   40.60
  -2   0   2  759.92   41.60
   1   0  -2   24.60    3.70
   1   0  -2   26.30    3.50
   1   0  -2   18.70    4.00
   1   0  -2   23.10    3.40
   1   0  -2   22.80    4.00
   1   0  -2   27.10    2.40
   1   0  -2   26.80    2.80
   1   0  -2   40.00    5.00
   1   0  -2   25.70    3.50
   1   0  -2   22.20    3.50
   1   0  -2   25.10    4.10
  -1   0   2   21.40    3.20
  -1   0   2   17.90    3.40
  -1   0   2   19.70    3.30
  -1   0   2   16.60    3.00
  -1   0   2   22.70    3.80
  -1   0   2   25.60    3.60
  -1   0   2   24.00    3.60
  -1   0   2   40.70    5.10
   0   0  -2   21.80    3.50
   0   0  -2   20.70    3.80
   0   0  -2   19.70    3.80
   0   0  -2   23.40    3.80
   0   0  -2   31.40    2.70
   0   0  -2   37.60    3.90
   0   0  -2   30.40    4.40
   0   0   2   15.90    3.30
   0   0   2   15.20    3.10
   0   0   2   20.10    2.70
   0   0   2   20.90    3.10
   0   0   2   21.10    3.80
   0   0   2   13.70    3.80
  -1   0  -2 2169.28  116.59
   1   0   2 2275.47  116.49
  -2   0  -2 2885.11  154.48
   2   0   2 2967.60  155.08
  -3   0  -2  406.56   27.40
  -3   0  -2  438.06   29.60
  -3   0  -2  443.96   28.10
  -3   0  -2  434.06   28.50
  -3   0  -2  444.16   25.80
  -3   0  -2  430.86   27.70
  -3   0  -2  438.26   25.30
  -3   0  -2  446.26   26.90
   3   0   2  440.86   29.40
   3   0   2  447.06   26.40
   3   0   2  458.45   24.70
   3   0   2  465.45   28.60
   3   0   2  430.26   27.90
   3   0   2  463.05   27.30
  -4   0  -2  156.08   17.30
  -4   0  -2  123.49   12.50
  -4   0  -2  106.49   13.20
  -4   0  -2  123.19   10.60
  -4   0  -2  109.69   10.80
  -4   0  -2  122.49   11.00
  -4   0  -2  101.09    9.20
   4   0   2  155.78   16.40
   4   0   2  127.39   11.90
   4   0   2  127.19   13.90
   4   0   2  125.59   14.30
   4   0   2  117.19   17.20
   4   0   2  124.79   10.20
  -5   0  -2   92.59   11.90
  -5   0  -2   81.09    8.70
  -5   0  -2  108.89   13.50
  -5   0  -2  123.49   13.70
  -5   0  -2   90.59   14.00
  -5   0  -2  103.79   11.70
  -5   0  -2   97.89   14.50
  -5   0  -2  109.99   12.80
  -5   0  -2  118.09   13.80
  -5   0  -2   97.99   14.30
   5   0   2  134.29   15.40
   5   0   2  120.99   15.60
   5   0   2   84.79   15.10
   5   0   2   99.29   13.10
   5   0   2  134.09   15.40
  -6   0  -2   -8.30    2.90
  -6   0  -2   -0.10    2.60
  -6   0  -2    2.50    3.30
  -6   0  -2    5.50    6.40
  -6   0  -2    0.70    3.20
  -6   0  -2   -2.20    5.10
  -6   0  -2   -2.00    5.80
  -6   0  -2    0.00    2.90
  -6   0  -2   -0.40    2.80
  -6   0  -2    0.10    2.90
   6   0   2    0.10    3.70
   6   0   2   -2.00    2.80
   6   0   2    3.20    5.30
   6   0   2    1.20    3.10
   6   0   2    6.50    4.20
  -7   0  -2  338.27   52.79
  -7   0  -2  419.96   30.90
  -7   0  -2  320.17   44.60
  -7   0  -2  471.05   29.50
  -7   0  -2  411.56   33.80
  -7   0  -2  487.55   32.30
  -7   0  -2  467.75   30.10
  -7   0  -2  393.56   35.50
  -7   0  -2  426.56   30.10
  -7   0  -2  472.95   31.60
   7   0   2  478.05   33.40
   7   0   2  461.55   31.40
   7   0   2  372.66   36.00
   7   0   2  439.16   31.80
  -8   0  -2  154.68   25.60
  -8   0  -2  214.78   25.80
  -8   0  -2  192.98   16.60
  -8   0  -2  175.78   22.50
  -8   0  -2  165.38   22.00
  -8   0  -2  159.58   23.00
  -8   0  -2  179.28   22.10
  -8   0  -2  190.38   16.40
  -8   0  -2  216.78   21.50
   8   0   2  121.29   21.50
   8   0   2  181.58   21.00
   8   0   2  190.48   23.70
   8   0   2  183.78   21.30
   8   0   2  194.48   18.10
  -9   0  -2    1.50    4.50
  -9   0  -2   -0.40    4.30
  -9   0  -2    0.80    2.90
  -9   0  -2   -3.30   11.00
  -9   0  -2    1.70   11.50
  -9   0  -2    4.80    3.90
  -9   0  -2    3.60    4.90
  -9   0  -2   -6.90   10.70
  -9   0  -2    3.60    5.50
   9   0   2    6.60    5.20
   9   0   2   -0.50    3.00
   9   0   2   -2.50    1.90
   9   0   2   -2.90    3.10
   9   0   2   14.50    7.10
 -10   0  -2   31.80    8.40
 -10   0  -2   12.20    7.80
 -10   0  -2    5.70   15.40
 -10   0  -2   36.30   11.70
 -10   0  -2   28.00    7.00
 -10   0  -2   21.10    7.00
 -10   0  -2   10.00   14.90
 -10   0  -2   37.40   18.50
  10   0   2   28.10    9.60
  10   0   2   33.70   15.10
  10   0   2   32.60    9.60
  10   0   2   14.80    6.10
  11  -1  -2    2.80    4.60
  11  -1  -2    0.40    5.30
 -11   1   2   -4.20   14.40
 -11   1   2    0.80    4.60
 -11   1   2   11.80   15.50
 -11   1   2    7.50    6.60
  10  -1  -2    4.80    5.20
  10  -1  -2   -1.70    2.20
  10  -1  -2   -3.40    3.20
 -10   1   2    0.10    4.50
 -10   1   2   -5.90   10.60
 -10   1   2    1.00    4.60
 -10   1   2    3.40   12.30
   9  -1  -2    7.50    4.30
   9  -1  -2   15.50    9.60
   9  -1  -2    5.70    6.90
  -9   1   2    0.80    3.70
  -9   1   2   -1.40    4.30
  -9   1   2   -6.70    7.10
  -9   1   2   12.50   10.90
   8  -1  -2   99.39   13.70
   8  -1  -2  143.49   24.10
   8  -1  -2  114.59   15.30
   8  -1  -2  100.99   18.70
  -8   1   2  100.69   14.80
  -8   1   2  149.09   23.80
  -8   1   2   74.89   14.80
  -8   1   2  137.89   24.60
   7  -1  -2  486.45   37.90
   7  -1  -2  466.95   31.00
   7  -1  -2  458.05   35.60
  -7   1   2  486.05   32.50
  -7   1   2  460.15   33.00
  -7   1   2  504.85   36.80
  -7   1   2  479.05   34.10
  -7   1   2  433.26   34.50
  -7   1   2  481.55   32.30
   6  -1  -2    7.80    4.40
   6  -1  -2    7.60    5.40
   6  -1  -2   14.10    4.90
   6  -1  -2    5.10    4.50
   6  -1  -2    9.70    4.50
   6  -1  -2    8.90    8.30
   6  -1  -2    2.40    7.40
   6  -1  -2   16.10   10.00
   6  -1  -2   10.30    3.80
  -6   1   2    8.50    4.70
  -6   1   2   11.50    4.80
  -6   1   2    3.60    6.40
  -6   1   2    6.60    6.90
  -6   1   2   16.20    5.10
  -6   1   2   11.30    6.60
   5  -1  -2  648.84   41.90
   5  -1  -2  701.43   46.30
   5  -1  -2  643.94   41.20
   5  -1  -2  666.33   42.80
   5  -1  -2  716.33   44.50
   5  -1  -2  723.03   42.00
   5  -1  -2  659.53   43.30
   5  -1  -2  698.23   45.10
   5  -1  -2  697.93   41.70
  -5   1   2  705.93   43.00
  -5   1   2  746.23   42.40
  -5   1   2  678.63   41.80
  -5   1   2  732.83   43.00
  -5   1   2  721.53   45.00
  -5   1   2  763.12   42.20
  -5   1   2  749.73   44.40
   4  -1  -2  736.63   45.00
   4  -1  -2  787.32   44.60
   4  -1  -2  751.22   43.00
   4  -1  -2  718.93   43.40
   4  -1  -2  710.73   44.40
   4  -1  -2  672.63   42.20
   4  -1  -2  751.92   40.10
   4  -1  -2  730.63   43.50
   4  -1  -2  681.03   42.50
   4  -1  -2  775.42   39.80
   4  -1  -2  721.43   46.30
  -4   1   2  755.42   43.30
  -4   1   2  803.52   45.80
  -4   1   2  793.22   42.80
  -4   1   2  728.43   45.00
  -4   1   2  774.22   43.50
  -4   1   2  694.83   44.40
  -4   1   2  677.33   43.60
  -4   1   2  774.72   43.20
   3  -1  -2    7.00    2.90
   3  -1  -2   10.20    3.10
   3  -1  -2    7.70    3.00
   3  -1  -2   10.90    4.20
   3  -1  -2    5.20    3.40
   3  -1  -2    8.60    3.40
   3  -1  -2    9.10    2.50
   3  -1  -2    8.70    2.70
   3  -1  -2   12.00    2.50
   3  -1  -2    7.10    3.70
   3  -1  -2    7.60    2.70
  -3   1   2    6.60    2.00
  -3   1   2    7.50    2.90
  -3   1   2    5.20    2.40
  -3   1   2    4.20    3.20
  -3   1   2    6.50    2.90
  -3   1   2    7.00    2.00
  -3   1   2   18.50    4.40
  -3   1   2   24.20    5.80
  -3   1   2    7.20    3.10
   2  -1  -2   82.09    6.70
   2  -1  -2   97.89    7.80
   2  -1  -2   93.79    7.20
   2  -1  -2   89.49    7.20
   2  -1  -2   87.89    7.20
   2  -1  -2   84.69    8.50
   2  -1  -2   81.29    6.50
   2  -1  -2   93.49    7.50
   2  -1  -2  107.89    7.70
   2  -1  -2   92.89    9.30
   2  -1  -2  102.89    8.70
  -2   1   2   94.49    7.40
  -2   1   2   86.89    7.40
  -2   1   2   89.19    7.10
  -2   1   2  122.99   15.30
  -2   1   2   87.49    7.10
  -2   1   2   78.39    7.30
  -2   1   2   97.39    8.40
  -2   1   2  102.59    8.20
  -2   1   2   87.79    7.40
   1  -1  -2 3490.85  182.68
  -1   1   2 3470.65  182.78
   0  -1  -2   23.30    3.30
   0  -1  -2   27.40    6.20
   0  -1  -2   26.50    4.70
   0  -1  -2   20.30    3.10
   0   1   2   28.40    5.00
   0   1   2   27.60    6.00
   0   1   2   23.90    3.40
   0   1   2   23.40    3.60
  -1  -1  -2  816.42   51.19
  -1  -1  -2  907.51   53.99
  -1  -1  -2  923.61   52.99
  -1  -1  -2  817.62   51.49
  -1  -1  -2  911.61   49.20
   1   1   2  977.30   53.19
   1   1   2  953.60   51.79
   1   1   2  998.30   52.39
  -2  -1  -2  594.64   40.20
  -2  -1  -2  614.94   40.70
  -2  -1  -2  719.03   38.60
  -2  -1  -2  720.43   41.60
  -2  -1  -2  731.23   42.80
  -2  -1  -2  724.83   39.30
   2   1   2  772.22   43.00
   2   1   2  678.83   40.10
   2   1   2  682.73   41.40
   2   1   2  679.93   41.00
  -3  -1  -2  455.25   31.00
  -3  -1  -2  407.56   30.10
  -3  -1  -2  483.95   30.30
  -3  -1  -2  559.74   29.90
  -3  -1  -2  527.05   32.20
  -3  -1  -2  504.35   33.20
   3   1   2  464.55   31.50
   3   1   2  498.05   28.70
   3   1   2  488.65   30.80
   3   1   2  489.55   29.50
   3   1   2  515.65   33.10
   3   1   2  477.45   31.60
  -4  -1  -2  125.39   14.20
  -4  -1  -2  103.99   13.20
  -4  -1  -2  102.59   12.90
  -4  -1  -2  115.59   15.80
  -4  -1  -2  116.69   10.90
  -4  -1  -2  131.99   14.60
   4   1   2  134.69   15.40
   4   1   2  112.59   14.10
   4   1   2  145.79   17.90
   4   1   2  108.49    9.60
   4   1   2   98.39   12.00
   4   1   2  140.69   15.50
  -5  -1  -2   16.60    5.70
  -5  -1  -2    9.10    6.60
  -5  -1  -2    8.40    5.60
  -5  -1  -2    4.60    4.80
  -5  -1  -2    1.30    3.40
  -5  -1  -2    6.00    3.00
  -5  -1  -2    8.70    4.40
  -5  -1  -2   13.80    5.30
   5   1   2    7.20    4.40
   5   1   2    7.20    3.40
   5   1   2   18.20    6.90
   5   1   2   10.00    7.40
   5   1   2   12.10    5.50
  -6  -1  -2  209.58   23.60
  -6  -1  -2  170.08   16.30
  -6  -1  -2  177.68   16.30
  -6  -1  -2  207.58   21.70
  -6  -1  -2  173.28   20.40
  -6  -1  -2  171.18   19.70
  -6  -1  -2  178.88   14.10
  -6  -1  -2  229.08   24.20
  -6  -1  -2  202.68   16.50
  -6  -1  -2  209.08   17.80
   6   1   2  190.38   17.70
   6   1   2  184.78   17.40
   6   1   2  192.98   18.30
   6   1   2  192.48   27.40
  -7  -1  -2  604.34   44.10
  -7  -1  -2  494.15   42.00
  -7  -1  -2  547.35   38.00
  -7  -1  -2  552.44   36.20
  -7  -1  -2  484.95   37.00
  -7  -1  -2  524.15   39.00
  -7  -1  -2  577.74   36.30
  -7  -1  -2  543.35   36.70
  -7  -1  -2  504.75   38.90
  -7  -1  -2  583.54   34.30
   7   1   2  555.44   38.00
   7   1   2  593.44   39.10
   7   1   2  489.15   43.90
   7   1   2  587.44   40.10
   7   1   2  516.65   38.10
  -8  -1  -2  149.79   21.00
  -8  -1  -2  123.49   12.70
  -8  -1  -2  124.79   16.20
  -8  -1  -2  141.39   20.30
  -8  -1  -2  131.79   19.10
  -8  -1  -2  155.28   22.50
  -8  -1  -2  148.09   17.10
  -8  -1  -2  130.79   17.60
  -8  -1  -2  192.88   28.40
  -8  -1  -2  144.99   17.30
   8   1   2  114.29   18.50
   8   1   2  147.99   20.50
   8   1   2  144.89   19.10
   8   1   2  110.69   17.20
   8   1   2  197.78   32.10
  -9  -1  -2   39.80    8.80
  -9  -1  -2   30.60    9.90
  -9  -1  -2   25.50   16.10
  -9  -1  -2   31.60    7.80
  -9  -1  -2   39.90   11.40
  -9  -1  -2   14.20    7.30
  -9  -1  -2   30.40    8.50
  -9  -1  -2   30.60   15.60
  -9  -1  -2   24.50    7.20
  -9  -1  -2   37.80   13.90
   9   1   2   34.20    9.10
   9   1   2   30.00    9.90
   9   1   2   24.10    8.00
   9   1   2   30.60   11.00
 -10  -1  -2   -9.50   13.70
 -10  -1  -2   21.80   17.30
 -10  -1  -2   11.50    5.40
 -10  -1  -2   14.10    7.40
 -10  -1  -2   25.00    9.30
 -10  -1  -2   13.40    7.50
 -10  -1  -2   10.20    5.80
  10   1   2   14.30    7.10
  10   1   2    5.30    5.80
  10   1   2   23.10    8.50
  10   1   2   16.60    7.40
  10   1   2   33.50   14.80
  10   1   2   25.60    8.20
  11  -2  -2   16.00   10.60
  11  -2  -2   13.00    5.90
  11  -2  -2    9.00    7.40
 -11   2   2    6.20    7.30
 -11   2   2    8.40   15.20
 -11   2   2   20.70   10.00
 -11   2   2    3.80   18.70
  10  -2  -2   33.90   12.40
  10  -2  -2   28.30   12.70
  10  -2  -2   38.40    9.10
 -10   2   2   28.40   15.60
 -10   2   2   35.90   11.60
 -10   2   2   24.20    8.70
 -10   2   2   45.50   15.90
   9  -2  -2    8.30   12.70
   9  -2  -2   -0.40    6.50
  -9   2   2    3.80    4.50
  -9   2   2    3.20    9.50
  -9   2   2    3.00    8.00
  -9   2   2   -2.90    3.30
   8  -2  -2  165.58   24.10
   8  -2  -2  209.08   25.70
  -8   2   2  138.59   18.60
  -8   2   2  226.48   27.10
  -8   2   2  196.88   30.60
  -8   2   2  144.69   20.60
   7  -2  -2    1.80    4.80
   7  -2  -2    7.30    6.10
  -7   2   2   -1.40    6.40
  -7   2   2    2.50    3.30
  -7   2   2    1.70    5.80
  -7   2   2    8.50    5.70
  -7   2   2    3.40    3.60
   6  -2  -2    2.30    4.20
   6  -2  -2    1.50    2.30
   6  -2  -2   11.00    7.50
   6  -2  -2    0.10    1.60
   6  -2  -2    1.20    3.40
   6  -2  -2    4.40    2.60
   6  -2  -2    1.00    8.30
  -6   2   2   -0.70    5.40
  -6   2   2    3.50    5.00
  -6   2   2    0.90    3.00
  -6   2   2    2.20    2.80
  -6   2   2    0.90    2.90
   5  -2  -2   66.99   11.10
   5  -2  -2   77.49   10.60
   5  -2  -2   60.99    7.10
   5  -2  -2  104.99   15.70
   5  -2  -2   73.49    6.20
   5  -2  -2   75.99   10.80
   5  -2  -2   54.59    9.00
   5  -2  -2   64.69    9.30
   5  -2  -2   60.49   10.00
   5  -2  -2   83.19   14.80
  -5   2   2   65.29    6.00
  -5   2   2   63.69    5.90
  -5   2   2   58.89   10.30
  -5   2   2   81.29   12.90
  -5   2   2   63.09    8.00
  -5   2   2   61.39    8.70
  -5   2   2   90.29   12.70
   4  -2  -2  136.59   14.40
   4  -2  -2  143.09   13.90
   4  -2  -2  117.09   10.30
   4  -2  -2  143.69   14.50
   4  -2  -2  127.69    9.50
   4  -2  -2  125.39   12.30
   4  -2  -2  116.19   11.20
   4  -2  -2  116.09    9.80
   4  -2  -2  114.09   13.70
   4  -2  -2  137.69   11.30
   4  -2  -2  125.09    9.70
  -4   2   2  139.79   11.60
  -4   2   2  131.19   12.30
  -4   2   2  124.69    9.50
  -4   2   2  110.99    9.70
  -4   2   2  134.19   13.30
  -4   2   2  121.29   12.30
  -4   2   2  121.09    9.60
  -4   2   2  147.89   11.40
  -4   2   2  123.49   13.00
   3  -2  -2   23.30    4.60
   3  -2  -2   19.70    5.30
   3  -2  -2   24.00    4.30
   3  -2  -2   27.30    5.10
   3  -2  -2   15.10    4.70
   3  -2  -2   26.20    4.70
   3  -2  -2   17.20    3.50
   3  -2  -2   21.60    4.80
   3  -2  -2   27.70    5.30
   3  -2  -2   27.00    6.10
   3  -2  -2   21.40    6.10
   3  -2  -2   17.70    4.30
  -3   2   2   19.00    4.70
  -3   2   2   25.80    5.40
  -3   2   2   30.80    7.10
  -3   2   2   24.40    5.10
  -3   2   2   26.00    5.20
  -3   2   2   18.50    4.60
  -3   2   2   16.60    3.90
  -3   2   2   23.80    5.20
  -3   2   2   20.60    4.20
   2  -2  -2 2126.89  114.59
  -2   2   2 2145.69  114.99
   1  -2  -2   12.40    4.20
   1  -2  -2   14.10    3.50
   1  -2  -2   18.10    4.40
   1  -2  -2   14.30    3.10
   1  -2  -2   16.80    4.30
   1  -2  -2   10.10    3.60
   1  -2  -2   13.50    3.50
  -1   2   2   12.20    2.90
  -1   2   2   13.50    3.90
  -1   2   2   11.20    3.00
  -1   2   2   22.40    4.20
  -1   2   2   12.50    3.90
  -1   2   2   12.40    3.70
  -1   2   2   16.90    4.20
  -1   2   2   13.00    4.10
   0  -2  -2  493.45   29.60
   0  -2  -2  438.96   25.80
   0  -2  -2  483.65   30.60
   0  -2  -2  450.15   29.30
   0  -2  -2  424.76   26.10
   0  -2  -2  460.05   29.60
   0  -2  -2  538.85   29.10
   0   2   2  448.66   26.40
   0   2   2  507.75   30.90
   0   2   2  450.15   26.00
   0   2   2  508.25   29.30
   0   2   2  469.15   29.50
  -1  -2  -2  487.35   27.70
  -1  -2  -2  457.85   29.90
  -1  -2  -2  401.56   27.90
  -1  -2  -2  399.76   28.20
  -1  -2  -2  374.26   25.40
  -1  -2  -2  456.25   28.90
   1   2   2  446.86   27.20
   1   2   2  457.75   38.00
   1   2   2  453.45   28.60
   1   2   2  474.85   29.30
  -2  -2  -2   60.99    9.70
  -2  -2  -2   94.89    8.20
  -2  -2  -2  113.99   14.10
  -2  -2  -2  151.58   18.00
  -2  -2  -2  106.39    9.20
  -2  -2  -2   81.89   11.60
   2   2   2  141.69   17.40
   2   2   2   89.59   11.90
   2   2   2  126.29   14.20
   2   2   2   79.29    8.80
   2   2   2  104.49   12.40
  -3  -2  -2  196.88   17.50
  -3  -2  -2  198.48   17.80
  -3  -2  -2  233.18   15.70
  -3  -2  -2  220.18   16.70
  -3  -2  -2  212.98   17.40
  -3  -2  -2  229.38   19.70
   3   2   2  219.48   18.00
   3   2   2  206.68   16.50
   3   2   2  232.18   18.80
   3   2   2  201.78   18.90
   3   2   2  261.87   19.40
  -4  -2  -2  105.09   14.60
  -4  -2  -2  138.19   14.20
  -4  -2  -2  152.78   14.00
  -4  -2  -2  114.79   15.00
  -4  -2  -2  153.88   20.00
  -4  -2  -2  136.59   12.30
   4   2   2  152.98   14.60
   4   2   2  163.88   18.20
   4   2   2  162.88   19.60
   4   2   2  157.08   17.50
   4   2   2  130.29   12.80
  -5  -2  -2   30.30    8.90
  -5  -2  -2   35.30    8.20
  -5  -2  -2   20.20    6.60
  -5  -2  -2   38.70    9.10
  -5  -2  -2   47.00    9.10
  -5  -2  -2   25.10    9.00
   5   2   2   22.70    8.00
   5   2   2   51.59   10.80
   5   2   2   33.20    8.50
   5   2   2   31.70    8.40
   5   2   2   56.09   11.30
  -6  -2  -2  312.77   28.10
  -6  -2  -2  400.36   28.60
  -6  -2  -2  337.37   26.10
  -6  -2  -2  351.56   26.30
  -6  -2  -2  347.97   30.70
  -6  -2  -2  376.76   29.10
  -6  -2  -2  428.06   27.80
   6   2   2  336.27   27.20
   6   2   2  350.66   27.70
   6   2   2  386.26   29.00
   6   2   2  332.67   28.60
   6   2   2  311.37   26.20
  -7  -2  -2  186.68   22.80
  -7  -2  -2  235.38   30.10
  -7  -2  -2  204.98   23.70
  -7  -2  -2  189.78   21.30
  -7  -2  -2  232.78   19.30
  -7  -2  -2  207.18   19.00
  -7  -2  -2  252.17   28.40
   7   2   2  252.37   27.10
   7   2   2  186.38   30.90
   7   2   2  207.88   24.50
   7   2   2  193.28   23.50
   7   2   2  183.68   19.00
  -8  -2  -2   26.10   11.50
  -8  -2  -2   17.10   12.50
  -8  -2  -2   20.90    7.90
  -8  -2  -2   14.00    6.30
  -8  -2  -2   18.20    6.40
  -8  -2  -2   22.00    7.70
  -8  -2  -2   21.40   13.20
  -8  -2  -2    9.30    6.10
   8   2   2   19.20    7.90
   8   2   2    4.70    6.20
   8   2   2   21.50    8.30
   8   2   2   12.50    7.10
   8   2   2    4.70    4.90
   8   2   2   20.80    8.20
  -9  -2  -2    8.00    4.50
  -9  -2  -2   16.30    8.40
  -9  -2  -2    5.40   14.70
  -9  -2  -2   14.60    8.00
  -9  -2  -2    0.60    5.70
  -9  -2  -2   13.70   14.10
  -9  -2  -2    3.00    3.70
  -9  -2  -2    7.00    4.00
   9   2   2    3.50    5.10
   9   2   2    7.40    6.00
   9   2   2    3.40    4.40
   9   2   2    8.30    6.30
   9   2   2    3.50    3.70
   9   2   2    5.80    7.70
  11  -3  -2  172.08   22.10
  11  -3  -2  164.48   27.70
  11  -3  -2  121.79   21.60
 -11   3   2  189.68   32.00
 -11   3   2  182.98   23.50
 -11   3   2  125.79   25.10
 -11   3   2  161.58   25.80
  10  -3  -2   28.30   11.70
  10  -3  -2   13.40    8.70
 -10   3   2   19.50   13.70
 -10   3   2   29.80   10.50
 -10   3   2   30.90    9.80
 -10   3   2    9.80   12.40
   9  -3  -2  143.19   23.30
   9  -3  -2  156.78   25.00
  -9   3   2  117.69   17.70
  -9   3   2  150.18   20.60
  -9   3   2  126.09   21.20
   8  -3  -2   52.69   12.60
   8  -3  -2   74.49    7.80
   8  -3  -2   56.99   15.20
   8  -3  -2   59.59    7.70
  -8   3   2   90.99   15.00
  -8   3   2   44.60   11.70
  -8   3   2   82.39   18.90
  -8   3   2   81.19   12.50
  -8   3   2   54.19   11.00
   7  -3  -2  597.24   35.20
   7  -3  -2  584.44   34.40
   7  -3  -2  607.34   45.60
   7  -3  -2  606.64   41.60
  -7   3   2  608.04   42.50
  -7   3   2  563.34   42.90
  -7   3   2  574.64   38.60
  -7   3   2  569.04   40.40
  -7   3   2  574.84   33.80
  -7   3   2  661.93   39.80
  -7   3   2  623.54   43.40
  -7   3   2  570.24   33.90
   6  -3  -2  543.65   37.10
   6  -3  -2  611.54   38.70
   6  -3  -2  585.14   41.00
   6  -3  -2  527.25   34.50
   6  -3  -2  567.84   33.20
   6  -3  -2  490.45   40.00
   6  -3  -2  547.25   32.10
   6  -3  -2  539.55   35.20
  -6   3   2  510.95   37.90
  -6   3   2  597.74   39.10
  -6   3   2  512.15   31.80
  -6   3   2  618.24   37.90
  -6   3   2  511.65   35.10
  -6   3   2  524.55   31.90
   5  -3  -2   27.60   10.50
   5  -3  -2   42.30    7.30
   5  -3  -2   44.40    7.00
   5  -3  -2   32.10    8.30
   5  -3  -2   42.30   10.10
   5  -3  -2   41.70    6.30
   5  -3  -2   64.19    8.20
   5  -3  -2   39.10    7.70
   5  -3  -2   44.60    9.40
   5  -3  -2   50.89    8.50
  -5   3   2   44.40    6.70
  -5   3   2   34.00    7.40
  -5   3   2   37.00    7.00
  -5   3   2   38.80    7.70
  -5   3   2   43.20   10.10
  -5   3   2   37.20    8.50
  -5   3   2   31.00    7.70
  -5   3   2   43.90    7.30
  -5   3   2   36.10    5.90
   4  -3  -2   11.30    3.80
   4  -3  -2    9.30    3.30
   4  -3  -2   11.50    5.80
   4  -3  -2   11.80    3.90
   4  -3  -2   16.60    6.90
   4  -3  -2   12.60    4.80
   4  -3  -2   10.90    4.50
   4  -3  -2   11.80    5.90
   4  -3  -2   13.80    4.10
   4  -3  -2   10.50    4.30
  -4   3   2    4.40    3.10
  -4   3   2   10.70    4.60
  -4   3   2    9.20    4.30
  -4   3   2   11.40    3.60
  -4   3   2    8.30    5.70
  -4   3   2   11.80    4.10
  -4   3   2   16.20    5.10
  -4   3   2   12.10    4.90
  -4   3   2    8.50    3.50
  -4   3   2   15.70    5.60
   3  -3  -2   46.90    7.00
   3  -3  -2   61.79    8.50
   3  -3  -2   70.69   10.60
   3  -3  -2   70.39    9.40
   3  -3  -2   60.29    8.70
   3  -3  -2   45.60    8.60
   3  -3  -2   53.49    7.50
   3  -3  -2   55.39   11.10
  -3   3   2   50.29    9.00
  -3   3   2   44.50    9.50
  -3   3   2   50.99    8.60
  -3   3   2   54.79    9.10
  -3   3   2   65.49    9.20
  -3   3   2   76.19   10.70
  -3   3   2   54.79    7.40
  -3   3   2   68.19    9.40
   2  -3  -2  322.07   23.20
   2  -3  -2  334.97   23.60
   2  -3  -2  352.76   21.80
   2  -3  -2  340.57   24.10
   2  -3  -2  359.76   23.10
   2  -3  -2  319.67   23.00
  -2   3   2  335.97   22.60
  -2   3   2  330.27   23.70
  -2   3   2  332.87   25.00
  -2   3   2  273.77   22.80
  -2   3   2  357.66   22.00
  -2   3   2  338.47   21.90
  -2   3   2  343.57   23.50
  -2   3   2  365.06   23.40
   1  -3  -2 2171.28  119.29
   1  -3  -2 2412.76  120.89
  -1   3   2 2226.58  116.99
  -1   3   2 1937.81  119.69
   0  -3  -2 1662.63   97.69
   0  -3  -2 1707.63   97.39
   0  -3  -2 1740.33   97.59
   0  -3  -2 1794.22   98.89
   0   3   2 1798.52   98.19
   0   3   2 1808.52   93.49
  -1  -3  -2  109.59   10.90
  -1  -3  -2  102.19   13.50
  -1  -3  -2  119.59   15.20
  -1  -3  -2   90.99   12.30
  -1  -3  -2  120.69   15.60
   1   3   2  127.29   11.20
   1   3   2  148.79   16.50
   1   3   2  127.39   16.40
   1   3   2   96.09   12.70
   1   3   2  129.69   14.90
  -2  -3  -2   51.69    8.50
  -2  -3  -2   61.39   10.10
  -2  -3  -2   54.99    9.80
  -2  -3  -2   64.49    8.30
  -2  -3  -2   67.69    7.50
  -2  -3  -2   44.10    9.70
  -2  -3  -2   42.20    9.00
  -2  -3  -2   73.69    9.40
   2   3   2   70.19   11.30
   2   3   2   64.29   11.00
   2   3   2   78.59   13.80
   2   3   2   41.30    7.40
   2   3   2   56.99   10.60
  -3  -3  -2   30.30    7.90
  -3  -3  -2   57.69    9.40
[truncated: 1,519,607 more chars]
