# Supplementary material for: Triggering and Preventing Cyclization of o‐Amino‐Guanidinobenzenes to 2‐Amino‐Benzimidazoles
Source: Chemistry. 2025 Dec 12;32(2):e03147. doi: 10.1002/chem.202503147 (PMC12790309; doi:10.1002/chem.202503147)
Supplement: Supplementary file 2 — Supporting Information File 2: chem70511‐sup‐0002‐SuppMat.zip. [file CHEM-32-e03147-s001.zip › mo_2025_ch201_1_0m.cif]

data_mo_2025_ch201_1_0m

# 1. SUBMISSION DETAILS
 
_publ_contact_author
;
       Prof. Dr. Dr. Hans-Joerg Himmel
       Anorganisch-Chemisches Institut
       Ruprecht-Karls Universitaet Heidelberg
       Im Neuenheimer Feld 270
       69120 Heidelberg
       Germany
;
_publ_contact_author_phone        '049 6221 54-8446'
_publ_contact_author_fax          '049 6221 54-5707'
_publ_contact_author_email        'hans-jorg.himmel@aci.uni-heidelberg.de'
_publ_requested_journal           'Chem. Eur. J.'
_publ_requested_coeditor_name     
;
'Henel Carmen, Michel Edwin, Zeitler Devin, Huebner Olaf, Kaifer Elisabeth'
;    
#==============================================================================
 
# 2. TITLE AND AUTHOR LIST

_publ_section_title
;
   'Why, How and under which Circumstances do Redox-Active o-Guanidino-Amino-Benzenes 
Rearrange to 2-Amino-Benzimidazole Derivatives?'
;
_publ_section_abstract
;   
   'Why, How and under which Circumstances do Redox-Active o-Guanidino-Amino-Benzenes 
Rearrange to 2-Amino-Benzimidazole Derivatives?'
;

loop_
 _publ_author_name
     'Henel, Carmen'
     'Michel, Edwin'
     'Zeitler, Devin'
     'Huebner, Olaf'
     'Kaifer, Elisabeth'    
     'Himmel, Hans-Joerg' 

 _publ_author_address
;     Anorganisch-Chemisches Institut
      Ruprecht-Karls Universitaet Heidelberg
      Im Neuenheimer Feld 270
      69120 Heidelberg
      Bundesrepublik Deutschland
;
#==============================================================================

_audit_creation_date               2025-07-15
_audit_creation_method
;
Olex2 1.5
(compiled 2025.05.31 svn.r86d253d1 for OlexSys, GUI svn.r7254)
;
_shelx_SHELXL_version_number       '2018/3'
_audit_contact_author_address      ?
_audit_contact_author_email        ?
_audit_contact_author_name         ''
_audit_contact_author_phone        ?
_publ_contact_author_id_orcid      ?
_publ_section_references
;
Dolomanov, O.V., Bourhis, L.J., Gildea, R.J, Howard, J.A.K. & Puschmann, H.
 (2009), J. Appl. Cryst. 42, 339-341.

Sheldrick, G.M. (2008). Acta Cryst. A64, 112-122.

Sheldrick, G.M. (2015). Acta Cryst. A71, 3-8.
;
_chemical_name_common              ?
_chemical_name_systematic          ?
_chemical_formula_moiety           'C12 H18 Cl2 N4 Zn'
_chemical_formula_sum              'C12 H18 Cl2 N4 Zn'
_chemical_formula_weight           354.57
_chemical_melting_point            ?
loop_
  _atom_type_symbol
  _atom_type_description
  _atom_type_scat_dispersion_real
  _atom_type_scat_dispersion_imag
  _atom_type_scat_source
 'C' 'C' 0.0033 0.0016 'International Tables Vol C Tables 4.2.6.8 and 6.1.1.4'
 'H' 'H' 0.0000 0.0000 'International Tables Vol C Tables 4.2.6.8 and 6.1.1.4'
 'N' 'N' 0.0061 0.0033 'International Tables Vol C Tables 4.2.6.8 and 6.1.1.4'
 'Cl' 'Cl' 0.1484 0.1585 'International Tables Vol C Tables 4.2.6.8 and 6.1.1.4'
 'Zn' 'Zn' 0.2839 1.4301 'International Tables Vol C Tables 4.2.6.8 and 6.1.1.4'

_shelx_space_group_comment
;
The symmetry employed for this shelxl refinement is uniquely defined
by the following loop, which should always be used as a source of
symmetry information in preference to the above space-group names.
They are only intended as comments.
;
_space_group_crystal_system        'monoclinic'
_space_group_IT_number             14
_space_group_name_H-M_alt          'P 1 21/n 1'
_space_group_name_Hall             '-P 2yn'
loop_
  _space_group_symop_operation_xyz
 'x, y, z'
 '-x+1/2, y+1/2, -z+1/2'
 '-x, -y, -z'
 'x-1/2, -y-1/2, z-1/2'

_cell_length_a                     9.3045(4)
_cell_length_b                     11.2344(4)
_cell_length_c                     15.0653(6)
_cell_angle_alpha                  90
_cell_angle_beta                   106.105(2)
_cell_angle_gamma                  90
_cell_volume                       1512.98(10)
_cell_formula_units_Z              4
_cell_measurement_reflns_used      9690
_cell_measurement_temperature      100.00
_cell_measurement_theta_max        28.74
_cell_measurement_theta_min        2.29
_shelx_estimated_absorpt_T_max     ?
_shelx_estimated_absorpt_T_min     ?
_exptl_absorpt_coefficient_mu      1.968
_exptl_absorpt_correction_T_max    0.7458
_exptl_absorpt_correction_T_min    0.6453
_exptl_absorpt_correction_type     multi-scan
_exptl_absorpt_process_details
;
SADABS-2016/2 (Bruker,2016/2) was used for absorption correction.
wR2(int) was 0.1076 before and 0.0707 after correction.
The Ratio of minimum to maximum transmission is 0.8652.
The \l/2 correction factor is Not present.
;
_exptl_absorpt_special_details     ?
_exptl_crystal_colour              colourless
_exptl_crystal_colour_primary      colourless
_exptl_crystal_density_diffrn      1.557
_exptl_crystal_density_meas        ?
_exptl_crystal_density_method      ?
_exptl_crystal_description         cube
_exptl_crystal_F_000               728
_exptl_crystal_size_max            0.34
_exptl_crystal_size_mid            0.27
_exptl_crystal_size_min            0.22
_exptl_transmission_factor_max     ?
_exptl_transmission_factor_min     ?
_diffrn_reflns_av_R_equivalents    0.0545
_diffrn_reflns_av_unetI/netI       0.0191
_diffrn_reflns_Laue_measured_fraction_full  0.993
_diffrn_reflns_Laue_measured_fraction_max  0.995
_diffrn_reflns_limit_h_max         12
_diffrn_reflns_limit_h_min         -12
_diffrn_reflns_limit_k_max         15
_diffrn_reflns_limit_k_min         -15
_diffrn_reflns_limit_l_max         20
_diffrn_reflns_limit_l_min         -20
_diffrn_reflns_number              85165
_diffrn_reflns_point_group_measured_fraction_full  0.993
_diffrn_reflns_point_group_measured_fraction_max  0.995
_diffrn_reflns_theta_full          25.242
_diffrn_reflns_theta_max           28.775
_diffrn_reflns_theta_min           2.295
_diffrn_ambient_temperature        100.00
_diffrn_detector                   'Bruker Photon III detector'
_diffrn_detector_type              'CPAD detector'
_diffrn_measured_fraction_theta_full  0.993
_diffrn_measured_fraction_theta_max  0.995
_diffrn_measurement_device         'three-circle diffractometer'
_diffrn_measurement_device_type    'Bruker D8-Venture Dual Source'
_diffrn_measurement_method         '\w and \f scans'
_diffrn_radiation_monochromator    'mirror optics'
_diffrn_radiation_probe            x-ray
_diffrn_radiation_type             MoK\a
_diffrn_radiation_wavelength       0.71073
_diffrn_source                     'microfocus sealed X-ray tube'
_diffrn_source_current             1.4
_diffrn_source_power               0.07
_diffrn_source_type                'Incoatec I\ms'
_diffrn_source_voltage             50.0
_diffrn_standards_number           0
_reflns_Friedel_coverage           0.000
_reflns_Friedel_fraction_full      .
_reflns_Friedel_fraction_max       .
_reflns_number_gt                  3808
_reflns_number_total               3935
_reflns_special_details
;
 Reflections were merged by SHELXL according to the crystal
 class for the calculation of statistics and refinement.
 
 _reflns_Friedel_fraction is defined as the number of unique
 Friedel pairs measured divided by the number that would be
 possible theoretically, ignoring centric projections and
 systematic absences.
;
_reflns_threshold_expression       'I > 2\s(I)'
_computing_cell_refinement         'SAINT V8.40B (Bruker, 2019)'
_computing_data_collection         'APEX 4 V2021.11-0 (Bruker, 2021)'
_computing_data_reduction          'SAINT V8.40B (Bruker, 2019)'
_computing_molecular_graphics      'Olex2 1.5 (Dolomanov et al., 2009)'
_computing_publication_material    'Olex2 1.5 (Dolomanov et al., 2009)'
_computing_structure_refinement    'XL  (Sheldrick, 2008)'
_computing_structure_solution      'SHELXT 2018/2 (Sheldrick, 2018)'
_refine_diff_density_max           0.477
_refine_diff_density_min           -0.285
_refine_diff_density_rms           0.052
_refine_ls_extinction_coef         .
_refine_ls_extinction_method       none
_refine_ls_goodness_of_fit_ref     1.046
_refine_ls_hydrogen_treatment      mixed
_refine_ls_matrix_type             full
_refine_ls_number_parameters       179
_refine_ls_number_reflns           3935
_refine_ls_number_restraints       0
_refine_ls_R_factor_all            0.0195
_refine_ls_R_factor_gt             0.0188
_refine_ls_restrained_S_all        1.046
_refine_ls_shift/su_max            0.002
_refine_ls_shift/su_mean           0.000
_refine_ls_structure_factor_coef   Fsqd
_refine_ls_weighting_details      
 'w=1/[\s^2^(Fo^2^)+(0.0215P)^2^+0.7501P] where P=(Fo^2^+2Fc^2^)/3'
_refine_ls_weighting_scheme        calc
_refine_ls_wR_factor_gt            0.0490
_refine_ls_wR_factor_ref           0.0494
_refine_special_details            ?
_olex2_refinement_description
;
1. Fixed Uiso
 At 1.2 times of:
  All C(H) groups, All C(H,H) groups
 At 1.5 times of:
  All C(H,H,H) groups
2.a Secondary CH2 refined with riding coordinates:
 C1(H1A,H1B), C2(H2A,H2B)
2.b Aromatic/amide H refined with riding coordinates:
 C7(H7), C8(H8), C9(H9), C10(H10)
2.c Idealised Me refined as rotating group:
 C3(H3A,H3B,H3C), C4(H4A,H4B,H4C), C12(H12A,H12B,H12C)
;
_atom_sites_solution_hydrogens     mixed
_atom_sites_solution_primary       dual
_atom_sites_solution_secondary     ?
loop_
  _atom_site_label
  _atom_site_type_symbol
  _atom_site_fract_x
  _atom_site_fract_y
  _atom_site_fract_z
  _atom_site_U_iso_or_equiv
  _atom_site_adp_type
  _atom_site_occupancy
  _atom_site_site_symmetry_order
  _atom_site_calc_flag
  _atom_site_refinement_flags_posn
  _atom_site_refinement_flags_adp
  _atom_site_refinement_flags_occupancy
  _atom_site_disorder_assembly
  _atom_site_disorder_group
 Zn1 Zn 0.62432(2) 0.29309(2) 0.52208(2) 0.01172(5) Uani 1 1 d . . . . .
 Cl1 Cl 0.42609(3) 0.31789(3) 0.39767(2) 0.01845(6) Uani 1 1 d . . . . .
 Cl2 Cl 0.78261(3) 0.15234(2) 0.50331(2) 0.01999(7) Uani 1 1 d . . . . .
 N1 N 0.74382(11) 0.45047(9) 0.54373(7) 0.01576(18) Uani 1 1 d . . . . .
 H1 H 0.6891(18) 0.4982(14) 0.5662(11) 0.019(4) Uiso 1 1 d . . . . .
 N2 N 0.75394(10) 0.40813(8) 0.73540(6) 0.01386(17) Uani 1 1 d . . . . .
 N3 N 0.56589(10) 0.28379(8) 0.64113(6) 0.01111(16) Uani 1 1 d . . . . .
 N4 N 0.53296(10) 0.34715(8) 0.77584(6) 0.01254(17) Uani 1 1 d . . . . .
 C1 C 0.88898(13) 0.43801(11) 0.61487(8) 0.0193(2) Uani 1 1 d . . . . .
 H1A H 0.928488 0.517971 0.636247 0.023 Uiso 1 1 calc R U . . .
 H1B H 0.961587 0.398375 0.587455 0.023 Uiso 1 1 calc R U . . .
 C2 C 0.87270(12) 0.36554(10) 0.69709(8) 0.0164(2) Uani 1 1 d . . . . .
 H2A H 0.852020 0.281649 0.677615 0.020 Uiso 1 1 calc R U . . .
 H2B H 0.968788 0.367514 0.746195 0.020 Uiso 1 1 calc R U . . .
 C3 C 0.76218(15) 0.50418(11) 0.45776(9) 0.0232(2) Uani 1 1 d . . . . .
 H3A H 0.822471 0.451207 0.430793 0.035 Uiso 1 1 calc R U . . .
 H3B H 0.812543 0.581295 0.471972 0.035 Uiso 1 1 calc R U . . .
 H3C H 0.663665 0.515568 0.413637 0.035 Uiso 1 1 calc R U . . .
 C4 C 0.78903(14) 0.51235(11) 0.79533(8) 0.0203(2) Uani 1 1 d . . . . .
 H4A H 0.696027 0.548390 0.800917 0.030 Uiso 1 1 calc R U . . .
 H4B H 0.843953 0.570377 0.768722 0.030 Uiso 1 1 calc R U . . .
 H4C H 0.850696 0.488269 0.856589 0.030 Uiso 1 1 calc R U . . .
 C5 C 0.62283(11) 0.34876(9) 0.71769(7) 0.01135(18) Uani 1 1 d . . . . .
 C6 C 0.43457(11) 0.23304(9) 0.65212(7) 0.01116(18) Uani 1 1 d . . . . .
 C7 C 0.33587(12) 0.15265(10) 0.59650(7) 0.0147(2) Uani 1 1 d . . . . .
 H7 H 0.352215 0.122685 0.541132 0.018 Uiso 1 1 calc R U . . .
 C8 C 0.21214(13) 0.11777(11) 0.62510(8) 0.0188(2) Uani 1 1 d . . . . .
 H8 H 0.142351 0.063500 0.588168 0.023 Uiso 1 1 calc R U . . .
 C9 C 0.18828(13) 0.16092(11) 0.70709(8) 0.0197(2) Uani 1 1 d . . . . .
 H9 H 0.102236 0.135801 0.724266 0.024 Uiso 1 1 calc R U . . .
 C10 C 0.28810(12) 0.23996(11) 0.76407(8) 0.0168(2) Uani 1 1 d . . . . .
 H10 H 0.272916 0.269061 0.819986 0.020 Uiso 1 1 calc R U . . .
 C11 C 0.41102(12) 0.27383(9) 0.73456(7) 0.01217(19) Uani 1 1 d . . . . .
 C12 C 0.57907(13) 0.37137(11) 0.87552(7) 0.0183(2) Uani 1 1 d . . . . .
 H12A H 0.680443 0.340757 0.902475 0.027 Uiso 1 1 calc R U . . .
 H12B H 0.509796 0.332090 0.904691 0.027 Uiso 1 1 calc R U . . .
 H12C H 0.577729 0.457419 0.885925 0.027 Uiso 1 1 calc R U . . .

loop_
  _atom_site_aniso_label
  _atom_site_aniso_U_11
  _atom_site_aniso_U_22
  _atom_site_aniso_U_33
  _atom_site_aniso_U_23
  _atom_site_aniso_U_13
  _atom_site_aniso_U_12
 Zn1 0.01435(7) 0.01127(7) 0.01140(7) 0.00039(4) 0.00670(5) 0.00098(4)
 Cl1 0.02147(14) 0.01960(13) 0.01307(12) -0.00080(9) 0.00278(10) 0.00328(10)
 Cl2 0.02807(15) 0.01746(13) 0.01930(13) 0.00371(10) 0.01467(11) 0.00959(10)
 N1 0.0174(4) 0.0135(4) 0.0198(4) 0.0017(3) 0.0110(4) 0.0001(3)
 N2 0.0120(4) 0.0150(4) 0.0151(4) -0.0035(3) 0.0046(3) -0.0021(3)
 N3 0.0112(4) 0.0121(4) 0.0103(4) -0.0006(3) 0.0034(3) -0.0005(3)
 N4 0.0115(4) 0.0165(4) 0.0100(4) -0.0031(3) 0.0037(3) -0.0016(3)
 C1 0.0152(5) 0.0212(5) 0.0245(6) -0.0004(4) 0.0103(4) -0.0040(4)
 C2 0.0106(5) 0.0192(5) 0.0205(5) -0.0007(4) 0.0060(4) 0.0000(4)
 C3 0.0289(6) 0.0200(6) 0.0259(6) 0.0061(5) 0.0163(5) -0.0012(5)
 C4 0.0206(5) 0.0195(5) 0.0205(5) -0.0080(4) 0.0053(4) -0.0071(4)
 C5 0.0118(4) 0.0108(4) 0.0114(4) 0.0002(3) 0.0031(4) 0.0013(3)
 C6 0.0109(4) 0.0122(4) 0.0107(4) 0.0010(4) 0.0035(3) 0.0014(4)
 C7 0.0150(5) 0.0171(5) 0.0121(4) -0.0028(4) 0.0037(4) -0.0016(4)
 C8 0.0154(5) 0.0218(5) 0.0191(5) -0.0051(4) 0.0045(4) -0.0065(4)
 C9 0.0145(5) 0.0253(6) 0.0215(5) -0.0027(5) 0.0089(4) -0.0045(4)
 C10 0.0155(5) 0.0220(5) 0.0151(5) -0.0025(4) 0.0075(4) -0.0007(4)
 C11 0.0115(5) 0.0137(4) 0.0108(4) -0.0012(4) 0.0023(4) 0.0002(4)
 C12 0.0183(5) 0.0266(6) 0.0102(5) -0.0058(4) 0.0044(4) -0.0024(4)

_geom_special_details
;
 All esds (except the esd in the dihedral angle between two l.s. planes)
 are estimated using the full covariance matrix.  The cell esds are taken
 into account individually in the estimation of esds in distances, angles
 and torsion angles; correlations between esds in cell parameters are only
 used when they are defined by crystal symmetry.  An approximate (isotropic)
 treatment of cell esds is used for estimating esds involving l.s. planes.
;
loop_
  _geom_bond_atom_site_label_1
  _geom_bond_atom_site_label_2
  _geom_bond_distance
  _geom_bond_site_symmetry_2
  _geom_bond_publ_flag
 Zn1 Cl1 2.2527(3) . ?
 Zn1 Cl2 2.2317(3) . ?
 Zn1 N1 2.0657(10) . ?
 Zn1 N3 2.0160(9) . ?
 N1 H1 0.870(16) . ?
 N1 C1 1.4796(16) . ?
 N1 C3 1.4810(15) . ?
 N2 C2 1.4618(14) . ?
 N2 C4 1.4591(14) . ?
 N2 C5 1.3504(14) . ?
 N3 C5 1.3434(13) . ?
 N3 C6 1.3992(13) . ?
 N4 C5 1.3687(13) . ?
 N4 C11 1.4004(13) . ?
 N4 C12 1.4683(13) . ?
 C1 H1A 0.9900 . ?
 C1 H1B 0.9900 . ?
 C1 C2 1.5246(16) . ?
 C2 H2A 0.9900 . ?
 C2 H2B 0.9900 . ?
 C3 H3A 0.9800 . ?
 C3 H3B 0.9800 . ?
 C3 H3C 0.9800 . ?
 C4 H4A 0.9800 . ?
 C4 H4B 0.9800 . ?
 C4 H4C 0.9800 . ?
 C6 C7 1.3908(15) . ?
 C6 C11 1.3969(14) . ?
 C7 H7 0.9500 . ?
 C7 C8 1.3928(15) . ?
 C8 H8 0.9500 . ?
 C8 C9 1.4008(16) . ?
 C9 H9 0.9500 . ?
 C9 C10 1.3949(16) . ?
 C10 H10 0.9500 . ?
 C10 C11 1.3902(15) . ?
 C12 H12A 0.9800 . ?
 C12 H12B 0.9800 . ?
 C12 H12C 0.9800 . ?

loop_
  _geom_angle_atom_site_label_1
  _geom_angle_atom_site_label_2
  _geom_angle_atom_site_label_3
  _geom_angle
  _geom_angle_site_symmetry_1
  _geom_angle_site_symmetry_3
  _geom_angle_publ_flag
 Cl2 Zn1 Cl1 113.520(12) . . ?
 N1 Zn1 Cl1 107.83(3) . . ?
 N1 Zn1 Cl2 106.33(3) . . ?
 N3 Zn1 Cl1 112.70(3) . . ?
 N3 Zn1 Cl2 115.23(3) . . ?
 N3 Zn1 N1 99.79(4) . . ?
 Zn1 N1 H1 104.0(10) . . ?
 C1 N1 Zn1 112.12(7) . . ?
 C1 N1 H1 106.9(10) . . ?
 C1 N1 C3 111.62(9) . . ?
 C3 N1 Zn1 113.47(8) . . ?
 C3 N1 H1 108.1(10) . . ?
 C4 N2 C2 116.29(9) . . ?
 C5 N2 C2 120.05(9) . . ?
 C5 N2 C4 123.60(9) . . ?
 C5 N3 Zn1 126.60(7) . . ?
 C5 N3 C6 105.62(9) . . ?
 C6 N3 Zn1 125.89(7) . . ?
 C5 N4 C11 106.69(8) . . ?
 C5 N4 C12 126.52(9) . . ?
 C11 N4 C12 122.28(9) . . ?
 N1 C1 H1A 109.4 . . ?
 N1 C1 H1B 109.4 . . ?
 N1 C1 C2 111.26(9) . . ?
 H1A C1 H1B 108.0 . . ?
 C2 C1 H1A 109.4 . . ?
 C2 C1 H1B 109.4 . . ?
 N2 C2 C1 113.72(9) . . ?
 N2 C2 H2A 108.8 . . ?
 N2 C2 H2B 108.8 . . ?
 C1 C2 H2A 108.8 . . ?
 C1 C2 H2B 108.8 . . ?
 H2A C2 H2B 107.7 . . ?
 N1 C3 H3A 109.5 . . ?
 N1 C3 H3B 109.5 . . ?
 N1 C3 H3C 109.5 . . ?
 H3A C3 H3B 109.5 . . ?
 H3A C3 H3C 109.5 . . ?
 H3B C3 H3C 109.5 . . ?
 N2 C4 H4A 109.5 . . ?
 N2 C4 H4B 109.5 . . ?
 N2 C4 H4C 109.5 . . ?
 H4A C4 H4B 109.5 . . ?
 H4A C4 H4C 109.5 . . ?
 H4B C4 H4C 109.5 . . ?
 N2 C5 N4 123.98(9) . . ?
 N3 C5 N2 123.88(10) . . ?
 N3 C5 N4 112.14(9) . . ?
 C7 C6 N3 130.22(10) . . ?
 C7 C6 C11 120.56(10) . . ?
 C11 C6 N3 109.21(9) . . ?
 C6 C7 H7 121.3 . . ?
 C6 C7 C8 117.43(10) . . ?
 C8 C7 H7 121.3 . . ?
 C7 C8 H8 119.3 . . ?
 C7 C8 C9 121.48(10) . . ?
 C9 C8 H8 119.3 . . ?
 C8 C9 H9 119.3 . . ?
 C10 C9 C8 121.44(10) . . ?
 C10 C9 H9 119.3 . . ?
 C9 C10 H10 121.8 . . ?
 C11 C10 C9 116.35(10) . . ?
 C11 C10 H10 121.8 . . ?
 C6 C11 N4 106.27(9) . . ?
 C10 C11 N4 131.00(10) . . ?
 C10 C11 C6 122.71(10) . . ?
 N4 C12 H12A 109.5 . . ?
 N4 C12 H12B 109.5 . . ?
 N4 C12 H12C 109.5 . . ?
 H12A C12 H12B 109.5 . . ?
 H12A C12 H12C 109.5 . . ?
 H12B C12 H12C 109.5 . . ?

loop_
  _geom_torsion_atom_site_label_1
  _geom_torsion_atom_site_label_2
  _geom_torsion_atom_site_label_3
  _geom_torsion_atom_site_label_4
  _geom_torsion
  _geom_torsion_site_symmetry_1
  _geom_torsion_site_symmetry_2
  _geom_torsion_site_symmetry_3
  _geom_torsion_site_symmetry_4
  _geom_torsion_publ_flag
 Zn1 N1 C1 C2 -42.58(11) . . . . ?
 Zn1 N3 C5 N2 -17.98(15) . . . . ?
 Zn1 N3 C5 N4 162.40(7) . . . . ?
 Zn1 N3 C6 C7 18.99(16) . . . . ?
 Zn1 N3 C6 C11 -162.24(7) . . . . ?
 N1 C1 C2 N2 -51.69(13) . . . . ?
 N3 C6 C7 C8 -179.65(11) . . . . ?
 N3 C6 C11 N4 -2.12(11) . . . . ?
 N3 C6 C11 C10 179.27(10) . . . . ?
 C2 N2 C5 N3 -27.98(15) . . . . ?
 C2 N2 C5 N4 151.60(10) . . . . ?
 C3 N1 C1 C2 -171.15(10) . . . . ?
 C4 N2 C2 C1 -78.79(12) . . . . ?
 C4 N2 C5 N3 154.86(11) . . . . ?
 C4 N2 C5 N4 -25.56(16) . . . . ?
 C5 N2 C2 C1 103.85(12) . . . . ?
 C5 N3 C6 C7 -175.91(11) . . . . ?
 C5 N3 C6 C11 2.86(11) . . . . ?
 C5 N4 C11 C6 0.55(11) . . . . ?
 C5 N4 C11 C10 179.00(11) . . . . ?
 C6 N3 C5 N2 177.06(10) . . . . ?
 C6 N3 C5 N4 -2.57(12) . . . . ?
 C6 C7 C8 C9 -0.57(18) . . . . ?
 C7 C6 C11 N4 176.79(10) . . . . ?
 C7 C6 C11 C10 -1.82(16) . . . . ?
 C7 C8 C9 C10 -0.54(19) . . . . ?
 C8 C9 C10 C11 0.48(18) . . . . ?
 C9 C10 C11 N4 -177.55(11) . . . . ?
 C9 C10 C11 C6 0.68(17) . . . . ?
 C11 N4 C5 N2 -178.33(10) . . . . ?
 C11 N4 C5 N3 1.29(12) . . . . ?
 C11 C6 C7 C8 1.69(16) . . . . ?
 C12 N4 C5 N2 -22.01(17) . . . . ?
 C12 N4 C5 N3 157.61(10) . . . . ?
 C12 N4 C11 C6 -157.00(10) . . . . ?
 C12 N4 C11 C10 21.45(18) . . . . ?

_shelx_res_file
;
TITL mo_2025_ch201_1_0m_a.res in P2(1)/n
    mo_2025_ch201_1_0m.res
    created by SHELXL-2018/3 at 14:56:23 on 15-Jul-2025
REM Old TITL mo_2025_ch201_1_0m in P2(1)/n
REM SHELXT solution in P2(1)/n: R1 0.074, Rweak 0.003, Alpha 0.040
REM <I/s> 1.302 for 169 systematic absences, Orientation as input
REM Formula found by SHELXT: C13 N3 Cl2 Zn
CELL 0.71073 9.3045 11.2344 15.0653 90 106.105 90
ZERR 4 0.0004 0.0004 0.0006 0 0.002 0
LATT 1
SYMM 0.5-X,0.5+Y,0.5-Z
SFAC C H N Cl Zn
UNIT 48 72 16 8 4

L.S. 10
PLAN  20 0 0
TEMP -173.15
CONF
BOND
list 4
MORE -1
BOND $H
fmap 2
acta
REM <olex2.extras>
REM <HklSrc "%.\\mo_2025_ch201_1_0m.hkl">
REM </olex2.extras>

WGHT    0.021500    0.750100
FVAR       0.69343
ZN1   5    0.624324    0.293090    0.522080    11.00000    0.01435    0.01127 =
         0.01140    0.00039    0.00670    0.00098
CL1   4    0.426087    0.317891    0.397674    11.00000    0.02147    0.01960 =
         0.01307   -0.00080    0.00278    0.00328
CL2   4    0.782611    0.152338    0.503314    11.00000    0.02807    0.01746 =
         0.01930    0.00371    0.01467    0.00959
N1    3    0.743817    0.450467    0.543730    11.00000    0.01741    0.01353 =
         0.01981    0.00173    0.01095    0.00011
H1    2    0.689146    0.498206    0.566194    11.00000    0.01914
N2    3    0.753939    0.408134    0.735399    11.00000    0.01195    0.01500 =
         0.01512   -0.00351    0.00460   -0.00214
N3    3    0.565891    0.283788    0.641133    11.00000    0.01120    0.01206 =
         0.01030   -0.00060    0.00336   -0.00051
N4    3    0.532963    0.347147    0.775838    11.00000    0.01152    0.01651 =
         0.00999   -0.00308    0.00368   -0.00157
C1    1    0.888977    0.438013    0.614868    11.00000    0.01519    0.02117 =
         0.02452   -0.00043    0.01030   -0.00402
AFIX  23
H1A   2    0.928488    0.517971    0.636247    11.00000   -1.20000
H1B   2    0.961587    0.398375    0.587455    11.00000   -1.20000
AFIX   0
C2    1    0.872703    0.365543    0.697092    11.00000    0.01060    0.01917 =
         0.02049   -0.00072    0.00604    0.00002
AFIX  23
H2A   2    0.852020    0.281649    0.677615    11.00000   -1.20000
H2B   2    0.968788    0.367514    0.746195    11.00000   -1.20000
AFIX   0
C3    1    0.762177    0.504176    0.457763    11.00000    0.02888    0.01997 =
         0.02590    0.00605    0.01627   -0.00122
AFIX 137
H3A   2    0.822471    0.451207    0.430793    11.00000   -1.50000
H3B   2    0.812543    0.581295    0.471972    11.00000   -1.50000
H3C   2    0.663665    0.515568    0.413637    11.00000   -1.50000
AFIX   0
C4    1    0.789035    0.512347    0.795326    11.00000    0.02059    0.01952 =
         0.02054   -0.00802    0.00535   -0.00707
AFIX 137
H4A   2    0.696027    0.548390    0.800917    11.00000   -1.50000
H4B   2    0.843953    0.570377    0.768722    11.00000   -1.50000
H4C   2    0.850696    0.488269    0.856589    11.00000   -1.50000
AFIX   0
C5    1    0.622834    0.348765    0.717693    11.00000    0.01179    0.01081 =
         0.01139    0.00020    0.00313    0.00127
C6    1    0.434569    0.233035    0.652119    11.00000    0.01094    0.01220 =
         0.01065    0.00100    0.00352    0.00141
C7    1    0.335869    0.152649    0.596496    11.00000    0.01498    0.01707 =
         0.01208   -0.00280    0.00367   -0.00156
AFIX  43
H7    2    0.352215    0.122685    0.541132    11.00000   -1.20000
AFIX   0
C8    1    0.212139    0.117773    0.625097    11.00000    0.01539    0.02184 =
         0.01906   -0.00507    0.00453   -0.00645
AFIX  43
H8    2    0.142351    0.063500    0.588168    11.00000   -1.20000
AFIX   0
C9    1    0.188281    0.160921    0.707090    11.00000    0.01453    0.02535 =
         0.02151   -0.00271    0.00886   -0.00447
AFIX  43
H9    2    0.102236    0.135801    0.724266    11.00000   -1.20000
AFIX   0
C10   1    0.288100    0.239963    0.764069    11.00000    0.01547    0.02200 =
         0.01506   -0.00250    0.00754   -0.00068
AFIX  43
H10   2    0.272916    0.269061    0.819986    11.00000   -1.20000
AFIX   0
C11   1    0.411018    0.273831    0.734556    11.00000    0.01148    0.01373 =
         0.01085   -0.00120    0.00232    0.00022
C12   1    0.579066    0.371367    0.875520    11.00000    0.01826    0.02660 =
         0.01024   -0.00582    0.00442   -0.00243
AFIX 137
H12A  2    0.680443    0.340757    0.902475    11.00000   -1.50000
H12B  2    0.509796    0.332090    0.904691    11.00000   -1.50000
H12C  2    0.577729    0.457419    0.885925    11.00000   -1.50000
AFIX   0
HKLF 4


REM  mo_2025_ch201_1_0m_a.res in P2(1)/n
REM wR2 = 0.049351, GooF = S = 1.04618, Restrained GooF = 1.04618 for all data
REM R1 = 0.018789 for 3808 Fo > 4sig(Fo) and 0.019520 for all 3935 data
REM 179 parameters refined using 0 restraints

END

WGHT      0.0215      0.7502

REM Highest difference peak  0.477,  deepest hole -0.285,  1-sigma level  0.052
Q1    1   0.4214  0.2464  0.6941  11.00000  0.05    0.48
Q2    1   0.2745  0.1393  0.6138  11.00000  0.05    0.43
Q3    1   0.5864  0.3491  0.7529  11.00000  0.05    0.41
Q4    1   0.8758  0.4022  0.6561  11.00000  0.05    0.40
Q5    1   0.3815  0.1976  0.6208  11.00000  0.05    0.40
Q6    1   0.2054  0.1432  0.6653  11.00000  0.05    0.39
Q7    1   0.3458  0.2614  0.7463  11.00000  0.05    0.39
Q8    1   0.4958  0.2594  0.6420  11.00000  0.05    0.38
Q9    1   0.5973  0.3151  0.6792  11.00000  0.05    0.34
Q10   1   0.8145  0.3841  0.7185  11.00000  0.05    0.34
Q11   1   0.4774  0.3064  0.7614  11.00000  0.05    0.33
Q12   1   0.2420  0.2020  0.7337  11.00000  0.05    0.33
Q13   1   0.6806  0.3810  0.7240  11.00000  0.05    0.31
Q14   1   0.8174  0.4431  0.5790  11.00000  0.05    0.28
Q15   1   0.7181  0.3844  0.5400  11.00000  0.05    0.24
Q16   1   0.6898  0.3982  0.5267  11.00000  0.05    0.23
Q17   1   0.7748  0.4522  0.7641  11.00000  0.05    0.23
Q18   1   0.5554  0.3542  0.8221  11.00000  0.05    0.23
Q19   1   0.7037  0.1375  0.4767  11.00000  0.05    0.23
Q20   1   0.9242  0.3588  0.7185  11.00000  0.05    0.19
;
_shelx_res_checksum                10821
_shelx_hkl_file
;
  -1   0   0    1.40    0.60
  -1   0   0    0.20    0.60
  -1   0   0    0.90    0.40
  -1   0   0    0.70    0.40
  -1   0   0    0.80    0.50
  -1   0   0   -0.40    0.60
   1   0   0    0.60    0.60
   1   0   0    1.70    0.40
   1   0   0    0.40    0.40
   1   0   0    0.60    0.30
   1   0   0    0.50    0.50
   1   0   0    4.20    1.30
   1   0   0    0.30    0.30
  -2   0   0 4216.88  296.97
   2   0   0 4031.30  296.87
  -3   0   0   -0.10    0.80
  -3   0   0    1.40    1.40
  -3   0   0   -0.70    2.40
  -3   0   0   -0.20    0.80
  -3   0   0    0.40    1.20
   3   0   0    6.10    3.00
   3   0   0   -0.60    1.10
   3   0   0    0.90    0.90
   3   0   0    0.30    0.60
   3   0   0    0.70    0.90
   3   0   0    2.00    2.20
   3   0   0    2.20    1.50
  -4   0   0 2055.49  141.19
  -4   0   0 1829.02  137.79
  -4   0   0 1962.30  138.39
  -4   0   0 1942.01  139.19
   4   0   0 1729.43  136.99
   4   0   0 1960.70  137.79
   4   0   0 1891.31  138.39
   4   0   0 1836.62  140.69
   4   0   0 1955.40  138.59
  -5   0   0    5.80    2.50
  -5   0   0    0.40    2.30
  -5   0   0    0.50    1.70
  -5   0   0   -1.40    3.40
  -5   0   0    1.00    2.30
  -5   0   0    0.50    1.70
   5   0   0   -0.70    1.30
   5   0   0    1.40    2.20
   5   0   0    1.10    2.00
   5   0   0   -0.80    4.20
   5   0   0    1.00    2.00
   5   0   0    2.30    1.90
   5   0   0    3.20    1.50
  -6   0   0 3376.36  234.78
  -6   0   0 3173.58  234.88
  -6   0   0 3368.46  235.88
  -6   0   0 3437.16  238.58
  -6   0   0 3135.29  233.48
  -6   0   0 2984.30  233.68
   6   0   0 3165.68  235.58
   6   0   0 3096.99  233.78
   6   0   0 2951.30  234.28
   6   0   0 3076.19  232.48
   6   0   0 3487.95  234.98
   6   0   0 3085.59  238.18
   6   0   0 3381.46  233.68
   6   0   0 3554.34  233.58
  -7   0   0    1.30    2.80
  -7   0   0    0.20    2.00
  -7   0   0    3.40    5.80
  -7   0   0    1.50    2.50
  -7   0   0    3.20    3.80
  -7   0   0   -0.30    2.90
   7   0   0   -0.20    2.90
   7   0   0    2.70    3.30
   7   0   0   -1.60    1.80
   7   0   0    1.00    2.40
   7   0   0   -1.40    1.90
   7   0   0    0.80    2.40
   7   0   0    7.70    7.80
   7   0   0   -1.10    2.00
  -8   0   0  410.66   34.80
  -8   0   0  492.05   36.80
  -8   0   0  423.86   36.80
  -8   0   0  490.75   38.50
  -8   0   0  393.56   35.10
   8   0   0  465.95   36.60
   8   0   0  461.75   35.20
   8   0   0  386.26   34.60
   8   0   0  402.16   41.60
   8   0   0  417.86   37.50
   8   0   0  455.35   33.60
  -9   0   0   -6.40    4.10
  -9   0   0    0.00    4.40
  -9   0   0    0.70    4.50
  -9   0   0   -0.40    4.60
  -9   0   0   -2.80    4.50
  -9   0   0    0.80    3.20
   9   0   0   -0.90   12.00
   9   0   0    0.20    2.50
   9   0   0    7.90    3.60
   9   0   0    5.20    5.10
   9   0   0    2.90    5.30
   9   0   0   -0.70    2.50
   9   0   0    4.80    4.20
   9   0   0    3.10    7.60
 -10   0   0    7.80    6.70
 -10   0   0   16.80    8.10
 -10   0   0   11.20    4.50
  10   0   0  -10.70   13.70
  10   0   0    5.40    4.00
  10   0   0   -1.10    8.50
  10   0   0   13.00    4.60
  10   0   0   13.10    5.70
  10   0   0    9.30    6.50
  10   0   0   19.90   17.20
 -11   0   0    7.50    7.40
 -11   0   0    4.80    4.80
 -11   0   0    6.00    4.60
  11   0   0   -0.60    7.50
  11   0   0  -11.90   17.30
  11   0   0    1.50    4.90
  11   0   0    5.10    4.50
  11   0   0  -31.30   19.90
  11   0   0    2.00    4.00
 -12   0   0  327.07   30.60
 -12   0   0  400.76   35.90
 -12   0   0  375.26   31.00
  12   0   0  239.58   45.30
  12   0   0  342.87   47.20
  12   0   0  432.66   33.60
  12   0   0  298.57   46.90
  12   0   0  356.96   31.70
  12   0   0  440.06   36.20
  12  -1   0  167.58   36.70
  12  -1   0  114.69   20.00
  12  -1   0   89.39   26.10
  12  -1   0  152.08   18.40
  12  -1   0  137.09   17.40
  12  -1   0  154.38   16.20
 -12   1   0  107.49   20.70
 -12   1   0  131.49   16.60
 -12   1   0  142.29   16.30
 -12   1   0  144.09   20.50
  11  -1   0    5.10    8.40
  11  -1   0   -3.30   18.90
  11  -1   0   14.90    6.20
  11  -1   0   11.40    5.30
  11  -1   0   -3.00   20.30
  11  -1   0   18.40    6.20
  11  -1   0   14.40    6.00
 -11   1   0   17.10    9.00
 -11   1   0   16.40    6.20
  10  -1   0  931.21   66.79
  10  -1   0  805.12   63.49
  10  -1   0  764.72   73.69
  10  -1   0  891.81   65.89
  10  -1   0  959.40   68.99
  10  -1   0  708.63   68.79
  10  -1   0  950.10   78.19
 -10   1   0  924.01   71.09
 -10   1   0  965.30   69.09
 -10   1   0  841.22   65.49
 -10   1   0  754.12   66.79
   9  -1   0   20.70    8.30
   9  -1   0   30.90    6.40
   9  -1   0   27.90    4.80
   9  -1   0   27.30    7.90
   9  -1   0   38.00    8.50
   9  -1   0   31.50    6.60
   9  -1   0   30.10   10.50
  -9   1   0   25.30    7.90
  -9   1   0   30.90    8.20
  -9   1   0   26.20    7.20
  -9   1   0   20.00    6.80
   8  -1   0  449.16   35.60
   8  -1   0  415.46   37.90
   8  -1   0  443.56   43.20
   8  -1   0  470.15   33.70
   8  -1   0  458.05   37.10
   8  -1   0  451.35   35.70
   8  -1   0  438.86   37.00
   8  -1   0  452.15   35.20
  -8   1   0  518.15   43.00
  -8   1   0  442.56   36.10
  -8   1   0  459.85   38.70
  -8   1   0  394.16   37.10
  -8   1   0  409.46   36.60
   7  -1   0  188.68   19.60
   7  -1   0  210.98   17.30
   7  -1   0  215.68   20.10
   7  -1   0  225.28   25.10
   7  -1   0  206.78   18.80
   7  -1   0  246.18   19.40
   7  -1   0  203.58   20.90
  -7   1   0  226.18   19.10
  -7   1   0  298.67   25.20
  -7   1   0  202.38   24.00
  -7   1   0  212.68   19.40
  -7   1   0  239.48   21.00
  -7   1   0  205.78   19.90
   6  -1   0 3115.79  225.18
   6  -1   0 2943.01  228.88
   6  -1   0 3364.36  225.58
   6  -1   0 2795.62  224.58
   6  -1   0 2881.91  222.58
   6  -1   0 3114.59  224.28
   6  -1   0 3101.69  226.28
  -6   1   0 3363.96  226.88
  -6   1   0 3326.17  229.58
  -6   1   0 3049.20  224.08
  -6   1   0 3314.07  225.48
  -6   1   0 2866.51  224.38
   5  -1   0   17.60    4.20
   5  -1   0   15.10    3.40
   5  -1   0   14.10    3.10
   5  -1   0   19.00    6.40
   5  -1   0   16.70    2.70
   5  -1   0   23.20    3.80
   5  -1   0   27.20    5.60
   5  -1   0   16.10    4.20
  -5   1   0   10.90    2.60
  -5   1   0   13.00    6.30
  -5   1   0   15.80    3.80
  -5   1   0   21.90    4.30
  -5   1   0   25.30    5.60
  -5   1   0   20.70    3.90
   4  -1   0    1.20    1.20
   4  -1   0    7.00    4.60
   4  -1   0    3.40    2.20
   4  -1   0    9.20    2.30
   4  -1   0    0.20    1.30
   4  -1   0    1.90    1.90
  -4   1   0    3.90    1.60
  -4   1   0    0.90    1.70
  -4   1   0    7.50    2.40
  -4   1   0    2.60    1.70
  -4   1   0    4.80    2.10
   3  -1   0   26.60    5.00
   3  -1   0   21.00    4.30
   3  -1   0   17.80    2.80
   3  -1   0   24.70    2.70
   3  -1   0   14.50    2.90
   3  -1   0   14.60    4.30
  -3   1   0    8.40    2.30
  -3   1   0   15.40    2.90
  -3   1   0   16.70    4.80
  -3   1   0   16.90    2.70
  -3   1   0   13.10    2.50
  -3   1   0   15.80    3.20
   2  -1   0  633.84   47.70
   2  -1   0  662.23   47.40
   2  -1   0  676.43   46.70
   2  -1   0  640.04   47.40
   2  -1   0  677.83   49.10
   2  -1   0  628.54   48.00
  -2   1   0  667.33   48.20
  -2   1   0  644.44   47.50
  -2   1   0  675.33   47.80
  -2   1   0  588.74   47.20
  -2   1   0  670.83   47.40
  -2   1   0  688.13   49.20
  -2   1   0  618.14   47.80
   1  -1   0 1845.32  138.49
  -1   1   0 2021.10  139.39
   1   1   0 1812.82  131.29
   1   1   0 1833.72  131.19
  -2  -1   0  661.83   47.40
  -2  -1   0  639.94   47.50
  -2  -1   0  657.73   47.90
  -2  -1   0  640.84   47.40
  -2  -1   0  668.13   47.30
  -2  -1   0  703.03   48.80
  -2  -1   0  633.44   47.60
   2   1   0  643.44   48.70
   2   1   0  668.13   47.30
   2   1   0  639.94   47.90
   2   1   0  667.73   47.30
   2   1   0  630.24   47.40
   2   1   0  627.64   47.60
   2   1   0  638.34   47.60
  -3  -1   0   17.40    2.70
  -3  -1   0   21.20    3.50
  -3  -1   0   15.90    4.00
  -3  -1   0   14.80    2.40
  -3  -1   0   13.90    2.50
   3   1   0   10.70    2.10
   3   1   0   17.30    2.50
   3   1   0   19.20    3.50
   3   1   0    9.40    1.90
   3   1   0   13.90    2.10
  -4  -1   0    4.50    1.60
  -4  -1   0    0.40    1.90
  -4  -1   0    2.00    1.20
  -4  -1   0   -2.10    3.70
  -4  -1   0    0.90    1.20
  -4  -1   0    0.30    1.60
   4   1   0    2.40    1.40
   4   1   0    3.40    1.80
   4   1   0    1.60    1.40
   4   1   0    1.20    1.30
   4   1   0    1.50    2.30
   4   1   0   -0.40    1.00
   4   1   0    1.70    1.70
  -5  -1   0   16.90    3.90
  -5  -1   0   14.10    5.50
  -5  -1   0   16.80    4.10
  -5  -1   0   16.00    4.10
  -5  -1   0   17.60    3.60
  -5  -1   0   17.00    3.30
   5   1   0   16.80    3.70
   5   1   0   15.20    3.00
   5   1   0   12.80    3.40
   5   1   0   16.40    3.20
   5   1   0    6.00    5.10
   5   1   0    9.30    3.20
   5   1   0   15.20    3.60
  -6  -1   0 2959.80  221.68
  -6  -1   0 3169.28  223.98
  -6  -1   0 3271.57  226.58
  -6  -1   0 2884.81  221.98
  -6  -1   0 2748.53  222.78
  -6  -1   0 3283.07  222.98
   6   1   0 2909.91  221.08
   6   1   0 2933.71  222.68
   6   1   0 2955.70  226.38
   6   1   0 3292.47  221.98
   6   1   0 3005.50  223.78
   6   1   0 3235.18  223.08
   6   1   0 3265.97  221.68
  -7  -1   0  205.88   19.10
  -7  -1   0  200.08   20.30
  -7  -1   0  235.28   21.70
  -7  -1   0  218.08   19.60
  -7  -1   0  249.78   20.80
   7   1   0  206.68   20.30
   7   1   0  232.98   20.50
   7   1   0  246.18   25.40
   7   1   0  227.28   18.50
   7   1   0  225.28   21.50
   7   1   0  242.38   19.20
   7   1   0  232.58   19.30
  -8  -1   0  396.86   34.80
  -8  -1   0  456.95   33.80
  -8  -1   0  485.05   36.90
  -8  -1   0  485.75   38.50
  -8  -1   0  395.66   35.20
   8   1   0  413.56   35.20
   8   1   0  415.06   37.50
   8   1   0  428.76   34.10
   8   1   0  468.65   41.50
   8   1   0  398.16   40.70
   8   1   0  496.65   37.10
   8   1   0  400.16   36.20
   8   1   0  471.55   34.90
   8   1   0  445.56   35.20
  -9  -1   0   26.40    6.70
  -9  -1   0   25.70    8.50
  -9  -1   0   28.20    4.80
   9   1   0   26.00    7.30
   9   1   0   20.40    7.50
   9   1   0   29.90    6.10
   9   1   0   11.90    5.40
   9   1   0   31.30   11.60
   9   1   0   29.10    6.30
   9   1   0   24.20   14.50
   9   1   0   31.20    8.70
 -10  -1   0  820.42   69.09
 -10  -1   0 1026.40   73.69
 -10  -1   0  971.00   70.79
 -10  -1   0  882.91   66.39
 -10  -1   0 1055.19   71.49
  10   1   0  854.51   75.19
  10   1   0  884.41   70.19
  10   1   0  857.11   69.59
  10   1   0  953.10   68.29
  10   1   0  752.92   69.39
  10   1   0  762.52   71.29
 -11  -1   0   12.80    4.90
 -11  -1   0   15.20    8.50
 -11  -1   0   16.00    4.90
  11   1   0   -7.70   20.40
  11   1   0    5.90    4.90
  11   1   0    8.00    5.60
  11   1   0    5.00    9.00
  11   1   0   34.10   18.10
  11   1   0   16.10    8.90
  11   1   0    9.40    5.80
 -12  -1   0  105.29   18.30
 -12  -1   0  135.69   13.40
 -12  -1   0  115.39   19.30
 -12  -1   0  132.19   13.40
  12   1   0  142.89   18.20
  12   1   0   97.69   28.00
  12   1   0  137.09   15.20
  12   1   0   95.29   18.30
  12   1   0  142.09   16.40
  12   1   0  121.39   30.10
  12  -2   0  160.08   36.40
  11  -2   0  104.99   17.00
  11  -2   0  140.79   17.40
  11  -2   0  150.98   15.30
  11  -2   0   95.09   28.30
  11  -2   0  135.99   17.70
 -11   2   0  159.88   21.30
 -11   2   0  139.19   16.60
 -11   2   0  130.59   18.70
  10  -2   0   26.70    4.30
  10  -2   0   21.10    8.80
  10  -2   0   36.90   17.10
  10  -2   0   22.80    8.40
  10  -2   0   24.60    6.90
  10  -2   0   23.70    6.60
  10  -2   0   20.70    5.90
 -10   2   0   20.80    7.10
 -10   2   0   21.80    7.30
 -10   2   0   29.90    9.70
   9  -2   0  793.12   60.09
   9  -2   0  769.42   62.19
   9  -2   0  814.12   60.89
   9  -2   0  771.52   57.69
   9  -2   0  762.72   68.49
   9  -2   0  692.63   63.19
  -9   2   0  861.51   64.99
  -9   2   0  903.31   63.39
  -9   2   0  859.81   69.79
  -9   2   0  716.63   61.29
  -9   2   0  755.82   64.09
   8  -2   0    3.90    4.60
   8  -2   0   13.60    2.70
   8  -2   0   10.50    3.80
   8  -2   0   27.10    9.10
   8  -2   0   10.60    3.60
   8  -2   0    7.60    4.50
   8  -2   0   -6.00    6.70
   8  -2   0    5.30    3.40
  -8   2   0   11.50    4.70
  -8   2   0   11.80    5.60
  -8   2   0    4.30    7.50
  -8   2   0    7.80    4.20
  -8   2   0   15.30    5.90
   7  -2   0  251.17   19.90
   7  -2   0  230.78   21.10
   7  -2   0  207.78   21.60
   7  -2   0  199.18   20.70
   7  -2   0  243.48   20.30
   7  -2   0  227.88   26.30
   7  -2   0  239.38   18.00
   7  -2   0  247.68   20.20
  -7   2   0  229.48   20.00
  -7   2   0  225.78   21.70
  -7   2   0  253.67   21.70
  -7   2   0  241.48   22.70
  -7   2   0  225.88   21.90
  -7   2   0  248.78   25.80
   6  -2   0  192.78   16.90
   6  -2   0  188.68   15.70
   6  -2   0  160.98   16.10
   6  -2   0  195.18   15.40
   6  -2   0  177.88   21.00
   6  -2   0  175.18   15.50
   6  -2   0  161.08   13.60
  -6   2   0  196.98   17.00
  -6   2   0  169.68   17.40
  -6   2   0  207.38   20.60
  -6   2   0  177.18   15.50
  -6   2   0  167.98   15.80
   5  -2   0  982.60   75.09
   5  -2   0 1099.29   79.39
   5  -2   0 1012.90   76.69
   5  -2   0 1058.79   81.19
   5  -2   0 1056.49   76.49
   5  -2   0  985.10   78.29
   5  -2   0 1069.29   77.59
  -5   2   0 1057.89   77.69
  -5   2   0 1014.70   78.09
  -5   2   0  987.90   76.99
  -5   2   0 1150.28   81.59
  -5   2   0 1023.40   76.59
  -5   2   0 1107.99   78.89
   4  -2   0 5001.30  366.06
   4  -2   0 5077.99  366.76
   4  -2   0 5097.09  369.56
   4  -2   0 5007.40  367.56
   4  -2   0 5099.09  366.96
   4  -2   0 5035.90  364.66
  -4   2   0 5013.90  366.36
  -4   2   0 5308.47  369.76
  -4   2   0 5317.47  367.86
  -4   2   0 4741.23  367.06
  -4   2   0 5095.29  366.06
  -4   2   0 5431.26  367.06
   3  -2   0 1764.72  138.89
   3  -2   0 1919.31  136.49
   3  -2   0 1825.72  136.89
   3  -2   0 1973.00  136.29
   3  -2   0 1813.12  137.09
   3  -2   0 1856.91  137.59
   3  -2   0 1999.10  136.69
  -3   2   0 1831.22  136.29
  -3   2   0 1852.61  136.69
  -3   2   0 1905.51  139.09
  -3   2   0 1970.30  136.59
  -3   2   0 1964.60  137.79
  -3   2   0 1824.02  137.29
  -3   2   0 1954.10  137.09
   2  -2   0 3485.55  241.88
   2  -2   0 3215.08  242.78
   2  -2   0 3316.97  241.38
  -2   2   0 3468.95  241.48
  -2   2   0 3305.67  242.88
  -2  -2   0 3327.97  238.68
  -2  -2   0 3201.68  238.38
  -2  -2   0 3228.68  238.58
  -2  -2   0 3350.56  238.18
   2   2   0 3398.26  238.78
   2   2   0 3478.65  239.58
   2   2   0 3288.57  238.38
   2   2   0 3362.86  238.58
   2   2   0 3278.27  239.18
  -3  -2   0 1911.01  136.09
  -3  -2   0 1864.61  135.59
  -3  -2   0 1832.92  135.59
  -3  -2   0 1916.31  135.99
  -3  -2   0 1934.11  136.59
   3   2   0 1795.42  136.49
   3   2   0 2040.50  135.59
   3   2   0 2008.50  136.19
   3   2   0 1791.42  137.59
   3   2   0 1769.82  135.99
   3   2   0 1730.63  135.79
   3   2   0 1856.81  135.49
   3   2   0 2004.70  137.49
  -4  -2   0 5201.78  359.16
  -4  -2   0 4736.13  358.36
  -4  -2   0 5090.59  357.76
  -4  -2   0 4791.62  357.76
   4   2   0 4892.11  359.06
   4   2   0 4699.93  357.76
   4   2   0 5063.89  360.86
   4   2   0 5295.37  360.36
   4   2   0 5132.29  357.66
  -5  -2   0 1047.60   74.49
  -5  -2   0 1071.29   76.59
  -5  -2   0 1024.80   75.79
  -5  -2   0  998.20   77.29
  -5  -2   0  981.30   75.79
  -5  -2   0 1004.60   76.59
   5   2   0 1112.09   75.89
   5   2   0 1047.60   76.59
   5   2   0 1060.29   78.89
   5   2   0  976.40   77.19
   5   2   0 1042.10   75.59
   5   2   0 1021.20   76.59
   5   2   0  983.20   75.59
   5   2   0 1083.69   79.89
  -6  -2   0  177.18   16.60
  -6  -2   0  167.38   15.60
  -6  -2   0  186.28   16.80
  -6  -2   0  198.18   17.80
  -6  -2   0  177.68   14.20
   6   2   0  186.58   15.50
   6   2   0  189.68   15.60
   6   2   0  181.18   18.80
   6   2   0  165.88   17.10
   6   2   0  196.28   15.60
   6   2   0  200.38   20.60
   6   2   0  178.48   16.60
  -7  -2   0  213.88   18.20
  -7  -2   0  244.88   22.80
  -7  -2   0  257.87   20.40
  -7  -2   0  234.78   21.40
  -7  -2   0  223.98   20.20
   7   2   0  254.37   19.90
   7   2   0  267.57   20.30
   7   2   0  239.98   21.20
   7   2   0  223.08   22.00
   7   2   0  236.88   21.10
   7   2   0  251.67   26.00
   7   2   0  229.18   24.50
   7   2   0  225.68   19.60
  -8  -2   0   10.40    3.00
  -8  -2   0   13.60    4.40
  -8  -2   0   17.30    6.10
  -8  -2   0    9.90    4.60
  -8  -2   0   10.30    2.90
  -8  -2   0    5.10    5.00
   8   2   0   10.20    4.70
   8   2   0    1.00    9.10
   8   2   0    4.20    6.40
   8   2   0   16.60    5.80
   8   2   0   11.70    5.50
   8   2   0   15.90    4.50
   8   2   0   16.10    4.50
  -9  -2   0  881.21   65.39
  -9  -2   0  893.91   61.39
  -9  -2   0  686.73   63.69
  -9  -2   0  904.51   67.69
  -9  -2   0  873.11   61.39
   9   2   0  870.51   65.49
   9   2   0  791.62   66.79
   9   2   0  752.42   70.99
   9   2   0  887.71   63.89
   9   2   0  794.72   62.99
   9   2   0  769.22   64.99
   9   2   0  826.12   70.19
 -10  -2   0   30.50    4.80
 -10  -2   0   24.80    8.30
 -10  -2   0   30.90    4.40
  10   2   0   21.20    5.00
  10   2   0   32.80   16.40
  10   2   0   30.60    8.10
  10   2   0   24.80    6.40
  10   2   0   16.30    5.80
  10   2   0   18.40    7.50
  10   2   0   20.20   14.60
 -11  -2   0  162.58   18.50
 -11  -2   0  126.89   19.50
  11   2   0  134.49   29.10
  11   2   0   69.19   16.00
  11   2   0  120.29   13.30
  11   2   0  103.49   16.60
  11   2   0  114.29   14.40
  11   2   0   81.49   24.30
  11   2   0  146.59   16.20
  12   2   0  148.99   32.10
  11  -3   0  118.49   18.70
  11  -3   0  157.18   30.10
  11  -3   0  163.28   16.80
  11  -3   0  130.79   18.20
  11  -3   0  160.78   30.00
 -11   3   0  134.69   18.20
 -11   3   0  159.18   19.50
 -11   3   0  165.48   21.50
  10  -3   0  578.04   64.59
  10  -3   0  633.64   50.59
  10  -3   0  677.93   48.80
 -10   3   0  599.04   52.49
 -10   3   0  645.04   50.99
 -10   3   0  452.55   49.60
   9  -3   0  610.74   57.89
   9  -3   0  715.13   52.29
   9  -3   0  554.54   52.39
   9  -3   0  553.94   50.69
   9  -3   0  717.63   50.19
   9  -3   0  690.53   50.29
  -9   3   0  612.54   49.99
  -9   3   0  542.55   52.29
  -9   3   0  560.64   50.29
  -9   3   0  721.53   54.89
  -9   3   0  654.43   59.19
  -9   3   0  715.03   52.69
   8  -3   0   79.19    9.30
   8  -3   0   77.79   10.10
   8  -3   0   43.50    9.20
   8  -3   0   76.59   16.50
   8  -3   0   67.79    9.90
   8  -3   0   75.09   10.80
   8  -3   0   85.99    9.10
  -8   3   0   70.19   10.40
  -8   3   0   63.69   10.70
  -8   3   0  100.39   19.00
  -8   3   0   63.59   10.90
  -8   3   0   72.69    9.50
  -8   3   0   69.59   10.80
   7  -3   0  782.52   64.49
   7  -3   0  700.93   59.09
   7  -3   0  764.92   58.29
   7  -3   0  718.23   60.49
   7  -3   0  819.32   58.69
   7  -3   0  813.82   58.09
   7  -3   0  747.03   59.59
  -7   3   0  791.72   61.29
  -7   3   0  692.03   58.69
  -7   3   0  763.42   58.39
  -7   3   0  844.92   65.39
  -7   3   0  838.52   60.19
   6  -3   0 1858.81  149.79
   6  -3   0 2067.29  145.19
   6  -3   0 2036.30  146.39
   6  -3   0 1955.10  145.89
   6  -3   0 1844.72  144.69
   6  -3   0 2147.59  144.79
   6  -3   0 1922.21  146.99
  -6   3   0 2036.00  150.28
  -6   3   0 1894.41  145.29
  -6   3   0 2112.09  147.79
  -6   3   0 1905.41  144.79
  -6   3   0 2075.89  146.39
   5  -3   0  396.16   30.00
   5  -3   0  478.35   33.00
   5  -3   0  341.27   33.90
   5  -3   0  385.66   31.90
   5  -3   0  380.86   30.10
   5  -3   0  389.36   30.30
   5  -3   0  418.06   31.20
  -5   3   0  339.27   30.30
  -5   3   0  372.16   30.00
  -5   3   0  359.76   31.40
  -5   3   0  409.76   31.60
  -5   3   0  369.76   34.60
  -5   3   0  409.76   32.40
   4  -3   0   45.60    5.10
   4  -3   0   66.89    6.50
   4  -3   0   45.60    5.50
   4  -3   0   51.39    5.30
   4  -3   0   41.00    5.90
   4  -3   0   42.40    8.70
  -4   3   0   52.39    5.40
  -4   3   0   58.59   10.10
  -4   3   0   49.60    5.40
  -4   3   0   41.30    6.00
  -4   3   0   46.10    5.70
  -4   3   0   35.10    5.70
  -4   3   0   49.10    6.60
   3  -3   0 1710.93  131.89
   3  -3   0 1741.03  134.19
   3  -3   0 1748.23  131.39
   3  -3   0 1874.11  132.69
   3  -3   0 1900.51  131.69
   3  -3   0 1844.32  132.29
   3  -3   0 1803.92  131.29
  -3   3   0 1876.91  134.49
  -3   3   0 1942.31  132.99
  -3   3   0 1690.43  132.29
  -3   3   0 2014.30  132.39
  -3   3   0 1817.52  131.39
  -3   3   0 1787.92  131.79
  -3   3   0 1791.92  131.59
  -3   3   0 1764.92  131.39
   2  -3   0  816.82   59.69
   2  -3   0  795.32   59.49
   2  -3   0  816.62   58.99
   2  -3   0  794.12   59.19
   2  -3   0  769.52   58.89
   2  -3   0  821.72   58.69
  -2   3   0  823.92   58.99
  -2   3   0  767.72   58.99
  -2   3   0  872.31   59.29
  -2   3   0  835.42   59.89
  -2   3   0  791.52   58.69
  -2   3   0  832.82   59.39
  -2   3   0  805.92   60.89
  -2   3   0  786.72   59.59
   0  -3   0    1.30    1.10
   0  -3   0    1.00    0.60
   0  -3   0   -0.10    0.70
   0  -3   0    2.00    0.60
   0  -3   0   -0.10    0.60
   0  -3   0    3.20    0.70
   0  -3   0    0.40    0.50
   0   3   0    0.30    0.60
   0   3   0    2.40    1.40
   0   3   0    0.60    0.60
   0   3   0    3.40    0.90
   0   3   0    2.80    0.80
   0   3   0    1.90    0.80
   0   3   0    0.50    0.60
   0   3   0    0.10    0.60
  -2  -3   0  775.82   57.79
  -2  -3   0  774.72   58.59
  -2  -3   0  855.91   58.89
  -2  -3   0  797.82   57.69
  -2  -3   0  757.12   58.29
  -2  -3   0  785.42   57.99
  -2  -3   0  858.21   57.99
   2   3   0  784.42   58.49
   2   3   0  725.63   58.39
   2   3   0  771.62   58.19
   2   3   0  837.82   58.09
   2   3   0  804.32   57.79
   2   3   0  806.32   58.79
   2   3   0  847.02   57.79
   2   3   0  787.62   58.09
  -3  -3   0 1747.73  130.79
  -3  -3   0 1720.53  129.99
  -3  -3   0 1838.82  130.09
  -3  -3   0 1736.73  130.39
  -3  -3   0 1779.62  130.29
   3   3   0 1802.02  131.59
   3   3   0 1896.01  129.99
   3   3   0 1841.92  130.49
   3   3   0 1870.21  131.09
   3   3   0 1837.02  129.99
   3   3   0 1826.92  132.19
   3   3   0 1817.62  130.39
   3   3   0 1731.73  130.49
  -4  -3   0   53.59    6.40
  -4  -3   0   48.20    5.20
  -4  -3   0   42.50    5.10
  -4  -3   0   44.50    5.50
   4   3   0   45.70    8.00
   4   3   0   47.10    7.50
   4   3   0   49.70    5.20
   4   3   0   51.79    5.50
   4   3   0   46.50    6.20
   4   3   0   45.00    5.60
   4   3   0   52.09    5.60
   4   3   0   57.19    5.80
  -5  -3   0  349.87   28.30
  -5  -3   0  375.06   28.30
  -5  -3   0  358.16   28.80
  -5  -3   0  344.47   29.00
   5   3   0  383.16   28.30
   5   3   0  400.56   29.20
   5   3   0  343.67   28.50
   5   3   0  361.36   29.80
   5   3   0  373.66   31.20
   5   3   0  386.16   28.30
   5   3   0  351.96   31.80
  -6  -3   0 2027.00  142.49
  -6  -3   0 1855.01  141.59
  -6  -3   0 1760.82  142.49
   6   3   0 1811.72  145.69
   6   3   0 1876.81  143.59
   6   3   0 1874.21  141.69
   6   3   0 2121.59  145.79
   6   3   0 1860.91  142.49
   6   3   0 2098.89  141.59
   6   3   0 2024.20  142.69
   6   3   0 2111.69  141.79
  -7  -3   0  747.63   56.79
  -7  -3   0  689.23   57.79
  -7  -3   0  802.92   57.99
  -7  -3   0  708.23   56.79
   7   3   0  825.72   56.89
   7   3   0  739.63   62.29
   7   3   0  800.32   58.09
   7   3   0  754.02   61.09
   7   3   0  725.33   58.99
   7   3   0  765.62   56.49
   7   3   0  701.43   57.69
  -8  -3   0   74.99   10.70
  -8  -3   0  103.69   11.40
  -8  -3   0   53.79    9.00
  -8  -3   0   72.29    9.10
   8   3   0   77.69   16.10
   8   3   0   79.89    9.40
   8   3   0   64.19   14.40
   8   3   0   85.79    9.00
   8   3   0   87.59   10.40
   8   3   0   69.39   10.60
  -9  -3   0  721.53   54.59
  -9  -3   0  611.84   50.99
  -9  -3   0  616.24   52.49
  -9  -3   0  752.62   52.79
   9   3   0  627.44   53.69
   9   3   0  684.13   57.29
   9   3   0  650.23   50.59
   9   3   0  588.34   51.89
   9   3   0  632.54   54.19
   9   3   0  645.04   50.09
 -10  -3   0  631.64   48.90
 -10  -3   0  650.93   51.19
  10   3   0  450.35   49.00
  10   3   0  591.44   48.60
  10   3   0  527.55   56.49
  10   3   0  632.04   47.20
  10   3   0  628.94   55.19
  10   3   0  599.24   46.40
 -11  -3   0  173.28   21.50
 -11  -3   0  159.08   19.60
  11   3   0  185.38   32.60
  11   3   0  114.59   29.50
  11   3   0  151.08   17.90
  11   3   0  162.48   16.50
  11   3   0  125.29   20.80
  11   3   0  171.18   17.40
  11  -4   0  415.46   38.80
  11  -4   0  373.06   50.59
  11  -4   0  428.46   36.80
 -11   4   0  484.55   43.00
  10  -4   0   45.60   20.30
  10  -4   0   -4.60    6.80
  10  -4   0   -2.60    4.60
  10  -4   0   -1.30    4.30
 -10   4   0   -4.00    6.50
 -10   4   0   -7.70   16.30
 -10   4   0    2.20    5.80
 -10   4   0   -3.00    6.50
   9  -4   0  572.24   51.69
   9  -4   0  628.24   52.49
   9  -4   0  735.33   62.09
   9  -4   0  666.43   50.79
   9  -4   0  746.63   51.59
   9  -4   0  631.74   51.79
  -9   4   0  551.04   53.09
  -9   4   0  581.94   51.49
  -9   4   0  732.93   55.79
  -9   4   0  611.44   50.79
  -9   4   0  651.13   59.89
  -9   4   0  718.13   53.59
   8  -4   0   78.89    9.10
   8  -4   0   83.79    9.80
   8  -4   0   72.59   18.50
   8  -4   0   76.19   11.40
   8  -4   0   72.09   11.50
   8  -4   0   76.39    9.40
   8  -4   0   80.19   12.90
  -8   4   0   87.29   17.10
  -8   4   0   89.79   11.90
  -8   4   0   84.29   13.90
  -8   4   0   71.99    9.70
  -8   4   0   61.19   11.60
  -8   4   0   65.59   11.50
   7  -4   0    8.90    3.80
   7  -4   0    8.80    8.80
   7  -4   0   11.40    4.60
   7  -4   0    1.00    3.30
   7  -4   0   12.80    3.80
   7  -4   0    4.80    2.50
   7  -4   0    7.40    4.40
  -7   4   0    7.70    7.40
  -7   4   0    6.30    3.90
  -7   4   0   10.20    4.90
  -7   4   0    7.20    4.10
  -7   4   0    6.00    2.70
  -7   4   0    5.80    4.40
   6  -4   0   85.59    8.60
   6  -4   0   80.99    9.10
   6  -4   0   61.09   12.90
   6  -4   0   73.99    7.90
   6  -4   0   62.49    9.40
   6  -4   0   77.19    9.30
   6  -4   0   69.09    8.00
  -6   4   0   75.89   14.30
  -6   4   0   79.69   12.00
  -6   4   0   66.59    8.60
  -6   4   0   70.49    8.10
  -6   4   0   58.39   14.20
  -6   4   0   83.19    9.70
   5  -4   0 3316.57  250.07
   5  -4   0 3358.06  249.97
   5  -4   0 3515.15  249.78
   5  -4   0 3227.48  254.27
   5  -4   0 3445.16  250.87
   5  -4   0 3470.35  251.27
  -5   4   0 3711.63  251.47
  -5   4   0 3426.66  250.67
  -5   4   0 3717.03  252.67
  -5   4   0 3517.45  250.27
  -5   4   0 3645.14  255.07
  -5   4   0 3339.07  251.67
  -5   4   0 3385.56  249.97
   4  -4   0  715.33   52.29
   4  -4   0  713.63   50.99
   4  -4   0  671.33   51.79
   4  -4   0  677.53   51.09
   4  -4   0  638.74   52.39
   4  -4   0  697.63   55.19
  -4   4   0  677.73   52.59
  -4   4   0  734.13   55.39
  -4   4   0  687.43   50.99
  -4   4   0  652.23   51.09
  -4   4   0  704.33   53.09
  -4   4   0  720.83   51.39
  -4   4   0  675.13   51.59
   3  -4   0 2099.39  151.38
   3  -4   0 2063.39  150.88
   3  -4   0 1967.70  153.68
   3  -4   0 2116.09  152.08
   3  -4   0 2075.59  150.98
   3  -4   0 2134.19  151.68
  -3   4   0 2147.29  153.98
  -3   4   0 2012.10  150.58
  -3   4   0 2043.50  151.18
  -3   4   0 2250.37  151.68
  -3   4   0 2225.98  152.48
  -3   4   0 2086.29  151.98
  -3   4   0 1970.80  150.88
  -3   4   0 2057.49  150.98
   2  -4   0  154.18   12.50
   2  -4   0  140.89   12.80
   2  -4   0  148.99   12.20
   2  -4   0  157.28   12.80
   2  -4   0  150.58   12.60
   2  -4   0  161.48   14.60
  -2   4   0  147.89   12.40
  -2   4   0  144.49   14.20
  -2   4   0  146.59   12.90
  -2   4   0  154.28   12.40
  -2   4   0  157.48   12.00
  -2   4   0  160.88   11.50
  -2   4   0  150.88   12.50
  -2   4   0  159.58   13.20
   1  -4   0   86.49    7.50
   1  -4   0   98.99    7.40
   1  -4   0   89.79    7.50
   1  -4   0   74.49    7.10
   1  -4   0   80.79    8.60
   1  -4   0   80.49    7.20
  -1   4   0   83.29    7.60
  -1   4   0   84.29    8.60
  -1   4   0   93.89    7.80
  -1   4   0   84.49    6.90
  -1   4   0   95.09    7.40
  -1   4   0   83.89    7.40
  -1   4   0   83.89    7.40
  -1   4   0   93.39    7.80
   0  -4   0   85.19    6.30
   0  -4   0   81.09    6.10
   0  -4   0   75.29    6.50
   0  -4   0   74.39    6.00
   0  -4   0   76.79    6.90
   0  -4   0   70.89    6.40
   0  -4   0   77.09    7.10
   0   4   0   75.69    6.20
   0   4   0   77.39    7.20
   0   4   0   73.89    6.60
   0   4   0   70.69    6.30
   0   4   0   73.29    6.50
   0   4   0   75.39    6.60
   0   4   0   83.29    6.30
   0   4   0   78.29    6.50
   0   4   0   67.59    6.80
  -1  -4   0   84.59    6.80
  -1  -4   0   79.49    7.50
  -1  -4   0   75.59    7.20
  -1  -4   0   94.39    7.80
  -1  -4   0   72.99    6.90
  -1  -4   0   90.29    6.70
  -1  -4   0   80.69    6.70
   1   4   0   96.39    7.80
   1   4   0   90.99    7.10
   1   4   0   88.59    7.20
   1   4   0   86.19    7.30
   1   4   0   92.29    6.80
   1   4   0   92.79    7.80
   1   4   0   97.79    6.90
   1   4   0   94.79    7.50
   1   4   0   85.59    7.00
   1   4   0   82.79    7.60
  -2  -4   0  169.38   13.10
  -2  -4   0  151.48   12.00
  -2  -4   0  153.68   12.20
  -2  -4   0  153.08   13.30
  -2  -4   0  146.59   12.30
  -2  -4   0  154.38   12.20
   2   4   0  163.08   12.40
   2   4   0  174.08   13.40
   2   4   0  168.78   12.60
   2   4   0  155.88   12.90
   2   4   0  171.18   12.20
   2   4   0  160.78   12.10
   2   4   0  147.99   12.60
   2   4   0  154.28   13.00
  -3  -4   0 2141.19  151.78
  -3  -4   0 2182.58  151.98
  -3  -4   0 2155.78  152.08
  -3  -4   0 2100.79  151.28
  -3  -4   0 2049.70  151.58
  -3  -4   0 2036.50  151.08
   3   4   0 2343.77  151.28
   3   4   0 2000.40  153.08
   3   4   0 2123.89  151.18
   3   4   0 1991.90  152.58
   3   4   0 2069.59  153.28
   3   4   0 1992.10  151.78
   3   4   0 2163.78  151.58
   3   4   0 2035.30  151.68
  -4  -4   0  660.73   49.99
  -4  -4   0  649.83   50.99
  -4  -4   0  655.43   49.80
  -4  -4   0  641.24   50.39
  -4  -4   0  668.53   50.29
   4   4   0  670.23   50.59
   4   4   0  705.93   51.39
   4   4   0  683.33   52.79
   4   4   0  622.24   50.59
   4   4   0  748.03   49.99
   4   4   0  714.63   49.99
   4   4   0  703.43   52.19
  -5  -4   0 3285.17  247.78
  -5  -4   0 3436.26  249.28
  -5  -4   0 3390.16  247.88
  -5  -4   0 3351.96  248.58
   5   4   0 3262.07  248.38
   5   4   0 3601.14  247.88
   5   4   0 3713.93  248.78
   5   4   0 3354.06  251.37
   5   4   0 3507.05  249.68
   5   4   0 3291.07  248.58
   5   4   0 3635.44  247.98
   5   4   0 3452.85  250.57
  -6  -4   0   66.09    8.00
  -6  -4   0   73.89    8.80
  -6  -4   0   83.39   10.00
  -6  -4   0   78.69    9.00
   6   4   0   72.59    9.50
   6   4   0   83.99    8.90
   6   4   0   87.69    8.20
   6   4   0   72.99   12.70
   6   4   0   70.39   11.80
   6   4   0   73.79    7.90
  -7  -4   0   10.30    4.20
  -7  -4   0    3.20    3.10
  -7  -4   0    9.40    3.50
  -7  -4   0    7.90    4.70
  -7  -4   0   12.00    3.80
   7   4   0    9.90    3.30
   7   4   0   10.80    4.30
   7   4   0    6.60    2.90
   7   4   0    7.30    3.40
   7   4   0   21.10    7.40
   7   4   0   13.50    4.40
   7   4   0   -0.70    6.70
  -8  -4   0   59.89    8.70
  -8  -4   0   68.59    9.80
  -8  -4   0   92.09   10.70
  -8  -4   0   69.79   11.30
   8   4   0   68.19    8.90
   8   4   0   70.19    9.80
   8   4   0   66.09   10.40
   8   4   0   81.89    8.90
   8   4   0  103.39   16.70
   8   4   0   74.49   15.00
   8   4   0   85.19   13.00
  -9  -4   0  737.73   53.69
  -9  -4   0  582.84   49.80
  -9  -4   0  683.83   51.19
  -9  -4   0  613.74   51.49
   9   4   0  634.74   51.29
   9   4   0  611.94   55.29
   9   4   0  648.54   49.20
   9   4   0  673.63   51.39
   9   4   0  550.94   56.39
   9   4   0  587.14   52.69
 -10  -4   0    2.00    5.60
 -10  -4   0    1.90    5.10
  10   4   0    4.70    7.00
  10   4   0   -0.70    3.60
  10   4   0    0.60    3.90
  10   4   0   -1.40    6.40
  10   4   0   15.10   13.60
  10   4   0   -1.20    3.60
 -11  -4   0  389.16   35.00
 -11  -4   0  412.16   37.10
  11   4   0  382.46   42.20
  11   4   0  425.06   34.80
  11   4   0  391.96   32.00
  11   4   0  276.87   37.90
  11   4   0  311.97   33.70
  11   4   0  396.76   32.30
  11   4   0  413.56   70.09
  11  -5   0   15.40   26.20
  11  -5   0   62.09   11.00
  11  -5   0   27.10    8.00
 -11   5   0   36.70   11.50
 -11   5   0   56.19   13.20
 -11   5   0   48.60   13.50
  10  -5   0   39.80    8.10
  10  -5   0   34.10    8.60
  10  -5   0    0.30   19.50
 -10   5   0   17.70   19.00
 -10   5   0   22.10    9.10
 -10   5   0   40.70   11.30
 -10   5   0   29.30    9.90
   9  -5   0  101.39   13.10
   9  -5   0  137.49   14.00
   9  -5   0  125.09   16.90
   9  -5   0  145.69   25.80
   9  -5   0  125.09   15.70
  -9   5   0  112.09   14.40
  -9   5   0  150.98   18.70
  -9   5   0  115.49   17.50
  -9   5   0  161.58   26.10
  -9   5   0  126.89   16.70
  -9   5   0  123.69   15.10
   8  -5   0   71.69   17.60
   8  -5   0   45.10    9.00
   8  -5   0   43.20    9.10
   8  -5   0   58.99    8.60
   8  -5   0   46.70    8.70
   8  -5   0   59.29    9.10
  -8   5   0   54.99   10.60
  -8   5   0   46.60    9.40
  -8   5   0   61.29   16.50
  -8   5   0   57.09    9.60
  -8   5   0   47.10    7.30
  -8   5   0   47.00    9.90
   7  -5   0  287.07   24.20
   7  -5   0  281.77   25.70
   7  -5   0  304.77   24.70
   7  -5   0  303.27   31.90
   7  -5   0  282.37   26.70
   7  -5   0  271.47   25.10
  -7   5   0  279.67   24.20
  -7   5   0  321.87   28.00
  -7   5   0  363.86   32.20
  -7   5   0  294.47   26.10
  -7   5   0  290.67   26.60
  -7   5   0  269.17   25.00
   6  -5   0    2.00    2.40
   6  -5   0   -1.50    2.50
   6  -5   0    1.50    2.70
   6  -5   0    5.20    3.00
   6  -5   0    1.80    2.90
   6  -5   0   -0.80    6.70
  -6   5   0   -0.60    2.30
  -6   5   0    5.20    3.40
  -6   5   0    4.80    2.90
  -6   5   0  -11.40    6.70
  -6   5   0    3.90    4.70
  -6   5   0    9.00    3.00
   5  -5   0 3134.69  214.68
   5  -5   0 2834.02  213.88
   5  -5   0 3004.60  218.38
   5  -5   0 2828.02  214.08
   5  -5   0 2896.41  213.28
   5  -5   0 2835.32  214.98
  -5   5   0 2826.72  214.88
  -5   5   0 3141.79  218.58
  -5   5   0 3176.48  215.98
  -5   5   0 3095.89  214.58
  -5   5   0 2956.10  213.88
  -5   5   0 3070.39  213.48
  -5   5   0 3039.70  213.28
  -5   5   0 2463.15  215.08
   4  -5   0  167.38   19.10
   4  -5   0  196.18   16.00
   4  -5   0  176.28   17.00
   4  -5   0  180.48   16.30
   4  -5   0  188.58   15.70
   4  -5   0  189.78   16.80
  -4   5   0  208.28   16.20
  -4   5   0  178.68   16.90
  -4   5   0  189.08   16.20
  -4   5   0  187.08   15.60
  -4   5   0  209.18   17.10
  -4   5   0  199.88   19.90
  -4   5   0  204.68   17.80
   3  -5   0  906.01   73.59
   3  -5   0  946.71   72.69
   3  -5   0  967.80   73.19
   3  -5   0  953.80   72.79
   3  -5   0 1025.20   73.69
  -3   5   0  922.51   73.89
  -3   5   0 1004.20   76.09
  -3   5   0 1052.49   73.19
  -3   5   0 1035.90   73.69
  -3   5   0 1089.89   74.59
  -3   5   0 1021.30   72.59
  -3   5   0  980.70   73.09
  -3   5   0 1028.50   74.09
   2  -5   0   99.29    8.80
   2  -5   0   89.09   10.20
   2  -5   0   81.49    8.50
   2  -5   0   89.89    8.10
   2  -5   0   91.59    8.20
   2  -5   0   94.49    8.60
  -2   5   0  101.89    8.70
  -2   5   0   99.59    9.20
  -2   5   0  101.59   10.60
  -2   5   0   94.89    8.90
  -2   5   0   93.89    7.80
  -2   5   0   87.19    8.20
  -2   5   0   88.49    8.20
   1  -5   0 5787.92  410.86
   1  -5   0 5619.14  411.26
   1  -5   0 5614.94  412.56
   1  -5   0 5637.34  411.26
  -1   5   0 5623.34  411.46
  -1   5   0 5623.84  412.56
  -1   5   0 5968.60  411.16
  -1   5   0 5520.75  411.56
  -1   5   0 5989.30  411.26
  -1   5   0 5978.30  410.96
   0  -5   0    3.10    1.00
   0  -5   0    1.70    0.80
   0  -5   0    1.60    1.00
   0  -5   0   -0.10    1.80
   0  -5   0    1.10    0.90
   0  -5   0    0.90    0.80
   0  -5   0    3.20    1.60
   0   5   0    1.80    1.10
   0   5   0   11.00    3.00
   0   5   0    2.30    1.10
   0   5   0    1.60    1.20
   0   5   0    1.50    1.10
   0   5   0    3.40    1.30
   0   5   0    1.30    0.90
   0   5   0    3.50    1.80
   0   5   0    1.70    1.00
  -1  -5   0 5479.55  400.96
   1   5   0 5668.23  400.26
   1   5   0 5864.91  400.06
   1   5   0 5605.94  401.16
   1   5   0 5565.34  401.26
   1   5   0 5305.67  400.46
   1   5   0 5647.93  401.16
  -2  -5   0   94.49    7.50
  -2  -5   0   91.79    8.60
  -2  -5   0   92.99    7.30
  -2  -5   0   95.69    7.60
  -2  -5   0   82.59    7.90
  -2  -5   0   85.99    7.30
  -2  -5   0   97.09    8.80
   2   5   0   93.79    7.80
   2   5   0  101.79    7.50
   2   5   0   95.19    8.80
   2   5   0   96.79    7.50
   2   5   0   90.59    8.00
   2   5   0   79.39    8.40
   2   5   0   88.29    7.90
   2   5   0   83.39    8.10
  -3  -5   0  998.60   72.99
  -3  -5   0 1000.10   72.99
  -3  -5   0  940.61   72.79
  -3  -5   0 1019.10   73.29
  -3  -5   0  969.00   73.49
  -3  -5   0 1020.10   73.99
   3   5   0  914.21   73.99
   3   5   0 1036.40   73.69
   3   5   0 1033.10   72.99
   3   5   0 1055.59   72.99
   3   5   0 1011.40   74.99
   3   5   0 1000.60   73.49
   3   5   0 1037.70   72.69
   3   5   0 1028.90   73.39
   3   5   0 1012.50   74.49
   3   5   0  990.60   73.99
  -4  -5   0  198.58   15.90
  -4  -5   0  192.58   15.30
  -4  -5   0  177.48   16.10
  -4  -5   0  200.18   16.30
  -4  -5   0  177.88   15.40
  -4  -5   0  182.48   15.10
   4   5   0  206.08   15.30
   4   5   0  182.68   18.00
   4   5   0  175.98   16.40
   4   5   0  195.98   15.80
   4   5   0  225.18   15.50
   4   5   0  190.98   16.00
   4   5   0  190.28   16.90
   4   5   0  168.28   17.10
  -5  -5   0 2801.82  216.08
  -5  -5   0 3153.78  217.08
  -5  -5   0 2997.30  216.68
  -5  -5   0 2764.72  217.38
  -5  -5   0 3114.29  216.38
   5   5   0 3174.18  216.38
   5   5   0 3138.39  217.08
   5   5   0 3130.69  216.28
   5   5   0 2877.51  216.98
   5   5   0 3034.00  217.18
   5   5   0 3031.90  218.88
   5   5   0 2783.42  217.68
   5   5   0 2995.10  219.88
  -6  -5   0    3.00    2.40
  -6  -5   0    0.70    2.10
  -6  -5   0    3.90    2.80
  -6  -5   0    2.60    3.00
  -6  -5   0    0.70    2.50
   6   5   0    3.10    2.20
   6   5   0    4.00    2.40
   6   5   0    6.50    7.10
   6   5   0    4.60    3.00
   6   5   0    8.90    2.90
   6   5   0    2.60    3.00
   6   5   0   -1.80    4.80
  -7  -5   0  360.66   27.60
  -7  -5   0  276.17   24.50
  -7  -5   0  252.07   25.20
   7   5   0  330.27   24.70
   7   5   0  310.77   30.40
   7   5   0  329.37   24.80
   7   5   0  302.67   28.60
   7   5   0  268.17   26.50
   7   5   0  333.97   25.90
   7   5   0  274.77   26.90
  -8  -5   0   43.70    7.40
  -8  -5   0   56.09    8.90
  -8  -5   0   68.49   11.30
   8   5   0   35.00    8.80
   8   5   0   53.59   12.10
   8   5   0   52.59    7.50
   8   5   0   45.20    7.30
   8   5   0   41.90    8.30
   8   5   0   53.69    7.70
  -9  -5   0  147.59   16.90
  -9  -5   0  121.09   14.90
  -9  -5   0  132.09   14.60
   9   5   0   99.79   15.30
   9   5   0  138.79   13.20
   9   5   0  113.79   19.80
   9   5   0  118.89   12.60
   9   5   0  116.39   14.00
   9   5   0  116.69   14.70
   9   5   0  121.09   21.90
 -10  -5   0   35.60    7.60
 -10  -5   0   47.30   11.20
 -10  -5   0   22.90    7.90
  10   5   0   35.70    7.30
  10   5   0   44.70   15.90
  10   5   0   36.30    9.00
  10   5   0   32.50    6.60
  10   5   0   44.90   19.80
  10   5   0   28.00    6.80
  10   5   0   31.70   10.00
 -11  -5   0   46.40    8.90
 -11  -5   0   35.90   11.10
 -11  -5   0   51.69   11.80
  11   5   0   38.50   12.10
  11   5   0   57.89   10.40
  11   5   0   38.00   11.90
  11   5   0   49.80    8.80
  11   5   0   54.09    9.40
  11   5   0   32.50   20.20
  11  -6   0  151.38   19.90
  11  -6   0  136.49   49.00
  11  -6   0  179.78   19.10
 -11   6   0  135.49   20.60
 -11   6   0  168.98   23.70
  10  -6   0   13.90    6.20
  10  -6   0    8.80   21.20
  10  -6   0   10.20    5.30
 -10   6   0    9.90    8.70
 -10   6   0    8.90    8.60
 -10   6   0    7.00    8.20
 -10   6   0   16.60   15.90
   9  -6   0  546.05   43.90
   9  -6   0  514.15   45.40
   9  -6   0  583.94   44.70
   9  -6   0  554.04   53.19
   9  -6   0  623.44   47.00
  -9   6   0  594.34   47.00
  -9   6   0  526.55   45.50
  -9   6   0  574.84   48.80
  -9   6   0  550.44   52.99
  -9   6   0  450.35   46.40
   8  -6   0  112.39   13.50
   8  -6   0  118.59   15.20
   8  -6   0  100.99   20.70
   8  -6   0  102.89   12.30
  -8   6   0   97.69   12.40
  -8   6   0  107.29   14.90
  -8   6   0  100.09   14.50
  -8   6   0  107.49   19.60
  -8   6   0  100.19   14.80
   7  -6   0  707.53   56.29
   7  -6   0  645.84   55.59
   7  -6   0  686.93   54.59
   7  -6   0  798.72   55.29
  -7   6   0  784.72   58.79
  -7   6   0  669.73   54.59
  -7   6   0  736.13   62.49
  -7   6   0  761.92   56.89
  -7   6   0  680.13   57.29
  -7   6   0  711.53   55.79
   6  -6   0    7.90    4.30
   6  -6   0    6.70    3.50
   6  -6   0   12.10    4.60
   6  -6   0   11.80    4.00
   6  -6   0   20.50    9.70
   6  -6   0   10.60    3.40
  -6   6   0    9.30    4.80
  -6   6   0    6.70    3.30
  -6   6   0    6.30    3.90
  -6   6   0    5.10    4.00
  -6   6   0    8.10    3.40
  -6   6   0   15.30    9.50
   5  -6   0  510.35   45.40
   5  -6   0  531.85   41.10
   5  -6   0  514.75   40.20
   5  -6   0  478.95   41.80
   5  -6   0  576.24   41.90
   5  -6   0  568.04   40.70
  -5   6   0  510.25   41.00
  -5   6   0  523.65   41.70
  -5   6   0  485.35   40.00
  -5   6   0  522.45   42.30
  -5   6   0  546.45   45.90
  -5   6   0  546.75   42.90
  -5   6   0  538.85   40.70
   4  -6   0    2.20    1.70
   4  -6   0    1.30    1.80
   4  -6   0    0.60    2.10
   4  -6   0    0.80    2.00
   4  -6   0    1.10    1.90
  -4   6   0    2.70    2.70
  -4   6   0    2.00    2.00
  -4   6   0   -1.10    2.20
  -4   6   0    3.30    5.70
  -4   6   0   -0.10    2.20
  -4   6   0    2.50    2.60
  -4   6   0   -0.70    2.10
  -4   6   0   -1.10    1.30
   3  -6   0  128.19   12.10
   3  -6   0  141.79   14.90
   3  -6   0  125.69   11.60
   3  -6   0  126.19   12.00
   3  -6   0  132.29   11.50
   3  -6   0  125.29   12.20
  -3   6   0  141.79   15.00
  -3   6   0  146.29   11.90
  -3   6   0  146.49   12.10
  -3   6   0  125.39   10.20
  -3   6   0  124.29   12.50
  -3   6   0  140.59   13.10
  -3   6   0  143.59   11.20
  -3   6   0  143.69   12.40
  -3   6   0  124.79   11.70
   2  -6   0   51.49    5.10
   2  -6   0   44.00    5.10
   2  -6   0   40.90    5.40
   2  -6   0   51.49    5.30
   2  -6   0   54.89    5.10
   2  -6   0   45.90    5.50
   2  -6   0   39.40    7.70
   2  -6   0   52.39    6.10
  -2   6   0   49.60    6.00
  -2   6   0   50.49    5.60
  -2   6   0   50.59    6.90
  -2   6   0   45.20    5.30
  -2   6   0   46.50    8.20
  -2   6   0   47.30    5.30
  -2   6   0   50.39    4.60
  -2   6   0   50.39    4.80
   1  -6   0  980.30   75.49
   1  -6   0 1017.80   76.99
   1  -6   0  982.80   74.99
   1  -6   0 1079.89   75.59
   1  -6   0 1047.20   75.49
   1  -6   0  992.10   76.19
   1  -6   0  994.80   75.39
   1  -6   0 1011.70   75.09
  -1   6   0 1034.80   75.99
  -1   6   0  996.20   76.09
  -1   6   0 1126.99   75.89
  -1   6   0 1011.90   74.79
  -1   6   0 1137.29   76.29
  -1   6   0 1093.99   75.49
  -1   6   0 1063.99   75.39
  -1   6   0 1058.99   77.29
  -1   6   0  960.70   75.99
   0  -6   0 2553.34  193.78
   0  -6   0 2694.03  194.18
   0  -6   0 2677.73  193.88
   0  -6   0 2644.04  195.38
   0  -6   0 2886.41  195.58
   0  -6   0 2753.82  194.58
   0  -6   0 2402.36  194.58
   0  -6   0 2532.65  194.68
   0   6   0 2889.61  195.78
   0   6   0 2548.74  194.28
   0   6   0 2642.94  195.28
   0   6   0 2867.41  194.38
   0   6   0 2696.53  194.68
   0   6   0 2767.92  194.88
   0   6   0 2541.45  194.18
   0   6   0 3075.89  194.88
   0   6   0 2809.22  194.88
  -1  -6   0  983.80   75.29
  -1  -6   0 1045.40   77.19
  -1  -6   0 1030.60   75.39
  -1  -6   0 1103.59   76.49
  -1  -6   0 1041.90   75.59
  -1  -6   0 1038.90   76.69
  -1  -6   0 1025.20   75.79
   1   6   0 1036.60   77.09
   1   6   0 1099.89   75.89
   1   6   0 1016.30   76.89
   1   6   0 1061.69   75.59
   1   6   0 1116.89   76.79
   1   6   0 1114.19   75.99
   1   6   0  931.11   76.09
   1   6   0 1098.79   76.19
   1   6   0 1022.80   76.39
  -2  -6   0   52.59    6.00
  -2  -6   0   51.49    4.30
  -2  -6   0   42.40    4.50
  -2  -6   0   51.19    4.20
  -2  -6   0   43.80    5.70
  -2  -6   0   49.40    4.50
   2   6   0   45.90    5.00
   2   6   0   48.40    5.30
   2   6   0   48.10    4.50
   2   6   0   49.60    4.80
   2   6   0   40.80    4.90
   2   6   0   45.70    4.40
   2   6   0   47.80    5.80
   2   6   0   52.59    6.10
   2   6   0   50.99    5.50
  -3  -6   0  119.99   10.90
  -3  -6   0  126.49   10.80
  -3  -6   0  149.09   12.40
  -3  -6   0  130.79   10.70
  -3  -6   0  134.19   10.60
   3   6   0  143.69   11.70
   3   6   0  143.29   11.60
   3   6   0  138.59   10.90
   3   6   0  133.29   13.60
   3   6   0  115.89   12.00
   3   6   0  133.69   11.80
   3   6   0  147.69   11.40
   3   6   0  121.29   12.80
   3   6   0  136.09   10.90
  -4  -6   0    0.30    1.70
  -4  -6   0    5.40    1.80
  -4  -6   0    1.00    1.60
  -4  -6   0    0.10    1.60
  -4  -6   0    2.10    1.70
  -4  -6   0   -0.70    1.10
   4   6   0   -0.70    1.30
   4   6   0    5.50    2.30
   4   6   0    2.70    4.00
   4   6   0    6.10    2.70
   4   6   0   -0.80    1.20
   4   6   0   -0.60    1.30
   4   6   0   -3.10    3.50
   4   6   0    1.10    2.00
  -5  -6   0  529.85   40.40
  -5  -6   0  503.35   39.20
  -5  -6   0  512.15   39.80
  -5  -6   0  550.94   40.50
  -5  -6   0  510.55   39.50
  -5  -6   0  502.85   39.10
   5   6   0  505.05   41.80
   5   6   0  552.34   39.30
   5   6   0  567.34   40.10
   5   6   0  528.85   43.00
   5   6   0  497.75   40.10
   5   6   0  516.15   39.20
   5   6   0  493.35   40.90
  -6  -6   0    9.50    3.50
  -6  -6   0    9.30    4.10
  -6  -6   0    8.80    3.50
  -6  -6   0    9.10    3.10
  -6  -6   0   13.30    3.70
   6   6   0    9.60    3.00
   6   6   0    8.80    4.40
   6   6   0    9.60    6.30
   6   6   0   10.70    3.50
   6   6   0   10.90    3.30
   6   6   0    6.50    3.60
   6   6   0    4.10    6.70
  -7  -6   0  636.94   53.99
  -7  -6   0  621.64   52.89
  -7  -6   0  715.63   53.99
  -7  -6   0  828.32   55.89
  -7  -6   0  672.43   53.29
   7   6   0  659.33   55.39
   7   6   0  718.43   57.39
   7   6   0  657.63   54.19
   7   6   0  738.53   53.09
   7   6   0  744.63   54.39
   7   6   0  748.23   53.29
  -8  -6   0  108.39   12.20
  -8  -6   0  122.89   12.90
  -8  -6   0   98.29   11.40
  -8  -6   0  111.99   14.00
   8   6   0  118.09   18.40
   8   6   0  105.79   14.00
   8   6   0  112.19   12.80
   8   6   0  128.99   13.10
   8   6   0   97.69   17.80
   8   6   0  104.09   11.20
   8   6   0  114.19   12.70
  -9  -6   0  577.94   45.60
  -9  -6   0  569.34   46.70
  -9  -6   0  527.05   44.10
   9   6   0  510.65   49.30
   9   6   0  580.34   43.90
   9   6   0  577.74   45.30
   9   6   0  567.24   43.50
   9   6   0  506.75   45.10
 -10  -6   0   13.60    7.10
 -10  -6   0   15.50    5.90
  10   6   0   10.30    7.20
  10   6   0   11.30    5.60
  10   6   0    6.90   16.70
  10   6   0    7.20    4.60
  10   6   0   10.00   13.90
  10   6   0   10.50    7.70
  10   6   0   15.20    5.30
 -11  -6   0  156.58   16.70
 -11  -6   0  179.88   21.60
  11   6   0  115.69   19.20
  11   6   0  176.88   17.20
  11   6   0  131.39   15.70
  11   6   0  112.19   25.20
  11   6   0  175.38   18.20
  11   6   0  134.29   19.40
  10  -7   0  286.77   27.30
  10  -7   0  299.37   40.50
  10  -7   0  326.27   29.70
 -10   7   0  242.88   29.00
 -10   7   0  297.77   30.50
 -10   7   0  329.07   41.80
 -10   7   0  350.16   33.40
   9  -7   0   27.90    7.40
   9  -7   0   32.40    7.40
   9  -7   0   41.40   17.70
  -9   7   0   17.30    7.30
  -9   7   0   34.10   10.00
  -9   7   0   30.70   10.20
  -9   7   0   31.30   10.00
  -9   7   0   13.90   14.10
   8  -7   0   76.69   11.50
   8  -7   0   65.49   18.50
   8  -7   0   44.20   11.00
   8  -7   0   77.69   12.20
   8  -7   0   78.99   10.10
  -8   7   0   88.09   19.50
  -8   7   0   65.09   13.00
  -8   7   0   64.79   11.60
  -8   7   0   57.29   10.40
  -8   7   0   73.89   10.50
  -8   7   0   67.49   10.50
   7  -7   0  798.22   67.59
   7  -7   0  856.01   73.49
   7  -7   0  825.52   65.39
   7  -7   0  950.80   67.89
   7  -7   0  931.61   66.09
  -7   7   0  808.82   65.49
  -7   7   0  889.41   66.29
  -7   7   0  896.31   69.49
  -7   7   0  954.10   68.19
  -7   7   0  844.32   66.79
  -7   7   0  782.02   67.89
  -7   7   0  870.01   73.09
   6  -7   0  244.88   22.60
   6  -7   0  242.18   24.60
   6  -7   0  269.17   24.00
   6  -7   0  265.97   29.70
   6  -7   0  331.27   23.90
   6  -7   0  277.47   24.60
  -6   7   0  268.77   23.00
  -6   7   0  285.47   27.60
  -6   7   0  287.17   30.20
  -6   7   0  291.97   26.40
  -6   7   0  293.97   23.60
  -6   7   0  291.67   25.10
  -6   7   0  271.37   24.00
   5  -7   0 1909.31  134.89
   5  -7   0 1785.72  135.19
   5  -7   0 1776.62  133.49
   5  -7   0 1772.62  133.29
   5  -7   0 1723.03  133.99
   5  -7   0 1909.21  139.29
  -5   7   0 1775.22  135.49
  -5   7   0 1938.21  139.49
  -5   7   0 1944.71  136.39
  -5   7   0 1770.12  134.09
  -5   7   0 1838.62  134.89
  -5   7   0 1943.61  133.99
  -5   7   0 1748.72  133.19
   4  -7   0  108.09   10.10
   4  -7   0   93.79    9.80
   4  -7   0  124.49   11.60
   4  -7   0   95.79   10.70
   4  -7   0  117.59   10.60
   4  -7   0   98.99   15.00
  -4   7   0  105.99   10.70
  -4   7   0  105.79   15.70
  -4   7   0   96.19    9.60
  -4   7   0  100.89   10.20
  -4   7   0  114.89   12.10
  -4   7   0  109.59   11.20
  -4   7   0   95.49   11.10
   3  -7   0  601.94   45.90
   3  -7   0  609.54   49.30
   3  -7   0  584.04   46.00
   3  -7   0  590.64   46.50
   3  -7   0  554.44   46.50
  -3   7   0  596.74   47.10
  -3   7   0  641.44   47.70
  -3   7   0  641.34   49.70
  -3   7   0  619.74   44.70
  -3   7   0  638.84   46.30
  -3   7   0  605.14   45.50
  -3   7   0  664.23   46.90
  -3   7   0  629.44   46.40
   2  -7   0   26.20    5.20
   2  -7   0   28.90    4.20
   2  -7   0   24.10    5.10
   2  -7   0   31.60    4.90
   2  -7   0   30.20    4.80
   2  -7   0   29.90    4.40
   2  -7   0   24.50    6.20
   2  -7   0   29.30    4.50
  -2   7   0   49.80    6.40
  -2   7   0   39.70    5.90
  -2   7   0   29.90    4.70
  -2   7   0   30.70    4.40
  -2   7   0   31.30    3.70
  -2   7   0   20.60    3.70
  -2   7   0   30.10    6.90
  -2   7   0   26.70    3.60
  -2   7   0   19.00    4.20
   1  -7   0  803.82   59.49
   1  -7   0  814.92   58.79
   1  -7   0  878.31   61.49
   1  -7   0  781.82   59.19
   1  -7   0  772.52   58.69
   1  -7   0  758.92   59.19
   1  -7   0  814.82   59.29
  -1   7   0  761.42   59.09
  -1   7   0  796.12   59.19
  -1   7   0  830.32   59.49
  -1   7   0  775.92   59.79
  -1   7   0  791.72   58.49
  -1   7   0  832.22   61.39
  -1   7   0  832.72   60.19
  -1   7   0  818.32   60.09
  -1   7   0  863.01   59.79
   0  -7   0    3.40    1.20
   0  -7   0    2.10    1.20
   0  -7   0    0.00    1.20
   0  -7   0    0.90    1.10
   0  -7   0   18.40    3.90
   0  -7   0    1.60    0.90
   0  -7   0   -0.30    2.50
   0  -7   0    1.20    1.20
   0   7   0    4.00    1.80
   0   7   0    3.80    1.70
   0   7   0    0.10    1.10
   0   7   0    1.10    1.50
   0   7   0    2.60    2.30
   0   7   0    2.20    1.50
   0   7   0    0.10    3.10
   0   7   0    0.80    1.10
  -1  -7   0  793.42   58.89
  -1  -7   0  845.12   60.29
  -1  -7   0  784.22   60.79
  -1  -7   0  764.42   59.89
  -1  -7   0  821.02   58.69
  -1  -7   0  801.22   58.69
   1   7   0  787.92   60.39
   1   7   0  795.72   58.89
   1   7   0  811.92   59.49
   1   7   0  837.52   59.99
   1   7   0  890.61   59.39
   1   7   0  752.72   59.69
   1   7   0  829.12   60.69
   1   7   0  839.52   59.69
   1   7   0  833.62   60.89
   1   7   0  832.12   60.29
  -2  -7   0   25.50    3.00
  -2  -7   0   25.70    2.80
  -2  -7   0   26.90    4.70
  -2  -7   0   26.70    3.20
  -2  -7   0   34.50    4.90
  -2  -7   0   27.20    2.70
   2   7   0   20.80    4.60
   2   7   0   30.50    4.20
   2   7   0   27.00    3.30
   2   7   0   29.20    4.60
   2   7   0   31.20    3.20
   2   7   0   32.60    3.90
   2   7   0   37.30    4.80
   2   7   0   28.90    4.90
   2   7   0   28.00    3.50
  -3  -7   0  541.25   42.90
  -3  -7   0  564.34   43.30
  -3  -7   0  571.44   43.40
  -3  -7   0  606.94   45.20
  -3  -7   0  566.84   42.90
   3   7   0  615.44   43.30
   3   7   0  543.15   45.70
   3   7   0  639.44   43.50
   3   7   0  596.34   45.10
   3   7   0  594.64   44.00
   3   7   0  632.24   44.80
   3   7   0  580.74   44.50
   3   7   0  647.14   44.00
   3   7   0  537.85   45.10
  -4  -7   0  133.29   11.10
  -4  -7   0   91.59    8.60
  -4  -7   0   97.59    8.40
  -4  -7   0   97.99    8.90
  -4  -7   0   93.49    8.30
   4   7   0   97.89    8.70
   4   7   0   73.19   11.40
   4   7   0   95.99    9.60
   4   7   0   97.59    9.40
   4   7   0   83.89   10.70
   4   7   0   97.89   10.00
   4   7   0   88.99    9.00
   4   7   0  115.59    8.80
  -5  -7   0 1898.91  133.69
  -5  -7   0 1687.53  131.99
  -5  -7   0 1730.73  132.49
  -5  -7   0 1785.82  131.99
  -5  -7   0 1861.11  132.99
  -5  -7   0 1731.73  131.79
   5   7   0 2000.20  132.29
   5   7   0 1712.03  135.29
   5   7   0 1773.22  133.89
   5   7   0 1796.42  132.99
   5   7   0 1858.41  132.09
   5   7   0 1955.80  132.99
   5   7   0 1880.21  134.79
  -6  -7   0  305.47   24.30
  -6  -7   0  280.47   23.90
  -6  -7   0  244.38   22.20
  -6  -7   0  263.07   23.60
  -6  -7   0  310.57   23.10
  -6  -7   0  261.77   23.20
   6   7   0  275.77   24.60
   6   7   0  284.57   22.70
   6   7   0  298.27   22.70
   6   7   0  276.97   23.80
   6   7   0  303.17   26.40
   6   7   0  290.97   23.50
  -7  -7   0  831.42   65.19
  -7  -7   0  785.42   65.89
  -7  -7   0  897.71   65.69
  -7  -7   0  979.70   67.39
  -7  -7   0  868.21   66.39
   7   7   0  938.01   65.29
   7   7   0  841.92   66.49
   7   7   0  892.21   69.39
   7   7   0  861.31   65.19
   7   7   0  786.82   67.29
   7   7   0  919.91   66.39
  -8  -7   0   72.99   12.30
  -8  -7   0   64.69   10.40
  -8  -7   0   81.29   10.60
  -8  -7   0   68.79   11.70
  -8  -7   0   69.69    9.20
  -8  -7   0   60.69    9.30
   8   7   0   71.79    8.50
   8   7   0   70.39   16.80
   8   7   0   63.09   10.60
   8   7   0   77.99   10.50
   8   7   0   45.30    9.60
   8   7   0   71.59    9.40
   8   7   0   70.59   16.50
  -9  -7   0   29.50    8.50
  -9  -7   0   29.00    8.10
  -9  -7   0   31.20    7.50
  -9  -7   0   40.20    7.70
   9   7   0   29.10    6.10
   9   7   0   36.90    6.40
   9   7   0   41.30   16.90
   9   7   0   34.60    7.60
   9   7   0   25.40    8.50
   9   7   0   18.40    7.20
 -10  -7   0  260.47   24.70
 -10  -7   0  296.77   25.90
  10   7   0  256.47   26.80
  10   7   0  293.27   25.80
  10   7   0  286.07   24.00
  10   7   0  291.47   24.60
  10   7   0  210.38   27.50
  10  -8   0  -10.80   18.80
  10  -8   0    3.20    5.60
  10  -8   0   -4.90    5.30
 -10   8   0    8.00    7.80
 -10   8   0   -2.00    7.50
 -10   8   0   18.20   24.70
 -10   8   0    7.60    9.90
   9  -8   0   25.90    7.50
   9  -8   0   22.70    7.30
   9  -8   0   54.09   21.10
  -9   8   0   19.40    8.70
  -9   8   0   13.30    8.10
  -9   8   0    8.80    7.50
  -9   8   0   33.50   20.60
  -9   8   0    2.90    8.80
   8  -8   0   87.19   10.80
   8  -8   0   87.39   12.50
   8  -8   0   93.79   22.80
   8  -8   0   79.59   10.50
  -8   8   0   77.99   14.20
  -8   8   0   96.79   14.30
  -8   8   0   70.49   11.80
  -8   8   0   59.69   12.00
  -8   8   0   72.89   10.90
   7  -8   0  443.36   38.60
   7  -8   0  434.06   39.80
   7  -8   0  468.35   46.00
   7  -8   0  514.15   38.10
   7  -8   0  550.34   40.10
  -7   8   0  463.65   40.60
  -7   8   0  504.75   40.20
  -7   8   0  426.26   38.40
  -7   8   0  433.06   37.40
  -7   8   0  499.85   45.60
  -7   8   0  477.25   38.30
  -7   8   0  478.15   42.00
   6  -8   0   43.10    6.80
   6  -8   0   31.70    6.80
   6  -8   0   36.50   12.90
   6  -8   0   39.70    6.70
   6  -8   0   41.20    7.00
  -6   8   0   37.40    6.90
  -6   8   0   10.70    9.50
  -6   8   0   35.80    6.00
  -6   8   0   27.30    7.60
  -6   8   0   31.50    8.10
  -6   8   0   37.50    8.50
  -6   8   0   54.09    7.90
   5  -8   0   30.90    5.30
   5  -8   0   29.20    6.60
   5  -8   0   30.70    6.40
   5  -8   0   35.60    5.90
   5  -8   0   32.00    6.20
  -5   8   0   36.60    6.70
  -5   8   0   29.70    7.00
  -5   8   0   34.40    6.00
  -5   8   0   23.50    4.90
  -5   8   0   23.30    9.50
  -5   8   0   33.40    6.90
  -5   8   0   45.10    8.30
   4  -8   0 1015.50   79.69
   4  -8   0 1119.59   80.69
   4  -8   0  964.90   80.49
   4  -8   0  995.20   79.39
   4  -8   0 1169.98   84.79
  -4   8   0 1189.68   81.09
  -4   8   0 1146.19   84.79
  -4   8   0 1131.99   82.09
  -4   8   0 1020.20   81.09
  -4   8   0 1149.89   80.19
  -4   8   0 1026.80   79.09
  -4   8   0 1068.59   80.19
   3  -8   0   39.20    5.90
   3  -8   0   32.00    8.70
   3  -8   0   31.90    5.10
   3  -8   0   38.10    5.00
   3  -8   0   31.90    5.10
   3  -8   0   25.40    4.40
   3  -8   0   38.00    6.00
  -3   8   0   39.10    5.70
  -3   8   0   33.10    8.40
  -3   8   0   36.20    5.70
  -3   8   0   37.40    6.20
  -3   8   0   36.60    4.80
  -3   8   0   40.50    6.00
  -3   8   0   36.90    4.10
   2  -8   0  344.17   28.00
   2  -8   0  324.07   29.30
   2  -8   0  365.86   29.70
   2  -8   0  395.56   28.60
   2  -8   0  384.46   28.80
   2  -8   0  370.16   28.00
   2  -8   0  377.16   31.30
  -2   8   0  352.76   27.80
  -2   8   0  335.37   27.60
  -2   8   0  367.66   28.90
  -2   8   0  382.76   28.70
  -2   8   0  377.26   29.50
  -2   8   0  378.36   29.70
  -2   8   0  395.36   29.10
  -2   8   0  387.46   31.50
   1  -8   0 1857.71  143.69
   1  -8   0 1869.21  145.29
   1  -8   0 1953.20  143.49
   1  -8   0 1941.71  143.99
   1  -8   0 2215.78  145.39
   1  -8   0 1876.61  142.99
   1  -8   0 2060.99  143.09
  -1   8   0 2012.50  145.89
  -1   8   0 1842.32  143.59
  -1   8   0 2107.39  143.99
  -1   8   0 2087.89  144.59
  -1   8   0 2026.50  144.39
  -1   8   0 2064.09  143.69
  -1   8   0 1987.80  144.19
  -1   8   0 1886.21  142.79
   0  -8   0  295.87   24.30
   0  -8   0  326.87   23.20
   0  -8   0  309.67   23.60
   0  -8   0  301.97   23.10
   0  -8   0  334.97   25.70
   0  -8   0  285.07   23.40
   0  -8   0  319.67   25.30
   0   8   0  303.87   24.70
   0   8   0  319.37   25.70
   0   8   0  332.37   24.10
   0   8   0  330.47   24.60
   0   8   0  294.97   24.40
   0   8   0  330.47   24.00
   0   8   0  299.47   24.60
  -1  -8   0 1881.51  141.99
  -1  -8   0 1992.90  143.49
  -1  -8   0 1901.11  143.29
  -1  -8   0 2026.20  144.49
  -1  -8   0 1910.61  141.59
  -1  -8   0 1946.91  141.69
   1   8   0 1904.61  143.79
   1   8   0 2092.09  142.09
   1   8   0 1990.60  143.29
   1   8   0 2084.99  143.19
   1   8   0 2199.58  142.79
   1   8   0 1926.11  143.79
   1   8   0 2011.90  143.69
   1   8   0 1961.40  142.69
   1   8   0 1821.22  142.89
  -2  -8   0  351.16   28.70
  -2  -8   0  372.46   28.90
  -2  -8   0  361.36   29.70
   2   8   0  373.36   28.20
   2   8   0  378.36   29.20
   2   8   0  387.86   29.30
   2   8   0  378.26   27.80
   2   8   0  375.96   27.50
   2   8   0  371.26   28.70
   2   8   0  387.16   28.30
   2   8   0  321.57   29.30
  -3  -8   0   36.90    3.90
  -3  -8   0   26.80    5.20
  -3  -8   0   31.40    3.90
  -3  -8   0   34.40    3.50
  -3  -8   0   37.40    3.50
   3   8   0   44.20    6.10
   3   8   0   43.90    4.30
   3   8   0   47.10    4.90
   3   8   0   43.50    5.10
   3   8   0   39.60    5.70
   3   8   0   38.70    6.60
   3   8   0   31.80    4.20
   3   8   0   40.00    6.50
  -4  -8   0  986.40   77.99
  -4  -8   0 1005.80   79.19
  -4  -8   0 1002.20   80.39
  -4  -8   0 1054.19   78.59
  -4  -8   0 1086.59   78.09
   4   8   0 1089.69   79.39
   4   8   0 1156.78   78.79
   4   8   0 1150.88   80.39
   4   8   0 1040.10   80.99
   4   8   0 1150.78   79.39
   4   8   0 1025.50   79.99
   4   8   0 1111.49   80.89
   4   8   0 1086.59   78.29
   4   8   0 1144.99   78.59
  -5  -8   0   30.80    7.10
  -5  -8   0   26.10    4.10
  -5  -8   0   29.70    4.90
  -5  -8   0   41.80    7.30
  -5  -8   0   32.60    4.70
  -5  -8   0   27.30    4.00
   5   8   0   24.50    6.90
   5   8   0   41.90    6.30
   5   8   0   31.90    7.20
   5   8   0   25.00    4.40
   5   8   0   27.50    4.50
   5   8   0   35.30    5.50
   5   8   0   30.30    8.50
  -6  -8   0   41.20    6.30
  -6  -8   0   39.00    6.50
  -6  -8   0   43.20    5.50
  -6  -8   0   36.60    5.50
  -6  -8   0   43.10    7.00
  -6  -8   0   39.70    7.60
   6   8   0   40.20    5.80
   6   8   0   45.70    6.10
   6   8   0   34.50    7.10
   6   8   0   35.00    6.20
   6   8   0   35.90    6.80
   6   8   0   45.50   10.30
  -7  -8   0  465.55   38.30
  -7  -8   0  503.25   37.00
  -7  -8   0  444.56   37.40
  -7  -8   0  473.45   36.60
  -7  -8   0  478.75   38.10
  -7  -8   0  499.65   37.00
   7   8   0  448.16   37.80
   7   8   0  474.65   36.60
   7   8   0  450.85   39.00
   7   8   0  492.25   40.60
   7   8   0  486.75   37.90
   7   8   0  451.85   40.80
  -8  -8   0  100.99   10.50
  -8  -8   0   91.69   10.20
  -8  -8   0   81.59   12.10
  -8  -8   0   90.69   11.50
  -8  -8   0   74.59   10.90
   8   8   0   85.39    9.90
   8   8   0   69.29   12.50
   8   8   0   67.69   15.60
   8   8   0   77.99    9.30
   8   8   0   71.59   17.00
   8   8   0   60.99   10.70
   8   8   0   86.49   10.70
  -9  -8   0   22.10    6.10
  -9  -8   0   19.40    5.90
  -9  -8   0   15.00    5.90
  -9  -8   0   21.70    7.00
   9   8   0   23.00   14.60
   9   8   0   12.90    6.90
   9   8   0   20.80    7.10
   9   8   0   21.70    5.50
   9   8   0   27.90    5.70
   9   8   0   18.80    5.70
 -10  -8   0    9.90    7.00
 -10  -8   0    5.40    5.10
 -10  -8   0   10.90    7.80
  10   8   0    7.50    4.40
  10   8   0    5.00    7.40
  10   8   0    6.50    8.00
  10   8   0    6.50    4.50
  10   8   0    6.10    5.20
  10   8   0   -1.60   17.50
   9  -9   0   20.40   23.70
   9  -9   0   40.70    9.40
   9  -9   0   54.69   11.00
  -9   9   0   39.20   11.70
  -9   9   0   31.30   22.90
  -9   9   0   28.60   11.10
  -9   9   0   47.30   11.30
  -9   9   0   23.10    9.80
   8  -9   0   -1.70   15.40
   8  -9   0    5.20    4.80
   8  -9   0    4.00    5.00
  -8   9   0   -0.60    5.20
  -8   9   0    1.40    6.20
  -8   9   0   -1.70    6.50
  -8   9   0   17.80   17.10
  -8   9   0    8.70    6.10
  -8   9   0   -8.50    6.10
   7  -9   0  751.62   55.89
   7  -9   0  689.63   62.39
   7  -9   0  715.93   54.29
   7  -9   0  723.83   53.99
  -7   9   0  761.92   56.59
  -7   9   0  775.42   58.69
  -7   9   0  695.73   62.99
  -7   9   0  729.93   54.59
  -7   9   0  635.94   56.49
  -7   9   0  589.34   53.39
  -7   9   0  612.04   54.59
   6  -9   0  391.46   33.90
   6  -9   0  454.95   36.60
   6  -9   0  453.15   34.40
   6  -9   0  428.36   35.00
   6  -9   0  454.35   35.90
  -6   9   0  463.85   39.40
  -6   9   0  424.46   34.10
  -6   9   0  375.26   36.40
  -6   9   0  436.66   42.00
  -6   9   0  449.66   36.50
  -6   9   0  380.86   34.90
  -6   9   0  439.66   34.90
   5  -9   0  818.52   71.09
   5  -9   0 1027.50   71.69
   5  -9   0 1097.49   73.29
   5  -9   0  965.90   77.59
   5  -9   0  878.41   72.79
  -5   9   0  985.00   73.29
  -5   9   0  897.71   72.19
  -5   9   0  963.70   74.49
  -5   9   0  979.80   72.19
  -5   9   0 1050.59   78.49
  -5   9   0  961.70   73.89
  -5   9   0  911.81   71.09
   4  -9   0  377.06   32.10
   4  -9   0  365.86   33.10
   4  -9   0  438.76   32.30
   4  -9   0  451.75   32.50
   4  -9   0  432.86   33.40
   4  -9   0  410.86   37.30
  -4   9   0  410.96   32.90
  -4   9   0  423.06   34.80
  -4   9   0  407.36   33.00
  -4   9   0  431.26   33.80
  -4   9   0  426.86   38.30
  -4   9   0  392.26   34.00
  -4   9   0  400.06   32.60
   3  -9   0  115.89   10.80
   3  -9   0  114.99   11.70
   3  -9   0  158.68   16.80
   3  -9   0  126.49   11.90
   3  -9   0  109.89   11.00
   3  -9   0  109.69   11.00
   3  -9   0  124.19   11.40
  -3   9   0  112.19   10.50
  -3   9   0  119.79   12.50
  -3   9   0  134.59   12.50
  -3   9   0  122.09   10.30
  -3   9   0  132.09   13.20
  -3   9   0  123.99   11.60
  -3   9   0  106.39   11.50
  -3   9   0  144.19   16.30
   2  -9   0  702.93   49.40
   2  -9   0  711.63   50.79
   2  -9   0  661.93   48.50
   2  -9   0  622.64   48.40
   2  -9   0  685.33   52.19
   2  -9   0  624.14   49.10
   2  -9   0  631.54   49.20
   2  -9   0  650.53   49.10
  -2   9   0  649.54   48.20
  -2   9   0  676.13   49.70
  -2   9   0  649.83   49.70
  -2   9   0  634.24   48.60
  -2   9   0  674.93   50.49
  -2   9   0  626.94   49.99
  -2   9   0  611.94   51.99
  -2   9   0  656.63   49.20
   1  -9   0   52.99    6.20
   1  -9   0   48.60    4.90
   1  -9   0   42.60    4.80
   1  -9   0   53.89    5.90
   1  -9   0   35.00    6.60
   1  -9   0   46.90    5.30
   1  -9   0   37.60    7.70
  -1   9   0   52.99    8.60
  -1   9   0   41.00    5.70
  -1   9   0   55.29    6.40
  -1   9   0   48.20    4.70
  -1   9   0   45.00    5.60
  -1   9   0   49.50    6.20
  -1   9   0   46.40    5.90
  -1   9   0   57.29    6.70
   0  -9   0   -1.00    2.50
   0  -9   0    0.40    1.00
   0  -9   0    1.60    1.40
   0  -9   0    1.90    3.50
   0  -9   0    0.20    1.10
   0  -9   0    0.80    1.00
   0  -9   0   -0.20    1.60
   0   9   0    1.20    1.90
   0   9   0    1.00    1.90
   0   9   0    2.80    1.90
   0   9   0    1.40    1.90
   0   9   0    1.30    1.00
   0   9   0    2.00    2.40
   0   9   0    1.00    1.10
   0   9   0    8.80    4.50
   0   9   0    0.70    1.70
  -1  -9   0   58.79    7.30
  -1  -9   0   44.00    5.80
  -1  -9   0   44.00    6.90
   1   9   0   53.29    7.60
   1   9   0   46.30    5.90
   1   9   0   51.39    5.90
   1   9   0   64.59    6.10
   1   9   0   52.99    6.50
   1   9   0   59.79    5.70
   1   9   0   51.89    4.70
   1   9   0   49.00    6.10
  -2  -9   0  650.83   50.69
  -2  -9   0  661.03   49.40
  -2  -9   0  626.04   49.40
   2   9   0  650.93   49.70
   2   9   0  580.74   48.90
   2   9   0  714.33   49.00
   2   9   0  676.33   47.80
   2   9   0  635.14   48.70
   2   9   0  676.23   48.50
   2   9   0  687.03   49.99
   2   9   0  652.73   49.30
  -3  -9   0  129.09   13.10
   3   9   0  124.59   12.20
   3   9   0  120.79   11.30
   3   9   0  143.79   10.90
   3   9   0  124.29   10.30
   3   9   0  127.39   11.20
   3   9   0  119.99   12.60
   3   9   0  107.19   12.50
  -4  -9   0  445.96   31.20
  -4  -9   0  379.86   30.50
  -4  -9   0  393.46   30.60
  -4  -9   0  401.06   33.90
   4   9   0  407.16   32.90
   4   9   0  442.46   31.50
   4   9   0  459.65   31.90
   4   9   0  419.46   31.40
   4   9   0  456.45   32.50
   4   9   0  407.66   31.60
   4   9   0  421.36   32.40
   4   9   0  403.96   33.30
   4   9   0  407.76   34.00
   4   9   0  396.86   33.70
  -5  -9   0  991.80   70.29
  -5  -9   0  956.00   70.99
  -5  -9   0  895.51   70.29
  -5  -9   0  976.80   73.49
  -5  -9   0  996.90   71.09
   5   9   0 1058.79   72.39
   5   9   0  954.50   72.09
   5   9   0  963.40   72.99
   5   9   0 1043.00   74.09
   5   9   0  971.50   71.89
   5   9   0  893.71   72.59
   5   9   0  851.81   73.69
   5   9   0 1023.60   71.29
  -6  -9   0  417.76   32.50
  -6  -9   0  431.16   33.50
  -6  -9   0  434.46   35.50
  -6  -9   0  431.56   33.50
   6   9   0  435.76   33.00
   6   9   0  375.36   34.70
   6   9   0  459.25   34.30
   6   9   0  444.46   33.40
   6   9   0  429.66   36.60
   6   9   0  450.45   34.60
   6   9   0  410.56   37.40
  -7  -9   0  735.03   52.89
  -7  -9   0  701.43   55.39
  -7  -9   0  660.33   53.69
  -7  -9   0  748.43   53.49
  -7  -9   0  678.43   52.79
   7   9   0  662.93   55.49
   7   9   0  685.43   54.19
   7   9   0  810.82   53.79
   7   9   0  700.03   54.69
   7   9   0  627.44   57.89
   7   9   0  768.32   53.29
   7   9   0  630.54   56.89
  -8  -9   0   -0.60    3.90
  -8  -9   0    2.30    3.90
  -8  -9   0    2.20    3.90
  -8  -9   0    7.70    4.90
  -8  -9   0    2.20    4.30
   8   9   0    2.80    5.00
   8   9   0    7.10   12.60
   8   9   0    0.70    3.70
   8   9   0   -2.20    4.70
   8   9   0  -11.60   10.60
   8   9   0    4.40    3.40
   8   9   0    4.70    3.50
  -9  -9   0   41.50    7.70
  -9  -9   0   43.20    8.90
  -9  -9   0   49.80    8.70
  -9  -9   0   49.80    8.10
   9   9   0   30.90    8.40
   9   9   0   32.90    6.60
   9   9   0   31.40    6.40
   9   9   0   49.20   16.40
   9   9   0   29.90    9.40
   9   9   0   42.90    8.20
   9 -10   0   51.19   10.80
   9 -10   0   46.70    9.00
   9 -10   0   67.89   25.40
  -9  10   0   41.30   10.80
  -9  10   0   32.20   16.50
  -9  10   0   23.60   10.60
  -9  10   0   44.20   12.40
  -9  10   0   31.20   25.40
   8 -10   0  267.27   25.00
   8 -10   0  203.18   33.40
   8 -10   0  285.47   23.50
  -8  10   0  260.47   27.60
  -8  10   0  255.37   36.80
  -8  10   0  197.58   23.90
  -8  10   0  264.77   26.00
   7 -10   0    8.30    4.50
   7 -10   0    7.50    4.70
   7 -10   0    4.00    4.40
  -7  10   0   -4.20   14.00
  -7  10   0    6.70    4.40
  -7  10   0    5.00    5.80
  -7  10   0    6.20    4.50
  -7  10   0    3.60    6.50
  -7  10   0    8.50    6.70
  -7  10   0    8.70    5.60
   6 -10   0   48.60    8.30
   6 -10   0   49.80    7.40
   6 -10   0   37.20    7.00
   6 -10   0   28.50    8.10
   6 -10   0   52.29   15.50
  -6  10   0   37.00    6.60
  -6  10   0   43.80    7.90
  -6  10   0   37.70    8.40
  -6  10   0   81.39   17.40
  -6  10   0   42.00    9.10
  -6  10   0   48.50    8.80
  -6  10   0   39.70    8.60
   5 -10   0    6.90    3.50
   5 -10   0    5.00   10.20
   5 -10   0   10.80    3.80
   5 -10   0    6.90    3.40
   5 -10   0    7.20    4.20
  -5  10   0    4.90    3.80
  -5  10   0    6.50    2.90
  -5  10   0   13.70    5.60
  -5  10   0    9.60    3.90
  -5  10   0  -11.90   10.30
  -5  10   0    5.60    4.90
   4 -10   0 1054.09   74.89
   4 -10   0 1065.59   80.79
   4 -10   0 1099.79   76.29
   4 -10   0  942.41   75.09
   4 -10   0 1018.40   75.29
   4 -10   0  909.51   75.89
  -4  10   0  976.30   74.49
  -4  10   0  911.61   76.69
  -4  10   0 1004.20   75.79
  -4  10   0 1054.49   76.19
  -4  10   0 1003.90   76.59
  -4  10   0 1069.39   78.09
  -4  10   0 1071.79   81.09
   3 -10   0  980.10   65.69
   3 -10   0  847.12   65.59
   3 -10   0  996.50   66.89
   3 -10   0  958.80   70.39
   3 -10   0  830.82   66.09
   3 -10   0  884.61   66.09
   3 -10   0  757.02   66.09
  -3  10   0  943.61   70.79
  -3  10   0  948.41   68.29
  -3  10   0  883.81   66.79
  -3  10   0  889.91   66.49
  -3  10   0  849.81   67.39
  -3  10   0  937.61   67.19
  -3  10   0  809.42   64.89
  -3  10   0  841.22   65.19
   2 -10   0  188.38   15.50
   2 -10   0  166.48   16.30
   2 -10   0  192.08   19.70
   2 -10   0  197.58   18.20
   2 -10   0  186.48   16.40
   2 -10   0  180.38   15.50
   2 -10   0  182.38   16.10
   2 -10   0  225.58   16.60
  -2  10   0  201.78   20.40
  -2  10   0  196.08   17.10
  -2  10   0  183.68   15.20
  -2  10   0  193.08   17.30
  -2  10   0  190.38   17.00
  -2  10   0  186.88   16.30
  -2  10   0  208.28   17.90
   1 -10   0  365.16   30.50
   1 -10   0  395.86   32.10
   1 -10   0  408.86   30.50
   1 -10   0  346.37   29.30
   1 -10   0  372.66   28.90
   1 -10   0  400.66   29.70
   1 -10   0  375.86   28.90
   1 -10   0  421.86   32.50
  -1  10   0  376.76   30.70
  -1  10   0  429.06   30.60
  -1  10   0  367.26   30.90
  -1  10   0  386.86   28.90
  -1  10   0  403.06   31.10
  -1  10   0  386.16   30.10
  -1  10   0  410.36   31.30
  -1  10   0  416.26   33.10
   0 -10   0   73.19    8.10
   0 -10   0   78.19    6.10
   0 -10   0   84.09   10.00
   0 -10   0   68.29    6.50
   0 -10   0   83.59    9.70
   0 -10   0   70.39    6.10
   0  10   0   72.29    7.70
   0  10   0   80.39    6.50
   0  10   0   89.89    8.60
   0  10   0   81.89    7.70
   0  10   0   68.89    8.10
   0  10   0   78.09    6.70
   0  10   0   73.69   10.20
   0  10   0   77.49    8.60
  -1 -10   0  363.36   31.50
  -1 -10   0  409.96   33.20
  -1 -10   0  407.66   31.70
   1  10   0  392.96   30.80
   1  10   0  416.66   31.00
   1  10   0  397.66   31.60
   1  10   0  443.86   32.50
   1  10   0  434.46   32.30
   1  10   0  411.86   31.40
   1  10   0  394.16   32.20
  -2 -10   0  189.68   16.80
  -2 -10   0  207.98   18.60
  -2 -10   0  198.08   16.60
   2  10   0  178.98   16.50
   2  10   0  197.88   15.80
   2  10   0  185.48   16.00
   2  10   0  216.18   15.00
   2  10   0  215.38   17.70
   2  10   0  185.08   16.10
   2  10   0  186.18   17.10
  -3 -10   0  933.51   71.19
   3  10   0  985.20   70.39
   3  10   0  903.11   69.29
   3  10   0  943.71   67.69
   3  10   0  855.31   69.09
   3  10   0  925.41   69.59
   3  10   0  996.40   68.49
   3  10   0  912.21   68.79
   3  10   0  889.41   69.19
   3  10   0  982.40   68.99
  -4 -10   0  990.40   77.59
   4  10   0 1073.19   74.39
   4  10   0 1085.09   75.49
   4  10   0  997.50   74.79
   4  10   0 1059.79   76.89
   4  10   0  990.60   76.39
   4  10   0 1004.20   74.99
   4  10   0 1031.70   74.79
   4  10   0  937.91   76.29
   4  10   0 1012.70   75.99
   4  10   0 1020.40   75.39
  -5 -10   0   10.70    5.10
   5  10   0    7.90    4.60
   5  10   0    5.20    3.50
   5  10   0   10.30    3.40
   5  10   0    8.40    3.60
   5  10   0   16.30    7.00
   5  10   0    9.70    3.20
   5  10   0    6.90    3.50
   5  10   0    4.20    6.40
  -6 -10   0   39.60    5.60
  -6 -10   0   40.90    4.90
  -6 -10   0   45.40    5.90
  -6 -10   0   41.40    7.80
   6  10   0   52.69    6.40
   6  10   0   44.30    7.00
   6  10   0   50.59   10.40
   6  10   0   46.20    7.30
   6  10   0   48.00   11.00
   6  10   0   40.50    7.50
   6  10   0   49.20    6.30
   6  10   0   56.09    9.20
  -7 -10   0   10.00    3.80
  -7 -10   0    5.90    3.90
  -7 -10   0   15.30    5.60
  -7 -10   0    6.20    2.90
   7  10   0    9.00   11.10
   7  10   0    7.20    3.10
   7  10   0    5.30    4.90
   7  10   0   13.60    4.90
   7  10   0    3.40    4.40
   7  10   0    5.90    9.50
   7  10   0   10.00    3.80
  -8 -10   0  223.88   21.10
  -8 -10   0  288.77   25.00
  -8 -10   0  252.47   23.60
  -8 -10   0  234.08   21.60
  -8 -10   0  242.88   20.10
   8  10   0  258.97   21.50
   8  10   0  233.28   20.50
   8  10   0  229.58   28.60
   8  10   0  229.68   23.00
   8  10   0  269.37   22.40
   8  10   0  217.08   23.50
  -9 -10   0   54.89    8.70
  -9 -10   0   37.80    7.40
  -9 -10   0   36.90    8.70
   9  10   0   45.40    7.60
   9  10   0   35.60    7.90
   9  10   0   64.79   10.90
   9  10   0   29.30    9.30
   9  10   0   29.50    6.80
   9  10   0   32.00   27.20
   8 -11   0  233.18   20.60
   8 -11   0  236.48   22.60
  -8  11   0  245.58   24.00
  -8  11   0  190.68   20.90
  -8  11   0  225.88   25.00
  -8  11   0  179.28   36.00
  -8  11   0  178.98   22.70
  -8  11   0  157.98   24.40
   7 -11   0    2.30    5.00
   7 -11   0   -3.60   19.00
   7 -11   0   -0.60    4.10
   7 -11   0   -0.40    3.30
  -7  11   0    2.00    6.00
  -7  11   0    2.30    7.20
  -7  11   0    1.20    5.20
  -7  11   0   -2.00   16.50
  -7  11   0   -4.20    4.00
  -7  11   0    8.60    6.10
  -7  11   0   -6.40    5.00
   6 -11   0  107.39   20.70
   6 -11   0   84.69   10.30
   6 -11   0   95.49   10.50
   6 -11   0   83.49   10.80
   6 -11   0   85.59   12.00
  -6  11   0   83.59   12.20
  -6  11   0   94.09   13.30
  -6  11   0   83.99   13.00
  -6  11   0   91.69   14.80
  -6  11   0   71.69    9.90
  -6  11   0   87.89   14.60
  -6  11   0  107.09   20.60
   5 -11   0   56.29    9.30
   5 -11   0   53.49    8.60
   5 -11   0   57.09    8.00
   5 -11   0   73.79    9.30
  -5  11   0   70.29   11.80
  -5  11   0   67.59    8.40
  -5  11   0   63.29   15.20
  -5  11   0   52.09    8.60
  -5  11   0   56.39    9.20
  -5  11   0   63.69   10.30
  -5  11   0   46.80    9.60
   4 -11   0   74.89   10.30
   4 -11   0   85.39   10.60
   4 -11   0  113.29   11.00
   4 -11   0  128.49   17.50
   4 -11   0  120.49   11.60
   4 -11   0  113.99   10.50
  -4  11   0  124.99   19.70
  -4  11   0   89.69   10.80
  -4  11   0  108.19   11.80
  -4  11   0  114.39   13.30
  -4  11   0  126.89   13.20
  -4  11   0   95.39   12.30
  -4  11   0   89.19    9.90
   3 -11   0   33.40    6.00
   3 -11   0   30.40    5.60
   3 -11   0   33.40    5.10
   3 -11   0   38.40   10.40
   3 -11   0   38.60    6.10
   3 -11   0   35.30    5.40
   3 -11   0   37.20    6.20
  -3  11   0   37.10    7.30
  -3  11   0   39.70    8.20
  -3  11   0   50.09   12.20
  -3  11   0   34.50    5.80
  -3  11   0   35.20    6.70
  -3  11   0   34.00    5.20
  -3  11   0   39.30    6.90
  -3  11   0   35.00    5.60
   2 -11   0 1453.65  124.79
   2 -11   0 1640.14  125.59
   2 -11   0 1615.54  126.39
   2 -11   0 1745.83  126.39
   2 -11   0 1835.92  128.49
   2 -11   0 1887.41  129.39
   2 -11   0 1782.42  124.99
  -2  11   0 1761.32  126.29
  -2  11   0 1898.41  127.09
  -2  11   0 1768.12  129.69
  -2  11   0 1863.01  127.99
  -2  11   0 1583.34  125.69
  -2  11   0 1663.83  124.79
  -2  11   0 1699.53  127.09
  -2  11   0 1797.62  127.19
   1 -11   0   11.80    2.20
   1 -11   0    4.40    3.70
   1 -11   0   12.00    2.30
   1 -11   0   11.30    3.60
   1 -11   0   12.90    2.60
   1 -11   0   13.60    3.00
   1 -11   0   12.30    6.30
  -1  11   0   11.70    3.50
  -1  11   0    5.60    3.50
  -1  11   0    8.40    3.30
  -1  11   0   14.20    3.90
  -1  11   0   14.50    2.40
  -1  11   0    7.20    3.20
  -1  11   0   14.50    7.10
   0 -11   0   -1.80    3.30
   0 -11   0   -6.10    4.60
   0 -11   0    1.10    2.30
   0  11   0    0.60    2.20
   0  11   0    1.50    2.80
   0  11   0    1.50    2.60
   0  11   0    0.00    2.30
   0  11   0    4.50    5.30
   0  11   0    0.60    2.10
  -1 -11   0   13.60    5.00
  -1 -11   0    7.80    3.20
  -1 -11   0   16.30    4.70
   1  11   0   14.30    3.90
   1  11   0    3.50    4.80
   1  11   0   10.80    3.00
   1  11   0   13.90    4.30
   1  11   0   14.20    3.70
   1  11   0    9.90    3.20
  -2 -11   0 1780.42  136.09
   2  11   0 1895.11  133.29
   2  11   0 1847.82  135.19
   2  11   0 1751.52  133.89
   2  11   0 1915.51  133.79
  -3 -11   0   33.20    7.70
   3  11   0   27.40    5.70
   3  11   0   38.00    5.60
   3  11   0   32.90    4.60
   3  11   0   27.10    4.70
   3  11   0   37.20    5.40
   3  11   0   24.40    5.10
   3  11   0   42.10    7.10
  -4 -11   0   97.89   12.60
   4  11   0  113.29   11.90
   4  11   0   96.39    9.80
   4  11   0  101.09   10.30
   4  11   0  110.29   10.10
   4  11   0   86.59   10.10
   4  11   0   83.69   10.70
   4  11   0  101.99    8.60
   4  11   0  112.39    9.60
   4  11   0   98.49   10.20
   4  11   0   91.49   11.40
  -5 -11   0   81.69   12.30
   5  11   0   61.79    8.40
   5  11   0   62.39    7.20
   5  11   0   67.99   10.10
   5  11   0   85.39    9.80
   5  11   0   61.39    8.00
   5  11   0   59.49    6.40
   5  11   0   61.19    7.50
   5  11   0   48.20   10.40
  -6 -11   0  100.39   14.00
   6  11   0   70.39   13.20
   6  11   0   96.89   10.20
   6  11   0   88.79   11.40
   6  11   0   74.69   13.20
   6  11   0   85.99   10.70
   6  11   0   96.79    9.40
   6  11   0   83.39    8.60
  -7 -11   0   -3.50    4.20
   7  11   0   -0.50    4.50
   7  11   0    2.50    3.40
   7  11   0   -0.50   10.90
   7  11   0    4.00    3.50
   7  11   0   -1.10    2.90
   7  11   0    2.40    3.50
  -8 -11   0  210.28   21.30
   8  11   0  189.58   22.60
   8  11   0  192.48   17.70
   8  11   0  182.48   20.80
   8  11   0  227.48   21.20
   8  11   0  213.78   18.40
   8  11   0  190.98   25.40
   8  11   0  207.28   19.20
   7 -12   0   22.40    6.50
   7 -12   0   36.30   20.00
   7 -12   0   18.50    7.70
   7 -12   0   17.00    5.30
  -7  12   0   23.10    9.70
  -7  12   0   22.10    8.50
  -7  12   0   17.70    6.50
  -7  12   0   15.60   24.30
  -7  12   0   17.20    8.40
  -7  12   0   20.20    9.40
  -7  12   0   10.50    6.40
   6 -12   0  -24.90   16.80
   6 -12   0   -5.00    4.00
   6 -12   0    6.90    4.00
   6 -12   0    3.10    4.30
  -6  12   0    9.30    6.70
  -6  12   0    9.10    4.90
  -6  12   0    7.70    5.40
  -6  12   0   20.30   18.70
  -6  12   0    5.60    5.50
  -6  12   0    2.50    6.30
  -6  12   0    7.40    6.50
   5 -12   0  -21.10   13.90
   5 -12   0   15.10    5.50
   5 -12   0   12.10    4.70
   5 -12   0   18.20    4.80
   5 -12   0   17.30    5.80
  -5  12   0   14.90    4.80
  -5  12   0   20.60    6.00
  -5  12   0   26.20   16.50
  -5  12   0   13.60    6.80
  -5  12   0   15.10    5.30
  -5  12   0   11.70    5.90
  -5  12   0    9.90    6.20
   4 -12   0 1224.18   83.39
   4 -12   0 1118.69   88.19
   4 -12   0 1147.49   82.89
   4 -12   0 1109.09   83.19
   4 -12   0 1166.48   81.89
   4 -12   0 1053.19   82.79
  -4  12   0 1095.29   83.79
  -4  12   0 1202.18   89.39
  -4  12   0  922.91   81.29
  -4  12   0 1208.18   84.59
  -4  12   0 1228.48   86.19
  -4  12   0 1049.99   82.99
  -4  12   0  940.51   83.89
   3 -12   0  673.23   49.10
   3 -12   0  611.04   48.20
   3 -12   0  693.43   49.80
   3 -12   0  680.83   48.20
   3 -12   0  619.34   49.00
   3 -12   0  682.93   54.09
  -3  12   0  681.03   51.79
  -3  12   0  659.33   49.70
  -3  12   0  556.34   47.70
  -3  12   0  645.34   50.29
  -3  12   0  627.04   54.29
  -3  12   0  555.84   48.10
  -3  12   0  645.44   50.79
  -3  12   0  722.93   50.79
   2 -12   0   92.99    8.20
   2 -12   0   82.19   13.30
   2 -12   0   98.99    9.30
   2 -12   0  103.49   13.60
   2 -12   0   81.99    9.60
  -2  12   0   86.59   10.30
  -2  12   0  102.69   11.50
  -2  12   0   94.59   10.90
  -2  12   0   78.49   10.30
  -2  12   0   76.39    9.70
  -2  12   0   88.39    8.20
  -2  12   0   72.29   14.00
   1 -12   0   21.80    2.80
   1 -12   0   19.70    4.80
   1 -12   0   23.40    2.80
   1 -12   0   29.20    7.20
   1 -12   0   24.80    7.70
  -1  12   0   27.70    5.60
  -1  12   0   28.10    5.10
  -1  12   0   27.30    5.90
  -1  12   0   31.00    3.70
  -1  12   0   19.50    9.20
  -1  12   0   26.20    5.20
  -1  12   0   27.20    5.80
   0 -12   0  262.57   21.80
   0 -12   0  268.47   24.00
   0  12   0  254.27   22.60
   0  12   0  254.87   21.10
   0  12   0  217.38   26.10
   0  12   0  269.67   21.90
   0  12   0  258.37   21.20
   0  12   0  257.47   21.70
  -1 -12   0   28.60    5.60
  -1 -12   0   21.90    4.80
  -1 -12   0   32.40    7.70
   1  12   0   27.30    5.00
   1  12   0   26.90    4.60
   1  12   0   19.50    4.50
   1  12   0   22.60    5.40
   1  12   0   20.40    5.50
   1  12   0   25.10    4.60
  -2 -12   0   88.69   13.30
   2  12   0  100.79    9.50
   2  12   0  108.09    9.30
   2  12   0   88.09   10.80
   2  12   0   82.19    9.60
   2  12   0   98.09    9.50
  -3 -12   0  686.13   54.19
   3  12   0  629.14   52.89
   3  12   0  692.83   50.49
   3  12   0  656.73   50.99
   3  12   0  701.83   50.89
   3  12   0  715.13   55.19
  -4 -12   0 1022.70   86.19
   4  12   0 1197.18   83.09
   4  12   0 1134.89   83.69
   4  12   0 1115.79   83.29
   4  12   0 1226.38   85.89
   4  12   0 1179.88   83.49
   4  12   0  990.10   83.29
   4  12   0 1195.48   84.39
  -5 -12   0    9.70    5.70
   5  12   0   18.70    3.10
   5  12   0    9.40    6.10
   5  12   0   26.80    6.70
   5  12   0   13.90    3.90
   5  12   0   15.20    4.50
   5  12   0   15.90    4.40
   5  12   0   11.80    3.60
  -6 -12   0   -2.40    4.70
   6  12   0   -6.50    8.60
   6  12   0   13.40    7.80
   6  12   0    5.20    4.40
   6  12   0    7.20    3.60
   6  12   0    7.70    4.70
   6  12   0    6.60    3.50
   6  12   0    9.20    2.90
   6  12   0    8.00    4.70
  -7 -12   0   20.60    7.10
   7  12   0   18.00    5.20
   7  12   0   18.60    4.70
   7  12   0    6.50   11.50
   7  12   0   22.70    6.60
   7  12   0   15.50    6.40
   7  12   0   14.10    5.90
   7  12   0   21.70    4.50
   6 -13   0   98.89   13.20
   6 -13   0   95.09   12.10
   6 -13   0  112.19   12.50
   6 -13   0  116.99   25.60
  -6  13   0   78.69   13.00
  -6  13   0  108.29   16.00
  -6  13   0  122.79   17.40
  -6  13   0   75.39   26.00
  -6  13   0  127.29   15.60
  -6  13   0  120.49   14.40
   5 -13   0  175.18   16.50
   5 -13   0  160.48   15.10
   5 -13   0  147.19   25.40
   5 -13   0  197.88   16.60
  -5  13   0  176.48   20.10
  -5  13   0  163.58   17.20
  -5  13   0  148.29   26.50
  -5  13   0  186.18   18.60
  -5  13   0  155.28   16.90
  -5  13   0  121.89   14.80
  -5  13   0  124.19   17.80
   4 -13   0  142.39   13.30
   4 -13   0  146.19   14.50
   4 -13   0  148.99   14.30
   4 -13   0  137.39   15.70
   4 -13   0  157.68   22.30
  -4  13   0  146.19   15.30
  -4  13   0  129.29   16.10
  -4  13   0  107.79   22.00
  -4  13   0  153.88   15.60
  -4  13   0  141.49   17.10
  -4  13   0  146.49   16.00
   3 -13   0   18.20    5.40
   3 -13   0    5.80   10.70
   3 -13   0   12.20    3.70
   3 -13   0    7.70    5.10
  -3  13   0   32.00   13.30
  -3  13   0   16.60    5.60
  -3  13   0   11.50    3.50
  -3  13   0   19.60    6.00
  -3  13   0   15.20    6.00
  -3  13   0   23.10    6.00
  -3  13   0   19.50    6.60
   2 -13   0  884.01   65.69
   2 -13   0  830.12   63.69
   2 -13   0  840.82   62.89
   2 -13   0  839.42   62.99
   2 -13   0  884.31   67.99
   2 -13   0  901.61   63.89
  -2  13   0  810.02   68.79
  -2  13   0  748.33   63.09
  -2  13   0  881.51   65.29
  -2  13   0  971.30   66.29
  -2  13   0  954.30   69.19
  -2  13   0  914.51   67.09
   1 -13   0  100.19   14.30
   1 -13   0   83.19    9.90
   1 -13   0   70.39   11.80
  -1  13   0   79.59   10.20
  -1  13   0   87.59   10.10
  -1  13   0   94.09   10.80
  -1  13   0   70.29   13.10
   0 -13   0   10.60    6.10
   0 -13   0   -0.80    3.20
   0 -13   0    6.00    5.30
   0  13   0    8.40    6.80
   0  13   0    2.30    3.40
   0  13   0   -1.40    3.00
   0  13   0    1.30    3.10
   0  13   0   -0.10    3.00
  -1 -13   0   70.79   11.20
  -1 -13   0   75.89    9.80
   1  13   0   79.39    9.10
   1  13   0   78.79   11.10
   1  13   0   72.19    8.70
   1  13   0   96.19    9.70
   1  13   0   86.89    8.70
  -2 -13   0  907.81   70.19
   2  13   0  920.41   66.09
   2  13   0  918.71   66.39
   2  13   0  911.51   68.89
   2  13   0  835.42   65.99
  -3 -13   0   15.60    5.90
   3  13   0   14.30    5.20
   3  13   0   14.80    4.00
   3  13   0   21.00    3.80
   3  13   0   15.00    5.50
   3  13   0   17.60    5.60
  -4 -13   0  124.59   15.90
   4  13   0  122.49   13.20
   4  13   0  137.69   12.10
   4  13   0  156.58   15.60
   4  13   0  134.89   12.40
   4  13   0  145.69   14.00
  -5 -13   0  186.18   19.20
   5  13   0  152.08   14.90
   5  13   0  186.38   17.80
   5  13   0  167.98   14.50
  -6 -13   0  123.59   15.00
   6  13   0   88.59   11.60
   6  13   0  107.09   10.70
   6  13   0  121.39   14.20
   6  13   0  112.79   12.10
   6  13   0  102.39   12.00
   4 -14   0  252.97   38.10
   4 -14   0  267.97   22.30
   4 -14   0  288.27   26.10
   4 -14   0  238.78   20.00
  -4  14   0  210.68   35.00
  -4  14   0  286.17   23.90
  -4  14   0  189.48   23.00
  -4  14   0  201.78   19.80
  -4  14   0  245.58   22.90
  -4  14   0  243.58   23.20
  -4  14   0  275.07   25.10
   3 -14   0    0.60    3.70
   3 -14   0   13.40   12.00
   3 -14   0   -0.20    3.60
   3 -14   0    5.20    3.10
   3 -14   0    0.00    2.70
  -3  14   0   -0.60    5.00
  -3  14   0   -2.70    2.90
  -3  14   0    3.80    4.90
  -3  14   0   -1.10    4.90
  -3  14   0   -0.70    4.70
  -3  14   0   -3.00    4.90
  -3  14   0    4.00   15.20
   2 -14   0   39.90    8.90
   2 -14   0   56.09   12.20
   2 -14   0   55.89    8.70
  -2  14   0   51.19    8.60
  -2  14   0   48.50   10.30
  -2  14   0   52.79    9.00
  -2  14   0   50.79    9.00
  -2  14   0   54.89    9.70
  -2  14   0   25.30   13.90
   1 -14   0  333.37   28.20
   1 -14   0  284.97   24.70
   1 -14   0  290.67   25.50
  -1  14   0  281.77   25.90
  -1  14   0  307.67   24.70
  -1  14   0  278.97   27.00
  -1  14   0  267.77   24.80
  -1  14   0  287.57   25.20
  -1  14   0  289.17   24.20
   0 -14   0  833.82   66.59
   0 -14   0  893.61   64.39
   0  14   0  847.72   63.59
   0  14   0  823.72   63.59
   0  14   0  806.92   65.09
   0  14   0  789.12   62.79
   0  14   0  899.61   63.09
  -1 -14   0  292.17   24.60
  -1 -14   0  290.87   27.00
   1  14   0  279.57   22.80
   1  14   0  307.77   25.80
   1  14   0  267.27   22.80
   1  14   0  280.27   23.20
  -2 -14   0   49.99   10.50
   2  14   0   76.89   11.10
   2  14   0   49.20    6.30
   2  14   0   44.30    6.10
   2  14   0   42.70    9.30
  -3 -14   0   -2.30    4.90
   3  14   0    3.70    3.00
   3  14   0   -1.10    2.70
   3  14   0    0.40    4.50
   3  14   0   -6.30    5.20
   3  14   0   -4.80    5.30
  -4 -14   0  235.38   23.90
   4  14   0  235.98   18.80
   4  14   0  232.78   21.40
   4  14   0  226.78   18.80
   4  14   0  295.97   23.70
   1 -15   0   72.79   10.10
   1 -15   0   69.49    9.40
   1 -15   0   70.39   13.00
  -1  15   0   65.99    9.80
  -1  15   0   72.49   10.00
  -1  15   0   70.99    9.40
  -1  15   0   49.70    9.60
  -1  15   0   49.30    8.40
   0 -15   0   -1.30    4.50
   0 -15   0    2.50    3.90
   0  15   0   -0.20    4.00
   0  15   0    2.00    4.90
   0  15   0    4.10    3.90
   0  15   0    1.20    3.80
   0  15   0   -5.50    4.30
  -1 -15   0   65.99   12.70
   1  15   0   64.09    8.30
   1  15   0   77.19    8.20
   1  15   0   64.59   10.70
   2  15   0  312.17   29.10
   2  15  -1   15.90    6.10
   2  15  -1   -7.20    8.00
   2  15  -1   18.60    4.50
   2  15  -1   12.20    5.10
  -2 -15   1   14.80    7.00
   1  15  -1   12.80    5.90
   1  15  -1   24.70    6.30
   1  15  -1   24.10    5.20
   1  15  -1   17.40    5.70
  -1 -15   1   26.20    8.00
   0  15  -1  390.46   35.80
   0  15  -1  467.15   37.60
   0  15  -1  432.96   35.30
   0  15  -1  439.16   35.70
   0  15  -1  488.15   35.60
   0 -15   1  469.35   39.10
   0 -15   1  428.76   35.70
  -1  15  -1  956.30   73.49
  -1  15  -1  938.11   74.59
  -1  15  -1 1019.20   75.69
  -1  15  -1  879.51   75.99
  -1  15  -1  896.31   74.29
  -1  15  -1 1005.80   73.89
   1 -15   1  985.00   76.89
   1 -15   1  967.80   74.59
   1 -15   1 1155.18   76.79
   4  14  -1   17.70    5.20
   4  14  -1   25.40    7.10
   4  14  -1   30.90    5.40
   4  14  -1   22.00    4.60
   4  14  -1   24.20    5.50
   4  14  -1   21.90    6.40
   4  14  -1   35.50    7.40
  -4 -14   1   29.00    7.80
   3  14  -1  101.69   10.10
   3  14  -1   97.19   10.90
   3  14  -1  105.99   10.50
   3  14  -1  100.19   12.80
   3  14  -1   76.09   12.20
  -3 -14   1   95.69   14.90
   2  14  -1   42.60    6.40
   2  14  -1   42.20    7.10
   2  14  -1   23.50    7.50
   2  14  -1   31.80    7.10
   2  14  -1   43.80    6.70
   2  14  -1   41.90    6.50
  -2 -14   1   35.30    7.90
   1  14  -1  123.29   13.90
   1  14  -1   79.79   13.50
   1  14  -1  112.29   12.00
   1  14  -1  113.79   13.20
   1  14  -1  129.19   11.90
   1  14  -1  123.19   12.50
   1  14  -1   97.39   12.40
  -1 -14   1  135.29   12.20
  -1 -14   1  112.89   15.70
   0  14  -1    6.20    4.60
   0  14  -1    7.20    4.50
   0  14  -1    6.90    5.00
   0  14  -1   10.40    4.10
   0  14  -1   -7.00    9.70
   0  14  -1    5.40    4.60
   0 -14   1    3.50    7.50
   0 -14   1    7.30    3.80
   0 -14   1    9.00    6.00
  -1  14  -1    5.20    5.10
  -1  14  -1  -11.10   11.90
  -1  14  -1    9.30    5.00
  -1  14  -1    5.70    4.30
  -1  14  -1    6.00    4.90
  -1  14  -1    0.00    4.50
   1 -14   1   16.90   10.00
   1 -14   1    7.30    5.90
   1 -14   1    9.00    3.90
  -2  14  -1   -2.20    4.80
  -2  14  -1    4.90   13.90
  -2  14  -1    7.00    4.90
  -2  14  -1    6.40    4.70
  -2  14  -1    6.70    4.90
  -2  14  -1    5.10    4.90
   2 -14   1    6.10    5.50
   2 -14   1    4.10    3.50
   2 -14   1   -5.70   10.80
   2 -14   1    2.00    2.90
   2 -14   1    7.10    2.70
  -3  14  -1  136.49   16.00
  -3  14  -1  169.18   17.30
  -3  14  -1  169.38   18.30
  -3  14  -1  123.69   16.90
  -3  14  -1  112.89   23.80
  -3  14  -1  155.08   16.90
   3 -14   1  170.78   15.50
   3 -14   1  162.98   13.80
   3 -14   1  117.49   20.80
   3 -14   1  169.88   14.70
  -4  14  -1   18.20   19.00
  -4  14  -1   -3.20    4.60
  -4  14  -1    7.40    6.20
  -4  14  -1    5.80    6.70
  -4  14  -1   -1.20    5.80
  -4  14  -1   -2.90    5.60
   4 -14   1   -1.90    4.10
   4 -14   1  -23.70   16.60
   4 -14   1    3.20    4.10
   6  13  -1   58.59    7.50
   6  13  -1   45.90    9.30
   6  13  -1   61.49    8.80
   6  13  -1   58.49    8.40
   6  13  -1   34.80    7.80
  -6 -13   1   55.49   10.80
   5  13  -1    5.20    3.70
   5  13  -1    3.30    4.20
   5  13  -1    6.00    5.60
   5  13  -1    6.90    4.60
   5  13  -1   11.80    6.70
   5  13  -1    5.10    3.50
   5  13  -1    2.00    4.10
  -5 -13   1    6.80    5.40
   4  13  -1    1.50    4.10
   4  13  -1    6.30    4.10
   4  13  -1    5.60    4.90
   4  13  -1    4.50    4.10
   4  13  -1    7.00    4.30
   4  13  -1    3.60    3.50
   4  13  -1    6.00    4.20
   4  13  -1    4.80    3.40
  -4 -13   1   -1.10    4.50
   3  13  -1  362.06   29.80
   3  13  -1  383.36   27.30
   3  13  -1  328.47   27.40
   3  13  -1  329.17   28.80
   3  13  -1  370.86   27.70
   3  13  -1  340.37   26.60
   3  13  -1  298.37   25.90
  -3 -13   1  341.37   30.80
   2  13  -1   32.20    7.10
   2  13  -1   38.60    6.80
   2  13  -1   31.60    5.90
   2  13  -1   37.50    5.70
   2  13  -1   22.10    7.20
   2  13  -1   37.50    6.60
   2  13  -1   34.00    6.80
  -2 -13   1   41.00    9.20
   1  13  -1  320.37   26.00
   1  13  -1  305.97   25.40
   1  13  -1  339.67   27.50
   1  13  -1  287.07   25.90
   1  13  -1  292.67   27.40
   1  13  -1  256.27   27.10
   1  13  -1  329.87   25.50
  -1 -13   1  327.77   26.00
  -1 -13   1  318.67   28.40
  -1 -13   1  351.66   26.50
   0  13  -1  711.03   60.59
   0  13  -1  801.82   62.99
   0  13  -1  809.82   61.69
   0  13  -1  756.12   62.29
   0  13  -1  776.82   60.89
   0  13  -1  868.91   60.39
   0 -13   1  779.62   61.19
   0 -13   1  766.32   62.59
   0 -13   1  882.51   60.49
  -1  13  -1 1104.79   89.49
  -1  13  -1 1291.77   88.89
  -1  13  -1 1193.18   89.49
  -1  13  -1 1134.79   91.29
  -1  13  -1 1232.08   88.19
  -1  13  -1 1199.38   89.39
   1 -13   1 1160.58   86.39
   1 -13   1 1095.19   85.59
   1 -13   1 1271.27   88.29
   1 -13   1 1229.78   90.29
   1 -13   1 1206.68   90.59
   1 -13   1 1111.39   85.59
   1 -13   1 1220.88   86.59
  -2  13  -1   56.59    9.50
  -2  13  -1   48.60    9.00
  -2  13  -1   53.29    9.80
  -2  13  -1   54.79    8.40
  -2  13  -1   25.50   13.60
  -2  13  -1   66.79    9.60
   2 -13   1   59.99   10.90
   2 -13   1   61.29   12.90
   2 -13   1   51.99    8.40
   2 -13   1   57.29    8.20
   2 -13   1   57.09   12.40
   2 -13   1   62.29    7.60
  -3  13  -1  512.25   42.30
  -3  13  -1  474.55   48.70
  -3  13  -1  588.54   43.80
  -3  13  -1  449.56   39.80
  -3  13  -1  557.04   43.50
  -3  13  -1  547.35   44.80
  -3  13  -1  490.95   43.50
   3 -13   1  592.64   42.20
   3 -13   1  563.04   40.80
   3 -13   1  566.24   41.90
   3 -13   1  540.85   41.80
  -4  13  -1   49.80    8.40
  -4  13  -1   37.10    8.30
  -4  13  -1   50.99   17.30
  -4  13  -1   37.30    9.30
  -4  13  -1   41.90    6.20
  -4  13  -1   37.70    8.60
  -4  13  -1   55.39   11.20
   4 -13   1   44.40    7.50
   4 -13   1   38.80    6.60
   4 -13   1   43.10    7.60
   4 -13   1   35.90   15.60
  -5  13  -1  133.59   15.40
  -5  13  -1  115.39   13.10
  -5  13  -1  129.09   15.50
  -5  13  -1  144.19   17.00
  -5  13  -1  107.59   23.80
  -5  13  -1  151.58   18.10
   5 -13   1  125.89   13.90
   5 -13   1  129.19   24.50
   5 -13   1  131.39   15.00
   5 -13   1  146.79   14.20
  -6  13  -1    4.50    6.60
  -6  13  -1    0.70    8.60
  -6  13  -1   -9.40    6.40
  -6  13  -1    2.70    5.10
  -6  13  -1  -16.80   22.70
  -6  13  -1   -5.50    5.60
  -6  13  -1    3.70    6.80
   6 -13   1    5.20    5.10
   6 -13   1    1.00   22.80
   6 -13   1   -1.00    3.70
   6 -13   1    0.30    6.00
   7  12  -1  113.29   13.60
   7  12  -1  120.39   12.50
   7  12  -1  109.99   11.60
   7  12  -1   87.79   13.30
   7  12  -1  108.09   18.30
   7  12  -1  116.29   14.10
  -7 -12   1  116.39   16.40
   6  12  -1  596.44   45.70
   6  12  -1  551.04   47.70
   6  12  -1  554.54   45.50
   6  12  -1  644.84   44.90
   6  12  -1  595.14   47.00
   6  12  -1  553.24   47.90
   6  12  -1  531.45   46.00
  -6 -12   1  638.14   48.50
   5  12  -1  245.38   23.50
   5  12  -1  245.38   21.10
   5  12  -1  254.07   20.20
   5  12  -1  231.98   21.30
   5  12  -1  256.37   22.50
   5  12  -1  253.27   20.80
   5  12  -1  201.48   22.90
  -5 -12   1  230.68   23.20
   4  12  -1   95.89   10.70
   4  12  -1   58.69    8.30
   4  12  -1   52.39    8.10
   4  12  -1   74.69    8.00
   4  12  -1   76.39   10.10
   4  12  -1   56.79    8.10
   4  12  -1   71.09   10.90
   4  12  -1   69.89    8.40
  -4 -12   1   67.49   11.10
   3  12  -1  309.77   27.00
   3  12  -1  281.37   26.10
   3  12  -1  299.47   26.80
   3  12  -1  343.27   26.20
   3  12  -1  344.67   25.90
   3  12  -1  330.07   25.60
   3  12  -1  283.27   26.10
  -3 -12   1  323.87   28.40
   2  12  -1   -4.10    3.60
   2  12  -1   -0.50    2.80
   2  12  -1   -1.30    2.40
   2  12  -1    1.60    2.70
   2  12  -1   -0.30    2.90
  -2 -12   1    3.40    4.10
   1  12  -1  498.85   38.30
   1  12  -1  513.55   39.90
   1  12  -1  504.15   37.60
   1  12  -1  479.45   37.60
   1  12  -1  453.25   38.10
   1  12  -1  471.75   38.90
  -1 -12   1  498.35   38.00
  -1 -12   1  470.75   39.90
  -1 -12   1  488.25   38.50
   0  12  -1  229.68   21.10
   0  12  -1  243.78   21.30
   0  12  -1  242.18   20.80
   0  12  -1  267.17   22.00
   0  12  -1  265.27   20.80
   0  12  -1  237.38   24.00
   0 -12   1  256.47   20.60
   0 -12   1  265.27   19.10
   0 -12   1  266.07   22.90
   0 -12   1  239.78   18.90
   0 -12   1  241.38   22.80
   0 -12   1  219.98   18.10
   0 -12   1  235.98   18.20
  -1  12  -1  190.58   22.10
  -1  12  -1  189.18   18.50
  -1  12  -1  222.18   19.40
  -1  12  -1  196.18   17.70
  -1  12  -1  211.28   19.00
  -1  12  -1  166.48   19.00
   1 -12   1  198.88   19.90
   1 -12   1  219.98   16.90
   1 -12   1  189.48   17.50
   1 -12   1  192.58   19.20
   1 -12   1  237.18   21.90
   1 -12   1  219.68   16.20
  -2  12  -1  357.06   32.60
  -2  12  -1  409.16   32.10
  -2  12  -1  419.96   36.90
  -2  12  -1  390.66   32.90
  -2  12  -1  397.66   29.80
  -2  12  -1  420.56   32.80
  -2  12  -1  416.16   33.70
   2 -12   1  438.26   34.30
   2 -12   1  403.76   30.60
   2 -12   1  346.17   31.00
   2 -12   1  397.16   30.50
   2 -12   1  422.66   35.80
   2 -12   1  404.36   31.60
  -3  12  -1  732.43   59.59
  -3  12  -1  736.53   54.59
  -3  12  -1  618.44   51.79
  -3  12  -1  660.83   54.79
  -3  12  -1  627.04   51.49
  -3  12  -1  680.93   53.59
  -3  12  -1  706.93   54.39
   3 -12   1  731.93   53.49
   3 -12   1  686.33   53.59
   3 -12   1  727.23   58.29
   3 -12   1  747.43   53.29
   3 -12   1  748.23   52.49
  -4  12  -1   69.49   10.30
  -4  12  -1   43.10    9.20
  -4  12  -1   60.29   11.00
  -4  12  -1   53.59    9.60
  -4  12  -1   51.89    8.70
  -4  12  -1   59.49    7.20
  -4  12  -1   64.99   16.70
   4 -12   1   55.69    7.70
   4 -12   1   67.69   15.70
   4 -12   1   56.09    8.60
   4 -12   1   53.59    8.30
   4 -12   1   59.39    8.60
   4 -12   1   47.20    8.10
  -5  12  -1   17.20    6.70
  -5  12  -1   16.80    6.80
  -5  12  -1   26.00    7.70
  -5  12  -1   13.50    5.80
  -5  12  -1   16.70    4.80
  -5  12  -1   33.90   17.00
  -5  12  -1   17.00    5.90
   5 -12   1   14.00    5.00
   5 -12   1   21.50    5.40
   5 -12   1   12.30    4.70
   5 -12   1   17.40   13.90
  -6  12  -1   52.39    9.60
  -6  12  -1   43.10   11.10
  -6  12  -1   35.10    7.30
  -6  12  -1   41.70    9.10
  -6  12  -1   27.10    9.30
  -6  12  -1   42.20    9.50
  -6  12  -1   63.29   21.80
   6 -12   1   54.69   20.70
   6 -12   1   61.09   10.30
   6 -12   1   53.59    8.60
   6 -12   1   50.29    7.90
  -7  12  -1  117.49   16.50
  -7  12  -1  111.99   27.30
  -7  12  -1  120.69   15.40
  -7  12  -1   99.79   17.50
  -7  12  -1  130.89   15.30
  -7  12  -1  136.49   20.00
  -7  12  -1  131.99   18.40
   7 -12   1  138.99   16.60
   7 -12   1  165.58   14.60
   7 -12   1   93.39   25.50
   8  11  -1  193.28   19.10
   8  11  -1  146.89   19.00
   8  11  -1  197.18   16.90
   8  11  -1  162.28   23.70
   8  11  -1  198.98   19.30
   8  11  -1  181.68   15.70
   8  11  -1  172.78   17.60
  -8 -11   1  177.28   15.30
  -8 -11   1  172.98   17.10
  -8 -11   1  173.58   16.30
  -8 -11   1  173.58   19.10
   7  11  -1   80.69    8.90
   7  11  -1   81.29   11.00
   7  11  -1   78.79    7.90
   7  11  -1   77.79    9.70
   7  11  -1   66.29   10.60
   7  11  -1   87.39   11.50
  -7 -11   1   55.39    7.10
  -7 -11   1   68.29    8.80
  -7 -11   1   68.49    8.30
  -7 -11   1   65.09   11.20
   6  11  -1  296.17   25.40
   6  11  -1  314.67   24.40
   6  11  -1  331.37   26.80
   6  11  -1  252.67   25.40
   6  11  -1  307.47   23.90
   6  11  -1  256.77   27.90
   6  11  -1  306.17   25.00
  -6 -11   1  305.07   27.10
  -6 -11   1  299.27   22.20
  -6 -11   1  299.97   22.30
   5  11  -1  413.96   30.20
   5  11  -1  390.36   34.50
   5  11  -1  416.86   33.80
   5  11  -1  422.36   31.70
   5  11  -1  401.16   32.30
   5  11  -1  383.96   33.10
   5  11  -1  397.96   34.80
   5  11  -1  413.16   32.60
  -5 -11   1  410.36   34.60
   4  11  -1  218.78   20.90
   4  11  -1  228.28   17.60
   4  11  -1  187.78   18.30
   4  11  -1  179.08   17.40
   4  11  -1  202.28   20.20
   4  11  -1  230.38   19.80
   4  11  -1  227.48   18.20
  -4 -11   1  225.18   20.80
   3  11  -1 1289.37  101.49
   3  11  -1 1352.16  102.39
   3  11  -1 1325.37  101.69
   3  11  -1 1438.56  100.69
   3  11  -1 1404.26  102.49
   3  11  -1 1396.86  101.29
   3  11  -1 1388.46  101.19
  -3 -11   1 1432.96  103.59
   2  11  -1   11.50    3.40
   2  11  -1   10.40    3.70
   2  11  -1    5.60    3.20
   2  11  -1   17.50    4.40
   2  11  -1   15.70    4.00
   2  11  -1   10.30    6.60
   2  11  -1   15.80    4.80
  -2 -11   1   11.40    5.10
  -2 -11   1    9.90    5.50
   1  11  -1   72.09   11.10
   1  11  -1   61.79    7.80
   1  11  -1   83.99    8.00
   1  11  -1   68.19    8.50
   1  11  -1   48.40    7.90
   1  11  -1   78.99    8.60
  -1 -11   1   86.59   11.90
  -1 -11   1   65.49    9.90
  -1 -11   1   70.39    7.90
   0  11  -1  174.28   15.10
   0  11  -1  169.78   15.90
   0  11  -1  162.98   16.00
   0  11  -1  163.98   18.60
   0  11  -1  176.58   16.10
   0  11  -1  173.38   15.20
   0 -11   1  184.08   17.60
   0 -11   1  186.28   14.40
   0 -11   1  162.58   13.90
   0 -11   1  160.88   16.80
   0 -11   1  181.78   15.20
   0 -11   1  153.68   13.30
   0 -11   1  188.08   13.60
  -1  11  -1   86.89    9.20
  -1  11  -1   79.49    9.30
  -1  11  -1   86.99    9.80
  -1  11  -1   72.99    9.20
  -1  11  -1   70.79    8.60
  -1  11  -1   59.19   12.30
   1 -11   1   65.79    7.60
   1 -11   1   88.49   12.30
   1 -11   1   73.69    8.20
   1 -11   1   74.89    8.60
   1 -11   1   72.09    7.20
   1 -11   1   74.99    8.80
   1 -11   1   76.59   11.70
   1 -11   1   74.49    7.30
  -2  11  -1    6.60    3.60
  -2  11  -1    3.10    3.60
  -2  11  -1    4.50    3.60
  -2  11  -1    3.40    3.10
  -2  11  -1    1.10    3.20
  -2  11  -1    7.80    2.20
  -2  11  -1   -6.20    8.20
  -2  11  -1    2.80    2.70
   2 -11   1    2.80    2.70
   2 -11   1    3.80    4.10
   2 -11   1    6.90    3.00
   2 -11   1    7.20    7.80
   2 -11   1    4.70    2.50
   2 -11   1    4.20    2.50
   2 -11   1   -2.10    2.60
  -3  11  -1  863.21   69.19
  -3  11  -1  952.10   68.39
  -3  11  -1  932.51   72.99
  -3  11  -1 1006.90   70.59
  -3  11  -1  984.80   74.59
  -3  11  -1  863.91   66.39
  -3  11  -1  939.51   68.89
  -3  11  -1  753.82   66.29
   3 -11   1  967.10   67.69
   3 -11   1  950.40   67.19
   3 -11   1  911.31   72.19
   3 -11   1  924.61   67.29
   3 -11   1  837.22   67.99
   3 -11   1  768.22   67.59
   3 -11   1  983.60   68.59
  -4  11  -1    4.10    2.20
  -4  11  -1    3.90    5.80
  -4  11  -1    0.90    3.10
  -4  11  -1    1.80    3.90
  -4  11  -1    0.70    3.60
  -4  11  -1   -1.80    3.70
  -4  11  -1    1.10    2.50
   4 -11   1    3.80    4.00
   4 -11   1   -0.60    3.00
   4 -11   1    5.00    3.30
   4 -11   1   10.10   11.10
   4 -11   1    6.20    3.80
   4 -11   1    6.40    3.50
  -5  11  -1  740.93   59.79
  -5  11  -1  876.31   63.19
  -5  11  -1  849.91   61.49
  -5  11  -1  660.23   57.79
  -5  11  -1  667.83   60.89
  -5  11  -1  803.12   60.49
  -5  11  -1  706.23   65.59
   5 -11   1  802.52   58.79
   5 -11   1  782.42   65.99
   5 -11   1  724.23   58.89
   5 -11   1  877.01   60.69
   5 -11   1  786.72   58.69
  -6  11  -1    9.90    5.20
  -6  11  -1   18.70   17.10
  -6  11  -1   14.10    7.50
  -6  11  -1   16.80    6.80
  -6  11  -1   23.40    5.50
  -6  11  -1    5.80    5.50
  -6  11  -1   14.90    7.00
   6 -11   1   12.20   14.90
   6 -11   1   14.80    5.10
   6 -11   1   16.50    4.80
   6 -11   1   17.30    6.20
  -7  11  -1   64.79   13.80
  -7  11  -1   77.69   11.40
  -7  11  -1   94.59   15.70
  -7  11  -1   70.59   10.80
  -7  11  -1  101.69   15.10
  -7  11  -1   78.09   12.20
  -7  11  -1  101.79   24.70
   7 -11   1   95.49   10.90
   7 -11   1   98.09   12.10
   7 -11   1  106.19   13.60
  -8  11  -1   57.39   23.60
  -8  11  -1   44.30   11.10
  -8  11  -1   52.39   11.80
  -8  11  -1   32.60   13.00
  -8  11  -1   33.20    8.20
  -8  11  -1   53.49   13.00
   8 -11   1   39.00    8.50
   8 -11   1   53.59   10.60
   8 -11   1   61.79   27.40
   9  10  -1  114.29   16.30
   9  10  -1  104.39   17.20
   9  10  -1   95.49   22.30
   9  10  -1  161.38   14.60
   9  10  -1  130.19   15.10
   9  10  -1  133.59   13.30
  -9 -10   1  135.79   15.40
  -9 -10   1  137.99   16.50
  -9 -10   1  126.29   15.90
   8  10  -1    4.80    6.20
   8  10  -1   15.40    5.50
   8  10  -1   12.30    4.80
   8  10  -1   17.70    4.10
   8  10  -1   11.90    4.30
   8  10  -1   14.10    6.70
   8  10  -1   16.50   12.80
  -8 -10   1   10.30    5.40
  -8 -10   1    7.00    5.30
  -8 -10   1   11.90    4.50
   7  10  -1   17.30    5.80
   7  10  -1    6.30   10.80
   7  10  -1    7.90    3.20
   7  10  -1   14.90    4.80
   7  10  -1   12.70    5.10
   7  10  -1   14.20    5.60
   7  10  -1   21.20   11.90
   7  10  -1   11.90    4.20
  -7 -10   1    9.40    3.70
  -7 -10   1   17.00    4.50
  -7 -10   1   18.00    6.20
   6  10  -1   29.50    7.10
   6  10  -1   40.00    5.20
   6  10  -1   29.90    5.60
   6  10  -1   35.80    6.40
   6  10  -1   22.30    9.70
   6  10  -1   31.50    6.40
   6  10  -1   46.60    8.10
   6  10  -1   27.30   10.10
  -6 -10   1   33.90    4.60
  -6 -10   1   30.90    7.40
  -6 -10   1   27.70    5.20
  -6 -10   1   30.60    7.60
   5  10  -1  157.98   15.00
   5  10  -1  161.88   18.80
   5  10  -1  166.38   16.30
   5  10  -1  171.98   14.70
   5  10  -1  157.08   18.70
   5  10  -1  167.58   16.00
   5  10  -1  160.58   15.60
   5  10  -1  183.48   13.60
  -5 -10   1  172.98   17.20
  -5 -10   1  190.38   14.40
  -5 -10   1  148.39   13.30
  -5 -10   1  162.98   14.10
   4  10  -1 1079.79   73.69
   4  10  -1  950.90   76.09
   4  10  -1 1057.99   74.89
   4  10  -1  986.40   76.49
   4  10  -1 1035.70   77.49
   4  10  -1  882.51   74.49
   4  10  -1  998.00   77.19
   4  10  -1 1072.49   75.69
  -4 -10   1 1038.80   74.19
  -4 -10   1  945.41   73.39
  -4 -10   1 1142.29   77.79
  -4 -10   1 1044.30   74.29
   3  10  -1  898.41   72.69
   3  10  -1 1007.60   71.69
   3  10  -1 1011.10   72.39
   3  10  -1  988.50   73.29
   3  10  -1  907.01   72.19
   3  10  -1  977.60   72.29
   3  10  -1  947.01   73.69
  -3 -10   1  982.00   74.09
  -3 -10   1 1060.29   73.59
   2  10  -1  105.59   10.20
   2  10  -1  125.39   10.60
   2  10  -1  106.79   10.90
   2  10  -1  109.39    9.80
   2  10  -1  109.89   12.70
   2  10  -1   86.49    9.50
   2  10  -1  109.89   10.90
  -2 -10   1  121.79   12.10
  -2 -10   1  100.29    8.10
  -2 -10   1  111.99   12.00
  -2 -10   1   97.59    8.20
   1  10  -1 2027.80  143.69
   1  10  -1 2015.50  141.59
   1  10  -1 1972.50  142.19
   1  10  -1 1987.20  142.79
   1  10  -1 2052.29  141.79
   1  10  -1 1893.41  142.39
  -1 -10   1 2206.88  143.19
  -1 -10   1 1772.22  140.49
  -1 -10   1 2051.19  143.69
  -1 -10   1 1909.01  140.79
  -1 -10   1 1754.72  139.99
  -1 -10   1 1962.60  140.19
  -1 -10   1 1833.82  141.59
   0  10  -1  137.19   12.90
   0  10  -1  159.18   14.00
   0  10  -1  142.09   13.60
   0  10  -1  158.18   13.30
   0  10  -1  158.48   16.30
   0  10  -1  165.68   14.10
   0 -10   1  136.69   11.80
   0 -10   1  135.79   12.70
   0 -10   1  150.18   12.60
   0 -10   1  150.28   14.80
   0 -10   1  140.09   11.70
   0 -10   1  158.48   15.50
   0 -10   1  138.79   12.10
  -1  10  -1  510.35   39.00
  -1  10  -1  556.54   40.90
  -1  10  -1  531.75   41.10
  -1  10  -1  589.14   42.20
  -1  10  -1  514.75   41.50
  -1  10  -1  528.35   40.80
  -1  10  -1  560.94   44.40
  -1  10  -1  559.74   41.70
   1 -10   1  478.25   40.20
   1 -10   1  572.04   43.70
   1 -10   1  520.35   41.10
   1 -10   1  586.74   41.20
   1 -10   1  478.45   39.70
   1 -10   1  546.55   40.60
   1 -10   1  509.65   39.70
   1 -10   1  551.04   42.40
  -2  10  -1 1307.17   99.39
  -2  10  -1 1321.47   96.19
  -2  10  -1 1251.57   96.49
  -2  10  -1 1333.27   95.69
  -2  10  -1 1374.56   97.39
  -2  10  -1 1346.17   96.29
  -2  10  -1 1252.57   93.99
   2 -10   1 1409.26   97.29
   2 -10   1 1170.28   94.89
   2 -10   1 1393.76   95.89
   2 -10   1 1189.48   95.29
   2 -10   1 1161.58   95.39
   2 -10   1 1460.75   94.99
   2 -10   1 1350.96   98.99
   2 -10   1 1182.88   94.59
  -3  10  -1  493.15   43.80
  -3  10  -1  607.44   47.60
  -3  10  -1  576.24   45.70
  -3  10  -1  617.54   46.30
  -3  10  -1  619.14   44.40
  -3  10  -1  622.84   46.60
  -3  10  -1  626.34   50.69
  -3  10  -1  551.24   46.70
   3 -10   1  638.04   47.00
   3 -10   1  562.34   45.80
   3 -10   1  638.54   46.30
   3 -10   1  632.04   45.10
   3 -10   1  587.04   45.50
   3 -10   1  572.24   44.90
  -4  10  -1   23.50    6.20
  -4  10  -1   22.10    5.30
  -4  10  -1   12.70   10.70
  -4  10  -1   18.40    6.40
  -4  10  -1   15.50    4.50
  -4  10  -1   14.30    5.40
   4 -10   1   14.60    4.90
   4 -10   1    5.90    9.00
   4 -10   1   33.30    5.30
   4 -10   1   26.90    4.90
   4 -10   1   12.10    3.70
   4 -10   1   22.80    5.70
  -5  10  -1  344.17   34.60
  -5  10  -1  344.37   28.20
  -5  10  -1  309.67   28.00
  -5  10  -1  296.77   26.40
  -5  10  -1  333.37   29.40
  -5  10  -1  322.27   36.50
  -5  10  -1  303.67   29.40
   5 -10   1  318.47   28.70
   5 -10   1  351.26   27.10
   5 -10   1  382.46   36.20
   5 -10   1  376.56   29.10
   5 -10   1  325.87   32.80
  -6  10  -1  256.77   24.00
  -6  10  -1  245.88   25.80
  -6  10  -1  290.47   32.60
  -6  10  -1  284.27   25.40
  -6  10  -1  269.97   24.50
  -6  10  -1  292.87   27.20
  -6  10  -1  223.68   22.40
   6 -10   1  243.78   23.00
   6 -10   1  304.07   25.30
   6 -10   1  291.17   23.40
  -7  10  -1    5.30    4.60
  -7  10  -1    4.10    6.10
  -7  10  -1    5.90    6.00
  -7  10  -1   -1.70    5.50
  -7  10  -1  -16.10   15.30
  -7  10  -1   -2.30    3.40
  -7  10  -1   -2.70    6.50
   7 -10   1    4.30    4.30
   7 -10   1  -12.40   14.60
   7 -10   1   10.70    5.00
  -8  10  -1   30.90   10.10
  -8  10  -1   75.29   22.80
  -8  10  -1   57.19   11.70
  -8  10  -1   23.80   12.00
  -8  10  -1   50.49    9.10
  -8  10  -1   51.69   12.50
   8 -10   1   74.39   23.50
   8 -10   1   49.80    9.20
   8 -10   1   52.09   10.80
   9   9  -1  111.09   21.60
   9   9  -1  128.59   14.90
   9   9  -1  102.59   16.40
   9   9  -1  125.99   16.00
   9   9  -1  131.19   13.10
   9   9  -1  149.99   14.40
  -9  -9   1  155.38   16.80
  -9  -9   1  139.59   15.60
  -9  -9   1  127.09   14.40
   8   9  -1  276.17   25.20
   8   9  -1  234.78   25.70
   8   9  -1  270.47   22.90
   8   9  -1  293.57   24.90
   8   9  -1  313.57   24.00
   8   9  -1  264.77   30.10
  -8  -9   1  294.17   23.40
  -8  -9   1  275.87   24.80
  -8  -9   1  296.27   25.20
  -8  -9   1  259.37   23.30
  -8  -9   1  279.47   25.40
   7   9  -1  426.86   34.00
   7   9  -1  384.36   34.10
   7   9  -1  400.96   35.30
   7   9  -1  446.76   33.20
   7   9  -1  454.65   32.40
   7   9  -1  405.06   37.30
   7   9  -1  398.96   38.50
  -7  -9   1  460.45   34.10
  -7  -9   1  396.06   32.30
  -7  -9   1  405.96   34.80
  -7  -9   1  418.06   32.50
  -7  -9   1  382.66   33.20
  -7  -9   1  412.06   32.50
   6   9  -1   28.80    6.00
   6   9  -1   15.90    9.80
   6   9  -1   37.60    6.30
   6   9  -1   29.70    9.20
   6   9  -1   33.00    7.00
   6   9  -1   30.60    6.50
   6   9  -1   38.80    5.10
   6   9  -1   34.40    5.30
  -6  -9   1   35.20    5.30
  -6  -9   1   33.80    7.60
  -6  -9   1   29.60    4.80
  -6  -9   1   36.40    5.90
   5   9  -1  867.01   68.79
   5   9  -1  922.81   67.09
   5   9  -1  910.61   64.59
   5   9  -1  880.01   65.99
   5   9  -1  946.11   65.49
   5   9  -1  848.02   66.19
   5   9  -1  892.81   68.29
   5   9  -1  825.52   66.99
  -5  -9   1  897.11   67.49
  -5  -9   1  806.62   64.49
  -5  -9   1  838.02   65.29
  -5  -9   1  875.01   65.39
  -5  -9   1  959.60   64.79
   4   9  -1  316.77   27.90
   4   9  -1  328.07   24.00
   4   9  -1  319.47   27.60
   4   9  -1  326.67   26.50
   4   9  -1  317.67   24.70
   4   9  -1  318.77   25.50
   4   9  -1  302.97   25.60
   4   9  -1  341.07   25.10
   4   9  -1  350.26   26.70
  -4  -9   1  295.67   24.60
  -4  -9   1  303.17   24.00
  -4  -9   1  322.27   27.00
  -4  -9   1  355.46   26.60
  -4  -9   1  300.47   24.10
   3   9  -1  978.60   69.19
   3   9  -1  948.91   68.49
   3   9  -1  963.10   69.19
   3   9  -1  791.82   68.49
   3   9  -1  937.71   69.79
   3   9  -1  933.71   68.99
   3   9  -1  937.41   70.69
   3   9  -1  963.20   69.99
  -3  -9   1  831.42   67.49
  -3  -9   1  949.11   67.49
  -3  -9   1  904.81   67.99
  -3  -9   1  921.01   68.19
  -3  -9   1 1020.00   70.89
  -3  -9   1 1032.50   70.69
   2   9  -1  310.57   24.50
   2   9  -1  340.87   24.50
   2   9  -1  316.77   26.60
   2   9  -1  327.17   25.70
   2   9  -1  281.37   25.10
   2   9  -1  339.57   25.10
   2   9  -1  327.67   24.80
  -2  -9   1  328.67   26.50
  -2  -9   1  310.07   23.40
  -2  -9   1  324.77   24.10
  -2  -9   1  328.57   26.00
  -2  -9   1  300.47   23.20
  -2  -9   1  276.77   23.60
   1   9  -1  495.85   36.60
   1   9  -1  467.05   38.00
   1   9  -1  432.16   35.60
   1   9  -1  497.85   37.00
   1   9  -1  493.45   36.90
   1   9  -1  512.35   36.20
   1   9  -1  505.85   36.00
  -1  -9   1  420.66   35.20
  -1  -9   1  451.65   35.00
  -1  -9   1  483.85   35.60
  -1  -9   1  450.05   34.80
  -1  -9   1  497.85   37.50
  -1  -9   1  511.85   38.00
  -1  -9   1  468.15   36.10
   0   9  -1  849.81   63.59
   0   9  -1  824.82   63.29
   0   9  -1  842.62   63.59
   0   9  -1  877.11   63.69
   0   9  -1  861.81   65.29
   0   9  -1  860.91   62.79
   0   9  -1  909.61   63.09
   0  -9   1  796.82   62.29
   0  -9   1  832.22   64.49
   0  -9   1  832.72   62.69
   0  -9   1  874.51   62.09
   0  -9   1  849.61   61.89
   0  -9   1  794.02   63.29
   0  -9   1  885.31   64.49
  -1   9  -1   31.00    5.40
  -1   9  -1   31.30    5.70
  -1   9  -1   26.80    4.70
  -1   9  -1   33.80    5.10
  -1   9  -1   30.20    5.10
  -1   9  -1   35.00    3.60
  -1   9  -1   33.60    5.60
  -1   9  -1   24.70    6.80
   1  -9   1   31.30    7.50
   1  -9   1   32.10    5.10
   1  -9   1   29.80    4.70
   1  -9   1   32.30    5.00
   1  -9   1   28.60    4.20
   1  -9   1   49.00    7.40
   1  -9   1   34.40    5.40
   1  -9   1   30.90    4.30
  -2   9  -1   74.59    7.00
  -2   9  -1   76.09    8.60
  -2   9  -1   69.89    7.40
  -2   9  -1   89.59    9.80
  -2   9  -1   73.19    9.00
  -2   9  -1  103.69   14.40
  -2   9  -1   79.89    8.90
  -2   9  -1   70.89    8.30
   2  -9   1   73.19    7.80
   2  -9   1   78.19    8.20
   2  -9   1   77.09    8.40
   2  -9   1   84.89    7.80
   2  -9   1   87.69   13.80
   2  -9   1   75.09    7.70
   2  -9   1   73.99    8.30
  -3   9  -1  540.75   41.50
  -3   9  -1  583.14   46.10
  -3   9  -1  521.45   39.50
  -3   9  -1  538.85   41.40
  -3   9  -1  561.54   42.70
  -3   9  -1  569.44   42.10
  -3   9  -1  502.65   39.90
  -3   9  -1  564.94   43.10
   3  -9   1  479.15   41.30
   3  -9   1  528.15   41.00
   3  -9   1  466.45   40.30
   3  -9   1  548.25   40.70
   3  -9   1  566.74   45.50
   3  -9   1  590.54   42.00
   3  -9   1  555.44   42.10
   3  -9   1  487.15   40.50
  -4   9  -1  183.88   18.40
  -4   9  -1  156.78   19.90
  -4   9  -1  180.98   15.50
  -4   9  -1  189.48   16.90
  -4   9  -1  181.38   21.80
  -4   9  -1  184.68   17.40
  -4   9  -1  169.88   17.70
   4  -9   1  163.98   16.80
   4  -9   1  209.78   17.60
   4  -9   1  160.78   15.90
   4  -9   1  196.98   15.90
   4  -9   1  210.48   22.20
  -5   9  -1  749.33   57.69
  -5   9  -1  679.43   57.59
  -5   9  -1  825.92   59.19
  -5   9  -1  765.92   60.19
  -5   9  -1  702.03   59.09
  -5   9  -1  765.82   63.49
  -5   9  -1  727.83   56.39
   5  -9   1  765.92   63.59
   5  -9   1  678.83   56.69
   5  -9   1  810.42   58.79
   5  -9   1  810.72   57.29
  -6   9  -1  177.58   20.30
  -6   9  -1  130.99   13.60
  -6   9  -1  119.59   14.40
  -6   9  -1  130.99   16.70
  -6   9  -1  162.68   24.20
  -6   9  -1  135.89   16.90
  -6   9  -1  156.88   15.00
   6  -9   1  116.59   21.40
   6  -9   1  121.49   15.60
   6  -9   1  135.09   15.10
   6  -9   1  167.58   14.60
   6  -9   1  147.99   15.60
  -7   9  -1   24.00    7.60
  -7   9  -1   32.70    8.80
  -7   9  -1   21.40    7.00
  -7   9  -1   50.49   17.30
  -7   9  -1   28.00    6.80
  -7   9  -1   25.70    7.00
   7  -9   1   37.20    7.10
   7  -9   1   25.10    7.50
   7  -9   1   13.60   14.90
   7  -9   1   32.40    6.80
  -8   9  -1  161.48   19.80
  -8   9  -1  174.68   19.20
  -8   9  -1   99.39   18.00
  -8   9  -1  120.89   17.10
   8  -9   1  179.78   16.60
   8  -9   1  165.98   17.80
   8  -9   1  101.09   25.10
  -9   9  -1  241.78   24.60
  -9   9  -1  239.58   26.10
  -9   9  -1  144.89   34.20
  -9   9  -1  148.69   21.30
   9  -9   1  222.68   21.30
   9  -9   1  224.48   22.90
   9  -9   1  178.28   35.10
  10   8  -1   14.80   15.80
  10   8  -1   37.60    7.50
  10   8  -1   15.90    9.50
  10   8  -1   32.40    6.50
  10   8  -1   18.20    8.40
  10   8  -1   28.70    7.20
 -10  -8   1   37.20    9.60
 -10  -8   1   27.10    8.50
 -10  -8   1   40.20    8.50
   9   8  -1   14.70    7.10
   9   8  -1    3.80    6.30
   9   8  -1    9.70    4.70
   9   8  -1   19.40    5.10
   9   8  -1   11.40   13.80
   9   8  -1   25.30    6.10
   9   8  -1   14.60   11.60
  -9  -8   1    9.30    4.80
  -9  -8   1   22.90    7.50
  -9  -8   1    6.90    5.90
   8   8  -1  165.88   16.50
   8   8  -1  152.78   14.40
   8   8  -1  150.08   21.60
   8   8  -1  162.68   16.20
   8   8  -1  140.59   17.40
   8   8  -1  177.28   15.50
  -8  -8   1  158.38   16.50
  -8  -8   1  158.78   17.00
  -8  -8   1  174.18   15.10
  -8  -8   1  154.68   16.50
  -8  -8   1  156.88   15.60
   7   8  -1  115.29   12.00
   7   8  -1  115.99   10.60
   7   8  -1  103.39   11.90
   7   8  -1   92.79   12.70
   7   8  -1  103.29   16.20
  -7  -8   1  104.09   11.00
  -7  -8   1  115.79   12.80
  -7  -8   1  109.29   12.00
  -7  -8   1  102.89   12.40
  -7  -8   1  114.09   11.30
  -7  -8   1  114.69   11.00
   6   8  -1  897.51   65.49
   6   8  -1  832.42   65.59
   6   8  -1  895.41   63.99
   6   8  -1  863.51   66.69
   6   8  -1  826.42   67.69
   6   8  -1  867.41   64.49
  -6  -8   1  803.42   64.89
  -6  -8   1  925.11   65.79
  -6  -8   1  962.70   64.59
  -6  -8   1  879.61   64.19
  -6  -8   1  827.62   65.99
  -6  -8   1  804.52   63.99
   5   8  -1   54.89    6.40
   5   8  -1   54.79    8.20
   5   8  -1   49.80    9.40
   5   8  -1   60.09   11.30
   5   8  -1   58.69    7.50
   5   8  -1   58.19    6.80
   5   8  -1   46.10    5.50
  -5  -8   1   47.70    5.70
  -5  -8   1   58.19    8.70
  -5  -8   1   46.10    5.80
  -5  -8   1   53.99    6.50
  -5  -8   1   55.29    6.90
  -5  -8   1   51.99    5.70
   4   8  -1  744.13   56.19
   4   8  -1  709.13   55.49
   4   8  -1  738.23   54.99
   4   8  -1  765.22   53.69
   4   8  -1  775.52   53.09
   4   8  -1  631.94   53.89
   4   8  -1  736.13   54.39
   4   8  -1  759.52   52.99
   4   8  -1  752.72   54.29
   4   8  -1  705.53   56.29
  -4  -8   1  659.43   52.99
  -4  -8   1  721.43   55.39
  -4  -8   1  699.53   52.99
   3   8  -1   45.00    5.30
   3   8  -1   49.30    5.10
   3   8  -1   45.50    7.00
   3   8  -1   46.80    5.40
   3   8  -1   38.80    5.70
   3   8  -1   48.40    4.20
   3   8  -1   47.90    6.00
   3   8  -1   34.60    6.20
   3   8  -1   51.79    8.10
  -3  -8   1   45.10    5.10
  -3  -8   1   41.60    6.50
  -3  -8   1   39.90    7.30
  -3  -8   1   37.70    4.30
  -3  -8   1   44.40    4.90
  -3  -8   1   38.10    4.40
   2   8  -1 1974.20  144.09
   2   8  -1 2068.69  145.19
   2   8  -1 1896.91  143.39
   2   8  -1 2130.49  143.69
   2   8  -1 2108.89  143.19
   2   8  -1 2094.19  144.29
   2   8  -1 1827.32  143.09
  -2  -8   1 1817.52  142.69
  -2  -8   1 1926.31  144.39
  -2  -8   1 1962.80  142.29
  -2  -8   1 1944.91  142.99
  -2  -8   1 2093.19  144.99
  -2  -8   1 1925.71  142.49
   1   8  -1 1905.51  143.79
   1   8  -1 2014.60  143.89
   1   8  -1 1826.62  142.79
   1   8  -1 2010.30  144.09
   1   8  -1 2055.09  143.19
   1   8  -1 2123.29  143.69
   1   8  -1 2101.49  143.09
   1   8  -1 2054.39  145.09
  -1  -8   1 1774.02  142.09
  -1  -8   1 1881.51  143.09
  -1  -8   1 1961.10  142.69
  -1  -8   1 1992.70  144.39
  -1  -8   1 2176.08  144.79
  -1  -8   1 1875.11  142.39
  -1  -8   1 1969.40  142.99
   0   8  -1  226.58   16.90
   0   8  -1  228.28   17.50
   0   8  -1  202.58   17.30
   0   8  -1  214.58   19.20
   0   8  -1  216.08   16.70
   0   8  -1  195.28   17.10
   0   8  -1  211.38   17.40
   0  -8   1  199.58   16.50
   0  -8   1  217.08   18.60
   0  -8   1  193.78   16.30
   0  -8   1  204.68   16.10
   0  -8   1  201.18   15.90
   0  -8   1  161.48   16.60
   0  -8   1  226.78   18.20
  -1   8  -1  306.87   24.70
  -1   8  -1  297.97   23.90
  -1   8  -1  284.37   26.40
  -1   8  -1  296.17   22.60
  -1   8  -1  329.77   25.00
  -1   8  -1  297.87   23.70
  -1   8  -1  322.47   24.50
  -1   8  -1  337.57   24.40
   1  -8   1  287.27   23.50
   1  -8   1  305.27   26.30
   1  -8   1  300.77   25.00
   1  -8   1  293.67   23.90
   1  -8   1  280.17   23.20
   1  -8   1  351.46   24.40
   1  -8   1  268.07   23.80
   1  -8   1  305.07   23.40
  -2   8  -1  612.34   47.30
  -2   8  -1  652.13   50.09
  -2   8  -1  634.84   47.80
  -2   8  -1  587.14   45.20
  -2   8  -1  645.04   46.90
  -2   8  -1  604.84   45.50
  -2   8  -1  595.34   46.60
  -2   8  -1  649.64   46.60
   2  -8   1  615.84   46.70
   2  -8   1  612.74   47.20
   2  -8   1  546.25   45.70
   2  -8   1  641.54   46.90
   2  -8   1  620.74   49.30
   2  -8   1  601.84   45.90
   2  -8   1  626.64   46.40
  -3   8  -1  556.94   38.20
  -3   8  -1  471.25   38.20
  -3   8  -1  488.45   35.40
  -3   8  -1  491.05   38.80
  -3   8  -1  484.65   41.30
  -3   8  -1  480.45   37.20
  -3   8  -1  477.35   36.00
  -3   8  -1  508.95   37.40
   3  -8   1  478.15   37.60
   3  -8   1  477.85   37.70
   3  -8   1  466.65   36.40
   3  -8   1  456.95   40.60
   3  -8   1  449.95   36.70
   3  -8   1  426.26   36.60
  -4   8  -1  490.65   38.80
  -4   8  -1  503.95   43.60
  -4   8  -1  490.95   40.10
  -4   8  -1  478.95   37.80
  -4   8  -1  507.95   39.70
  -4   8  -1  476.85   38.90
  -4   8  -1  506.85   40.80
   4  -8   1  554.54   44.30
   4  -8   1  551.44   38.60
   4  -8   1  540.05   39.70
   4  -8   1  466.05   38.20
   4  -8   1  466.35   38.50
   4  -8   1  464.55   39.40
  -5   8  -1  856.61   64.09
  -5   8  -1  863.11   67.59
  -5   8  -1  860.41   61.59
  -5   8  -1  837.62   62.49
  -5   8  -1  762.32   60.29
  -5   8  -1  767.42   61.49
  -5   8  -1  788.72   62.99
   5  -8   1  750.12   60.59
   5  -8   1  796.02   61.29
   5  -8   1  826.42   66.99
   5  -8   1  718.53   62.09
   5  -8   1  896.41   61.29
  -6   8  -1 1629.24  127.19
  -6   8  -1 1536.75  122.49
  -6   8  -1 1462.25  120.69
  -6   8  -1 1674.43  120.79
  -6   8  -1 1604.84  123.39
  -6   8  -1 1743.33  122.19
  -6   8  -1 1492.55  119.49
   6  -8   1 1663.43  127.39
   6  -8   1 1770.92  122.09
   6  -8   1 1833.52  120.69
   6  -8   1 1540.55  119.79
  -7   8  -1    7.00    5.70
  -7   8  -1    1.40    4.80
  -7   8  -1    3.30    3.40
  -7   8  -1    2.40    3.50
  -7   8  -1    3.10    4.70
  -7   8  -1    4.60    4.90
  -7   8  -1   -6.00   11.70
   7  -8   1    0.80    4.30
   7  -8   1   -6.90   11.10
   7  -8   1    5.70    4.50
   7  -8   1    5.70    4.70
   7  -8   1    3.50    3.50
  -8   8  -1   12.30    5.50
  -8   8  -1   -1.70   16.10
  -8   8  -1   10.10    5.80
  -8   8  -1   11.50    6.80
  -8   8  -1   13.40    7.40
   8  -8   1   -5.60   16.60
   8  -8   1   10.20    6.10
   8  -8   1   15.60    5.10
   8  -8   1   15.00    6.50
  -9   8  -1  212.98   27.30
  -9   8  -1  203.48   24.80
  -9   8  -1  238.88   36.60
  -9   8  -1  297.87   27.00
  -9   8  -1  230.18   26.80
   9  -8   1  211.48   36.30
   9  -8   1  292.17   25.90
   9  -8   1  250.77   22.90
 -10   8  -1   48.80   11.30
 -10   8  -1   29.70   11.50
 -10   8  -1    9.10   27.30
 -10   8  -1   48.70   12.80
  10  -8   1   35.90   10.20
  10  -8   1   35.30    8.40
  10  -8   1    9.40   27.50
  10   7  -1   11.50    7.80
  10   7  -1   30.60    7.00
  10   7  -1   30.60    8.10
  10   7  -1   20.40    5.50
  10   7  -1   23.00   16.40
  10   7  -1   18.70    8.50
 -10  -7   1   31.70    9.40
 -10  -7   1   24.00    6.80
 -10  -7   1   18.40   11.70
   9   7  -1   -4.90   12.70
   9   7  -1   -2.60    4.00
   9   7  -1    4.10    3.60
   9   7  -1   10.50   11.20
   9   7  -1    7.00    3.90
   9   7  -1   10.20    7.10
  -9  -7   1    5.90    4.20
  -9  -7   1    0.40    5.50
   8   7  -1  309.17   25.60
   8   7  -1  232.38   29.90
   8   7  -1  273.57   25.20
   8   7  -1  288.37   28.90
   8   7  -1  292.27   24.00
   8   7  -1  239.48   26.00
   8   7  -1  289.67   23.50
  -8  -7   1  298.37   24.00
  -8  -7   1  274.07   24.00
  -8  -7   1  289.37   27.00
  -8  -7   1  294.17   24.70
  -8  -7   1  296.77   25.20
  -8  -7   1  309.27   26.60
   7   7  -1  610.44   51.89
   7   7  -1  630.44   53.39
   7   7  -1  667.63   49.20
   7   7  -1  680.73   49.70
   7   7  -1  645.74   50.59
   7   7  -1  613.04   50.79
  -7  -7   1  645.74   49.40
  -7  -7   1  688.33   51.09
  -7  -7   1  607.24   50.39
  -7  -7   1  704.53   50.29
  -7  -7   1  676.13   51.59
   6   7  -1   20.80    4.10
   6   7  -1   23.90    5.50
   6   7  -1   25.10    4.20
   6   7  -1   16.40    5.40
   6   7  -1   25.50    5.30
  -6  -7   1   20.40    4.00
  -6  -7   1   27.90    5.60
  -6  -7   1   20.20    5.50
  -6  -7   1   26.60    5.70
  -6  -7   1   20.00    4.10
  -6  -7   1   22.40    4.70
   5   7  -1  382.66   27.70
   5   7  -1  367.76   32.80
   5   7  -1  379.66   28.50
   5   7  -1  365.06   27.20
   5   7  -1  345.77   31.30
   5   7  -1  313.07   29.00
   5   7  -1  374.66   28.70
  -5  -7   1  349.17   28.10
  -5  -7   1  330.97   27.20
  -5  -7   1  345.27   28.50
  -5  -7   1  354.06   28.90
  -5  -7   1  362.76   27.70
  -5  -7   1  355.16   27.30
   4   7  -1 1499.85  113.69
   4   7  -1 1748.72  114.79
   4   7  -1 1661.53  115.39
   4   7  -1 1625.64  114.19
   4   7  -1 1664.13  117.09
   4   7  -1 1551.64  116.19
   4   7  -1 1493.55  115.09
   4   7  -1 1483.85  117.29
  -4  -7   1 1558.24  114.19
  -4  -7   1 1587.94  116.09
  -4  -7   1 1530.95  114.39
  -4  -7   1 1501.45  114.19
  -4  -7   1 1589.24  114.99
  -4  -7   1 1619.84  115.29
   3   7  -1  132.39   12.90
   3   7  -1  116.19   10.40
   3   7  -1  120.69   11.50
   3   7  -1  135.99   11.60
   3   7  -1  131.49   10.50
   3   7  -1  122.69    9.70
   3   7  -1  124.79   10.80
   3   7  -1  115.59   10.70
   3   7  -1  123.49   11.10
  -3  -7   1  120.29   10.00
  -3  -7   1  112.89   10.00
  -3  -7   1  121.29   10.40
  -3  -7   1  126.79   11.90
  -3  -7   1  123.39   12.20
   2   7  -1  146.29   11.80
   2   7  -1  152.98   11.40
   2   7  -1  115.39   12.10
   2   7  -1  149.79   12.70
   2   7  -1  157.48   12.40
   2   7  -1  137.39   10.40
   2   7  -1  138.29   12.20
   2   7  -1  128.49   11.30
   2   7  -1  151.58   13.50
  -2  -7   1  138.39   11.20
  -2  -7   1  129.59   12.70
  -2  -7   1  147.69   12.80
  -2  -7   1  133.99   10.90
  -2  -7   1  124.99   10.70
  -2  -7   1  107.29   12.80
   1   7  -1 1080.69   80.29
   1   7  -1 1155.08   79.89
   1   7  -1 1131.09   80.59
   1   7  -1 1066.69   79.99
   1   7  -1 1108.69   82.59
   1   7  -1 1041.60   79.39
   1   7  -1 1077.59   80.09
   1   7  -1 1018.20   79.09
   1   7  -1 1218.58   79.49
  -1  -7   1 1103.19   80.59
  -1  -7   1 1079.89   78.89
  -1  -7   1 1064.39   80.49
  -1  -7   1 1036.80   79.09
  -1  -7   1 1004.20   78.69
  -1  -7   1 1165.48   79.49
   0   7  -1 7874.01  556.84
   0   7  -1 7608.54  558.64
   0   7  -1 7747.32  557.14
   0   7  -1 7951.50  556.74
   0   7  -1 7718.53  555.54
   0   7  -1 7687.53  557.34
   0   7  -1 8081.69  557.74
   0   7  -1 8152.88  557.34
   0  -7   1 7712.93  556.34
   0  -7   1 6942.51  556.94
   0  -7   1 7380.96  556.14
   0  -7   1 7864.91  556.74
   0  -7   1 8119.39  556.64
   0  -7   1 7942.81  558.44
   0  -7   1 7800.12  556.94
  -1   7  -1   67.99    6.70
  -1   7  -1   69.19    7.10
  -1   7  -1   66.79    7.50
  -1   7  -1   55.29    9.30
  -1   7  -1   75.59    7.10
  -1   7  -1   63.59    5.70
  -1   7  -1   66.69    6.50
  -1   7  -1   69.29    7.40
  -1   7  -1   67.19    7.20
   1  -7   1   83.29    7.90
   1  -7   1   62.09    6.30
   1  -7   1   68.09    9.70
   1  -7   1   65.99    6.40
   1  -7   1   63.99    6.70
   1  -7   1   61.69    6.20
   1  -7   1   61.59    6.70
   1  -7   1   62.59    6.90
  -2   7  -1  484.45   39.00
  -2   7  -1  480.75   34.70
  -2   7  -1  464.55   35.80
  -2   7  -1  478.65   36.10
  -2   7  -1  511.95   37.10
  -2   7  -1  462.15   35.70
  -2   7  -1  522.55   36.30
  -2   7  -1  473.95   36.60
  -2   7  -1  447.66   34.60
   2  -7   1  447.76   35.00
   2  -7   1  484.05   38.70
   2  -7   1  435.06   35.90
   2  -7   1  471.55   35.30
   2  -7   1  480.95   36.20
   2  -7   1  489.05   36.30
   2  -7   1  378.86   35.20
   2  -7   1  463.15   35.30
  -3   7  -1  262.27   19.80
  -3   7  -1  284.67   22.30
  -3   7  -1  295.67   23.30
  -3   7  -1  253.17   21.50
  -3   7  -1  253.57   20.60
  -3   7  -1  265.17   22.30
  -3   7  -1  276.07   21.80
  -3   7  -1  270.77   22.70
  -3   7  -1  279.77   25.40
   3  -7   1  256.07   22.10
   3  -7   1  266.07   25.00
   3  -7   1  258.07   22.10
   3  -7   1  215.98   21.00
   3  -7   1  281.27   22.20
   3  -7   1  271.37   21.30
  -4   7  -1  577.14   47.70
  -4   7  -1  701.13   50.99
  -4   7  -1  613.94   49.99
  -4   7  -1  607.64   48.80
  -4   7  -1  748.43   50.09
  -4   7  -1  655.13   53.29
  -4   7  -1  664.73   48.90
   4  -7   1  650.73   49.60
   4  -7   1  600.74   48.60
   4  -7   1  670.73   48.50
   4  -7   1  568.44   48.10
   4  -7   1  652.43   49.80
  -5   7  -1    1.70    2.80
  -5   7  -1    8.30    4.20
  -5   7  -1    6.60    3.30
  -5   7  -1   -6.50    7.10
  -5   7  -1    0.70    2.20
  -5   7  -1    2.90    3.90
  -5   7  -1    2.30    3.70
   5  -7   1    8.50    3.60
   5  -7   1    8.40    8.10
   5  -7   1    3.90    2.60
   5  -7   1    8.60    3.70
   5  -7   1    2.90    3.20
  -6   7  -1  190.08   20.10
  -6   7  -1  174.18   16.90
  -6   7  -1  203.08   17.80
  -6   7  -1  180.08   18.10
  -6   7  -1  183.78   19.30
  -6   7  -1  237.98   25.40
  -6   7  -1  216.28   19.20
   6  -7   1  171.38   17.90
   6  -7   1  210.78   19.00
   6  -7   1  203.18   17.70
   6  -7   1  173.48   16.90
   6  -7   1  217.18   23.80
  -7   7  -1   34.00    8.20
  -7   7  -1   32.20    6.10
  -7   7  -1   48.80    9.40
  -7   7  -1   45.10   14.70
  -7   7  -1   37.00    9.40
  -7   7  -1   43.30   10.30
  -7   7  -1   26.00    6.10
   7  -7   1   40.60    7.10
   7  -7   1   36.60    8.30
   7  -7   1   44.90   13.90
   7  -7   1   32.00    6.50
  -8   7  -1  555.14   49.50
  -8   7  -1  569.94   56.49
  -8   7  -1  632.24   51.09
  -8   7  -1  554.24   51.49
  -8   7  -1  521.75   48.00
  -8   7  -1  705.23   53.79
   8  -7   1  631.04   58.49
   8  -7   1  693.93   49.40
   8  -7   1  689.23   51.29
   8  -7   1  606.04   49.99
   8  -7   1  641.04   48.80
  -9   7  -1  288.37   39.00
  -9   7  -1  284.27   27.50
  -9   7  -1  234.18   28.80
  -9   7  -1  256.87   26.90
  -9   7  -1  268.07   29.20
   9  -7   1  287.97   27.20
   9  -7   1  297.07   39.00
   9  -7   1  309.47   25.80
 -10   7  -1   47.80   25.30
 -10   7  -1   59.39   14.50
 -10   7  -1   30.90   10.90
 -10   7  -1   36.60   11.20
  10  -7   1  129.99   30.10
  10  -7   1   31.10    9.70
  10  -7   1   46.00    9.80
  11   6  -1  134.59   14.30
  11   6  -1  107.79   17.40
  11   6  -1  138.79   16.50
  11   6  -1  102.89   18.60
  11   6  -1  166.08   15.80
  11   6  -1  124.39   23.70
 -11  -6   1  114.99   16.60
 -11  -6   1  112.29   14.80
 -11  -6   1  117.59   18.10
  10   6  -1  346.97   41.50
  10   6  -1  331.57   27.70
  10   6  -1  280.17   35.00
  10   6  -1  350.56   27.50
  10   6  -1  271.57   30.90
  10   6  -1  298.47   29.70
  10   6  -1  345.87   29.50
 -10  -6   1  343.97   29.50
 -10  -6   1  330.07   31.30
 -10  -6   1  302.57   32.80
 -10  -6   1  314.37   28.00
   9   6  -1  303.17   36.20
   9   6  -1  311.67   33.00
   9   6  -1  320.97   25.90
   9   6  -1  295.37   28.20
   9   6  -1  345.57   26.60
   9   6  -1  335.57   28.00
   9   6  -1  241.68   28.60
  -9  -6   1  310.87   26.90
  -9  -6   1  318.07   35.90
   8   6  -1  -12.40    6.80
   8   6  -1   -1.50    2.80
   8   6  -1   -0.20    2.80
   8   6  -1    2.50   11.00
   8   6  -1   -1.10    3.80
   8   6  -1    1.80    2.50
   8   6  -1   -0.80    4.10
  -8  -6   1   -2.30    4.10
  -8  -6   1    1.00    3.00
  -8  -6   1    0.60    3.30
   7   6  -1   87.99   16.50
   7   6  -1  108.19   12.30
   7   6  -1  117.99   10.90
   7   6  -1  115.49   17.00
   7   6  -1  120.09   11.40
   7   6  -1   94.09   12.90
   7   6  -1  118.69   12.20
  -7  -6   1  122.79   12.30
  -7  -6   1  113.49   12.10
  -7  -6   1  114.49   12.20
  -7  -6   1  103.19   11.00
  -7  -6   1  131.29   13.80
   6   6  -1 1755.12  123.99
   6   6  -1 1717.93  127.69
   6   6  -1 1882.01  125.59
   6   6  -1 1625.44  126.49
   6   6  -1 1693.03  128.99
   6   6  -1 1830.82  124.49
   6   6  -1 1629.94  125.39
  -6  -6   1 1573.54  124.09
  -6  -6   1 1769.32  125.39
  -6  -6   1 1613.04  125.39
  -6  -6   1 1591.24  124.99
  -6  -6   1 1729.83  124.19
  -6  -6   1 1757.92  126.09
   5   6  -1  139.99   13.00
   5   6  -1  150.38   12.40
   5   6  -1  151.08   15.20
   5   6  -1  140.89   13.00
   5   6  -1  159.88   13.60
   5   6  -1  152.08   12.10
   5   6  -1  141.99   16.00
   5   6  -1  128.59   13.70
  -5  -6   1  140.59   12.90
  -5  -6   1  147.49   13.50
  -5  -6   1  137.99   12.10
  -5  -6   1  141.99   13.50
  -5  -6   1  142.19   12.30
  -5  -6   1  130.09   12.50
   4   6  -1  157.18   12.60
   4   6  -1  158.38   12.20
   4   6  -1  157.38   15.70
   4   6  -1  154.28   13.20
   4   6  -1  136.89   12.90
   4   6  -1  166.88   15.30
   4   6  -1  154.78   14.10
  -4  -6   1  156.68   13.80
  -4  -6   1  151.68   13.40
  -4  -6   1  142.59   12.30
  -4  -6   1  147.19   12.90
  -4  -6   1  149.88   12.30
  -4  -6   1  147.49   12.60
   3   6  -1  879.41   66.59
   3   6  -1  920.61   67.29
   3   6  -1  884.61   65.89
   3   6  -1  969.90   66.39
   3   6  -1  926.61   65.09
   3   6  -1  930.51   64.79
   3   6  -1  935.41   65.29
   3   6  -1  862.91   66.49
   3   6  -1  814.62   65.49
  -3  -6   1  886.41   65.19
  -3  -6   1  842.92   64.79
  -3  -6   1  944.81   66.59
  -3  -6   1  865.81   64.99
  -3  -6   1  882.61   65.49
  -3  -6   1  879.11   67.09
  -3  -6   1  887.41   65.79
   2   6  -1 2887.91  209.18
   2   6  -1 2836.02  208.38
   2   6  -1 2938.41  207.88
   2   6  -1 3128.69  207.58
   2   6  -1 2496.75  209.08
   2   6  -1 3207.08  208.48
   2   6  -1 2676.53  207.58
   2   6  -1 2985.50  207.88
   2   6  -1 2965.80  206.78
  -2  -6   1 2944.61  208.88
  -2  -6   1 2949.21  207.28
  -2  -6   1 2782.32  208.58
  -2  -6   1 2884.31  207.48
  -2  -6   1 2720.83  207.08
   1   6  -1  439.46   34.00
   1   6  -1  470.35   33.20
   1   6  -1  452.85   33.90
   1   6  -1  436.86   33.90
   1   6  -1  456.05   33.60
   1   6  -1  445.56   33.40
   1   6  -1  449.16   34.90
  -1  -6   1  451.85   33.20
  -1  -6   1  444.46   33.00
  -1  -6   1  452.15   34.50
  -1  -6   1  439.96   34.10
  -1  -6   1  424.56   32.80
   0   6  -1   37.40    4.90
   0   6  -1   34.20    4.70
   0   6  -1   39.30    4.40
   0   6  -1   29.60    2.80
   0   6  -1   41.30    5.20
   0   6  -1   33.00    4.20
   0   6  -1   30.30    3.70
   0   6  -1   36.50    6.20
   0  -6   1   30.90    3.90
   0  -6   1   29.40    3.50
   0  -6   1   33.70    3.70
   0  -6   1   29.00    3.30
   0  -6   1   18.90    4.80
   0  -6   1   26.60    4.20
   0  -6   1   30.80    4.40
  -1   6  -1    8.10    2.40
  -1   6  -1    4.70    2.00
  -1   6  -1    7.70    1.50
  -1   6  -1    5.70    2.30
  -1   6  -1    4.20    3.10
  -1   6  -1    8.40    2.70
  -1   6  -1    8.50    2.80
  -1   6  -1    5.70    1.90
  -1   6  -1    9.60    2.40
   1  -6   1    4.00    2.10
   1  -6   1    4.20    1.80
   1  -6   1    3.50    1.60
   1  -6   1    6.80    1.80
   1  -6   1    6.80    3.80
   1  -6   1   11.70    2.20
   1  -6   1    7.10    2.20
  -2   6  -1 1551.64  110.69
  -2   6  -1 1566.14  108.59
  -2   6  -1 1556.84  112.49
  -2   6  -1 1471.05  110.29
  -2   6  -1 1591.34  110.69
  -2   6  -1 1481.75  108.69
  -2   6  -1 1491.95  109.79
  -2   6  -1 1453.25  110.29
  -2   6  -1 1565.64  109.69
   2  -6   1 1349.16  109.19
   2  -6   1 1528.65  109.39
   2  -6   1 1438.36  111.99
   2  -6   1 1432.86  109.89
   2  -6   1 1623.84  110.09
   2  -6   1 1470.55  109.89
  -3   6  -1  617.54   44.30
  -3   6  -1  557.74   45.10
  -3   6  -1  613.54   44.80
  -3   6  -1  597.54   45.60
  -3   6  -1  592.94   42.40
  -3   6  -1  544.95   43.30
  -3   6  -1  586.44   44.20
  -3   6  -1  600.94   44.40
  -3   6  -1  627.74   48.00
   3  -6   1  600.14   45.00
   3  -6   1  536.45   43.70
   3  -6   1  551.14   43.80
   3  -6   1  593.64   44.80
  -4   6  -1    5.70    2.50
  -4   6  -1   -0.10    2.30
  -4   6  -1    7.30    2.90
  -4   6  -1    3.40    2.40
  -4   6  -1    3.10    3.00
  -4   6  -1    1.90    2.80
  -4   6  -1    5.10    6.30
  -4   6  -1    5.50    2.70
   4  -6   1    0.30    1.90
   4  -6   1    4.20    2.50
   4  -6   1   -1.40    5.10
   4  -6   1    6.20    3.20
   4  -6   1    2.60    1.90
   4  -6   1    4.60    2.90
  -5   6  -1 1028.90   81.59
  -5   6  -1 1030.90   79.39
  -5   6  -1 1169.18   82.69
  -5   6  -1 1015.40   80.19
  -5   6  -1 1083.19   79.99
  -5   6  -1 1171.38   81.49
  -5   6  -1 1132.99   85.59
   5  -6   1 1144.89   80.09
   5  -6   1 1032.20   84.99
   5  -6   1 1079.29   83.09
   5  -6   1 1026.50   80.29
   5  -6   1 1078.59   79.69
   5  -6   1 1011.40   81.29
  -6   6  -1 1275.37   89.89
  -6   6  -1 1081.99   85.99
  -6   6  -1 1212.18   87.99
  -6   6  -1 1108.09   88.39
  -6   6  -1 1273.17   93.59
  -6   6  -1 1067.19   86.89
  -6   6  -1 1188.78   86.69
   6  -6   1 1247.48   93.59
   6  -6   1 1107.49   86.99
   6  -6   1 1249.47   86.79
   6  -6   1 1043.60   88.09
   6  -6   1 1196.38   87.99
   6  -6   1 1145.39   86.19
  -7   6  -1   58.69    9.10
  -7   6  -1   64.79   15.40
  -7   6  -1   50.29   10.00
  -7   6  -1   64.19   10.40
  -7   6  -1   44.30    7.40
  -7   6  -1   57.79   10.50
   7  -6   1   33.80    6.30
   7  -6   1   55.39   15.00
   7  -6   1   52.79    8.20
   7  -6   1   42.20    7.80
   7  -6   1   51.49    9.10
  -8   6  -1   28.30    7.70
  -8   6  -1   35.40    6.80
  -8   6  -1   69.29   16.30
  -8   6  -1   40.80    9.70
  -8   6  -1   35.80    9.10
   8  -6   1   48.60    8.60
   8  -6   1   41.40   14.10
   8  -6   1   41.80    9.00
   8  -6   1   42.50   10.30
   8  -6   1   24.70   15.50
   8  -6   1   44.70    9.30
  -9   6  -1   16.30    7.10
  -9   6  -1    2.70    7.20
  -9   6  -1   40.10   20.20
  -9   6  -1   10.40    6.90
  -9   6  -1    8.90    7.00
   9  -6   1    9.50    5.30
   9  -6   1   13.50    6.30
   9  -6   1   11.40    5.80
   9  -6   1    3.40   16.70
 -10   6  -1  413.76   43.80
 -10   6  -1  477.35   56.79
 -10   6  -1  567.14   46.90
 -10   6  -1  583.64   49.30
  10  -6   1  538.45   45.80
  10  -6   1  489.95   56.99
  10  -6   1  583.74   43.90
  11   5  -1   51.19   12.50
  11   5  -1   91.69   12.30
  11   5  -1   85.99   21.40
  11   5  -1   73.39   10.50
  11   5  -1   60.09   10.90
  11   5  -1   54.79   14.60
 -11  -5   1   70.69   14.10
 -11  -5   1   70.89   12.80
  10   5  -1   14.30   13.60
  10   5  -1    0.60    3.80
  10   5  -1    6.30    6.90
  10   5  -1    1.90    4.50
  10   5  -1    1.10    3.90
  10   5  -1   -0.20   15.40
  10   5  -1   -2.30    6.00
 -10  -5   1    7.80    6.10
 -10  -5   1   -0.60    5.50
 -10  -5   1   -7.40    4.90
   9   5  -1    1.80    2.90
   9   5  -1    3.70    4.80
   9   5  -1    6.70    4.20
   9   5  -1   -2.60   10.40
   9   5  -1   10.50    4.50
   9   5  -1    4.50    5.20
   9   5  -1   11.80   13.40
  -9  -5   1    5.50    5.70
  -9  -5   1    9.20    5.50
  -9  -5   1   -2.20    4.70
   8   5  -1  389.66   34.80
   8   5  -1  412.66   34.60
   8   5  -1  414.76   38.80
   8   5  -1  367.46   35.80
   8   5  -1  454.65   33.80
   8   5  -1  433.36   33.20
  -8  -5   1  381.46   33.30
  -8  -5   1  475.45   37.00
  -8  -5   1  459.45   35.00
   7   5  -1  205.98   19.90
   7   5  -1  259.77   20.30
   7   5  -1  228.38   22.80
   7   5  -1  203.18   20.90
   7   5  -1  221.98   24.50
   7   5  -1  231.88   19.00
   7   5  -1  222.78   18.50
  -7  -5   1  231.58   19.90
  -7  -5   1  249.28   21.50
  -7  -5   1  201.98   18.50
  -7  -5   1  193.88   19.60
   6   5  -1  455.55   38.10
   6   5  -1  470.45   34.90
   6   5  -1  450.15   39.50
   6   5  -1  463.65   36.00
   6   5  -1  471.35   35.80
   6   5  -1  452.25   36.90
   6   5  -1  444.36   34.40
  -6  -5   1  405.86   34.60
  -6  -5   1  467.15   36.80
  -6  -5   1  434.96   34.60
  -6  -5   1  460.95   35.80
   5   5  -1   58.99    7.20
   5   5  -1   59.59   10.70
   5   5  -1   40.90    8.40
   5   5  -1   57.69    6.00
   5   5  -1   65.39    6.50
   5   5  -1   69.29    7.10
   5   5  -1   51.99    7.60
  -5  -5   1   59.59    6.80
  -5  -5   1   59.89    7.10
  -5  -5   1   49.80    6.10
  -5  -5   1   59.99    7.50
  -5  -5   1   53.39    6.10
   4   5  -1  938.51   76.89
   4   5  -1 1059.49   77.19
   4   5  -1 1099.59   78.99
   4   5  -1 1013.80   77.99
   4   5  -1 1099.89   76.69
   4   5  -1 1015.30   77.69
   4   5  -1 1027.90   77.29
   4   5  -1 1065.29   76.29
   4   5  -1  993.60   79.39
  -4  -5   1 1118.09   77.59
  -4  -5   1 1146.79   76.49
  -4  -5   1 1026.60   76.49
  -4  -5   1 1048.80   77.09
  -4  -5   1  956.50   77.49
  -4  -5   1 1122.19   77.09
   3   5  -1 1685.03  129.99
   3   5  -1 1937.61  131.19
   3   5  -1 1994.80  130.59
   3   5  -1 1801.02  131.89
   3   5  -1 1651.53  130.69
   3   5  -1 1961.20  132.59
   3   5  -1 1795.22  130.09
   3   5  -1 1920.11  131.09
  -3  -5   1 1724.63  130.19
  -3  -5   1 1723.93  130.29
  -3  -5   1 1766.92  130.59
  -3  -5   1 1861.11  131.49
  -3  -5   1 1816.02  131.29
  -3  -5   1 1748.53  130.79
  -3  -5   1 1765.92  132.29
   2   5  -1 1060.79   74.89
   2   5  -1  974.70   74.79
   2   5  -1  989.50   75.49
   2   5  -1  987.60   73.89
   2   5  -1 1170.38   74.59
   2   5  -1 1105.39   76.19
   2   5  -1 1051.59   74.69
   2   5  -1 1021.30   75.39
   2   5  -1 1128.79   75.29
  -2  -5   1  926.41   73.89
  -2  -5   1 1085.49   75.59
  -2  -5   1  974.10   74.39
  -2  -5   1 1000.00   74.59
  -2  -5   1  978.60   74.19
  -2  -5   1  976.80   74.79
  -2  -5   1 1039.70   75.89
   1   5  -1    1.50    1.20
   1   5  -1    2.30    1.30
   1   5  -1    0.90    1.00
   1   5  -1    2.80    1.10
   1   5  -1    8.80    2.00
   1   5  -1    1.80    1.40
   1   5  -1    3.50    2.40
   1   5  -1    4.70    2.00
   1   5  -1    4.90    1.40
  -1  -5   1    5.80    1.70
  -1  -5   1    2.10    1.10
  -1  -5   1    5.00    1.60
  -1  -5   1    3.70    1.10
  -1  -5   1    2.70    1.10
  -1  -5   1    3.70    1.20
  -1  -5   1    3.10    2.30
   0   5  -1 7957.50  571.14
  -1   5  -1  553.04   40.00
  -1   5  -1  561.24   39.70
  -1   5  -1  569.74   40.20
  -1   5  -1  540.25   41.90
  -1   5  -1  503.95   40.20
  -1   5  -1  571.24   40.70
  -1   5  -1  564.54   40.20
  -1   5  -1  534.75   40.60
  -1   5  -1  549.35   39.20
   1  -5   1  506.85   39.70
   1  -5   1  535.75   40.40
   1  -5   1  516.85   40.20
   1  -5   1  491.05   41.50
   1  -5   1  544.85   39.80
   1  -5   1  549.45   40.40
   1  -5   1  502.45   39.90
   1  -5   1  543.15   39.50
  -2   5  -1  264.37   21.00
  -2   5  -1  271.87   21.30
  -2   5  -1  239.98   20.20
  -2   5  -1  256.77   20.30
  -2   5  -1  275.07   19.60
  -2   5  -1  253.17   22.70
  -2   5  -1  291.47   20.80
  -2   5  -1  252.27   20.30
   2  -5   1  236.48   20.00
   2  -5   1  257.27   22.80
   2  -5   1  256.47   20.20
   2  -5   1  243.18   20.70
   2  -5   1  251.57   20.10
   2  -5   1  275.27   20.50
   2  -5   1  243.88   20.70
  -3   5  -1  445.86   34.60
  -3   5  -1  396.16   31.10
  -3   5  -1  460.75   32.70
  -3   5  -1  426.66   30.40
  -3   5  -1  423.36   32.10
  -3   5  -1  373.96   30.60
   3  -5   1  404.16   31.10
   3  -5   1  369.16   31.50
   3  -5   1  383.96   30.70
   3  -5   1  401.56   30.70
   3  -5   1  366.76   33.60
   3  -5   1  406.86   30.20
   3  -5   1  379.86   31.50
  -4   5  -1 3823.12  275.07
  -4   5  -1 3926.31  279.87
  -4   5  -1 3942.01  276.47
  -4   5  -1 3931.61  275.67
  -4   5  -1 3920.61  277.47
  -4   5  -1 3817.72  276.97
  -4   5  -1 3694.13  275.17
  -4   5  -1 3840.12  275.87
   4  -5   1 3444.16  275.27
   4  -5   1 3860.31  274.97
   4  -5   1 3745.33  275.87
   4  -5   1 3816.32  275.37
   4  -5   1 3646.74  279.47
   4  -5   1 4111.49  276.77
  -5   5  -1   18.40    4.50
  -5   5  -1   16.10    4.50
  -5   5  -1   17.60    8.10
  -5   5  -1   20.00    4.50
  -5   5  -1   12.80    4.10
  -5   5  -1   15.20    3.50
  -5   5  -1   15.90    3.80
  -5   5  -1   17.00    5.20
   5  -5   1   12.30    3.00
   5  -5   1   18.90    5.00
   5  -5   1   22.20    4.50
   5  -5   1   14.70    4.60
   5  -5   1   19.30    3.50
   5  -5   1   17.40    8.20
   5  -5   1   19.20    5.30
  -6   5  -1  385.56   32.60
  -6   5  -1  357.26   29.80
  -6   5  -1  386.46   36.10
  -6   5  -1  344.67   29.80
  -6   5  -1  356.16   30.30
  -6   5  -1  407.96   31.50
  -6   5  -1  351.06   29.40
  -6   5  -1  352.56   31.70
   6  -5   1  356.56   30.60
   6  -5   1  344.97   31.60
   6  -5   1  391.36   31.30
   6  -5   1  403.06   29.40
   6  -5   1  368.06   29.60
   6  -5   1  392.96   30.10
  -7   5  -1  556.94   48.90
  -7   5  -1  677.73   50.69
  -7   5  -1  549.74   46.30
  -7   5  -1  617.24   48.60
  -7   5  -1  564.94   47.50
  -7   5  -1  663.13   54.79
   7  -5   1  604.24   49.40
   7  -5   1  591.74   46.60
   7  -5   1  560.94   47.60
   7  -5   1  627.54   48.60
   7  -5   1  603.44   46.20
   7  -5   1  716.03   55.89
  -8   5  -1  736.93   55.09
  -8   5  -1  618.84   53.29
  -8   5  -1  626.84   55.09
  -8   5  -1  649.43   56.19
  -8   5  -1  684.83   61.29
   8  -5   1  716.03   61.89
   8  -5   1  598.74   53.49
   8  -5   1  709.53   54.79
   8  -5   1  713.53   52.19
   8  -5   1  765.82   53.29
   8  -5   1  647.04   55.49
  -9   5  -1  -32.80   14.20
  -9   5  -1    6.90    5.60
  -9   5  -1    1.60    5.60
  -9   5  -1   -0.60    6.00
  -9   5  -1    5.80    5.40
   9  -5   1    6.40    6.80
   9  -5   1    5.80    4.70
   9  -5   1    7.00   16.80
   9  -5   1   11.60    4.40
   9  -5   1    7.70    5.20
   9  -5   1    2.10    4.70
 -10   5  -1   16.70   16.20
 -10   5  -1   15.10    8.50
 -10   5  -1   20.80   10.10
  10  -5   1   33.90   22.30
  10  -5   1   20.40    7.80
  10  -5   1   21.70    7.30
 -11   5  -1   15.30   25.00
 -11   5  -1   27.90   11.80
 -11   5  -1   18.70   11.20
  11  -5   1   23.20    9.00
  11  -5   1   13.80    6.90
  11  -5   1    9.90   28.30
  11   4  -1  105.99   15.80
  11   4  -1   62.19   21.70
  11   4  -1   97.79   12.50
  11   4  -1   97.29   11.80
  11   4  -1   62.39   24.30
  11   4  -1   72.29   19.00
  11   4  -1   77.09   14.80
 -11  -4   1  100.49   15.00
 -11  -4   1  120.09   18.30
  10   4  -1 1020.50   78.19
  10   4  -1  960.20   87.59
  10   4  -1 1056.09   80.49
  10   4  -1  881.21   79.99
  10   4  -1 1099.19   86.19
  10   4  -1 1062.49   78.79
 -10  -4   1  989.30   79.39
 -10  -4   1 1130.69   83.09
 -10  -4   1 1129.29   80.79
   9   4  -1  184.28   19.90
   9   4  -1  211.58   18.10
   9   4  -1  172.98   27.00
   9   4  -1  192.58   21.70
   9   4  -1  219.78   25.30
   9   4  -1  185.28   18.00
  -9  -4   1  208.68   20.20
  -9  -4   1  234.58   22.30
  -9  -4   1  180.58   20.30
  -9  -4   1  209.28   19.10
   8   4  -1  156.58   18.80
   8   4  -1  174.28   16.40
   8   4  -1  156.08   22.80
   8   4  -1  163.58   15.10
   8   4  -1  158.18   14.50
   8   4  -1  164.98   16.70
   8   4  -1  131.89   16.80
  -8  -4   1  171.68   16.70
  -8  -4   1  156.78   14.90
  -8  -4   1  150.98   16.10
  -8  -4   1  154.18   15.20
  -8  -4   1  185.08   18.10
   7   4  -1    2.60    2.90
   7   4  -1    4.70    4.20
   7   4  -1   -3.30    7.70
   7   4  -1    0.60    2.00
   7   4  -1    2.70    3.40
   7   4  -1    7.10    2.90
   7   4  -1    9.30    6.90
  -7  -4   1    1.90    3.80
  -7  -4   1    3.60    3.00
  -7  -4   1    3.00    2.60
  -7  -4   1    1.10    2.90
  -7  -4   1   -1.40    2.50
   6   4  -1 2289.27  160.48
   6   4  -1 2364.66  159.58
   6   4  -1 2279.07  164.38
   6   4  -1 2096.69  161.48
   6   4  -1 2238.68  159.18
   6   4  -1 2241.38  162.98
   6   4  -1 2148.98  160.48
  -6  -4   1 2057.29  160.08
  -6  -4   1 2082.89  160.38
  -6  -4   1 2051.89  159.38
  -6  -4   1 2282.17  161.68
  -6  -4   1 2263.07  159.48
   5   4  -1  449.76   33.90
   5   4  -1  460.55   34.70
   5   4  -1  436.36   36.60
   5   4  -1  426.86   34.60
   5   4  -1  481.45   38.10
   5   4  -1  471.05   33.70
   5   4  -1  422.36   34.70
   5   4  -1  414.66   35.40
  -5  -4   1  465.65   35.70
  -5  -4   1  460.75   33.90
  -5  -4   1  436.36   34.90
  -5  -4   1  439.46   35.50
  -5  -4   1  441.76   34.80
   4   4  -1  168.88   13.00
   4   4  -1  143.69   14.00
   4   4  -1  142.69   13.40
   4   4  -1  171.08   15.30
   4   4  -1  160.48   12.70
   4   4  -1  151.98   15.60
  -4  -4   1  176.28   12.90
  -4  -4   1  152.48   13.40
  -4  -4   1  158.28   12.90
  -4  -4   1  148.49   13.90
   3   4  -1 2408.66  180.18
   3   4  -1 2638.34  179.68
   3   4  -1 2510.75  181.68
   3   4  -1 2590.44  180.38
   3   4  -1 2412.76  180.38
   3   4  -1 2416.36  180.68
   3   4  -1 2588.94  179.88
  -3  -4   1 2617.34  180.58
  -3  -4   1 2593.74  179.88
  -3  -4   1 2475.95  180.78
  -3  -4   1 2263.97  181.48
  -3  -4   1 2571.44  180.18
  -3  -4   1 2393.06  180.18
  -3  -4   1 2507.85  179.68
   2   4  -1 1898.61  145.89
   2   4  -1 2064.79  146.09
   2   4  -1 2091.69  145.19
   2   4  -1 2039.50  144.79
   2   4  -1 2182.48  145.69
   2   4  -1 1957.20  145.09
   2   4  -1 2024.30  145.29
   2   4  -1 2018.70  146.49
   2   4  -1 2061.49  145.49
  -2  -4   1 2081.09  146.49
  -2  -4   1 1990.90  145.39
  -2  -4   1 1897.31  144.99
  -2  -4   1 1935.51  144.79
  -2  -4   1 2073.39  145.79
  -2  -4   1 2043.80  145.89
  -2  -4   1 1941.81  145.19
   1   4  -1  915.11   63.99
   1   4  -1  918.01   64.19
   1   4  -1  879.11   64.29
   1   4  -1  871.51   63.99
   1   4  -1  960.40   65.19
   1   4  -1  831.92   64.39
   1   4  -1  944.41   63.79
   1   4  -1  843.72   63.69
  -1  -4   1  846.42   63.59
  -1  -4   1  849.41   63.69
  -1  -4   1  906.11   64.49
  -1  -4   1  912.81   64.09
  -1  -4   1  851.31   63.79
  -1  -4   1  840.22   64.69
  -1  -4   1  844.62   63.69
   0   4  -1   78.39    6.40
   0   4  -1   77.89    5.60
   0   4  -1   88.59    8.00
   0   4  -1   65.29    6.40
   0   4  -1   73.49    6.50
   0   4  -1   66.39    6.60
   0   4  -1   76.29    6.70
   0   4  -1   75.59    6.70
   0   4  -1   75.49    6.30
   0  -4   1   77.79    6.20
   0  -4   1   74.19    7.50
   0  -4   1   70.19    6.00
   0  -4   1   71.39    6.40
   0  -4   1   70.09    6.40
   0  -4   1   72.59    6.70
   0  -4   1   69.49    6.20
   0  -4   1   73.49    6.60
  -1   4  -1 3237.08  233.38
  -1   4  -1 3102.19  232.78
  -1   4  -1 3289.07  232.88
  -1   4  -1 3081.29  232.88
  -1   4  -1 3446.26  233.48
  -1   4  -1 3119.99  232.18
  -1   4  -1 3310.67  234.68
  -1   4  -1 3667.73  232.78
  -1   4  -1 3322.37  232.98
   1  -4   1 2976.30  232.98
   1  -4   1 3334.37  234.68
   1  -4   1 3373.36  233.28
   1  -4   1 2926.61  232.68
   1  -4   1 3072.79  232.68
   1  -4   1 3383.56  233.08
  -2   4  -1 5699.23  384.86
  -2   4  -1 5450.05  384.56
  -2   4  -1 5929.61  384.26
  -2   4  -1 5323.57  386.16
  -2   4  -1 5038.90  383.16
  -2   4  -1 5287.97  383.66
  -2   4  -1 5355.56  382.66
   2  -4   1 5461.55  383.76
   2  -4   1 4987.00  384.26
   2  -4   1 4985.00  383.76
  -3   4  -1   48.50    6.00
  -3   4  -1   53.19    5.70
  -3   4  -1   40.10    5.10
  -3   4  -1   46.70    6.10
  -3   4  -1   45.40    8.00
  -3   4  -1   43.40    5.00
  -3   4  -1   47.80    6.30
  -3   4  -1   46.40    4.90
   3  -4   1   42.40    8.30
   3  -4   1   51.09    6.00
   3  -4   1   50.99    5.20
   3  -4   1   41.30    5.40
   3  -4   1   53.89    6.20
   3  -4   1   51.09    4.90
  -4   4  -1 1148.69   83.79
  -4   4  -1 1044.30   83.09
  -4   4  -1 1218.18   86.39
  -4   4  -1 1154.28   82.09
  -4   4  -1 1047.70   81.49
  -4   4  -1 1316.77   84.79
  -4   4  -1 1008.60   81.39
  -4   4  -1 1057.29   82.19
   4  -4   1 1079.39   83.29
   4  -4   1 1122.99   81.89
   4  -4   1 1117.79   85.99
   4  -4   1 1113.89   82.99
   4  -4   1 1057.99   82.39
   4  -4   1 1163.28   81.69
   4  -4   1 1152.08   82.09
  -5   4  -1  103.49   10.00
  -5   4  -1  100.89   10.80
  -5   4  -1  102.79    9.70
  -5   4  -1   86.49   10.70
  -5   4  -1  120.69   16.90
  -5   4  -1   77.29    8.90
  -5   4  -1   99.19   11.50
  -5   4  -1  102.69   10.20
   5  -4   1   97.89   10.50
   5  -4   1  124.19   13.00
   5  -4   1  108.49   10.20
   5  -4   1  105.89    9.50
   5  -4   1   69.79   14.10
   5  -4   1  101.29   11.20
  -6   4  -1  503.95   43.20
  -6   4  -1  538.25   44.70
  -6   4  -1  584.64   48.90
  -6   4  -1  546.85   42.70
  -6   4  -1  548.35   44.20
  -6   4  -1  581.44   45.60
  -6   4  -1  556.44   42.20
   6  -4   1  585.44   42.60
   6  -4   1  524.25   44.70
   6  -4   1  552.44   48.80
   6  -4   1  624.34   43.40
   6  -4   1  528.75   42.70
   6  -4   1  560.04   44.30
   6  -4   1  562.34   43.80
  -7   4  -1  280.07   25.60
  -7   4  -1  314.37   32.10
  -7   4  -1  318.17   28.20
  -7   4  -1  281.17   27.10
  -7   4  -1  306.67   25.10
  -7   4  -1  295.37   26.40
   7  -4   1  325.67   24.70
   7  -4   1  277.67   27.00
   7  -4   1  272.57   25.70
   7  -4   1  317.57   25.10
   7  -4   1  320.27   25.60
   7  -4   1  272.77   31.70
  -8   4  -1   52.09    9.40
  -8   4  -1   42.10    8.60
  -8   4  -1   45.50    9.60
  -8   4  -1   34.40    6.40
  -8   4  -1   41.00    9.10
  -8   4  -1   76.69   16.00
   8  -4   1   29.20   11.60
   8  -4   1   32.60    7.50
   8  -4   1   43.50   10.00
   8  -4   1   55.89    8.20
   8  -4   1   57.99    7.90
   8  -4   1   30.90    7.20
   8  -4   1   45.70    8.10
  -9   4  -1  485.55   46.30
  -9   4  -1  598.64   46.40
  -9   4  -1  524.15   43.80
  -9   4  -1  590.44   54.79
  -9   4  -1  576.84   48.70
  -9   4  -1  458.45   44.00
   9  -4   1  575.44   45.90
   9  -4   1  482.35   44.80
   9  -4   1  630.34   44.50
   9  -4   1  560.44   52.79
   9  -4   1  544.65   43.70
   9  -4   1  582.84   43.40
   9  -4   1  512.35   46.70
 -10   4  -1 1148.79   83.49
 -10   4  -1  955.50   90.19
  10  -4   1  823.92   80.79
  10  -4   1 1049.40   79.69
  10  -4   1 1237.78  103.59
  10  -4   1 1158.48   80.99
  10  -4   1 1071.99   82.69
 -11   4  -1  114.29   28.00
 -11   4  -1  195.88   23.70
 -11   4  -1  157.88   22.10
  11  -4   1  123.69   22.80
  11  -4   1  122.69   32.80
  11  -4   1  172.18   20.10
  12   3  -1  173.48   18.90
  12   3  -1  233.28   21.10
  12   3  -1  153.58   23.10
  12   3  -1  198.78   33.20
  12   3  -1  213.88   22.10
 -12  -3   1  189.58   23.50
 -12  -3   1  180.68   29.60
  11   3  -1  231.88   21.80
  11   3  -1  243.48   33.90
  11   3  -1  264.67   24.60
  11   3  -1  280.87   23.30
  11   3  -1  203.58   26.90
  11   3  -1  192.38   26.60
  11   3  -1  200.28   35.70
 -11  -3   1  239.48   25.50
 -11  -3   1  253.57   27.10
  10   3  -1   29.30   14.30
  10   3  -1   21.50    6.00
  10   3  -1   20.40    8.10
  10   3  -1   12.00    7.40
  10   3  -1    9.10    5.00
  10   3  -1    6.60   15.10
  10   3  -1   24.70    6.90
 -10  -3   1   15.80    6.70
 -10  -3   1   12.60    8.10
 -10  -3   1   22.10    6.80
   9   3  -1   11.10    6.70
   9   3  -1   11.70    4.40
   9   3  -1   -6.30    8.80
   9   3  -1   12.00    4.90
   9   3  -1    6.50   10.10
   9   3  -1    7.70    4.20
   9   3  -1   10.50    6.10
  -9  -3   1    7.50    5.00
  -9  -3   1    5.50    4.90
  -9  -3   1   20.30    6.60
  -9  -3   1   12.20    5.50
   8   3  -1  225.48   20.80
   8   3  -1  232.38   19.70
   8   3  -1  227.58   25.10
   8   3  -1  193.88   20.70
   8   3  -1  242.58   19.40
   8   3  -1  216.58   26.10
   8   3  -1  224.48   24.30
  -8  -3   1  223.58   19.70
  -8  -3   1  210.28   21.10
  -8  -3   1  268.17   21.70
  -8  -3   1  231.98   22.50
  -8  -3   1  211.18   19.80
   7   3  -1   24.00    9.00
   7   3  -1    5.00    2.70
   7   3  -1    3.10    3.70
   7   3  -1    5.70    3.30
   7   3  -1    4.80    2.90
   7   3  -1    1.40    2.20
   7   3  -1    7.20    6.80
  -7  -3   1    2.60    2.70
  -7  -3   1    8.30    4.70
  -7  -3   1    2.90    2.70
  -7  -3   1    4.40    3.30
   6   3  -1    5.90    2.90
   6   3  -1    1.00    2.30
   6   3  -1    0.60    1.50
   6   3  -1   -9.70    5.20
   6   3  -1    4.50    3.00
   6   3  -1   -0.40    2.10
   6   3  -1    1.50    1.90
   6   3  -1   -2.80    4.80
  -6  -3   1    6.60    3.30
  -6  -3   1    1.80    3.10
  -6  -3   1    1.80    2.20
  -6  -3   1    1.70    2.70
   5   3  -1  913.61   69.89
   5   3  -1  767.42   66.79
   5   3  -1  851.81   66.69
   5   3  -1  834.72   67.49
   5   3  -1  953.00   66.09
   5   3  -1  929.71   65.69
   5   3  -1  990.40   66.99
   5   3  -1  938.61   68.99
  -5  -3   1  920.81   65.89
  -5  -3   1  912.41   67.69
  -5  -3   1  883.61   66.09
  -5  -3   1  893.31   66.89
  -5  -3   1  842.92   66.49
   4   3  -1 1689.93  145.69
   4   3  -1 2052.99  147.79
   4   3  -1 2012.50  146.29
   4   3  -1 2138.59  145.59
   4   3  -1 2101.29  145.39
   4   3  -1 1976.70  148.49
   4   3  -1 1932.41  146.79
   4   3  -1 2177.38  146.29
  -4  -3   1 1913.51  146.09
  -4  -3   1 2102.09  146.99
  -4  -3   1 2073.59  145.49
  -4  -3   1 1978.40  146.09
  -4  -3   1 2036.60  145.59
   3   3  -1 2678.53  184.78
   3   3  -1 2606.74  184.58
   3   3  -1 2602.94  185.18
   3   3  -1 2251.77  185.18
   3   3  -1 2589.54  185.88
   3   3  -1 2671.93  186.58
  -3  -3   1 2627.94  184.68
  -3  -3   1 2566.04  185.18
  -3  -3   1 2547.75  184.78
  -3  -3   1 2557.64  185.78
   1   3  -1  150.08   11.40
   1   3  -1  149.19   12.30
   1   3  -1  132.89   11.50
   1   3  -1  161.58   10.90
   1   3  -1  152.18   11.30
   1   3  -1  149.39   11.80
   1   3  -1  160.08   11.70
   1   3  -1  161.78   11.80
   1   3  -1  150.38   11.90
  -1  -3   1  143.69   11.70
  -1  -3   1  158.38   12.40
  -1  -3   1  152.08   10.90
  -1  -3   1  143.29   11.40
  -1  -3   1  147.99   11.50
  -1  -3   1  138.89   11.30
  -1  -3   1  150.58   11.80
  -1  -3   1  136.59   11.20
   0   3  -1    9.70    1.00
   0   3  -1    8.60    1.50
   0   3  -1   12.20    2.10
   0   3  -1   12.40    1.90
   0   3  -1   11.40    2.00
   0   3  -1   10.90    1.80
   0   3  -1   11.10    2.70
   0   3  -1    9.80    1.70
   0  -3   1    8.20    1.20
   0  -3   1    8.00    1.70
   0  -3   1    7.00    1.40
   0  -3   1   16.70    2.00
   0  -3   1   10.40    1.50
   0  -3   1   11.30    2.10
   0  -3   1    8.70    2.50
   0  -3   1    8.40    1.50
  -1   3  -1 2150.68  157.68
  -1   3  -1 2202.28  157.18
  -1   3  -1 2232.08  157.88
  -1   3  -1 2185.38  158.18
  -1   3  -1 2174.68  159.28
  -1   3  -1 2171.38  157.68
  -1   3  -1 2255.47  158.28
  -1   3  -1 2315.17  157.78
   1  -3   1 2207.48  158.08
   1  -3   1 2180.18  157.68
   1  -3   1 2120.89  157.68
   1  -3   1 2174.28  158.08
   1  -3   1 2107.99  157.58
   1  -3   1 2108.99  157.18
   1  -3   1 2308.17  157.78
  -2   3  -1  844.52   60.79
  -2   3  -1  872.61   63.29
  -2   3  -1  895.21   61.39
  -2   3  -1  824.22   60.59
  -2   3  -1  884.91   61.99
  -2   3  -1  813.02   61.09
  -2   3  -1  824.22   61.59
  -2   3  -1  874.71   60.99
   2  -3   1  775.92   61.49
   2  -3   1  820.92   63.09
   2  -3   1  845.82   60.99
   2  -3   1  831.52   60.49
   2  -3   1  804.52   60.79
   2  -3   1  785.82   61.09
   2  -3   1  820.22   61.49
  -3   3  -1  381.36   29.70
  -3   3  -1  411.76   29.20
  -3   3  -1  402.66   30.50
  -3   3  -1  431.16   32.80
  -3   3  -1  397.96   30.10
  -3   3  -1  375.06   29.10
  -3   3  -1  408.46   30.80
  -3   3  -1  395.46   29.50
   3  -3   1  395.36   29.40
   3  -3   1  372.96   29.00
   3  -3   1  393.66   30.30
   3  -3   1  365.86   30.40
   3  -3   1  388.66   29.90
   3  -3   1  370.06   29.50
   3  -3   1  323.97   31.60
  -4   3  -1 9999.00  695.13
   4  -3   1 9296.67  694.83
  -5   3  -1 1383.66  109.39
  -5   3  -1 1605.34  111.49
  -5   3  -1 1470.05  110.59
  -5   3  -1 1458.95  110.19
  -5   3  -1 1504.85  108.89
  -5   3  -1 1487.95  113.69
   5  -3   1 1348.97  113.39
   5  -3   1 1550.94  109.19
   5  -3   1 1546.35  109.39
   5  -3   1 1425.56  109.69
   5  -3   1 1597.74  108.79
   5  -3   1 1472.45  110.29
  -6   3  -1  111.09   12.90
  -6   3  -1  127.59   13.40
  -6   3  -1  119.29   12.40
  -6   3  -1  118.19   17.90
  -6   3  -1  104.99   11.40
  -6   3  -1  136.79   14.30
   6  -3   1  103.19   12.90
   6  -3   1  137.99   13.30
   6  -3   1  129.79   11.80
   6  -3   1  117.39   12.60
   6  -3   1  122.39   11.30
   6  -3   1  137.19   12.20
   6  -3   1  107.79   17.20
  -7   3  -1  292.47   31.10
  -7   3  -1  295.27   24.80
  -7   3  -1  292.97   26.80
  -7   3  -1  290.67   26.10
   7  -3   1  311.07   27.40
   7  -3   1  266.57   25.50
   7  -3   1  307.97   25.10
   7  -3   1  300.37   26.30
   7  -3   1  317.67   25.10
   7  -3   1  306.97   24.50
   7  -3   1  282.37   31.40
  -8   3  -1  257.27   23.90
  -8   3  -1  272.37   23.20
  -8   3  -1  276.27   31.70
  -8   3  -1  297.27   25.10
  -8   3  -1  242.08   24.90
   8  -3   1  281.77   22.80
   8  -3   1  257.07   22.90
   8  -3   1  255.87   24.50
   8  -3   1  268.87   24.70
   8  -3   1  304.07   32.60
   8  -3   1  270.57   23.30
   8  -3   1  245.78   25.30
  -9   3  -1  354.36   32.30
  -9   3  -1  393.86   31.30
  -9   3  -1  335.17   28.40
  -9   3  -1  383.16   34.40
  -9   3  -1  288.37   28.80
  -9   3  -1  319.27   37.80
   9  -3   1  334.67   29.90
   9  -3   1  331.67   28.10
   9  -3   1  315.37   27.90
   9  -3   1  333.57   38.50
   9  -3   1  328.37   27.60
   9  -3   1  273.17   28.60
   9  -3   1  276.67   30.40
 -10   3  -1   -0.80    6.00
 -10   3  -1    2.50    6.80
 -10   3  -1   -2.40    5.70
 -10   3  -1    5.20   16.50
 -10   3  -1    1.70    6.60
  10  -3   1    2.80    6.30
  10  -3   1    4.00    5.00
  10  -3   1   -7.70   18.40
  10  -3   1    0.10    4.30
  10  -3   1   -0.10    3.40
 -11   3  -1   77.69   12.60
 -11   3  -1   79.49   16.10
 -11   3  -1   81.59   13.70
  11  -3   1   69.69   12.10
  11  -3   1   67.69   12.40
  11  -3   1   53.79   13.40
  11  -3   1   63.59   10.20
  12   2  -1    5.10    5.10
  12   2  -1   11.30   22.20
  12   2  -1    7.00    4.90
  12   2  -1    0.20    5.70
  12   2  -1   -9.00   38.20
  12   2  -1   13.80   11.40
 -12  -2   1    2.40    8.00
 -12  -2   1    9.90    9.30
  11   2  -1  153.18   16.90
  11   2  -1  117.69   18.60
  11   2  -1  178.88   29.10
  11   2  -1  165.18   18.40
  11   2  -1  142.69   30.30
  11   2  -1  148.39   15.60
  11   2  -1  134.59   21.30
 -11  -2   1  156.18   21.10
 -11  -2   1  160.28   18.40
  10   2  -1  950.50   82.69
  10   2  -1 1043.60   77.89
  10   2  -1  823.42   76.99
  10   2  -1  872.61   84.19
  10   2  -1 1011.40   75.19
  10   2  -1  858.31   78.69
 -10  -2   1 1083.39   78.09
 -10  -2   1  982.30   77.29
 -10  -2   1 1139.49   80.89
 -10  -2   1 1014.30   72.79
 -10  -2   1  907.21   77.99
 -10  -2   1 1129.29   73.29
   9   2  -1  269.17   24.90
   9   2  -1  286.57   23.80
   9   2  -1  260.07   23.00
   9   2  -1  272.57   27.00
   9   2  -1  253.47   29.90
   9   2  -1  250.67   25.10
  -9  -2   1  296.17   25.50
  -9  -2   1  291.37   21.60
  -9  -2   1  268.57   21.30
  -9  -2   1  253.07   24.10
   8   2  -1  652.63   58.19
   8   2  -1  809.52   67.39
   8   2  -1  738.03   61.19
   8   2  -1  762.92   55.59
   8   2  -1  794.22   57.59
   8   2  -1  769.02   56.09
   8   2  -1  646.74   56.89
  -8  -2   1  744.83   57.39
  -8  -2   1  831.92   54.29
  -8  -2   1  653.43   55.89
  -8  -2   1  679.03   55.69
  -8  -2   1  733.83   53.99
   7   2  -1  263.67   22.70
   7   2  -1  263.47   21.30
   7   2  -1  257.27   22.40
   7   2  -1  236.08   20.80
   7   2  -1  228.18   26.40
   7   2  -1  263.27   25.90
   7   2  -1  235.08   23.30
   7   2  -1  276.37   21.10
  -7  -2   1  276.87   22.70
  -7  -2   1  246.78   19.70
  -7  -2   1  256.97   21.30
  -7  -2   1  258.27   22.70
  -7  -2   1  253.77   21.50
   6   2  -1   22.30    4.00
   6   2  -1   14.70    3.50
   6   2  -1   18.90    4.80
   6   2  -1   15.20    4.20
   6   2  -1   25.90    7.10
   6   2  -1   21.20    3.80
   6   2  -1   20.90    4.50
   6   2  -1   24.10    8.60
  -6  -2   1   19.70    4.50
  -6  -2   1   20.50    4.20
  -6  -2   1   16.50    5.20
  -6  -2   1   15.20    3.20
  -6  -2   1   17.10    3.90
  -6  -2   1   23.00    3.20
   5   2  -1 4507.75  299.57
   5   2  -1 4397.56  302.77
   5   2  -1 3924.31  301.07
   5   2  -1 4125.29  299.57
   5   2  -1 4048.50  303.17
   5   2  -1 3952.00  300.17
   5   2  -1 4315.17  300.37
   5   2  -1 4261.87  299.27
  -5  -2   1 4094.89  299.37
  -5  -2   1 4212.98  298.27
  -5  -2   1 4083.79  300.47
  -5  -2   1 4112.69  300.17
  -5  -2   1 4095.19  299.57
   4   2  -1 1117.19   86.79
   4   2  -1 1206.98   87.99
   4   2  -1 1137.19   88.39
   4   2  -1 1296.07   85.69
   4   2  -1 1137.39   85.69
   4   2  -1 1105.99   86.09
   4   2  -1 1211.88   86.19
   4   2  -1 1234.58   85.39
  -4  -2   1 1154.78   85.59
  -4  -2   1 1161.58   85.39
  -4  -2   1 1120.19   86.19
  -4  -2   1 1207.68   86.19
   3   2  -1   35.60    4.10
   3   2  -1   35.10    4.20
   3   2  -1   38.90    4.40
   3   2  -1   36.80    3.80
   3   2  -1   36.10    4.70
   3   2  -1   33.60    5.90
   3   2  -1   36.00    3.60
   3   2  -1   31.80    5.50
  -3  -2   1   41.90    4.80
  -3  -2   1   35.00    3.80
  -3  -2   1   38.60    4.30
  -3  -2   1   37.20    4.20
  -3  -2   1   34.20    3.70
   2   2  -1    5.90    1.00
   2   2  -1    8.20    1.90
   2   2  -1    5.30    1.20
   2   2  -1    6.10    1.60
   2   2  -1    9.00    2.30
   2   2  -1    3.90    1.40
  -2  -2   1    7.10    1.30
  -2  -2   1    9.00    1.50
  -2  -2   1    4.40    1.40
  -2  -2   1    8.20    1.00
  -2  -2   1    6.00    1.40
   0   2  -1 1385.56   99.79
   0   2  -1 1371.46  100.59
   0   2  -1 1433.96   99.29
   0   2  -1 1290.87   99.79
   0   2  -1 1410.16  100.09
   0   2  -1 1322.97   99.89
   0   2  -1 1379.26   99.79
   0   2  -1 1424.16   99.79
   0  -2   1 1351.56   99.39
   0  -2   1 1377.06   99.69
   0  -2   1 1365.76   99.29
   0  -2   1 1355.06   99.89
   0  -2   1 1411.76   99.99
   0  -2   1 1509.75  101.39
   0  -2   1 1448.26   99.89
  -2   2  -1 1703.43  125.29
  -2   2  -1 1719.93  124.99
  -2   2  -1 1855.91  126.19
  -2   2  -1 1760.22  125.19
  -2   2  -1 1758.22  124.89
  -2   2  -1 1716.53  127.19
  -2   2  -1 1686.83  125.79
   2  -2   1 1705.03  127.19
   2  -2   1 1786.52  124.99
   2  -2   1 1712.43  125.29
   2  -2   1 1714.73  125.39
   2  -2   1 1768.62  125.19
   2  -2   1 1682.03  125.89
   2  -2   1 1722.73  125.79
  -3   2  -1 3282.07  244.68
  -3   2  -1 3572.94  246.28
  -3   2  -1 3479.25  243.68
  -3   2  -1 3321.67  247.58
  -3   2  -1 3292.37  244.88
  -3   2  -1 3517.05  245.28
  -3   2  -1 3562.14  245.58
   3  -2   1 3145.09  245.78
   3  -2   1 3260.27  247.48
   3  -2   1 3387.46  245.38
   3  -2   1 3439.26  245.08
   3  -2   1 3513.25  244.98
   3  -2   1 3494.75  244.68
  -4   2  -1 1858.61  130.89
  -4   2  -1 1777.92  126.69
  -4   2  -1 1762.82  127.49
  -4   2  -1 1752.62  127.09
  -4   2  -1 1659.13  127.79
  -4   2  -1 1907.91  128.69
   4  -2   1 1636.64  126.59
   4  -2   1 1737.53  127.39
   4  -2   1 1761.82  126.49
   4  -2   1 1660.93  127.99
   4  -2   1 1773.32  126.89
   4  -2   1 1726.63  127.69
   4  -2   1 1689.83  130.09
   4  -2   1 1763.22  125.29
  -5   2  -1 2966.50  200.28
  -5   2  -1 2810.92  198.98
  -5   2  -1 2946.61  202.78
  -5   2  -1 2686.93  198.28
  -5   2  -1 2627.64  199.28
  -5   2  -1 2586.54  197.68
   5  -2   1 2614.94  202.08
   5  -2   1 2648.14  197.88
   5  -2   1 2560.64  198.48
   5  -2   1 2898.71  199.38
   5  -2   1 2624.94  199.58
   5  -2   1 2894.71  198.28
  -6   2  -1  457.75   37.70
  -6   2  -1  481.45   38.50
  -6   2  -1  524.25   37.60
  -6   2  -1  443.96   40.80
  -6   2  -1  444.56   35.80
  -6   2  -1  464.85   36.50
   6  -2   1  477.15   37.50
   6  -2   1  442.26   34.00
   6  -2   1  453.15   40.80
   6  -2   1  434.26   35.80
   6  -2   1  464.75   37.20
   6  -2   1  476.55   35.80
   6  -2   1  454.05   36.80
  -7   2  -1  213.88   20.20
  -7   2  -1  231.48   21.70
  -7   2  -1  213.58   18.80
  -7   2  -1  209.48   25.10
  -7   2  -1  189.78   19.00
   7  -2   1  206.28   18.70
   7  -2   1  289.17   24.90
   7  -2   1  213.88   16.60
   7  -2   1  206.88   18.30
   7  -2   1  201.08   19.80
   7  -2   1  218.98   20.30
   7  -2   1  258.67   25.60
   7  -2   1  204.18   18.70
  -8   2  -1  442.96   44.50
  -8   2  -1  516.15   39.40
  -8   2  -1  430.76   37.70
  -8   2  -1  459.65   39.50
   8  -2   1  461.45   34.60
   8  -2   1  448.26   37.10
   8  -2   1  482.05   36.90
   8  -2   1  506.15   44.90
   8  -2   1  411.76   37.80
   8  -2   1  422.36   39.50
   8  -2   1  522.95   37.80
   8  -2   1  493.25   39.10
  -9   2  -1   12.50    6.00
  -9   2  -1   17.10    6.00
  -9   2  -1    4.10    5.70
  -9   2  -1   11.00   10.30
  -9   2  -1   13.90    6.80
   9  -2   1   14.60    5.90
   9  -2   1  -13.40   12.50
   9  -2   1    9.50    4.90
   9  -2   1    7.80    5.10
   9  -2   1   18.00    5.80
   9  -2   1    7.60    5.70
   9  -2   1    9.50    5.00
 -10   2  -1  282.67   28.60
 -10   2  -1  323.47   29.60
 -10   2  -1  319.67   33.70
 -10   2  -1  313.57   27.40
 -10   2  -1  316.17   38.70
  10  -2   1  315.07   32.00
  10  -2   1  332.57   27.80
  10  -2   1  236.78   28.60
  10  -2   1  312.27   26.90
  10  -2   1  345.17   29.90
  10  -2   1  351.06   41.20
 -11   2  -1   43.50   11.00
 -11   2  -1   38.50   11.10
 -11   2  -1   30.50    8.20
  11  -2   1   38.00   10.90
  11  -2   1   44.10    9.20
  11  -2   1   99.39   27.90
  11  -2   1   21.90    6.80
  11  -2   1   39.30    8.40
  12   1  -1  -11.70   15.60
  12   1  -1   -2.40    9.60
  12   1  -1    3.40    5.00
  12   1  -1   11.60    7.00
  12   1  -1    7.50   27.10
  12   1  -1   -2.70    5.00
 -12  -1   1    3.90    4.80
 -12  -1   1    4.80    9.40
 -12  -1   1    6.00    8.00
 -12  -1   1    8.60    5.20
  11   1  -1 1267.77   92.59
  11   1  -1 1016.30   97.59
  11   1  -1  999.20  100.19
  11   1  -1 1252.47   90.39
  11   1  -1 1196.68   89.49
 -11  -1   1 1262.07   92.59
 -11  -1   1 1094.79   87.29
 -11  -1   1 1247.78   87.79
  10   1  -1  173.78   17.90
  10   1  -1  123.59   17.30
  10   1  -1  166.58   15.70
  10   1  -1  145.99   19.50
  10   1  -1  133.29   21.10
  10   1  -1  166.38   25.90
  10   1  -1  159.78   16.20
 -10  -1   1  163.98   14.20
 -10  -1   1  117.89   15.80
 -10  -1   1  195.18   19.00
   9   1  -1  811.82   70.19
   9   1  -1  758.12   66.69
   9   1  -1  784.72   71.59
   9   1  -1  831.72   65.59
   9   1  -1  833.62   63.49
   9   1  -1  874.61   64.19
   9   1  -1  783.62   65.39
  -9  -1   1  918.91   66.09
  -9  -1   1  944.41   62.79
  -9  -1   1  758.02   64.29
  -9  -1   1  853.71   67.49
   8   1  -1  564.04   46.70
   8   1  -1  591.34   45.50
   8   1  -1  618.04   44.80
   8   1  -1  571.54   45.00
   8   1  -1  659.63   47.30
   8   1  -1  576.04   50.49
   8   1  -1  505.25   51.39
   8   1  -1  591.24   48.40
  -8  -1   1  622.14   48.90
  -8  -1   1  527.95   45.60
  -8  -1   1  623.64   47.10
  -8  -1   1  548.75   47.10
  -8  -1   1  590.14   45.50
   7   1  -1 1548.84  111.39
   7   1  -1 1503.35  106.39
   7   1  -1 1459.25  112.19
   7   1  -1 1334.17  107.29
   7   1  -1 1459.55  105.89
   7   1  -1 1593.04  107.89
   7   1  -1 1341.37  108.49
   7   1  -1 1465.35  105.69
  -7  -1   1 1358.26  106.49
  -7  -1   1 1353.76  107.59
  -7  -1   1 1487.45  108.99
  -7  -1   1 1467.95  106.29
   6   1  -1  225.98   19.30
   6   1  -1  261.57   20.20
   6   1  -1  254.07   22.00
   6   1  -1  216.38   20.60
   6   1  -1  254.57   19.80
   6   1  -1  264.37   24.10
   6   1  -1  229.68   24.00
   6   1  -1  264.07   21.20
  -6  -1   1  225.28   19.90
  -6  -1   1  228.28   21.00
  -6  -1   1  229.88   20.00
  -6  -1   1  266.97   21.20
  -6  -1   1  250.77   22.10
   5   1  -1  797.02   61.99
   5   1  -1  764.12   59.99
   5   1  -1  785.22   63.99
   5   1  -1  804.22   61.19
   5   1  -1  813.42   63.39
   5   1  -1  861.01   60.49
   5   1  -1  883.21   61.39
  -5  -1   1  804.62   61.29
  -5  -1   1  795.02   60.49
  -5  -1   1  806.82   60.29
  -5  -1   1  831.52   61.19
  -5  -1   1  832.12   62.19
   4   1  -1   33.90    4.20
   4   1  -1   41.20    4.20
   4   1  -1   37.00    6.80
   4   1  -1   35.00    5.30
   4   1  -1   29.90    6.60
   4   1  -1   42.40    5.50
   4   1  -1   35.20    4.60
   4   1  -1   34.50    4.20
  -4  -1   1   32.50    4.20
  -4  -1   1   39.00    5.60
  -4  -1   1   39.40    4.30
  -4  -1   1   48.00    5.40
  -4  -1   1   36.60    4.80
   3   1  -1   79.99    7.00
   3   1  -1   76.19    8.40
   3   1  -1   76.39    8.10
   3   1  -1   74.59    6.30
   3   1  -1   69.09    6.90
   3   1  -1   72.79    6.60
   3   1  -1   72.19    7.40
  -3  -1   1   78.89    7.10
  -3  -1   1   70.49    6.90
  -3  -1   1   76.49    7.50
  -3  -1   1   72.39    6.50
  -3  -1   1   74.19    6.10
  -3  -1   1   71.89    6.40
   2   1  -1  106.39    8.70
   2   1  -1   83.59    8.00
   2   1  -1   98.49    7.70
   2   1  -1   86.39    7.20
   2   1  -1   88.79    7.70
  -2  -1   1   88.99    7.70
  -2  -1   1   96.09    7.10
  -2  -1   1   86.89    8.00
  -2  -1   1   90.09    7.40
  -2  -1   1   95.69    7.30
  -2  -1   1   93.49    7.80
  -2  -1   1   99.49    8.70
   1   1  -1  609.14   45.80
   1   1  -1  660.53   46.20
   1   1  -1  585.54   45.70
   1   1  -1  654.83   46.40
   1   1  -1  635.54   45.90
   1   1  -1  626.94   45.50
   1   1  -1  618.84   45.60
  -1  -1   1  595.64   46.10
  -1  -1   1  648.24   45.70
  -1  -1   1  705.33   45.60
  -1  -1   1  616.64   45.50
  -1  -1   1  642.64   45.90
   0   1  -1 1012.70   75.39
   0   1  -1 1081.59   75.49
   0   1  -1 1061.19   75.69
   0   1  -1 1049.30   75.19
   0   1  -1 1023.90   75.49
   0   1  -1 1081.29   75.59
   0   1  -1 1017.80   75.59
   0  -1   1 1074.29   75.69
   0  -1   1 1061.79   75.19
   0  -1   1 1040.80   75.39
  -2   1  -1  143.89   11.70
  -2   1  -1  143.29   11.50
  -2   1  -1  155.78   11.90
  -2   1  -1  153.58   12.10
  -2   1  -1  145.59   12.30
  -2   1  -1  152.58   13.40
  -2   1  -1  153.48   11.00
   2  -1   1  134.19   11.00
   2  -1   1  158.58   11.80
   2  -1   1  138.49   12.20
   2  -1   1  156.88   12.00
   2  -1   1  155.08   11.70
   2  -1   1  156.38   11.60
   2  -1   1  132.79   13.10
  -3   1  -1   11.10    2.40
  -3   1  -1   13.40    2.80
  -3   1  -1   19.90    3.00
  -3   1  -1   16.70    1.90
  -3   1  -1   15.10    2.90
  -3   1  -1   17.60    4.30
  -3   1  -1   21.10    3.70
   3  -1   1   18.70    1.90
   3  -1   1   16.30    2.70
   3  -1   1   17.20    4.50
   3  -1   1   12.60    2.70
   3  -1   1   11.50    2.80
   3  -1   1   18.20    2.90
   3  -1   1   14.50    2.90
  -4   1  -1 1711.43  137.99
  -4   1  -1 2137.89  136.09
  -4   1  -1 1944.11  137.59
  -4   1  -1 1873.91  140.19
  -4   1  -1 1830.52  136.99
  -4   1  -1 1805.22  136.69
   4  -1   1 1878.91  137.79
   4  -1   1 1875.91  140.19
   4  -1   1 1984.40  136.69
   4  -1   1 1864.01  138.19
   4  -1   1 1904.61  135.79
   4  -1   1 1882.21  137.49
   4  -1   1 1903.91  136.99
   4  -1   1 1825.92  136.89
  -5   1  -1 1734.43  132.29
  -5   1  -1 1826.62  133.99
  -5   1  -1 1837.22  132.99
  -5   1  -1 1803.12  132.09
  -5   1  -1 1845.92  136.19
   5  -1   1 1616.54  131.99
   5  -1   1 1822.72  133.89
   5  -1   1 1769.82  130.89
   5  -1   1 1845.02  136.59
   5  -1   1 1985.30  133.49
   5  -1   1 1755.72  132.79
   5  -1   1 1871.71  132.39
   5  -1   1 1920.61  131.99
  -6   1  -1  215.88   19.60
  -6   1  -1  264.77   24.50
  -6   1  -1  254.57   20.80
  -6   1  -1  237.88   21.00
  -6   1  -1  242.48   21.80
  -6   1  -1  232.88   19.40
   6  -1   1  240.88   19.30
   6  -1   1  212.68   17.90
   6  -1   1  248.28   19.80
   6  -1   1  221.08   20.30
   6  -1   1  234.98   24.10
   6  -1   1  229.98   19.60
   6  -1   1  222.48   21.10
  -7   1  -1 1178.08   90.49
  -7   1  -1 1262.97   96.29
  -7   1  -1 1149.58   89.79
  -7   1  -1 1280.07   93.09
  -7   1  -1 1264.27   91.39
  -7   1  -1 1150.98   91.79
   7  -1   1 1173.38   88.19
   7  -1   1 1203.28   91.19
   7  -1   1 1347.37   91.99
   7  -1   1 1183.38   92.49
   7  -1   1 1175.48   89.99
   7  -1   1 1190.68   96.19
   7  -1   1 1235.18   90.19
  -8   1  -1  122.59   13.50
  -8   1  -1  133.49   16.00
  -8   1  -1  118.99   14.80
  -8   1  -1  144.09   22.40
  -8   1  -1  139.29   14.90
   8  -1   1  107.79   14.00
   8  -1   1  134.69   14.50
   8  -1   1  128.09   20.70
   8  -1   1  134.49   12.70
   8  -1   1  126.29   11.10
   8  -1   1  112.99   12.70
   8  -1   1  127.09   13.00
   8  -1   1  121.59   15.40
  -9   1  -1  939.61   78.09
  -9   1  -1 1010.90   74.09
  -9   1  -1  844.72   72.09
  -9   1  -1  782.52   69.99
  -9   1  -1 1035.80   69.69
  -9   1  -1 1014.80   72.09
   9  -1   1  875.11   69.79
   9  -1   1  985.90   69.59
   9  -1   1  948.31   71.89
   9  -1   1  772.62   71.99
   9  -1   1  822.02   70.79
   9  -1   1  870.71   77.19
   9  -1   1  985.70   70.19
 -10   1  -1    0.70    4.30
 -10   1  -1    6.10    6.90
 -10   1  -1   -4.30    6.10
 -10   1  -1    4.10    5.40
  10  -1   1   15.60   13.70
  10  -1   1    2.90    3.70
  10  -1   1   -5.70    6.00
  10  -1   1    1.00    5.50
  10  -1   1    0.50    3.80
  10  -1   1   -3.10    3.90
  10  -1   1   -5.80    3.10
 -11   1  -1  540.25   46.00
 -11   1  -1  604.44   52.49
 -11   1  -1  658.43   50.49
  11  -1   1  568.64   46.50
  11  -1   1  620.54   47.60
  11  -1   1  589.54   49.40
  11  -1   1  503.75   56.99
  11  -1   1  485.95   54.89
  12   0  -1  -14.80   26.10
  12   0  -1   -3.20    5.20
  12   0  -1    5.50    6.90
  12   0  -1   26.60   23.10
 -12   0   1   -1.00    5.10
 -12   0   1    6.20    6.10
 -12   0   1    0.60    8.40
  11   0  -1   56.39   11.20
  11   0  -1   43.00   11.30
  11   0  -1   45.90    8.90
  11   0  -1    9.40   17.60
  11   0  -1   39.70    7.40
  11   0  -1   33.10   22.60
 -11   0   1   45.70    7.50
 -11   0   1   50.29   10.90
 -11   0   1   43.50    7.90
  10   0  -1    9.80   11.80
  10   0  -1   -0.30    3.60
  10   0  -1  -12.70   11.90
  10   0  -1    9.20    4.80
  10   0  -1    2.00    4.00
  10   0  -1   -1.90    2.90
  10   0  -1    5.20    6.50
 -10   0   1    0.00    5.40
 -10   0   1    6.60    6.10
 -10   0   1    2.90    6.30
 -10   0   1   -0.90    3.40
   9   0  -1  116.49   11.50
   9   0  -1  100.79   13.20
   9   0  -1  101.89   14.60
   9   0  -1  103.19   10.50
   9   0  -1  122.49   13.50
   9   0  -1   92.49   17.60
   9   0  -1  116.29   11.90
   9   0  -1  114.69   22.50
  -9   0   1  111.09   12.90
  -9   0   1   77.19   13.30
   8   0  -1    1.70    2.60
   8   0  -1    0.10    3.40
   8   0  -1   -5.60    6.70
   8   0  -1   -3.10    3.50
   8   0  -1   -0.40    2.30
   8   0  -1   -2.40    2.80
   8   0  -1    9.00    7.60
   8   0  -1    0.80    2.70
   8   0  -1   -1.80    2.60
  -8   0   1    0.00    2.90
  -8   0   1    2.20    2.70
  -8   0   1    0.20    3.50
  -8   0   1    3.20    3.40
  -8   0   1    1.70    4.00
   7   0  -1  221.48   21.70
   7   0  -1  228.48   18.60
   7   0  -1  236.58   25.00
   7   0  -1  233.18   20.80
   7   0  -1  229.48   19.80
   7   0  -1  213.68   20.50
   7   0  -1  272.77   20.20
  -7   0   1  236.28   19.70
  -7   0   1  209.78   21.70
  -7   0   1  233.98   20.10
  -7   0   1  251.37   21.20
  -7   0   1  218.58   21.10
   6   0  -1    0.10    1.50
   6   0  -1   -3.40    4.10
   6   0  -1   -0.20    1.90
   6   0  -1    2.00    2.20
   6   0  -1    9.20    3.80
   6   0  -1   -0.60    1.30
   6   0  -1    0.30    2.50
  -6   0   1    3.20    2.00
  -6   0   1    2.50    3.00
  -6   0   1   -0.50    2.30
   5   0  -1 3118.09  233.18
   5   0  -1 3158.28  235.48
   5   0  -1 3235.38  234.68
   5   0  -1 3690.23  234.08
   5   0  -1 3265.67  233.88
   5   0  -1 3049.89  237.48
  -5   0   1 3119.59  233.68
  -5   0   1 3651.93  238.18
  -5   0   1 3154.68  234.88
  -5   0   1 3186.88  234.58
  -5   0   1 3100.09  233.98
   4   0  -1    2.80    2.20
   4   0  -1   -0.60    3.80
   4   0  -1    1.00    1.20
   4   0  -1    7.40    1.70
   4   0  -1    2.60    1.40
   4   0  -1    0.80    1.60
   4   0  -1   -1.50    2.30
  -4   0   1   -0.50    0.80
  -4   0   1    5.20    3.90
  -4   0   1    2.90    1.40
  -4   0   1   -0.10    1.70
  -4   0   1    3.20    1.60
  -4   0   1    2.70    1.90
   3   0  -1 1424.56  102.19
   3   0  -1 1449.55  104.69
   3   0  -1 1450.45  102.89
   3   0  -1 1343.17  102.69
   3   0  -1 1506.15  102.39
  -3   0   1 1409.36  102.89
  -3   0   1 1366.96  102.19
  -3   0   1 1469.85  104.59
  -3   0   1 1354.76  102.69
  -3   0   1 1388.26  102.39
  -3   0   1 1416.46  103.39
   2   0  -1   15.60    3.30
   2   0  -1    0.40    0.50
   2   0  -1    1.40    0.90
   2   0  -1    0.60    0.60
   2   0  -1    1.60    1.30
   2   0  -1    0.60    0.50
  -2   0   1    0.60    0.70
  -2   0   1   -0.20    0.80
  -2   0   1    0.00    0.80
  -2   0   1    0.30    0.80
  -2   0   1    0.30    0.50
  -1   0  -1 1012.20   73.39
  -1   0  -1 1049.89   72.89
  -1   0  -1 1009.80   73.89
  -1   0  -1 1008.70   72.99
  -1   0  -1 1011.70   73.09
  -1   0  -1 1019.00   73.29
   1   0   1 1020.60   73.29
   1   0   1  928.61   73.29
   1   0   1 1034.60   73.09
   1   0   1  992.90   73.89
   1   0   1 1035.40   72.99
   1   0   1 1130.09   73.09
   1   0   1  941.41   73.09
   1   0   1 1006.00   72.89
  -2   0  -1    0.60    0.90
  -2   0  -1    2.20    1.50
  -2   0  -1    0.50    0.70
  -2   0  -1    0.30    0.70
  -2   0  -1    2.90    0.90
  -2   0  -1    1.90    0.80
   2   0   1    3.60    1.70
   2   0   1    1.50    1.10
   2   0   1    1.10    0.70
   2   0   1    6.50    1.10
   2   0   1    0.90    0.80
   2   0   1    1.40    0.80
  -3   0  -1 4806.92  352.56
  -3   0  -1 5223.98  353.06
   3   0   1 4671.33  354.66
   3   0   1 4765.42  351.96
   3   0   1 5101.79  352.96
  -4   0  -1    0.90    1.80
  -4   0  -1    3.60    3.70
  -4   0  -1    1.40    1.90
  -4   0  -1   -0.30    1.10
  -4   0  -1   -0.30    1.50
  -4   0  -1    1.80    1.10
  -4   0  -1    0.30    1.10
   4   0   1    3.60    1.60
   4   0   1   -1.40    3.60
   4   0   1   -0.50    1.50
   4   0   1   -0.70    1.20
   4   0   1    0.30    1.30
   4   0   1    0.80    1.70
   4   0   1   -0.40    1.50
  -5   0  -1 7398.96  541.95
  -5   0  -1 8354.96  541.85
  -5   0  -1 7384.46  540.95
  -5   0  -1 8189.58  545.15
  -5   0  -1 7381.36  540.65
  -5   0  -1 7903.91  542.85
   5   0   1 7107.59  539.85
   5   0   1 6788.82  542.05
   5   0   1 7208.98  540.85
   5   0   1 7515.45  541.55
   5   0   1 7782.22  545.15
  -6   0  -1    3.00    2.60
  -6   0  -1    1.20    2.20
  -6   0  -1   -0.80    2.70
  -6   0  -1    0.90    3.20
  -6   0  -1    0.00    4.50
  -6   0  -1    3.90    2.50
   6   0   1    1.10    2.40
   6   0   1   -0.10    1.50
   6   0   1   -0.40    1.90
   6   0   1    0.00    1.60
   6   0   1   -4.30    6.20
   6   0   1   -0.60    2.10
   6   0   1    4.50    3.00
   6   0   1   -0.40    2.20
  -7   0  -1 1971.60  162.28
  -7   0  -1 2193.18  160.98
  -7   0  -1 2253.57  160.38
  -7   0  -1 2401.86  164.08
  -7   0  -1 2051.49  161.18
  -7   0  -1 2303.57  166.78
  -7   0  -1 2426.86  162.68
   7   0   1 2213.38  160.98
   7   0   1 2459.85  160.98
   7   0   1 2148.69  162.08
   7   0   1 2108.79  166.68
   7   0   1 2107.29  160.98
   7   0   1 2153.68  159.58
   7   0   1 2128.89  163.28
  -8   0  -1    0.40    3.30
  -8   0  -1    0.00    2.60
  -8   0  -1   -0.10    3.20
  -8   0  -1   -5.20    6.60
  -8   0  -1    2.30    4.60
  -8   0  -1    2.90    3.70
  -8   0  -1   -3.20    3.30
   8   0   1   -0.50    2.00
   8   0   1    2.50    2.60
   8   0   1   -0.50    2.60
   8   0   1   -2.20    3.40
   8   0   1    2.50    2.80
   8   0   1   -7.90    9.30
   8   0   1    0.10    3.50
   8   0   1   -0.70    4.00
  -9   0  -1  336.47   30.10
  -9   0  -1  329.47   31.70
  -9   0  -1  356.16   28.50
  -9   0  -1  372.26   31.60
  -9   0  -1  366.96   29.80
  -9   0  -1  321.87   35.50
  -9   0  -1  377.86   33.00
   9   0   1  339.37   27.80
   9   0   1  331.37   29.60
   9   0   1  372.16   29.20
   9   0   1  358.86   29.60
   9   0   1  276.07   36.90
   9   0   1  326.07   32.30
   9   0   1  378.86   31.50
 -10   0  -1   -2.10    3.70
 -10   0  -1   -2.80    5.90
 -10   0  -1    0.00    5.80
 -10   0  -1    1.30    6.60
  10   0   1   -0.40    5.60
  10   0   1    0.40    3.50
  10   0   1    0.70    4.50
  10   0   1    0.20   10.80
  10   0   1   -3.40    6.40
  10   0   1    1.60    4.00
 -11   0  -1   27.80    6.30
 -11   0  -1   20.90   11.90
  11   0   1   28.40   19.90
  11   0   1   26.50    9.70
  11   0   1   27.40    6.60
  11   0   1   25.00    7.50
  11   0   1   35.30    9.30
  11   0   1   46.30   23.30
  12  -1  -1   -1.40    5.30
  12  -1  -1  -15.90   19.70
  12  -1  -1   -8.50   11.10
  12  -1  -1    9.20   17.30
  12  -1  -1    2.30    5.90
 -12   1   1   -2.00    6.60
 -12   1   1   -3.20    8.50
 -12   1   1    5.60    6.20
  11  -1  -1 1078.59   99.59
  11  -1  -1 1156.58   92.99
  11  -1  -1 1098.99   88.19
  11  -1  -1 1200.28   90.39
  11  -1  -1 1254.67   93.49
 -11   1   1 1118.29   89.79
 -11   1   1 1288.47   93.79
 -11   1   1 1282.07   90.39
 -11   1   1 1296.37   96.69
  10  -1  -1  169.58   16.70
  10  -1  -1  179.58   28.70
  10  -1  -1  164.78   16.80
  10  -1  -1  173.48   25.80
  10  -1  -1  126.09   18.60
  10  -1  -1  168.28   16.00
  10  -1  -1  116.69   16.70
  10  -1  -1  157.98   14.00
  10  -1  -1  169.08   17.90
 -10   1   1  165.88   18.50
 -10   1   1  172.68   20.40
 -10   1   1  138.79   23.90
   9  -1  -1  781.92   68.69
   9  -1  -1  769.42   64.29
   9  -1  -1  784.22   60.49
   9  -1  -1  847.12   58.99
   9  -1  -1  797.42   60.99
   9  -1  -1  909.01   63.49
   9  -1  -1  874.61   68.89
   9  -1  -1  696.93   62.09
  -9   1   1  708.83   61.29
  -9   1   1  851.01   65.19
  -9   1   1  859.11   63.19
  -9   1   1  683.53   63.99
   8  -1  -1  635.14   44.90
   8  -1  -1  625.24   46.80
   8  -1  -1  606.44   48.10
   8  -1  -1  655.13   46.50
   8  -1  -1  578.84   46.50
   8  -1  -1  547.45   49.30
   8  -1  -1  517.25   52.59
  -8   1   1  586.04   48.70
  -8   1   1  574.94   47.20
  -8   1   1  658.23   50.19
  -8   1   1  613.24   48.30
  -8   1   1  559.34   46.40
   7  -1  -1 1414.36  106.49
   7  -1  -1 1430.76  111.29
   7  -1  -1 1405.76  105.29
   7  -1  -1 1300.27  105.09
   7  -1  -1 1477.15  103.89
   7  -1  -1 1325.87  107.49
   7  -1  -1 1581.74  105.29
   7  -1  -1 1428.66  106.59
  -7   1   1 1344.07  105.09
  -7   1   1 1517.85  108.39
  -7   1   1 1553.24  107.19
  -7   1   1 1575.84  111.59
  -7   1   1 1303.67  106.79
   6  -1  -1  257.97   19.00
   6  -1  -1  261.57   20.10
   6  -1  -1  232.98   21.10
   6  -1  -1  235.98   21.20
   6  -1  -1  239.78   22.10
   6  -1  -1  227.78   20.10
   6  -1  -1  250.47   20.40
   6  -1  -1  240.48   24.60
  -6   1   1  240.38   20.50
  -6   1   1  274.77   21.70
  -6   1   1  226.88   21.30
  -6   1   1  259.47   25.40
  -6   1   1  238.98   20.10
  -6   1   1  267.97   22.80
   5  -1  -1  830.12   61.99
   5  -1  -1  789.62   60.99
   5  -1  -1  759.82   62.69
   5  -1  -1  859.71   63.09
   5  -1  -1  818.02   65.89
   5  -1  -1  879.31   62.29
  -5   1   1  832.52   63.19
  -5   1   1  829.12   62.29
  -5   1   1  882.11   63.19
  -5   1   1  897.51   64.29
  -5   1   1  839.22   61.99
  -5   1   1  862.71   66.19
   4  -1  -1   34.50    4.00
   4  -1  -1   48.10    8.50
   4  -1  -1   53.39    6.10
   4  -1  -1   33.30    5.60
   4  -1  -1   35.90    4.30
   4  -1  -1   37.80    4.30
   4  -1  -1   38.20    5.00
   4  -1  -1   36.90    4.40
  -4   1   1   57.79    7.80
  -4   1   1   36.40    5.40
  -4   1   1   32.00    4.20
  -4   1   1   40.00    4.60
  -4   1   1   43.80    7.90
   3  -1  -1   74.09    6.50
   3  -1  -1   92.89    8.70
   3  -1  -1   74.49    6.50
   3  -1  -1   68.59    6.60
   3  -1  -1   75.99    8.60
   3  -1  -1   74.49    7.10
  -3   1   1   71.09    7.10
  -3   1   1   77.89    7.20
  -3   1   1   78.69    8.90
  -3   1   1   81.99    6.60
  -3   1   1   67.09    6.60
   2  -1  -1   88.89    7.30
   2  -1  -1   95.39    7.50
   2  -1  -1   82.89    8.70
   2  -1  -1   90.79    7.80
   2  -1  -1   90.99    7.80
   2  -1  -1   98.49    7.40
  -2   1   1  102.89    9.10
  -2   1   1   90.89    7.40
  -2   1   1   96.09    7.90
  -2   1   1   92.29    8.20
  -2   1   1   91.39    7.80
   1  -1  -1  653.73   46.50
   1  -1  -1  706.33   46.30
   1  -1  -1  668.63   46.30
   1  -1  -1  636.24   46.00
   1  -1  -1  639.04   46.30
  -1   1   1  627.84   46.30
  -1   1   1  617.54   46.10
  -1   1   1  628.74   46.50
  -1   1   1  573.54   45.90
  -1   1   1  641.04   46.30
   0  -1  -1  973.50   77.39
   0  -1  -1 1065.39   77.29
   0  -1  -1 1041.20   77.29
   0   1   1 1071.09   77.29
   0   1   1 1271.27   77.59
   0   1   1 1047.00   77.39
   0   1   1 1073.99   77.29
  -2  -1  -1  141.39   11.40
  -2  -1  -1  150.38   11.50
  -2  -1  -1  143.19   12.00
  -2  -1  -1  149.59   11.70
  -2  -1  -1  150.78   11.50
  -2  -1  -1  161.08   13.00
  -2  -1  -1  148.39   11.80
  -2  -1  -1  139.49   11.10
   2   1   1  155.48   11.70
   2   1   1  143.19   12.80
   2   1   1  147.69   11.50
   2   1   1  146.39   11.50
   2   1   1  145.69   12.00
   2   1   1  140.69   11.40
   2   1   1  157.38   11.80
  -3  -1  -1   14.00    2.90
  -3  -1  -1   21.00    3.30
  -3  -1  -1   18.30    2.40
  -3  -1  -1   15.40    3.30
  -3  -1  -1   15.40    2.50
  -3  -1  -1   17.30    4.40
  -3  -1  -1   11.90    2.10
  -3  -1  -1   19.10    2.70
   3   1   1   16.70    3.50
   3   1   1   15.20    2.50
   3   1   1   16.60    2.70
   3   1   1   13.90    2.20
   3   1   1   17.90    4.30
   3   1   1   17.30    2.90
   3   1   1   22.70    3.80
  -4  -1  -1 1983.70  137.79
  -4  -1  -1 1837.82  135.69
  -4  -1  -1 1994.00  139.59
  -4  -1  -1 1752.02  136.39
  -4  -1  -1 1901.81  136.29
  -4  -1  -1 1786.82  136.39
  -4  -1  -1 1835.52  137.19
  -4  -1  -1 1950.70  136.99
   4   1   1 2000.30  136.49
   4   1   1 2022.00  136.49
   4   1   1 1800.22  135.99
   4   1   1 1936.61  137.19
   4   1   1 1849.21  137.59
   4   1   1 1875.21  139.39
   4   1   1 1769.92  136.79
  -5  -1  -1 1744.93  130.79
  -5  -1  -1 1731.33  129.29
  -5  -1  -1 1899.11  131.99
  -5  -1  -1 1652.63  129.99
  -5  -1  -1 1739.13  130.29
  -5  -1  -1 1821.22  133.99
  -5  -1  -1 1747.13  131.19
   5   1   1 1791.72  134.09
   5   1   1 1753.62  130.79
   5   1   1 1979.10  130.39
   5   1   1 1926.21  130.19
   5   1   1 1936.81  131.29
   5   1   1 1571.64  129.39
  -6  -1  -1  221.48   19.30
  -6  -1  -1  235.98   18.50
  -6  -1  -1  223.08   19.50
  -6  -1  -1  254.17   21.60
  -6  -1  -1  222.38   20.50
  -6  -1  -1  235.68   23.70
  -6  -1  -1  234.68   20.40
   6   1   1  216.48   20.10
   6   1   1  221.68   18.70
   6   1   1  236.68   24.10
   6   1   1  262.17   19.80
   6   1   1  246.48   20.50
   6   1   1  226.48   21.20
  -7  -1  -1 1132.69   89.99
  -7  -1  -1 1069.89   90.89
  -7  -1  -1 1243.48   88.69
  -7  -1  -1 1135.19   89.69
  -7  -1  -1 1325.77   92.69
  -7  -1  -1 1276.87   91.09
  -7  -1  -1 1218.88   95.19
   7   1   1 1222.48   92.29
   7   1   1 1241.98   89.59
   7   1   1 1157.18   90.79
   7   1   1 1328.67   90.19
   7   1   1 1171.48   88.89
   7   1   1 1303.87   91.49
   7   1   1 1173.88   90.09
   7   1   1 1177.38   95.59
  -8  -1  -1  134.99   15.50
  -8  -1  -1  118.99   11.20
  -8  -1  -1  113.49   12.30
  -8  -1  -1  121.89   13.70
  -8  -1  -1  108.89   12.50
  -8  -1  -1  131.29   19.70
   8   1   1  125.79   12.20
   8   1   1  103.29   14.50
   8   1   1  101.69   12.40
   8   1   1  153.28   14.50
   8   1   1  121.69   13.50
   8   1   1  126.19   12.50
  -9  -1  -1  943.31   74.79
  -9  -1  -1 1002.70   73.29
  -9  -1  -1  867.31   77.99
  -9  -1  -1  990.60   71.89
  -9  -1  -1  923.31   69.59
   9   1   1  942.41   73.19
   9   1   1 1054.39   71.89
   9   1   1  939.61   70.99
   9   1   1  922.41   78.99
   9   1   1  881.11   72.79
   9   1   1  918.51   71.79
   9   1   1  850.21   74.09
 -10  -1  -1    3.80    3.50
 -10  -1  -1   -6.60    5.30
  10   1   1    1.30    4.10
  10   1   1    7.20   17.00
  10   1   1   -2.90    3.60
  10   1   1   -0.30    6.80
  10   1   1  -10.50   14.00
  10   1   1    3.10    3.70
  10   1   1   -3.10    6.20
 -11  -1  -1  552.54   45.70
 -11  -1  -1  534.65   41.00
 -11  -1  -1  595.64   48.90
 -11  -1  -1  547.25   41.10
  11   1   1  394.06   52.49
  11   1   1  604.74   44.30
  11   1   1  418.66   45.00
  11   1   1  547.45   45.70
  11   1   1  527.85   43.00
  11   1   1  487.75   51.29
  12  -2  -1  -12.90   23.40
  12  -2  -1  -21.80   28.00
  12  -2  -1   11.10    6.10
  12  -2  -1    4.60    7.10
 -12   2   1   21.20    7.50
 -12   2   1   10.40    9.10
 -12   2   1   13.70    9.20
  11  -2  -1  162.28   27.00
  11  -2  -1  119.19   18.90
  11  -2  -1  140.09   12.80
  11  -2  -1  155.08   18.50
  11  -2  -1  180.38   17.70
  11  -2  -1  124.69   27.60
 -11   2   1  161.68   21.70
  10  -2  -1 1162.48   77.79
  10  -2  -1 1079.99   79.49
  10  -2  -1 1010.60   77.09
  10  -2  -1  983.10   87.89
  10  -2  -1  885.31   83.79
  10  -2  -1  940.11   80.69
  10  -2  -1  933.91   73.69
  10  -2  -1 1062.99   76.79
 -10   2   1  816.92   77.29
 -10   2   1 1087.69   82.09
 -10   2   1 1156.78   80.29
 -10   2   1  996.30   90.79
   9  -2  -1  257.07   26.30
   9  -2  -1  282.67   25.20
   9  -2  -1  247.38   20.60
   9  -2  -1  264.57   22.80
   9  -2  -1  270.07   23.40
   9  -2  -1  341.67   33.30
   9  -2  -1  240.68   24.90
  -9   2   1  308.67   27.70
  -9   2   1  227.78   23.80
  -9   2   1  253.07   25.60
  -9   2   1  316.07   26.00
   8  -2  -1  740.23   52.19
   8  -2  -1  635.74   56.79
   8  -2  -1  678.43   55.69
   8  -2  -1  645.24   54.09
   8  -2  -1  775.82   56.39
   8  -2  -1  761.12   54.29
   8  -2  -1  738.83   54.59
   8  -2  -1  739.93   62.29
  -8   2   1  705.93   55.19
  -8   2   1  648.54   56.29
  -8   2   1  715.73   56.09
  -8   2   1  762.12   61.79
   7  -2  -1  264.27   28.90
   7  -2  -1  257.07   22.40
   7  -2  -1  268.17   24.70
   7  -2  -1  259.67   20.50
   7  -2  -1  284.87   23.90
   7  -2  -1  266.47   22.10
   7  -2  -1  246.68   23.30
   7  -2  -1  281.27   22.60
  -7   2   1  261.67   22.50
  -7   2   1  251.77   23.90
  -7   2   1  296.27   24.40
  -7   2   1  334.67   28.50
  -7   2   1  324.47   28.80
  -7   2   1  256.87   23.10
   6  -2  -1   23.40    8.90
   6  -2  -1   20.80    2.70
   6  -2  -1   13.10    5.90
   6  -2  -1   19.80    4.10
   6  -2  -1   25.40    4.50
   6  -2  -1   13.30    3.50
   6  -2  -1   30.40    6.10
   6  -2  -1   19.80    4.80
  -6   2   1   28.70    6.10
  -6   2   1   24.00    4.70
  -6   2   1   18.90    4.90
  -6   2   1   23.00    8.60
  -6   2   1   19.20    5.30
  -6   2   1   27.40    4.90
   5  -2  -1 4220.08  305.47
   5  -2  -1 4297.57  308.87
   5  -2  -1 4163.58  304.57
   5  -2  -1 4094.49  303.07
   5  -2  -1 4235.18  304.47
   5  -2  -1 4108.39  306.27
   5  -2  -1 4455.95  304.47
   5  -2  -1 4254.97  305.47
  -5   2   1 4053.99  305.77
  -5   2   1 4066.29  304.87
  -5   2   1 4733.33  312.37
  -5   2   1 4228.68  305.57
   4  -2  -1 1326.07   87.29
   4  -2  -1 1157.38   88.59
   4  -2  -1 1189.08   86.09
   4  -2  -1 1138.29   87.19
   4  -2  -1 1115.09   87.89
   4  -2  -1 1255.37   87.49
   4  -2  -1 1109.39   90.39
   4  -2  -1 1181.58   88.09
  -4   2   1 1140.99   87.49
  -4   2   1 1327.67   89.29
  -4   2   1 1188.98   87.29
  -4   2   1 1247.58   90.79
  -4   2   1 1197.08   88.19
   3  -2  -1   47.70    4.80
   3  -2  -1   45.70    7.10
   3  -2  -1   35.70    3.80
   3  -2  -1   41.10    4.60
   3  -2  -1   38.60    3.90
  -3   2   1   35.00    3.90
  -3   2   1   37.20    4.10
  -3   2   1   39.10    5.00
  -3   2   1   37.70    4.60
  -3   2   1   32.70    6.30
  -3   2   1   31.80    3.80
  -3   2   1   32.70    4.40
   2  -2  -1    4.70    1.50
   2  -2  -1    4.20    1.20
   2  -2  -1    3.80    1.40
   2  -2  -1    4.90    1.10
   2  -2  -1    5.40    2.50
  -2   2   1    7.00    1.70
  -2   2   1    4.30    1.50
  -2   2   1    3.90    2.40
  -2   2   1    6.50    1.50
  -2   2   1    7.00    1.40
  -2   2   1    6.20    1.30
  -2   2   1    5.20    1.50
   1  -2  -1 2671.73  200.08
  -1   2   1 2934.91  199.48
  -1   2   1 2700.73  200.08
  -1   2   1 2812.82  199.58
   0  -2  -1 1519.95  100.79
   0  -2  -1 1451.15  100.89
   0   2   1 1396.26  100.79
   0   2   1 1336.97  100.69
   0   2   1 1444.66  100.59
   0   2   1 1260.57  100.69
  -2  -2  -1 1621.64  123.89
  -2  -2  -1 1784.92  123.99
  -2  -2  -1 1812.82  124.29
  -2  -2  -1 1686.33  124.09
  -2  -2  -1 1602.24  123.69
  -2  -2  -1 1668.93  123.89
  -2  -2  -1 1785.02  125.09
  -2  -2  -1 1819.32  124.39
   2   2   1 1717.73  123.29
   2   2   1 1651.83  124.09
   2   2   1 1784.22  124.09
   2   2   1 1651.63  123.99
   2   2   1 1815.02  123.79
   2   2   1 1695.43  123.89
   2   2   1 1733.03  124.39
  -3  -2  -1 3192.78  244.88
  -3  -2  -1 3412.66  245.48
  -3  -2  -1 3666.63  247.18
  -3  -2  -1 3491.65  245.28
  -3  -2  -1 3330.07  244.08
  -3  -2  -1 3342.07  244.98
  -3  -2  -1 3507.85  245.78
   3   2   1 3554.54  245.48
   3   2   1 3733.93  244.98
   3   2   1 3365.76  246.98
   3   2   1 3399.76  245.88
   3   2   1 3295.47  245.28
   3   2   1 3074.89  244.98
  -4  -2  -1 1911.61  128.29
  -4  -2  -1 1837.02  126.79
  -4  -2  -1 1642.64  128.09
  -4  -2  -1 1770.42  128.99
  -4  -2  -1 1745.63  127.89
  -4  -2  -1 1765.22  127.89
  -4  -2  -1 1660.93  128.39
  -4  -2  -1 1868.81  130.79
   4   2   1 1815.52  127.89
   4   2   1 1720.83  128.99
   4   2   1 1607.14  127.69
   4   2   1 1822.72  127.89
   4   2   1 1834.52  128.49
   4   2   1 1745.43  128.39
   4   2   1 1741.03  130.69
  -5  -2  -1 2517.35  192.38
  -5  -2  -1 2585.14  190.28
  -5  -2  -1 2560.54  191.58
  -5  -2  -1 2795.82  191.68
  -5  -2  -1 2708.63  195.08
  -5  -2  -1 2667.23  192.08
  -5  -2  -1 2580.34  192.98
   5   2   1 2380.76  191.98
   5   2   1 2922.21  192.58
   5   2   1 2604.34  191.38
   5   2   1 2853.01  191.68
   5   2   1 2601.24  193.08
   5   2   1 2820.82  191.58
   5   2   1 2502.65  194.98
  -6  -2  -1  518.85   34.90
  -6  -2  -1  458.85   36.90
  -6  -2  -1  444.46   36.10
  -6  -2  -1  437.96   37.20
  -6  -2  -1  492.55   38.20
  -6  -2  -1  478.05   40.20
  -6  -2  -1  452.05   36.30
   6   2   1  515.65   37.50
   6   2   1  496.05   36.30
   6   2   1  471.95   36.10
   6   2   1  441.46   37.90
   6   2   1  482.65   41.20
   6   2   1  454.15   35.80
   6   2   1  414.36   36.80
  -7  -2  -1  192.58   18.00
  -7  -2  -1  212.68   16.20
  -7  -2  -1  207.38   18.00
  -7  -2  -1  207.88   18.90
  -7  -2  -1  185.48   21.30
  -7  -2  -1  187.08   18.90
   7   2   1  181.78   19.50
   7   2   1  220.78   19.10
   7   2   1  232.78   18.00
   7   2   1  212.18   23.10
   7   2   1  184.58   18.60
   7   2   1  224.08   18.10
  -8  -2  -1  410.36   37.30
  -8  -2  -1  461.75   37.40
  -8  -2  -1  491.05   40.20
  -8  -2  -1  492.45   35.30
  -8  -2  -1  527.25   39.10
   8   2   1  413.76   43.50
   8   2   1  502.05   39.00
   8   2   1  455.75   39.90
   8   2   1  432.16   38.40
   8   2   1  479.05   37.30
   8   2   1  476.95   37.00
   8   2   1  449.16   42.50
  -9  -2  -1   16.50    5.40
  -9  -2  -1   15.40    3.40
  -9  -2  -1    9.90    5.20
  -9  -2  -1   10.70    6.40
  -9  -2  -1    8.30    7.90
   9   2   1   12.30    6.40
   9   2   1   12.90   11.50
   9   2   1   11.20    3.90
   9   2   1    6.10    7.20
   9   2   1   12.80    5.10
   9   2   1   24.50    7.00
   9   2   1   13.30    5.20
 -10  -2  -1  319.37   24.80
 -10  -2  -1  336.77   25.00
 -10  -2  -1  353.16   32.40
 -10  -2  -1  341.07   29.80
  10   2   1  290.17   35.70
  10   2   1  355.86   42.10
  10   2   1  345.87   28.10
  10   2   1  326.27   27.40
  10   2   1  249.28   30.20
  10   2   1  346.87   29.90
  10   2   1  239.58   28.60
  11   2   1   18.10   18.80
  11   2   1   23.20   10.30
  11   2   1   40.50    8.80
  11   2   1   38.80    8.10
  11   2   1   14.10   10.10
  11   2   1   42.20    9.70
  11   2   1   25.40   23.20
  12  -3  -1  214.68   21.50
  12  -3  -1  158.38   36.40
  12  -3  -1  188.88   22.50
  12  -3  -1  244.38   43.50
 -12   3   1  295.47   35.50
 -12   3   1  149.88   23.30
  11  -3  -1  212.68   35.10
  11  -3  -1  187.58   25.00
  11  -3  -1  285.47   26.10
  11  -3  -1  147.59   35.20
  11  -3  -1  276.77   23.50
 -11   3   1  222.88   25.00
 -11   3   1  265.67   29.00
  10  -3  -1   17.60    5.80
  10  -3  -1    9.70    6.40
  10  -3  -1   24.00   17.00
  10  -3  -1   15.40    7.00
  10  -3  -1   19.20    6.10
  10  -3  -1   15.90   11.90
 -10   3   1   16.50    7.40
 -10   3   1    7.30    7.90
 -10   3   1   14.70    8.20
   9  -3  -1   16.80   14.30
   9  -3  -1    4.40    4.90
   9  -3  -1   12.50    4.80
   9  -3  -1   11.40    6.30
   9  -3  -1   11.10    4.60
   9  -3  -1    5.50    4.00
  -9   3   1   14.90    5.40
  -9   3   1    7.30    5.20
  -9   3   1    6.30    5.30
  -9   3   1    5.60    5.40
  -9   3   1   12.00    4.50
   8  -3  -1  232.88   20.20
   8  -3  -1  229.98   19.80
   8  -3  -1  217.48   22.30
   8  -3  -1  240.38   19.70
   8  -3  -1  226.38   21.30
   8  -3  -1  203.18   21.00
   8  -3  -1  233.58   27.80
  -8   3   1  215.68   21.90
  -8   3   1  211.08   20.60
  -8   3   1  251.07   23.70
  -8   3   1  250.17   22.30
  -8   3   1  199.08   19.60
  -8   3   1  224.68   27.20
   7  -3  -1    4.10    2.30
   7  -3  -1    4.20    3.00
   7  -3  -1   -3.90    7.70
   7  -3  -1    5.10    2.80
   7  -3  -1   11.60    4.60
   7  -3  -1    5.10    6.60
  -7   3   1    4.20    3.20
  -7   3   1    1.30    3.80
  -7   3   1    2.30    3.50
  -7   3   1    7.40    3.90
  -7   3   1   12.00    3.50
  -7   3   1    1.40    5.80
   6  -3  -1    1.70    2.10
   6  -3  -1   -0.40    4.80
   6  -3  -1    1.40    2.90
   6  -3  -1    2.10    2.50
   6  -3  -1   -0.10    1.80
   6  -3  -1    2.80    1.80
   6  -3  -1    1.10    1.90
  -6   3   1    0.00    2.10
  -6   3   1   -0.20    2.20
  -6   3   1    9.50    3.10
  -6   3   1   14.90    7.70
  -6   3   1    1.70    2.90
  -6   3   1    0.60    2.50
   5  -3  -1  927.21   66.29
   5  -3  -1  866.01   66.89
   5  -3  -1  849.22   65.89
   5  -3  -1  969.40   66.09
   5  -3  -1  893.81   70.49
   5  -3  -1  850.81   67.69
  -5   3   1 1001.40   70.99
  -5   3   1  848.42   66.39
  -5   3   1  859.91   65.99
  -5   3   1  944.31   68.49
  -5   3   1  863.71   67.39
   4  -3  -1 2138.69  147.59
   4  -3  -1 2019.20  148.49
   4  -3  -1 2001.70  147.69
   4  -3  -1 1934.71  150.88
   4  -3  -1 1887.01  148.19
   4  -3  -1 1969.40  148.99
   4  -3  -1 1844.62  147.39
  -4   3   1 2282.27  149.79
  -4   3   1 1971.10  147.59
  -4   3   1 2012.40  147.89
  -4   3   1 2071.29  148.89
  -4   3   1 2174.78  148.69
  -4   3   1 2114.89  151.28
  -4   3   1 2171.08  147.79
   3  -3  -1 2582.54  187.68
   3  -3  -1 2497.85  188.68
   3  -3  -1 2527.15  190.18
   3  -3  -1 2572.94  188.08
   3  -3  -1 2583.14  187.48
   3  -3  -1 2637.34  188.28
  -3   3   1 2537.05  187.58
  -3   3   1 2549.94  188.48
  -3   3   1 2671.33  187.58
  -3   3   1 2546.85  187.78
  -3   3   1 2636.94  190.28
  -3   3   1 2758.92  188.38
  -3   3   1 2792.02  189.08
   1  -3  -1  152.38   12.50
   1  -3  -1  131.49   11.40
   1  -3  -1  154.48   11.70
   1  -3  -1  156.68   11.50
   1  -3  -1  162.88   11.60
   1  -3  -1  154.48   11.80
   1  -3  -1  142.59   12.00
   1  -3  -1  159.78   11.40
  -1   3   1  155.78   12.00
  -1   3   1  157.68   11.50
  -1   3   1  143.39   11.50
  -1   3   1  144.49   11.50
  -1   3   1  135.69   12.40
  -1   3   1  162.08   12.00
  -1   3   1  149.79   11.80
  -1   3   1  150.68   11.70
   0  -3  -1   19.80    3.40
   0  -3  -1    8.30    1.70
   0  -3  -1    8.40    1.50
   0  -3  -1   11.30    1.50
   0   3   1    9.80    1.20
   0   3   1   11.10    1.10
   0   3   1    8.80    1.10
   0   3   1   10.20    1.70
   0   3   1   12.50    2.00
   0   3   1   14.20    1.80
   0   3   1   10.30    1.20
   0   3   1   11.00    1.90
  -1  -3  -1 2199.18  156.48
  -1  -3  -1 2081.99  156.38
  -1  -3  -1 2198.68  155.48
  -1  -3  -1 2323.27  156.68
  -1  -3  -1 1968.80  155.48
   1   3   1 2151.38  156.38
   1   3   1 2190.78  155.98
   1   3   1 2247.98  156.08
   1   3   1 2155.08  155.78
   1   3   1 2214.08  155.78
   1   3   1 2276.47  155.58
   1   3   1 2042.00  156.48
   1   3   1 2188.08  156.38
   1   3   1 2210.18  156.08
  -2  -3  -1  829.52   59.59
  -2  -3  -1  848.32   59.79
  -2  -3  -1  799.22   60.09
  -2  -3  -1  845.42   59.49
  -2  -3  -1  801.12   59.19
   2   3   1  811.82   60.19
   2   3   1  865.91   59.29
   2   3   1  816.22   58.99
   2   3   1  827.42   59.59
   2   3   1  781.42   59.89
   2   3   1  844.42   59.49
   2   3   1  799.02   60.49
   2   3   1  805.82   59.49
   2   3   1  828.72   59.99
   2   3   1  776.02   59.79
  -3  -3  -1  382.36   29.80
  -3  -3  -1  366.86   29.20
  -3  -3  -1  384.76   29.30
  -3  -3  -1  381.76   29.00
  -3  -3  -1  384.26   29.50
  -3  -3  -1  403.66   29.40
  -3  -3  -1  424.06   30.00
   3   3   1  402.06   29.60
   3   3   1  382.86   31.00
   3   3   1  407.96   29.10
   3   3   1  390.56   29.40
   3   3   1  361.66   29.50
   3   3   1  414.06   29.30
   3   3   1  377.26   30.60
   3   3   1  379.96   29.90
  -4  -3  -1 9907.91  683.03
   4   3   1 9295.17  682.33
   4   3   1 9532.85  684.53
   4   3   1 9815.02  683.13
   4   3   1 8979.10  682.03
   4   3   1 9607.74  684.03
  -5  -3  -1 1319.37  110.79
  -5  -3  -1 1416.46  108.59
  -5  -3  -1 1594.54  110.29
  -5  -3  -1 1408.56  109.29
   5   3   1 1516.25  111.49
   5   3   1 1543.45  108.59
   5   3   1 1351.36  111.69
   5   3   1 1448.96  110.09
   5   3   1 1611.54  108.59
   5   3   1 1527.55  108.89
   5   3   1 1430.66  109.19
   5   3   1 1661.53  109.59
  -6  -3  -1  111.09   12.10
  -6  -3  -1  113.99   11.30
  -6  -3  -1  122.39   11.40
  -6  -3  -1  134.19   13.20
   6   3   1  130.49   11.30
   6   3   1  101.39   12.40
   6   3   1  119.29   16.80
   6   3   1  133.79   12.30
   6   3   1  128.59   11.20
   6   3   1  113.79   15.50
   6   3   1  103.09   11.60
   6   3   1  123.99   12.20
  -7  -3  -1  302.27   27.00
  -7  -3  -1  284.67   24.80
  -7  -3  -1  307.07   26.20
  -7  -3  -1  259.37   24.60
  -7  -3  -1  305.97   25.70
   7   3   1  376.16   30.70
   7   3   1  286.27   25.70
   7   3   1  339.47   26.30
   7   3   1  316.27   24.80
   7   3   1  341.97   25.20
   7   3   1  260.07   26.40
  -8  -3  -1  270.97   23.20
  -8  -3  -1  210.48   23.80
  -8  -3  -1  249.97   23.00
  -8  -3  -1  322.47   24.80
  -8  -3  -1  298.57   26.00
   8   3   1  277.87   28.50
   8   3   1  276.87   22.60
   8   3   1  273.67   22.90
   8   3   1  273.67   30.30
   8   3   1  270.97   24.10
   8   3   1  247.98   24.00
  -9  -3  -1  320.17   28.30
  -9  -3  -1  327.67   30.00
  -9  -3  -1  374.46   29.70
  -9  -3  -1  379.16   28.70
   9   3   1  347.67   27.80
   9   3   1  279.17   28.70
   9   3   1  360.36   27.70
   9   3   1  279.87   35.60
   9   3   1  340.07   29.30
   9   3   1  265.67   33.10
   9   3   1  271.97   30.10
 -10  -3  -1   -3.20    5.90
  10   3   1    1.40    4.40
  10   3   1    7.70    7.20
  10   3   1   31.00   16.90
  10   3   1   -4.10   14.00
  10   3   1   -0.50    6.70
  10   3   1    0.30    3.50
  10   3   1   -1.70    3.60
 -11  -3  -1   73.09   13.50
 -11  -3  -1   75.29   13.60
  11   3   1   65.29   11.80
  11   3   1   59.09   13.70
  11   3   1   66.79   22.00
  11   3   1   65.59   25.30
  11   3   1   79.59   10.80
  11   3   1   69.19   11.20
  11   3   1   39.40   12.70
  11  -4  -1   84.09   23.80
  11  -4  -1   94.09   12.30
  11  -4  -1   99.79   14.20
  11  -4  -1   69.79   21.50
 -11   4   1  100.99   17.60
 -11   4   1   63.59   13.10
 -11   4   1  108.89   25.70
  10  -4  -1 1191.58   82.59
  10  -4  -1  856.31   82.69
  10  -4  -1 1124.99   88.49
  10  -4  -1 1054.99   91.79
 -10   4   1 1183.98   85.19
 -10   4   1 1060.39   86.39
   9  -4  -1  225.18   29.40
   9  -4  -1  211.68   18.30
   9  -4  -1  186.38   19.60
   9  -4  -1  148.39   19.00
  -9   4   1  187.08   19.20
  -9   4   1  194.28   18.40
  -9   4   1  166.28   20.40
  -9   4   1  143.19   26.50
  -9   4   1  201.88   20.60
  -9   4   1  214.58   22.40
   8  -4  -1  169.18   15.50
   8  -4  -1  171.08   17.00
   8  -4  -1  136.59   17.40
   8  -4  -1  152.58   15.10
   8  -4  -1  155.78   25.20
   8  -4  -1  174.68   17.20
  -8   4   1  180.38   17.70
  -8   4   1  139.19   23.00
  -8   4   1  146.19   15.30
  -8   4   1  154.98   16.50
  -8   4   1  174.08   18.10
  -8   4   1  165.88   18.80
   7  -4  -1    2.70    2.70
   7  -4  -1    7.40    4.40
   7  -4  -1    2.30    3.00
   7  -4  -1    1.00    3.30
   7  -4  -1    0.90    2.90
   7  -4  -1    5.30    7.20
  -7   4   1   -0.70    2.10
  -7   4   1    1.30    8.70
  -7   4   1   -0.40    2.90
  -7   4   1   -1.60    3.40
  -7   4   1    2.00    3.30
  -7   4   1    0.90    3.00
   6  -4  -1 2231.78  162.58
   6  -4  -1 2308.57  161.48
   6  -4  -1 2198.88  163.58
   6  -4  -1 2177.98  166.68
   6  -4  -1 1991.50  161.98
   6  -4  -1 2353.86  161.68
  -6   4   1 2316.67  167.48
  -6   4   1 2088.09  161.18
  -6   4   1 2417.96  164.58
  -6   4   1 2092.89  162.98
  -6   4   1 2170.28  161.98
  -6   4   1 2313.77  162.98
   5  -4  -1  444.26   35.30
   5  -4  -1  432.66   34.00
   5  -4  -1  404.56   34.80
   5  -4  -1  428.86   37.30
   5  -4  -1  444.76   38.80
   5  -4  -1  454.05   34.40
  -5   4   1  485.85   34.50
  -5   4   1  416.16   35.50
  -5   4   1  505.55   35.80
  -5   4   1  462.35   36.50
  -5   4   1  482.65   39.10
  -5   4   1  426.36   34.60
  -5   4   1  434.16   34.10
   4  -4  -1  149.59   14.00
   4  -4  -1  159.58   17.00
   4  -4  -1  149.09   14.70
   4  -4  -1  156.78   14.20
   4  -4  -1  184.98   13.70
   4  -4  -1  174.58   13.70
  -4   4   1  145.49   13.60
  -4   4   1  151.48   13.80
  -4   4   1  155.78   13.40
  -4   4   1  182.38   17.60
  -4   4   1  149.39   14.50
  -4   4   1  163.68   13.60
  -4   4   1  204.58   16.30
  -4   4   1  178.88   15.50
   3  -4  -1 2436.96  182.68
   3  -4  -1 2467.05  182.08
   3  -4  -1 2417.16  181.68
   3  -4  -1 2575.04  182.38
   3  -4  -1 2563.04  181.58
  -3   4   1 2553.34  181.78
  -3   4   1 2794.52  182.58
  -3   4   1 2450.55  181.88
  -3   4   1 2680.13  184.78
  -3   4   1 2409.56  181.58
  -3   4   1 2784.12  183.28
  -3   4   1 2249.87  181.88
  -3   4   1 2444.66  182.58
   2  -4  -1 1959.00  147.39
   2  -4  -1 2040.00  147.19
   2  -4  -1 2078.39  148.89
   2  -4  -1 2082.79  146.39
   2  -4  -1 2048.50  147.09
   2  -4  -1 1966.60  146.79
  -2   4   1 2134.99  147.79
  -2   4   1 2072.49  146.89
  -2   4   1 2026.00  147.49
  -2   4   1 1995.20  146.29
  -2   4   1 2074.29  148.89
  -2   4   1 2172.28  147.29
  -2   4   1 1942.81  147.29
  -2   4   1 2074.09  146.99
  -2   4   1 1932.31  146.69
   1  -4  -1  840.42   63.29
   1  -4  -1  925.01   63.99
   1  -4  -1  911.41   63.29
   1  -4  -1  904.61   63.09
   1  -4  -1  764.52   63.19
   1  -4  -1  904.01   64.09
   1  -4  -1  863.01   63.49
   1  -4  -1  786.22   64.09
  -1   4   1  857.61   63.09
  -1   4   1  842.32   64.19
  -1   4   1  870.61   63.29
  -1   4   1  891.41   63.59
  -1   4   1  863.81   63.19
  -1   4   1  893.11   63.89
  -1   4   1  952.80   63.39
  -1   4   1  874.31   63.49
   0  -4  -1   73.39    6.60
   0  -4  -1   72.79    6.70
   0  -4  -1   83.59    5.70
   0  -4  -1   84.69    7.10
   0  -4  -1   67.69    6.40
   0  -4  -1   71.69    5.70
   0   4   1   70.69    6.40
   0   4   1   80.79    7.00
   0   4   1   69.39    5.90
   0   4   1   78.89    6.20
   0   4   1   87.19    6.60
   0   4   1   79.19    6.20
   0   4   1   79.49    6.00
   0   4   1   77.09    6.50
   0   4   1   75.09    6.60
  -1  -4  -1 3261.07  234.28
  -1  -4  -1 3381.36  234.58
  -1  -4  -1 3199.88  234.38
   1   4   1 3365.66  233.38
   1   4   1 3209.98  234.38
   1   4   1 3141.09  234.08
   1   4   1 3249.18  233.68
   1   4   1 3325.37  233.78
   1   4   1 3266.67  233.38
   1   4   1 3326.47  233.28
   1   4   1 3160.78  234.28
   1   4   1 3236.98  233.58
  -2  -4  -1 5092.69  373.36
  -2  -4  -1 5216.68  373.56
  -2  -4  -1 5143.09  373.26
  -2  -4  -1 5077.59  373.76
   2   4   1 5097.59  373.96
   2   4   1 5733.13  373.86
   2   4   1 5415.76  373.76
   2   4   1 5200.08  374.26
   2   4   1 4992.20  374.36
   2   4   1 5428.26  373.56
   2   4   1 5208.98  374.56
   2   4   1 5011.20  374.16
  -3  -4  -1   50.19    5.40
  -3  -4  -1   45.70    5.30
  -3  -4  -1   59.69    6.00
  -3  -4  -1   48.20    4.90
  -3  -4  -1   45.80    4.50
  -3  -4  -1   44.60    4.90
  -3  -4  -1   44.90    4.90
   3   4   1   49.40    6.50
   3   4   1   43.40    5.20
   3   4   1   46.90    4.90
   3   4   1   46.40    5.10
   3   4   1   54.09    4.70
   3   4   1   49.00    7.20
   3   4   1   49.40    5.50
   3   4   1   52.29    5.10
  -4  -4  -1 1129.49   80.29
  -4  -4  -1 1136.29   79.59
  -4  -4  -1 1034.00   79.89
  -4  -4  -1 1089.69   79.19
  -4  -4  -1 1035.00   79.49
  -4  -4  -1 1025.70   78.89
  -4  -4  -1 1032.40   79.19
   4   4   1 1164.08   81.39
   4   4   1 1095.89   79.19
   4   4   1 1088.09   82.69
   4   4   1 1118.39   79.69
   4   4   1 1183.48   78.99
   4   4   1 1135.89   79.69
   4   4   1 1051.39   80.19
   4   4   1  966.40   79.49
   4   4   1 1060.29   81.59
  -5  -4  -1   94.69    9.30
  -5  -4  -1   90.89    9.10
  -5  -4  -1   97.99    9.40
  -5  -4  -1  100.99   10.50
  -5  -4  -1   89.89    9.60
  -5  -4  -1  101.69    9.70
   5   4   1  118.49    9.40
   5   4   1  105.69    9.90
   5   4   1  101.29   14.20
   5   4   1   94.49    9.70
   5   4   1   98.59    9.70
   5   4   1   84.29   10.20
   5   4   1   90.29   12.50
   5   4   1  101.39    9.30
  -6  -4  -1  571.84   44.60
  -6  -4  -1  567.64   43.90
  -6  -4  -1  537.25   42.80
  -6  -4  -1  533.95   42.70
   6   4   1  521.15   44.40
   6   4   1  597.04   46.40
   6   4   1  553.24   43.70
   6   4   1  608.24   42.90
   6   4   1  550.34   47.10
   6   4   1  535.85   42.60
   6   4   1  610.94   43.80
  -7  -4  -1  264.97   24.90
  -7  -4  -1  313.87   25.40
  -7  -4  -1  296.77   26.30
  -7  -4  -1  320.97   27.40
  -7  -4  -1  322.97   26.10
   7   4   1  319.37   26.20
   7   4   1  319.87   25.10
   7   4   1  341.87   29.80
   7   4   1  312.47   25.10
   7   4   1  293.47   27.20
   7   4   1  274.17   29.90
   7   4   1  321.77   26.40
  -8  -4  -1   43.10    7.60
  -8  -4  -1   51.79    8.50
  -8  -4  -1   65.49   13.10
   8   4   1   48.30    7.20
   8   4   1   33.20   12.80
   8   4   1   34.30    6.70
   8   4   1   38.70    8.40
   8   4   1   47.70    8.80
   8   4   1   40.20    7.00
  -9  -4  -1  535.75   46.70
  -9  -4  -1  560.64   45.00
  -9  -4  -1  644.84   48.60
  -9  -4  -1  575.94   46.00
   9   4   1  453.25   51.69
   9   4   1  601.04   46.40
   9   4   1  577.64   44.60
   9   4   1  650.83   52.19
   9   4   1  542.75   46.30
   9   4   1  477.95   47.20
   9   4   1  605.04   44.90
 -10  -4  -1 1092.39   83.99
 -10  -4  -1 1214.88   86.89
  10   4   1 1089.69   82.09
  10   4   1 1052.29   89.39
  10   4   1 1089.19   84.19
  10   4   1 1136.59   92.49
  10   4   1  895.81   83.49
  10   4   1 1143.39   82.69
 -11  -4  -1  163.58   20.20
 -11  -4  -1  147.79   16.10
 -11  -4  -1  165.48   21.50
  11   4   1  151.28   16.20
  11   4   1  156.38   15.90
  11   4   1  159.48   18.10
  11   4   1  128.79   19.00
  11   4   1  145.99   26.30
  11   4   1   97.99   21.30
  11  -5  -1   79.59   24.30
  11  -5  -1   79.59   12.20
  11  -5  -1   57.29   11.10
 -11   5   1   59.49   13.40
 -11   5   1   75.29   14.90
 -11   5   1   65.99   13.10
  10  -5  -1   -0.80    5.90
  10  -5  -1    0.10    4.50
  10  -5  -1   26.20   19.40
 -10   5   1   -1.90    6.30
 -10   5   1   -0.60    6.40
 -10   5   1  -10.60    6.50
   9  -5  -1    2.10    6.20
   9  -5  -1    3.70    4.60
   9  -5  -1   10.90   12.40
   9  -5  -1    5.40    5.30
   9  -5  -1    7.00    4.80
  -9   5   1    3.80    5.20
  -9   5   1    5.80    5.70
  -9   5   1    2.20    5.70
  -9   5   1    2.30    4.20
  -9   5   1    6.20    6.20
  -9   5   1    4.90   13.00
   8  -5  -1  411.86   35.60
   8  -5  -1  518.95   35.10
   8  -5  -1  386.16   33.70
   8  -5  -1  398.16   35.20
   8  -5  -1  455.45   43.30
  -8   5   1  375.76   34.00
  -8   5   1  393.66   36.50
  -8   5   1  424.86   42.20
  -8   5   1  414.16   35.30
  -8   5   1  446.46   36.50
  -8   5   1  463.25   38.40
   7  -5  -1  210.08   21.40
   7  -5  -1  244.28   27.50
   7  -5  -1  224.78   20.50
   7  -5  -1  222.48   20.80
   7  -5  -1  247.58   19.70
   7  -5  -1  223.48   19.10
  -7   5   1  202.98   21.20
  -7   5   1  232.78   22.60
  -7   5   1  240.48   21.40
  -7   5   1  238.78   25.60
  -7   5   1  199.28   20.00
  -7   5   1  215.48   19.30
   6  -5  -1  474.45   35.90
   6  -5  -1  455.55   34.60
   6  -5  -1  449.36   39.70
   6  -5  -1  434.56   34.30
   6  -5  -1  419.26   35.20
   6  -5  -1  405.96   36.10
  -6   5   1  417.66   36.20
  -6   5   1  463.75   37.40
  -6   5   1  434.26   34.40
  -6   5   1  454.25   35.90
  -6   5   1  448.26   35.30
  -6   5   1  433.86   39.50
   5  -5  -1   46.80    6.90
   5  -5  -1   59.89    6.60
   5  -5  -1   57.39    6.20
   5  -5  -1   46.90    7.30
   5  -5  -1   38.60    7.20
   5  -5  -1   43.30    9.60
  -5   5   1   43.90   10.90
  -5   5   1   56.09    7.60
  -5   5   1   55.39    7.70
  -5   5   1   62.89    7.10
  -5   5   1   59.59    8.40
  -5   5   1   67.29    7.30
  -5   5   1   62.09    8.60
  -5   5   1   58.49    6.50
   4  -5  -1 1009.20   80.79
   4  -5  -1 1025.10   83.09
   4  -5  -1 1072.39   80.19
   4  -5  -1 1052.69   79.39
   4  -5  -1 1154.18   80.59
   4  -5  -1 1100.09   79.59
  -4   5   1 1007.00   79.79
  -4   5   1 1072.09   80.89
  -4   5   1 1157.38   80.69
  -4   5   1 1106.89   79.69
  -4   5   1 1196.98   81.79
  -4   5   1 1141.69   83.59
  -4   5   1 1057.89   79.99
  -4   5   1 1051.99   79.39
   3  -5  -1 1804.22  129.79
   3  -5  -1 1743.83  129.49
   3  -5  -1 1725.23  130.09
   3  -5  -1 1822.12  132.29
   3  -5  -1 1726.03  129.49
   3  -5  -1 1666.93  128.99
  -3   5   1 1743.43  129.59
  -3   5   1 1728.33  130.19
  -3   5   1 1842.32  132.29
  -3   5   1 2005.70  130.19
  -3   5   1 1785.22  129.49
  -3   5   1 1845.52  129.29
  -3   5   1 1787.82  128.99
   2  -5  -1 1008.90   73.79
   2  -5  -1 1013.60   73.99
   2  -5  -1 1015.60   75.89
   2  -5  -1  998.40   74.09
   2  -5  -1 1071.69   74.69
   2  -5  -1 1076.89   73.49
   2  -5  -1  977.80   73.79
   2  -5  -1 1019.00   73.59
   2  -5  -1  990.00   74.29
  -2   5   1 1009.20   73.89
  -2   5   1  939.31   75.59
  -2   5   1 1097.29   74.59
  -2   5   1 1041.30   74.69
  -2   5   1  948.01   74.29
  -2   5   1  993.80   73.29
  -2   5   1 1075.69   74.29
  -2   5   1  988.40   73.59
  -2   5   1  973.00   73.89
   1  -5  -1    2.80    1.20
   1  -5  -1    3.30    1.00
   1  -5  -1    2.20    1.10
   1  -5  -1    2.60    1.00
   1  -5  -1    8.50    3.00
   1  -5  -1    3.00    1.90
   1  -5  -1    0.60    1.10
   1  -5  -1    5.10    1.50
  -1   5   1    4.70    1.40
  -1   5   1    3.40    1.40
  -1   5   1    2.60    1.20
  -1   5   1    4.60    1.50
  -1   5   1    5.90    2.70
  -1   5   1    6.80    1.70
  -1   5   1    0.60    1.00
  -1   5   1    5.70    2.10
  -1  -5  -1  525.45   39.10
  -1  -5  -1  533.35   40.20
  -1  -5  -1  533.35   39.80
   1   5   1  547.85   38.90
   1   5   1  550.34   39.70
   1   5   1  540.35   39.10
   1   5   1  499.35   39.50
   1   5   1  518.75   38.70
   1   5   1  531.75   38.80
   1   5   1  555.54   39.30
   1   5   1  599.74   39.30
   1   5   1  493.15   39.80
   1   5   1  514.25   40.00
  -2  -5  -1  261.27   20.20
  -2  -5  -1  258.67   20.50
  -2  -5  -1  249.88   18.90
  -2  -5  -1  235.08   18.60
  -2  -5  -1  254.87   18.90
  -2  -5  -1  235.48   18.60
   2   5   1  263.57   19.40
   2   5   1  261.57   19.90
   2   5   1  280.77   18.90
   2   5   1  253.77   20.20
   2   5   1  266.77   19.20
   2   5   1  247.48   19.90
   2   5   1  250.07   19.50
   2   5   1  239.28   20.00
  -3  -5  -1  375.96   30.20
  -3  -5  -1  410.66   31.10
  -3  -5  -1  420.06   30.40
  -3  -5  -1  414.06   29.90
  -3  -5  -1  406.56   30.00
   3   5   1  402.16   29.60
   3   5   1  432.26   30.50
   3   5   1  429.36   31.60
   3   5   1  363.46   31.00
   3   5   1  412.66   30.40
   3   5   1  412.56   32.00
   3   5   1  399.86   31.00
   3   5   1  423.86   30.00
   3   5   1  357.46   30.70
   3   5   1  405.16   30.50
  -4  -5  -1 4023.30  278.97
  -4  -5  -1 3707.23  279.47
  -4  -5  -1 3679.83  278.77
  -4  -5  -1 4100.09  279.67
  -4  -5  -1 3799.82  279.17
  -4  -5  -1 3856.01  278.57
   4   5   1 3802.12  281.17
   4   5   1 3734.73  279.77
   4   5   1 3739.53  280.47
   4   5   1 4071.39  278.97
   4   5   1 3924.91  279.97
   4   5   1 3858.51  279.17
   4   5   1 3639.64  279.47
   4   5   1 4207.98  278.77
   4   5   1 4039.50  279.37
  -5  -5  -1   22.30    4.90
  -5  -5  -1   13.40    3.20
  -5  -5  -1   11.50    3.10
  -5  -5  -1   13.40    3.50
  -5  -5  -1   15.20    3.80
   5   5   1   15.80    3.30
   5   5   1   23.10    6.10
   5   5   1   20.80    3.90
   5   5   1   22.90    4.30
   5   5   1   24.20    4.30
   5   5   1   20.60    4.80
   5   5   1   26.50    7.20
  -6  -5  -1  368.66   29.20
  -6  -5  -1  356.16   28.70
  -6  -5  -1  381.66   30.50
  -6  -5  -1  342.47   29.50
  -6  -5  -1  339.17   29.10
  -6  -5  -1  348.47   28.80
   6   5   1  339.87   31.80
   6   5   1  395.16   29.00
   6   5   1  397.16   28.80
   6   5   1  369.06   30.70
   6   5   1  349.57   29.60
   6   5   1  392.96   33.30
   6   5   1  384.06   29.70
  -7  -5  -1  557.74   45.40
  -7  -5  -1  618.24   47.50
  -7  -5  -1  604.64   46.50
  -7  -5  -1  543.05   45.30
  -7  -5  -1  638.54   46.50
   7   5   1  600.84   45.30
   7   5   1  567.64   50.89
   7   5   1  568.64   47.50
   7   5   1  603.44   45.30
   7   5   1  577.94   49.10
   7   5   1  588.84   46.50
   7   5   1  610.94   46.40
  -8  -5  -1  735.73   54.49
  -8  -5  -1  704.23   51.79
  -8  -5  -1  641.64   51.69
   8   5   1  668.03   52.79
   8   5   1  619.84   52.69
   8   5   1  681.43   51.49
   8   5   1  588.74   57.69
   8   5   1  702.13   51.59
   8   5   1  721.43   56.89
   8   5   1  631.24   53.99
  -9  -5  -1   -9.10    3.90
  -9  -5  -1   12.70    6.50
  -9  -5  -1    3.90    5.20
  -9  -5  -1    5.10    4.20
   9   5   1   10.30    5.00
   9   5   1   16.20    7.10
   9   5   1    8.00    4.10
   9   5   1    0.70   12.70
   9   5   1   -3.80   11.40
   9   5   1    1.80    5.00
   9   5   1    8.20    4.10
 -10  -5  -1    3.20    6.20
 -10  -5  -1   11.90    4.90
 -10  -5  -1   10.30    6.20
  10   5   1   16.50    5.70
  10   5   1   16.30    5.70
  10   5   1    5.70    6.60
  10   5   1   14.00    8.00
  10   5   1    1.10   13.10
  10   5   1   12.70    6.40
  10   5   1   13.50   16.40
 -11  -5  -1   19.90    7.00
 -11  -5  -1   19.40    9.20
 -11  -5  -1   18.50    9.20
  11   5   1   16.90    6.70
  11   5   1    5.70    9.60
  11   5   1   53.69   20.40
  11   5   1   18.10    6.00
  11   5   1    7.20   10.10
  11   5   1   21.70    7.10
  11  -6  -1  119.99   28.70
  11  -6  -1   60.99   30.40
  11  -6  -1  138.89   16.60
  11  -6  -1  128.59   17.60
 -11   6   1  158.88   23.30
 -11   6   1  127.69   19.40
 -11   6   1  104.89   18.10
  10  -6  -1  298.67   42.80
  10  -6  -1  360.76   28.80
 -10   6   1  360.16   31.80
 -10   6   1  248.18   28.40
   9  -6  -1  366.96   36.70
   9  -6  -1  321.07   26.40
   9  -6  -1  243.38   26.80
   9  -6  -1  313.67   26.00
   9  -6  -1  342.27   28.50
  -9   6   1  294.27   34.60
  -9   6   1  276.17   29.60
  -9   6   1  312.27   28.40
  -9   6   1  253.27   26.50
   8  -6  -1    4.00    3.90
   8  -6  -1   11.60    9.50
   8  -6  -1    1.30    3.20
   8  -6  -1    4.70    4.00
  -8   6   1   -0.50    4.80
  -8   6   1   -2.90    3.60
  -8   6   1    3.50    4.10
  -8   6   1    0.90    4.10
  -8   6   1    1.70   11.10
   7  -6  -1  107.19   12.70
   7  -6  -1  116.99   11.60
   7  -6  -1  111.69   19.40
   7  -6  -1  108.39   12.60
   7  -6  -1  105.09   11.20
  -7   6   1  112.49   12.30
  -7   6   1   96.39   13.30
  -7   6   1  113.59   13.50
  -7   6   1   99.49   11.20
  -7   6   1  115.19   19.90
  -7   6   1  117.29   14.60
   6  -6  -1 1612.14  126.79
   6  -6  -1 1801.52  127.59
   6  -6  -1 1647.34  128.09
   6  -6  -1 1816.22  126.39
   6  -6  -1 1661.53  125.89
   6  -6  -1 1713.73  132.09
  -6   6   1 1745.33  126.29
  -6   6   1 1852.91  129.39
  -6   6   1 1691.63  126.99
  -6   6   1 1653.23  125.99
  -6   6   1 1779.32  127.79
  -6   6   1 1630.64  128.09
  -6   6   1 1837.02  132.69
   5  -6  -1  155.18   14.10
   5  -6  -1  134.69   13.50
   5  -6  -1  134.89   13.60
   5  -6  -1  139.89   12.90
   5  -6  -1  142.99   17.10
   5  -6  -1  136.39   14.40
  -5   6   1  141.49   13.60
  -5   6   1  168.88   14.70
  -5   6   1  147.09   15.10
  -5   6   1  115.09   13.90
  -5   6   1  157.78   13.10
  -5   6   1  164.18   13.30
  -5   6   1  155.38   18.30
   4  -6  -1  138.59   13.70
   4  -6  -1  144.19   12.70
   4  -6  -1  118.59   18.70
   4  -6  -1  138.49   12.50
   4  -6  -1  164.98   13.70
   4  -6  -1  146.39   13.20
  -4   6   1  149.29   13.30
  -4   6   1  144.29   13.30
  -4   6   1  145.09   12.50
  -4   6   1  148.49   16.60
  -4   6   1  139.19   13.80
  -4   6   1  156.78   13.00
  -4   6   1  147.19   14.40
  -4   6   1  166.08   14.00
   3  -6  -1  865.41   65.29
   3  -6  -1  891.81   64.69
   3  -6  -1  874.21   65.59
   3  -6  -1  896.51   64.99
   3  -6  -1  898.01   67.99
   3  -6  -1  744.83   66.29
  -3   6   1  849.12   65.79
  -3   6   1  947.91   65.69
  -3   6   1  846.72   67.79
  -3   6   1  909.01   63.99
  -3   6   1  925.71   64.99
  -3   6   1  861.31   64.99
  -3   6   1  935.31   66.39
  -3   6   1  846.02   64.49
  -3   6   1  900.81   65.49
   2  -6  -1 2874.61  211.28
   2  -6  -1 2874.41  211.58
   2  -6  -1 2834.92  213.38
   2  -6  -1 3100.59  212.38
   2  -6  -1 2665.63  211.08
   2  -6  -1 2929.61  211.38
   2  -6  -1 2829.22  211.68
   2  -6  -1 2969.30  211.58
  -2   6   1 2766.02  211.28
  -2   6   1 3090.29  212.38
  -2   6   1 3035.10  212.18
  -2   6   1 2899.11  210.88
  -2   6   1 2824.32  210.98
  -2   6   1 3191.38  211.88
  -2   6   1 2873.81  212.08
  -2   6   1 2991.40  213.68
  -2   6   1 3191.98  211.68
   1  -6  -1  425.26   33.10
   1  -6  -1  447.26   33.60
   1  -6  -1  458.75   35.00
   1  -6  -1  481.65   34.10
   1  -6  -1  441.76   34.10
   1  -6  -1  479.25   34.90
   1  -6  -1  436.56   33.20
   1  -6  -1  373.36   33.60
  -1   6   1  437.26   35.00
  -1   6   1  528.65   34.60
  -1   6   1  470.15   33.80
  -1   6   1  440.16   34.00
  -1   6   1  481.55   34.10
  -1   6   1  447.66   34.10
  -1   6   1  464.15   33.60
   0  -6  -1   27.10    4.20
   0  -6  -1   36.80    4.00
   0  -6  -1   31.20    4.90
   0  -6  -1   34.90    4.50
   0  -6  -1   35.20    2.70
   0  -6  -1   34.00    2.70
   0   6   1   28.10    4.30
   0   6   1   31.30    3.70
   0   6   1   31.30    3.60
   0   6   1   30.00    3.90
   0   6   1   31.10    3.40
   0   6   1   30.70    3.60
   0   6   1   32.00    4.10
   0   6   1   34.10    3.40
   0   6   1   38.10    5.70
  -1  -6  -1    3.00    1.50
  -1  -6  -1   10.00    1.90
  -1  -6  -1    5.00    2.40
  -1  -6  -1    8.80    2.70
   1   6   1    7.00    1.40
   1   6   1    8.70    2.00
   1   6   1    6.80    2.40
   1   6   1   10.00    2.30
   1   6   1    7.10    2.00
   1   6   1    5.60    1.50
   1   6   1    8.00    1.80
   1   6   1   13.50    2.80
   1   6   1    7.30    1.50
  -2  -6  -1 1562.44  110.59
  -2  -6  -1 1482.75  109.79
  -2  -6  -1 1462.95  109.99
   2   6   1 1569.64  108.99
   2   6   1 1631.24  108.79
   2   6   1 1451.15  109.49
   2   6   1 1597.74  110.69
   2   6   1 1468.05  109.39
   2   6   1 1525.05  108.79
   2   6   1 1519.25  109.99
   2   6   1 1369.36  109.89
   2   6   1 1483.25  109.29
   2   6   1 1466.05  109.09
  -3  -6  -1  614.04   44.80
  -3  -6  -1  608.14   43.30
  -3  -6  -1  590.74   43.60
  -3  -6  -1  576.64   43.40
  -3  -6  -1  556.84   42.90
  -3  -6  -1  554.14   42.90
   3   6   1  627.64   43.70
   3   6   1  547.95   44.70
   3   6   1  609.74   43.30
   3   6   1  605.74   45.00
   3   6   1  582.94   43.70
   3   6   1  556.64   44.50
   3   6   1  635.94   43.70
   3   6   1  547.25   44.00
   3   6   1  624.54   43.30
  -4  -6  -1    2.10    1.40
  -4  -6  -1    1.70    2.30
  -4  -6  -1   13.10    2.80
  -4  -6  -1    3.90    1.90
   4   6   1    0.60    2.00
   4   6   1    1.20    1.60
   4   6   1    7.20    2.70
   4   6   1    5.90    3.90
   4   6   1    6.60    2.40
   4   6   1    9.30    4.00
   4   6   1    2.20    2.10
   4   6   1    2.50    1.50
  -5  -6  -1 1052.19   77.89
  -5  -6  -1 1098.49   79.19
  -5  -6  -1 1001.80   78.09
  -5  -6  -1 1028.10   78.99
  -5  -6  -1 1046.20   78.59
  -5  -6  -1 1027.60   78.29
   5   6   1 1177.18   78.19
   5   6   1 1140.69   78.39
   5   6   1 1124.29   78.79
   5   6   1  969.30   79.39
   5   6   1 1070.09   78.89
   5   6   1 1027.70   81.29
  -6  -6  -1 1163.88   85.09
  -6  -6  -1 1169.98   84.49
  -6  -6  -1 1077.79   83.29
  -6  -6  -1 1089.49   83.79
  -6  -6  -1 1091.89   83.69
  -6  -6  -1 1170.98   84.49
   6   6   1 1193.88   84.49
   6   6   1 1123.49   84.59
   6   6   1 1108.59   85.49
   6   6   1 1217.68   83.59
   6   6   1 1034.70   87.49
   6   6   1 1154.68   83.69
   6   6   1 1120.89   86.59
  -7  -6  -1   58.99    8.70
  -7  -6  -1   46.90    7.20
  -7  -6  -1   52.49    7.80
  -7  -6  -1   52.29    8.20
  -7  -6  -1   75.79   10.70
   7   6   1   45.80    6.70
   7   6   1   53.19   11.00
   7   6   1   51.89    8.10
   7   6   1   50.79    8.50
   7   6   1   40.10    7.40
   7   6   1   48.00    7.40
  -8  -6  -1   40.30    6.50
  -8  -6  -1   45.70   11.70
  -8  -6  -1   35.80    7.00
  -8  -6  -1   40.50    7.00
  -8  -6  -1   49.50    9.90
   8   6   1   21.30   11.40
   8   6   1   33.20    6.10
   8   6   1   34.90    7.40
   8   6   1   42.50    6.90
   8   6   1   36.60    8.40
   8   6   1   40.80   11.40
   8   6   1   33.90    7.00
  -9  -6  -1   11.40    6.10
  -9  -6  -1    6.40    6.00
  -9  -6  -1    7.50    4.90
  -9  -6  -1   14.30    5.40
   9   6   1    8.40    4.70
   9   6   1   11.50    4.50
   9   6   1   11.20    5.70
   9   6   1   12.00    6.40
   9   6   1    3.10   12.50
   9   6   1   14.70    4.80
   9   6   1    7.70   10.90
 -10  -6  -1  543.45   44.90
 -10  -6  -1  532.45   42.40
 -10  -6  -1  559.04   41.60
  10   6   1  404.26   43.90
  10   6   1  422.46   42.20
  10   6   1  542.45   41.00
  10   6   1  482.25   49.60
  10   6   1  536.35   41.10
  10   6   1  525.55   42.60
  10  -7  -1   17.60    6.70
  10  -7  -1   35.10   23.40
  10  -7  -1   29.00    9.30
 -10   7   1   29.00    9.50
 -10   7   1   21.10    9.40
 -10   7   1    9.40    7.40
   9  -7  -1   -9.10   16.00
   9  -7  -1    7.70    4.90
   9  -7  -1    0.90    4.00
   9  -7  -1   -1.40    4.40
  -9   7   1    3.60    6.70
  -9   7   1    1.80    5.70
  -9   7   1   -1.10    5.00
  -9   7   1   -5.60   16.30
  -9   7   1   -2.10    7.60
   8  -7  -1  307.27   25.00
   8  -7  -1  276.77   25.90
   8  -7  -1  315.57   26.80
   8  -7  -1  281.17   28.60
  -8   7   1  245.08   25.40
  -8   7   1  251.17   24.60
  -8   7   1  314.47   29.10
  -8   7   1  287.47   32.10
  -8   7   1  295.07   28.10
  -8   7   1  296.67   27.30
   7  -7  -1  622.64   50.09
   7  -7  -1  713.73   57.49
   7  -7  -1  664.43   50.79
   7  -7  -1  604.24   48.60
   7  -7  -1  658.93   49.20
  -7   7   1  653.13   52.69
  -7   7   1  659.93   56.59
  -7   7   1  593.74   51.29
  -7   7   1  636.14   50.09
  -7   7   1  604.54   48.90
  -7   7   1  624.94   50.99
   6  -7  -1   19.20    5.30
   6  -7  -1   28.30    5.20
   6  -7  -1   20.30    4.70
   6  -7  -1   18.60    9.70
   6  -7  -1    7.20    3.80
   6  -7  -1   17.90    4.60
  -6   7   1   23.20   10.90
  -6   7   1   26.90    6.70
  -6   7   1   27.90    5.20
  -6   7   1   15.90    4.20
  -6   7   1   19.30    5.80
  -6   7   1   27.90    5.80
  -6   7   1   16.40    6.00
   5  -7  -1  422.86   30.10
   5  -7  -1  331.47   29.80
   5  -7  -1  327.97   28.20
   5  -7  -1  342.97   29.10
   5  -7  -1  348.47   28.30
  -5   7   1  349.07   28.30
  -5   7   1  361.16   30.40
  -5   7   1  368.26   28.80
  -5   7   1  418.16   31.70
  -5   7   1  353.26   29.90
  -5   7   1  347.17   33.50
  -5   7   1  365.16   29.20
   4  -7  -1 1500.25  116.19
   4  -7  -1 1667.43  116.09
   4  -7  -1 1584.14  119.29
   4  -7  -1 1594.34  115.09
   4  -7  -1 1416.76  115.29
  -4   7   1 1691.63  116.39
  -4   7   1 1723.93  119.89
  -4   7   1 1622.24  115.79
  -4   7   1 1495.25  116.49
  -4   7   1 1534.15  115.29
  -4   7   1 1527.65  114.89
  -4   7   1 1637.84  117.29
   3  -7  -1  106.29   11.40
   3  -7  -1  133.89   14.60
   3  -7  -1  130.29   10.90
   3  -7  -1  121.19   10.60
   3  -7  -1  112.09   10.90
   3  -7  -1  129.59   11.40
   3  -7  -1  114.89   10.90
  -3   7   1  136.69   12.20
  -3   7   1  123.59    9.90
  -3   7   1  129.79   11.30
  -3   7   1  124.19   11.10
  -3   7   1  124.79   12.30
  -3   7   1  130.69   14.20
  -3   7   1  119.59   10.60
  -3   7   1  133.39   11.80
   2  -7  -1  149.79   12.90
   2  -7  -1  135.89   11.00
   2  -7  -1  136.39   11.50
   2  -7  -1  138.89   14.00
   2  -7  -1  140.79   11.70
   2  -7  -1  128.09   11.60
   2  -7  -1  116.49   11.50
   2  -7  -1  130.99   11.50
  -2   7   1  148.69   12.00
  -2   7   1  139.09   12.20
  -2   7   1  147.49   12.60
  -2   7   1  134.59   11.10
  -2   7   1  130.19   11.50
  -2   7   1  126.79   13.80
  -2   7   1  128.49   11.00
   1  -7  -1 1118.69   80.79
   1  -7  -1 1125.99   80.79
   1  -7  -1 1062.39   80.29
   1  -7  -1 1007.50   80.29
   1  -7  -1 1147.39   82.49
   1  -7  -1 1182.88   82.49
   1  -7  -1 1094.39   81.29
   1  -7  -1 1062.09   81.39
  -1   7   1 1132.69   81.49
  -1   7   1 1039.10   81.09
  -1   7   1 1195.08   81.19
  -1   7   1 1138.09   82.59
  -1   7   1 1146.89   82.29
  -1   7   1 1101.99   81.39
  -1   7   1 1090.19   80.89
  -1   7   1 1192.68   81.69
   0  -7  -1 7686.23  572.84
   0  -7  -1 7923.01  572.74
   0   7   1 7333.37  572.84
   0   7   1 7744.43  572.34
   0   7   1 8081.49  572.04
   0   7   1 8081.59  573.64
   0   7   1 8228.68  572.44
   0   7   1 8708.23  572.14
   0   7   1 7811.92  572.64
   0   7   1 8339.17  573.04
  -1  -7  -1   62.09    6.70
  -1  -7  -1   66.29    6.20
  -1  -7  -1   56.59    7.40
   1   7   1   70.09    6.90
   1   7   1   63.79    7.40
   1   7   1   68.19    6.00
   1   7   1   72.59    6.30
   1   7   1   65.89    6.60
   1   7   1   69.59    5.80
   1   7   1   64.29    5.80
   1   7   1   69.09    6.10
   1   7   1   58.59    6.90
   1   7   1   64.09    6.40
  -2  -7  -1  448.36   35.60
  -2  -7  -1  480.35   36.30
   2   7   1  462.85   35.00
   2   7   1  415.46   37.90
   2   7   1  482.85   34.50
   2   7   1  480.65   34.20
   2   7   1  469.85   35.00
   2   7   1  478.25   34.70
   2   7   1  441.56   35.90
   2   7   1  447.26   34.50
   2   7   1  499.35   35.70
  -3  -7  -1  267.77   19.00
  -3  -7  -1  239.28   19.30
  -3  -7  -1  243.78   18.90
  -3  -7  -1  250.57   21.40
   3   7   1  266.07   20.60
   3   7   1  259.97   20.10
   3   7   1  254.17   21.20
   3   7   1  252.67   20.00
   3   7   1  230.38   20.60
   3   7   1  263.47   20.00
   3   7   1  268.37   20.80
   3   7   1  288.87   19.70
   3   7   1  263.77   21.10
  -4  -7  -1  600.54   46.00
  -4  -7  -1  589.44   45.50
  -4  -7  -1  548.95   45.40
  -4  -7  -1  636.84   46.20
  -4  -7  -1  640.24   47.70
  -4  -7  -1  585.74   46.20
   4   7   1  597.54   47.00
   4   7   1  587.54   48.00
   4   7   1  684.63   46.00
   4   7   1  686.03   46.40
   4   7   1  653.03   46.70
   4   7   1  646.94   46.50
   4   7   1  627.24   47.80
  -5  -7  -1    2.20    2.30
  -5  -7  -1    7.10    3.50
  -5  -7  -1    4.10    2.30
  -5  -7  -1    4.00    2.00
  -5  -7  -1    2.90    1.90
   5   7   1    2.90    2.10
   5   7   1    0.30    5.00
   5   7   1    2.50    2.50
   5   7   1    4.10    2.10
   5   7   1    3.90    2.80
   5   7   1   -5.20    2.00
   5   7   1    0.60    4.40
  -6  -7  -1  183.38   16.60
  -6  -7  -1  218.98   18.10
  -6  -7  -1  204.98   16.40
  -6  -7  -1  174.38   16.80
  -6  -7  -1  193.88   17.80
  -6  -7  -1  190.58   16.60
   6   7   1  208.88   17.30
   6   7   1  187.38   19.70
   6   7   1  211.48   16.90
   6   7   1  190.08   17.40
   6   7   1  190.88   16.30
   6   7   1  184.98   18.00
  -7  -7  -1   46.20    7.70
  -7  -7  -1   35.70    6.30
  -7  -7  -1   42.00    7.70
  -7  -7  -1   23.80    5.90
  -7  -7  -1   39.50    6.60
   7   7   1   34.70    9.20
   7   7   1   31.30    6.20
   7   7   1   40.30    7.30
   7   7   1   30.10    7.00
   7   7   1   36.30    5.90
   7   7   1   45.30    6.80
  -8  -7  -1  583.74   49.80
  -8  -7  -1  614.54   48.80
  -8  -7  -1  649.93   49.90
  -8  -7  -1  571.84   47.70
  -8  -7  -1  633.24   48.00
   8   7   1  573.94   54.09
   8   7   1  590.24   47.40
   8   7   1  680.73   47.80
   8   7   1  542.85   49.70
   8   7   1  644.64   52.79
   8   7   1  701.93   54.69
   8   7   1  617.54   49.10
  -9  -7  -1  275.37   24.30
  -9  -7  -1  290.77   24.40
  -9  -7  -1  296.67   26.50
  -9  -7  -1  268.67   23.90
   9   7   1  263.57   27.30
   9   7   1  261.27   34.30
   9   7   1  274.47   24.50
   9   7   1  214.68   25.80
   9   7   1  318.37   32.20
   9   7   1  287.27   23.50
   9   7   1  227.68   24.40
 -10  -7  -1   43.00    9.00
 -10  -7  -1   46.10   11.30
 -10  -7  -1   39.40    8.50
  10   7   1   20.70    8.90
  10   7   1   48.10   16.50
  10   7   1   39.60    7.90
  10   7   1   35.20    7.70
  10   7   1   40.90    8.70
  10  -8  -1   28.70   25.90
  10  -8  -1   37.40    9.90
  10  -8  -1   45.70    9.70
 -10   8   1   25.30   10.40
 -10   8   1   36.40   11.20
 -10   8   1   35.90   11.90
   9  -8  -1   17.20   18.80
   9  -8  -1   17.70    7.20
   9  -8  -1   25.80    7.50
  -9   8   1   13.60   14.80
  -9   8   1    5.10    8.00
  -9   8   1   -2.40    6.80
  -9   8   1   36.60   10.40
  -9   8   1   22.20    9.00
   8  -8  -1  177.88   17.90
   8  -8  -1  184.68   16.30
   8  -8  -1  176.78   27.90
   8  -8  -1  168.38   17.90
  -8   8   1  146.09   18.60
  -8   8   1  139.49   17.00
  -8   8   1  125.49   24.60
  -8   8   1  139.69   15.90
  -8   8   1  149.69   17.90
  -8   8   1  163.78   19.90
   7  -8  -1  116.29   12.10
   7  -8  -1  139.99   14.20
   7  -8  -1   90.99   12.60
   7  -8  -1  119.89   20.80
   7  -8  -1  106.39   11.40
   7  -8  -1  114.59   14.30
  -7   8   1  102.09   12.30
  -7   8   1  141.49   21.30
  -7   8   1  106.89   14.10
  -7   8   1  100.79   14.00
  -7   8   1  113.39   11.90
  -7   8   1  112.39   12.20
   6  -8  -1  925.41   65.99
   6  -8  -1  793.82   65.39
   6  -8  -1  789.52   66.29
   6  -8  -1 1033.10   68.19
  -6   8   1  828.92   66.09
  -6   8   1  872.81   66.89
  -6   8   1  930.01   67.89
  -6   8   1  878.81   69.09
  -6   8   1  980.40   73.49
  -6   8   1  804.52   65.69
  -6   8   1  867.31   68.29
   5  -8  -1   39.10    6.30
   5  -8  -1   90.79   14.80
   5  -8  -1   55.09    6.80
   5  -8  -1   58.89    9.40
   5  -8  -1   59.89    7.90
  -5   8   1   66.09    8.70
  -5   8   1   43.70   11.70
  -5   8   1   48.50    8.70
  -5   8   1   55.09    7.90
  -5   8   1   53.69    7.40
  -5   8   1   59.39    9.80
  -5   8   1   64.79   10.60
   4  -8  -1  779.42   55.59
   4  -8  -1  672.33   54.39
   4  -8  -1  721.43   54.69
   4  -8  -1  710.93   54.29
   4  -8  -1  675.03   54.69
   4  -8  -1  695.43   55.59
   4  -8  -1  802.62   59.59
  -4   8   1  764.42   56.89
  -4   8   1  788.42   55.19
  -4   8   1  810.32   59.69
  -4   8   1  758.32   55.89
  -4   8   1  733.23   55.29
  -4   8   1  686.13   54.29
  -4   8   1  689.83   56.09
   3  -8  -1   48.10    5.30
   3  -8  -1   38.80    8.50
   3  -8  -1   49.70    5.90
   3  -8  -1   42.80    5.50
   3  -8  -1   32.30    5.80
   3  -8  -1   39.70    5.80
   3  -8  -1   47.30    5.70
  -3   8   1   50.39    7.00
  -3   8   1   46.80    4.80
  -3   8   1   39.20    6.50
  -3   8   1   46.80    8.80
  -3   8   1   51.39    7.10
  -3   8   1   44.00    5.20
  -3   8   1   38.10    5.80
  -3   8   1   49.10    6.60
   2  -8  -1 2029.30  144.39
   2  -8  -1 1842.32  143.79
   2  -8  -1 2033.60  146.69
   2  -8  -1 1926.91  144.59
   2  -8  -1 2110.19  145.99
   2  -8  -1 1951.90  144.39
   2  -8  -1 1850.91  144.39
   2  -8  -1 1933.61  143.69
  -2   8   1 2186.38  144.59
  -2   8   1 2072.99  147.09
  -2   8   1 1968.00  143.89
  -2   8   1 1925.21  145.09
  -2   8   1 2114.29  144.89
  -2   8   1 1925.11  144.69
  -2   8   1 1944.91  144.09
  -2   8   1 2115.69  145.59
   1  -8  -1 1841.92  142.59
   1  -8  -1 1841.82  141.79
   1  -8  -1 2048.30  143.19
   1  -8  -1 1900.31  140.99
   1  -8  -1 1847.32  140.59
   1  -8  -1 1986.20  142.09
   1  -8  -1 1866.71  140.99
  -1   8   1 2029.70  141.39
  -1   8   1 2049.20  143.29
  -1   8   1 2040.90  142.19
  -1   8   1 1975.20  141.89
  -1   8   1 1841.42  141.69
  -1   8   1 2092.19  142.29
  -1   8   1 2056.59  141.69
   0  -8  -1  213.58   18.40
   0  -8  -1  231.78   17.60
   0  -8  -1  216.78   17.30
   0   8   1  226.28   17.00
   0   8   1  193.38   16.90
   0   8   1  220.18   16.60
   0   8   1  208.38   17.60
   0   8   1  223.68   16.50
   0   8   1  206.88   17.40
   0   8   1  209.48   16.80
   0   8   1  174.18   17.20
  -1  -8  -1  317.07   23.40
  -1  -8  -1  319.67   24.50
  -1  -8  -1  321.27   25.40
   1   8   1  323.07   23.30
   1   8   1  298.07   23.50
   1   8   1  306.97   23.30
   1   8   1  324.67   23.10
   1   8   1  311.37   24.40
   1   8   1  260.87   23.80
   1   8   1  289.97   23.20
   1   8   1  320.37   23.60
  -2  -8  -1  583.14   46.70
  -2  -8  -1  630.64   47.50
   2   8   1  587.24   45.50
   2   8   1  630.14   45.50
   2   8   1  591.74   46.60
   2   8   1  626.14   45.20
   2   8   1  675.93   45.50
   2   8   1  678.53   45.60
   2   8   1  603.14   45.70
   2   8   1  550.64   46.20
  -3  -8  -1  492.15   39.30
   3   8   1  540.65   37.60
   3   8   1  461.65   38.10
   3   8   1  511.75   37.20
   3   8   1  521.45   37.60
   3   8   1  499.55   38.80
   3   8   1  490.75   37.60
   3   8   1  492.35   37.90
   3   8   1  472.35   37.90
   3   8   1  541.85   38.50
  -4  -8  -1  504.85   40.70
  -4  -8  -1  496.85   38.30
  -4  -8  -1  482.05   38.20
  -4  -8  -1  512.25   37.80
  -4  -8  -1  528.35   37.80
   4   8   1  519.55   39.00
   4   8   1  566.24   39.30
   4   8   1  528.25   39.30
   4   8   1  481.25   39.60
   4   8   1  545.85   40.60
   4   8   1  592.44   38.90
   4   8   1  468.65   40.40
  -5  -8  -1  760.82   59.69
  -5  -8  -1  784.82   57.29
  -5  -8  -1  743.53   58.09
  -5  -8  -1  739.63   57.19
  -5  -8  -1  852.01   59.09
  -5  -8  -1  730.73   57.89
   5   8   1  829.02   57.89
   5   8   1  770.22   60.09
   5   8   1  707.83   59.09
   5   8   1  761.12   60.59
   5   8   1  859.31   58.69
   5   8   1  829.42   58.29
   5   8   1  800.32   58.79
  -6  -8  -1 1689.13  117.39
  -6  -8  -1 1584.04  117.99
  -6  -8  -1 1632.64  117.29
  -6  -8  -1 1637.14  119.59
  -6  -8  -1 1488.95  117.89
   6   8   1 1544.45  121.29
   6   8   1 1692.13  117.79
   6   8   1 1513.75  119.39
   6   8   1 1693.53  117.99
   6   8   1 1684.73  118.89
   6   8   1 1620.04  118.49
   6   8   1 1570.34  120.49
  -7  -8  -1    2.00    3.00
  -7  -8  -1    0.30    3.80
  -7  -8  -1    2.20    3.30
  -7  -8  -1    2.70    3.70
  -7  -8  -1    2.90    3.10
  -7  -8  -1    1.20    3.70
   7   8   1    3.40    4.00
   7   8   1   -5.30    9.40
   7   8   1    0.10    2.70
   7   8   1    6.90    7.90
   7   8   1    0.40    2.90
   7   8   1   -0.40    3.60
   7   8   1    0.50    2.80
  -8  -8  -1    4.30    5.10
  -8  -8  -1    7.10    4.50
  -8  -8  -1    3.50    5.00
  -8  -8  -1   16.60    5.30
  -8  -8  -1   13.80    5.10
   8   8   1   10.50    4.10
   8   8   1   11.00   11.20
   8   8   1   13.50    5.20
   8   8   1   15.60   11.40
   8   8   1   13.40    4.90
   8   8   1   10.50    5.30
   8   8   1   16.00    4.80
  -9  -8  -1  232.88   22.20
  -9  -8  -1  240.38   23.50
  -9  -8  -1  239.08   21.70
  -9  -8  -1  239.48   21.80
   9   8   1  238.58   22.30
   9   8   1  275.17   30.10
   9   8   1  214.18   22.60
   9   8   1  189.18   23.80
   9   8   1  228.48   22.40
   9   8   1  278.97   21.60
 -10  -8  -1   39.40    9.80
 -10  -8  -1   30.00    8.60
 -10  -8  -1   31.60    8.40
  10   8   1   22.10    9.10
  10   8   1   30.70   12.50
  10   8   1   31.20    6.80
  10   8   1   42.90    8.00
  10   8   1   41.30    8.30
  10   8   1   62.59   20.20
   9  -9  -1  156.98   28.90
   9  -9  -1  152.68   15.60
   9  -9  -1  130.69   16.60
  -9   9   1  150.48   18.90
  -9   9   1  166.68   20.40
  -9   9   1  142.29   32.00
  -9   9   1  123.59   20.00
  -9   9   1   96.19   17.50
   8  -9  -1  301.07   26.40
   8  -9  -1  279.87   24.50
   8  -9  -1  264.37   24.20
   8  -9  -1  252.67   35.30
  -8   9   1  316.07   28.00
  -8   9   1  281.07   25.10
  -8   9   1  244.58   26.00
  -8   9   1  232.58   35.50
  -8   9   1  304.57   29.60
   7  -9  -1  362.56   40.70
   7  -9  -1  419.16   33.10
   7  -9  -1  455.85   35.10
  -7   9   1  442.46   37.30
  -7   9   1  406.86   41.90
  -7   9   1  435.66   33.80
  -7   9   1  394.96   35.10
  -7   9   1  375.56   35.70
  -7   9   1  384.16   34.20
  -7   9   1  369.76   32.90
   6  -9  -1   27.60    5.30
   6  -9  -1   28.60   13.70
   6  -9  -1   25.70    6.60
   6  -9  -1   39.00    6.30
  -6   9   1   31.20    6.60
  -6   9   1   33.10    6.10
  -6   9   1   34.20    6.30
  -6   9   1   25.40    7.10
  -6   9   1   35.90    7.70
  -6   9   1   10.60   10.50
  -6   9   1   37.60    8.40
   5  -9  -1  850.51   66.09
   5  -9  -1  757.12   66.99
   5  -9  -1  971.30   67.49
   5  -9  -1  838.52   65.89
   5  -9  -1  997.70   72.79
  -5   9   1  852.21   68.39
  -5   9   1  905.21   68.39
  -5   9   1  883.81   66.59
  -5   9   1  940.61   69.39
  -5   9   1  830.22   65.79
  -5   9   1  949.80   72.39
  -5   9   1  908.61   67.79
   4  -9  -1  295.67   25.60
   4  -9  -1  305.57   26.60
   4  -9  -1  361.96   25.80
   4  -9  -1  314.17   25.70
   4  -9  -1  300.77   25.80
   4  -9  -1  348.57   26.60
   4  -9  -1  345.87   30.90
  -4   9   1  331.47   26.40
  -4   9   1  309.77   26.20
  -4   9   1  361.76   31.00
  -4   9   1  333.37   28.10
  -4   9   1  338.37   27.00
  -4   9   1  298.67   26.20
  -4   9   1  298.97   27.10
   3  -9  -1  947.01   68.49
   3  -9  -1 1008.40   72.19
   3  -9  -1  863.61   67.69
   3  -9  -1  894.31   68.19
   3  -9  -1  919.91   67.59
   3  -9  -1  889.11   68.59
   3  -9  -1  963.40   68.69
  -3   9   1  900.51   69.39
  -3   9   1  886.71   67.29
  -3   9   1  908.21   68.49
  -3   9   1  956.80   69.09
  -3   9   1  882.81   71.69
  -3   9   1  979.10   70.09
  -3   9   1  890.31   67.59
  -3   9   1  944.11   68.79
   2  -9  -1  286.87   23.60
   2  -9  -1  287.37   24.60
   2  -9  -1  328.27   26.30
   2  -9  -1  297.97   24.50
   2  -9  -1  329.67   25.00
   2  -9  -1  340.57   27.30
   2  -9  -1  310.27   23.60
  -2   9   1  271.17   24.00
  -2   9   1  323.37   25.10
  -2   9   1  294.27   23.70
  -2   9   1  330.47   24.60
  -2   9   1  326.57   25.60
  -2   9   1  333.67   27.50
  -2   9   1  317.67   26.30
  -2   9   1  318.37   24.90
   1  -9  -1  425.66   36.70
   1  -9  -1  514.35   35.90
   1  -9  -1  464.65   35.30
   1  -9  -1  444.86   35.60
   1  -9  -1  481.65   35.20
   1  -9  -1  498.55   38.40
   1  -9  -1  480.05   36.90
   1  -9  -1  467.65   37.70
  -1   9   1  486.05   36.30
  -1   9   1  511.35   36.60
  -1   9   1  444.76   36.70
  -1   9   1  456.05   35.70
  -1   9   1  490.45   36.90
  -1   9   1  522.45   38.50
  -1   9   1  512.85   37.30
  -1   9   1  533.65   37.30
   0  -9  -1  818.12   63.59
   0  -9  -1  842.02   63.09
   0  -9  -1  845.42   64.69
   0   9   1  888.31   63.59
   0   9   1  837.82   62.49
   0   9   1  891.31   63.79
   0   9   1  850.71   62.49
   0   9   1  835.22   62.59
   0   9   1  854.01   62.99
   0   9   1  887.51   63.09
  -1  -9  -1   38.50    6.70
  -1  -9  -1   34.30    4.20
  -1  -9  -1   26.20    4.60
   1   9   1   35.80    4.20
   1   9   1   35.10    4.40
   1   9   1   34.60    4.10
   1   9   1   34.50    4.40
   1   9   1   32.50    4.00
   1   9   1   23.10    4.40
   1   9   1   29.80    3.80
   1   9   1   30.60    4.70
  -2  -9  -1   85.09    9.70
  -2  -9  -1   85.59    8.90
   2   9   1   82.39    7.30
   2   9   1   88.39    9.10
   2   9   1   81.29    7.20
   2   9   1   90.69    7.60
   2   9   1   83.79    7.50
   2   9   1   83.09    7.60
   2   9   1   70.19    7.00
  -3  -9  -1  541.55   43.40
   3   9   1  566.14   41.10
   3   9   1  568.34   42.80
   3   9   1  552.44   40.80
   3   9   1  526.65   42.00
   3   9   1  564.34   41.20
   3   9   1  535.65   41.50
   3   9   1  562.44   41.60
   3   9   1  553.44   41.20
  -4  -9  -1  168.08   17.30
   4   9   1  188.48   16.90
   4   9   1  185.98   15.10
   4   9   1  172.58   15.90
   4   9   1  197.98   15.60
   4   9   1  183.78   14.90
   4   9   1  174.28   16.80
   4   9   1  192.18   15.40
   4   9   1  181.28   15.60
   4   9   1  201.08   15.10
   4   9   1  202.38   17.10
  -5  -9  -1  689.23   53.49
  -5  -9  -1  754.02   56.79
  -5  -9  -1  664.53   52.89
   5   9   1  751.02   55.09
   5   9   1  757.62   54.79
   5   9   1  794.42   54.39
   5   9   1  717.43   55.59
   5   9   1  763.62   54.59
   5   9   1  667.63   56.49
   5   9   1  772.62   56.49
  -6  -9  -1  134.19   12.70
  -6  -9  -1  142.69   13.40
  -6  -9  -1  153.68   13.20
  -6  -9  -1  137.49   15.00
  -6  -9  -1  155.08   12.90
   6   9   1  158.58   13.80
   6   9   1  137.69   14.80
   6   9   1  157.08   13.10
   6   9   1  137.49   13.90
   6   9   1  125.79   17.50
   6   9   1  136.49   16.60
   6   9   1  138.39   13.10
  -7  -9  -1   25.40    4.70
  -7  -9  -1   18.60    5.00
  -7  -9  -1   28.00    4.80
  -7  -9  -1   33.10    5.90
  -7  -9  -1   24.10    5.30
  -7  -9  -1   26.70    6.60
   7   9   1   27.20    5.70
   7   9   1   31.40    6.70
   7   9   1   29.60    5.40
   7   9   1   24.50    6.20
   7   9   1   31.30    5.40
   7   9   1   34.00   10.40
  -8  -9  -1  131.09   15.80
  -8  -9  -1  154.28   14.20
  -8  -9  -1  132.09   14.80
  -8  -9  -1  169.88   15.70
   8   9   1  158.28   22.00
   8   9   1   93.09   20.00
   8   9   1  139.59   16.50
   8   9   1  158.58   14.60
   8   9   1  156.58   14.50
   8   9   1  164.88   15.70
   8   9   1  137.89   16.20
  -9  -9  -1  211.58   20.50
  -9  -9  -1  222.68   20.70
  -9  -9  -1  192.48   19.60
  -9  -9  -1  160.98   21.50
   9   9   1  231.98   19.00
   9   9   1  198.78   21.30
   9   9   1  200.18   18.60
   9   9   1  182.08   26.50
   9   9   1  167.68   21.60
   9   9   1  219.18   20.10
   9 -10  -1  155.48   16.20
   9 -10  -1  153.58   17.90
   9 -10  -1   87.49   27.00
  -9  10   1  128.69   19.10
  -9  10   1  107.19   17.60
  -9  10   1  114.89   28.60
  -9  10   1  153.28   20.90
  -9  10   1  120.29   19.60
   8 -10  -1    2.60    5.10
   8 -10  -1   15.40    6.80
   8 -10  -1   -2.20   16.90
  -8  10   1    7.30    7.00
  -8  10   1   15.50    8.90
  -8  10   1    7.10   18.50
  -8  10   1   17.30    8.20
  -8  10   1    5.90    6.30
   7 -10  -1   11.30    4.60
   7 -10  -1   37.30   17.00
   7 -10  -1   16.40    6.10
   7 -10  -1    3.50    3.90
  -7  10   1   17.70    5.20
  -7  10   1   11.40    4.80
  -7  10   1   12.00    6.40
  -7  10   1   17.40    8.00
  -7  10   1   12.30    6.50
  -7  10   1   34.20   15.10
  -7  10   1   13.10    6.00
   6 -10  -1   38.50    8.40
   6 -10  -1   27.70   13.90
   6 -10  -1   29.80    5.90
   6 -10  -1   32.80    6.70
   6 -10  -1   34.20    6.50
  -6  10   1   28.20    5.80
  -6  10   1   25.60    7.20
  -6  10   1   35.50    6.80
  -6  10   1   24.20    7.30
  -6  10   1   38.40    6.90
  -6  10   1   30.20   14.00
  -6  10   1   47.10   10.50
   5 -10  -1  196.58   16.70
   5 -10  -1  157.48   15.30
   5 -10  -1  165.48   23.00
   5 -10  -1  171.48   15.90
   5 -10  -1  144.59   14.80
  -5  10   1  179.78   18.30
  -5  10   1  201.88   22.30
  -5  10   1  161.18   17.30
  -5  10   1  174.28   16.00
  -5  10   1  164.38   15.10
  -5  10   1  150.98   15.80
   4 -10  -1 1095.69   78.59
   4 -10  -1 1084.29   78.39
   4 -10  -1  952.00   78.39
   4 -10  -1  929.81   77.59
   4 -10  -1 1173.18   83.19
   4 -10  -1 1096.49   77.49
  -4  10   1 1036.80   78.59
  -4  10   1  978.80   79.39
  -4  10   1 1089.69   80.49
  -4  10   1  998.90   77.39
  -4  10   1 1039.70   78.49
  -4  10   1 1116.09   79.39
  -4  10   1 1157.18   83.69
   3 -10  -1 1062.59   71.89
   3 -10  -1  890.81   71.59
   3 -10  -1 1027.10   75.39
   3 -10  -1  944.01   71.89
   3 -10  -1  935.31   70.89
   3 -10  -1  926.01   71.59
   3 -10  -1 1029.50   70.89
  -3  10   1  935.41   72.69
  -3  10   1 1011.20   72.39
  -3  10   1 1035.20   73.59
  -3  10   1  818.32   70.49
  -3  10   1  942.41   71.79
  -3  10   1 1003.20   75.59
  -3  10   1  935.51   70.89
  -3  10   1 1024.30   72.59
   2 -10  -1   97.09    8.90
   2 -10  -1  118.49    9.80
   2 -10  -1   96.69   10.20
   2 -10  -1  100.59    9.00
   2 -10  -1  114.09   12.20
   2 -10  -1   94.89    9.50
   2 -10  -1  111.99   13.90
   2 -10  -1  101.19   10.40
  -2  10   1  114.79   11.40
  -2  10   1  100.59    9.30
  -2  10   1  121.99   11.10
  -2  10   1   97.59   10.00
  -2  10   1  101.69   10.00
  -2  10   1   96.19   15.10
  -2  10   1  122.19   10.80
  -2  10   1  116.29   14.40
   1 -10  -1 2095.59  143.79
   1 -10  -1 1812.72  142.89
   1 -10  -1 1963.50  141.39
   1 -10  -1 2027.10  144.69
   1 -10  -1 1891.71  140.89
   1 -10  -1 1858.61  141.29
   1 -10  -1 1804.12  140.79
  -1  10   1 2169.68  142.39
  -1  10   1 1965.30  143.09
  -1  10   1 1881.11  141.59
  -1  10   1 2008.30  143.39
  -1  10   1 2133.69  142.69
  -1  10   1 1960.70  144.09
  -1  10   1 1968.70  142.89
   0 -10  -1  166.18   15.50
   0 -10  -1  170.08   13.60
   0 -10  -1  121.99   13.50
   0  10   1  141.49   13.90
   0  10   1  160.38   12.90
   0  10   1  155.58   13.30
   0  10   1  161.08   13.40
   0  10   1  156.18   12.90
   0  10   1  167.18   12.70
   0  10   1  136.49   13.90
  -1 -10  -1  508.35   42.60
  -1 -10  -1  543.65   44.00
   1  10   1  564.74   41.60
   1  10   1  580.24   41.40
   1  10   1  548.95   41.20
   1  10   1  569.14   41.30
   1  10   1  511.55   41.60
   1  10   1  603.84   43.20
   1  10   1  586.14   40.70
  -2 -10  -1 1337.07   96.99
  -2 -10  -1 1355.16   98.19
   2  10   1 1359.36   94.99
   2  10   1 1327.77   95.19
   2  10   1 1145.29   96.49
   2  10   1 1349.77   95.09
   2  10   1 1299.77   96.89
  -3 -10  -1  571.84   48.50
   3  10   1  630.34   46.40
   3  10   1  654.53   46.10
   3  10   1  642.54   48.00
   3  10   1  645.54   46.00
   3  10   1  610.14   46.30
   3  10   1  626.74   47.40
   3  10   1  578.14   45.70
  -4 -10  -1   22.50    6.40
   4  10   1   23.70    4.60
   4  10   1   26.70    4.60
   4  10   1   21.00    5.40
   4  10   1   24.90    4.20
   4  10   1   24.40    4.10
   4  10   1   25.40    5.20
   4  10   1   23.50    3.70
   4  10   1   21.40    6.00
   4  10   1   25.40    4.20
  -5 -10  -1  313.97   29.00
   5  10   1  348.77   26.40
   5  10   1  339.17   28.50
   5  10   1  333.07   27.10
   5  10   1  355.36   27.00
   5  10   1  353.66   28.50
   5  10   1  327.07   28.40
   5  10   1  329.87   27.40
   5  10   1  351.36   26.60
  -6 -10  -1  271.47   25.00
   6  10   1  257.67   23.60
   6  10   1  299.87   22.40
   6  10   1  286.67   23.00
   6  10   1  292.37   24.70
   6  10   1  246.98   25.20
   6  10   1  284.07   22.50
   6  10   1  283.57   23.30
   6  10   1  237.38   25.70
  -7 -10  -1    1.90    2.30
  -7 -10  -1    2.80    2.90
  -7 -10  -1   -1.80    3.00
  -7 -10  -1    3.80    2.80
  -7 -10  -1    5.00    5.10
   7  10   1    3.90    4.70
   7  10   1   15.50   10.20
   7  10   1    4.50    3.60
   7  10   1   -4.90   13.90
   7  10   1    1.70    3.10
  -8 -10  -1   50.09    7.20
  -8 -10  -1   43.30    5.90
  -8 -10  -1   53.09   10.10
  -8 -10  -1   44.20    7.30
  -8 -10  -1   29.70    7.20
   8  10   1   54.89    8.70
   8  10   1   37.80    6.80
   8  10   1   41.40    8.50
   8  10   1   55.99    9.10
   8  10   1   40.70    6.80
   8 -11  -1  197.78   20.00
   8 -11  -1  160.48   17.20
   8 -11  -1  178.48   17.80
   8 -11  -1  193.38   31.90
  -8  11   1  173.98   22.70
  -8  11   1  205.68   21.60
  -8  11   1  192.58   33.20
  -8  11   1  193.48   23.20
  -8  11   1  150.88   20.00
   7 -11  -1   74.09   11.60
   7 -11  -1   80.69   11.00
   7 -11  -1   59.79   12.70
   7 -11  -1   63.49   18.60
  -7  11   1   86.69   14.70
  -7  11   1   58.09   10.70
  -7  11   1   83.69   11.50
  -7  11   1   50.09   18.60
  -7  11   1   79.79   12.70
  -7  11   1   61.49    9.30
  -7  11   1   46.30   11.00
   6 -11  -1  295.47   25.00
   6 -11  -1  280.77   24.60
   6 -11  -1  298.07   35.30
   6 -11  -1  305.87   25.90
  -6  11   1  333.07   26.00
  -6  11   1  324.37   29.20
  -6  11   1  273.27   29.80
  -6  11   1  299.57   27.00
  -6  11   1  260.77   27.50
  -6  11   1  277.97   33.10
  -6  11   1  254.07   24.20
   5 -11  -1  422.06   31.20
   5 -11  -1  406.26   32.40
   5 -11  -1  444.16   38.20
   5 -11  -1  389.36   32.70
   5 -11  -1  347.37   35.40
   5 -11  -1  412.36   32.40
  -5  11   1  389.36   32.50
  -5  11   1  387.46   34.50
  -5  11   1  352.16   31.00
  -5  11   1  437.46   33.90
  -5  11   1  376.46   38.10
  -5  11   1  369.96   33.60
  -5  11   1  381.16   32.30
   4 -11  -1  217.48   17.70
   4 -11  -1  171.78   17.50
   4 -11  -1  194.08   16.90
   4 -11  -1  184.68   17.30
   4 -11  -1  195.28   17.60
   4 -11  -1  225.48   23.70
   4 -11  -1  199.18   16.60
  -4  11   1  188.18   18.00
  -4  11   1  210.78   17.90
  -4  11   1  194.98   16.80
  -4  11   1  201.98   19.10
  -4  11   1  195.58   18.50
  -4  11   1  191.08   19.60
  -4  11   1  204.58   22.80
   3 -11  -1 1180.78   97.29
   3 -11  -1 1226.48   96.29
   3 -11  -1 1344.57   99.89
   3 -11  -1 1390.76   95.19
   3 -11  -1 1361.96   96.89
   3 -11  -1 1198.08   95.99
  -3  11   1 1375.56   97.29
  -3  11   1 1347.07   96.59
  -3  11   1 1396.16  100.59
  -3  11   1 1273.57   97.49
  -3  11   1 1250.67   95.39
  -3  11   1 1159.38   95.49
  -3  11   1 1440.36   98.59
  -3  11   1 1421.16   97.39
   2 -11  -1    7.00    4.00
   2 -11  -1   14.50    2.70
   2 -11  -1   17.30    3.50
   2 -11  -1   13.10    2.50
   2 -11  -1    9.10    3.40
   2 -11  -1   12.10    3.10
   2 -11  -1   11.10    7.30
   2 -11  -1   14.70    4.00
  -2  11   1   18.80    4.50
  -2  11   1   16.80    3.20
  -2  11   1   11.70    4.00
  -2  11   1   12.90    7.70
  -2  11   1   19.60    4.90
  -2  11   1   15.00    4.30
  -2  11   1   15.70    4.10
   1 -11  -1   68.59   10.00
   1 -11  -1   72.59    8.40
   1 -11  -1   89.89   10.30
  -1  11   1   76.29    8.60
  -1  11   1   59.59    7.80
  -1  11   1   81.49    8.20
  -1  11   1   78.89   10.50
  -1  11   1   66.29    8.60
  -1  11   1   68.09    6.80
  -1  11   1   76.69    7.70
   0 -11  -1  212.68   15.70
   0 -11  -1  184.28   18.00
   0 -11  -1  183.08   16.40
   0  11   1  173.58   15.20
   0  11   1  175.68   15.60
   0  11   1  187.18   15.90
   0  11   1  176.98   15.60
   0  11   1  178.98   14.60
   0  11   1  173.88   14.30
   0  11   1  197.28   16.80
   0  11   1  196.38   15.80
  -1 -11  -1   96.59   11.20
  -1 -11  -1   89.79    9.50
   1  11   1   89.79    7.50
   1  11   1   70.99    7.80
   1  11   1   85.49    7.80
   1  11   1   82.49    8.20
   1  11   1   79.69    8.00
   1  11   1   88.69    9.80
  -2 -11  -1    5.10    3.90
  -2 -11  -1    4.00    3.20
   2  11   1    3.90    2.00
   2  11   1    3.90    2.20
   2  11   1   -0.40    2.60
   2  11   1    3.10    1.90
  -3 -11  -1  966.20   72.89
   3  11   1  905.81   71.49
   3  11   1  948.81   71.09
   3  11   1  895.21   69.29
   3  11   1  990.40   69.19
   3  11   1  980.60   69.19
  -4 -11  -1    5.10    4.00
   4  11   1    9.20    3.00
   4  11   1    0.30    3.20
   4  11   1    0.70    2.90
   4  11   1    4.70    3.00
   4  11   1    2.90    2.90
   4  11   1    4.50    2.30
   4  11   1    4.60    2.50
   4  11   1    1.80    2.10
  -5 -11  -1  783.32   62.49
   5  11   1  837.82   59.69
   5  11   1  761.72   59.49
   5  11   1  825.52   59.19
   5  11   1  921.21   62.39
   5  11   1  729.53   59.29
   5  11   1  744.33   59.49
   5  11   1  810.62   60.19
   5  11   1  806.72   59.19
  -6 -11  -1    7.50    4.50
   6  11   1   14.80    4.70
   6  11   1   13.30    7.70
   6  11   1   16.60    7.90
   6  11   1   20.70    4.10
   6  11   1   16.90    3.80
   6  11   1   13.60    5.00
   6  11   1   10.30    4.90
   6  11   1   12.70    4.00
  -7 -11  -1   82.99   12.90
   7  11   1  108.89   12.10
   7  11   1   80.99   14.80
   7  11   1   88.99   10.40
   7  11   1   75.19   11.40
   7  11   1   86.89    9.80
   7  11   1   95.99    9.80
   7  11   1  108.59   12.70
  -8 -11  -1   43.20    9.30
   8  11   1   52.79    9.60
   8  11   1   52.89    8.60
   8  11   1   45.90   15.50
   8  11   1   39.60    7.30
   8  11   1   53.39    7.50
   8  11   1   38.40    9.10
   7 -12  -1  101.99   12.40
   7 -12  -1  131.69   15.00
   7 -12  -1  111.39   12.60
  -7  12   1   85.59   12.80
  -7  12   1  108.59   14.20
  -7  12   1  105.09   15.00
  -7  12   1   88.59   16.30
  -7  12   1  136.79   16.90
  -7  12   1  107.89   16.20
   6 -12  -1  659.83   47.50
   6 -12  -1  550.14   55.79
   6 -12  -1  657.03   47.90
   6 -12  -1  646.94   46.30
  -6  12   1  480.35   48.80
  -6  12   1  596.74   47.60
  -6  12   1  664.23   51.29
  -6  12   1  670.13   49.60
  -6  12   1  530.95   47.30
  -6  12   1  539.25   54.39
  -6  12   1  517.25   46.00
   5 -12  -1  254.47   29.60
   5 -12  -1  236.78   21.30
   5 -12  -1  233.68   21.40
   5 -12  -1  243.78   20.50
   5 -12  -1  254.37   21.80
  -5  12   1  274.67   23.80
  -5  12   1  219.48   23.50
  -5  12   1  205.08   20.40
  -5  12   1  248.88   22.20
  -5  12   1  267.27   22.50
  -5  12   1  269.77   24.80
  -5  12   1  227.28   30.10
   4 -12  -1   69.99    8.50
   4 -12  -1   78.29   15.50
   4 -12  -1   61.59    7.50
   4 -12  -1   69.69   10.20
  -4  12   1   65.69    9.20
  -4  12   1   71.19   11.10
  -4  12   1   72.79   12.10
  -4  12   1   69.59   10.40
  -4  12   1  103.89   17.70
  -4  12   1   63.99    9.40
  -4  12   1   62.99    8.30
   3 -12  -1  319.67   26.30
   3 -12  -1  335.87   25.10
   3 -12  -1  371.16   30.60
   3 -12  -1  316.37   24.10
   3 -12  -1  319.87   25.20
   3 -12  -1  314.77   24.30
  -3  12   1  320.17   25.90
  -3  12   1  255.67   24.70
  -3  12   1  356.16   26.90
  -3  12   1  284.47   24.40
  -3  12   1  300.97   26.50
  -3  12   1  296.87   26.60
  -3  12   1  339.47   27.80
  -3  12   1  275.07   30.20
   2 -12  -1    0.90    3.80
   2 -12  -1    0.30    1.70
   2 -12  -1    4.20    1.50
   2 -12  -1    0.20    2.80
   2 -12  -1   -0.10    1.80
   2 -12  -1    3.20    7.00
  -2  12   1   -2.60    2.60
  -2  12   1    1.60    3.10
  -2  12   1    3.40    3.00
  -2  12   1    1.20    1.90
  -2  12   1   -1.50    3.10
  -2  12   1   -0.30    3.90
  -2  12   1    5.20    8.50
   1 -12  -1  457.95   36.90
   1 -12  -1  502.35   39.20
  -1  12   1  462.85   36.50
  -1  12   1  425.66   34.70
  -1  12   1  479.35   35.10
  -1  12   1  463.45   36.40
  -1  12   1  468.45   37.40
  -1  12   1  492.65   36.90
  -1  12   1  475.85   36.20
   0 -12  -1  227.08   21.30
   0 -12  -1  271.77   19.30
   0 -12  -1  264.37   23.60
   0  12   1  250.87   20.30
   0  12   1  271.57   20.30
   0  12   1  256.17   22.00
   0  12   1  232.98   20.40
   0  12   1  237.58   19.10
   0  12   1  248.08   19.30
   0  12   1  262.97   20.70
  -1 -12  -1  220.88   18.60
  -1 -12  -1  214.88   20.30
   1  12   1  209.58   18.70
   1  12   1  204.18   16.40
   1  12   1  195.18   15.50
   1  12   1  198.68   16.40
  -2 -12  -1  451.75   36.50
   2  12   1  445.06   34.90
   2  12   1  411.06   32.00
  -3 -12  -1  711.43   56.19
   3  12   1  714.13   51.79
   3  12   1  740.73   51.89
   3  12   1  656.43   54.29
   3  12   1  709.03   51.99
  -4 -12  -1   52.09    9.30
   4  12   1   52.79    5.90
   4  12   1   54.99    7.70
   4  12   1   60.19    9.10
   4  12   1   45.30    6.90
   4  12   1   54.79    6.20
  -5 -12  -1   21.10    6.60
   5  12   1   17.10    3.70
   5  12   1   20.80    4.20
   5  12   1   28.10    4.20
   5  12   1   22.50    6.30
  -6 -12  -1   56.99   10.80
   6  12   1   45.80    7.40
   6  12   1   56.29    7.10
   6  12   1   46.40    6.50
   6  12   1   56.09    9.40
   6  12   1   52.39    6.80
   6  12   1   48.20    7.10
  -7 -12  -1  129.99   15.70
   7  12   1  126.69   12.30
   7  12   1  117.79   13.70
   7  12   1  114.99   13.20
   7  12   1  112.79   11.60
   7  12   1  105.39   11.50
   7  12   1  142.69   15.50
   6 -13  -1   61.19    9.60
   6 -13  -1   50.99   20.80
   6 -13  -1   47.70    8.40
   6 -13  -1   45.30    8.10
  -6  13   1   70.79   23.30
  -6  13   1   71.49   11.90
  -6  13   1   38.00    8.70
  -6  13   1   59.99    9.60
  -6  13   1   36.50   11.50
  -6  13   1   47.90    8.50
  -6  13   1   47.70   11.20
   5 -13  -1   -2.40    3.50
   5 -13  -1    3.90    4.40
   5 -13  -1    5.80    3.90
   5 -13  -1    4.10   15.30
  -5  13   1    5.30    4.60
  -5  13   1   10.50    4.70
  -5  13   1    2.90    5.20
  -5  13   1    0.70    5.90
  -5  13   1   13.00    7.00
  -5  13   1    7.00   15.90
  -5  13   1    6.30    5.50
   4 -13  -1    0.80    4.00
   4 -13  -1   -9.80   12.10
   4 -13  -1    0.10    4.40
   4 -13  -1    3.30    3.20
  -4  13   1   -3.60   14.20
  -4  13   1    2.80    3.60
  -4  13   1    8.80    5.10
  -4  13   1    4.00    4.50
  -4  13   1    6.40    5.30
  -4  13   1    3.80    4.70
  -4  13   1   10.20    5.10
   3 -13  -1  362.56   27.00
   3 -13  -1  333.17   28.70
   3 -13  -1  312.77   28.40
   3 -13  -1  331.07   32.30
   3 -13  -1  365.66   27.20
   3 -13  -1  341.67   26.00
  -3  13   1  344.57   29.40
  -3  13   1  343.77   28.30
  -3  13   1  305.67   26.90
  -3  13   1  383.16   30.90
  -3  13   1  376.46   29.40
  -3  13   1  345.77   30.50
  -3  13   1  328.37   33.80
   2 -13  -1   39.80    7.00
   2 -13  -1   35.50    8.30
   2 -13  -1   38.50    9.40
  -2  13   1   30.20    6.30
  -2  13   1   39.70    6.70
  -2  13   1   28.60    8.50
  -2  13   1   39.50    7.70
  -2  13   1   37.30    5.00
  -2  13   1   37.70   10.60
  -2  13   1   40.30    7.90
   1 -13  -1  317.37   26.30
   1 -13  -1  305.87   28.40
   1 -13  -1  336.17   25.50
  -1  13   1  308.87   25.60
  -1  13   1  287.97   26.40
  -1  13   1  308.57   23.70
  -1  13   1  355.66   25.60
  -1  13   1  322.37   24.90
  -1  13   1  282.57   23.40
  -1  13   1  294.07   25.50
   0 -13  -1  782.12   59.99
   0 -13  -1  737.93   61.69
   0  13   1  780.52   60.39
   0  13   1  753.72   58.49
   0  13   1  802.42   58.49
   0  13   1  833.12   58.29
   0  13   1  781.12   58.09
  -1 -13  -1 1319.47   93.89
  -1 -13  -1 1190.98   91.49
   1  13   1 1258.77   90.19
   1  13   1 1157.18   88.89
  -2 -13  -1   49.80    9.20
   2  13   1   57.09    9.30
  -3 -13  -1  559.54   44.40
   3  13   1  543.35   42.90
   3  13   1  512.05   42.30
   3  13   1  520.55   41.80
  -4 -13  -1   29.00    7.60
   4  13   1   45.70    7.00
   4  13   1   33.00    6.20
   4  13   1   33.10    6.70
  -5 -13  -1  151.98   16.70
   5  13   1  138.99   11.50
   5  13   1  119.69   11.50
   5  13   1  160.48   15.50
   5  13   1  127.39   11.30
  -6 -13  -1   -1.80    4.80
   6  13   1    3.80    3.00
   6  13   1   -3.30    2.70
   6  13   1   -4.80    4.70
   6  13   1    4.50    4.00
   4 -14  -1   27.40    7.00
   4 -14  -1   31.30    5.40
   4 -14  -1   22.20    5.70
   4 -14  -1   24.20    4.40
   4 -14  -1   17.70   14.60
  -4  14   1   36.00    7.80
  -4  14   1   14.70    6.10
  -4  14   1   29.60    7.30
  -4  14   1   18.50    6.90
  -4  14   1   24.40    5.40
  -4  14   1   33.80    8.60
   3 -14  -1  106.79   16.30
   3 -14  -1   88.79   11.40
  -3  14   1   91.79    9.50
  -3  14   1   96.59   12.00
  -3  14   1   73.49   13.40
  -3  14   1   96.59   13.00
  -3  14   1  107.39   13.20
   2 -14  -1   26.80    7.70
   2 -14  -1   41.10    9.40
   2 -14  -1   50.09    8.20
  -2  14   1   45.10    5.50
  -2  14   1   35.00    7.10
  -2  14   1   37.90    6.70
  -2  14   1   40.60    7.40
  -2  14   1   32.30    8.00
  -2  14   1   37.00    4.90
  -2  14   1   37.50    6.90
   1 -14  -1  132.19   16.10
   1 -14  -1  137.29   13.50
  -1  14   1  123.49   12.70
  -1  14   1  117.99   12.60
  -1  14   1  121.99   12.00
  -1  14   1  112.69   13.70
  -1  14   1  111.69   11.90
   0 -14  -1    6.40    5.10
   0 -14  -1    7.80    4.90
   0  14   1    8.00    3.60
   0  14   1    5.10    3.60
   0  14   1    5.40    4.20
  -1 -14  -1    9.80    6.20
  -1 -14  -1    6.40    4.40
   1  14   1    9.90    4.60
  -2 -14  -1    3.00    5.90
   2  14   1    9.70    4.70
   2  14   1    7.30    5.90
  -3 -14  -1  181.28   18.90
   3  14   1  150.68   16.80
   3  14   1  147.79   16.40
   3  14   1  166.98   17.00
  -4 -14  -1   -0.10    5.90
   4  14   1   -6.70    4.60
   4  14   1   -2.50    4.70
   4  14   1    4.60    4.80
   2 -15  -1   19.30    6.20
  -2  15   1   10.50    5.30
  -2  15   1   21.30    5.70
  -2  15   1   10.00    6.10
  -2  15   1   21.80    6.40
  -2  15   1   15.30    6.20
   1 -15  -1   20.60    8.40
   1 -15  -1   24.30    6.60
  -1  15   1   19.20    4.90
  -1  15   1   20.00    5.60
  -1  15   1   35.80    7.80
  -1  15   1   21.90    5.20
  -1  15   1   20.60    5.60
   0 -15  -1  501.15   37.50
   0 -15  -1  534.75   41.00
   0  15   1  457.85   38.00
   0  15   1  443.36   34.10
   0  15   1  403.06   34.00
  -1 -15  -1 1007.90   78.19
   1  15   1  972.10   75.99
   2  15  -2   -4.50    8.00
   1  15  -2  208.88   19.00
   1  15  -2  214.28   18.30
   1  15  -2  159.18   18.90
   1  15  -2  185.48   18.50
   1  15  -2  201.28   20.30
  -1 -15   2  211.78   21.70
   0  15  -2  263.77   25.20
   0  15  -2  300.87   23.90
   0  15  -2  236.98   23.50
   0  15  -2  254.87   24.30
   0  15  -2  267.87   29.90
   0  15  -2  227.88   24.10
   0 -15   2  284.57   26.70
   0 -15   2  288.37   26.70
   0 -15   2  287.07   22.80
  -1  15  -2  121.39   21.30
  -1  15  -2  129.89   15.40
  -1  15  -2  147.69   16.60
  -1  15  -2  156.38   15.50
  -1  15  -2  107.99   14.90
   1 -15   2  147.19   17.70
   1 -15   2  133.59   13.50
   1 -15   2  138.49   19.50
   4  14  -2  127.69   14.10
   4  14  -2  122.69   14.80
   4  14  -2  115.79   13.00
   4  14  -2  121.99   14.30
   4  14  -2  131.99   12.50
  -4 -14   2  132.99   16.30
   3  14  -2    3.10    3.50
   3  14  -2   13.50    8.30
   3  14  -2    6.80    4.70
   3  14  -2   -0.80    4.50
   3  14  -2    9.40    6.30
   3  14  -2   -7.00    7.10
  -3 -14   2    4.30    4.70
   2  14  -2  258.27   23.60
   2  14  -2  243.58   22.60
   2  14  -2  230.98   24.10
   2  14  -2  278.07   21.70
   2  14  -2  256.57   22.00
   2  14  -2  200.68   23.20
  -2 -14   2  273.47   25.10
  -2 -14   2  245.48   22.60
   1  14  -2  452.35   44.80
   1  14  -2  613.34   43.50
   1  14  -2  542.35   45.80
   1  14  -2  579.44   46.10
   1  14  -2  546.55   43.20
   1  14  -2  589.34   45.30
   1  14  -2  525.95   44.00
  -1 -14   2  556.44   44.30
  -1 -14   2  559.74   46.30
   0  14  -2  329.87   28.60
   0  14  -2  339.37   34.00
   0  14  -2  353.76   30.20
   0  14  -2  354.96   29.90
   0  14  -2  317.97   29.50
   0 -14   2  327.17   31.00
   0 -14   2  367.76   32.00
   0 -14   2  368.76   28.10
  -1  14  -2  455.35   46.50
  -1  14  -2  560.54   42.90
  -1  14  -2  545.75   41.50
  -1  14  -2  427.36   41.80
  -1  14  -2  515.95   42.70
  -1  14  -2  575.64   42.00
   1 -14   2  544.55   40.30
   1 -14   2  519.55   43.70
   1 -14   2  522.35   39.30
   1 -14   2  481.45   38.20
   1 -14   2  554.14   44.70
  -2  14  -2   71.79   10.30
  -2  14  -2   65.99   10.80
  -2  14  -2   69.29   18.40
  -2  14  -2   82.29   11.30
  -2  14  -2   88.79   12.60
  -2  14  -2   64.99   11.20
   2 -14   2   68.99    8.90
   2 -14   2   49.30   15.70
   2 -14   2   66.69    9.60
   2 -14   2   67.29    8.20
   2 -14   2   64.39   11.10
   2 -14   2   82.19    9.70
  -3  14  -2   29.20    7.50
  -3  14  -2   12.60    7.00
  -3  14  -2   17.40   18.00
  -3  14  -2   11.00    6.80
  -3  14  -2   15.70    6.80
  -3  14  -2   16.70    6.30
   3 -14   2   20.90    5.40
   3 -14   2   19.10    5.10
   3 -14   2   30.50   15.70
  -4  14  -2    9.20    6.50
  -4  14  -2   11.10    6.80
  -4  14  -2    9.70    4.10
  -4  14  -2    2.20    5.40
  -4  14  -2   31.10   22.20
  -4  14  -2   -3.90    6.40
  -4  14  -2    9.60    6.60
   4 -14   2    3.10    4.70
   4 -14   2  -20.30   17.40
   4 -14   2    2.20    4.90
   4 -14   2    8.70    4.20
   6  13  -2  144.39   16.00
   6  13  -2  136.29   16.40
   6  13  -2  158.28   17.00
   6  13  -2  140.09   19.40
   6  13  -2  165.78   14.90
   6  13  -2  142.09   15.20
  -6 -13   2  177.48   18.60
   5  13  -2  154.38   15.70
   5  13  -2  128.79   18.40
   5  13  -2  152.18   16.20
   5  13  -2  185.18   15.20
   5  13  -2  192.78   17.70
   5  13  -2  150.08   14.40
   5  13  -2  158.88   16.00
  -5 -13   2  156.58   18.30
   4  13  -2  171.08   15.00
   4  13  -2  158.28   15.40
   4  13  -2  152.98   18.70
   4  13  -2  162.28   15.90
   4  13  -2  129.39   16.60
   4  13  -2  159.98   15.40
   4  13  -2  169.78   16.90
   4  13  -2  159.48   19.40
  -4 -13   2  189.48   18.90
   3  13  -2    5.70    3.70
   3  13  -2    0.10    3.10
   3  13  -2   -0.40    4.40
   3  13  -2    5.00    3.70
   3  13  -2   12.40    8.90
   3  13  -2    4.90    4.60
   3  13  -2    2.10    4.40
  -3 -13   2    4.00    4.40
   2  13  -2  482.75   37.10
   2  13  -2  448.16   35.80
   2  13  -2  383.76   36.20
   2  13  -2  512.05   35.40
   2  13  -2  421.86   37.70
   2  13  -2  404.86   35.70
   2  13  -2  406.16   35.90
  -2 -13   2  469.05   38.00
  -2 -13   2  483.55   36.70
   1  13  -2  350.76   28.30
   1  13  -2  295.47   28.00
   1  13  -2  301.27   29.00
   1  13  -2  311.57   27.40
   1  13  -2  343.97   28.90
   1  13  -2  370.56   27.70
  -1 -13   2  371.66   30.30
   0  13  -2  386.06   31.70
   0  13  -2  340.07   34.30
   0  13  -2  395.66   30.60
   0  13  -2  303.67   32.00
   0  13  -2  384.86   31.40
   0  13  -2  399.36   30.70
   0 -13   2  337.27   27.60
   0 -13   2  365.96   27.70
   0 -13   2  390.56   32.60
   0 -13   2  372.26   29.60
   0 -13   2  355.36   28.40
   0 -13   2  393.46   28.80
   0 -13   2  438.96   33.70
  -1  13  -2   57.29    9.40
  -1  13  -2   61.59    9.50
  -1  13  -2   55.89    9.10
  -1  13  -2   64.19   14.20
  -1  13  -2   74.29    9.50
   1 -13   2   58.99    7.40
   1 -13   2   74.69    8.90
   1 -13   2   68.69    8.20
   1 -13   2   70.29   11.60
   1 -13   2   61.59   12.90
  -2  13  -2 1047.50   84.29
  -2  13  -2  985.40   85.29
  -2  13  -2 1237.58   85.79
  -2  13  -2 1140.59   85.69
  -2  13  -2 1028.70   89.09
  -2  13  -2 1154.98   86.69
   2 -13   2 1072.79   83.59
   2 -13   2 1244.48   88.89
   2 -13   2 1131.09   83.69
   2 -13   2 1219.78   86.89
   2 -13   2 1150.98   82.89
   2 -13   2 1149.39   84.09
  -3  13  -2    5.10    4.50
  -3  13  -2   -1.00    4.90
  -3  13  -2   -3.40    3.60
  -3  13  -2   -2.60    2.40
  -3  13  -2   -2.60    4.30
  -3  13  -2    6.60    5.20
  -3  13  -2   -4.00    4.60
  -3  13  -2    4.90   13.90
   3 -13   2   -4.20    3.30
   3 -13   2    0.10    3.20
   3 -13   2    2.10    3.00
   3 -13   2   -8.80   12.60
  -4  13  -2  110.89   22.00
  -4  13  -2  113.69   14.60
  -4  13  -2   89.79   12.80
  -4  13  -2   87.09   14.00
  -4  13  -2   80.29   12.10
  -4  13  -2  110.89   16.90
   4 -13   2  133.49   22.10
   4 -13   2  107.79   12.00
   4 -13   2  114.69   11.90
   4 -13   2  121.39   12.90
  -5  13  -2  472.25   39.10
  -5  13  -2  503.15   40.50
  -5  13  -2  402.16   38.30
  -5  13  -2  499.85   41.90
  -5  13  -2  471.45   50.39
  -5  13  -2  357.36   35.50
   5 -13   2  445.36   48.50
   5 -13   2  472.85   37.00
   5 -13   2  495.35   37.10
   5 -13   2  516.55   39.10
   7  12  -2   61.09    9.30
   7  12  -2   54.69   14.10
   7  12  -2   37.40   16.50
   7  12  -2   49.99    9.30
   7  12  -2   60.29   10.30
   7  12  -2   51.19    7.80
  -7 -12   2   37.80    8.80
   6  12  -2   19.60   12.40
   6  12  -2   26.30    5.60
   6  12  -2   33.40   10.30
   6  12  -2   24.40    5.80
   6  12  -2   30.40    7.30
   6  12  -2   22.10   16.00
   6  12  -2   33.90    7.70
  -6 -12   2   28.00    7.40
   5  12  -2   16.90    5.80
   5  12  -2   19.70    9.80
   5  12  -2   18.60    5.10
   5  12  -2   18.30    4.40
   5  12  -2   22.00    6.00
   5  12  -2   20.50   10.10
   5  12  -2   18.40    6.10
   5  12  -2   22.00    4.80
  -5 -12   2   21.50    7.20
   4  12  -2  529.35   48.60
   4  12  -2  490.85   44.50
   4  12  -2  608.24   45.50
   4  12  -2  652.23   45.00
   4  12  -2  546.35   46.00
   4  12  -2  602.24   45.50
   4  12  -2  648.14   47.00
  -4 -12   2  603.84   47.70
   3  12  -2    3.90    3.90
   3  12  -2   11.40    4.00
   3  12  -2   13.00    4.30
   3  12  -2    8.20    3.50
   3  12  -2    7.20    8.50
   3  12  -2    5.70    3.50
   3  12  -2   10.40    4.70
  -3 -12   2    7.80    4.30
  -3 -12   2   12.80    7.10
   2  12  -2    3.60    3.70
   2  12  -2    9.70    4.10
   2  12  -2   10.40    4.40
   2  12  -2   19.10    4.60
   2  12  -2    7.20    4.40
   2  12  -2    9.10    8.60
  -2 -12   2   10.80    5.40
  -2 -12   2   10.70    6.90
   1  12  -2  348.27   28.50
   1  12  -2  328.87   27.30
   1  12  -2  305.97   28.80
   1  12  -2  306.07   28.00
   1  12  -2  334.87   28.00
   1  12  -2  314.97   30.50
  -1 -12   2  342.77   25.80
  -1 -12   2  348.57   25.20
  -1 -12   2  343.47   29.50
  -1 -12   2  333.47   29.30
  -1 -12   2  341.57   26.00
  -1 -12   2  364.26   27.10
   0  12  -2  816.52   65.19
   0  12  -2  832.32   63.79
   0  12  -2  854.11   67.39
   0  12  -2  855.41   65.09
   0  12  -2  859.91   64.99
   0  12  -2  785.22   64.69
   0 -12   2  875.91   65.99
   0 -12   2  848.02   62.69
   0 -12   2  883.31   63.39
   0 -12   2  839.82   65.99
   0 -12   2  869.11   62.09
  -1  12  -2   73.09   10.30
  -1  12  -2   71.99    9.20
  -1  12  -2   68.89    9.70
  -1  12  -2   79.69   14.10
  -1  12  -2   66.99    9.90
  -1  12  -2   85.79    9.70
   1 -12   2   78.49    7.90
   1 -12   2   73.69    7.80
   1 -12   2   88.69    8.60
   1 -12   2   54.99    9.60
   1 -12   2   86.29   13.80
   1 -12   2   66.79    9.30
   1 -12   2   72.79    8.40
  -2  12  -2   27.90    6.00
  -2  12  -2   39.50    7.20
  -2  12  -2   29.20    3.70
  -2  12  -2   38.70   13.00
  -2  12  -2   27.00    6.90
  -2  12  -2   23.50    5.70
  -2  12  -2   30.70    7.10
   2 -12   2   31.10    5.10
   2 -12   2   37.10    5.90
   2 -12   2   25.30    5.80
   2 -12   2   17.80    5.90
   2 -12   2   30.60    5.30
   2 -12   2   38.90   11.50
   2 -12   2   38.40    6.50
  -3  12  -2   78.49   10.00
  -3  12  -2  111.49   12.80
  -3  12  -2   96.69   13.00
  -3  12  -2  109.79   14.10
  -3  12  -2   93.59   12.70
  -3  12  -2  103.49   11.80
  -3  12  -2  125.79   20.00
  -3  12  -2   92.99    9.30
   3 -12   2  131.29   19.70
   3 -12   2  118.29   12.10
   3 -12   2  104.89   10.80
   3 -12   2  112.79   11.00
   3 -12   2  111.39   12.00
   3 -12   2  108.79   11.80
  -4  12  -2  296.77   25.00
  -4  12  -2  293.27   34.00
  -4  12  -2  318.87   29.30
  -4  12  -2  353.16   28.50
  -4  12  -2  316.47   27.60
  -4  12  -2  296.87   26.90
  -4  12  -2  274.47   28.30
   4 -12   2  316.27   25.80
   4 -12   2  321.17   25.90
   4 -12   2  330.37   27.40
   4 -12   2  292.57   34.10
  -5  12  -2   10.80    7.30
  -5  12  -2    8.20    6.20
  -5  12  -2   18.00    4.60
  -5  12  -2   14.80    6.00
  -5  12  -2    4.10   15.10
  -5  12  -2   16.70    6.80
  -5  12  -2   13.80    6.00
   5 -12   2   12.50    4.50
   5 -12   2   22.70   15.60
  -6  12  -2    9.00    7.90
  -6  12  -2    5.20    6.00
  -6  12  -2   -0.80    6.70
  -6  12  -2    4.90    5.70
  -6  12  -2    2.80    4.80
  -6  12  -2  -15.60   17.20
  -6  12  -2   -2.30    4.80
   6 -12   2    6.60   20.40
   6 -12   2    8.50    4.20
   6 -12   2   -3.30    4.50
  -7  12  -2   82.39   14.60
   8  11  -2   48.70    8.10
   8  11  -2   36.30   25.90
   8  11  -2   47.40    8.50
   8  11  -2   72.09   11.50
   8  11  -2   43.10    9.80
   8  11  -2   54.79   10.40
  -8 -11   2   45.90    9.80
  -8 -11   2   44.70    6.70
  -8 -11   2   55.19    8.60
   7  11  -2   -0.30    3.90
   7  11  -2    0.70   11.90
   7  11  -2    2.30    5.20
   7  11  -2   -5.40    3.20
   7  11  -2    0.50    3.50
   7  11  -2   -1.50    4.90
  -7 -11   2    0.30    3.90
  -7 -11   2    2.30    3.30
  -7 -11   2   -2.90    3.90
   6  11  -2  277.97   26.90
   6  11  -2  273.17   23.20
   6  11  -2  235.88   26.80
   6  11  -2  241.28   22.90
   6  11  -2  286.17   21.40
   6  11  -2  261.87   22.60
   6  11  -2  231.58   21.70
  -6 -11   2  257.77   23.70
  -6 -11   2  243.38   20.50
  -6 -11   2  244.48   20.50
  -6 -11   2  223.68   19.70
  -6 -11   2  242.48   19.50
   5  11  -2   18.00    9.10
   5  11  -2    2.90    3.80
   5  11  -2    3.50    3.60
   5  11  -2    1.90    8.70
   5  11  -2    6.30    3.60
   5  11  -2    2.50    4.50
   5  11  -2    7.10    3.30
  -5 -11   2    8.70    2.40
  -5 -11   2    6.60    2.90
  -5 -11   2    2.40    4.10
  -5 -11   2    8.40    2.90
  -5 -11   2    3.30    3.10
   4  11  -2   60.59    8.20
   4  11  -2   64.99    7.40
   4  11  -2   57.29    7.40
   4  11  -2   46.70   10.90
   4  11  -2   61.99    7.90
  -4 -11   2   65.29   10.50
  -4 -11   2   59.09    6.30
  -4 -11   2   59.59    6.40
  -4 -11   2   52.99    5.70
  -4 -11   2   54.79    5.50
   3  11  -2  323.07   25.90
   3  11  -2  300.57   25.60
   3  11  -2  316.47   26.40
   3  11  -2  324.27   26.00
   3  11  -2  283.67   26.20
   3  11  -2  287.97   28.20
   3  11  -2  333.67   25.10
  -3 -11   2  298.07   23.20
  -3 -11   2  309.37   27.20
  -3 -11   2  301.07   27.20
  -3 -11   2  322.57   24.30
  -3 -11   2  325.47   24.00
   2  11  -2 1698.73  127.49
   2  11  -2 1584.54  128.19
   2  11  -2 1839.12  127.29
   2  11  -2 1872.81  128.19
   2  11  -2 1660.33  128.19
   2  11  -2 1711.33  129.69
   2  11  -2 1712.73  128.39
  -2 -11   2 1878.21  129.69
  -2 -11   2 1824.02  128.99
  -2 -11   2 1602.34  125.39
  -2 -11   2 1818.42  125.69
  -2 -11   2 1741.23  126.19
  -2 -11   2 1743.73  126.39
   1  11  -2    2.80    2.80
   1  11  -2   -0.50    2.80
   1  11  -2    0.50    3.10
   1  11  -2    6.80    3.70
   1  11  -2    2.70    3.20
   1  11  -2    2.50    3.10
   1  11  -2   -5.10    6.60
  -1 -11   2    2.70    1.80
  -1 -11   2    4.20    2.10
  -1 -11   2    0.50    1.80
  -1 -11   2    1.40    3.90
  -1 -11   2    3.90    2.10
  -1 -11   2    8.40    6.20
   0  11  -2   41.20   10.30
   0  11  -2   38.80    7.10
   0  11  -2   35.20    6.60
   0  11  -2   38.60    6.90
   0  11  -2   31.80    5.90
   0  11  -2   34.50    5.90
   0 -11   2   43.50    5.90
   0 -11   2   31.10    6.70
   0 -11   2   40.40    8.80
   0 -11   2   34.30    5.30
   0 -11   2   35.20    4.70
   0 -11   2   42.10    5.10
  -1  11  -2   40.70   10.70
  -1  11  -2   50.39    8.00
  -1  11  -2   54.99    7.40
  -1  11  -2   44.30    7.40
  -1  11  -2   49.80    8.10
  -1  11  -2   48.50    8.10
   1 -11   2   42.30    7.00
   1 -11   2   60.49    7.10
   1 -11   2   84.49   11.90
   1 -11   2   46.00    6.50
   1 -11   2   49.10    9.30
   1 -11   2   41.20    5.80
   1 -11   2   40.80    6.30
  -2  11  -2 1696.03  121.59
  -2  11  -2 1567.24  121.79
  -2  11  -2 1593.74  118.39
  -2  11  -2 1488.55  120.39
  -2  11  -2 1675.63  122.59
  -2  11  -2 1662.13  121.39
  -2  11  -2 1673.83  125.39
   2 -11   2 1802.72  124.89
   2 -11   2 1705.33  122.19
   2 -11   2 1636.64  119.79
   2 -11   2 1518.25  120.59
   2 -11   2 1779.12  119.89
   2 -11   2 1749.32  121.09
   2 -11   2 1492.95  120.29
  -3  11  -2   10.70    5.00
  -3  11  -2    7.90    3.80
  -3  11  -2    8.00    2.80
  -3  11  -2   12.30    5.40
  -3  11  -2    9.80    4.90
  -3  11  -2   11.90    3.20
  -3  11  -2    6.10    3.50
   3 -11   2    7.80    4.50
   3 -11   2    9.80    4.00
   3 -11   2    8.80    3.20
   3 -11   2    5.00    3.40
   3 -11   2    7.20    9.70
   3 -11   2    7.70    2.90
  -4  11  -2   42.80    6.50
  -4  11  -2   37.60    7.70
  -4  11  -2   37.90    8.00
  -4  11  -2   25.20    7.40
  -4  11  -2   38.40   14.90
  -4  11  -2   35.50    8.50
  -4  11  -2   38.50    7.50
   4 -11   2   57.59    9.30
   4 -11   2   38.20    6.10
   4 -11   2   30.30    6.30
   4 -11   2   38.00    7.00
   4 -11   2   48.10    8.40
   4 -11   2   22.80   12.40
  -5  11  -2  158.88   16.40
  -5  11  -2  122.99   14.30
  -5  11  -2  139.09   17.10
  -5  11  -2  132.69   14.70
  -5  11  -2  112.49   12.60
  -5  11  -2  123.59   16.40
  -5  11  -2  120.49   24.10
   5 -11   2  139.59   22.50
   5 -11   2  135.99   14.00
   5 -11   2  138.89   13.10
   5 -11   2  140.09   15.20
  -6  11  -2  320.27   27.60
  -6  11  -2  273.17   36.50
  -6  11  -2  327.37   30.60
  -6  11  -2  301.17   27.50
  -6  11  -2  239.98   25.00
  -6  11  -2  246.98   28.70
  -6  11  -2  313.87   28.60
   6 -11   2  324.37   25.60
   6 -11   2  335.87   26.50
   6 -11   2  341.77   28.40
   6 -11   2  268.67   35.90
  -7  11  -2    9.50   19.60
  -7  11  -2    6.50    5.20
  -7  11  -2   -1.20    8.00
  -7  11  -2   -7.50    7.00
  -7  11  -2    5.40    7.20
  -7  11  -2   10.80    8.20
  -7  11  -2    2.60    5.40
   7 -11   2    5.10    5.10
   7 -11   2    2.80    5.40
   7 -11   2    0.30   18.30
   9  10  -2    1.60    7.50
   9  10  -2   -1.70    3.90
   9  10  -2    2.70    4.60
   9  10  -2   -2.20    6.90
   9  10  -2    4.60    4.30
   9  10  -2    2.20   16.40
  -9 -10   2    1.50    5.40
  -9 -10   2   -0.50    5.30
  -9 -10   2    1.30    5.10
  -9 -10   2    6.20    5.90
   8  10  -2  234.98   21.70
   8  10  -2  201.98   18.00
   8  10  -2  191.88   21.60
   8  10  -2  219.58   20.50
   8  10  -2  222.88   21.20
   8  10  -2  216.68   27.20
   8  10  -2  246.98   19.80
  -8 -10   2  205.88   19.90
  -8 -10   2  217.08   21.30
  -8 -10   2  215.08   18.80
  -8 -10   2  212.28   18.50
  -8 -10   2  197.08   21.50
   7  10  -2    4.10    3.60
   7  10  -2    2.80   11.20
   7  10  -2    1.30    3.40
   7  10  -2    7.30    5.00
   7  10  -2    2.90    3.70
   7  10  -2    0.90   11.10
   7  10  -2    0.40    2.20
   7  10  -2    8.40    5.20
  -7 -10   2    3.50    2.90
  -7 -10   2    5.70    3.90
  -7 -10   2    3.30    3.50
  -7 -10   2    2.20    4.70
   6  10  -2   16.40    9.30
   6  10  -2   21.50    5.50
   6  10  -2   17.60    5.30
   6  10  -2   17.80    4.40
   6  10  -2   21.70    3.30
   6  10  -2   31.00   10.70
   6  10  -2    8.40    5.20
   6  10  -2   18.60    5.70
  -6 -10   2    8.10    4.70
  -6 -10   2   15.50    3.60
  -6 -10   2   18.30    4.70
  -6 -10   2   16.10    3.70
   5  10  -2   18.20    5.30
   5  10  -2   24.20    4.70
   5  10  -2   25.50    6.20
   5  10  -2   28.90    9.30
   5  10  -2   29.80    5.70
   5  10  -2   16.90    5.40
   5  10  -2   23.90    9.40
  -5 -10   2   22.00    4.40
  -5 -10   2   21.00    3.90
  -5 -10   2   29.40    7.50
  -5 -10   2   25.50    4.70
   4  10  -2 1424.26  107.79
   4  10  -2 1363.86  104.89
   4  10  -2 1322.67  105.69
   4  10  -2 1480.65  105.99
   4  10  -2 1373.56  106.49
   4  10  -2 1495.55  105.29
  -4 -10   2 1338.27  103.99
  -4 -10   2 1518.95  107.79
  -4 -10   2 1534.75  105.19
  -4 -10   2 1378.56  104.69
  -4 -10   2 1543.95  107.69
  -4 -10   2 1500.75  104.19
   3  10  -2  125.29   13.60
   3  10  -2  138.89   13.80
   3  10  -2  166.38   14.90
   3  10  -2  178.98   13.80
   3  10  -2  142.09   14.60
   3  10  -2  163.58   14.40
   3  10  -2  159.68   17.10
  -3 -10   2  141.09   12.70
  -3 -10   2  155.58   16.30
  -3 -10   2  140.69   12.30
  -3 -10   2  172.28   15.80
  -3 -10   2  173.18   14.60
  -3 -10   2  148.79   12.10
   2  10  -2 2243.58  166.18
   2  10  -2 2358.36  165.58
   2  10  -2 2250.27  166.88
   2  10  -2 2185.38  164.58
   2  10  -2 2460.85  165.28
   2  10  -2 2366.46  164.38
   2  10  -2 2174.08  165.48
  -2 -10   2 2407.26  166.28
  -2 -10   2 2329.87  166.28
  -2 -10   2 1951.00  163.38
  -2 -10   2 2193.18  163.18
  -2 -10   2 2549.65  164.28
  -2 -10   2 2042.90  162.88
   1  10  -2    4.40    2.90
   1  10  -2    5.10    2.90
   1  10  -2   19.80    7.10
   1  10  -2    4.00    2.90
   1  10  -2    3.40    2.60
  -1 -10   2    5.70    2.20
  -1 -10   2    4.40    1.90
  -1 -10   2    4.70    1.90
  -1 -10   2   -1.70    5.10
  -1 -10   2    5.60    3.10
  -1 -10   2    3.10    2.10
  -1 -10   2   12.30    4.80
   0  10  -2  660.73   50.79
   0  10  -2  663.53   49.90
   0  10  -2  711.93   50.99
   0  10  -2  684.33   53.19
   0  10  -2  723.83   50.29
   0  10  -2  599.44   50.49
   0 -10   2  729.43   52.49
   0 -10   2  633.34   50.29
   0 -10   2  599.94   48.60
   0 -10   2  655.43   49.30
   0 -10   2  696.33   49.90
   0 -10   2  661.53   49.00
   0 -10   2  609.44   49.20
   0 -10   2  661.03   51.29
  -1  10  -2 1068.39   76.49
  -1  10  -2  880.41   74.29
  -1  10  -2 1004.60   75.29
  -1  10  -2 1044.70   74.99
  -1  10  -2 1036.60   76.09
  -1  10  -2 1103.29   79.19
  -1  10  -2 1077.19   75.79
   1 -10   2 1027.50   74.19
   1 -10   2  941.51   74.99
   1 -10   2  889.11   74.39
   1 -10   2 1053.39   76.29
   1 -10   2 1074.69   75.29
   1 -10   2  937.21   73.79
   1 -10   2 1064.59   78.09
   1 -10   2  992.20   74.09
  -2  10  -2    3.20    3.20
  -2  10  -2    1.10    3.20
  -2  10  -2    3.90    2.20
  -2  10  -2    2.90    1.70
  -2  10  -2    4.40    3.00
  -2  10  -2    2.20    3.10
  -2  10  -2   -1.80    8.70
   2 -10   2    3.60    2.30
   2 -10   2    3.70    2.60
   2 -10   2    4.50    3.00
   2 -10   2    0.60    2.00
   2 -10   2    3.60    3.60
   2 -10   2    3.40    2.50
   2 -10   2    4.20    2.90
  -3  10  -2  109.09   11.40
  -3  10  -2  100.19    9.60
  -3  10  -2  103.89   11.50
  -3  10  -2   98.89   12.50
  -3  10  -2  111.99   12.20
  -3  10  -2  128.09   13.70
  -3  10  -2  112.19   17.40
  -3  10  -2   80.99    9.20
   3 -10   2  107.89   12.10
   3 -10   2  117.09   11.50
   3 -10   2  125.19   12.30
   3 -10   2  114.19   11.10
   3 -10   2   96.99   11.40
   3 -10   2  123.79   17.00
   3 -10   2  108.09   10.30
  -4  10  -2 2525.15  189.38
  -4  10  -2 2543.85  187.28
  -4  10  -2 2608.84  188.18
  -4  10  -2 2556.34  187.48
  -4  10  -2 2385.06  188.48
  -4  10  -2 2585.34  192.78
   4 -10   2 2786.22  188.08
   4 -10   2 2462.65  185.78
   4 -10   2 2634.04  192.38
  -5  10  -2  146.99   16.00
  -5  10  -2  113.49   15.70
  -5  10  -2  144.99   23.00
  -5  10  -2  137.59   16.80
  -5  10  -2  122.69   14.50
  -5  10  -2  123.89   13.00
  -5  10  -2  148.79   14.80
   5 -10   2  152.08   14.40
   5 -10   2  165.68   15.90
   5 -10   2  138.49   15.50
   5 -10   2  165.38   14.90
   5 -10   2  119.09   21.10
   5 -10   2  130.19   13.10
   5 -10   2  161.58   19.20
  -6  10  -2   91.99   12.70
  -6  10  -2   63.49    9.40
  -6  10  -2   78.89   10.70
  -6  10  -2   55.19   10.90
  -6  10  -2   78.99   13.20
  -6  10  -2   84.29   19.90
  -6  10  -2   70.89   11.40
   6 -10   2   68.89   10.00
   6 -10   2   76.09   11.40
   6 -10   2   88.19   19.10
   6 -10   2   84.99   10.80
  -7  10  -2  174.78   19.00
  -7  10  -2  207.88   20.40
  -7  10  -2  183.88   31.60
  -7  10  -2  187.38   21.10
  -7  10  -2  263.37   25.50
  -7  10  -2  219.28   22.50
  -7  10  -2  145.89   22.30
   7 -10   2  203.28   31.20
   7 -10   2  233.68   21.80
   7 -10   2  242.88   20.40
  -8  10  -2  469.15   36.60
  -8  10  -2  322.47   34.00
  -8  10  -2  297.27   35.00
  -8  10  -2  362.36   32.90
  -8  10  -2  444.96   38.40
  -8  10  -2  303.77   46.00
   8 -10   2  371.46   47.30
   8 -10   2  418.56   34.90
   8 -10   2  366.36   32.30
  10   9  -2  401.76   49.40
  10   9  -2  594.84   40.70
  10   9  -2  492.15   41.30
  10   9  -2  402.76   41.40
 -10  -9   2  531.55   42.80
 -10  -9   2  479.15   39.60
 -10  -9   2  482.15   40.40
 -10  -9   2  473.75   41.10
   9   9  -2  122.29   12.90
   9   9  -2  111.99   11.70
   9   9  -2  130.89   14.30
   9   9  -2   92.89   15.70
   9   9  -2   91.89   20.90
   9   9  -2  116.89   14.70
  -9  -9   2  112.49   12.50
  -9  -9   2  102.59   14.50
  -9  -9   2  117.89   13.60
  -9  -9   2  113.79   14.90
   8   9  -2  128.69   23.10
   8   9  -2  133.69   18.00
   8   9  -2  148.99   17.10
   8   9  -2  181.28   23.30
   8   9  -2  177.18   15.70
   8   9  -2  177.28   16.80
   8   9  -2  166.08   14.50
  -8  -9   2  147.59   16.60
  -8  -9   2  166.58   17.20
  -8  -9   2  159.48   14.90
  -8  -9   2  176.18   15.80
  -8  -9   2  157.28   16.70
   7   9  -2  597.34   56.29
   7   9  -2  659.03   50.29
   7   9  -2  774.42   53.59
   7   9  -2  680.43   51.49
   7   9  -2  627.24   53.89
   7   9  -2  713.23   52.69
   7   9  -2  668.93   55.89
   7   9  -2  653.43   52.79
  -7  -9   2  703.93   51.39
  -7  -9   2  625.34   52.89
  -7  -9   2  697.63   51.19
  -7  -9   2  615.54   50.79
  -7  -9   2  727.53   52.79
   6   9  -2  346.17   27.70
   6   9  -2  354.86   29.00
   6   9  -2  321.07   28.60
   6   9  -2  348.57   28.50
   6   9  -2  326.07   29.50
   6   9  -2  352.36   29.10
  -6  -9   2  380.46   26.90
  -6  -9   2  322.87   27.90
  -6  -9   2  363.56   29.70
  -6  -9   2  352.36   27.30
  -6  -9   2  344.57   28.40
   5   9  -2  393.16   29.70
   5   9  -2  375.76   27.30
   5   9  -2  363.16   28.60
   5   9  -2  369.26   29.70
   5   9  -2  346.87   32.10
   5   9  -2  398.06   30.20
   5   9  -2  325.37   30.10
  -5  -9   2  371.86   29.10
  -5  -9   2  354.66   31.50
  -5  -9   2  328.97   27.80
  -5  -9   2  349.96   28.70
  -5  -9   2  390.56   28.20
   4   9  -2   69.29    9.20
   4   9  -2   70.99    6.00
   4   9  -2   84.29    7.90
   4   9  -2   69.29    8.60
   4   9  -2   74.09    7.50
   4   9  -2   70.99    8.60
   4   9  -2   63.19    7.50
   4   9  -2   85.79   12.00
   4   9  -2   68.69    8.00
  -4  -9   2   66.69    7.40
  -4  -9   2   68.59   10.90
  -4  -9   2   78.29    7.00
  -4  -9   2   87.69   11.20
  -4  -9   2   67.49    7.00
   3   9  -2  215.28   22.60
   3   9  -2  235.08   18.60
   3   9  -2  239.48   21.90
   3   9  -2  225.28   19.60
   3   9  -2  203.78   18.80
   3   9  -2  268.37   19.70
   3   9  -2  256.27   19.50
  -3  -9   2  218.78   17.60
  -3  -9   2  207.78   18.10
  -3  -9   2  229.08   20.40
  -3  -9   2  221.28   17.90
  -3  -9   2  252.67   21.30
   2   9  -2 1076.29   77.79
   2   9  -2 1097.79   80.09
   2   9  -2 1141.89   78.19
   2   9  -2 1082.69   78.19
   2   9  -2 1069.89   77.29
   2   9  -2 1100.09   78.39
   2   9  -2  963.50   76.69
   2   9  -2  988.80   78.59
  -2  -9   2 1008.00   76.29
  -2  -9   2 1088.19   79.29
  -2  -9   2 1020.80   78.79
  -2  -9   2 1008.60   76.49
   1   9  -2  187.28   15.40
   1   9  -2  194.18   16.20
   1   9  -2  184.28   15.90
   1   9  -2  155.58   17.70
   1   9  -2  193.38   15.40
   1   9  -2  176.28   16.30
  -1  -9   2  161.68   14.40
  -1  -9   2  183.08   14.80
  -1  -9   2  196.98   16.90
  -1  -9   2  170.28   14.20
  -1  -9   2  186.68   17.40
   0   9  -2   73.59    8.80
   0   9  -2   82.79   12.10
   0   9  -2   88.09    8.80
   0   9  -2   76.39    8.20
   0   9  -2   80.59    8.90
   0   9  -2   82.69    8.40
   0   9  -2   82.29    9.00
   0  -9   2   86.99    8.60
   0  -9   2   74.69   11.00
   0  -9   2   77.29    7.90
   0  -9   2   68.49    8.20
   0  -9   2   81.99    7.60
   0  -9   2   84.09    9.50
   0  -9   2   85.79    7.80
   0  -9   2   69.59    7.20
  -1   9  -2  571.34   42.50
  -1   9  -2  529.05   39.20
  -1   9  -2  551.84   41.70
  -1   9  -2  550.24   44.80
  -1   9  -2  544.45   41.10
  -1   9  -2  522.45   40.80
  -1   9  -2  564.04   42.30
  -1   9  -2  535.95   41.40
   1  -9   2  586.34   46.20
   1  -9   2  520.85   40.50
   1  -9   2  514.15   40.30
   1  -9   2  532.35   40.40
   1  -9   2  515.25   41.10
   1  -9   2  517.75   42.00
   1  -9   2  531.05   41.30
   1  -9   2  548.45   41.10
  -2   9  -2  990.50   70.69
  -2   9  -2 1036.20   75.29
  -2   9  -2  889.21   71.39
  -2   9  -2  837.82   69.19
  -2   9  -2  941.51   68.89
  -2   9  -2  970.10   71.09
  -2   9  -2 1070.49   72.49
  -2   9  -2  969.30   70.99
   2  -9   2 1005.70   74.29
   2  -9   2  924.71   69.49
   2  -9   2  888.91   70.59
   2  -9   2  987.20   71.09
   2  -9   2  885.41   69.79
   2  -9   2  890.41   70.29
   2  -9   2  981.40   71.39
  -3   9  -2  179.28   16.70
  -3   9  -2  213.28   17.40
  -3   9  -2  216.08   20.00
  -3   9  -2  219.98   19.00
  -3   9  -2  216.88   19.00
  -3   9  -2  224.18   20.70
  -3   9  -2  256.57   25.00
  -3   9  -2  223.28   19.70
   3  -9   2  253.07   23.90
   3  -9   2  197.88   18.90
   3  -9   2  221.58   19.40
   3  -9   2  235.18   18.70
   3  -9   2  219.28   19.30
   3  -9   2  218.08   17.70
  -4   9  -2  178.48   22.90
  -4   9  -2  135.49   14.70
  -4   9  -2  152.68   16.00
  -4   9  -2  149.79   13.50
  -4   9  -2  178.38   15.40
  -4   9  -2  127.79   15.60
  -4   9  -2  150.88   16.60
   4  -9   2  135.09   14.00
   4  -9   2  182.98   16.10
   4  -9   2  174.18   22.50
   4  -9   2  152.08   15.40
   4  -9   2  164.58   14.50
  -5   9  -2  132.49   15.90
  -5   9  -2  119.39   14.00
  -5   9  -2  129.29   13.80
  -5   9  -2  147.59   21.90
  -5   9  -2  133.09   17.10
  -5   9  -2  137.39   14.90
  -5   9  -2  139.59   12.70
   5  -9   2  154.68   15.20
   5  -9   2  113.29   13.50
   5  -9   2  117.29   12.90
   5  -9   2  142.79   24.40
   5  -9   2  153.58   13.80
  -6   9  -2   82.69   11.40
  -6   9  -2   62.19   17.40
  -6   9  -2   54.99   11.30
  -6   9  -2   87.69   11.30
  -6   9  -2   67.39    9.40
  -6   9  -2   62.39   10.90
   6  -9   2   50.39    9.30
   6  -9   2   81.89   12.30
   6  -9   2   70.49    9.80
   6  -9   2   76.59   18.00
   6  -9   2   75.69    9.70
   6  -9   2   60.09   10.80
  -7   9  -2  425.16   33.60
  -7   9  -2  419.86   36.90
  -7   9  -2  343.87   42.10
  -7   9  -2  316.07   33.10
  -7   9  -2  322.47   34.50
  -7   9  -2  396.46   34.70
   7  -9   2  435.06   33.10
   7  -9   2  416.76   43.00
   7  -9   2  433.26   34.80
  -8   9  -2   55.99   23.10
  -8   9  -2   38.50   11.30
  -8   9  -2   55.49   10.70
  -8   9  -2   73.59   13.20
  -8   9  -2   55.39   12.20
   8  -9   2   57.99   10.90
   8  -9   2   56.69   10.80
   8  -9   2   58.09   22.10
  -9   9  -2   -6.30    7.50
  -9   9  -2  -17.20   23.90
  -9   9  -2    3.20   10.00
  -9   9  -2   -0.10    7.90
   9  -9   2    6.90    6.80
   9  -9   2   -9.60   17.80
   9  -9   2   10.50    6.50
  10   8  -2   40.90   10.90
  10   8  -2   54.19    8.20
  10   8  -2   54.69    8.90
  10   8  -2   37.10   11.20
  10   8  -2   56.89   10.70
  10   8  -2   46.20   20.50
 -10  -8   2   46.40    9.60
 -10  -8   2   48.70    9.40
 -10  -8   2   72.59   13.10
 -10  -8   2   42.80    8.60
   9   8  -2   52.59    9.00
   9   8  -2   61.69    8.90
   9   8  -2   59.59   17.10
   9   8  -2   52.49    9.80
   9   8  -2   70.99    8.50
   9   8  -2   33.80    9.80
   9   8  -2   57.99   17.10
  -9  -8   2   62.49   10.60
  -9  -8   2   59.69    9.10
  -9  -8   2   67.69   11.90
  -9  -8   2   67.39    8.60
   8   8  -2  101.09   13.50
   8   8  -2  107.99   12.10
   8   8  -2   88.29   14.20
   8   8  -2   74.09   17.20
   8   8  -2  105.99   10.30
   8   8  -2  109.69   11.20
   8   8  -2   98.99   17.10
  -8  -8   2  106.19   13.00
  -8  -8   2  112.99   14.50
  -8  -8   2   90.69   10.50
  -8  -8   2  107.49   11.70
  -8  -8   2   92.29   12.00
   7   8  -2  216.58   22.50
   7   8  -2  257.47   21.80
   7   8  -2  225.68   25.50
   7   8  -2  261.67   21.80
   7   8  -2  242.08   19.80
   7   8  -2  244.98   22.10
  -7  -8   2  243.08   20.10
  -7  -8   2  256.97   22.40
  -7  -8   2  243.58   20.50
  -7  -8   2  231.98   21.50
  -7  -8   2  269.47   21.10
  -7  -8   2  223.18   21.80
   6   8  -2   36.00    6.20
   6   8  -2   40.30    9.60
   6   8  -2   44.50    5.40
   6   8  -2   40.40    8.00
   6   8  -2   37.60    5.90
   6   8  -2   27.70    6.20
  -6  -8   2   34.00    5.90
  -6  -8   2   54.79    8.20
  -6  -8   2   52.19    8.80
  -6  -8   2   44.10    5.60
  -6  -8   2   29.00    5.30
  -6  -8   2   33.00    6.20
   5   8  -2  136.69   11.50
   5   8  -2  127.09   12.00
   5   8  -2  112.49   12.10
   5   8  -2  105.49   12.70
   5   8  -2  142.99   15.40
   5   8  -2  130.29   10.30
   5   8  -2  122.09   12.30
  -5  -8   2  117.19   11.10
  -5  -8   2  119.59   10.50
  -5  -8   2  118.09   11.60
  -5  -8   2  139.89   13.20
  -5  -8   2  129.89   12.10
  -5  -8   2  115.39   10.80
   4   8  -2   12.50    2.10
   4   8  -2   13.20    3.00
   4   8  -2   13.40    3.80
   4   8  -2   12.60    3.90
   4   8  -2   11.20    3.10
   4   8  -2   13.70    3.80
   4   8  -2   11.00    2.60
   4   8  -2   15.00    6.00
   4   8  -2   17.30    4.90
  -4  -8   2   14.20    3.60
  -4  -8   2   11.30    2.60
  -4  -8   2   26.60    5.70
  -4  -8   2   13.70    6.20
  -4  -8   2   12.20    3.10
  -4  -8   2   14.60    3.00
   3   8  -2 1311.97   97.99
   3   8  -2 1387.76   97.59
   3   8  -2 1328.57   97.09
   3   8  -2 1257.47   96.29
   3   8  -2 1381.26   97.19
   3   8  -2 1266.67   96.59
   3   8  -2 1377.76   96.49
   3   8  -2 1375.96   99.19
  -3  -8   2 1328.37   96.49
  -3  -8   2 1362.96   98.09
  -3  -8   2 1269.87   98.29
  -3  -8   2 1281.67   96.79
  -3  -8   2 1339.07   95.99
  -3  -8   2 1260.37   95.79
   2   8  -2  872.51   60.69
   2   8  -2  884.91   60.29
   2   8  -2  848.62   62.69
   2   8  -2  795.62   60.59
   2   8  -2  805.42   60.89
   2   8  -2  769.32   59.59
   2   8  -2  890.71   60.89
  -2  -8   2  762.72   59.79
  -2  -8   2  804.52   61.39
  -2  -8   2  816.32   61.99
  -2  -8   2  848.92   60.69
  -2  -8   2  709.93   59.19
  -2  -8   2  801.72   59.59
   1   8  -2  485.55   39.70
   1   8  -2  567.04   39.30
   1   8  -2  542.65   39.80
   1   8  -2  534.65   43.60
   1   8  -2  556.74   39.90
   1   8  -2  511.05   40.00
   1   8  -2  507.35   39.20
  -1  -8   2  484.25   38.50
  -1  -8   2  543.25   38.70
  -1  -8   2  485.55   38.80
  -1  -8   2  527.35   40.90
  -1  -8   2  508.55   39.20
  -1  -8   2  542.75   40.40
  -1  -8   2  480.05   38.20
   0   8  -2 1798.42  129.79
   0   8  -2 1616.74  128.99
   0   8  -2 1774.72  128.89
   0   8  -2 1861.31  129.09
   0   8  -2 1816.92  129.49
   0   8  -2 1837.92  131.79
   0   8  -2 1742.93  129.59
   0  -8   2 1909.41  129.39
   0  -8   2 1750.32  128.79
   0  -8   2 1735.73  130.89
   0  -8   2 1693.03  128.19
   0  -8   2 1782.82  129.19
   0  -8   2 1920.31  130.09
   0  -8   2 1612.94  128.09
   0  -8   2 1773.32  128.39
  -1   8  -2 3522.45  252.97
  -1   8  -2 3492.45  249.78
  -1   8  -2 3666.03  250.17
  -1   8  -2 3478.95  250.87
  -1   8  -2 3534.55  249.48
  -1   8  -2 3584.84  250.77
  -1   8  -2 3327.37  248.08
  -1   8  -2 3586.84  250.17
   1  -8   2 3090.29  248.98
   1  -8   2 3413.36  249.88
   1  -8   2 3460.15  252.37
   1  -8   2 3192.28  249.58
   1  -8   2 3495.65  248.88
   1  -8   2 3627.04  250.37
   1  -8   2 3562.24  250.57
   1  -8   2 3389.06  249.97
  -2   8  -2  359.76   30.40
  -2   8  -2  383.66   27.30
  -2   8  -2  318.87   25.30
  -2   8  -2  340.67   27.60
  -2   8  -2  353.56   28.00
  -2   8  -2  314.77   25.00
  -2   8  -2  322.67   26.60
  -2   8  -2  336.87   26.60
   2  -8   2  282.27   26.40
   2  -8   2  353.16   29.90
   2  -8   2  332.47   26.10
   2  -8   2  347.27   27.10
   2  -8   2  319.37   25.50
   2  -8   2  357.46   27.20
   2  -8   2  321.47   26.20
   2  -8   2  314.47   25.90
  -3   8  -2  593.34   43.60
  -3   8  -2  554.94   46.00
  -3   8  -2  594.04   46.30
  -3   8  -2  585.94   45.50
  -3   8  -2  647.44   49.80
  -3   8  -2  571.84   42.90
  -3   8  -2  601.94   45.10
  -3   8  -2  599.64   46.60
   3  -8   2  640.14   49.40
   3  -8   2  548.95   45.30
   3  -8   2  571.14   44.50
   3  -8   2  633.44   45.40
   3  -8   2  607.54   45.70
   3  -8   2  519.65   44.30
   3  -8   2  518.15   43.60
   3  -8   2  642.44   44.70
  -4   8  -2 2581.54  189.18
  -4   8  -2 2716.53  188.28
  -4   8  -2 2478.05  185.88
  -4   8  -2 2713.63  187.48
  -4   8  -2 2522.85  188.68
  -4   8  -2 2555.24  187.38
  -4   8  -2 2822.12  192.98
   4  -8   2 2411.86  186.78
   4  -8   2 2423.96  186.48
   4  -8   2 2698.63  188.28
   4  -8   2 2619.24  186.78
   4  -8   2 2381.76  187.78
  -5   8  -2  689.13   51.39
  -5   8  -2  691.33   52.39
  -5   8  -2  665.53   57.39
  -5   8  -2  648.64   55.59
  -5   8  -2  643.34   49.99
  -5   8  -2  714.13   53.99
  -5   8  -2  631.94   51.39
   5  -8   2  705.33   52.39
   5  -8   2  609.14   50.79
   5  -8   2  658.23   56.99
   5  -8   2  578.64   50.19
   5  -8   2  738.03   51.19
   5  -8   2  634.54   52.19
  -6   8  -2    2.70    3.00
  -6   8  -2    8.60    5.80
  -6   8  -2   -5.40   11.00
  -6   8  -2    1.50    4.40
  -6   8  -2    3.70    4.10
  -6   8  -2    1.80    3.30
  -6   8  -2    5.50    4.90
   6  -8   2    0.00    5.60
   6  -8   2    3.80    4.40
   6  -8   2   10.90   10.50
   6  -8   2    1.30    3.70
   6  -8   2    3.80    3.80
  -7   8  -2  191.18   19.10
  -7   8  -2  185.18   20.60
  -7   8  -2  183.78   21.40
  -7   8  -2  174.78   19.10
  -7   8  -2  199.68   21.90
  -7   8  -2  158.28   17.30
  -7   8  -2  178.78   27.50
   7  -8   2  218.18   33.30
   7  -8   2  210.78   18.70
   7  -8   2  191.28   17.90
   7  -8   2  217.28   20.50
   7  -8   2  176.48   19.10
  -8   8  -2  101.49   16.30
  -8   8  -2   87.89   15.60
  -8   8  -2   91.89   14.60
  -8   8  -2  107.09   17.30
  -8   8  -2  109.99   13.60
  -8   8  -2  157.78   26.20
   8  -8   2  140.79   14.30
   8  -8   2  113.79   22.70
   8  -8   2  136.79   16.00
  -9   8  -2   33.90   10.40
  -9   8  -2   41.20   10.70
  -9   8  -2   42.30   11.70
  -9   8  -2   -2.30   21.60
   9  -8   2   11.90   17.00
   9  -8   2   22.00   11.00
   9  -8   2   48.10    9.60
  11   7  -2   73.09   16.10
  11   7  -2   93.59   23.60
  11   7  -2   87.79   17.40
  11   7  -2  121.49   15.80
  11   7  -2  136.89   13.90
  11   7  -2  164.78   15.60
 -11  -7   2  161.58   20.70
 -11  -7   2  129.79   15.60
  10   7  -2    6.60    4.40
  10   7  -2    9.70    7.10
  10   7  -2   18.00    9.60
  10   7  -2   10.00   14.40
  10   7  -2    8.70    4.30
  10   7  -2   15.50    5.20
 -10  -7   2   11.00    5.70
 -10  -7   2   13.10    6.90
 -10  -7   2   14.90    8.00
 -10  -7   2   19.10    6.40
   9   7  -2   56.29   16.00
   9   7  -2   58.39    8.80
   9   7  -2   38.20    8.70
   9   7  -2   56.59   10.10
   9   7  -2   17.60   14.10
   9   7  -2   41.40    7.20
  -9  -7   2   52.59    8.30
  -9  -7   2   61.79   10.10
  -9  -7   2   60.49   11.20
  -9  -7   2   43.20    8.20
   8   7  -2   21.80    4.50
   8   7  -2   12.10    9.60
   8   7  -2   22.30    5.20
   8   7  -2   16.90    6.10
   8   7  -2   20.80    6.60
   8   7  -2    3.20   10.70
   8   7  -2   12.60    4.50
  -8  -7   2   19.50    4.70
  -8  -7   2   12.60    5.20
  -8  -7   2   20.00    5.80
  -8  -7   2   22.80    5.60
  -8  -7   2   20.40    6.50
  -8  -7   2   15.40    5.10
   7   7  -2  434.96   37.00
   7   7  -2  473.35   35.90
   7   7  -2  449.56   38.50
   7   7  -2  487.75   35.10
   7   7  -2  428.36   39.90
   7   7  -2  475.95   36.80
  -7  -7   2  425.96   36.70
  -7  -7   2  499.35   38.00
  -7  -7   2  416.76   35.10
  -7  -7   2  453.75   36.70
   6   7  -2 1568.64  118.29
   6   7  -2 1569.54  124.89
   6   7  -2 1644.74  116.29
   6   7  -2 1605.64  116.99
   6   7  -2 1653.23  118.09
   6   7  -2 1489.95  119.09
   6   7  -2 1619.44  120.79
  -6  -7   2 1640.94  118.49
  -6  -7   2 1546.85  116.49
  -6  -7   2 1581.34  117.79
  -6  -7   2 1438.76  116.69
  -6  -7   2 1733.53  118.89
  -6  -7   2 1731.03  117.59
   5   7  -2  407.06   30.00
   5   7  -2  336.27   29.90
   5   7  -2  402.86   29.00
   5   7  -2  351.46   31.50
   5   7  -2  394.96   33.90
   5   7  -2  387.56   33.00
   5   7  -2  377.76   30.80
   5   7  -2  394.86   30.60
  -5  -7   2  385.46   30.40
  -5  -7   2  374.56   29.10
  -5  -7   2  364.56   29.40
  -5  -7   2  424.86   31.30
  -5  -7   2  408.26   30.00
  -5  -7   2  382.76   31.10
   4   7  -2   28.30    4.80
   4   7  -2   45.70    8.10
   4   7  -2   46.50    5.00
   4   7  -2   36.90    4.20
   4   7  -2   37.60    3.90
   4   7  -2   31.10    5.20
   4   7  -2   31.80    5.50
   4   7  -2   37.30    5.00
  -4  -7   2   36.30    4.80
  -4  -7   2   33.60    4.30
  -4  -7   2   37.90    6.00
  -4  -7   2   37.70    3.90
  -4  -7   2   47.20    8.60
   3   7  -2    4.40    2.20
   3   7  -2    5.30    2.40
   3   7  -2    3.80    4.40
   3   7  -2    4.20    1.90
   3   7  -2   18.70    4.30
   3   7  -2    6.00    2.00
   3   7  -2    3.30    2.00
   3   7  -2    3.80    2.20
   3   7  -2    3.60    1.10
  -3  -7   2    6.00    2.20
  -3  -7   2    8.10    3.20
  -3  -7   2    0.60    4.10
  -3  -7   2    5.60    1.70
  -3  -7   2    6.80    2.10
  -3  -7   2    1.30    1.70
   2   7  -2  109.59    9.80
   2   7  -2  115.19   10.90
   2   7  -2  122.19   12.70
   2   7  -2  127.99   12.20
   2   7  -2  130.79   10.90
   2   7  -2  127.69   10.40
   2   7  -2  128.89   10.80
   2   7  -2  118.49   10.70
  -2  -7   2  108.89   10.10
  -2  -7   2  116.19   10.00
  -2  -7   2  100.59   11.90
  -2  -7   2  126.29   10.30
  -2  -7   2  115.79   11.40
  -2  -7   2  112.09   10.50
   1   7  -2 2867.11  196.48
   1   7  -2 2686.13  198.58
   1   7  -2 2670.33  197.18
   1   7  -2 2881.91  197.08
   1   7  -2 2607.64  196.98
   1   7  -2 2831.22  196.98
   1   7  -2 2609.24  196.38
   1   7  -2 2577.44  195.68
   1   7  -2 2889.31  197.28
  -1  -7   2 2785.12  197.38
  -1  -7   2 2781.82  198.08
  -1  -7   2 2626.24  195.88
  -1  -7   2 2617.34  195.78
  -1  -7   2 2631.14  196.28
  -1  -7   2 2726.53  196.68
  -1  -7   2 2810.12  196.08
   0   7  -2  231.08   22.30
   0   7  -2  244.28   20.00
   0   7  -2  250.97   20.30
   0   7  -2  264.37   20.90
   0   7  -2  277.77   20.70
   0   7  -2  276.27   21.00
   0   7  -2  265.37   20.30
   0  -7   2  240.48   20.40
   0  -7   2  233.68   21.90
   0  -7   2  236.98   19.50
   0  -7   2  255.07   20.10
   0  -7   2  235.08   20.10
   0  -7   2  277.17   21.00
   0  -7   2  254.27   19.40
   0  -7   2  250.37   19.80
  -1   7  -2  271.37   22.90
  -1   7  -2  290.57   23.10
  -1   7  -2  271.57   21.70
  -1   7  -2  273.77   22.20
  -1   7  -2  285.67   22.50
  -1   7  -2  281.37   20.70
  -1   7  -2  284.47   22.10
  -1   7  -2  287.77   22.40
  -1   7  -2  298.27   25.20
   1  -7   2  290.67   22.70
   1  -7   2  259.47   22.10
   1  -7   2  267.77   21.80
   1  -7   2  284.17   21.30
   1  -7   2  274.97   22.40
   1  -7   2  318.57   25.20
   1  -7   2  262.07   21.90
   1  -7   2  257.37   22.40
  -2   7  -2  824.82   56.69
  -2   7  -2  784.82   54.09
  -2   7  -2  740.73   55.29
  -2   7  -2  773.02   55.59
  -2   7  -2  711.03   53.79
  -2   7  -2  736.63   55.19
  -2   7  -2  749.23   56.19
  -2   7  -2  739.83   55.19
  -2   7  -2  672.53   57.99
   2  -7   2  720.83   55.29
   2  -7   2  760.02   58.39
   2  -7   2  686.53   54.69
   2  -7   2  745.73   55.69
   2  -7   2  689.33   54.09
   2  -7   2  699.63   56.49
  -3   7  -2 1404.96  112.39
  -3   7  -2 1525.55  110.49
  -3   7  -2 1583.14  116.69
  -3   7  -2 1553.64  112.39
  -3   7  -2 1640.04  114.39
  -3   7  -2 1552.94  112.59
  -3   7  -2 1451.15  111.29
  -3   7  -2 1472.05  113.59
  -3   7  -2 1710.93  113.39
   3  -7   2 1437.86  111.99
   3  -7   2 1461.25  113.09
   3  -7   2 1636.04  113.49
   3  -7   2 1649.83  112.29
   3  -7   2 1435.96  112.19
  -4   7  -2    7.90    4.00
  -4   7  -2   31.30    5.40
  -4   7  -2   11.50    4.50
  -4   7  -2    5.40    3.60
  -4   7  -2   12.40    8.30
  -4   7  -2   13.60    4.70
  -4   7  -2    8.00    2.60
   4  -7   2   10.70    4.10
   4  -7   2    9.10    3.00
   4  -7   2   15.60    4.40
   4  -7   2   15.00    3.90
   4  -7   2   12.40    3.60
   4  -7   2   19.30    7.60
  -5   7  -2 1866.31  134.29
  -5   7  -2 1826.52  130.69
  -5   7  -2 1602.54  128.09
  -5   7  -2 1679.13  127.09
  -5   7  -2 1773.42  129.09
  -5   7  -2 1689.93  129.79
  -5   7  -2 1784.72  128.19
   5  -7   2 1858.61  127.99
   5  -7   2 1739.83  129.19
   5  -7   2 1564.04  128.99
   5  -7   2 1608.04  127.99
   5  -7   2 1761.42  127.59
   5  -7   2 2025.40  135.09
  -6   7  -2   66.99   16.60
  -6   7  -2   66.29    8.90
  -6   7  -2   64.39    9.10
  -6   7  -2   65.79   10.00
  -6   7  -2   57.49    9.70
  -6   7  -2   58.69    9.40
  -6   7  -2   70.29   11.10
   6  -7   2   54.39    8.00
   6  -7   2   61.39   10.50
   6  -7   2   62.99    9.50
   6  -7   2   95.19    9.90
   6  -7   2   59.89   15.30
  -7   7  -2 1834.52  126.69
  -7   7  -2 1701.93  124.79
  -7   7  -2 1527.95  123.59
  -7   7  -2 1786.12  132.89
  -7   7  -2 1568.74  126.79
  -7   7  -2 1484.65  124.69
   7  -7   2 1922.41  124.99
   7  -7   2 1513.85  124.89
   7  -7   2 1727.43  132.79
   7  -7   2 1805.02  126.49
  -8   7  -2  575.34   43.50
  -8   7  -2  538.95   51.49
  -8   7  -2  406.26   44.70
  -8   7  -2  540.05   45.20
  -8   7  -2  418.46   40.90
  -8   7  -2  410.06   39.50
   8  -7   2  503.45   41.10
   8  -7   2  627.74   43.80
   8  -7   2  537.15   49.70
   8  -7   2  489.65   41.90
  -9   7  -2   75.79   13.10
  -9   7  -2   40.90   11.40
  -9   7  -2   52.39   11.30
  -9   7  -2   63.59   19.70
   9  -7   2   52.69   16.30
   9  -7   2   26.40   16.20
   9  -7   2   62.09   10.30
 -10   7  -2   32.30   11.70
 -10   7  -2   36.10   11.40
 -10   7  -2   30.50   10.70
 -10   7  -2   36.40   29.80
  10  -7   2   41.90    9.50
  10  -7   2   54.59   27.10
  10  -7   2   31.50    9.10
  11   6  -2  471.45   49.50
  11   6  -2  632.74   49.70
  11   6  -2  688.13   48.40
  11   6  -2  569.54   58.39
  11   6  -2  568.04   46.60
 -11  -6   2  603.94   51.79
 -11  -6   2  568.74   47.70
 -11  -6   2  608.84   49.20
  10   6  -2   57.49    8.90
  10   6  -2   38.50   10.80
  10   6  -2   50.29   18.90
  10   6  -2   58.39   11.00
  10   6  -2   32.40   14.50
  10   6  -2   58.89   10.90
  10   6  -2   54.59    9.00
 -10  -6   2   56.99    8.80
 -10  -6   2   46.60    9.20
 -10  -6   2   37.60    8.20
 -10  -6   2   56.69   12.20
   9   6  -2  565.84   55.09
   9   6  -2  532.65   50.09
   9   6  -2  642.34   49.20
   9   6  -2  618.04   46.80
   9   6  -2  562.54   49.00
   9   6  -2  613.24   53.39
   9   6  -2  660.53   47.80
  -9  -6   2  598.54   51.59
  -9  -6   2  649.34   48.80
  -9  -6   2  544.85   46.90
  -9  -6   2  672.53   51.09
   8   6  -2  139.79   17.10
   8   6  -2  143.69   26.10
   8   6  -2  168.78   15.00
   8   6  -2  159.68   15.70
   8   6  -2  141.79   16.00
   8   6  -2  161.08   20.80
   8   6  -2  155.68   14.10
  -8  -6   2  150.38   14.40
  -8  -6   2  163.58   17.50
   7   6  -2 2485.85  178.58
   7   6  -2 2521.35  181.78
   7   6  -2 2610.34  177.68
   7   6  -2 2349.26  180.18
   7   6  -2 2380.96  182.98
   7   6  -2 2369.06  178.98
   7   6  -2 2559.94  176.88
  -7  -6   2 2265.07  176.88
  -7  -6   2 2331.67  178.48
  -7  -6   2 2581.84  179.88
  -7  -6   2 2406.66  178.28
   6   6  -2  250.07   23.10
   6   6  -2  272.47   20.30
   6   6  -2  265.17   21.00
   6   6  -2  265.97   21.90
   6   6  -2  247.78   22.10
   6   6  -2  245.38   26.10
   6   6  -2  257.07   24.90
  -6  -6   2  251.67   20.50
  -6  -6   2  257.77   21.50
  -6  -6   2  270.07   23.00
  -6  -6   2  252.07   20.90
  -6  -6   2  244.68   21.80
  -6  -6   2  234.18   21.50
   5   6  -2  166.08   14.00
   5   6  -2  144.59   14.00
   5   6  -2  133.89   13.20
   5   6  -2  139.69   14.60
   5   6  -2  143.39   15.80
   5   6  -2  170.48   13.30
   5   6  -2  107.19   16.40
   5   6  -2  167.98   12.60
  -5  -6   2  158.68   14.60
  -5  -6   2  150.78   13.00
  -5  -6   2  152.28   13.70
  -5  -6   2  152.68   12.70
  -5  -6   2  163.18   13.70
  -5  -6   2  154.78   14.20
   4   6  -2 1360.26   94.29
   4   6  -2 1255.57   95.79
   4   6  -2 1304.17   95.19
   4   6  -2 1359.66   95.79
   4   6  -2 1285.77   94.09
   4   6  -2 1277.07   97.49
   4   6  -2 1439.16   95.29
  -4  -6   2 1222.58   95.39
  -4  -6   2 1321.97   96.19
  -4  -6   2 1380.46   97.99
  -4  -6   2 1228.88   95.89
  -4  -6   2 1306.57   94.39
  -4  -6   2 1228.78   94.69
   3   6  -2 1023.00   73.49
   3   6  -2  856.01   70.69
   3   6  -2 1029.00   71.19
   3   6  -2 1005.60   70.19
   3   6  -2  963.10   71.09
   3   6  -2  917.31   71.69
   3   6  -2 1033.10   71.99
   3   6  -2  942.61   72.49
   3   6  -2 1033.20   71.79
   3   6  -2  982.40   72.39
  -3  -6   2  942.21   71.69
  -3  -6   2  891.01   70.69
  -3  -6   2  980.50   71.39
  -3  -6   2 1041.40   73.39
  -3  -6   2  979.50   70.19
  -3  -6   2  964.00   72.09
  -3  -6   2  979.50   71.09
   2   6  -2  103.89    8.90
   2   6  -2  110.49   10.10
   2   6  -2  114.19    9.60
   2   6  -2  100.99    9.20
   2   6  -2   91.69    8.40
   2   6  -2  108.09    9.40
   2   6  -2  107.79    9.40
   2   6  -2  110.29   11.30
   2   6  -2   97.39   10.40
  -2  -6   2  104.59    9.00
  -2  -6   2  104.49    9.80
  -2  -6   2   97.79    9.30
  -2  -6   2   99.39   10.70
  -2  -6   2  102.09    8.80
  -2  -6   2   93.09    8.40
   1   6  -2 3420.36  241.88
   1   6  -2 3224.98  241.08
   1   6  -2 3500.65  243.88
   1   6  -2 3548.55  242.28
   1   6  -2 3635.44  242.78
   1   6  -2 3168.08  242.28
   1   6  -2 3420.16  242.18
   1   6  -2 3723.33  241.88
  -1  -6   2 3485.45  242.58
  -1  -6   2 3187.68  241.18
  -1  -6   2 3449.16  242.18
  -1  -6   2 3199.78  241.68
  -1  -6   2 3166.28  241.98
  -1  -6   2 3143.59  241.18
  -1  -6   2 3185.78  241.98
  -1  -6   2 3356.46  243.28
   0   6  -2 1086.29   79.19
   0   6  -2 1050.99   80.79
   0   6  -2 1164.68   78.79
   0   6  -2 1097.59   78.79
   0   6  -2 1104.49   78.99
   0   6  -2 1074.59   79.29
   0   6  -2 1050.49   78.59
   0  -6   2 1063.69   78.99
   0  -6   2 1065.49   78.39
   0  -6   2 1076.89   79.09
   0  -6   2 1009.50   78.59
   0  -6   2 1088.99   77.89
   0  -6   2 1023.90   78.19
   0  -6   2 1113.79   80.59
  -1   6  -2 6002.60  428.16
  -1   6  -2 6079.09  428.76
  -1   6  -2 6024.30  431.26
  -1   6  -2 6413.46  428.86
  -1   6  -2 6029.60  428.76
  -1   6  -2 6044.40  429.36
  -1   6  -2 5893.51  428.56
  -1   6  -2 6601.24  429.66
  -1   6  -2 5855.91  427.36
   1  -6   2 5672.93  428.96
   1  -6   2 5694.93  430.66
   1  -6   2 5307.77  428.26
   1  -6   2 5878.81  428.26
   1  -6   2 6301.37  428.96
   1  -6   2 5792.92  428.76
  -2   6  -2 2223.38  159.08
  -2   6  -2 2090.99  159.78
  -2   6  -2 2293.87  160.38
  -2   6  -2 2293.97  159.48
  -2   6  -2 2308.77  162.38
  -2   6  -2 2148.58  158.88
  -2   6  -2 2336.37  157.98
  -2   6  -2 2122.79  158.98
  -2   6  -2 2106.29  157.88
   2  -6   2 2157.68  159.58
   2  -6   2 2368.76  159.28
   2  -6   2 2062.69  161.98
   2  -6   2 2228.18  159.58
   2  -6   2 2176.58  158.78
   2  -6   2 2025.40  158.68
   2  -6   2 2167.18  158.78
  -3   6  -2  218.98   18.50
  -3   6  -2  241.78   17.70
  -3   6  -2  244.68   20.20
  -3   6  -2  248.78   21.10
  -3   6  -2  267.87   24.00
  -3   6  -2  231.28   20.60
  -3   6  -2  225.48   19.60
  -3   6  -2  259.57   20.10
   3  -6   2  247.78   23.30
   3  -6   2  214.68   20.00
   3  -6   2  228.48   19.20
   3  -6   2  241.68   19.50
   3  -6   2  243.98   20.40
   3  -6   2  227.98   19.50
   3  -6   2  240.38   18.50
  -4   6  -2   10.10    3.10
  -4   6  -2   13.70    4.30
  -4   6  -2    9.30    4.10
  -4   6  -2    9.00    3.20
  -4   6  -2    8.50    3.50
  -4   6  -2   11.00    2.90
  -4   6  -2    6.70    3.80
  -4   6  -2    9.80    7.20
   4  -6   2    6.90    2.90
   4  -6   2   18.20    4.20
   4  -6   2    9.50    2.60
   4  -6   2    7.10    2.50
   4  -6   2   19.50    7.40
   4  -6   2   14.10    3.90
   4  -6   2    7.70    2.80
  -5   6  -2  723.13   57.49
  -5   6  -2  678.63   50.79
  -5   6  -2  681.63   52.49
  -5   6  -2  635.94   50.69
  -5   6  -2  740.63   51.79
  -5   6  -2  676.93   53.29
  -5   6  -2  659.33   51.79
  -5   6  -2  678.73   53.79
   5  -6   2  712.33   51.49
   5  -6   2  716.63   52.89
   5  -6   2  663.53   51.79
   5  -6   2  654.33   50.39
   5  -6   2  612.74   50.79
   5  -6   2  643.24   56.59
   5  -6   2  638.24   52.79
  -6   6  -2  429.96   33.90
  -6   6  -2  425.26   35.00
  -6   6  -2  466.55   41.10
  -6   6  -2  413.36   34.40
  -6   6  -2  393.66   35.50
  -6   6  -2  421.36   36.40
  -6   6  -2  401.56   33.00
   6  -6   2  388.96   34.00
   6  -6   2  422.56   32.70
   6  -6   2  412.76   33.30
   6  -6   2  458.85   34.10
   6  -6   2  362.46   37.80
   6  -6   2  450.95   35.50
  -7   6  -2  304.57   28.00
  -7   6  -2  304.67   30.70
  -7   6  -2  356.06   30.50
  -7   6  -2  349.77   30.00
  -7   6  -2  395.46   38.00
  -7   6  -2  398.96   32.80
   7  -6   2  273.27   28.00
   7  -6   2  421.86   31.70
   7  -6   2  325.97   29.60
   7  -6   2  372.16   37.60
   7  -6   2  403.26   31.10
   7  -6   2  263.17   35.60
   7  -6   2  370.26   28.10
  -8   6  -2   83.09   20.40
  -8   6  -2   73.79   12.70
  -8   6  -2   96.29   14.00
  -8   6  -2   83.69   13.80
  -8   6  -2   63.79    9.40
  -8   6  -2   62.59   11.10
   8  -6   2   85.29   11.60
   8  -6   2   86.09    9.70
   8  -6   2   68.39   12.00
   8  -6   2   78.59   11.10
   8  -6   2   67.29   12.30
   8  -6   2   52.99   17.30
   8  -6   2   71.29   11.90
  -9   6  -2  537.65   47.50
  -9   6  -2  479.85   50.69
  -9   6  -2  489.35   52.69
  -9   6  -2  569.54   49.60
   9  -6   2  550.34   48.00
   9  -6   2  591.04   45.30
   9  -6   2  575.94   44.00
   9  -6   2  615.84   57.39
 -10   6  -2   27.40   10.00
 -10   6  -2   60.09   14.10
 -10   6  -2   42.00   12.00
  10  -6   2   28.20   24.30
  10  -6   2   52.29   11.90
  10  -6   2   48.50    9.20
  11   5  -2  450.25   47.80
  11   5  -2  645.34   46.60
  11   5  -2  501.65   54.79
  11   5  -2  587.24   48.10
  11   5  -2  583.84   45.40
 -11  -5   2  580.04   48.10
 -11  -5   2  609.84   50.79
  10   5  -2  269.87   33.10
  10   5  -2  235.28   28.20
  10   5  -2  315.87   27.10
  10   5  -2  315.47   25.50
  10   5  -2  266.27   25.10
  10   5  -2  260.57   27.20
 -10  -5   2  349.57   30.00
 -10  -5   2  255.17   25.00
 -10  -5   2  304.77   27.30
   9   5  -2  111.39   13.20
   9   5  -2  109.39   12.80
   9   5  -2   99.69   20.60
   9   5  -2  105.69   18.70
   9   5  -2   88.09   11.80
   9   5  -2  103.19   10.60
   9   5  -2   70.19   12.70
  -9  -5   2   98.19   12.50
  -9  -5   2   97.29   13.10
  -9  -5   2  104.59   14.90
  -9  -5   2   86.09   11.50
  -9  -5   2  100.99   11.10
   8   5  -2  144.09   13.20
   8   5  -2  146.29   19.80
   8   5  -2  131.59   12.50
   8   5  -2  136.29   14.60
   8   5  -2  129.49   14.00
   8   5  -2  119.19   21.00
   8   5  -2  100.79   14.60
  -8  -5   2  149.49   18.10
  -8  -5   2  125.19   12.70
  -8  -5   2  152.08   14.80
   7   5  -2  254.07   19.70
   7   5  -2  228.58   22.40
   7   5  -2  258.07   21.40
   7   5  -2  254.17   24.70
   7   5  -2  211.98   25.30
   7   5  -2  236.08   21.50
   7   5  -2  254.17   20.30
  -7  -5   2  244.58   22.50
  -7  -5   2  230.48   19.80
  -7  -5   2  225.68   20.10
  -7  -5   2  236.48   21.00
  -7  -5   2  227.88   21.20
   6   5  -2 2192.08  157.58
   6   5  -2 2000.00  156.08
   6   5  -2 2073.79  158.58
   6   5  -2 2390.96  154.18
   6   5  -2 2138.09  153.28
   6   5  -2 2198.08  154.88
  -6  -5   2 1946.41  153.78
  -6  -5   2 2180.38  154.78
  -6  -5   2 2033.70  154.78
  -6  -5   2 2098.49  155.78
  -6  -5   2 2059.69  153.48
   5   5  -2  432.06   31.40
   5   5  -2  409.36   29.90
   5   5  -2  351.36   31.80
   5   5  -2  373.86   31.30
   5   5  -2  395.06   34.30
   5   5  -2  393.56   30.30
   5   5  -2  430.46   33.70
  -5  -5   2  407.86   32.00
  -5  -5   2  402.56   30.10
  -5  -5   2  380.76   30.30
  -5  -5   2  383.86   31.20
   4   5  -2  152.58   12.60
   4   5  -2  174.08   13.50
   4   5  -2  141.39   12.70
   4   5  -2  132.59   13.10
   4   5  -2  136.89   13.50
   4   5  -2  129.29   14.40
   4   5  -2  166.18   14.40
   4   5  -2  157.38   12.00
  -4  -5   2  144.29   12.90
  -4  -5   2  141.29   13.60
  -4  -5   2  149.49   12.40
  -4  -5   2  160.68   12.20
  -4  -5   2  162.38   15.50
  -4  -5   2  158.28   13.50
  -4  -5   2  152.18   13.10
   3   5  -2  158.78   13.40
   3   5  -2  146.29   13.90
   3   5  -2  148.49   12.30
   3   5  -2  161.78   14.80
   3   5  -2  165.08   13.30
   3   5  -2  168.58   12.80
   3   5  -2  159.78   12.00
   3   5  -2  169.18   12.80
  -3  -5   2  134.49   14.50
  -3  -5   2  150.98   12.50
  -3  -5   2  164.68   13.70
  -3  -5   2  147.29   13.00
  -3  -5   2  148.59   12.00
  -3  -5   2  156.58   13.50
  -3  -5   2  165.78   13.00
   2   5  -2  408.06   33.50
   2   5  -2  461.05   33.70
   2   5  -2  435.96   34.10
   2   5  -2  452.15   35.10
   2   5  -2  444.96   34.20
   2   5  -2  477.85   33.40
   2   5  -2  462.85   33.20
   2   5  -2  425.56   32.80
   2   5  -2  500.55   33.90
  -2  -5   2  439.26   33.40
  -2  -5   2  437.46   33.10
  -2  -5   2  420.56   32.90
  -2  -5   2  429.46   33.80
  -2  -5   2  442.36   33.70
  -2  -5   2  447.46   34.80
   1   5  -2 2871.71  191.38
   1   5  -2 2742.53  191.38
   1   5  -2 2825.42  191.38
   1   5  -2 2695.43  191.68
   1   5  -2 2565.64  190.98
   1   5  -2 2568.14  190.18
   1   5  -2 2795.52  190.88
   1   5  -2 2664.73  192.68
  -1  -5   2 2749.62  192.38
  -1  -5   2 2532.45  191.08
  -1  -5   2 2505.35  191.18
  -1  -5   2 2702.33  190.38
  -1  -5   2 2458.75  190.48
  -1  -5   2 2737.53  191.48
  -1  -5   2 2553.94  190.68
  -1  -5   2 2501.15  190.88
   0   5  -2 1015.70   72.49
   0   5  -2  985.80   71.79
   0   5  -2  958.20   71.99
   0   5  -2 1057.39   74.09
   0   5  -2 1008.00   71.99
   0   5  -2 1070.69   71.99
   0   5  -2 1074.49   72.49
   0  -5   2  959.30   71.49
   0  -5   2  966.30   71.09
   0  -5   2  960.90   71.79
   0  -5   2  921.61   71.59
   0  -5   2  919.81   73.29
   0  -5   2  963.30   72.09
   0  -5   2  981.30   72.19
   0  -5   2  922.51   71.79
  -1   5  -2 1023.10   75.29
  -1   5  -2 1072.69   76.49
  -1   5  -2 1020.70   76.29
  -1   5  -2 1123.59   77.19
  -1   5  -2 1106.39   76.49
  -1   5  -2 1073.99   77.09
  -1   5  -2 1025.90   78.59
  -1   5  -2 1018.80   76.29
   1  -5   2 1026.90   76.09
   1  -5   2  977.90   76.59
   1  -5   2 1004.40   75.49
   1  -5   2 1071.79   76.89
   1  -5   2  986.60   76.49
   1  -5   2 1014.80   76.19
   1  -5   2 1067.59   78.59
   1  -5   2 1093.09   76.49
  -2   5  -2 5200.58  370.16
  -2   5  -2 5176.68  372.16
  -2   5  -2 5277.97  369.36
  -2   5  -2 4861.11  368.26
  -2   5  -2 5680.03  370.86
  -2   5  -2 5029.10  368.96
   2  -5   2 5526.85  369.26
   2  -5   2 5075.09  369.16
   2  -5   2 4992.30  368.16
   2  -5   2 5410.36  370.06
   2  -5   2 4781.82  368.86
   2  -5   2 5068.19  369.06
   2  -5   2 4778.72  369.66
  -3   5  -2 7380.16  505.05
  -3   5  -2 6609.64  504.15
  -3   5  -2 7204.38  506.35
  -3   5  -2 6941.51  505.85
  -3   5  -2 7440.56  505.45
  -3   5  -2 7355.86  508.65
  -3   5  -2 7061.19  504.05
  -3   5  -2 7453.65  504.95
   3  -5   2 6842.32  508.15
   3  -5   2 6575.64  505.55
   3  -5   2 6806.32  504.65
   3  -5   2 6712.63  504.45
   3  -5   2 7000.00  505.65
   3  -5   2 7114.69  504.95
  -4   5  -2  158.28   13.90
  -4   5  -2  184.18   16.50
  -4   5  -2  161.38   13.90
  -4   5  -2  163.48   14.80
  -4   5  -2  166.08   15.40
  -4   5  -2  171.88   18.50
  -4   5  -2  157.78   15.70
  -4   5  -2  183.08   14.80
   4  -5   2  143.99   14.60
   4  -5   2  150.78   15.30
   4  -5   2  171.58   13.90
   4  -5   2  180.78   14.70
   4  -5   2  187.28   19.40
   4  -5   2  164.68   15.70
  -5   5  -2  977.30   75.49
  -5   5  -2  965.60   76.39
  -5   5  -2 1007.80   75.29
  -5   5  -2 1074.49   78.59
  -5   5  -2 1096.39   76.39
  -5   5  -2 1083.99   81.79
  -5   5  -2 1038.60   77.19
  -5   5  -2 1005.80   77.79
   5  -5   2  949.31   76.39
   5  -5   2 1067.79   81.59
   5  -5   2  957.70   75.69
   5  -5   2 1030.60   75.39
   5  -5   2  988.70   77.59
   5  -5   2 1078.29   76.29
   5  -5   2 1049.89   77.49
  -6   5  -2   48.90    8.30
  -6   5  -2   52.29    6.90
  -6   5  -2   65.79   10.00
  -6   5  -2   53.99    9.10
  -6   5  -2   76.99   11.60
  -6   5  -2   57.29   13.90
  -6   5  -2   63.09    7.90
  -6   5  -2   60.49    7.40
   6  -5   2   47.60    8.50
   6  -5   2   72.79    8.00
   6  -5   2   50.29    8.20
   6  -5   2   71.99    8.50
   6  -5   2   41.60    6.50
   6  -5   2   47.60   13.30
   6  -5   2   72.29   11.10
  -7   5  -2  395.66   33.30
  -7   5  -2  388.26   37.90
  -7   5  -2  484.75   40.60
  -7   5  -2  357.16   31.10
  -7   5  -2  421.96   35.30
  -7   5  -2  374.16   34.00
   7  -5   2  355.16   33.40
   7  -5   2  415.76   32.00
   7  -5   2  343.87   32.20
   7  -5   2  385.76   33.20
   7  -5   2  362.26   30.60
   7  -5   2  447.26   40.80
   7  -5   2  394.56   31.50
  -8   5  -2  439.16   44.20
  -8   5  -2  468.65   39.20
  -8   5  -2  373.96   37.20
  -8   5  -2  459.25   37.00
  -8   5  -2  370.86   34.00
  -8   5  -2  409.46   35.80
   8  -5   2  434.16   44.70
   8  -5   2  365.26   35.10
   8  -5   2  437.96   34.10
   8  -5   2  436.16   34.90
   8  -5   2  391.06   37.10
   8  -5   2  469.05   37.20
   8  -5   2  465.55   35.40
  -9   5  -2  446.06   55.49
  -9   5  -2  652.93   49.99
  -9   5  -2  550.74   49.99
  -9   5  -2  458.15   46.90
  -9   5  -2  641.34   51.69
   9  -5   2  623.64   47.20
   9  -5   2  660.73   57.69
   9  -5   2  628.34   46.30
 -10   5  -2   58.89   20.30
 -10   5  -2   77.29   14.50
 -10   5  -2   59.49   12.80
  10  -5   2   87.79   14.60
  10  -5   2   47.10    8.10
  10  -5   2   61.49   10.60
  10  -5   2   68.99   26.60
 -11   5  -2   -7.60   27.10
 -11   5  -2    6.70    8.70
 -11   5  -2    5.80   10.00
  11  -5   2   -3.30    6.10
  11  -5   2    6.60    7.30
  11   4  -2   70.59   23.30
  11   4  -2  149.19   15.00
  11   4  -2  152.38   28.80
  11   4  -2  175.58   18.40
  11   4  -2  111.29   17.60
  11   4  -2  128.89   24.90
  11   4  -2  153.08   16.50
 -11  -4   2  153.28   18.50
 -11  -4   2  156.58   20.50
  10   4  -2   44.70    9.60
  10   4  -2   48.40   17.40
  10   4  -2    3.80   13.80
  10   4  -2   38.80   10.00
  10   4  -2   39.00    9.70
  10   4  -2   41.80    8.30
  10   4  -2   46.10    7.90
 -10  -4   2   39.70    9.60
 -10  -4   2   36.70    7.80
 -10  -4   2   36.70   10.20
   9   4  -2   33.40    6.80
   9   4  -2   54.79    9.70
   9   4  -2   40.10   13.00
   9   4  -2   48.60    7.00
   9   4  -2   25.80    7.20
   9   4  -2   27.40    7.90
  -9  -4   2   51.19   10.40
  -9  -4   2   40.60    7.00
  -9  -4   2   43.50    7.80
  -9  -4   2   39.50    9.10
  -9  -4   2   54.29    9.50
   8   4  -2 1165.68   82.69
   8   4  -2 1182.18   86.69
   8   4  -2 1153.18   80.69
   8   4  -2 1038.70   87.49
   8   4  -2  973.70   82.29
   8   4  -2  943.31   83.59
   8   4  -2 1204.38   81.39
  -8  -4   2  995.70   82.39
  -8  -4   2  987.70   80.99
  -8  -4   2 1155.68   84.39
  -8  -4   2 1012.40   80.69
  -8  -4   2 1250.17   82.99
   7   4  -2 2050.39  152.58
   7   4  -2 1936.51  156.88
   7   4  -2 2236.58  152.58
   7   4  -2 2242.28  155.88
   7   4  -2 2129.89  150.78
   7   4  -2 1908.01  153.48
   7   4  -2 2136.29  151.28
  -7  -4   2 2191.88  154.08
  -7  -4   2 2128.19  151.08
  -7  -4   2 1939.41  151.18
  -7  -4   2 1965.40  152.48
  -7  -4   2 2044.20  152.18
   6   4  -2    7.10    3.40
   6   4  -2    6.50    2.30
   6   4  -2    4.60    2.20
   6   4  -2    6.60    5.10
   6   4  -2    7.30    3.30
   6   4  -2    7.60    6.60
   6   4  -2    1.90    2.50
  -6  -4   2    5.90    3.40
  -6  -4   2    9.40    3.40
  -6  -4   2    7.80    3.70
  -6  -4   2    6.30    2.70
  -6  -4   2    4.50    2.20
   5   4  -2 1353.26  105.29
   5   4  -2 1489.05  106.79
   5   4  -2 1485.95  103.69
   5   4  -2 1363.36  104.29
   5   4  -2 1431.86  103.19
   5   4  -2 1457.25  104.49
   5   4  -2 1343.57  107.29
  -5  -4   2 1462.65  104.39
  -5  -4   2 1369.46  104.39
  -5  -4   2 1431.36  103.29
  -5  -4   2 1439.26  105.39
   4   4  -2 1108.89   81.09
   4   4  -2 1048.10   79.29
   4   4  -2 1160.88   79.49
   4   4  -2  999.70   79.89
   4   4  -2 1130.49   78.09
   4   4  -2 1123.89   78.59
  -4  -4   2 1050.19   81.09
  -4  -4   2 1008.70   78.99
  -4  -4   2 1099.29   78.19
  -4  -4   2 1033.50   78.39
  -4  -4   2 1071.79   80.69
  -4  -4   2 1065.89   79.79
   3   4  -2 2809.02  213.08
   3   4  -2 2961.60  211.88
   3   4  -2 2740.53  213.28
   3   4  -2 3101.59  214.58
   3   4  -2 2869.31  213.68
   3   4  -2 2991.50  212.98
   3   4  -2 3190.08  212.58
   3   4  -2 3029.60  211.88
  -3  -4   2 2838.92  212.78
  -3  -4   2 2864.01  214.38
  -3  -4   2 3080.59  211.98
  -3  -4   2 3010.00  213.48
  -3  -4   2 2921.71  212.38
   2   4  -2 1462.25   98.49
   2   4  -2 1359.06   99.69
   2   4  -2 1432.36   99.29
   2   4  -2 1404.66  100.99
   2   4  -2 1429.16  100.39
   2   4  -2 1397.16   99.69
   2   4  -2 1412.76   99.09
   2   4  -2 1405.16   99.69
   2   4  -2 1313.27   99.19
  -2  -4   2 1368.56   99.99
  -2  -4   2 1298.57   99.09
  -2  -4   2 1291.27   99.39
  -2  -4   2 1370.36  100.89
  -2  -4   2 1391.46   99.89
  -2  -4   2 1322.67   99.49
  -2  -4   2 1318.07   98.69
   1   4  -2   58.39    5.20
   1   4  -2   51.69    4.40
   1   4  -2   55.49    5.60
   1   4  -2   54.39    5.30
   1   4  -2   60.29    5.40
   1   4  -2   53.29    7.00
   1   4  -2   57.59    5.00
  -1  -4   2   56.09    6.30
  -1  -4   2   53.09    4.50
  -1  -4   2   52.69    5.10
  -1  -4   2   46.10    4.70
  -1  -4   2   47.30    4.90
  -1  -4   2   63.89    5.60
  -1  -4   2   51.49    5.30
  -1  -4   2   39.50    5.00
   0   4  -2  405.66   31.90
   0   4  -2  396.86   30.20
   0   4  -2  446.36   30.80
   0   4  -2  428.26   30.30
   0   4  -2  415.86   30.20
   0   4  -2  410.66   30.70
   0   4  -2  382.76   30.10
   0  -4   2  397.46   30.60
   0  -4   2  389.46   30.30
   0  -4   2  415.06   31.80
   0  -4   2  412.66   30.40
   0  -4   2  382.26   29.40
   0  -4   2  381.76   29.90
  -1   4  -2  118.29    9.30
  -1   4  -2  117.49   11.40
  -1   4  -2  108.19    9.00
  -1   4  -2  105.69    9.10
  -1   4  -2  100.59    9.60
  -1   4  -2  107.39    9.70
  -1   4  -2  103.79    8.30
  -1   4  -2  103.99    9.30
   1  -4   2  107.39    8.30
   1  -4   2  102.69    9.40
   1  -4   2   98.69    9.00
   1  -4   2  115.69    9.20
   1  -4   2  107.99    9.00
   1  -4   2  106.99    9.70
   1  -4   2   97.19    8.90
  -2   4  -2    2.90    1.60
  -2   4  -2    1.80    1.10
  -2   4  -2    0.60    1.20
  -2   4  -2    3.20    3.80
  -2   4  -2    2.50    1.50
  -2   4  -2   13.20    2.80
  -2   4  -2    2.90    2.00
  -2   4  -2    0.70    1.10
   2  -4   2    2.80    3.30
   2  -4   2    3.00    1.10
   2  -4   2    1.90    1.90
   2  -4   2    2.20    1.30
   2  -4   2    3.30    1.70
   2  -4   2    3.40    1.80
   2  -4   2    3.80    1.60
   2  -4   2    7.20    2.70
  -3   4  -2  549.74   42.40
  -3   4  -2  511.95   38.80
  -3   4  -2  557.44   38.80
  -3   4  -2  497.25   38.00
  -3   4  -2  520.65   38.00
  -3   4  -2  477.85   39.40
  -3   4  -2  427.86   42.80
   3  -4   2  524.45   41.90
   3  -4   2  522.25   39.50
   3  -4   2  502.15   38.30
   3  -4   2  465.15   39.20
   3  -4   2  522.55   37.90
   3  -4   2  537.95   38.80
   3  -4   2  514.15   38.80
  -4   4  -2  835.52   62.99
  -4   4  -2  886.91   66.59
  -4   4  -2  827.12   63.49
  -4   4  -2  818.12   62.39
  -4   4  -2  882.91   64.09
  -4   4  -2  784.42   61.49
  -4   4  -2  865.31   62.19
  -4   4  -2  805.82   61.29
   4  -4   2  774.62   61.79
   4  -4   2  872.51   66.39
   4  -4   2  855.31   61.59
   4  -4   2  821.62   62.49
   4  -4   2  874.61   63.39
   4  -4   2  814.42   62.09
  -5   4  -2 1757.82  119.59
  -5   4  -2 1597.54  119.69
  -5   4  -2 1669.73  124.39
  -5   4  -2 1558.54  120.79
  -5   4  -2 1717.83  120.29
  -5   4  -2 1676.03  121.69
  -5   4  -2 1730.23  120.59
  -5   4  -2 1534.15  118.29
   5  -4   2 1629.84  120.59
   5  -4   2 1657.63  119.49
   5  -4   2 1528.95  120.89
   5  -4   2 1675.33  118.79
   5  -4   2 1589.94  119.89
   5  -4   2 1544.75  124.49
   5  -4   2 1578.34  119.09
  -6   4  -2  108.79   18.00
  -6   4  -2  136.19   12.90
  -6   4  -2  119.89   13.50
  -6   4  -2  100.99   10.90
  -6   4  -2  119.39   11.80
  -6   4  -2  145.59   15.00
  -6   4  -2  114.69   12.90
   6  -4   2  136.09   12.50
   6  -4   2  105.79   12.70
   6  -4   2  115.39   19.00
   6  -4   2  119.59   12.00
   6  -4   2  153.28   12.10
   6  -4   2  120.39   13.80
  -7   4  -2   85.79   12.80
  -7   4  -2   69.49   11.00
  -7   4  -2   89.79   17.30
  -7   4  -2   63.09    8.60
  -7   4  -2   64.39    9.80
  -7   4  -2   85.39   13.20
  -7   4  -2   76.39    9.70
   7  -4   2   65.89    8.10
   7  -4   2   73.09   10.70
   7  -4   2   55.99    8.90
   7  -4   2   40.00   14.20
   7  -4   2   69.39    8.60
   7  -4   2   78.89   10.40
   7  -4   2   74.59   11.70
  -8   4  -2  548.15   53.79
  -8   4  -2  612.24   57.29
  -8   4  -2  550.14   49.50
  -8   4  -2  583.94   51.39
  -8   4  -2  719.83   53.59
  -8   4  -2  639.44   50.89
   8  -4   2  643.34   56.69
   8  -4   2  714.73   49.90
   8  -4   2  648.54   48.70
   8  -4   2  692.93   59.09
   8  -4   2  623.14   50.89
   8  -4   2  554.94   49.70
  -9   4  -2 1012.60   89.49
  -9   4  -2  929.41   80.29
  -9   4  -2 1036.20   88.19
  -9   4  -2 1237.68   82.99
  -9   4  -2  997.00   82.59
   9  -4   2  919.31   80.49
   9  -4   2 1073.59   81.89
   9  -4   2 1115.69   79.19
   9  -4   2 1119.49   90.69
   9  -4   2 1184.98   80.49
   9  -4   2  917.11   82.69
 -10   4  -2  121.29   17.30
 -10   4  -2   99.69   25.90
 -10   4  -2  130.99   18.00
 -10   4  -2  164.38   21.90
  10  -4   2  171.18   31.20
  10  -4   2  118.49   17.90
  10  -4   2  172.08   17.90
  10  -4   2  165.28   19.30
  10  -4   2  188.18   16.60
 -11   4  -2   -9.40    8.00
 -11   4  -2  -10.60   18.10
 -11   4  -2   11.40    9.10
  11  -4   2    4.30    5.60
  11  -4   2   -2.10    5.30
  11  -4   2    4.50    5.60
  12   3  -2    2.30    5.70
  12   3  -2    1.20   21.60
  12   3  -2   -2.80    5.50
  12   3  -2  -12.00   11.10
 -12  -3   2   16.30    9.30
  11   3  -2  571.64   45.70
  11   3  -2  521.25   50.79
  11   3  -2  467.85   65.59
  11   3  -2  607.84   44.00
  11   3  -2  589.94   43.10
  11   3  -2  423.16   45.10
  11   3  -2  409.46   46.60
 -11  -3   2  561.84   46.00
 -11  -3   2  581.04   48.50
  10   3  -2  461.85   47.60
  10   3  -2  599.54   46.90
  10   3  -2  542.25   55.59
  10   3  -2  619.44   46.70
  10   3  -2  617.24   48.60
 -10  -3   2  622.34   50.89
 -10  -3   2  651.83   49.10
 -10  -3   2  570.84   46.60
   9   3  -2  339.97   33.70
   9   3  -2  386.96   39.70
   9   3  -2  379.36   32.40
   9   3  -2  386.26   30.40
   9   3  -2  383.96   37.20
   9   3  -2  343.97   32.50
   9   3  -2  407.66   31.30
  -9  -3   2  413.56   34.80
  -9  -3   2  382.66   31.00
  -9  -3   2  314.17   32.70
  -9  -3   2  403.56   33.00
   8   3  -2   13.10   10.20
   8   3  -2   23.30    4.80
   8   3  -2   16.30    5.80
   8   3  -2   26.10    9.60
   8   3  -2    8.30    3.50
   8   3  -2   17.70    5.30
   8   3  -2    4.00    2.80
  -8  -3   2    9.30    5.30
  -8  -3   2   15.70    5.80
  -8  -3   2   15.10    4.50
  -8  -3   2   14.70    4.30
  -8  -3   2   19.40    6.70
   7   3  -2    2.40    2.30
   7   3  -2    8.20    6.70
   7   3  -2    0.10    1.90
   7   3  -2    3.40    2.40
   7   3  -2   -2.90    2.60
   7   3  -2    3.30    3.70
   7   3  -2    0.30    7.10
  -7  -3   2    3.00    2.40
  -7  -3   2    2.50    3.00
  -7  -3   2    0.10    3.00
  -7  -3   2    0.50    2.00
  -7  -3   2   15.10    4.80
   6   3  -2  467.55   34.20
   6   3  -2  474.45   33.80
   6   3  -2  379.76   34.10
   6   3  -2  391.96   34.80
   6   3  -2  465.65   35.20
   6   3  -2  446.86   36.30
   6   3  -2  461.85   37.80
   6   3  -2  483.75   39.50
  -6  -3   2  479.25   36.50
  -6  -3   2  416.26   35.00
  -6  -3   2  442.66   35.00
  -6  -3   2  435.06   34.20
  -6  -3   2  428.56   33.80
   5   3  -2  326.67   25.70
   5   3  -2  317.87   25.90
   5   3  -2  308.67   24.40
   5   3  -2  293.77   26.00
   5   3  -2  350.56   29.30
   5   3  -2  334.27   27.90
   5   3  -2  307.17   26.60
   5   3  -2  336.37   25.00
  -5  -3   2  315.77   24.90
  -5  -3   2  314.87   25.70
  -5  -3   2  315.97   26.60
  -5  -3   2  316.37   25.60
  -5  -3   2  329.97   24.70
   4   3  -2  113.79    9.00
   4   3  -2  109.09   10.80
   4   3  -2  122.29   11.90
   4   3  -2  105.49    9.30
   4   3  -2   91.69    9.70
   4   3  -2  116.99   10.10
  -4  -3   2  102.19    9.80
  -4  -3   2  113.89   10.90
  -4  -3   2  107.39    9.10
  -4  -3   2  110.09    9.40
  -4  -3   2  102.09   10.00
   3   3  -2   73.69    8.20
   3   3  -2   67.39    7.40
   3   3  -2   76.19    6.00
   3   3  -2   70.39    6.00
   3   3  -2   66.59    7.00
   3   3  -2   77.59    6.50
   3   3  -2   78.99    7.00
  -3  -3   2   68.89    6.30
  -3  -3   2   64.69    6.70
  -3  -3   2   62.19    7.20
  -3  -3   2   74.89    5.90
  -3  -3   2   68.59    6.90
  -3  -3   2   75.69    6.10
   2   3  -2  963.70   67.79
   2   3  -2  949.60   66.09
   2   3  -2  929.21   67.09
   2   3  -2  941.61   66.59
   2   3  -2  917.71   68.19
   2   3  -2  905.31   67.09
   2   3  -2  998.10   66.79
  -2  -3   2  930.51   67.49
  -2  -3   2  892.21   66.19
  -2  -3   2  871.51   66.89
  -2  -3   2  863.31   68.09
  -2  -3   2  858.21   66.59
   0   3  -2   66.89    5.80
   0   3  -2   66.89    5.80
   0   3  -2   66.09    7.20
   0   3  -2   67.39    5.80
   0   3  -2   60.19    5.70
   0   3  -2   67.19    6.20
   0   3  -2   68.49    5.00
   0   3  -2   64.19    6.10
   0  -3   2   67.79    5.00
   0  -3   2   61.39    5.70
   0  -3   2   67.69    5.70
   0  -3   2   60.39    5.00
   0  -3   2   62.09    6.10
   0  -3   2   67.69    5.80
   0  -3   2   63.59    5.90
   0  -3   2   70.79    5.90
  -1   3  -2 1087.39   79.29
  -1   3  -2 1097.19   78.69
  -1   3  -2 1064.09   78.39
  -1   3  -2 1063.49   79.29
  -1   3  -2 1039.30   80.49
  -1   3  -2 1062.89   78.79
  -1   3  -2 1102.39   78.09
   1  -3   2 1090.79   78.49
   1  -3   2 1080.69   78.69
   1  -3   2 1042.90   78.59
   1  -3   2 1128.69   78.09
   1  -3   2 1098.79   80.59
   1  -3   2 1083.59   79.29
   1  -3   2 1138.19   78.79
   1  -3   2 1062.79   79.09
  -2   3  -2 8251.88  564.64
   2  -3   2 7441.96  564.24
  -3   3  -2 4299.57  308.47
  -3   3  -2 4578.24  310.87
  -3   3  -2 4304.77  305.77
  -3   3  -2 4160.28  306.57
  -3   3  -2 4150.18  307.47
  -3   3  -2 4178.38  306.87
  -3   3  -2 4448.85  307.37
  -3   3  -2 4499.45  308.77
  -3   3  -2 4251.37  307.87
   3  -3   2 4079.39  307.47
   3  -3   2 4509.45  307.57
   3  -3   2 4067.19  306.77
   3  -3   2 4482.45  308.37
   3  -3   2 4096.19  310.37
   3  -3   2 4119.69  307.07
   3  -3   2 4199.08  308.27
  -4   3  -2  206.78   19.00
  -4   3  -2  238.48   22.50
  -4   3  -2  222.28   19.60
  -4   3  -2  217.58   18.20
  -4   3  -2  264.37   18.50
  -4   3  -2  199.58   18.40
  -4   3  -2  215.58   17.10
  -4   3  -2  217.08   17.70
   4  -3   2  199.08   17.70
   4  -3   2  213.08   18.50
   4  -3   2  213.78   19.20
   4  -3   2  232.68   21.70
   4  -3   2  218.98   19.60
   4  -3   2  225.78   18.20
  -5   3  -2  309.27   28.90
  -5   3  -2  370.56   29.30
  -5   3  -2  366.46   27.20
  -5   3  -2  301.47   27.10
  -5   3  -2  318.07   28.30
  -5   3  -2  389.66   32.50
   5  -3   2  367.26   27.30
   5  -3   2  321.87   27.40
   5  -3   2  273.37   30.50
   5  -3   2  364.46   28.50
   5  -3   2  350.46   26.60
   5  -3   2  327.47   27.50
  -6   3  -2  510.35   38.90
  -6   3  -2  453.95   39.00
  -6   3  -2  507.35   38.20
  -6   3  -2  482.75   39.80
  -6   3  -2  488.55   42.90
  -6   3  -2  464.25   37.10
   6  -3   2  442.66   38.00
   6  -3   2  505.15   37.80
   6  -3   2  471.55   36.90
   6  -3   2  473.65   43.20
   6  -3   2  471.05   37.30
   6  -3   2  472.35   39.40
   6  -3   2  481.55   39.00
  -7   3  -2   27.20    6.60
  -7   3  -2   30.40    5.90
  -7   3  -2   28.10    6.00
  -7   3  -2   25.00    7.50
  -7   3  -2   22.00   10.10
  -7   3  -2   23.10    6.40
   7  -3   2   18.70    5.10
   7  -3   2   25.60    6.50
   7  -3   2   23.90    5.90
   7  -3   2   22.40   11.30
   7  -3   2   30.00    5.60
   7  -3   2   27.30    5.60
   7  -3   2   15.10    4.80
  -8   3  -2  152.18   24.00
  -8   3  -2  124.09   16.00
  -8   3  -2  138.09   14.60
  -8   3  -2  119.79   14.60
  -8   3  -2  162.38   18.20
  -8   3  -2  163.28   16.50
   8  -3   2  160.48   14.20
   8  -3   2  126.59   15.00
   8  -3   2  156.08   15.00
   8  -3   2  143.19   16.10
   8  -3   2  120.29   23.00
  -9   3  -2  815.82   69.79
  -9   3  -2  929.01   70.59
  -9   3  -2  795.52   79.09
  -9   3  -2  783.72   67.49
  -9   3  -2  906.31   67.69
  -9   3  -2 1025.80   70.19
  -9   3  -2  946.21   71.69
   9  -3   2  881.91   69.19
   9  -3   2  926.81   67.59
   9  -3   2  852.51   67.09
   9  -3   2  746.33   67.79
   9  -3   2  950.70   78.19
   9  -3   2  786.72   69.89
   9  -3   2  895.01   66.69
 -10   3  -2  168.78   21.40
 -10   3  -2  118.09   18.20
 -10   3  -2  189.48   30.10
 -10   3  -2  180.48   20.20
  10  -3   2  174.28   19.80
  10  -3   2  137.09   29.30
  10  -3   2  186.18   18.70
  10  -3   2  190.18   17.40
  10  -3   2  152.88   22.10
 -11   3  -2   79.49   22.20
 -11   3  -2  107.39   18.30
 -11   3  -2  113.89   16.80
 -11   3  -2   85.19   14.30
  11  -3   2  115.09   13.80
  11  -3   2   84.59   14.00
  11  -3   2   85.19   11.90
  11  -3   2  148.79   35.70
  12   2  -2  386.16   34.50
  12   2  -2  388.86   32.80
  12   2  -2  251.17   42.60
  12   2  -2  343.67   50.29
 -12  -2   2  376.26   37.60
  11   2  -2   51.89   15.90
  11   2  -2   24.20   16.80
  11   2  -2   28.40    7.20
  11   2  -2   34.80    6.50
  11   2  -2   42.30    8.50
  11   2  -2   25.40   10.10
 -11  -2   2   43.90    5.20
 -11  -2   2   32.50   12.00
 -11  -2   2   46.40   11.20
  10   2  -2   -0.50    3.40
  10   2  -2   -0.70    3.30
  10   2  -2    3.00    3.70
  10   2  -2    4.20    5.70
  10   2  -2    1.10   12.60
  10   2  -2   -4.30    5.30
 -10  -2   2    2.80    2.70
 -10  -2   2    3.90    5.10
 -10  -2   2    7.60    7.30
 -10  -2   2    9.80    7.10
 -10  -2   2    0.70    5.50
 -10  -2   2   -1.10    2.80
   9   2  -2   -1.30   11.20
   9   2  -2   11.20    4.10
   9   2  -2   19.10   11.10
   9   2  -2    7.50    4.50
   9   2  -2   12.80    5.80
   9   2  -2   10.40    4.40
   9   2  -2   15.60    6.20
  -9  -2   2   12.30    5.50
  -9  -2   2   12.00    4.70
  -9  -2   2   14.50    6.20
  -9  -2   2   10.80    3.40
  -9  -2   2    6.50    4.40
   8   2  -2  449.56   38.30
   8   2  -2  421.26   32.40
   8   2  -2  354.76   33.30
   8   2  -2  425.26   33.80
   8   2  -2  446.16   32.00
   8   2  -2  417.76   39.40
   8   2  -2  413.76   35.20
  -8  -2   2  389.76   34.90
  -8  -2   2  420.16   33.90
  -8  -2   2  339.77   32.10
  -8  -2   2  350.46   31.70
  -8  -2   2  346.47   37.50
  -8  -2   2  449.16   30.80
   7   2  -2  459.15   34.80
   7   2  -2  418.66   40.10
   7   2  -2  443.86   37.10
   7   2  -2  454.05   38.80
   7   2  -2  409.86   35.70
   7   2  -2  475.85   36.10
   7   2  -2  397.56   34.30
   7   2  -2  476.45   34.40
  -7  -2   2  444.86   34.50
  -7  -2   2  416.66   35.80
  -7  -2   2  436.36   34.90
  -7  -2   2  428.06   37.00
  -7  -2   2  472.05   33.40
  -7  -2   2  447.46   35.80
   6   2  -2   30.70    5.00
   6   2  -2   41.00    7.30
   6   2  -2   34.10    8.50
   6   2  -2   37.50    6.40
   6   2  -2   32.00    4.60
   6   2  -2   31.50    5.30
   6   2  -2   42.60   10.30
   6   2  -2   28.80    5.00
  -6  -2   2   50.39    6.40
  -6  -2   2   39.00    6.50
  -6  -2   2   27.70    5.10
  -6  -2   2   38.80    6.40
  -6  -2   2   48.00    4.50
  -6  -2   2   59.09    9.30
   5   2  -2 3638.04  262.27
   5   2  -2 3636.04  264.37
   5   2  -2 3390.86  261.47
   5   2  -2 3430.66  263.07
   5   2  -2 3630.04  265.37
   5   2  -2 3947.21  262.37
   5   2  -2 3883.41  261.07
  -5  -2   2 3660.63  261.57
  -5  -2   2 3787.72  260.37
  -5  -2   2 3621.54  262.17
  -5  -2   2 3421.56  261.07
  -5  -2   2 3484.55  262.17
  -5  -2   2 3656.73  263.27
   4   2  -2  467.75   34.50
   4   2  -2  475.65   37.90
   4   2  -2  467.45   35.50
   4   2  -2  445.76   37.00
   4   2  -2  450.65   35.50
   4   2  -2  436.36   36.10
  -4  -2   2  493.85   34.10
  -4  -2   2  459.45   35.50
  -4  -2   2  468.55   35.60
  -4  -2   2  468.15   34.90
  -4  -2   2  460.35   34.60
  -4  -2   2  468.65   36.30
   3   2  -2 2344.27  162.48
   3   2  -2 2234.08  160.98
   3   2  -2 2161.58  161.68
   3   2  -2 2135.09  159.98
   3   2  -2 2313.17  160.58
   3   2  -2 2217.68  160.18
  -3  -2   2 2144.69  160.98
  -3  -2   2 2185.68  162.48
  -3  -2   2 2108.49  160.48
  -3  -2   2 2169.88  160.28
  -3  -2   2 2261.67  161.08
  -3  -2   2 2365.36  161.88
  -3  -2   2 2361.86  159.98
   2   2  -2 1350.06   97.09
   2   2  -2 1358.16   96.29
   2   2  -2 1262.87   97.99
   2   2  -2 1429.96   96.79
   2   2  -2 1357.06   97.69
   2   2  -2 1371.06   97.19
   2   2  -2 1311.07   96.49
  -2  -2   2 1301.37   96.69
  -2  -2   2 1338.97   96.29
  -2  -2   2 1349.86   97.09
  -2  -2   2 1371.76   97.59
  -2  -2   2 1280.67   96.99
  -2  -2   2 1341.47   96.49
   1   2  -2    2.90    0.80
   1   2  -2    5.50    2.10
   1   2  -2    5.90    1.40
   1   2  -2    3.50    1.10
   1   2  -2    3.00    0.90
   1   2  -2    6.00    1.20
   1   2  -2    4.20    1.20
  -1  -2   2    2.90    0.80
  -1  -2   2    6.00    1.40
  -1  -2   2    7.00    1.20
  -1  -2   2    3.20    1.00
  -1  -2   2    2.80    0.80
  -1  -2   2    5.30    1.20
   0   2  -2  679.93   49.70
   0   2  -2  711.03   50.29
   0   2  -2  665.53   49.40
   0   2  -2  660.63   50.19
   0   2  -2  696.53   49.99
   0   2  -2  692.13   51.19
   0   2  -2  699.33   49.99
   0  -2   2  674.93   49.99
   0  -2   2  703.43   49.80
   0  -2   2  694.03   49.80
   0  -2   2  702.03   50.39
   0  -2   2  714.73   49.40
   0  -2   2  683.23   51.09
   0  -2   2  651.13   50.09
   0  -2   2  670.93   49.90
  -2   2  -2 1138.59   88.59
  -2   2  -2 1292.87   88.99
  -2   2  -2 1230.48   89.79
  -2   2  -2 1269.27   91.29
  -2   2  -2 1208.28   89.09
  -2   2  -2 1208.18   89.69
  -2   2  -2 1245.18   89.29
   2  -2   2 1206.28   89.19
   2  -2   2 1192.58   88.59
   2  -2   2 1189.78   88.79
   2  -2   2 1260.47   89.79
   2  -2   2 1220.68   89.69
   2  -2   2 1237.48   91.19
   2  -2   2 1272.97   89.19
  -3   2  -2  364.36   30.80
  -3   2  -2  347.87   27.70
  -3   2  -2  357.16   28.10
  -3   2  -2  356.76   28.20
  -3   2  -2  385.26   28.70
  -3   2  -2  370.76   29.30
  -3   2  -2  382.86   26.90
   3  -2   2  367.76   28.90
   3  -2   2  366.76   28.50
   3  -2   2  394.46   27.90
   3  -2   2  379.56   28.30
   3  -2   2  343.67   27.90
   3  -2   2  354.36   30.70
  -4   2  -2 4958.90  345.47
  -4   2  -2 4900.11  350.76
  -4   2  -2 4891.01  348.57
  -4   2  -2 4993.70  347.67
  -4   2  -2 4885.31  346.67
  -4   2  -2 4678.23  348.07
  -4   2  -2 4642.84  347.07
   4  -2   2 4746.53  350.66
   4  -2   2 4777.62  346.87
   4  -2   2 5165.68  346.77
   4  -2   2 4598.44  347.37
   4  -2   2 4620.54  348.17
   4  -2   2 4876.81  347.07
  -5   2  -2  321.67   23.40
  -5   2  -2  333.07   26.00
  -5   2  -2  318.37   29.10
  -5   2  -2  304.87   24.60
  -5   2  -2  288.27   26.00
  -5   2  -2  311.77   25.20
   5  -2   2  290.47   29.20
   5  -2   2  334.37   26.70
   5  -2   2  289.77   25.40
   5  -2   2  289.97   24.70
   5  -2   2  330.17   25.10
  -6   2  -2  252.27   22.60
  -6   2  -2  270.57   24.50
  -6   2  -2  275.77   23.50
  -6   2  -2  266.17   27.50
  -6   2  -2  270.47   22.10
  -6   2  -2  249.58   23.60
   6  -2   2  248.18   26.80
   6  -2   2  262.37   23.10
   6  -2   2  248.18   23.70
   6  -2   2  281.87   22.70
   6  -2   2  302.17   22.10
   6  -2   2  307.67   24.10
   6  -2   2  233.78   21.80
  -7   2  -2    6.50    4.40
  -7   2  -2    3.10    3.40
  -7   2  -2    6.70    4.80
  -7   2  -2   12.10    3.90
  -7   2  -2    7.80    4.00
  -7   2  -2   12.10    7.00
   7  -2   2   13.80    4.30
   7  -2   2   20.90    4.60
   7  -2   2    8.10    4.30
   7  -2   2   19.60   10.30
   7  -2   2    6.20    4.00
   7  -2   2    9.80    4.30
   7  -2   2   12.10    4.80
  -8   2  -2  784.82   65.69
  -8   2  -2  797.12   63.39
  -8   2  -2  957.40   65.79
  -8   2  -2  946.81   72.29
  -8   2  -2  875.31   66.99
  -8   2  -2  776.22   63.89
  -8   2  -2  738.93   66.89
   8  -2   2  758.82   64.39
   8  -2   2  731.33   65.69
   8  -2   2  909.51   65.79
   8  -2   2  849.52   63.09
   8  -2   2  831.02   71.59
   8  -2   2  890.41   63.89
  -9   2  -2  327.97   38.90
  -9   2  -2  329.07   32.40
  -9   2  -2  314.77   30.20
  -9   2  -2  398.16   30.20
  -9   2  -2  326.37   29.70
  -9   2  -2  380.66   34.00
  -9   2  -2  408.86   32.80
   9  -2   2  295.57   30.40
   9  -2   2  339.07   31.40
   9  -2   2  336.87   29.80
   9  -2   2  345.57   29.10
   9  -2   2  412.46   42.40
   9  -2   2  361.16   29.90
 -10   2  -2   12.50    6.60
 -10   2  -2    4.90    8.60
 -10   2  -2   12.30    7.30
 -10   2  -2   11.10   12.20
 -10   2  -2    9.00    8.20
  10  -2   2   39.20   17.70
  10  -2   2    9.50    5.80
  10  -2   2   16.30    7.40
  10  -2   2   16.40    6.50
  10  -2   2   19.20    6.20
 -11   2  -2   28.30   10.70
 -11   2  -2   30.60   10.40
  11  -2   2   40.80    9.60
  11  -2   2   38.60    9.90
  11  -2   2   56.29   27.40
  11  -2   2   28.20    7.10
  11  -2   2   25.00   12.00
  12   1  -2  183.98   20.60
  12   1  -2  126.49   21.60
  12   1  -2  192.18   18.90
  12   1  -2  154.38   36.70
  12   1  -2  145.79   31.90
 -12  -1   2  168.98   23.60
 -12  -1   2  175.38   16.40
 -12  -1   2  179.08   16.50
 -12  -1   2  177.98   22.40
  11   1  -2  119.69   24.70
  11   1  -2  106.69   24.50
  11   1  -2   92.69   16.10
  11   1  -2   92.09   18.00
  11   1  -2  128.79   13.70
  11   1  -2  135.39   14.70
  11   1  -2  113.29   15.50
 -11  -1   2  142.09   18.20
 -11  -1   2  127.19   12.60
 -11  -1   2  137.29   12.80
 -11  -1   2  140.59   21.50
  10   1  -2  484.65   39.00
  10   1  -2  500.15   39.90
  10   1  -2  412.16   40.90
  10   1  -2  478.55   49.80
  10   1  -2  443.96   46.50
  10   1  -2  480.15   40.00
 -10  -1   2  480.85   39.60
 -10  -1   2  529.15   44.20
 -10  -1   2  417.96   39.90
 -10  -1   2  571.44   40.70
 -10  -1   2  575.14   42.70
   9   1  -2  264.87   28.40
   9   1  -2  278.97   22.50
   9   1  -2  234.88   25.40
   9   1  -2  224.88   31.50
   9   1  -2  276.67   23.10
   9   1  -2  233.08   24.30
  -9  -1   2  241.68   23.10
  -9  -1   2  293.07   21.80
   8   1  -2  263.97   21.20
   8   1  -2  277.67   23.10
   8   1  -2  238.58   21.30
   8   1  -2  230.68   28.00
   8   1  -2  225.18   23.70
   8   1  -2  225.58   22.50
   8   1  -2  315.77   27.70
   8   1  -2  260.27   20.90
  -8  -1   2  274.97   20.70
  -8  -1   2  221.48   21.70
  -8  -1   2  255.87   22.90
  -8  -1   2  251.67   21.50
  -8  -1   2  246.88   23.10
   7   1  -2  234.98   19.40
   7   1  -2  202.78   20.70
   7   1  -2  231.88   25.60
   7   1  -2  254.57   26.80
   7   1  -2  235.88   21.00
   7   1  -2  211.58   21.80
   7   1  -2  269.27   20.40
   7   1  -2  225.48   19.50
  -7  -1   2  234.88   19.80
  -7  -1   2  220.08   21.20
  -7  -1   2  230.58   20.20
  -7  -1   2  275.67   21.80
  -7  -1   2  223.28   22.20
  -7  -1   2  273.37   19.40
   6   1  -2 5398.66  409.56
   6   1  -2 5927.41  407.26
   6   1  -2 5758.92  411.36
   6   1  -2 6003.00  408.76
   6   1  -2 5613.44  412.36
   6   1  -2 5256.87  407.06
   6   1  -2 5986.20  407.66
   6   1  -2 5273.07  408.46
  -6  -1   2 5552.04  407.36
  -6  -1   2 5741.03  408.56
  -6  -1   2 5863.61  409.96
  -6  -1   2 5707.43  407.76
  -6  -1   2 5680.33  406.76
  -6  -1   2 5625.44  410.56
   5   1  -2    2.20    2.10
   5   1  -2    0.20    1.80
   5   1  -2    2.60    1.90
   5   1  -2   -1.80    4.10
   5   1  -2    6.60    2.60
   5   1  -2    6.00    4.30
   5   1  -2   -0.50    1.20
   5   1  -2    2.60    1.40
  -5  -1   2    0.50    1.30
  -5  -1   2   -0.40    2.00
  -5  -1   2    3.50    1.90
  -5  -1   2    2.80    1.70
  -5  -1   2    3.20    1.80
  -5  -1   2    2.40    2.60
   4   1  -2 1210.98   85.99
   4   1  -2 1183.28   83.09
   4   1  -2 1078.19   83.89
   4   1  -2 1188.78   86.49
   4   1  -2 1058.89   84.59
   4   1  -2 1145.29   83.29
   4   1  -2 1231.58   84.09
  -4  -1   2 1087.19   83.09
  -4  -1   2 1114.89   83.99
  -4  -1   2 1148.79   83.39
  -4  -1   2 1123.39   83.99
  -4  -1   2 1168.18   82.89
   3   1  -2   39.50    3.60
   3   1  -2   53.79    6.90
   3   1  -2   32.20    4.20
   3   1  -2   35.60    5.80
   3   1  -2   34.50    3.70
   3   1  -2   37.20    4.20
  -3  -1   2   35.20    6.10
  -3  -1   2   42.70    4.50
  -3  -1   2   37.40    4.90
  -3  -1   2   35.40    3.80
  -3  -1   2   34.00    4.10
  -3  -1   2   35.60    3.60
  -3  -1   2   34.70    3.60
   1   1  -2 2298.57  165.48
  -1  -1   2 2290.27  165.48
   0   1  -2 2426.76  174.18
   0  -1   2 2414.36  174.08
   0  -1   2 2401.66  173.28
  -1   1  -2  584.04   42.40
  -1   1  -2  590.84   42.10
  -1   1  -2  569.74   42.50
  -1   1  -2  597.34   43.80
  -1   1  -2  548.25   42.70
  -1   1  -2  567.94   42.20
  -1   1  -2  606.04   41.70
  -1   1  -2  581.94   42.40
   1  -1   2  586.44   42.40
   1  -1   2  577.64   41.70
   1  -1   2  536.15   43.50
   1  -1   2  596.44   42.10
   1  -1   2  562.24   42.20
   1  -1   2  563.14   42.70
   1  -1   2  604.94   42.40
  -2   1  -2  431.26   35.50
  -2   1  -2  460.15   33.80
  -2   1  -2  433.66   33.50
  -2   1  -2  482.55   34.60
  -2   1  -2  460.35   33.70
  -2   1  -2  479.55   34.10
  -2   1  -2  438.16   34.30
  -2   1  -2  452.55   33.00
  -2   1  -2  465.75   33.90
   2  -1   2  451.35   33.60
   2  -1   2  454.55   35.70
   2  -1   2  428.06   33.80
  -3   1  -2 1932.51  143.79
  -3   1  -2 2038.10  145.09
  -3   1  -2 1800.52  143.89
  -3   1  -2 2058.09  149.88
  -3   1  -2 2019.90  143.09
  -3   1  -2 2064.99  144.49
   3  -1   2 2050.99  144.79
   3  -1   2 2147.59  143.39
   3  -1   2 2057.09  144.09
   3  -1   2 1984.20  144.39
   3  -1   2 1887.11  146.49
   3  -1   2 2027.20  143.79
   3  -1   2 1828.52  143.79
  -4   1  -2  122.09   13.40
  -4   1  -2  114.69   11.70
  -4   1  -2  112.89   10.70
  -4   1  -2  113.39    9.50
  -4   1  -2  121.79   11.30
   4  -1   2  157.88   13.40
   4  -1   2  105.19    9.30
   4  -1   2  106.69   10.70
   4  -1   2  130.89   10.80
   4  -1   2  112.39   11.50
   4  -1   2  115.99   13.90
   4  -1   2  123.69   10.40
  -5   1  -2    8.40    6.20
  -5   1  -2    7.20    2.80
  -5   1  -2    7.20    3.40
  -5   1  -2    5.70    3.00
  -5   1  -2   15.90    3.50
  -5   1  -2    8.30    2.20
  -5   1  -2    9.00    3.40
   5  -1   2    6.40    3.10
   5  -1   2    8.50    2.90
   5  -1   2    4.50    2.00
   5  -1   2   13.60    6.70
   5  -1   2    9.00    2.00
   5  -1   2    5.70    2.70
   5  -1   2   10.30    2.80
   5  -1   2   11.70    3.60
  -6   1  -2 1958.10  153.48
  -6   1  -2 2147.79  153.18
  -6   1  -2 2073.79  153.08
  -6   1  -2 2081.49  158.08
  -6   1  -2 1920.91  154.48
  -6   1  -2 2186.78  154.28
   6  -1   2 1980.90  151.58
   6  -1   2 2325.67  153.18
   6  -1   2 2113.79  153.28
   6  -1   2 2277.37  154.98
   6  -1   2 1960.40  153.78
   6  -1   2 2041.50  155.08
   6  -1   2 2064.19  158.38
   6  -1   2 2298.37  153.68
  -7   1  -2    3.10    3.30
  -7   1  -2    2.50    3.90
  -7   1  -2    0.10    2.90
  -7   1  -2   23.00    8.40
  -7   1  -2    1.70    2.70
  -7   1  -2    0.10    2.50
  -7   1  -2    1.60    3.40
   7  -1   2    3.20    2.70
   7  -1   2   12.10    9.30
   7  -1   2    0.20    3.90
   7  -1   2    1.80    3.60
   7  -1   2    5.50    3.20
   7  -1   2    0.90    3.10
   7  -1   2    4.00    2.60
   7  -1   2    5.10    2.30
  -8   1  -2  243.58   21.10
  -8   1  -2  214.48   21.30
  -8   1  -2  193.28   19.40
  -8   1  -2  229.98   29.70
  -8   1  -2  198.28   18.60
  -8   1  -2  226.08   22.30
   8  -1   2  215.18   17.00
   8  -1   2  211.68   19.40
   8  -1   2  222.68   20.90
   8  -1   2  188.88   27.60
   8  -1   2  215.28   20.50
   8  -1   2  191.88   21.40
   8  -1   2  182.48   18.60
  -9   1  -2  201.28   21.40
  -9   1  -2  226.38   29.70
  -9   1  -2  196.58   20.80
  -9   1  -2  186.18   17.40
  -9   1  -2  175.38   19.50
  -9   1  -2  146.79   18.10
   9  -1   2  176.98   15.00
   9  -1   2  201.18   18.20
   9  -1   2  148.79   18.70
   9  -1   2  157.88   19.80
   9  -1   2  165.28   25.90
   9  -1   2  169.58   19.70
   9  -1   2  186.88   17.70
 -10   1  -2  297.07   25.50
 -10   1  -2  350.16   31.30
 -10   1  -2  322.97   28.20
 -10   1  -2  228.88   35.20
  10  -1   2  264.97   29.70
  10  -1   2  295.77   27.80
  10  -1   2  300.77   28.10
  10  -1   2  218.58   26.50
  10  -1   2  297.87   25.60
 -11   1  -2   65.49   10.70
 -11   1  -2   76.79   14.30
 -11   1  -2   59.19   13.90
  11  -1   2   81.19   27.10
  11  -1   2   72.09   11.60
  11  -1   2   44.40   12.80
  11  -1   2   86.49   12.60
  12   0  -2  427.06   62.19
  12   0  -2  537.25   41.00
  12   0  -2  501.85   42.40
  12   0  -2  384.86   51.29
 -12   0   2  478.85   42.80
 -12   0   2  478.85   45.70
 -12   0   2  431.46   37.80
 -12   0   2  474.55   38.20
  11   0  -2   -3.20    4.70
  11   0  -2    7.30   13.20
  11   0  -2   -4.70    7.10
  11   0  -2    4.90   24.20
  11   0  -2    1.40    4.50
 -11   0   2    3.80    7.30
 -11   0   2    4.70    4.50
  10   0  -2   -7.00   15.00
  10   0  -2   -2.60    4.00
  10   0  -2   -2.50    3.80
  10   0  -2    9.40   10.20
  10   0  -2    1.50    2.80
  10   0  -2   -3.80    6.30
  10   0  -2   -1.20    2.70
 -10   0   2   -0.10    4.20
 -10   0   2    2.90    6.20
 -10   0   2    4.50    4.10
 -10   0   2   -4.60    5.70
 -10   0   2    3.30    6.60
   9   0  -2    0.10    2.90
   9   0  -2    2.90    4.70
   9   0  -2  -12.90    9.00
   9   0  -2    3.50    5.20
   9   0  -2    0.30    3.20
   9   0  -2    2.20    3.20
   9   0  -2    0.70    3.50
   9   0  -2    0.60    3.10
   9   0  -2    1.40    8.90
  -9   0   2   -0.70    4.30
  -9   0   2   -0.10    3.20
  -9   0   2   -2.10    3.40
  -9   0   2    0.00    4.30
  -9   0   2    0.30    4.80
   8   0  -2  361.86   27.90
   8   0  -2  330.27   28.20
   8   0  -2  334.07   30.70
   8   0  -2  394.46   34.30
   8   0  -2  382.36   28.50
   8   0  -2  349.07   27.90
   8   0  -2  323.77   29.50
   8   0  -2  303.17   34.20
  -8   0   2  321.97   28.40
  -8   0   2  349.17   28.20
  -8   0   2  338.77   30.00
  -8   0   2  349.67   31.40
   7   0  -2   -1.40    3.20
   7   0  -2    1.60    2.10
   7   0  -2   -0.20    2.00
   7   0  -2    0.50    4.90
   7   0  -2    0.60    2.20
   7   0  -2    3.60    6.80
   7   0  -2   -1.20    1.80
   7   0  -2    2.40    2.80
  -7   0   2    1.10    3.50
  -7   0   2   -1.20    2.00
  -7   0   2    3.50    2.90
  -7   0   2    0.70    2.70
   6   0  -2    6.70    5.30
   6   0  -2    6.40    2.20
   6   0  -2    2.90    2.50
   6   0  -2    7.20    2.40
   6   0  -2    7.50    2.70
   6   0  -2    6.60    4.90
   6   0  -2    9.60    3.40
  -6   0   2    6.10    3.30
  -6   0   2    3.20    2.70
  -6   0   2    5.50    2.90
  -6   0   2    6.00    3.50
  -6   0   2    2.80    2.10
   5   0  -2    2.30    1.80
   5   0  -2    2.00    2.10
   5   0  -2    4.50    3.60
   5   0  -2    0.30    1.30
   5   0  -2   -0.80    1.50
   5   0  -2   -0.90    1.30
   5   0  -2   -1.50    4.30
  -5   0   2   -0.40    2.10
  -5   0   2    6.40    2.70
  -5   0   2    0.80    1.40
  -5   0   2    0.20    1.10
  -5   0   2    1.50    1.60
   4   0  -2 1431.76   99.49
   4   0  -2 1343.57  101.79
   4   0  -2 1323.77  100.09
   4   0  -2 1398.16  101.39
   4   0  -2 1412.76   98.79
   4   0  -2 1278.27   99.29
  -4   0   2 1451.05  100.39
  -4   0   2 1297.57   98.49
  -4   0   2 1381.36   98.89
  -4   0   2 1274.67   99.39
   3   0  -2    2.20    1.80
   3   0  -2    0.90    1.00
   3   0  -2    0.40    1.10
   3   0  -2    0.40    0.90
   3   0  -2    0.40    2.20
   3   0  -2    1.50    1.80
  -3   0   2    1.10    0.70
  -3   0   2    4.10    1.50
  -3   0   2    0.50    1.10
  -3   0   2    0.80    1.00
  -3   0   2    0.70    1.40
  -3   0   2    1.50    1.40
   2   0  -2  187.38   14.60
   2   0  -2  179.18   15.30
   2   0  -2  221.58   16.20
  -2   0   2  189.48   14.80
  -2   0   2  186.78   14.60
  -2   0   2  175.78   14.90
  -2   0   2  200.28   14.60
  -2   0   2  204.78   15.10
  -2   0   2  219.98   16.30
   1   0  -2    0.50    0.70
   1   0  -2    3.00    1.00
   1   0  -2    0.90    0.70
   1   0  -2    2.40    0.60
   1   0  -2    1.30    1.10
   1   0  -2    1.60    0.80
  -1   0   2    2.70    0.90
  -1   0   2    1.20    0.50
  -1   0   2    0.20    0.50
  -1   0   2    1.40    1.00
  -1   0   2    0.50    0.60
  -1   0  -2    0.50    0.60
  -1   0  -2    1.30    1.60
  -1   0  -2    0.70    0.70
  -1   0  -2    1.50    0.70
  -1   0  -2    0.60    0.70
  -1   0  -2    0.60    0.70
  -1   0  -2    2.90    0.90
  -1   0  -2    1.40    0.80
  -1   0  -2    0.70    0.60
   1   0   2    2.10    1.50
   1   0   2    0.40    0.60
   1   0   2    2.20    1.00
   1   0   2    1.10    1.60
   1   0   2    0.00    0.60
   1   0   2    0.70    0.60
  -2   0  -2 3685.13  249.88
  -2   0  -2 3146.09  249.08
  -2   0  -2 3231.58  249.48
  -2   0  -2 3454.45  248.78
  -2   0  -2 3456.25  250.87
  -2   0  -2 3464.55  249.08
   2   0   2 3443.26  250.87
   2   0   2 3905.71  249.38
   2   0   2 3460.65  249.97
  -3   0  -2    1.70    1.20
  -3   0  -2   -0.70    1.00
  -3   0  -2    3.60    1.30
  -3   0  -2    0.10    1.00
  -3   0  -2    1.30    1.70
  -3   0  -2    2.20    2.50
  -3   0  -2    1.00    1.50
  -3   0  -2    1.90    1.20
   3   0   2   -0.10    1.10
   3   0   2    1.60    1.80
   3   0   2    0.00    2.70
   3   0   2    1.50    1.10
   3   0   2   10.60    2.50
   3   0   2    0.60    0.90
   3   0   2    6.10    1.90
   3   0   2   -0.40    1.30
  -4   0  -2 1386.96  103.69
  -4   0  -2 1433.36  104.19
  -4   0  -2 1338.07  104.69
  -4   0  -2 1508.95  103.39
  -4   0  -2 1482.65  106.99
  -4   0  -2 1434.96  103.59
  -4   0  -2 1431.26  104.59
   4   0   2 1479.75  105.09
   4   0   2 1389.26  104.09
   4   0   2 1422.76  104.49
   4   0   2 1381.56  106.69
   4   0   2 1439.76  102.89
   4   0   2 1407.76  103.39
   4   0   2 1374.76  103.59
  -5   0  -2   12.40    3.80
  -5   0  -2    2.00    1.70
  -5   0  -2   -1.30    4.50
  -5   0  -2   -0.40    2.10
  -5   0  -2   -0.70    1.20
  -5   0  -2    0.30    1.40
  -5   0  -2    1.50    2.20
  -5   0  -2   -1.60    1.90
   5   0   2   -0.40    1.20
   5   0   2    1.40    1.90
   5   0   2   -1.10    1.30
   5   0   2    0.10    1.90
   5   0   2    0.50    2.20
   5   0   2    8.00    2.70
   5   0   2    2.70    4.20
   5   0   2    1.80    2.00
  -6   0  -2  273.37   23.80
  -6   0  -2  247.28   21.90
  -6   0  -2  298.87   23.10
  -6   0  -2  252.47   21.60
  -6   0  -2  257.67   23.00
  -6   0  -2  258.67   21.20
  -6   0  -2  238.78   25.90
   6   0   2  287.37   21.70
   6   0   2  267.87   26.90
   6   0   2  244.48   21.60
   6   0   2  264.97   22.90
   6   0   2  261.97   22.40
   6   0   2  250.27   20.50
   6   0   2  243.38   23.30
   6   0   2  280.77   22.00
  -7   0  -2   -3.20    8.10
  -7   0  -2    5.10    3.30
  -7   0  -2    2.10    2.20
  -7   0  -2    3.60    3.50
  -7   0  -2    3.70    3.80
  -7   0  -2    2.00    2.60
  -7   0  -2   -1.00    3.00
   7   0   2    2.50    2.40
   7   0   2    2.10    3.30
   7   0   2    0.30    2.20
   7   0   2   -3.90    8.00
   7   0   2    2.40    3.00
   7   0   2    3.80    2.40
   7   0   2   -0.80    2.40
   7   0   2   -0.30    2.80
  -8   0  -2 1971.40  143.99
  -8   0  -2 1778.32  145.09
  -8   0  -2 2141.99  146.79
  -8   0  -2 1920.51  155.18
  -8   0  -2 2201.68  148.69
   8   0   2 2095.39  144.79
   8   0   2 2128.79  146.89
   8   0   2 1788.22  154.98
   8   0   2 2004.80  144.99
   8   0   2 1890.11  145.99
   8   0   2 1874.01  147.49
   8   0   2 1787.72  146.29
   8   0   2 1984.40  143.29
  -9   0  -2   -0.80    5.40
  -9   0  -2    1.20    3.80
  -9   0  -2    1.20    4.40
  -9   0  -2    5.20    5.80
  -9   0  -2    2.40    4.80
  -9   0  -2   -0.50   11.90
  -9   0  -2    8.80    5.20
   9   0   2   -6.60    4.40
   9   0   2   -4.60    4.60
   9   0   2    0.20    3.90
   9   0   2   -0.20    3.80
   9   0   2    0.70    2.90
   9   0   2    7.30   13.80
 -10   0  -2    2.30    4.40
 -10   0  -2    1.00    6.20
 -10   0  -2    6.10    7.00
[truncated: 2,165,884 more chars]
