# Supplementary material for: Triggering and Preventing Cyclization of o‐Amino‐Guanidinobenzenes to 2‐Amino‐Benzimidazoles
Source: Chemistry. 2025 Dec 12;32(2):e03147. doi: 10.1002/chem.202503147 (PMC12790309; doi:10.1002/chem.202503147)
Supplement: Supplementary file 2 — Supporting Information File 2: chem70511‐sup‐0002‐SuppMat.zip. [file CHEM-32-e03147-s001.zip › mo_2025_chdz12_2_0ma.cif]

data_mo_2025_chdz12_2_0ma

# 1. SUBMISSION DETAILS
 
_publ_contact_author
;
       Prof. Dr. Dr. Hans-Joerg Himmel
       Anorganisch-Chemisches Institut
       Ruprecht-Karls Universitaet Heidelberg
       Im Neuenheimer Feld 270
       69120 Heidelberg
       Germany
;
_publ_contact_author_phone        '049 6221 54-8446'
_publ_contact_author_fax          '049 6221 54-5707'
_publ_contact_author_email        'hans-jorg.himmel@aci.uni-heidelberg.de'
_publ_requested_journal           'Chem. Eur. J.'
_publ_requested_coeditor_name     
;
'Henel Carmen, Michel Edwin, Zeitler Devin, Huebner Olaf, Kaifer Elisabeth'
;    
#==============================================================================
 
# 2. TITLE AND AUTHOR LIST

_publ_section_title
;
   'Why, How and under which Circumstances do Redox-Active o-Guanidino-Amino-Benzenes 
Rearrange to 2-Amino-Benzimidazole Derivatives?'
;
_publ_section_abstract
;   
   'Why, How and under which Circumstances do Redox-Active o-Guanidino-Amino-Benzenes 
Rearrange to 2-Amino-Benzimidazole Derivatives?'
;
loop_
 _publ_author_name
     'Henel, Carmen'
     'Michel, Edwin'
     'Zeitler, Devin'
     'Huebner, Olaf'
     'Kaifer, Elisabeth'    
     'Himmel, Hans-Joerg' 

 _publ_author_address
;     Anorganisch-Chemisches Institut
      Ruprecht-Karls Universitaet Heidelberg
      Im Neuenheimer Feld 270
      69120 Heidelberg
      Bundesrepublik Deutschland
;
#==============================================================================

_audit_creation_date               2025-06-04
_audit_creation_method
;
Olex2 1.5
(compiled 2025.04.05 svn.rf049d14d for OlexSys, GUI svn.r7224)
;
_shelx_SHELXL_version_number       '2018/3'
_audit_contact_author_address      ?
_audit_contact_author_email        ?
_audit_contact_author_name         ''
_audit_contact_author_phone        ?
_publ_contact_author_id_orcid      ?
_publ_section_references
;
Dolomanov, O.V., Bourhis, L.J., Gildea, R.J, Howard, J.A.K. & Puschmann, H.
 (2009), J. Appl. Cryst. 42, 339-341.

Sheldrick, G.M. (2008). Acta Cryst. A64, 112-122.

Sheldrick, G.M. (2015). Acta Cryst. A71, 3-8.
;
_chemical_name_common              ?
_chemical_name_systematic          ?
_chemical_formula_moiety           'C11 H15 Cl2 N3 S Zn'
_chemical_formula_sum              'C11 H15 Cl2 N3 S Zn'
_chemical_formula_weight           357.59
_chemical_melting_point            ?
loop_
  _atom_type_symbol
  _atom_type_description
  _atom_type_scat_dispersion_real
  _atom_type_scat_dispersion_imag
  _atom_type_scat_source
 'C' 'C' 0.0033 0.0016 'International Tables Vol C Tables 4.2.6.8 and 6.1.1.4'
 'H' 'H' 0.0000 0.0000 'International Tables Vol C Tables 4.2.6.8 and 6.1.1.4'
 'N' 'N' 0.0061 0.0033 'International Tables Vol C Tables 4.2.6.8 and 6.1.1.4'
 'S' 'S' 0.1246 0.1234 'International Tables Vol C Tables 4.2.6.8 and 6.1.1.4'
 'Cl' 'Cl' 0.1484 0.1585 'International Tables Vol C Tables 4.2.6.8 and 6.1.1.4'
 'Zn' 'Zn' 0.2839 1.4301 'International Tables Vol C Tables 4.2.6.8 and 6.1.1.4'

_shelx_space_group_comment
;
The symmetry employed for this shelxl refinement is uniquely defined
by the following loop, which should always be used as a source of
symmetry information in preference to the above space-group names.
They are only intended as comments.
;
_space_group_crystal_system        'monoclinic'
_space_group_IT_number             14
_space_group_name_H-M_alt          'P 1 21/n 1'
_space_group_name_Hall             '-P 2yn'
loop_
  _space_group_symop_operation_xyz
 'x, y, z'
 '-x+1/2, y+1/2, -z+1/2'
 '-x, -y, -z'
 'x-1/2, -y-1/2, z-1/2'

_cell_length_a                     11.8638(10)
_cell_length_b                     8.1139(7)
_cell_length_c                     15.3049(12)
_cell_angle_alpha                  90
_cell_angle_beta                   98.671(3)
_cell_angle_gamma                  90
_cell_volume                       1456.4(2)
_cell_formula_units_Z              4
_cell_measurement_reflns_used      9706
_cell_measurement_temperature      100.00
_cell_measurement_theta_max        27.55
_cell_measurement_theta_min        2.35
_shelx_estimated_absorpt_T_max     ?
_shelx_estimated_absorpt_T_min     ?
_exptl_absorpt_coefficient_mu      2.181
_exptl_absorpt_correction_T_max    0.7456
_exptl_absorpt_correction_T_min    0.6589
_exptl_absorpt_correction_type     multi-scan
_exptl_absorpt_process_details
;
SADABS-2016/2 (Bruker,2016/2) was used for absorption correction.
wR2(int) was 0.0997 before and 0.0672 after correction.
The Ratio of minimum to maximum transmission is 0.8837.
The \l/2 correction factor is Not present.
;
_exptl_absorpt_special_details     ?
_exptl_crystal_colour              colourless
_exptl_crystal_colour_primary      colourless
_exptl_crystal_density_diffrn      1.631
_exptl_crystal_density_meas        ?
_exptl_crystal_density_method      ?
_exptl_crystal_description         block
_exptl_crystal_F_000               728
_exptl_crystal_size_max            0.29
_exptl_crystal_size_mid            0.18
_exptl_crystal_size_min            0.16
_exptl_transmission_factor_max     ?
_exptl_transmission_factor_min     ?
_diffrn_reflns_av_R_equivalents    0.0630
_diffrn_reflns_av_unetI/netI       0.0225
_diffrn_reflns_Laue_measured_fraction_full  0.999
_diffrn_reflns_Laue_measured_fraction_max  0.997
_diffrn_reflns_limit_h_max         15
_diffrn_reflns_limit_h_min         -15
_diffrn_reflns_limit_k_max         10
_diffrn_reflns_limit_k_min         -10
_diffrn_reflns_limit_l_max         19
_diffrn_reflns_limit_l_min         -19
_diffrn_reflns_number              80503
_diffrn_reflns_point_group_measured_fraction_full  0.999
_diffrn_reflns_point_group_measured_fraction_max  0.997
_diffrn_reflns_theta_full          25.242
_diffrn_reflns_theta_max           27.611
_diffrn_reflns_theta_min           2.030
_diffrn_ambient_temperature        100.00
_diffrn_detector                   'Bruker Photon III detector'
_diffrn_detector_type              'CPAD detector'
_diffrn_measured_fraction_theta_full  0.999
_diffrn_measured_fraction_theta_max  0.997
_diffrn_measurement_device         'three-circle diffractometer'
_diffrn_measurement_device_type    'Bruker D8-Venture Dual Source'
_diffrn_measurement_method         '\w and \f scans'
_diffrn_radiation_monochromator    'mirror optics'
_diffrn_radiation_probe            x-ray
_diffrn_radiation_type             MoK\a
_diffrn_radiation_wavelength       0.71073
_diffrn_source                     'microfocus sealed X-ray tube'
_diffrn_source_current             1.4
_diffrn_source_power               0.07
_diffrn_source_type                'Incoatec I\ms'
_diffrn_source_voltage             50.0
_diffrn_standards_number           0
_reflns_Friedel_coverage           0.000
_reflns_Friedel_fraction_full      .
_reflns_Friedel_fraction_max       .
_reflns_number_gt                  3112
_reflns_number_total               3381
_reflns_special_details
;
 Reflections were merged by SHELXL according to the crystal
 class for the calculation of statistics and refinement.
 
 _reflns_Friedel_fraction is defined as the number of unique
 Friedel pairs measured divided by the number that would be
 possible theoretically, ignoring centric projections and
 systematic absences.
;
_reflns_threshold_expression       'I > 2\s(I)'
_computing_cell_refinement         'SAINT V8.40B (Bruker, 2019)'
_computing_data_collection         'APEX 4 V2021.11-0 (Bruker, 2021)'
_computing_data_reduction          'SAINT V8.40B (Bruker, 2019)'
_computing_molecular_graphics      'Olex2 1.5 (Dolomanov et al., 2009)'
_computing_publication_material    'Olex2 1.5 (Dolomanov et al., 2009)'
_computing_structure_refinement    'XL  (Sheldrick, 2008)'
_computing_structure_solution      'SHELXT 2018/2 (Sheldrick, 2018)'
_refine_diff_density_max           0.515
_refine_diff_density_min           -0.279
_refine_diff_density_rms           0.070
_refine_ls_extinction_coef         .
_refine_ls_extinction_method       none
_refine_ls_goodness_of_fit_ref     1.097
_refine_ls_hydrogen_treatment      mixed
_refine_ls_matrix_type             full
_refine_ls_number_parameters       169
_refine_ls_number_reflns           3381
_refine_ls_number_restraints       1
_refine_ls_R_factor_all            0.0277
_refine_ls_R_factor_gt             0.0242
_refine_ls_restrained_S_all        1.097
_refine_ls_shift/su_max            0.002
_refine_ls_shift/su_mean           0.000
_refine_ls_structure_factor_coef   Fsqd
_refine_ls_weighting_details      
 'w=1/[\s^2^(Fo^2^)+(0.0227P)^2^+1.2314P] where P=(Fo^2^+2Fc^2^)/3'
_refine_ls_weighting_scheme        calc
_refine_ls_wR_factor_gt            0.0563
_refine_ls_wR_factor_ref           0.0584
_refine_special_details            ?
_olex2_refinement_description
;
1. Fixed Uiso
 At 1.2 times of:
  All C(H) groups, All C(H,H) groups
 At 1.5 times of:
  All C(H,H,H) groups
2. Restrained distances
 N3-H3
 0.9 with sigma of 0.02
3.a Secondary CH2 refined with riding coordinates:
 C8(H8A,H8B), C9(H9A,H9B)
3.b Aromatic/amide H refined with riding coordinates:
 C3(H3A), C4(H4), C5(H5), C6(H6)
3.c Idealised Me refined as rotating group:
 C10(H10A,H10B,H10C), C11(H11A,H11B,H11C)
;
_atom_sites_solution_hydrogens     mixed
_atom_sites_solution_primary       dual
_atom_sites_solution_secondary     ?
loop_
  _atom_site_label
  _atom_site_type_symbol
  _atom_site_fract_x
  _atom_site_fract_y
  _atom_site_fract_z
  _atom_site_U_iso_or_equiv
  _atom_site_adp_type
  _atom_site_occupancy
  _atom_site_site_symmetry_order
  _atom_site_calc_flag
  _atom_site_refinement_flags_posn
  _atom_site_refinement_flags_adp
  _atom_site_refinement_flags_occupancy
  _atom_site_disorder_assembly
  _atom_site_disorder_group
 Zn1 Zn 0.64278(2) 0.65228(2) 0.36014(2) 0.01514(6) Uani 1 1 d . . . . .
 Cl1 Cl 0.63955(4) 0.92599(5) 0.35106(3) 0.02303(10) Uani 1 1 d . . . . .
 Cl2 Cl 0.49956(4) 0.51384(5) 0.28309(3) 0.02188(10) Uani 1 1 d . . . . .
 S1 S 0.81566(4) 0.65113(6) 0.64496(3) 0.02202(10) Uani 1 1 d . . . . .
 N1 N 0.69194(12) 0.56484(17) 0.48612(9) 0.0158(3) Uani 1 1 d . . . . .
 N2 N 0.61490(12) 0.74984(18) 0.57692(9) 0.0174(3) Uani 1 1 d . . . . .
 N3 N 0.79867(12) 0.55364(18) 0.34071(9) 0.0163(3) Uani 1 1 d D . . . .
 H3 H 0.8032(19) 0.516(3) 0.2889(11) 0.025(6) Uiso 1 1 d D . . . .
 C1 C 0.76646(14) 0.4292(2) 0.47947(11) 0.0161(3) Uani 1 1 d . . . . .
 C2 C 0.81656(14) 0.4176(2) 0.40304(11) 0.0162(3) Uani 1 1 d . . . . .
 C3 C 0.88129(15) 0.2805(2) 0.38738(12) 0.0192(3) Uani 1 1 d . . . . .
 H3A H 0.915590 0.274374 0.335244 0.023 Uiso 1 1 calc R U . . .
 C4 C 0.89533(15) 0.1530(2) 0.44843(13) 0.0224(4) Uani 1 1 d . . . . .
 H4 H 0.938638 0.058594 0.437812 0.027 Uiso 1 1 calc R U . . .
 C5 C 0.84627(16) 0.1631(2) 0.52489(13) 0.0227(4) Uani 1 1 d . . . . .
 H5 H 0.857124 0.076252 0.566929 0.027 Uiso 1 1 calc R U . . .
 C6 C 0.78121(15) 0.2997(2) 0.54052(12) 0.0198(3) Uani 1 1 d . . . . .
 H6 H 0.746818 0.305066 0.592627 0.024 Uiso 1 1 calc R U . . .
 C7 C 0.69707(14) 0.6483(2) 0.55982(11) 0.0164(3) Uani 1 1 d . . . . .
 C8 C 0.73614(16) 0.7692(2) 0.71618(12) 0.0237(4) Uani 1 1 d . . . . .
 H8A H 0.701693 0.695338 0.756367 0.028 Uiso 1 1 calc R U . . .
 H8B H 0.786462 0.849110 0.752076 0.028 Uiso 1 1 calc R U . . .
 C9 C 0.64377(16) 0.8585(2) 0.65341(12) 0.0233(4) Uani 1 1 d . . . . .
 H9A H 0.575942 0.878627 0.682477 0.028 Uiso 1 1 calc R U . . .
 H9B H 0.672483 0.965649 0.635034 0.028 Uiso 1 1 calc R U . . .
 C10 C 0.50237(15) 0.7588(2) 0.52359(12) 0.0195(3) Uani 1 1 d . . . . .
 H10A H 0.500826 0.849303 0.481020 0.029 Uiso 1 1 calc R U . . .
 H10B H 0.444836 0.778438 0.562119 0.029 Uiso 1 1 calc R U . . .
 H10C H 0.485801 0.654695 0.491777 0.029 Uiso 1 1 calc R U . . .
 C11 C 0.89340(16) 0.6763(2) 0.35764(14) 0.0254(4) Uani 1 1 d . . . . .
 H11A H 0.881800 0.762909 0.312549 0.038 Uiso 1 1 calc R U . . .
 H11B H 0.966304 0.620977 0.355264 0.038 Uiso 1 1 calc R U . . .
 H11C H 0.894224 0.725471 0.416221 0.038 Uiso 1 1 calc R U . . .

loop_
  _atom_site_aniso_label
  _atom_site_aniso_U_11
  _atom_site_aniso_U_22
  _atom_site_aniso_U_33
  _atom_site_aniso_U_23
  _atom_site_aniso_U_13
  _atom_site_aniso_U_12
 Zn1 0.01749(10) 0.01364(10) 0.01413(10) 0.00099(7) 0.00188(7) 0.00141(7)
 Cl1 0.0352(2) 0.01444(19) 0.0213(2) 0.00128(15) 0.01035(18) 0.00250(16)
 Cl2 0.01854(19) 0.0231(2) 0.0226(2) 0.00178(16) -0.00143(16) -0.00256(15)
 S1 0.0186(2) 0.0294(2) 0.0174(2) -0.00456(17) 0.00070(16) -0.00164(17)
 N1 0.0181(7) 0.0161(7) 0.0134(6) 0.0006(5) 0.0031(5) 0.0009(5)
 N2 0.0189(7) 0.0167(7) 0.0169(7) -0.0031(5) 0.0039(6) -0.0012(5)
 N3 0.0190(7) 0.0152(7) 0.0150(7) -0.0006(5) 0.0036(6) -0.0013(5)
 C1 0.0161(7) 0.0146(8) 0.0166(7) -0.0017(6) -0.0010(6) -0.0002(6)
 C2 0.0149(7) 0.0149(8) 0.0177(8) -0.0011(6) -0.0007(6) -0.0018(6)
 C3 0.0170(8) 0.0202(8) 0.0199(8) -0.0039(7) 0.0017(6) 0.0007(7)
 C4 0.0198(8) 0.0178(8) 0.0277(9) -0.0032(7) -0.0024(7) 0.0041(7)
 C5 0.0229(9) 0.0183(8) 0.0247(9) 0.0046(7) -0.0031(7) 0.0019(7)
 C6 0.0205(8) 0.0209(8) 0.0174(8) 0.0015(6) 0.0005(7) -0.0002(7)
 C7 0.0171(8) 0.0162(8) 0.0158(8) 0.0004(6) 0.0027(6) -0.0027(6)
 C8 0.0246(9) 0.0295(10) 0.0175(8) -0.0076(7) 0.0051(7) -0.0072(7)
 C9 0.0263(9) 0.0219(9) 0.0222(9) -0.0086(7) 0.0051(7) -0.0036(7)
 C10 0.0197(8) 0.0181(8) 0.0211(8) -0.0004(6) 0.0039(7) 0.0019(6)
 C11 0.0205(9) 0.0202(9) 0.0361(11) 0.0018(8) 0.0058(8) -0.0060(7)

_geom_special_details
;
 All esds (except the esd in the dihedral angle between two l.s. planes)
 are estimated using the full covariance matrix.  The cell esds are taken
 into account individually in the estimation of esds in distances, angles
 and torsion angles; correlations between esds in cell parameters are only
 used when they are defined by crystal symmetry.  An approximate (isotropic)
 treatment of cell esds is used for estimating esds involving l.s. planes.
;
loop_
  _geom_bond_atom_site_label_1
  _geom_bond_atom_site_label_2
  _geom_bond_distance
  _geom_bond_site_symmetry_2
  _geom_bond_publ_flag
 Zn1 Cl1 2.2252(5) . ?
 Zn1 Cl2 2.2215(5) . ?
 Zn1 N1 2.0548(14) . ?
 Zn1 N3 2.0774(15) . ?
 S1 C7 1.7679(17) . ?
 S1 C8 1.818(2) . ?
 N1 C1 1.425(2) . ?
 N1 C7 1.309(2) . ?
 N2 C7 1.332(2) . ?
 N2 C9 1.464(2) . ?
 N2 C10 1.458(2) . ?
 N3 H3 0.860(15) . ?
 N3 C2 1.453(2) . ?
 N3 C11 1.494(2) . ?
 C1 C2 1.393(2) . ?
 C1 C6 1.399(2) . ?
 C2 C3 1.393(2) . ?
 C3 H3A 0.9500 . ?
 C3 C4 1.387(3) . ?
 C4 H4 0.9500 . ?
 C4 C5 1.386(3) . ?
 C5 H5 0.9500 . ?
 C5 C6 1.392(3) . ?
 C6 H6 0.9500 . ?
 C8 H8A 0.9900 . ?
 C8 H8B 0.9900 . ?
 C8 C9 1.527(3) . ?
 C9 H9A 0.9900 . ?
 C9 H9B 0.9900 . ?
 C10 H10A 0.9800 . ?
 C10 H10B 0.9800 . ?
 C10 H10C 0.9800 . ?
 C11 H11A 0.9800 . ?
 C11 H11B 0.9800 . ?
 C11 H11C 0.9800 . ?

loop_
  _geom_angle_atom_site_label_1
  _geom_angle_atom_site_label_2
  _geom_angle_atom_site_label_3
  _geom_angle
  _geom_angle_site_symmetry_1
  _geom_angle_site_symmetry_3
  _geom_angle_publ_flag
 Cl2 Zn1 Cl1 117.835(18) . . ?
 N1 Zn1 Cl1 113.76(4) . . ?
 N1 Zn1 Cl2 114.19(4) . . ?
 N1 Zn1 N3 82.44(6) . . ?
 N3 Zn1 Cl1 112.52(4) . . ?
 N3 Zn1 Cl2 110.82(4) . . ?
 C7 S1 C8 91.23(8) . . ?
 C1 N1 Zn1 106.92(10) . . ?
 C7 N1 Zn1 126.85(12) . . ?
 C7 N1 C1 120.82(14) . . ?
 C7 N2 C9 116.07(14) . . ?
 C7 N2 C10 123.80(14) . . ?
 C10 N2 C9 120.11(14) . . ?
 Zn1 N3 H3 116.8(15) . . ?
 C2 N3 Zn1 104.10(10) . . ?
 C2 N3 H3 108.0(15) . . ?
 C2 N3 C11 111.12(13) . . ?
 C11 N3 Zn1 112.40(11) . . ?
 C11 N3 H3 104.4(16) . . ?
 C2 C1 N1 117.39(15) . . ?
 C2 C1 C6 118.94(16) . . ?
 C6 C1 N1 123.27(16) . . ?
 C1 C2 N3 117.48(15) . . ?
 C1 C2 C3 120.97(16) . . ?
 C3 C2 N3 121.55(16) . . ?
 C2 C3 H3A 120.2 . . ?
 C4 C3 C2 119.53(17) . . ?
 C4 C3 H3A 120.2 . . ?
 C3 C4 H4 119.9 . . ?
 C5 C4 C3 120.11(17) . . ?
 C5 C4 H4 119.9 . . ?
 C4 C5 H5 119.8 . . ?
 C4 C5 C6 120.45(17) . . ?
 C6 C5 H5 119.8 . . ?
 C1 C6 H6 120.0 . . ?
 C5 C6 C1 119.99(17) . . ?
 C5 C6 H6 120.0 . . ?
 N1 C7 S1 124.77(13) . . ?
 N1 C7 N2 123.29(15) . . ?
 N2 C7 S1 111.82(12) . . ?
 S1 C8 H8A 110.7 . . ?
 S1 C8 H8B 110.7 . . ?
 H8A C8 H8B 108.8 . . ?
 C9 C8 S1 105.13(12) . . ?
 C9 C8 H8A 110.7 . . ?
 C9 C8 H8B 110.7 . . ?
 N2 C9 C8 106.05(15) . . ?
 N2 C9 H9A 110.5 . . ?
 N2 C9 H9B 110.5 . . ?
 C8 C9 H9A 110.5 . . ?
 C8 C9 H9B 110.5 . . ?
 H9A C9 H9B 108.7 . . ?
 N2 C10 H10A 109.5 . . ?
 N2 C10 H10B 109.5 . . ?
 N2 C10 H10C 109.5 . . ?
 H10A C10 H10B 109.5 . . ?
 H10A C10 H10C 109.5 . . ?
 H10B C10 H10C 109.5 . . ?
 N3 C11 H11A 109.5 . . ?
 N3 C11 H11B 109.5 . . ?
 N3 C11 H11C 109.5 . . ?
 H11A C11 H11B 109.5 . . ?
 H11A C11 H11C 109.5 . . ?
 H11B C11 H11C 109.5 . . ?

loop_
  _geom_torsion_atom_site_label_1
  _geom_torsion_atom_site_label_2
  _geom_torsion_atom_site_label_3
  _geom_torsion_atom_site_label_4
  _geom_torsion
  _geom_torsion_site_symmetry_1
  _geom_torsion_site_symmetry_2
  _geom_torsion_site_symmetry_3
  _geom_torsion_site_symmetry_4
  _geom_torsion_publ_flag
 Zn1 N1 C1 C2 19.26(17) . . . . ?
 Zn1 N1 C1 C6 -153.43(14) . . . . ?
 Zn1 N1 C7 S1 -130.50(12) . . . . ?
 Zn1 N1 C7 N2 45.2(2) . . . . ?
 Zn1 N3 C2 C1 -27.89(16) . . . . ?
 Zn1 N3 C2 C3 152.14(13) . . . . ?
 S1 C8 C9 N2 31.78(17) . . . . ?
 N1 C1 C2 N3 6.5(2) . . . . ?
 N1 C1 C2 C3 -173.56(15) . . . . ?
 N1 C1 C6 C5 173.36(16) . . . . ?
 N3 C2 C3 C4 -179.50(15) . . . . ?
 C1 N1 C7 S1 20.0(2) . . . . ?
 C1 N1 C7 N2 -164.23(16) . . . . ?
 C1 C2 C3 C4 0.5(2) . . . . ?
 C2 C1 C6 C5 0.8(2) . . . . ?
 C2 C3 C4 C5 -0.7(3) . . . . ?
 C3 C4 C5 C6 1.0(3) . . . . ?
 C4 C5 C6 C1 -1.0(3) . . . . ?
 C6 C1 C2 N3 179.47(14) . . . . ?
 C6 C1 C2 C3 -0.6(2) . . . . ?
 C7 S1 C8 C9 -24.38(13) . . . . ?
 C7 N1 C1 C2 -136.44(16) . . . . ?
 C7 N1 C1 C6 50.9(2) . . . . ?
 C7 N2 C9 C8 -27.1(2) . . . . ?
 C8 S1 C7 N1 -173.42(16) . . . . ?
 C8 S1 C7 N2 10.41(14) . . . . ?
 C9 N2 C7 S1 8.4(2) . . . . ?
 C9 N2 C7 N1 -167.81(16) . . . . ?
 C10 N2 C7 S1 -172.67(13) . . . . ?
 C10 N2 C7 N1 11.1(3) . . . . ?
 C10 N2 C9 C8 153.97(16) . . . . ?
 C11 N3 C2 C1 93.33(18) . . . . ?
 C11 N3 C2 C3 -86.65(19) . . . . ?

_shelx_res_file
;
TITL mo_2025_chdz12_2_0ma_a.res in P2(1)/n
    mo_2025_chdz12_2_0ma.res
    created by SHELXL-2018/3 at 14:57:54 on 04-Jun-2025
REM Old TITL mo_2025_chdz12_2_0ma in P2(1)/n
REM SHELXT solution in P2(1)/n: R1 0.069, Rweak 0.003, Alpha 0.023
REM <I/s> 1.010 for 222 systematic absences, Orientation as input
REM Formula found by SHELXT: C11 N3 S Cl2 Zn
CELL 0.71073 11.8638 8.1139 15.3049 90 98.671 90
ZERR 4 0.001 0.0007 0.0012 0 0.003 0
LATT 1
SYMM 0.5-X,0.5+Y,0.5-Z
SFAC C H N S Cl Zn
UNIT 44 60 12 4 8 4
DFIX 0.9 N3 H3

L.S. 10
PLAN  20
TEMP -173.15
CONF
BOND
list 4
fmap 2 53
MORE -1
ACTA
BOND $H
REM <olex2.extras>
REM <HklSrc "%.\\mo_2025_chdz12_2_0ma.hkl">
REM </olex2.extras>

WGHT    0.022700    1.231400
FVAR       0.44447
ZN1   6    0.642779    0.652279    0.360137    11.00000    0.01749    0.01364 =
         0.01413    0.00099    0.00188    0.00141
CL1   5    0.639546    0.925992    0.351062    11.00000    0.03521    0.01444 =
         0.02131    0.00128    0.01035    0.00250
CL2   5    0.499561    0.513838    0.283089    11.00000    0.01854    0.02313 =
         0.02257    0.00178   -0.00143   -0.00256
S1    4    0.815665    0.651130    0.644964    11.00000    0.01864    0.02938 =
         0.01741   -0.00456    0.00070   -0.00164
N1    3    0.691944    0.564843    0.486123    11.00000    0.01810    0.01613 =
         0.01340    0.00055    0.00312    0.00091
N2    3    0.614899    0.749845    0.576917    11.00000    0.01885    0.01666 =
         0.01694   -0.00311    0.00395   -0.00124
N3    3    0.798675    0.553640    0.340707    11.00000    0.01896    0.01519 =
         0.01504   -0.00064    0.00357   -0.00128
H3    2    0.803160    0.515621    0.288924    11.00000    0.02486
C1    1    0.766460    0.429204    0.479468    11.00000    0.01611    0.01458 =
         0.01655   -0.00170   -0.00102   -0.00016
C2    1    0.816565    0.417615    0.403040    11.00000    0.01489    0.01489 =
         0.01773   -0.00113   -0.00074   -0.00179
C3    1    0.881294    0.280517    0.387375    11.00000    0.01703    0.02023 =
         0.01992   -0.00394    0.00172    0.00071
AFIX  43
H3A   2    0.915590    0.274374    0.335244    11.00000   -1.20000
AFIX   0
C4    1    0.895327    0.153008    0.448434    11.00000    0.01983    0.01781 =
         0.02768   -0.00318   -0.00241    0.00414
AFIX  43
H4    2    0.938638    0.058594    0.437812    11.00000   -1.20000
AFIX   0
C5    1    0.846272    0.163135    0.524892    11.00000    0.02294    0.01834 =
         0.02473    0.00457   -0.00311    0.00188
AFIX  43
H5    2    0.857124    0.076252    0.566929    11.00000   -1.20000
AFIX   0
C6    1    0.781210    0.299731    0.540518    11.00000    0.02052    0.02091 =
         0.01738    0.00154    0.00049   -0.00023
AFIX  43
H6    2    0.746818    0.305066    0.592627    11.00000   -1.20000
AFIX   0
C7    1    0.697072    0.648285    0.559818    11.00000    0.01708    0.01621 =
         0.01584    0.00041    0.00265   -0.00271
C8    1    0.736138    0.769174    0.716176    11.00000    0.02464    0.02950 =
         0.01745   -0.00758    0.00510   -0.00718
AFIX  23
H8A   2    0.701693    0.695338    0.756367    11.00000   -1.20000
H8B   2    0.786462    0.849110    0.752076    11.00000   -1.20000
AFIX   0
C9    1    0.643774    0.858484    0.653413    11.00000    0.02629    0.02186 =
         0.02225   -0.00865    0.00511   -0.00357
AFIX  23
H9A   2    0.575942    0.878627    0.682477    11.00000   -1.20000
H9B   2    0.672483    0.965649    0.635034    11.00000   -1.20000
AFIX   0
C10   1    0.502370    0.758804    0.523588    11.00000    0.01967    0.01810 =
         0.02113   -0.00044    0.00390    0.00190
AFIX 137
H10A  2    0.500826    0.849303    0.481020    11.00000   -1.50000
H10B  2    0.444836    0.778438    0.562119    11.00000   -1.50000
H10C  2    0.485801    0.654695    0.491777    11.00000   -1.50000
AFIX   0
C11   1    0.893401    0.676304    0.357642    11.00000    0.02049    0.02018 =
         0.03609    0.00179    0.00582   -0.00597
AFIX 137
H11A  2    0.881800    0.762909    0.312549    11.00000   -1.50000
H11B  2    0.966304    0.620977    0.355264    11.00000   -1.50000
H11C  2    0.894224    0.725471    0.416221    11.00000   -1.50000
AFIX   0
HKLF 4


REM  mo_2025_chdz12_2_0ma_a.res in P2(1)/n
REM wR2 = 0.058382, GooF = S = 1.09691, Restrained GooF = 1.09741 for all data
REM R1 = 0.024192 for 3112 Fo > 4sig(Fo) and 0.027697 for all 3381 data
REM 169 parameters refined using 1 restraints

END

WGHT      0.0227      1.2314

REM Highest difference peak  0.515,  deepest hole -0.279,  1-sigma level  0.070
Q1    1   0.7200  0.6183  0.3420  11.00000  0.05    0.51
Q2    1   0.5829  0.6107  0.3928  11.00000  0.05    0.44
Q3    1   0.5659  0.6351  0.3751  11.00000  0.05    0.42
Q4    1   0.7780  0.7095  0.6820  11.00000  0.05    0.37
Q5    1   0.5965  0.7042  0.4020  11.00000  0.05    0.36
Q6    1   0.8571  0.3573  0.3975  11.00000  0.05    0.36
Q7    1   0.8665  0.6809  0.6029  11.00000  0.05    0.35
Q8    1   0.7655  0.4004  0.4342  11.00000  0.05    0.35
Q9    1   0.7310  0.4961  0.4851  11.00000  0.05    0.34
Q10   1   0.8515  0.1646  0.4814  11.00000  0.05    0.34
Q11   1   0.7952  0.2245  0.5204  11.00000  0.05    0.33
Q12   1   0.7497  0.6391  0.5974  11.00000  0.05    0.33
Q13   1   0.5589  0.9214  0.3662  11.00000  0.05    0.31
Q14   1   0.6960  0.8205  0.6823  11.00000  0.05    0.30
Q15   1   0.4635  0.5659  0.3198  11.00000  0.05    0.30
Q16   1   0.8448  0.6141  0.3546  11.00000  0.05    0.30
Q17   1   0.7681  0.3596  0.5033  11.00000  0.05    0.30
Q18   1   0.8762  0.2186  0.4173  11.00000  0.05    0.30
Q19   1   0.7084  0.6168  0.5172  11.00000  0.05    0.30
Q20   1   0.8162  0.4836  0.3786  11.00000  0.05    0.29
;
_shelx_res_checksum                26278
_shelx_hkl_file
;
   0  -1   0   -0.50    0.90
   0  -1   0   -0.10    1.00
   0  -1   0    1.70    0.90
   0  -1   0   -0.30    0.80
   0  -1   0   -0.50    0.80
   0  -1   0   -0.10    0.80
   0  -1   0    0.80    1.10
   0  -1   0    1.60    1.00
   0   1   0    1.80    1.10
   0   1   0   -0.70    0.90
   0   1   0    0.40    0.90
   0   1   0   -0.90    0.80
   0   1   0    0.20    0.90
   0   1   0    1.10    1.00
   0   1   0   -0.80    0.90
   0   1   0    1.30    0.90
   0  -2   0  372.56   22.50
   0  -2   0  380.86   21.90
   0  -2   0  404.56   22.40
   0  -2   0  379.96   22.50
   0  -2   0  360.36   21.80
   0  -2   0  375.16   22.00
   0  -2   0  371.36   22.20
   0  -2   0  399.76   22.20
   0   2   0  374.26   21.90
   0   2   0  385.76   22.20
   0   2   0  399.56   22.70
   0   2   0  401.46   22.00
   0   2   0  403.36   22.20
   0   2   0  387.76   22.60
   0   2   0  367.56   22.00
   0   2   0  390.06   22.00
   0   2   0  372.66   21.80
   0  -3   0   -0.60    2.30
   0  -3   0   -2.10    2.30
   0  -3   0   -0.50    2.50
   0  -3   0    3.10    3.00
   0  -3   0    0.70    2.50
   0  -3   0    0.30    2.10
   0  -3   0    4.30    5.10
   0  -3   0    0.10    2.20
   0   3   0    1.30    2.30
   0   3   0    0.40    2.10
   0   3   0    1.50    2.50
   0   3   0   -2.70    2.40
   0   3   0    1.50    2.60
   0   3   0   -0.40    2.50
   0   3   0    0.30    2.60
   0   3   0   -3.40    1.70
   0   3   0    0.50    4.10
   0  -4   0  875.71   50.59
   0  -4   0  893.61   51.39
   0  -4   0  954.60   50.79
   0  -4   0  944.01   50.29
   0  -4   0  906.31   51.49
   0  -4   0  925.51   50.39
   0  -4   0  840.52   49.90
   0  -4   0  947.71   51.09
   0   4   0  855.31   50.09
   0   4   0  836.62   50.29
   0   4   0  901.11   49.99
   0   4   0  897.41   50.69
   0   4   0  827.82   51.29
   0   4   0  825.22   50.09
   0   4   0  882.11   50.19
   0   4   0  831.52   51.29
   0   4   0  915.61   50.79
   0  -5   0   -4.10    3.20
   0  -5   0    0.00    3.20
   0  -5   0    5.10    4.40
   0  -5   0    3.10    3.50
   0  -5   0    2.50    4.50
   0  -5   0    2.70    4.30
   0  -5   0   -5.00    4.20
   0  -5   0    2.10    3.70
   0   5   0    2.20    4.10
   0   5   0    4.40    3.70
   0   5   0    4.50    3.40
   0   5   0    1.10    3.60
   0   5   0   -2.60    3.80
   0   5   0   -0.30    3.00
   0   5   0    2.80    4.00
   0   5   0   -0.30    3.20
   0   5   0   -4.80    3.40
   0  -6   0  632.44   36.20
   0  -6   0  564.14   35.80
   0  -6   0  600.14   36.50
   0  -6   0  622.64   38.00
   0  -6   0  586.64   36.70
   0  -6   0  604.34   38.00
   0  -6   0  591.34   37.10
   0  -6   0  615.64   36.90
   0   6   0  592.74   37.90
   0   6   0  610.84   37.10
   0   6   0  547.95   36.00
   0   6   0  566.04   36.40
   0   6   0  594.84   36.40
   0   6   0  635.24   37.10
   0   6   0  596.64   37.90
   0   6   0  571.84   35.60
   0  -7   0    0.10    4.70
   0  -7   0    1.30    6.50
   0  -7   0   -2.90    4.30
   0  -7   0   -6.90    4.60
   0  -7   0    6.00    6.00
   0  -7   0   -1.40    6.10
   0  -7   0    5.00    6.20
   0  -7   0    1.50    6.30
   0   7   0    3.80    5.20
   0   7   0   -1.00    4.80
   0   7   0   -0.30    5.40
   0   7   0   -0.90    5.60
   0   7   0    1.00    4.90
   0   7   0    6.50    5.00
   0   7   0    0.70    5.20
   0   7   0    1.60    5.90
   0  -8   0   10.60    7.00
   0  -8   0    6.90    7.10
   0  -8   0   -4.50    6.70
   0  -8   0   10.80    6.10
   0  -8   0    6.50    8.00
   0  -8   0    2.60    8.00
   0  -8   0    1.70    7.00
   0   8   0    3.70    7.60
   0   8   0   -1.20    6.10
   0   8   0    7.40    6.60
   0   8   0   -0.10    5.00
   0   8   0   -0.30    7.50
   0   8   0   12.00    6.90
   0   8   0    1.90    5.10
   0  -9   0    2.60    7.10
   0  -9   0    4.30    5.90
   0  -9   0    4.20    6.50
   0  -9   0   -5.90    7.10
   0  -9   0    3.70    8.20
   0  -9   0   -7.60    3.90
   0  -9   0    2.80    6.70
   0  -9   0    4.00    7.30
   0   9   0   -3.10    5.50
   0   9   0    5.90    6.00
   0   9   0    3.80    5.50
   0   9   0    6.70    6.90
   0   9   0   13.80    7.20
   0   9   0   -2.70    4.80
   0   9   0   -3.10    6.40
   0   9   0    3.80    4.90
   0 -10   0  549.85   42.80
   0 -10   0  645.84   48.90
   0 -10   0  630.04   41.20
   0 -10   0  653.03   41.40
   0  10   0  562.94   41.70
   0  10   0  634.64   44.00
   0  10   0  711.73   43.00
   0  10   0  655.13   42.90
   0  10   0  681.63   44.50
   0  10   0  551.24   41.60
   1  10   0    8.80    5.80
   1  10   0    5.20    8.10
   1  10   0   -1.50    8.20
   1  10   0    2.90    6.90
   1  10   0    8.80    5.70
   1  10   0   -7.10    6.80
   1  10   0    6.20    6.50
   1  10   0    8.40    6.80
  -1 -10   0    2.20    8.20
  -1 -10   0   -5.20    8.00
  -1 -10   0   13.40   13.00
  -1 -10   0    5.20    5.90
  -1 -10   0   -7.90    8.30
  -1 -10   0    0.30    5.60
  -1 -10   0  -13.20    8.20
   1   9   0   10.60    7.30
   1   9   0   15.40    7.80
   1   9   0   12.40    7.30
   1   9   0    6.20    5.60
   1   9   0    8.50    7.30
   1   9   0   19.40    7.10
   1   9   0   11.70    6.10
   1   9   0    4.30    6.60
  -1  -9   0   11.30    8.20
  -1  -9   0    4.70    7.90
  -1  -9   0   11.90    8.90
  -1  -9   0   21.10    8.00
  -1  -9   0    0.50    5.20
  -1  -9   0   10.00    7.20
  -1  -9   0    3.00    6.40
  -1  -9   0    8.70    8.10
   1   8   0 1258.17   80.89
   1   8   0 1543.35   84.19
   1   8   0 1443.06   81.69
   1   8   0 1431.56   80.39
   1   8   0 1348.37   81.69
   1   8   0 1392.56   81.39
   1   8   0 1352.26   84.29
  -1  -8   0 1400.26   82.99
  -1  -8   0 1372.66   83.09
  -1  -8   0 1481.95   81.49
  -1  -8   0 1387.56   80.49
  -1  -8   0 1362.66   81.49
  -1  -8   0 1455.95   80.79
   1   7   0  976.60   59.89
   1   7   0  998.80   60.19
   1   7   0 1046.80   61.89
   1   7   0 1024.50   61.79
   1   7   0  995.30   59.89
   1   7   0 1052.89   59.99
   1   7   0 1007.00   60.39
  -1  -7   0 1014.80   60.29
  -1  -7   0  985.70   60.69
  -1  -7   0  977.70   59.09
  -1  -7   0  956.30   61.09
  -1  -7   0 1102.19   61.09
  -1  -7   0 1100.49   59.69
  -1  -7   0 1074.69   62.09
  -1  -7   0  967.40   60.09
   1   6   0  533.95   32.90
   1   6   0  532.05   33.50
   1   6   0  513.25   33.90
   1   6   0  520.65   33.80
   1   6   0  550.24   34.00
   1   6   0  568.44   34.00
   1   6   0  567.34   35.60
   1   6   0  565.94   35.60
  -1  -6   0  589.74   34.90
  -1  -6   0  513.45   33.10
  -1  -6   0  567.24   34.00
  -1  -6   0  541.25   34.00
  -1  -6   0  531.25   34.90
  -1  -6   0  498.95   34.70
  -1  -6   0  556.14   33.50
  -1  -6   0  556.44   34.30
   1   5   0  282.77   19.70
   1   5   0  326.07   20.00
   1   5   0  286.07   19.40
   1   5   0  277.87   20.50
   1   5   0  277.37   19.20
   1   5   0  272.97   18.70
   1   5   0  318.57   21.00
   1   5   0  288.87   19.70
   1   5   0  283.17   19.30
  -1  -5   0  280.87   19.60
  -1  -5   0  264.17   18.70
  -1  -5   0  292.97   19.40
  -1  -5   0  315.97   20.00
  -1  -5   0  280.57   20.40
  -1  -5   0  301.97   20.10
  -1  -5   0  265.47   20.10
  -1  -5   0  314.47   20.40
   1   4   0 1355.46   76.79
   1   4   0 1359.06   78.29
   1   4   0 1354.46   78.19
   1   4   0 1375.26   77.29
   1   4   0 1383.56   77.29
   1   4   0 1343.27   76.79
   1   4   0 1403.66   77.49
   1   4   0 1339.27   76.99
   1   4   0 1349.47   77.49
  -1  -4   0 1496.55   77.09
  -1  -4   0 1423.86   77.59
  -1  -4   0 1365.96   77.99
  -1  -4   0 1313.17   76.69
  -1  -4   0 1423.16   77.79
  -1  -4   0 1481.85   77.29
  -1  -4   0 1446.66   77.49
   1   3   0   10.20    2.70
   1   3   0   20.50    4.20
   1   3   0   13.40    3.70
   1   3   0   11.70    3.40
   1   3   0   16.60    3.70
   1   3   0   18.00    4.10
   1   3   0   17.30    3.60
   1   3   0   19.80    4.40
  -1  -3   0   13.80    3.90
  -1  -3   0    8.00    3.10
  -1  -3   0   20.00    4.10
  -1  -3   0   20.30    4.10
  -1  -3   0   23.10    4.30
  -1  -3   0   17.30    4.10
  -1  -3   0   13.60    4.00
  -1  -3   0   16.80    3.70
   1   2   0 2291.87  128.89
  -1  -2   0 2366.86  129.09
   1   1   0  387.26   21.10
   1   1   0  402.56   21.40
   1   1   0  364.26   21.20
   1   1   0  366.16   21.10
   1   1   0  386.86   21.10
  -1  -1   0  404.06   21.20
  -1  -1   0  385.96   21.10
  -1  -1   0  390.46   21.30
  -1  -1   0  361.16   21.10
  -1  -1   0  354.76   21.00
  -1  -1   0  371.46   21.20
  -1  -1   0  371.86   21.00
  -1  -1   0  392.56   21.30
   1  -1   0  330.57   20.20
   1  -1   0  370.56   20.00
   1  -1   0  366.56   20.00
   1  -1   0  372.56   19.90
   1  -1   0  365.26   20.30
   1  -1   0  351.46   20.00
   1  -1   0  351.26   20.10
   1  -1   0  377.56   20.10
  -1   1   0  364.16   20.10
  -1   1   0  362.56   20.20
  -1   1   0  342.47   19.90
  -1   1   0  357.56   20.00
  -1   1   0  352.46   19.90
   1  -2   0 2216.28  119.79
  -1   2   0 2081.49  119.39
   1  -3   0   19.80    3.90
   1  -3   0   14.20    3.70
   1  -3   0   18.00    3.90
   1  -3   0   10.60    3.70
   1  -3   0   12.70    3.70
   1  -3   0   17.70    3.50
   1  -3   0   11.20    3.20
   1  -3   0   10.50    3.00
  -1   3   0   19.30    3.90
  -1   3   0   14.30    3.60
  -1   3   0   20.40    4.00
  -1   3   0   20.50    3.60
  -1   3   0    8.60    3.40
  -1   3   0    9.90    3.00
  -1   3   0    8.50    3.10
  -1   3   0   19.90    4.00
   1  -4   0 1347.27   76.89
   1  -4   0 1329.77   77.59
   1  -4   0 1372.86   77.59
   1  -4   0 1277.87   75.89
   1  -4   0 1339.07   76.29
   1  -4   0 1463.55   76.79
   1  -4   0 1417.56   76.19
   1  -4   0 1388.96   76.39
  -1   4   0 1427.06   76.49
  -1   4   0 1345.87   76.49
  -1   4   0 1429.36   77.79
  -1   4   0 1426.96   76.99
  -1   4   0 1361.96   76.39
  -1   4   0 1404.76   76.99
  -1   4   0 1317.37   76.09
  -1   4   0 1384.96   77.89
   1  -5   0  283.87   20.00
   1  -5   0  252.67   19.60
   1  -5   0  273.67   19.40
   1  -5   0  280.67   19.30
   1  -5   0  308.07   19.40
   1  -5   0  302.37   18.80
   1  -5   0  268.17   19.10
   1  -5   0  267.97   18.50
  -1   5   0  275.57   18.60
  -1   5   0  274.17   19.20
  -1   5   0  270.77   19.00
  -1   5   0  290.07   20.20
  -1   5   0  263.27   18.20
  -1   5   0  294.07   19.30
  -1   5   0  265.07   17.60
  -1   5   0  295.17   20.20
  -1   5   0  266.77   18.60
  -1   5   0  283.17   18.90
   1  -6   0  499.85   32.90
   1  -6   0  555.94   34.10
   1  -6   0  527.25   33.80
   1  -6   0  562.64   33.30
   1  -6   0  537.75   35.10
   1  -6   0  540.75   35.00
   1  -6   0  578.64   34.50
   1  -6   0  599.34   33.90
  -1   6   0  558.64   34.00
  -1   6   0  540.05   33.70
  -1   6   0  508.95   33.10
  -1   6   0  549.15   35.10
  -1   6   0  513.65   33.30
  -1   6   0  533.85   35.00
  -1   6   0  537.15   32.90
  -1   6   0  507.65   33.80
   1  -7   0  988.50   63.79
   1  -7   0 1059.79   60.49
   1  -7   0 1094.39   59.09
   1  -7   0 1003.10   61.19
   1  -7   0 1032.40   59.79
   1  -7   0  986.70   58.79
   1  -7   0  995.70   59.69
   1  -7   0 1039.00   59.29
  -1   7   0  977.30   60.89
  -1   7   0 1026.80   61.19
  -1   7   0 1013.70   59.89
  -1   7   0  995.10   59.59
  -1   7   0 1036.10   59.19
  -1   7   0  828.72   62.39
  -1   7   0  960.70   58.89
   1  -8   0 1555.44   82.59
   1  -8   0 1447.06   84.09
   1  -8   0 1421.06   84.89
   1  -8   0 1464.75   82.89
   1  -8   0 1397.66   85.19
  -1   8   0 1425.06   82.89
  -1   8   0 1419.56   84.29
  -1   8   0 1296.07   82.49
  -1   8   0 1491.65   85.29
  -1   8   0 1480.05   85.29
  -1   8   0 1382.96   83.29
   1  -9   0   -1.90    8.00
   1  -9   0   20.30    8.30
   1  -9   0    2.90    7.20
   1  -9   0    1.10    7.30
   1  -9   0   -2.20    7.20
   1  -9   0    4.50    6.70
   1  -9   0    5.40    6.50
   1  -9   0    5.30    6.20
  -1   9   0    0.80    4.70
  -1   9   0   -0.60    4.90
  -1   9   0    4.30    5.80
  -1   9   0   14.60    6.80
  -1   9   0   11.90    7.00
  -1   9   0    2.10    6.10
  -1   9   0   -3.10    7.90
  -1   9   0   -5.20    6.90
   1 -10   0    0.40    8.30
   1 -10   0   -8.00    5.60
   1 -10   0    2.90    8.80
   1 -10   0    7.10    6.70
   1 -10   0    5.40    5.50
   1 -10   0    9.80    8.80
   1 -10   0   22.50    9.40
   1 -10   0   14.90    8.40
  -1  10   0    3.90    5.60
  -1  10   0    8.50    8.90
  -1  10   0   -6.70    5.10
  -1  10   0   -7.80    4.20
  -1  10   0  -11.60    7.90
  -1  10   0   -3.90    4.90
   2  10   0  140.59   17.10
   2  10   0  142.99   17.30
   2  10   0  131.89   16.90
   2  10   0  123.29   16.80
   2  10   0  124.89   18.10
   2  10   0  106.19   13.60
   2  10   0  143.89   18.90
   2  10   0  174.48   17.80
  -2 -10   0  118.49   15.30
  -2 -10   0  108.69   19.40
  -2 -10   0  135.59   15.60
  -2 -10   0  105.59   16.30
  -2 -10   0  137.09   20.80
  -2 -10   0  113.59   14.40
  -2 -10   0  130.79   18.40
   2   9   0   35.90    9.80
   2   9   0   27.30    8.40
   2   9   0   27.30    7.30
   2   9   0   31.00    9.00
   2   9   0   26.60    8.00
   2   9   0   36.60    9.20
   2   9   0   18.50    7.00
   2   9   0   12.20    7.40
  -2  -9   0   20.40    8.80
  -2  -9   0   29.20    8.30
  -2  -9   0   10.70    8.00
  -2  -9   0   25.00    8.80
  -2  -9   0   18.60    9.20
  -2  -9   0   28.50   10.00
  -2  -9   0   25.40    8.50
   2   8   0  249.97   19.00
   2   8   0  220.68   18.90
   2   8   0  254.57   21.10
   2   8   0  226.98   20.20
   2   8   0  211.28   19.20
   2   8   0  226.58   18.90
  -2  -8   0  188.98   20.60
  -2  -8   0  180.48   20.50
  -2  -8   0  200.38   18.50
  -2  -8   0  193.88   17.60
  -2  -8   0  217.88   19.80
  -2  -8   0  174.38   19.60
   2   7   0    4.10    5.10
   2   7   0    5.20    5.20
   2   7   0    1.40    5.40
   2   7   0    5.70    6.30
   2   7   0    0.40    4.80
   2   7   0    3.60    4.20
   2   7   0    2.30    5.50
  -2  -7   0   -1.20    4.60
  -2  -7   0    0.10    5.90
  -2  -7   0    3.90    6.70
  -2  -7   0    8.50    6.50
  -2  -7   0    0.20    4.90
  -2  -7   0    1.90    6.40
  -2  -7   0    4.50    5.00
   2   6   0   19.30    4.30
   2   6   0   17.30    4.90
   2   6   0   22.80    6.00
   2   6   0   31.80    6.90
   2   6   0   14.10    6.00
   2   6   0   26.00    6.00
   2   6   0   25.70    6.20
   2   6   0   26.80    6.50
   2   6   0   30.50    7.40
  -2  -6   0   13.90    5.30
  -2  -6   0   31.30    7.20
  -2  -6   0   14.40    5.30
  -2  -6   0   27.60    7.40
  -2  -6   0   19.10    6.50
  -2  -6   0   25.90    6.90
  -2  -6   0    8.80    5.40
  -2  -6   0   25.40    6.60
   2   5   0  160.88   12.40
   2   5   0  136.69   11.80
   2   5   0  143.59   12.90
   2   5   0  158.58   12.60
   2   5   0  134.29   13.10
   2   5   0  142.99   11.40
   2   5   0  135.99   11.70
   2   5   0  141.99   12.10
   2   5   0  152.58   12.20
  -2  -5   0  143.49   12.50
  -2  -5   0  143.39   12.70
  -2  -5   0  168.48   13.00
  -2  -5   0  131.79   12.50
  -2  -5   0  132.19   11.40
  -2  -5   0  171.38   12.60
  -2  -5   0  139.19   12.90
  -2  -5   0  148.09   12.20
   2   4   0 1310.57   73.09
   2   4   0 1266.47   72.39
   2   4   0 1255.27   72.19
   2   4   0 1314.47   72.99
   2   4   0 1317.07   72.89
   2   4   0 1276.17   73.49
   2   4   0 1304.87   73.69
   2   4   0 1337.57   72.39
   2   4   0 1263.87   72.59
  -2  -4   0 1333.77   73.19
  -2  -4   0 1311.17   72.79
  -2  -4   0 1277.07   72.09
  -2  -4   0 1328.67   72.89
  -2  -4   0 1422.66   72.59
  -2  -4   0 1250.67   73.29
  -2  -4   0 1326.57   72.69
  -2  -4   0 1275.77   73.49
  -2  -4   0 1275.47   72.49
   2   3   0  882.41   48.90
   2   3   0  820.32   48.00
   2   3   0  835.12   47.60
   2   3   0  897.31   48.40
   2   3   0  834.32   48.30
   2   3   0  851.41   47.90
   2   3   0  814.82   48.60
   2   3   0  839.02   47.70
   2   3   0  885.51   48.30
  -2  -3   0  903.51   47.90
  -2  -3   0  838.12   49.30
  -2  -3   0  806.22   47.50
  -2  -3   0  829.42   48.10
  -2  -3   0  862.01   48.00
  -2  -3   0  933.91   48.70
  -2  -3   0  840.12   48.10
  -2  -3   0  871.11   48.20
  -2  -3   0  867.31   48.70
   2   2   0  239.68   14.40
   2   2   0  220.98   13.70
   2   2   0  236.48   14.40
   2   2   0  217.18   14.80
   2   2   0  226.08   14.00
   2   2   0  219.48   14.70
   2   2   0  219.18   14.60
  -2  -2   0  231.58   14.30
  -2  -2   0  233.28   14.20
  -2  -2   0  237.88   14.10
  -2  -2   0  241.58   14.20
  -2  -2   0  225.58   13.80
  -2  -2   0  237.78   14.30
  -2  -2   0  236.58   13.80
  -2  -2   0  208.18   13.90
   2   1   0 7349.96  384.56
  -2  -1   0 6933.71  384.36
   2   0   0 2824.62  151.68
  -2   0   0 2775.82  151.68
   2  -1   0 6026.90  342.77
  -2   1   0 6689.73  342.97
   2  -2   0  220.08   13.30
   2  -2   0  219.98   13.20
   2  -2   0  207.88   13.00
   2  -2   0  213.88   13.20
   2  -2   0  209.98   13.90
   2  -2   0  213.88   13.10
   2  -2   0  248.08   15.00
   2  -2   0  212.58   13.20
   2  -2   0  209.18   13.60
  -2   2   0  210.18   13.20
  -2   2   0  204.48   13.00
  -2   2   0  226.08   13.20
  -2   2   0  214.08   13.40
  -2   2   0  201.68   13.20
  -2   2   0  208.98   13.30
  -2   2   0  231.08   13.80
  -2   2   0  207.68   13.50
   2  -3   0  772.92   46.20
   2  -3   0  817.92   45.90
   2  -3   0  864.61   46.30
   2  -3   0  772.52   45.80
   2  -3   0  800.72   47.00
   2  -3   0  807.32   45.90
   2  -3   0  840.62   46.40
   2  -3   0  880.01   46.20
   2  -3   0  774.42   46.90
  -2   3   0  834.42   46.40
  -2   3   0  830.02   46.10
  -2   3   0  835.42   46.40
  -2   3   0  803.32   46.00
  -2   3   0  848.02   47.00
  -2   3   0  848.12   45.90
  -2   3   0  804.02   46.80
  -2   3   0  773.02   45.80
   2  -4   0 1233.88   69.09
   2  -4   0 1214.78   70.49
   2  -4   0 1134.29   68.89
   2  -4   0 1221.48   69.19
   2  -4   0 1269.77   69.49
   2  -4   0 1314.37   69.39
   2  -4   0 1259.17   69.79
   2  -4   0 1284.87   69.89
  -2   4   0 1221.68   70.39
  -2   4   0 1202.68   69.39
  -2   4   0 1311.47   69.39
  -2   4   0 1204.68   68.69
  -2   4   0 1248.38   69.89
  -2   4   0 1259.17   69.09
  -2   4   0 1305.07   69.89
  -2   4   0 1228.18   69.19
  -2   4   0 1196.78   70.29
   2  -5   0  124.99   11.10
   2  -5   0  118.39   11.60
   2  -5   0  139.19   11.90
   2  -5   0  131.39   11.70
   2  -5   0  126.99   11.10
   2  -5   0  114.19   12.70
   2  -5   0  141.99   12.60
   2  -5   0  145.99   11.60
   2  -5   0  122.49   11.80
  -2   5   0  121.99   11.50
  -2   5   0  165.78   12.20
  -2   5   0  158.78   12.80
  -2   5   0  118.29   11.60
  -2   5   0  133.59   11.20
  -2   5   0  125.39   11.70
  -2   5   0  134.19   12.30
  -2   5   0  146.19   10.60
   2  -6   0   17.50    5.60
   2  -6   0   29.60    6.80
   2  -6   0   18.30    6.10
   2  -6   0   25.70    6.70
   2  -6   0   29.80    7.10
   2  -6   0   19.80    6.40
   2  -6   0   26.70    6.40
   2  -6   0   12.30    5.60
  -2   6   0   21.60    6.10
  -2   6   0   18.50    6.20
  -2   6   0    7.80    4.80
  -2   6   0   19.70    6.20
  -2   6   0   28.20    7.00
  -2   6   0   19.80    5.70
  -2   6   0   17.90    5.60
   2  -7   0    7.00    5.50
   2  -7   0    4.90    5.50
   2  -7   0   -0.80    5.90
   2  -7   0   -4.30    6.10
   2  -7   0    3.30    6.50
   2  -7   0    2.30    5.60
   2  -7   0   -1.90    6.70
   2  -7   0   -1.10    4.80
  -2   7   0   -2.00    5.50
  -2   7   0   -3.10    4.80
  -2   7   0    7.00    6.20
  -2   7   0    3.50    5.70
  -2   7   0    4.60    6.50
  -2   7   0   11.70    9.40
  -2   7   0    5.50    5.60
   2  -8   0  220.18   19.90
   2  -8   0  213.28   19.30
   2  -8   0  218.28   20.10
   2  -8   0  191.68   18.60
   2  -8   0  220.18   18.90
   2  -8   0  228.28   21.10
  -2   8   0  186.08   17.90
  -2   8   0  183.38   20.30
  -2   8   0  205.88   19.10
  -2   8   0  255.97   20.50
  -2   8   0  181.18   16.90
  -2   8   0  201.98   18.80
  -2   8   0  237.48   18.80
   2  -9   0   22.60    8.30
   2  -9   0   36.80   10.00
   2  -9   0   27.40    9.60
   2  -9   0    5.60   13.80
   2  -9   0   23.30    9.90
   2  -9   0   44.60   10.50
   2  -9   0   29.50    8.60
   2  -9   0   25.10    8.90
  -2   9   0   25.20    9.10
  -2   9   0   21.40    7.00
  -2   9   0   29.90    9.50
  -2   9   0   12.00    7.80
  -2   9   0   26.20    8.50
  -2   9   0   24.30    8.60
  -2   9   0   16.80    7.30
  -2   9   0   31.10    9.40
   2 -10   0  137.69   18.30
   2 -10   0  118.09   18.40
   2 -10   0  124.49   17.40
   2 -10   0   92.09   15.00
   2 -10   0  115.09   16.20
   2 -10   0  134.89   17.00
   2 -10   0  156.58   17.90
  -2  10   0  135.09   15.00
  -2  10   0  166.68   18.00
  -2  10   0  112.49   15.30
  -2  10   0  115.69   15.70
  -2  10   0  124.69   16.30
  -2  10   0  105.89   15.60
  -2  10   0  131.59   18.10
  -2  10   0  185.28   19.20
   3  10   0    9.60    6.20
   3  10   0   -3.00    6.70
   3  10   0   12.10    6.00
   3  10   0   12.30    7.00
   3  10   0   -1.70    5.80
   3  10   0   10.60    7.40
   3  10   0    0.10    5.20
  -3 -10   0    7.60    5.80
  -3 -10   0  -11.60    6.80
  -3 -10   0   -5.50    6.80
  -3 -10   0   -5.80    7.70
  -3 -10   0    5.70    8.10
  -3 -10   0   -0.60    4.30
  -3 -10   0   -6.70    7.10
   3   9   0  110.69   15.80
   3   9   0  107.89   14.50
   3   9   0   89.69   13.20
   3   9   0  112.99   14.20
   3   9   0   80.69   11.70
   3   9   0  101.59   14.20
   3   9   0  132.89   16.90
   3   9   0  118.99   14.80
  -3  -9   0  102.99   15.00
  -3  -9   0  120.09   16.10
  -3  -9   0   96.09   14.50
  -3  -9   0   87.09   13.90
  -3  -9   0  101.59   13.60
  -3  -9   0  118.79   21.60
  -3  -9   0  117.59   13.90
  -3  -9   0  115.19   14.50
   3   8   0   67.29   12.30
   3   8   0   70.19   10.30
   3   8   0   44.50    9.10
   3   8   0   55.49   11.10
   3   8   0   55.09   10.20
   3   8   0   58.99   10.20
  -3  -8   0   72.29   12.00
  -3  -8   0   60.69   11.10
  -3  -8   0   65.49   10.10
  -3  -8   0   57.09   10.80
  -3  -8   0   50.59   11.00
  -3  -8   0   43.10    9.30
  -3  -8   0   43.60    9.50
   3   7   0  360.96   24.50
   3   7   0  425.86   28.00
   3   7   0  353.26   27.10
   3   7   0  373.16   25.80
   3   7   0  366.36   25.90
   3   7   0  289.47   30.10
   3   7   0  380.36   25.70
   3   7   0  353.86   25.40
   3   7   0  379.96   23.20
  -3  -7   0  360.06   25.50
  -3  -7   0  400.46   27.40
  -3  -7   0  364.86   28.10
  -3  -7   0  346.87   25.80
  -3  -7   0  367.56   26.60
  -3  -7   0  345.77   26.50
  -3  -7   0  375.66   26.80
   3   6   0   16.90    5.30
   3   6   0   18.50    6.80
   3   6   0   25.30    6.40
   3   6   0   21.20    5.50
   3   6   0   27.40    6.50
   3   6   0   23.40    7.10
   3   6   0   19.00    5.80
   3   6   0   12.40    4.70
  -3  -6   0   28.70    6.90
  -3  -6   0   25.40    6.90
  -3  -6   0   28.90    6.00
  -3  -6   0   23.00    6.80
  -3  -6   0   30.90    7.50
  -3  -6   0   24.90    6.90
  -3  -6   0   20.80    6.80
   3   5   0    4.40    4.50
   3   5   0   10.30    4.40
   3   5   0   16.20    5.00
   3   5   0   19.50    4.80
   3   5   0    5.90    3.60
   3   5   0   12.60    5.40
   3   5   0   13.70    4.60
   3   5   0   13.90    4.40
   3   5   0    6.60    4.40
  -3  -5   0    7.60    4.70
  -3  -5   0   12.80    5.00
  -3  -5   0    6.40    4.00
  -3  -5   0   17.40    5.40
  -3  -5   0   12.50    5.70
  -3  -5   0   11.70    4.30
  -3  -5   0    9.30    4.70
  -3  -5   0    4.50    3.90
   3   4   0  566.94   33.40
   3   4   0  576.34   33.90
   3   4   0  565.24   33.20
   3   4   0  525.65   32.40
   3   4   0  539.45   32.60
   3   4   0  559.84   33.00
   3   4   0  541.75   32.90
   3   4   0  514.05   32.20
   3   4   0  543.75   33.80
  -3  -4   0  578.64   33.40
  -3  -4   0  514.45   32.00
  -3  -4   0  590.04   33.00
  -3  -4   0  554.54   33.60
  -3  -4   0  572.94   33.20
  -3  -4   0  591.04   32.70
  -3  -4   0  562.04   33.10
  -3  -4   0  534.45   33.30
   3   3   0 1995.70  117.29
  -3  -3   0 2186.78  118.19
  -3  -3   0 2290.87  117.69
   3   2   0  190.18   12.00
   3   2   0  198.58   12.40
   3   2   0  181.18   11.90
   3   2   0  176.08   11.90
   3   2   0  183.98   12.20
   3   2   0  171.28   11.80
  -3  -2   0  211.18   13.50
  -3  -2   0  180.38   11.90
  -3  -2   0  194.48   12.20
  -3  -2   0  189.88   12.20
  -3  -2   0  199.68   12.30
  -3  -2   0  184.08   12.10
  -3  -2   0  194.38   12.60
   3   1   0 1559.84   84.29
  -3  -1   0 1461.25   83.99
   3   0   0   -1.00    1.20
   3   0   0    0.90    1.20
   3   0   0   -0.90    1.00
   3   0   0    0.00    1.50
   3   0   0   -0.10    1.30
   3   0   0   -0.60    1.30
   3   0   0   -0.60    1.00
   3   0   0    0.30    1.20
  -3   0   0    1.00    1.60
  -3   0   0    0.50    1.30
  -3   0   0   -0.40    1.30
  -3   0   0   -0.30    1.00
  -3   0   0    2.00    1.60
  -3   0   0   -0.40    1.00
  -3   0   0   -0.50    1.30
  -3   0   0   -0.80    1.10
  -3   0   0    0.00    1.40
  -3   0   0    2.20    1.50
   3  -1   0  865.81   54.59
   3  -2   0  171.68   10.60
   3  -2   0  181.88   11.80
   3  -2   0  179.08   11.40
   3  -2   0  161.58   11.30
   3  -2   0  188.88   11.40
   3  -2   0  165.78   11.40
   3  -2   0  166.18   11.20
   3  -2   0  165.18   11.70
  -3   2   0  177.88   11.50
  -3   2   0  170.68   11.30
  -3   2   0  171.88   11.40
  -3   2   0  179.18   11.30
  -3   2   0  178.48   11.50
  -3   2   0  183.18   13.50
  -3   2   0  174.38   11.60
   3  -3   0 2000.10  112.19
   3  -3   0 2174.88  113.79
   3  -3   0 2131.29  112.79
   3  -3   0 2093.09  113.39
   3  -3   0 1951.30  113.19
  -3   3   0 2073.89  112.39
  -3   3   0 2045.60  112.59
  -3   3   0 2001.10  112.09
   3  -4   0  551.24   31.90
   3  -4   0  574.64   32.20
   3  -4   0  545.95   31.60
   3  -4   0  493.65   31.40
   3  -4   0  500.75   32.70
   3  -4   0  546.85   31.50
   3  -4   0  526.25   32.00
   3  -4   0  531.65   32.80
   3  -4   0  516.25   31.40
  -3   4   0  545.95   31.40
  -3   4   0  511.05   32.40
  -3   4   0  521.05   31.70
  -3   4   0  535.35   32.60
  -3   4   0  528.85   32.00
  -3   4   0  545.15   32.00
  -3   4   0  510.35   31.00
  -3   4   0  523.25   31.40
   3  -5   0   11.30    5.20
   3  -5   0    0.10    4.00
   3  -5   0    5.20    3.70
   3  -5   0    5.70    4.50
   3  -5   0    8.80    4.20
   3  -5   0   12.70    5.50
   3  -5   0    8.50    4.20
   3  -5   0    8.10    5.10
   3  -5   0    8.60    5.10
  -3   5   0    2.80    5.00
  -3   5   0   10.60    4.30
  -3   5   0   16.20    4.90
  -3   5   0    4.90    3.70
  -3   5   0   12.10    4.10
  -3   5   0   10.10    4.80
  -3   5   0    5.00    4.10
  -3   5   0   10.90    5.40
   3  -6   0   41.50    6.90
   3  -6   0   10.20    6.00
   3  -6   0   33.70    7.30
   3  -6   0   27.40    7.00
   3  -6   0   23.00    6.80
   3  -6   0   25.60    7.00
   3  -6   0   15.70    5.90
   3  -6   0   11.90    5.20
   3  -6   0   22.70    6.50
  -3   6   0   23.00    7.00
  -3   6   0   32.90    7.40
  -3   6   0   20.90    6.30
  -3   6   0   18.60    4.90
  -3   6   0   46.30    8.40
  -3   6   0   21.20    5.80
  -3   6   0   22.30    6.30
  -3   6   0   22.10    6.00
   3  -7   0  366.86   25.60
   3  -7   0  377.56   25.50
   3  -7   0  387.36   26.50
   3  -7   0  349.96   24.90
   3  -7   0  349.57   26.50
   3  -7   0  342.17   24.40
  -3   7   0  327.97   26.00
  -3   7   0  338.47   26.00
  -3   7   0  360.36   25.60
  -3   7   0  360.76   25.40
  -3   7   0  331.37   25.90
   3  -8   0   89.59   13.50
   3  -8   0   48.30   10.90
   3  -8   0   38.10    9.70
   3  -8   0   48.70   10.30
   3  -8   0   62.19   12.10
   3  -8   0   67.09   11.10
  -3   8   0   50.09   10.10
  -3   8   0   70.59   11.30
  -3   8   0   53.29   10.80
  -3   8   0   54.19   10.60
  -3   8   0   51.79   10.70
  -3   8   0   65.39   10.50
   3  -9   0   84.39   14.30
   3  -9   0  102.59   14.00
   3  -9   0  102.89   16.10
   3  -9   0  137.69   15.50
   3  -9   0  110.59   13.90
   3  -9   0   72.49   13.10
   3  -9   0  111.89   18.30
   3  -9   0   62.99   13.50
  -3   9   0  113.69   15.10
  -3   9   0  114.29   14.50
  -3   9   0   92.29   14.50
  -3   9   0  109.19   13.10
  -3   9   0  100.89   14.80
  -3   9   0  150.48   16.90
  -3   9   0  118.39   17.10
  -3   9   0  106.09   13.40
   3 -10   0   -9.80    7.30
   3 -10   0   14.30    6.20
   3 -10   0   -5.10    6.50
   3 -10   0    6.00    8.90
   3 -10   0    6.50    6.90
   3 -10   0   -0.10    7.50
   3 -10   0   -5.20    8.40
  -3  10   0   -7.00    4.60
  -3  10   0   -4.30    5.60
  -3  10   0   -0.30    4.80
  -3  10   0    0.40    6.90
  -3  10   0   -9.80    6.20
  -3  10   0    0.60    6.90
  -3  10   0    0.10    6.40
   4  10   0  314.77   24.30
   4  10   0  365.56   26.20
   4  10   0  313.17   26.90
   4  10   0  378.46   28.80
   4  10   0  319.67   25.00
   4  10   0  297.47   25.20
  -4 -10   0  305.77   23.70
  -4 -10   0  283.57   25.90
  -4 -10   0  285.87   26.40
  -4 -10   0  345.47   26.80
  -4 -10   0  280.27   25.80
  -4 -10   0  296.47   26.70
   4   9   0   25.30    9.20
   4   9   0   30.70    8.40
   4   9   0   24.40    8.70
   4   9   0   39.30    9.80
   4   9   0   23.60    7.30
   4   9   0   13.60    6.10
   4   9   0   23.30    8.20
   4   9   0   19.20    7.40
  -4  -9   0   22.60    8.80
  -4  -9   0   17.80    7.40
  -4  -9   0   35.90    9.50
  -4  -9   0   32.20    9.50
  -4  -9   0   29.70   10.30
  -4  -9   0   31.20    8.90
  -4  -9   0   33.60    9.80
  -4  -9   0   34.70    9.70
   4   8   0   42.90    8.80
   4   8   0   54.69   11.20
   4   8   0   66.19   12.00
   4   8   0   42.00    7.30
   4   8   0   54.09    9.90
   4   8   0   54.49   10.10
   4   8   0   38.20    9.00
   4   8   0   49.40   12.90
  -4  -8   0   56.79   10.90
  -4  -8   0   34.30    9.90
  -4  -8   0   51.59    9.70
  -4  -8   0   45.70    9.80
  -4  -8   0   50.19   10.70
  -4  -8   0   40.90    8.80
  -4  -8   0   51.59   10.20
  -4  -8   0   31.40    9.50
   4   7   0    4.20    6.00
   4   7   0    8.80    6.70
   4   7   0    8.90    4.50
   4   7   0   14.10    6.70
   4   7   0   11.90    5.60
   4   7   0    5.50    5.20
   4   7   0    0.50    5.30
   4   7   0    2.10    4.40
  -4  -7   0    5.80    6.20
  -4  -7   0    6.40    6.60
  -4  -7   0   11.00    7.00
  -4  -7   0    4.10    5.20
  -4  -7   0   10.50    5.70
  -4  -7   0    5.30    6.10
  -4  -7   0    1.50    6.40
   4   6   0   76.89   10.00
   4   6   0   85.59   10.30
   4   6   0   69.99   11.30
   4   6   0   90.19    9.90
   4   6   0   77.19   10.30
   4   6   0   73.69   10.70
   4   6   0  102.39   13.10
  -4  -6   0  102.19   11.20
  -4  -6   0   66.99   10.10
  -4  -6   0   72.09    9.50
  -4  -6   0   87.39   10.60
  -4  -6   0   87.59   11.40
  -4  -6   0  102.99   11.80
  -4  -6   0   94.19   12.50
  -4  -6   0   84.19    9.80
  -4  -6   0   99.59   12.40
   4   5   0    4.10    3.80
   4   5   0    2.90    4.10
   4   5   0    4.40    3.70
   4   5   0    3.80    3.30
   4   5   0    3.50    3.60
   4   5   0    7.90    4.10
   4   5   0    3.00    4.10
  -4  -5   0    4.00    4.10
  -4  -5   0   -0.20    3.70
  -4  -5   0    5.60    4.20
  -4  -5   0    5.40    3.90
  -4  -5   0    6.00    4.50
  -4  -5   0   -1.30    4.20
  -4  -5   0    6.50    4.70
  -4  -5   0    5.80    4.90
  -4  -5   0    8.70    4.50
   4   4   0 2294.27  127.19
   4   4   0 2257.67  127.79
   4   4   0 2451.85  127.79
   4   4   0 2284.67  127.59
   4   4   0 2287.37  128.29
   4   4   0 2392.86  128.79
   4   4   0 2255.37  126.59
   4   4   0 2181.38  127.19
  -4  -4   0 2357.76  127.59
  -4  -4   0 2232.68  127.79
  -4  -4   0 2392.86  127.59
  -4  -4   0 2345.17  127.99
  -4  -4   0 2316.27  128.09
  -4  -4   0 2276.87  128.19
  -4  -4   0 2487.85  127.59
  -4  -4   0 2407.76  128.09
   4   3   0  205.98   14.20
   4   3   0  212.68   14.80
   4   3   0  212.78   14.80
   4   3   0  203.08   13.90
   4   3   0  201.68   13.70
   4   3   0  206.38   14.20
   4   3   0  223.68   14.30
  -4  -3   0  202.98   14.40
  -4  -3   0  203.38   14.30
  -4  -3   0  208.58   14.00
  -4  -3   0  206.28   14.10
  -4  -3   0  210.18   14.50
  -4  -3   0  221.68   14.40
  -4  -3   0  217.58   14.50
  -4  -3   0  230.88   15.00
   4   2   0 1059.29   60.09
   4   2   0 1107.89   60.79
   4   2   0 1018.40   60.49
   4   2   0 1065.19   60.49
   4   2   0 1099.69   60.29
   4   2   0 1153.68   60.99
   4   2   0 1041.10   60.29
  -4  -2   0 1123.09   60.59
  -4  -2   0 1142.79   60.49
  -4  -2   0 1136.09   60.79
  -4  -2   0 1067.69   60.89
  -4  -2   0 1071.39   60.49
  -4  -2   0 1124.29   60.49
   4   1   0  509.85   30.50
   4   1   0  499.55   30.30
   4   1   0  523.25   30.20
   4   1   0  550.04   30.60
   4   1   0  567.84   30.80
   4   1   0  489.55   30.00
   4   1   0  515.95   30.50
  -4  -1   0  550.44   30.50
  -4  -1   0  577.14   30.70
  -4  -1   0  593.34   31.50
  -4  -1   0  520.95   30.20
  -4  -1   0  578.14   31.30
   4   0   0 2293.37  126.49
   4  -1   0  503.85   29.00
   4  -1   0  490.85   28.70
   4  -1   0  478.15   28.40
   4  -1   0  554.74   29.30
   4  -1   0  488.25   29.00
   4  -1   0  482.65   29.20
   4  -1   0  508.25   29.30
   4  -1   0  513.25   29.10
  -4   1   0  513.45   29.00
  -4   1   0  506.15   29.10
  -4   1   0  505.85   29.00
  -4   1   0  578.74   29.20
   4  -2   0 1024.60   58.89
   4  -2   0  996.00   58.39
   4  -2   0 1051.79   58.39
   4  -2   0  999.60   58.89
   4  -2   0 1076.99   58.59
   4  -2   0 1101.29   58.59
   4  -2   0 1006.10   57.49
  -4   2   0 1045.70   58.79
  -4   2   0 1080.89   58.59
  -4   2   0 1104.29   58.29
  -4   2   0 1051.29   58.49
  -4   2   0 1148.99   58.59
  -4   2   0 1098.79   58.99
  -4   2   0  982.70   57.39
  -4   2   0 1065.79   58.69
  -4   2   0 1033.80   58.39
   4  -3   0  213.18   13.70
   4  -3   0  193.78   14.40
   4  -3   0  209.68   14.00
   4  -3   0  210.88   15.00
   4  -3   0  184.88   13.30
   4  -3   0  201.98   12.90
   4  -3   0  189.58   13.80
   4  -3   0  185.58   14.20
   4  -3   0  188.38   13.90
  -4   3   0  202.88   13.90
  -4   3   0  197.48   13.70
  -4   3   0  210.68   14.00
  -4   3   0  192.18   13.50
  -4   3   0  192.48   14.00
  -4   3   0  184.38   13.60
  -4   3   0  217.78   14.00
  -4   3   0  217.08   14.50
   4  -4   0 2361.96  122.99
   4  -4   0 2078.89  123.39
   4  -4   0 2251.97  122.49
   4  -4   0 2272.17  122.49
   4  -4   0 2283.37  122.89
   4  -4   0 2063.29  123.39
   4  -4   0 2164.28  121.99
   4  -4   0 2216.98  122.09
  -4   4   0 2281.77  122.19
  -4   4   0 2261.57  122.39
  -4   4   0 2209.18  123.29
  -4   4   0 2128.49  121.99
  -4   4   0 2340.97  123.59
  -4   4   0 2204.88  121.99
  -4   4   0 2303.67  122.89
   4  -5   0    7.90    5.20
   4  -5   0    3.10    4.00
   4  -5   0   -0.80    4.20
   4  -5   0   10.50    5.20
   4  -5   0    0.60    3.70
   4  -5   0   -0.10    4.30
   4  -5   0    2.80    4.10
   4  -5   0    5.30    4.40
   4  -5   0    3.50    4.30
  -4   5   0    3.00    3.80
  -4   5   0   -3.10    4.30
  -4   5   0    2.80    4.40
  -4   5   0    3.90    3.70
  -4   5   0    2.50    3.30
  -4   5   0    2.90    4.20
  -4   5   0   -0.50    3.50
  -4   5   0    5.40    4.60
   4  -6   0   73.79   10.10
   4  -6   0   59.39    9.80
   4  -6   0   96.89   11.40
   4  -6   0   58.29    9.80
   4  -6   0   85.99   10.90
   4  -6   0   80.49   10.90
   4  -6   0   63.19    9.70
   4  -6   0   76.49    9.70
   4  -6   0   75.49    9.70
  -4   6   0   80.09    9.90
  -4   6   0   83.09   11.40
  -4   6   0   85.69   10.60
  -4   6   0   83.99   10.80
  -4   6   0   71.89   10.30
  -4   6   0   82.19   11.00
  -4   6   0   80.09    9.00
   4  -7   0    3.60    5.70
   4  -7   0   14.30    7.60
   4  -7   0    4.60    6.80
   4  -7   0    4.30    5.60
   4  -7   0    5.10    6.00
   4  -7   0    7.30    6.80
   4  -7   0    2.60    6.60
   4  -7   0   11.70    5.80
  -4   7   0    2.40    4.80
  -4   7   0    3.30    5.70
  -4   7   0    5.40    7.50
  -4   7   0    5.90    5.30
  -4   7   0    6.20    5.60
  -4   7   0   10.60    5.60
  -4   7   0    3.70    5.90
   4  -8   0   57.09   11.50
   4  -8   0   34.60   10.20
   4  -8   0   51.89   10.20
   4  -8   0   56.49   12.00
   4  -8   0   47.40   10.40
   4  -8   0   39.60    9.30
   4  -8   0   50.39   10.80
   4  -8   0   65.39   11.00
  -4   8   0   40.00    9.10
  -4   8   0   49.20   10.50
  -4   8   0   43.30   14.50
  -4   8   0   42.60    7.80
  -4   8   0   41.20   10.40
  -4   8   0   51.99    9.40
  -4   8   0   38.40   10.00
   4  -9   0   27.60    8.50
   4  -9   0   31.30    9.20
   4  -9   0   36.80   10.20
   4  -9   0   28.50   10.50
   4  -9   0   17.60    7.80
   4  -9   0   43.30   11.50
   4  -9   0    4.60    7.80
   4  -9   0   27.20   10.10
  -4   9   0   18.70    9.20
  -4   9   0   15.10    6.70
  -4   9   0   11.30    8.50
  -4   9   0   21.00    7.80
  -4   9   0   22.80    7.20
  -4   9   0   28.40    8.70
  -4   9   0   23.30    8.30
  -4   9   0   24.90    8.00
   4 -10   0  307.87   28.70
   4 -10   0  375.56   27.80
   4 -10   0  353.26   28.40
   4 -10   0  347.17   28.70
  -4  10   0  359.26   28.90
  -4  10   0  381.26   27.80
  -4  10   0  284.27   26.30
  -4  10   0  367.06   27.80
  -4  10   0  312.87   25.30
  -4  10   0  337.27   28.30
  -4  10   0  327.87   26.80
   5   9   0   55.89   11.50
   5   9   0   83.49   12.50
   5   9   0   88.89   14.60
   5   9   0   68.39    9.30
   5   9   0   83.09   12.10
   5   9   0   64.79   10.90
   5   9   0   75.99   11.50
  -5  -9   0   58.49   11.80
  -5  -9   0   69.39   11.30
  -5  -9   0   56.69   11.00
  -5  -9   0   80.39   13.60
  -5  -9   0   70.79   12.60
  -5  -9   0   65.59   12.50
  -5  -9   0   67.99   10.50
  -5  -9   0   76.09   13.80
   5   8   0  667.43   42.00
   5   8   0  609.14   36.80
   5   8   0  694.73   39.70
   5   8   0  591.94   39.30
   5   8   0  618.14   41.10
   5   8   0  550.74   39.00
   5   8   0  560.84   38.00
  -5  -8   0  630.84   40.50
  -5  -8   0  591.44   39.40
  -5  -8   0  637.54   40.70
  -5  -8   0  578.54   37.70
  -5  -8   0  626.44   39.40
  -5  -8   0  553.84   39.90
  -5  -8   0  561.14   39.40
  -5  -8   0  596.64   39.60
   5   7   0    8.90    6.50
   5   7   0    2.30    5.30
   5   7   0    9.90    5.10
   5   7   0   15.00    5.80
   5   7   0    1.80    5.30
   5   7   0    7.20    5.20
   5   7   0    4.30    4.60
  -5  -7   0    7.40    6.60
  -5  -7   0    4.90    5.50
  -5  -7   0    0.00    6.90
  -5  -7   0   -0.90    5.30
  -5  -7   0   12.80    5.70
  -5  -7   0    7.10    7.00
  -5  -7   0    3.10    6.20
  -5  -7   0    9.00    6.10
   5   6   0  201.38   15.60
   5   6   0  188.08   15.50
   5   6   0  180.18   16.60
   5   6   0  208.58   16.30
   5   6   0  186.18   14.90
   5   6   0  142.29   20.90
  -5  -6   0  200.28   17.30
  -5  -6   0  184.78   16.20
  -5  -6   0  170.98   15.70
  -5  -6   0  182.18   16.00
  -5  -6   0  201.68   16.50
  -5  -6   0  168.28   15.90
  -5  -6   0  206.88   15.40
  -5  -6   0  165.78   15.90
   5   5   0  100.19   11.60
   5   5   0   94.29   10.40
   5   5   0   90.19    9.80
   5   5   0   82.39   10.00
   5   5   0   78.39    9.40
   5   5   0   88.89   10.10
   5   5   0   94.39   11.80
  -5  -5   0   90.09   10.00
  -5  -5   0   84.09   10.40
  -5  -5   0   99.59   10.90
  -5  -5   0   84.09   10.30
  -5  -5   0   87.69   10.70
  -5  -5   0  100.29   10.80
  -5  -5   0   98.49   11.00
  -5  -5   0   97.29   13.50
   5   4   0 1360.66   80.79
   5   4   0 1467.35   80.69
   5   4   0 1419.46   80.59
   5   4   0 1346.17   80.39
   5   4   0 1461.55   81.49
   5   4   0 1434.16   80.19
   5   4   0 1502.15   81.79
  -5  -4   0 1477.55   81.09
  -5  -4   0 1416.56   80.79
  -5  -4   0 1474.15   80.79
  -5  -4   0 1419.96   80.99
  -5  -4   0 1450.35   80.49
  -5  -4   0 1497.45   81.39
  -5  -4   0 1475.05   80.59
  -5  -4   0 1468.35   81.39
   5   3   0  780.32   47.20
   5   3   0  880.91   48.00
   5   3   0  821.52   47.10
   5   3   0  840.12   47.90
   5   3   0  812.12   46.70
   5   3   0  826.12   47.20
   5   3   0  791.32   47.20
  -5  -3   0  872.71   47.60
  -5  -3   0  815.62   47.20
  -5  -3   0  825.42   47.60
  -5  -3   0  871.91   47.60
  -5  -3   0  868.51   48.20
  -5  -3   0  861.71   47.30
  -5  -3   0  787.32   47.20
  -5  -3   0  805.32   47.10
   5   2   0 1333.47   68.49
   5   2   0 1275.57   68.59
   5   2   0 1087.49   67.39
   5   2   0 1165.98   67.89
   5   2   0 1190.28   68.09
   5   2   0 1182.78   68.19
  -5  -2   0 1236.68   68.19
  -5  -2   0 1310.87   68.39
  -5  -2   0 1205.98   67.99
  -5  -2   0 1258.97   68.09
  -5  -2   0 1305.97   68.39
  -5  -2   0 1243.68   68.39
  -5  -2   0 1207.08   67.99
   5   1   0   22.80    4.10
   5   1   0   24.90    3.40
   5   1   0   14.10    3.20
   5   1   0   21.70    3.60
   5   1   0   22.70    3.30
   5   1   0   21.40    3.60
   5   1   0   19.90    3.70
  -5  -1   0   23.00    4.00
  -5  -1   0   14.60    3.50
  -5  -1   0   20.10    3.10
  -5  -1   0   24.80    3.90
  -5  -1   0   26.70    3.80
  -5  -1   0   17.60    3.90
  -5  -1   0   17.70    3.60
  -5  -1   0   30.30    4.60
  -5  -1   0   23.80    3.90
   5   0   0    0.10    1.90
   5   0   0    2.50    2.30
   5   0   0   -0.10    1.90
   5   0   0    1.50    1.70
   5   0   0   -0.20    2.10
   5   0   0    5.10    2.70
   5   0   0    2.50    2.30
  -5   0   0    2.50    2.30
  -5   0   0   -1.30    3.00
  -5   0   0   -1.80    2.10
  -5   0   0   -0.40    2.10
  -5   0   0    1.60    2.10
  -5   0   0   -3.20    1.80
  -5   0   0    1.70    2.10
  -5   0   0    1.90    1.80
  -5   0   0    1.60    2.50
   5  -1   0   22.40    4.00
   5  -1   0   13.30    3.50
   5  -1   0   22.30    3.80
   5  -1   0   19.80    4.00
   5  -1   0   23.50    3.90
   5  -1   0   24.60    3.80
   5  -1   0   13.90    3.40
   5  -1   0   22.30    3.80
  -5   1   0   19.90    3.80
  -5   1   0   25.00    3.90
  -5   1   0   21.40    4.10
  -5   1   0   23.20    3.80
  -5   1   0   16.60    3.20
  -5   1   0   20.80    3.70
  -5   1   0   20.70    3.50
  -5   1   0   31.50    4.50
  -5   1   0   25.60    3.90
   5  -2   0 1199.78   66.19
   5  -2   0 1164.58   66.09
   5  -2   0 1184.08   65.99
   5  -2   0 1154.08   66.49
   5  -2   0 1163.08   65.09
   5  -2   0 1235.38   66.09
   5  -2   0 1155.58   65.59
   5  -2   0 1149.48   66.49
  -5   2   0 1275.87   66.29
  -5   2   0 1230.88   65.99
  -5   2   0 1206.98   66.49
  -5   2   0 1132.09   64.89
  -5   2   0 1217.38   65.89
  -5   2   0 1212.18   66.19
  -5   2   0 1252.77   66.59
  -5   2   0 1108.99   65.99
   5  -3   0  790.82   45.50
   5  -3   0  734.63   44.60
   5  -3   0  790.22   44.90
   5  -3   0  805.22   45.50
   5  -3   0  783.02   45.30
   5  -3   0  802.52   46.20
   5  -3   0  764.32   45.40
   5  -3   0  806.62   46.20
   5  -3   0  761.32   44.10
  -5   3   0  780.62   45.40
  -5   3   0  824.62   45.50
  -5   3   0  794.02   45.90
  -5   3   0  833.22   46.10
  -5   3   0  814.22   45.40
  -5   3   0  765.42   45.00
  -5   3   0  803.52   45.20
  -5   3   0  809.62   45.60
   5  -4   0 1324.87   78.99
   5  -4   0 1433.26   77.99
   5  -4   0 1380.96   77.39
   5  -4   0 1352.96   77.29
   5  -4   0 1483.45   78.39
   5  -4   0 1403.26   78.19
   5  -4   0 1382.76   79.09
   5  -4   0 1411.66   76.39
   5  -4   0 1355.86   77.89
  -5   4   0 1406.36   78.79
  -5   4   0 1435.46   77.59
  -5   4   0 1339.67   78.39
  -5   4   0 1351.96   77.59
  -5   4   0 1393.16   77.79
  -5   4   0 1422.76   77.69
  -5   4   0 1354.26   78.69
  -5   4   0 1389.66   78.19
   5  -5   0   99.89    8.80
   5  -5   0   95.09   10.90
   5  -5   0   65.89    8.80
   5  -5   0   86.19    9.80
   5  -5   0   57.69    8.90
   5  -5   0   64.59   10.00
   5  -5   0   77.79   11.00
   5  -5   0   86.39    9.90
   5  -5   0   78.79   10.10
  -5   5   0  109.09   11.90
  -5   5   0   78.39   10.10
  -5   5   0   96.39   10.40
  -5   5   0   83.79   10.40
  -5   5   0   91.39   10.20
  -5   5   0   81.49   10.00
  -5   5   0   94.29    9.40
  -5   5   0   97.49   10.30
   5  -6   0  204.38   16.40
   5  -6   0  191.08   17.00
   5  -6   0  194.88   16.50
   5  -6   0  173.98   14.80
   5  -6   0  140.49   19.60
   5  -6   0  216.78   16.10
   5  -6   0  180.38   15.90
   5  -6   0  181.18   15.80
   5  -6   0  195.28   17.40
  -5   6   0  161.08   15.70
  -5   6   0  185.78   16.30
  -5   6   0  184.48   16.20
  -5   6   0  182.38   16.30
  -5   6   0  196.18   16.60
  -5   6   0  196.48   16.00
  -5   6   0  176.28   14.50
  -5   6   0  185.48   15.50
   5  -7   0    3.70    5.60
   5  -7   0    9.80    7.10
   5  -7   0    4.50    5.90
   5  -7   0    3.30    6.40
   5  -7   0   -2.60    4.90
   5  -7   0   -5.50    5.80
   5  -7   0   -2.00    5.40
   5  -7   0   13.40    6.80
   5  -7   0   -0.10    5.30
  -5   7   0    7.00    5.50
  -5   7   0    5.10    5.50
  -5   7   0   11.20    6.70
  -5   7   0    0.80    6.50
  -5   7   0    0.80    4.50
  -5   7   0    7.50    5.80
  -5   7   0    1.60    6.10
   5  -8   0  621.34   39.90
   5  -8   0  667.33   38.70
   5  -8   0  577.54   41.70
   5  -8   0  587.44   42.00
   5  -8   0  623.74   40.60
   5  -8   0  551.74   39.10
   5  -8   0  721.63   42.30
   5  -8   0  632.04   41.00
  -5   8   0  597.14   40.40
  -5   8   0  653.53   38.50
  -5   8   0  634.94   41.70
  -5   8   0  589.44   40.30
  -5   8   0  586.54   41.30
  -5   8   0  667.73   41.40
  -5   8   0  611.44   40.90
  -5   8   0  587.14   39.30
   5  -9   0   63.19   11.10
   5  -9   0   83.59   13.80
   5  -9   0   55.79   12.10
   5  -9   0   85.59   14.20
   5  -9   0   87.59   13.00
   5  -9   0   77.49   12.00
   5  -9   0   60.79   11.90
  -5   9   0   86.09   12.30
  -5   9   0   86.99   10.80
  -5   9   0   75.39   11.30
  -5   9   0   56.29   10.50
  -5   9   0   75.69   12.60
  -5   9   0   70.89   12.20
  -5   9   0   49.80   10.80
  -5   9   0   58.79   11.70
  -5   9   0   67.99   11.80
   6   9   0  175.48   16.00
   6   9   0  130.39   16.10
   6   9   0  125.09   16.90
   6   9   0  145.29   16.50
   6   9   0  151.38   18.80
   6   9   0  199.88   16.40
   6   9   0  116.89   14.90
   6   9   0  118.69   13.10
  -6  -9   0  182.78   19.80
  -6  -9   0  125.79   16.30
  -6  -9   0  125.39   25.00
  -6  -9   0  145.09   16.50
  -6  -9   0  134.59   17.60
  -6  -9   0  109.99   17.20
   6   8   0   30.50    9.30
   6   8   0   45.60    8.90
   6   8   0   43.50    8.00
   6   8   0   24.60    7.70
   6   8   0   50.29   11.30
   6   8   0   18.40    7.40
   6   8   0   41.00    8.50
  -6  -8   0   29.10    8.30
  -6  -8   0   31.50    7.80
  -6  -8   0   22.80    8.80
  -6  -8   0   53.59   10.20
  -6  -8   0   36.10    9.10
  -6  -8   0   26.50    7.30
  -6  -8   0   35.60    9.70
  -6  -8   0   38.40    9.60
  -6  -8   0   22.80    8.90
   6   7   0   29.10    6.60
   6   7   0   36.20    9.20
   6   7   0   40.10    7.80
   6   7   0   29.10    7.10
   6   7   0   31.20    7.70
   6   7   0   42.00   10.20
  -6  -7   0   22.70    8.20
  -6  -7   0   33.30    8.90
  -6  -7   0   33.60    8.70
  -6  -7   0   30.60    9.70
  -6  -7   0   31.60    8.00
  -6  -7   0   28.70    8.40
  -6  -7   0   27.40    7.50
  -6  -7   0   19.40    8.30
   6   6   0  485.25   29.40
   6   6   0  484.35   31.40
   6   6   0  453.75   30.60
   6   6   0  453.35   28.60
   6   6   0  445.56   28.90
   6   6   0  435.56   29.40
  -6  -6   0  461.75   30.10
  -6  -6   0  410.46   29.60
  -6  -6   0  468.75   32.70
  -6  -6   0  405.96   29.60
  -6  -6   0  467.05   30.50
  -6  -6   0  436.96   29.60
  -6  -6   0  437.86   29.80
  -6  -6   0  418.06   29.50
   6   5   0  384.76   25.80
   6   5   0  369.06   23.80
   6   5   0  372.66   24.20
   6   5   0  368.76   24.20
   6   5   0  389.36   25.70
   6   5   0  349.17   24.40
   6   5   0  359.56   24.30
  -6  -5   0  335.17   24.80
  -6  -5   0  351.16   24.70
  -6  -5   0  406.36   24.50
  -6  -5   0  391.16   25.40
  -6  -5   0  356.96   24.50
  -6  -5   0  375.16   24.80
  -6  -5   0  372.86   24.70
  -6  -5   0  369.46   24.60
   6   4   0  259.77   17.80
   6   4   0  209.78   16.30
   6   4   0  254.07   16.70
   6   4   0  241.38   16.80
   6   4   0  241.38   16.60
   6   4   0  237.78   16.10
   6   4   0  247.58   17.70
  -6  -4   0  238.18   16.90
  -6  -4   0  245.08   17.20
  -6  -4   0  247.08   17.10
  -6  -4   0  234.58   17.10
  -6  -4   0  216.08   16.60
  -6  -4   0  242.28   16.70
  -6  -4   0  246.08   17.70
  -6  -4   0  221.18   16.90
   6   3   0  267.57   18.10
   6   3   0  221.68   15.50
   6   3   0  206.48   14.80
   6   3   0  215.78   15.40
   6   3   0  228.98   15.40
   6   3   0  233.58   15.50
   6   3   0  223.38   16.10
  -6  -3   0  247.88   15.80
  -6  -3   0  226.08   15.70
  -6  -3   0  231.98   15.70
  -6  -3   0  237.88   15.80
  -6  -3   0  230.08   15.70
  -6  -3   0  220.88   15.80
  -6  -3   0  234.88   15.90
  -6  -3   0  222.68   16.60
   6   2   0  275.57   17.80
   6   2   0  280.77   18.30
   6   2   0  278.17   17.30
   6   2   0  274.67   17.70
   6   2   0  261.77   18.00
   6   2   0  296.27   18.30
  -6  -2   0  290.67   18.20
  -6  -2   0  285.37   17.90
  -6  -2   0  287.47   19.60
  -6  -2   0  289.97   17.90
  -6  -2   0  283.67   17.80
  -6  -2   0  288.67   18.00
  -6  -2   0  261.57   17.60
   6   1   0 1509.65   82.69
   6   1   0 1374.66   81.59
   6   1   0 1487.25   82.79
   6   1   0 1403.46   82.19
   6   1   0 1448.26   82.39
   6   1   0 1602.94   82.59
  -6  -1   0 1511.95   82.09
  -6  -1   0 1499.05   82.19
  -6  -1   0 1491.15   82.39
  -6  -1   0 1480.05   82.09
  -6  -1   0 1506.05   82.59
  -6  -1   0 1622.14   82.79
  -6  -1   0 1493.05   82.29
  -6  -1   0 1450.45   82.09
  -6  -1   0 1547.45   82.29
   6   0   0 4067.89  218.58
  -6   0   0 3879.01  218.08
   6  -1   0 1459.45   80.39
   6  -1   0 1478.25   80.99
   6  -1   0 1500.85   80.99
   6  -1   0 1400.26   81.19
   6  -1   0 1375.36   80.59
   6  -1   0 1557.54   81.19
   6  -1   0 1455.05   81.19
   6  -1   0 1483.95   80.59
  -6   1   0 1483.75   81.09
  -6   1   0 1339.37   79.89
  -6   1   0 1493.15   81.19
  -6   1   0 1495.15   80.79
  -6   1   0 1512.15   81.09
  -6   1   0 1445.46   80.89
  -6   1   0 1533.25   81.49
  -6   1   0 1424.86   81.59
  -6   1   0 1524.95   80.89
   6  -2   0  284.97   18.30
   6  -2   0  272.57   18.50
   6  -2   0  268.87   17.90
   6  -2   0  258.57   18.20
   6  -2   0  266.87   18.40
   6  -2   0  289.17   17.80
   6  -2   0  289.27   17.50
   6  -2   0  306.87   18.50
  -6   2   0  297.57   18.50
  -6   2   0  260.17   17.00
  -6   2   0  308.07   18.30
  -6   2   0  281.07   18.20
  -6   2   0  277.77   18.20
  -6   2   0  306.67   18.70
  -6   2   0  279.97   18.30
  -6   2   0  292.07   18.20
   6  -3   0  210.18   15.50
   6  -3   0  230.48   14.60
   6  -3   0  208.68   15.70
   6  -3   0  223.28   15.00
   6  -3   0  229.38   15.50
   6  -3   0  199.18   15.10
   6  -3   0  220.48   15.50
   6  -3   0  207.88   15.80
  -6   3   0  228.88   16.00
  -6   3   0  241.58   15.50
  -6   3   0  218.58   15.20
  -6   3   0  227.88   15.60
  -6   3   0  220.28   15.70
  -6   3   0  229.68   15.50
  -6   3   0  195.98   15.30
  -6   3   0  212.78   15.50
   6  -4   0  228.88   15.80
   6  -4   0  240.08   16.50
   6  -4   0  210.28   17.40
   6  -4   0  246.68   17.20
   6  -4   0  213.68   15.90
   6  -4   0  240.58   17.10
   6  -4   0  235.78   17.10
   6  -4   0  230.78   17.60
   6  -4   0  225.58   16.90
  -6   4   0  219.68   16.30
  -6   4   0  227.88   17.30
  -6   4   0  258.27   19.10
  -6   4   0  240.18   17.10
  -6   4   0  262.37   17.30
  -6   4   0  250.27   17.40
  -6   4   0  251.27   17.10
  -6   4   0  225.78   16.70
   6  -5   0  353.36   24.40
   6  -5   0  347.27   23.50
   6  -5   0  359.06   22.80
   6  -5   0  362.46   23.80
   6  -5   0  378.86   24.60
   6  -5   0  343.77   25.50
   6  -5   0  373.06   24.60
   6  -5   0  356.76   24.30
   6  -5   0  333.67   25.00
  -6   5   0  352.76   24.00
  -6   5   0  380.46   24.50
  -6   5   0  390.66   23.70
  -6   5   0  384.16   25.20
  -6   5   0  364.46   24.60
  -6   5   0  328.07   23.90
  -6   5   0  345.27   24.20
  -6   5   0  373.16   24.90
   6  -6   0  432.36   34.00
   6  -6   0  437.26   29.40
   6  -6   0  466.15   30.50
   6  -6   0  406.56   30.00
   6  -6   0  445.26   31.80
   6  -6   0  463.25   29.80
   6  -6   0  532.35   31.40
   6  -6   0  446.76   32.10
   6  -6   0  465.15   28.60
  -6   6   0  448.46   29.10
  -6   6   0  510.75   31.70
  -6   6   0  466.25   33.60
  -6   6   0  453.85   30.50
  -6   6   0  436.56   29.60
  -6   6   0  460.35   30.20
  -6   6   0  472.35   33.00
  -6   6   0  447.36   30.70
   6  -7   0   29.80    8.70
   6  -7   0   12.50    6.70
   6  -7   0   27.40    8.30
   6  -7   0   30.00    9.20
   6  -7   0   18.60    8.00
   6  -7   0   19.40    6.90
   6  -7   0   26.90    8.20
   6  -7   0   28.40    9.40
  -6   7   0   27.60    6.70
  -6   7   0   32.10    9.30
  -6   7   0   19.50    7.60
  -6   7   0   24.50    8.20
  -6   7   0    6.50    8.80
  -6   7   0   32.00    7.90
  -6   7   0   27.30    8.40
  -6   7   0   28.00    7.90
   6  -8   0   41.20    9.60
   6  -8   0   33.40    8.60
   6  -8   0   33.30   10.40
   6  -8   0   27.10    8.10
   6  -8   0   36.50   10.30
   6  -8   0   40.10    9.80
   6  -8   0   34.50    9.80
   6  -8   0   22.90    8.30
   6  -8   0   40.60    9.50
  -6   8   0   35.60    9.40
  -6   8   0   41.60    9.00
  -6   8   0   40.70    9.40
  -6   8   0   35.20   10.50
  -6   8   0   51.99   10.90
  -6   8   0   34.60    7.80
  -6   8   0   25.20    8.30
  -6   8   0   39.70    9.70
   6  -9   0  165.78   17.90
   6  -9   0  162.68   19.00
   6  -9   0  132.29   18.60
   6  -9   0  150.78   19.20
   6  -9   0  149.59   17.60
   6  -9   0  144.99   18.40
   6  -9   0  154.18   17.00
   6  -9   0  176.08   16.30
  -6   9   0  189.28   19.00
  -6   9   0  149.19   18.40
  -6   9   0  112.29   18.90
  -6   9   0  118.29   16.40
  -6   9   0  164.88   18.50
  -6   9   0  106.89   19.40
  -6   9   0  160.98   15.60
   7   9   0   24.40    7.20
   7   9   0   39.60    9.30
   7   9   0   26.20    7.50
   7   9   0   29.00    7.80
   7   9   0   23.10    9.00
   7   9   0   34.00    8.30
   7   9   0   26.50    9.10
  -7  -9   0   24.90    8.30
  -7  -9   0   41.60    9.10
  -7  -9   0   35.20   16.80
  -7  -9   0    8.50    7.70
  -7  -9   0   16.10    8.50
   7   8   0    5.40    5.20
   7   8   0   10.60    8.30
   7   8   0    9.80    7.30
   7   8   0   11.40    6.00
   7   8   0   -1.10    5.70
   7   8   0    0.70    7.30
   7   8   0    7.50    5.80
  -7  -8   0   10.40    6.50
  -7  -8   0    1.80    7.50
  -7  -8   0   13.80    8.30
  -7  -8   0    1.00    7.20
  -7  -8   0   14.00    7.10
  -7  -8   0   -0.10    5.80
  -7  -8   0    4.40    6.10
  -7  -8   0   -1.30    6.90
   7   7   0  770.12   48.10
   7   7   0  833.62   50.69
   7   7   0  804.92   48.10
   7   7   0  881.41   47.30
   7   7   0  744.23   48.60
   7   7   0  843.22   50.59
   7   7   0  782.72   47.50
  -7  -7   0  730.43   48.40
  -7  -7   0  826.52   48.90
  -7  -7   0  746.53   49.10
  -7  -7   0  764.22   49.10
  -7  -7   0  745.43   48.90
  -7  -7   0  752.42   48.60
  -7  -7   0  785.02   49.20
  -7  -7   0  809.52   48.40
   7   6   0    3.20    4.20
   7   6   0   -8.90    4.60
   7   6   0   -0.40    3.90
   7   6   0    0.50    3.80
   7   6   0    0.60    5.80
   7   6   0    3.80    4.30
  -7  -6   0    6.50    6.00
  -7  -6   0    7.40    4.80
  -7  -6   0    1.10    5.70
  -7  -6   0    1.00    5.30
  -7  -6   0   -7.30    3.50
  -7  -6   0   -2.90    4.60
  -7  -6   0   -2.90    6.20
  -7  -6   0   -2.10    4.80
   7   5   0  411.46   27.60
   7   5   0  372.06   27.00
   7   5   0  398.76   26.20
   7   5   0  394.46   25.80
   7   5   0  408.26   25.40
   7   5   0  396.26   26.30
   7   5   0  389.76   26.10
  -7  -5   0  397.16   27.30
  -7  -5   0  370.26   26.50
  -7  -5   0  430.86   26.60
  -7  -5   0  398.06   26.10
  -7  -5   0  385.76   26.40
  -7  -5   0  408.76   27.00
  -7  -5   0  451.85   27.20
  -7  -5   0  367.76   26.20
   7   4   0    3.70    3.30
   7   4   0    5.40    3.50
   7   4   0    6.80    4.80
   7   4   0    7.80    4.50
   7   4   0    8.60    4.00
   7   4   0    5.70    3.50
   7   4   0    5.40    3.80
  -7  -4   0    0.40    4.70
  -7  -4   0    5.90    4.50
  -7  -4   0    2.40    3.80
  -7  -4   0    4.90    4.10
  -7  -4   0    2.30    3.40
  -7  -4   0    7.10    4.90
  -7  -4   0    3.40    3.70
  -7  -4   0    6.60    4.50
   7   3   0  335.07   21.70
   7   3   0  321.97   21.50
   7   3   0  307.07   21.10
   7   3   0  352.26   21.20
   7   3   0  336.47   22.20
   7   3   0  318.97   20.60
   7   3   0  323.37   22.00
  -7  -3   0  328.97   21.80
  -7  -3   0  328.27   21.50
  -7  -3   0  321.37   21.30
  -7  -3   0  359.16   22.00
  -7  -3   0  338.77   21.60
  -7  -3   0  361.36   21.80
  -7  -3   0  333.37   21.50
  -7  -3   0  340.17   22.80
   7   2   0  284.77   18.80
   7   2   0  261.07   18.20
   7   2   0  268.17   18.50
   7   2   0  265.67   17.50
   7   2   0  282.27   18.30
   7   2   0  289.07   18.80
  -7  -2   0  297.17   18.60
  -7  -2   0  288.67   18.70
  -7  -2   0  268.97   18.60
  -7  -2   0  273.07   18.20
  -7  -2   0  293.87   18.50
  -7  -2   0  316.77   18.60
  -7  -2   0  290.77   18.40
  -7  -2   0  285.67   18.70
   7   1   0  665.73   41.20
   7   1   0  692.63   41.50
   7   1   0  727.23   41.80
   7   1   0  708.03   41.40
   7   1   0  661.43   40.60
   7   1   0  688.03   41.80
   7   1   0  747.03   41.00
  -7  -1   0  764.52   41.40
  -7  -1   0  750.52   41.30
  -7  -1   0  692.83   41.50
  -7  -1   0  705.53   41.20
  -7  -1   0  800.22   42.00
  -7  -1   0  711.53   41.40
  -7  -1   0  704.83   41.10
  -7  -1   0  733.83   40.70
  -7  -1   0  734.33   41.20
  -7  -1   0  770.22   42.10
   7   0   0   -0.10    2.70
   7   0   0    1.80    3.10
   7   0   0    1.70    3.10
   7   0   0    0.60    2.40
   7   0   0    7.20    3.00
   7   0   0    4.50    3.50
   7   0   0    3.20    2.40
  -7   0   0   10.60    3.50
  -7   0   0    5.80    4.50
  -7   0   0    2.00    2.80
  -7   0   0   -0.20    2.50
  -7   0   0    5.20    2.80
  -7   0   0    1.40    2.70
  -7   0   0   -1.40    2.70
  -7   0   0    1.40    3.10
  -7   0   0    4.90    3.20
   7  -1   0  694.33   41.60
   7  -1   0  726.43   41.90
   7  -1   0  680.93   41.70
   7  -1   0  761.32   41.80
   7  -1   0  753.42   41.20
   7  -1   0  714.03   41.20
   7  -1   0  768.52   42.00
   7  -1   0  688.13   40.90
  -7   1   0  722.53   41.50
  -7   1   0  707.23   41.70
  -7   1   0  765.72   41.50
  -7   1   0  718.63   41.70
  -7   1   0  726.73   41.60
  -7   1   0  757.22   41.50
  -7   1   0  712.33   41.60
  -7   1   0  663.43   40.50
  -7   1   0  728.83   42.10
   7  -2   0  284.37   17.50
   7  -2   0  262.47   18.10
   7  -2   0  275.17   18.30
   7  -2   0  276.77   17.70
   7  -2   0  273.37   18.20
   7  -2   0  265.67   17.30
   7  -2   0  281.87   18.40
   7  -2   0  228.98   17.90
  -7   2   0  252.87   18.00
  -7   2   0  274.27   18.10
  -7   2   0  260.57   16.70
  -7   2   0  277.47   18.00
  -7   2   0  308.77   18.10
  -7   2   0  276.57   18.10
  -7   2   0  281.47   18.10
  -7   2   0  251.87   17.80
  -7   2   0  279.17   18.00
   7  -3   0  309.97   21.70
   7  -3   0  328.17   21.00
   7  -3   0  309.67   21.30
   7  -3   0  309.77   22.00
   7  -3   0  324.17   21.70
   7  -3   0  352.66   20.80
   7  -3   0  317.87   22.10
   7  -3   0  347.97   21.70
  -7   3   0  335.67   21.60
  -7   3   0  350.06   22.20
  -7   3   0  334.47   21.40
  -7   3   0  342.57   21.80
  -7   3   0  338.77   22.20
  -7   3   0  310.07   21.30
  -7   3   0  332.07   21.80
   7  -4   0    6.40    4.60
   7  -4   0    4.50    3.90
   7  -4   0    8.70    4.30
   7  -4   0    5.20    4.50
   7  -4   0    8.40    5.10
   7  -4   0    8.30    4.80
   7  -4   0    9.30    5.40
   7  -4   0    2.90    4.40
  -7   4   0   13.50    6.00
  -7   4   0    2.50    3.80
  -7   4   0    4.20    3.80
  -7   4   0    2.10    3.60
  -7   4   0    3.80    5.00
  -7   4   0    4.50    5.00
  -7   4   0    7.90    4.50
  -7   4   0   11.70    6.50
   7  -5   0  427.76   27.50
   7  -5   0  452.15   27.50
   7  -5   0  394.76   26.90
   7  -5   0  397.56   26.10
   7  -5   0  436.76   27.40
   7  -5   0  405.96   25.40
   7  -5   0  381.36   27.90
   7  -5   0  367.06   25.50
  -7   5   0  422.46   26.30
  -7   5   0  371.66   26.60
  -7   5   0  414.86   27.10
  -7   5   0  398.16   27.50
  -7   5   0  396.36   27.20
  -7   5   0  382.56   26.70
  -7   5   0  395.56   27.20
   7  -6   0    3.90    6.40
   7  -6   0    3.90    5.70
   7  -6   0   -2.20    5.90
   7  -6   0   -9.10    5.70
   7  -6   0    0.80    5.00
   7  -6   0    5.60    5.80
   7  -6   0    0.00    6.00
   7  -6   0    6.60    5.40
  -7   6   0    4.20    4.70
  -7   6   0    0.10    5.80
  -7   6   0   -1.50    4.70
  -7   6   0    3.70    4.60
  -7   6   0   -2.90    6.10
  -7   6   0   -2.60    6.80
  -7   6   0   -5.50    5.10
   7  -7   0  738.83   51.29
   7  -7   0  888.81   50.89
   7  -7   0  860.31   48.00
   7  -7   0  783.32   49.99
   7  -7   0  847.32   49.40
   7  -7   0  869.81   50.59
  -7   7   0  798.02   50.79
  -7   7   0  771.22   49.90
  -7   7   0  776.42   49.60
  -7   7   0  813.72   48.60
  -7   7   0  748.63   48.90
  -7   7   0  760.92   49.90
  -7   7   0  842.72   51.29
  -7   7   0  774.92   50.39
   7  -8   0   18.70    7.50
   7  -8   0   -4.10    5.40
   7  -8   0    1.40    5.10
   7  -8   0   -6.80    7.10
   7  -8   0   15.60    9.20
   7  -8   0    7.00    7.50
   7  -8   0    1.80    8.70
   7  -8   0    7.10    7.60
  -7   8   0    9.80    7.30
  -7   8   0   -4.70    4.60
  -7   8   0    5.30    7.60
  -7   8   0    5.00    5.90
  -7   8   0    8.60    8.40
  -7   8   0    3.70    5.60
  -7   8   0    0.80    5.80
   7  -9   0   48.80   10.30
   7  -9   0   30.30    9.00
   7  -9   0   26.90    9.00
   7  -9   0   34.60   10.70
   7  -9   0   31.80    9.70
   7  -9   0   14.10    8.70
   7  -9   0   41.20   11.20
  -7   9   0   13.30    8.00
  -7   9   0   19.00    7.10
  -7   9   0   32.50    9.40
  -7   9   0   20.60    8.00
  -7   9   0   10.00    7.90
  -7   9   0   29.30    8.40
  -7   9   0   17.10    7.50
   8   8   0   81.69   11.10
   8   8   0   71.29   15.20
   8   8   0   69.99   10.90
   8   8   0   63.09   10.90
   8   8   0   66.79   10.90
   8   8   0   40.90    9.10
   8   8   0   76.09   13.80
  -8  -8   0   50.49   11.10
  -8  -8   0   62.49   11.70
  -8  -8   0   85.19   13.10
  -8  -8   0   72.39   12.30
  -8  -8   0   54.69   11.30
  -8  -8   0   59.99   12.30
  -8  -8   0   59.59   11.60
  -8  -8   0   56.59   10.50
   8   7   0   58.19    9.20
   8   7   0   76.19   11.00
   8   7   0   70.39   11.80
   8   7   0   54.49    9.40
   8   7   0   70.19   10.70
   8   7   0   58.79    9.80
   8   7   0   68.79    9.80
   8   7   0   71.89   12.50
  -8  -7   0   49.60    9.90
  -8  -7   0   56.79   11.20
  -8  -7   0   70.99   11.70
  -8  -7   0   68.49   11.10
  -8  -7   0   73.89   11.30
  -8  -7   0   54.69   10.60
  -8  -7   0   64.39   11.70
  -8  -7   0   67.29   11.70
   8   6   0   31.80    6.60
   8   6   0   27.40    8.60
   8   6   0   19.90    7.70
   8   6   0   14.00    7.50
   8   6   0   25.70    6.40
   8   6   0   14.30    5.60
  -8  -6   0   16.20    6.20
  -8  -6   0   16.00    7.40
  -8  -6   0   24.60    7.50
  -8  -6   0   17.10    7.40
  -8  -6   0   13.30    6.10
  -8  -6   0   13.80    6.20
  -8  -6   0   24.80    7.40
  -8  -6   0   21.80    7.00
   8   5   0  210.88   16.30
   8   5   0  219.08   17.40
   8   5   0  246.68   19.10
   8   5   0  216.28   17.40
   8   5   0  242.18   19.00
   8   5   0  251.77   17.50
   8   5   0  239.68   17.80
  -8  -5   0  225.68   19.00
  -8  -5   0  220.98   18.00
  -8  -5   0  238.98   18.40
  -8  -5   0  212.68   17.90
  -8  -5   0  231.28   18.30
  -8  -5   0  236.98   17.70
  -8  -5   0  217.68   17.90
  -8  -5   0  238.38   18.00
   8   4   0  122.69   11.90
   8   4   0  166.28   16.60
   8   4   0  142.99   11.60
   8   4   0  151.08   13.60
   8   4   0  141.59   12.10
   8   4   0  128.29   12.10
   8   4   0  146.39   12.30
  -8  -4   0  116.79   13.30
  -8  -4   0  151.08   12.50
  -8  -4   0  131.99   12.60
  -8  -4   0  142.09   12.70
  -8  -4   0  147.89   15.20
  -8  -4   0  141.29   12.50
  -8  -4   0  161.78   13.50
  -8  -4   0  125.69   12.60
   8   3   0  226.08   17.40
   8   3   0  250.57   17.00
   8   3   0  223.08   16.90
   8   3   0  223.78   16.70
   8   3   0  223.28   15.80
   8   3   0  229.38   17.30
   8   3   0  231.58   16.30
  -8  -3   0  237.88   17.10
  -8  -3   0  254.17   17.10
  -8  -3   0  271.67   17.30
  -8  -3   0  227.28   17.00
  -8  -3   0  249.28   17.00
  -8  -3   0  248.38   17.10
  -8  -3   0  242.18   17.00
   8   2   0   11.40    3.60
   8   2   0   18.00    5.10
   8   2   0   14.50    3.60
   8   2   0    7.40    3.50
   8   2   0   12.10    4.10
  -8  -2   0   11.40    4.20
  -8  -2   0    8.20    4.50
  -8  -2   0   13.60    4.10
  -8  -2   0   12.30    4.50
  -8  -2   0   16.70    4.90
  -8  -2   0    8.80    4.10
  -8  -2   0   19.00    4.60
  -8  -2   0   13.80    4.40
  -8  -2   0    7.40    4.80
   8   1   0  215.08   15.40
   8   1   0  212.88   15.80
   8   1   0  250.47   16.30
   8   1   0  190.18   14.80
   8   1   0  236.18   16.00
   8   1   0  209.18   14.50
   8   1   0  221.28   15.40
   8   1   0  251.77   15.20
  -8  -1   0  225.78   16.10
  -8  -1   0  213.38   15.30
  -8  -1   0  229.58   15.80
  -8  -1   0  234.98   15.50
  -8  -1   0  228.38   15.50
  -8  -1   0  222.48   15.50
  -8  -1   0  234.18   15.60
  -8  -1   0  211.58   15.60
  -8  -1   0  228.38   15.80
   8   0   0 1142.89   67.49
   8   0   0 1313.67   67.79
   8   0   0 1152.08   68.49
   8   0   0 1186.58   68.09
   8   0   0 1229.78   68.49
  -8   0   0 1225.18   68.29
  -8   0   0 1263.47   67.89
  -8   0   0 1223.78   68.39
  -8   0   0 1192.58   68.69
  -8   0   0 1183.58   67.99
  -8   0   0 1170.38   67.49
  -8   0   0 1239.18   68.49
  -8   0   0 1262.87   68.59
  -8   0   0 1251.37   68.29
   8  -1   0  232.98   16.00
   8  -1   0  245.08   15.40
   8  -1   0  222.28   15.20
   8  -1   0  198.58   15.70
   8  -1   0  226.58   16.00
   8  -1   0  241.88   16.10
  -8   1   0  224.18   15.50
  -8   1   0  218.88   15.80
  -8   1   0  236.08   16.20
  -8   1   0  236.48   16.10
  -8   1   0  237.08   15.70
  -8   1   0  220.88   15.90
  -8   1   0  205.88   14.70
  -8   1   0  218.58   15.70
  -8   1   0  234.58   15.90
   8  -2   0   15.30    4.80
   8  -2   0   18.40    5.20
   8  -2   0   13.80    4.20
   8  -2   0   11.80    4.30
   8  -2   0    9.00    4.30
   8  -2   0   18.20    4.80
   8  -2   0   13.50    5.10
   8  -2   0    9.00    4.30
  -8   2   0   16.80    4.60
  -8   2   0   13.40    4.80
  -8   2   0   17.90    4.80
  -8   2   0   15.50    5.20
  -8   2   0   15.40    4.40
  -8   2   0   12.30    4.20
  -8   2   0   19.20    4.90
  -8   2   0    5.90    3.80
  -8   2   0   17.90    5.50
   8  -3   0  226.58   16.60
   8  -3   0  273.47   17.60
   8  -3   0  221.58   17.10
   8  -3   0  275.97   17.60
   8  -3   0  242.08   16.60
   8  -3   0  208.78   17.20
   8  -3   0  257.07   16.60
   8  -3   0  206.18   17.00
  -8   3   0  222.88   16.60
  -8   3   0  201.78   17.40
  -8   3   0  202.78   15.10
  -8   3   0  242.78   17.00
  -8   3   0  229.88   17.10
  -8   3   0  222.18   17.10
  -8   3   0  244.08   17.10
  -8   3   0  240.78   17.20
  -8   3   0  229.08   16.80
   8  -4   0  150.38   13.80
   8  -4   0  126.99   14.00
   8  -4   0  145.69   14.10
   8  -4   0  156.68   13.00
   8  -4   0  149.88   13.30
   8  -4   0  132.09   12.60
   8  -4   0  103.99   11.80
  -8   4   0  128.69   12.40
  -8   4   0  145.69   16.50
  -8   4   0  142.49   13.80
  -8   4   0  130.29   16.60
  -8   4   0  162.58   13.60
  -8   4   0  144.79   12.60
  -8   4   0  131.89   13.40
   8  -5   0  219.18   17.60
   8  -5   0  209.58   18.00
   8  -5   0  252.37   19.00
   8  -5   0  197.98   18.10
   8  -5   0  237.58   19.20
   8  -5   0  226.98   19.30
   8  -5   0  218.68   17.10
   8  -5   0  252.27   17.70
  -8   5   0  246.98   18.90
  -8   5   0  225.98   18.50
  -8   5   0  243.08   23.00
  -8   5   0  238.78   17.80
  -8   5   0  199.98   18.40
  -8   5   0  251.77   19.10
  -8   5   0  225.38   18.60
  -8   5   0  274.57   22.50
   8  -6   0   11.50    6.00
   8  -6   0   16.80    7.60
   8  -6   0   16.70    7.90
   8  -6   0   17.80    8.20
   8  -6   0   14.10    8.10
   8  -6   0   30.00    8.30
   8  -6   0   23.20    7.60
   8  -6   0   12.30    6.10
  -8   6   0   14.20    7.00
  -8   6   0   17.50    6.90
  -8   6   0   22.70    8.10
  -8   6   0   15.30    6.80
  -8   6   0   11.50    7.50
  -8   6   0   18.10    6.60
  -8   6   0    8.00    7.10
  -8   6   0   24.60    6.50
   8  -7   0   63.19   11.40
   8  -7   0   40.90   10.20
   8  -7   0   41.60   10.10
   8  -7   0   76.29   11.10
   8  -7   0   60.19   11.20
   8  -7   0   59.49   11.50
   8  -7   0   61.29   17.60
  -8   7   0   62.39   11.50
  -8   7   0   57.39   10.50
  -8   7   0   66.69   10.90
  -8   7   0   51.89   10.60
  -8   7   0   49.20   10.70
  -8   7   0   59.69   10.50
  -8   7   0   59.19   11.40
  -8   7   0   57.79    9.70
   8  -8   0   73.49   11.50
   8  -8   0   53.49   10.00
   8  -8   0   43.40   10.50
   8  -8   0   33.40   11.30
   8  -8   0   82.29   13.70
   8  -8   0   79.69   11.50
   8  -8   0   48.90   12.10
   8  -8   0   60.89   12.00
  -8   8   0   49.70   11.10
  -8   8   0   48.20   11.10
  -8   8   0   56.19   10.70
  -8   8   0   65.49   12.40
  -8   8   0   88.09   13.50
  -8   8   0   73.49   11.00
  -8   8   0   72.09   13.50
  -8   8   0   53.09   11.70
   9   8   0   73.99   17.50
   9   8   0   87.39   13.00
   9   8   0   92.29   13.40
   9   8   0   95.79   12.20
   9   8   0   91.89   12.20
   9   8   0  106.99   15.90
  -9  -8   0   76.99   14.20
  -9  -8   0   87.19   13.30
  -9  -8   0   79.99   13.40
  -9  -8   0   71.69   12.50
  -9  -8   0   74.89   12.90
  -9  -8   0   77.79   17.10
  -9  -8   0   97.39   13.80
   9   7   0  131.79   22.90
   9   7   0  178.08   15.20
   9   7   0  146.09   17.00
   9   7   0  150.88   18.20
   9   7   0  179.48   16.20
   9   7   0  171.38   22.20
   9   7   0  162.28   22.90
  -9  -7   0  136.99   16.70
  -9  -7   0  153.38   16.60
  -9  -7   0  146.39   24.50
  -9  -7   0  143.59   16.70
  -9  -7   0  157.38   17.20
  -9  -7   0  161.68   18.10
  -9  -7   0  177.78   16.90
  -9  -7   0  166.78   18.50
   9   6   0  142.29   12.60
   9   6   0  131.49   14.70
   9   6   0  133.99   16.80
   9   6   0  124.69   14.00
   9   6   0  140.29   17.00
   9   6   0  123.19   13.50
   9   6   0  129.09   13.20
   9   6   0  103.69   12.90
  -9  -6   0  127.19   15.00
  -9  -6   0  131.69   14.30
  -9  -6   0  113.59   14.00
  -9  -6   0  129.49   15.60
  -9  -6   0  119.69   14.60
  -9  -6   0  122.19   14.30
  -9  -6   0  134.29   15.70
  -9  -6   0  121.09   15.30
   9   5   0   -2.00    4.30
   9   5   0    6.00    4.30
   9   5   0    0.80    4.00
   9   5   0    1.30    5.50
   9   5   0    5.60    4.30
  -9  -5   0   -0.80    5.70
  -9  -5   0    4.40    5.30
  -9  -5   0    5.10    5.00
  -9  -5   0   -2.10    4.50
  -9  -5   0   -2.50    3.90
  -9  -5   0   -2.80    6.00
  -9  -5   0   -0.90    4.50
  -9  -5   0    5.50    5.60
   9   4   0  369.26   23.90
   9   4   0  308.37   23.40
   9   4   0  331.57   24.50
   9   4   0  373.56   23.70
   9   4   0  384.96   25.00
   9   4   0  367.06   23.00
   9   4   0  353.76   22.40
  -9  -4   0  327.07   23.70
  -9  -4   0  380.26   25.60
  -9  -4   0  311.17   26.40
  -9  -4   0  359.66   24.00
  -9  -4   0  349.77   23.80
  -9  -4   0  319.47   23.50
  -9  -4   0  388.56   24.00
  -9  -4   0  315.47   24.20
  -9  -4   0  310.27   23.40
   9   3   0  181.78   14.00
   9   3   0  212.38   15.50
   9   3   0  200.28   15.30
   9   3   0  191.58   15.60
   9   3   0  223.08   14.90
   9   3   0  204.08   16.00
   9   3   0  223.38   16.50
  -9  -3   0  189.58   15.20
  -9  -3   0  200.88   15.50
  -9  -3   0  206.78   15.70
  -9  -3   0  191.38   15.80
  -9  -3   0  189.48   15.40
  -9  -3   0  198.48   15.60
  -9  -3   0  186.88   16.10
  -9  -3   0  207.28   15.60
   9   2   0   10.90    4.20
   9   2   0   11.40    3.70
   9   2   0   12.70    5.00
   9   2   0   10.60    3.90
   9   2   0    6.20    4.50
   9   2   0    9.30    4.50
  -9  -2   0   16.70    4.60
  -9  -2   0    8.30    4.40
  -9  -2   0    9.90    4.60
  -9  -2   0   13.60    5.50
  -9  -2   0   10.10    5.30
  -9  -2   0    9.60    4.40
  -9  -2   0   12.20    4.60
  -9  -2   0   10.50    4.40
   9   1   0   84.09    8.80
   9   1   0   72.89    8.80
   9   1   0   69.19    7.80
   9   1   0   54.59    7.80
   9   1   0   95.89   10.80
   9   1   0   78.39   10.10
   9   1   0   78.69    9.60
   9   1   0   93.19    9.20
  -9  -1   0   84.29    9.40
  -9  -1   0   88.09    9.30
  -9  -1   0   72.09    8.70
  -9  -1   0   87.49   10.30
  -9  -1   0   76.19    9.40
  -9  -1   0   98.19   10.30
  -9  -1   0   96.19    9.60
  -9  -1   0   97.09    8.90
  -9  -1   0   89.89    9.00
   9   0   0   -5.10    3.20
   9   0   0    1.40    4.10
   9   0   0   -0.50    3.90
   9   0   0    0.10    3.00
   9   0   0    4.50    3.40
   9   0   0   -1.10    2.40
  -9   0   0   -2.30    2.90
  -9   0   0   -0.10    3.50
  -9   0   0   -3.00    3.30
  -9   0   0    4.20    3.20
  -9   0   0   -0.80    3.10
  -9   0   0    2.20    2.80
  -9   0   0    0.80    3.30
  -9   0   0    1.60    3.50
  -9   0   0    1.30    4.10
   9  -1   0   85.19    8.70
   9  -1   0   83.49    9.30
   9  -1   0   72.09    8.50
   9  -1   0   72.29    9.60
   9  -1   0   74.49    8.90
   9  -1   0   80.09    9.90
   9  -1   0   77.99    9.60
  -9   1   0   69.39    9.20
  -9   1   0   71.29    8.80
  -9   1   0   75.99    7.80
  -9   1   0  100.49    9.60
  -9   1   0   86.99    9.30
  -9   1   0   75.79    9.20
  -9   1   0   81.29    9.70
  -9   1   0   90.59    9.60
  -9   1   0   83.79    9.70
   9  -2   0    6.40    3.90
   9  -2   0    7.50    5.00
   9  -2   0   -0.20    3.50
   9  -2   0    7.80    4.60
   9  -2   0    5.70    3.70
   9  -2   0    2.10    5.70
   9  -2   0    8.70    4.60
   9  -2   0    5.70    4.00
  -9   2   0   10.10    4.20
  -9   2   0    2.90    3.60
  -9   2   0    8.90    4.10
  -9   2   0   14.30    4.70
  -9   2   0    6.60    4.80
  -9   2   0    7.90    3.70
  -9   2   0    9.30    4.70
  -9   2   0   -0.90    3.40
  -9   2   0   -1.00    4.70
   9  -3   0  212.28   16.40
   9  -3   0  185.98   14.90
   9  -3   0  200.48   15.70
   9  -3   0  196.98   16.00
   9  -3   0  202.88   15.80
   9  -3   0  195.18   16.00
   9  -3   0  199.28   14.50
   9  -3   0  220.08   15.80
  -9   3   0  184.88   15.70
  -9   3   0  205.28   16.00
  -9   3   0  193.18   15.30
  -9   3   0  193.18   15.20
  -9   3   0  198.48   15.30
  -9   3   0  192.48   15.50
  -9   3   0  176.58   13.40
  -9   3   0  190.78   15.70
  -9   3   0  182.28   16.70
  -9   3   0  170.18   14.90
   9  -4   0  335.47   24.20
   9  -4   0  352.36   23.20
   9  -4   0  321.67   24.60
   9  -4   0  317.07   24.60
   9  -4   0  334.87   23.50
   9  -4   0  389.56   23.60
   9  -4   0  390.36   24.90
  -9   4   0  310.27   24.40
  -9   4   0  317.37   24.50
  -9   4   0  355.66   24.50
  -9   4   0  357.56   24.20
  -9   4   0  340.17   29.90
  -9   4   0  370.86   24.60
  -9   4   0  357.26   23.70
   9  -5   0    2.00    5.60
   9  -5   0    9.10    7.70
   9  -5   0   -5.50    6.00
   9  -5   0    0.00    4.80
   9  -5   0   -4.00    5.00
   9  -5   0   -3.50    4.10
  -9   5   0    4.60    7.10
  -9   5   0   -3.30    6.80
  -9   5   0    1.00    6.80
  -9   5   0    3.80    5.00
  -9   5   0    4.30    5.00
  -9   5   0   -3.70    5.30
  -9   5   0   -1.90    4.40
   9  -6   0  121.69   15.30
   9  -6   0  110.39   14.10
   9  -6   0  124.59   13.40
   9  -6   0  110.39   12.30
   9  -6   0   97.79   12.30
   9  -6   0  131.59   14.80
   9  -6   0  113.89   13.10
   9  -6   0   83.89   16.70
   9  -6   0  133.39   15.40
  -9   6   0  112.69   12.60
  -9   6   0  110.89   13.80
  -9   6   0   91.89   12.90
  -9   6   0   77.69   12.60
  -9   6   0   91.59   21.10
  -9   6   0  107.99   13.60
  -9   6   0  110.49   14.30
  -9   6   0  126.99   14.50
   9  -7   0  196.88   20.50
   9  -7   0  165.08   16.90
   9  -7   0  141.39   16.50
   9  -7   0  199.28   20.60
   9  -7   0  145.29   18.50
   9  -7   0  140.59   20.70
   9  -7   0  152.38   16.40
   9  -7   0  180.38   19.40
  -9   7   0  169.28   27.50
  -9   7   0  169.28   18.80
  -9   7   0  182.38   16.80
  -9   7   0  163.98   16.30
  -9   7   0  143.69   17.30
  -9   7   0  164.88   17.90
  -9   7   0  123.19   16.10
  -9   7   0  173.78   18.40
   9  -8   0   97.59   15.40
   9  -8   0  106.69   14.40
   9  -8   0   92.39   15.10
   9  -8   0   92.79   13.40
   9  -8   0   85.59   13.00
   9  -8   0   86.29   14.40
  -9   8   0   72.49   12.70
  -9   8   0   70.79   12.60
  -9   8   0   87.89   14.40
  -9   8   0   92.19   13.40
  -9   8   0   80.29   12.80
  -9   8   0   92.49   14.10
  10   7   0    4.40    5.00
  10   7   0    5.20    7.30
  10   7   0    7.10    6.40
  10   7   0   -3.30    5.50
  10   7   0   -7.70    5.30
  10   7   0   -1.10    4.00
  10   7   0   -9.20    3.90
 -10  -7   0   10.70    7.80
 -10  -7   0   -5.10    6.80
 -10  -7   0    5.40    6.10
 -10  -7   0    4.60    7.70
 -10  -7   0   -4.40    4.50
 -10  -7   0    2.40    5.30
 -10  -7   0    5.90    5.90
 -10  -7   0   -5.20    5.10
  10   6   0    5.60    5.10
  10   6   0    0.40    4.20
  10   6   0   -3.30    4.60
  10   6   0   -1.00    5.90
  10   6   0   -0.60    4.10
  10   6   0    9.50    5.60
  10   6   0   -2.20    5.80
  10   6   0    4.10    6.30
 -10  -6   0   -0.60    5.60
 -10  -6   0    2.80    5.70
 -10  -6   0   -0.50    5.10
 -10  -6   0   -0.10    7.00
 -10  -6   0   -1.30    6.50
 -10  -6   0   -0.20    6.60
 -10  -6   0   -3.90    6.40
 -10  -6   0    3.40    5.70
 -10  -6   0   11.20    6.10
  10   5   0   53.39    9.70
  10   5   0   82.39   10.10
  10   5   0   69.29   10.20
  10   5   0   88.49    9.90
  10   5   0   71.09   10.20
  10   5   0  103.29   14.10
  10   5   0   85.79   12.30
 -10  -5   0   77.59   11.70
 -10  -5   0   69.69   10.60
 -10  -5   0   65.29   11.70
 -10  -5   0   62.39   10.70
 -10  -5   0   67.99   10.90
 -10  -5   0   81.69   12.40
 -10  -5   0   87.49   11.50
 -10  -5   0   68.39   10.20
 -10  -5   0   71.29   10.90
  10   4   0  490.85   32.00
  10   4   0  506.95   30.20
  10   4   0  534.95   31.10
  10   4   0  501.55   32.90
  10   4   0  508.75   32.90
 -10  -4   0  501.35   32.00
 -10  -4   0  458.85   32.00
 -10  -4   0  502.55   31.90
 -10  -4   0  488.75   31.90
 -10  -4   0  466.85   33.40
 -10  -4   0  535.15   33.10
 -10  -4   0  485.95   31.90
 -10  -4   0  462.85   31.90
 -10  -4   0  462.95   32.50
  10   3   0    3.80    4.30
  10   3   0    3.80    5.20
  10   3   0    3.00    3.60
  10   3   0    2.60    3.90
  10   3   0   -0.40    3.90
 -10  -3   0    6.60    4.70
 -10  -3   0    6.90    4.50
 -10  -3   0   -1.00    5.50
 -10  -3   0    6.70    5.20
 -10  -3   0   11.50    4.60
 -10  -3   0   16.30    6.10
 -10  -3   0    2.10    5.40
 -10  -3   0    3.80    4.60
  10   2   0   88.99   10.10
  10   2   0   86.09    9.80
  10   2   0   77.19   10.60
  10   2   0   89.79    8.50
  10   2   0   79.19    8.90
  10   2   0   95.19   11.50
 -10  -2   0   88.99   10.20
 -10  -2   0  113.99   11.80
 -10  -2   0   87.99   11.20
 -10  -2   0   78.09   10.70
 -10  -2   0   75.39   12.30
 -10  -2   0   68.99    9.40
 -10  -2   0   79.19    9.80
  10   1   0  577.64   33.60
  10   1   0  577.14   34.00
  10   1   0  560.64   35.20
  10   1   0  583.14   35.60
  10   1   0  566.34   35.00
  10   1   0  577.94   36.00
  10   1   0  557.44   34.90
  10   1   0  535.55   34.30
 -10  -1   0  616.34   35.10
 -10  -1   0  529.75   34.40
 -10  -1   0  611.74   35.20
 -10  -1   0  556.04   33.90
 -10  -1   0  550.34   34.70
 -10  -1   0  585.84   34.90
 -10  -1   0  560.74   35.10
 -10  -1   0  551.44   35.00
 -10  -1   0  635.64   35.80
  10   0   0   14.50    4.90
  10   0   0   15.60    6.00
  10   0   0    6.40    5.20
  10   0   0    3.30    4.30
  10   0   0   12.00    4.50
  10   0   0    9.10    3.80
  10   0   0    4.70    4.10
 -10   0   0    7.00    3.90
 -10   0   0    8.70    5.40
 -10   0   0   16.70    5.20
 -10   0   0   10.60    5.00
 -10   0   0   12.80    4.40
 -10   0   0   10.10    4.70
 -10   0   0   13.20    5.50
 -10   0   0    6.60    4.30
  10  -1   0  594.64   35.40
  10  -1   0  569.74   40.70
  10  -1   0  557.74   35.00
  10  -1   0  564.04   35.00
  10  -1   0  561.94   34.90
  10  -1   0  562.64   33.60
  10  -1   0  561.54   33.70
 -10   1   0  604.44   34.50
 -10   1   0  550.34   34.70
 -10   1   0  530.85   34.60
 -10   1   0  579.64   35.00
 -10   1   0  554.14   34.60
 -10   1   0  586.34   34.70
 -10   1   0  536.95   34.60
 -10   1   0  583.24   35.30
  10  -2   0   64.99    8.60
  10  -2   0   75.69    9.80
  10  -2   0   69.09   10.10
  10  -2   0   74.79   10.00
  10  -2   0   83.69   10.50
  10  -2   0  102.39   11.60
  10  -2   0   85.69    9.50
 -10   2   0   80.39    9.40
 -10   2   0   78.39    9.60
 -10   2   0   90.59   10.80
 -10   2   0   98.79   15.30
 -10   2   0   87.09   10.70
 -10   2   0   87.09   13.10
 -10   2   0   66.19    9.60
  10  -3   0   12.50    4.70
  10  -3   0    6.00    4.60
  10  -3   0   11.70    7.20
  10  -3   0    6.20    5.60
  10  -3   0    6.60    5.60
  10  -3   0    2.40    4.40
  10  -3   0    3.50    5.10
  10  -3   0    6.10    4.60
 -10   3   0    5.30    4.50
 -10   3   0    6.80    4.60
 -10   3   0    8.10    4.40
 -10   3   0   -1.80    3.60
 -10   3   0    2.30    5.40
 -10   3   0    4.00    7.10
 -10   3   0    7.60    5.60
 -10   3   0    7.10    5.70
 -10   3   0    6.40    4.30
  10  -4   0  477.55   32.50
  10  -4   0  536.95   32.40
  10  -4   0  520.65   31.40
  10  -4   0  417.26   30.50
  10  -4   0  495.85   32.10
  10  -4   0  470.25   30.40
 -10   4   0  517.25   31.90
 -10   4   0  509.85   32.00
 -10   4   0  493.35   32.00
 -10   4   0  481.35   31.80
 -10   4   0  456.65   32.40
 -10   4   0  509.25   32.20
 -10   4   0  442.26   31.50
 -10   4   0  439.86   32.00
 -10   4   0  487.15   31.20
  10  -5   0   66.79   11.00
  10  -5   0   71.39   10.50
  10  -5   0   98.79   18.40
  10  -5   0   67.19   11.40
  10  -5   0   69.59   10.80
  10  -5   0   50.79   10.80
  10  -5   0   52.89   10.00
  10  -5   0   75.89   10.70
 -10   5   0   78.99   10.40
 -10   5   0   72.99   11.50
 -10   5   0   84.29   11.40
 -10   5   0   49.00   10.60
 -10   5   0   76.19   11.20
 -10   5   0   65.69   11.50
 -10   5   0   62.19   11.70
 -10   5   0   81.29   11.20
  10  -6   0   19.60    6.70
  10  -6   0   -6.50    4.80
  10  -6   0   -5.30    5.90
  10  -6   0    4.40    7.20
  10  -6   0   -2.40    4.90
  10  -6   0    6.30    6.10
  10  -6   0    9.50    7.50
  10  -6   0    1.60    8.20
 -10   6   0   10.50    7.90
 -10   6   0   14.50    7.60
 -10   6   0   -1.40    6.10
 -10   6   0    6.80    8.10
 -10   6   0    1.00    5.30
 -10   6   0   16.80    8.70
 -10   6   0   -4.90    4.90
  10  -7   0    3.70    6.70
  10  -7   0   -3.00    6.40
  10  -7   0   -8.10    6.30
  10  -7   0    3.50    6.40
  10  -7   0   -3.40    5.40
  10  -7   0   -4.50    7.20
  10  -7   0    5.40    5.90
  10  -7   0   -6.10    4.70
 -10   7   0  -10.90    7.00
 -10   7   0    9.60    8.00
 -10   7   0    0.80    5.00
 -10   7   0   -0.60    5.60
 -10   7   0   -5.50    4.90
 -10   7   0    0.80    6.80
  11   7   0  328.27   20.70
  11   7   0  296.37   24.20
  11   7   0  251.37   22.00
  11   7   0  294.87   24.30
 -11  -7   0  208.88   21.00
 -11  -7   0  261.47   23.00
 -11  -7   0  274.67   22.80
 -11  -7   0  260.47   22.10
 -11  -7   0  260.57   22.60
 -11  -7   0  258.87   22.70
 -11  -7   0  269.27   24.30
 -11  -7   0  290.47   24.80
  11   6   0    1.60    5.60
  11   6   0    3.50    4.60
  11   6   0    8.60    6.40
  11   6   0    3.70    6.50
  11   6   0   -1.10    7.20
  11   6   0    4.00    4.40
  11   6   0   -2.90    4.00
  11   6   0    8.30    6.30
 -11  -6   0   13.50    8.10
 -11  -6   0    9.70    7.50
 -11  -6   0   -2.30    8.70
 -11  -6   0   -2.10    6.30
 -11  -6   0    3.30    6.40
 -11  -6   0    7.00    6.00
 -11  -6   0    5.60    5.90
 -11  -6   0   -1.80    5.40
 -11  -6   0    0.50    5.70
  11   5   0   11.50    5.10
  11   5   0    9.20    4.70
  11   5   0   16.70    6.90
  11   5   0    7.80    6.70
  11   5   0    3.70    4.20
  11   5   0    3.40    4.70
  11   5   0    3.70    6.10
  11   5   0   10.90    5.70
 -11  -5   0   11.20    7.60
 -11  -5   0   14.50    6.30
 -11  -5   0    5.70    6.00
 -11  -5   0    8.40    5.80
 -11  -5   0    7.30    7.70
 -11  -5   0    2.80    6.30
 -11  -5   0    5.10    5.30
 -11  -5   0   -2.30    6.00
 -11  -5   0   26.60    7.80
  11   4   0   83.99   12.50
  11   4   0   65.29    9.90
  11   4   0   81.89   11.40
  11   4   0   62.99   10.90
  11   4   0   87.99   11.00
  11   4   0   98.99    9.80
  11   4   0   93.69   10.70
 -11  -4   0   94.59   11.40
 -11  -4   0   84.49   13.30
 -11  -4   0  100.49   12.60
 -11  -4   0   74.39   10.70
 -11  -4   0   89.69   11.30
 -11  -4   0   84.79   11.30
 -11  -4   0   97.69   12.10
 -11  -4   0   79.09   11.50
 -11  -4   0   67.09   11.70
  11   3   0 1026.10   55.39
  11   3   0  997.70   57.59
  11   3   0  980.30   57.39
  11   3   0  963.60   54.69
 -11  -3   0  879.01   56.49
 -11  -3   0  839.82   56.29
 -11  -3   0  885.21   56.29
 -11  -3   0 1017.40   56.99
 -11  -3   0  891.91   56.59
 -11  -3   0  997.50   56.69
 -11  -3   0 1001.20   56.79
 -11  -3   0 1066.09   57.49
  11   2   0   -4.10    3.20
  11   2   0    3.40    3.90
  11   2   0   -2.50    4.70
  11   2   0    2.40    3.20
  11   2   0    2.60    4.60
 -11  -2   0    0.80    4.20
 -11  -2   0    1.00    4.00
 -11  -2   0   -5.60    5.40
 -11  -2   0   -3.70    3.70
 -11  -2   0   -3.00    3.20
 -11  -2   0   -1.60    4.00
 -11  -2   0   -6.80    3.70
 -11  -2   0    1.20    5.00
  11   1   0   16.50    4.30
  11   1   0   12.50    5.90
  11   1   0   10.70    5.60
 -11  -1   0   13.10    4.90
 -11  -1   0   15.00    5.80
 -11  -1   0   14.90    5.80
 -11  -1   0    9.60    4.80
 -11  -1   0    2.40    3.90
 -11  -1   0    7.50    5.70
 -11  -1   0    6.20    4.40
 -11  -1   0   11.70    5.10
  11   0   0    5.80    3.50
  11   0   0    8.10    5.70
  11   0   0    3.00    4.00
  11   0   0   -2.60    4.50
  11   0   0   12.00    5.20
  11   0   0    8.20    4.10
 -11   0   0    0.90    4.00
 -11   0   0    9.90    4.60
 -11   0   0    2.10    4.20
 -11   0   0   12.50    7.40
 -11   0   0    2.10    3.50
 -11   0   0    2.90    4.10
 -11   0   0    2.60    4.90
 -11   0   0    5.40    4.40
  11  -1   0   16.60    5.40
  11  -1   0    2.30    5.70
  11  -1   0   17.60    5.80
  11  -1   0   11.70    4.80
  11  -1   0   11.30    4.50
  11  -1   0   15.70    6.00
 -11   1   0   16.00    5.40
 -11   1   0   11.70    4.80
 -11   1   0    5.50    4.60
 -11   1   0   10.10    6.00
 -11   1   0   11.10    5.60
 -11   1   0   10.30    5.00
 -11   1   0    3.30    5.70
 -11   1   0    9.10    4.60
  11  -2   0    1.20    4.10
  11  -2   0    3.00    5.00
  11  -2   0   -0.30    3.70
  11  -2   0   -2.10    3.80
  11  -2   0    2.20    5.60
  11  -2   0    2.40    4.00
  11  -2   0   -2.50    4.50
 -11   2   0    6.90    5.40
 -11   2   0    0.30    4.10
 -11   2   0   -2.80    5.00
 -11   2   0   -2.10    4.20
 -11   2   0   -0.90    3.60
 -11   2   0   -0.70    4.20
 -11   2   0   -9.10    5.30
  11  -3   0  919.31   54.29
  11  -3   0  946.41   56.29
  11  -3   0  954.80   55.99
  11  -3   0  929.81   56.69
  11  -3   0  901.41   54.79
  11  -3   0  974.30   55.39
 -11   3   0  960.60   56.69
 -11   3   0  883.81   55.69
 -11   3   0 1000.60   56.39
 -11   3   0  935.21   55.89
 -11   3   0 1003.30   55.79
 -11   3   0  939.71   55.79
 -11   3   0  871.71   55.69
 -11   3   0  975.60   56.09
  11  -4   0   65.79   10.80
  11  -4   0   56.79    9.60
  11  -4   0   71.29    9.90
  11  -4   0   90.39   11.90
  11  -4   0   58.19   10.70
  11  -4   0   68.09   11.00
  11  -4   0   64.69   10.70
 -11   4   0   88.09   11.50
 -11   4   0   78.39   11.60
 -11   4   0   71.99   10.40
 -11   4   0   64.69   11.00
 -11   4   0   72.89   10.40
 -11   4   0   67.89   10.90
 -11   4   0   60.39    9.90
 -11   4   0   73.79   12.10
 -11   4   0   64.79    9.90
  11  -5   0    2.30    4.90
  11  -5   0   18.80    9.00
  11  -5   0   -0.30    6.60
  11  -5   0   12.20    6.40
  11  -5   0   16.70    8.60
  11  -5   0   -3.40    6.50
  11  -5   0   -4.00    4.60
  11  -5   0    7.20    6.60
 -11   5   0    2.00    6.70
 -11   5   0    6.10    5.80
 -11   5   0    7.00    5.80
 -11   5   0   -2.00    6.10
 -11   5   0    9.60    5.90
 -11   5   0   -9.60    7.00
 -11   5   0    3.10    8.80
 -11   5   0   16.90    6.50
 -11   5   0    4.40    4.70
  11  -6   0   11.30    6.60
  11  -6   0   -3.80    5.50
  11  -6   0    8.20    6.00
  11  -6   0   -5.10    4.70
  11  -6   0    3.60    7.60
  11  -6   0    1.50    6.90
 -11   6   0   16.50    8.30
 -11   6   0    3.50    5.80
 -11   6   0    2.70    5.20
 -11   6   0   16.20    6.80
 -11   6   0    9.90    8.00
 -11   6   0   22.50    8.80
 -11   6   0    4.90   10.10
 -11   6   0   12.60    6.10
  11  -7   0  232.48   23.30
  11  -7   0  291.37   24.00
  11  -7   0  289.37   22.30
  11  -7   0  260.77   21.90
 -11   7   0  288.17   23.30
 -11   7   0  287.87   23.00
 -11   7   0  298.67   23.60
 -11   7   0  259.97   21.70
 -11   7   0  272.77   22.60
 -11   7   0  222.28   22.20
 -11   7   0  257.67   22.80
  12   6   0   14.60    7.90
  12   6   0   30.20    6.50
  12   6   0   47.10    9.80
  12   6   0   30.10    8.90
 -12  -6   0   12.60    9.40
 -12  -6   0   23.20    7.90
 -12  -6   0   44.60   11.10
 -12  -6   0   31.90   10.70
 -12  -6   0   20.30    9.40
 -12  -6   0   32.80    9.10
 -12  -6   0   29.00    8.20
 -12  -6   0   27.10    7.80
 -12  -6   0   50.49   11.40
  12   5   0  344.27   23.90
  12   5   0  306.27   24.50
  12   5   0  355.46   25.40
  12   5   0  296.27   23.10
  12   5   0  286.57   23.80
  12   5   0  314.37   23.20
 -12  -5   0  378.96   27.00
 -12  -5   0  314.27   23.90
 -12  -5   0  309.57   23.60
 -12  -5   0  241.08   22.20
 -12  -5   0  300.77   23.80
 -12  -5   0  331.17   24.00
 -12  -5   0  304.37   23.60
 -12  -5   0  304.37   24.00
  12   4   0   78.79   12.50
  12   4   0   95.89   12.50
  12   4   0   82.79   12.60
  12   4   0   77.19   11.90
  12   4   0   92.59   12.70
  12   4   0   92.09   11.90
 -12  -4   0   83.89   12.50
 -12  -4   0   99.99   12.10
 -12  -4   0   87.49   12.00
 -12  -4   0   82.69   11.90
 -12  -4   0  102.39   12.70
 -12  -4   0   77.29   13.00
 -12  -4   0  115.19   15.60
 -12  -4   0   87.69   11.70
 -12  -4   0   99.39   12.60
  12   3   0  132.89   15.80
  12   3   0  138.69   14.60
  12   3   0  130.79   13.90
  12   3   0  125.49   15.00
  12   3   0  136.29   15.80
 -12  -3   0  147.49   14.70
 -12  -3   0  118.69   14.00
 -12  -3   0  137.19   14.40
 -12  -3   0  110.49   13.70
 -12  -3   0  141.59   15.70
 -12  -3   0  131.49   14.80
 -12  -3   0  119.69   14.80
 -12  -3   0  124.69   13.60
  12   2   0   58.39   10.50
  12   2   0   77.99   10.20
  12   2   0   62.49   10.40
 -12  -2   0   68.19   10.50
 -12  -2   0   69.49   10.10
 -12  -2   0   77.69   10.70
 -12  -2   0   71.59   10.90
 -12  -2   0   61.79    9.40
 -12  -2   0   68.29   10.20
 -12  -2   0   58.99   10.30
 -12  -2   0   60.89   10.00
  12   1   0  657.03   39.10
  12   1   0  558.94   38.10
 -12  -1   0  580.24   38.00
 -12  -1   0  600.14   37.80
 -12  -1   0  660.73   38.10
 -12  -1   0  621.34   38.60
 -12  -1   0  574.64   37.80
 -12  -1   0  603.14   38.10
 -12  -1   0  626.14   38.00
  12   0   0    2.40    5.50
  12   0   0   -9.60    3.90
  12   0   0   -7.70    4.10
 -12   0   0    4.90    5.80
 -12   0   0    3.50    5.50
 -12   0   0    2.20    4.50
 -12   0   0   -5.20    4.70
 -12   0   0   -3.90    4.10
 -12   0   0   -2.00    4.00
 -12   0   0   -0.40    4.40
 -12   0   0    1.40    4.20
  12  -1   0  586.74   39.00
  12  -1   0  589.04   37.30
  12  -1   0  608.74   37.60
  12  -1   0  562.44   35.00
  12  -1   0  590.54   35.20
 -12   1   0  584.84   37.10
 -12   1   0  633.44   37.00
 -12   1   0  583.94   36.30
 -12   1   0  559.84   36.90
 -12   1   0  581.44   37.20
 -12   1   0  583.74   36.80
 -12   1   0  554.44   36.80
 -12   1   0  593.94   36.90
  12  -2   0   59.59   10.40
  12  -2   0   66.09   10.30
  12  -2   0   64.29   10.00
  12  -2   0   59.29   10.00
  12  -2   0   54.89    8.20
  12  -2   0   80.49   11.60
  12  -2   0   69.49    8.80
 -12   2   0   89.99   11.60
 -12   2   0   75.69   10.10
 -12   2   0   58.89    9.30
 -12   2   0   59.79   10.60
 -12   2   0   68.89    9.70
 -12   2   0   56.99    9.20
 -12   2   0   53.89   10.00
 -12   2   0   66.59   10.10
  12  -3   0  145.89   15.30
  12  -3   0  123.09   15.20
  12  -3   0  110.49   13.70
  12  -3   0  130.79   14.90
  12  -3   0  110.39   12.30
  12  -3   0  108.69   13.90
  12  -3   0  105.59   11.70
 -12   3   0  110.89   13.20
 -12   3   0  109.89   12.90
 -12   3   0   78.99   13.80
 -12   3   0  134.09   15.00
 -12   3   0  134.69   14.40
 -12   3   0  107.09   13.70
 -12   3   0  122.59   14.10
 -12   3   0  109.09   13.50
 -12   3   0  143.09   13.30
  12  -4   0   86.59   11.10
  12  -4   0  100.99   13.90
  12  -4   0   98.79   12.90
  12  -4   0   83.29   12.50
  12  -4   0   88.59   12.80
  12  -4   0   78.59   12.60
  12  -4   0   68.29   11.90
 -12   4   0   91.69   11.90
 -12   4   0   78.39   11.10
 -12   4   0   76.29   11.70
 -12   4   0   83.29   11.80
 -12   4   0   65.09   12.10
 -12   4   0   73.99   12.20
 -12   4   0   91.49   12.40
 -12   4   0   75.69   11.60
 -12   4   0   85.19   11.50
  12  -5   0  326.57   23.20
  12  -5   0  304.77   25.60
  12  -5   0  320.37   25.50
  12  -5   0  315.67   24.60
  12  -5   0  277.37   24.80
  12  -5   0  273.57   25.90
  12  -5   0  312.57   25.40
 -12   5   0  355.86   24.70
 -12   5   0  311.47   24.80
 -12   5   0  316.87   23.70
 -12   5   0  354.76   24.80
 -12   5   0  248.58   24.10
 -12   5   0  292.47   24.20
 -12   5   0  324.07   24.10
 -12   5   0  321.17   24.10
  12  -6   0   41.30   10.40
  12  -6   0   41.60   10.70
  12  -6   0   35.20    8.40
 -12   6   0   38.50    8.40
 -12   6   0   40.10   10.20
 -12   6   0   25.50    8.00
 -12   6   0   21.70    8.70
 -12   6   0   51.09   10.40
 -12   6   0   16.00    9.60
 -12   6   0   18.50    7.40
 -12   6   0   50.39   10.50
 -12   6   0   26.50    7.90
  13   5   0  138.29   18.00
  13   5   0   85.99   12.70
  13   5   0   89.69   14.20
  13   5   0  103.49   14.30
 -13  -5   0   88.39   12.80
 -13  -5   0   80.89   12.40
 -13  -5   0  101.09   14.00
 -13  -5   0   82.49   12.40
 -13  -5   0  129.59   17.20
 -13  -5   0  114.59   14.90
 -13  -5   0  109.39   14.10
 -13  -5   0  103.29   14.10
 -13  -5   0  102.09   14.70
  13   4   0   23.50    6.90
  13   4   0    3.50    6.50
  13   4   0   11.30    6.50
  13   4   0    3.90    4.10
  13   4   0    5.10    5.00
  13   4   0   11.40    6.80
 -13  -4   0   13.60    6.70
 -13  -4   0    4.00    5.20
 -13  -4   0   13.30    6.20
 -13  -4   0   19.30    7.60
 -13  -4   0   10.20    9.10
 -13  -4   0   13.50    7.00
  13   3   0   39.90    9.10
  13   3   0   43.40    8.20
  13   3   0   36.30    8.50
  13   3   0   38.00    9.20
  13   3   0   46.50    9.40
  13   3   0   47.00    9.50
 -13  -3   0   44.30    8.60
 -13  -3   0   31.30    8.10
 -13  -3   0   42.30    8.20
 -13  -3   0   45.80    9.40
 -13  -3   0   49.00    9.20
 -13  -3   0   39.00    9.80
 -13  -3   0   49.40    8.50
 -13  -3   0   54.59    9.70
  13   2   0    5.40    5.30
  13   2   0   10.90    6.40
  13   2   0    2.40    3.90
  13   2   0   12.80    6.30
  13   2   0    0.80    6.00
 -13  -2   0   -6.20    6.10
 -13  -2   0   13.70    6.10
 -13  -2   0   12.40    6.00
 -13  -2   0    5.80    5.60
 -13  -2   0    3.50    5.30
 -13  -2   0    5.10    7.00
 -13  -2   0   -0.10    5.50
 -13  -2   0    3.60    4.70
  13   1   0  179.98   16.60
  13   1   0  160.38   15.30
  13   1   0  157.78   17.10
  13   1   0  161.88   15.30
 -13  -1   0  165.28   15.10
 -13  -1   0  184.48   16.10
 -13  -1   0  199.38   16.00
 -13  -1   0  195.48   16.50
 -13  -1   0  179.58   16.50
 -13  -1   0  175.18   16.30
 -13  -1   0  174.48   14.70
 -13  -1   0  165.18   15.50
  13   0   0   -5.00    5.60
  13   0   0    2.70    5.40
  13   0   0    6.80    6.80
  13   0   0    8.00    5.00
  13   0   0    5.20    5.30
 -13   0   0   12.60    5.50
 -13   0   0    0.70    4.60
 -13   0   0    7.20    4.80
 -13   0   0    7.80    5.40
 -13   0   0   12.60    6.40
 -13   0   0   10.30    5.50
 -13   0   0    5.20    6.00
 -13   0   0    4.50    5.50
  13  -1   0  159.48   17.70
  13  -1   0  200.78   18.70
  13  -1   0  189.68   16.50
  13  -1   0  172.28   16.60
  13  -1   0  173.08   16.10
 -13   1   0  191.58   16.10
 -13   1   0  171.08   15.20
 -13   1   0  176.48   16.00
 -13   1   0  179.88   18.00
 -13   1   0  173.58   17.80
 -13   1   0  158.98   17.40
 -13   1   0  182.48   15.70
 -13   1   0  192.88   16.70
  13  -2   0   13.60    6.40
  13  -2   0   -2.10    4.80
  13  -2   0   10.10    6.50
  13  -2   0    7.20    6.70
  13  -2   0   -0.60    5.90
 -13   2   0    5.50    5.30
 -13   2   0   11.60    5.80
 -13   2   0    7.60    5.30
 -13   2   0    4.00    4.40
 -13   2   0    7.50    7.30
 -13   2   0    5.30    6.70
 -13   2   0    7.80    5.60
 -13   2   0    8.00    6.70
  13  -3   0   29.90    8.10
  13  -3   0   54.79    8.10
  13  -3   0   44.40    7.60
  13  -3   0   40.30    9.60
  13  -3   0   53.89   10.00
 -13   3   0   35.90    9.60
 -13   3   0   44.90    8.80
 -13   3   0   22.90   12.60
 -13   3   0   41.40    8.40
 -13   3   0   45.80    9.30
 -13   3   0   46.90    9.60
 -13   3   0   56.39    9.20
 -13   3   0   56.09    9.30
 -13   3   0   51.19    9.70
  13  -4   0   12.70    6.00
  13  -4   0    8.40    6.90
  13  -4   0    4.40    6.10
  13  -4   0   -1.10    6.30
  13  -4   0    8.70    5.50
  13  -4   0   23.70    8.70
  13  -4   0    3.30    6.40
 -13   4   0   14.80    7.50
 -13   4   0    7.10    6.20
 -13   4   0    4.80    8.20
 -13   4   0   -1.50    5.10
 -13   4   0   -1.30    5.30
 -13   4   0   19.80   11.20
 -13   4   0    8.90    5.20
  13  -5   0   70.49   13.00
  13  -5   0   68.79   10.60
  13  -5   0   72.59   10.50
  13  -5   0   79.59   15.20
  13  -5   0   86.09   14.50
 -13   5   0   80.09   12.10
 -13   5   0   91.89   13.00
 -13   5   0   94.49   12.70
 -13   5   0   59.49   19.40
 -13   5   0   65.39   11.20
 -13   5   0   84.99   12.20
 -13   5   0  100.69   13.90
 -13   5   0   78.19   14.20
 -13   5   0   83.39   13.60
  14   4   0   -0.50    7.00
  14   4   0    2.50    5.10
  14   4   0   -0.40    5.10
 -14  -4   0    2.30    3.90
 -14  -4   0    2.90    5.90
 -14  -4   0    1.70    5.30
 -14  -4   0    5.60    7.70
 -14  -4   0   -3.20    6.50
 -14  -4   0    0.60    4.80
 -14  -4   0    1.00    5.10
 -14  -4   0   -3.90    6.50
 -14  -4   0   -4.80    4.10
  14   3   0   -0.70    4.10
  14   3   0   19.10    6.60
  14   3   0    1.90    7.10
  14   3   0   -4.60    5.30
 -14  -3   0    2.90    5.00
 -14  -3   0    6.10    5.10
 -14  -3   0    1.50    4.90
 -14  -3   0   -2.40    4.10
 -14  -3   0   -6.20    6.20
 -14  -3   0    5.20    5.60
 -14  -3   0   -4.50    6.30
 -14  -3   0   -0.50    5.70
  14   2   0   45.60    9.00
  14   2   0   39.50    9.80
  14   2   0   47.40    9.90
 -14  -2   0   26.80    7.30
 -14  -2   0   32.40    9.10
 -14  -2   0   41.90    8.50
 -14  -2   0   29.00    8.50
 -14  -2   0   63.39   10.60
 -14  -2   0   32.30   10.10
 -14  -2   0   37.20    8.60
 -14  -2   0   30.60    8.20
  14   1   0   -0.40    6.00
  14   1   0   -1.90    5.30
  14   1   0    3.70    4.80
  14   1   0    0.40    4.90
  14   1   0    0.70    5.30
  14   1   0    7.90    5.10
 -14  -1   0    5.70    5.30
 -14  -1   0    0.60    5.60
 -14  -1   0    0.80    4.30
 -14  -1   0    2.70    4.50
 -14  -1   0    8.20    6.10
 -14  -1   0   -2.60    5.80
 -14  -1   0    6.10    5.80
 -14  -1   0    3.80    5.60
  14   0   0  282.07   22.00
  14   0   0  307.97   23.10
  14   0   0  298.67   24.10
  14   0   0  259.37   22.20
  14   0   0  292.87   22.70
 -14   0   0  329.37   22.50
 -14   0   0  288.37   22.20
 -14   0   0  261.37   22.60
 -14   0   0  317.57   22.40
 -14   0   0  303.47   22.90
 -14   0   0  294.87   21.20
 -14   0   0  271.17   22.10
 -14   0   0  257.47   22.10
  14  -1   0   -0.50    6.40
  14  -1   0    5.20    7.40
  14  -1   0    9.20    5.70
  14  -1   0    4.60    5.20
  14  -1   0    0.30    5.30
 -14   1   0    4.70    7.20
 -14   1   0    3.20    5.30
 -14   1   0    9.00    7.00
 -14   1   0   -2.90    5.50
 -14   1   0    8.80    5.70
 -14   1   0    7.80    4.80
 -14   1   0   -3.60    4.80
 -14   1   0    7.50    5.70
  14  -2   0   57.29   11.70
  14  -2   0   47.40   10.00
  14  -2   0   64.79   12.00
  14  -2   0   44.50    9.80
  14  -2   0   50.69    9.60
 -14   2   0   32.90    8.20
 -14   2   0   58.69   10.60
 -14   2   0   52.79   13.70
 -14   2   0   46.20    8.80
 -14   2   0   45.90    8.90
 -14   2   0   45.80    9.50
  14  -3   0    3.40    5.20
  14  -3   0   -6.80    5.20
  14  -3   0    0.40    4.80
  14  -3   0    8.50    7.50
 -14   3   0   -2.60    4.50
 -14   3   0   -9.40    5.50
 -14   3   0   -1.10    4.10
 -14   3   0    0.40   11.20
 -14   3   0   -6.70    3.50
 -14   3   0    8.80    5.80
 -14   3   0    0.30    6.30
 -14   3   0    3.10    5.80
 -14   3   0    9.60    5.90
  14  -4   0    6.90    4.70
  14  -4   0    6.50    5.20
  14  -4   0   -7.40    5.00
  14  -4   0    4.00    6.20
 -14   4   0    1.10    4.40
 -14   4   0    3.50    4.80
 -14   4   0    4.20    6.30
 -14   4   0    5.70    5.80
 -14   4   0   -5.30    4.70
 -14   4   0    6.20    7.90
 -14   4   0    4.50    5.20
 -14   4   0    9.20    5.70
  15   2   0    8.50    6.80
  15   1   0   83.59   13.40
  15   1   0   68.29   10.80
  15   1   0   62.19   11.10
 -15  -1   0   75.09   12.20
 -15  -1   0   85.49   11.70
 -15  -1   0   59.89   10.90
 -15  -1   0   71.39   10.00
 -15  -1   0   92.39   12.70
 -15  -1   0   66.39   10.60
 -15  -1   0   70.89   10.30
 -15  -1   0   72.69   11.50
  15   0   0    8.80    5.40
  15   0   0   -0.20    4.70
  15   0   0    9.00    7.30
  15   0   0    4.20    6.00
 -15   0   0  -11.30    4.60
 -15   0   0    6.40    5.00
 -15   0   0    0.20    4.80
 -15   0   0    4.40    5.20
 -15   0   0   15.20    6.60
 -15   0   0   -1.30    4.50
 -15   0   0    4.20    5.40
 -15   0   0   13.90    5.90
  15  -1   0   99.79   14.00
  15  -1   0   83.89   13.50
  15  -1   0   97.49   14.20
 -15   1   0   78.99   12.80
 -15   1   0   64.69   10.70
 -15   1   0   97.69   13.20
 -15   1   0   79.59   13.10
 -15   1   0   80.09   12.20
 -15   1   0   83.39   12.50
 -15   1   0   89.39   12.10
 -15   1  -1   52.19    9.90
 -15   1  -1   40.00    9.30
 -15   1  -1   34.40   10.50
 -15   1  -1   40.80    8.00
 -15   1  -1   53.69   10.70
 -15   1  -1   20.90    9.20
 -15   1  -1   40.70    8.60
 -15   1  -1   37.40    9.60
  15  -1   1   51.39   10.70
  15  -1   1   61.69   11.70
  15  -1   1   53.69   11.30
 -15   0  -1  577.54   39.30
 -15   0  -1  559.34   46.80
 -15   0  -1  524.05   38.70
 -15   0  -1  518.55   39.30
 -15   0  -1  660.73   39.80
 -15   0  -1  651.03   39.80
 -15   0  -1  595.04   43.90
 -15   0  -1  654.63   40.30
  15   0   1  678.83   40.80
  15   0   1  560.14   39.60
  15   0   1  622.64   40.20
 -15  -1  -1   41.60   11.80
 -15  -1  -1   25.50    8.10
 -15  -1  -1   52.29   10.80
 -15  -1  -1   29.20   11.20
 -15  -1  -1   53.29    9.10
 -15  -1  -1   61.79   10.00
 -15  -1  -1   50.39   10.00
  15   1   1   28.30    8.90
  15   1   1   53.89   10.10
  15   1   1   80.69   11.80
  15   1   1   44.80   10.40
 -14   3  -1   -0.10    5.00
 -14   3  -1    6.30    7.40
 -14   3  -1   11.60    5.60
 -14   3  -1   12.80    5.80
 -14   3  -1    2.10    6.70
 -14   3  -1    2.80    6.20
 -14   3  -1    3.00    4.90
  14  -3   1    4.70    4.60
  14  -3   1    8.10    5.10
  14  -3   1   15.40    7.00
  14  -3   1   -4.60    6.30
 -14   2  -1  179.58   21.60
 -14   2  -1  155.48   19.00
 -14   2  -1  176.78   23.30
 -14   2  -1  174.58   17.20
 -14   2  -1  219.48   18.00
 -14   2  -1  192.28   25.50
 -14   2  -1  183.68   21.10
  14  -2   1  213.58   18.70
  14  -2   1  193.28   16.20
  14  -2   1  240.88   19.50
  14  -2   1  222.98   19.70
  14  -2   1  218.08   18.70
  14  -2   1  216.68   23.40
  14  -2   1  194.18   20.60
 -14   1  -1    7.90    5.40
 -14   1  -1    0.50    4.90
 -14   1  -1    1.20    6.00
 -14   1  -1    2.20    5.40
 -14   1  -1   11.20    5.90
 -14   1  -1    3.30    5.50
 -14   1  -1    2.80    5.10
  14  -1   1    6.70    5.40
  14  -1   1    2.70    5.20
  14  -1   1   -1.10    4.20
  14  -1   1   16.60    6.40
  14  -1   1   10.60    6.70
 -14   0  -1   -1.10    3.90
 -14   0  -1    2.00    5.20
 -14   0  -1    4.90    4.80
 -14   0  -1   -0.80    4.90
 -14   0  -1    5.20    6.00
 -14   0  -1   11.00    6.10
 -14   0  -1    8.00    5.10
 -14   0  -1    2.00    6.30
  14   0   1   -0.80    4.00
  14   0   1    4.50    5.60
  14   0   1    1.60    5.60
  14   0   1    1.80    5.90
  14   0   1   -5.70    5.10
 -14  -1  -1   -5.20    5.70
 -14  -1  -1    4.50    6.10
 -14  -1  -1    6.30    5.40
 -14  -1  -1   17.30    6.10
 -14  -1  -1   13.40    6.50
  14   1   1  -11.10    5.70
  14   1   1    1.20    6.60
  14   1   1    1.90    4.60
  14   1   1    5.00    4.40
  14   1   1    3.90    5.70
  14   1   1    8.90    6.40
 -14  -2  -1  210.78   17.90
 -14  -2  -1  141.49   17.10
 -14  -2  -1  185.28   19.70
 -14  -2  -1  191.68   17.10
 -14  -2  -1  213.38   18.30
 -14  -2  -1  170.08   16.70
  14   2   1  242.78   19.20
  14   2   1  235.08   19.40
  14   2   1  170.58   17.10
 -14  -3  -1    5.50    4.60
 -14  -3  -1    9.30    6.20
 -14  -3  -1    4.20    5.00
 -14  -3  -1    9.60    6.10
 -14  -3  -1    3.90    5.80
 -14  -3  -1   18.10    6.50
 -14  -3  -1    4.80    6.10
  14   3   1    8.30    6.80
  14   3   1   18.60    7.20
  14   3   1    3.60    5.60
  14   3   1   -8.50    6.90
  14   4   1   81.49   12.80
 -13   5  -1    5.90    7.00
 -13   5  -1    6.20    5.20
 -13   5  -1   10.10    6.00
 -13   5  -1    4.30    7.20
 -13   5  -1    4.60    5.60
 -13   5  -1    6.70    6.40
 -13   5  -1   17.80    6.90
  13  -5   1    6.30    5.80
  13  -5   1   15.50    7.70
  13  -5   1    3.50    7.00
 -13   4  -1   -1.40    6.00
 -13   4  -1   -1.20    8.20
 -13   4  -1   18.70    7.90
 -13   4  -1    6.00    6.50
 -13   4  -1   13.70    6.20
 -13   4  -1   21.70    7.30
 -13   4  -1    4.90    7.00
 -13   4  -1    0.60    7.40
  13  -4   1   17.80    6.00
  13  -4   1   -6.00    4.40
  13  -4   1   10.90    6.70
  13  -4   1   17.90    7.10
  13  -4   1    9.10    7.40
  13  -4   1   21.90    8.60
  13  -4   1    6.10    6.30
 -13   3  -1  195.18   16.60
 -13   3  -1  191.38   16.60
 -13   3  -1  176.78   16.20
 -13   3  -1  129.09   16.60
 -13   3  -1  153.48   16.20
 -13   3  -1  185.68   17.20
 -13   3  -1  168.88   18.70
 -13   3  -1  198.28   16.70
 -13   3  -1  111.39   16.50
  13  -3   1  183.58   15.10
  13  -3   1  194.38   19.60
  13  -3   1  184.88   18.90
  13  -3   1  171.38   19.00
  13  -3   1  169.48   18.80
  13  -3   1  167.78   15.90
  13  -3   1  153.78   17.70
 -13   2  -1    8.90    5.60
 -13   2  -1    1.50    4.10
 -13   2  -1   -3.90    4.50
 -13   2  -1    0.70    5.00
 -13   2  -1   -7.70    5.60
 -13   2  -1    7.70    5.50
 -13   2  -1   -5.80    6.60
  13  -2   1   -1.10    4.60
  13  -2   1   14.70    6.90
  13  -2   1   -3.20    7.70
  13  -2   1   15.80    6.50
  13  -2   1   11.40    7.20
  13  -2   1    7.80    5.40
  13  -2   1  -10.60    5.00
 -13   1  -1   60.59    9.10
 -13   1  -1   64.09    9.90
 -13   1  -1   63.79   10.30
 -13   1  -1   61.99   11.10
 -13   1  -1   46.70   10.00
 -13   1  -1   60.99    9.80
 -13   1  -1   62.09   11.40
 -13   1  -1   58.99    9.50
  13  -1   1   76.19   11.10
  13  -1   1   64.79    9.10
  13  -1   1   71.89   10.80
  13  -1   1   55.89   11.30
  13  -1   1   44.30    8.30
  13  -1   1   56.69   10.20
  13  -1   1   82.39   12.50
 -13   0  -1   16.90    6.90
 -13   0  -1   32.40    8.60
 -13   0  -1   27.20    6.90
 -13   0  -1   29.10    6.80
 -13   0  -1   29.50    7.20
 -13   0  -1   19.00    7.50
 -13   0  -1   25.50    6.60
 -13   0  -1   30.30    8.30
  13   0   1   30.00    7.90
  13   0   1   30.90    7.50
  13   0   1   39.40    9.20
  13   0   1   24.00    6.60
  13   0   1   36.30    8.70
  13   0   1   29.20    6.40
  13   0   1   17.30    6.10
 -13  -1  -1   70.69   10.70
 -13  -1  -1   42.60    8.00
 -13  -1  -1   62.19    9.90
 -13  -1  -1   62.89   10.70
 -13  -1  -1   60.89    9.30
 -13  -1  -1   46.20    9.60
 -13  -1  -1   62.59    9.80
 -13  -1  -1   63.09    9.80
  13   1   1   49.99   10.20
  13   1   1   80.99   12.30
  13   1   1   75.09    8.70
  13   1   1   55.09    9.90
 -13  -2  -1    0.40    5.10
 -13  -2  -1   -0.10    4.80
 -13  -2  -1    2.10    5.30
 -13  -2  -1    0.10    4.30
 -13  -2  -1    7.30    5.80
 -13  -2  -1   -0.80    5.00
 -13  -2  -1   -5.70    6.00
 -13  -2  -1    8.30    6.00
  13   2   1   11.70    4.90
  13   2   1   -1.10    4.20
  13   2   1   -0.80    6.20
  13   2   1    1.40    4.70
 -13  -3  -1  182.88   17.10
 -13  -3  -1  171.58   18.60
 -13  -3  -1  182.08   18.80
 -13  -3  -1  208.78   17.20
 -13  -3  -1  175.98   18.40
 -13  -3  -1  168.78   16.80
 -13  -3  -1  142.19   16.70
 -13  -3  -1  188.28   16.40
  13   3   1  200.78   17.60
  13   3   1  179.18   14.90
  13   3   1  215.08   17.80
  13   3   1  177.48   19.10
  13   3   1  153.58   17.90
  13   3   1  178.78   15.90
 -13  -4  -1   22.40    7.60
 -13  -4  -1    9.20    6.70
 -13  -4  -1    5.50    8.00
 -13  -4  -1   14.50    6.90
 -13  -4  -1   -0.10    5.30
 -13  -4  -1   -0.40    7.90
  13   4   1   17.60    5.60
  13   4   1   14.80    6.50
  13   4   1   18.00    5.50
  13   4   1    8.40    5.30
  13   4   1    8.40    6.10
  13   4   1    3.00    6.20
 -13  -5  -1    3.30    5.40
 -13  -5  -1    0.10    4.50
 -13  -5  -1    0.20    4.50
 -13  -5  -1    9.10    8.50
 -13  -5  -1    4.00    6.00
 -13  -5  -1   24.60   10.10
 -13  -5  -1   17.90    7.90
 -13  -5  -1    4.10    5.30
 -13  -5  -1   -5.50    6.50
  13   5   1   10.00    7.60
  13   5   1    0.30    3.90
  13   5   1   12.00    6.30
  13   5   1   -2.20    6.50
 -12   6  -1    4.20    6.40
 -12   6  -1   -3.80    5.50
 -12   6  -1   -5.90    3.90
 -12   6  -1    2.50    5.50
 -12   6  -1    8.40    6.70
 -12   6  -1    6.00    6.70
 -12   6  -1    5.50    5.70
  12  -6   1   -2.90    5.80
  12  -6   1   -7.30    4.70
  12  -6   1    2.40    7.90
  12  -6   1   -2.10    6.00
 -12   5  -1   40.20   13.20
 -12   5  -1   64.79   10.90
 -12   5  -1   53.59   11.00
 -12   5  -1   46.30   10.60
 -12   5  -1   60.89   10.90
 -12   5  -1   39.30   10.60
 -12   5  -1   47.90   10.80
 -12   5  -1   59.59   10.00
 -12   5  -1   33.50    8.60
  12  -5   1   60.89   12.60
  12  -5   1   62.29   11.00
  12  -5   1   49.20   10.20
  12  -5   1   45.40    9.40
  12  -5   1   49.90   10.90
  12  -5   1   65.59   12.40
 -12   4  -1   72.49   14.20
 -12   4  -1   72.79   12.10
 -12   4  -1   79.69   12.20
 -12   4  -1   64.39   10.50
 -12   4  -1   69.89   10.70
 -12   4  -1   91.49   12.10
 -12   4  -1   85.79   11.50
 -12   4  -1   74.49   10.40
  12  -4   1   69.89   12.20
  12  -4   1   70.59   10.40
  12  -4   1   55.59   10.60
  12  -4   1   59.39   11.90
  12  -4   1   80.49   14.40
 -12   3  -1  219.58   20.30
 -12   3  -1  229.58   20.90
 -12   3  -1  189.98   21.40
 -12   3  -1  281.07   20.60
 -12   3  -1  257.27   20.30
 -12   3  -1  248.58   20.90
 -12   3  -1  263.77   20.30
 -12   3  -1  241.38   19.90
 -12   3  -1  296.57   20.40
  12  -3   1  294.17   21.70
  12  -3   1  270.97   19.30
  12  -3   1  246.18   20.90
  12  -3   1  281.47   21.40
  12  -3   1  241.08   20.80
  12  -3   1  255.47   20.70
 -12   2  -1   80.19   10.60
 -12   2  -1   55.59   10.50
 -12   2  -1   78.89   13.30
 -12   2  -1   65.99   10.30
 -12   2  -1   64.89    9.90
 -12   2  -1   60.19   10.80
 -12   2  -1   67.49    9.80
 -12   2  -1   68.89   10.30
  12  -2   1   73.79   11.10
  12  -2   1   80.59   10.50
  12  -2   1   64.49   11.20
  12  -2   1   71.59   11.80
  12  -2   1   72.89   10.90
  12  -2   1   64.79   10.50
  12  -2   1   66.59    9.30
 -12   1  -1   20.10    6.00
 -12   1  -1   22.50    7.30
 -12   1  -1   18.90    6.30
 -12   1  -1   11.30    6.90
 -12   1  -1   10.70    5.30
 -12   1  -1   10.10    6.70
 -12   1  -1    9.30    5.40
 -12   1  -1   14.90    5.90
  12  -1   1   16.20    7.70
  12  -1   1   16.70    5.90
  12  -1   1   16.90    5.90
  12  -1   1   34.20    8.70
  12  -1   1   10.70    5.30
  12  -1   1   17.30    5.20
 -12   0  -1    0.40    5.60
 -12   0  -1   -4.30    3.90
 -12   0  -1    0.30    5.30
 -12   0  -1   -0.90    4.60
 -12   0  -1    2.00    5.10
 -12   0  -1    3.10    4.40
 -12   0  -1   -5.30    5.00
 -12   0  -1   -0.40    4.20
  12   0   1    1.40    4.20
  12   0   1    4.90    5.70
  12   0   1    3.10    4.60
  12   0   1    3.70    4.10
  12   0   1   -0.30    5.20
  12   0   1    9.70    5.10
  12   0   1    5.10    5.30
 -12  -1  -1   10.20    6.20
 -12  -1  -1    7.00    4.70
 -12  -1  -1    8.30    5.40
 -12  -1  -1   14.50    6.00
 -12  -1  -1   19.90    7.00
 -12  -1  -1   13.90    6.30
 -12  -1  -1   14.60    6.00
 -12  -1  -1   13.30    5.70
  12   1   1   22.40    7.40
  12   1   1   18.20    6.30
  12   1   1   17.90    6.30
  12   1   1   12.80    4.80
  12   1   1   11.70    6.10
 -12  -2  -1   56.49    9.90
 -12  -2  -1   64.49   10.10
 -12  -2  -1   56.89   10.30
 -12  -2  -1   56.49    9.60
 -12  -2  -1   73.79   10.30
 -12  -2  -1   61.09   10.60
 -12  -2  -1   58.59    9.80
 -12  -2  -1   74.29   10.40
  12   2   1   79.09   11.30
  12   2   1   89.89   12.40
  12   2   1   67.39    9.60
  12   2   1   79.99   10.40
  12   2   1   62.19    8.50
  12   2   1   71.59   10.90
 -12  -3  -1  277.97   20.50
 -12  -3  -1  256.87   20.30
 -12  -3  -1  236.88   20.60
 -12  -3  -1  246.68   20.20
 -12  -3  -1  242.68   19.80
 -12  -3  -1  285.17   20.50
 -12  -3  -1  244.88   19.60
 -12  -3  -1  266.37   20.70
  12   3   1  244.68   20.30
  12   3   1  272.97   18.40
  12   3   1  240.88   19.60
  12   3   1  245.68   19.80
  12   3   1  300.27   19.20
  12   3   1  221.68   20.60
  12   3   1  233.38   20.30
 -12  -4  -1   64.09   10.50
 -12  -4  -1   70.49   11.00
 -12  -4  -1   69.89   11.70
 -12  -4  -1   88.79   13.90
 -12  -4  -1   87.59   12.00
 -12  -4  -1   98.89   13.50
 -12  -4  -1   88.49   11.80
 -12  -4  -1   69.99   10.80
 -12  -4  -1   97.39   13.20
  12   4   1   65.59    9.70
  12   4   1   71.69   11.50
  12   4   1   76.99   11.50
  12   4   1   81.49   11.50
  12   4   1   94.29   10.40
 -12  -5  -1   49.70   11.00
 -12  -5  -1   53.99   11.00
 -12  -5  -1   76.19   13.30
 -12  -5  -1   67.59   11.10
 -12  -5  -1   45.70    8.90
 -12  -5  -1   57.39   11.50
 -12  -5  -1   61.79   11.00
 -12  -5  -1   69.69   11.60
  12   5   1   65.99   10.80
  12   5   1   51.69   11.30
  12   5   1   43.70    8.60
  12   5   1   55.99   13.10
  12   5   1   59.09   10.50
  12   5   1   43.00   10.40
  12   5   1   51.49    8.70
 -12  -6  -1    5.80    8.30
 -12  -6  -1    7.50    5.90
 -12  -6  -1    3.80    5.30
 -12  -6  -1   -2.40    6.60
 -12  -6  -1    1.40    5.70
 -12  -6  -1    0.30    6.50
 -12  -6  -1   -4.80    5.30
 -12  -6  -1    3.10    7.20
  12   6   1    3.00    4.40
  12   6   1   -0.90    6.90
  12   6   1    0.90    5.10
  12   6   1    4.70    6.80
 -11   7  -1   10.80    6.90
 -11   7  -1   12.20    7.10
 -11   7  -1    2.80    5.40
 -11   7  -1   10.30    6.90
 -11   7  -1    4.00    5.70
 -11   7  -1    0.80    5.60
  11  -7   1  -10.90    7.40
  11  -7   1    1.20    7.00
  11  -7   1    9.50    7.40
  11  -7   1   12.10    6.50
 -11   6  -1  170.88   17.70
 -11   6  -1  135.09   15.20
 -11   6  -1  144.49   16.60
 -11   6  -1  136.49   18.80
 -11   6  -1  131.09   15.40
 -11   6  -1  118.29   15.10
 -11   6  -1  121.49   15.70
 -11   6  -1  153.78   17.50
 -11   6  -1  130.79   16.30
  11  -6   1  154.48   18.20
  11  -6   1  144.69   16.90
  11  -6   1  117.29   14.40
  11  -6   1  118.59   14.30
  11  -6   1  146.69   18.40
  11  -6   1  148.29   17.80
  11  -6   1  139.29   17.60
 -11   5  -1   -9.60    7.70
 -11   5  -1   -0.50    7.10
 -11   5  -1    1.10    4.80
 -11   5  -1   -0.20    5.00
 -11   5  -1    4.10    5.20
 -11   5  -1    6.40    5.10
 -11   5  -1  -10.50    5.20
 -11   5  -1    1.00    6.60
 -11   5  -1    1.90    5.00
  11  -5   1    5.40    6.70
  11  -5   1    1.60    5.50
  11  -5   1   -8.30    5.10
  11  -5   1   -0.40    4.60
  11  -5   1    6.30    6.20
  11  -5   1   -8.80    5.70
  11  -5   1  -10.10    5.60
 -11   4  -1  484.35   32.60
 -11   4  -1  453.75   32.30
 -11   4  -1  505.45   32.50
 -11   4  -1  450.45   31.60
 -11   4  -1  363.96   31.90
 -11   4  -1  548.25   32.10
 -11   4  -1  499.45   32.60
 -11   4  -1  509.25   32.40
 -11   4  -1  480.85   32.40
  11  -4   1  501.05   32.70
  11  -4   1  493.75   33.40
  11  -4   1  504.85   31.60
  11  -4   1  472.35   32.90
  11  -4   1  472.55   30.90
  11  -4   1  452.15   34.70
  11  -4   1  482.45   32.60
 -11   3  -1   29.20    8.00
 -11   3  -1   35.00    8.60
 -11   3  -1   25.70    6.90
 -11   3  -1   29.80    7.00
 -11   3  -1   25.20    7.00
 -11   3  -1   26.50    7.20
 -11   3  -1   23.80    7.50
 -11   3  -1   33.70    6.90
 -11   3  -1   28.60    9.50
  11  -3   1   25.10    7.30
  11  -3   1   29.20    6.50
  11  -3   1   31.90    7.00
  11  -3   1   26.90    7.50
  11  -3   1   29.30    8.40
  11  -3   1   32.60    8.60
  11  -3   1   27.00    8.30
 -11   2  -1    6.40    5.80
 -11   2  -1   19.40    5.90
 -11   2  -1   26.70    7.90
 -11   2  -1   15.60    5.60
 -11   2  -1   13.90    5.40
 -11   2  -1   25.60    6.80
 -11   2  -1   19.50    7.20
 -11   2  -1   28.40    6.80
  11  -2   1   15.10    6.80
  11  -2   1   22.10    5.70
  11  -2   1   19.50    7.00
  11  -2   1   19.60    5.80
  11  -2   1   11.30    5.60
 -11   1  -1    9.40    6.20
 -11   1  -1   24.90    6.50
 -11   1  -1   16.20    5.40
 -11   1  -1   22.30    5.90
 -11   1  -1   22.10    7.00
 -11   1  -1   25.60    6.00
 -11   1  -1   15.70    5.90
  11  -1   1   27.80    6.40
  11  -1   1   12.90    5.10
  11  -1   1   23.10    5.60
  11  -1   1   16.20    6.20
  11  -1   1   16.50    5.50
  11  -1   1   20.40    7.20
  11  -1   1   21.80    7.40
 -11   0  -1  331.87   23.30
 -11   0  -1  319.47   23.00
 -11   0  -1  328.47   22.80
 -11   0  -1  335.67   22.90
 -11   0  -1  346.87   23.10
 -11   0  -1  324.47   24.40
 -11   0  -1  329.37   23.10
 -11   0  -1  342.17   22.50
  11   0   1  304.67   22.70
  11   0   1  319.57   21.90
  11   0   1  321.07   22.90
  11   0   1  321.97   22.70
  11   0   1  361.36   24.10
  11   0   1  326.17   21.70
  11   0   1  344.47   23.80
 -11  -1  -1   17.50    5.60
 -11  -1  -1   21.00    6.50
 -11  -1  -1   23.30    5.60
 -11  -1  -1   10.50    5.10
 -11  -1  -1   26.00    7.00
 -11  -1  -1   19.30    6.60
 -11  -1  -1   17.00    5.70
 -11  -1  -1   26.80    6.60
  11   1   1   13.60    5.10
  11   1   1   27.60    6.10
  11   1   1   21.00    5.10
  11   1   1   15.90    5.50
  11   1   1   20.10    6.80
  11   1   1   27.60    7.50
 -11  -2  -1   21.10    7.30
 -11  -2  -1   30.20    7.00
 -11  -2  -1   24.40    6.60
 -11  -2  -1   32.10    7.70
 -11  -2  -1   27.80    6.50
 -11  -2  -1   24.30    6.40
 -11  -2  -1   31.90    7.80
 -11  -2  -1   23.90    6.80
  11   2   1   25.40    7.30
  11   2   1   26.90    5.90
  11   2   1   25.20    6.30
  11   2   1   18.90    7.10
  11   2   1   26.90    5.90
 -11  -3  -1   34.00    7.00
 -11  -3  -1   41.60    8.00
 -11  -3  -1   22.30    6.90
 -11  -3  -1   32.90    7.60
 -11  -3  -1   38.00    8.60
 -11  -3  -1   26.00    7.00
 -11  -3  -1   14.10    6.00
 -11  -3  -1   23.70    7.50
  11   3   1   32.20    6.30
  11   3   1   30.20    6.60
  11   3   1   21.00    7.20
  11   3   1   39.40    8.50
  11   3   1   38.90    8.90
  11   3   1   29.80    6.30
 -11  -4  -1  537.75   32.70
 -11  -4  -1  542.85   32.50
 -11  -4  -1  509.95   32.20
 -11  -4  -1  481.45   32.00
 -11  -4  -1  432.26   31.50
 -11  -4  -1  431.76   31.90
 -11  -4  -1  441.56   31.80
 -11  -4  -1  462.35   33.50
 -11  -4  -1  452.15   32.30
  11   4   1  462.15   31.70
  11   4   1  466.25   32.40
  11   4   1  517.65   33.30
  11   4   1  489.15   30.20
  11   4   1  509.75   30.90
  11   4   1  474.35   31.70
  11   4   1  518.95   33.30
 -11  -5  -1    2.50    5.90
 -11  -5  -1    3.60    5.30
 -11  -5  -1    1.40    5.70
 -11  -5  -1   -1.50    5.10
 -11  -5  -1   -1.30    5.00
 -11  -5  -1    3.60    6.80
 -11  -5  -1    2.50    6.30
 -11  -5  -1  -11.40    4.00
 -11  -5  -1    3.90    7.30
  11   5   1   -1.80    6.10
  11   5   1    1.40    4.90
  11   5   1    3.40    5.00
  11   5   1    1.80    4.30
  11   5   1   -0.20    4.20
  11   5   1    1.80    4.80
 -11  -6  -1  147.89   17.30
 -11  -6  -1  135.99   16.90
 -11  -6  -1  102.59   18.50
 -11  -6  -1  140.59   16.20
 -11  -6  -1  161.78   17.60
 -11  -6  -1  140.19   16.60
 -11  -6  -1  133.69   15.60
 -11  -6  -1  135.59   17.20
 -11  -6  -1  142.79   16.60
  11   6   1  177.58   17.60
  11   6   1  124.69   16.70
  11   6   1  163.58   14.00
  11   6   1  116.49   14.70
  11   6   1  166.48   21.70
  11   6   1  120.29   15.70
 -11  -7  -1    9.70    5.30
 -11  -7  -1    0.40    6.50
 -11  -7  -1   12.50    9.00
 -11  -7  -1    2.70    6.30
 -11  -7  -1   10.40    7.60
 -11  -7  -1   10.20    6.60
 -11  -7  -1   -9.40    4.20
  11   7   1   -2.00    6.30
  11   7   1   10.50    6.60
  11   7   1    9.80    5.20
  11   7   1    3.10    8.30
 -10   7  -1    5.30    8.10
 -10   7  -1   13.20    7.50
 -10   7  -1   17.60    8.50
 -10   7  -1    8.40    7.30
 -10   7  -1   12.10   12.50
 -10   7  -1   22.60    9.50
  10  -7   1    4.10    6.60
  10  -7   1   12.20    7.60
  10  -7   1   16.10    7.90
  10  -7   1   19.70    7.60
  10  -7   1   18.70    8.90
  10  -7   1   20.60    9.10
  10  -7   1   10.30    6.40
  10  -7   1    5.60    7.20
 -10   6  -1  275.37   22.70
 -10   6  -1  290.27   22.30
 -10   6  -1  305.87   24.20
 -10   6  -1  241.98   23.10
 -10   6  -1  299.57   23.00
 -10   6  -1  265.67   23.70
 -10   6  -1  288.97   23.60
 -10   6  -1  335.07   24.10
  10  -6   1  306.07   24.80
  10  -6   1  303.17   24.00
  10  -6   1  332.77   28.20
  10  -6   1  319.97   22.80
  10  -6   1  323.27   25.30
  10  -6   1  230.38   27.90
 -10   5  -1   -1.80    4.40
 -10   5  -1    2.40    4.80
 -10   5  -1   -4.10    3.50
 -10   5  -1   -1.50    4.10
 -10   5  -1   -6.10    6.80
 -10   5  -1   11.70    8.10
 -10   5  -1   -0.80    6.10
 -10   5  -1  -10.20    6.50
  10  -5   1   -3.90    4.30
  10  -5   1   11.10    6.50
  10  -5   1    1.70    6.70
  10  -5   1   -2.00    6.40
  10  -5   1  -12.00    5.10
  10  -5   1   -4.50    4.60
 -10   4  -1 1011.40   54.99
 -10   4  -1  923.51   55.19
 -10   4  -1  941.01   55.59
 -10   4  -1  739.13   54.59
 -10   4  -1  979.00   55.99
 -10   4  -1  964.30   55.49
 -10   4  -1  941.81   55.39
 -10   4  -1  977.30   55.49
 -10   4  -1  866.61   55.29
  10  -4   1  891.21   55.99
  10  -4   1  941.21   55.39
  10  -4   1  922.21   58.59
  10  -4   1  910.51   54.09
  10  -4   1  956.60   60.69
 -10   3  -1   41.30    8.00
 -10   3  -1   19.30    6.90
 -10   3  -1   36.20    8.30
 -10   3  -1   23.20    8.60
 -10   3  -1   21.20    6.80
 -10   3  -1   38.80    8.20
 -10   3  -1   42.20    7.60
 -10   3  -1   46.00    8.00
 -10   3  -1   15.50    5.60
  10  -3   1   28.10    7.90
  10  -3   1   34.90    7.60
  10  -3   1   34.70    7.80
  10  -3   1   29.60    6.40
  10  -3   1   39.70    8.50
  10  -3   1   24.70    6.50
  10  -3   1   36.20    7.50
 -10   2  -1  363.76   24.50
 -10   2  -1  339.77   24.30
 -10   2  -1  360.76   24.50
 -10   2  -1  395.46   27.80
 -10   2  -1  316.37   21.90
 -10   2  -1  364.16   24.10
 -10   2  -1  363.26   24.30
  10  -2   1  338.57   23.10
  10  -2   1  349.47   24.50
  10  -2   1  389.76   24.90
  10  -2   1  386.86   24.60
  10  -2   1  352.16   24.30
  10  -2   1  343.57   23.40
  10  -2   1  340.97   24.40
 -10   1  -1   14.20    4.90
 -10   1  -1   35.60    7.20
 -10   1  -1   15.70    5.20
 -10   1  -1   28.60    7.30
 -10   1  -1   17.70    6.10
 -10   1  -1   15.50    5.10
 -10   1  -1   26.50    5.20
 -10   1  -1   26.40    6.00
 -10   1  -1   19.60    5.20
  10  -1   1   18.60    5.00
  10  -1   1   23.90    5.70
  10  -1   1   18.90    5.50
  10  -1   1   23.90    6.40
  10  -1   1   27.30    6.10
  10  -1   1   16.50    5.30
  10  -1   1   23.80    6.60
 -10   0  -1   -0.10    3.90
 -10   0  -1    3.10    4.40
 -10   0  -1   -2.90    3.60
 -10   0  -1    1.10    4.90
 -10   0  -1   -2.60    3.30
 -10   0  -1    0.90    4.70
 -10   0  -1   -1.00    3.20
 -10   0  -1    2.90    3.80
  10   0   1   -4.10    2.90
  10   0   1    3.00    4.70
  10   0   1   -3.10    4.10
  10   0   1    1.40    4.10
  10   0   1    1.40    3.90
  10   0   1   -2.60    2.80
 -10  -1  -1   26.40    5.50
 -10  -1  -1   28.40    6.90
 -10  -1  -1   23.70    6.30
 -10  -1  -1   22.20    6.10
 -10  -1  -1   29.90    6.80
 -10  -1  -1   27.10    5.90
 -10  -1  -1   14.00    5.30
 -10  -1  -1   19.80    5.00
 -10  -1  -1   27.60    6.40
  10   1   1   21.00    5.90
  10   1   1   24.60    6.50
  10   1   1   24.30    5.40
  10   1   1   18.80    5.30
  10   1   1   19.10    5.40
  10   1   1   35.60    7.40
  10   1   1   25.10    5.10
  10   1   1   23.50    5.60
 -10  -2  -1  354.76   23.90
 -10  -2  -1  387.66   24.20
 -10  -2  -1  321.47   24.80
 -10  -2  -1  335.47   23.70
 -10  -2  -1  367.86   24.30
 -10  -2  -1  303.17   23.60
 -10  -2  -1  367.86   25.50
  10   2   1  360.56   24.50
  10   2   1  364.26   22.70
  10   2   1  343.37   23.60
  10   2   1  374.26   24.70
  10   2   1  350.06   23.60
  10   2   1  345.97   22.60
 -10  -3  -1   42.20    8.30
 -10  -3  -1   32.00    7.50
 -10  -3  -1   23.30    7.10
 -10  -3  -1   28.10    6.40
 -10  -3  -1   34.00    6.70
 -10  -3  -1   20.60    6.50
 -10  -3  -1   31.80    7.70
 -10  -3  -1   33.80    8.10
  10   3   1   20.10    6.00
  10   3   1   30.90    6.00
  10   3   1   28.40    6.30
  10   3   1   31.50    7.50
  10   3   1   26.60    6.10
  10   3   1   36.30    7.80
 -10  -4  -1  822.22   55.29
 -10  -4  -1 1017.80   55.79
 -10  -4  -1  970.90   55.49
 -10  -4  -1  916.21   55.29
 -10  -4  -1  872.01   55.19
 -10  -4  -1  785.82   54.89
 -10  -4  -1  948.11   55.59
 -10  -4  -1  877.51   55.39
 -10  -4  -1  940.61   57.09
  10   4   1  998.10   54.79
  10   4   1  910.21   55.49
  10   4   1 1052.49   57.19
  10   4   1  935.61   53.89
  10   4   1 1046.10   56.89
 -10  -5  -1   -3.00    6.00
 -10  -5  -1   -1.90    6.00
 -10  -5  -1    2.60    6.00
 -10  -5  -1    5.90    6.30
 -10  -5  -1    6.60    5.60
 -10  -5  -1    8.20    5.10
 -10  -5  -1    0.30    5.50
 -10  -5  -1    2.40    4.90
 -10  -5  -1    2.00    5.20
  10   5   1    3.90    4.60
  10   5   1    6.20    4.70
  10   5   1   -4.40    4.10
  10   5   1   -2.70    4.00
  10   5   1   -0.30    4.40
  10   5   1   -5.70    5.20
  10   5   1    2.30    6.10
 -10  -6  -1  293.17   23.60
 -10  -6  -1  282.17   24.60
 -10  -6  -1  286.77   23.70
 -10  -6  -1  321.37   23.50
 -10  -6  -1  291.87   25.10
 -10  -6  -1  325.07   23.90
 -10  -6  -1  275.27   23.30
 -10  -6  -1  300.17   24.60
 -10  -6  -1  257.77   22.80
  10   6   1  324.17   23.40
  10   6   1  320.07   24.70
  10   6   1  264.57   23.00
  10   6   1  288.37   24.30
  10   6   1  362.26   22.50
  10   6   1  325.27   22.80
 -10  -7  -1    2.30    6.00
 -10  -7  -1   11.80    7.30
 -10  -7  -1   12.00    7.00
 -10  -7  -1   27.00    7.80
 -10  -7  -1   13.40    7.50
 -10  -7  -1   24.70    9.30
 -10  -7  -1   16.90    7.70
 -10  -7  -1    1.10    9.00
  10   7   1   22.90    7.50
  10   7   1   17.90    6.40
  10   7   1    9.90    7.00
  10   7   1    5.90    5.60
  10   7   1    4.40    5.00
  10   7   1   12.90    7.40
  10   7   1   13.80    7.40
  -9   8  -1   70.39   12.30
  -9   8  -1   41.20   10.00
  -9   8  -1   42.10   10.10
  -9   8  -1   53.39   11.40
  -9   8  -1   42.70    9.80
  -9   8  -1   55.59   12.40
   9  -8   1   41.10   10.20
   9  -8   1   65.69   11.80
   9  -8   1   59.69   12.20
   9  -8   1   51.49   10.50
   9  -8   1   55.39   12.10
   9  -8   1   46.20   10.70
  -9   7  -1    0.60    9.70
  -9   7  -1   15.20    7.00
  -9   7  -1    8.50    6.00
  -9   7  -1   35.90   10.50
  -9   7  -1   20.70    8.60
  -9   7  -1   19.00    7.10
  -9   7  -1    2.40    8.10
  -9   7  -1   35.50    7.90
   9  -7   1   24.80    8.40
   9  -7   1   31.80    8.20
   9  -7   1    0.10    7.00
   9  -7   1   25.60    8.10
   9  -7   1    7.70    5.80
   9  -7   1   14.70   10.30
   9  -7   1   14.80    8.50
   9  -7   1   31.80   10.20
  -9   6  -1   55.29   10.60
  -9   6  -1   70.09   12.40
  -9   6  -1   61.59   10.80
  -9   6  -1   80.49   12.00
  -9   6  -1   74.19   11.60
  -9   6  -1   69.39    9.80
  -9   6  -1   86.89   12.50
   9  -6   1   93.79   13.50
   9  -6   1   67.79   12.20
   9  -6   1   84.29   12.10
   9  -6   1   78.19   11.20
   9  -6   1   51.29    9.90
   9  -6   1   74.79   11.60
   9  -6   1   53.09   10.80
   9  -6   1   60.59    9.60
  -9   5  -1  166.48   14.30
  -9   5  -1  179.38   16.50
  -9   5  -1  176.48   17.50
  -9   5  -1  168.18   16.10
  -9   5  -1  162.38   15.10
  -9   5  -1  114.19   14.90
   9  -5   1  164.08   14.80
   9  -5   1  142.09   15.60
   9  -5   1  125.09   14.60
   9  -5   1  166.08   17.20
   9  -5   1  183.78   16.50
   9  -5   1  148.39   16.40
  -9   4  -1  233.88   18.50
  -9   4  -1  247.68   21.10
  -9   4  -1  195.28   17.70
  -9   4  -1  191.88   18.50
  -9   4  -1  250.87   17.30
  -9   4  -1  216.78   18.50
   9  -4   1  238.78   18.30
   9  -4   1  203.48   17.30
   9  -4   1  212.08   17.00
   9  -4   1  246.38   17.40
   9  -4   1  211.28   18.20
  -9   3  -1    6.70    4.10
  -9   3  -1    2.90    3.70
  -9   3  -1    5.60    6.00
  -9   3  -1   -0.60    3.40
  -9   3  -1    0.10    6.60
  -9   3  -1    0.10    5.40
  -9   3  -1    4.70    4.30
  -9   3  -1    3.10    3.90
  -9   3  -1    7.00    4.20
   9  -3   1    3.80    4.30
   9  -3   1   -3.80    4.00
   9  -3   1    5.50    5.30
   9  -3   1   -4.10    3.60
   9  -3   1    0.40    3.70
   9  -3   1    2.70    4.60
   9  -3   1    7.70    4.80
  -9   2  -1   22.20    6.20
  -9   2  -1   27.50    5.40
  -9   2  -1   33.60    6.60
  -9   2  -1   31.60    6.90
  -9   2  -1   22.30    5.50
  -9   2  -1   28.30    6.00
  -9   2  -1   33.10    6.30
  -9   2  -1   28.90    6.10
  -9   2  -1   45.80    7.10
   9  -2   1   31.30    6.10
   9  -2   1   27.00    6.20
   9  -2   1   39.20    7.60
   9  -2   1   34.90    6.50
   9  -2   1   29.50    6.80
   9  -2   1   37.80    7.10
  -9   1  -1  332.37   21.60
  -9   1  -1  321.47   21.00
  -9   1  -1  304.77   21.20
  -9   1  -1  322.17   21.30
  -9   1  -1  284.87   19.40
  -9   1  -1  318.17   20.60
  -9   1  -1  334.97   21.30
  -9   1  -1  343.77   21.60
  -9   1  -1  320.87   21.20
   9  -1   1  309.07   20.50
   9  -1   1  285.17   20.30
   9  -1   1  310.27   21.00
   9  -1   1  301.77   21.40
   9  -1   1  324.37   21.60
   9  -1   1  293.97   21.10
   9  -1   1  325.17   21.40
  -9   0  -1  704.43   41.80
  -9   0  -1  697.33   41.90
  -9   0  -1  697.93   40.90
  -9   0  -1  751.02   42.10
  -9   0  -1  723.13   41.80
  -9   0  -1  703.23   41.50
  -9   0  -1  659.23   40.60
  -9   0  -1  706.93   41.40
  -9   0  -1  648.34   40.20
  -9   0  -1  731.23   41.70
   9   0   1  686.33   41.80
   9   0   1  690.83   42.10
   9   0   1  742.63   41.10
   9   0   1  715.33   41.30
   9   0   1  700.23   40.90
  -9  -1  -1  312.57   21.30
  -9  -1  -1  298.67   20.70
  -9  -1  -1  305.57   20.90
  -9  -1  -1  294.17   21.10
  -9  -1  -1  332.57   20.60
  -9  -1  -1  305.07   20.80
  -9  -1  -1  344.17   21.50
  -9  -1  -1  331.97   20.30
  -9  -1  -1  332.87   21.30
  -9  -1  -1  332.77   21.10
   9   1   1  303.67   20.90
   9   1   1  289.47   20.80
   9   1   1  323.27   21.80
   9   1   1  305.57   20.30
   9   1   1  294.57   21.30
   9   1   1  313.17   20.20
   9   1   1  324.87   20.60
   9   1   1  321.27   21.60
  -9  -2  -1   26.30    6.30
  -9  -2  -1   29.80    6.00
  -9  -2  -1   28.90    6.40
  -9  -2  -1   32.80    6.50
  -9  -2  -1   33.70    7.30
  -9  -2  -1   26.60    5.70
  -9  -2  -1   39.50    6.70
  -9  -2  -1   30.40    7.00
   9   2   1   17.40    5.90
   9   2   1   35.50    7.30
   9   2   1   32.40    7.60
   9   2   1   35.00    6.60
   9   2   1   34.20    5.80
   9   2   1   19.70    6.30
  -9  -3  -1    5.70    4.30
  -9  -3  -1    0.10    4.70
  -9  -3  -1    4.10    3.70
  -9  -3  -1    7.50    4.30
  -9  -3  -1    8.90    4.80
  -9  -3  -1   -1.30    4.00
  -9  -3  -1    4.30    4.30
   9   3   1    3.00    3.90
   9   3   1    6.30    3.70
   9   3   1    3.20    3.80
   9   3   1    2.30    4.80
   9   3   1    5.60    3.90
   9   3   1    5.80    4.30
   9   3   1    6.10    3.90
  -9  -4  -1  207.28   17.10
  -9  -4  -1  253.07   17.60
  -9  -4  -1  188.28   17.70
  -9  -4  -1  204.78   17.20
  -9  -4  -1  231.98   17.80
  -9  -4  -1  226.28   17.70
  -9  -4  -1  220.28   17.20
  -9  -4  -1  206.58   17.20
  -9  -4  -1  204.08   18.30
   9   4   1  213.38   17.00
   9   4   1  206.88   16.80
   9   4   1  235.18   18.50
   9   4   1  233.48   17.00
   9   4   1  201.28   17.70
   9   4   1  233.28   16.30
  -9  -5  -1  174.28   15.70
  -9  -5  -1  163.28   15.30
  -9  -5  -1  184.18   18.60
  -9  -5  -1  173.28   15.60
  -9  -5  -1  187.38   16.20
  -9  -5  -1  174.08   16.70
  -9  -5  -1  167.98   18.00
  -9  -5  -1  155.78   18.20
  -9  -5  -1  175.98   17.00
   9   5   1  158.58   15.00
   9   5   1  137.29   13.60
   9   5   1  181.58   14.90
   9   5   1  168.28   18.50
   9   5   1  203.68   17.20
  -9  -6  -1   76.49   10.80
  -9  -6  -1   85.59   13.50
  -9  -6  -1   70.09   11.90
  -9  -6  -1   66.99   11.20
  -9  -6  -1   79.19   11.80
  -9  -6  -1   83.69   11.90
  -9  -6  -1   81.49   12.60
  -9  -6  -1   63.29   10.40
  -9  -6  -1   69.39   11.00
   9   6   1   68.09    9.60
   9   6   1   64.49   10.10
   9   6   1   78.39   11.10
   9   6   1   79.89   16.60
   9   6   1   97.99   11.80
   9   6   1   56.79   11.30
   9   6   1   79.29   11.20
  -9  -7  -1   11.10    7.90
  -9  -7  -1    9.60    8.60
  -9  -7  -1   13.10    8.10
  -9  -7  -1   12.00    7.10
  -9  -7  -1   14.50    8.10
  -9  -7  -1    9.10    6.60
  -9  -7  -1   13.30    6.30
  -9  -7  -1   10.40    7.30
  -9  -7  -1   14.10    8.10
   9   7   1   22.50    8.10
   9   7   1   11.70    7.90
   9   7   1   -3.30    5.00
   9   7   1   15.70    7.40
   9   7   1   20.50    7.80
   9   7   1    2.60    4.80
   9   7   1   11.80    7.20
  -9  -8  -1   47.40   10.10
  -9  -8  -1   44.90    9.70
  -9  -8  -1   54.09   12.10
  -9  -8  -1   50.79   10.70
  -9  -8  -1   37.50   10.30
  -9  -8  -1   64.99   12.80
  -9  -8  -1   51.69   11.60
   9   8   1   55.19    9.60
   9   8   1   53.19    9.90
   9   8   1   66.79   12.70
   9   8   1   41.60   10.70
   9   8   1   57.09   10.40
   9   8   1   48.20    9.10
  -8   8  -1   53.29   11.60
  -8   8  -1   65.09   12.80
  -8   8  -1   68.09   17.10
  -8   8  -1  109.09   14.60
  -8   8  -1   78.19   11.20
  -8   8  -1   85.29   13.50
  -8   8  -1   78.29   13.00
  -8   8  -1   89.49   13.90
   8  -8   1   72.29   12.70
   8  -8   1   94.39   14.20
   8  -8   1   89.39   12.80
   8  -8   1   58.09   12.50
   8  -8   1   78.29   13.80
   8  -8   1   89.59   15.10
   8  -8   1   73.89   18.10
   8  -8   1   80.69   13.30
  -8   7  -1  430.36   32.10
  -8   7  -1  415.36   31.00
  -8   7  -1  447.76   31.80
  -8   7  -1  424.56   31.90
  -8   7  -1  460.65   30.10
  -8   7  -1  471.45   32.20
  -8   7  -1  486.95   31.90
  -8   7  -1  441.56   31.80
   8  -7   1  478.75   32.70
   8  -7   1  449.26   30.70
   8  -7   1  426.16   30.60
   8  -7   1  425.36   33.10
   8  -7   1  437.26   31.10
   8  -7   1  405.16   31.30
   8  -7   1  516.25   32.80
  -8   6  -1    3.10    5.10
  -8   6  -1    7.00    7.20
  -8   6  -1    5.50    7.90
  -8   6  -1   -0.90    6.00
  -8   6  -1    3.30    5.10
  -8   6  -1    2.80    4.90
  -8   6  -1    7.00    5.30
  -8   6  -1   -0.30    6.50
   8  -6   1    2.40    6.30
   8  -6   1    6.20    6.60
   8  -6   1    9.50    6.20
   8  -6   1   11.50    6.20
   8  -6   1   -5.00    6.00
   8  -6   1    7.80    6.00
   8  -6   1   -4.70    6.30
  -8   5  -1  120.59   13.90
  -8   5  -1  117.59   13.60
  -8   5  -1  138.99   15.10
  -8   5  -1  145.69   14.80
  -8   5  -1  146.59   15.60
  -8   5  -1  103.19   13.10
  -8   5  -1  130.99   14.30
  -8   5  -1  121.89   12.60
   8  -5   1  125.99   14.20
   8  -5   1  144.09   13.40
   8  -5   1  166.08   14.50
   8  -5   1  163.48   14.80
   8  -5   1  142.69   15.40
  -8   4  -1   56.79    9.00
  -8   4  -1   71.09    9.40
  -8   4  -1   57.79   12.30
  -8   4  -1   51.39    8.00
  -8   4  -1   60.49    9.30
  -8   4  -1   59.69    9.80
   8  -4   1   64.89    9.80
   8  -4   1   56.19    8.30
   8  -4   1   49.40    8.70
   8  -4   1   48.30    8.20
   8  -4   1   61.49   14.60
   8  -4   1   56.29    8.90
  -8   3  -1  375.76   23.30
  -8   3  -1  342.57   22.70
  -8   3  -1  318.97   23.30
  -8   3  -1  308.37   20.60
  -8   3  -1  339.47   22.70
  -8   3  -1  326.97   22.80
  -8   3  -1  350.06   22.30
  -8   3  -1  365.16   23.10
  -8   3  -1  317.37   22.40
   8  -3   1  350.76   23.10
   8  -3   1  365.06   22.70
   8  -3   1  315.17   22.60
   8  -3   1  366.66   21.80
   8  -3   1  345.67   23.50
   8  -3   1  344.47   22.20
   8  -3   1  332.97   23.30
   8  -3   1  316.57   22.60
  -8   2  -1  316.97   21.00
  -8   2  -1  290.57   19.10
  -8   2  -1  330.17   21.10
  -8   2  -1  307.97   20.70
  -8   2  -1  303.87   20.80
  -8   2  -1  309.77   21.00
  -8   2  -1  322.27   21.10
  -8   2  -1  335.47   21.30
  -8   2  -1  316.07   20.50
   8  -2   1  317.47   21.40
   8  -2   1  309.47   20.90
   8  -2   1  326.67   20.40
   8  -2   1  291.97   20.70
   8  -2   1  314.97   21.30
   8  -2   1  295.47   20.30
   8  -2   1  321.27   20.40
   8  -2   1  331.57   21.30
  -8   1  -1    4.10    4.30
  -8   1  -1    6.90    4.10
  -8   1  -1    0.80    2.90
  -8   1  -1    5.80    3.40
  -8   1  -1    0.20    4.20
  -8   1  -1    7.50    3.90
  -8   1  -1    1.40    3.00
  -8   1  -1   -1.90    3.00
  -8   1  -1    7.20    3.60
   8  -1   1    6.40    4.00
   8  -1   1    6.40    3.20
   8  -1   1   -1.40    2.50
   8  -1   1    2.90    3.10
   8  -1   1    0.50    3.30
   8  -1   1    6.50    4.00
   8  -1   1    6.70    3.70
  -8   0  -1    1.00    2.90
  -8   0  -1    0.10    2.30
  -8   0  -1    1.70    2.80
  -8   0  -1   13.10    3.70
  -8   0  -1    6.50    3.80
  -8   0  -1    2.70    3.50
  -8   0  -1    3.20    3.60
  -8   0  -1    5.90    3.50
  -8   0  -1    2.80    3.00
  -8   0  -1    1.20    3.70
   8   0   1    5.60    2.80
   8   0   1    5.00    3.60
   8   0   1    4.00    3.50
   8   0   1    1.70    2.50
   8   0   1    5.30    3.30
   8   0   1    7.10    3.50
   8   0   1    4.20    3.80
  -8  -1  -1    2.20    4.40
  -8  -1  -1    3.10    3.70
  -8  -1  -1    3.40    3.10
  -8  -1  -1    4.50    3.50
  -8  -1  -1    2.40    2.90
  -8  -1  -1    3.30    3.20
  -8  -1  -1   -1.90    2.60
  -8  -1  -1   -1.50    2.60
  -8  -1  -1    6.60    4.30
   8   1   1    3.50    3.20
   8   1   1    1.70    3.20
   8   1   1    1.20    2.90
   8   1   1    2.80    3.10
   8   1   1    1.30    2.70
   8   1   1    2.20    3.70
   8   1   1    7.10    3.00
   8   1   1    5.90    4.30
  -8  -2  -1  322.37   21.10
  -8  -2  -1  319.87   20.90
  -8  -2  -1  321.17   20.90
  -8  -2  -1  305.97   20.90
  -8  -2  -1  334.17   20.90
  -8  -2  -1  321.77   20.60
  -8  -2  -1  308.57   20.60
  -8  -2  -1  302.97   21.00
  -8  -2  -1  290.27   20.50
   8   2   1  352.46   21.70
   8   2   1  337.17   20.70
   8   2   1  316.67   19.70
   8   2   1  299.47   19.90
   8   2   1  326.67   21.40
   8   2   1  309.27   20.80
   8   2   1  304.47   20.90
   8   2   1  293.97   20.50
  -8  -3  -1  376.96   22.90
  -8  -3  -1  356.56   22.80
  -8  -3  -1  337.87   22.60
  -8  -3  -1  342.47   22.70
  -8  -3  -1  348.67   23.20
  -8  -3  -1  344.97   22.90
  -8  -3  -1  344.77   22.60
  -8  -3  -1  311.07   22.60
   8   3   1  334.77   23.10
   8   3   1  337.37   22.60
   8   3   1  350.36   21.90
   8   3   1  378.86   22.50
   8   3   1  321.67   23.00
   8   3   1  321.67   22.20
   8   3   1  316.77   22.40
  -8  -4  -1   72.89    9.30
  -8  -4  -1   50.19    9.70
  -8  -4  -1   62.39    9.40
  -8  -4  -1   63.99    9.00
  -8  -4  -1   64.69    9.40
  -8  -4  -1   63.69   10.20
  -8  -4  -1   64.49   10.20
  -8  -4  -1   60.79    9.20
  -8  -4  -1   70.79    9.40
   8   4   1   73.79    9.40
   8   4   1   77.69   11.10
   8   4   1   63.69    8.80
   8   4   1   54.59    9.30
   8   4   1   68.19    8.90
   8   4   1   56.59    8.00
   8   4   1   74.49    9.50
  -8  -5  -1  116.89   14.80
  -8  -5  -1  130.49   15.50
  -8  -5  -1  142.89   13.40
  -8  -5  -1  155.38   15.70
  -8  -5  -1  165.78   15.50
  -8  -5  -1  147.79   16.60
  -8  -5  -1  155.68   14.10
  -8  -5  -1  132.59   14.40
   8   5   1  130.39   15.60
   8   5   1  140.69   13.30
   8   5   1  174.88   13.80
   8   5   1  162.98   16.70
   8   5   1  129.99   13.80
   8   5   1  145.19   12.70
  -8  -6  -1    2.50    6.50
  -8  -6  -1    2.80    6.30
  -8  -6  -1    1.80    5.30
  -8  -6  -1    1.70    5.30
  -8  -6  -1   -1.70    3.90
  -8  -6  -1   16.30    7.00
  -8  -6  -1    1.20    5.80
  -8  -6  -1    6.80    5.90
   8   6   1    1.30    4.40
   8   6   1    9.60    5.30
   8   6   1    1.20    5.50
   8   6   1   -1.90    4.20
   8   6   1    7.30    5.30
   8   6   1    3.00    6.10
  -8  -7  -1  400.96   30.80
  -8  -7  -1  450.55   31.40
  -8  -7  -1  408.96   30.50
  -8  -7  -1  451.65   31.40
  -8  -7  -1  435.06   31.00
  -8  -7  -1  400.76   30.60
  -8  -7  -1  429.06   31.10
  -8  -7  -1  480.65   30.70
   8   7   1  414.96   29.10
   8   7   1  427.66   30.10
   8   7   1  528.85   30.90
   8   7   1  442.36   30.60
   8   7   1  395.06   30.20
   8   7   1  466.05   32.70
   8   7   1  480.35   32.80
  -8  -8  -1   54.99   10.90
  -8  -8  -1   80.79   12.90
  -8  -8  -1   83.79   13.00
  -8  -8  -1   58.29   20.00
  -8  -8  -1   93.09   13.60
  -8  -8  -1   67.39   12.10
  -8  -8  -1   79.79   11.90
  -8  -8  -1   67.99   12.10
   8   8   1   60.99   12.90
   8   8   1   63.99   10.20
   8   8   1   66.99   10.80
   8   8   1   70.39   11.10
   8   8   1   70.49   11.50
   8   8   1   78.99   11.40
   8   8   1   74.29   12.10
   8   8   1   80.79   13.40
  -7   9  -1    8.60    7.60
  -7   9  -1   21.10   13.10
  -7   9  -1   13.90    7.30
  -7   9  -1   13.70    7.80
  -7   9  -1   26.00    9.50
  -7   9  -1    9.40    6.50
  -7   9  -1   16.20    6.30
   7  -9   1   18.60    6.30
   7  -9   1    3.40    8.20
   7  -9   1   26.60   10.30
   7  -9   1   24.90    8.50
   7  -9   1    3.00    7.20
   7  -9   1   11.20   16.60
   7  -9   1   31.80    9.60
  -7   8  -1    8.20    9.40
  -7   8  -1   11.70    6.30
  -7   8  -1    9.50    8.30
  -7   8  -1   -0.20    4.80
  -7   8  -1    3.80    6.00
  -7   8  -1    3.50    6.90
  -7   8  -1    6.30    7.40
  -7   8  -1    4.20    6.60
   7  -8   1   -8.00    5.90
   7  -8   1   -7.50    7.70
   7  -8   1   -1.50    6.50
   7  -8   1   18.00    7.90
   7  -8   1    7.80    7.50
   7  -8   1    0.50    6.70
   7  -8   1    4.90    5.30
  -7   7  -1   31.10    9.40
  -7   7  -1   46.20   10.80
  -7   7  -1   37.00    8.40
  -7   7  -1   23.70    8.90
  -7   7  -1   32.60    7.40
  -7   7  -1   22.90    7.90
  -7   7  -1   22.80    8.30
  -7   7  -1   27.10    8.10
   7  -7   1   13.10    7.20
   7  -7   1   26.20    8.70
   7  -7   1   34.10    9.10
   7  -7   1   28.50    9.50
   7  -7   1   13.50   13.00
   7  -7   1   13.70    7.30
  -7   6  -1   21.00    7.40
  -7   6  -1   36.20    7.00
  -7   6  -1   32.90    7.30
  -7   6  -1   32.80    8.10
  -7   6  -1   22.60    7.90
  -7   6  -1   16.50    7.80
  -7   6  -1   29.30    7.80
  -7   6  -1   23.00    7.70
   7  -6   1   31.60    7.20
   7  -6   1   14.70    7.20
   7  -6   1   25.80    7.90
   7  -6   1   31.40    7.70
   7  -6   1   31.70    8.50
   7  -6   1   32.10    7.50
   7  -6   1   25.20    7.00
   7  -6   1   33.30    8.70
  -7   5  -1   14.30    5.10
  -7   5  -1    9.80    6.40
  -7   5  -1   10.10    4.90
  -7   5  -1    7.30    5.10
  -7   5  -1   11.40    5.50
  -7   5  -1   12.60    5.80
  -7   5  -1   26.60    6.80
  -7   5  -1    9.90    6.10
   7  -5   1   32.80    7.70
   7  -5   1   11.10    6.00
   7  -5   1    5.30    6.10
   7  -5   1    7.00    5.30
   7  -5   1    9.50    5.40
   7  -5   1   10.10    5.80
   7  -5   1   13.30    5.40
   7  -5   1   15.90    5.80
   7  -5   1    6.80    5.60
  -7   4  -1    2.00    5.90
  -7   4  -1    6.10    4.30
  -7   4  -1    3.20    5.30
  -7   4  -1    4.30    5.00
  -7   4  -1    7.50    4.20
  -7   4  -1   10.30    4.50
  -7   4  -1    2.70    3.90
  -7   4  -1    9.50    5.00
   7  -4   1    6.80    4.60
   7  -4   1    5.50    4.20
   7  -4   1    9.20    4.70
   7  -4   1    1.20    4.00
   7  -4   1    1.70    4.60
   7  -4   1    4.60    5.40
   7  -4   1    3.60    4.20
   7  -4   1    1.30    4.90
  -7   3  -1   76.19    9.10
  -7   3  -1   69.49   10.20
  -7   3  -1   81.79    9.40
  -7   3  -1   81.89    9.30
  -7   3  -1   87.49   10.00
  -7   3  -1   69.09    8.80
  -7   3  -1   87.69    8.90
  -7   3  -1   79.59    9.90
   7  -3   1   68.49    9.20
   7  -3   1  110.29   11.10
   7  -3   1   71.69    8.80
   7  -3   1   57.49    8.50
   7  -3   1   82.69    9.00
   7  -3   1   88.89    9.40
   7  -3   1   80.39    9.80
  -7   2  -1    8.80    3.60
  -7   2  -1    6.10    3.40
  -7   2  -1   13.60    4.00
  -7   2  -1    4.20    3.20
  -7   2  -1    3.40    4.00
  -7   2  -1    6.00    3.60
  -7   2  -1    2.20    3.00
  -7   2  -1    2.90    3.80
  -7   2  -1    9.50    4.20
   7  -2   1    3.10    3.40
   7  -2   1   15.50    4.50
   7  -2   1    8.90    4.00
   7  -2   1    2.00    3.30
   7  -2   1    6.10    3.60
   7  -2   1    5.90    3.90
   7  -2   1    7.90    3.60
   7  -2   1   10.00    3.60
  -7   1  -1  292.77   18.50
  -7   1  -1  295.37   18.90
  -7   1  -1  277.37   18.90
  -7   1  -1  296.27   19.00
  -7   1  -1  297.67   18.70
  -7   1  -1  304.07   19.00
  -7   1  -1  264.87   17.60
  -7   1  -1  308.87   18.90
  -7   1  -1  317.27   19.20
   7  -1   1  294.17   19.10
   7  -1   1  268.07   18.80
   7  -1   1  268.77   18.70
   7  -1   1  291.37   18.50
   7  -1   1  308.77   19.30
   7  -1   1  258.37   18.50
   7  -1   1  290.87   18.50
  -7   0  -1  893.71   49.99
  -7   0  -1  874.81   49.90
  -7   0  -1  911.01   49.90
  -7   0  -1  914.71   49.80
  -7   0  -1  842.02   48.70
  -7   0  -1  898.41   49.90
  -7   0  -1  855.31   49.40
  -7   0  -1  884.01   49.20
  -7   0  -1  867.61   49.60
   7   0   1  832.42   49.80
   7   0   1  852.71   49.20
   7   0   1  868.61   50.09
   7   0   1  810.52   49.20
   7   0   1  922.31   49.40
   7   0   1  854.11   50.09
  -7  -1  -1  297.67   19.00
  -7  -1  -1  280.17   18.60
  -7  -1  -1  294.27   18.70
  -7  -1  -1  295.97   18.00
  -7  -1  -1  281.87   18.90
  -7  -1  -1  289.17   18.40
  -7  -1  -1  272.97   18.40
  -7  -1  -1  287.87   18.60
  -7  -1  -1  279.87   18.50
  -7  -1  -1  284.07   18.70
   7   1   1  289.37   19.00
   7   1   1  297.47   18.70
   7   1   1  304.77   19.30
   7   1   1  274.07   18.60
   7   1   1  301.97   18.50
   7   1   1  279.87   18.00
   7   1   1  296.77   18.20
  -7  -2  -1    9.10    3.80
  -7  -2  -1    9.20    3.70
  -7  -2  -1    5.20    3.40
  -7  -2  -1    6.00    4.00
  -7  -2  -1   13.90    4.80
  -7  -2  -1    5.80    3.40
  -7  -2  -1    7.90    3.30
  -7  -2  -1    4.20    3.40
   7   2   1    7.90    3.20
   7   2   1    7.40    3.80
   7   2   1   15.50    4.90
   7   2   1    7.60    3.30
   7   2   1    8.00    3.30
   7   2   1   10.70    3.70
   7   2   1    3.30    3.40
  -7  -3  -1   86.59    9.90
  -7  -3  -1   90.69   10.10
  -7  -3  -1   65.49    9.20
  -7  -3  -1   75.19    8.80
  -7  -3  -1   87.09    9.50
  -7  -3  -1   78.99    9.80
  -7  -3  -1   83.19    9.10
  -7  -3  -1   94.49    9.80
   7   3   1   95.59    9.70
   7   3   1   97.59   10.00
   7   3   1   82.49    9.00
   7   3   1   94.29   10.90
   7   3   1   66.09    8.30
   7   3   1   82.79   10.20
   7   3   1   76.99    8.60
  -7  -4  -1    5.20    4.10
  -7  -4  -1    6.00    4.10
  -7  -4  -1    7.90    4.50
  -7  -4  -1    6.50    4.80
  -7  -4  -1    1.50    3.90
  -7  -4  -1    5.50    4.20
  -7  -4  -1    5.80    4.10
  -7  -4  -1    4.80    4.80
   7   4   1   10.90    3.90
   7   4   1    3.70    3.60
   7   4   1    5.10    3.60
   7   4   1    6.40    4.10
   7   4   1    6.50    3.80
   7   4   1    1.40    3.90
   7   4   1    6.70    5.10
  -7  -5  -1   10.60    5.10
  -7  -5  -1   10.10    5.50
  -7  -5  -1   18.10    6.10
  -7  -5  -1   16.40    6.40
  -7  -5  -1   10.50    5.50
  -7  -5  -1   17.60    6.10
  -7  -5  -1   14.30    6.40
  -7  -5  -1   17.70    6.20
   7   5   1   15.00    5.20
   7   5   1   13.20    5.30
   7   5   1   16.60    5.10
   7   5   1   16.50    6.30
   7   5   1   14.40    5.40
   7   5   1   16.90    5.60
   7   5   1   16.70    7.00
  -7  -6  -1   30.50    8.40
  -7  -6  -1   43.40    8.50
  -7  -6  -1   25.10    7.80
  -7  -6  -1   34.20    8.50
  -7  -6  -1   26.00    7.00
  -7  -6  -1   31.80    7.60
  -7  -6  -1   25.60    7.40
  -7  -6  -1   22.60    6.70
   7   6   1   32.90    8.50
   7   6   1   20.00    6.10
   7   6   1   28.00    6.90
   7   6   1   25.70    6.80
   7   6   1   31.80    9.00
  -7  -7  -1   37.40    9.20
  -7  -7  -1   31.80    8.30
  -7  -7  -1   32.50    8.60
  -7  -7  -1   25.70    8.00
  -7  -7  -1   21.50    7.50
  -7  -7  -1   25.40    8.90
  -7  -7  -1   19.00    8.50
   7   7   1   29.90    7.30
   7   7   1   31.60    7.60
   7   7   1   34.70    7.40
   7   7   1   41.40   10.40
   7   7   1   35.80    9.50
   7   7   1   24.30    7.20
  -7  -8  -1   16.30    7.70
  -7  -8  -1   12.00    8.10
  -7  -8  -1   12.10    6.60
  -7  -8  -1   -7.10    6.30
  -7  -8  -1   -5.30    7.00
  -7  -8  -1   -1.50    5.60
  -7  -8  -1   -3.30    4.50
   7   8   1   -0.50    5.80
   7   8   1    1.00    6.00
   7   8   1   -2.40    5.40
   7   8   1    0.30    4.80
   7   8   1    6.30    5.70
   7   8   1    7.90    5.50
   7   8   1   -0.50    5.60
  -7  -9  -1    7.40    4.70
  -7  -9  -1    3.10    6.20
  -7  -9  -1   11.70   14.30
  -7  -9  -1    2.70    8.20
  -7  -9  -1   17.40    9.40
  -7  -9  -1   18.50    9.90
   7   9   1    9.20    5.50
   7   9   1   16.00    7.20
   7   9   1   22.50    8.80
   7   9   1    7.60    5.60
   7   9   1   -5.20    5.80
   7   9   1   12.20    8.00
   7   9   1    7.30    6.70
  -6   9  -1  -11.70    4.00
  -6   9  -1    7.30    6.00
  -6   9  -1   -7.50    5.30
  -6   9  -1    6.50    6.90
  -6   9  -1   -6.90    8.50
  -6   9  -1    4.30    6.20
  -6   9  -1    3.60    7.10
  -6   9  -1    0.80    6.40
   6  -9   1   -0.50    7.60
   6  -9   1   13.30    7.40
   6  -9   1    4.10    7.50
   6  -9   1    1.20    6.80
   6  -9   1    6.20    6.70
   6  -9   1   11.30    7.20
   6  -9   1    8.10   18.70
  -6   8  -1  426.76   32.40
  -6   8  -1  435.66   30.00
  -6   8  -1  498.25   33.30
  -6   8  -1  434.66   32.90
  -6   8  -1  470.15   32.40
  -6   8  -1  393.06   31.90
  -6   8  -1  500.95   34.00
  -6   8  -1  460.45   32.00
   6  -8   1  455.05   34.20
   6  -8   1  454.35   31.80
   6  -8   1  439.86   33.90
   6  -8   1  490.95   31.90
   6  -8   1  499.25   33.00
   6  -8   1  479.05   33.30
   6  -8   1  435.16   31.60
   6  -8   1  488.75   33.40
   6  -8   1  434.66   32.30
  -6   7  -1   11.40    7.20
  -6   7  -1   -4.10    6.30
  -6   7  -1   -2.20    7.00
  -6   7  -1    7.30    5.30
  -6   7  -1   -4.50    4.70
  -6   7  -1    6.20    5.40
  -6   7  -1    1.30    7.20
   6  -7   1   -2.40    6.30
   6  -7   1   -3.30    5.60
   6  -7   1    7.10    6.80
   6  -7   1   -3.50    5.70
   6  -7   1   -4.70    6.50
   6  -7   1  -14.90    3.90
  -6   6  -1   39.00    8.30
  -6   6  -1   57.79    8.30
  -6   6  -1   52.69    9.50
  -6   6  -1   51.79    9.50
  -6   6  -1   59.09   10.30
  -6   6  -1   47.80    9.50
  -6   6  -1   71.79   10.60
  -6   6  -1   47.10    8.60
   6  -6   1   65.29   10.40
   6  -6   1   69.79    8.50
   6  -6   1   43.30    8.50
   6  -6   1   43.10    8.10
   6  -6   1   43.40    9.30
   6  -6   1   72.19    9.60
   6  -6   1   58.39    9.40
   6  -6   1   47.80    9.80
  -6   5  -1    2.70    4.90
  -6   5  -1    3.80    4.30
  -6   5  -1    1.80    4.30
  -6   5  -1   -9.20    5.00
  -6   5  -1    5.80    5.50
  -6   5  -1    4.30    4.10
  -6   5  -1    0.30    3.60
  -6   5  -1    0.10    5.20
   6  -5   1   -1.90    4.30
   6  -5   1    4.50    4.50
   6  -5   1    0.50    4.10
   6  -5   1   -1.90    4.80
   6  -5   1   -5.90    4.70
   6  -5   1    7.80    5.00
   6  -5   1   -0.40    4.00
   6  -5   1    3.60    5.40
  -6   4  -1  298.87   19.60
  -6   4  -1  287.07   20.10
  -6   4  -1  311.87   20.50
  -6   4  -1  326.27   21.00
  -6   4  -1  290.77   20.10
  -6   4  -1  287.67   20.00
  -6   4  -1  286.07   20.40
  -6   4  -1  322.67   20.40
   6  -4   1  280.57   21.80
   6  -4   1  282.37   20.70
   6  -4   1  306.27   19.80
   6  -4   1  292.37   20.20
   6  -4   1  259.37   19.00
   6  -4   1  275.37   20.00
   6  -4   1  295.77   20.10
   6  -4   1  306.97   21.20
  -6   3  -1    5.00    3.30
  -6   3  -1    1.60    3.60
  -6   3  -1   -2.00    3.50
  -6   3  -1    1.70    4.40
  -6   3  -1    0.60    3.00
  -6   3  -1   -0.80    3.20
  -6   3  -1    0.90    3.10
  -6   3  -1   -1.00    2.60
   6  -3   1    3.80    3.10
   6  -3   1    3.40    3.90
   6  -3   1   -0.60    2.90
   6  -3   1   -1.10    2.80
   6  -3   1   -0.90    3.50
   6  -3   1    3.30    3.30
   6  -3   1    0.10    2.90
   6  -3   1    2.60    3.60
  -6   2  -1    4.30    3.20
  -6   2  -1    3.30    3.10
  -6   2  -1    6.00    3.00
  -6   2  -1    7.40    3.20
  -6   2  -1    3.30    2.70
  -6   2  -1    6.80    3.50
  -6   2  -1    6.20    3.60
  -6   2  -1    2.40    2.60
  -6   2  -1    2.70    3.70
   6  -2   1    4.70    3.40
   6  -2   1    4.50    3.00
   6  -2   1    2.60    3.00
   6  -2   1    5.20    3.10
   6  -2   1    6.20    3.40
   6  -2   1    6.10    3.60
   6  -2   1    4.90    3.20
   6  -2   1    8.10    3.90
  -6   1  -1   38.30    5.30
  -6   1  -1   38.50    5.00
  -6   1  -1   36.30    5.70
  -6   1  -1   39.10    5.50
  -6   1  -1   39.70    6.00
  -6   1  -1   33.30    4.60
  -6   1  -1   36.20    5.70
  -6   1  -1   38.30    5.50
  -6   1  -1   35.20    5.20
   6  -1   1   39.30    5.90
   6  -1   1   34.60    5.10
   6  -1   1   44.00    5.50
   6  -1   1   39.00    5.50
   6  -1   1   30.20    5.20
   6  -1   1   30.00    4.80
   6  -1   1   47.90    5.80
   6  -1   1   38.50    5.40
  -6   0  -1    1.30    2.30
  -6   0  -1    1.00    2.50
  -6   0  -1   -0.90    2.20
  -6   0  -1    2.40    3.20
  -6   0  -1    2.20    3.10
  -6   0  -1    5.90    3.10
  -6   0  -1   -1.20    2.20
  -6   0  -1   -2.00    2.70
  -6   0  -1   -0.80    2.40
  -6   0  -1   -0.30    2.60
   6   0   1   -0.40    2.20
   6   0   1    0.70    3.10
   6   0   1    0.30    2.60
   6   0   1    0.90    2.20
   6   0   1   -2.60    2.30
   6   0   1    1.50    2.50
   6   0   1    0.20    2.90
   6   0   1   -1.00    1.90
  -6  -1  -1   44.60    5.00
  -6  -1  -1   50.69    6.60
  -6  -1  -1   33.60    5.00
  -6  -1  -1   33.00    5.10
  -6  -1  -1   35.40    5.60
  -6  -1  -1   47.50    6.00
  -6  -1  -1   43.30    5.60
  -6  -1  -1   33.60    5.20
  -6  -1  -1   39.20    5.80
  -6  -1  -1   34.50    5.10
   6   1   1   33.60    5.00
   6   1   1   39.90    5.30
   6   1   1   45.20    6.20
   6   1   1   36.90    4.70
   6   1   1   37.00    5.20
   6   1   1   35.60    4.70
   6   1   1   34.70    5.50
   6   1   1   41.60    5.70
  -6  -2  -1    6.10    3.60
  -6  -2  -1    8.60    3.10
  -6  -2  -1    2.80    2.90
  -6  -2  -1    9.10    3.20
  -6  -2  -1   14.10    3.70
  -6  -2  -1    9.80    3.40
  -6  -2  -1    9.30    3.50
  -6  -2  -1   12.80    4.00
   6   2   1    5.30    2.70
   6   2   1    8.10    3.10
   6   2   1    9.50    3.40
   6   2   1    6.10    2.90
   6   2   1    6.80    2.90
   6   2   1    4.10    3.20
   6   2   1    5.80    4.10
  -6  -3  -1    2.90    3.70
  -6  -3  -1    0.70    2.70
  -6  -3  -1    0.90    3.60
  -6  -3  -1    6.00    3.40
  -6  -3  -1    2.20    3.20
  -6  -3  -1    4.60    3.20
  -6  -3  -1   -1.10    3.10
  -6  -3  -1   -0.90    2.80
   6   3   1   -0.60    2.90
   6   3   1    1.40    2.80
   6   3   1   -0.10    2.80
   6   3   1    2.10    2.50
   6   3   1    2.20    3.70
   6   3   1   -2.20    2.80
   6   3   1   -0.50    2.60
  -6  -4  -1  310.47   20.30
  -6  -4  -1  311.17   20.60
  -6  -4  -1  295.37   20.50
  -6  -4  -1  342.77   21.10
  -6  -4  -1  289.07   20.50
  -6  -4  -1  292.67   20.40
  -6  -4  -1  325.67   21.30
  -6  -4  -1  299.17   20.80
   6   4   1  282.67   20.00
   6   4   1  282.97   20.10
   6   4   1  317.87   21.40
   6   4   1  301.47   20.50
   6   4   1  286.07   19.60
   6   4   1  311.47   20.30
   6   4   1  321.67   21.40
  -6  -5  -1    6.50    4.70
  -6  -5  -1   -4.20    4.60
  -6  -5  -1    1.20    4.60
  -6  -5  -1    3.90    4.30
  -6  -5  -1    1.00    4.00
  -6  -5  -1    7.60    4.40
  -6  -5  -1   -1.70    4.20
  -6  -5  -1    2.70    4.90
   6   5   1   -3.40    3.60
   6   5   1    1.40    3.50
   6   5   1   -0.50    4.40
   6   5   1    3.30    3.60
   6   5   1    2.80    3.90
   6   5   1   -3.70    4.40
  -6  -6  -1   48.40    9.30
  -6  -6  -1   46.70   14.50
  -6  -6  -1   70.69   10.80
  -6  -6  -1   58.79   10.10
  -6  -6  -1   68.29    9.60
  -6  -6  -1   57.99   10.10
  -6  -6  -1   73.19   11.00
  -6  -6  -1   64.49   11.10
   6   6   1   42.30    8.50
   6   6   1   77.09   12.10
   6   6   1   68.19    9.50
   6   6   1   61.79    8.80
   6   6   1   48.80    8.90
   6   6   1   71.59   11.40
  -6  -7  -1    2.30    6.00
  -6  -7  -1    1.50    6.20
  -6  -7  -1   -0.30    4.80
  -6  -7  -1    1.80    6.20
  -6  -7  -1   -3.60    6.40
  -6  -7  -1    6.70    6.80
  -6  -7  -1   -6.20    4.10
  -6  -7  -1   -1.10    7.10
   6   7   1    5.10    6.10
   6   7   1  -11.40    3.80
   6   7   1    6.70    6.50
   6   7   1    3.70    4.90
  -6  -8  -1  437.16   30.70
  -6  -8  -1  411.26   31.60
  -6  -8  -1  457.45   32.10
  -6  -8  -1  462.75   31.40
  -6  -8  -1  426.26   31.00
  -6  -8  -1  453.85   31.50
  -6  -8  -1  438.26   29.30
  -6  -8  -1  421.16   31.50
  -6  -8  -1  446.56   31.90
   6   8   1  443.36   31.20
   6   8   1  414.36   30.80
   6   8   1  463.25   50.59
   6   8   1  403.56   29.80
   6   8   1  453.55   30.90
   6   8   1  459.15   28.90
   6   8   1  500.35   34.00
  -6  -9  -1    4.10    5.00
  -6  -9  -1    4.50    8.40
  -6  -9  -1   10.60    8.70
  -6  -9  -1    6.90    6.10
  -6  -9  -1    3.30    8.60
  -6  -9  -1    9.50   10.40
  -6  -9  -1    0.00    5.40
  -6  -9  -1   -1.90    4.30
   6   9   1   20.80    6.90
   6   9   1    1.70    6.20
   6   9   1    4.90    6.90
   6   9   1    6.90    5.80
   6   9   1   -1.30    4.40
   6   9   1   -0.70    5.60
   6   9   1   -4.50    5.20
   6   9   1    8.20    6.00
  -5   9  -1   74.59   13.20
  -5   9  -1   77.59   13.00
  -5   9  -1   73.59   10.30
  -5   9  -1   85.29   14.30
  -5   9  -1   77.39   12.00
  -5   9  -1   81.49   13.60
  -5   9  -1   71.39   13.00
  -5   9  -1   73.19   10.90
  -5   9  -1   84.49   13.30
   5  -9   1   53.59   12.20
   5  -9   1   67.39   21.30
   5  -9   1   98.99   13.00
   5  -9   1   84.39   14.00
   5  -9   1   72.39   13.20
   5  -9   1   70.89   12.00
   5  -9   1   81.99   13.10
  -5   8  -1   45.60    7.80
  -5   8  -1   54.19   10.50
  -5   8  -1   55.49   11.30
  -5   8  -1   54.19   10.20
  -5   8  -1   61.39   12.00
  -5   8  -1   68.09   11.70
  -5   8  -1   55.09   10.70
  -5   8  -1   55.89   11.00
   5  -8   1   52.59   11.90
   5  -8   1   46.40   11.20
   5  -8   1   46.50   10.40
   5  -8   1   28.10    9.10
   5  -8   1   77.59   16.70
   5  -8   1   49.10    9.90
   5  -8   1   60.69   11.60
   5  -8   1   61.99   11.40
   5  -8   1   59.89   10.50
  -5   7  -1  102.99   13.70
  -5   7  -1   98.79   12.90
  -5   7  -1   76.19   11.30
  -5   7  -1   84.79   12.30
  -5   7  -1   83.49   12.60
  -5   7  -1  125.19   14.40
  -5   7  -1   98.49   10.80
   5  -7   1   78.89   12.80
   5  -7   1  129.59   11.10
   5  -7   1  111.49   14.00
   5  -7   1   81.19   13.20
   5  -7   1   92.69   11.80
   5  -7   1   99.69   12.90
   5  -7   1  109.99   12.90
   5  -7   1   89.79   11.80
   5  -7   1   86.79   12.30
  -5   6  -1   -3.60    3.90
  -5   6  -1    0.10    5.60
  -5   6  -1    4.40    6.10
  -5   6  -1    2.50    5.40
  -5   6  -1    3.00    4.90
  -5   6  -1    3.30    4.10
  -5   6  -1    2.30    4.10
   5  -6   1   -2.80    4.30
   5  -6   1    3.40    5.20
   5  -6   1    0.00    5.20
   5  -6   1   -2.70    5.30
   5  -6   1    2.10    5.10
   5  -6   1    7.60    5.00
   5  -6   1    4.50    5.90
  -5   5  -1  171.08   14.80
  -5   5  -1  179.68   14.80
  -5   5  -1  181.68   15.00
  -5   5  -1  183.18   13.70
  -5   5  -1  186.98   14.60
  -5   5  -1  200.98   15.60
  -5   5  -1  161.58   14.70
  -5   5  -1  211.88   15.30
   5  -5   1  176.68   13.30
   5  -5   1  167.18   14.40
   5  -5   1  154.88   15.10
   5  -5   1  178.28   14.80
   5  -5   1  185.38   15.80
   5  -5   1  187.08   14.50
   5  -5   1  156.38   14.50
   5  -5   1  174.28   14.00
   5  -5   1  201.78   15.20
  -5   4  -1  456.05   27.10
  -5   4  -1  430.16   26.40
  -5   4  -1  451.85   26.90
  -5   4  -1  417.76   27.50
  -5   4  -1  467.25   27.80
  -5   4  -1  419.16   26.90
  -5   4  -1  440.86   27.30
  -5   4  -1  429.16   27.20
   5  -4   1  430.16   26.40
   5  -4   1  418.06   27.10
   5  -4   1  425.76   26.80
   5  -4   1  401.46   28.50
   5  -4   1  376.16   27.50
   5  -4   1  440.06   27.10
   5  -4   1  449.16   26.80
   5  -4   1  432.26   28.10
  -5   3  -1  298.87   19.50
  -5   3  -1  291.37   19.20
  -5   3  -1  285.87   18.60
  -5   3  -1  295.37   19.00
  -5   3  -1  276.47   18.90
  -5   3  -1  312.27   19.50
  -5   3  -1  297.37   19.40
  -5   3  -1  324.87   19.80
   5  -3   1  287.87   19.10
   5  -3   1  304.27   18.90
   5  -3   1  311.97   19.30
   5  -3   1  297.17   19.20
   5  -3   1  278.87   19.60
   5  -3   1  281.17   19.50
   5  -3   1  276.27   18.30
   5  -3   1  279.47   18.80
  -5   2  -1   14.80    4.10
  -5   2  -1   20.30    4.40
  -5   2  -1   14.80    3.90
  -5   2  -1   17.20    3.10
  -5   2  -1   16.70    3.80
  -5   2  -1   18.80    4.10
  -5   2  -1   17.90    4.30
   5  -2   1   22.20    4.00
   5  -2   1   18.60    4.00
   5  -2   1   13.10    4.10
   5  -2   1   12.40    3.70
   5  -2   1   14.60    3.80
   5  -2   1   18.30    4.10
  -5   1  -1 1051.49   58.89
  -5   1  -1 1050.79   59.09
  -5   1  -1 1214.48   60.49
  -5   1  -1 1064.59   58.49
  -5   1  -1 1035.10   58.89
  -5   1  -1 1099.19   58.69
  -5   1  -1 1118.09   59.09
  -5   1  -1  984.10   57.69
   5  -1   1 1033.20   58.59
   5  -1   1 1079.69   58.99
   5  -1   1 1088.69   58.59
   5  -1   1  994.60   58.59
   5  -1   1 1041.30   58.79
   5  -1   1  949.80   58.79
   5  -1   1 1074.59   59.19
   5  -1   1 1057.39   57.99
  -5   0  -1 1794.12   99.19
   5   0   1 1863.31  100.09
  -5  -1  -1 1141.09   60.39
  -5  -1  -1 1104.59   60.19
  -5  -1  -1 1083.79   59.99
  -5  -1  -1 1109.59   60.09
  -5  -1  -1 1110.89   61.19
  -5  -1  -1 1123.99   60.49
  -5  -1  -1 1044.10   59.39
  -5  -1  -1 1092.19   59.99
  -5  -1  -1 1067.79   59.99
   5   1   1 1009.90   59.99
   5   1   1  974.00   59.69
   5   1   1 1079.49   60.29
   5   1   1 1043.00   59.49
   5   1   1 1105.99   60.79
   5   1   1 1198.08   60.69
   5   1   1 1103.39   60.39
   5   1   1 1030.10   60.19
  -5  -2  -1   14.80    4.00
  -5  -2  -1   18.00    3.90
  -5  -2  -1   14.90    4.20
  -5  -2  -1   21.30    4.60
  -5  -2  -1   17.00    3.80
  -5  -2  -1   13.50    3.90
  -5  -2  -1   23.10    4.10
  -5  -2  -1   15.80    4.30
   5   2   1   14.40    3.50
   5   2   1   12.80    4.10
   5   2   1   17.90    3.50
   5   2   1   13.20    3.90
   5   2   1   15.50    3.80
   5   2   1   17.30    4.10
   5   2   1   10.80    3.30
  -5  -3  -1  303.97   19.70
  -5  -3  -1  321.67   19.90
  -5  -3  -1  325.27   20.50
  -5  -3  -1  298.07   19.70
  -5  -3  -1  328.47   20.10
  -5  -3  -1  322.77   19.80
  -5  -3  -1  307.47   20.00
  -5  -3  -1  284.47   19.30
   5   3   1  292.57   19.40
   5   3   1  317.17   19.60
   5   3   1  335.07   20.50
   5   3   1  304.07   19.20
   5   3   1  288.27   19.60
   5   3   1  291.87   19.50
   5   3   1  298.87   20.10
  -5  -4  -1  451.45   28.60
  -5  -4  -1  480.05   28.90
  -5  -4  -1  438.46   28.40
  -5  -4  -1  470.75   28.60
  -5  -4  -1  472.95   28.40
  -5  -4  -1  444.96   28.60
  -5  -4  -1  490.75   28.30
  -5  -4  -1  469.95   28.90
   5   4   1  431.06   28.10
   5   4   1  427.06   27.90
   5   4   1  465.45   28.30
   5   4   1  426.26   28.30
   5   4   1  461.15   29.20
   5   4   1  519.05   29.60
   5   4   1  448.56   27.90
  -5  -5  -1  183.98   15.10
  -5  -5  -1  209.38   15.00
  -5  -5  -1  172.78   15.10
  -5  -5  -1  200.88   15.30
  -5  -5  -1  193.88   15.40
  -5  -5  -1  198.88   15.40
  -5  -5  -1  195.48   15.70
  -5  -5  -1  180.78   15.30
   5   5   1  173.08   14.20
   5   5   1  215.38   16.40
   5   5   1  199.78   16.20
   5   5   1  187.38   15.00
   5   5   1  197.88   15.20
   5   5   1  178.08   14.80
   5   5   1  199.08   14.70
  -5  -6  -1    8.80    5.90
  -5  -6  -1    2.00    4.50
  -5  -6  -1    2.70    4.20
  -5  -6  -1    6.40    5.40
  -5  -6  -1   -1.30    4.80
  -5  -6  -1   -7.30    2.90
  -5  -6  -1   10.60    6.30
  -5  -6  -1    3.10    4.70
  -5  -6  -1   -3.80    5.70
   5   6   1    6.60    5.00
   5   6   1    1.00    5.10
   5   6   1   11.60    6.20
   5   6   1   -1.40    3.70
   5   6   1    6.00    4.90
   5   6   1    1.00    4.20
   5   6   1   -1.00    4.40
   5   6   1    7.60    4.10
  -5  -7  -1   96.09   12.80
  -5  -7  -1   93.39   13.50
  -5  -7  -1  104.69   13.00
  -5  -7  -1   91.69   11.90
  -5  -7  -1   90.99   13.00
  -5  -7  -1  121.19   13.60
  -5  -7  -1  109.79   13.40
  -5  -7  -1  120.69   14.60
   5   7   1   97.79   12.40
   5   7   1  134.69   16.40
   5   7   1   51.69   10.10
   5   7   1   93.49   13.70
   5   7   1  116.09   12.60
   5   7   1  121.69   15.10
  -5  -8  -1   60.69   11.30
  -5  -8  -1   38.90   10.30
  -5  -8  -1   41.90    8.40
  -5  -8  -1   19.70    8.90
  -5  -8  -1   40.50   10.40
  -5  -8  -1   44.70    9.60
  -5  -8  -1   60.89   10.80
  -5  -8  -1   42.90   10.00
   5   8   1   50.79    9.60
   5   8   1   57.79   11.50
   5   8   1   39.30    7.60
   5   8   1   22.70    7.30
   5   8   1   61.09   10.00
   5   8   1   43.30    9.00
  -5  -9  -1   77.79   12.50
  -5  -9  -1   64.49   12.50
  -5  -9  -1   57.49   11.50
  -5  -9  -1   53.29   11.20
  -5  -9  -1   70.69   11.80
  -5  -9  -1   67.69   13.40
  -5  -9  -1   90.29   11.60
  -5  -9  -1   87.59   13.80
   5   9   1   95.29   14.50
   5   9   1   64.19   10.50
   5   9   1   66.09   11.40
   5   9   1   64.39    9.40
   5   9   1   74.99   11.40
   5   9   1   89.19   12.60
   5   9   1   71.79   12.80
   5   9   1   94.59   13.30
  -4  10  -1   -3.30    6.50
  -4  10  -1   -3.10    5.60
  -4  10  -1    6.20    6.50
  -4  10  -1    6.20    6.00
  -4  10  -1   -1.80    5.50
  -4  10  -1    3.60    7.20
  -4  10  -1    5.10    4.80
  -4  10  -1    5.40    7.70
   4 -10   1   -4.80    7.00
   4 -10   1   -5.50    7.10
   4 -10   1    9.70    5.10
   4 -10   1    7.80   10.10
  -4   9  -1   12.10    6.30
  -4   9  -1    0.90    6.20
  -4   9  -1   10.70    8.60
  -4   9  -1    9.70    8.10
  -4   9  -1   12.50    7.50
  -4   9  -1   14.00    6.30
  -4   9  -1   14.40    7.40
  -4   9  -1    5.20    5.30
  -4   9  -1    9.70    7.20
   4  -9   1   -2.40    7.10
   4  -9   1    5.90    7.00
   4  -9   1   -6.30    4.10
   4  -9   1    9.10    7.30
   4  -9   1   17.40   11.30
   4  -9   1   -2.00    7.40
   4  -9   1    7.40    8.70
  -4   8  -1  238.78   20.90
  -4   8  -1  218.98   24.00
  -4   8  -1  241.58   20.90
  -4   8  -1  226.28   20.90
  -4   8  -1  213.38   19.50
  -4   8  -1  250.57   21.60
  -4   8  -1  264.17   21.60
  -4   8  -1  248.58   20.30
   4  -8   1  257.47   21.70
   4  -8   1  246.98   21.10
   4  -8   1  207.38   19.40
   4  -8   1  226.68   20.90
   4  -8   1  265.27   21.10
   4  -8   1  269.97   22.40
   4  -8   1  161.48   20.80
   4  -8   1  257.47   20.60
  -4   7  -1  814.62   51.79
  -4   7  -1  816.72   51.39
  -4   7  -1  860.21   49.80
  -4   7  -1  848.22   52.79
  -4   7  -1  889.31   53.59
  -4   7  -1  837.32   50.99
  -4   7  -1  891.31   52.09
   4  -7   1  834.82   53.39
   4  -7   1  945.11   52.99
   4  -7   1  810.62   50.79
   4  -7   1  851.51   51.99
   4  -7   1  805.92   51.79
   4  -7   1  894.81   51.39
   4  -7   1  824.02   53.29
   4  -7   1  875.21   52.29
  -4   6  -1  517.15   30.30
  -4   6  -1  526.05   31.50
  -4   6  -1  497.15   32.80
  -4   6  -1  460.25   36.70
  -4   6  -1  458.85   32.20
  -4   6  -1  474.75   31.60
  -4   6  -1  486.85   31.80
  -4   6  -1  524.65   32.40
   4  -6   1  457.25   30.90
   4  -6   1  507.15   31.80
   4  -6   1  493.95   33.40
   4  -6   1  473.95   31.20
   4  -6   1  515.15   32.40
   4  -6   1  492.35   31.30
   4  -6   1  498.45   31.90
   4  -6   1  479.25   32.10
   4  -6   1  497.95   33.20
  -4   5  -1  236.88   16.70
  -4   5  -1  226.78   17.00
  -4   5  -1  224.38   16.40
  -4   5  -1  220.68   16.30
  -4   5  -1  211.98   16.50
  -4   5  -1  205.58   16.00
  -4   5  -1  199.18   14.90
  -4   5  -1  214.48   15.90
   4  -5   1  212.98   16.20
   4  -5   1  212.58   17.20
   4  -5   1  204.38   15.90
   4  -5   1  216.38   16.40
   4  -5   1  199.38   15.60
   4  -5   1  198.58   17.10
   4  -5   1  203.98   16.40
   4  -5   1  245.98   16.80
   4  -5   1  221.98   15.70
  -4   4  -1  941.21   52.89
  -4   4  -1  890.51   53.19
  -4   4  -1  941.11   53.49
  -4   4  -1  860.11   52.09
  -4   4  -1  910.81   51.79
  -4   4  -1  925.51   52.29
  -4   4  -1  941.31   52.89
  -4   4  -1  916.11   52.49
   4  -4   1  934.31   52.69
   4  -4   1  950.10   53.89
   4  -4   1  912.61   50.79
   4  -4   1  884.21   52.09
   4  -4   1  917.61   53.69
   4  -4   1  912.41   52.19
   4  -4   1  903.01   52.89
   4  -4   1  938.31   52.29
  -4   3  -1 2323.57  130.09
  -4   3  -1 2426.66  130.09
  -4   3  -1 2420.86  130.19
  -4   3  -1 2349.06  130.49
   4  -3   1 2375.26  130.39
   4  -3   1 2378.06  129.99
   4  -3   1 2406.96  131.19
   4  -3   1 2480.85  130.39
   4  -3   1 2300.37  129.99
  -4   2  -1    3.90    2.70
  -4   2  -1    5.00    2.80
  -4   2  -1   -0.70    2.60
  -4   2  -1    3.80    2.50
  -4   2  -1    5.30    3.70
  -4   2  -1    3.40    2.40
  -4   2  -1    2.30    2.30
  -4   2  -1    4.80    2.50
   4  -2   1   -2.10    2.20
   4  -2   1    3.40    2.80
   4  -2   1    5.50    2.40
   4  -2   1    4.80    3.10
   4  -2   1    1.00    2.50
   4  -2   1    0.00    2.30
   4  -2   1    2.00    2.50
  -4   1  -1  146.19   10.50
  -4   1  -1  160.48   10.60
  -4   1  -1  174.38   10.80
  -4   1  -1  137.49    9.70
  -4   1  -1  157.28   10.40
  -4   1  -1  166.48   10.80
   4  -1   1  147.59   10.40
   4  -1   1  157.78   10.00
   4  -1   1  163.98   10.80
   4  -1   1  163.58   10.50
   4  -1   1  158.58   10.80
   4  -1   1  179.58   10.70
   4  -1   1  170.28   10.90
   4  -1   1  148.39   10.60
  -4   0  -1    0.50    1.60
  -4   0  -1    1.90    1.90
  -4   0  -1    5.10    2.30
  -4   0  -1    0.30    1.40
  -4   0  -1   -0.60    1.50
  -4   0  -1    1.20    2.00
  -4   0  -1    2.80    2.00
  -4   0  -1    3.20    2.10
   4   0   1   -1.80    2.00
   4   0   1   -0.90    1.40
   4   0   1    1.10    1.90
   4   0   1    1.40    1.70
   4   0   1    2.00    1.90
   4   0   1    1.60    1.70
   4   0   1    2.50    1.60
   4   0   1    0.10    1.90
   4   0   1    1.90    2.20
  -4  -1  -1  165.88   10.40
  -4  -1  -1  164.08   11.20
  -4  -1  -1  166.38   11.40
  -4  -1  -1  169.18   11.00
  -4  -1  -1  171.28   11.10
  -4  -1  -1  163.88   10.90
  -4  -1  -1  166.68   11.20
  -4  -1  -1  166.98   11.00
  -4  -1  -1  169.88   11.80
   4   1   1  170.48   11.00
   4   1   1  164.08   10.90
   4   1   1  160.78   10.70
   4   1   1  140.49   10.90
   4   1   1  170.18   11.00
   4   1   1  179.48   11.30
   4   1   1  182.38   11.20
   4   1   1  178.68   11.40
  -4  -2  -1    2.30    2.30
  -4  -2  -1    3.60    2.20
  -4  -2  -1   -1.70    2.00
  -4  -2  -1    3.80    2.20
  -4  -2  -1   -1.00    2.10
  -4  -2  -1    2.00    2.50
   4   2   1    4.20    2.30
   4   2   1    1.40    1.90
   4   2   1    0.90    2.10
   4   2   1    1.00    2.60
   4   2   1    6.20    2.80
   4   2   1    1.20    1.80
   4   2   1    4.20    2.70
  -4  -3  -1 2486.65  133.89
  -4  -3  -1 2400.06  133.59
  -4  -4  -1  953.10   54.89
  -4  -4  -1  874.41   55.59
  -4  -4  -1  966.90   55.19
  -4  -4  -1 1014.00   54.89
  -4  -4  -1  960.00   54.89
  -4  -4  -1  929.31   53.59
  -4  -4  -1  994.30   54.89
  -4  -4  -1 1019.30   54.69
  -4  -4  -1  982.10   55.09
   4   4   1  945.51   55.49
   4   4   1  973.50   54.79
   4   4   1  964.70   54.79
   4   4   1  953.40   54.49
   4   4   1  960.40   54.89
   4   4   1  932.01   53.79
   4   4   1  890.51   54.19
   4   4   1  994.00   55.79
  -4  -5  -1  204.38   15.00
  -4  -5  -1  210.98   16.40
  -4  -5  -1  217.08   16.60
  -4  -5  -1  212.48   16.20
  -4  -5  -1  214.78   16.10
  -4  -5  -1  197.68   15.40
  -4  -5  -1  222.88   16.20
  -4  -5  -1  201.08   16.40
  -4  -5  -1  241.28   16.70
   4   5   1  230.78   15.30
   4   5   1  198.88   15.70
   4   5   1  183.28   14.90
   4   5   1  207.28   15.50
   4   5   1  238.88   16.30
   4   5   1  205.38   16.00
   4   5   1  239.38   19.00
   4   5   1  218.88   16.90
  -4  -6  -1  535.05   32.00
  -4  -6  -1  512.25   33.40
  -4  -6  -1  510.95   32.80
  -4  -6  -1  511.15   32.50
  -4  -6  -1  495.65   32.90
  -4  -6  -1  497.45   32.20
  -4  -6  -1  473.85   31.10
  -4  -6  -1  528.25   33.40
   4   6   1  556.24   32.80
   4   6   1  539.95   31.70
   4   6   1  522.55   32.20
   4   6   1  516.25   33.60
   4   6   1  474.75   32.40
   4   6   1  496.45   33.60
   4   6   1  473.85   31.80
  -4  -7  -1  853.71   50.69
  -4  -7  -1  852.41   51.19
  -4  -7  -1  805.12   49.99
  -4  -7  -1  788.12   50.39
  -4  -7  -1  859.71   51.39
  -4  -7  -1  779.02   51.89
  -4  -7  -1  848.12   49.80
  -4  -7  -1  845.62   51.49
   4   7   1  735.33   48.90
   4   7   1  878.71   52.39
   4   7   1  906.01   50.69
   4   7   1  837.32   49.90
   4   7   1  801.12   50.39
   4   7   1  770.42   49.90
   4   7   1  862.61   52.19
  -4  -8  -1  209.28   20.30
  -4  -8  -1  242.38   20.60
  -4  -8  -1  228.68   20.90
  -4  -8  -1  215.18   19.70
  -4  -8  -1  212.98   18.50
  -4  -8  -1  251.17   20.30
  -4  -8  -1  252.27   21.20
  -4  -8  -1  238.28   21.30
   4   8   1  242.88   17.20
   4   8   1  231.88   18.80
   4   8   1  303.17   23.10
   4   8   1  213.48   32.40
   4   8   1  210.98   19.90
   4   8   1  220.68   19.80
   4   8   1  262.17   20.20
  -4  -9  -1    5.50    7.70
  -4  -9  -1   24.30    8.70
  -4  -9  -1    1.90    7.40
  -4  -9  -1   -0.30    4.60
  -4  -9  -1    6.90    9.10
  -4  -9  -1    0.90    4.80
  -4  -9  -1    3.10    6.40
  -4  -9  -1   24.70    9.30
   4   9   1   11.40    6.50
   4   9   1   15.60    7.20
   4   9   1   13.70    5.80
   4   9   1   22.20    8.50
   4   9   1    9.50    6.00
   4   9   1    3.30    6.70
   4   9   1    1.40    6.10
   4   9   1    9.10    6.00
  -4 -10  -1   10.90    9.40
  -4 -10  -1   -6.30    7.60
  -4 -10  -1   25.60    8.20
  -4 -10  -1    0.20    5.20
  -4 -10  -1  -18.00    7.30
  -4 -10  -1    6.80    8.20
   4  10   1    4.00    5.70
   4  10   1   13.30    6.20
   4  10   1    4.70    6.30
   4  10   1   -5.20    6.00
   4  10   1   -4.10    5.70
  -3  10  -1    3.10    6.50
  -3  10  -1   16.80    7.40
  -3  10  -1    8.50    6.10
  -3  10  -1   17.60    7.80
  -3  10  -1   12.90    6.90
  -3  10  -1   31.70    8.90
  -3  10  -1    5.90    7.90
   3 -10   1   24.40    8.00
   3 -10   1   24.70    9.10
   3 -10   1    9.10    8.30
   3 -10   1   13.70    8.70
   3 -10   1   16.80    7.50
   3 -10   1    2.30    9.80
  -3   9  -1    6.30    7.60
  -3   9  -1   16.90    8.70
  -3   9  -1   19.60    8.60
  -3   9  -1   14.70    7.20
  -3   9  -1   13.60    6.30
  -3   9  -1   26.20    8.70
  -3   9  -1   17.30    9.90
  -3   9  -1   15.20    6.70
   3  -9   1   22.30    9.80
   3  -9   1   23.20    8.80
   3  -9   1   11.70    8.40
   3  -9   1   15.10    7.80
   3  -9   1    9.60    6.90
   3  -9   1   17.60    6.80
   3  -9   1    4.00    8.40
  -3   8  -1    4.30    5.20
  -3   8  -1    2.30    6.50
  -3   8  -1   -1.90    6.20
  -3   8  -1   -5.00    6.60
  -3   8  -1   -7.30    4.60
  -3   8  -1    6.90    7.50
  -3   8  -1    5.80    5.40
  -3   8  -1   -1.30    5.20
   3  -8   1  -12.50    6.20
   3  -8   1   -3.60    5.80
   3  -8   1   -5.00    6.00
   3  -8   1    5.80    6.60
   3  -8   1   -5.10    6.80
   3  -8   1    6.30    7.70
   3  -8   1    4.70    6.20
  -3   7  -1   -7.10    5.00
  -3   7  -1    1.10    6.70
  -3   7  -1    1.60    4.60
  -3   7  -1    3.30    4.50
  -3   7  -1    2.40    6.00
  -3   7  -1   -2.50    5.80
  -3   7  -1    3.40    5.30
   3  -7   1   -4.30    5.50
   3  -7   1    7.90    6.90
   3  -7   1    2.20    6.10
   3  -7   1    4.30    6.20
   3  -7   1    3.30    5.10
   3  -7   1   -4.30    5.50
   3  -7   1    2.20    5.40
   3  -7   1    6.60    6.90
   3  -7   1   -1.00    4.50
  -3   6  -1   43.10    8.60
  -3   6  -1   61.89    9.30
  -3   6  -1   47.30    8.10
  -3   6  -1   60.29    8.60
  -3   6  -1   51.79    8.80
  -3   6  -1   53.09    9.00
  -3   6  -1   67.99    7.70
  -3   6  -1   50.59    8.90
   3  -6   1   56.49    9.10
   3  -6   1   61.29    8.30
   3  -6   1   70.49   10.30
   3  -6   1   55.89    9.00
   3  -6   1   58.59    9.10
   3  -6   1   59.59    9.20
   3  -6   1   69.39    9.70
   3  -6   1   68.49    9.80
   3  -6   1   59.89    8.40
  -3   5  -1  683.63   38.80
  -3   5  -1  672.43   40.30
  -3   5  -1  692.83   41.10
  -3   5  -1  646.84   39.80
  -3   5  -1  659.83   39.70
  -3   5  -1  689.43   40.30
  -3   5  -1  686.13   39.70
  -3   5  -1  680.33   41.10
   3  -5   1  706.53   40.50
   3  -5   1  635.94   39.40
   3  -5   1  716.53   41.70
   3  -5   1  698.33   40.10
   3  -5   1  619.14   41.00
   3  -5   1  683.13   39.80
   3  -5   1  670.23   39.70
   3  -5   1  613.14   39.20
   3  -5   1  653.73   40.30
  -3   4  -1   31.90    5.80
  -3   4  -1   39.90    6.80
  -3   4  -1   39.70    5.40
  -3   4  -1   41.90    6.60
  -3   4  -1   32.20    5.80
  -3   4  -1   39.30    5.90
  -3   4  -1   36.20    6.30
  -3   4  -1   42.90    6.20
   3  -4   1   33.20    6.20
   3  -4   1   24.20    5.50
   3  -4   1   28.00    6.60
   3  -4   1   43.50    6.30
   3  -4   1   39.80    5.70
   3  -4   1   29.30    5.80
   3  -4   1   57.29    7.30
   3  -4   1   49.20    6.70
   3  -4   1   33.80    5.70
  -3   3  -1  393.46   23.10
  -3   3  -1  392.26   24.10
  -3   3  -1  364.06   23.30
  -3   3  -1  389.56   23.70
  -3   3  -1  377.86   23.50
  -3   3  -1  443.36   24.50
  -3   3  -1  401.16   23.80
  -3   3  -1  386.16   23.50
   3  -3   1  393.36   23.80
   3  -3   1  400.56   24.40
   3  -3   1  384.36   23.40
   3  -3   1  366.86   23.60
   3  -3   1  372.76   23.30
   3  -3   1  412.76   23.90
   3  -3   1  373.46   23.20
   3  -3   1  380.26   24.20
   3  -3   1  404.06   23.70
  -3   2  -1  819.72   46.60
  -3   2  -1  816.02   45.10
  -3   2  -1  861.81   45.30
  -3   2  -1  739.63   47.70
  -3   2  -1  818.22   45.60
  -3   2  -1  854.91   46.20
  -3   2  -1  807.32   45.30
   3  -2   1  817.22   45.80
   3  -2   1  736.33   45.20
   3  -2   1  812.32   45.00
   3  -2   1  797.02   45.00
   3  -2   1  808.12   45.40
   3  -2   1  813.42   45.80
   3  -2   1  810.22   45.20
   3  -1   1 2413.26  128.09
   3  -1   1 2229.28  128.29
  -3   0  -1 1959.00  110.89
   3   0   1 2056.39  110.99
  -3  -1  -1 2471.75  135.79
   3   1   1 2460.15  135.89
  -3  -2  -1  851.71   47.60
  -3  -2  -1  862.41   47.80
  -3  -2  -1  900.91   47.90
  -3  -2  -1  891.11   47.90
  -3  -2  -1  885.01   47.80
  -3  -2  -1  825.42   47.90
  -3  -2  -1  860.51   48.00
   3   2   1  790.22   47.50
   3   2   1  823.32   47.80
   3   2   1  838.52   47.60
   3   2   1  805.52   47.40
   3   2   1  877.01   48.10
   3   2   1  916.61   48.10
  -3  -3  -1  433.16   24.90
  -3  -3  -1  401.96   24.50
  -3  -3  -1  403.36   24.90
  -3  -3  -1  432.66   24.80
  -3  -3  -1  404.16   24.70
  -3  -3  -1  427.96   24.50
  -3  -3  -1  399.96   23.90
  -3  -3  -1  436.76   25.20
  -3  -3  -1  409.66   24.80
   3   3   1  396.66   25.70
   3   3   1  447.96   25.50
   3   3   1  372.56   24.40
   3   3   1  458.65   24.90
   3   3   1  392.86   24.30
   3   3   1  377.76   23.90
   3   3   1  404.26   24.30
   3   3   1  386.46   24.60
  -3  -4  -1   39.00    6.40
  -3  -4  -1   36.60    6.10
  -3  -4  -1   31.10    5.30
  -3  -4  -1   49.10    6.90
  -3  -4  -1   28.10    5.30
  -3  -4  -1   37.70    6.20
  -3  -4  -1   36.60    6.20
  -3  -4  -1   38.60    6.20
   3   4   1   38.80    6.20
   3   4   1   40.10    5.70
   3   4   1   37.00    5.90
   3   4   1   47.00    7.10
   3   4   1   32.60    5.20
   3   4   1   41.10    6.00
   3   4   1   38.10    6.30
   3   4   1   43.80    7.10
   3   4   1   37.20    6.10
  -3  -5  -1  706.13   41.10
  -3  -5  -1  730.33   41.60
  -3  -5  -1  683.53   41.80
  -3  -5  -1  724.33   42.40
  -3  -5  -1  671.33   41.50
  -3  -5  -1  668.53   40.50
  -3  -5  -1  740.73   41.50
  -3  -5  -1  730.93   42.60
  -3  -5  -1  689.73   41.90
   3   5   1  712.23   41.80
   3   5   1  681.63   41.10
   3   5   1  669.73   40.60
   3   5   1  716.93   42.60
   3   5   1  740.53   43.40
   3   5   1  700.83   41.60
   3   5   1  688.93   41.50
   3   5   1  681.93   41.80
   3   5   1  677.33   40.90
  -3  -6  -1   52.29    8.20
  -3  -6  -1   61.99    9.30
  -3  -6  -1   56.39    9.30
  -3  -6  -1   54.99    8.30
  -3  -6  -1   66.09    9.90
  -3  -6  -1   70.89   10.10
  -3  -6  -1   58.39    9.40
  -3  -6  -1   65.69    9.80
   3   6   1   54.59    8.80
   3   6   1   50.09    8.70
   3   6   1   58.39   10.00
   3   6   1   58.99    8.90
   3   6   1   75.79   11.20
   3   6   1   66.39    8.50
   3   6   1   68.99    8.90
   3   6   1   63.09    8.70
   3   6   1   61.59    9.00
  -3  -7  -1    6.20    8.90
  -3  -7  -1    7.50    5.60
  -3  -7  -1   10.80    6.70
  -3  -7  -1   15.70    7.40
  -3  -7  -1    8.60    6.30
  -3  -7  -1   -6.70    5.00
  -3  -7  -1   13.30    7.30
  -3  -7  -1    2.00    6.30
   3   7   1   -2.90    5.00
   3   7   1   -0.50    5.00
   3   7   1    1.90    4.30
   3   7   1    3.30    5.30
   3   7   1    5.60    5.80
   3   7   1    0.20    5.30
   3   7   1   -8.50    4.50
   3   7   1   10.50    5.50
  -3  -8  -1  -11.40    7.00
  -3  -8  -1   -8.10    5.80
  -3  -8  -1    2.00    5.50
  -3  -8  -1   -2.30    6.80
  -3  -8  -1   -7.10    5.00
  -3  -8  -1   -7.30    6.40
  -3  -8  -1    0.30    7.00
   3   8   1    1.50    6.20
   3   8   1    2.10    7.00
   3   8   1   -3.70    4.60
   3   8   1   -0.80    4.90
   3   8   1   -2.60    6.00
  -3  -9  -1   21.50    7.90
  -3  -9  -1   16.90    8.70
  -3  -9  -1   19.10    9.30
  -3  -9  -1   -1.30    7.80
  -3  -9  -1   15.90    8.50
  -3  -9  -1   13.60    7.50
  -3  -9  -1   19.30    7.20
   3   9   1   19.90    8.20
   3   9   1   16.70    8.50
   3   9   1   23.00    8.10
   3   9   1   25.40    8.30
   3   9   1   13.80    5.90
   3   9   1    5.20    5.70
   3   9   1   23.10    8.70
   3   9   1   11.10    6.60
  -3 -10  -1   14.60    8.10
  -3 -10  -1   -1.30    8.80
  -3 -10  -1   27.10    7.50
  -3 -10  -1   29.80   10.30
  -3 -10  -1   21.80    6.90
  -3 -10  -1   14.90    9.30
   3  10   1   18.40    8.70
   3  10   1   10.80    7.40
   3  10   1    8.90    5.80
   3  10   1    9.90    6.40
   3  10   1   20.00   13.90
   3  10   1   17.70    7.30
   3  10   1   -4.60    6.00
  -2  10  -1    2.90    7.90
  -2  10  -1   11.60    7.40
  -2  10  -1   -3.70    8.00
  -2  10  -1    3.00    5.80
  -2  10  -1    6.50    5.60
  -2  10  -1    5.40    6.20
  -2  10  -1   13.60    8.50
  -2  10  -1    5.40    6.50
   2 -10   1   12.60    9.20
   2 -10   1    4.10    7.70
   2 -10   1   11.60    7.20
   2 -10   1    8.10    8.20
   2 -10   1    1.50    8.90
   2 -10   1    4.00    4.80
   2 -10   1   25.50   13.90
  -2   9  -1   -5.50    4.50
  -2   9  -1   13.80    7.80
  -2   9  -1   -6.40    4.70
  -2   9  -1   -4.20    4.70
  -2   9  -1    0.10    5.40
  -2   9  -1    7.10    7.40
  -2   9  -1   -7.30    6.40
  -2   9  -1   -5.40    6.50
   2  -9   1   -1.00    6.10
   2  -9   1   -2.90    6.40
   2  -9   1   -8.60    5.90
   2  -9   1   -3.90    7.30
   2  -9   1   10.90    8.60
   2  -9   1    4.90    6.50
   2  -9   1   -9.10    6.80
   2  -9   1    5.40    7.40
  -2   8  -1   -0.80    5.00
  -2   8  -1    3.80    5.40
  -2   8  -1    1.50   10.00
  -2   8  -1   11.10    8.00
  -2   8  -1    3.00    6.30
  -2   8  -1    4.70    5.30
  -2   8  -1    3.40    5.90
   2  -8   1   -3.50    6.30
   2  -8   1   -1.00    6.50
   2  -8   1   -3.10    5.80
   2  -8   1   -7.60    7.00
   2  -8   1   -6.10    6.10
   2  -8   1    5.70    7.30
   2  -8   1    3.90    7.70
  -2   7  -1 1240.48   75.19
  -2   7  -1 1271.17   75.39
  -2   7  -1 1354.26   75.19
  -2   7  -1 1290.17   76.99
  -2   7  -1 1271.67   75.99
  -2   7  -1 1364.26   77.59
  -2   7  -1 1364.66   80.39
  -2   7  -1 1224.48   75.39
   2  -7   1 1336.07   75.99
   2  -7   1 1299.57   75.09
   2  -7   1 1324.17   80.09
   2  -7   1 1325.77   76.29
   2  -7   1 1405.06   76.89
  -2   6  -1   26.10    6.10
  -2   6  -1   20.20    5.80
  -2   6  -1   18.80    6.40
  -2   6  -1   24.30    6.40
  -2   6  -1   22.10    6.20
  -2   6  -1   22.10    6.40
  -2   6  -1   29.40    6.40
   2  -6   1   19.80    6.00
   2  -6   1   12.70    5.80
   2  -6   1   24.90    6.80
   2  -6   1   18.00    5.70
   2  -6   1   25.50    6.90
   2  -6   1   16.30    6.10
   2  -6   1   26.50    7.00
   2  -6   1   24.30    6.40
  -2   5  -1  109.59   10.20
  -2   5  -1  114.39   12.10
  -2   5  -1  127.49   11.60
  -2   5  -1  124.19   11.50
  -2   5  -1  103.19   11.00
  -2   5  -1  120.29   11.10
  -2   5  -1   97.29   10.00
   2  -5   1   83.69   10.80
   2  -5   1  117.79   10.60
   2  -5   1  111.69   10.80
   2  -5   1   94.89   10.90
   2  -5   1   80.39   10.30
   2  -5   1  111.89   10.60
   2  -5   1  123.69   11.00
   2  -5   1  115.09   11.30
   2  -5   1   96.79    9.70
  -2   4  -1  284.37   19.20
  -2   4  -1  280.97   19.20
  -2   4  -1  262.37   18.40
  -2   4  -1  272.97   18.30
  -2   4  -1  282.17   17.50
  -2   4  -1  298.47   18.90
  -2   4  -1  285.57   18.30
  -2   4  -1  288.77   18.70
   2  -4   1  331.77   19.30
   2  -4   1  289.77   18.50
   2  -4   1  260.77   18.20
   2  -4   1  266.67   17.80
   2  -4   1  258.67   18.70
   2  -4   1  292.27   18.70
   2  -4   1  251.37   19.10
   2  -4   1  282.07   19.60
   2  -4   1  306.07   18.60
  -2   3  -1  491.65   28.90
  -2   3  -1  476.75   29.50
  -2   3  -1  480.95   30.20
  -2   3  -1  489.75   28.80
  -2   3  -1  516.95   29.30
  -2   3  -1  503.45   29.00
  -2   3  -1  516.55   29.80
   2  -3   1  450.15   28.40
   2  -3   1  501.35   29.10
   2  -3   1  487.35   29.20
   2  -3   1  511.05   29.90
   2  -3   1  514.25   29.10
   2  -3   1  494.15   28.90
   2  -3   1  510.25   29.40
   2  -3   1  525.65   30.00
   2  -3   1  488.05   28.80
  -2   2  -1  108.49    7.40
  -2   2  -1   94.29    7.30
  -2   2  -1  100.99    7.40
  -2   2  -1  105.59    7.60
  -2   2  -1  101.39    7.00
  -2   2  -1   89.79    7.20
  -2   2  -1  102.49    7.70
  -2   2  -1  108.09    7.50
   2  -2   1   95.39    7.50
   2  -2   1  104.29    7.50
   2  -2   1   94.09    7.40
   2  -2   1  106.99    8.70
   2  -2   1  103.29    7.60
   2  -2   1  102.39    7.30
   2  -2   1   89.09    7.40
   2  -2   1   99.39    7.40
  -2   1  -1  808.92   44.30
  -2   1  -1  809.22   44.40
   2  -1   1  799.82   44.40
  -2   0  -1    0.50    1.40
  -2   0  -1    0.10    1.00
  -2   0  -1   -1.10    1.00
  -2   0  -1    0.00    0.90
  -2   0  -1   -0.40    1.30
  -2   0  -1   -0.60    0.90
  -2   0  -1    0.50    1.10
  -2   0  -1    1.20    1.30
  -2   0  -1   -0.10    1.10
   2   0   1   -1.80    1.10
   2   0   1    0.00    1.00
   2   0   1    0.80    1.20
   2   0   1   -0.70    1.30
   2   0   1   -1.10    1.40
   2   0   1    1.30    1.10
   2   0   1   -0.30    0.90
   2   0   1   -0.90    1.30
   2   0   1    0.80    1.00
   2   1   1  838.52   46.30
  -2  -2  -1  102.49    7.70
  -2  -2  -1   91.89    7.50
  -2  -2  -1  120.19    8.10
  -2  -2  -1  103.89    7.70
  -2  -2  -1  116.39    8.10
  -2  -2  -1  110.69    8.00
  -2  -2  -1  111.79    7.30
  -2  -2  -1  105.99    7.50
  -2  -2  -1  106.39    7.80
   2   2   1  101.09    7.40
   2   2   1  106.39    7.70
   2   2   1  104.79    8.00
   2   2   1  114.49    8.20
   2   2   1   95.79    7.50
   2   2   1  109.89    7.30
   2   2   1  118.69    7.80
  -2  -3  -1  547.05   30.60
  -2  -3  -1  530.05   30.90
  -2  -3  -1  508.65   30.60
  -2  -3  -1  512.35   31.00
  -2  -3  -1  521.35   31.20
  -2  -3  -1  484.85   29.80
  -2  -3  -1  531.65   30.40
  -2  -3  -1  550.14   30.30
   2   3   1  506.65   30.50
   2   3   1  513.85   30.40
   2   3   1  543.75   30.20
   2   3   1  526.25   30.30
   2   3   1  527.75   30.70
   2   3   1  525.85   31.10
   2   3   1  550.24   31.20
   2   3   1  529.15   31.30
   2   3   1  493.05   30.40
  -2  -4  -1  310.47   19.00
  -2  -4  -1  271.47   18.70
  -2  -4  -1  285.27   19.50
  -2  -4  -1  293.07   19.40
  -2  -4  -1  279.37   19.80
  -2  -4  -1  305.17   20.00
  -2  -4  -1  304.37   19.70
  -2  -4  -1  297.07   19.10
   2   4   1  287.67   19.40
   2   4   1  300.57   19.30
   2   4   1  295.37   18.80
   2   4   1  284.07   20.10
   2   4   1  293.67   18.90
   2   4   1  298.77   19.40
   2   4   1  339.87   19.90
   2   4   1  303.17   19.20
   2   4   1  307.47   20.30
  -2  -5  -1  108.09   12.00
  -2  -5  -1  125.49   11.90
  -2  -5  -1  116.59   11.40
  -2  -5  -1  111.69   10.30
  -2  -5  -1  114.19   10.00
  -2  -5  -1  102.49   11.80
  -2  -5  -1  122.09   12.10
   2   5   1  138.49   13.80
   2   5   1   98.99    9.50
   2   5   1  108.39   11.20
   2   5   1   89.79   10.30
   2   5   1  114.89   12.30
   2   5   1  111.29   10.60
   2   5   1  112.89   11.40
   2   5   1  108.59   10.40
   2   5   1  111.99   10.30
  -2  -6  -1   15.20    5.60
  -2  -6  -1   16.30    6.10
  -2  -6  -1   34.10    7.30
  -2  -6  -1   33.00    6.70
  -2  -6  -1   21.80    6.90
  -2  -6  -1   25.90    7.00
  -2  -6  -1   20.30    6.20
   2   6   1   21.50    6.00
   2   6   1   30.50    7.10
   2   6   1   27.80    6.50
   2   6   1   24.30    5.50
   2   6   1   27.30    7.10
   2   6   1   22.90    5.90
   2   6   1   22.80    6.50
   2   6   1   30.40    6.40
   2   6   1   25.30    6.30
  -2  -7  -1 1401.26   74.99
  -2  -7  -1 1371.96   76.69
  -2  -7  -1 1264.77   76.69
  -2  -7  -1 1244.88   74.39
  -2  -7  -1 1278.37   76.99
  -2  -7  -1 1330.47   75.99
   2   7   1 1291.37   77.19
   2   7   1 1357.96   77.59
   2   7   1 1241.98   75.69
   2   7   1 1325.27   74.69
   2   7   1 1274.17   75.49
   2   7   1 1365.06   75.99
   2   7   1 1341.47   75.29
   2   7   1 1273.17   75.39
   2   7   1 1243.78   74.59
  -2  -8  -1   -8.30    7.50
  -2  -8  -1   -2.90    5.60
  -2  -8  -1   -6.00    5.80
  -2  -8  -1    6.00    8.50
  -2  -8  -1    3.20    7.00
  -2  -8  -1  -10.40    6.80
  -2  -8  -1   10.20    6.80
   2   8   1    4.10    6.70
   2   8   1    2.80    5.50
   2   8   1    2.10    6.30
   2   8   1   -0.40    5.40
   2   8   1   10.20    5.90
  -2  -9  -1   -2.40    5.30
  -2  -9  -1   -8.00    4.50
  -2  -9  -1   -0.60    6.90
  -2  -9  -1    2.60    5.60
  -2  -9  -1    2.60    7.70
  -2  -9  -1   11.20    8.50
  -2  -9  -1    9.40    9.10
  -2  -9  -1   -2.10    6.10
   2   9   1   -8.90    5.50
   2   9   1   -0.90    4.50
   2   9   1   -0.60    4.50
   2   9   1    0.70    4.70
   2   9   1   -3.40    6.10
   2   9   1   -2.90    5.40
   2   9   1   -6.80    4.90
   2   9   1   -6.30    5.30
  -2 -10  -1    0.70    8.60
  -2 -10  -1    7.60    8.00
  -2 -10  -1    6.40    6.10
  -2 -10  -1   15.80    7.30
  -2 -10  -1    3.10    9.00
  -2 -10  -1   11.10   13.90
   2  10   1    2.10    4.90
   2  10   1   -6.10    5.90
   2  10   1    1.80    5.40
   2  10   1    6.40    7.50
   2  10   1    3.60    5.70
   2  10   1   14.30    7.70
   2  10   1  -13.60    6.70
  -1  10  -1  112.59   16.20
  -1  10  -1  140.29   20.40
  -1  10  -1  105.59   16.10
  -1  10  -1  133.79   16.60
  -1  10  -1   95.29   14.70
  -1  10  -1  172.48   18.10
  -1  10  -1  139.19   16.40
  -1  10  -1  119.09   14.00
   1 -10   1  146.59   17.30
   1 -10   1  126.39   17.40
   1 -10   1  107.39   15.60
   1 -10   1   82.29   14.10
   1 -10   1  125.29   18.10
   1 -10   1  100.39   16.70
   1 -10   1  147.69   18.70
  -1   9  -1   32.50    9.30
  -1   9  -1   29.30    8.50
  -1   9  -1   17.10    6.80
  -1   9  -1   34.80    9.60
  -1   9  -1   22.60    8.40
  -1   9  -1   14.30    7.30
  -1   9  -1   21.40    6.60
  -1   9  -1   34.40    9.00
   1  -9   1   23.10    7.50
   1  -9   1   11.30    8.70
   1  -9   1   19.60    8.30
   1  -9   1   22.20    9.10
   1  -9   1   23.50    8.50
   1  -9   1   26.00    7.80
   1  -9   1   21.00    7.80
   1  -9   1   21.20    8.90
  -1   8  -1   20.70    6.90
  -1   8  -1    5.90    6.60
  -1   8  -1   34.40    9.60
  -1   8  -1   31.40    7.30
  -1   8  -1   24.10    8.40
  -1   8  -1   16.40    8.80
  -1   8  -1   20.40    7.70
   1  -8   1   34.50    9.00
   1  -8   1   15.20    7.90
   1  -8   1   32.40    9.40
   1  -8   1   10.50    8.50
   1  -8   1   13.10    8.90
   1  -8   1   16.20    7.50
  -1   7  -1   18.10    6.90
  -1   7  -1   10.80    6.10
  -1   7  -1   19.80    7.40
  -1   7  -1   27.00    7.50
  -1   7  -1    8.00    5.40
  -1   7  -1   17.80    6.20
  -1   7  -1   10.80    6.80
   1  -7   1   19.50    7.40
   1  -7   1   13.20    7.60
   1  -7   1   20.70    6.70
   1  -7   1   19.80    7.50
   1  -7   1   22.80    7.70
   1  -7   1   16.90    7.60
   1  -7   1   23.10    6.40
   1  -7   1   31.00    8.10
  -1   6  -1   27.30    6.60
  -1   6  -1    9.00    5.00
  -1   6  -1   17.90    5.60
  -1   6  -1   25.60    6.30
  -1   6  -1   16.50    5.30
  -1   6  -1   16.50    5.00
  -1   6  -1   17.40    6.00
  -1   6  -1   24.00    6.70
   1  -6   1   10.70    5.70
   1  -6   1   18.60    6.30
   1  -6   1   10.50    5.90
   1  -6   1   25.40    6.70
   1  -6   1   19.50    6.10
   1  -6   1   15.20    5.30
   1  -6   1   21.10    6.00
   1  -6   1   16.40    5.40
  -1   5  -1   66.49    8.10
  -1   5  -1   68.29    8.70
  -1   5  -1   59.29    8.00
  -1   5  -1   71.29    8.70
  -1   5  -1   57.59    8.20
  -1   5  -1   62.99    8.70
  -1   5  -1   55.69    7.10
  -1   5  -1   70.49    9.20
   1  -5   1   59.89    8.80
   1  -5   1   72.59    8.50
   1  -5   1   61.49    7.90
   1  -5   1   71.69    9.10
   1  -5   1   59.89    8.10
   1  -5   1   76.19    9.10
   1  -5   1   78.89    9.00
   1  -5   1   60.39    8.80
  -1   4  -1  136.79   10.70
  -1   4  -1  127.09   10.60
  -1   4  -1  123.19   10.70
  -1   4  -1  116.29   11.00
  -1   4  -1  134.59   11.20
  -1   4  -1  131.09   10.70
  -1   4  -1  118.89   10.20
   1  -4   1  141.09   11.00
   1  -4   1  121.19   10.30
   1  -4   1  123.29   11.30
   1  -4   1  136.19   10.90
   1  -4   1  124.29   11.10
   1  -4   1  130.09   10.80
   1  -4   1  127.09   10.60
   1  -4   1  120.09   10.70
  -1   3  -1   35.60    4.90
  -1   3  -1   25.80    4.40
  -1   3  -1   26.90    4.60
  -1   3  -1   29.10    4.60
  -1   3  -1   30.90    4.40
  -1   3  -1   32.10    5.60
  -1   3  -1   28.60    4.90
   1  -3   1   32.10    4.80
   1  -3   1   27.90    4.70
   1  -3   1   35.50    5.40
   1  -3   1   26.90    4.40
   1  -3   1   22.30    4.50
   1  -3   1   19.30    3.90
   1  -3   1   36.10    5.00
   1  -3   1   28.10    4.70
  -1   2  -1  611.24   32.90
  -1   2  -1  604.24   33.10
  -1   2  -1  593.54   33.00
  -1   2  -1  574.54   33.30
  -1   2  -1  579.84   32.70
  -1   2  -1  595.74   32.80
  -1   2  -1  547.95   32.30
  -1   2  -1  598.14   33.40
   1  -2   1  574.24   33.40
   1  -2   1  618.54   33.00
   1  -2   1  609.84   33.10
   1  -2   1  562.94   32.70
   1  -2   1  603.14   32.90
   1  -2   1  574.04   33.40
   1  -2   1  574.14   32.40
   1  -2   1  570.24   33.00
   1  -2   1  571.54   32.80
  -1   1  -1  126.99    7.50
  -1   1  -1  112.39    7.00
  -1   1  -1  116.99    7.30
  -1   1  -1  110.99    7.40
  -1   1  -1  114.49    7.10
  -1   1  -1  118.39    7.30
  -1   1  -1  115.69    7.30
  -1   1  -1  113.19    7.20
  -1   1  -1  112.69    7.30
   1  -1   1  118.39    7.30
   1  -1   1  130.49    7.40
   1  -1   1  107.69    7.00
   1  -1   1  115.99    7.10
   1  -1   1  115.39    7.50
   1  -1   1  120.19    7.40
   1  -1   1  120.39    7.50
   1  -1   1  117.89    7.20
   1  -1   1  113.09    7.30
  -1   0  -1 3716.43  191.98
   1   0   1 3402.76  191.88
  -1  -1  -1  120.29    7.40
  -1  -1  -1  117.19    7.50
  -1  -1  -1  115.59    7.20
  -1  -1  -1  118.89    7.40
  -1  -1  -1  114.99    7.30
  -1  -1  -1  117.79    7.10
  -1  -1  -1  120.09    7.30
  -1  -1  -1  114.19    7.30
  -1  -1  -1  126.09    7.60
   1   1   1  115.49    7.20
   1   1   1  118.29    7.10
   1   1   1  111.29    7.30
   1   1   1  122.99    7.60
   1   1   1  118.49    7.40
   1   1   1  124.49    7.50
   1   1   1  104.69    7.30
   1   1   1  124.49    7.60
  -1  -2  -1  609.64   33.90
  -1  -2  -1  583.64   34.30
  -1  -2  -1  601.94   34.30
  -1  -2  -1  601.74   34.50
  -1  -2  -1  608.24   34.20
  -1  -2  -1  602.94   34.60
  -1  -2  -1  613.04   34.00
  -1  -2  -1  640.64   34.20
   1   2   1  593.34   34.00
   1   2   1  622.84   34.00
   1   2   1  627.34   34.30
   1   2   1  595.04   34.60
   1   2   1  652.13   34.80
   1   2   1  588.44   34.10
   1   2   1  612.14   34.30
   1   2   1  585.94   34.10
   1   2   1  635.04   34.50
  -1  -3  -1   27.10    4.90
  -1  -3  -1   30.00    4.70
  -1  -3  -1   26.50    4.00
  -1  -3  -1   24.30    3.90
  -1  -3  -1   29.50    4.30
  -1  -3  -1   22.50    3.90
  -1  -3  -1   28.30    4.90
  -1  -3  -1   22.60    4.20
  -1  -3  -1   34.70    5.20
   1   3   1   28.80    4.80
   1   3   1   25.90    4.80
   1   3   1   27.00    4.50
   1   3   1   27.30    6.50
   1   3   1   20.40    4.10
   1   3   1   26.10    4.00
   1   3   1   26.20    4.70
   1   3   1   24.80    4.10
   1   3   1   25.50    4.30
  -1  -4  -1  120.89   10.70
  -1  -4  -1  111.79   10.20
  -1  -4  -1  138.09   11.00
  -1  -4  -1  137.79   10.30
  -1  -4  -1  124.09   11.00
  -1  -4  -1  127.69   11.00
  -1  -4  -1  142.39   10.20
  -1  -4  -1  115.69   11.00
   1   4   1  116.99   10.40
   1   4   1  135.59   11.40
   1   4   1  117.99   10.00
   1   4   1  121.79   11.20
   1   4   1  118.79   10.60
   1   4   1  131.19   10.70
   1   4   1  120.49    9.70
   1   4   1  125.49   10.40
   1   4   1  128.89   10.20
  -1  -5  -1   65.39    8.50
  -1  -5  -1   60.59    9.10
  -1  -5  -1   64.99    7.80
  -1  -5  -1   72.59    8.90
  -1  -5  -1   53.99    8.60
  -1  -5  -1   55.29    7.30
  -1  -5  -1   73.19    9.10
  -1  -5  -1   72.69    8.60
   1   5   1   82.69    9.80
   1   5   1   67.79    8.70
   1   5   1   61.99    9.30
   1   5   1   55.69    7.70
   1   5   1   72.19    9.00
   1   5   1   71.59    8.40
   1   5   1   62.89    8.40
   1   5   1   57.49    7.90
   1   5   1   68.99    7.90
  -1  -6  -1   24.30    6.40
  -1  -6  -1   13.30    6.10
  -1  -6  -1   31.30    7.20
  -1  -6  -1    9.30    4.80
  -1  -6  -1   13.00    6.00
  -1  -6  -1   14.20    5.10
  -1  -6  -1   25.10    5.80
  -1  -6  -1   15.60    6.50
   1   6   1   12.30    5.20
   1   6   1   15.70    6.10
   1   6   1   17.70    6.10
   1   6   1   18.70    5.40
   1   6   1   14.40    4.50
   1   6   1   21.00    5.80
   1   6   1   10.50    5.50
   1   6   1   20.10    5.50
   1   6   1   14.20    5.80
  -1  -7  -1   20.10    6.30
  -1  -7  -1   23.50    7.90
  -1  -7  -1   12.90    7.70
  -1  -7  -1   16.70    7.70
  -1  -7  -1   26.90    9.00
  -1  -7  -1   20.30    7.30
  -1  -7  -1   14.70    6.40
  -1  -7  -1   20.60    6.80
   1   7   1   18.10    7.30
   1   7   1   14.20    6.80
   1   7   1   13.60    6.30
   1   7   1   15.50    5.90
   1   7   1   13.80    6.00
   1   7   1   18.40    7.00
   1   7   1   13.90    6.20
   1   7   1   18.40    6.40
   1   7   1   24.40    7.70
  -1  -8  -1   14.30    8.80
  -1  -8  -1   19.20    9.10
  -1  -8  -1   29.30    9.00
  -1  -8  -1   18.00    9.90
  -1  -8  -1   19.50    7.20
  -1  -8  -1   24.40    8.50
  -1  -8  -1   26.30    7.70
   1   8   1   19.80    8.30
   1   8   1   16.30    8.40
   1   8   1   19.20    6.70
   1   8   1   24.70    8.40
   1   8   1   21.80    6.90
   1   8   1   12.60    6.70
  -1  -9  -1   25.30    9.80
  -1  -9  -1   25.90    8.70
  -1  -9  -1   15.80    7.80
  -1  -9  -1   17.40    8.10
  -1  -9  -1   15.50    8.60
  -1  -9  -1   18.30    7.50
  -1  -9  -1   18.60    9.10
   1   9   1   11.50    7.70
   1   9   1   26.10    6.80
   1   9   1   26.40    7.70
   1   9   1   42.20    9.70
   1   9   1   18.70    7.20
   1   9   1   10.70    7.40
   1   9   1   38.60    9.00
   1   9   1   21.70    7.60
  -1 -10  -1   89.79   13.70
  -1 -10  -1  108.99   16.20
  -1 -10  -1  120.39   17.30
  -1 -10  -1  128.69   17.30
  -1 -10  -1  106.09   13.70
  -1 -10  -1   98.69   14.40
  -1 -10  -1   91.59   18.50
  -1 -10  -1   92.69   15.60
   1  10   1  138.99   19.20
   1  10   1  145.79   17.30
   1  10   1  173.28   18.80
   1  10   1   97.19   15.30
   1  10   1  115.59   16.70
   1  10   1   67.59   12.70
   1  10   1  117.99   17.10
   1  10   1  115.29   13.60
   0  10  -1   80.59   13.80
   0  10  -1   88.79   13.50
   0  10  -1   70.79   11.80
   0  10  -1   86.29   13.80
   0  10  -1  108.19   14.90
   0  10  -1   92.69   14.90
   0  10  -1   87.19   14.00
   0  10  -1   84.89   13.70
   0 -10   1  119.49   15.20
   0 -10   1  107.09   15.20
   0 -10   1   89.59   16.30
   0 -10   1   85.79   13.30
   0 -10   1   87.39   14.10
   0 -10   1   71.99   21.30
   0 -10   1   67.39   15.90
   0 -10   1  114.49   16.30
   0   9  -1   58.69   10.30
   0   9  -1   74.79   12.00
   0   9  -1   74.29   12.00
   0   9  -1   71.79   12.30
   0   9  -1   56.69    9.50
   0   9  -1   82.89   13.20
   0   9  -1   87.29   13.30
   0  -9   1   83.29   12.70
   0  -9   1   63.89   11.90
   0  -9   1   83.79   13.60
   0  -9   1   43.50    9.50
   0  -9   1   65.79   12.40
   0  -9   1   68.39   11.80
   0  -9   1   66.09   12.20
   0  -9   1   97.49   15.10
   0   8  -1  531.75   36.50
   0   8  -1  571.34   38.40
   0   8  -1  553.14   35.30
   0   8  -1  527.45   36.80
   0   8  -1  585.94   41.90
   0   8  -1  494.05   36.30
   0   8  -1  587.34   36.80
   0  -8   1  586.64   36.40
   0  -8   1  560.24   38.40
   0  -8   1  569.74   38.50
   0  -8   1  576.64   36.90
   0  -8   1  540.75   36.90
   0  -8   1  603.24   36.30
   0   7  -1  196.98   16.90
   0   7  -1  205.98   17.60
   0   7  -1  181.28   15.60
   0   7  -1  203.98   17.10
   0   7  -1  221.08   18.60
   0   7  -1  203.18   17.50
   0   7  -1  208.58   18.40
   0  -7   1  215.58   17.50
   0  -7   1  202.28   18.40
   0  -7   1  210.28   17.90
   0  -7   1  218.48   18.00
   0  -7   1  215.28   18.50
   0  -7   1  207.28   17.40
   0  -7   1  183.48   16.40
   0  -7   1  189.78   17.70
   0   6  -1    1.40    3.90
   0   6  -1   10.50    5.30
   0   6  -1    4.40    3.90
   0   6  -1   10.80    5.20
   0   6  -1   -7.20    3.50
   0   6  -1    8.30    4.70
   0   6  -1    6.00    5.00
   0   6  -1    4.40    4.80
   0  -6   1    2.80    4.80
   0  -6   1    6.50    5.50
   0  -6   1    1.30    5.10
   0  -6   1   11.90    5.00
   0  -6   1   11.70    6.20
   0  -6   1    5.60    5.20
   0  -6   1    3.70    4.50
   0  -6   1    5.20    4.50
   0   5  -1   90.99    9.40
   0   5  -1   83.89   10.30
   0   5  -1   80.89    9.40
   0   5  -1   87.49    9.70
   0   5  -1   68.89    9.70
   0   5  -1   73.69    8.30
   0   5  -1   83.59    9.20
   0   5  -1   79.09    9.50
   0  -5   1   67.09    9.40
   0  -5   1   74.99    9.30
   0  -5   1  101.39   10.30
   0  -5   1   93.69   10.20
   0  -5   1   66.59    9.50
   0  -5   1   79.69    8.70
   0  -5   1   76.39    9.30
   0  -5   1   84.99    9.40
   0   4  -1  448.96   29.10
   0   4  -1  433.06   28.00
   0   4  -1  490.25   28.60
   0   4  -1  462.85   28.50
   0   4  -1  474.85   28.40
   0   4  -1  481.25   27.70
   0   4  -1  426.66   29.00
   0   4  -1  495.35   28.40
   0  -4   1  472.95   28.10
   0  -4   1  428.66   28.30
   0  -4   1  473.05   32.70
   0  -4   1  463.05   29.20
   0  -4   1  479.95   28.40
   0  -4   1  501.65   28.80
   0  -4   1  494.95   28.60
   0  -4   1  500.95   28.40
   0   3  -1 1022.50   56.79
   0   3  -1  968.70   57.39
   0   3  -1 1024.80   57.49
   0   3  -1 1018.10   56.29
   0   3  -1  957.70   56.49
   0   3  -1 1006.60   56.69
   0   3  -1 1054.99   57.09
   0  -3   1 1012.50   57.49
   0  -3   1  983.40   56.89
   0  -3   1  984.40   57.49
   0  -3   1  934.11   56.49
   0  -3   1 1115.49   57.89
   0  -3   1 1048.90   56.79
   0  -3   1 1115.69   57.09
   0  -3   1 1072.19   57.09
   0   2  -1  444.26   25.50
   0   2  -1  412.26   25.30
   0   2  -1  454.55   25.50
   0   2  -1  449.95   25.10
   0   2  -1  443.06   26.00
   0   2  -1  438.16   25.50
   0   2  -1  466.65   25.70
   0   2  -1  454.05   26.00
   0  -2   1  455.65   25.60
   0  -2   1  425.56   25.40
   0  -2   1  457.65   26.00
   0  -2   1  461.65   25.50
   0  -2   1  463.05   25.50
   0  -2   1  426.76   25.30
   0  -2   1  457.85   26.00
   0  -2   1  469.95   25.70
   0   1  -1 2341.87  128.09
   0  -1   1 2368.36  128.19
   0  -1  -1 2369.46  130.19
   0   1   1 2410.96  130.19
   0  -2  -1  456.45   25.90
   0  -2  -1  430.76   25.30
   0  -2  -1  457.95   24.90
   0  -2  -1  455.75   25.50
   0  -2  -1  433.86   25.20
   0  -2  -1  430.26   25.00
   0  -2  -1  453.35   25.80
   0  -2  -1  445.86   25.30
   0   2   1  436.96   25.40
   0   2   1  442.36   25.40
   0   2   1  469.45   25.90
   0   2   1  408.96   25.20
   0   2   1  417.96   25.20
   0   2   1  466.15   25.80
   0   2   1  456.35   25.20
   0   2   1  442.96   25.00
   0  -3  -1  968.50   56.99
   0  -3  -1  983.70   57.29
   0  -3  -1 1028.30   56.89
   0  -3  -1 1090.29   57.59
   0  -3  -1  995.70   57.89
   0  -3  -1 1122.39   57.89
   0  -3  -1 1059.49   57.29
   0  -3  -1 1070.09   58.59
   0   3   1 1040.10   57.59
   0   3   1 1004.70   57.09
   0   3   1 1022.50   57.49
   0   3   1 1061.99   57.19
   0   3   1  976.30   56.99
   0   3   1 1162.28   59.99
   0   3   1  933.51   57.89
   0   3   1  992.50   57.29
   0   3   1 1039.90   57.19
   0  -4  -1  437.36   27.90
   0  -4  -1  481.05   27.90
   0  -4  -1  490.45   28.50
   0  -4  -1  465.65   29.40
   0  -4  -1  494.95   28.80
   0  -4  -1  455.55   29.20
   0  -4  -1  440.46   28.30
   0  -4  -1  502.15   33.50
   0   4   1  470.45   28.40
   0   4   1  466.25   28.70
   0   4   1  489.85   28.10
   0   4   1  462.45   28.20
   0   4   1  466.35   29.40
   0   4   1  518.65   31.70
   0   4   1  463.05   28.30
   0   4   1  466.45   28.70
   0   4   1  481.05   28.10
   0  -5  -1   73.69    9.40
   0  -5  -1   71.89    8.70
   0  -5  -1   70.29    8.20
   0  -5  -1   73.29    8.30
   0  -5  -1   67.99    8.50
   0  -5  -1   69.59    9.10
   0  -5  -1   83.59    9.90
   0  -5  -1   71.59    9.80
   0   5   1   77.19    8.40
   0   5   1   73.69    9.10
   0   5   1   72.89    8.90
   0   5   1   85.39    9.10
   0   5   1   69.09    8.00
   0   5   1   69.49    9.70
   0   5   1   71.39    8.40
   0   5   1   82.69    9.10
   0   5   1   54.59    8.90
   0  -6  -1    4.80    5.10
   0  -6  -1    9.30    6.10
   0  -6  -1    3.80    5.30
   0  -6  -1    6.50    4.70
   0  -6  -1    7.80    5.40
   0  -6  -1    7.50    5.00
   0  -6  -1    1.70    4.50
   0  -6  -1    1.20    4.20
   0   6   1    7.00    4.40
   0   6   1   -3.60    4.00
   0   6   1    3.30    4.50
   0   6   1    5.10    4.50
   0   6   1    6.00    4.30
   0   6   1    3.30    4.70
   0   6   1   -1.10    4.70
   0   6   1    5.60    4.10
   0   6   1    9.70    5.80
   0  -7  -1  186.48   16.60
   0  -7  -1  188.48   17.70
   0  -7  -1  209.48   18.30
   0  -7  -1  186.38   16.20
   0  -7  -1  190.78   17.40
   0  -7  -1  214.88   17.90
   0  -7  -1  182.98   16.50
   0  -7  -1  220.88   19.90
   0   7   1  210.28   17.10
   0   7   1  186.18   16.20
   0   7   1  202.18   25.40
   0   7   1  214.18   18.30
   0   7   1  201.68   16.40
   0   7   1  189.88   15.70
   0   7   1  162.68   16.80
   0   7   1  204.88   18.20
   0   7   1  215.28   17.20
   0  -8  -1  542.35   36.30
   0  -8  -1  579.64   36.20
   0  -8  -1  524.65   37.20
   0  -8  -1  601.04   37.60
   0  -8  -1  518.75   37.10
   0  -8  -1  562.94   35.40
   0   8   1  536.05   35.90
   0   8   1  550.54   37.60
   0   8   1  518.15   35.10
   0   8   1  531.75   37.40
   0   8   1  542.15   37.20
   0   8   1  508.45   35.80
   0  -9  -1   59.19   11.80
   0  -9  -1   77.09   11.80
   0  -9  -1   83.09   14.20
   0  -9  -1   69.89   11.90
   0  -9  -1   56.69   11.80
   0  -9  -1   63.19   12.30
   0  -9  -1   82.99   12.00
   0   9   1   66.59   10.30
   0   9   1   86.39   13.30
   0   9   1   59.69   10.50
   0   9   1   79.99   12.70
   0   9   1   73.19   11.30
   0   9   1   67.09   12.10
   0   9   1   81.69   12.30
   0   9   1   99.49   14.50
   0 -10  -1   88.39   12.90
   0 -10  -1   66.39   13.00
   0 -10  -1   79.39   14.30
   0 -10  -1   78.69   14.10
   0 -10  -1   83.29   14.60
   0 -10  -1   77.49   13.80
   0 -10  -1   85.09   13.10
   0  10   1  104.69   14.80
   0  10   1   68.09   10.40
   0  10   1   94.69   14.10
   0  10   1   62.39   12.40
   0  10   1   87.89   14.40
   0  10   1   96.19   15.30
   0  10   1   83.89   13.10
   1  10  -1    1.90    5.00
   1  10  -1    3.50    5.40
   1  10  -1   13.70    7.50
   1  10  -1    9.60    8.10
   1  10  -1   10.60    8.00
   1  10  -1    9.60    7.10
   1  10  -1   10.40    7.00
   1  10  -1    9.40    7.10
  -1 -10   1    3.90    7.60
  -1 -10   1   12.90    9.20
  -1 -10   1   10.00    8.30
  -1 -10   1    5.40    6.00
  -1 -10   1   15.70    6.50
  -1 -10   1   13.70    8.80
  -1 -10   1   -3.40    7.60
   1   9  -1  334.47   24.70
   1   9  -1  280.57   24.60
   1   9  -1  345.47   26.60
   1   9  -1  298.17   22.70
   1   9  -1  318.87   24.10
   1   9  -1  305.57   24.50
   1   9  -1  300.47   24.50
   1   9  -1  354.26   26.70
  -1  -9   1  303.27   24.20
  -1  -9   1  309.37   24.70
  -1  -9   1  334.57   26.10
  -1  -9   1  277.47   24.70
  -1  -9   1  305.57   25.00
  -1  -9   1  298.57   23.50
  -1  -9   1  286.97   25.30
  -1  -9   1  343.97   26.40
   1   8  -1  199.78   19.30
   1   8  -1  262.27   21.20
   1   8  -1  202.38   18.90
   1   8  -1  246.08   18.00
   1   8  -1  232.98   19.70
   1   8  -1  234.08   20.50
   1   8  -1  184.08   21.20
   1   8  -1  235.28   19.00
  -1  -8   1  192.58   20.50
  -1  -8   1  222.28   18.40
  -1  -8   1  234.18   20.70
  -1  -8   1  203.58   21.70
  -1  -8   1  202.08   19.80
  -1  -8   1  214.08   20.40
  -1  -8   1  255.27   19.60
   1   7  -1  217.18   17.90
   1   7  -1  197.78   19.10
   1   7  -1  186.88   18.50
   1   7  -1  233.28   17.80
   1   7  -1  192.38   18.20
   1   7  -1  214.98   18.90
   1   7  -1  211.18   16.40
  -1  -7   1  203.88   16.70
  -1  -7   1  241.78   19.30
  -1  -7   1  187.38   18.60
  -1  -7   1  225.68   18.90
  -1  -7   1  216.48   17.90
  -1  -7   1  226.28   19.00
  -1  -7   1  209.58   18.50
  -1  -7   1  219.08   18.00
   1   6  -1   -3.50    3.70
   1   6  -1   -2.60    4.20
   1   6  -1   -0.90    3.40
   1   6  -1    3.20    4.90
   1   6  -1    0.30    4.00
   1   6  -1   -1.10    4.20
   1   6  -1    5.10    4.60
   1   6  -1   -0.60    3.50
  -1  -6   1    4.60    5.80
  -1  -6   1   -3.20    5.20
  -1  -6   1    5.10    4.80
  -1  -6   1    1.10    4.10
  -1  -6   1    1.90    5.00
  -1  -6   1    1.40    4.80
  -1  -6   1   -0.10    3.90
  -1  -6   1    0.30    4.10
   1   5  -1  504.05   31.00
   1   5  -1  508.55   31.30
   1   5  -1  522.75   31.30
   1   5  -1  495.15   31.10
   1   5  -1  505.35   32.20
   1   5  -1  510.65   30.30
   1   5  -1  484.95   32.20
   1   5  -1  493.55   30.80
  -1  -5   1  499.45   32.10
  -1  -5   1  540.65   31.50
  -1  -5   1  493.95   30.50
  -1  -5   1  469.55   31.70
  -1  -5   1  517.65   31.10
  -1  -5   1  527.35   31.70
  -1  -5   1  537.25   31.10
  -1  -5   1  505.15   31.30
   1   4  -1  194.58   13.60
   1   4  -1  198.78   13.80
   1   4  -1  173.98   14.20
   1   4  -1  176.98   12.60
   1   4  -1  184.68   13.70
   1   4  -1  197.28   11.80
   1   4  -1  190.18   13.60
   1   4  -1  180.88   13.30
   1   4  -1  196.18   14.50
  -1  -4   1  192.58   14.00
  -1  -4   1  186.38   13.90
  -1  -4   1  183.28   13.10
  -1  -4   1  209.08   14.50
  -1  -4   1  182.28   13.60
  -1  -4   1  200.18   13.90
  -1  -4   1  174.28   14.00
  -1  -4   1  172.78   13.60
   1   3  -1 2183.28  128.59
  -1  -3   1 2389.86  135.89
   1   2  -1  565.64   32.30
   1   2  -1  550.94   31.10
   1   2  -1  569.84   31.50
   1   2  -1  551.94   32.20
   1   2  -1  596.44   32.00
   1   2  -1  570.04   32.00
   1   2  -1  559.74   31.60
   1   2  -1  565.24   31.80
  -1  -2   1  623.04   32.10
  -1  -2   1  563.54   31.50
  -1  -2   1  530.85   31.50
  -1  -2   1  574.14   32.00
  -1  -2   1  541.35   31.80
  -1  -2   1  565.64   31.60
  -1  -2   1  551.64   32.20
  -1  -2   1  563.84   32.20
  -1  -2   1  584.24   31.80
   1   1  -1 3620.94  194.58
  -1  -1   1 3580.84  194.58
   1   0  -1    0.90    1.20
   1   0  -1    0.70    0.40
   1   0  -1    0.50    0.70
  -1   1   1 2992.00  162.38
   1  -2  -1  511.05   30.90
   1  -2  -1  534.05   30.50
   1  -2  -1  560.94   30.40
   1  -2  -1  524.25   30.60
   1  -2  -1  588.44   30.60
   1  -2  -1  501.15   30.50
   1  -2  -1  526.85   30.10
   1  -2  -1  526.35   31.00
   1  -2  -1  512.95   30.30
  -1   2   1  539.35   30.70
  -1   2   1  560.44   30.40
  -1   2   1  553.94   31.10
  -1   2   1  550.44   30.40
  -1   2   1  530.15   30.40
  -1   2   1  565.94   31.20
  -1   2   1  536.45   30.10
  -1   2   1  543.85   30.30
  -1   2   1  574.54   30.70
   1  -3  -1 2021.10  107.69
   1  -3  -1 1927.81  107.89
   1  -3  -1 1945.91  108.29
   1  -3  -1 2125.19  107.69
   1  -3  -1 1946.01  108.39
  -1   3   1 1894.41  108.39
  -1   3   1 1974.80  107.89
  -1   3   1 1928.21  107.39
   1  -4  -1  173.18   13.30
   1  -4  -1  179.08   14.00
   1  -4  -1  185.58   13.80
   1  -4  -1  168.28   13.20
   1  -4  -1  196.68   14.20
   1  -4  -1  161.58   12.50
   1  -4  -1  199.28   13.80
   1  -4  -1  185.98   13.00
  -1   4   1  175.98   13.40
  -1   4   1  189.38   13.50
  -1   4   1  176.68   13.40
  -1   4   1  186.48   12.60
  -1   4   1  182.78   13.20
  -1   4   1  206.48   14.60
  -1   4   1  196.98   13.40
  -1   4   1  169.68   12.60
  -1   4   1  181.98   14.20
   1  -5  -1  493.25   31.90
   1  -5  -1  530.75   31.20
   1  -5  -1  464.95   30.70
   1  -5  -1  533.15   30.80
   1  -5  -1  516.85   30.20
   1  -5  -1  474.05   30.30
   1  -5  -1  544.65   31.60
   1  -5  -1  497.15   31.80
  -1   5   1  499.45   30.60
  -1   5   1  483.15   30.90
  -1   5   1  497.35   30.20
  -1   5   1  490.05   31.10
  -1   5   1  471.95   30.70
  -1   5   1  544.75   30.80
  -1   5   1  499.65   32.00
  -1   5   1  486.95   29.70
  -1   5   1  493.35   30.20
  -1   5   1  528.05   32.20
   1  -6  -1   -1.30    4.50
   1  -6  -1   -2.20    4.90
   1  -6  -1    5.20    3.90
   1  -6  -1    3.10    5.20
   1  -6  -1   -5.40    4.20
   1  -6  -1    1.80    3.90
   1  -6  -1   -1.80    4.00
   1  -6  -1    2.90    4.60
  -1   6   1    1.30    4.00
  -1   6   1    7.10    5.00
  -1   6   1    3.00    4.90
  -1   6   1    1.60    3.80
  -1   6   1   -1.20    4.80
  -1   6   1    0.30    4.10
  -1   6   1    0.10    4.30
  -1   6   1   -4.60    3.60
  -1   6   1    0.90    3.80
   1  -7  -1  208.88   18.50
   1  -7  -1  218.88   17.30
   1  -7  -1  265.57   19.30
   1  -7  -1  189.58   17.10
   1  -7  -1  201.98   16.70
   1  -7  -1  164.08   22.00
   1  -7  -1  195.88   17.70
   1  -7  -1  183.68   18.10
  -1   7   1  211.78   18.80
  -1   7   1  198.48   16.90
  -1   7   1  213.68   17.20
  -1   7   1  213.78   17.90
  -1   7   1  204.28   17.40
  -1   7   1  236.68   19.20
  -1   7   1  205.38   21.70
  -1   7   1  208.68   16.60
  -1   7   1  193.38   15.40
  -1   7   1  220.48   17.90
   1  -8  -1  204.18   19.60
   1  -8  -1  228.68   20.50
   1  -8  -1  217.78   19.20
   1  -8  -1  182.78   19.60
   1  -8  -1  194.68   21.00
  -1   8   1  235.28   18.70
  -1   8   1  194.78   17.70
  -1   8   1  216.08   18.80
  -1   8   1  214.38   19.50
  -1   8   1  171.88   19.70
  -1   8   1  235.18   20.40
   1  -9  -1  329.37   24.30
   1  -9  -1  290.67   24.20
   1  -9  -1  295.27   25.80
   1  -9  -1  277.17   24.50
   1  -9  -1  334.57   24.10
   1  -9  -1  321.97   24.90
   1  -9  -1  304.17   25.80
  -1   9   1  301.67   24.20
  -1   9   1  318.37   25.00
  -1   9   1  307.97   24.30
  -1   9   1  305.57   25.60
  -1   9   1  302.07   24.70
  -1   9   1  307.57   24.00
   1 -10  -1   14.20   10.80
   1 -10  -1   -3.80    8.00
   1 -10  -1   12.30    8.20
   1 -10  -1    3.50    5.10
   1 -10  -1   14.50    9.10
   1 -10  -1    4.20    8.40
   1 -10  -1   11.00    8.60
  -1  10   1    7.70    7.40
  -1  10   1    7.40    5.60
  -1  10   1   17.20    7.80
  -1  10   1   -4.30    6.80
  -1  10   1    5.20    8.60
  -1  10   1    2.70    6.00
  -1  10   1   14.10   11.00
  -1  10   1   -8.80    4.40
   2  10  -1   57.59   11.50
   2  10  -1   45.40   12.60
   2  10  -1   32.20   10.40
   2  10  -1   34.70   10.00
   2  10  -1   38.30   10.50
   2  10  -1   19.00   10.00
   2  10  -1   22.10    6.50
   2  10  -1   27.20    8.40
  -2 -10   1   31.30   10.30
  -2 -10   1   38.50   10.30
  -2 -10   1   55.99   12.20
  -2 -10   1    6.50    9.10
  -2 -10   1   31.80    9.10
  -2 -10   1   38.40   10.40
  -2 -10   1   31.00   10.60
   2   9  -1  154.58   17.60
   2   9  -1  179.98   16.10
   2   9  -1  171.88   17.90
   2   9  -1  140.89   17.90
   2   9  -1  188.38   20.30
   2   9  -1  176.68   17.40
   2   9  -1  123.19   14.10
   2   9  -1  108.09   14.90
  -2  -9   1  140.69   16.10
  -2  -9   1  153.68   17.00
  -2  -9   1  149.19   18.20
  -2  -9   1  138.89   16.30
  -2  -9   1  165.58   19.20
  -2  -9   1  129.49   16.60
  -2  -9   1  155.78   16.30
  -2  -9   1  153.18   18.00
   2   8  -1  105.69   13.00
   2   8  -1  105.89   13.50
   2   8  -1  112.39   15.00
   2   8  -1   90.69   13.10
   2   8  -1   81.89   12.40
   2   8  -1  111.09   12.10
   2   8  -1   80.29   13.00
   2   8  -1  130.69   14.20
  -2  -8   1  112.59   14.20
  -2  -8   1   65.79   11.80
  -2  -8   1  105.39   14.00
  -2  -8   1  108.29   12.90
  -2  -8   1   94.19   13.70
  -2  -8   1  111.39   14.60
  -2  -8   1  112.89   14.70
  -2  -8   1   98.89   12.20
   2   7  -1  968.20   62.09
   2   7  -1 1093.99   64.39
   2   7  -1 1116.29   64.49
   2   7  -1 1101.69   62.59
   2   7  -1  933.41   65.99
   2   7  -1 1058.69   63.09
   2   7  -1 1016.80   62.59
  -2  -7   1 1148.89   64.79
  -2  -7   1 1063.09   61.69
  -2  -7   1 1092.29   62.29
  -2  -7   1 1097.09   64.19
  -2  -7   1 1038.10   63.59
  -2  -7   1 1031.30   62.59
  -2  -7   1 1003.30   68.79
  -2  -7   1 1189.38   63.89
   2   6  -1    5.80    5.20
   2   6  -1   12.20    3.70
   2   6  -1   13.80    5.20
   2   6  -1   17.90    6.30
   2   6  -1   10.30    4.40
   2   6  -1   10.80    5.30
   2   6  -1   11.20    5.10
   2   6  -1   14.20    5.00
   2   6  -1   21.00    6.10
  -2  -6   1   10.90    5.70
  -2  -6   1    7.60    4.90
  -2  -6   1   16.50    5.80
  -2  -6   1   19.40    5.80
  -2  -6   1   10.30    5.00
  -2  -6   1    5.80    5.90
  -2  -6   1   15.40    6.20
  -2  -6   1   17.60    5.90
   2   5  -1   19.50    3.80
   2   5  -1    7.00    4.20
   2   5  -1   13.20    4.30
   2   5  -1   17.90    4.90
   2   5  -1   13.50    4.00
   2   5  -1   19.60    5.60
   2   5  -1    9.70    4.90
   2   5  -1   20.80    5.90
   2   5  -1   12.10    4.20
  -2  -5   1   12.30    5.30
  -2  -5   1    6.70    5.10
  -2  -5   1   13.70    4.50
  -2  -5   1   17.40    5.50
  -2  -5   1   13.00    5.30
  -2  -5   1    8.20    5.00
  -2  -5   1    6.20    4.90
  -2  -5   1    6.30    4.20
   2   4  -1   16.30    3.90
   2   4  -1   18.90    3.40
   2   4  -1   16.50    4.10
   2   4  -1   18.30    4.90
   2   4  -1   19.70    4.70
   2   4  -1   25.30    4.80
   2   4  -1   23.50    5.70
   2   4  -1   21.10    5.50
   2   4  -1   19.30    4.90
  -2  -4   1   29.00    4.70
  -2  -4   1   14.70    4.30
  -2  -4   1   16.70    4.50
  -2  -4   1   27.00    5.50
  -2  -4   1   22.10    5.20
  -2  -4   1   22.50    5.40
  -2  -4   1   13.60    4.80
  -2  -4   1   18.20    5.30
  -2  -4   1   13.80    4.80
   2   3  -1 4099.89  226.28
  -2  -3   1 4116.09  226.18
   2   2  -1   84.59    6.50
   2   2  -1   89.69    6.90
   2   2  -1   94.99    7.20
   2   2  -1   90.69    7.60
   2   2  -1   81.79    6.20
   2   2  -1   79.69    7.40
   2   2  -1   81.19    6.20
   2   2  -1   97.39    7.00
  -2  -2   1   95.19    6.90
  -2  -2   1   87.69    6.50
  -2  -2   1   90.99    6.80
  -2  -2   1   83.89    6.60
  -2  -2   1   91.29    6.90
  -2  -2   1   88.09    6.90
  -2  -2   1   83.39    6.20
  -2  -2   1   98.19    6.70
   2   1  -1 1241.68   66.49
  -2  -1   1 1157.98   66.19
   2   0  -1    0.90    0.80
   2   0  -1   -0.70    1.30
   2   0  -1   -0.60    0.60
   2   0  -1    0.30    0.90
   2   0  -1   -0.70    0.70
   2   0  -1    0.40    1.20
  -2   0   1    0.50    0.60
  -2   0   1    0.10    0.90
  -2   0   1    2.40    1.10
  -2   0   1    0.00    0.80
  -2   0   1   -0.30    0.90
  -2   0   1    0.40    1.20
  -2   0   1    0.50    0.70
  -2   1   1 1059.59   59.29
   2  -2  -1  103.99    6.80
   2  -2  -1  101.89    7.00
   2  -2  -1   89.99    6.70
   2  -2  -1   82.09    8.40
   2  -2  -1   76.89    6.70
   2  -2  -1   95.09    6.80
   2  -2  -1  112.99    7.10
   2  -2  -1   89.39    7.40
  -2   2   1   86.29    7.10
  -2   2   1   86.29    6.90
  -2   2   1   95.89    6.60
  -2   2   1   75.99    6.70
  -2   2   1   99.29    6.80
  -2   2   1  107.39    7.10
  -2   2   1   71.19    6.60
  -2   2   1   86.29    6.80
  -2   2   1   86.99    7.10
   2  -3  -1 3566.44  205.28
  -2   3   1 3849.81  205.48
   2  -4  -1   18.10    5.10
   2  -4  -1   24.50    4.80
   2  -4  -1   16.20    4.50
   2  -4  -1   14.60    4.50
   2  -4  -1   10.40    4.50
   2  -4  -1   10.10    4.50
   2  -4  -1   20.10    4.60
   2  -4  -1   16.00    4.90
   2  -4  -1   13.40    4.70
  -2   4   1   16.00    5.00
  -2   4   1   24.50    4.60
  -2   4   1   27.80    5.50
  -2   4   1   13.30    4.50
  -2   4   1   15.30    5.10
  -2   4   1   21.20    6.30
  -2   4   1   18.00    5.00
  -2   4   1   20.50    4.40
  -2   4   1   24.80    5.30
   2  -5  -1   12.70    4.80
   2  -5  -1    7.80    4.40
   2  -5  -1    8.40    4.70
   2  -5  -1   10.10    4.10
   2  -5  -1    9.80    4.90
   2  -5  -1    9.10    4.00
   2  -5  -1    5.10    4.30
   2  -5  -1   18.90    5.40
  -2   5   1   12.10    4.80
  -2   5   1   12.70    4.90
  -2   5   1   21.10    4.50
  -2   5   1   11.40    5.00
  -2   5   1    1.20    4.30
  -2   5   1    6.50    4.30
  -2   5   1    8.40    4.30
  -2   5   1    7.80    4.20
  -2   5   1   13.10    4.40
   2  -6  -1   15.50    6.20
   2  -6  -1   14.90    5.80
   2  -6  -1   17.90    6.20
   2  -6  -1   12.00    5.30
   2  -6  -1    6.70    4.70
   2  -6  -1    8.20    4.70
   2  -6  -1   11.90    5.70
   2  -6  -1   10.10    5.50
  -2   6   1   17.20    6.30
  -2   6   1   15.90    5.30
  -2   6   1    8.80    5.10
  -2   6   1   19.10    4.80
  -2   6   1    7.10    4.90
  -2   6   1   19.50    5.80
  -2   6   1    6.40    4.80
  -2   6   1   12.00    5.50
  -2   6   1   13.40    5.40
   2  -7  -1  954.20   63.49
   2  -7  -1 1055.89   64.19
   2  -7  -1 1148.79   61.89
   2  -7  -1 1063.09   62.59
   2  -7  -1 1104.19   62.79
   2  -7  -1 1061.09   63.99
   2  -7  -1 1135.99   63.59
   2  -7  -1 1092.79   62.29
  -2   7   1 1063.79   64.09
  -2   7   1  977.20   64.19
  -2   7   1 1115.49   63.19
  -2   7   1 1018.10   61.59
  -2   7   1  998.70   62.59
  -2   7   1 1056.79   64.09
   2  -8  -1   69.99   13.30
   2  -8  -1   68.59   12.20
   2  -8  -1  116.79   15.00
   2  -8  -1  100.99   12.80
   2  -8  -1   87.39   14.80
   2  -8  -1  115.79   15.10
  -2   8   1   89.69   12.90
  -2   8   1  116.89   14.60
  -2   8   1  112.59   13.80
  -2   8   1   98.09   14.00
  -2   8   1   97.59   12.10
  -2   8   1   95.49   13.00
   2  -9  -1  161.98   17.30
   2  -9  -1  149.69   16.90
   2  -9  -1  116.59   15.40
   2  -9  -1  145.89   17.50
   2  -9  -1  168.48   19.10
   2  -9  -1  141.69   18.20
   2  -9  -1  139.09   16.10
   2  -9  -1  170.68   19.40
  -2   9   1  170.78   19.20
  -2   9   1  171.18   18.10
  -2   9   1  146.19   17.40
  -2   9   1  158.88   16.90
  -2   9   1  177.78   18.30
  -2   9   1  157.18   19.30
  -2   9   1  176.38   15.70
  -2   9   1  178.78   16.70
   2 -10  -1   29.50    9.30
   2 -10  -1   38.80   14.10
   2 -10  -1   16.20    9.10
   2 -10  -1   29.90    9.60
   2 -10  -1   25.60   10.90
   2 -10  -1   61.09   13.40
   2 -10  -1   52.09   11.10
  -2  10   1   27.90    8.80
  -2  10   1   19.30    7.70
  -2  10   1   28.20    8.50
  -2  10   1   26.30    9.30
  -2  10   1   36.50   13.20
  -2  10   1   29.10    8.90
  -2  10   1   39.20   13.90
  -2  10   1   23.10    8.80
   3  10  -1  150.48   18.20
   3  10  -1  130.79   17.90
   3  10  -1  115.89   15.70
   3  10  -1  118.79   13.90
   3  10  -1  139.39   16.00
   3  10  -1  153.18   16.90
   3  10  -1  156.88   18.50
  -3 -10   1  125.09   16.50
  -3 -10   1   85.49   14.70
  -3 -10   1  173.38   27.70
  -3 -10   1  135.09   16.90
  -3 -10   1  147.49   18.70
  -3 -10   1  142.19   15.40
  -3 -10   1  103.09   15.50
   3   9  -1    2.30    4.90
   3   9  -1    1.10    5.90
   3   9  -1   -9.50    6.70
   3   9  -1    5.70    5.50
   3   9  -1   -0.40    6.90
   3   9  -1    2.00    5.00
   3   9  -1   10.50    7.70
   3   9  -1   11.10    6.50
  -3  -9   1    8.40    7.10
  -3  -9   1   -1.30    5.90
  -3  -9   1    5.80    6.40
  -3  -9   1    0.60    7.60
  -3  -9   1   -6.00    6.80
  -3  -9   1    1.80    7.40
  -3  -9   1   13.70    8.70
   3   8  -1   10.80    5.70
   3   8  -1    7.70    6.20
   3   8  -1    9.40    6.40
   3   8  -1   -1.10    6.20
   3   8  -1   -4.80    4.40
   3   8  -1   20.40    8.00
   3   8  -1   -2.50    4.00
   3   8  -1   -1.20    6.10
  -3  -8   1    7.50    6.30
  -3  -8   1    7.60    7.70
  -3  -8   1   -2.80    5.20
  -3  -8   1   13.90    7.50
  -3  -8   1   -2.90    6.70
  -3  -8   1   18.40    7.40
  -3  -8   1   -3.70    7.10
  -3  -8   1    7.40    7.80
   3   7  -1    7.00    5.10
   3   7  -1    3.80    5.70
   3   7  -1    5.40    6.10
   3   7  -1    4.70    6.10
   3   7  -1    5.70    5.80
   3   7  -1    6.00    5.00
   3   7  -1   -4.70    3.50
   3   7  -1   -0.40    3.60
  -3  -7   1    0.80    6.00
  -3  -7   1   -8.10    9.90
  -3  -7   1    3.60    6.80
  -3  -7   1   -3.00    5.50
  -3  -7   1   12.10    6.10
  -3  -7   1   -4.50    5.20
  -3  -7   1   -3.00    4.10
  -3  -7   1  -10.40    5.10
   3   6  -1   95.09   11.20
   3   6  -1  116.29   13.20
   3   6  -1   78.99   10.00
   3   6  -1   96.69   10.30
   3   6  -1   89.49   10.90
   3   6  -1  105.19    8.90
   3   6  -1   97.49   12.00
   3   6  -1   95.59   11.00
  -3  -6   1   88.59   11.60
  -3  -6   1  103.39   12.90
  -3  -6   1  100.09   11.30
  -3  -6   1   91.79   11.20
  -3  -6   1   88.39   10.10
  -3  -6   1  125.19   12.20
  -3  -6   1   98.09   11.70
  -3  -6   1   94.99   11.70
   3   5  -1  866.41   49.30
   3   5  -1  874.31   50.09
   3   5  -1  855.21   50.49
   3   5  -1  818.12   48.60
   3   5  -1  813.82   49.40
   3   5  -1  852.01   47.70
   3   5  -1  876.21   49.40
   3   5  -1  911.41   50.89
   3   5  -1  803.52   48.70
  -3  -5   1  805.92   49.90
  -3  -5   1  872.11   49.50
  -3  -5   1  891.31   49.40
  -3  -5   1  799.32   49.20
  -3  -5   1  793.52   50.19
  -3  -5   1  904.11   48.90
  -3  -5   1  860.31   49.40
  -3  -5   1  797.62   48.40
  -3  -5   1  891.71   49.99
   3   4  -1  791.42   49.00
   3   4  -1  843.62   48.80
   3   4  -1  844.82   49.50
   3   4  -1  879.71   50.29
   3   4  -1  843.92   48.80
   3   4  -1  847.42   49.90
   3   4  -1  890.81   49.40
  -3  -4   1  855.81   49.40
  -3  -4   1  936.41   49.90
  -3  -4   1  886.31   49.70
  -3  -4   1  823.92   49.90
  -3  -4   1  861.91   49.20
  -3  -4   1  919.31   50.09
  -3  -4   1  920.61   49.00
  -3  -4   1  859.11   49.40
  -3  -4   1  825.32   48.60
   3   3  -1  269.57   21.20
   3   3  -1  314.07   19.40
   3   3  -1  298.27   19.40
   3   3  -1  284.47   18.20
   3   3  -1  307.17   18.80
   3   3  -1  298.57   19.30
   3   3  -1  302.47   18.70
   3   3  -1  295.07   18.30
  -3  -3   1  299.27   19.00
  -3  -3   1  285.57   19.00
  -3  -3   1  324.27   19.00
  -3  -3   1  293.87   18.70
  -3  -3   1  301.07   18.80
  -3  -3   1  315.87   18.50
  -3  -3   1  307.67   18.70
  -3  -3   1  327.37   19.40
   3   2  -1  158.98   10.10
   3   2  -1  145.39   10.00
   3   2  -1  156.58   10.10
   3   2  -1  148.69   10.00
   3   2  -1  148.69    9.70
   3   2  -1  167.68   10.70
   3   2  -1  158.68   10.50
  -3  -2   1  159.98   10.30
  -3  -2   1  147.59   10.20
  -3  -2   1  147.39    9.90
  -3  -2   1  158.08   10.40
  -3  -2   1  174.38   10.60
  -3  -2   1  162.78   10.20
   3   1  -1  407.66   23.40
   3   1  -1  410.76   23.60
   3   1  -1  405.16   23.80
   3   1  -1  420.16   23.30
   3   1  -1  388.86   23.10
   3   1  -1  441.16   23.70
  -3  -1   1  437.96   23.60
  -3  -1   1  423.56   23.50
  -3  -1   1  419.66   23.50
  -3  -1   1  419.66   23.80
  -3  -1   1  453.85   23.70
  -3  -1   1  412.76   23.30
  -3  -1   1  412.86   23.50
   3   0  -1 2046.80  112.09
  -3   0   1 2061.79  112.09
   3  -1  -1  422.46   23.30
   3  -1  -1  388.16   22.80
   3  -1  -1  421.06   22.80
   3  -1  -1  418.46   22.60
   3  -1  -1  408.66   22.80
   3  -1  -1  428.36   23.80
   3  -1  -1  414.86   23.20
  -3   1   1  399.36   23.00
  -3   1   1  401.16   22.80
  -3   1   1  396.96   22.90
  -3   1   1  398.56   22.90
  -3   1   1  390.76   22.70
  -3   1   1  379.36   22.60
  -3   1   1  422.66   23.20
  -3   1   1  388.96   23.00
   3  -2  -1  149.39   10.20
   3  -2  -1  150.18   10.30
   3  -2  -1  132.79    9.70
   3  -2  -1  136.59    9.50
   3  -2  -1  131.09   10.00
   3  -2  -1  146.39   10.60
   3  -2  -1  144.79    9.40
   3  -2  -1  145.79    9.70
  -3   2   1  161.18   10.30
  -3   2   1  153.38    9.80
  -3   2   1  163.58   10.00
  -3   2   1  140.19    9.80
  -3   2   1  134.79    9.70
  -3   2   1  145.79    9.70
  -3   2   1  153.58    9.80
   3  -3  -1  298.67   17.60
   3  -3  -1  278.87   18.00
   3  -3  -1  263.17   18.50
   3  -3  -1  298.47   18.00
   3  -3  -1  266.47   18.60
   3  -3  -1  282.97   18.00
   3  -3  -1  286.77   17.70
   3  -3  -1  275.97   18.00
   3  -3  -1  288.17   17.70
  -3   3   1  283.27   17.70
  -3   3   1  290.47   17.90
  -3   3   1  289.47   18.50
  -3   3   1  272.57   17.90
  -3   3   1  273.57   17.80
  -3   3   1  290.27   17.50
  -3   3   1  277.37   18.10
  -3   3   1  283.67   17.70
  -3   3   1  294.97   18.50
   3  -4  -1  902.81   48.20
   3  -4  -1  782.02   47.50
   3  -4  -1  902.91   48.50
   3  -4  -1  836.02   48.30
   3  -4  -1  835.22   47.50
   3  -4  -1  831.12   49.10
   3  -4  -1  835.02   47.60
   3  -4  -1  776.72   47.90
  -3   4   1  787.02   47.70
  -3   4   1  855.01   47.50
  -3   4   1  851.81   48.40
  -3   4   1  797.22   48.60
  -3   4   1  812.12   48.80
  -3   4   1  835.62   48.00
  -3   4   1  844.82   49.00
  -3   4   1  872.91   48.00
  -3   4   1  875.31   47.70
   3  -5  -1  774.32   47.60
   3  -5  -1  798.62   48.00
   3  -5  -1  843.02   47.50
   3  -5  -1  854.71   48.60
   3  -5  -1  838.12   49.40
   3  -5  -1  757.42   48.80
   3  -5  -1  843.02   47.40
   3  -5  -1  816.12   47.50
   3  -5  -1  803.32   47.90
  -3   5   1  842.62   48.30
  -3   5   1  772.62   47.40
  -3   5   1  843.32   49.10
  -3   5   1  844.42   49.20
  -3   5   1  800.82   47.10
  -3   5   1  858.61   47.80
  -3   5   1  797.62   48.10
  -3   5   1  842.82   47.20
  -3   5   1  834.02   47.90
   3  -6  -1   81.19   10.00
   3  -6  -1   98.59   11.70
   3  -6  -1  103.59   11.30
   3  -6  -1   73.49    9.90
   3  -6  -1   78.59   10.80
   3  -6  -1   91.99   12.60
   3  -6  -1   79.69   10.60
   3  -6  -1  109.59   11.30
  -3   6   1   88.79   11.40
  -3   6   1  121.99   11.60
  -3   6   1   99.99   11.20
  -3   6   1   90.59   11.60
  -3   6   1   84.49   11.00
  -3   6   1   71.59   10.10
  -3   6   1   94.79    9.60
  -3   6   1   84.39   10.00
  -3   6   1   80.29   10.80
   3  -7  -1   -3.50    6.40
   3  -7  -1    5.90    5.60
   3  -7  -1   -0.30    4.50
   3  -7  -1    2.90    6.20
   3  -7  -1    0.20    5.40
   3  -7  -1   -1.90    6.00
   3  -7  -1   -0.80    5.00
   3  -7  -1    7.10    5.90
  -3   7   1   -3.10    6.30
  -3   7   1    5.70    5.90
  -3   7   1   -0.70    4.30
  -3   7   1    5.50    5.60
  -3   7   1   -3.80    5.30
  -3   7   1    1.00    4.30
  -3   7   1   -1.40    5.20
   3  -8  -1    4.80    7.10
   3  -8  -1  -13.60    7.00
   3  -8  -1   -1.30    6.50
   3  -8  -1   15.30    7.70
   3  -8  -1    2.30    7.60
   3  -8  -1    8.80    7.10
  -3   8   1    1.90    5.10
  -3   8   1   13.30    6.50
  -3   8   1    4.40    6.50
  -3   8   1   16.00    8.10
  -3   8   1    3.20    5.00
  -3   8   1    6.60    5.90
  -3   8   1    0.30    6.30
   3  -9  -1    3.80    6.00
   3  -9  -1   10.40    7.60
   3  -9  -1    7.50    7.50
   3  -9  -1    6.00    8.20
   3  -9  -1    3.20   11.40
   3  -9  -1   -3.00    8.10
   3  -9  -1    7.40    6.50
   3  -9  -1   -0.50    7.00
  -3   9   1    8.30    5.50
  -3   9   1   -3.90    5.10
  -3   9   1    0.20    5.80
  -3   9   1    6.10    7.30
  -3   9   1    3.20    6.30
  -3   9   1   12.60    6.80
  -3   9   1   15.40    8.20
  -3   9   1   -0.50    9.40
   3 -10  -1  110.39   18.60
   3 -10  -1  116.29   15.80
   3 -10  -1  136.19   18.10
   3 -10  -1  119.79   17.50
   3 -10  -1  165.98   18.50
   3 -10  -1   88.29   15.10
   3 -10  -1   95.39   16.00
  -3  10   1  149.88   17.80
  -3  10   1  152.88   17.30
  -3  10   1  126.39   17.40
  -3  10   1  119.59   16.60
   4  10  -1   22.00    7.20
   4  10  -1   21.70    7.00
   4  10  -1   25.20    9.20
   4  10  -1   24.30    8.80
   4  10  -1   33.10    9.50
   4  10  -1   30.70    9.50
   4  10  -1   26.60    8.50
  -4 -10   1   18.90   12.00
  -4 -10   1    3.50    9.00
  -4 -10   1    1.50    8.80
  -4 -10   1   20.70    7.00
  -4 -10   1   27.70    8.20
  -4 -10   1   25.20    9.50
  -4 -10   1   24.00   11.30
   4   9  -1   13.70    8.00
   4   9  -1   17.50    6.90
   4   9  -1   22.40    8.30
   4   9  -1   10.50    6.70
   4   9  -1   10.10    5.70
   4   9  -1   12.50    7.10
   4   9  -1    8.90    5.90
   4   9  -1    2.30    4.70
  -4  -9   1   10.40    6.90
  -4  -9   1    8.00    8.00
  -4  -9   1   17.00    7.70
  -4  -9   1    9.80    8.00
  -4  -9   1   16.30    8.10
  -4  -9   1    7.90    6.20
  -4  -9   1    9.10    8.10
   4   8  -1  276.07   21.70
   4   8  -1  270.17   21.10
   4   8  -1  317.07   24.20
   4   8  -1  263.67   23.00
   4   8  -1  269.57   18.90
   4   8  -1  272.97   22.60
   4   8  -1  283.17   21.20
  -4  -8   1  240.98   22.10
  -4  -8   1  269.07   22.50
  -4  -8   1  250.97   20.40
  -4  -8   1  283.67   22.50
  -4  -8   1  245.48   22.00
  -4  -8   1  278.17   22.80
  -4  -8   1  261.47   22.10
   4   7  -1   19.70    5.60
   4   7  -1   10.60    5.20
   4   7  -1   12.80    5.00
   4   7  -1   20.80    7.60
   4   7  -1   18.30    6.20
   4   7  -1   17.40    7.40
   4   7  -1   15.70    6.80
  -4  -7   1    7.40    6.80
  -4  -7   1   18.70    6.70
  -4  -7   1   18.10    7.20
  -4  -7   1    5.30   11.20
  -4  -7   1   14.60    7.40
  -4  -7   1   12.10    7.60
   4   6  -1  606.94   35.70
   4   6  -1  509.05   34.20
   4   6  -1  513.45   32.70
   4   6  -1  562.24   33.60
   4   6  -1  524.15   33.00
   4   6  -1  572.14   35.20
   4   6  -1  541.65   31.80
   4   6  -1  511.35   33.60
  -4  -6   1  548.25   33.90
  -4  -6   1  503.25   34.30
  -4  -6   1  560.74   33.10
  -4  -6   1  527.85   32.50
  -4  -6   1  494.65   34.10
  -4  -6   1  540.95   34.10
  -4  -6   1  517.85   33.80
  -4  -6   1  547.25   34.00
   4   5  -1   -1.40    3.00
   4   5  -1   -0.50    3.90
   4   5  -1   -0.90    2.90
   4   5  -1   -1.70    2.70
   4   5  -1   -0.90    3.50
   4   5  -1    2.00    4.30
   4   5  -1    4.70    3.30
   4   5  -1    1.90    3.90
   4   5  -1   -1.90    2.90
  -4  -5   1   -4.20    4.50
  -4  -5   1   -5.10    3.40
  -4  -5   1   -1.50    3.30
  -4  -5   1    6.60    4.40
  -4  -5   1   -5.60    4.20
  -4  -5   1   -3.40    3.00
  -4  -5   1   -7.50    3.10
  -4  -5   1    2.60    4.30
   4   4  -1  999.80   57.59
   4   4  -1  962.00   56.89
   4   4  -1 1030.20   58.59
   4   4  -1  941.11   57.59
   4   4  -1 1037.70   57.59
   4   4  -1 1004.30   57.39
  -4  -4   1 1021.20   58.09
  -4  -4   1 1054.39   57.39
  -4  -4   1 1046.40   58.29
  -4  -4   1 1076.79   58.19
  -4  -4   1 1007.70   57.69
  -4  -4   1 1041.90   58.29
  -4  -4   1 1016.00   57.49
   4   3  -1   80.89    7.40
   4   3  -1  109.89    9.80
   4   3  -1   77.19    7.30
   4   3  -1   70.69    7.00
   4   3  -1  107.79    9.90
   4   3  -1   78.39    7.60
  -4  -3   1   80.89    7.80
  -4  -3   1   86.09    8.90
  -4  -3   1  102.49    9.00
  -4  -3   1   97.99    8.10
  -4  -3   1   82.09    7.80
  -4  -3   1   90.69    8.00
  -4  -3   1   83.59    7.40
   4   2  -1  711.53   40.20
   4   2  -1  679.93   40.00
   4   2  -1  724.53   40.40
   4   2  -1  689.53   39.80
   4   2  -1  690.03   39.60
   4   2  -1  693.73   39.90
  -4  -2   1  693.83   40.10
  -4  -2   1  754.82   40.10
  -4  -2   1  717.63   39.90
  -4  -2   1  722.43   40.20
  -4  -2   1  720.63   40.20
  -4  -2   1  732.83   41.00
  -4  -2   1  722.53   40.20
  -4  -2   1  746.63   40.40
   4   1  -1  321.57   19.20
   4   1  -1  325.57   19.50
   4   1  -1  336.07   20.00
   4   1  -1  352.36   19.80
   4   1  -1  339.77   19.60
   4   1  -1  311.77   19.10
  -4  -1   1  324.17   19.50
  -4  -1   1  328.57   19.90
  -4  -1   1  356.26   19.60
  -4  -1   1  365.66   19.80
  -4  -1   1  367.56   19.80
  -4  -1   1  384.56   20.90
  -4  -1   1  319.27   19.40
   4   0  -1    0.30    2.40
   4   0  -1   -1.00    1.10
   4   0  -1   -1.30    1.60
   4   0  -1    0.30    1.20
   4   0  -1    0.30    1.40
   4   0  -1   -2.50    1.60
  -4   0   1   -0.40    1.50
  -4   0   1    0.20    1.60
  -4   0   1   -1.40    1.20
  -4   0   1    1.30    1.50
  -4   0   1    0.10    1.20
  -4   0   1    1.40    2.00
  -4   0   1   -1.10    1.40
  -4   0   1   -0.20    1.50
  -4   0   1    0.40    1.30
   4  -1  -1  337.07   18.90
   4  -1  -1  319.27   18.80
   4  -1  -1  354.26   19.10
   4  -1  -1  352.36   18.70
   4  -1  -1  297.47   19.30
   4  -1  -1  306.67   19.10
   4  -1  -1  319.87   19.20
  -4   1   1  322.27   19.00
  -4   1   1  336.57   19.00
  -4   1   1  347.37   19.30
  -4   1   1  305.57   18.60
  -4   1   1  321.87   18.80
  -4   1   1  295.27   18.90
  -4   1   1  342.17   20.00
   4  -2  -1  662.53   38.00
   4  -2  -1  681.73   38.20
   4  -2  -1  647.04   37.20
   4  -2  -1  658.13   37.50
   4  -2  -1  637.84   38.00
   4  -2  -1  655.83   37.00
   4  -2  -1  655.73   37.60
   4  -2  -1  635.84   37.60
  -4   2   1  664.83   37.30
  -4   2   1  706.23   38.00
  -4   2   1  676.93   37.80
  -4   2   1  627.54   37.30
  -4   2   1  714.43   38.10
  -4   2   1  674.83   37.60
  -4   2   1  691.93   37.80
   4  -3  -1   88.49    7.50
   4  -3  -1  104.29    9.10
   4  -3  -1   68.49    7.40
   4  -3  -1   81.49    7.60
   4  -3  -1   60.89    7.90
   4  -3  -1   77.19    8.20
   4  -3  -1   80.19    8.70
   4  -3  -1   90.59    8.20
   4  -3  -1   87.09    8.40
  -4   3   1   82.19    8.30
  -4   3   1   71.89    7.80
  -4   3   1   96.29    8.20
  -4   3   1   84.39    8.10
  -4   3   1   87.19    8.40
  -4   3   1   80.99    8.70
  -4   3   1   84.29    8.50
  -4   3   1   97.59    9.20
  -4   3   1   77.59    7.80
   4  -4  -1  953.10   55.89
   4  -4  -1  942.11   57.39
   4  -4  -1  942.01   56.39
   4  -4  -1 1011.30   55.89
   4  -4  -1  996.20   55.09
   4  -4  -1  937.21   56.39
   4  -4  -1 1058.69   56.79
   4  -4  -1 1010.50   56.39
   4  -4  -1 1023.10   57.79
  -4   4   1  982.50   56.29
  -4   4   1 1019.90   57.39
  -4   4   1  971.40   57.09
  -4   4   1  938.91   56.39
  -4   4   1  989.50   55.89
  -4   4   1 1038.30   56.89
  -4   4   1 1000.80   56.09
  -4   4   1  967.30   55.99
  -4   4   1 1058.39   56.29
   4  -5  -1    0.20    3.50
   4  -5  -1   -1.60    4.70
   4  -5  -1   -2.30    3.90
   4  -5  -1   -3.90    4.00
   4  -5  -1   -2.60    4.00
   4  -5  -1    2.50    4.00
   4  -5  -1   -1.80    3.30
   4  -5  -1    0.50    3.80
  -4   5   1    3.50    4.20
  -4   5   1   -1.60    3.20
  -4   5   1   -0.70    4.50
  -4   5   1   -2.50    4.00
  -4   5   1    1.50    3.30
  -4   5   1   -7.20    3.80
  -4   5   1    0.70    3.40
  -4   5   1    3.70    3.70
  -4   5   1    4.10    4.60
   4  -6  -1  513.15   33.00
   4  -6  -1  542.55   32.80
   4  -6  -1  545.85   33.80
   4  -6  -1  537.05   36.50
   4  -6  -1  508.75   33.10
   4  -6  -1  519.85   32.40
   4  -6  -1  531.95   33.20
   4  -6  -1  509.15   32.40
  -4   6   1  512.95   32.20
  -4   6   1  529.55   32.00
  -4   6   1  501.35   33.90
  -4   6   1  521.05   33.20
  -4   6   1  460.55   35.00
  -4   6   1  545.25   34.30
  -4   6   1  518.45   33.50
  -4   6   1  508.05   33.00
   4  -7  -1    3.90    8.60
   4  -7  -1   13.20    6.90
   4  -7  -1   19.80    9.00
   4  -7  -1   16.90    7.90
   4  -7  -1   15.70    6.40
   4  -7  -1   18.80    6.80
   4  -7  -1   16.80    7.90
   4  -7  -1   12.70    7.10
  -4   7   1    7.40    5.40
  -4   7   1   17.70    6.70
  -4   7   1    9.90    6.70
  -4   7   1   10.80    6.80
  -4   7   1   13.80    6.10
  -4   7   1   29.60    8.50
  -4   7   1   14.60    6.50
   4  -8  -1  301.87   22.60
   4  -8  -1  244.58   21.30
   4  -8  -1  268.17   23.50
   4  -8  -1  282.37   23.00
   4  -8  -1  268.97   23.60
   4  -8  -1  279.97   23.40
   4  -8  -1  273.07   21.60
  -4   8   1  268.67   22.90
  -4   8   1  276.77   21.00
  -4   8   1  229.68   22.00
  -4   8   1  270.57   22.80
  -4   8   1  265.27   22.40
  -4   8   1  291.87   20.40
  -4   8   1  275.67   22.10
   4  -9  -1   17.60    7.50
   4  -9  -1   14.90    8.70
   4  -9  -1   -3.40    7.90
   4  -9  -1   -0.40    6.60
   4  -9  -1    8.10    9.30
   4  -9  -1    7.80    6.20
   4  -9  -1    1.50    8.30
  -4   9   1   17.90    8.00
  -4   9   1   13.70    6.80
  -4   9   1   20.40    7.50
  -4   9   1   19.90    7.90
  -4   9   1   22.10    9.40
  -4   9   1    9.10    8.50
  -4   9   1    4.40    5.60
  -4   9   1   27.70    9.00
  -4   9   1   14.60    6.70
   4 -10  -1   20.50    9.60
   4 -10  -1   13.10   10.20
   4 -10  -1   20.40    9.50
   4 -10  -1   12.70    9.20
   4 -10  -1   12.10    9.30
  -4  10   1   11.40    7.20
  -4  10   1    8.80    7.00
  -4  10   1    8.90    6.40
  -4  10   1   31.60    9.00
  -4  10   1   25.50    7.80
  -4  10   1   17.50    6.70
  -4  10   1    2.80    7.00
  -4  10   1   24.70    7.70
   5   9  -1   11.50    7.70
   5   9  -1    0.80    5.20
   5   9  -1    7.60    5.50
   5   9  -1    4.90    5.60
   5   9  -1   -1.10    4.80
   5   9  -1   14.70    6.70
   5   9  -1   10.90    7.20
   5   9  -1    7.80    6.50
  -5  -9   1   -9.30    7.40
  -5  -9   1   -2.00    5.30
  -5  -9   1    4.70    6.20
  -5  -9   1   -1.10    7.50
  -5  -9   1    2.30    5.60
  -5  -9   1    2.70    7.70
  -5  -9   1   12.80    8.50
  -5  -9   1   -6.30    4.20
   5   8  -1   -3.40    4.30
   5   8  -1   -0.50    4.70
   5   8  -1    5.70    6.10
   5   8  -1   -7.90    5.20
   5   8  -1   -6.20    4.10
   5   8  -1   11.10    5.80
   5   8  -1   -6.30    4.80
   5   8  -1   -0.20    5.90
  -5  -8   1    2.30    5.90
  -5  -8   1    3.60    7.40
  -5  -8   1    8.20    6.20
  -5  -8   1   14.80    6.60
  -5  -8   1    8.40    6.40
  -5  -8   1    1.90    7.40
  -5  -8   1   -8.00    6.40
  -5  -8   1    1.30    7.60
   5   7  -1    0.90    5.90
   5   7  -1   -1.90    5.10
   5   7  -1   -1.30    3.60
   5   7  -1   -4.60    3.80
   5   7  -1   -0.90    4.20
  -5  -7   1    2.70    6.20
  -5  -7   1   -2.60    5.20
  -5  -7   1   -2.60    5.00
  -5  -7   1    0.30    6.30
  -5  -7   1   -1.00    4.60
  -5  -7   1    6.80    6.80
  -5  -7   1    1.20    5.10
  -5  -7   1   -4.00    4.50
  -5  -7   1    7.80    6.30
   5   6  -1   19.20    7.00
   5   6  -1   23.80    6.00
   5   6  -1   16.60    5.30
   5   6  -1   27.20    5.20
   5   6  -1   27.10    7.40
   5   6  -1   24.10    6.00
   5   6  -1   18.20    6.50
   5   6  -1   22.70    6.40
  -5  -6   1   18.80    7.10
  -5  -6   1   19.20    6.40
  -5  -6   1   19.40    6.60
  -5  -6   1   15.60    6.50
  -5  -6   1   20.70    5.70
  -5  -6   1   29.60    7.30
  -5  -6   1   21.70    6.50
  -5  -6   1   24.20   10.00
  -5  -6   1   20.90    5.70
   5   5  -1   79.19    9.40
   5   5  -1   74.69    8.90
   5   5  -1   74.79    8.80
   5   5  -1   88.19    9.90
   5   5  -1  104.09   10.80
   5   5  -1   97.69   12.30
   5   5  -1   94.59   11.10
   5   5  -1   85.09    8.80
  -5  -5   1   85.79   10.90
  -5  -5   1   88.99   10.20
  -5  -5   1   74.89    9.90
  -5  -5   1   85.79    9.50
  -5  -5   1   87.99   10.40
  -5  -5   1   85.49   10.60
  -5  -5   1   90.69   10.70
  -5  -5   1   95.09   11.00
   5   4  -1    7.10    3.70
   5   4  -1   15.60    4.30
   5   4  -1   11.60    5.60
   5   4  -1   17.80    4.40
   5   4  -1    9.80    3.80
   5   4  -1   16.10    5.00
   5   4  -1   19.40    4.60
  -5  -4   1   10.40    4.90
  -5  -4   1    8.90    4.40
  -5  -4   1   12.50    4.70
  -5  -4   1   21.90    5.30
  -5  -4   1   13.80    4.50
  -5  -4   1   13.20    4.70
  -5  -4   1   13.60    4.90
  -5  -4   1   20.20    4.50
   5   3  -1  237.18   16.80
   5   3  -1  254.97   16.40
   5   3  -1  247.88   16.20
   5   3  -1  231.98   15.60
   5   3  -1  242.18   16.20
   5   3  -1  253.07   16.90
   5   3  -1  258.17   16.20
  -5  -3   1  237.48   16.40
  -5  -3   1  265.07   16.40
  -5  -3   1  243.48   17.40
  -5  -3   1  256.27   17.40
  -5  -3   1  255.87   16.40
  -5  -3   1  235.88   16.40
  -5  -3   1  266.07   16.60
  -5  -3   1  261.77   16.60
   5   2  -1   39.00    4.90
   5   2  -1   38.90    5.20
   5   2  -1   44.80    5.10
   5   2  -1   47.80    6.00
   5   2  -1   40.30    5.10
  -5  -2   1   46.00    5.70
  -5  -2   1   51.29    5.60
  -5  -2   1   52.09    5.70
  -5  -2   1   35.00    5.10
  -5  -2   1   43.40    5.10
  -5  -2   1   51.59    5.80
  -5  -2   1   41.00    5.50
   5   1  -1  989.00   54.29
   5   1  -1  943.11   53.59
   5   1  -1  948.41   53.69
   5   1  -1  974.90   53.79
  -5  -1   1 1009.60   53.79
  -5  -1   1  928.51   53.59
  -5  -1   1  900.41   53.69
  -5  -1   1 1045.30   53.89
  -5  -1   1  970.90   54.09
  -5  -1   1  984.30   53.59
  -5  -1   1  943.11   53.49
  -5  -1   1 1015.60   53.89
   5   0  -1 1274.57   70.39
   5   0  -1 1297.87   70.39
   5   0  -1 1240.88   70.99
  -5   0   1 1338.67   70.39
  -5   0   1 1227.68   70.09
  -5   0   1 1320.97   70.89
   5  -1  -1  912.11   50.89
   5  -1  -1  878.01   51.09
   5  -1  -1  906.91   51.09
   5  -1  -1  889.41   51.49
   5  -1  -1  931.51   51.69
   5  -1  -1  919.31   51.59
   5  -1  -1  947.91   51.39
  -5   1   1  879.61   51.29
  -5   1   1  943.51   51.39
  -5   1   1  925.71   51.49
  -5   1   1  971.80   51.39
  -5   1   1  939.11   51.19
  -5   1   1  913.21   50.89
  -5   1   1  982.70   51.59
  -5   1   1  928.61   52.09
  -5   1   1  944.21   51.49
   5  -2  -1   46.00    6.30
   5  -2  -1   36.00    5.40
   5  -2  -1   42.60    5.60
   5  -2  -1   35.20    4.80
   5  -2  -1   57.39    6.20
   5  -2  -1   25.20    4.70
   5  -2  -1   35.10    5.00
   5  -2  -1   35.20    5.10
  -5   2   1   35.20    5.10
  -5   2   1   46.00    5.60
  -5   2   1   46.10    5.50
  -5   2   1   49.40    5.70
  -5   2   1   30.00    4.90
  -5   2   1   34.00    5.00
  -5   2   1   44.70    5.40
  -5   2   1   49.90    4.70
   5  -3  -1  224.78   15.20
   5  -3  -1  251.37   15.40
   5  -3  -1  244.88   15.20
   5  -3  -1  210.68   15.60
   5  -3  -1  209.38   15.40
   5  -3  -1  236.48   16.20
   5  -3  -1  205.68   16.00
   5  -3  -1  225.28   16.40
   5  -3  -1  254.47   16.20
  -5   3   1  216.38   15.50
  -5   3   1  263.07   16.10
  -5   3   1  222.58   15.70
  -5   3   1  250.57   16.00
  -5   3   1  241.18   15.80
  -5   3   1  259.87   16.40
  -5   3   1  231.48   15.50
  -5   3   1  220.38   15.90
  -5   3   1  237.38   15.90
   5  -4  -1   22.90    5.20
   5  -4  -1    8.30    4.30
   5  -4  -1   22.60    5.00
   5  -4  -1   16.80    5.00
   5  -4  -1   11.30    4.50
   5  -4  -1   13.70    4.60
   5  -4  -1   10.10    4.40
   5  -4  -1   10.90    4.30
   5  -4  -1    7.80    4.30
  -5   4   1   14.30    4.60
  -5   4   1   12.10    4.80
  -5   4   1   10.00    4.50
  -5   4   1   10.20    4.40
  -5   4   1    7.60    4.20
  -5   4   1    8.50    4.50
  -5   4   1   19.10    4.80
  -5   4   1   21.90    4.90
   5  -5  -1   84.49    8.30
   5  -5  -1   66.99    8.90
   5  -5  -1   70.09    9.30
   5  -5  -1   66.79    8.60
   5  -5  -1   63.19    9.60
   5  -5  -1   81.99    9.80
   5  -5  -1   61.39    8.30
   5  -5  -1   60.79    9.40
   5  -5  -1   84.39   10.30
  -5   5   1   74.09    9.90
  -5   5   1   91.19    9.40
  -5   5   1   86.09   10.40
  -5   5   1   64.19    9.10
  -5   5   1   95.99   11.20
  -5   5   1   75.89    9.10
  -5   5   1   70.19    8.90
  -5   5   1   91.39   10.20
   5  -6  -1   21.30    6.60
   5  -6  -1   32.30    7.20
   5  -6  -1   24.90    7.50
   5  -6  -1   15.70    6.10
   5  -6  -1   28.30    7.10
   5  -6  -1   17.30    6.20
   5  -6  -1   16.90    6.00
   5  -6  -1   13.80    9.70
   5  -6  -1   23.80    6.90
  -5   6   1   22.10    5.90
  -5   6   1   21.90    6.60
  -5   6   1   12.90    6.70
  -5   6   1   10.50    5.80
  -5   6   1   13.10    5.20
  -5   6   1   15.60    6.90
  -5   6   1   16.50    5.90
  -5   6   1   16.60    6.50
   5  -7  -1   -1.40    5.40
   5  -7  -1    7.60    6.20
   5  -7  -1   -1.90    4.90
   5  -7  -1   -2.10    6.10
   5  -7  -1   -7.40    4.70
   5  -7  -1   -1.70    6.90
   5  -7  -1    4.70    5.40
   5  -7  -1  -11.40   11.00
   5  -7  -1   -3.10    6.10
  -5   7   1    6.00    7.70
  -5   7   1    6.30   10.90
  -5   7   1   -1.70    4.90
  -5   7   1    5.30    6.10
  -5   7   1    2.40    5.80
  -5   7   1    3.80    4.80
  -5   7   1    0.40    4.70
   5  -8  -1    0.00    6.80
   5  -8  -1    0.10    5.90
   5  -8  -1    6.20    6.70
   5  -8  -1   -0.40    6.30
   5  -8  -1    9.80    8.30
   5  -8  -1    1.40    6.80
   5  -8  -1    5.70    7.60
   5  -8  -1   -7.00    6.50
  -5   8   1    5.00    5.20
  -5   8   1   12.30    8.70
  -5   8   1   -4.30    5.60
  -5   8   1   11.30    6.70
  -5   8   1   -5.90    7.40
  -5   8   1    6.70    5.60
  -5   8   1    8.70    6.50
  -5   8   1    6.00    6.20
   5  -9  -1   -0.60    7.60
   5  -9  -1    2.70    5.70
   5  -9  -1   -2.30    8.80
   5  -9  -1   -1.40    6.20
   5  -9  -1   11.20    7.30
   5  -9  -1    2.40    6.50
   5  -9  -1    3.50    8.20
   5  -9  -1   -3.90    7.60
  -5   9   1   -8.50    7.40
  -5   9   1    1.40    6.30
  -5   9   1    9.60    9.10
  -5   9   1    5.50    5.20
  -5   9   1   11.70    6.20
  -5   9   1   11.60    7.30
  -5   9   1   14.30    6.30
  -5   9   1  -11.80    6.60
   6   9  -1   92.29   14.50
   6   9  -1   87.99   14.00
   6   9  -1   77.59   12.80
   6   9  -1   58.29   10.90
   6   9  -1   84.59   10.80
   6   9  -1   84.39   11.50
   6   9  -1  102.99   12.60
   6   9  -1   97.89   12.90
  -6  -9   1   78.19   16.90
  -6  -9   1   76.09   13.30
  -6  -9   1   83.99   14.00
  -6  -9   1   61.99   11.50
  -6  -9   1   90.79   13.30
  -6  -9   1   86.39   14.30
  -6  -9   1   81.89   11.30
   6   8  -1   -4.70    5.30
   6   8  -1   -3.20    4.20
   6   8  -1   -9.80    5.00
   6   8  -1    0.70    5.90
   6   8  -1    9.00    5.60
   6   8  -1   -6.90    4.10
   6   8  -1    4.10    4.80
   6   8  -1    3.10    5.00
  -6  -8   1   -5.50    6.10
  -6  -8   1    4.40    7.20
  -6  -8   1    6.40    7.60
  -6  -8   1   -2.00    5.50
  -6  -8   1   11.70    8.30
  -6  -8   1    5.70    6.40
  -6  -8   1    2.00    5.40
  -6  -8   1    2.80    6.60
   6   7  -1  996.20   60.59
   6   7  -1 1004.80   58.39
   6   7  -1 1099.59   71.69
   6   7  -1 1111.69   57.49
   6   7  -1  904.21   58.59
  -6  -7   1  996.40   59.49
  -6  -7   1  970.80   59.49
  -6  -7   1  980.60   59.29
  -6  -7   1 1040.30   59.09
  -6  -7   1 1001.00   58.29
  -6  -7   1 1010.80   59.79
  -6  -7   1  901.71   58.69
  -6  -7   1  883.51   59.39
   6   6  -1   56.69    8.60
   6   6  -1   49.20    9.30
   6   6  -1   66.59    9.40
   6   6  -1   67.39    8.80
   6   6  -1   71.09    9.40
   6   6  -1   55.39    8.50
   6   6  -1   54.29    8.70
   6   6  -1   80.89   12.00
  -6  -6   1   51.89    9.50
  -6  -6   1   54.79   10.40
  -6  -6   1   57.39   10.40
  -6  -6   1   65.89   10.10
  -6  -6   1   57.29    9.40
  -6  -6   1   52.39    9.20
  -6  -6   1   58.49    8.90
   6   5  -1    1.20    3.80
   6   5  -1    4.70    4.60
   6   5  -1    6.30    3.80
   6   5  -1    2.00    3.80
   6   5  -1   -1.40    3.20
   6   5  -1    4.30    4.10
   6   5  -1    2.50    4.20
   6   5  -1    4.10    3.60
  -6  -5   1    0.30    4.90
  -6  -5   1    3.20    3.90
  -6  -5   1   -3.30    3.40
  -6  -5   1    3.20    4.70
  -6  -5   1    2.60    4.30
  -6  -5   1   -0.20    4.50
  -6  -5   1    3.30    3.90
  -6  -5   1    2.00    5.20
   6   4  -1  182.98   14.20
   6   4  -1  173.78   12.90
   6   4  -1  162.78   12.30
   6   4  -1  162.58   12.80
   6   4  -1  166.28   12.90
   6   4  -1  175.68   14.00
   6   4  -1  163.98   12.90
  -6  -4   1  171.38   13.60
  -6  -4   1  181.88   14.30
  -6  -4   1  152.68   13.10
  -6  -4   1  181.18   13.50
  -6  -4   1  172.18   13.00
  -6  -4   1  184.18   13.60
  -6  -4   1  162.98   13.30
  -6  -4   1  183.88   13.60
   6   3  -1  536.15   30.50
   6   3  -1  480.35   29.40
   6   3  -1  498.95   30.30
   6   3  -1  469.15   28.80
   6   3  -1  483.45   29.90
   6   3  -1  462.35   29.50
   6   3  -1  496.35   29.30
  -6  -3   1  525.85   30.00
  -6  -3   1  498.55   29.70
  -6  -3   1  495.65   29.60
  -6  -3   1  489.15   29.70
  -6  -3   1  485.15   29.90
  -6  -3   1  527.95   30.00
  -6  -3   1  517.65   31.00
  -6  -3   1  533.55   30.40
   6   2  -1    6.90    2.70
   6   2  -1   11.30    3.60
   6   2  -1   12.70    3.30
   6   2  -1   10.10    3.10
   6   2  -1    7.60    2.60
   6   2  -1    5.50    2.80
  -6  -2   1    6.80    3.10
  -6  -2   1   12.00    3.70
  -6  -2   1    2.80    3.30
  -6  -2   1    6.40    3.30
  -6  -2   1   13.50    3.60
  -6  -2   1   11.00    3.40
  -6  -2   1   12.50    3.30
   6   1  -1  351.96   20.90
   6   1  -1  351.76   22.00
   6   1  -1  357.96   21.40
   6   1  -1  349.67   21.30
   6   1  -1  369.16   21.70
  -6  -1   1  370.26   21.50
  -6  -1   1  356.46   21.30
  -6  -1   1  356.06   21.20
  -6  -1   1  350.96   20.80
  -6  -1   1  362.26   21.60
  -6  -1   1  361.36   21.30
  -6  -1   1  331.07   21.50
  -6  -1   1  385.36   22.00
  -6  -1   1  357.66   21.50
   6   0  -1    2.30    1.90
   6   0  -1    1.60    2.60
   6   0  -1    1.90    2.30
   6   0  -1   -1.10    1.70
   6   0  -1   -0.20    2.50
   6   0  -1    3.10    2.70
  -6   0   1   -0.10    2.20
  -6   0   1    4.20    2.50
  -6   0   1    0.80    3.10
  -6   0   1    0.20    2.70
  -6   0   1    2.70    2.70
  -6   0   1    0.60    2.00
  -6   0   1    1.20    2.00
  -6   0   1    5.90    2.80
  -6   0   1    0.00    2.20
   6  -1  -1  332.67   21.00
   6  -1  -1  327.17   20.50
   6  -1  -1  351.76   21.00
   6  -1  -1  338.87   20.30
   6  -1  -1  347.57   21.30
   6  -1  -1  338.97   21.10
   6  -1  -1  381.36   21.30
  -6   1   1  366.46   21.10
  -6   1   1  354.06   21.50
  -6   1   1  349.07   21.00
  -6   1   1  379.66   21.10
  -6   1   1  328.87   20.70
  -6   1   1  311.97   20.40
  -6   1   1  371.16   21.20
  -6   1   1  340.97   20.80
  -6   1   1  320.17   20.80
   6  -2  -1    9.40    3.10
   6  -2  -1    5.10    2.90
   6  -2  -1    6.60    4.00
   6  -2  -1    7.90    3.20
   6  -2  -1    2.10    3.00
   6  -2  -1    9.30    3.40
   6  -2  -1   14.30    4.20
   6  -2  -1   10.10    3.60
  -6   2   1    6.60    3.40
  -6   2   1    9.40    3.30
  -6   2   1    9.10    6.50
  -6   2   1    8.80    3.20
  -6   2   1    8.80    3.40
  -6   2   1   14.00    3.80
  -6   2   1   10.70    3.70
   6  -3  -1  482.05   28.00
   6  -3  -1  461.55   28.60
   6  -3  -1  485.55   28.20
   6  -3  -1  490.45   30.00
   6  -3  -1  463.75   29.50
   6  -3  -1  458.45   29.40
   6  -3  -1  472.85   29.30
   6  -3  -1  476.05   28.90
  -6   3   1  484.05   28.80
  -6   3   1  440.96   28.70
  -6   3   1  473.85   29.30
  -6   3   1  505.75   28.70
  -6   3   1  479.35   29.10
  -6   3   1  464.95   28.90
  -6   3   1  488.25   28.80
  -6   3   1  493.95   29.10
   6  -4  -1  146.49   12.50
   6  -4  -1  166.98   14.40
   6  -4  -1  170.78   14.00
   6  -4  -1  171.88   13.10
   6  -4  -1  176.68   13.10
   6  -4  -1  190.28   13.90
   6  -4  -1  202.08   13.90
   6  -4  -1  143.29   13.00
   6  -4  -1  183.88   14.50
  -6   4   1  171.68   13.30
  -6   4   1  173.08   13.90
  -6   4   1  160.38   13.60
  -6   4   1  164.48   13.60
  -6   4   1  175.58   13.70
  -6   4   1  148.29   13.40
  -6   4   1  169.78   13.60
  -6   4   1  180.68   13.60
   6  -5  -1    6.30    4.80
   6  -5  -1   -0.90    4.80
   6  -5  -1    3.30    4.90
   6  -5  -1   -0.10    4.10
   6  -5  -1    4.70    5.00
   6  -5  -1    3.40    5.40
   6  -5  -1   -2.10    4.90
   6  -5  -1    4.00    4.20
   6  -5  -1    4.60    5.20
  -6   5   1   10.70    4.90
  -6   5   1    2.90    3.90
  -6   5   1   -1.20    5.00
  -6   5   1    2.40    5.30
  -6   5   1    2.70    3.90
  -6   5   1    5.80    5.20
  -6   5   1   -4.90    3.60
  -6   5   1   -2.20    4.10
   6  -6  -1   49.99    9.10
   6  -6  -1   54.49    8.70
   6  -6  -1   48.20    8.70
   6  -6  -1   55.99    9.50
   6  -6  -1   35.00    8.60
   6  -6  -1   62.29    9.10
   6  -6  -1   60.39    9.30
   6  -6  -1   59.39    9.80
  -6   6   1   56.89   10.10
  -6   6   1   63.59   10.30
  -6   6   1   53.09    9.50
  -6   6   1   80.79    9.50
  -6   6   1   60.19    9.60
  -6   6   1   65.09   10.00
   6  -7  -1 1100.19   60.49
   6  -7  -1 1003.30   59.49
   6  -7  -1 1019.20   57.39
   6  -7  -1 1032.00   59.59
   6  -7  -1 1059.79   58.69
   6  -7  -1  769.12   62.89
   6  -7  -1 1022.90   59.29
  -6   7   1  927.81   57.99
  -6   7   1  939.01   62.79
  -6   7   1  991.80   60.39
  -6   7   1  959.30   59.39
  -6   7   1  961.00   59.39
  -6   7   1 1011.40   57.89
  -6   7   1  957.30   60.09
  -6   7   1  987.00   58.89
   6  -8  -1    4.40    8.40
   6  -8  -1   -1.00    6.00
   6  -8  -1    5.20    6.90
   6  -8  -1    3.90    5.70
   6  -8  -1    2.70    6.50
   6  -8  -1    5.50    7.90
   6  -8  -1    2.60    6.60
   6  -8  -1   -0.70    7.70
  -6   8   1   -1.60    5.20
  -6   8   1   -5.30    6.80
  -6   8   1    4.30    6.60
  -6   8   1   -0.80    6.60
  -6   8   1   -2.00    8.40
  -6   8   1    8.70    6.60
  -6   8   1    6.90    5.80
  -6   8   1    2.60    5.50
   6  -9  -1  111.09   14.40
   6  -9  -1  114.29   16.10
   6  -9  -1   70.89   14.60
   6  -9  -1  105.19   14.10
   6  -9  -1  107.69   13.60
   6  -9  -1   83.29   14.30
   6  -9  -1   64.79   13.30
  -6   9   1   71.19   14.60
  -6   9   1  101.89   14.50
  -6   9   1   88.99   13.90
  -6   9   1   74.49   13.00
  -6   9   1   84.69   11.40
  -6   9   1   82.89   12.30
   7   9  -1   93.99   12.90
   7   9  -1   64.39   10.30
   7   9  -1   58.89   10.00
   7   9  -1   93.29   11.90
   7   9  -1   51.49   11.30
   7   9  -1   64.89   12.00
   7   9  -1   63.79   10.50
  -7  -9   1   64.59   11.70
  -7  -9   1   64.59   11.70
  -7  -9   1   67.99   13.70
  -7  -9   1   73.89   13.10
  -7  -9   1   56.19   15.10
  -7  -9   1   55.59   11.30
   7   8  -1   -1.70    4.50
   7   8  -1    0.30    4.90
   7   8  -1   -0.30    4.50
   7   8  -1    3.80    7.00
   7   8  -1    2.30    6.10
   7   8  -1    2.10    5.50
   7   8  -1    3.90    5.60
  -7  -8   1   -4.30    7.00
  -7  -8   1   17.40    7.50
  -7  -8   1    8.90    6.40
  -7  -8   1   -4.60    4.30
  -7  -8   1   -0.90    6.20
  -7  -8   1   12.70    8.30
  -7  -8   1    0.10    6.60
  -7  -8   1    0.40    6.60
   7   7  -1  253.47   26.40
   7   7  -1  287.07   19.60
   7   7  -1  226.18   19.90
   7   7  -1  281.17   22.10
   7   7  -1  258.07   18.60
   7   7  -1  232.18   19.70
   7   7  -1  256.87   21.80
   7   7  -1  233.18   19.40
  -7  -7   1  239.68   19.60
  -7  -7   1  223.28   20.70
  -7  -7   1  254.37   20.50
  -7  -7   1  227.08   19.80
  -7  -7   1  234.48   20.30
  -7  -7   1  260.87   20.70
  -7  -7   1  214.28   19.70
  -7  -7   1  202.28   20.20
   7   6  -1  222.08   16.80
   7   6  -1  217.68   18.50
   7   6  -1  214.38   17.10
   7   6  -1  231.38   16.70
   7   6  -1  196.58   15.70
   7   6  -1  220.48   16.30
   7   6  -1  250.37   19.20
   7   6  -1  201.08   16.70
  -7  -6   1  227.38   18.00
  -7  -6   1  204.18   18.20
  -7  -6   1  182.88   16.80
  -7  -6   1  205.98   16.70
  -7  -6   1  193.48   17.60
  -7  -6   1  194.88   17.50
  -7  -6   1  238.98   25.20
  -7  -6   1  216.08   17.70
   7   5  -1   96.19   12.40
   7   5  -1   94.89    9.30
   7   5  -1   80.79   10.10
   7   5  -1   85.99   10.30
   7   5  -1  112.79   13.20
   7   5  -1   98.89   12.10
   7   5  -1   90.19   10.60
   7   5  -1  107.39   10.80
  -7  -5   1   99.09   11.50
  -7  -5   1   94.79   11.80
  -7  -5   1   96.89   12.00
  -7  -5   1  110.69   11.70
  -7  -5   1   96.39   12.20
  -7  -5   1   92.79   10.60
  -7  -5   1  113.89   12.00
  -7  -5   1  106.09   12.00
   7   4  -1  413.96   25.10
   7   4  -1  362.36   24.50
   7   4  -1  370.96   25.40
   7   4  -1  411.46   25.90
   7   4  -1  377.86   24.50
   7   4  -1  414.46   24.50
   7   4  -1  370.16   23.70
  -7  -4   1  424.86   25.30
  -7  -4   1  384.36   25.00
  -7  -4   1  409.96   25.20
  -7  -4   1  375.56   24.90
  -7  -4   1  419.36   25.10
  -7  -4   1  342.07   24.70
  -7  -4   1  368.06   24.70
  -7  -4   1  387.46   26.20
   7   3  -1  634.44   38.80
   7   3  -1  640.14   37.30
   7   3  -1  711.13   39.00
   7   3  -1  713.13   38.00
   7   3  -1  589.54   38.00
   7   3  -1  604.14   38.50
   7   3  -1  629.84   38.10
  -7  -3   1  656.33   38.60
  -7  -3   1  663.23   38.50
  -7  -3   1  658.63   38.20
  -7  -3   1  646.84   38.40
  -7  -3   1  629.34   38.20
  -7  -3   1  690.43   40.00
  -7  -3   1  665.13   38.30
  -7  -3   1  678.23   38.60
   7   2  -1   56.99    7.40
   7   2  -1   71.59    7.30
   7   2  -1   49.90    7.10
   7   2  -1   63.99    7.10
   7   2  -1   61.09    6.00
  -7  -2   1   59.69    7.10
  -7  -2   1   82.19    8.50
  -7  -2   1   74.49    7.60
  -7  -2   1   77.49    7.80
  -7  -2   1   77.19    7.90
  -7  -2   1   69.99    7.90
  -7  -2   1   99.29    9.00
   7   1  -1 1044.10   60.19
   7   1  -1 1019.10   60.09
   7   1  -1 1037.30   59.99
   7   1  -1 1030.20   60.79
  -7  -1   1 1163.88   60.29
  -7  -1   1 1054.39   59.79
  -7  -1   1 1038.30   59.99
  -7  -1   1 1125.39   60.29
  -7  -1   1 1113.99   60.39
  -7  -1   1 1130.39   60.79
  -7  -1   1 1103.69   60.09
  -7  -1   1 1045.20   59.89
  -7  -1   1 1088.69   60.19
  -7   0   1 2630.04  147.39
  -7   0   1 2808.62  148.59
  -7   0   1 2718.93  147.79
   7  -1  -1 1041.90   60.19
   7  -1  -1 1096.19   60.19
   7  -1  -1 1137.79   59.79
   7  -1  -1 1086.59   59.99
   7  -1  -1 1101.39   60.29
   7  -1  -1 1001.10   60.89
   7  -1  -1 1003.10   59.29
  -7   1   1 1031.70   59.19
  -7   1   1 1040.10   59.89
  -7   1   1 1062.59   59.69
  -7   1   1 1091.99   59.99
  -7   1   1  998.20   59.79
  -7   1   1 1066.99   59.99
  -7   1   1 1094.09   60.69
  -7   1   1 1156.28   60.09
  -7   1   1 1121.19   59.89
   7  -2  -1   55.49    7.40
   7  -2  -1   62.89    7.70
   7  -2  -1   66.99    7.90
   7  -2  -1   66.59    7.60
   7  -2  -1   55.79    7.50
   7  -2  -1   54.99    6.70
   7  -2  -1   62.89    7.10
   7  -2  -1   58.49    6.60
  -7   2   1   61.39    7.40
  -7   2   1   63.89    7.30
  -7   2   1   70.39    7.90
  -7   2   1   63.39    6.40
  -7   2   1   90.29    9.20
  -7   2   1   69.09    7.50
  -7   2   1   72.19    8.00
  -7   2   1   58.19    7.20
   7  -3  -1  669.13   38.50
   7  -3  -1  645.44   37.40
   7  -3  -1  677.63   39.30
   7  -3  -1  634.04   37.50
   7  -3  -1  657.43   38.30
   7  -3  -1  644.54   38.10
   7  -3  -1  635.54   39.10
   7  -3  -1  618.14   38.70
  -7   3   1  640.14   38.70
  -7   3   1  676.13   38.70
  -7   3   1  639.64   38.00
  -7   3   1  613.84   38.30
  -7   3   1  634.54   38.30
  -7   3   1  638.94   38.60
  -7   3   1  651.33   38.30
  -7   3   1  711.73   38.50
   7  -4  -1  379.26   25.70
   7  -4  -1  378.66   25.10
   7  -4  -1  419.16   25.50
   7  -4  -1  362.66   24.10
   7  -4  -1  380.36   25.00
   7  -4  -1  368.76   24.20
   7  -4  -1  382.36   26.10
   7  -4  -1  361.56   25.80
   7  -4  -1  388.56   24.30
  -7   4   1  392.76   25.30
  -7   4   1  388.86   25.00
  -7   4   1  389.06   25.50
  -7   4   1  398.86   25.50
  -7   4   1  380.76   25.40
  -7   4   1  392.96   25.40
  -7   4   1  430.86   26.20
  -7   4   1  396.26   25.20
   7  -5  -1   76.89   10.20
   7  -5  -1   70.69    9.20
   7  -5  -1   92.69    9.50
   7  -5  -1   97.19   12.00
   7  -5  -1   72.89   13.90
   7  -5  -1   76.09   10.70
   7  -5  -1   83.59   10.70
   7  -5  -1   72.39    9.60
   7  -5  -1   90.29   11.10
  -7   5   1  101.09   11.70
  -7   5   1   78.89   10.70
  -7   5   1   76.09    9.80
  -7   5   1   81.39   10.80
  -7   5   1   90.49   10.80
  -7   5   1  102.69   11.50
  -7   5   1   83.49   10.40
   7  -6  -1  220.28   18.70
   7  -6  -1  238.58   19.20
   7  -6  -1  217.28   19.40
   7  -6  -1  222.08   17.70
   7  -6  -1  215.68   17.40
   7  -6  -1  234.68   17.70
   7  -6  -1  250.87   19.10
  -7   6   1  201.18   17.60
  -7   6   1  237.68   19.50
  -7   6   1  212.48   18.70
  -7   6   1  203.68   18.40
  -7   6   1  219.28   18.80
  -7   6   1  205.58   17.90
  -7   6   1  234.98   18.70
  -7   6   1  232.08   17.60
   7  -7  -1  299.67   21.90
   7  -7  -1  266.37   21.50
   7  -7  -1  235.58   21.50
   7  -7  -1  264.27   21.40
   7  -7  -1  227.78   19.70
   7  -7  -1  214.18   20.80
   7  -7  -1  239.28   19.80
  -7   7   1  239.18   20.70
  -7   7   1  229.28   18.80
  -7   7   1  278.07   21.40
  -7   7   1  219.28   20.80
  -7   7   1  249.97   20.30
  -7   7   1  224.88   20.80
  -7   7   1  204.28   19.40
  -7   7   1  260.27   20.90
   7  -8  -1   10.90    7.10
   7  -8  -1    0.20    6.50
   7  -8  -1    5.10    7.40
   7  -8  -1   -0.20    5.40
   7  -8  -1    1.90    6.80
   7  -8  -1   -4.50    9.30
   7  -8  -1   13.20    8.40
   7  -8  -1   -6.80    7.80
  -7   8   1   -6.30    8.10
  -7   8   1   -8.40    7.30
  -7   8   1    0.10    5.50
  -7   8   1    2.20    5.60
  -7   8   1    6.80    6.50
  -7   8   1    0.40    5.80
  -7   8   1    1.40    6.40
   7  -9  -1   87.29   14.70
   7  -9  -1   88.19   13.70
   7  -9  -1   81.69   12.80
   7  -9  -1   72.69   13.40
   7  -9  -1   68.39   12.00
   7  -9  -1   73.09   12.50
   7  -9  -1   86.79   13.10
  -7   9   1   92.59   11.90
  -7   9   1   70.59   12.30
  -7   9   1   55.29   11.80
  -7   9   1   51.09   10.80
  -7   9   1   80.49   20.20
  -7   9   1   64.89   12.20
  -7   9   1   60.79   11.80
   8   9  -1   65.79   10.80
   8   9  -1   64.69   12.40
   8   9  -1   69.99   10.60
   8   9  -1   89.69   14.90
   8   9  -1  115.89   12.90
  -8  -9   1   76.49   12.60
  -8  -9   1   59.59   12.20
  -8  -9   1   77.39   13.30
  -8  -9   1   46.30   11.60
  -8  -9   1   80.09   12.60
  -8  -9   1   90.49   14.00
  -8  -9   1   66.89   12.30
   8   8  -1  748.33   43.70
   8   8  -1  844.42   44.80
   8   8  -1  692.43   46.80
   8   8  -1  625.24   44.60
   8   8  -1  812.42   44.70
   8   8  -1  724.23   48.00
   8   8  -1  654.03   44.70
   8   8  -1  784.82   48.10
  -8  -8   1  700.93   46.30
  -8  -8   1  587.74   44.80
  -8  -8   1  710.33   46.30
  -8  -8   1  616.14   44.80
  -8  -8   1  704.23   48.30
  -8  -8   1  715.83   44.90
  -8  -8   1  709.53   45.50
  -8  -8   1  687.93   45.90
   8   7  -1   61.99   10.50
   8   7  -1   66.79   10.00
   8   7  -1   97.59   14.00
   8   7  -1   77.99   11.40
   8   7  -1   98.49   13.90
   8   7  -1   94.49   11.90
   8   7  -1  116.69   17.70
   8   7  -1   86.39   10.80
  -8  -7   1   87.29   12.60
  -8  -7   1   82.99   13.00
  -8  -7   1   72.99   11.30
  -8  -7   1   85.99   12.10
  -8  -7   1   70.09   11.80
  -8  -7   1   80.89   12.80
  -8  -7   1  104.49   13.60
  -8  -7   1   79.09   12.10
   8   6  -1  218.38   18.40
   8   6  -1  239.08   17.30
   8   6  -1  243.18   17.80
   8   6  -1  228.58   20.00
   8   6  -1  250.17   17.90
   8   6  -1  256.57   20.60
  -8  -6   1  235.28   19.20
  -8  -6   1  243.28   18.60
  -8  -6   1  202.48   18.30
  -8  -6   1  225.28   19.40
  -8  -6   1  243.88   19.30
  -8  -6   1  212.48   18.60
  -8  -6   1  228.88   18.90
  -8  -6   1  245.78   20.30
   8   5  -1   27.70    5.50
   8   5  -1   32.30    6.10
   8   5  -1   23.90    5.80
   8   5  -1   23.80    7.10
   8   5  -1   22.80    5.70
   8   5  -1   13.90    6.30
   8   5  -1   33.00    6.50
   8   5  -1   22.30    5.70
  -8  -5   1   21.80    6.40
  -8  -5   1   15.90    5.60
  -8  -5   1   31.90    8.50
  -8  -5   1   15.20    5.90
  -8  -5   1   25.60    6.90
  -8  -5   1   18.30    6.50
  -8  -5   1   29.20    7.50
  -8  -5   1   17.70    6.50
   8   4  -1  690.13   41.90
   8   4  -1  721.23   43.30
   8   4  -1  698.03   43.90
   8   4  -1  761.82   44.10
   8   4  -1  785.42   42.60
  -8  -4   1  765.22   43.60
  -8  -4   1  757.82   43.60
  -8  -4   1  731.93   43.30
  -8  -4   1  678.73   43.00
  -8  -4   1  753.52   43.60
  -8  -4   1  713.93   44.70
  -8  -4   1  701.23   43.40
  -8  -4   1  715.83   43.20
   8   3  -1  299.67   20.90
   8   3  -1  299.47   19.30
   8   3  -1  304.57   20.50
   8   3  -1  301.37   20.40
   8   3  -1  283.17   21.20
   8   3  -1  308.27   21.20
   8   3  -1  328.77   20.00
  -8  -3   1  323.97   20.80
  -8  -3   1  310.27   22.40
  -8  -3   1  289.17   20.40
  -8  -3   1  324.47   20.70
  -8  -3   1  328.27   20.80
  -8  -3   1  337.97   21.10
  -8  -3   1  340.07   21.10
  -8  -3   1  334.27   21.00
   8   2  -1  539.75   32.80
   8   2  -1  551.94   33.80
   8   2  -1  525.45   34.60
   8   2  -1  596.94   33.40
   8   2  -1  565.24   34.10
   8   2  -1  573.34   34.30
  -8  -2   1  617.34   34.30
  -8  -2   1  584.64   34.00
  -8  -2   1  580.14   34.20
  -8  -2   1  568.54   34.20
  -8  -2   1  606.84   34.10
  -8  -2   1  599.84   34.70
  -8  -2   1  555.14   34.20
  -8  -2   1  583.64   34.00
   8   1  -1  259.17   18.00
   8   1  -1  240.28   16.90
   8   1  -1  271.67   17.50
   8   1  -1  246.98   17.00
  -8  -1   1  279.77   16.70
  -8  -1   1  264.77   17.00
  -8  -1   1  255.47   17.00
  -8  -1   1  231.78   17.00
  -8  -1   1  260.77   17.30
  -8  -1   1  294.17   18.00
  -8  -1   1  276.97   17.20
  -8  -1   1  242.98   17.40
  -8  -1   1  267.57   17.20
   8   0  -1   -0.70    3.50
   8   0  -1   -1.50    2.40
   8   0  -1    3.30    2.40
   8   0  -1   -2.00    3.50
  -8   0   1    3.60    3.00
  -8   0   1   -1.60    3.00
  -8   0   1   -2.60    2.70
  -8   0   1    1.50    4.40
  -8   0   1    4.90    2.90
  -8   0   1    3.60    3.40
  -8   0   1    3.00    3.30
  -8   0   1    2.20    3.50
  -8   0   1    4.10    2.80
   8  -1  -1  246.38   16.90
   8  -1  -1  254.57   17.40
   8  -1  -1  255.87   17.40
   8  -1  -1  231.18   17.20
   8  -1  -1  243.58   16.80
   8  -1  -1  246.18   16.00
   8  -1  -1  239.28   16.00
   8  -1  -1  260.57   17.00
  -8   1   1  252.67   16.90
  -8   1   1  260.17   16.80
  -8   1   1  266.77   17.60
  -8   1   1  258.77   17.00
  -8   1   1  246.68   16.40
  -8   1   1  266.97   17.00
  -8   1   1  254.37   16.90
  -8   1   1  257.97   16.90
  -8   1   1  246.38   17.40
   8  -2  -1  592.74   34.30
   8  -2  -1  571.34   34.30
   8  -2  -1  529.45   33.00
   8  -2  -1  596.94   33.50
   8  -2  -1  567.14   33.80
   8  -2  -1  593.14   32.90
   8  -2  -1  585.04   34.40
   8  -2  -1  544.35   34.20
  -8   2   1  556.84   33.50
  -8   2   1  588.64   34.00
  -8   2   1  570.04   33.70
  -8   2   1  585.14   33.80
  -8   2   1  614.24   34.70
  -8   2   1  552.74   33.80
  -8   2   1  448.66   32.70
  -8   2   1  575.04   33.70
  -8   2   1  542.85   33.70
   8  -3  -1  315.27   20.50
   8  -3  -1  302.97   21.70
   8  -3  -1  343.87   21.10
   8  -3  -1  324.47   22.00
   8  -3  -1  307.77   21.40
   8  -3  -1  311.67   22.00
   8  -3  -1  318.67   20.90
   8  -3  -1  348.07   21.80
  -8   3   1  285.97   21.50
  -8   3   1  304.07   21.20
  -8   3   1  317.77   21.50
  -8   3   1  331.77   21.50
  -8   3   1  334.47   21.50
  -8   3   1  340.57   22.10
  -8   3   1  336.47   21.50
  -8   3   1  314.87   20.00
  -8   3   1  304.37   21.40
   8  -4  -1  740.93   43.30
   8  -4  -1  596.34   46.70
   8  -4  -1  706.83   44.40
   8  -4  -1  706.23   43.70
   8  -4  -1  750.12   42.10
   8  -4  -1  712.83   42.00
   8  -4  -1  676.83   42.60
   8  -4  -1  757.92   43.20
  -8   4   1  688.53   43.00
  -8   4   1  720.13   43.60
  -8   4   1  735.53   43.50
  -8   4   1  755.92   43.00
  -8   4   1  751.02   43.00
  -8   4   1  730.23   43.30
  -8   4   1  747.83   43.10
  -8   4   1  686.03   43.00
   8  -5  -1   38.40    7.70
   8  -5  -1   14.70    7.00
   8  -5  -1   17.40    6.10
   8  -5  -1   29.90    7.60
   8  -5  -1   11.50    5.80
   8  -5  -1   22.20    7.60
   8  -5  -1   26.90    6.80
  -8   5   1   14.20    6.20
  -8   5   1   11.10    7.10
  -8   5   1   29.70    7.00
  -8   5   1   24.70    6.10
  -8   5   1   20.60    7.30
  -8   5   1   16.00    6.60
  -8   5   1   17.40    6.80
   8  -6  -1  221.18   18.40
   8  -6  -1  257.17   20.00
   8  -6  -1  270.97   20.40
   8  -6  -1  217.58   19.70
   8  -6  -1  214.98   20.20
   8  -6  -1  236.48   19.10
   8  -6  -1  249.78   19.20
   8  -6  -1  228.78   18.20
  -8   6   1  233.68   19.70
  -8   6   1  231.08   19.30
  -8   6   1  257.07   18.80
  -8   6   1  223.28   19.90
  -8   6   1  224.78   19.90
  -8   6   1  230.28   19.40
  -8   6   1  229.28   19.90
  -8   6   1  246.98   19.40
   8  -7  -1   82.99   13.20
   8  -7  -1   85.49   11.50
   8  -7  -1   68.09   12.50
   8  -7  -1   67.79   12.40
   8  -7  -1   97.39   13.70
   8  -7  -1   87.19   11.70
   8  -7  -1  103.59   14.50
  -8   7   1   82.19   12.20
  -8   7   1   76.29   11.90
  -8   7   1   82.29   13.00
  -8   7   1   76.89   12.50
  -8   7   1   89.09   13.30
  -8   7   1   70.19   10.60
  -8   7   1   89.89   13.00
  -8   7   1   76.99   12.90
   8  -8  -1  775.82   47.20
   8  -8  -1  748.03   47.30
   8  -8  -1  804.12   45.80
   8  -8  -1  645.14   52.29
   8  -8  -1  650.63   44.60
   8  -8  -1  629.94   47.30
   8  -8  -1  672.73   60.09
   8  -8  -1  813.92   45.00
   8  -8  -1  729.73   46.00
  -8   8   1  743.23   45.00
  -8   8   1  650.93   46.30
  -8   8   1  697.83   46.40
  -8   8   1  755.42   47.70
  -8   8   1  728.23   47.30
  -8   8   1  694.83   45.20
  -8   8   1  633.24   45.60
  -8   8   1  709.03   46.50
   8  -9  -1   62.29   14.40
   8  -9  -1   80.29   12.10
   8  -9  -1   70.59   12.50
   8  -9  -1   91.89   13.60
   8  -9  -1   63.29   14.00
  -8   9   1   79.99   11.60
  -8   9   1   83.99   18.20
  -8   9   1   47.00   10.80
  -8   9   1   87.09   13.30
  -8   9   1   58.29   11.80
  -8   9   1   60.99   12.30
  -8   9   1   87.49   13.50
   9   8  -1   50.29   10.10
   9   8  -1   61.39    9.60
   9   8  -1   65.09   14.40
   9   8  -1   57.49   10.80
   9   8  -1   82.69   10.70
   9   8  -1   65.79   12.50
   9   8  -1   66.99   10.90
   9   8  -1   73.39   13.30
  -9  -8   1   42.60   10.70
  -9  -8   1   44.80   10.20
  -9  -8   1   51.29   16.50
  -9  -8   1   57.79   11.40
  -9  -8   1   46.30    9.70
  -9  -8   1   56.89   19.40
  -9  -8   1   69.99   11.40
   9   7  -1    3.60    4.70
   9   7  -1   -3.10    8.30
   9   7  -1    6.50    5.50
   9   7  -1   -4.50    7.60
   9   7  -1    7.50    6.70
   9   7  -1    5.40    5.90
   9   7  -1    0.80    6.20
  -9  -7   1    1.40    5.10
  -9  -7   1    7.70    6.00
  -9  -7   1   11.60    7.00
  -9  -7   1   -4.20    4.40
  -9  -7   1   13.70    8.40
  -9  -7   1   -2.80    6.30
  -9  -7   1   -5.90    6.20
  -9  -7   1    4.30    7.20
   9   6  -1  211.38   17.00
   9   6  -1  233.48   19.00
   9   6  -1  201.98   16.60
   9   6  -1  213.38   15.70
   9   6  -1  211.28   16.10
   9   6  -1  190.58   16.80
   9   6  -1  239.48   19.40
   9   6  -1  180.48   16.60
  -9  -6   1  188.88   17.90
  -9  -6   1  191.58   18.10
  -9  -6   1  203.58   17.40
  -9  -6   1  210.18   17.70
  -9  -6   1  214.98   18.10
  -9  -6   1  173.98   16.90
  -9  -6   1  184.58   18.60
  -9  -6   1  190.88   17.30
   9   5  -1    7.30    4.00
   9   5  -1    4.00    5.00
   9   5  -1    5.90    3.80
   9   5  -1   -1.40    5.70
   9   5  -1    3.60    5.70
   9   5  -1    1.50    5.10
  -9  -5   1   -3.80    5.00
  -9  -5   1   -0.90    5.60
  -9  -5   1    4.10    4.50
  -9  -5   1    7.30    5.10
  -9  -5   1    5.50    4.70
  -9  -5   1   -1.10    4.90
  -9  -5   1    2.60    4.80
   9   4  -1  606.74   35.20
   9   4  -1  544.85   36.10
   9   4  -1  531.45   36.70
   9   4  -1  658.23   35.90
   9   4  -1  629.14   37.90
   9   4  -1  606.84   37.60
  -9  -4   1  606.64   36.90
  -9  -4   1  593.34   36.90
  -9  -4   1  601.94   38.60
  -9  -4   1  602.94   36.90
  -9  -4   1  586.74   36.90
  -9  -4   1  599.94   36.80
  -9  -4   1  621.34   37.70
   9   3  -1   21.80    5.80
   9   3  -1   27.70    6.60
   9   3  -1   36.80    7.20
   9   3  -1   15.70    7.50
   9   3  -1   24.10    5.20
   9   3  -1   34.70    5.20
  -9  -3   1   30.40    7.10
  -9  -3   1   25.40    6.00
  -9  -3   1   22.70    5.70
  -9  -3   1   28.30    6.10
  -9  -3   1   31.70    6.30
  -9  -3   1   34.60    6.60
  -9  -3   1   28.80    5.60
  -9  -3   1   38.20    8.20
   9   2  -1   34.10    6.50
   9   2  -1   26.60    5.30
   9   2  -1   36.70    6.80
   9   2  -1   34.80    5.60
  -9  -2   1   43.60    7.30
  -9  -2   1   25.60    6.90
  -9  -2   1   32.00    6.30
  -9  -2   1   32.00    5.90
  -9  -2   1   39.20    6.10
  -9  -2   1   51.49    7.20
  -9  -2   1   32.60    6.10
  -9  -2   1   38.40    6.60
   9   1  -1    9.80    3.60
   9   1  -1    7.10    3.70
   9   1  -1   14.60    4.90
   9   1  -1    7.40    3.80
  -9  -1   1   10.00    4.10
  -9  -1   1   13.30    4.10
  -9  -1   1   10.80    4.30
  -9  -1   1   12.10    3.90
  -9  -1   1    7.80    4.00
  -9  -1   1    5.00    3.40
  -9  -1   1    5.90    4.10
  -9  -1   1    7.30    4.30
  -9  -1   1   11.20    4.50
   9   0  -1  778.52   45.50
   9   0  -1  743.63   45.40
   9   0  -1  741.03   45.40
   9   0  -1  745.63   45.40
  -9   0   1  777.42   45.30
  -9   0   1  751.82   45.40
  -9   0   1  821.22   45.60
  -9   0   1  810.22   44.80
  -9   0   1  818.22   45.60
  -9   0   1  826.92   45.20
  -9   0   1  779.42   45.20
  -9   0   1  799.42   46.20
  -9   0   1  790.62   45.30
   9  -1  -1    9.30    4.60
   9  -1  -1    9.50    3.80
   9  -1  -1   11.90    4.80
   9  -1  -1   11.20    3.90
   9  -1  -1    7.90    4.10
   9  -1  -1    7.00    3.90
   9  -1  -1    8.20    3.70
  -9   1   1    8.00    4.10
  -9   1   1   12.50    4.60
  -9   1   1    9.50    3.60
  -9   1   1    4.30    4.10
  -9   1   1    9.70    3.80
  -9   1   1   10.10    3.90
  -9   1   1    5.60    3.50
  -9   1   1    8.20    4.40
  -9   1   1    5.70    3.60
   9  -2  -1   36.40    6.60
   9  -2  -1   29.10    5.30
   9  -2  -1   31.40    5.30
   9  -2  -1   24.60    6.60
   9  -2  -1   38.10    6.90
   9  -2  -1   30.60    6.50
   9  -2  -1   41.10    6.90
   9  -2  -1   34.00    6.30
  -9   2   1   46.40    6.90
  -9   2   1   33.60    6.60
  -9   2   1   30.30    6.50
  -9   2   1   26.90    6.30
  -9   2   1   26.30    5.80
  -9   2   1   39.10    6.30
  -9   2   1   33.10    5.90
  -9   2   1   28.30    5.30
  -9   2   1   35.60    6.70
   9  -3  -1   35.10    6.20
   9  -3  -1   23.50    5.80
   9  -3  -1   23.60    6.20
   9  -3  -1   23.30    5.30
   9  -3  -1   35.40    7.10
   9  -3  -1   31.60    7.40
   9  -3  -1   21.50    6.40
   9  -3  -1   28.30    6.90
  -9   3   1   28.80    5.80
  -9   3   1   19.60    5.50
  -9   3   1   26.70    5.90
  -9   3   1   29.80    6.60
  -9   3   1   23.10    5.80
  -9   3   1   29.40    5.10
  -9   3   1   24.20    6.70
  -9   3   1   32.30    6.90
  -9   3   1   26.10    5.90
   9  -4  -1  578.34   37.80
   9  -4  -1  604.04   35.70
   9  -4  -1  622.34   36.10
   9  -4  -1  627.94   37.10
   9  -4  -1  587.24   36.30
   9  -4  -1  630.54   37.20
   9  -4  -1  554.34   37.60
  -9   4   1  517.45   36.70
  -9   4   1  578.14   36.80
  -9   4   1  604.44   37.10
  -9   4   1  598.54   36.70
  -9   4   1  606.44   36.60
  -9   4   1  626.64   38.70
  -9   4   1  561.04   36.80
   9  -5  -1    3.70    5.60
   9  -5  -1    1.00    7.10
   9  -5  -1   14.70    6.90
   9  -5  -1    5.40    5.50
   9  -5  -1   -4.70    4.30
   9  -5  -1   -1.80    6.20
  -9   5   1   10.00    5.80
  -9   5   1   16.10    7.10
  -9   5   1   -2.40    6.80
  -9   5   1    7.80    4.50
  -9   5   1    8.30    5.10
  -9   5   1   -0.60    6.60
  -9   5   1    0.80    4.70
  -9   5   1   -0.30    5.30
   9  -6  -1  192.98   17.70
   9  -6  -1  183.48   16.90
   9  -6  -1  193.68   16.70
   9  -6  -1  229.88   19.10
   9  -6  -1  175.88   19.00
   9  -6  -1  214.58   18.90
   9  -6  -1  204.88   19.20
   9  -6  -1  161.18   18.90
  -9   6   1  219.48   17.50
  -9   6   1  208.98   18.10
  -9   6   1  200.58   17.70
  -9   6   1  224.18   19.30
  -9   6   1  201.08   18.70
  -9   6   1  222.08   18.70
  -9   6   1  202.38   17.70
  -9   6   1  172.18   17.80
   9  -7  -1   23.90    9.30
   9  -7  -1   -0.20    7.00
   9  -7  -1    6.10    8.30
   9  -7  -1   12.20    8.80
   9  -7  -1    5.60    7.50
   9  -7  -1   -2.30    9.60
   9  -7  -1   11.80    6.70
   9  -7  -1    5.20    5.90
  -9   7   1    2.30    7.50
  -9   7   1    0.90    6.60
  -9   7   1   -0.40    5.50
  -9   7   1    0.60    5.70
  -9   7   1    0.00    5.80
  -9   7   1    9.80    9.00
  -9   7   1    2.80    6.50
  -9   7   1   -2.80    7.70
   9  -8  -1   50.89   10.00
   9  -8  -1   57.79   12.10
   9  -8  -1   71.79   11.60
   9  -8  -1   57.79   12.20
   9  -8  -1   59.99   12.70
   9  -8  -1   53.39   10.40
   9  -8  -1   51.69   11.50
  -9   8   1   75.69   13.00
  -9   8   1   54.79   12.50
  -9   8   1   26.90    9.60
  -9   8   1   64.39   12.30
  -9   8   1   31.40   10.20
  -9   8   1   56.79   11.20
  -9   8   1   46.70   10.00
  10   8  -1    6.90    5.10
  10   8  -1   -0.10    4.40
  10   8  -1    7.10    7.80
  10   8  -1   -3.30    6.30
  10   8  -1   15.10    8.00
 -10  -8   1   -0.60    6.00
 -10  -8   1   13.80    7.50
 -10  -8   1    4.80    7.60
 -10  -8   1    1.10    7.60
 -10  -8   1    2.10    6.40
 -10  -8   1   12.40    5.10
 -10  -8   1    7.10    8.80
  10   7  -1  147.59   15.60
  10   7  -1  170.78   20.50
  10   7  -1  174.88   17.40
  10   7  -1  166.38   18.60
  10   7  -1  140.69   16.10
  10   7  -1  160.58   17.60
  10   7  -1  160.58   14.00
 -10  -7   1  115.79   16.00
 -10  -7   1  138.49   16.30
 -10  -7   1  141.19   17.60
 -10  -7   1  151.48   21.40
 -10  -7   1  132.99   16.70
 -10  -7   1  157.18   19.00
 -10  -7   1  182.88   19.30
  10   6  -1  114.29   14.30
  10   6  -1  156.48   13.20
  10   6  -1  162.08   17.80
  10   6  -1  182.38   18.90
  10   6  -1  150.58   16.30
  10   6  -1  158.28   13.10
  10   6  -1  125.89   14.60
  10   6  -1  141.89   14.70
 -10  -6   1  138.09   15.80
 -10  -6   1  142.49   17.10
 -10  -6   1  128.89   15.60
 -10  -6   1  161.98   17.50
 -10  -6   1  132.59   15.70
 -10  -6   1  156.38   16.00
 -10  -6   1  145.49   15.80
 -10  -6   1  128.49   15.10
  10   5  -1    9.60    4.70
  10   5  -1    3.60    4.50
  10   5  -1    2.80    4.70
  10   5  -1    0.50    5.00
  10   5  -1    0.00    5.00
  10   5  -1    1.70    4.10
  10   5  -1    1.20    4.90
  10   5  -1    9.30    4.30
 -10  -5   1    0.60    5.40
 -10  -5   1    3.00    5.10
 -10  -5   1   17.70    6.70
 -10  -5   1    6.00    5.70
 -10  -5   1    1.90    6.40
 -10  -5   1   15.50    6.20
 -10  -5   1   -2.70    4.90
 -10  -5   1    8.30    5.50
  10   4  -1   94.09   11.00
  10   4  -1  113.49   13.50
  10   4  -1  104.09   12.80
  10   4  -1  102.39   12.30
 -10  -4   1   97.59   12.30
 -10  -4   1   96.69   12.00
 -10  -4   1   86.69   11.30
 -10  -4   1  100.99   11.70
 -10  -4   1   79.99   10.80
 -10  -4   1  106.19   12.40
 -10  -4   1  103.49   11.80
 -10  -4   1   93.29   13.00
  10   3  -1  112.69   13.20
  10   3  -1  123.49   12.20
  10   3  -1  121.89   13.60
  10   3  -1  113.69   16.20
 -10  -3   1  114.99   12.70
 -10  -3   1   95.19   11.50
 -10  -3   1   94.89   12.30
 -10  -3   1  103.89   12.00
 -10  -3   1  144.49   15.50
 -10  -3   1  123.89   11.10
 -10  -3   1  118.39   12.30
 -10  -3   1  106.69   11.70
 -10  -3   1  134.79   13.50
  10   2  -1   13.90    5.50
  10   2  -1   32.60    6.90
  10   2  -1   18.00    5.00
 -10  -2   1   23.90    5.80
 -10  -2   1   16.90    5.50
 -10  -2   1   21.40    5.50
 -10  -2   1   30.40    7.10
 -10  -2   1   28.60    6.10
 -10  -2   1   20.20    6.40
  10   1  -1  116.29   12.00
  10   1  -1  100.79    9.60
  10   1  -1  115.99   12.40
 -10  -1   1  104.39    9.90
 -10  -1   1  120.09   11.40
 -10  -1   1  109.09   11.80
 -10  -1   1  113.59   11.90
 -10  -1   1  104.49   10.40
 -10  -1   1  104.89   11.60
 -10  -1   1  103.59   11.40
 -10  -1   1  107.19   11.00
 -10  -1   1   92.99   10.80
  10   0  -1   -0.80    3.90
  10   0  -1   -3.30    3.40
  10   0  -1    1.40    3.00
  10   0  -1    0.00    4.50
  10   0  -1    0.20    3.20
 -10   0   1   -1.00    2.90
 -10   0   1   -1.20    4.30
 -10   0   1   -3.20    3.10
 -10   0   1    0.70    3.30
 -10   0   1    2.10    3.50
 -10   0   1   -1.20    3.20
 -10   0   1   -3.60    4.00
 -10   0   1   -5.00    3.40
  10  -1  -1   95.29   10.60
  10  -1  -1   92.19    8.90
  10  -1  -1  109.99   12.10
  10  -1  -1   91.99   12.70
  10  -1  -1  100.49   11.10
 -10   1   1  107.29   11.40
 -10   1   1  101.69   10.40
 -10   1   1   97.49   10.50
 -10   1   1  119.29   12.00
 -10   1   1  101.69   10.60
 -10   1   1   93.49   10.90
 -10   1   1  105.19    9.80
 -10   1   1  110.09   11.30
  10  -2  -1   24.90    5.90
  10  -2  -1   30.10    7.00
  10  -2  -1   25.80    5.20
  10  -2  -1   19.90    5.20
  10  -2  -1   23.60    6.60
  10  -2  -1   18.00    5.90
  10  -2  -1   24.50    6.40
  10  -2  -1   35.70    8.00
 -10   2   1   17.50    6.10
 -10   2   1   27.70    8.00
 -10   2   1   23.60    6.50
 -10   2   1   23.80    5.70
 -10   2   1   24.10    6.00
 -10   2   1   24.30    5.50
 -10   2   1   15.60    5.70
  10  -3  -1  108.29   12.70
  10  -3  -1   93.59   12.00
  10  -3  -1   88.09   11.40
  10  -3  -1   97.99   11.80
  10  -3  -1   90.99   10.20
  10  -3  -1  101.89   12.10
  10  -3  -1   98.89   10.50
  10  -3  -1  118.39   11.80
 -10   3   1  112.89   11.80
 -10   3   1   96.79   11.50
 -10   3   1  123.79   12.40
 -10   3   1  121.29   12.80
 -10   3   1   92.39   11.70
 -10   3   1  124.49   12.30
 -10   3   1  121.59   12.10
 -10   3   1   65.19   13.40
  10  -4  -1   75.09   10.70
  10  -4  -1  104.39   12.20
  10  -4  -1  122.69   13.60
  10  -4  -1   99.19   11.40
  10  -4  -1   79.79    9.70
  10  -4  -1   76.49    9.70
 -10   4   1   83.49   11.20
 -10   4   1   81.39   11.30
 -10   4   1  101.09   12.00
 -10   4   1   71.49   10.80
 -10   4   1   80.69   10.80
 -10   4   1   66.39   11.40
 -10   4   1   68.89   10.00
 -10   4   1   86.99   11.50
 -10   4   1   98.79   10.90
  10  -5  -1    2.30    6.20
  10  -5  -1    7.90    5.80
  10  -5  -1    6.40    5.10
  10  -5  -1   13.50   13.50
  10  -5  -1    7.70    6.30
  10  -5  -1    6.40    6.80
  10  -5  -1    4.60    6.10
 -10   5   1    6.90    5.20
 -10   5   1   19.50    8.60
 -10   5   1   14.00    7.10
 -10   5   1   -1.60    7.20
 -10   5   1    9.60    5.50
 -10   5   1    6.00    4.50
 -10   5   1   12.20    7.50
  10  -6  -1  115.39   13.20
  10  -6  -1  114.79   15.70
  10  -6  -1  152.48   16.60
  10  -6  -1  114.39   15.30
  10  -6  -1  123.79   13.90
  10  -6  -1  157.98   17.10
  10  -6  -1  124.39   16.20
  10  -6  -1  130.19   14.50
 -10   6   1  132.19   15.30
 -10   6   1  156.18   15.30
 -10   6   1  149.19   16.40
 -10   6   1  128.29   15.00
 -10   6   1  130.59   15.60
 -10   6   1   92.29   13.70
  10  -7  -1  103.59   13.90
  10  -7  -1  148.99   17.40
  10  -7  -1  146.09   15.60
  10  -7  -1  160.38   18.70
  10  -7  -1   85.69   14.70
  10  -7  -1  165.68   16.20
  10  -7  -1  167.08   19.50
  10  -7  -1  144.19   20.30
 -10   7   1  169.08   16.50
 -10   7   1  147.49   17.20
 -10   7   1  146.19   16.80
 -10   7   1  145.69   17.30
 -10   7   1  119.49   15.50
 -10   7   1  134.39   16.20
  10  -8  -1   -7.80    6.00
  10  -8  -1    6.20    6.50
  10  -8  -1   -8.50    7.10
  10  -8  -1   -0.20    9.90
  10  -8  -1   -0.60    5.60
 -10   8   1   -6.90    7.40
 -10   8   1   -4.50    4.80
 -10   8   1    1.00    5.60
 -10   8   1   20.10    8.10
 -10   8   1    5.10    5.40
  11   7  -1    2.30    6.50
  11   7  -1   -7.80    4.20
  11   7  -1  -11.40    6.60
 -11  -7   1    8.40    7.50
 -11  -7   1   -2.20    9.20
 -11  -7   1    0.40    5.40
 -11  -7   1    7.50    5.00
 -11  -7   1   -3.60    4.60
 -11  -7   1    3.20    7.80
 -11  -7   1   -8.90    6.20
 -11  -7   1   -0.30    6.30
  11   6  -1   30.00    8.30
  11   6  -1   41.00   10.40
  11   6  -1   12.60    5.60
  11   6  -1   33.30    9.40
  11   6  -1   34.70    8.00
  11   6  -1   16.90    6.80
 -11  -6   1   21.50    7.60
 -11  -6   1   21.30    7.90
 -11  -6   1   20.20    8.90
 -11  -6   1   28.90    8.10
 -11  -6   1   18.60    7.10
 -11  -6   1   34.80    9.70
 -11  -6   1   19.30    8.50
 -11  -6   1   32.00    8.70
 -11  -6   1   20.20    7.10
  11   5  -1  117.89   12.90
  11   5  -1  118.79   13.30
  11   5  -1  109.39   13.00
  11   5  -1  102.79   13.90
  11   5  -1  114.19   14.90
  11   5  -1  120.39   15.00
 -11  -5   1  112.59   13.60
 -11  -5   1  121.39   13.90
 -11  -5   1  103.89   13.10
 -11  -5   1  114.49   13.70
 -11  -5   1  109.59   14.00
 -11  -5   1  124.59   16.30
 -11  -5   1  119.99   14.60
 -11  -5   1  140.09   16.70
 -11  -5   1   89.89   12.60
  11   4  -1  159.68   17.30
  11   4  -1  147.39   15.80
  11   4  -1  155.98   13.80
  11   4  -1  124.29   15.10
  11   4  -1  125.89   13.70
 -11  -4   1  159.48   15.40
 -11  -4   1  158.48   14.00
 -11  -4   1  135.89   16.30
 -11  -4   1  144.39   15.60
 -11  -4   1  124.49   14.30
 -11  -4   1  166.78   14.70
 -11  -4   1  170.28   18.00
 -11  -4   1  140.49   15.10
 -11  -4   1  149.59   15.70
  11   3  -1   11.80    5.90
  11   3  -1   36.90    8.10
 -11  -3   1   24.00    8.20
 -11  -3   1   22.60    7.70
 -11  -3   1   27.10    6.90
 -11  -3   1   16.60    7.60
 -11  -3   1   19.30    5.60
 -11  -3   1   16.90    5.80
 -11  -3   1    8.80    5.60
 -11  -3   1   18.80    6.20
 -11  -3   1   28.40    7.50
  11   2  -1    5.60    5.10
  11   2  -1    2.60    3.90
  11   2  -1    8.60    5.30
 -11  -2   1    6.80    5.10
 -11  -2   1    7.20    4.70
 -11  -2   1   -0.20    4.20
 -11  -2   1    1.60    4.20
 -11  -2   1   -2.90    3.30
 -11  -2   1    1.50    4.10
  11   1  -1   40.10    7.30
  11   1  -1   35.70    8.00
  11   1  -1   34.30    6.50
 -11  -1   1   20.90    5.30
 -11  -1   1   31.60    7.80
 -11  -1   1   40.10    7.10
 -11  -1   1   22.50    6.60
 -11  -1   1   36.10    6.30
 -11  -1   1   31.30    6.40
 -11  -1   1   24.20    6.30
 -11  -1   1   36.20    7.20
  11   0  -1  117.69   11.00
  11   0  -1  120.29   13.60
  11   0  -1  132.99   11.70
 -11   0   1  116.39   13.00
 -11   0   1  133.39   12.20
 -11   0   1  125.59   11.40
 -11   0   1  133.69   12.20
 -11   0   1  139.49   12.50
 -11   0   1  112.79   12.90
 -11   0   1  112.19   12.30
 -11   0   1  133.39   11.90
  11  -1  -1   28.00    6.60
  11  -1  -1   39.30    7.70
  11  -1  -1   29.50    7.30
  11  -1  -1   34.70    8.00
 -11   1   1   41.00    7.60
 -11   1   1   33.10    7.00
 -11   1   1   41.90    6.90
 -11   1   1   27.50    6.20
 -11   1   1   36.60    8.70
 -11   1   1   24.00    5.90
 -11   1   1   31.20    7.90
 -11   1   1   45.50    8.00
  11  -2  -1    2.30    5.00
  11  -2  -1   11.90    5.60
  11  -2  -1   -0.60    4.30
  11  -2  -1    1.70    5.20
 -11   2   1    0.60    5.80
 -11   2   1   11.30    5.50
 -11   2   1   -0.80    4.20
 -11   2   1    4.30    4.60
 -11   2   1    0.70    3.80
 -11   2   1    0.10    3.80
 -11   2   1    6.00    5.30
 -11   2   1    1.70    4.00
  11  -3  -1   16.10    7.20
  11  -3  -1   21.00    6.90
  11  -3  -1   20.00    5.70
 -11   3   1   27.90    7.90
 -11   3   1   15.20    5.50
 -11   3   1   16.50    5.60
 -11   3   1   18.80    6.90
 -11   3   1   24.10    7.70
 -11   3   1   17.50    6.10
 -11   3   1   21.80    6.00
 -11   3   1   15.40    6.30
  11  -4  -1  123.59   14.60
  11  -4  -1  129.59   14.60
  11  -4  -1  170.98   17.20
  11  -4  -1  145.99   13.10
  11  -4  -1  133.19   15.60
  11  -4  -1  133.09   15.60
  11  -4  -1  125.19   14.70
  11  -4  -1  138.99   13.20
 -11   4   1  164.48   16.20
 -11   4   1  143.59   15.10
 -11   4   1  173.68   14.80
 -11   4   1  164.28   14.30
 -11   4   1  115.19   13.60
 -11   4   1  118.89   15.10
 -11   4   1  122.99   14.80
 -11   4   1  131.19   14.10
 -11   4   1  116.99   14.40
  11  -5  -1  118.39   14.50
  11  -5  -1   86.79   12.70
  11  -5  -1   82.79   13.00
  11  -5  -1  100.89   13.50
  11  -5  -1  110.49   14.20
  11  -5  -1  115.29   14.30
  11  -5  -1  102.79   11.60
 -11   5   1   86.69   12.50
 -11   5   1   79.49   13.30
 -11   5   1  108.29   13.30
 -11   5   1  101.39   12.50
 -11   5   1   84.69   12.50
 -11   5   1   92.49   13.50
 -11   5   1   93.79   11.80
 -11   5   1  119.69   13.80
 -11   5   1  112.89   13.90
  11  -6  -1   16.20    7.40
  11  -6  -1   24.30    7.30
  11  -6  -1   23.40    8.50
  11  -6  -1   27.40    9.70
  11  -6  -1   15.20    8.00
  11  -6  -1   22.60    7.50
  11  -6  -1   22.70   10.10
  11  -6  -1   11.00    8.50
 -11   6   1   21.10    6.90
 -11   6   1   11.00    7.70
 -11   6   1   17.20    9.20
 -11   6   1   22.30    7.70
 -11   6   1   18.60    6.70
 -11   6   1   20.90    7.20
 -11   6   1   13.30    8.70
  11  -7  -1    0.40    6.60
  11  -7  -1   -4.00    6.10
  11  -7  -1    5.00    5.60
  11  -7  -1   -3.80    5.80
  11  -7  -1    1.20    9.80
  11  -7  -1   -2.70    7.50
 -11   7   1    2.60    7.00
 -11   7   1   -0.90    4.70
 -11   7   1    8.40    8.40
 -11   7   1   11.30    6.80
 -11   7   1   -6.50    5.40
  12   6  -1  114.39   17.70
  12   6  -1  115.89   14.60
  12   6  -1  114.89   15.10
  12   6  -1  151.18   17.50
  12   6  -1  143.29   15.50
 -12  -6   1  113.49   14.20
 -12  -6   1  108.09   14.50
 -12  -6   1   99.89   13.70
 -12  -6   1  120.69   16.90
 -12  -6   1  143.59   16.30
 -12  -6   1  127.59   15.20
 -12  -6   1   95.09   13.20
 -12  -6   1  119.79   16.60
 -12  -6   1   95.59   13.40
  12   5  -1   -9.30    4.00
  12   5  -1    1.60    4.10
  12   5  -1    0.10    6.10
  12   5  -1    1.30    5.50
  12   5  -1    3.00    5.70
 -12  -5   1  -11.80    3.40
 -12  -5   1   -0.10    5.40
 -12  -5   1    2.00    4.50
 -12  -5   1    8.50    7.80
 -12  -5   1   -5.10    4.60
 -12  -5   1   -4.10    5.90
 -12  -5   1   -1.10    5.40
 -12  -5   1    5.00    5.40
  12   4  -1  312.17   22.00
  12   4  -1  300.97   22.20
  12   4  -1  323.77   22.10
  12   4  -1  316.27   23.30
  12   4  -1  271.57   22.70
  12   4  -1  186.08   28.20
 -12  -4   1  282.67   22.00
 -12  -4   1  265.37   22.00
 -12  -4   1  328.07   22.60
 -12  -4   1  264.17   22.10
 -12  -4   1  280.57   22.90
 -12  -4   1  338.97   22.70
 -12  -4   1  315.87   24.90
 -12  -4   1  311.37   22.60
 -12  -4   1  322.47   22.90
  12   3  -1   15.00    6.20
  12   3  -1   16.60    6.10
  12   3  -1   14.30    4.70
  12   3  -1   15.70    5.90
  12   3  -1    7.50    6.60
 -12  -3   1    9.10    5.10
 -12  -3   1   11.50    7.30
 -12  -3   1   23.50    8.70
 -12  -3   1   11.00    6.70
 -12  -3   1   18.40    6.20
 -12  -3   1   15.30    6.00
 -12  -3   1   15.30    5.70
 -12  -3   1   12.40    5.80
 -12  -3   1   18.70    6.70
  12   2  -1  149.79   20.50
  12   2  -1  133.29   13.80
  12   2  -1  152.18   14.80
 -12  -2   1  157.98   13.80
 -12  -2   1  175.68   14.80
 -12  -2   1  164.28   14.40
 -12  -2   1  141.59   14.30
 -12  -2   1  176.68   17.00
 -12  -2   1  160.18   14.70
 -12  -2   1  202.78   15.60
  12   1  -1   18.60    6.50
  12   1  -1   18.10    6.00
  12   1  -1   12.00    5.90
 -12  -1   1   26.70    7.30
 -12  -1   1   17.70    5.10
 -12  -1   1   21.50    6.30
 -12  -1   1   15.80    5.70
 -12  -1   1   23.10    5.40
 -12  -1   1    9.40    5.40
 -12  -1   1   13.00    5.60
  12   0  -1   -4.20    4.50
  12   0  -1   -4.90    4.80
  12   0  -1   -3.70    5.00
 -12   0   1    4.00    4.20
 -12   0   1    0.00    3.90
 -12   0   1    4.00    5.00
 -12   0   1    2.90    4.20
 -12   0   1   -0.20    5.30
 -12   0   1    2.80    4.00
 -12   0   1   -0.20    4.90
  12  -1  -1   18.30    7.00
  12  -1  -1   20.60    9.80
  12  -1  -1   20.00    9.00
 -12   1   1   12.10    5.90
 -12   1   1   11.20    6.50
 -12   1   1   15.20    6.50
 -12   1   1   18.40    6.10
 -12   1   1   21.60    6.70
 -12   1   1   12.80    4.90
 -12   1   1   12.90    5.20
 -12   1   1   13.10    5.40
  12  -2  -1  160.48   17.10
  12  -2  -1  165.18   15.40
  12  -2  -1  172.28   19.40
  12  -2  -1  152.08   16.50
 -12   2   1  191.98   15.90
 -12   2   1  182.68   15.90
 -12   2   1  188.48   15.20
 -12   2   1  119.29   15.00
 -12   2   1  154.48   14.30
 -12   2   1  168.18   14.80
 -12   2   1  160.88   15.30
 -12   2   1  182.78   15.10
  12  -3  -1   12.20    5.80
  12  -3  -1   12.80    7.30
  12  -3  -1    3.30    6.00
  12  -3  -1   22.00    9.70
  12  -3  -1   17.10    6.30
  12  -3  -1    8.30    6.00
 -12   3   1   12.00    6.30
 -12   3   1   25.80    6.40
 -12   3   1   18.70    6.00
 -12   3   1    4.70    5.40
 -12   3   1   13.70    6.10
 -12   3   1   14.80    6.70
 -12   3   1    5.80    6.90
 -12   3   1   14.30    5.50
  12  -4  -1  250.47   23.60
  12  -4  -1  306.57   24.10
  12  -4  -1  315.77   21.50
  12  -4  -1  311.07   23.50
  12  -4  -1  301.87   24.90
  12  -4  -1  272.17   20.80
  12  -4  -1  312.87   24.00
  12  -4  -1  276.17   22.80
 -12   4   1  312.47   24.20
 -12   4   1  362.96   23.50
 -12   4   1  306.67   22.70
 -12   4   1  294.97   23.50
 -12   4   1  240.58   23.60
 -12   4   1  313.77   23.50
 -12   4   1  305.27   22.90
 -12   4   1  357.66   23.50
 -12   4   1  340.37   23.90
  12  -5  -1    2.60    9.20
  12  -5  -1    2.10    5.40
  12  -5  -1   -6.60    6.00
  12  -5  -1   -0.60    4.40
  12  -5  -1   -2.50    6.10
  12  -5  -1    5.20    7.80
  12  -5  -1    5.40    5.30
  12  -5  -1   -2.50    5.90
 -12   5   1    2.80    4.80
 -12   5   1   12.30    6.60
 -12   5   1    0.20    4.90
 -12   5   1    3.90    6.40
 -12   5   1    0.30    4.70
 -12   5   1   -1.60    7.60
 -12   5   1    8.60    5.90
 -12   5   1   -6.30    3.80
  12  -6  -1  127.39   17.20
  12  -6  -1  133.59   16.00
  12  -6  -1  129.59   17.00
  12  -6  -1   98.49   12.30
  12  -6  -1  101.29   12.60
 -12   6   1  111.59   15.20
 -12   6   1  128.49   15.00
 -12   6   1   71.89   12.80
 -12   6   1  108.19   14.30
 -12   6   1   96.09   13.10
 -12   6   1  101.69   14.20
 -12   6   1   93.39   14.30
 -12   6   1   96.49   14.00
  13   5  -1   30.90    8.10
  13   5  -1   21.10    8.00
  13   5  -1    6.70    4.50
  13   5  -1   42.80    8.60
 -13  -5   1   26.50    7.20
 -13  -5   1   25.50    8.80
 -13  -5   1   31.40    8.30
 -13  -5   1   16.30    6.50
 -13  -5   1   32.50    8.20
 -13  -5   1   27.20    7.30
 -13  -5   1   26.40    9.30
 -13  -5   1   23.50    7.80
 -13  -5   1   24.60    7.90
  13   4  -1  132.29   14.90
  13   4  -1  109.89   14.80
  13   4  -1  126.49   14.80
  13   4  -1  111.99   13.70
  13   4  -1  108.89   13.00
 -13  -4   1  141.09   20.40
 -13  -4   1  141.09   15.90
 -13  -4   1  119.99   17.70
 -13  -4   1  110.59   15.30
 -13  -4   1  144.49   14.90
 -13  -4   1  109.49   13.80
 -13  -4   1  125.79   14.60
 -13  -4   1  126.09   15.70
 -13  -4   1  108.09   14.10
  13   3  -1    9.00    6.40
  13   3  -1   23.20    7.10
  13   3  -1   16.10    6.50
  13   3  -1   13.90    5.10
  13   3  -1    7.60    5.40
 -13  -3   1   10.60    7.50
 -13  -3   1   15.80    6.40
 -13  -3   1   14.20    7.80
 -13  -3   1   17.20    6.50
 -13  -3   1   21.90    6.70
 -13  -3   1   11.50    6.40
 -13  -3   1   11.30    5.00
 -13  -3   1   27.40    6.90
 -13  -3   1   13.50    6.40
  13   2  -1   14.00    6.80
  13   2  -1    6.90    4.90
  13   2  -1   12.50    6.20
  13   2  -1   24.00    8.70
  13   2  -1   13.40    5.20
 -13  -2   1    7.40    6.10
 -13  -2   1    3.90    6.40
 -13  -2   1   16.50    6.10
 -13  -2   1   16.30    6.30
 -13  -2   1   14.10    5.20
 -13  -2   1    7.60    5.70
 -13  -2   1   11.90    7.00
 -13  -2   1   16.90    6.70
  13   1  -1    9.30    5.20
  13   1  -1   24.30    8.10
  13   1  -1   10.60    6.30
  13   1  -1   20.50    5.90
  13   1  -1    9.80    6.40
  13   1  -1   11.00    6.20
 -13  -1   1   12.50    5.30
 -13  -1   1   13.10    5.50
 -13  -1   1    8.20    5.90
 -13  -1   1   17.20    6.10
 -13  -1   1   17.00    6.60
 -13  -1   1   24.90    7.60
 -13  -1   1    9.10    5.20
 -13  -1   1    4.60    5.40
  13   0  -1  777.12   45.80
  13   0  -1  765.62   45.80
  13   0  -1  781.42   45.90
 -13   0   1  688.63   45.30
 -13   0   1  714.43   45.30
 -13   0   1  746.93   44.70
 -13   0   1  675.43   45.00
 -13   0   1  774.52   45.30
 -13   0   1  736.13   45.00
 -13   0   1  725.73   46.00
 -13   0   1  802.92   45.70
  13  -1  -1   11.60    7.70
  13  -1  -1   17.00    5.70
  13  -1  -1   11.00    5.90
  13  -1  -1   15.00    6.80
 -13   1   1    2.80    6.90
 -13   1   1    6.60    6.80
 -13   1   1   11.50    5.30
 -13   1   1    9.00    5.70
 -13   1   1   11.30    5.70
 -13   1   1    6.00    5.40
 -13   1   1    6.70    6.00
 -13   1   1   19.20    6.80
  13  -2  -1    7.70    6.30
  13  -2  -1    1.40    4.80
  13  -2  -1   13.90    7.90
  13  -2  -1   20.60    6.90
  13  -2  -1    4.90    6.00
 -13   2   1   13.30    6.50
 -13   2   1    7.80    5.20
 -13   2   1   10.40    7.00
 -13   2   1   -1.20    6.30
 -13   2   1   10.60    5.80
 -13   2   1   10.30    6.00
 -13   2   1    9.10    5.30
 -13   2   1   17.30    6.10
  13  -3  -1   25.40    7.30
  13  -3  -1   30.90    8.00
  13  -3  -1   20.60    7.80
  13  -3  -1   25.70   11.80
  13  -3  -1   18.30    7.00
 -13   3   1    4.40    5.20
 -13   3   1   10.60    6.00
 -13   3   1   28.30    7.80
 -13   3   1   11.10    5.60
 -13   3   1   12.90    5.80
 -13   3   1   17.90    8.60
 -13   3   1   26.10    8.30
 -13   3   1    8.40    5.60
  13  -4  -1  106.09   15.20
  13  -4  -1  115.19   14.70
  13  -4  -1  103.19   14.20
  13  -4  -1  115.49   14.40
  13  -4  -1  105.19   14.10
  13  -4  -1  116.89   15.30
 -13   4   1  113.29   14.20
 -13   4   1   75.69   12.30
 -13   4   1  106.79   13.20
 -13   4   1  118.99   14.40
 -13   4   1  115.69   13.40
 -13   4   1   62.29   13.10
 -13   4   1  105.69   14.60
 -13   4   1  112.89   13.30
 -13   4   1  130.19   14.40
  13  -5  -1   21.20    6.50
  13  -5  -1   12.30    7.30
  13  -5  -1   32.40   12.10
  13  -5  -1   34.70    8.60
  13  -5  -1   32.80   10.00
 -13   5   1   29.60    8.70
 -13   5   1   19.00    6.50
 -13   5   1   37.90   12.30
 -13   5   1   14.80    6.80
 -13   5   1   28.00    9.00
 -13   5   1   28.40    7.30
 -13   5   1   18.80    8.70
 -13   5   1   19.90   10.10
 -13   5   1   11.00    7.90
  14   4  -1   47.90   11.10
  14   4  -1   27.10    9.00
  14   4  -1   34.30    8.70
  14   4  -1   76.49   10.40
 -14  -4   1   38.20   10.80
 -14  -4   1   35.00    8.30
 -14  -4   1   37.00    8.10
 -14  -4   1   32.20    7.50
 -14  -4   1   40.00    8.80
 -14  -4   1   44.50   10.00
 -14  -4   1   31.20    8.40
 -14  -4   1   39.40    9.40
 -14  -4   1   33.00    8.10
  14   3  -1   27.10   11.40
  14   3  -1   20.50    8.60
  14   3  -1   41.60   11.30
  14   3  -1   23.10    7.10
  14   3  -1   46.00    9.40
 -14  -3   1   28.70    9.40
 -14  -3   1   23.20    7.10
 -14  -3   1   21.80    6.60
 -14  -3   1   22.60    7.20
 -14  -3   1   21.10    8.50
 -14  -3   1   13.50    6.20
 -14  -3   1   25.70    9.50
 -14  -3   1   30.40    8.00
 -14  -3   1   13.20    6.90
  14   2  -1  145.79   16.10
  14   2  -1  188.18   22.20
  14   2  -1  212.48   17.30
  14   2  -1  151.48   16.90
 -14  -2   1  167.18   16.00
 -14  -2   1  206.88   17.00
 -14  -2   1  170.88   16.80
 -14  -2   1  196.18   16.30
 -14  -2   1  179.98   16.10
 -14  -2   1  154.18   16.70
  14   1  -1   -3.10    4.30
  14   1  -1    2.30    5.00
  14   1  -1    7.80    6.30
  14   1  -1    1.90    5.90
  14   1  -1    0.60    5.50
  14   1  -1   11.10    5.30
 -14  -1   1    1.60    3.90
 -14  -1   1    4.20    4.90
 -14  -1   1    3.40    5.50
 -14  -1   1    4.90    5.20
 -14  -1   1    0.60    5.00
 -14  -1   1    0.20    5.30
 -14  -1   1  -16.10    4.00
 -14  -1   1   -4.40    3.60
  14   0  -1   -7.00    4.80
  14   0  -1   -0.10    5.60
  14   0  -1    2.30    3.80
  14   0  -1    1.60    5.90
  14   0  -1   12.00    5.90
 -14   0   1   -4.30    5.50
 -14   0   1    8.70    6.10
 -14   0   1   -4.20    4.20
 -14   0   1   -1.20    6.40
 -14   0   1   -4.40    3.90
 -14   0   1   -1.20    4.60
 -14   0   1   -2.00    3.80
 -14   0   1    0.30    5.10
  14  -1  -1   -0.30    5.70
  14  -1  -1   -0.70    5.70
  14  -1  -1    3.90    4.40
 -14   1   1    6.80    4.70
 -14   1   1    2.10    5.40
 -14   1   1   11.40    6.50
 -14   1   1   -1.20    6.20
 -14   1   1    9.60    5.80
 -14   1   1   15.80    5.80
 -14   1   1    8.50    5.10
 -14   1   1    1.00    6.80
  14  -2  -1  197.88   20.30
  14  -2  -1  187.48   16.60
  14  -2  -1  166.58   17.40
  14  -2  -1  173.88   16.40
 -14   2   1  150.28   16.00
 -14   2   1  171.58   18.30
 -14   2   1  148.89   17.20
 -14   2   1  153.98   15.50
 -14   2   1  185.78   16.20
 -14   2   1  185.58   16.30
 -14   2   1  169.98   21.60
  14  -3  -1   27.00   10.20
  14  -3  -1   31.30    8.50
  14  -3  -1   32.90    8.90
  14  -3  -1   30.40    8.30
 -14   3   1   20.60    7.80
 -14   3   1   28.60    7.80
 -14   3   1   21.30    9.70
 -14   3   1   -1.90    8.20
 -14   3   1   18.80    6.50
 -14   3   1   22.10    6.30
 -14   3   1   34.00    8.40
  14  -4  -1   28.30    8.40
  14  -4  -1   33.20    9.10
 -14   4   1   38.10    8.80
 -14   4   1   25.30    8.10
 -14   4   1   35.80    8.50
 -14   4   1   48.50    9.40
 -14   4   1   51.09   10.90
 -14   4   1   35.00    9.70
 -14   4   1   30.30    7.60
  15   2  -1    8.80    7.50
  15   2  -1   10.20    5.90
  15   2  -1   15.00    7.30
  15   2  -1   12.90    6.00
  15   2  -1   22.50    7.50
 -15  -2   1   14.60    6.80
 -15  -2   1   15.20    6.20
 -15  -2   1    7.50    5.90
 -15  -2   1    8.30    5.40
 -15  -2   1   10.00    5.50
 -15  -2   1   12.50    6.50
 -15  -2   1    4.10    4.10
  15   1  -1   61.99   10.20
  15   1  -1   72.19   11.30
  15   1  -1   66.79   10.60
  15   1  -1   81.09   11.50
  15   1  -1   77.79   12.60
 -15  -1   1   60.89   10.60
 -15  -1   1   70.19   10.90
 -15  -1   1   53.69    9.00
 -15  -1   1   55.59    9.70
 -15  -1   1   70.19   10.90
 -15  -1   1   77.19   10.40
 -15  -1   1   55.29   10.70
  15   0  -1   24.30    7.80
  15   0  -1   20.30    6.40
  15   0  -1   24.40    7.70
 -15   0   1   18.90    7.20
 -15   0   1   26.30    7.30
 -15   0   1   18.20    7.10
 -15   0   1   13.50    5.90
 -15   0   1   15.40    6.70
 -15   0   1   11.80    6.10
 -15   0   1   10.70    5.40
  15  -1  -1   54.89   10.80
  15  -1  -1   91.19   13.90
  15  -1  -1   57.89   11.80
  15  -1  -1   94.99   12.50
 -15   1   1   50.69    9.50
 -15   1   1   65.29   10.80
 -15   1   1   94.09   11.70
 -15   1   1   50.19   10.20
 -15   1   1   57.99   10.50
 -15   1   1   56.59   11.10
 -15   1   1   53.79    9.40
 -15   1   1   57.09    9.50
  15  -2  -1   -4.80    5.60
 -15   2   1    6.30    6.20
 -15   2   1   10.00    5.80
 -15   2   1   -3.90    4.50
 -15   2   1    9.20    5.30
 -15   2   1   -0.80    4.00
 -15   2   1   10.10    5.20
 -15   2   1   -5.50    5.70
 -15   2   1    3.50    6.10
 -14   3  -2   67.99   10.60
 -14   3  -2   71.49   12.20
 -14   3  -2   61.79   10.40
 -14   3  -2   64.69   13.30
 -14   3  -2   67.99   10.90
 -14   3  -2   87.09   12.50
 -14   3  -2   72.09   11.70
 -14   3  -2   54.29   11.10
  14  -3   2   56.99    9.90
  14  -3   2   78.69   13.20
  14  -3   2   70.79   18.60
 -14   2  -2  114.89   13.50
 -14   2  -2  122.29   15.40
 -14   2  -2  108.19   14.70
 -14   2  -2   88.79   13.30
 -14   2  -2  108.89   13.60
 -14   2  -2   78.69   13.50
  14  -2   2   93.89   11.70
  14  -2   2  115.69   15.70
  14  -2   2  130.29   17.30
  14  -2   2  104.09   15.50
  14  -2   2  110.39   15.10
 -14   1  -2  385.26   27.30
 -14   1  -2  371.36   28.40
 -14   1  -2  370.76   28.80
 -14   1  -2  356.96   31.80
 -14   1  -2  368.26   29.10
 -14   1  -2  383.36   28.40
  14  -1   2  407.46   29.50
  14  -1   2  380.76   29.10
  14  -1   2  437.66   29.70
  14  -1   2  446.96   27.70
  14  -1   2  370.26   28.40
  14  -1   2  449.06   27.30
  14  -1   2  400.56   29.10
 -14   0  -2   69.59   12.50
 -14   0  -2   62.89   12.30
 -14   0  -2   70.79   11.60
 -14   0  -2   69.19   10.20
  14   0   2   93.29   12.90
  14   0   2   78.79   13.10
  14   0   2   89.49   13.50
  14   0   2   67.99   10.30
  14   0   2   93.19   17.30
  14   0   2   95.79   12.70
  14   0   2   86.29   12.40
 -14  -1  -2  373.76   28.90
 -14  -1  -2  388.56   29.30
 -14  -1  -2  483.05   33.60
 -14  -1  -2  328.97   37.90
 -14  -1  -2  392.86   28.80
 -14  -1  -2  401.36   36.00
 -14  -1  -2  412.76   39.20
  14   1   2  437.36   28.90
  14   1   2  395.36   30.00
  14   1   2  456.65   30.20
  14   1   2  407.06   29.70
  14   1   2  425.46   29.40
 -14  -2  -2  111.29   16.00
 -14  -2  -2  117.09   13.90
 -14  -2  -2  110.39   14.10
 -14  -2  -2  119.99   14.00
 -14  -2  -2  121.29   15.10
 -14  -2  -2   97.09   13.60
 -14  -2  -2  100.29   13.70
 -14  -2  -2   91.39   13.90
  14   2   2  120.49   15.60
  14   2   2  108.59   16.00
  14   2   2   84.39   10.70
  14   2   2  100.39   14.40
 -14  -3  -2   78.29   12.80
 -14  -3  -2   72.29   14.60
 -14  -3  -2   71.59   11.70
 -14  -3  -2   49.50   10.30
 -14  -3  -2   82.49   12.50
 -14  -3  -2   79.29   12.60
 -14  -3  -2   70.59   11.80
 -14  -3  -2   86.79   12.40
  14   3   2   87.49   10.40
  14   3   2   86.89   13.90
  14   3   2   63.99   12.40
  14   3   2   69.89   10.00
 -13   5  -2   47.00    9.60
 -13   5  -2   58.59   11.80
 -13   5  -2   48.00    9.80
 -13   5  -2   65.49   11.20
 -13   5  -2   49.50   10.00
 -13   5  -2   53.59    9.90
 -13   5  -2   37.70    8.90
  13  -5   2   52.69   10.10
  13  -5   2   40.20   10.50
  13  -5   2   54.39    9.80
  13  -5   2   60.59   11.70
 -13   4  -2    7.60    6.80
 -13   4  -2    6.50    7.70
 -13   4  -2   11.50   10.00
 -13   4  -2    2.20    6.50
 -13   4  -2   11.50    6.40
 -13   4  -2    7.70    5.20
 -13   4  -2    6.20    5.50
  13  -4   2    5.20    6.50
  13  -4   2   10.20    6.40
  13  -4   2   18.00    8.90
  13  -4   2   15.00   12.30
  13  -4   2   -0.90    5.70
  13  -4   2   -2.00    5.10
 -13   3  -2  105.79   13.50
 -13   3  -2   63.59   12.50
 -13   3  -2   98.19   12.30
 -13   3  -2   83.99   12.80
 -13   3  -2   83.59   12.20
 -13   3  -2  117.69   13.70
 -13   3  -2   85.69   12.10
 -13   3  -2   93.09   13.50
 -13   3  -2   80.99   17.40
  13  -3   2   99.09   14.00
  13  -3   2   80.39   13.20
  13  -3   2   84.49   11.40
  13  -3   2   94.29   13.60
  13  -3   2  101.09   14.20
  13  -3   2   99.39   12.40
  13  -3   2   84.79   13.10
 -13   2  -2   34.20    8.00
 -13   2  -2   34.10    7.40
 -13   2  -2   12.10   11.50
 -13   2  -2   35.90    9.10
 -13   2  -2   22.30    7.60
 -13   2  -2   21.00    7.00
 -13   2  -2   26.80    7.90
 -13   2  -2   20.60    9.10
  13  -2   2    5.40    6.10
  13  -2   2   43.40   12.90
  13  -2   2   28.60    7.20
  13  -2   2   17.20    8.80
  13  -2   2   35.80   10.70
  13  -2   2   13.60    8.40
 -13   1  -2  352.56   24.60
 -13   1  -2  339.07   23.30
 -13   1  -2  324.67   24.00
 -13   1  -2  300.97   24.10
 -13   1  -2  302.87   24.40
 -13   1  -2  342.17   24.00
 -13   1  -2  374.76   24.80
 -13   1  -2  283.67   24.80
  13  -1   2  283.77   26.10
  13  -1   2  320.27   25.20
  13  -1   2  314.57   24.80
  13  -1   2  315.87   25.10
  13  -1   2  323.97   24.20
  13  -1   2  290.97   24.80
  13  -1   2  337.87   23.20
 -13   0  -2    8.70    6.50
 -13   0  -2   10.30    6.80
 -13   0  -2    9.60    5.10
 -13   0  -2    4.10    5.00
 -13   0  -2    7.10    5.20
 -13   0  -2   17.00    5.90
 -13   0  -2    1.60    5.00
 -13   0  -2   19.80    7.20
  13   0   2    2.20    6.40
  13   0   2    3.50    5.50
  13   0   2    9.90    5.50
  13   0   2    7.70    4.80
  13   0   2   11.20    5.60
  13   0   2    8.10    7.30
  13   0   2    5.10    5.60
 -13  -1  -2  309.97   23.40
 -13  -1  -2  273.57   23.30
 -13  -1  -2  320.17   23.30
 -13  -1  -2  375.06   24.50
 -13  -1  -2  327.57   23.60
 -13  -1  -2  303.77   23.90
 -13  -1  -2  249.28   22.70
 -13  -1  -2  260.17   24.20
  13   1   2  344.67   22.90
  13   1   2  315.77   24.20
  13   1   2  312.17   24.40
  13   1   2  393.86   24.00
  13   1   2  300.77   22.80
  13   1   2  338.07   24.90
 -13  -2  -2   23.60    7.30
 -13  -2  -2   26.00    8.50
 -13  -2  -2   18.70    6.50
 -13  -2  -2   24.30    7.10
 -13  -2  -2   22.80    7.80
 -13  -2  -2   26.10    7.90
 -13  -2  -2   39.20    8.00
 -13  -2  -2   41.10    9.20
  13   2   2   18.20    7.40
  13   2   2   24.80    8.20
  13   2   2   30.00    7.40
  13   2   2   33.80    8.50
 -13  -3  -2  109.09   13.80
 -13  -3  -2  109.09   15.80
 -13  -3  -2  101.09   13.30
 -13  -3  -2  149.29   21.20
 -13  -3  -2   87.89   12.60
 -13  -3  -2   93.49   13.40
 -13  -3  -2   84.89   13.30
 -13  -3  -2   99.29   12.70
  13   3   2  100.69   14.50
  13   3   2  114.29   14.70
  13   3   2  111.69   13.50
  13   3   2  126.69   14.70
  13   3   2   94.59   13.90
  13   3   2  122.89   14.30
  13   3   2  101.89   11.70
 -13  -4  -2    8.50    6.20
 -13  -4  -2    3.90    5.40
 -13  -4  -2    1.40    6.60
 -13  -4  -2    8.70    9.60
 -13  -4  -2   -2.30    5.30
 -13  -4  -2    1.50    4.50
 -13  -4  -2    9.50    6.40
 -13  -4  -2    6.30    6.40
 -13  -4  -2   -0.10    4.90
  13   4   2    3.70    4.80
  13   4   2   14.10    6.00
  13   4   2    3.10    5.40
  13   4   2   10.40    7.20
  13   4   2    2.00    5.20
  13   4   2    5.00    4.60
  13   4   2    3.40    5.80
 -13  -5  -2   42.10   10.00
 -13  -5  -2   59.69   10.90
 -13  -5  -2   45.10   10.20
 -13  -5  -2   70.79   11.40
 -13  -5  -2   55.19   10.40
 -13  -5  -2   34.40    9.30
 -13  -5  -2   44.90   11.60
  13   5   2   53.59   11.50
  13   5   2   36.10    8.00
  13   5   2   57.99    9.20
  13   5   2   63.49   18.50
 -12   6  -2   72.89   12.50
 -12   6  -2   60.99   10.90
 -12   6  -2   81.09   13.10
 -12   6  -2   56.29   10.80
 -12   6  -2   74.59   12.00
 -12   6  -2   65.59   12.20
 -12   6  -2   80.79   11.60
  12  -6   2   46.50    9.30
  12  -6   2   69.99   11.30
  12  -6   2   52.09   11.80
  12  -6   2   83.19   14.20
 -12   5  -2    3.10    8.10
 -12   5  -2   17.30    7.10
 -12   5  -2   23.80    7.30
 -12   5  -2    9.80    7.60
 -12   5  -2   14.60    8.00
 -12   5  -2   12.80    8.50
 -12   5  -2   11.00    6.30
 -12   5  -2    7.80    7.50
  12  -5   2   15.40    6.20
  12  -5   2   21.00    7.30
  12  -5   2    2.80    6.50
  12  -5   2   19.60    8.30
  12  -5   2   25.00    9.30
  12  -5   2   16.40    7.80
  12  -5   2   14.30    8.00
 -12   4  -2   -1.50    6.10
 -12   4  -2    2.30    5.60
 -12   4  -2    2.30    6.30
 -12   4  -2    0.40    5.00
 -12   4  -2   -0.60    3.60
 -12   4  -2    1.90    5.20
 -12   4  -2    5.10    5.40
 -12   4  -2   10.90   10.40
 -12   4  -2   -6.40    7.00
  12  -4   2   -7.20    5.20
  12  -4   2    4.20    5.50
  12  -4   2    2.00    6.00
  12  -4   2    1.40    6.20
  12  -4   2   -2.30    4.40
  12  -4   2   -1.20    6.50
  12  -4   2   12.40    7.60
 -12   3  -2   83.79   11.20
 -12   3  -2   95.09   12.00
 -12   3  -2   68.59   13.00
 -12   3  -2   89.59   11.90
 -12   3  -2   78.39   12.30
 -12   3  -2   79.39   12.00
 -12   3  -2   72.59   13.40
 -12   3  -2   93.89   12.30
 -12   3  -2   69.59   10.90
  12  -3   2   93.69   11.40
  12  -3   2   85.19   12.30
  12  -3   2   96.09   13.20
  12  -3   2   98.49   16.20
  12  -3   2   84.59   12.30
  12  -3   2   60.19   11.30
  12  -3   2   98.09   13.40
 -12   2  -2   11.80    5.70
 -12   2  -2   15.90    6.20
 -12   2  -2   18.70    7.20
 -12   2  -2   13.50    6.40
 -12   2  -2    3.30    6.90
 -12   2  -2   15.00    6.30
 -12   2  -2   17.50    6.00
 -12   2  -2   26.00    8.00
  12  -2   2   13.80    6.60
  12  -2   2   10.00    5.70
  12  -2   2   16.40    6.30
  12  -2   2   17.40    8.20
  12  -2   2   12.70    7.60
  12  -2   2   10.80    6.20
  12  -2   2    4.70    5.70
 -12   1  -2  148.39   14.90
 -12   1  -2  166.48   15.20
 -12   1  -2  162.58   14.80
 -12   1  -2  180.08   15.10
 -12   1  -2  168.28   15.40
 -12   1  -2  154.98   17.60
 -12   1  -2  190.68   18.40
 -12   1  -2  158.28   17.20
  12  -1   2  142.69   14.10
  12  -1   2  180.88   15.80
  12  -1   2  158.08   17.90
  12  -1   2  158.18   15.80
  12  -1   2  163.08   15.30
  12  -1   2  169.88   18.40
  12  -1   2  138.89   14.30
 -12   0  -2  803.72   47.30
 -12   0  -2  669.23   49.40
 -12   0  -2  846.02   47.40
 -12   0  -2  719.03   46.90
 -12   0  -2  758.52   47.10
 -12   0  -2  788.12   46.20
 -12   0  -2  778.82   47.20
 -12   0  -2  742.73   46.90
  12   0   2  803.52   47.50
  12   0   2  707.53   47.10
  12   0   2  788.72   45.90
  12   0   2  771.12   47.70
  12   0   2  789.32   48.00
  12   0   2  782.42   46.10
 -12  -1  -2  140.49   23.20
 -12  -1  -2  190.98   18.70
 -12  -1  -2  170.58   15.90
 -12  -1  -2  146.19   14.70
 -12  -1  -2  147.59   14.40
 -12  -1  -2  175.58   15.30
 -12  -1  -2  145.59   15.40
 -12  -1  -2  174.78   15.40
  12   1   2  163.98   15.60
  12   1   2  173.18   16.20
  12   1   2  152.78   14.40
  12   1   2  160.28   14.60
  12   1   2  173.38   18.10
  12   1   2  166.88   13.90
 -12  -2  -2    7.40    5.70
 -12  -2  -2   22.50    8.00
 -12  -2  -2   16.20    7.50
 -12  -2  -2   26.30    7.00
 -12  -2  -2    4.60    5.50
 -12  -2  -2   16.40    7.60
 -12  -2  -2    8.50    6.00
 -12  -2  -2    6.90    4.70
  12   2   2   13.40    5.30
  12   2   2   13.40    5.60
  12   2   2   17.60    5.70
  12   2   2   22.40    7.30
  12   2   2    6.40    6.00
  12   2   2   18.60    8.20
  12   2   2   10.60    5.00
 -12  -3  -2   72.29   12.30
 -12  -3  -2   88.99   12.10
 -12  -3  -2   99.19   12.80
 -12  -3  -2  110.89   12.60
 -12  -3  -2  100.49   13.40
 -12  -3  -2  102.59   12.70
 -12  -3  -2   92.59   12.20
 -12  -3  -2  102.89   12.30
  12   3   2  103.89   13.00
  12   3   2  112.69   16.50
  12   3   2   84.59   11.70
  12   3   2   87.89   12.60
  12   3   2   78.69   10.30
  12   3   2   85.39   13.10
  12   3   2   85.59   13.00
 -12  -4  -2    4.70    6.30
 -12  -4  -2   -3.00    4.90
 -12  -4  -2   -4.70    4.00
 -12  -4  -2    5.50    7.50
 -12  -4  -2    3.60    5.80
 -12  -4  -2    4.50    5.50
 -12  -4  -2    3.80    5.70
 -12  -4  -2    0.20    5.00
 -12  -4  -2    1.40    6.70
  12   4   2    1.80    6.70
  12   4   2   12.00    7.30
  12   4   2    4.80    7.30
  12   4   2   -5.50    3.80
  12   4   2    2.60    5.10
  12   4   2   -1.70    4.90
  12   4   2   -4.80    4.60
 -12  -5  -2   15.10    7.00
 -12  -5  -2   18.60    8.90
 -12  -5  -2   28.20    9.90
 -12  -5  -2   14.70    7.60
 -12  -5  -2   11.60    7.10
 -12  -5  -2   27.20    8.20
 -12  -5  -2   21.50    7.60
 -12  -5  -2   22.00    9.00
  12   5   2   19.30    7.10
  12   5   2   29.10    8.80
  12   5   2   27.10    7.00
  12   5   2   17.60   10.90
  12   5   2    9.80    6.00
  12   5   2   16.50    6.70
  12   5   2   39.40    7.60
 -12  -6  -2   78.69   13.40
 -12  -6  -2   73.89   12.30
 -12  -6  -2   60.79   11.80
 -12  -6  -2   74.79   12.10
 -12  -6  -2   66.29   11.70
 -12  -6  -2   68.99   11.70
 -12  -6  -2  100.49   13.20
  12   6   2   85.39   14.50
  12   6   2   51.19   12.10
  12   6   2   56.59   10.20
 -11   7  -2  127.09   16.00
 -11   7  -2  138.79   17.40
 -11   7  -2  130.89   16.80
 -11   7  -2  128.79   16.20
 -11   7  -2  134.29   15.40
 -11   7  -2  116.39   15.50
  11  -7   2  104.09   16.80
  11  -7   2  126.89   15.70
  11  -7   2  150.18   19.00
  11  -7   2  125.59   17.20
 -11   6  -2   93.89   13.60
 -11   6  -2   96.19   14.50
 -11   6  -2   95.79   19.60
 -11   6  -2   95.49   13.10
 -11   6  -2   85.19   13.00
 -11   6  -2   79.69   13.40
 -11   6  -2   72.19   12.60
  11  -6   2   97.09   13.30
  11  -6   2   91.59   13.70
  11  -6   2   94.19   14.50
  11  -6   2  125.79   16.00
  11  -6   2  101.69   14.00
  11  -6   2   93.19   12.70
  11  -6   2   78.89   13.70
 -11   5  -2   28.40    9.40
 -11   5  -2   22.50    7.30
 -11   5  -2   41.00    8.50
 -11   5  -2   46.50    9.10
 -11   5  -2   33.90    9.10
 -11   5  -2   22.00   10.30
 -11   5  -2   27.00    8.00
 -11   5  -2   39.70    8.40
 -11   5  -2   40.80    9.40
  11  -5   2   37.40    8.20
  11  -5   2   29.70    9.40
  11  -5   2   23.30    7.60
  11  -5   2   42.80   12.40
 -11   4  -2  153.78   15.30
 -11   4  -2  165.88   15.10
 -11   4  -2  189.78   18.20
 -11   4  -2  143.99   16.00
 -11   4  -2  169.08   15.40
 -11   4  -2  125.69   15.90
 -11   4  -2  137.39   15.40
 -11   4  -2  171.18   15.20
  11  -4   2  154.38   16.50
  11  -4   2  150.08   17.20
  11  -4   2  154.28   14.80
  11  -4   2  151.48   16.90
  11  -4   2  158.08   17.70
  11  -4   2  123.99   15.70
  11  -4   2  134.29   16.90
 -11   3  -2    4.10    5.10
 -11   3  -2   -1.00    4.10
 -11   3  -2    0.20    4.70
 -11   3  -2    6.80    6.70
 -11   3  -2    7.90    7.80
 -11   3  -2    0.40    6.30
 -11   3  -2    1.70    5.60
 -11   3  -2   -0.80    4.20
 -11   3  -2    5.30    5.10
  11  -3   2   -2.10    5.30
  11  -3   2    2.00    5.10
  11  -3   2  -10.00    4.40
  11  -3   2    6.80    5.50
  11  -3   2    5.20    4.50
  11  -3   2    7.50    6.70
 -11   2  -2   46.80    8.10
 -11   2  -2   48.20    9.50
 -11   2  -2   49.30    9.20
 -11   2  -2   33.40    7.60
 -11   2  -2   37.40    7.70
 -11   2  -2   30.50    7.30
 -11   2  -2   51.19    8.30
 -11   2  -2   34.60    8.90
  11  -2   2   38.10    8.30
  11  -2   2   25.30    6.40
  11  -2   2   45.00   10.00
  11  -2   2   39.20    8.90
  11  -2   2   38.40    8.00
 -11   1  -2   36.00    8.50
 -11   1  -2   53.79    8.60
 -11   1  -2   58.29    9.10
 -11   1  -2   48.50    9.10
 -11   1  -2   45.90    8.10
 -11   1  -2   49.90    7.90
 -11   1  -2   39.80    7.80
 -11   1  -2   37.00    8.30
  11  -1   2   63.99    9.20
  11  -1   2   41.30    8.00
  11  -1   2   37.60    7.70
  11  -1   2   43.70    7.40
  11  -1   2   59.59    9.70
  11  -1   2   60.09   10.30
 -11   0  -2   -4.00    5.20
 -11   0  -2    6.00    4.20
 -11   0  -2    0.70    4.20
 -11   0  -2   -1.20    3.90
 -11   0  -2    1.00    5.30
 -11   0  -2    4.00    4.50
 -11   0  -2    5.30    4.40
  11   0   2    2.50    3.70
  11   0   2   -1.00    4.50
  11   0   2    1.50    4.40
  11   0   2    0.10    4.30
  11   0   2    2.60    5.50
 -11  -1  -2   43.30    9.10
 -11  -1  -2   39.10    9.80
 -11  -1  -2   51.49    8.30
 -11  -1  -2   42.50    8.60
 -11  -1  -2   44.10    7.80
 -11  -1  -2   52.99    7.90
 -11  -1  -2   53.99    8.70
 -11  -1  -2   45.10    7.70
 -11  -1  -2   54.79   10.80
  11   1   2   48.00    7.90
  11   1   2   44.80    7.20
  11   1   2   54.99    9.90
  11   1   2   57.79    8.20
  11   1   2   37.90    8.60
  11   1   2   48.70    7.90
  11   1   2   41.00    8.40
 -11  -2  -2   41.90    8.30
 -11  -2  -2   41.90    8.00
 -11  -2  -2   57.89    8.90
 -11  -2  -2   32.30    8.40
 -11  -2  -2   31.50    7.50
 -11  -2  -2   26.10    7.70
 -11  -2  -2   45.40    8.70
  11   2   2   34.10    7.00
  11   2   2   31.90    8.10
  11   2   2   46.20    7.50
  11   2   2   35.70    8.50
  11   2   2   37.90    7.80
  11   2   2   39.90    7.20
  11   2   2   33.80    7.60
 -11  -3  -2    2.10    4.80
 -11  -3  -2    2.30    5.50
 -11  -3  -2    0.50    6.10
 -11  -3  -2    6.70    5.60
 -11  -3  -2    8.10    4.90
 -11  -3  -2    5.20    5.60
 -11  -3  -2   -0.60    4.80
 -11  -3  -2    7.40    6.10
  11   3   2   10.50    6.60
  11   3   2    3.30    3.90
  11   3   2    4.10    4.70
  11   3   2    4.40    4.20
  11   3   2    6.90    4.60
  11   3   2   -4.10    4.80
 -11  -4  -2  156.88   15.20
 -11  -4  -2  175.08   16.20
 -11  -4  -2  136.29   15.70
 -11  -4  -2  152.88   16.20
 -11  -4  -2  148.49   16.10
 -11  -4  -2  149.99   17.30
 -11  -4  -2  178.58   18.10
 -11  -4  -2  155.08   18.20
 -11  -4  -2  176.28   15.90
  11   4   2  181.38   15.50
  11   4   2  143.89   15.80
  11   4   2  184.88   18.90
  11   4   2  168.48   22.10
  11   4   2  160.98   18.60
  11   4   2  168.68   15.00
  11   4   2  186.38   15.90
 -11  -5  -2   42.00    8.80
 -11  -5  -2   47.20   16.20
 -11  -5  -2   42.30    8.90
 -11  -5  -2   34.40    9.70
 -11  -5  -2   36.00    9.60
 -11  -5  -2   33.80    8.30
 -11  -5  -2   23.90    7.90
 -11  -5  -2   38.60    9.20
 -11  -5  -2   47.10    9.70
  11   5   2   58.19    9.30
  11   5   2   31.00    7.70
  11   5   2   36.20   11.60
  11   5   2   50.39   11.80
  11   5   2   38.80   10.00
 -11  -6  -2  122.59   14.70
 -11  -6  -2   99.39   14.90
 -11  -6  -2  108.99   15.30
 -11  -6  -2   95.99   20.90
 -11  -6  -2  105.49   14.30
 -11  -6  -2  103.19   14.90
 -11  -6  -2   93.19   13.90
 -11  -6  -2  115.19   15.10
  11   6   2   88.49   13.00
  11   6   2   88.19   14.10
  11   6   2   84.69   11.80
  11   6   2  108.99   13.80
  11   6   2  123.89   16.60
  11   6   2   89.79   12.80
 -11  -7  -2  126.79   16.90
 -11  -7  -2  145.19   17.00
 -11  -7  -2  127.69   16.70
 -11  -7  -2  141.59   17.10
 -11  -7  -2  131.79   16.60
 -11  -7  -2  156.48   18.40
 -11  -7  -2  136.69   17.40
  11   7   2  139.49   15.90
  11   7   2  200.28   15.90
  11   7   2  163.68   20.50
  11   7   2  107.79   17.10
 -10   7  -2   -2.90    6.30
 -10   7  -2    7.80    9.00
 -10   7  -2    9.90    6.90
 -10   7  -2   -7.40    7.60
 -10   7  -2    1.40    5.30
 -10   7  -2   14.10    7.10
  10  -7   2   20.00    9.30
  10  -7   2   13.10    6.90
  10  -7   2   -7.20    6.10
  10  -7   2    8.00    6.20
  10  -7   2    6.90    7.10
  10  -7   2   -5.30    5.60
  10  -7   2    6.70    6.90
  10  -7   2   -6.80    7.50
 -10   6  -2   89.59   14.10
 -10   6  -2   92.29   12.10
 -10   6  -2   93.09   13.40
 -10   6  -2   84.19   12.80
 -10   6  -2   95.59   12.80
 -10   6  -2  103.99   13.20
 -10   6  -2   83.69   15.40
  10  -6   2   78.59   13.10
  10  -6   2   77.09   13.40
  10  -6   2   80.09   13.70
  10  -6   2   67.99   18.60
  10  -6   2  102.59   13.10
  10  -6   2   85.59   12.00
 -10   5  -2  163.38   18.30
 -10   5  -2  211.98   18.30
 -10   5  -2  201.88   17.40
 -10   5  -2  196.48   16.70
 -10   5  -2  133.99   17.00
 -10   5  -2  214.88   18.60
 -10   5  -2  194.18   16.70
 -10   5  -2  202.28   17.40
 -10   5  -2  200.98   17.40
  10  -5   2  204.68   17.10
  10  -5   2  186.98   18.60
  10  -5   2  212.18   18.40
  10  -5   2  194.98   18.30
  10  -5   2  141.19   17.20
  10  -5   2  177.38   16.60
  10  -5   2  201.28   18.20
 -10   4  -2  194.68   16.00
 -10   4  -2  132.29   16.30
 -10   4  -2  205.28   17.10
 -10   4  -2  186.18   16.30
 -10   4  -2  176.78   17.40
 -10   4  -2  167.08   15.90
 -10   4  -2  136.19   17.00
 -10   4  -2  177.28   15.80
 -10   4  -2  203.08   16.40
  10  -4   2  195.58   17.10
  10  -4   2  197.18   17.20
  10  -4   2  199.08   16.10
  10  -4   2  192.88   16.10
  10  -4   2  181.48   17.00
 -10   3  -2   14.60    5.60
 -10   3  -2   13.30   11.80
 -10   3  -2   15.60    6.00
 -10   3  -2   15.40    6.10
 -10   3  -2    9.80    6.50
 -10   3  -2   16.50    5.50
 -10   3  -2   18.70    7.00
 -10   3  -2   18.00    5.90
 -10   3  -2    9.40    6.70
  10  -3   2   20.30    5.70
  10  -3   2   31.90    7.60
  10  -3   2   13.10    7.00
  10  -3   2   17.30    6.30
  10  -3   2    9.10    5.60
 -10   2  -2   55.99   13.80
 -10   2  -2   35.40   11.20
 -10   2  -2   48.80    9.00
 -10   2  -2   44.00    8.40
 -10   2  -2   43.70    8.60
 -10   2  -2   37.80    5.60
 -10   2  -2   33.90    6.80
 -10   2  -2   37.20    7.60
  10  -2   2   42.50    8.70
  10  -2   2   39.50    7.10
  10  -2   2   43.50    7.50
  10  -2   2   57.09    9.70
  10  -2   2   46.40    8.40
  10  -2   2   50.59    8.10
 -10   1  -2  520.25   31.30
 -10   1  -2  494.65   33.10
 -10   1  -2  509.05   31.30
 -10   1  -2  527.55   31.80
 -10   1  -2  439.46   28.80
 -10   1  -2  451.95   37.20
 -10   1  -2  501.65   31.10
 -10   1  -2  487.45   31.40
 -10   1  -2  523.25   30.70
  10  -1   2  459.15   30.70
  10  -1   2  466.65   31.30
  10  -1   2  464.95   31.30
  10  -1   2  523.05   30.60
  10  -1   2  463.45   30.30
  10  -1   2  513.45   32.00
  10  -1   2  477.15   31.40
 -10   0  -2   11.90    5.00
 -10   0  -2    2.80    6.80
 -10   0  -2    6.50    4.70
 -10   0  -2    7.40    4.10
 -10   0  -2   12.90    5.00
 -10   0  -2   14.30    5.70
 -10   0  -2    3.10    5.30
 -10   0  -2    2.10    5.80
  10   0   2   14.20    5.90
  10   0   2    2.10    4.00
  10   0   2    8.50    4.30
  10   0   2   12.50    5.90
  10   0   2   10.00    4.90
 -10  -1  -2  508.05   31.80
 -10  -1  -2  459.65   30.50
 -10  -1  -2  442.36   29.40
 -10  -1  -2  486.25   31.00
 -10  -1  -2  452.35   30.50
 -10  -1  -2  482.75   29.20
 -10  -1  -2  433.96   32.80
 -10  -1  -2  478.65   30.10
  10   1   2  489.65   30.90
  10   1   2  473.55   30.30
  10   1   2  465.85   29.40
  10   1   2  481.35   29.40
  10   1   2  493.45   30.80
  10   1   2  462.45   30.20
  10   1   2  468.05   30.90
  10   1   2  471.05   29.60
 -10  -2  -2   32.50    6.90
 -10  -2  -2   39.70    7.60
 -10  -2  -2   62.09    9.60
 -10  -2  -2   31.80    6.70
 -10  -2  -2   44.40    7.90
 -10  -2  -2   41.50    9.20
 -10  -2  -2   44.70    8.60
 -10  -2  -2   43.90    7.50
  10   2   2   37.80    7.30
  10   2   2   49.30    7.80
  10   2   2   37.30    7.20
  10   2   2   49.60    7.40
  10   2   2   41.70    7.80
  10   2   2   63.69   10.40
  10   2   2   53.89    9.60
 -10  -3  -2   13.00    6.20
 -10  -3  -2   24.40    6.70
 -10  -3  -2   17.80    6.70
 -10  -3  -2   12.30    5.30
 -10  -3  -2   22.60    7.00
 -10  -3  -2   13.60    5.70
 -10  -3  -2   10.00    5.60
 -10  -3  -2   11.90    5.20
  10   3   2   18.10    6.80
  10   3   2   12.30    7.00
  10   3   2   15.50    5.10
  10   3   2   12.80    6.50
  10   3   2   17.40    5.40
 -10  -4  -2  194.18   16.30
 -10  -4  -2  200.28   18.10
 -10  -4  -2  181.98   16.80
 -10  -4  -2  171.98   16.50
 -10  -4  -2  177.88   16.30
 -10  -4  -2  178.08   15.90
 -10  -4  -2  156.98   15.60
 -10  -4  -2  160.08   15.80
 -10  -4  -2  191.18   19.10
  10   4   2  183.88   16.00
  10   4   2  221.98   18.20
  10   4   2  218.98   17.80
  10   4   2  172.28   15.70
  10   4   2  204.58   15.80
  10   4   2  183.98   15.10
 -10  -5  -2  190.48   17.50
 -10  -5  -2  195.78   17.60
 -10  -5  -2  182.18   17.60
 -10  -5  -2  201.68   17.90
 -10  -5  -2  162.38   18.90
 -10  -5  -2  215.38   17.60
 -10  -5  -2  212.48   18.20
 -10  -5  -2  176.88   17.10
 -10  -5  -2  209.58   19.10
  10   5   2  232.38   17.40
  10   5   2  179.28   16.90
  10   5   2  199.98   18.80
  10   5   2  195.68   17.20
  10   5   2  200.88   17.20
  10   5   2  207.78   16.30
  10   5   2  205.78   22.20
 -10  -6  -2   94.39   13.30
 -10  -6  -2   84.39   12.60
 -10  -6  -2   86.09   12.50
 -10  -6  -2   95.39   14.10
 -10  -6  -2  100.79   14.10
 -10  -6  -2  117.59   14.90
 -10  -6  -2   92.59   13.60
 -10  -6  -2   84.89   13.70
  10   6   2  115.89   15.80
  10   6   2  115.69   13.40
  10   6   2   99.09   13.10
  10   6   2  110.09   12.90
  10   6   2   80.49   13.60
 -10  -7  -2    7.60    7.40
 -10  -7  -2    7.60    6.50
 -10  -7  -2    6.40    7.00
 -10  -7  -2    3.00    7.50
 -10  -7  -2   11.00    7.00
 -10  -7  -2   20.40    7.70
 -10  -7  -2    4.40    7.40
 -10  -7  -2   12.60    8.20
  10   7   2   -7.70    4.30
  10   7   2   -1.90    5.10
  10   7   2    6.70    7.90
  10   7   2    9.20    6.10
  10   7   2    3.30    6.00
  10   7   2   -4.00    4.30
  10   7   2   10.30    5.30
  -9   8  -2   24.80    8.20
  -9   8  -2   29.50    8.50
  -9   8  -2   36.00   10.10
  -9   8  -2   38.80   10.90
  -9   8  -2   22.00    8.20
  -9   8  -2   17.40   11.20
   9  -8   2   31.40    9.70
   9  -8   2   23.70    9.80
   9  -8   2   24.10    9.10
   9  -8   2   20.80    8.90
   9  -8   2   30.50    9.10
   9  -8   2   26.80   10.30
   9  -8   2   26.10    9.20
  -9   7  -2  687.23   43.60
  -9   7  -2  610.14   41.80
  -9   7  -2  650.13   42.20
  -9   7  -2  643.44   42.60
  -9   7  -2  691.93   42.60
  -9   7  -2  637.94   40.60
   9  -7   2  596.14   40.30
   9  -7   2  537.85   42.80
   9  -7   2  714.43   43.50
   9  -7   2  634.44   42.50
   9  -7   2  636.04   41.30
   9  -7   2  630.54   41.90
  -9   6  -2   28.10    9.20
  -9   6  -2   18.00    8.40
  -9   6  -2   21.10    8.60
  -9   6  -2   22.60    7.10
  -9   6  -2   16.90    6.50
  -9   6  -2   32.00    9.00
  -9   6  -2   23.50    8.00
   9  -6   2   21.10    6.80
   9  -6   2   26.70    8.00
   9  -6   2   20.10    8.40
   9  -6   2   30.20    8.50
   9  -6   2   12.90    7.20
   9  -6   2   14.10    7.20
  -9   5  -2   -5.60    6.20
  -9   5  -2    5.70   10.00
  -9   5  -2    0.20    4.20
  -9   5  -2   -7.70    6.10
  -9   5  -2   -1.20    4.20
  -9   5  -2    0.90    5.90
  -9   5  -2   -0.70    4.50
  -9   5  -2    3.60    5.00
   9  -5   2   -0.90    4.60
   9  -5   2   -3.00    5.70
   9  -5   2   -3.80    6.10
   9  -5   2    3.30    6.50
   9  -5   2   12.40    6.30
   9  -5   2   -2.40    4.90
  -9   4  -2   53.49   10.70
  -9   4  -2   56.09    9.40
  -9   4  -2   52.79    8.60
  -9   4  -2   62.69   10.10
  -9   4  -2   66.09   10.30
  -9   4  -2   66.39    8.90
  -9   4  -2   62.89    9.40
  -9   4  -2   73.09   11.20
   9  -4   2   73.99   11.40
   9  -4   2   55.99    9.50
   9  -4   2   48.60    8.80
   9  -4   2   52.29    9.60
  -9   3  -2 1971.70  109.29
  -9   3  -2 1908.81  108.19
  -9   3  -2 1970.20  108.99
  -9   3  -2 1917.71  108.49
  -9   3  -2 1991.60  108.69
  -9   3  -2 1950.60  108.49
   9  -3   2 1814.52  108.09
   9  -3   2 1993.70  108.69
   9  -3   2 1937.81  107.89
   9  -3   2 1949.20  112.39
   9  -3   2 1934.61  109.39
   9  -3   2 1929.61  108.69
  -9   2  -2  185.78   14.10
  -9   2  -2  157.38   14.10
  -9   2  -2  172.28   13.60
  -9   2  -2  151.68   13.40
  -9   2  -2  187.38   14.50
  -9   2  -2  155.28   12.90
  -9   2  -2  162.48   13.60
  -9   2  -2  160.48   14.40
  -9   2  -2  131.19   11.50
   9  -2   2  155.48   14.10
   9  -2   2  162.38   15.50
   9  -2   2  172.18   15.50
   9  -2   2  162.98   14.10
   9  -2   2  165.68   13.40
   9  -2   2  160.08   13.80
   9  -2   2  168.78   13.40
  -9   1  -2   11.40    4.40
  -9   1  -2    4.30    4.90
  -9   1  -2   22.70    5.60
  -9   1  -2   23.40    6.30
  -9   1  -2   11.00    5.40
  -9   1  -2   25.50    5.90
  -9   1  -2   18.10    4.90
  -9   1  -2   14.10    4.70
   9  -1   2   13.70    5.30
   9  -1   2   21.70    6.10
   9  -1   2   14.80    5.20
   9  -1   2   23.50    6.40
   9  -1   2   17.30    5.20
   9  -1   2   14.50    4.80
   9  -1   2   10.80    4.50
  -9   0  -2    7.10    5.10
  -9   0  -2    4.70    4.30
  -9   0  -2    7.50    3.50
  -9   0  -2    1.10    3.40
  -9   0  -2    2.60    4.50
  -9   0  -2    5.60    3.40
  -9   0  -2    2.00    4.20
  -9   0  -2   -2.40    3.20
  -9   0  -2    2.40    3.20
  -9   0  -2   -0.50    3.50
   9   0   2    5.90    4.90
   9   0   2    1.90    4.80
   9   0   2    3.40    3.90
   9   0   2    0.30    2.90
   9   0   2    4.20    3.20
   9   0   2   -4.50    3.30
  -9  -1  -2   14.80    5.30
  -9  -1  -2   11.40    5.30
  -9  -1  -2   14.00    5.80
  -9  -1  -2    9.70    4.40
  -9  -1  -2   17.40    5.70
  -9  -1  -2   12.00    4.70
  -9  -1  -2   23.20    5.00
  -9  -1  -2   16.90    5.20
  -9  -1  -2   15.40    4.50
  -9  -1  -2   19.00    4.90
   9   1   2   20.20    5.40
   9   1   2   19.90    5.80
   9   1   2   14.50    5.70
   9   1   2   14.70    4.90
   9   1   2   18.40    4.80
   9   1   2   23.00    6.60
   9   1   2   11.40    4.30
   9   1   2   24.30    5.60
  -9  -2  -2  174.78   13.90
  -9  -2  -2  170.08   14.50
  -9  -2  -2  168.28   13.60
  -9  -2  -2  148.89   13.80
  -9  -2  -2  161.58   14.20
  -9  -2  -2  167.58   13.90
  -9  -2  -2  168.08   14.00
  -9  -2  -2  168.38   14.20
   9   2   2  169.28   13.10
   9   2   2  174.58   14.70
   9   2   2  168.28   13.70
   9   2   2  156.18   13.60
   9   2   2  168.88   12.80
   9   2   2  171.18   13.80
   9   2   2  156.78   14.10
  -9  -3  -2 1999.20  106.69
  -9  -3  -2 1911.91  106.19
  -9  -3  -2 1875.31  106.39
  -9  -3  -2 1747.13  105.79
  -9  -3  -2 1916.51  106.79
  -9  -3  -2 1843.02  112.89
   9   3   2 1926.41  106.59
   9   3   2 1900.61  106.79
   9   3   2 1880.41  106.39
   9   3   2 1929.41  106.29
   9   3   2 1919.71  107.19
   9   3   2 1902.21  105.39
  -9  -4  -2   63.49    9.50
  -9  -4  -2   83.69   11.80
  -9  -4  -2   71.59   10.10
  -9  -4  -2   54.79    9.80
  -9  -4  -2   61.79    9.80
  -9  -4  -2   44.00    8.20
  -9  -4  -2   75.09   10.80
  -9  -4  -2   71.29   10.70
  -9  -4  -2   72.79   10.90
   9   4   2   79.99   11.70
   9   4   2   73.09    9.90
   9   4   2   63.69    8.90
   9   4   2   57.99    8.80
   9   4   2   88.59   11.80
  -9  -5  -2   -5.60    5.90
  -9  -5  -2   -3.50    5.00
  -9  -5  -2   -1.00    5.60
  -9  -5  -2    4.60    5.90
  -9  -5  -2    2.00    4.90
  -9  -5  -2    1.30    4.80
  -9  -5  -2    2.00    4.90
  -9  -5  -2   -2.10    4.20
  -9  -5  -2    2.10    5.90
   9   5   2    2.40    5.50
   9   5   2    0.80    5.80
   9   5   2    5.60    4.80
   9   5   2    4.80    4.10
   9   5   2    1.60    4.70
  -9  -6  -2   24.70    8.00
  -9  -6  -2   27.50    9.30
  -9  -6  -2   30.20    8.60
  -9  -6  -2   23.90    7.30
  -9  -6  -2   21.90   14.20
  -9  -6  -2   10.90    6.00
  -9  -6  -2   13.60    6.50
  -9  -6  -2   13.00    7.80
  -9  -6  -2    6.30    6.80
   9   6   2   28.00    8.90
   9   6   2   27.50    7.00
   9   6   2   38.10    8.30
   9   6   2   19.30    7.90
   9   6   2   26.10    6.80
   9   6   2   22.00    6.90
   9   6   2   34.40    8.80
  -9  -7  -2  624.64   40.80
  -9  -7  -2  656.73   41.40
  -9  -7  -2  616.94   41.10
  -9  -7  -2  621.14   40.20
  -9  -7  -2  551.24   40.60
  -9  -7  -2  698.33   42.00
  -9  -7  -2  622.24   41.20
  -9  -7  -2  501.05   43.60
  -9  -7  -2  601.64   40.70
   9   7   2  657.03   40.20
   9   7   2  605.74   40.40
   9   7   2  564.54   39.60
   9   7   2  700.03   43.30
  -9  -8  -2   20.80    7.20
  -9  -8  -2   22.20    9.80
  -9  -8  -2   19.20    8.60
  -9  -8  -2   15.30    8.10
  -9  -8  -2   38.00   10.20
  -9  -8  -2   14.30    8.70
  -9  -8  -2   32.10   12.20
   9   8   2   18.70    8.20
   9   8   2   22.00    7.60
   9   8   2   15.40    7.00
   9   8   2   31.50    8.50
   9   8   2   31.00   10.10
   9   8   2   21.60    8.40
  -8   8  -2   12.50    8.60
  -8   8  -2   25.70    8.00
  -8   8  -2   13.80    6.40
  -8   8  -2    9.20    8.10
  -8   8  -2   18.80    9.40
  -8   8  -2   17.60    7.60
  -8   8  -2   35.80   11.10
   8  -8   2   31.40   10.20
   8  -8   2    6.70    8.10
   8  -8   2   16.70    9.50
   8  -8   2   12.70    7.80
   8  -8   2   10.90    7.90
   8  -8   2   11.50    8.90
  -8   7  -2  144.09   16.10
  -8   7  -2  122.19   13.20
  -8   7  -2  120.19   15.40
  -8   7  -2  115.69   14.90
  -8   7  -2   88.79   13.60
  -8   7  -2   86.79   13.60
  -8   7  -2  117.29   15.00
  -8   7  -2  135.69   16.50
   8  -7   2  131.99   16.90
   8  -7   2  106.89   15.60
   8  -7   2  104.39   14.20
   8  -7   2  129.19   14.20
   8  -7   2  114.79   15.30
   8  -7   2   93.59   14.70
   8  -7   2   91.49   12.80
   8  -7   2  138.39   15.20
  -8   6  -2   -3.90    4.40
  -8   6  -2   -0.90    4.90
  -8   6  -2   -3.40    6.90
  -8   6  -2   23.60    8.00
  -8   6  -2    6.00    6.20
  -8   6  -2   10.10    5.60
  -8   6  -2    3.90    5.30
  -8   6  -2    1.10    7.00
   8  -6   2   13.50    7.10
   8  -6   2    9.40    7.00
   8  -6   2    4.60    7.10
   8  -6   2   11.00    6.40
   8  -6   2    3.30    5.90
   8  -6   2    0.40    7.00
   8  -6   2   -0.90    5.80
   8  -6   2    7.70    6.40
  -8   5  -2  507.95   31.90
  -8   5  -2  481.45   31.90
  -8   5  -2  461.95   31.50
  -8   5  -2  518.15   32.70
  -8   5  -2  395.46   30.90
  -8   5  -2  464.75   31.90
  -8   5  -2  497.25   30.70
   8  -5   2  466.85   31.60
   8  -5   2  531.05   32.50
   8  -5   2  490.55   31.00
   8  -5   2  489.05   31.60
   8  -5   2  448.26   30.20
   8  -5   2  483.45   31.70
   8  -5   2  505.25   33.10
  -8   4  -2  331.67   25.90
  -8   4  -2  405.46   26.40
  -8   4  -2  390.56   25.80
  -8   4  -2  410.56   26.20
  -8   4  -2  390.06   25.50
  -8   4  -2  360.16   25.80
  -8   4  -2  365.26   25.80
  -8   4  -2  375.36   24.90
   8  -4   2  368.56   30.40
   8  -4   2  380.86   25.50
   8  -4   2  380.86   26.00
   8  -4   2  368.66   26.60
   8  -4   2  398.66   25.40
   8  -4   2  395.66   26.30
   8  -4   2  361.26   25.50
  -8   3  -2  600.24   40.20
  -8   3  -2  672.13   40.20
  -8   3  -2  675.73   40.30
  -8   3  -2  638.84   39.90
  -8   3  -2  679.83   39.70
  -8   3  -2  631.24   40.70
  -8   3  -2  664.83   40.50
  -8   3  -2  635.84   40.30
  -8   3  -2  647.14   39.90
   8  -3   2  677.03   40.20
   8  -3   2  751.42   43.20
   8  -3   2  670.13   39.70
   8  -3   2  742.53   40.80
   8  -3   2  681.83   42.60
   8  -3   2  643.54   40.50
   8  -3   2  673.63   41.00
  -8   2  -2  524.75   30.10
  -8   2  -2  489.15   30.60
  -8   2  -2  459.95   30.40
  -8   2  -2  448.06   30.80
  -8   2  -2  486.45   30.30
  -8   2  -2  501.25   30.70
  -8   2  -2  469.95   30.20
  -8   2  -2  481.25   30.30
   8  -2   2  487.65   30.10
   8  -2   2  525.75   30.80
   8  -2   2  477.25   30.80
   8  -2   2  478.65   30.70
   8  -2   2  513.85   30.90
   8  -2   2  514.05   30.00
   8  -2   2  488.35   30.20
  -8   1  -2  907.71   53.29
  -8   1  -2  907.21   53.09
  -8   1  -2  917.81   53.49
  -8   1  -2  940.31   53.69
  -8   1  -2  854.61   51.29
  -8   1  -2  970.70   53.29
  -8   1  -2  961.50   53.39
  -8   1  -2  946.21   52.69
  -8   1  -2  957.70   53.19
   8  -1   2  903.51   52.79
   8  -1   2  871.61   53.29
   8  -1   2  903.61   52.79
   8  -1   2  949.31   52.79
   8  -1   2  984.00   53.89
   8  -1   2  947.21   53.49
   8  -1   2  859.21   53.39
  -8   0  -2  662.13   38.20
  -8   0  -2  672.43   37.90
  -8   0  -2  663.53   38.10
  -8   0  -2  655.33   38.10
  -8   0  -2  669.73   37.90
  -8   0  -2  556.94   36.70
  -8   0  -2  670.53   37.80
  -8   0  -2  649.14   37.80
  -8   0  -2  604.74   36.40
  -8   0  -2  611.74   36.90
   8   0   2  584.64   37.10
   8   0   2  689.43   37.70
   8   0   2  585.94   37.00
   8   0   2  630.14   38.20
   8   0   2  651.03   38.10
   8   0   2  634.04   38.10
   8   0   2  630.94   38.20
  -8  -1  -2  963.00   53.49
  -8  -1  -2  964.10   53.69
  -8  -1  -2  901.01   53.09
  -8  -1  -2  941.41   52.49
  -8  -1  -2  927.01   52.99
  -8  -1  -2  992.20   53.59
  -8  -1  -2  925.71   53.29
  -8  -1  -2  984.50   53.79
  -8  -1  -2  869.41   53.49
   8   1   2  921.91   53.09
   8   1   2  904.01   53.69
   8   1   2  879.11   53.39
   8   1   2  970.80   53.99
   8   1   2  894.71   52.79
   8   1   2  898.91   52.49
   8   1   2  910.71   53.69
   8   1   2  937.11   54.09
  -8  -2  -2  496.05   30.30
  -8  -2  -2  520.15   30.70
  -8  -2  -2  498.35   30.40
  -8  -2  -2  500.45   30.40
  -8  -2  -2  489.65   30.30
  -8  -2  -2  466.65   30.10
  -8  -2  -2  528.35   30.80
  -8  -2  -2  504.35   30.80
   8   2   2  501.35   30.90
   8   2   2  489.75   30.50
   8   2   2  462.35   30.80
   8   2   2  489.05   30.40
   8   2   2  497.65   30.20
   8   2   2  469.85   30.40
   8   2   2  462.05   29.60
   8   2   2  488.65   29.10
  -8  -3  -2  663.53   44.60
  -8  -3  -2  678.33   40.50
  -8  -3  -2  658.63   40.40
  -8  -3  -2  657.53   40.20
  -8  -3  -2  681.13   40.80
  -8  -3  -2  749.33   40.70
  -8  -3  -2  695.43   40.50
  -8  -3  -2  667.93   40.20
   8   3   2  691.93   41.00
   8   3   2  577.04   40.50
   8   3   2  653.73   40.50
   8   3   2  663.33   41.10
   8   3   2  684.33   41.10
   8   3   2  677.13   39.80
  -8  -4  -2  360.56   25.70
  -8  -4  -2  414.96   26.50
  -8  -4  -2  388.76   26.00
  -8  -4  -2  377.76   26.50
  -8  -4  -2  396.06   25.80
  -8  -4  -2  397.46   26.30
  -8  -4  -2  414.36   25.70
  -8  -4  -2  341.97   25.60
  -8  -4  -2  395.46   25.70
   8   4   2  366.86   25.40
   8   4   2  379.86   25.40
   8   4   2  406.86   26.60
   8   4   2  354.16   24.50
   8   4   2  360.86   26.20
   8   4   2  349.17   24.90
   8   4   2  387.66   25.20
  -8  -5  -2  388.26   31.80
  -8  -5  -2  471.25   31.50
  -8  -5  -2  461.45   31.90
  -8  -5  -2  522.75   32.50
  -8  -5  -2  505.35   31.90
  -8  -5  -2  502.75   32.00
  -8  -5  -2  529.95   32.40
  -8  -5  -2  492.85   34.00
  -8  -5  -2  459.45   31.10
   8   5   2  513.15   33.40
   8   5   2  464.25   30.70
   8   5   2  525.75   33.20
   8   5   2  451.95   31.50
   8   5   2  526.65   31.60
  -8  -6  -2    9.80    6.40
  -8  -6  -2    8.20    5.90
  -8  -6  -2    3.70    4.70
  -8  -6  -2   12.40    6.30
  -8  -6  -2    6.10    6.90
  -8  -6  -2    5.90    6.40
  -8  -6  -2    6.50    7.20
  -8  -6  -2    5.80    6.50
   8   6   2    0.60    6.20
   8   6   2   12.90    6.80
   8   6   2    0.60    6.10
   8   6   2    8.40    4.80
   8   6   2    9.30    5.70
   8   6   2   19.80    6.00
  -8  -7  -2  122.19   15.70
  -8  -7  -2  111.89   15.10
  -8  -7  -2  102.69   14.20
  -8  -7  -2  151.98   17.40
  -8  -7  -2  107.49   13.90
  -8  -7  -2  140.49   15.90
  -8  -7  -2  124.59   15.30
  -8  -7  -2  118.59   16.00
  -8  -7  -2  116.89   14.80
   8   7   2  105.09   15.40
   8   7   2  116.09   14.10
   8   7   2  128.19   16.90
   8   7   2  109.69   13.90
   8   7   2  118.99   14.40
   8   7   2  109.99   13.80
  -8  -8  -2   18.00    7.20
  -8  -8  -2   19.60    9.00
  -8  -8  -2   27.10    9.20
  -8  -8  -2   30.20    9.10
  -8  -8  -2   25.70   14.70
  -8  -8  -2   28.00    8.90
  -8  -8  -2    3.80    7.70
   8   8   2    9.90    5.50
   8   8   2   22.70    7.70
   8   8   2   19.00    6.90
   8   8   2    5.80    7.10
   8   8   2   21.80    7.70
   8   8   2   14.70    7.50
   8   8   2   25.20    7.20
  -7   9  -2   16.90    6.70
  -7   9  -2   25.30    9.50
  -7   9  -2   19.90    8.40
  -7   9  -2    5.00    6.10
  -7   9  -2   11.00    7.10
  -7   9  -2    5.50    6.00
  -7   9  -2   20.70    9.60
   7  -9   2   19.20    8.80
   7  -9   2   23.80    9.00
   7  -9   2   18.30    6.90
   7  -9   2   -3.40    9.40
   7  -9   2    9.00    8.90
   7  -9   2    8.20    8.30
   7  -9   2   20.20    9.60
  -7   8  -2  475.15   34.70
  -7   8  -2  463.75   33.60
  -7   8  -2  438.56   31.20
  -7   8  -2  521.05   35.20
  -7   8  -2  462.25   36.70
  -7   8  -2  475.75   33.80
  -7   8  -2  499.35   34.40
  -7   8  -2  542.45   40.20
   7  -8   2  439.66   33.50
   7  -8   2  466.15   33.00
   7  -8   2  508.25   35.00
   7  -8   2  467.35   35.50
   7  -8   2  534.35   35.20
   7  -8   2  457.05   33.10
   7  -8   2  476.05   33.40
  -7   7  -2  347.87   26.30
  -7   7  -2  350.86   26.40
  -7   7  -2  325.27   26.20
  -7   7  -2  333.57   26.30
  -7   7  -2  355.66   25.60
  -7   7  -2  339.47   23.90
  -7   7  -2  344.27   26.40
  -7   7  -2  276.97   24.80
   7  -7   2  339.47   25.30
   7  -7   2  331.27   26.20
   7  -7   2  433.06   27.60
   7  -7   2  337.47   25.50
   7  -7   2  358.46   26.00
   7  -7   2  304.77   27.10
   7  -7   2  353.16   27.60
  -7   6  -2  160.68   13.90
  -7   6  -2  156.78   16.70
  -7   6  -2  164.98   15.10
  -7   6  -2  181.68   16.20
  -7   6  -2  170.18   15.50
  -7   6  -2  189.58   16.50
  -7   6  -2  130.99   15.00
   7  -6   2  132.89   14.30
   7  -6   2  142.99   16.60
   7  -6   2  157.88   15.50
   7  -6   2  134.89   16.00
   7  -6   2  140.99   15.10
   7  -6   2  128.59   15.60
   7  -6   2  172.78   17.70
   7  -6   2  174.68   15.90
  -7   5  -2  267.07   19.70
  -7   5  -2  265.47   19.60
  -7   5  -2  257.47   19.80
  -7   5  -2  275.07   22.30
  -7   5  -2  255.57   19.90
  -7   5  -2  260.37   19.90
  -7   5  -2  232.48   18.10
   7  -5   2  247.58   19.00
   7  -5   2  225.78   20.20
   7  -5   2  246.58   20.30
   7  -5   2  239.58   19.00
   7  -5   2  253.17   18.50
   7  -5   2  273.07   20.10
   7  -5   2  242.78   19.50
  -7   4  -2  780.32   48.30
  -7   4  -2  771.12   47.70
  -7   4  -2  859.21   48.00
  -7   4  -2  805.62   48.00
  -7   4  -2  847.52   47.80
  -7   4  -2  821.72   47.00
  -7   4  -2  784.02   47.70
   7  -4   2  755.52   48.40
   7  -4   2  839.02   47.20
   7  -4   2  748.53   46.50
   7  -4   2  756.42   48.50
   7  -4   2  816.62   47.80
   7  -4   2  837.42   47.60
   7  -4   2  763.72   47.60
   7  -4   2  869.41   48.30
  -7   3  -2   29.20    6.70
  -7   3  -2   44.80    6.70
  -7   3  -2   43.50    6.90
  -7   3  -2   30.80    7.10
  -7   3  -2   49.50    7.40
  -7   3  -2   40.60    7.10
  -7   3  -2   40.00    6.00
  -7   3  -2   35.40    7.00
   7  -3   2   36.30    7.10
   7  -3   2   37.20    6.50
   7  -3   2   29.70    6.40
   7  -3   2   40.60    7.90
   7  -3   2   44.50    6.60
   7  -3   2   42.60    6.60
   7  -3   2   33.80    6.50
  -7   2  -2  545.45   33.00
  -7   2  -2  515.25   31.10
  -7   2  -2  529.95   33.00
  -7   2  -2  566.94   33.10
  -7   2  -2  553.44   33.40
  -7   2  -2  569.04   33.60
  -7   2  -2  573.44   32.80
  -7   2  -2  548.25   33.20
   7  -2   2  552.04   33.00
   7  -2   2  552.94   33.60
   7  -2   2  548.15   31.70
   7  -2   2  542.15   32.80
   7  -2   2  521.05   32.80
   7  -2   2  570.14   33.40
   7  -2   2  578.44   33.50
   7  -2   2  554.64   33.70
  -7   1  -2  242.28   16.60
  -7   1  -2  238.48   16.00
  -7   1  -2  260.57   16.90
  -7   1  -2  282.87   16.70
  -7   1  -2  243.08   16.80
  -7   1  -2  236.28   16.40
  -7   1  -2  227.48   16.60
  -7   1  -2  252.27   16.80
   7  -1   2  198.28   15.80
   7  -1   2  227.38   16.10
   7  -1   2  256.67   16.50
   7  -1   2  243.48   16.80
   7  -1   2  242.68   16.60
   7  -1   2  248.58   16.90
   7  -1   2  235.58   16.80
   7  -1   2  235.38   16.00
  -7   0  -2   -1.10    3.20
  -7   0  -2    2.80    2.80
  -7   0  -2    0.10    2.40
  -7   0  -2    1.00    2.80
  -7   0  -2    0.90    3.20
  -7   0  -2    0.80    2.70
  -7   0  -2    0.30    3.30
  -7   0  -2    3.20    2.80
  -7   0  -2    0.90    2.70
  -7   0  -2   -1.20    3.30
   7   0   2    0.70    2.70
   7   0   2    3.20    2.70
   7   0   2   -1.20    3.00
   7   0   2   -4.00    3.20
   7   0   2    0.00    2.70
   7   0   2   -4.40    2.00
   7   0   2    2.80    2.70
   7   0   2    2.00    3.00
  -7  -1  -2  243.18   16.00
  -7  -1  -2  247.68   16.10
  -7  -1  -2  233.28   15.70
  -7  -1  -2  224.78   16.10
  -7  -1  -2  228.08   15.30
  -7  -1  -2  237.18   16.10
  -7  -1  -2  211.78   16.10
  -7  -1  -2  252.17   16.70
  -7  -1  -2  238.98   16.10
  -7  -1  -2  241.28   16.30
   7   1   2  221.08   15.30
   7   1   2  238.18   16.70
   7   1   2  233.78   15.70
   7   1   2  245.88   16.30
   7   1   2  237.58   16.10
   7   1   2  253.27   16.20
   7   1   2  235.28   16.20
   7   1   2  224.68   16.50
  -7  -2  -2  522.55   33.00
  -7  -2  -2  560.94   33.60
  -7  -2  -2  565.94   33.30
  -7  -2  -2  566.54   33.10
  -7  -2  -2  541.75   33.10
  -7  -2  -2  573.34   33.60
  -7  -2  -2  533.25   33.50
  -7  -2  -2  573.04   33.20
   7   2   2  516.85   33.00
   7   2   2  544.75   32.10
   7   2   2  587.04   33.20
   7   2   2  593.54   34.10
   7   2   2  522.65   33.10
   7   2   2  531.55   33.30
   7   2   2  597.04   33.90
   7   2   2  537.15   32.70
  -7  -3  -2   51.19    7.00
  -7  -3  -2   45.40    7.80
  -7  -3  -2   46.50    7.20
  -7  -3  -2   38.10    6.60
  -7  -3  -2   45.10    6.90
  -7  -3  -2   39.30    7.10
  -7  -3  -2   39.40    6.90
  -7  -3  -2   42.30    7.40
   7   3   2   40.00    7.50
   7   3   2   47.00    6.70
   7   3   2   42.00    6.50
   7   3   2   33.70    6.40
   7   3   2   44.00    6.80
   7   3   2   56.29    8.50
  -7  -4  -2  808.42   48.40
  -7  -4  -2  810.12   48.40
  -7  -4  -2  824.92   49.10
  -7  -4  -2  811.82   48.20
  -7  -4  -2  791.92   48.70
  -7  -4  -2  837.12   48.60
  -7  -4  -2  816.62   48.90
  -7  -4  -2  808.62   49.00
  -7  -4  -2  883.31   49.20
   7   4   2  814.32   48.00
   7   4   2  810.32   48.60
   7   4   2  853.21   48.50
   7   4   2  848.12   49.50
   7   4   2  853.21   49.70
   7   4   2  787.82   48.70
   7   4   2  819.02   48.50
  -7  -5  -2  251.77   19.50
  -7  -5  -2  240.88   20.10
  -7  -5  -2  257.87   19.30
  -7  -5  -2  249.28   19.30
  -7  -5  -2  218.98   19.00
  -7  -5  -2  252.37   19.50
  -7  -5  -2  258.07   19.20
   7   5   2  234.18   18.20
   7   5   2  226.88   18.50
   7   5   2  255.37   24.00
   7   5   2  271.27   18.60
   7   5   2  292.27   19.20
   7   5   2  233.28   19.90
   7   5   2  265.57   20.40
  -7  -6  -2  139.29   16.00
  -7  -6  -2  170.58   15.90
  -7  -6  -2  139.29   16.40
  -7  -6  -2  163.88   15.30
  -7  -6  -2  185.98   16.30
  -7  -6  -2  186.38   16.50
  -7  -6  -2  167.28   15.10
  -7  -6  -2  177.58   17.10
   7   6   2  189.08   19.80
   7   6   2  150.48   14.90
   7   6   2  147.59   17.40
   7   6   2  158.98   14.50
   7   6   2  176.08   15.60
  -7  -7  -2  375.66   25.80
  -7  -7  -2  332.17   25.40
  -7  -7  -2  314.27   24.80
  -7  -7  -2  360.76   24.90
  -7  -7  -2  326.07   25.50
  -7  -7  -2  331.17   25.40
  -7  -7  -2  333.07   25.70
  -7  -7  -2  266.87   24.80
  -7  -7  -2  371.96   25.70
   7   7   2  347.27   24.80
   7   7   2  329.67   26.50
   7   7   2  327.17   24.80
   7   7   2  313.47   23.80
   7   7   2  352.86   27.00
   7   7   2  312.67   24.60
  -7  -8  -2  423.16   32.60
  -7  -8  -2  491.85   32.80
  -7  -8  -2  426.16   32.60
  -7  -8  -2  427.36   32.50
  -7  -8  -2  452.95   32.40
  -7  -8  -2  379.56   31.80
  -7  -8  -2  513.35   32.80
  -7  -8  -2  432.56   31.30
  -7  -8  -2  456.25   32.70
   7   8   2  481.75   34.20
   7   8   2  454.95   31.90
   7   8   2  440.36   32.00
   7   8   2  410.26   33.10
   7   8   2  413.86   31.30
   7   8   2  519.95   31.90
   7   8   2  492.75   32.20
  -7  -9  -2   16.40   14.20
  -7  -9  -2   16.00    9.40
  -7  -9  -2   17.30    9.10
  -7  -9  -2    0.00    6.50
  -7  -9  -2   16.40    9.10
  -7  -9  -2   13.20    6.70
   7   9   2    1.90    5.80
   7   9   2   10.40    7.80
   7   9   2   13.40    5.90
   7   9   2   15.00    7.70
   7   9   2   15.10    6.90
   7   9   2   14.60    8.50
  -6   9  -2   21.20    7.80
  -6   9  -2   23.70   13.90
  -6   9  -2   18.80    6.70
  -6   9  -2   25.50    8.20
  -6   9  -2   39.10   11.50
  -6   9  -2   34.50   11.30
  -6   9  -2   43.70   10.60
  -6   9  -2   26.80    8.60
   6  -9   2   34.10    8.60
   6  -9   2   42.40   10.20
   6  -9   2   38.90    9.30
   6  -9   2   32.10    8.50
   6  -9   2   20.70    9.80
   6  -9   2   31.80    9.10
   6  -9   2   22.90    9.40
   6  -9   2   40.60   10.90
  -6   8  -2    9.20    6.60
  -6   8  -2   12.80    5.80
  -6   8  -2    9.50    7.40
  -6   8  -2   -1.20    7.90
  -6   8  -2    8.70    6.40
  -6   8  -2   10.60   12.00
  -6   8  -2    4.50    8.40
  -6   8  -2    6.40    8.10
   6  -8   2    1.20    6.20
   6  -8   2    2.60    8.00
   6  -8   2   13.70    7.20
   6  -8   2   14.50    7.70
   6  -8   2    3.80    7.70
   6  -8   2   19.20    9.20
   6  -8   2    6.90    7.10
   6  -8   2   -2.20    6.20
  -6   7  -2    0.90    4.60
  -6   7  -2   -4.70    6.70
  -6   7  -2   -0.60    6.60
  -6   7  -2   -0.50    6.10
  -6   7  -2    5.60    5.70
  -6   7  -2   -4.80    4.20
   6  -7   2    3.60    6.00
   6  -7   2    1.00    5.90
   6  -7   2    4.30    6.10
   6  -7   2    9.50    7.30
   6  -7   2   -1.40    6.00
   6  -7   2   10.20    7.00
  -6   6  -2  122.29   15.90
  -6   6  -2  158.78   16.70
  -6   6  -2  140.19   14.00
  -6   6  -2  172.18   16.50
  -6   6  -2  144.29   16.10
  -6   6  -2  162.48   13.30
  -6   6  -2  152.98   14.80
   6  -6   2  180.18   14.90
   6  -6   2  148.89   16.00
   6  -6   2  140.09   16.20
   6  -6   2  179.98   15.60
   6  -6   2  132.39   13.70
   6  -6   2  161.18   17.80
   6  -6   2  107.29   13.50
  -6   5  -2    3.80    7.00
  -6   5  -2    3.20    4.90
  -6   5  -2   -3.00    4.10
  -6   5  -2   -1.30    5.30
  -6   5  -2  -14.30    7.70
  -6   5  -2    7.50    4.70
  -6   5  -2    4.50    3.90
  -6   5  -2    7.20    4.00
   6  -5   2    2.00    4.70
   6  -5   2    2.50    4.60
   6  -5   2    0.00    4.10
   6  -5   2    5.10    5.30
   6  -5   2    2.10    5.30
   6  -5   2    8.70    4.80
   6  -5   2   -4.40    5.00
  -6   4  -2  208.58   16.00
  -6   4  -2  203.08   16.20
  -6   4  -2  209.58   16.10
  -6   4  -2  222.58   16.30
  -6   4  -2  214.68   16.10
  -6   4  -2  198.38   16.00
  -6   4  -2  209.48   16.10
  -6   4  -2  211.28   15.30
   6  -4   2  205.48   15.20
   6  -4   2  211.88   17.00
   6  -4   2  201.08   16.00
   6  -4   2  215.68   15.70
   6  -4   2  213.88   16.10
   6  -4   2  217.58   16.80
   6  -4   2  235.18   16.50
   6  -4   2  226.98   16.10
  -6   3  -2  105.09   10.90
  -6   3  -2  108.39   10.60
  -6   3  -2   86.99    9.70
  -6   3  -2  102.29    9.50
  -6   3  -2  107.69   11.00
  -6   3  -2  104.69   10.70
  -6   3  -2   89.99    9.10
   6  -3   2   92.09    9.40
   6  -3   2   98.59    9.50
   6  -3   2   84.59    9.60
   6  -3   2   90.19   10.30
   6  -3   2  107.49   10.70
   6  -3   2  109.99   10.10
   6  -3   2  107.79   10.90
  -6   2  -2 1172.28   70.99
  -6   2  -2 1330.67   70.89
  -6   2  -2 1216.08   70.69
  -6   2  -2 1226.58   70.59
  -6   2  -2 1302.07   71.19
  -6   2  -2 1309.67   71.29
  -6   2  -2 1263.07   70.49
  -6   2  -2 1337.17   70.39
   6  -2   2 1282.17   71.09
   6  -2   2 1226.58   71.19
   6  -2   2 1236.18   71.19
   6  -2   2 1177.18   70.49
   6  -2   2 1281.97   70.59
   6  -2   2 1280.57   70.49
   6  -2   2 1305.07   70.99
  -6   1  -2   14.20    3.80
  -6   1  -2   11.60    4.20
  -6   1  -2   16.80    3.80
  -6   1  -2   10.20    3.40
  -6   1  -2   13.80    4.40
  -6   1  -2    6.00    2.90
  -6   1  -2   12.00    3.70
  -6   1  -2   17.60    4.40
  -6   1  -2   10.90    3.40
   6  -1   2   12.90    4.00
   6  -1   2   12.10    4.00
   6  -1   2   13.50    3.60
   6  -1   2    3.30    3.50
   6  -1   2    6.40    3.10
   6  -1   2    9.20    3.30
   6  -1   2   10.60    3.60
   6  -1   2   18.30    4.50
  -6   0  -2 1473.15   84.39
  -6   0  -2 1486.15   83.29
  -6   0  -2 1560.04   83.89
  -6   0  -2 1527.25   84.69
  -6   0  -2 1554.44   84.59
  -6   0  -2 1540.85   84.39
  -6   0  -2 1537.45   84.39
  -6   0  -2 1513.15   84.69
  -6   0  -2 1487.15   84.19
  -6   0  -2 1523.45   83.89
   6   0   2 1494.15   84.49
   6   0   2 1420.66   84.39
   6   0   2 1467.05   84.59
   6   0   2 1646.04   85.09
   6   0   2 1469.05   83.79
   6   0   2 1626.34   84.89
   6   0   2 1629.84   84.39
  -6  -1  -2    9.40    3.40
  -6  -1  -2    9.90    4.00
  -6  -1  -2   11.60    3.80
  -6  -1  -2   12.30    3.50
  -6  -1  -2    5.50    3.10
  -6  -1  -2   13.00    3.90
  -6  -1  -2   16.00    3.80
  -6  -1  -2   11.90    4.40
  -6  -1  -2    9.90    3.10
   6   1   2   12.10    4.60
   6   1   2    9.60    3.00
   6   1   2   10.30    3.30
   6   1   2   13.40    4.00
   6   1   2    8.20    3.10
   6   1   2   11.20    3.10
   6   1   2   11.30    4.00
   6   1   2   11.70    3.40
  -6  -2  -2 1346.87   73.29
  -6  -2  -2 1312.97   72.99
  -6  -2  -2 1313.37   72.99
  -6  -2  -2 1344.57   73.49
  -6  -2  -2 1286.17   72.99
  -6  -2  -2 1357.96   73.39
  -6  -2  -2 1319.67   73.59
  -6  -2  -2 1268.97   72.99
   6   2   2 1290.27   73.39
   6   2   2 1281.87   73.09
   6   2   2 1366.56   73.89
   6   2   2 1381.46   73.69
   6   2   2 1249.57   72.99
   6   2   2 1276.87   71.99
   6   2   2 1232.08   72.69
   6   2   2 1332.47   73.09
  -6  -3  -2   97.59   10.70
  -6  -3  -2  104.49    9.70
  -6  -3  -2  114.09   11.30
  -6  -3  -2   97.19    9.30
  -6  -3  -2  102.69    9.70
  -6  -3  -2   97.99   10.20
  -6  -3  -2   93.59   10.60
  -6  -3  -2   94.39    9.00
   6   3   2   92.89    9.00
   6   3   2   94.09   10.00
   6   3   2  106.39   11.20
   6   3   2   94.59    9.10
   6   3   2   93.49    8.80
   6   3   2  103.79   11.00
  -6  -4  -2  223.68   16.60
  -6  -4  -2  235.78   16.60
  -6  -4  -2  223.28   16.70
  -6  -4  -2  221.48   15.80
  -6  -4  -2  225.28   16.20
  -6  -4  -2  225.98   16.40
  -6  -4  -2  185.58   16.20
  -6  -4  -2  214.08   16.30
  -6  -4  -2  242.28   16.90
   6   4   2  219.78   17.00
   6   4   2  189.18   15.70
   6   4   2  225.18   15.70
   6   4   2  222.88   17.00
   6   4   2  225.58   16.20
   6   4   2  213.68   15.70
   6   4   2  207.38   15.90
  -6  -5  -2    2.50    4.90
  -6  -5  -2    2.00    4.20
  -6  -5  -2    6.00    4.80
  -6  -5  -2    3.80    5.30
  -6  -5  -2    0.80    4.80
  -6  -5  -2    0.60    4.40
  -6  -5  -2    7.60    5.10
  -6  -5  -2   -1.70    5.20
   6   5   2    4.90    4.10
   6   5   2    8.20    4.70
   6   5   2    1.20    4.70
   6   5   2    6.80    5.30
   6   5   2    2.80    3.90
   6   5   2   -4.00    4.40
   6   5   2   -1.70    4.00
  -6  -6  -2  153.88   14.70
  -6  -6  -2  164.58   15.20
  -6  -6  -2  146.59   14.80
  -6  -6  -2  153.38   15.00
  -6  -6  -2  157.98   16.50
  -6  -6  -2  148.69   15.60
  -6  -6  -2  161.58   14.20
  -6  -6  -2  157.08   14.80
   6   6   2  147.39   13.90
   6   6   2  179.58   18.10
   6   6   2  166.68   14.70
   6   6   2  168.08   18.00
   6   6   2  129.49   14.70
   6   6   2  132.69   14.30
  -6  -7  -2   -9.70    6.60
  -6  -7  -2   -0.10    5.40
  -6  -7  -2    1.10    6.00
  -6  -7  -2   -0.10    5.60
  -6  -7  -2   -2.50    5.50
  -6  -7  -2   -3.70    5.10
  -6  -7  -2    0.10    7.10
  -6  -7  -2    5.90    5.20
   6   7   2   -5.60    5.00
   6   7   2   -4.00    4.50
   6   7   2   -0.50    4.70
   6   7   2   -9.60    5.10
   6   7   2   -3.90    5.20
   6   7   2   -0.90    5.70
   6   7   2    1.00    4.50
  -6  -8  -2   15.60    8.00
  -6  -8  -2   16.60    7.20
  -6  -8  -2    6.80    5.50
  -6  -8  -2   13.00    8.20
  -6  -8  -2   22.60    8.80
  -6  -8  -2   11.30    7.90
  -6  -8  -2    7.60    6.20
   6   8   2    1.00    4.50
   6   8   2   12.40    6.60
   6   8   2    9.00    7.40
   6   8   2   17.40    6.70
   6   8   2   20.00    9.50
   6   8   2    6.70    6.30
   6   8   2    9.60    7.60
  -6  -9  -2   55.49   12.20
  -6  -9  -2   40.00   10.70
  -6  -9  -2   29.90   10.00
  -6  -9  -2   36.80    9.70
  -6  -9  -2   33.00    9.50
  -6  -9  -2   27.80   10.50
  -6  -9  -2   37.10   10.40
  -6  -9  -2   27.80    7.70
   6   9   2   29.10    8.20
   6   9   2   20.80    7.70
   6   9   2   34.10    7.80
   6   9   2   30.90   10.50
   6   9   2   42.20   10.50
   6   9   2   40.50    9.40
   6   9   2   39.60   10.50
  -5   9  -2    4.90    5.50
  -5   9  -2   12.20    7.90
  -5   9  -2    3.70    6.30
  -5   9  -2   19.70    8.40
  -5   9  -2    7.40    7.20
  -5   9  -2    3.40    5.30
  -5   9  -2   -3.40    5.30
  -5   9  -2    0.30    5.40
  -5   9  -2   -5.50    8.00
   5  -9   2    5.00    8.40
   5  -9   2   -2.40    6.20
   5  -9   2    5.90    5.40
   5  -9   2   14.60    8.00
   5  -9   2    7.50    7.30
   5  -9   2   -2.50    5.70
   5  -9   2    5.20    7.70
   5  -9   2    6.90    7.70
  -5   8  -2   18.40    8.90
  -5   8  -2    3.00    8.00
  -5   8  -2  -10.20    4.70
  -5   8  -2    2.00   11.60
  -5   8  -2   -1.70    6.60
  -5   8  -2    6.50    5.00
  -5   8  -2    6.00    5.20
  -5   8  -2   10.80    6.70
   5  -8   2   -3.10    5.50
   5  -8   2   10.90    7.40
   5  -8   2    2.50    6.10
   5  -8   2    4.40    6.50
   5  -8   2   -5.90    6.00
   5  -8   2   -5.00    6.60
   5  -8   2   -8.50    6.00
   5  -8   2   -2.50    7.80
   5  -8   2    9.80    7.50
  -5   7  -2  730.03   43.10
  -5   7  -2  695.93   44.80
  -5   7  -2  710.83   45.60
  -5   7  -2  720.83   44.60
  -5   7  -2  683.83   43.90
  -5   7  -2  757.02   44.90
  -5   7  -2  662.03   45.10
   5  -7   2  739.03   46.80
   5  -7   2  748.63   44.10
   5  -7   2  679.53   44.10
   5  -7   2  696.03   44.80
   5  -7   2  685.43   43.50
  -5   6  -2   15.20    5.80
  -5   6  -2   16.60    5.30
  -5   6  -2   12.70    7.00
  -5   6  -2   10.50    6.20
  -5   6  -2    4.20    5.50
  -5   6  -2   22.90    6.90
  -5   6  -2   16.30    6.00
  -5   6  -2   13.80    6.80
   5  -6   2    4.40    5.00
   5  -6   2   12.40    5.70
   5  -6   2   12.30    6.30
   5  -6   2   12.90    6.40
   5  -6   2   20.60    7.00
   5  -6   2    7.30    5.50
   5  -6   2   12.70    5.70
   5  -6   2   18.70    6.80
  -5   5  -2  457.75   29.10
  -5   5  -2  470.85   29.70
  -5   5  -2  472.45   28.20
  -5   5  -2  466.35   30.00
  -5   5  -2  479.65   29.60
  -5   5  -2  440.06   29.90
  -5   5  -2  436.26   29.00
  -5   5  -2  431.06   29.20
   5  -5   2  433.36   30.30
   5  -5   2  517.25   29.90
   5  -5   2  424.36   28.60
   5  -5   2  459.45   29.40
   5  -5   2  433.66   30.30
   5  -5   2  454.45   28.70
   5  -5   2  450.85   29.50
   5  -5   2  476.55   29.10
  -5   4  -2   98.79    9.50
  -5   4  -2  112.19   11.60
  -5   4  -2  106.89   10.60
  -5   4  -2  102.39   10.40
  -5   4  -2  100.69   10.90
  -5   4  -2   90.79   10.30
  -5   4  -2  117.19   10.40
  -5   4  -2   94.39   10.50
   5  -4   2  108.99   10.20
   5  -4   2  117.59   11.00
   5  -4   2  103.49    9.90
   5  -4   2   99.19   10.90
   5  -4   2   78.19    9.20
   5  -4   2   91.49   10.90
   5  -4   2   76.69   10.20
   5  -4   2  107.09   11.40
  -5   3  -2  497.55   28.90
  -5   3  -2  445.46   28.50
  -5   3  -2  492.35   28.60
  -5   3  -2  478.75   28.20
  -5   3  -2  478.75   28.50
  -5   3  -2  457.15   28.30
  -5   3  -2  449.36   28.30
  -5   3  -2  474.95   27.80
   5  -3   2  447.66   28.20
   5  -3   2  489.55   28.10
   5  -3   2  440.06   28.20
   5  -3   2  449.86   28.90
   5  -3   2  474.45   29.00
   5  -3   2  463.45   27.90
   5  -3   2  429.36   27.50
   5  -3   2  465.35   28.50
  -5   2  -2  295.97   18.10
  -5   2  -2  266.17   18.00
  -5   2  -2  274.67   17.50
  -5   2  -2  302.87   18.20
  -5   2  -2  275.97   18.20
  -5   2  -2  267.97   17.70
  -5   2  -2  295.77   18.50
  -5   2  -2  288.27   18.00
   5  -2   2  258.17   17.70
   5  -2   2  293.37   17.90
   5  -2   2  275.27   17.70
   5  -2   2  271.87   18.10
   5  -2   2  285.77   18.20
   5  -2   2  261.77   18.20
   5  -2   2  264.57   18.20
  -5   1  -2  451.55   27.30
  -5   1  -2  477.65   26.80
  -5   1  -2  481.05   26.50
  -5   1  -2  497.75   27.40
  -5   1  -2  462.35   27.10
  -5   1  -2  450.25   27.30
  -5   1  -2  454.85   27.30
  -5   1  -2  479.65   27.10
  -5   1  -2  454.75   27.10
   5  -1   2  440.06   27.30
   5  -1   2  420.06   27.20
   5  -1   2  470.35   27.40
   5  -1   2  418.36   26.80
   5  -1   2  487.85   27.10
   5  -1   2  436.56   26.70
   5  -1   2  449.46   27.30
  -5   0  -2    0.80    2.80
  -5   0  -2   -0.50    2.00
  -5   0  -2   -1.50    2.40
  -5   0  -2   -1.20    2.70
  -5   0  -2    2.70    2.10
  -5   0  -2   -0.90    2.10
  -5   0  -2   -1.10    2.50
  -5   0  -2   -2.00    2.00
  -5   0  -2    0.90    2.60
  -5   0  -2   -0.60    2.00
   5   0   2   -0.50    2.10
   5   0   2    0.50    2.60
   5   0   2    0.70    2.70
   5   0   2   -0.80    2.70
   5   0   2    0.80    2.20
   5   0   2   -0.80    1.90
   5   0   2   -2.30    2.20
   5   0   2   -2.20    1.80
   5   0   2   -0.30    3.20
  -5  -1  -2  453.35   26.60
  -5  -1  -2  484.45   27.40
  -5  -1  -2  498.65   27.50
  -5  -1  -2  484.35   27.50
  -5  -1  -2  476.25   27.60
  -5  -1  -2  461.45   27.50
  -5  -1  -2  467.95   27.30
  -5  -1  -2  469.75   27.70
  -5  -1  -2  480.65   27.40
   5   1   2  473.35   27.90
   5   1   2  440.76   26.70
   5   1   2  457.05   27.70
   5   1   2  443.66   27.30
   5   1   2  431.06   27.20
   5   1   2  490.25   27.40
   5   1   2  430.76   27.00
   5   1   2  445.36   27.50
  -5  -2  -2  269.87   18.10
  -5  -2  -2  297.37   18.40
  -5  -2  -2  288.87   18.00
  -5  -2  -2  260.87   18.10
  -5  -2  -2  277.37   18.20
  -5  -2  -2  288.97   18.50
  -5  -2  -2  281.47   18.10
  -5  -2  -2  308.67   18.70
   5   2   2  292.57   18.20
   5   2   2  286.97   18.10
   5   2   2  311.07   18.90
   5   2   2  263.77   17.80
   5   2   2  277.27   18.20
   5   2   2  269.97   17.10
   5   2   2  321.77   19.00
   5   2   2  271.27   17.80
  -5  -3  -2  444.46   28.30
  -5  -3  -2  473.85   28.40
  -5  -3  -2  472.95   28.80
  -5  -3  -2  466.35   28.50
  -5  -3  -2  501.95   28.80
  -5  -3  -2  462.55   28.40
  -5  -3  -2  491.35   28.80
  -5  -3  -2  495.25   28.30
  -5  -3  -2  468.95   28.80
   5   3   2  460.25   28.50
   5   3   2  439.06   28.20
   5   3   2  457.95   28.20
   5   3   2  430.66   27.90
   5   3   2  530.35   29.40
   5   3   2  449.06   28.90
  -5  -4  -2   97.09   10.30
  -5  -4  -2  102.79   10.80
  -5  -4  -2  107.09   11.00
  -5  -4  -2  111.39   11.70
  -5  -4  -2  104.99    9.50
  -5  -4  -2   92.39   10.50
  -5  -4  -2  116.29   12.40
  -5  -4  -2  105.49   11.10
   5   4   2  102.89   11.70
   5   4   2   99.09   10.60
   5   4   2  101.69    9.40
   5   4   2   96.39    9.40
   5   4   2   97.49    9.60
   5   4   2   99.69   11.30
   5   4   2   94.59   10.40
  -5  -5  -2  482.35   29.10
  -5  -5  -2  410.66   28.80
  -5  -5  -2  454.95   28.80
  -5  -5  -2  516.05   29.00
  -5  -5  -2  452.75   29.00
  -5  -5  -2  443.96   29.30
  -5  -5  -2  440.06   29.50
  -5  -5  -2  464.55   29.40
   5   5   2  426.96   28.30
   5   5   2  455.25   29.20
   5   5   2  420.96   29.60
   5   5   2  473.55   29.00
   5   5   2  447.06   28.40
   5   5   2  440.06   29.90
   5   5   2  433.56   28.80
  -5  -6  -2    1.70    5.70
  -5  -6  -2   14.80    5.40
  -5  -6  -2   10.40    5.70
  -5  -6  -2    6.90    5.20
  -5  -6  -2   12.40    6.30
  -5  -6  -2   11.50    6.30
  -5  -6  -2   13.50    7.00
  -5  -6  -2   13.00    5.90
  -5  -6  -2   10.60    5.40
   5   6   2   11.10    6.20
   5   6   2   14.10    5.30
   5   6   2   15.20    5.40
   5   6   2   20.20    6.80
   5   6   2    6.70    5.80
   5   6   2   13.50    5.30
   5   6   2    8.70    5.50
   5   6   2   12.60    5.70
  -5  -7  -2  619.84   41.50
  -5  -7  -2  696.23   46.20
  -5  -7  -2  692.83   42.60
  -5  -7  -2  768.52   43.70
  -5  -7  -2  664.13   44.10
  -5  -7  -2  691.23   43.40
  -5  -7  -2  594.94   42.60
  -5  -7  -2  600.74   49.70
   5   7   2  715.83   42.80
   5   7   2  651.33   42.90
   5   7   2  720.73   43.30
   5   7   2  705.33   44.70
   5   7   2  662.73   43.20
   5   7   2  713.13   41.90
   5   7   2  810.22   45.90
  -5  -8  -2   -5.60    4.60
  -5  -8  -2    3.60    7.90
  -5  -8  -2    1.20    6.80
  -5  -8  -2    1.10    6.70
  -5  -8  -2    0.00    6.80
  -5  -8  -2    3.80    7.50
  -5  -8  -2   -2.10    5.40
  -5  -8  -2   -0.70    5.00
   5   8   2    5.00    5.10
   5   8   2    8.70    6.60
   5   8   2    2.30    5.20
   5   8   2    1.70    7.30
   5   8   2    4.80    7.50
   5   8   2    2.00    4.80
   5   8   2   -8.00    5.10
  -5  -9  -2    4.90    8.60
  -5  -9  -2   -3.10    5.40
  -5  -9  -2   -9.70    6.80
  -5  -9  -2   -1.00    7.10
  -5  -9  -2  -16.50    7.10
  -5  -9  -2    9.90    8.00
  -5  -9  -2   -7.80    3.60
  -5  -9  -2    6.00    5.30
   5   9   2    0.60    6.90
   5   9   2    6.40    6.80
   5   9   2   -1.40    4.60
   5   9   2   -1.10    5.30
   5   9   2    7.50    6.70
   5   9   2  -11.10    5.70
   5   9   2   12.30    6.30
   5   9   2   18.40    7.60
  -4  10  -2   12.30    7.90
  -4  10  -2   21.30    6.80
[truncated: 2,032,919 more chars]
