# Supplementary material for: Triggering and Preventing Cyclization of o‐Amino‐Guanidinobenzenes to 2‐Amino‐Benzimidazoles
Source: Chemistry. 2025 Dec 12;32(2):e03147. doi: 10.1002/chem.202503147 (PMC12790309; doi:10.1002/chem.202503147)
Supplement: Supplementary file 2 — Supporting Information File 2: chem70511‐sup‐0002‐SuppMat.zip. [file CHEM-32-e03147-s001.zip › mo_ch128_1ma.cif]

data_mo_ch128_1ma

# 1. SUBMISSION DETAILS
 
_publ_contact_author
;
       Prof. Dr. Dr. Hans-Joerg Himmel
       Anorganisch-Chemisches Institut
       Ruprecht-Karls Universitaet Heidelberg
       Im Neuenheimer Feld 270
       69120 Heidelberg
       Germany
;
_publ_contact_author_phone        '049 6221 54-8446'
_publ_contact_author_fax          '049 6221 54-5707'
_publ_contact_author_email        'hans-jorg.himmel@aci.uni-heidelberg.de'
_publ_requested_journal           'Chem. Eur. J.'
_publ_requested_coeditor_name     
;
'Henel Carmen, Michel Edwin, Zeitler Devin, Huebner Olaf, Kaifer Elisabeth'
;    
#==============================================================================
 
# 2. TITLE AND AUTHOR LIST

_publ_section_title
;
   'Why, How and under which Circumstances do Redox-Active o-Guanidino-Amino-Benzenes 
Rearrange to 2-Amino-Benzimidazole Derivatives?'
;
_publ_section_abstract
;   
   'Why, How and under which Circumstances do Redox-Active o-Guanidino-Amino-Benzenes 
Rearrange to 2-Amino-Benzimidazole Derivatives?'
;

loop_
 _publ_author_name
     'Henel, Carmen'
     'Michel, Edwin'
     'Zeitler, Devin'
     'Huebner, Olaf'
     'Kaifer, Elisabeth'    
     'Himmel, Hans-Joerg' 

 _publ_author_address
;     Anorganisch-Chemisches Institut
      Ruprecht-Karls Universitaet Heidelberg
      Im Neuenheimer Feld 270
      69120 Heidelberg
      Bundesrepublik Deutschland
;
#==============================================================================
_audit_creation_date               2024-06-19
_audit_creation_method
;
Olex2 1.5
(compiled 2024.02.16 svn.r378c4104 for OlexSys, GUI svn.r6928)
;
_shelx_SHELXL_version_number       '2018/3'
_audit_contact_author_address      ?
_audit_contact_author_email        ?
_audit_contact_author_name         ''
_audit_contact_author_phone        ?
_publ_contact_author_id_orcid      ?
_publ_section_references
;
Dolomanov, O.V., Bourhis, L.J., Gildea, R.J, Howard, J.A.K. & Puschmann, H.
 (2009), J. Appl. Cryst. 42, 339-341.

Sheldrick, G.M. (2008). Acta Cryst. A64, 112-122.

Sheldrick, G.M. (2015). Acta Cryst. A71, 3-8.
;
_chemical_name_common              ?
_chemical_name_systematic          ?
_chemical_formula_moiety           'C17 H20 Br2 Co N4'
_chemical_formula_sum              'C17 H20 Br2 Co N4'
_chemical_formula_weight           499.12
_chemical_melting_point            ?
loop_
  _atom_type_symbol
  _atom_type_description
  _atom_type_scat_dispersion_real
  _atom_type_scat_dispersion_imag
  _atom_type_scat_source
 'C' 'C' 0.0033 0.0016 'International Tables Vol C Tables 4.2.6.8 and 6.1.1.4'
 'H' 'H' 0.0000 0.0000 'International Tables Vol C Tables 4.2.6.8 and 6.1.1.4'
 'N' 'N' 0.0061 0.0033 'International Tables Vol C Tables 4.2.6.8 and 6.1.1.4'
 'Co' 'Co' 0.3494 0.9721 'International Tables Vol C Tables 4.2.6.8 and 6.1.1.4'
 'Br' 'Br' -0.2901 2.4595
 'International Tables Vol C Tables 4.2.6.8 and 6.1.1.4'

_shelx_space_group_comment
;
The symmetry employed for this shelxl refinement is uniquely defined
by the following loop, which should always be used as a source of
symmetry information in preference to the above space-group names.
They are only intended as comments.
;
_space_group_crystal_system        'monoclinic'
_space_group_IT_number             14
_space_group_name_H-M_alt          'P 1 21/c 1'
_space_group_name_Hall             '-P 2ybc'
loop_
  _space_group_symop_operation_xyz
 'x, y, z'
 '-x, y+1/2, -z+1/2'
 '-x, -y, -z'
 'x, -y-1/2, z-1/2'

_cell_length_a                     11.2276(6)
_cell_length_b                     15.4348(9)
_cell_length_c                     11.0579(6)
_cell_angle_alpha                  90
_cell_angle_beta                   95.234(2)
_cell_angle_gamma                  90
_cell_volume                       1908.30(18)
_cell_formula_units_Z              4
_cell_measurement_reflns_used      9737
_cell_measurement_temperature      100.00
_cell_measurement_theta_max        28.70
_cell_measurement_theta_min        2.27
_shelx_estimated_absorpt_T_max     0.609
_shelx_estimated_absorpt_T_min     0.414
_exptl_absorpt_coefficient_mu      5.093
_exptl_absorpt_correction_T_max    0.7458
_exptl_absorpt_correction_T_min    0.5976
_exptl_absorpt_correction_type     multi-scan
_exptl_absorpt_process_details
;
SADABS-2016/2 (Bruker,2016/2) was used for absorption correction.
wR2(int) was 0.1264 before and 0.0797 after correction.
The Ratio of minimum to maximum transmission is 0.8013.
The \l/2 correction factor is Not present.
;
_exptl_absorpt_special_details     ?
_exptl_crystal_colour              blue
_exptl_crystal_colour_primary      blue
_exptl_crystal_density_diffrn      1.737
_exptl_crystal_density_meas        ?
_exptl_crystal_density_method      ?
_exptl_crystal_description         block
_exptl_crystal_F_000               988
loop_
  _exptl_crystal_face_index_h
  _exptl_crystal_face_index_k
  _exptl_crystal_face_index_l
  _exptl_crystal_face_perp_dist
 0.00 0.00 1.00 0.0670
 -1.00 1.00 2.00 0.0730
 1.00 -1.00 -2.00 0.0980
 -1.00 2.00 2.00 0.0710
 1.00 -2.00 -2.00 0.1040
 -1.00 2.00 -1.00 0.0940
 1.00 -2.00 1.00 0.0660
 0.00 -1.00 -1.00 0.1040
 -1.00 2.00 -2.00 0.1110
 1.00 -2.00 2.00 0.0650
 0.00 -2.00 -1.00 0.1010
 0.00 2.00 1.00 0.0720
 0.00 1.00 0.00 0.0890
 -1.00 -2.00 -2.00 0.0970
 1.00 2.00 2.00 0.0610
 0.00 2.00 -1.00 0.1000
 1.00 1.00 2.00 0.0590
 -1.00 -2.00 -1.00 0.1030
 1.00 2.00 1.00 0.0700
 0.00 -1.00 1.00 0.0630
 1.00 2.00 0.00 0.0850
 1.00 0.00 2.00 0.0540
 2.00 1.00 1.00 0.0460
 -1.00 0.00 0.00 0.0540
 1.00 0.00 0.00 0.0230
 0.00 1.00 -2.00 0.1120
 0.00 -1.00 2.00 0.0600

_exptl_crystal_size_max            0.21
_exptl_crystal_size_mid            0.203
_exptl_crystal_size_min            0.108
_exptl_transmission_factor_max     ?
_exptl_transmission_factor_min     ?
_diffrn_reflns_av_R_equivalents    0.0679
_diffrn_reflns_av_unetI/netI       0.0319
_diffrn_reflns_Laue_measured_fraction_full  1.000
_diffrn_reflns_Laue_measured_fraction_max  1.000
_diffrn_reflns_limit_h_max         15
_diffrn_reflns_limit_h_min         -15
_diffrn_reflns_limit_k_max         20
_diffrn_reflns_limit_k_min         -20
_diffrn_reflns_limit_l_max         14
_diffrn_reflns_limit_l_min         -14
_diffrn_reflns_number              74041
_diffrn_reflns_point_group_measured_fraction_full  1.000
_diffrn_reflns_point_group_measured_fraction_max  1.000
_diffrn_reflns_theta_full          25.242
_diffrn_reflns_theta_max           28.749
_diffrn_reflns_theta_min           2.249
_diffrn_ambient_temperature        100.00
_diffrn_detector                   'Bruker Photon III detector'
_diffrn_detector_type              'CPAD detector'
_diffrn_measured_fraction_theta_full  1.000
_diffrn_measured_fraction_theta_max  1.000
_diffrn_measurement_device         'three-circle diffractometer'
_diffrn_measurement_device_type    'Bruker D8-Venture Dual Source'
_diffrn_measurement_method         '\w and \f scans'
_diffrn_radiation_monochromator    'mirror optics'
_diffrn_radiation_probe            x-ray
_diffrn_radiation_type             MoK\a
_diffrn_radiation_wavelength       0.71073
_diffrn_source                     'microfocus sealed X-ray tube'
_diffrn_source_current             1.4
_diffrn_source_power               0.07
_diffrn_source_type                'Incoatec I\ms'
_diffrn_source_voltage             50.0
_diffrn_standards_number           0
_reflns_Friedel_coverage           0.000
_reflns_Friedel_fraction_full      .
_reflns_Friedel_fraction_max       .
_reflns_number_gt                  4506
_reflns_number_total               4967
_reflns_special_details
;
 Reflections were merged by SHELXL according to the crystal
 class for the calculation of statistics and refinement.
 
 _reflns_Friedel_fraction is defined as the number of unique
 Friedel pairs measured divided by the number that would be
 possible theoretically, ignoring centric projections and
 systematic absences.
;
_reflns_threshold_expression       'I > 2\s(I)'
_computing_cell_refinement         'SAINT V8.40B (Bruker, 2019)'
_computing_data_collection         'APEX 4 V2021.11-0 (Bruker, 2021)'
_computing_data_reduction          'SAINT V8.40B (Bruker, 2019)'
_computing_molecular_graphics      'Olex2 1.5 (Dolomanov et al., 2009)'
_computing_publication_material    'Olex2 1.5 (Dolomanov et al., 2009)'
_computing_structure_refinement    'XL  (Sheldrick, 2008)'
_computing_structure_solution      'SHELXT 2018/2 (Sheldrick, 2018)'
_refine_diff_density_max           0.851
_refine_diff_density_min           -0.499
_refine_diff_density_rms           0.102
_refine_ls_extinction_coef         .
_refine_ls_extinction_method       none
_refine_ls_goodness_of_fit_ref     1.039
_refine_ls_hydrogen_treatment      mixed
_refine_ls_matrix_type             full
_refine_ls_number_parameters       223
_refine_ls_number_reflns           4967
_refine_ls_number_restraints       0
_refine_ls_R_factor_all            0.0311
_refine_ls_R_factor_gt             0.0269
_refine_ls_restrained_S_all        1.039
_refine_ls_shift/su_max            0.002
_refine_ls_shift/su_mean           0.000
_refine_ls_structure_factor_coef   Fsqd
_refine_ls_weighting_details      
 'w=1/[\s^2^(Fo^2^)+(0.0396P)^2^+1.2084P] where P=(Fo^2^+2Fc^2^)/3'
_refine_ls_weighting_scheme        calc
_refine_ls_wR_factor_gt            0.0688
_refine_ls_wR_factor_ref           0.0714
_refine_special_details            ?
_olex2_refinement_description
;
1. Fixed Uiso
 At 1.2 times of:
  All C(H) groups, All C(H,H) groups
 At 1.5 times of:
  All C(H,H,H) groups
2.a Secondary CH2 refined with riding coordinates:
 C8(H8A,H8B), C9(H9A,H9B)
2.b Aromatic/amide H refined with riding coordinates:
 C3(H3A), C4(H4), C5(H5), C6(H6), C13(H13), C14(H14), C15(H15), C16(H16),
 C17(H17)
2.c Idealised Me refined as rotating group:
 C10(H10A,H10B,H10C), C11(H11A,H11B,H11C)
;
_atom_sites_solution_hydrogens     mixed
_atom_sites_solution_primary       dual
_atom_sites_solution_secondary     ?
loop_
  _atom_site_label
  _atom_site_type_symbol
  _atom_site_fract_x
  _atom_site_fract_y
  _atom_site_fract_z
  _atom_site_U_iso_or_equiv
  _atom_site_adp_type
  _atom_site_occupancy
  _atom_site_site_symmetry_order
  _atom_site_calc_flag
  _atom_site_refinement_flags_posn
  _atom_site_refinement_flags_adp
  _atom_site_refinement_flags_occupancy
  _atom_site_disorder_assembly
  _atom_site_disorder_group
 Br1 Br 0.58022(2) 0.41190(2) 0.64512(2) 0.01371(6) Uani 1 1 d . . . . .
 Br2 Br 0.69932(2) 0.57661(2) 0.89570(2) 0.01768(6) Uani 1 1 d . . . . .
 Co1 Co 0.57738(2) 0.56022(2) 0.71071(2) 0.00890(7) Uani 1 1 d . . . . .
 N1 N 0.41310(14) 0.61283(10) 0.70212(14) 0.0095(3) Uani 1 1 d . . . . .
 N2 N 0.44957(14) 0.74507(10) 0.60233(14) 0.0115(3) Uani 1 1 d . . . . .
 N3 N 0.65409(14) 0.63086(10) 0.58073(15) 0.0119(3) Uani 1 1 d . . . . .
 H3 H 0.604(2) 0.6283(17) 0.520(2) 0.021(7) Uiso 1 1 d . . . . .
 N4 N 0.25591(14) 0.67722(10) 0.59806(14) 0.0107(3) Uani 1 1 d . . . . .
 C1 C 0.31036(17) 0.56403(12) 0.71660(17) 0.0103(3) Uani 1 1 d . . . . .
 C2 C 0.21260(16) 0.60164(12) 0.64886(16) 0.0105(3) Uani 1 1 d . . . . .
 C3 C 0.09881(17) 0.56619(13) 0.64155(18) 0.0144(4) Uani 1 1 d . . . . .
 H3A H 0.033671 0.591846 0.593565 0.017 Uiso 1 1 calc R U . . .
 C4 C 0.08499(17) 0.49067(14) 0.70856(19) 0.0169(4) Uani 1 1 d . . . . .
 H4 H 0.008635 0.463836 0.705653 0.020 Uiso 1 1 calc R U . . .
 C5 C 0.18109(18) 0.45374(13) 0.77979(18) 0.0162(4) Uani 1 1 d . . . . .
 H5 H 0.168356 0.403143 0.825795 0.019 Uiso 1 1 calc R U . . .
 C6 C 0.29508(17) 0.48974(12) 0.78453(17) 0.0135(4) Uani 1 1 d . . . . .
 H6 H 0.360344 0.464358 0.832659 0.016 Uiso 1 1 calc R U . . .
 C7 C 0.37656(16) 0.68125(11) 0.63280(16) 0.0093(3) Uani 1 1 d . . . . .
 C8 C 0.56398(17) 0.75804(12) 0.67428(18) 0.0136(4) Uani 1 1 d . . . . .
 H8A H 0.560980 0.729210 0.753918 0.016 Uiso 1 1 calc R U . . .
 H8B H 0.575720 0.820811 0.689442 0.016 Uiso 1 1 calc R U . . .
 C9 C 0.67073(17) 0.72308(12) 0.61384(18) 0.0149(4) Uani 1 1 d . . . . .
 H9A H 0.681291 0.757329 0.539875 0.018 Uiso 1 1 calc R U . . .
 H9B H 0.744057 0.729545 0.669995 0.018 Uiso 1 1 calc R U . . .
 C10 C 0.42147(18) 0.80593(13) 0.50149(19) 0.0171(4) Uani 1 1 d . . . . .
 H10A H 0.367582 0.777971 0.438521 0.026 Uiso 1 1 calc R U . . .
 H10B H 0.495490 0.822911 0.467216 0.026 Uiso 1 1 calc R U . . .
 H10C H 0.382618 0.857496 0.531523 0.026 Uiso 1 1 calc R U . . .
 C11 C 0.76694(19) 0.59320(14) 0.5453(2) 0.0200(4) Uani 1 1 d . . . . .
 H11A H 0.824877 0.589049 0.616950 0.030 Uiso 1 1 calc R U . . .
 H11B H 0.799375 0.630330 0.484358 0.030 Uiso 1 1 calc R U . . .
 H11C H 0.751364 0.535265 0.511227 0.030 Uiso 1 1 calc R U . . .
 C12 C 0.17746(16) 0.74067(12) 0.53910(17) 0.0122(3) Uani 1 1 d . . . . .
 C13 C 0.16323(19) 0.82083(13) 0.59295(19) 0.0185(4) Uani 1 1 d . . . . .
 H13 H 0.207546 0.835472 0.667445 0.022 Uiso 1 1 calc R U . . .
 C14 C 0.0824(2) 0.87922(15) 0.5351(2) 0.0277(5) Uani 1 1 d . . . . .
 H14 H 0.072400 0.934855 0.569496 0.033 Uiso 1 1 calc R U . . .
 C15 C 0.0165(2) 0.85668(17) 0.4277(2) 0.0307(5) Uani 1 1 d . . . . .
 H15 H -0.039549 0.896511 0.389659 0.037 Uiso 1 1 calc R U . . .
 C16 C 0.0319(2) 0.77648(17) 0.3754(2) 0.0308(5) Uani 1 1 d . . . . .
 H16 H -0.013232 0.761543 0.301473 0.037 Uiso 1 1 calc R U . . .
 C17 C 0.1131(2) 0.71794(14) 0.43065(19) 0.0208(4) Uani 1 1 d . . . . .
 H17 H 0.124465 0.662977 0.394813 0.025 Uiso 1 1 calc R U . . .

loop_
  _atom_site_aniso_label
  _atom_site_aniso_U_11
  _atom_site_aniso_U_22
  _atom_site_aniso_U_33
  _atom_site_aniso_U_23
  _atom_site_aniso_U_13
  _atom_site_aniso_U_12
 Br1 0.01587(10) 0.00832(10) 0.01672(10) -0.00139(6) 0.00029(7) 0.00072(6)
 Br2 0.01321(11) 0.02359(11) 0.01526(11) -0.00490(7) -0.00410(7) 0.00476(7)
 Co1 0.00700(12) 0.00820(12) 0.01146(12) -0.00064(8) 0.00052(9) 0.00079(8)
 N1 0.0082(7) 0.0080(7) 0.0124(7) 0.0004(6) 0.0022(5) 0.0012(6)
 N2 0.0100(7) 0.0089(7) 0.0158(7) 0.0021(6) 0.0022(6) 0.0003(6)
 N3 0.0094(7) 0.0115(7) 0.0150(7) -0.0006(6) 0.0019(6) 0.0000(6)
 N4 0.0081(7) 0.0091(7) 0.0147(7) 0.0022(6) 0.0009(5) 0.0006(6)
 C1 0.0098(8) 0.0089(8) 0.0124(8) -0.0021(6) 0.0026(6) 0.0016(6)
 C2 0.0114(8) 0.0084(8) 0.0123(8) -0.0006(6) 0.0037(6) 0.0014(6)
 C3 0.0087(8) 0.0154(9) 0.0196(9) -0.0002(7) 0.0029(7) 0.0001(7)
 C4 0.0117(9) 0.0162(9) 0.0238(10) -0.0006(8) 0.0070(7) -0.0041(7)
 C5 0.0175(9) 0.0127(9) 0.0194(9) 0.0026(7) 0.0070(7) -0.0025(7)
 C6 0.0130(9) 0.0109(8) 0.0171(9) 0.0023(7) 0.0036(7) 0.0026(7)
 C7 0.0088(8) 0.0088(8) 0.0105(8) -0.0017(6) 0.0022(6) 0.0016(6)
 C8 0.0116(8) 0.0087(8) 0.0205(9) -0.0020(7) 0.0024(7) -0.0024(7)
 C9 0.0113(8) 0.0105(8) 0.0233(9) 0.0007(7) 0.0041(7) -0.0007(7)
 C10 0.0151(9) 0.0124(9) 0.0245(10) 0.0087(8) 0.0050(7) 0.0002(7)
 C11 0.0143(10) 0.0206(10) 0.0268(11) -0.0013(8) 0.0107(8) 0.0025(8)
 C12 0.0080(8) 0.0117(8) 0.0174(9) 0.0029(7) 0.0040(7) 0.0026(7)
 C13 0.0202(10) 0.0142(9) 0.0223(10) 0.0011(8) 0.0077(8) 0.0028(8)
 C14 0.0275(12) 0.0154(10) 0.0427(14) 0.0088(9) 0.0164(10) 0.0104(9)
 C15 0.0156(10) 0.0285(12) 0.0482(15) 0.0202(11) 0.0034(10) 0.0086(9)
 C16 0.0205(11) 0.0356(13) 0.0338(13) 0.0133(10) -0.0123(9) -0.0018(10)
 C17 0.0205(10) 0.0187(10) 0.0220(10) 0.0029(8) -0.0043(8) -0.0016(8)

_geom_special_details
;
 All esds (except the esd in the dihedral angle between two l.s. planes)
 are estimated using the full covariance matrix.  The cell esds are taken
 into account individually in the estimation of esds in distances, angles
 and torsion angles; correlations between esds in cell parameters are only
 used when they are defined by crystal symmetry.  An approximate (isotropic)
 treatment of cell esds is used for estimating esds involving l.s. planes.
;
loop_
  _geom_bond_atom_site_label_1
  _geom_bond_atom_site_label_2
  _geom_bond_distance
  _geom_bond_site_symmetry_2
  _geom_bond_publ_flag
 Br1 Co1 2.4025(3) . ?
 Br2 Co1 2.3689(3) . ?
 Co1 N1 2.0096(15) . ?
 Co1 N3 2.0548(16) . ?
 N1 C1 1.399(2) . ?
 N1 C7 1.347(2) . ?
 N2 C7 1.344(2) . ?
 N2 C8 1.462(2) . ?
 N2 C10 1.470(2) . ?
 N3 H3 0.83(3) . ?
 N3 C9 1.477(2) . ?
 N3 C11 1.479(2) . ?
 N4 C2 1.401(2) . ?
 N4 C7 1.375(2) . ?
 N4 C12 1.434(2) . ?
 C1 C2 1.397(3) . ?
 C1 C6 1.390(3) . ?
 C2 C3 1.385(3) . ?
 C3 H3A 0.9500 . ?
 C3 C4 1.398(3) . ?
 C4 H4 0.9500 . ?
 C4 C5 1.398(3) . ?
 C5 H5 0.9500 . ?
 C5 C6 1.392(3) . ?
 C6 H6 0.9500 . ?
 C8 H8A 0.9900 . ?
 C8 H8B 0.9900 . ?
 C8 C9 1.523(3) . ?
 C9 H9A 0.9900 . ?
 C9 H9B 0.9900 . ?
 C10 H10A 0.9800 . ?
 C10 H10B 0.9800 . ?
 C10 H10C 0.9800 . ?
 C11 H11A 0.9800 . ?
 C11 H11B 0.9800 . ?
 C11 H11C 0.9800 . ?
 C12 C13 1.389(3) . ?
 C12 C17 1.388(3) . ?
 C13 H13 0.9500 . ?
 C13 C14 1.393(3) . ?
 C14 H14 0.9500 . ?
 C14 C15 1.385(4) . ?
 C15 H15 0.9500 . ?
 C15 C16 1.384(4) . ?
 C16 H16 0.9500 . ?
 C16 C17 1.385(3) . ?
 C17 H17 0.9500 . ?

loop_
  _geom_angle_atom_site_label_1
  _geom_angle_atom_site_label_2
  _geom_angle_atom_site_label_3
  _geom_angle
  _geom_angle_site_symmetry_1
  _geom_angle_site_symmetry_3
  _geom_angle_publ_flag
 Br2 Co1 Br1 109.871(12) . . ?
 N1 Co1 Br1 114.09(5) . . ?
 N1 Co1 Br2 116.96(5) . . ?
 N1 Co1 N3 101.18(6) . . ?
 N3 Co1 Br1 106.05(5) . . ?
 N3 Co1 Br2 107.53(5) . . ?
 C1 N1 Co1 122.67(12) . . ?
 C7 N1 Co1 125.06(12) . . ?
 C7 N1 C1 106.01(15) . . ?
 C7 N2 C8 119.32(15) . . ?
 C7 N2 C10 124.40(16) . . ?
 C8 N2 C10 116.26(15) . . ?
 Co1 N3 H3 104.0(18) . . ?
 C9 N3 Co1 112.92(12) . . ?
 C9 N3 H3 107.8(19) . . ?
 C9 N3 C11 110.62(15) . . ?
 C11 N3 Co1 113.61(13) . . ?
 C11 N3 H3 107.4(18) . . ?
 C2 N4 C12 122.00(15) . . ?
 C7 N4 C2 107.14(15) . . ?
 C7 N4 C12 130.15(16) . . ?
 C2 C1 N1 109.29(16) . . ?
 C6 C1 N1 130.52(17) . . ?
 C6 C1 C2 120.19(17) . . ?
 C1 C2 N4 106.05(16) . . ?
 C3 C2 N4 131.11(17) . . ?
 C3 C2 C1 122.83(17) . . ?
 C2 C3 H3A 121.8 . . ?
 C2 C3 C4 116.42(18) . . ?
 C4 C3 H3A 121.8 . . ?
 C3 C4 H4 119.3 . . ?
 C3 C4 C5 121.43(18) . . ?
 C5 C4 H4 119.3 . . ?
 C4 C5 H5 119.4 . . ?
 C6 C5 C4 121.22(18) . . ?
 C6 C5 H5 119.4 . . ?
 C1 C6 C5 117.86(18) . . ?
 C1 C6 H6 121.1 . . ?
 C5 C6 H6 121.1 . . ?
 N1 C7 N4 111.39(16) . . ?
 N2 C7 N1 123.80(16) . . ?
 N2 C7 N4 124.81(16) . . ?
 N2 C8 H8A 108.8 . . ?
 N2 C8 H8B 108.8 . . ?
 N2 C8 C9 113.59(16) . . ?
 H8A C8 H8B 107.7 . . ?
 C9 C8 H8A 108.8 . . ?
 C9 C8 H8B 108.8 . . ?
 N3 C9 C8 111.30(15) . . ?
 N3 C9 H9A 109.4 . . ?
 N3 C9 H9B 109.4 . . ?
 C8 C9 H9A 109.4 . . ?
 C8 C9 H9B 109.4 . . ?
 H9A C9 H9B 108.0 . . ?
 N2 C10 H10A 109.5 . . ?
 N2 C10 H10B 109.5 . . ?
 N2 C10 H10C 109.5 . . ?
 H10A C10 H10B 109.5 . . ?
 H10A C10 H10C 109.5 . . ?
 H10B C10 H10C 109.5 . . ?
 N3 C11 H11A 109.5 . . ?
 N3 C11 H11B 109.5 . . ?
 N3 C11 H11C 109.5 . . ?
 H11A C11 H11B 109.5 . . ?
 H11A C11 H11C 109.5 . . ?
 H11B C11 H11C 109.5 . . ?
 C13 C12 N4 120.24(18) . . ?
 C17 C12 N4 118.06(17) . . ?
 C17 C12 C13 121.64(19) . . ?
 C12 C13 H13 120.8 . . ?
 C12 C13 C14 118.4(2) . . ?
 C14 C13 H13 120.8 . . ?
 C13 C14 H14 119.8 . . ?
 C15 C14 C13 120.4(2) . . ?
 C15 C14 H14 119.8 . . ?
 C14 C15 H15 119.8 . . ?
 C16 C15 C14 120.4(2) . . ?
 C16 C15 H15 119.8 . . ?
 C15 C16 H16 120.0 . . ?
 C15 C16 C17 120.1(2) . . ?
 C17 C16 H16 120.0 . . ?
 C12 C17 H17 120.5 . . ?
 C16 C17 C12 119.1(2) . . ?
 C16 C17 H17 120.5 . . ?

loop_
  _geom_torsion_atom_site_label_1
  _geom_torsion_atom_site_label_2
  _geom_torsion_atom_site_label_3
  _geom_torsion_atom_site_label_4
  _geom_torsion
  _geom_torsion_site_symmetry_1
  _geom_torsion_site_symmetry_2
  _geom_torsion_site_symmetry_3
  _geom_torsion_site_symmetry_4
  _geom_torsion_publ_flag
 Co1 N1 C1 C2 -149.91(13) . . . . ?
 Co1 N1 C1 C6 30.5(3) . . . . ?
 Co1 N1 C7 N2 -29.9(2) . . . . ?
 Co1 N1 C7 N4 150.27(12) . . . . ?
 Co1 N3 C9 C8 -40.02(19) . . . . ?
 N1 C1 C2 N4 -3.3(2) . . . . ?
 N1 C1 C2 C3 177.67(17) . . . . ?
 N1 C1 C6 C5 -178.76(18) . . . . ?
 N2 C8 C9 N3 -54.4(2) . . . . ?
 N4 C2 C3 C4 -177.28(19) . . . . ?
 N4 C12 C13 C14 -177.36(18) . . . . ?
 N4 C12 C17 C16 176.6(2) . . . . ?
 C1 N1 C7 N2 177.56(17) . . . . ?
 C1 N1 C7 N4 -2.3(2) . . . . ?
 C1 C2 C3 C4 1.5(3) . . . . ?
 C2 N4 C7 N1 0.3(2) . . . . ?
 C2 N4 C7 N2 -179.57(17) . . . . ?
 C2 N4 C12 C13 109.6(2) . . . . ?
 C2 N4 C12 C17 -67.5(2) . . . . ?
 C2 C1 C6 C5 1.7(3) . . . . ?
 C2 C3 C4 C5 0.6(3) . . . . ?
 C3 C4 C5 C6 -1.5(3) . . . . ?
 C4 C5 C6 C1 0.3(3) . . . . ?
 C6 C1 C2 N4 176.38(16) . . . . ?
 C6 C1 C2 C3 -2.7(3) . . . . ?
 C7 N1 C1 C2 3.4(2) . . . . ?
 C7 N1 C1 C6 -176.18(19) . . . . ?
 C7 N2 C8 C9 102.8(2) . . . . ?
 C7 N4 C2 C1 1.86(19) . . . . ?
 C7 N4 C2 C3 -179.21(19) . . . . ?
 C7 N4 C12 C13 -59.4(3) . . . . ?
 C7 N4 C12 C17 123.4(2) . . . . ?
 C8 N2 C7 N1 -19.8(3) . . . . ?
 C8 N2 C7 N4 160.05(17) . . . . ?
 C10 N2 C7 N1 161.89(17) . . . . ?
 C10 N2 C7 N4 -18.3(3) . . . . ?
 C10 N2 C8 C9 -78.7(2) . . . . ?
 C11 N3 C9 C8 -168.61(16) . . . . ?
 C12 N4 C2 C1 -169.36(16) . . . . ?
 C12 N4 C2 C3 9.6(3) . . . . ?
 C12 N4 C7 N1 170.52(17) . . . . ?
 C12 N4 C7 N2 -9.3(3) . . . . ?
 C12 C13 C14 C15 1.2(3) . . . . ?
 C13 C12 C17 C16 -0.5(3) . . . . ?
 C13 C14 C15 C16 -1.2(4) . . . . ?
 C14 C15 C16 C17 0.3(4) . . . . ?
 C15 C16 C17 C12 0.5(4) . . . . ?
 C17 C12 C13 C14 -0.4(3) . . . . ?

_shelx_res_file
;
TITL mo_ch128_1ma_a.res in P2(1)/c
    mo_ch128_1ma.res
    created by SHELXL-2018/3 at 14:24:35 on 19-Jun-2024
REM Old TITL mo_ch128_1ma in P2(1)/c
REM SHELXT solution in P2(1)/c: R1 0.077, Rweak 0.004, Alpha 0.036
REM <I/s> 0.564 for 161 systematic absences, Orientation as input
REM Formula found by SHELXT: C17 N4 Co Br2
CELL 0.71073 11.2276 15.4348 11.0579 90 95.234 90
ZERR 4 0.0006 0.0009 0.0006 0 0.002 0
LATT 1
SYMM -X,0.5+Y,0.5-Z
SFAC C H N Co Br
UNIT 68 80 16 4 8

L.S. 10
PLAN  20
SIZE 0.108 0.203 0.21
TEMP -173.15
CONF
BOND
list 4
MORE -1
BOND $H
fmap 2
acta
REM <olex2.extras>
REM <HklSrc "%.\\mo_ch128_1ma.hkl">
REM </olex2.extras>

WGHT    0.039600    1.208400
FVAR       0.32482
BR1   5    0.580223    0.411899    0.645117    11.00000    0.01587    0.00832 =
         0.01672   -0.00139    0.00029    0.00072
BR2   5    0.699320    0.576611    0.895696    11.00000    0.01321    0.02359 =
         0.01526   -0.00490   -0.00410    0.00476
CO1   4    0.577381    0.560219    0.710707    11.00000    0.00700    0.00820 =
         0.01146   -0.00064    0.00052    0.00079
N1    3    0.413102    0.612831    0.702120    11.00000    0.00820    0.00804 =
         0.01235    0.00044    0.00217    0.00118
N2    3    0.449573    0.745066    0.602326    11.00000    0.01002    0.00890 =
         0.01578    0.00213    0.00224    0.00027
N3    3    0.654086    0.630860    0.580730    11.00000    0.00943    0.01147 =
         0.01505   -0.00064    0.00194    0.00001
H3    2    0.604155    0.628302    0.520290    11.00000    0.02105
N4    3    0.255912    0.677222    0.598062    11.00000    0.00812    0.00910 =
         0.01472    0.00216    0.00095    0.00062
C1    1    0.310361    0.564028    0.716597    11.00000    0.00979    0.00893 =
         0.01239   -0.00207    0.00259    0.00162
C2    1    0.212604    0.601644    0.648856    11.00000    0.01139    0.00840 =
         0.01227   -0.00065    0.00374    0.00140
C3    1    0.098813    0.566191    0.641553    11.00000    0.00870    0.01536 =
         0.01956   -0.00018    0.00287    0.00012
AFIX  43
H3A   2    0.033671    0.591846    0.593565    11.00000   -1.20000
AFIX   0
C4    1    0.084994    0.490666    0.708564    11.00000    0.01173    0.01619 =
         0.02379   -0.00055    0.00702   -0.00407
AFIX  43
H4    2    0.008635    0.463836    0.705653    11.00000   -1.20000
AFIX   0
C5    1    0.181089    0.453742    0.779785    11.00000    0.01749    0.01274 =
         0.01941    0.00259    0.00701   -0.00249
AFIX  43
H5    2    0.168356    0.403143    0.825795    11.00000   -1.20000
AFIX   0
C6    1    0.295081    0.489743    0.784532    11.00000    0.01301    0.01087 =
         0.01714    0.00231    0.00361    0.00262
AFIX  43
H6    2    0.360344    0.464358    0.832659    11.00000   -1.20000
AFIX   0
C7    1    0.376562    0.681247    0.632798    11.00000    0.00878    0.00884 =
         0.01053   -0.00175    0.00218    0.00162
C8    1    0.563982    0.758041    0.674279    11.00000    0.01165    0.00873 =
         0.02049   -0.00199    0.00235   -0.00242
AFIX  23
H8A   2    0.560980    0.729210    0.753918    11.00000   -1.20000
H8B   2    0.575720    0.820811    0.689442    11.00000   -1.20000
AFIX   0
C9    1    0.670729    0.723082    0.613839    11.00000    0.01133    0.01054 =
         0.02331    0.00069    0.00408   -0.00072
AFIX  23
H9A   2    0.681291    0.757329    0.539875    11.00000   -1.20000
H9B   2    0.744057    0.729545    0.669995    11.00000   -1.20000
AFIX   0
C10   1    0.421474    0.805934    0.501492    11.00000    0.01511    0.01244 =
         0.02445    0.00874    0.00496    0.00016
AFIX 137
H10A  2    0.367582    0.777971    0.438521    11.00000   -1.50000
H10B  2    0.495490    0.822911    0.467216    11.00000   -1.50000
H10C  2    0.382618    0.857496    0.531523    11.00000   -1.50000
AFIX   0
C11   1    0.766944    0.593200    0.545331    11.00000    0.01425    0.02055 =
         0.02676   -0.00129    0.01069    0.00250
AFIX 137
H11A  2    0.824877    0.589049    0.616950    11.00000   -1.50000
H11B  2    0.799375    0.630330    0.484358    11.00000   -1.50000
H11C  2    0.751364    0.535265    0.511227    11.00000   -1.50000
AFIX   0
C12   1    0.177460    0.740675    0.539097    11.00000    0.00802    0.01174 =
         0.01744    0.00287    0.00398    0.00255
C13   1    0.163229    0.820828    0.592948    11.00000    0.02017    0.01417 =
         0.02231    0.00108    0.00773    0.00276
AFIX  43
H13   2    0.207546    0.835472    0.667445    11.00000   -1.20000
AFIX   0
C14   1    0.082412    0.879223    0.535089    11.00000    0.02751    0.01535 =
         0.04268    0.00879    0.01641    0.01041
AFIX  43
H14   2    0.072400    0.934855    0.569496    11.00000   -1.20000
AFIX   0
C15   1    0.016520    0.856682    0.427655    11.00000    0.01562    0.02852 =
         0.04818    0.02018    0.00337    0.00857
AFIX  43
H15   2   -0.039549    0.896511    0.389659    11.00000   -1.20000
AFIX   0
C16   1    0.031919    0.776478    0.375383    11.00000    0.02046    0.03556 =
         0.03379    0.01325   -0.01226   -0.00178
AFIX  43
H16   2   -0.013232    0.761543    0.301473    11.00000   -1.20000
AFIX   0
C17   1    0.113055    0.717943    0.430652    11.00000    0.02053    0.01872 =
         0.02202    0.00291   -0.00425   -0.00157
AFIX  43
H17   2    0.124465    0.662977    0.394813    11.00000   -1.20000
AFIX   0
HKLF 4


REM  mo_ch128_1ma_a.res in P2(1)/c
REM wR2 = 0.071354, GooF = S = 1.03946, Restrained GooF = 1.03946 for all data
REM R1 = 0.026853 for 4506 Fo > 4sig(Fo) and 0.031114 for all 4967 data
REM 223 parameters refined using 0 restraints

END

WGHT      0.0396      1.2085

REM Highest difference peak  0.851,  deepest hole -0.499,  1-sigma level  0.102
Q1    1   0.5390  0.4522  0.6594  11.00000  0.05    0.85
Q2    1   0.7375  0.5381  0.8783  11.00000  0.05    0.81
Q3    1   0.6192  0.4561  0.6348  11.00000  0.05    0.79
Q4    1   0.7213  0.6161  0.8612  11.00000  0.05    0.79
Q5    1   0.5413  0.3728  0.6614  11.00000  0.05    0.75
Q6    1   0.6366  0.5890  0.7179  11.00000  0.05    0.73
Q7    1   0.5379  0.5172  0.7120  11.00000  0.05    0.73
Q8    1   0.6123  0.3719  0.6265  11.00000  0.05    0.73
Q9    1   0.6091  0.5331  0.6597  11.00000  0.05    0.68
Q10   1   0.6451  0.6130  0.9031  11.00000  0.05    0.62
Q11   1   0.6882  0.6309  0.8953  11.00000  0.05    0.61
Q12   1   0.6553  0.4042  0.6599  11.00000  0.05    0.59
Q13   1   0.6272  0.5771  0.8837  11.00000  0.05    0.57
Q14   1   0.6116  0.5181  0.7146  11.00000  0.05    0.55
Q15   1   0.2590  0.5867  0.6938  11.00000  0.05    0.50
Q16   1   0.5451  0.5861  0.7553  11.00000  0.05    0.50
Q17   1   0.0930  0.5235  0.6698  11.00000  0.05    0.50
Q18   1   0.0024  0.8069  0.4179  11.00000  0.05    0.48
Q19   1   0.3064  0.6879  0.6255  11.00000  0.05    0.47
Q20   1   0.5273  0.5997  0.7061  11.00000  0.05    0.47
;
_shelx_res_checksum                74338
_shelx_hkl_file
;
   0   0  -1    0.20    0.40
   0   0  -1    0.10    0.30
   0   0  -2  406.36   39.50
   0   0  -2  405.06   39.40
   0   0  -2  414.36   39.40
   0   0  -2  424.46   39.50
   0   0  -2  397.56   39.40
   0   0  -2  410.16   39.20
   0   0  -2  442.56   39.20
   0   0   2  416.66   39.20
   0   0   2  402.46   39.60
   0   0   2  405.36   39.30
   0   0   2  428.66   39.40
   0   0   2  412.46   39.40
   0   0   2  402.06   39.10
   0   0   2  436.26   39.50
   0   0   2  401.36   39.30
   0   0  -3    1.70    1.10
   0   0  -3    0.00    1.40
   0   0  -3    1.00    0.90
   0   0  -3   -0.30    0.80
   0   0  -3   -0.50    1.10
   0   0  -3   -0.70    1.00
   0   0   3   -0.40    1.10
   0   0   3   -0.40    1.20
   0   0   3   -0.30    1.00
   0   0   3   -0.10    1.40
   0   0   3    1.30    1.40
   0   0   3    0.40    0.90
   0   0   3    0.50    0.90
   0   0   3   -1.00    0.70
   0   0  -4 3862.11  359.26
   0   0  -4 3757.52  359.56
   0   0  -4 4148.58  359.46
   0   0  -4 3501.05  359.26
   0   0  -4 3926.51  358.96
   0   0  -4 3869.71  358.86
   0   0   4 3730.23  359.16
   0   0   4 3992.60  358.96
   0   0   4 4126.59  359.76
   0   0   4 3600.64  359.16
   0   0   4 3760.32  359.16
   0   0   4 3713.63  359.36
   0   0   4 3689.03  358.76
   0   0  -5    2.00    1.70
   0   0  -5    0.30    1.40
   0   0  -5    0.30    1.90
   0   0  -5   -0.50    2.00
   0   0  -5   -0.70    1.90
   0   0  -5   -0.90    1.50
   0   0   5    2.50    1.40
   0   0   5    1.90    1.60
   0   0   5   -0.60    2.10
   0   0   5   -0.40    1.50
   0   0   5    0.00    1.90
   0   0   5   -1.00    1.60
   0   0   5   -0.30    1.80
   0   0  -6  151.58   15.50
   0   0  -6  144.29   16.70
   0   0  -6  159.28   16.60
   0   0  -6  149.49   15.70
   0   0  -6  164.18   16.70
   0   0  -6  162.18   16.50
   0   0   6  157.78   15.70
   0   0   6  164.38   16.40
   0   0   6  137.39   16.30
   0   0   6  158.48   16.60
   0   0   6  133.29   15.90
   0   0   6  168.18   15.50
   0   0   6  144.99   16.90
   0   0  -7   -1.80    2.10
   0   0  -7    1.70    2.70
   0   0  -7    0.20    3.00
   0   0  -7    1.50    2.00
   0   0  -7   -0.20    2.30
   0   0  -7   -2.00    2.70
   0   0   7    1.00    1.80
   0   0   7    1.80    2.70
   0   0   7   -2.70    2.50
   0   0   7    0.50    2.50
   0   0   7    0.60    2.80
   0   0   7    1.50    2.40
   0   0  -8  235.48   28.10
   0   0  -8  250.17   27.80
   0   0  -8  250.87   27.50
   0   0  -8  252.97   26.40
   0   0  -8  244.98   26.10
   0   0  -8  267.77   28.00
   0   0   8  300.17   28.10
   0   0   8  324.97   27.00
   0   0   8  262.67   27.80
   0   0   8  249.78   26.10
   0   0   8  322.67   29.00
   0   0  -9    4.20    4.20
   0   0  -9   -1.40    3.40
   0   0  -9    0.30    3.70
   0   0  -9   -3.10    2.40
   0   0  -9   -0.30    3.30
   0   0  -9    0.90    2.20
   0   0   9   -4.30    3.60
   0   0   9    2.10    2.20
   0   0   9    0.90    3.20
   0   0   9    2.20    3.90
   0   0 -10  326.27   35.90
   0   0 -10  304.57   32.90
   0   0 -10  360.66   35.60
   0   0 -10  343.57   36.60
   0   0 -10  330.47   36.90
   0   0 -10  337.67   32.80
   0   0  10  385.76   36.00
   0   0  10  340.27   36.50
   0   0  10  351.06   33.40
   0   0  10  360.76   34.10
   0   0 -11   -0.70    4.80
   0   0 -11    6.10    5.30
   0   0 -11    7.20    6.20
   0   0  11   15.10    5.80
   0   0  11    5.00    3.60
   0   0  11    5.00    2.90
   0   0  11    6.20    5.10
   0   0 -12  354.36   34.70
   0   0 -12  311.07   33.70
   0   0  12  293.17   30.60
   0   0  12  307.07   30.20
   0   0  12  309.87   34.20
   0   0  12  287.07   33.20
   0   0 -13    3.20    7.20
   0   0 -13    1.50    6.50
   0   0  13   10.60    7.50
   0   0  13    4.80    6.80
   0   0  13    8.10    6.20
   0   0  13   -3.30    3.40
   0   0 -14  173.48   23.00
   0   0  14  138.69   21.00
   0   0  14  190.18   25.40
   0   0  14  158.18   22.30
  -1   0  14   71.19   14.90
  -1   0  14   83.39   10.80
  -1   0  14   77.29   10.40
  -1   0  14   79.99   14.00
  -1   0  14  102.39   15.80
   1   0 -14   89.59   15.70
   1   0 -14   86.29   16.70
  -1   0  13    5.20    4.00
  -1   0  13    9.20    6.90
  -1   0  13   -2.70    4.50
  -1   0  13   -3.10    5.90
  -1   0  13   -0.60    6.60
   1   0 -13    2.30    7.60
   1   0 -13    5.40    6.70
  -1   0  12 1090.79  109.39
  -1   0  12 1111.49  108.89
  -1   0  12 1041.90  111.89
  -1   0  12 1128.89  111.09
   1   0 -12 1101.79  111.79
   1   0 -12 1271.47  108.19
   1   0 -12 1018.00  110.89
   1   0 -12 1271.57  108.89
  -1   0  11   -0.60    4.00
  -1   0  11   -3.60    3.80
  -1   0  11    7.80    6.30
  -1   0  11   -2.80    2.70
   1   0 -11    5.10    5.10
   1   0 -11   -1.20    3.60
   1   0 -11   -1.70    3.20
   1   0 -11    0.10    5.00
  -1   0  10   26.60    5.90
  -1   0  10   34.70    5.60
  -1   0  10   35.70    7.70
  -1   0  10   36.00    8.00
   1   0 -10   29.60    7.40
   1   0 -10   33.20    6.30
   1   0 -10   28.70    7.60
   1   0 -10   29.10    5.60
   1   0 -10   43.10    8.40
  -1   0   9   -1.90    3.30
  -1   0   9   -4.80    2.90
  -1   0   9   -1.20    2.50
  -1   0   9    4.10    3.40
   1   0  -9    1.60    3.60
   1   0  -9    0.30    2.90
   1   0  -9   -2.00    3.40
   1   0  -9   -0.40    3.80
   1   0  -9    2.10    3.50
  -1   0   8  913.01   89.59
  -1   0   8  927.91   87.89
  -1   0   8  927.71   88.39
  -1   0   8 1034.30   89.29
  -1   0   8  903.51   88.79
   1   0  -8  885.21   89.19
   1   0  -8  888.41   87.99
   1   0  -8  906.81   88.99
   1   0  -8  922.31   89.09
   1   0  -8  918.21   88.59
  -1   0   7    5.30    2.90
  -1   0   7    0.70    2.40
  -1   0   7   -0.90    2.70
  -1   0   7   -2.70    2.40
  -1   0   7   -0.50    2.80
  -1   0   7    1.00    2.10
  -1   0   7   -2.00    2.30
   1   0  -7    1.90    3.00
   1   0  -7   -1.30    2.60
   1   0  -7   -0.20    2.30
   1   0  -7    1.60    2.80
   1   0  -7    0.20    2.50
   1   0  -7    1.10    2.20
  -1   0   6 1747.13  163.18
  -1   0   6 1594.34  162.28
  -1   0   6 1684.03  162.58
  -1   0   6 1671.73  162.28
  -1   0   6 1778.02  161.98
  -1   0   6 1768.92  162.48
  -1   0   6 1744.83  162.28
   1   0  -6 1659.93  162.48
   1   0  -6 1625.34  161.98
   1   0  -6 1777.92  162.58
   1   0  -6 1735.53  162.78
   1   0  -6 1743.63  162.68
   1   0  -6 1769.82  162.78
  -1   0   5    0.70    2.20
  -1   0   5   -1.20    1.40
  -1   0   5    0.90    1.70
  -1   0   5    3.80    1.90
  -1   0   5    0.20    1.80
  -1   0   5    3.40    1.60
   1   0  -5    0.80    2.00
   1   0  -5   -0.20    1.90
   1   0  -5    0.40    1.80
   1   0  -5   -1.40    1.70
   1   0  -5    0.90    1.90
   1   0  -5   -0.20    1.80
   1   0  -5    2.00    1.80
  -1   0   4 2654.23  261.47
  -1   0   4 2891.51  261.57
  -1   0   4 2547.55  261.37
  -1   0   4 2730.83  261.37
  -1   0   4 2641.54  261.47
  -1   0   4 2719.23  261.97
  -1   0   4 2635.34  261.57
   1   0  -4 2950.00  261.47
   1   0  -4 2874.91  261.67
   1   0  -4 2808.72  262.07
   1   0  -4 2763.52  261.67
   1   0  -4 2722.43  261.57
   1   0  -4 2849.11  261.67
   1   0  -4 3121.39  261.87
  -1   0   3    2.10    1.20
  -1   0   3   -1.30    1.10
  -1   0   3   -0.70    0.90
  -1   0   3    0.80    1.10
  -1   0   3    0.90    1.30
  -1   0   3   -0.10    0.80
   1   0  -3   -0.80    1.00
   1   0  -3    2.40    1.10
   1   0  -3   -0.70    1.10
   1   0  -3   -0.30    1.10
   1   0  -3    1.10    1.10
   1   0  -3    0.50    1.30
  -1   0   2 3790.82  369.86
  -1   0   2 4075.59  369.86
  -1   0   2 3958.10  369.66
   1   0  -2 3872.51  369.76
   1   0  -2 3991.10  369.86
  -1   0   1    0.70    0.50
  -1   0   1   -0.10    0.70
  -1   0   1   -0.30    0.70
  -1   0   1    0.00    0.70
  -1   0   1    0.00    0.40
   1   0  -1    0.90    0.40
   1   0  -1    0.30    0.50
   1   0  -1    2.90    1.00
   1   0  -1    3.10    1.00
   1   0  -1    0.10    0.40
  -1   0  -1    0.90    0.60
  -1   0  -1   -0.10    0.40
  -1   0  -1    0.20    0.50
  -1   0  -1    0.10    0.40
  -1   0  -1    0.10    0.30
   1   0   1   -0.70    0.50
   1   0   1    0.50    0.50
   1   0   1    0.00    0.40
   1   0   1    0.40    0.60
   1   0   1   -0.20    0.40
   1   0   1   -0.20    0.40
  -1   0  -2  316.17   30.50
  -1   0  -2  308.87   30.70
  -1   0  -2  326.57   30.30
  -1   0  -2  317.47   30.90
  -1   0  -2  312.37   30.60
  -1   0  -2  327.67   30.70
   1   0   2  327.47   30.60
   1   0   2  322.27   30.70
   1   0   2  302.57   31.10
   1   0   2  335.87   30.40
   1   0   2  308.57   30.80
   1   0   2  307.57   30.60
   1   0   2  349.07   30.50
  -1   0  -3   -0.50    1.20
  -1   0  -3   -0.10    1.30
  -1   0  -3    1.20    1.40
  -1   0  -3    1.10    0.70
  -1   0  -3    1.10    1.00
  -1   0  -3    0.00    0.60
   1   0   3    1.90    0.90
   1   0   3   -1.40    0.90
   1   0   3    2.00    0.70
   1   0   3   -0.60    1.20
   1   0   3    0.40    1.10
   1   0   3    0.00    1.10
   1   0   3   -0.10    1.10
  -1   0  -4  125.69   13.90
  -1   0  -4  140.69   14.70
  -1   0  -4  141.59   13.30
  -1   0  -4  121.99   14.10
  -1   0  -4  120.39   13.80
  -1   0  -4  130.89   14.00
   1   0   4  150.28   13.40
   1   0   4  131.89   14.50
   1   0   4  136.39   13.90
   1   0   4  144.29   13.20
   1   0   4  135.69   14.10
   1   0   4  132.69   13.90
   1   0   4  128.49   13.70
  -1   0  -5    1.10    1.70
  -1   0  -5    0.70    1.00
  -1   0  -5    1.00    2.20
  -1   0  -5   -0.90    1.70
  -1   0  -5   -0.60    1.90
  -1   0  -5   -1.00    2.10
  -1   0  -5    0.30    1.10
   1   0   5    0.50    2.30
   1   0   5   -0.40    1.40
   1   0   5    0.70    1.90
   1   0   5    2.10    1.10
   1   0   5    2.60    2.10
   1   0   5    0.00    1.70
   1   0   5    1.90    2.30
   1   0   5   -0.30    2.00
  -1   0  -6  136.89   14.30
  -1   0  -6  144.79   16.50
  -1   0  -6  143.49   14.40
  -1   0  -6  150.28   15.80
  -1   0  -6  137.39   15.70
  -1   0  -6  145.89   15.60
   1   0   6  154.88   14.70
   1   0   6  154.18   16.50
   1   0   6  132.89   15.50
   1   0   6  140.89   15.30
   1   0   6  152.48   14.40
   1   0   6  157.08   16.50
   1   0   6  146.09   15.60
   1   0   6  141.19   15.80
  -1   0  -7    1.50    1.50
  -1   0  -7   -4.10    2.30
  -1   0  -7    1.00    1.50
  -1   0  -7    0.20    2.50
  -1   0  -7   -1.10    3.00
   1   0   7   -0.50    2.70
   1   0   7    3.40    3.00
   1   0   7    0.60    3.20
   1   0   7   -1.30    2.70
   1   0   7    4.60    1.80
   1   0   7    2.00    1.80
   1   0   7   -1.70    2.70
  -1   0  -8  101.59   13.50
  -1   0  -8  113.39   13.70
  -1   0  -8   68.59   11.20
   1   0   8  113.09   10.50
   1   0   8  100.39   12.40
   1   0   8   73.69    9.50
   1   0   8  110.79   13.70
  -1   0  -9    1.20    4.40
  -1   0  -9    0.50    3.30
  -1   0  -9    1.70    4.00
   1   0   9    0.10    1.70
   1   0   9   -2.20    4.00
   1   0   9    0.70    2.50
   1   0   9    4.00    3.90
  -1   0 -10   66.89   11.20
  -1   0 -10   71.49   10.90
   1   0  10   63.19   11.00
   1   0  10   69.39    8.50
   1   0  10   67.09    7.80
   1   0  10   66.49   12.10
  -1   0 -11   -1.60    5.70
  -1   0 -11    1.20    6.00
  -1   0 -11    5.40    5.60
   1   0  11    7.90    6.20
   1   0  11   -3.00    2.80
   1   0  11    3.40    5.60
   1   0  11   -1.70    2.00
  -1   0 -12  234.78   27.80
  -1   0 -12  242.88   28.70
  -1   0 -12  257.67   29.00
   1   0  12  228.48   23.90
   1   0  12  305.77   29.90
   1   0  12  267.77   25.40
   1   0  12  226.58   28.00
  -1   0 -13   11.40    7.90
  -1   0 -13    5.50    7.50
  -1   0 -13   -6.00    6.30
   1   0  13    3.50   12.40
   1   0  13   -1.90    6.10
   1   0  13   -0.50    5.90
  -1   0 -14  264.17   31.30
  -1   0 -14  301.57   30.90
   1   0  14  220.28   28.80
   1   0  14  184.98   29.60
   1   0  14  278.47   30.40
  -2   0  14  374.26   41.00
  -2   0  14  333.67   39.70
  -2   0  14  402.86   38.00
  -2   0  14  385.56   42.10
  -2   0  14  320.07   37.10
   2   0 -14  459.65   42.10
   2   0 -14  376.86   42.10
  -2   0  13    2.30    6.20
  -2   0  13   -6.50    4.80
  -2   0  13   -8.70    3.90
  -2   0  13  -13.20    6.50
  -2   0  13    7.20    7.40
   2   0 -13   -1.70    7.80
   2   0 -13    1.20    4.60
   2   0 -13    2.20    7.70
   2   0 -13   -0.10    5.10
   2   0 -13   -4.90    6.30
  -2   0  12  804.42   72.09
  -2   0  12  744.53   72.19
  -2   0  12  662.63   72.59
  -2   0  12  722.13   74.39
   2   0 -12  654.13   73.79
   2   0 -12  811.92   71.49
   2   0 -12  590.94   72.79
   2   0 -12  814.22   74.79
   2   0 -12  780.12   71.99
  -2   0  11   -2.00    4.20
  -2   0  11    6.20    5.10
  -2   0  11    0.20    3.50
   2   0 -11    2.10    5.60
   2   0 -11    1.60    4.00
   2   0 -11    0.40    4.90
   2   0 -11    4.90    6.00
   2   0 -11   -2.30    5.00
  -2   0  10   79.19   11.40
  -2   0  10   54.49   10.80
  -2   0  10   85.49   10.50
  -2   0  10   78.89   11.20
   2   0 -10   86.99   12.10
   2   0 -10   89.89   10.90
   2   0 -10   78.69   13.20
   2   0 -10   77.99   12.40
   2   0 -10   87.19   12.50
  -2   0   9   -0.60    3.60
  -2   0   9    0.90    2.70
  -2   0   9   -2.90    3.50
  -2   0   9    0.00    3.00
   2   0  -9   -1.70    3.50
   2   0  -9    0.10    3.80
   2   0  -9   -3.80    3.50
   2   0  -9   -4.50    4.00
   2   0  -9    0.40    3.50
  -2   0   8  183.38   21.00
  -2   0   8  203.38   21.70
  -2   0   8  223.88   22.80
  -2   0   8  220.98   22.20
  -2   0   8  208.88   21.80
   2   0  -8  199.68   22.00
   2   0  -8  215.78   22.30
   2   0  -8  210.18   21.60
   2   0  -8  183.88   21.80
  -2   0   7   -2.00    1.90
  -2   0   7   -0.50    2.50
  -2   0   7    0.30    2.50
  -2   0   7   -2.90    2.20
  -2   0   7    3.50    3.00
  -2   0   7   -1.60    2.80
  -2   0   7   -0.80    2.50
   2   0  -7   -2.70    3.00
   2   0  -7   -1.30    2.10
   2   0  -7    2.40    2.80
   2   0  -7    1.40    2.40
   2   0  -7   -1.00    3.20
   2   0  -7   -0.60    2.60
  -2   0   6 1878.71  185.68
  -2   0   6 2130.39  185.88
  -2   0   6 1996.90  185.78
  -2   0   6 1800.82  185.68
  -2   0   6 1792.62  185.68
  -2   0   6 2040.40  186.08
  -2   0   6 1950.01  186.38
   2   0  -6 1937.41  185.88
   2   0  -6 1999.60  185.88
   2   0  -6 2067.09  186.58
   2   0  -6 1997.20  185.88
   2   0  -6 2059.69  186.08
   2   0  -6 1879.21  186.58
  -2   0   5    1.20    1.50
  -2   0   5    0.60    2.00
  -2   0   5    2.70    2.10
  -2   0   5    0.70    1.80
  -2   0   5   -0.90    1.80
  -2   0   5   -0.10    1.70
   2   0  -5   -2.30    2.10
   2   0  -5   -2.10    1.90
   2   0  -5   -0.20    1.80
   2   0  -5   -1.00    1.90
   2   0  -5   -0.40    1.70
   2   0  -5   -1.80    2.20
  -2   0   4  499.85   53.29
  -2   0   4  534.15   53.89
  -2   0   4  650.03   54.09
  -2   0   4  600.14   53.59
  -2   0   4  519.45   53.59
  -2   0   4  569.74   53.89
   2   0  -4  550.84   54.09
   2   0  -4  572.94   53.69
   2   0  -4  558.14   53.49
   2   0  -4  563.24   53.89
   2   0  -4  529.55   53.39
  -2   0   3    0.20    1.00
  -2   0   3    2.00    1.60
  -2   0   3    1.30    1.20
  -2   0   3   -0.30    0.90
  -2   0   3    0.40    1.50
   2   0  -3    0.10    1.40
   2   0  -3    2.00    1.20
   2   0  -3    2.00    1.80
   2   0  -3    1.00    1.50
  -2   0   2   67.79    7.60
  -2   0   2   55.49    6.60
  -2   0   2   70.29    7.00
   2   0  -2   66.89    7.70
   2   0  -2   68.69    6.70
   2   0  -2   55.89    6.80
   2   0  -2   70.29    7.20
  -2   0   1    0.00    1.00
  -2   0   1    0.50    0.40
  -2   0   1    0.40    0.70
  -2   0   1    2.80    1.50
   2   0  -1    0.70    1.00
   2   0  -1    2.20    1.40
   2   0  -1    0.10    0.50
   2   0  -1   -1.70    0.80
  -2   0   0    3.60    1.40
  -2   0   0    0.70    0.70
  -2   0   0    0.50    0.90
   2   0   0    1.30    0.80
   2   0   0    0.60    1.00
   2   0   0    1.30    1.30
  -2   0  -1   -0.40    0.40
  -2   0  -1    0.30    1.00
   2   0   1   -0.60    0.40
   2   0   1    2.20    1.30
   2   0   1    2.90    1.20
   2   0   1    0.30    0.90
  -2   0  -2 3425.36  331.67
  -2   0  -2 3611.14  332.17
  -2   0  -2 3400.86  331.67
  -2   0  -2 3430.36  331.97
  -2   0  -2 3642.54  331.87
   2   0   2 3657.43  331.97
   2   0   2 3473.25  331.67
   2   0   2 3594.04  332.07
   2   0   2 3558.94  331.67
   2   0   2 3539.75  331.67
  -2   0  -3   -0.40    1.20
  -2   0  -3   -0.70    1.10
  -2   0  -3    0.60    1.20
  -2   0  -3   -1.10    1.00
  -2   0  -3    3.70    1.90
  -2   0  -3    0.20    0.70
   2   0   3    1.50    1.20
   2   0   3   -0.10    0.80
   2   0   3   -0.10    1.60
   2   0   3    0.10    1.10
   2   0   3   -0.10    1.20
   2   0   3    1.40    1.20
   2   0   3    2.90    2.50
  -2   0  -4 2495.15  242.48
  -2   0  -4 2487.55  242.88
  -2   0  -4 2624.14  242.58
  -2   0  -4 2595.94  242.08
  -2   0  -4 2590.84  242.68
  -2   0  -4 2560.14  241.78
   2   0   4 2586.64  241.88
   2   0   4 2578.44  242.48
   2   0   4 2496.95  242.48
   2   0   4 2719.33  243.68
   2   0   4 2652.73  242.18
   2   0   4 2551.44  242.88
   2   0   4 2546.05  242.48
  -2   0  -5   -1.20    1.90
  -2   0  -5    1.70    0.90
  -2   0  -5    1.10    2.00
  -2   0  -5    2.50    2.10
  -2   0  -5    2.60    2.70
   2   0   5   -2.30    2.00
   2   0   5    7.80    2.00
   2   0   5    1.10    1.70
   2   0   5    1.20    1.10
   2   0   5    2.00    1.70
   2   0   5    1.60    1.90
  -2   0  -6  299.97   28.50
  -2   0  -6  295.47   28.60
  -2   0  -6  297.27   29.00
   2   0   6  278.77   27.00
   2   0   6  313.97   29.50
   2   0   6  275.67   28.10
   2   0   6  245.58   27.90
   2   0   6  249.78   28.00
   2   0   6  306.97   27.30
   2   0   6  258.67   28.50
  -2   0  -7   -3.40    3.00
  -2   0  -7    5.00    3.30
  -2   0  -7    1.10    2.80
  -2   0  -7    4.50    3.40
   2   0   7    0.40    3.00
   2   0   7    0.20    3.20
   2   0   7   -2.40    2.60
   2   0   7   -2.40    3.10
   2   0   7    2.70    1.70
   2   0   7    0.90    2.90
   2   0   7    0.20    1.40
   2   0   7   -1.30    3.10
  -2   0  -8  732.83   73.49
  -2   0  -8  754.82   73.89
  -2   0  -8  747.03   73.79
   2   0   8  728.03   71.99
   2   0   8  771.12   74.59
   2   0   8  769.22   72.09
   2   0   8  827.92   74.99
  -2   0  -9   -3.00    4.00
  -2   0  -9   -0.30    3.60
  -2   0  -9   -0.10    3.80
   2   0   9    0.70    1.70
   2   0   9    0.30    2.20
   2   0   9    2.00    4.70
   2   0   9   -0.80    4.50
  -2   0 -10  514.75   54.19
  -2   0 -10  504.25   55.39
  -2   0 -10  523.15   53.69
   2   0  10  529.05   51.29
   2   0  10  676.33   55.69
   2   0  10  547.55   54.79
   2   0  10  516.45   50.99
  -2   0 -11    4.60    6.00
  -2   0 -11    5.30    6.90
  -2   0 -11    2.10    5.50
   2   0  11    0.10    5.60
   2   0  11   -2.10    5.20
  -2   0 -12  285.57   33.10
  -2   0 -12  306.07   32.70
  -2   0 -12  276.07   33.40
   2   0  12  334.97   34.60
   2   0  12  274.47   33.10
   2   0  12  301.87   31.90
  -2   0 -13   -3.00    7.10
  -2   0 -13   -0.40    7.00
  -2   0 -13   -3.80    6.50
   2   0  13    0.80    5.90
   2   0  13   -3.30    6.90
   2   0  13    0.40    7.70
  -2   0 -14  295.37   38.80
  -2   0 -14  310.97   39.50
  -2   0 -14  440.36   39.70
   2   0  14  323.07   37.50
   2   0  14  340.97   39.10
   2   0  14  354.86   39.10
  -3   0  14  135.19   17.50
  -3   0  14  123.39   18.80
  -3   0  14  159.88   21.90
  -3   0  14  161.18   19.10
  -3   0  14  165.38   22.90
   3   0 -14  139.69   22.00
   3   0 -14  164.98   21.60
   3   0 -14  144.19   18.70
   3   0 -14  132.19   21.60
  -3   0  13   -6.10    4.70
  -3   0  13    2.70    7.90
  -3   0  13   -2.80    5.90
  -3   0  13   -3.40    6.10
  -3   0  13    3.20    8.30
   3   0 -13   10.00    8.10
   3   0 -13  -17.90    6.20
   3   0 -13  -11.00    5.80
   3   0 -13    4.00    7.90
   3   0 -13   -5.20    7.00
  -3   0  12   58.29    9.80
  -3   0  12   58.89   10.90
  -3   0  12   60.59   10.90
  -3   0  12   48.20   11.50
   3   0 -12   69.79   12.80
   3   0 -12   75.19   10.70
   3   0 -12   80.19   12.20
   3   0 -12   64.09   13.00
   3   0 -12   65.29   12.30
  -3   0  11   -1.00    4.80
  -3   0  11   -2.90    4.80
  -3   0  11    0.10    4.00
  -3   0  11    2.10    3.60
   3   0 -11    3.00    6.20
   3   0 -11   -3.30    5.40
   3   0 -11   -4.00    5.70
   3   0 -11   -3.10    4.60
   3   0 -11    3.20    4.80
  -3   0  10   65.99   11.70
  -3   0  10   73.19   11.20
  -3   0  10   68.09   10.70
  -3   0  10   93.29   13.60
   3   0 -10   78.69   12.20
   3   0 -10   77.09   13.20
   3   0 -10   77.39   11.40
   3   0 -10  107.89   13.70
   3   0 -10   81.49   12.30
  -3   0   9   -0.10    2.90
  -3   0   9    0.40    3.20
  -3   0   9   -1.40    4.10
  -3   0   9    2.10    3.80
   3   0  -9    0.00    4.40
   3   0  -9   -3.60    3.10
   3   0  -9   -0.10    4.50
   3   0  -9    4.70    4.70
   3   0  -9   -3.00    3.60
   3   0  -9    0.70    3.90
  -3   0   8  354.46   34.90
  -3   0   8  348.47   35.20
  -3   0   8  345.47   35.80
  -3   0   8  390.76   35.30
  -3   0   8  327.77   34.80
   3   0  -8  337.57   35.90
   3   0  -8  416.06   35.70
   3   0  -8  327.47   35.10
   3   0  -8  318.27   35.00
   3   0  -8  305.27   34.60
  -3   0   7   -3.30    2.40
  -3   0   7   10.90    3.70
  -3   0   7   -3.80    2.80
  -3   0   7   -0.90    2.50
  -3   0   7    2.30    2.90
  -3   0   7   -1.80    2.70
   3   0  -7    1.70    3.40
   3   0  -7   -1.60    3.00
   3   0  -7   -1.90    2.40
   3   0  -7    3.90    3.60
   3   0  -7   -1.30    2.30
   3   0  -7    0.80    3.20
  -3   0   6   11.30    3.50
  -3   0   6   13.20    4.10
  -3   0   6   13.60    3.90
  -3   0   6    9.50    3.60
  -3   0   6    9.20    3.30
  -3   0   6   14.00    3.60
   3   0  -6   13.60    4.50
   3   0  -6   16.20    4.40
   3   0  -6   14.90    4.10
   3   0  -6   15.60    3.70
   3   0  -6   10.00    3.40
  -3   0   5    0.20    1.80
  -3   0   5   -0.40    1.80
  -3   0   5   -0.60    1.90
  -3   0   5    0.60    2.10
  -3   0   5   -0.40    2.20
  -3   0   5    0.40    2.50
   3   0  -5   -0.10    2.10
   3   0  -5   -0.60    2.40
   3   0  -5   -1.70    2.90
   3   0  -5   -0.20    1.80
   3   0  -5   -1.50    2.00
  -3   0   4   36.90    6.40
  -3   0   4   43.30    6.50
  -3   0   4   35.10    5.40
  -3   0   4   38.80    5.30
  -3   0   4   38.60    6.60
   3   0  -4   35.70    5.30
   3   0  -4   32.80    6.90
   3   0  -4   42.40    5.40
   3   0  -4   37.70    6.30
  -3   0   3    1.20    1.30
  -3   0   3   -0.50    1.20
  -3   0   3    0.50    2.10
  -3   0   3    1.30    1.90
   3   0  -3   -3.50    2.00
   3   0  -3    0.00    1.20
   3   0  -3    0.40    2.30
   3   0  -3   -0.80    1.10
   3   0  -3    0.20    1.30
  -3   0   2 3869.51  357.86
  -3   0   2 3448.95  356.66
  -3   0   2 3700.23  357.36
  -3   0   2 3820.62  358.16
   3   0  -2 4332.67  358.16
   3   0  -2 3830.32  358.36
   3   0  -2 3706.93  356.76
   3   0  -2 3931.81  357.56
   3   0  -2 3600.84  357.26
  -3   0   1   -0.20    1.40
  -3   0   1   -0.90    1.00
   3   0  -1   -0.80    1.80
   3   0  -1    0.60    1.20
   3   0  -1    1.10    1.70
   3   0  -1    0.70    0.60
  -3   0   0 1003.80   97.09
  -3   0   0 1031.20   96.49
   3   0   0 1081.19   97.19
   3   0   0 1009.40   97.49
   3   0   0  995.90   97.79
  -3   0  -1   -0.70    1.60
  -3   0  -1    6.80    1.80
  -3   0  -1   -0.30    0.50
  -3   0  -1    1.30    1.30
   3   0   1    2.30    1.50
   3   0   1    2.40    1.60
   3   0   1    0.20    1.40
   3   0   1   -0.60    1.30
  -3   0  -2 5261.17  485.35
  -3   0  -2 5142.29  484.65
  -3   0  -2 5113.29  485.45
  -3   0  -2 4899.81  484.85
   3   0   2 5088.29  485.25
   3   0   2 5217.78  485.05
   3   0   2 5284.07  485.55
   3   0   2 5298.97  484.75
   3   0   2 5177.78  484.55
  -3   0  -3    3.20    1.40
  -3   0  -3    1.80    1.70
  -3   0  -3   -1.50    1.80
  -3   0  -3    0.10    1.10
  -3   0  -3    0.60    1.50
   3   0   3    1.00    1.30
   3   0   3    1.40    1.40
   3   0   3    1.00    1.50
   3   0   3   -1.10    1.10
   3   0   3    0.20    1.60
  -3   0  -4 2333.47  225.38
  -3   0  -4 2433.36  225.98
  -3   0  -4 2405.86  225.48
  -3   0  -4 2323.27  225.28
   3   0   4 2474.55  224.98
   3   0   4 2396.96  225.28
   3   0   4 2349.17  225.28
   3   0   4 2416.56  225.38
   3   0   4 2391.26  225.88
  -3   0  -5    1.60    2.00
  -3   0  -5   -1.00    1.50
  -3   0  -5   -0.20    1.10
  -3   0  -5   -0.70    2.60
  -3   0  -5   -1.00    2.20
  -3   0  -5   -0.50    2.20
   3   0   5    0.10    3.50
   3   0   5    0.50    2.40
   3   0   5    0.00    1.90
   3   0   5   -0.30    1.50
   3   0   5   -0.20    1.60
   3   0   5    1.40    1.40
   3   0   5    2.20    2.10
  -3   0  -6 1531.65  151.98
  -3   0  -6 1572.74  153.28
  -3   0  -6 1567.74  151.88
  -3   0  -6 1620.64  153.48
  -3   0  -6 1669.43  154.08
   3   0   6 1582.04  153.08
   3   0   6 1925.91  153.48
   3   0   6 1559.24  152.18
   3   0   6 1609.14  152.48
   3   0   6 1492.15  152.98
   3   0   6 1708.03  154.78
  -3   0  -7    0.50    2.70
  -3   0  -7    1.40    3.80
  -3   0  -7    1.30    3.10
  -3   0  -7   -0.50    2.70
   3   0   7    0.40    1.70
   3   0   7    1.30    3.70
   3   0   7   -1.30    2.80
   3   0   7   -2.20    1.80
  -3   0  -8    9.80    5.40
  -3   0  -8   16.60    5.30
  -3   0  -8   14.30    4.50
  -3   0  -8   24.30    4.90
   3   0   8   17.70    2.90
   3   0   8    9.30    5.30
   3   0   8   18.60    6.10
   3   0   8   16.10    3.20
  -3   0  -9   -0.10    3.50
  -3   0  -9    0.90    4.60
  -3   0  -9    0.80    4.10
   3   0   9   -5.90    5.90
   3   0   9   -0.60    4.80
   3   0   9    2.80    2.10
   3   0   9    1.90    1.50
  -3   0 -10  743.53   75.89
  -3   0 -10  756.32   76.59
   3   0  10  786.22   77.39
   3   0  10  820.72   77.79
  -3   0 -11   -3.00    5.20
  -3   0 -11    2.20    6.20
  -3   0 -11  -10.90    4.70
   3   0  11    3.60    6.30
   3   0  11    4.70    7.00
   3   0  11   -8.70    4.10
  -3   0 -12   61.99   12.40
  -3   0 -12   74.99   12.50
  -3   0 -12   50.89   12.00
   3   0  12   74.79   13.60
   3   0  12   85.49   12.10
   3   0  12   45.90   11.50
  -3   0 -13    7.60    8.20
  -3   0 -13    2.50    7.80
   3   0  13   10.20    9.30
   3   0  13    4.80    6.20
   3   0  13    0.90    9.20
  -3   0 -14    2.60   10.10
  -3   0 -14    6.90    9.00
   3   0  14   41.50   11.50
   3   0  14   -0.90    8.50
   3   0  14   26.40    9.10
  -4   0  14  130.09   19.00
  -4   0  14  171.48   21.00
  -4   0  14  147.69   21.50
  -4   0  14  184.88   24.00
  -4   0  14  153.48   20.60
   4   0 -14  145.69   21.40
   4   0 -14  130.09   22.20
   4   0 -14  169.48   27.00
   4   0 -14  186.98   23.50
  -4   0  13    3.90    6.10
  -4   0  13   -6.80    6.20
  -4   0  13   -1.80    6.70
  -4   0  13   -3.30    5.40
  -4   0  13    0.40    6.60
   4   0 -13   -2.80    9.20
   4   0 -13  -10.80    6.20
   4   0 -13   -2.30    7.60
   4   0 -13   11.60    9.10
   4   0 -13   -7.70    7.10
  -4   0  12    1.30    5.80
  -4   0  12    6.60    6.80
  -4   0  12    3.50    5.50
  -4   0  12    0.70    5.20
   4   0 -12    2.10    7.30
   4   0 -12    5.60    6.30
   4   0 -12   -2.10    6.50
   4   0 -12   -2.20    6.90
   4   0 -12   -0.60    6.40
  -4   0  11   -2.80    3.60
  -4   0  11    2.20    4.80
  -4   0  11   -1.00    5.70
  -4   0  11    2.00    4.80
   4   0 -11   -3.90    6.40
   4   0 -11   -2.30    5.20
   4   0 -11   -1.20    5.70
   4   0 -11   -4.40    5.60
   4   0 -11   -3.60    5.00
  -4   0  10  710.93   66.89
  -4   0  10  632.84   66.09
  -4   0  10  669.93   66.19
  -4   0  10  736.13   67.89
   4   0 -10  697.53   67.99
   4   0 -10  722.53   67.19
   4   0 -10  642.64   66.39
   4   0 -10  607.44   66.09
   4   0 -10  678.73   68.39
  -4   0   9    3.90    4.50
  -4   0   9   -3.00    2.80
  -4   0   9   -0.50    3.10
  -4   0   9   -3.50    4.00
   4   0  -9   -3.70    4.00
   4   0  -9   -4.60    3.90
   4   0  -9   -1.70    3.50
   4   0  -9    0.30    5.10
   4   0  -9   -0.60    4.30
   4   0  -9    3.40    4.50
  -4   0   8  142.49   14.00
  -4   0   8  134.99   14.70
  -4   0   8   82.29   13.50
  -4   0   8  127.39   14.90
   4   0  -8   82.69   14.30
   4   0  -8  121.09   14.40
   4   0  -8  135.99   14.50
   4   0  -8   79.79   19.20
   4   0  -8   98.19   13.40
   4   0  -8  124.49   14.70
  -4   0   7   -1.60    2.30
  -4   0   7    1.60    3.10
  -4   0   7    0.80    3.00
  -4   0   7    0.50    3.40
  -4   0   7    1.00    3.90
   4   0  -7    2.00    2.90
   4   0  -7   -1.10    3.90
   4   0  -7    5.70    3.90
   4   0  -7   -0.20    4.10
   4   0  -7   -1.00    3.20
   4   0  -7    3.00    3.40
  -4   0   6  525.75   46.30
  -4   0   6  486.65   45.40
  -4   0   6  548.75   45.80
  -4   0   6  440.46   45.70
  -4   0   6  458.25   46.00
   4   0  -6  438.06   45.30
   4   0  -6  443.76   45.00
   4   0  -6  453.75   45.10
   4   0  -6  421.76   45.80
   4   0  -6  427.16   45.90
   4   0  -6  421.56   46.50
  -4   0   5    1.20    2.70
  -4   0   5   -1.80    2.20
  -4   0   5   -0.20    1.70
  -4   0   5   -1.00    2.30
   4   0  -5    0.70    2.60
   4   0  -5   -0.30    1.90
   4   0  -5   -1.40    3.00
   4   0  -5    2.80    3.00
   4   0  -5    1.20    2.10
  -4   0   4 1274.77  115.79
  -4   0   4 1114.19  113.89
  -4   0   4 1236.48  115.29
   4   0  -4 1249.38  114.09
   4   0  -4 1252.17  116.09
   4   0  -4 1186.18  114.39
   4   0  -4 1199.58  115.39
   4   0  -4 1140.89  114.89
  -4   0   3    0.50    1.20
  -4   0   3   -1.10    2.10
  -4   0   3   -0.80    2.70
  -4   0   3    0.70    2.00
   4   0  -3    2.70    3.50
   4   0  -3    2.60    1.50
   4   0  -3   -0.40    1.60
   4   0  -3    0.40    1.80
   4   0  -3   -3.10    2.50
  -4   0   2 5299.87  536.05
  -4   0   2 5589.94  535.25
  -4   0   2 5747.32  535.75
   4   0  -2 5772.92  535.95
   4   0  -2 5363.96  535.25
   4   0  -2 6044.60  536.65
   4   0  -2 6038.20  534.35
  -4   0   1   -1.30    2.10
  -4   0   1    0.50    1.40
  -4   0   1    0.90    2.10
   4   0  -1    1.60    0.60
   4   0  -1   -0.50    1.50
   4   0  -1   -1.00    1.80
   4   0  -1    0.80    2.20
  -4   0   0  622.54   60.09
  -4   0   0  637.34   59.19
  -4   0   0  629.44   59.89
   4   0   0  606.84   60.49
   4   0   0  707.33   61.39
   4   0   0  568.34   59.99
  -4   0  -1   -0.20    1.70
  -4   0  -1    0.10    0.60
  -4   0  -1    0.30    1.90
  -4   0  -1    1.00    2.10
  -4   0  -1   -1.00    0.40
   4   0   1   -2.40    1.40
   4   0   1    1.60    2.50
   4   0   1    1.90    1.70
  -4   0  -2 1994.20  175.68
  -4   0  -2 1763.42  174.58
  -4   0  -2 1838.82  175.98
   4   0   2 1866.31  175.58
   4   0   2 1758.92  175.48
   4   0   2 1937.81  176.18
  -4   0  -3    0.10    1.30
  -4   0  -3    0.00    2.20
  -4   0  -3   -1.70    2.60
  -4   0  -3    0.50    1.60
  -4   0  -3    0.00    1.50
   4   0   3   -0.50    1.30
   4   0   3   -1.90    1.80
   4   0   3    2.80    2.30
   4   0   3   -1.60    2.30
   4   0   3    0.30    0.50
  -4   0  -4  927.31   81.69
  -4   0  -4  853.21   81.19
  -4   0  -4  887.71   82.19
  -4   0  -4  813.22   80.99
  -4   0  -4  829.82   81.59
   4   0   4  832.72   81.09
   4   0   4  914.01   81.39
   4   0   4  779.42   81.79
  -4   0  -5   -2.00    1.80
  -4   0  -5    0.00    2.10
  -4   0  -5   -0.40    2.80
  -4   0  -5   -0.80    1.50
  -4   0  -5    2.70    2.40
   4   0   5   -0.30    1.70
   4   0   5    2.30    2.50
   4   0   5    3.40    3.70
   4   0   5    6.70    3.40
   4   0   5    3.00    2.20
  -4   0  -6   26.60    5.40
  -4   0  -6   34.70    7.00
  -4   0  -6   35.90    4.40
  -4   0  -6   34.30    6.70
  -4   0  -6   34.70    4.90
   4   0   6   38.60    5.60
   4   0   6   34.20    5.70
   4   0   6   34.20    7.20
   4   0   6   38.10    5.30
   4   0   6   66.69    8.80
  -4   0  -7   -2.90    3.30
  -4   0  -7    5.20    3.70
  -4   0  -7    0.90    3.80
   4   0   7   -0.90    2.30
   4   0   7    0.80    2.00
   4   0   7   -0.80    2.80
   4   0   7    5.70    4.80
  -4   0  -8  255.67   25.20
  -4   0  -8  211.68   23.40
  -4   0  -8  200.28   23.50
   4   0   8  217.38   21.60
   4   0   8  205.78   21.40
   4   0   8  241.78   25.80
  -4   0  -9   -2.10    4.50
  -4   0  -9   -1.90    6.10
   4   0   9    2.00    5.70
   4   0   9   -0.90    2.10
   4   0   9    5.10    5.00
   4   0   9   -2.30    1.80
  -4   0 -10   88.19   13.80
   4   0  10   92.19   12.20
   4   0  10   85.99   14.70
   4   0  10   99.19   15.70
  -4   0 -11   -2.00    5.20
  -4   0 -11   -5.60    5.60
   4   0  11    3.10    6.80
   4   0  11    0.70    4.70
  -4   0 -12   51.99   11.40
  -4   0 -12   44.10   10.10
   4   0  12   48.60    9.20
   4   0  12   40.00   10.90
   4   0  12   48.30   12.30
  -4   0 -13   -4.80    8.50
  -4   0 -13   12.60    8.60
   4   0  13    1.30    9.20
   4   0  13    3.90    6.50
   4   0  13  -13.50    6.90
  -4   0 -14  273.97   34.60
  -4   0 -14  239.28   34.60
   4   0  14  364.56   37.10
   4   0  14  316.87   36.50
   4   0  14  257.27   31.70
  -5   0  14  754.32   74.29
  -5   0  14  631.64   78.49
  -5   0  14  662.03   72.29
  -5   0  14  852.51   75.19
  -5   0  14  650.73   71.79
   5   0 -14  723.83   74.29
   5   0 -14  653.43   73.79
   5   0 -14  824.62   74.19
   5   0 -14  791.02   74.49
  -5   0  13   -6.30    6.20
  -5   0  13   -1.30    6.50
  -5   0  13  -10.40    5.50
  -5   0  13   -0.70    8.10
  -5   0  13   10.20    8.30
   5   0 -13   -6.90    6.80
   5   0 -13    0.20    9.90
   5   0 -13    2.50    8.60
   5   0 -13    1.60    7.70
  -5   0  12   19.10    8.30
  -5   0  12   16.20    7.40
  -5   0  12   16.10    7.00
  -5   0  12   13.40    6.40
   5   0 -12   15.90    8.80
   5   0 -12    9.40    7.10
   5   0 -12   19.80    7.90
   5   0 -12   22.20    8.70
   5   0 -12   30.60   10.20
  -5   0  11    0.20    5.80
  -5   0  11    1.40    5.10
  -5   0  11    2.20    5.70
  -5   0  11    2.30    4.70
   5   0 -11   -2.30    5.20
   5   0 -11   -2.70    6.00
   5   0 -11    3.40    6.00
   5   0 -11   -2.90    5.10
   5   0 -11    2.50    6.50
   5   0 -11    1.70    8.00
  -5   0  10 1035.20   93.39
  -5   0  10  978.30   92.29
  -5   0  10  903.91   92.59
  -5   0  10  919.51   95.39
   5   0 -10  949.80   94.39
   5   0 -10  888.91   92.79
   5   0 -10  891.81   94.09
   5   0 -10  937.91   92.39
   5   0 -10 1045.40   93.29
  -5   0   9   -2.80    4.50
  -5   0   9   -1.30    3.50
  -5   0   9    2.10    4.60
  -5   0   9   -1.90    4.50
   5   0  -9   -3.30    4.60
   5   0  -9    3.20    3.60
   5   0  -9   -6.30    5.00
   5   0  -9    5.40    4.90
   5   0  -9    0.70    4.70
  -5   0   8  229.18   23.60
  -5   0   8  211.18   24.10
  -5   0   8  232.58   24.50
   5   0  -8  210.18   25.40
   5   0  -8  238.68   23.90
   5   0  -8  191.28   24.50
   5   0  -8  220.48   24.60
   5   0  -8  203.08   23.20
   5   0  -8  227.08   24.20
  -5   0   7    0.70    4.00
  -5   0   7    2.20    2.90
  -5   0   7   -1.40    3.80
   5   0  -7    1.40    3.10
   5   0  -7   -0.90    2.70
   5   0  -7    1.80    4.60
   5   0  -7    1.60    3.90
   5   0  -7   -0.60    4.10
  -5   0   6 1008.50   92.69
  -5   0   6 1002.50   92.99
  -5   0   6  924.51   93.29
   5   0  -6  950.90   91.59
   5   0  -6  988.00   92.09
   5   0  -6  946.91   91.79
   5   0  -6  917.71   92.99
   5   0  -6  924.71   93.89
   5   0  -6  940.71   92.79
  -5   0   5    0.20    2.90
  -5   0   5    0.10    1.70
  -5   0   5   -4.40    3.20
   5   0  -5   -0.10    2.00
   5   0  -5   -1.60    2.20
   5   0  -5   -2.60    3.40
   5   0  -5    3.10    3.50
   5   0  -5    2.20    2.90
  -5   0   4 1244.58  130.99
  -5   0   4 1387.46  130.29
  -5   0   4 1365.66  130.79
   5   0  -4 1323.47  129.89
   5   0  -4 1415.76  129.19
   5   0  -4 1440.16  131.99
   5   0  -4 1403.96  131.19
   5   0  -4 1346.77  130.39
  -5   0   3    3.20    3.20
  -5   0   3    1.90    2.20
  -5   0   3    0.50    2.80
   5   0  -3    2.20    3.50
   5   0  -3    1.50    3.30
   5   0  -3    2.00    1.50
   5   0  -3    0.20    2.40
   5   0  -3    2.00    2.40
  -5   0   2 2016.00  182.38
  -5   0   2 2064.79  182.88
  -5   0   2 1833.92  183.28
   5   0  -2 1858.31  182.98
   5   0  -2 2054.59  183.98
   5   0  -2 1847.22  180.88
   5   0  -2 1817.42  182.18
  -5   0   1   -0.90    2.90
  -5   0   1    2.40    1.40
  -5   0   1    0.00    1.70
  -5   0   1    0.40    2.50
   5   0  -1    0.30    3.40
   5   0  -1    0.50    3.00
   5   0  -1    3.80    2.30
  -5   0   0  541.15   51.49
  -5   0   0  599.44   52.59
  -5   0   0  514.95   53.49
  -5   0   0  534.85   52.69
   5   0   0  560.04   54.09
   5   0   0  520.75   53.19
   5   0   0  526.75   52.59
  -5   0  -1    0.90    0.60
  -5   0  -1    0.70    2.10
  -5   0  -1    5.50    2.80
  -5   0  -1    2.00    2.90
   5   0   1    3.70    2.80
   5   0   1   -1.10    1.70
   5   0   1   -2.40    2.90
  -5   0  -2   88.89   12.30
  -5   0  -2  112.69   10.70
  -5   0  -2  129.99   12.60
   5   0   2  107.09   12.10
   5   0   2   95.79   12.70
   5   0   2  108.79   12.30
   5   0   2  101.09   11.90
  -5   0  -3   -0.90    2.00
  -5   0  -3    1.20    2.90
  -5   0  -3    1.30    2.00
  -5   0  -3   -3.10    2.10
  -5   0  -3    1.70    1.50
   5   0   3    2.00    2.50
   5   0   3    1.00    2.60
   5   0   3    1.20    1.70
   5   0   3   -0.90    2.50
  -5   0  -4  123.29   13.90
  -5   0  -4  113.29   12.50
  -5   0  -4  120.79   13.20
  -5   0  -4  135.59   13.70
  -5   0  -4  124.79   12.50
   5   0   4  128.69   13.90
   5   0   4  113.29   11.40
   5   0   4  109.39   13.00
   5   0   4  113.69   11.30
   5   0   4  118.09   12.40
  -5   0  -5    2.10    3.10
  -5   0  -5    0.50    2.80
  -5   0  -5   -0.20    3.10
  -5   0  -5    3.20    2.50
  -5   0  -5    4.00    1.80
   5   0   5    0.20    4.50
   5   0   5    3.70    2.40
   5   0   5   -1.10    2.40
   5   0   5    2.40    1.30
   5   0   5    1.60    3.60
   5   0   5   -1.00    3.10
  -5   0  -6 1571.04  153.98
  -5   0  -6 1533.45  154.88
  -5   0  -6 1663.33  155.38
  -5   0  -6 1518.85  154.48
  -5   0  -6 1695.73  156.28
   5   0   6 1618.34  154.78
   5   0   6 1826.32  157.98
   5   0   6 1701.93  154.78
  -5   0  -7    6.20    4.80
  -5   0  -7    1.40    3.70
  -5   0  -7    3.30    2.20
  -5   0  -7    3.00    1.60
  -5   0  -7    1.70    3.40
   5   0   7    3.30    2.30
   5   0   7    0.10    3.00
   5   0   7    0.10    2.30
   5   0   7   -0.40    4.20
   5   0   7    7.40    3.20
  -5   0  -8    7.90    4.90
  -5   0  -8   11.60    5.90
  -5   0  -8    9.40    5.50
   5   0   8    6.80    6.70
   5   0   8   10.90    3.20
   5   0   8    9.60    3.50
   5   0   8   10.30    3.40
  -5   0  -9   -2.80    4.30
  -5   0  -9    4.00    4.60
  -5   0  -9    0.30    5.70
   5   0   9    8.50    6.90
   5   0   9    4.30    4.50
   5   0   9   -4.60    2.90
   5   0   9    0.70    2.70
   5   0   9   -2.30    2.40
  -5   0 -10  216.28   24.40
  -5   0 -10  219.88   25.00
  -5   0 -10  211.98   26.00
   5   0  10  175.28   28.00
   5   0  10  200.78   22.50
   5   0  10  246.18   26.20
  -5   0 -11    4.90    6.00
  -5   0 -11    3.00    6.00
   5   0  11   -8.30    6.90
   5   0  11    6.30    7.80
   5   0  11    5.00    4.60
  -5   0 -12  322.57   34.90
  -5   0 -12  265.17   33.30
   5   0  12  262.67   31.20
   5   0  12  354.56   37.30
   5   0  12  335.57   35.70
  -5   0 -13    0.10    8.10
  -5   0 -13    1.80    7.70
   5   0  13    3.80    6.20
   5   0  13    2.40    9.60
   5   0  13    0.40    7.80
  -6   0  14  671.53   67.49
  -6   0  14  694.53   68.69
  -6   0  14  789.72   67.09
  -6   0  14  573.74   65.39
   6   0 -14  642.94   68.19
   6   0 -14  561.64   66.79
   6   0 -14  680.03   70.39
   6   0 -14  600.94   66.39
  -6   0  13   -2.10    7.40
  -6   0  13    4.40    7.40
  -6   0  13  -11.70    7.70
  -6   0  13    7.50    8.20
   6   0 -13   -2.80    7.60
   6   0 -13  -11.00    7.50
   6   0 -13   -4.10    7.30
   6   0 -13   -6.50   10.00
  -6   0  12   10.90    7.90
  -6   0  12   16.10    8.00
  -6   0  12   18.50    7.60
  -6   0  12   19.90    8.70
   6   0 -12   18.00    8.20
   6   0 -12    9.40    7.90
   6   0 -12   25.70   11.00
   6   0 -12   11.90    8.60
   6   0 -12   27.80    9.40
   6   0 -12    6.30   10.70
  -6   0  11    2.90    6.20
  -6   0  11    5.50    5.60
  -6   0  11    0.50    6.60
   6   0 -11    3.00    6.60
   6   0 -11    1.10    5.80
   6   0 -11   -7.00    7.00
   6   0 -11    3.70    8.00
   6   0 -11    3.70    6.70
   6   0 -11    1.10    7.40
  -6   0  10   57.49   10.40
  -6   0  10   63.19   11.60
  -6   0  10   56.99   10.90
   6   0 -10   35.60    9.40
   6   0 -10   56.09   10.50
   6   0 -10   66.79   11.10
   6   0 -10   30.30    9.40
   6   0 -10   52.29    9.50
  -6   0   9   -1.60    5.30
  -6   0   9   -3.60    5.10
  -6   0   9    2.90    4.50
   6   0  -9    2.30    6.50
   6   0  -9   -2.50    4.10
   6   0  -9   -0.30    4.80
   6   0  -9   -2.60    3.60
   6   0  -9    9.00    6.20
   6   0  -9   -0.20    4.70
  -6   0   8  395.96   41.00
  -6   0   8  406.86   40.80
   6   0  -8  399.76   40.20
   6   0  -8  408.76   39.80
   6   0  -8  413.16   42.50
   6   0  -8  401.46   41.40
   6   0  -8  372.96   41.10
   6   0  -8  350.26   39.30
  -6   0   7    3.30    4.90
  -6   0   7    0.30    3.20
  -6   0   7    2.10    4.80
   6   0  -7   -0.70    3.40
   6   0  -7    6.10    5.50
   6   0  -7   -9.70    4.30
   6   0  -7    1.80    4.30
   6   0  -7   -0.70    3.30
   6   0  -7   -4.20    3.80
  -6   0   6  154.88   18.40
  -6   0   6  128.49   18.60
  -6   0   6  143.49   17.80
   6   0  -6  164.88   16.90
   6   0  -6  162.98   17.50
   6   0  -6  154.38   17.40
   6   0  -6  191.38   20.90
   6   0  -6  144.39   18.90
  -6   0   5    0.80    2.90
  -6   0   5   -0.30    3.70
  -6   0   5   -1.40    3.40
   6   0  -5    0.70    2.30
   6   0  -5    2.10    3.20
   6   0  -5    1.40    3.90
   6   0  -5    3.10    3.70
   6   0  -5    2.00    4.50
  -6   0   4  632.34   59.39
  -6   0   4  658.43   60.19
  -6   0   4  550.74   60.29
   6   0  -4  596.54   59.49
   6   0  -4  581.14   60.89
   6   0  -4  608.04   59.19
   6   0  -4  597.04   60.29
  -6   0   3   -4.40    3.60
  -6   0   3   -2.10    2.10
  -6   0   3   -2.00    3.10
   6   0  -3    0.20    1.70
   6   0  -3    0.40    2.60
   6   0  -3   -1.70    4.30
   6   0  -3    3.00    4.10
  -6   0   2   56.09   10.60
  -6   0   2   68.29    8.60
  -6   0   2   85.49   11.20
  -6   0   2   61.09    9.40
   6   0  -2   83.99   10.00
   6   0  -2   81.69    7.80
   6   0  -2   86.99   12.80
   6   0  -2   80.29   11.80
  -6   0   1    2.20    1.50
  -6   0   1    0.00    1.90
  -6   0   1   -1.60    3.60
  -6   0   1   -2.30    2.50
   6   0  -1   -1.10    1.90
   6   0  -1   -3.70    3.10
   6   0  -1   -3.50    3.60
  -6   0   0 2458.25  229.48
  -6   0   0 2332.37  230.48
  -6   0   0 2540.65  229.88
  -6   0   0 2438.46  227.98
  -6   0   0 2364.66  229.08
   6   0   0 2398.46  229.48
   6   0   0 2523.35  231.08
   6   0   0 2351.76  230.08
  -6   0  -1   -1.30    2.60
  -6   0  -1   -3.30    2.90
  -6   0  -1    0.40    0.70
  -6   0  -1   -3.00    2.20
   6   0   1    4.80    2.70
   6   0   1    4.00    3.20
   6   0   1   -0.10    4.10
  -6   0  -2 2977.70  254.07
  -6   0  -2 2533.45  252.17
  -6   0  -2 2627.04  253.67
  -6   0  -2 2553.04  254.47
   6   0   2 2626.24  254.17
   6   0   2 2681.23  253.87
   6   0   2 2829.22  255.17
  -6   0  -3   -0.60    1.60
  -6   0  -3    1.20    3.40
  -6   0  -3   -2.40    2.90
  -6   0  -3   -0.70    2.00
   6   0   3    0.80    3.40
   6   0   3    1.40    2.90
   6   0   3    0.30    1.60
  -6   0  -4  560.44   55.89
  -6   0  -4  604.04   56.79
  -6   0  -4  545.85   56.39
  -6   0  -4  563.14   57.39
  -6   0  -4  555.24   57.19
   6   0   4  549.54   55.99
   6   0   4  594.74   57.79
   6   0   4  709.73   57.79
   6   0   4  608.74   57.19
  -6   0  -5    0.10    2.40
  -6   0  -5    1.20    3.00
  -6   0  -5    0.80    2.50
  -6   0  -5   -0.20    4.00
  -6   0  -5    3.60    3.70
   6   0   5    0.60    3.80
   6   0   5    0.70    0.80
   6   0   5    0.00    0.80
   6   0   5    2.30    3.10
   6   0   5    0.60    2.40
  -6   0  -6 2068.39  217.18
  -6   0  -6 2237.38  216.58
  -6   0  -6 2322.77  218.68
  -6   0  -6 2371.46  217.88
  -6   0  -6 2278.67  217.18
   6   0   6 2339.67  220.58
   6   0   6 2311.47  217.08
   6   0   6 2395.36  217.98
   6   0   6 2331.27  217.38
   6   0   6 2337.37  215.98
  -6   0  -7   -1.20    3.40
  -6   0  -7   -6.70    3.80
  -6   0  -7    0.10    2.70
  -6   0  -7   -1.10    3.70
  -6   0  -7   -2.20    1.90
   6   0   7    1.90    3.70
   6   0   7   -4.50    4.10
   6   0   7   -1.70    1.60
   6   0   7    0.70    2.90
   6   0   7    0.90    1.90
   6   0   7   -0.80    3.10
  -6   0  -8  462.65   47.10
  -6   0  -8  443.26   45.30
   6   0   8  430.06   48.30
   6   0   8  469.05   44.60
   6   0   8  460.55   43.80
   6   0   8  496.25   46.60
   6   0   8  441.26   43.50
   6   0   8  433.36   44.30
  -6   0  -9    5.70    5.90
  -6   0  -9    0.50    5.60
  -6   0  -9    3.10    4.30
   6   0   9   -3.00    2.60
   6   0   9   -1.50    3.30
   6   0   9   -1.00    6.70
   6   0   9    4.10    4.70
   6   0   9    2.50    3.40
  -6   0 -10  180.48   23.10
  -6   0 -10  165.98   20.80
  -6   0 -10  149.49   22.80
   6   0  10  215.18   24.80
   6   0  10  175.38   18.70
  -6   0 -11   -5.70    5.60
  -6   0 -11   -3.00    7.80
  -6   0 -11   -4.80    5.00
   6   0  11    5.50    7.70
   6   0  11    3.70    3.70
   6   0  11    2.80    8.50
  -6   0 -12  760.02   74.69
  -6   0 -12  705.53   73.39
   6   0  12  811.12   71.39
   6   0  12  677.83   74.89
   6   0  12  664.93   75.99
  -6   0 -13   -1.20    9.00
  -6   0 -13  -10.50    7.40
   6   0  13    4.00   11.80
   6   0  13    2.20   11.70
   6   0  13   -3.90    5.70
   6   0  13    1.20    5.50
  -7   0  13    8.00   11.10
  -7   0  13    7.10    8.50
  -7   0  13   -3.50   10.00
   7   0 -13    2.90    8.10
   7   0 -13   -2.10    8.40
   7   0 -13    4.70   14.70
   7   0 -13   17.20    9.60
  -7   0  12   13.80    8.50
  -7   0  12   13.50    8.40
  -7   0  12   30.20   10.30
  -7   0  12   11.20    8.50
   7   0 -12   19.30   11.70
   7   0 -12   26.90    9.00
   7   0 -12   28.40    9.20
   7   0 -12   37.80   10.00
  -7   0  11   -2.20    6.90
  -7   0  11    3.90    6.40
  -7   0  11    3.80    7.20
  -7   0  11    1.70    6.60
   7   0 -11    5.50    5.90
   7   0 -11   -2.80    6.30
   7   0 -11    5.20   10.50
   7   0 -11    1.00    7.50
   7   0 -11   -7.60    7.90
   7   0 -11   -7.40    5.50
  -7   0  10  376.26   39.60
  -7   0  10  328.47   36.80
  -7   0  10  317.57   36.50
   7   0 -10  454.75   41.10
   7   0 -10  264.17   36.80
   7   0 -10  291.07   37.60
   7   0 -10  354.46   36.00
   7   0 -10  394.96   38.10
   7   0 -10  316.77   36.40
  -7   0   9    2.00    4.80
  -7   0   9    5.50    7.70
  -7   0   9   -0.70    5.90
   7   0  -9    1.60    4.40
   7   0  -9   -2.50    4.70
   7   0  -9   -4.70    6.70
   7   0  -9   -1.40    7.80
   7   0  -9    3.90    5.00
   7   0  -9    3.20    5.90
  -7   0   8   27.20    8.60
  -7   0   8   18.60    6.50
  -7   0   8   26.20    8.50
   7   0  -8   28.80    6.80
   7   0  -8   23.90    6.40
   7   0  -8   33.10    9.20
   7   0  -8   17.00    7.50
   7   0  -8   42.50    8.30
   7   0  -8   21.50    7.70
  -7   0   7    2.80    5.70
  -7   0   7   -1.40    5.70
  -7   0   7   -0.30    3.90
   7   0  -7   -0.50    3.70
   7   0  -7   -2.00    3.40
   7   0  -7    6.20    7.00
   7   0  -7   -7.90    5.20
   7   0  -7    2.30    4.00
   7   0  -7   -2.70    3.20
  -7   0   6   38.10    7.60
  -7   0   6   37.40    8.70
  -7   0   6   32.80    8.70
   7   0  -6   36.40    6.30
   7   0  -6   48.10   11.30
   7   0  -6   26.80    6.40
   7   0  -6   46.50    9.60
   7   0  -6   30.00    7.00
  -7   0   5    2.40    3.40
  -7   0   5    3.10    5.30
  -7   0   5   -0.10    4.20
   7   0  -5    1.00    5.00
   7   0  -5    3.10    5.70
   7   0  -5   -1.90    2.20
   7   0  -5   -2.60    4.70
   7   0  -5    3.30    3.70
  -7   0   4  220.68   23.30
  -7   0   4  194.38   23.80
  -7   0   4  222.98   22.30
   7   0  -4  195.18   22.30
   7   0  -4  191.88   20.30
   7   0  -4  197.48   22.20
   7   0  -4  233.88   27.50
   7   0  -4  183.28   23.60
  -7   0   3   -1.40    4.20
  -7   0   3    1.90    4.60
  -7   0   3    3.40    2.70
  -7   0   3    0.90    3.00
   7   0  -3   -0.50    4.30
   7   0  -3    3.20    3.30
   7   0  -3   -0.30    1.60
   7   0  -3   -1.70    4.10
  -7   0   2   48.60    9.70
  -7   0   2   31.10    6.70
  -7   0   2   52.89    6.40
  -7   0   2   59.19    8.80
   7   0  -2   69.09   11.00
   7   0  -2   47.30    9.70
   7   0  -2   43.70    7.20
  -7   0   1   -4.00    3.00
  -7   0   1   -2.70    2.10
  -7   0   1    4.10    3.40
  -7   0   1    0.90    1.70
   7   0  -1    9.60    5.50
   7   0  -1    1.10    3.10
   7   0  -1    2.80    3.90
  -7   0   0 5340.97  468.75
  -7   0   0 4998.30  469.35
  -7   0   0 4488.85  469.95
  -7   0   0 4979.10  467.15
   7   0   0 5419.36  471.15
   7   0   0 4848.31  468.95
   7   0   0 4776.12  469.75
  -7   0  -1    0.60    0.80
  -7   0  -1    1.70    3.00
  -7   0  -1    0.10    3.00
  -7   0  -1   -2.70    3.80
   7   0   1    2.80    5.10
   7   0   1    0.80    3.80
   7   0   1    2.40    2.60
  -7   0  -2 1529.15  154.78
  -7   0  -2 1686.83  154.08
  -7   0  -2 1574.84  153.88
   7   0   2 1568.14  154.48
   7   0   2 1611.74  154.08
   7   0   2 1740.33  155.68
  -7   0  -3    1.60    1.60
  -7   0  -3   -2.90    3.30
  -7   0  -3    1.30    3.50
   7   0   3   -1.50    3.60
   7   0   3    4.20    3.30
   7   0   3    1.60    3.60
  -7   0  -4  708.53   80.09
  -7   0  -4  837.42   79.59
  -7   0  -4  980.60   80.89
  -7   0  -4  759.52   79.19
  -7   0  -4  804.22   78.39
   7   0   4  828.42   80.19
   7   0   4  885.91   81.09
   7   0   4  833.12   78.69
  -7   0  -5   -2.00    3.10
  -7   0  -5   -1.20    2.60
  -7   0  -5    5.00    4.60
  -7   0  -5    4.80    4.40
  -7   0  -5    2.20    3.70
   7   0   5    1.70    2.80
   7   0   5    3.50    4.00
  -7   0  -6   17.90    5.70
  -7   0  -6    7.30    4.50
  -7   0  -6   10.00    3.40
  -7   0  -6   23.90    7.10
  -7   0  -6   18.30    4.50
   7   0   6   17.00    4.40
   7   0   6    0.80    5.60
   7   0   6   16.10    5.20
   7   0   6   26.20    6.40
  -7   0  -7    3.40    4.70
  -7   0  -7   -2.90    3.40
  -7   0  -7    5.40    6.40
  -7   0  -7    1.70    3.30
  -7   0  -7   -0.20    2.40
   7   0   7    2.50    6.30
   7   0   7   -0.60    3.60
   7   0   7    1.50    1.30
   7   0   7   -0.10    1.30
   7   0   7   -0.40    4.00
   7   0   7    0.20    3.40
  -7   0  -8  206.78   24.10
  -7   0  -8  226.68   23.20
  -7   0  -8  223.48   25.90
  -7   0  -8  194.68   21.20
  -7   0  -8  194.08   20.90
   7   0   8  224.88   20.90
   7   0   8  241.78   22.90
   7   0   8  216.18   23.20
   7   0   8  211.28   20.70
   7   0   8  222.78   23.00
  -7   0  -9   -2.50    6.50
  -7   0  -9   -4.80    4.80
  -7   0  -9    2.50    4.50
   7   0   9    0.60    2.30
   7   0   9    1.10    7.40
   7   0   9    4.70    4.30
   7   0   9   -1.90    3.70
   7   0   9   -3.70    4.40
   7   0   9    1.60    2.10
  -7   0 -10  135.19   21.30
  -7   0 -10  131.39   20.00
  -7   0 -10  162.38   19.90
   7   0  10  169.48   16.40
   7   0  10  139.19   15.90
   7   0  10  139.09   15.70
   7   0  10  172.28   16.40
   7   0  10  136.79   21.70
  -7   0 -11   11.70    9.00
  -7   0 -11    5.60    5.90
  -7   0 -11    2.80    6.90
   7   0  11    5.80    8.80
   7   0  11  -11.50    9.20
   7   0  11   -9.30    3.30
   7   0  11    7.10    3.50
  -7   0 -12  105.29   18.80
  -7   0 -12  114.69   17.20
   7   0  12  132.89   14.10
   7   0  12  117.69   14.10
   7   0  12  136.39   22.30
   7   0  12  101.29   19.70
  -8   0  13    1.10   10.40
  -8   0  13    1.40    9.00
  -8   0  13    7.40    9.20
  -8   0  13  -11.30    8.20
   8   0 -13   18.90   15.60
   8   0 -13  -14.90    8.00
   8   0 -13   -8.20    7.60
   8   0 -13   13.80   11.70
  -8   0  12 1114.19   99.79
  -8   0  12 1155.88   99.59
  -8   0  12 1116.79  100.49
   8   0 -12 1062.29  102.09
   8   0 -12  890.91   97.49
   8   0 -12  901.91   98.39
   8   0 -12  818.42   97.49
  -8   0  11    1.00    6.30
  -8   0  11    1.80    7.00
  -8   0  11   -5.80    5.90
  -8   0  11    8.60    9.40
   8   0 -11    5.50    6.30
   8   0 -11   -1.70    6.70
   8   0 -11    4.40    6.90
   8   0 -11   -2.60   11.00
  -8   0  10  602.34   61.99
  -8   0  10  566.74   63.09
  -8   0  10  559.74   62.49
  -8   0  10  580.24   62.69
   8   0 -10  588.94   61.19
   8   0 -10  647.04   61.79
   8   0 -10  776.42   67.19
   8   0 -10  552.34   61.89
   8   0 -10  678.33   64.49
   8   0 -10  644.94   64.29
  -8   0   9   -4.80    6.10
  -8   0   9   -6.30    6.60
  -8   0   9   -2.50    5.90
  -8   0   9   -5.10    4.30
   8   0  -9   -1.20    9.30
   8   0  -9    0.70    5.20
   8   0  -9    0.00    5.20
   8   0  -9    1.00    5.60
   8   0  -9   -2.40    7.80
   8   0  -9    1.90    4.80
  -8   0   8  511.75   52.59
  -8   0   8  494.85   51.69
  -8   0   8  514.45   50.89
  -8   0   8  501.95   52.19
   8   0  -8  450.75   51.89
   8   0  -8  467.85   52.49
   8   0  -8  535.55   54.49
   8   0  -8  469.65   50.59
   8   0  -8  532.05   51.09
   8   0  -8  536.15   49.99
  -8   0   7    1.00    6.10
  -8   0   7   -0.20    5.30
  -8   0   7   -0.10    3.80
   8   0  -7    0.50    4.10
   8   0  -7   -1.80    4.20
   8   0  -7    0.20    6.40
   8   0  -7    6.80    8.50
   8   0  -7    2.70    3.70
   8   0  -7    2.10    4.80
  -8   0   6   15.50    6.60
  -8   0   6   13.10    5.20
  -8   0   6   17.20    7.20
  -8   0   6   16.10    5.80
   8   0  -6    7.90    7.00
   8   0  -6   14.80    8.70
   8   0  -6   17.20    4.50
   8   0  -6   18.40    6.60
   8   0  -6   15.20    5.70
  -8   0   5   -1.30    3.80
  -8   0   5    2.10    5.60
  -8   0   5   -1.30    4.60
  -8   0   5   -3.30    3.30
   8   0  -5    1.20    6.30
   8   0  -5   -1.50    3.30
   8   0  -5    2.30    4.90
   8   0  -5   -3.30    5.50
   8   0  -5   -0.20    2.30
  -8   0   4 1994.30  192.88
  -8   0   4 1936.91  191.08
  -8   0   4 1909.71  193.58
  -8   0   4 2093.99  192.38
   8   0  -4 1952.90  192.28
   8   0  -4 2013.60  192.58
   8   0  -4 1921.21  193.58
   8   0  -4 2137.79  190.18
   8   0  -4 2180.98  195.08
  -8   0   3    3.30    2.50
  -8   0   3   -0.30    4.60
  -8   0   3    1.00    4.00
  -8   0   3   -3.20    3.00
   8   0  -3   10.70    6.90
   8   0  -3    0.40    5.50
   8   0  -3    1.90    3.30
   8   0  -3    1.00    1.50
  -8   0   2   35.10    7.10
  -8   0   2   48.80    7.30
  -8   0   2   58.09    9.40
  -8   0   2   41.50   10.00
   8   0  -2   59.79    8.90
   8   0  -2   50.69    9.90
   8   0  -2   38.60   10.10
  -8   0   1   -0.90    5.00
  -8   0   1    4.10    3.30
  -8   0   1    2.30    1.70
  -8   0   1   -1.20    3.20
  -8   0   1    2.10    3.80
   8   0  -1   -1.70    4.20
   8   0  -1   -3.70    5.50
   8   0  -1    1.50    3.60
  -8   0   0 3576.64  327.57
  -8   0   0 3495.35  328.27
  -8   0   0 3372.86  325.77
  -8   0   0 3431.46  329.37
   8   0   0 3470.75  327.87
   8   0   0 3364.46  328.87
   8   0   0 3579.74  330.17
  -8   0  -1    0.20    3.60
  -8   0  -1    0.00    0.80
  -8   0  -1   -3.30    4.70
  -8   0  -1   -1.60    3.30
   8   0   1    0.70    4.20
   8   0   1    1.90    4.70
   8   0   1   -0.30    3.50
  -8   0  -2  852.21   79.99
  -8   0  -2  838.22   79.89
  -8   0  -2  721.53   80.49
   8   0   2  821.82   80.69
   8   0   2  872.81   81.89
   8   0   2  827.42   79.99
  -8   0  -3    0.30    4.60
  -8   0  -3    4.90    4.40
   8   0   3   -0.90    4.10
   8   0   3    4.30    3.60
   8   0   3   -2.90    4.20
  -8   0  -4  285.57   31.00
  -8   0  -4  287.07   28.50
  -8   0  -4  279.47   29.90
  -8   0  -4  279.07   31.10
  -8   0  -4  304.87   30.30
   8   0   4  320.47   32.20
   8   0   4  302.97   30.80
   8   0   4  285.47   28.90
   8   0   4  293.17   31.00
  -8   0  -5   -0.50    3.80
  -8   0  -5   -3.40    4.50
  -8   0  -5    2.20    4.50
  -8   0  -5   -2.60    2.40
  -8   0  -5   -1.60    4.80
   8   0   5    4.60    5.60
   8   0   5    2.00    4.10
   8   0   5    3.20    3.20
  -8   0  -6   40.60    8.10
  -8   0  -6   32.50    7.90
  -8   0  -6   46.30    7.20
  -8   0  -6   79.89   13.40
  -8   0  -6   44.30    6.90
   8   0   6   48.30    6.80
   8   0   6   35.70    8.20
   8   0   6   43.40    9.10
   8   0   6   32.30   10.20
  -8   0  -7    1.30    4.10
  -8   0  -7    3.30    4.20
  -8   0  -7   -6.70    5.50
  -8   0  -7   -0.50    3.60
  -8   0  -7    1.00    3.50
   8   0   7    3.50    3.80
   8   0   7    0.90    5.10
   8   0   7   -5.60    4.10
   8   0   7   -0.40    6.50
  -8   0  -8   33.20    8.60
  -8   0  -8   33.70    5.20
  -8   0  -8   25.50    9.80
  -8   0  -8   28.20    6.70
  -8   0  -8   25.20    5.50
   8   0   8   47.80   12.60
   8   0   8   33.30    7.80
   8   0   8   17.90    6.90
   8   0   8   34.80    7.00
  -8   0  -9   -4.50    6.30
  -8   0  -9    9.50    5.70
  -8   0  -9   -1.50    7.30
   8   0   9   -2.00    4.40
   8   0   9    3.50    5.50
   8   0   9    1.60    8.70
   8   0   9    0.60    4.90
  -8   0 -10   31.90   10.80
  -8   0 -10   20.80    7.30
  -8   0 -10   36.50   10.00
   8   0  10   25.20    3.60
   8   0  10   23.30   11.50
   8   0  10   28.00    6.30
   8   0  10   24.10    6.40
  -8   0 -11   -0.60    5.90
  -8   0 -11   -2.90   10.00
  -8   0 -11    5.20    9.30
   8   0  11   17.80   10.90
   8   0  11    3.90    2.60
   8   0  11    3.00    2.80
  -9   0  12  390.06   43.90
  -9   0  12  405.86   47.60
  -9   0  12  320.77   42.90
   9   0 -12  353.86   41.50
   9   0 -12  334.27   39.80
   9   0 -12  451.15   47.60
   9   0 -12  398.26   41.10
  -9   0  11   -6.20    9.80
  -9   0  11    9.40    7.50
  -9   0  11   -2.10    9.50
  -9   0  11   -0.50    7.30
   9   0 -11    3.10    7.50
   9   0 -11    0.00    6.60
   9   0 -11   -6.10    7.70
   9   0 -11    5.80   14.50
  -9   0  10    7.20    6.90
  -9   0  10   -4.70    6.40
  -9   0  10   -4.10    9.40
  -9   0  10    6.30    7.40
   9   0 -10   -4.80   11.70
   9   0 -10  -10.10   10.20
   9   0 -10   10.40    9.80
   9   0 -10   -0.50    6.60
   9   0 -10    5.20    6.00
   9   0 -10    7.60    6.70
  -9   0   9   -8.10    5.00
  -9   0   9    3.00    5.80
  -9   0   9    8.90    6.80
  -9   0   9    1.80    8.20
   9   0  -9   -3.80    5.50
   9   0  -9   -8.00    7.60
   9   0  -9    0.20    5.00
   9   0  -9   10.90   12.40
   9   0  -9    0.40    5.70
  -9   0   8   46.50   11.10
  -9   0   8   50.09   10.70
  -9   0   8   24.00   10.50
  -9   0   8   64.89   10.70
   9   0  -8   63.89   15.10
   9   0  -8   44.30    9.10
   9   0  -8   43.20   10.60
   9   0  -8   47.90   11.80
   9   0  -8   54.29    8.60
   9   0  -8   48.60    9.90
  -9   0   7    3.70    4.90
  -9   0   7    0.10    4.70
  -9   0   7    1.90    7.20
  -9   0   7   -4.30    5.70
   9   0  -7    5.90    6.00
   9   0  -7   -4.70    6.30
   9   0  -7   -7.90    4.30
   9   0  -7    1.40    9.00
   9   0  -7    5.40    3.80
   9   0  -7    2.00    5.20
  -9   0   6   92.19   14.80
  -9   0   6   85.29   14.10
  -9   0   6   97.79   13.20
  -9   0   6   85.89   15.80
   9   0  -6   84.39   13.40
   9   0  -6  122.09   19.50
   9   0  -6   93.99   14.90
   9   0  -6  117.99   18.20
   9   0  -6   89.49   11.20
  -9   0   5   -6.10    3.20
  -9   0   5    2.50    5.60
  -9   0   5   -7.40    6.20
  -9   0   5   -3.20    4.40
   9   0  -5   -0.80    7.00
   9   0  -5   -3.50    4.40
   9   0  -5    9.30    7.90
   9   0  -5    1.60    5.90
   9   0  -5    6.00    2.80
  -9   0   4 1121.49  104.89
  -9   0   4 1092.39  104.19
  -9   0   4 1015.00  105.59
  -9   0   4 1079.49  102.59
   9   0  -4 1038.30  105.79
   9   0  -4 1074.39  101.49
   9   0  -4 1012.60  104.19
   9   0  -4 1138.79  107.29
  -9   0   3    3.20    7.20
  -9   0   3    1.10    3.90
  -9   0   3    1.90    3.10
  -9   0   3    8.90    5.30
   9   0  -3   -8.60    5.90
   9   0  -3   -2.30    5.80
   9   0  -3   -1.10    3.30
  -9   0   2    5.60    6.80
  -9   0   2    4.10    2.60
  -9   0   2    8.90    5.90
  -9   0   2    2.70    3.60
   9   0  -2   -0.70    6.40
   9   0  -2    3.30    4.40
   9   0  -2   -4.90    5.60
  -9   0   1    3.90    4.40
  -9   0   1    0.30    5.00
  -9   0   1   -1.90    3.10
  -9   0   1   -2.30    1.70
   9   0  -1   -2.60    5.40
   9   0  -1   -5.60    5.70
  -9   0   0  146.79   14.10
  -9   0   0  139.19   17.10
  -9   0   0  125.19   16.60
  -9   0   0  142.99   20.10
   9   0   0  159.88   21.80
   9   0   0  137.29   17.10
   9   0   0  138.89   18.20
  -9   0  -1    2.80    4.40
  -9   0  -1    5.40    5.90
  -9   0  -1   -3.70    3.00
   9   0   1   -2.70    6.00
   9   0   1    2.90    4.10
   9   0   1   -3.80    4.30
  -9   0  -2   35.50    7.70
  -9   0  -2   62.29   10.10
  -9   0  -2   38.80    9.20
   9   0   2   39.50    8.30
   9   0   2   58.79   11.60
   9   0   2   38.90    9.50
  -9   0  -3    0.00    4.30
  -9   0  -3   -4.00    3.00
  -9   0  -3    1.90    5.50
   9   0   3   -1.30    5.60
   9   0   3    6.60    5.30
   9   0   3    1.90    4.90
  -9   0  -4  888.21   94.19
  -9   0  -4 1041.30   95.59
  -9   0  -4  935.21   95.49
  -9   0  -4 1005.50   94.39
   9   0   4 1060.49   96.79
   9   0   4  949.01   95.49
   9   0   4  994.20   93.09
   9   0   4  958.30   94.99
  -9   0  -5    4.00    5.00
  -9   0  -5    3.00    5.00
  -9   0  -5   -1.50    4.30
  -9   0  -5    1.70    5.50
   9   0   5   -1.20    2.90
   9   0   5   -6.30    4.30
   9   0   5    0.50    5.10
  -9   0  -6    9.60    5.80
  -9   0  -6    8.60    6.10
  -9   0  -6   18.40    5.30
  -9   0  -6   13.90    4.50
  -9   0  -6   25.00    8.30
   9   0   6   10.20    8.70
   9   0   6   21.40    7.30
   9   0   6   13.60    4.10
   9   0   6    8.40    8.00
   9   0   6   13.20    6.70
  -9   0  -7   -0.50    3.80
  -9   0  -7   -5.20    4.50
  -9   0  -7   -5.20    5.10
  -9   0  -7    2.90    7.00
  -9   0  -7   -0.40    3.90
   9   0   7    2.70    6.40
   9   0   7   17.30    9.50
   9   0   7   -2.10    3.70
   9   0   7   -2.50    5.60
  -9   0  -8  311.47   37.40
  -9   0  -8  381.86   35.10
  -9   0  -8  343.47   35.80
  -9   0  -8  364.06   35.40
  -9   0  -8  314.27   38.70
   9   0   8  331.87   37.20
   9   0   8  374.56   42.20
   9   0   8  387.86   36.10
   9   0   8  318.87   36.60
  -9   0  -9    1.80    7.90
  -9   0  -9   -1.20    5.90
  -9   0  -9    9.90    7.40
   9   0   9    9.00   11.50
   9   0   9   -4.90    5.30
   9   0   9    1.20    5.70
   9   0   9    0.30    5.80
  -9   0 -10   46.30   14.00
  -9   0 -10   61.09   13.00
  -9   0 -10   90.29   13.00
   9   0  10   68.79   10.90
   9   0  10   76.39   18.30
   9   0  10   72.59   10.60
  -9   0 -11    1.30    8.20
  -9   0 -11   -0.50    9.80
  -9   0 -11    3.30    7.60
   9   0  11   -0.80   18.20
 -10   0  12    8.30   10.30
 -10   0  12   17.60   13.50
 -10   0  12    6.10    9.10
 -10   0  12    1.50    7.90
  10   0 -12    4.10   16.70
  10   0 -12   -3.30    9.50
  10   0 -12    5.80    8.00
  10   0 -12   -9.20    9.60
 -10   0  11   -2.70    9.80
 -10   0  11    1.50    7.60
 -10   0  11   -3.30   10.20
 -10   0  11  -16.00   11.80
  10   0 -11  -22.40    7.30
  10   0 -11   -9.30   13.80
  10   0 -11   -0.20    8.80
  10   0 -11   13.50    7.10
 -10   0  10    5.80   11.20
 -10   0  10   21.10   10.00
 -10   0  10   14.90    8.20
 -10   0  10   36.10    9.50
  10   0 -10   20.20    8.60
  10   0 -10   13.80    6.30
  10   0 -10   13.70   14.60
  10   0 -10   17.90    8.50
 -10   0   9    2.70    5.90
 -10   0   9  -10.20    7.10
 -10   0   9    0.90    5.80
 -10   0   9    4.10    9.80
  10   0  -9    4.40   11.70
  10   0  -9  -11.70   10.50
  10   0  -9   -2.70    6.80
  10   0  -9    4.90    9.70
  10   0  -9   -2.30    4.70
  10   0  -9   -5.70    6.70
 -10   0   8   10.70    9.30
 -10   0   8    9.10    8.80
 -10   0   8   17.00    7.40
 -10   0   8   14.20    6.60
  10   0  -8   10.80    7.30
  10   0  -8   17.90    5.80
  10   0  -8   29.80   12.90
  10   0  -8    8.30    7.00
  10   0  -8   25.20    8.80
  10   0  -8   25.60   11.70
 -10   0   7    5.50    5.20
 -10   0   7   12.60   10.00
 -10   0   7    5.40    7.40
 -10   0   7   -0.40    5.40
  10   0  -7    5.20   11.60
  10   0  -7    1.90    5.10
  10   0  -7    6.60   10.10
  10   0  -7    1.40    6.40
  10   0  -7   -2.20    3.10
  10   0  -7    4.70    6.20
 -10   0   6   15.10    6.80
 -10   0   6    3.10    4.50
 -10   0   6    0.20    8.90
 -10   0   6   12.60    7.10
  10   0  -6   22.40   10.70
  10   0  -6    9.00    6.70
  10   0  -6   10.20    4.00
  10   0  -6    8.90    9.30
  10   0  -6    8.10    5.90
 -10   0   5   -1.10    7.80
 -10   0   5   -3.70    4.40
 -10   0   5    0.40    5.60
 -10   0   5   -0.10    3.80
  10   0  -5   -0.40    2.80
  10   0  -5   -3.30    9.00
  10   0  -5   -2.90    4.80
  10   0  -5    0.60    8.20
  10   0  -5    5.50    6.00
 -10   0   4    1.50    3.10
 -10   0   4   13.00    6.20
 -10   0   4    9.50    5.60
  10   0  -4    3.70    7.00
  10   0  -4    3.10    4.90
  10   0  -4   -5.60    5.40
 -10   0   3   -1.70    2.70
 -10   0   3   -2.40    4.00
 -10   0   3    4.00    7.80
 -10   0   3   -5.30    4.80
  10   0  -3   -0.20    4.50
  10   0  -3    4.20    8.70
  10   0  -3    9.20    8.00
 -10   0   2 1524.25  150.28
 -10   0   2 1671.73  151.68
 -10   0   2 1558.94  151.98
 -10   0   2 1641.34  149.09
 -10   0   2 1472.95  152.88
  10   0  -2 1510.75  151.48
  10   0  -2 1482.85  152.88
  10   0  -2 1742.73  154.88
 -10   0   1   -5.20    4.20
 -10   0   1   -1.80    5.50
 -10   0   1    6.30    5.00
 -10   0   1    0.10    1.90
  10   0  -1   -4.80    7.50
  10   0  -1   -1.90    6.20
  10   0  -1    2.20    4.00
 -10   0   0  967.40   89.29
 -10   0   0  951.90   92.59
 -10   0   0  820.22   93.39
 -10   0   0  991.90   91.79
  10   0   0  911.21   92.19
  10   0   0  909.81   93.59
  10   0   0 1055.39   95.69
 -10   0  -1    2.50    5.30
 -10   0  -1    2.80    6.60
 -10   0  -1   -0.90    4.60
  10   0   1    4.30    4.80
  10   0   1    3.80    7.20
  10   0   1    9.80    7.10
 -10   0  -2  797.12   75.69
 -10   0  -2  757.32   75.39
 -10   0  -2  738.23   76.89
  10   0   2  827.92   78.49
  10   0   2  757.22   75.69
  10   0   2  731.93   76.59
 -10   0  -3    4.60    6.00
 -10   0  -3   -3.70    5.70
 -10   0  -3    5.00    4.90
  10   0   3   -1.20    4.00
  10   0   3  -11.40    5.10
  10   0   3    4.80    3.10
  10   0   3   -5.40    6.50
 -10   0  -4  562.14   58.39
 -10   0  -4  543.05   59.49
 -10   0  -4  641.54   59.89
  10   0   4  594.14   59.29
  10   0   4  603.94   60.19
  10   0   4  639.04   61.29
  10   0   4  566.44   56.79
 -10   0  -5    5.00    6.00
 -10   0  -5    3.50    5.10
 -10   0  -5   -9.30    5.20
 -10   0  -5   -4.00    4.80
  10   0   5   -4.20    5.60
  10   0   5   -0.70    6.80
  10   0   5    1.10    3.20
  10   0   5    6.70    5.40
 -10   0  -6   26.10    8.00
 -10   0  -6   21.40    8.90
 -10   0  -6   38.60    7.70
  10   0   6   14.80   10.90
  10   0   6   17.80    6.90
  10   0   6   26.30    9.10
  10   0   6   21.50    5.30
 -10   0  -7    4.20    6.40
 -10   0  -7    1.00    5.80
 -10   0  -7    3.90    5.20
 -10   0  -7   -2.40    8.20
  10   0   7    5.80    7.70
  10   0   7   -5.50    6.30
  10   0   7   -0.60    9.40
  10   0   7    3.70    6.90
  10   0   7    1.10    4.00
 -10   0  -8  129.49   19.60
 -10   0  -8  164.98   18.40
 -10   0  -8  141.19   22.50
 -10   0  -8  163.78   17.70
 -10   0  -8  165.28   18.40
  10   0   8  109.39   18.80
  10   0   8  186.58   18.30
  10   0   8  119.99   19.20
  10   0   8  178.98   21.70
  10   0   8  134.99   25.20
 -10   0  -9   -1.40    4.40
 -10   0  -9    1.80    5.90
 -10   0  -9  -10.20    7.90
 -10   0  -9  -16.50    6.10
 -10   0  -9    2.80    4.00
  10   0   9   14.90   11.90
  10   0   9   -3.20    7.10
  10   0   9   -0.30    7.50
 -10   0 -10  327.87   31.50
 -10   0 -10  285.57   35.60
 -10   0 -10  239.18   32.70
  10   0  10  219.98   30.50
  10   0  10  318.07   31.20
  10   0  10  366.06   41.50
 -11   0  11  -19.30   14.10
 -11   0  11    1.10   10.00
 -11   0  11    9.10   11.00
  11   0 -11   -2.60    8.90
  11   0 -11    6.50    7.30
  11   0 -11    7.00   16.40
  11   0 -11   -4.10   10.30
 -11   0  10   39.50   15.20
 -11   0  10   64.09   14.10
 -11   0  10   90.19   14.00
 -11   0  10   66.29   17.40
  11   0 -10  106.09   15.70
  11   0 -10   59.89   11.40
  11   0 -10   57.09   18.20
  11   0 -10   67.69   14.10
 -11   0   9    7.90    8.20
 -11   0   9    8.20    7.10
 -11   0   9    7.90    9.20
 -11   0   9  -24.20   11.20
  11   0  -9  -10.90    8.70
  11   0  -9    1.90    5.60
  11   0  -9   -8.10   14.30
  11   0  -9    1.50    7.20
 -11   0   8   92.19   16.60
 -11   0   8   91.49   14.40
 -11   0   8  108.99   17.90
 -11   0   8   58.39   25.10
  11   0  -8   92.19   15.20
  11   0  -8  100.49   13.30
  11   0  -8   97.49   19.60
  11   0  -8  111.69   18.70
  11   0  -8  128.19   22.00
  11   0  -8   93.99   15.50
 -11   0   7   -5.90    6.90
 -11   0   7    4.20    5.10
 -11   0   7   10.70    7.40
 -11   0   7    0.90    9.20
  11   0  -7   -3.10    9.00
  11   0  -7  -12.80    7.20
  11   0  -7   -5.50    5.50
  11   0  -7    2.40    4.00
  11   0  -7    8.10    7.50
  11   0  -7  -14.70   10.90
 -11   0   6  260.17   33.40
 -11   0   6  269.77   36.30
 -11   0   6  280.37   34.00
 -11   0   6  300.57   32.00
  11   0  -6  354.66   34.90
  11   0  -6  439.46   40.60
  11   0  -6  307.87   37.30
  11   0  -6  266.37   34.80
  11   0  -6  308.47   32.30
 -11   0   5    9.40    7.50
 -11   0   5    0.90    4.10
 -11   0   5   10.20    8.70
 -11   0   5    3.10    5.90
  11   0  -5    3.20    6.90
  11   0  -5    2.40    9.90
  11   0  -5   13.50    8.10
  11   0  -5    1.40    9.50
 -11   0   4   12.00    9.60
 -11   0   4   21.30    5.00
 -11   0   4   24.00    8.90
 -11   0   4   13.50    6.50
  11   0  -4   27.40   10.70
  11   0  -4   22.40   11.20
  11   0  -4   25.40    8.10
  11   0  -4   18.30    8.30
 -11   0   3    1.20    5.10
 -11   0   3    0.40    9.00
 -11   0   3    1.20    2.90
 -11   0   3   -6.30    3.40
 -11   0   3    9.80    7.00
  11   0  -3   -6.80    7.20
  11   0  -3    3.20    5.20
  11   0  -3    1.50    8.50
 -11   0   2 1579.04  165.48
 -11   0   2 1733.03  164.08
 -11   0   2 1624.64  162.78
 -11   0   2 1739.43  161.28
 -11   0   2 1800.92  164.88
  11   0  -2 1819.32  167.68
  11   0  -2 1679.63  164.18
  11   0  -2 1674.93  165.98
 -11   0   1   -7.50    6.00
 -11   0   1   -2.00    4.50
 -11   0   1   -1.50    2.10
 -11   0   1   -3.60    6.00
  11   0  -1   -0.20    7.60
  11   0  -1   -5.20    7.00
  11   0  -1    6.60    6.00
 -11   0   0  575.94   52.89
 -11   0   0  419.86   52.79
 -11   0   0  512.05   51.49
  11   0   0  518.15   53.79
  11   0   0  533.95   55.39
  11   0   0  495.75   51.99
 -11   0  -1   -1.10    5.40
 -11   0  -1   -2.50    7.50
 -11   0  -1    2.80    6.60
  11   0   1    3.80    6.00
  11   0   1    8.20    8.30
 -11   0  -2  411.46   52.39
 -11   0  -2  629.94   52.59
 -11   0  -2  492.35   52.69
  11   0   2  529.05   55.09
  11   0   2  500.35   53.19
  11   0   2  481.35   51.69
 -11   0  -3    0.00    6.10
 -11   0  -3    3.50    5.70
 -11   0  -3   -4.40    6.80
  11   0   3   -0.80    5.80
  11   0   3    8.90    8.20
  11   0   3   -1.10    3.20
  11   0   3   -4.10    6.50
 -11   0  -4  451.95   41.70
 -11   0  -4  349.57   40.00
 -11   0  -4  373.16   38.90
 -11   0  -4  435.26   41.60
  11   0   4  391.66   41.60
  11   0   4  357.86   39.60
  11   0   4  336.97   36.70
  11   0   4  352.36   41.60
 -11   0  -5    6.40    7.90
 -11   0  -5   -5.30    6.70
 -11   0  -5    5.60    5.80
 -11   0  -5   12.70    6.20
  11   0   5   -3.50    3.40
  11   0   5    0.90    8.10
  11   0   5   11.70    7.30
  11   0   5    0.50    5.90
 -11   0  -6   32.30    8.70
 -11   0  -6   31.70   10.70
 -11   0  -6   46.90   11.40
 -11   0  -6   54.39    9.70
  11   0   6   22.10   10.00
  11   0   6   56.59   12.60
  11   0   6   30.30    6.40
  11   0   6   43.80   13.90
  11   0   6   37.10   10.40
 -11   0  -7   -0.30    6.50
 -11   0  -7    0.50    6.10
 -11   0  -7   -7.30    7.90
  11   0   7    4.70   12.50
  11   0   7   -3.60    4.60
  11   0   7   -8.90    7.70
  11   0   7    9.40    8.40
  11   0   7    2.50    8.70
 -11   0  -8    4.10    9.90
 -11   0  -8    6.90    7.40
 -11   0  -8    7.30    8.70
  11   0   8    7.70    5.60
  11   0   8   11.90    9.60
  11   0   8    8.30    8.50
  11   0   8    5.10   12.10
  11   0   8    7.80    9.10
 -11   0  -9   -5.60    7.50
 -11   0  -9   -8.10    8.80
 -11   0  -9   -4.10    4.90
  11   0   9   14.10   11.10
  11   0   9    2.00    9.00
  11   0   9    7.50   14.80
  11   0   9   12.10   11.90
 -12   0  10   64.29   16.20
 -12   0  10   39.60   21.20
 -12   0  10   38.60   16.70
 -12   0  10   46.20   11.30
  12   0 -10   47.50   10.60
  12   0 -10   56.29   16.60
  12   0 -10   52.89   11.70
  12   0 -10   59.19   21.70
 -12   0   9    4.60   10.70
 -12   0   9    5.70   11.10
 -12   0   9   -7.50    6.60
 -12   0   9  -29.50   11.20
  12   0  -9   -6.00    9.40
  12   0  -9   -5.50    5.70
  12   0  -9   -1.30   16.20
  12   0  -9    4.80    8.10
 -12   0   8   62.09   10.70
 -12   0   8   73.49   14.50
 -12   0   8   28.00   16.40
 -12   0   8   42.60   13.50
  12   0  -8   60.39   16.70
  12   0  -8   46.80   11.10
  12   0  -8   38.00   19.10
  12   0  -8   67.59   14.40
 -12   0   7   10.40    8.80
 -12   0   7    3.80    5.90
 -12   0   7   11.30    9.20
 -12   0   7    2.90   11.10
  12   0  -7    1.60    6.80
  12   0  -7   -5.00   13.90
  12   0  -7   -4.10    7.60
  12   0  -7   20.80   15.30
 -12   0   6  132.29   23.40
 -12   0   6  241.08   27.10
 -12   0   6  148.09   27.00
 -12   0   6  249.78   23.10
  12   0  -6  180.68   29.70
  12   0  -6  191.68   29.00
  12   0  -6  220.48   28.10
  12   0  -6  201.88   23.40
  12   0  -6  218.28   26.90
 -12   0   5   -1.70   11.40
 -12   0   5    5.70    7.10
 -12   0   5   -5.60    4.30
 -12   0   5  -10.50    7.10
  12   0  -5    7.00    8.50
  12   0  -5   -2.40    7.60
  12   0  -5   -6.50   11.60
  12   0  -5    3.90   11.50
 -12   0   4  140.59   18.60
 -12   0   4  145.79   20.50
 -12   0   4  178.08   17.60
 -12   0   4  160.48   22.70
 -12   0   4  139.29   23.10
  12   0  -4  138.39   24.70
  12   0  -4  134.09   20.80
  12   0  -4  115.89   23.70
  12   0  -4  180.58   22.70
 -12   0   3   15.30   10.10
 -12   0   3    3.50    4.70
 -12   0   3   -1.10    3.70
 -12   0   3    3.30    5.90
 -12   0   3    0.80    8.00
  12   0  -3   -5.30    9.40
  12   0  -3   -2.20    6.20
  12   0  -3   -3.00   10.50
 -12   0   2 1200.08   97.39
 -12   0   2 1174.18  101.59
 -12   0   2  890.71   98.79
 -12   0   2  843.72  101.19
  12   0  -2  880.51  100.19
  12   0  -2 1112.99  103.59
 -12   0   1   -7.30    4.80
 -12   0   1   -1.20    2.60
 -12   0   1    7.50    8.10
 -12   0   1    6.90    8.20
  12   0  -1   -7.40    9.40
  12   0  -1    3.30    6.40
  12   0  -1   -5.80    9.10
 -12   0   0  413.56   47.30
 -12   0   0  351.06   49.30
 -12   0   0  509.65   43.80
 -12   0   0  596.84   49.99
  12   0   0  389.56   50.09
  12   0   0  465.45   51.59
  12   0   0  433.56   48.20
 -12   0  -1   -2.80    5.70
 -12   0  -1   -3.80    6.50
  12   0   1  -16.90    8.50
  12   0   1    1.90    5.70
  12   0   1   -3.90    8.00
 -12   0  -2   25.50   10.40
 -12   0  -2   27.90    8.30
 -12   0  -2   36.20    8.60
  12   0   2   22.40   11.30
  12   0   2   12.40    7.00
  12   0   2   18.20   10.30
 -12   0  -3    6.90    6.80
 -12   0  -3   -0.70    8.60
 -12   0  -3   -2.00    6.20
  12   0   3    1.20    3.50
  12   0   3  -12.00    8.90
  12   0   3    4.20    9.70
  12   0   3   -5.90    6.20
 -12   0  -4   22.20    7.50
 -12   0  -4   28.10    9.50
 -12   0  -4   31.10   11.50
  12   0   4   15.40    4.60
  12   0   4   18.40    9.60
  12   0   4    5.40    9.50
  12   0   4   32.30    9.20
 -12   0  -5    4.40    7.40
 -12   0  -5   -4.10    6.80
 -12   0  -5    0.00    6.50
  12   0   5    0.90    7.80
  12   0   5    4.10    4.10
  12   0   5    1.20    9.00
 -12   0  -6  133.89   19.40
 -12   0  -6  169.28   19.90
 -12   0  -6  165.68   23.10
  12   0   6  167.38   24.10
  12   0   6  107.49   20.50
  12   0   6  174.48   26.90
  12   0   6  239.58   24.60
  12   0   6  126.79   16.50
 -12   0  -7  -10.60    7.20
 -12   0  -7   -0.80    6.50
 -12   0  -7  -15.00    9.00
  12   0   7   -0.10    9.80
  12   0   7   -0.60   18.60
  12   0   7   -5.70   10.20
  12   0   7    7.00    5.00
 -12   0  -8  283.37   36.60
 -12   0  -8  300.17   33.50
 -12   0  -8  249.38   34.20
  12   0   8  373.46   37.60
  12   0   8  366.56   45.70
  12   0   8  310.97   35.60
 -13   0   8   23.60   13.80
 -13   0   8   11.20    8.70
 -13   0   8   27.90   18.90
 -13   0   8   42.00   13.10
  13   0  -8   21.50   12.70
  13   0  -8   45.20   21.60
  13   0  -8   34.10   10.20
 -13   0   7    7.60   14.30
 -13   0   7   -9.50    8.90
 -13   0   7  -11.00    6.10
 -13   0   7   -3.70    9.20
  13   0  -7   12.60   15.00
  13   0  -7    6.50    7.80
  13   0  -7   -5.60   10.70
  13   0  -7   -2.30   16.30
 -13   0   6    5.40    5.70
 -13   0   6  -11.10    7.60
 -13   0   6   -2.70   13.90
 -13   0   6   15.50   11.20
  13   0  -6   22.10   17.40
  13   0  -6   10.30   18.30
  13   0  -6    3.00    9.70
 -13   0   5   -3.80   12.60
 -13   0   5    6.40    7.60
 -13   0   5  -10.20    5.50
 -13   0   5   -5.00    4.80
  13   0  -5   12.80   15.70
  13   0  -5    3.10    5.90
  13   0  -5  -10.60    9.00
  13   0  -5   -8.10   11.30
 -13   0   4   77.89   14.80
 -13   0   4   65.19    9.70
 -13   0   4   44.60   10.20
 -13   0   4   47.10   15.40
 -13   0   4   59.69   12.30
  13   0  -4   95.69   21.50
  13   0  -4   54.19   16.80
  13   0  -4   80.29   14.70
  13   0  -4   71.99   14.80
 -13   0   3    1.10    3.90
 -13   0   3    8.90    9.40
 -13   0   3    8.70   13.10
 -13   0   3   -0.40    5.50
  13   0  -3    2.30   10.80
  13   0  -3    0.30   11.60
  13   0  -3   -8.20    8.50
 -13   0   2   14.80    6.90
 -13   0   2   13.30   11.20
 -13   0   2   22.90    9.90
 -13   0   2   15.80    4.50
  13   0  -2   20.80   13.30
  13   0  -2   12.00    9.50
  13   0  -2   16.60   13.80
 -13   0   1   10.20   11.00
 -13   0   1  -12.30    6.60
 -13   0   1    0.20    2.60
 -13   0   1    7.20    6.80
  13   0  -1    4.70   11.90
  13   0  -1  -11.20   11.60
  13   0  -1   -8.90   11.20
 -13   0   0  192.68   23.40
 -13   0   0  232.98   25.50
 -13   0   0  169.58   26.50
  13   0   0  198.98   29.80
  13   0   0  170.48   26.10
  13   0   0  159.98   27.00
 -13   0  -1   10.00   10.20
 -13   0  -1    1.30    8.30
 -13   0  -1    4.10    7.00
  13   0   1    6.40   11.30
  13   0   1   -0.90   11.40
  13   0   1    7.40    9.00
 -13   0  -2  641.24   70.09
 -13   0  -2  764.92   70.99
  13   0   2  840.52   75.79
  13   0   2  587.24   72.19
 -13   0  -3    1.40    6.90
 -13   0  -3    5.10    7.60
 -13   0  -3    1.70    6.40
  13   0   3   -0.20   11.00
  13   0   3    1.10    8.10
  13   0   3   -1.00   10.70
  13   0   3    1.80    4.00
 -13   0  -4   -5.60    5.60
 -13   0  -4    3.30    7.90
  13   0   4   -7.60   11.20
  13   0   4   -8.50   10.00
  13   0   4    0.50    3.80
  13   0   4  -14.90    8.20
 -13   0  -5    2.60    6.50
 -13   0  -5   10.10    7.60
 -13   0  -5    3.90    8.50
  13   0   5    4.80    4.20
  13   0   5    9.70    9.90
  13   0   5  -20.70   10.60
 -13   0  -6  784.02   72.19
 -13   0  -6  649.83   71.99
 -13   0  -6  672.53   73.69
  13   0   6  753.12   68.99
  13   0   6  878.61   81.99
  13   0   6  707.43   76.49
  13   0   6  620.24   73.59
 -14   0   7    3.20   16.40
 -14   0   7   -6.80   12.80
 -14   0   7   -3.60    7.00
 -14   0   7    5.00   10.50
  14   0  -7   -0.60    7.60
  14   0  -7  -16.20   16.60
 -14   0   6   18.30    8.50
 -14   0   6   18.30    7.40
 -14   0   6   20.00   18.10
 -14   0   6   71.19   25.40
 -14   0   6   19.70   13.30
  14   0  -6   25.60    8.90
  14   0  -6   32.30   18.40
  14   0  -6   42.10   19.50
 -14   0   5   -0.10    5.70
 -14   0   5   12.90    9.60
 -14   0   5   -9.00    9.50
 -14   0   5  -16.20   15.30
 -14   0   5   10.80    7.10
  14   0  -5   -1.60   14.60
  14   0  -5    8.10    6.80
  14   0  -5  -13.70   18.30
 -14   0   4    5.10    7.00
 -14   0   4   10.20   15.30
 -14   0   4   20.00    9.60
 -14   0   4   26.00   11.30
 -14   0   4    4.10    5.40
  14   0  -4    7.90   17.80
  14   0  -4   12.10    6.10
  14   0  -4   13.70   14.50
 -14   0   3   -0.10    6.70
 -14   0   3   -5.10    3.90
 -14   0   3   -0.10    9.30
 -14   0   3  -25.50   14.20
  14   0  -3  -29.10   13.30
  14   0  -3  -26.00   15.10
 -14   0   2  201.68   28.30
 -14   0   2  245.78   25.40
 -14   0   2  320.07   33.20
  14   0  -2  343.87   37.80
  14   0  -2  250.27   35.80
 -14   0   1   -5.00    9.00
 -14   0   1    1.80    6.60
 -14   0   1   -3.00    2.10
 -14   0   1    2.60    2.10
  14   0  -1    8.30   10.80
  14   0  -1  -11.60   14.70
  14   0  -1   -3.50   12.10
 -14   0   0  366.86   37.00
 -14   0   0  288.77   33.90
  14   0   0  369.66   38.00
  14   0   0  214.18   37.40
  14   0   0  305.47   41.80
 -14   0  -1    5.10   10.20
 -14   0  -1   12.60    7.80
  14   0   1  -14.00   11.90
  14   0   1   20.80   10.30
  14   0   1    1.90   13.70
 -14   0  -2 1372.86  125.19
 -14   0  -2 1265.97  124.39
  14   0   2 1170.48  120.89
  14   0   2 1243.78  127.39
  14   0   2 1366.36  125.79
 -14   0  -3   -8.10    8.40
 -14   0  -3   -2.00    8.30
 -14   0  -3    0.90    6.40
  14   0   3   -1.80    4.10
  14   0   3    3.60   13.00
  14   0   3  -12.60   12.30
 -14   0  -4    2.20    9.00
 -14   0  -4    9.20    7.50
  14   0   4    7.60    3.90
  14   0   4   -2.00   12.80
 -15   0   3   -1.50    4.20
 -15   0   3   10.80    8.70
 -15   0   3    3.30   13.10
  15   0  -3   29.50   18.30
  15   0  -3  -10.40   17.90
  15   0  -3   -3.10    6.20
 -15   0   2  166.08   16.00
 -15   0   2  115.59   19.70
 -15   0   2  143.19   23.10
  15   0  -2  135.69   29.10
  15   0  -2  191.28   31.70
 -15   0   1    0.50    7.10
 -15   0   1  -14.20   10.60
  15   0  -1   -6.20   15.60
  15   0  -1    8.00   16.70
 -15   0   0  591.14   68.69
 -15   0   0  778.12   71.49
  15   0   0  753.02   79.79
  15   0   0  655.13   78.09
 -15   0  -1   12.60    9.10
 -15   0  -1  -13.80   10.10
  15  -1   0    6.40   16.80
  15  -1   0  -12.90   21.50
 -15   1   0   10.80   10.10
 -15   1   0   -0.30    7.50
  15  -1  -1   18.10   19.10
  15  -1  -1   62.29   20.90
 -15   1   1   59.89   14.60
 -15   1   1   34.30   11.40
  15  -1  -2   28.60   18.00
  15  -1  -2    5.30   19.80
 -15   1   2   39.60   13.70
 -15   1   2   41.60   10.70
 -15   1   2   27.50    4.80
  15  -1  -3   -3.70   15.00
  15  -1  -3    1.20   19.30
 -15   1   3  -25.90   11.60
 -15   1   3   12.70    7.90
 -15   1   3   -3.20    4.00
  14  -1   4    3.00    5.40
  14  -1   4   24.70   12.90
  14  -1   4   -0.90   12.00
  14  -1   4  -19.60   13.30
 -14   1  -4   14.20    7.60
 -14   1  -4    1.60    9.10
 -14   1  -4    2.80    8.50
  14  -1   3  -12.60    9.70
  14  -1   3    7.60   13.60
  14  -1   3    4.20    5.60
  14  -1   3   22.70   14.40
 -14   1  -3   -7.10    5.90
 -14   1  -3    3.40    7.90
 -14   1  -3   -9.60    6.70
  14  -1   2   23.10   11.50
  14  -1   2   24.60   15.40
  14  -1   2    2.30   13.50
 -14   1  -2   20.00   10.00
 -14   1  -2   42.70   11.30
  14  -1   1   21.80   15.20
  14  -1   1   21.50   15.90
  14  -1   1   -2.70    9.80
 -14   1  -1   -5.10    9.00
 -14   1  -1   10.10    7.60
  14  -1   0   22.70   11.20
  14  -1   0   21.00   15.20
  14  -1   0    3.80   12.80
 -14   1   0   14.70    8.60
 -14   1   0   25.70   10.80
  14  -1  -1  100.19   22.90
  14  -1  -1  128.89   18.90
 -14   1   1   92.09   16.40
 -14   1   1  103.09   17.70
  14  -1  -2    6.60   11.10
  14  -1  -2   24.40   16.10
  14  -1  -2   23.00   16.00
 -14   1   2   21.10    8.00
 -14   1   2   37.00   11.70
 -14   1   2   39.40    5.40
  14  -1  -3  527.35   64.39
  14  -1  -3  624.34   64.99
 -14   1   3  638.64   55.29
 -14   1   3  509.25   73.89
 -14   1   3  598.84   60.89
 -14   1   3  464.15   57.19
  14  -1  -4   53.79   17.60
  14  -1  -4   47.60   19.70
 -14   1   4   62.79    9.80
 -14   1   4   89.29   17.20
 -14   1   4   62.59   12.40
 -14   1   4   51.99   18.70
 -14   1   4   71.79   13.70
  14  -1  -5   35.30   18.80
 -14   1   5   47.80   15.10
 -14   1   5   20.80    7.00
 -14   1   5   47.10   18.70
 -14   1   5   33.90   11.30
 -14   1   5   15.80    8.20
  14  -1  -6  114.49   25.20
  14  -1  -6  107.69   16.70
  14  -1  -6  107.69   27.10
 -14   1   6  127.49   24.30
 -14   1   6  109.39   20.70
 -14   1   6  162.68   22.40
 -14   1   6  103.99   17.00
 -14   1   6  118.89   15.50
  14  -1  -7   48.40   21.70
  13  -1   6   85.09   17.80
  13  -1   6   40.10   19.90
  13  -1   6   43.20   13.80
  13  -1   6   65.69   13.90
  13  -1   6   77.49   11.30
 -13   1  -6   35.80   11.20
 -13   1  -6   57.39   14.30
 -13   1  -6   68.69   12.40
  13  -1   5    0.70   11.40
  13  -1   5    7.10    5.30
  13  -1   5   -1.20    9.70
 -13   1  -5    3.30    8.60
 -13   1  -5    1.10    8.80
 -13   1  -5    8.70    7.60
  13  -1   4   22.70   12.40
  13  -1   4   26.50   13.40
  13  -1   4   16.00    5.50
 -13   1  -4   28.10    8.80
 -13   1  -4   12.50    8.90
 -13   1  -4    5.60    6.50
  13  -1   3  287.97   32.70
  13  -1   3  223.48   23.80
  13  -1   3  152.98   28.50
  13  -1   3  219.38   27.70
 -13   1  -3  210.28   25.60
 -13   1  -3  220.38   27.40
 -13   1  -3  266.27   27.70
  13  -1   2   -1.20    7.50
  13  -1   2   35.40   12.90
  13  -1   2   -3.50   11.40
 -13   1  -2    7.50    7.50
 -13   1  -2   -8.10    7.40
  13  -1   1  446.56   50.39
  13  -1   1  660.73   57.19
  13  -1   1  424.96   52.99
 -13   1  -1  466.95   54.49
 -13   1  -1  532.35   51.09
 -13   1  -1  425.96   49.70
  13  -1   0   72.39   18.10
  13  -1   0  102.19   15.10
  13  -1   0   67.79   17.50
 -13   1   0   76.29   14.10
 -13   1   0  106.99   16.20
 -13   1   0   62.79   16.60
  13  -1  -1  229.08   30.10
  13  -1  -1  232.68   34.20
  13  -1  -1  226.08   33.60
 -13   1   1  284.47   30.30
 -13   1   1  190.78   31.70
 -13   1   1  234.48   28.40
 -13   1   1  271.27   24.50
  13  -1  -2    8.80   12.80
  13  -1  -2   -8.10   11.10
 -13   1   2   -9.50    7.70
 -13   1   2   -3.40    2.90
 -13   1   2   10.40   10.20
 -13   1   2    3.10    6.30
  13  -1  -3  572.44   67.29
  13  -1  -3  784.02   71.59
  13  -1  -3  665.43   66.79
  13  -1  -3  533.95   68.09
 -13   1   3  724.63   66.49
 -13   1   3  671.83   66.99
 -13   1   3  727.63   62.59
 -13   1   3  507.85   63.99
  13  -1  -4  -19.00   11.30
  13  -1  -4    4.50    8.10
  13  -1  -4    8.70    9.10
  13  -1  -4   -2.90   13.80
 -13   1   4   14.90   11.20
 -13   1   4    6.60    6.60
 -13   1   4    4.00    4.80
 -13   1   4   -7.60    6.10
 -13   1   4   12.80   11.40
  13  -1  -5   64.29   13.70
  13  -1  -5   38.70   17.60
  13  -1  -5   67.69   16.70
  13  -1  -5   37.90   11.60
 -13   1   5   58.39   12.90
 -13   1   5   51.09   15.00
 -13   1   5   36.10   15.60
 -13   1   5   46.40    8.90
  13  -1  -6  -50.59   27.10
  13  -1  -6   49.90   13.20
 -13   1   6   28.50   10.10
 -13   1   6   40.90    8.10
 -13   1   6   34.10   16.30
 -13   1   6   26.00   11.10
  13  -1  -7    7.50   11.80
  13  -1  -7  -25.20   16.60
  13  -1  -7   13.20   15.30
  13  -1  -7   12.00    8.90
 -13   1   7   14.30    7.80
 -13   1   7    8.60   14.40
 -13   1   7   35.00   11.20
 -13   1   7   26.10   12.80
  13  -1  -8  213.88   32.60
  13  -1  -8  144.69   22.50
  13  -1  -8  199.88   26.70
 -13   1   8  181.68   30.50
 -13   1   8  202.28   23.60
  12  -1   8   49.50   14.70
  12  -1   8  103.79   17.10
  12  -1   8   69.59   11.30
  12  -1   8  105.29   17.00
  12  -1   8   83.69   21.90
 -12   1  -8   67.99   13.50
 -12   1  -8   89.39   12.30
 -12   1  -8   55.89   14.90
  12  -1   7   44.60   19.30
  12  -1   7   23.70    6.90
  12  -1   7   17.50   10.40
  12  -1   7   23.80   11.10
 -12   1  -7   17.20    8.70
 -12   1  -7   27.30   10.20
 -12   1  -7   19.20    8.10
  12  -1   6  -20.30    9.00
  12  -1   6   18.40    9.40
  12  -1   6   10.90   12.10
 -12   1  -6   -1.00    6.10
 -12   1  -6   -2.10    6.90
 -12   1  -6    3.60    9.20
  12  -1   5   12.20    8.10
  12  -1   5    3.10    9.80
  12  -1   5   -7.90    8.80
  12  -1   5   -3.50    4.30
 -12   1  -5    4.70    7.70
 -12   1  -5   14.00    6.80
  12  -1   4    3.20    9.00
  12  -1   4   13.50    4.90
  12  -1   4   -0.20    8.40
  12  -1   4   -0.30    7.00
 -12   1  -4   -4.40    5.50
 -12   1  -4    5.80    6.80
 -12   1  -4   -0.60    7.00
 -12   1  -4    7.40   12.60
  12  -1   3 1202.38  131.29
  12  -1   3 1285.07  125.09
  12  -1   3 1272.97  130.19
  12  -1   3 1319.27  127.59
 -12   1  -3 1362.06  127.99
 -12   1  -3 1272.07  126.39
 -12   1  -3 1474.35  129.49
  12  -1   2  166.78   21.80
  12  -1   2  144.69   24.30
  12  -1   2  138.89   23.20
 -12   1  -2  192.08   22.20
 -12   1  -2  202.98   22.30
 -12   1  -2  195.48   25.30
  12  -1   1  396.66   44.90
  12  -1   1  427.56   47.80
  12  -1   1  418.56   48.50
 -12   1  -1  449.46   45.80
 -12   1  -1  457.75   45.30
 -12   1  -1  438.36   55.79
  12  -1   0   51.79   13.20
  12  -1   0   68.29   15.90
  12  -1   0   52.99   11.40
 -12   1   0   40.80   11.70
 -12   1   0   65.39   11.40
  12  -1  -1  256.27   37.00
  12  -1  -1  247.38   38.50
  12  -1  -1  276.47   34.90
 -12   1   1  309.57   34.50
 -12   1   1  376.96   31.40
 -12   1   1  397.46   36.70
 -12   1   1  279.77   37.10
  12  -1  -2    4.30   11.40
  12  -1  -2    8.50   12.70
  12  -1  -2   15.90    7.40
 -12   1   2   19.30    9.90
 -12   1   2   10.60    9.60
 -12   1   2   24.80    4.70
  12  -1  -3  163.58   25.70
  12  -1  -3  178.48   22.40
  12  -1  -3  160.58   26.20
 -12   1   3  197.98   18.60
 -12   1   3  181.78   22.80
 -12   1   3  168.28   27.60
 -12   1   3  105.19   22.50
 -12   1   3  155.88   22.20
  12  -1  -4  215.28   27.10
  12  -1  -4  124.39   25.90
  12  -1  -4  159.78   25.80
  12  -1  -4  220.28   31.40
 -12   1   4  275.47   27.30
 -12   1   4  215.78   25.40
 -12   1   4  186.18   28.20
 -12   1   4  231.18   22.30
  12  -1  -5    2.20   11.00
  12  -1  -5   -8.10    6.90
  12  -1  -5    8.30   11.50
  12  -1  -5   19.70    8.90
 -12   1   5    8.60    5.40
 -12   1   5   -8.60    6.70
 -12   1   5    1.30    6.50
 -12   1   5  -18.60    8.80
  12  -1  -6  123.19   23.50
  12  -1  -6  136.29   24.40
  12  -1  -6  184.78   22.50
  12  -1  -6  128.89   19.90
 -12   1   6  161.18   25.40
 -12   1   6  102.19   18.50
 -12   1   6  154.88   17.90
 -12   1   6  120.89   23.30
  12  -1  -7  147.59   20.30
  12  -1  -7  128.09   25.00
  12  -1  -7   97.99   14.10
  12  -1  -7  137.09   23.20
  12  -1  -7  121.99   17.40
 -12   1   7  104.79   21.50
 -12   1   7  143.59   20.50
 -12   1   7  121.39   19.70
 -12   1   7  151.08   17.50
  12  -1  -8  285.77   35.00
  12  -1  -8  344.77   45.10
  12  -1  -8  327.17   37.70
  12  -1  -8  427.16   47.40
 -12   1   8  342.37   42.30
 -12   1   8  437.26   40.90
 -12   1   8  331.07   39.90
 -12   1   8  375.76   37.40
  12  -1  -9  153.28   23.00
  12  -1  -9  150.88   29.60
  12  -1  -9  174.48   21.80
  12  -1  -9  123.29   18.20
 -12   1   9  178.48   27.80
 -12   1   9  182.48   25.20
 -12   1   9  128.19   19.40
 -12   1   9  215.38   26.30
  12  -1 -10   13.80   20.10
  12  -1 -10   13.90   11.30
  12  -1 -10    3.00    8.30
  12  -1 -10    4.40    6.60
 -12   1  10    8.70   12.60
 -12   1  10  -12.10    9.10
 -12   1  10   -7.10    8.50
 -12   1  10  -34.80   15.00
  11  -1   9   19.70    9.90
  11  -1   9   19.10   13.90
  11  -1   9   45.50   12.80
  11  -1   9   35.50    8.70
 -11   1  -9   14.70   11.00
 -11   1  -9   19.20    9.70
  11  -1   8   10.40    8.50
  11  -1   8    0.30    9.10
  11  -1   8    6.40    6.20
  11  -1   8  -11.70   12.20
 -11   1  -8    8.00    6.00
 -11   1  -8   17.80   10.00
 -11   1  -8   20.40    8.40
  11  -1   7  175.98   24.10
  11  -1   7  207.08   21.40
  11  -1   7  191.48   24.30
  11  -1   7  174.68   24.80
  11  -1   7  211.08   31.30
 -11   1  -7  179.88   23.10
 -11   1  -7  162.18   25.00
 -11   1  -7  202.08   21.80
  11  -1   6   91.39   14.30
  11  -1   6   69.99   14.40
  11  -1   6   72.19   11.20
 -11   1  -6   91.69   14.20
 -11   1  -6   67.99   12.50
 -11   1  -6  104.89   17.00
 -11   1  -6   97.89   13.10
  11  -1   5   99.29   12.50
  11  -1   5   88.99   14.80
  11  -1   5   91.79   15.80
  11  -1   5   83.79   16.90
 -11   1  -5  123.19   18.30
 -11   1  -5  105.39   15.80
 -11   1  -5  110.89   14.70
  11  -1   4  155.78   18.00
  11  -1   4  161.78   22.70
  11  -1   4  170.98   21.60
  11  -1   4  132.59   22.30
 -11   1  -4  168.88   19.80
 -11   1  -4  177.68   21.60
 -11   1  -4  183.28   20.50
 -11   1  -4  168.08   22.40
  11  -1   3  704.33   69.39
  11  -1   3  647.34   69.79
  11  -1   3  671.63   67.59
 -11   1  -3  738.63   68.19
 -11   1  -3  621.74   68.29
  11  -1   2   20.90    7.90
  11  -1   2   36.30   10.70
  11  -1   2   22.40    9.80
 -11   1  -2   26.30    7.80
 -11   1  -2   28.00    9.80
 -11   1  -2   34.30    8.40
  11  -1   1  342.47   37.80
  11  -1   1  295.67   33.80
  11  -1   1  322.07   35.80
 -11   1  -1  280.67   35.10
 -11   1  -1  339.97   35.60
  11  -1   0   17.10    9.80
  11  -1   0   32.80    8.20
  11  -1   0   29.00   10.60
 -11   1   0   15.50    8.40
 -11   1   0   23.20    8.70
 -11   1   0   29.50    3.70
 -11   1   0   25.90    7.80
  11  -1  -1   53.19   13.40
  11  -1  -1   61.59   11.60
  11  -1  -1   60.59   14.80
 -11   1   1   70.59   12.20
 -11   1   1   70.39    8.00
 -11   1   1   77.99   12.00
 -11   1   1   58.39   13.30
  11  -1  -2  290.67   31.90
  11  -1  -2  278.87   34.80
  11  -1  -2  286.17   34.70
 -11   1   2  316.37   31.70
 -11   1   2  282.97   28.50
 -11   1   2  241.88   33.30
 -11   1   2  284.57   30.80
 -11   1   2  300.87   32.20
  11  -1  -3    6.90    8.10
  11  -1  -3   -0.30    5.70
  11  -1  -3    2.20    8.50
 -11   1   3   -4.20    7.30
 -11   1   3   10.70    3.50
 -11   1   3   -0.60    4.50
 -11   1   3   14.90    7.30
  11  -1  -4   16.30    8.30
  11  -1  -4   33.00    9.10
  11  -1  -4   39.50   12.60
  11  -1  -4   16.30   10.90
 -11   1   4   12.60    9.30
 -11   1   4   36.90    6.20
 -11   1   4   16.80    8.70
  11  -1  -5  245.48   31.60
  11  -1  -5  259.47   28.90
  11  -1  -5  236.38   30.60
  11  -1  -5  224.48   28.20
 -11   1   5  238.88   30.20
 -11   1   5  232.58   28.00
 -11   1   5  234.78   28.90
 -11   1   5  254.67   25.90
  11  -1  -6  105.69   19.80
  11  -1  -6  115.79   13.90
  11  -1  -6  198.68   20.60
  11  -1  -6  121.09   18.90
  11  -1  -6  185.08   25.30
 -11   1   6  100.49   15.00
 -11   1   6  132.29   19.70
 -11   1   6  120.09   20.80
 -11   1   6  102.79   16.80
  11  -1  -7  228.38   26.50
  11  -1  -7  173.58   20.60
  11  -1  -7  211.98   25.20
  11  -1  -7  176.18   28.30
  11  -1  -7  235.38   31.70
 -11   1   7  178.78   27.50
 -11   1   7  176.68   25.50
 -11   1   7  179.68   22.30
 -11   1   7  228.48   25.50
  11  -1  -8  228.38   25.70
  11  -1  -8  165.18   27.40
  11  -1  -8  276.47   31.10
  11  -1  -8  213.98   27.40
  11  -1  -8  179.58   22.90
  11  -1  -8  218.88   32.20
 -11   1   8  257.07   25.50
 -11   1   8  216.48   27.20
 -11   1   8  228.88   27.20
 -11   1   8  175.38   28.00
  11  -1  -9   62.29   13.60
  11  -1  -9   35.00    9.40
  11  -1  -9   70.49   13.30
  11  -1  -9   82.09   19.30
 -11   1   9   78.99   13.50
 -11   1   9   76.29   15.10
 -11   1   9   63.99   11.50
  11  -1 -10    3.90   10.10
  11  -1 -10  -15.80   15.70
  11  -1 -10    4.70    9.10
  11  -1 -10   -0.30    5.70
 -11   1  10    8.70    8.60
 -11   1  10   19.90   11.20
 -11   1  10  -17.20   11.40
 -11   1  10   17.80    8.50
  11  -1 -11   44.00   15.20
  11  -1 -11   37.00   12.60
  11  -1 -11  106.19   22.70
  11  -1 -11   36.20   10.30
 -11   1  11   56.19   14.40
 -11   1  11   54.79   15.10
 -11   1  11   61.39   20.20
 -11   1  11   32.60   17.10
  10  -1  10    2.30   21.20
  10  -1  10   23.90    7.90
  10  -1  10   26.60    7.90
 -10   1 -10   30.70    9.50
 -10   1 -10   15.50   12.60
  10  -1   9   62.59   11.20
  10  -1   9   60.99   11.60
  10  -1   9   97.29   13.70
  10  -1   9   75.69   14.10
  10  -1   9  106.59   21.50
 -10   1  -9   77.09   14.30
 -10   1  -9   65.89   15.50
  10  -1   8  215.58   30.10
  10  -1   8  224.78   23.50
  10  -1   8  158.38   21.60
  10  -1   8  139.39   19.80
  10  -1   8  152.08   21.80
 -10   1  -8  193.38   22.70
 -10   1  -8  204.98   19.90
 -10   1  -8  152.88   23.50
  10  -1   7   76.29   10.40
  10  -1   7   86.39   13.00
  10  -1   7   61.49   12.10
  10  -1   7   63.19   12.70
  10  -1   7   65.39   16.00
 -10   1  -7   70.49   11.40
 -10   1  -7   60.19   12.40
 -10   1  -7   88.59   10.90
 -10   1  -7   73.29   14.70
  10  -1   6  248.98   27.70
  10  -1   6  225.78   27.10
  10  -1   6  218.38   24.90
 -10   1  -6  245.48   26.90
 -10   1  -6  267.37   28.90
  10  -1   5  107.19   18.10
  10  -1   5  142.19   17.60
  10  -1   5  118.79   14.40
  10  -1   5  129.79   18.10
 -10   1  -5  156.08   17.80
 -10   1  -5  108.89   16.00
 -10   1  -5  116.59   17.70
  10  -1   4  281.97   34.10
  10  -1   4  308.17   35.50
  10  -1   4  299.17   31.50
  10  -1   4  314.37   33.60
 -10   1  -4  385.56   33.70
 -10   1  -4  302.77   34.10
 -10   1  -4  302.17   33.90
  10  -1   3   62.29   11.90
  10  -1   3   55.19   10.40
 -10   1  -3   56.49   10.80
 -10   1  -3   83.99   11.10
 -10   1  -3   56.19   13.30
  10  -1   2  294.07   34.40
  10  -1   2  300.17   33.50
  10  -1   2  300.47   30.90
 -10   1  -2  284.57   30.70
 -10   1  -2  262.67   31.90
 -10   1  -2  278.87   31.10
  10  -1   1  237.88   27.30
  10  -1   1  220.38   28.80
  10  -1   1  265.67   30.30
 -10   1  -1  218.38   28.50
 -10   1  -1  281.47   27.80
 -10   1  -1  270.17   27.70
  10  -1   0    4.00    5.70
  10  -1   0   -1.40    7.30
  10  -1   0    9.00    4.70
 -10   1   0    4.50    5.10
 -10   1   0    3.70    1.70
 -10   1   0    5.30    6.20
 -10   1   0    1.40    5.00
  10  -1  -1 1380.06  143.49
  10  -1  -1 1662.63  147.09
  10  -1  -1 1516.65  145.69
 -10   1   1 1338.57  144.79
 -10   1   1 1567.54  143.29
 -10   1   1 1463.55  141.09
 -10   1   1 1585.34  146.39
  10  -1  -2  284.77   31.00
  10  -1  -2  293.67   33.90
  10  -1  -2  232.98   31.90
 -10   1   2  294.07   28.20
 -10   1   2  227.08   32.10
 -10   1   2  308.37   30.90
 -10   1   2  299.57   31.70
 -10   1   2  300.97   30.30
  10  -1  -3   10.10    7.30
  10  -1  -3   -7.80    6.80
  10  -1  -3    3.00    5.40
 -10   1   3    3.90    3.30
 -10   1   3    0.80    4.90
 -10   1   3   -3.80    3.50
 -10   1   3   -3.20    6.90
  10  -1  -4   11.60    2.90
  10  -1  -4    5.10    8.70
  10  -1  -4   10.30    6.60
  10  -1  -4   18.30    9.30
  10  -1  -4   18.50    7.50
 -10   1   4    4.90    5.10
 -10   1   4   -2.20    7.70
 -10   1   4   14.90    4.50
 -10   1   4    8.20    5.80
  10  -1  -5  599.54   67.99
  10  -1  -5  603.44   66.49
  10  -1  -5  604.74   66.39
  10  -1  -5  700.83   63.39
  10  -1  -5  750.02   70.09
 -10   1   5  664.63   64.69
 -10   1   5  661.53   68.49
 -10   1   5  670.63   66.39
 -10   1   5  684.83   67.19
  10  -1  -6    1.70    9.00
  10  -1  -6   19.70    9.70
  10  -1  -6    4.10    5.30
  10  -1  -6   10.60    4.00
  10  -1  -6   11.30    7.20
 -10   1   6   16.30    8.10
 -10   1   6   14.60    6.80
 -10   1   6    7.20    5.40
 -10   1   6   10.50    7.40
  10  -1  -7   25.90    8.30
  10  -1  -7   37.00    6.10
  10  -1  -7   17.90    7.10
  10  -1  -7   23.10   10.40
  10  -1  -7   37.60   12.90
 -10   1   7   41.40    8.20
 -10   1   7   27.30   10.10
 -10   1   7   26.20   12.10
 -10   1   7   23.70    7.10
  10  -1  -8   16.10    5.40
  10  -1  -8   12.20    7.70
  10  -1  -8    3.00    9.40
  10  -1  -8    9.50    8.20
  10  -1  -8   -2.00   10.10
 -10   1   8    8.10    9.50
 -10   1   8   16.90    8.50
 -10   1   8   -4.30    5.80
 -10   1   8    5.80    6.10
  10  -1  -9  271.87   31.10
  10  -1  -9  230.78   28.70
  10  -1  -9  223.38   24.70
  10  -1  -9  172.08   28.40
  10  -1  -9  168.68   22.00
  10  -1  -9  220.48   25.50
 -10   1   9  174.18   27.70
 -10   1   9  168.18   24.70
 -10   1   9  196.48   24.00
 -10   1   9  207.28   25.70
  10  -1 -10   77.69   14.80
  10  -1 -10  154.58   24.00
  10  -1 -10   84.29   15.80
  10  -1 -10   80.49   12.90
 -10   1  10  104.29   18.00
 -10   1  10   68.99   14.00
 -10   1  10   58.19   17.10
 -10   1  10  128.29   16.10
  10  -1 -11  197.98   25.90
  10  -1 -11  184.78   23.00
  10  -1 -11  196.18   25.10
 -10   1  11  142.79   26.30
 -10   1  11  230.68   27.80
 -10   1  11  206.88   25.30
  10  -1 -12  127.79   21.50
  10  -1 -12  154.88   21.50
  10  -1 -12  154.78   28.60
  10  -1 -12  117.39   19.00
 -10   1  12  156.58   21.10
 -10   1  12  143.79   25.00
 -10   1  12  132.69   22.80
 -10   1  12  128.49   21.90
   9  -1  11  159.58   36.90
  -9   1 -11  119.59   21.60
  -9   1 -11  164.28   20.50
  -9   1 -11  138.79   21.20
   9  -1  10  332.67   37.60
   9  -1  10  265.17   28.00
   9  -1  10  236.48   29.80
   9  -1  10  257.77   28.00
  -9   1 -10  271.47   32.10
  -9   1 -10  323.27   31.20
  -9   1 -10  302.37   34.40
   9  -1   9    7.70    5.90
   9  -1   9   10.70   11.20
   9  -1   9   22.40    7.20
   9  -1   9   26.50    7.40
  -9   1  -9   17.60    8.30
  -9   1  -9    5.30    8.60
  -9   1  -9   44.20    8.60
   9  -1   8    9.10    6.50
   9  -1   8   16.60    6.00
   9  -1   8   17.10    6.70
   9  -1   8   10.40    9.60
  -9   1  -8   26.40    6.30
  -9   1  -8   11.80    4.60
  -9   1  -8   16.00    6.50
  -9   1  -8   10.40    8.70
   9  -1   7  113.69   16.60
   9  -1   7  100.69   15.20
   9  -1   7  110.19   13.90
   9  -1   7  102.29   15.30
   9  -1   7  108.19   20.30
  -9   1  -7  113.49   14.50
  -9   1  -7  122.49   14.20
  -9   1  -7  110.79   15.80
  -9   1  -7  130.69   13.90
  -9   1  -7  107.19   17.90
   9  -1   6  366.36   37.00
   9  -1   6  324.07   36.50
   9  -1   6  331.97   35.10
  -9   1  -6  432.36   35.80
  -9   1  -6  283.27   35.50
  -9   1  -6  370.86   36.70
  -9   1  -6  347.77   37.90
   9  -1   5  197.68   22.70
   9  -1   5  176.48   20.60
   9  -1   5  203.08   23.20
  -9   1  -5  227.38   22.00
  -9   1  -5  237.58   24.40
  -9   1  -5  150.48   21.90
  -9   1  -5  214.48   22.40
   9  -1   4   37.00    9.20
   9  -1   4   47.70    6.90
   9  -1   4   29.90    9.00
  -9   1  -4   34.60    8.60
  -9   1  -4   45.00    7.60
  -9   1  -4   46.40    8.40
  -9   1  -4   55.19    9.50
   9  -1   3  966.90   90.49
   9  -1   3 1013.60   91.59
   9  -1   3  897.01   89.29
  -9   1  -3  844.82   89.79
  -9   1  -3  891.81   89.59
   9  -1   2    8.50    4.70
   9  -1   2   17.50    7.40
   9  -1   2    4.40    6.30
  -9   1  -2    7.40    5.30
  -9   1  -2    5.30    4.80
  -9   1  -2    9.20    5.40
   9  -1   1  370.06   38.90
   9  -1   1  414.96   40.30
   9  -1   1  345.87   37.20
  -9   1  -1  322.57   37.20
  -9   1  -1  332.17   38.40
  -9   1  -1  417.06   37.80
   9  -1   0   24.50    9.40
   9  -1   0   26.60    8.50
   9  -1   0   24.20    6.60
  -9   1   0   24.10    8.00
  -9   1   0   26.60    3.60
  -9   1   0   24.90    6.70
  -9   1   0   27.70    6.50
   9  -1  -1 1861.41  176.98
   9  -1  -1 1864.01  174.58
   9  -1  -1 1823.12  176.18
  -9   1   1 1755.62  177.68
  -9   1   1 1833.62  174.48
  -9   1   1 1790.52  172.28
  -9   1   1 1874.61  174.08
  -9   1   1 1810.22  174.98
   9  -1  -2   40.50   10.60
   9  -1  -2   43.50   11.30
  -9   1   2   40.10    7.90
  -9   1   2   32.90    8.00
  -9   1   2   42.70    6.00
  -9   1   2   34.00    9.10
   9  -1  -3   85.99   15.20
   9  -1  -3   63.29    6.80
   9  -1  -3   49.20   11.80
   9  -1  -3   47.90    9.50
  -9   1   3   45.50   11.90
  -9   1   3   49.80   10.70
  -9   1   3   82.49   11.50
  -9   1   3   76.99    9.10
   9  -1  -4   -0.20    2.10
   9  -1  -4   -0.50    5.70
   9  -1  -4    1.70    4.60
   9  -1  -4    0.00    4.30
   9  -1  -4    0.20    6.60
  -9   1   4   -9.60    5.30
  -9   1   4    5.20    4.80
  -9   1   4    1.00    3.30
  -9   1   4   -0.50    4.60
   9  -1  -5  177.08   25.10
   9  -1  -5  196.78   23.90
   9  -1  -5  177.58   23.80
   9  -1  -5  252.87   27.30
   9  -1  -5  212.38   21.00
  -9   1   5  213.58   23.80
  -9   1   5  234.68   24.90
  -9   1   5  186.48   26.70
   9  -1  -6  226.08   27.10
   9  -1  -6  199.68   23.80
   9  -1  -6  198.78   20.50
   9  -1  -6  185.98   22.80
   9  -1  -6  186.08   24.80
  -9   1   6  208.78   24.50
  -9   1   6  187.88   22.90
  -9   1   6  181.68   24.40
   9  -1  -7  216.08   30.80
   9  -1  -7  250.87   25.40
   9  -1  -7  239.48   27.60
   9  -1  -7  275.97   31.60
   9  -1  -7  213.08   28.00
  -9   1   7  246.78   29.30
  -9   1   7  270.87   29.60
  -9   1   7  230.68   28.10
   9  -1  -8    8.60    6.10
   9  -1  -8    2.40   11.00
   9  -1  -8   12.10    8.90
   9  -1  -8   20.50    5.70
   9  -1  -8   11.00    7.20
   9  -1  -8   10.80    6.10
  -9   1   8   14.40    8.90
  -9   1   8   18.40    7.70
  -9   1   8   -0.70    7.20
   9  -1  -9   83.09   13.20
   9  -1  -9   74.99   13.50
   9  -1  -9   72.39   12.90
   9  -1  -9   79.59   11.60
  -9   1   9   83.79   14.80
  -9   1   9   59.89   11.80
  -9   1   9   45.90   12.40
   9  -1 -10  287.67   32.30
   9  -1 -10  261.27   32.60
   9  -1 -10  225.38   28.10
   9  -1 -10  347.37   35.60
   9  -1 -10  225.68   28.10
   9  -1 -10  233.78   26.80
  -9   1  10  239.38   29.70
  -9   1  10  222.88   28.40
  -9   1  10  191.48   29.60
  -9   1  10  236.88   28.20
   9  -1 -11   25.20   13.50
   9  -1 -11   20.70    9.10
   9  -1 -11   23.70    9.90
   9  -1 -11   16.40    7.30
  -9   1  11   -1.50   10.60
  -9   1  11   12.90   11.30
  -9   1  11   -1.50    7.90
  -9   1  11    1.90    8.10
   9  -1 -12   40.40   15.70
   9  -1 -12   29.90   10.80
   9  -1 -12   20.60   10.30
   9  -1 -12   29.50    9.10
  -9   1  12   34.40   11.20
  -9   1  12   17.70   12.60
  -9   1  12   51.29   15.50
   8  -1  11  370.06   42.60
   8  -1  11  319.57   31.90
   8  -1  11  341.87   32.00
   8  -1  11  336.37   38.90
  -8   1 -11  332.67   37.90
  -8   1 -11  342.97   39.50
  -8   1 -11  321.47   36.10
   8  -1  10   27.50   11.00
   8  -1  10   33.90    8.10
   8  -1  10   27.10    4.90
  -8   1 -10   16.40   10.10
  -8   1 -10   21.90    8.70
  -8   1 -10   14.10    7.10
   8  -1   9  151.88   20.60
   8  -1   9  166.68   19.90
   8  -1   9  224.88   20.20
   8  -1   9  225.88   29.50
  -8   1  -9  187.88   23.40
  -8   1  -9  150.48   22.90
  -8   1  -9  164.38   20.70
   8  -1   8   34.90    7.50
   8  -1   8   29.50    7.00
   8  -1   8   20.00    9.20
   8  -1   8   31.40    7.20
  -8   1  -8   27.20    7.90
  -8   1  -8   27.00    6.80
  -8   1  -8   42.00    5.10
  -8   1  -8    8.20    8.10
   8  -1   7   93.89   11.90
   8  -1   7   60.69   14.70
  -8   1  -7   78.89    9.60
  -8   1  -7   66.89   11.50
  -8   1  -7   64.79    9.80
  -8   1  -7   81.29   14.00
  -8   1  -7   76.09   10.50
   8  -1   6  142.29   18.30
   8  -1   6  175.98   17.30
  -8   1  -6  156.58   16.90
  -8   1  -6  178.08   18.70
  -8   1  -6  154.68   19.80
  -8   1  -6  149.99   17.60
  -8   1  -6  137.69   16.70
   8  -1   5 1856.31  177.68
   8  -1   5 1826.72  178.98
   8  -1   5 1807.92  178.78
   8  -1   5 1944.11  179.78
  -8   1  -5 1946.91  178.68
  -8   1  -5 1895.41  177.98
  -8   1  -5 1737.73  177.28
  -8   1  -5 2036.00  179.88
  -8   1  -5 1867.11  178.68
   8  -1   4    1.80    4.00
   8  -1   4    4.40    5.30
   8  -1   4    6.50    3.00
   8  -1   4    7.50    4.90
  -8   1  -4    7.20    3.40
  -8   1  -4    5.00    4.70
  -8   1  -4    5.70    3.70
  -8   1  -4    4.60    5.70
   8  -1   3  420.16   42.40
   8  -1   3  410.36   41.50
   8  -1   3  407.26   42.90
  -8   1  -3  400.16   42.10
  -8   1  -3  418.56   42.10
   8  -1   2  140.99   17.70
   8  -1   2  127.09   16.50
   8  -1   2  122.09   15.30
  -8   1  -2  136.19   16.80
  -8   1  -2  131.39   15.90
  -8   1  -2  127.29   15.30
   8  -1   1 1332.67  131.79
   8  -1   1 1330.87  128.99
   8  -1   1 1400.16  131.09
  -8   1  -1 1282.57  130.09
  -8   1  -1 1342.47  129.29
  -8   1  -1 1392.26  129.09
   8  -1   0   42.40    9.30
   8  -1   0   42.30    9.90
   8  -1   0   61.19    9.30
  -8   1   0   56.89   10.60
  -8   1   0   59.79    9.10
  -8   1   0   51.99    8.50
  -8   1   0   49.60    5.80
   8  -1  -1  479.25   50.89
   8  -1  -1  552.84   52.29
   8  -1  -1  465.25   49.30
  -8   1   1  509.45   49.99
  -8   1   1  524.55   49.50
  -8   1   1  484.05   50.99
  -8   1   1  480.45   47.60
   8  -1  -2    7.00    3.90
   8  -1  -2    4.90    5.00
   8  -1  -2    4.60    5.30
  -8   1   2   12.20    5.10
  -8   1   2   20.60    6.90
  -8   1   2    9.30    5.00
   8  -1  -3   71.09    7.10
   8  -1  -3   55.49    9.90
   8  -1  -3   42.00   10.90
   8  -1  -3   72.99   12.10
  -8   1   3   67.39   11.90
  -8   1   3   60.89   10.70
  -8   1   3   64.69   10.00
   8  -1  -4   50.09   10.40
   8  -1  -4  102.89   15.00
   8  -1  -4   85.59    8.70
   8  -1  -4   78.29   13.60
   8  -1  -4   63.49   13.10
  -8   1   4   62.69   10.00
  -8   1   4   78.69   12.10
  -8   1   4   87.09   14.10
   8  -1  -5   30.40    7.80
   8  -1  -5   21.40    4.40
   8  -1  -5   19.20    6.30
   8  -1  -5   18.50    8.40
   8  -1  -5   21.10    9.00
  -8   1   5   29.70    7.30
  -8   1   5   28.90    6.60
  -8   1   5   20.10    7.40
   8  -1  -6  614.24   64.59
   8  -1  -6  587.04   65.49
   8  -1  -6  760.82   62.69
   8  -1  -6  632.04   64.09
   8  -1  -6  769.52   68.09
  -8   1   6  628.24   64.99
  -8   1   6  598.24   64.09
  -8   1   6  576.14   65.19
   8  -1  -7   36.30   11.10
   8  -1  -7   39.70    9.50
   8  -1  -7   45.70    7.50
   8  -1  -7   44.20   11.20
  -8   1   7   45.40   10.30
  -8   1   7   45.20    9.40
  -8   1   7   47.80   10.80
   8  -1  -8    0.00    5.20
   8  -1  -8   -0.80    3.90
   8  -1  -8    3.60    5.10
   8  -1  -8    2.90    5.20
   8  -1  -8    3.60    7.80
   8  -1  -8   -3.70    6.80
  -8   1   8    6.60    6.10
  -8   1   8    4.90    7.10
  -8   1   8    5.40    6.00
   8  -1  -9    7.90    5.40
   8  -1  -9    9.80    9.70
   8  -1  -9   -0.90    4.90
   8  -1  -9    0.50    5.30
   8  -1  -9    4.60    8.30
   8  -1  -9    0.30    7.10
  -8   1   9    6.90    6.70
  -8   1   9    3.90    7.10
  -8   1   9    4.70    5.60
   8  -1 -10   74.69   17.20
   8  -1 -10   80.09   15.30
   8  -1 -10   85.19   13.90
   8  -1 -10   60.79   11.20
   8  -1 -10  108.19   17.00
   8  -1 -10   78.09   13.10
  -8   1  10   50.19   11.40
  -8   1  10   66.59   13.50
  -8   1  10   57.59   13.00
   8  -1 -11   96.69   14.10
   8  -1 -11   80.19   14.50
   8  -1 -11   79.29   18.80
   8  -1 -11   70.89   12.60
  -8   1  11   63.69   12.00
  -8   1  11   51.99   13.70
  -8   1  11   68.59   13.90
   8  -1 -12   17.70    8.90
   8  -1 -12    7.80   12.70
   8  -1 -12    4.60    7.60
   8  -1 -12    1.90    7.70
  -8   1  12    2.40    7.80
  -8   1  12   -6.50    9.20
  -8   1  12    7.70   10.10
  -8   1  12   -0.30    8.60
   8  -1 -13   -0.70    8.10
   8  -1 -13    3.60   11.60
   8  -1 -13   17.50   10.10
  -8   1  13   10.80   10.70
  -8   1  13   17.40   10.00
  -8   1  13   17.20   10.50
  -8   1  13   -3.50   10.40
   7  -1  12   -8.50   10.70
   7  -1  12   -4.00   10.10
   7  -1  12   16.60    4.20
   7  -1  12   -2.60    4.10
  -7   1 -12   -3.90    9.90
  -7   1 -12   12.10    6.70
  -7   1 -12    2.50    8.50
   7  -1  11  102.99   12.10
   7  -1  11  169.48   21.20
   7  -1  11   94.39   12.30
   7  -1  11  118.69   18.40
  -7   1 -11  117.69   19.60
  -7   1 -11   82.09   16.30
  -7   1 -11  126.39   16.90
   7  -1  10   24.40    7.50
   7  -1  10   25.30    4.40
   7  -1  10   53.09   13.80
  -7   1 -10   23.00    7.30
  -7   1 -10   22.80    9.10
  -7   1 -10   16.30    9.20
   7  -1   9  236.68   27.90
   7  -1   9  217.38   20.40
   7  -1   9  208.98   22.90
   7  -1   9  185.48   20.30
   7  -1   9  203.38   21.20
  -7   1  -9  216.18   24.40
  -7   1  -9  201.98   25.00
  -7   1  -9  207.68   23.30
   7  -1   8  182.88   19.30
   7  -1   8  159.58   17.10
   7  -1   8  177.38   26.10
   7  -1   8  175.18   19.00
   7  -1   8  156.28   19.60
   7  -1   8  177.88   17.20
  -7   1  -8  191.28   20.10
  -7   1  -8  206.58   23.00
  -7   1  -8  198.98   21.40
   7  -1   7  121.59   18.30
   7  -1   7  114.99   14.00
   7  -1   7  135.39   15.10
   7  -1   7  108.59   13.90
  -7   1  -7  126.29   14.30
  -7   1  -7  114.89   12.50
  -7   1  -7  120.39   13.10
  -7   1  -7  105.69   15.00
  -7   1  -7  117.49   17.20
   7  -1   6  512.85   47.80
   7  -1   6  490.45   48.20
   7  -1   6  492.75   47.10
  -7   1  -6  471.85   48.80
  -7   1  -6  505.95   48.00
  -7   1  -6  447.36   46.90
  -7   1  -6  457.45   46.40
  -7   1  -6  470.25   46.90
   7  -1   5  770.62   71.09
   7  -1   5  813.42   71.89
   7  -1   5  748.63   69.99
  -7   1  -5  675.13   70.49
  -7   1  -5  705.33   69.89
  -7   1  -5  703.43   69.79
  -7   1  -5  736.53   71.79
  -7   1  -5  687.33   70.49
   7  -1   4   15.50    4.50
   7  -1   4   13.40    4.90
   7  -1   4   13.90    3.70
   7  -1   4   20.80    5.80
  -7   1  -4   20.90    3.70
  -7   1  -4   15.90    5.40
  -7   1  -4   13.80    4.00
  -7   1  -4   20.80    5.90
  -7   1  -4   17.70    4.70
   7  -1   3   11.90    5.20
   7  -1   3    5.20    3.40
   7  -1   3   10.10    4.60
  -7   1  -3   10.00    4.50
  -7   1  -3    7.40    3.30
  -7   1  -3   11.10    4.70
  -7   1  -3    7.90    3.50
   7  -1   2  397.86   39.50
   7  -1   2  362.46   40.10
   7  -1   2  448.86   41.60
  -7   1  -2  416.86   39.70
  -7   1  -2  376.66   40.30
  -7   1  -2  378.66   39.80
   7  -1   1   45.30    7.20
   7  -1   1   35.50    7.70
   7  -1   1   33.50    7.50
  -7   1  -1   39.50    4.00
  -7   1  -1   39.90    4.00
  -7   1  -1   34.90    7.80
  -7   1  -1   39.60    7.10
  -7   1  -1   39.30    7.30
   7  -1   0  240.58   24.70
   7  -1   0  216.08   25.50
   7  -1   0  252.87   26.80
  -7   1   0  235.58   24.60
  -7   1   0  262.17   24.80
  -7   1   0  216.98   25.80
  -7   1   0  234.88   25.10
  -7   1   0  228.78   22.80
   7  -1  -1    6.10    3.20
   7  -1  -1    0.50    4.50
   7  -1  -1   -0.90    4.60
  -7   1   1    2.70    3.90
  -7   1   1    1.20    2.60
  -7   1   1    3.20    3.60
  -7   1   1   -0.10    1.60
   7  -1  -2  398.96   40.90
   7  -1  -2  397.16   38.70
   7  -1  -2  450.05   42.60
   7  -1  -2  455.85   43.40
  -7   1   2  419.56   41.70
  -7   1   2  380.66   42.00
  -7   1   2  387.16   40.70
   7  -1  -3 1422.76  137.29
   7  -1  -3 1535.35  139.49
   7  -1  -3 1341.87  137.39
   7  -1  -3 1479.95  138.69
   7  -1  -3 1422.26  135.19
  -7   1   3 1468.95  137.89
  -7   1   3 1305.57  138.09
  -7   1   3 1513.15  137.19
   7  -1  -4  581.34   58.19
   7  -1  -4  578.44   59.39
   7  -1  -4  558.54   58.09
   7  -1  -4  612.14   60.29
   7  -1  -4  627.34   56.29
  -7   1   4  610.64   57.99
  -7   1   4  607.44   58.79
  -7   1   4  503.45   58.79
   7  -1  -5 1175.18  110.49
   7  -1  -5 1111.99  109.39
   7  -1  -5 1172.98  106.49
   7  -1  -5 1088.29  107.89
   7  -1  -5 1070.19  108.49
  -7   1   5 1150.98  108.89
  -7   1   5 1023.20  109.09
  -7   1   5 1160.28  108.19
   7  -1  -6  458.75   42.00
   7  -1  -6  364.06   42.90
   7  -1  -6  383.86   49.90
   7  -1  -6  448.06   44.10
   7  -1  -6  434.96   45.60
  -7   1   6  421.66   43.50
  -7   1   6  452.25   44.20
  -7   1   6  424.16   44.60
   7  -1  -7  270.37   32.40
   7  -1  -7  298.27   33.90
   7  -1  -7  316.67   30.40
   7  -1  -7  280.57   32.30
   7  -1  -7  298.37   31.40
  -7   1   7  310.07   32.80
  -7   1   7  314.67   31.90
  -7   1   7  273.97   32.70
   7  -1  -8   32.50   10.70
   7  -1  -8   24.30    6.40
   7  -1  -8   17.00    7.80
   7  -1  -8   22.20    6.20
   7  -1  -8   30.40    9.40
   7  -1  -8   17.30    5.60
  -7   1   8   15.90    7.80
  -7   1   8   17.90    6.30
  -7   1   8   25.50    7.90
   7  -1  -9    5.20    5.10
   7  -1  -9    2.20    8.00
   7  -1  -9    6.50    5.60
   7  -1  -9    0.10    6.00
   7  -1  -9   10.60    5.50
   7  -1  -9    1.40    5.20
  -7   1   9    9.10    7.00
  -7   1   9    3.40    7.40
  -7   1   9   -0.60    3.80
   7  -1 -10    9.00    9.10
   7  -1 -10   -1.80    7.40
   7  -1 -10    1.50    5.30
   7  -1 -10   -3.20    5.80
   7  -1 -10    4.40    6.40
   7  -1 -10   -7.30    5.40
  -7   1  10   -1.30    6.30
  -7   1  10    2.40    5.70
  -7   1  10   -8.50    5.70
   7  -1 -11  574.44   53.79
   7  -1 -11  524.75   56.59
   7  -1 -11  625.34   58.09
   7  -1 -11  569.54   55.19
   7  -1 -11  447.26   53.39
   7  -1 -11  530.45   53.39
  -7   1  11  482.85   54.29
  -7   1  11  471.65   54.09
  -7   1  11  500.35   54.39
   7  -1 -12   51.89   11.30
   7  -1 -12   59.89   12.40
   7  -1 -12   51.19   11.70
  -7   1  12   65.59   13.60
  -7   1  12   36.20   11.40
  -7   1  12   78.99   14.20
   7  -1 -13   14.10   10.90
   7  -1 -13   15.10    9.60
   7  -1 -13   -1.30    7.90
   7  -1 -13   31.10   13.70
  -7   1  13   26.20   13.10
  -7   1  13   11.50    9.20
   6  -1  13   74.59   16.00
   6  -1  13  103.09   19.90
   6  -1  13  104.69   12.90
  -6   1 -13   63.49   14.80
  -6   1 -13   86.79   16.20
   6  -1  12  158.18   23.20
   6  -1  12  192.78   19.30
   6  -1  12  171.38   24.70
  -6   1 -12  142.89   21.30
  -6   1 -12  138.39   22.50
   6  -1  11    0.10    8.60
   6  -1  11    0.70    3.80
   6  -1  11   13.60    8.80
  -6   1 -11    8.40    9.20
  -6   1 -11   -2.20    6.70
  -6   1 -11    6.30    5.90
   6  -1  10   26.40    5.00
   6  -1  10    8.90    7.20
   6  -1  10   22.70    7.20
   6  -1  10   22.20    9.00
  -6   1 -10   14.20    7.20
  -6   1 -10   16.30    8.80
  -6   1 -10   29.70    7.90
   6  -1   9   39.40    8.00
   6  -1   9   53.39    6.00
   6  -1   9   47.90   12.50
   6  -1   9   48.50    6.40
   6  -1   9   48.10    5.80
  -6   1  -9   25.40    7.50
  -6   1  -9   33.40    8.50
  -6   1  -9   34.00   10.00
   6  -1   8  413.16   43.30
   6  -1   8  371.56   37.60
   6  -1   8  391.06   38.10
   6  -1   8  406.46   38.30
   6  -1   8  388.46   39.20
  -6   1  -8  376.86   41.00
  -6   1  -8  387.26   41.30
  -6   1  -8  388.76   39.50
   6  -1   7  376.66   34.80
   6  -1   7  326.57   34.70
   6  -1   7  359.66   38.50
   6  -1   7  349.77   33.30
   6  -1   7  368.06   36.00
  -6   1  -7  338.07   35.50
  -6   1  -7  327.57   33.10
  -6   1  -7  320.07   34.90
  -6   1  -7  374.26   37.00
   6  -1   6  203.48   20.60
   6  -1   6  206.88   24.30
   6  -1   6  193.08   18.70
   6  -1   6  192.68   18.70
   6  -1   6  206.28   20.70
   6  -1   6  196.88   21.10
  -6   1  -6  189.08   20.50
  -6   1  -6  189.48   22.20
  -6   1  -6  194.18   20.40
  -6   1  -6  178.98   19.40
  -6   1  -6  206.98   21.30
   6  -1   5    0.30    2.40
   6  -1   5   -0.10    3.50
   6  -1   5    4.70    3.30
  -6   1  -5    1.00    3.80
  -6   1  -5    4.30    2.50
  -6   1  -5    0.50    2.20
  -6   1  -5   -1.10    2.90
  -6   1  -5   -3.10    2.20
   6  -1   4   69.89    8.40
   6  -1   4   90.79   11.10
   6  -1   4   70.99    9.50
   6  -1   4   65.29    9.80
  -6   1  -4   59.19    7.70
  -6   1  -4   54.59    9.50
  -6   1  -4   57.59    9.00
  -6   1  -4   59.99    8.70
  -6   1  -4   64.99    8.00
   6  -1   3  503.55   50.39
   6  -1   3  508.85   49.99
   6  -1   3  562.94   51.29
  -6   1  -3  509.85   49.80
  -6   1  -3  487.85   50.39
  -6   1  -3  542.45   49.80
  -6   1  -3  499.95   50.49
  -6   1  -3  489.15   48.90
   6  -1   2    2.90    2.50
   6  -1   2    0.10    3.10
   6  -1   2   -0.60    2.70
  -6   1  -2    3.30    3.50
  -6   1  -2   -0.40    3.20
   6  -1   1 2642.84  251.47
   6  -1   1 3047.79  252.67
   6  -1   1 2753.52  252.97
  -6   1  -1 2545.95  252.37
  -6   1  -1 2627.84  251.67
  -6   1  -1 2667.83  251.57
  -6   1  -1 2539.85  249.68
  -6   1  -1 2536.85  249.68
   6  -1   0  242.28   24.00
   6  -1   0  193.68   23.90
   6  -1   0  193.38   21.80
  -6   1   0  203.38   20.40
  -6   1   0  210.48   23.20
  -6   1   0  229.68   22.50
  -6   1   0  221.78   22.00
  -6   1   0  207.48   21.80
   6  -1  -1  138.49   16.50
   6  -1  -1  167.98   18.10
   6  -1  -1  148.29   14.60
   6  -1  -1  166.58   18.50
  -6   1   1  166.08   18.00
  -6   1   1  166.28   16.70
  -6   1   1  147.19   17.20
   6  -1  -2   31.80    3.80
   6  -1  -2   29.60    7.10
   6  -1  -2   48.00    7.30
  -6   1   2   27.50    6.50
  -6   1   2   32.50    5.80
  -6   1   2   25.40    6.30
   6  -1  -3 4663.23  448.96
   6  -1  -3 4769.62  449.06
   6  -1  -3 4847.42  450.65
   6  -1  -3 4483.65  449.86
   6  -1  -3 5487.35  447.86
  -6   1   3 4186.28  449.66
  -6   1   3 4857.81  449.76
  -6   1   3 4775.62  448.76
   6  -1  -4  175.28   20.90
   6  -1  -4  173.68   20.20
   6  -1  -4  160.38   19.00
  -6   1   4  167.68   19.70
  -6   1   4  194.98   20.70
  -6   1   4  176.38   19.10
   6  -1  -5  306.07   33.80
   6  -1  -5  306.37   33.00
   6  -1  -5  310.47   32.60
   6  -1  -5  320.27   34.60
   6  -1  -5  315.37   31.40
  -6   1   5  316.67   32.70
  -6   1   5  329.97   33.90
  -6   1   5  343.67   33.80
   6  -1  -6  196.18   20.60
   6  -1  -6  200.18   23.70
   6  -1  -6  193.58   21.50
   6  -1  -6  214.58   23.40
   6  -1  -6  183.98   23.10
  -6   1   6  203.28   22.70
  -6   1   6  185.28   22.40
  -6   1   6  204.08   21.90
   6  -1  -7  196.98   25.40
   6  -1  -7  231.78   23.10
   6  -1  -7  226.18   25.00
   6  -1  -7  232.28   25.30
   6  -1  -7  204.88   23.50
  -6   1   7  216.88   24.80
  -6   1   7  212.78   24.50
  -6   1   7  220.88   24.30
   6  -1  -8   77.49   10.90
   6  -1  -8   57.59    9.90
   6  -1  -8   66.39   12.70
   6  -1  -8   66.69   12.10
   6  -1  -8   69.69    9.80
   6  -1  -8   49.99   10.10
  -6   1   8   63.99   11.70
  -6   1   8   65.59   11.80
  -6   1   8   81.49   12.20
   6  -1  -9  243.48   24.90
   6  -1  -9  201.28   24.90
   6  -1  -9  210.48   26.00
   6  -1  -9  218.68   26.40
   6  -1  -9  192.88   24.40
   6  -1  -9  303.57   29.50
  -6   1   9  257.37   26.20
  -6   1   9  233.28   25.90
  -6   1   9  199.98   25.40
   6  -1 -10   40.60    8.60
   6  -1 -10   30.40    9.10
   6  -1 -10   17.30    8.10
   6  -1 -10   34.10    9.90
   6  -1 -10   12.90    6.30
   6  -1 -10   14.80    7.90
  -6   1  10   33.70    8.70
  -6   1  10   35.20    8.80
  -6   1  10   21.00    7.40
   6  -1 -11  497.15   52.19
   6  -1 -11  569.84   53.49
   6  -1 -11  512.25   54.19
   6  -1 -11  521.05   51.99
   6  -1 -11  510.25   51.89
  -6   1  11  489.75   52.89
  -6   1  11  474.35   52.29
  -6   1  11  482.05   51.99
   6  -1 -12   34.70    9.70
   6  -1 -12   37.70    9.90
   6  -1 -12   49.00   13.40
   6  -1 -12   48.50   11.30
  -6   1  12   31.10   10.80
  -6   1  12   43.40   11.00
  -6   1  12   29.40    9.80
   6  -1 -13   -5.30   11.50
   6  -1 -13   -4.30    8.30
   6  -1 -13    2.90    8.10
   6  -1 -13    9.70    8.80
  -6   1  13    0.60    9.30
  -6   1  13    6.00    8.10
  -6   1  13   14.50    9.10
   6  -1 -14   43.80   15.80
   6  -1 -14   27.80   12.60
   6  -1 -14   72.19   16.60
   6  -1 -14   38.60   12.30
  -6   1  14   25.60   10.20
  -6   1  14   48.80   13.00
  -6   1  14   37.80   11.70
  -6   1  14   34.20   12.30
   5  -1  13  150.78   25.70
   5  -1  13  256.97   23.10
   5  -1  13  165.88   26.20
  -5   1 -13  168.38   25.30
  -5   1 -13  202.98   26.70
   5  -1  12  179.18   21.60
   5  -1  12  208.98   27.30
   5  -1  12  196.28   25.70
  -5   1 -12  195.58   25.20
  -5   1 -12  190.18   25.10
   5  -1  11   -4.50    6.50
   5  -1  11    4.10    4.40
   5  -1  11    6.50    8.20
  -5   1 -11    4.50    6.50
  -5   1 -11   -4.60    6.00
  -5   1 -11    0.10    7.00
   5  -1  10   -1.90    4.90
   5  -1  10    2.00    6.20
   5  -1  10    5.20    3.40
   5  -1  10    8.30    6.80
  -5   1 -10    1.60    5.80
  -5   1 -10    1.70    7.00
  -5   1 -10    3.80    5.40
   5  -1   9  618.44   63.09
   5  -1   9  617.74   64.39
   5  -1   9  640.34   61.89
   5  -1   9  689.23   65.99
  -5   1  -9  607.44   63.29
  -5   1  -9  655.73   64.89
  -5   1  -9  674.23   64.09
   5  -1   8   59.19    7.20
   5  -1   8   57.59    7.80
   5  -1   8   66.49    7.40
   5  -1   8   93.79   14.10
   5  -1   8   36.30    8.40
  -5   1  -8   78.79   11.30
  -5   1  -8   38.90    9.50
  -5   1  -8   76.89   10.50
   5  -1   7   96.79   10.70
   5  -1   7   93.39   13.10
   5  -1   7  110.29   12.00
   5  -1   7   91.59   10.50
   5  -1   7   84.09   14.50
   5  -1   7   80.69   11.60
  -5   1  -7  103.69   13.80
  -5   1  -7  102.39   12.20
  -5   1  -7  101.39   13.00
   5  -1   6   76.39    8.50
   5  -1   6   58.59    7.50
   5  -1   6   54.79    7.70
   5  -1   6   57.69    8.00
   5  -1   6   51.89    6.40
   5  -1   6   98.49   12.90
  -5   1  -6   53.79    6.60
  -5   1  -6   60.09    8.30
  -5   1  -6   64.09   10.20
  -5   1  -6   39.90    7.80
  -5   1  -6   51.59    6.20
   5  -1   5  354.66   33.40
   5  -1   5  340.97   34.20
   5  -1   5  336.97   34.40
   5  -1   5  348.17   34.80
   5  -1   5  354.26   34.50
   5  -1   5  439.96   36.10
  -5   1  -5  359.16   34.90
  -5   1  -5  343.27   34.50
  -5   1  -5  336.77   33.80
  -5   1  -5  328.07   34.20
  -5   1  -5  336.97   35.60
   5  -1   4  175.38   18.90
   5  -1   4  179.08   17.70
   5  -1   4  175.08   16.70
   5  -1   4  215.38   20.40
   5  -1   4  153.18   17.90
   5  -1   4  179.18   18.50
   5  -1   4  178.58   16.70
  -5   1  -4  179.38   19.30
  -5   1  -4  189.18   18.50
  -5   1  -4  159.08   17.80
  -5   1  -4  184.58   18.00
  -5   1  -4  170.98   18.40
   5  -1   3 2173.38  211.78
   5  -1   3 2285.57  212.18
   5  -1   3 2213.08  211.68
   5  -1   3 2343.87  210.58
  -5   1  -3 2277.27  211.88
  -5   1  -3 2116.39  211.68
  -5   1  -3 2206.58  211.18
  -5   1  -3 2232.38  210.68
  -5   1  -3 2285.67  211.18
   5  -1   2  273.27   29.40
   5  -1   2  281.47   29.00
   5  -1   2  295.37   27.90
   5  -1   2  314.17   30.30
  -5   1  -2  323.57   29.70
  -5   1  -2  269.87   29.50
   5  -1   1 4169.78  371.26
   5  -1   1 4217.28  370.76
   5  -1   1 3876.11  369.86
   5  -1   1 3783.12  368.56
  -5   1  -1 3997.70  370.06
  -5   1  -1 3959.10  370.16
  -5   1  -1 3856.01  368.46
  -5   1  -1 3733.23  370.66
  -5   1  -1 3819.22  368.46
   5  -1   0  259.47   25.30
   5  -1   0  220.48   24.30
   5  -1   0  254.97   23.70
  -5   1   0  232.58   24.10
  -5   1   0  225.28   23.60
  -5   1   0  211.78   24.50
   5  -1  -1  317.67   31.70
   5  -1  -1  329.17   32.20
   5  -1  -1  337.87   30.80
   5  -1  -1  292.67   29.10
  -5   1   1  305.57   31.30
  -5   1   1  275.07   31.50
  -5   1   1  314.27   30.60
   5  -1  -2    0.40    1.10
   5  -1  -2   -0.90    1.90
   5  -1  -2   -2.90    2.50
   5  -1  -2   -0.90    2.70
  -5   1   2   -2.40    2.10
  -5   1   2    1.90    3.50
  -5   1   2   -0.10    2.50
   5  -1  -3  704.53   67.29
   5  -1  -3  653.73   67.09
   5  -1  -3  707.83   68.09
   5  -1  -3  728.03   68.59
  -5   1   3  668.83   67.89
  -5   1   3  685.33   67.69
  -5   1   3  713.33   67.09
   5  -1  -4  511.65   51.19
   5  -1  -4  524.55   51.99
   5  -1  -4  575.94   52.69
   5  -1  -4  452.15   49.80
   5  -1  -4  491.65   50.79
  -5   1   4  557.34   51.69
  -5   1   4  546.45   52.09
  -5   1   4  539.35   50.99
   5  -1  -5    8.90    4.60
   5  -1  -5   13.60    3.40
   5  -1  -5   14.30    4.70
   5  -1  -5    7.60    4.30
   5  -1  -5   14.10    4.30
  -5   1   5    9.00    3.60
  -5   1   5   15.80    4.70
  -5   1   5   13.30    5.10
   5  -1  -6  100.69   12.00
   5  -1  -6  108.89   15.60
   5  -1  -6  110.09   15.00
   5  -1  -6  101.09   12.50
   5  -1  -6  103.29   14.40
  -5   1   6  105.89   13.30
  -5   1   6   95.79   12.90
  -5   1   6  117.59   14.10
   5  -1  -7   14.50    6.20
   5  -1  -7   13.10    4.80
   5  -1  -7   17.20    4.70
   5  -1  -7   27.50    6.10
   5  -1  -7   12.80    5.00
  -5   1   7   16.50    5.80
  -5   1   7   20.70    5.70
  -5   1   7   24.50    5.80
  -5   1   7   36.40    6.30
   5  -1  -8  762.52   70.09
   5  -1  -8  674.43   70.79
   5  -1  -8  814.02   70.69
   5  -1  -8  689.03   71.89
   5  -1  -8  672.03   71.19
   5  -1  -8  710.33   69.99
  -5   1   8  744.03   70.89
  -5   1   8  628.14   70.29
  -5   1   8  769.32   71.19
  -5   1   8  710.33   69.99
   5  -1  -9   50.79    9.70
   5  -1  -9   37.90   10.50
   5  -1  -9   49.80    9.00
   5  -1  -9   37.70    8.90
   5  -1  -9   32.20    8.30
   5  -1  -9   40.70    8.50
  -5   1   9   48.60    9.80
  -5   1   9   60.79   10.80
  -5   1   9   55.29    9.20
  -5   1   9   45.70    8.90
   5  -1 -10   18.00    8.30
   5  -1 -10    7.60    4.90
   5  -1 -10   -1.30    5.30
   5  -1 -10    2.20    5.30
   5  -1 -10    6.80    6.20
   5  -1 -10   -0.70    5.80
  -5   1  10    4.10    5.30
  -5   1  10    1.80    5.20
  -5   1  10    5.20    5.00
  -5   1  10    5.50    5.30
   5  -1 -11   63.19   12.80
   5  -1 -11   67.29   11.20
   5  -1 -11   52.29   11.00
   5  -1 -11   55.99   10.60
   5  -1 -11   64.29   11.70
   5  -1 -11   60.59   12.80
  -5   1  11   63.59   11.40
  -5   1  11   49.99   11.20
  -5   1  11   50.39   10.10
  -5   1  11   55.79   10.60
   5  -1 -12   61.79   11.80
   5  -1 -12   45.20   10.90
   5  -1 -12   39.10   12.20
   5  -1 -12   68.89   11.50
   5  -1 -12   47.00   10.60
  -5   1  12   38.30   10.40
  -5   1  12   39.10    9.10
  -5   1  12   37.40    9.90
  -5   1  12   50.89   10.10
   5  -1 -13   70.59   13.20
   5  -1 -13   79.79   15.00
   5  -1 -13   86.99   14.20
   5  -1 -13   67.99   13.70
  -5   1  13   69.89   12.50
  -5   1  13   65.09   13.40
  -5   1  13   64.69   14.20
  -5   1  13   54.89   11.60
   5  -1 -14    2.40    9.60
   5  -1 -14    7.20   12.00
   5  -1 -14    1.50    8.70
   5  -1 -14   13.40    9.30
  -5   1  14   11.70   12.40
  -5   1  14   14.50    9.40
  -5   1  14    5.60    9.20
  -5   1  14    9.10    8.60
  -5   1  14   10.60    7.60
   4  -1  14   21.50    8.50
  -4   1 -14   39.30   11.70
   4  -1  13  446.46   50.69
   4  -1  13  488.05   51.49
  -4   1 -13  485.65   50.79
  -4   1 -13  475.95   51.19
   4  -1  12   54.29   12.00
   4  -1  12   59.79   12.90
   4  -1  12   60.69   10.10
  -4   1 -12   46.10   11.80
  -4   1 -12   53.29   11.80
   4  -1  11  129.39   16.30
   4  -1  11  131.99   19.90
   4  -1  11  132.99   19.50
  -4   1 -11  133.29   18.60
  -4   1 -11  139.49   18.80
   4  -1  10   30.00    8.80
   4  -1  10   21.90    6.60
   4  -1  10   35.20    9.20
   4  -1  10   21.00    5.50
  -4   1 -10   24.90    7.90
  -4   1 -10   29.70    8.90
  -4   1 -10   20.60    7.40
   4  -1   9  408.36   39.40
   4  -1   9  392.16   40.30
   4  -1   9  418.16   42.40
   4  -1   9  405.86   41.50
  -4   1  -9  374.06   40.50
  -4   1  -9  378.26   40.80
   4  -1   8   74.59   12.50
   4  -1   8   63.09    8.60
   4  -1   8   69.69    9.40
  -4   1  -8   72.19   10.50
  -4   1  -8   50.69    9.90
  -4   1  -8   52.19   10.60
   4  -1   7  501.35   51.49
   4  -1   7  516.55   50.89
   4  -1   7  502.05   52.19
   4  -1   7  552.14   54.39
   4  -1   7  538.15   50.89
   4  -1   7  621.94   52.49
  -4   1  -7  511.35   53.19
  -4   1  -7  538.85   52.49
  -4   1  -7  546.25   52.69
   4  -1   6    0.80    3.50
   4  -1   6    4.70    3.90
   4  -1   6    0.30    1.90
   4  -1   6    2.50    2.30
   4  -1   6    1.10    1.90
   4  -1   6   -6.00    2.40
   4  -1   6   -2.70    2.10
   4  -1   6    1.50    2.10
  -4   1  -6   -0.50    3.20
  -4   1  -6    0.80    2.70
  -4   1  -6    0.10    3.00
   4  -1   5  145.39   16.00
   4  -1   5  170.78   15.90
   4  -1   5  185.98   17.20
   4  -1   5  142.59   18.00
   4  -1   5  158.08   15.20
   4  -1   5  140.79   15.70
   4  -1   5  145.39   15.50
  -4   1  -5  153.48   16.10
  -4   1  -5  146.79   16.20
  -4   1  -5  139.89   16.80
  -4   1  -5  152.28   14.90
  -4   1  -5  144.79   15.20
   4  -1   4 1006.80   93.49
   4  -1   4 1055.09   93.99
   4  -1   4 1006.60   93.69
   4  -1   4  878.81   94.09
   4  -1   4  994.00   92.89
   4  -1   4 1065.29   93.79
  -4   1  -4  974.80   94.39
  -4   1  -4  913.11   93.49
  -4   1  -4  982.80   93.19
  -4   1  -4  975.20   93.59
  -4   1  -4  981.60   93.79
   4  -1   3 3963.40  368.96
   4  -1   3 3814.52  369.16
   4  -1   3 4030.50  369.36
   4  -1   3 3954.20  368.26
   4  -1   3 4032.30  367.66
   4  -1   3 4060.19  368.66
  -4   1  -3 3831.12  369.26
  -4   1  -3 3996.50  368.76
  -4   1  -3 3862.41  368.46
  -4   1  -3 3884.41  368.46
  -4   1  -3 3692.33  368.96
   4  -1   2  551.64   56.39
   4  -1   2  601.44   56.49
   4  -1   2  600.34   55.49
   4  -1   2  579.44   56.89
  -4   1  -2  632.44   56.69
  -4   1  -2  543.05   56.49
  -4   1  -2  591.34   55.59
  -4   1  -2  581.34   56.19
   4  -1   1 2452.85  218.08
   4  -1   1 2387.16  217.08
   4  -1   1 2153.48  217.38
   4  -1   1 2114.79  216.08
  -4   1  -1 2372.96  217.28
  -4   1  -1 2466.75  217.28
  -4   1  -1 2189.68  217.58
   4  -1   0 1162.38  110.69
   4  -1   0 1222.88  111.79
   4  -1   0 1160.38  111.39
  -4   1   0 1172.08  110.79
  -4   1   0 1140.59  111.09
  -4   1   0 1152.18  111.49
   4  -1  -1  164.58   16.90
   4  -1  -1  170.58   18.80
   4  -1  -1  167.68   15.90
  -4   1   1  153.08   16.80
  -4   1   1  157.38   17.80
  -4   1   1  183.28   17.70
   4  -1  -2  142.59   15.00
   4  -1  -2  144.59   14.00
   4  -1  -2  141.49   16.00
  -4   1   2  151.78   15.60
  -4   1   2  140.09   14.90
  -4   1   2  131.49   15.60
   4  -1  -3   55.69    7.50
   4  -1  -3   60.89    8.70
   4  -1  -3   50.39    8.70
  -4   1   3   47.00    8.10
  -4   1   3   67.99    8.20
  -4   1   3   64.89    7.60
   4  -1  -4 1180.78  110.29
   4  -1  -4 1117.49  109.69
   4  -1  -4 1132.89  109.29
   4  -1  -4 1159.28  108.99
   4  -1  -4 1064.59  108.29
  -4   1   4 1205.48  109.29
  -4   1   4 1155.08  109.59
   4  -1  -5   92.59   10.10
   4  -1  -5   84.19   12.40
   4  -1  -5   79.99   10.40
   4  -1  -5   75.99   11.10
   4  -1  -5   87.19   11.90
  -4   1   5  101.09   11.40
  -4   1   5   86.49   11.20
  -4   1   5   89.29   10.80
  -4   1   5   85.29   11.30
   4  -1  -6   25.60    6.60
   4  -1  -6   35.70    6.80
   4  -1  -6   29.50    5.50
   4  -1  -6   45.80    6.40
   4  -1  -6   40.10    7.30
  -4   1   6   19.90    5.60
  -4   1   6   36.20    7.10
  -4   1   6   19.50    4.90
  -4   1   6   42.80    6.40
   4  -1  -7  514.25   55.49
   4  -1  -7  557.14   56.49
   4  -1  -7  543.95   54.89
   4  -1  -7  589.94   55.29
   4  -1  -7  510.45   55.89
   4  -1  -7  536.55   54.99
  -4   1   7  544.65   54.99
  -4   1   7  620.74   55.99
  -4   1   7  652.53   55.29
  -4   1   7  552.64   55.39
   4  -1  -8  559.94   53.39
   4  -1  -8  630.74   53.59
   4  -1  -8  493.45   53.39
   4  -1  -8  495.65   54.19
   4  -1  -8  495.45   52.99
  -4   1   8  551.94   53.39
  -4   1   8  536.35   53.59
  -4   1   8  551.04   53.19
  -4   1   8  532.55   53.89
   4  -1  -9   13.70    5.00
   4  -1  -9   13.70    6.40
   4  -1  -9    7.30    4.90
   4  -1  -9   12.40    5.60
   4  -1  -9   19.10    6.20
   4  -1  -9   14.50    5.70
  -4   1   9   13.70    4.60
  -4   1   9   13.30    4.80
  -4   1   9    4.60    4.50
  -4   1   9    2.70    4.90
   4  -1 -10    8.30    5.70
   4  -1 -10    8.10    5.00
   4  -1 -10    7.70    6.00
   4  -1 -10    9.20    6.10
   4  -1 -10   10.10    6.50
  -4   1  10   13.20    7.10
  -4   1  10   15.30    5.40
  -4   1  10    6.30    5.10
  -4   1  10    6.20    5.70
   4  -1 -11    4.50    6.00
   4  -1 -11    5.60    7.30
   4  -1 -11    4.30    5.80
   4  -1 -11   -4.00    5.60
   4  -1 -11    4.70    6.10
  -4   1  11    1.00    5.00
  -4   1  11    5.00    5.90
  -4   1  11    3.00    6.40
  -4   1  11   -2.70    4.50
   4  -1 -12   -4.60    7.90
   4  -1 -12    6.00    6.40
   4  -1 -12    1.20    6.80
   4  -1 -12    1.70    6.60
   4  -1 -12   -8.90    6.60
  -4   1  12   -4.40    6.00
  -4   1  12    4.10    6.20
  -4   1  12    3.10    5.90
  -4   1  12    3.60    5.30
   4  -1 -13  685.93   72.99
   4  -1 -13  859.31   74.09
   4  -1 -13  782.82   73.99
   4  -1 -13  695.03   73.39
  -4   1  13  686.43   72.19
  -4   1  13  717.83   72.29
  -4   1  13  744.93   74.19
  -4   1  13  659.63   71.29
   4  -1 -14    0.80    9.10
   4  -1 -14    5.50   10.60
   4  -1 -14   -1.30    8.60
   4  -1 -14   -0.40    9.80
  -4   1  14   -6.80    8.30
  -4   1  14   -5.00    7.70
  -4   1  14   -2.90    7.40
  -4   1  14   -2.40    8.60
   3  -1  14   24.20   10.60
   3  -1  14    6.20    9.60
   3  -1  14   -1.90    7.20
  -3   1 -14    0.90    8.60
  -3   1 -14   12.30   10.10
   3  -1  13  132.89   21.70
   3  -1  13  145.19   19.80
   3  -1  13  204.88   24.00
  -3   1 -13  136.39   22.00
  -3   1 -13  158.88   22.60
   3  -1  12   27.50   11.00
   3  -1  12   36.10    9.60
   3  -1  12   64.49   10.50
  -3   1 -12   42.20   10.80
  -3   1 -12   61.99   11.50
   3  -1  11   97.39   14.70
   3  -1  11  140.79   18.30
   3  -1  11  100.89   16.40
  -3   1 -11  154.98   18.70
  -3   1 -11  112.89   16.60
   3  -1  10   95.39   14.60
   3  -1  10  105.19   12.70
   3  -1  10   86.69   14.30
  -3   1 -10   91.29   14.40
  -3   1 -10   64.59   12.20
   3  -1   9    1.30    3.50
   3  -1   9    0.40    4.60
   3  -1   9    5.90    5.20
   3  -1   9    0.10    4.20
  -3   1  -9   -0.20    4.80
  -3   1  -9    1.10    3.40
  -3   1  -9   -0.90    4.90
  -3   1  -9    0.50    4.40
   3  -1   8  429.36   42.20
   3  -1   8  472.85   44.00
   3  -1   8  400.66   42.50
   3  -1   8  451.75   44.20
  -3   1  -8  424.36   43.70
  -3   1  -8  412.16   43.00
  -3   1  -8  435.66   43.20
  -3   1  -8  406.86   42.70
   3  -1   7  198.08   19.80
   3  -1   7  189.28   20.80
   3  -1   7  197.98   19.40
   3  -1   7  168.38   19.10
   3  -1   7  175.48   20.10
  -3   1  -7  147.09   19.60
  -3   1  -7  182.28   19.70
  -3   1  -7  188.48   19.40
  -3   1  -7  178.28   19.60
   3  -1   6   89.39   10.60
   3  -1   6   73.49    8.10
   3  -1   6   71.49    9.40
   3  -1   6   94.29    9.80
   3  -1   6   65.69   10.40
   3  -1   6   81.99    9.60
   3  -1   6   77.79    8.10
  -3   1  -6   81.89   11.20
  -3   1  -6   70.29    9.90
  -3   1  -6   99.69   11.10
   3  -1   5   81.49    9.20
   3  -1   5   82.29   11.40
   3  -1   5   79.09    9.10
   3  -1   5   75.09    9.20
   3  -1   5   73.09    8.30
   3  -1   5   86.59    8.50
   3  -1   5   64.49   10.00
  -3   1  -5   81.69    9.50
  -3   1  -5   74.99    9.40
  -3   1  -5  102.69   10.60
   3  -1   4 1057.09   96.29
   3  -1   4 1023.10   96.39
   3  -1   4 1034.80   96.09
   3  -1   4 1046.90   96.49
   3  -1   4 1005.00   95.99
   3  -1   4  979.30   96.39
   3  -1   4 1001.10   96.99
  -3   1  -4  984.50   95.89
  -3   1  -4 1045.30   96.59
  -3   1  -4 1020.80   96.59
  -3   1  -4 1020.30   95.69
  -3   1  -4  973.30   96.99
   3  -1   3   96.09    9.80
   3  -1   3   95.79   10.40
   3  -1   3   98.99   10.90
   3  -1   3   97.59   10.70
   3  -1   3  110.79   10.50
   3  -1   3   92.19   10.20
  -3   1  -3   92.29   10.70
  -3   1  -3  103.89   10.60
  -3   1  -3  110.29   11.20
  -3   1  -3   95.59   10.00
  -3   1  -3  103.09   10.40
   3  -1   2    2.70    1.20
   3  -1   2    4.20    2.30
   3  -1   2    2.40    0.50
   3  -1   2    2.30    1.60
   3  -1   2    0.90    1.90
  -3   1  -2    1.60    1.20
  -3   1  -2    4.40    1.80
  -3   1  -2    8.30    1.80
  -3   1  -2    2.30    1.10
  -3   1  -2    1.40    1.80
   3  -1   1  140.99   15.10
   3  -1   1  146.89   13.90
   3  -1   1  136.59   14.80
  -3   1  -1  149.69   15.00
   3  -1   0 1926.11  175.28
   3  -1   0 1804.22  175.28
  -3   1   0 1818.12  174.68
  -3   1   0 1893.81  175.08
  -3   1   0 1826.52  175.28
   3  -1  -1 3750.92  352.96
   3  -1  -1 3636.14  352.76
   3  -1  -1 3920.61  352.26
  -3   1   1 3676.13  352.16
  -3   1   1 3804.32  352.66
  -3   1   1 3690.03  352.76
   3  -1  -2 1930.81  181.78
   3  -1  -2 1984.50  181.18
   3  -1  -2 1894.81  181.58
   3  -1  -2 1931.21  181.18
   3  -1  -2 1950.01  180.48
  -3   1   2 1916.81  181.68
  -3   1   2 1859.81  180.98
  -3   1   2 1880.91  181.48
   3  -1  -3 1020.40   96.69
   3  -1  -3  958.40   96.39
   3  -1  -3  980.80   95.89
   3  -1  -3 1062.69   96.19
  -3   1   3  932.91   96.29
  -3   1   3 1041.00   96.39
  -3   1   3 1064.79   96.09
  -3   1   3 1009.30   95.99
   3  -1  -4  352.56   36.00
   3  -1  -4  364.26   35.60
   3  -1  -4  363.86   35.20
   3  -1  -4  366.36   36.00
  -3   1   4  374.16   36.10
  -3   1   4  351.26   36.00
  -3   1   4  363.56   35.60
   3  -1  -5 1027.70   96.99
   3  -1  -5  936.51   96.99
   3  -1  -5  995.50   97.99
   3  -1  -5 1024.60   97.69
  -3   1   5 1062.29   97.69
  -3   1   5  993.30   97.49
  -3   1   5  960.20   96.99
  -3   1   5 1143.89   97.79
  -3   1   5 1028.40   97.09
   3  -1  -6   -1.80    2.20
   3  -1  -6    5.40    3.50
   3  -1  -6   -0.50    2.20
   3  -1  -6    1.40    2.50
   3  -1  -6    1.10    2.80
   3  -1  -6   -2.20    3.10
  -3   1   6   -0.70    2.40
  -3   1   6   -1.30    2.60
  -3   1   6   -0.10    2.50
  -3   1   6    6.70    3.10
  -3   1   6    3.10    3.10
   3  -1  -7  254.27   28.00
   3  -1  -7  245.98   28.20
   3  -1  -7  287.07   29.30
   3  -1  -7  305.47   28.30
   3  -1  -7  277.17   28.20
  -3   1   7  262.57   28.00
  -3   1   7  276.67   28.30
  -3   1   7  287.17   28.20
   3  -1  -8   71.19   10.50
   3  -1  -8   51.39   10.20
   3  -1  -8   80.09   10.70
   3  -1  -8   77.69   11.50
   3  -1  -8   66.49   10.20
   3  -1  -8   78.69   11.00
  -3   1   8   71.09   10.30
  -3   1   8   85.19   11.30
  -3   1   8   86.29   10.50
  -3   1   8   80.39   11.80
   3  -1  -9  454.35   47.80
   3  -1  -9  487.55   48.10
   3  -1  -9  460.65   48.60
   3  -1  -9  500.95   48.20
   3  -1  -9  490.85   47.70
  -3   1   9  514.65   48.10
  -3   1   9  449.56   47.30
  -3   1   9  462.75   47.60
  -3   1   9  481.25   48.70
   3  -1 -10   20.80    7.60
   3  -1 -10   30.50    7.40
   3  -1 -10   30.40    7.30
   3  -1 -10   32.40    7.60
  -3   1  10   30.90    8.20
  -3   1  10   39.40    7.70
  -3   1  10   28.80    6.30
  -3   1  10   38.00    7.20
   3  -1 -11    6.20    5.40
   3  -1 -11    3.40    6.30
   3  -1 -11   -3.20    5.10
   3  -1 -11    0.70    5.30
   3  -1 -11    4.00    5.70
  -3   1  11    2.30    5.90
  -3   1  11    7.00    4.60
  -3   1  11    2.90    5.90
  -3   1  11    0.70    5.00
   3  -1 -12   70.29   13.40
   3  -1 -12   54.59   10.80
   3  -1 -12   51.89   11.30
   3  -1 -12   88.59   13.00
   3  -1 -12   50.29   11.10
  -3   1  12   52.09    9.20
  -3   1  12   41.80   10.90
  -3   1  12   48.10    9.90
  -3   1  12   71.69   11.70
   3  -1 -13  702.93   63.79
   3  -1 -13  590.04   65.49
   3  -1 -13  588.34   64.89
   3  -1 -13  720.43   66.99
   3  -1 -13  677.83   64.79
  -3   1  13  633.14   66.29
  -3   1  13  606.44   64.59
  -3   1  13  562.54   62.99
  -3   1  13  702.33   64.59
   3  -1 -14   13.40   10.70
   3  -1 -14   13.90   11.10
   3  -1 -14   22.40    9.30
   3  -1 -14    1.70    8.40
  -3   1  14   28.30    8.60
  -3   1  14   10.20    8.40
  -3   1  14   31.30   11.50
  -3   1  14   24.40    7.00
   2  -1  14   50.29   11.50
   2  -1  14   54.79   11.90
   2  -1  14   45.60   11.40
  -2   1 -14   48.60   13.30
   2  -1  13   31.90    9.60
   2  -1  13    5.10    8.10
   2  -1  13   22.00    7.70
  -2   1 -13   32.90   10.20
  -2   1 -13   14.20    9.10
  -2   1 -13   25.50    9.10
   2  -1  12   92.09   16.10
   2  -1  12  142.79   17.20
   2  -1  12  107.29   14.90
  -2   1 -12  102.39   16.10
  -2   1 -12   78.99   15.20
  -2   1 -12   95.39   15.30
   2  -1  11  108.99   14.60
   2  -1  11   55.99   11.10
   2  -1  11   66.59   11.40
  -2   1 -11   97.19   14.10
  -2   1 -11   62.19   12.60
  -2   1 -11   63.79   11.10
   2  -1  10  153.38   21.00
   2  -1  10  185.08   20.10
   2  -1  10  178.48   21.30
  -2   1 -10  185.68   20.70
  -2   1 -10  170.98   21.20
   2  -1   9  271.57   29.90
   2  -1   9  308.67   31.20
   2  -1   9  295.17   31.10
  -2   1  -9  318.17   30.40
  -2   1  -9  254.07   30.30
  -2   1  -9  284.37   30.70
   2  -1   8  552.54   54.49
   2  -1   8  604.74   55.59
   2  -1   8  555.54   55.29
  -2   1  -8  548.65   55.29
  -2   1  -8  578.74   54.99
  -2   1  -8  522.85   54.79
  -2   1  -8  523.55   54.39
   2  -1   7   44.90    6.90
   2  -1   7   37.50    7.20
   2  -1   7   28.10    6.90
   2  -1   7   82.89   10.00
   2  -1   7   56.59    7.30
   2  -1   7   58.09    7.60
  -2   1  -7   39.40    7.40
  -2   1  -7   32.80    6.60
  -2   1  -7   40.50    7.20
  -2   1  -7   49.40    8.20
   2  -1   6  252.27   28.80
   2  -1   6  270.87   28.60
   2  -1   6  265.37   28.50
   2  -1   6  315.07   29.70
   2  -1   6  298.27   29.40
   2  -1   6  279.07   28.40
  -2   1  -6  302.77   28.80
  -2   1  -6  312.37   29.10
  -2   1  -6  304.47   29.00
  -2   1  -6  271.67   29.10
   2  -1   5  285.07   29.20
   2  -1   5  336.07   30.20
   2  -1   5  304.67   27.80
   2  -1   5  287.37   28.90
   2  -1   5  267.77   28.70
   2  -1   5  267.97   28.80
  -2   1  -5  306.07   29.20
  -2   1  -5  290.67   29.10
  -2   1  -5  293.67   29.10
   2  -1   4   22.30    4.30
   2  -1   4   25.00    3.90
   2  -1   4   25.70    2.90
   2  -1   4   23.20    2.80
   2  -1   4   21.60    3.80
   2  -1   4   26.50    4.90
   2  -1   4   24.70    4.00
  -2   1  -4   31.00    4.50
  -2   1  -4   19.10    4.00
  -2   1  -4   23.40    4.00
  -2   1  -4   29.10    4.30
   2  -1   3 3450.15  329.27
   2  -1   3 3367.86  329.97
   2  -1   3 3472.75  329.57
   2  -1   3 3624.04  329.37
   2  -1   3 3805.12  329.77
   2  -1   3 3318.97  329.57
   2  -1   3 3494.45  329.37
  -2   1  -3 3346.87  330.07
  -2   1  -3 3584.74  329.17
  -2   1  -3 3537.15  329.67
  -2   1  -3 3416.66  329.07
  -2   1  -3 3674.13  330.07
   2  -1   2   14.10    2.20
   2  -1   2    8.80    1.30
   2  -1   2   12.70    2.20
   2  -1   2    6.60    2.20
   2  -1   2   10.80    1.90
   2  -1   2   10.30    2.00
  -2   1  -2   11.00    2.30
  -2   1  -2    9.40    1.60
  -2   1  -2   13.50    2.00
  -2   1  -2   10.70    2.00
  -2   1  -2   11.00    1.90
   2  -1   1 1573.24  153.28
   2  -1   1 1642.94  152.98
   2  -1   1 1672.43  153.78
   2  -1   1 1601.64  153.68
  -2   1  -1 1606.44  153.78
  -2   1  -1 1656.63  153.38
  -2   1  -1 1598.44  153.08
  -2   1  -1 1705.53  153.78
   2  -1   0  591.74   56.59
   2  -1   0  616.64   56.59
   2  -1   0  591.64   56.09
  -2   1   0  573.04   56.09
   2  -1  -2  739.03   71.59
   2  -1  -2  745.53   71.59
   2  -1  -2  784.12   70.89
   2  -1  -2  719.53   71.29
   2  -1  -2  716.43   71.29
  -2   1   2  726.73   71.49
  -2   1   2  794.42   71.39
  -2   1   2  771.92   71.59
  -2   1   2  749.13   71.29
   2  -1  -3 1263.57  113.19
   2  -1  -3 1191.78  113.19
   2  -1  -3 1188.78  112.79
   2  -1  -3 1152.68  112.99
  -2   1   3 1105.29  112.59
  -2   1   3 1251.87  113.19
  -2   1   3 1200.78  112.99
  -2   1   3 1120.39  112.99
  -2   1   3 1252.27  112.89
   2  -1  -4   36.30    5.60
   2  -1  -4   27.40    4.80
   2  -1  -4   35.40    4.70
   2  -1  -4   35.70    5.40
   2  -1  -4   27.70    4.50
  -2   1   4   28.30    4.30
  -2   1   4   31.60    4.50
  -2   1   4   43.80    5.80
  -2   1   4   21.80    4.20
   2  -1  -5  627.14   60.69
   2  -1  -5  636.54   60.99
   2  -1  -5  610.94   60.79
   2  -1  -5  610.24   61.39
   2  -1  -5  633.64   60.79
  -2   1   5  612.44   60.69
  -2   1   5  695.63   60.99
  -2   1   5  634.84   60.99
  -2   1   5  618.24   60.59
   2  -1  -6  615.64   58.69
   2  -1  -6  602.14   57.79
   2  -1  -6  584.24   57.69
   2  -1  -6  617.94   58.29
   2  -1  -6  558.54   57.79
   2  -1  -6  634.64   57.99
  -2   1   6  620.54   57.99
  -2   1   6  617.14   57.89
  -2   1   6  555.04   57.39
  -2   1   6  565.14   57.59
   2  -1  -7  250.17   27.00
   2  -1  -7  255.57   27.90
   2  -1  -7  269.17   27.10
   2  -1  -7  253.17   27.30
   2  -1  -7  251.37   26.80
   2  -1  -7  262.77   27.20
  -2   1   7  272.07   27.10
  -2   1   7  253.27   26.60
  -2   1   7  306.37   27.00
  -2   1   7  282.77   27.20
  -2   1   7  246.48   27.50
  -2   1   7  252.07   27.60
   2  -1  -8   22.50    5.10
   2  -1  -8   19.80    5.30
   2  -1  -8   25.10    5.50
   2  -1  -8   21.50    5.40
   2  -1  -8   18.80    5.60
  -2   1   8   11.50    4.90
  -2   1   8   23.40    5.70
  -2   1   8   17.20    5.70
  -2   1   8   13.60    4.30
  -2   1   8   27.10    5.50
   2  -1  -9  585.94   61.29
   2  -1  -9  570.64   61.09
   2  -1  -9  621.84   61.19
   2  -1  -9  634.54   61.49
   2  -1  -9  596.64   60.49
  -2   1   9  646.44   62.09
  -2   1   9  586.84   60.19
  -2   1   9  676.33   61.09
  -2   1   9  670.63   61.39
   2  -1 -10  153.48   17.60
   2  -1 -10  138.29   19.60
   2  -1 -10  141.99   17.60
   2  -1 -10  132.59   17.50
   2  -1 -10  129.99   16.40
  -2   1  10  139.89   16.60
  -2   1  10  149.88   17.30
  -2   1  10  142.19   15.80
   2  -1 -11   19.90    5.90
   2  -1 -11   21.20    6.80
   2  -1 -11   14.40    7.00
   2  -1 -11   18.50    6.70
   2  -1 -11   23.50    6.90
  -2   1  11   20.80    7.90
  -2   1  11   16.20    6.40
  -2   1  11   14.10    4.90
  -2   1  11   17.10    6.10
   2  -1 -12  211.48   20.00
   2  -1 -12  168.08   18.20
   2  -1 -12  137.79   20.80
   2  -1 -12  198.48   22.80
   2  -1 -12  136.89   19.80
  -2   1  12  143.09   17.50
  -2   1  12  136.49   19.40
  -2   1  12  128.09   20.50
  -2   1  12  138.39   18.40
   2  -1 -13  113.59   13.30
   2  -1 -13   81.29   15.10
   2  -1 -13  112.59   15.30
   2  -1 -13  120.79   18.30
   2  -1 -13  116.89   16.30
  -2   1  13   73.59   14.70
  -2   1  13   88.09   12.80
  -2   1  13   91.99   15.00
  -2   1  13  109.99   14.60
   2  -1 -14   38.00   12.70
   2  -1 -14   38.00    7.20
   2  -1 -14   52.19   13.20
   2  -1 -14   46.00    7.90
  -2   1  14   40.10    9.20
  -2   1  14   48.30    8.60
  -2   1  14   34.70   10.40
  -2   1  14   67.59   14.20
   1  -1  14  120.09   18.50
   1  -1  14  104.39   17.80
   1  -1  14  109.79   16.90
  -1   1 -14   87.69   17.70
  -1   1 -14  149.69   18.90
   1  -1  13    1.20    6.70
   1  -1  13    7.80    6.80
   1  -1  13    4.00    6.60
  -1   1 -13    2.40    7.50
  -1   1 -13   10.30    7.30
   1  -1  12   15.00    6.30
   1  -1  12   16.70    6.60
   1  -1  12   15.60    8.00
  -1   1 -12    9.60    7.30
  -1   1 -12    5.30    5.60
  -1   1 -12   23.50    8.30
   1  -1  11  673.03   66.59
   1  -1  11  678.23   66.89
   1  -1  11  711.63   67.79
  -1   1 -11  655.93   66.69
  -1   1 -11  662.13   67.49
  -1   1 -11  641.64   67.19
   1  -1  10  147.59   17.70
   1  -1  10  149.19   17.80
   1  -1  10  144.49   18.50
   1  -1  10  141.39   14.40
   1  -1  10  153.28   14.60
  -1   1 -10  139.09   20.50
  -1   1 -10  146.79   17.80
   1  -1   9   12.00    2.40
   1  -1   9   17.30    2.90
   1  -1   9    6.80    4.60
   1  -1   9   24.60    5.90
  -1   1  -9    9.50    5.30
  -1   1  -9   11.00    4.90
  -1   1  -9   15.80    5.60
   1  -1   8  410.76   38.60
   1  -1   8  459.65   39.20
   1  -1   8  370.96   37.90
   1  -1   8  378.66   35.90
   1  -1   8  347.77   35.60
   1  -1   8  354.76   37.50
  -1   1  -8  360.06   37.90
  -1   1  -8  359.86   37.90
  -1   1  -8  367.46   37.60
   1  -1   7  330.57   29.00
   1  -1   7  292.27   29.60
   1  -1   7  275.37   28.90
   1  -1   7  310.17   29.20
   1  -1   7  273.67   27.50
   1  -1   7  297.27   29.50
   1  -1   7  342.47   29.70
   1  -1   7  265.97   27.30
  -1   1  -7  256.07   29.10
  -1   1  -7  260.97   28.90
  -1   1  -7  292.67   29.50
  -1   1  -7  273.97   29.30
   1  -1   6   15.20    2.40
   1  -1   6   16.00    4.00
   1  -1   6   19.50    4.30
   1  -1   6   11.20    1.90
   1  -1   6   15.00    3.60
   1  -1   6   14.20    3.40
   1  -1   6    9.50    3.60
   1  -1   6   12.80    3.40
  -1   1  -6    6.60    3.30
  -1   1  -6   16.00    3.90
  -1   1  -6   10.20    3.50
  -1   1  -6    9.80    3.60
   1  -1   5  801.42   75.09
   1  -1   5  775.32   74.69
   1  -1   5  825.22   73.59
   1  -1   5  732.43   74.69
   1  -1   5  758.92   74.59
   1  -1   5  750.72   74.49
   1  -1   5  779.52   73.49
   1  -1   5  796.52   75.09
  -1   1  -5  799.32   74.79
  -1   1  -5  799.22   74.99
  -1   1  -5  734.03   74.59
  -1   1  -5  811.12   74.89
   1  -1   4    0.20    1.40
   1  -1   4    0.90    0.50
   1  -1   4    0.10    1.70
   1  -1   4    2.20    1.70
   1  -1   4    1.60    0.60
   1  -1   4    0.30    1.60
   1  -1   4    1.70    1.50
   1  -1   4    1.50    1.60
  -1   1  -4    2.30    1.70
  -1   1  -4    0.40    1.70
  -1   1  -4   -1.60    1.20
  -1   1  -4    0.70    1.70
   1  -1   2   29.80    3.70
   1  -1   2   25.10    3.00
   1  -1   2   27.90    3.40
   1  -1   2   23.20    3.00
   1  -1   2   26.80    3.20
   1  -1   2   23.40    2.60
  -1   1  -2   27.80    3.30
  -1   1  -2   25.50    3.60
  -1   1  -2   31.00    3.70
  -1   1  -2   24.20    3.10
   1  -1   1   17.80    2.50
   1  -1   1   16.60    1.90
   1  -1   1   16.80    2.00
   1  -1   1   17.70    2.00
   1  -1   1   18.90    2.00
   1  -1   1   17.60    2.30
  -1   1  -1   19.30    2.20
  -1   1  -1   16.70    2.00
  -1   1  -1   15.90    1.90
  -1   1  -1   16.10    2.00
  -1   1  -1   17.60    2.40
  -1   1  -1   18.70    2.00
   1  -1   0  206.68   20.70
   1  -1   0  198.48   20.70
   1  -1   0  214.58   20.50
  -1   1   0  248.38   20.80
  -1   1   0  198.38   20.70
  -1   1   0  241.18   20.50
  -1   1   0  206.58   20.40
   1  -1  -1 2130.59  191.38
   1  -1  -1 2055.89  191.28
  -1   1   1 2043.00  191.28
  -1   1   1 2117.39  191.18
  -1   1   1 1909.21  191.28
  -1   1   1 1951.40  191.38
   1  -1  -2  394.46   37.50
   1  -1  -2  385.26   37.70
   1  -1  -2  392.86   38.10
   1  -1  -2  406.86   37.80
   1  -1  -2  407.16   38.30
  -1   1   2  387.06   37.70
  -1   1   2  380.46   37.70
  -1   1   2  390.16   37.80
  -1   1   2  403.86   37.50
   1  -1  -3  193.58   18.10
   1  -1  -3  178.88   18.10
   1  -1  -3  168.98   18.20
   1  -1  -3  178.58   17.90
   1  -1  -3  186.08   18.20
  -1   1   3  181.08   17.90
  -1   1   3  167.88   17.70
  -1   1   3  187.38   18.10
  -1   1   3  176.48   18.20
  -1   1   3  188.68   18.10
   1  -1  -4   36.80    5.60
   1  -1  -4   48.50    6.50
   1  -1  -4   50.79    6.50
   1  -1  -4   37.40    5.60
   1  -1  -4   50.99    5.90
   1  -1  -4   50.19    5.90
   1  -1  -4   46.40    6.50
  -1   1   4   55.29    7.10
  -1   1   4   54.29    6.10
  -1   1   4   45.20    5.50
  -1   1   4   54.79    6.00
  -1   1   4   36.90    5.60
   1  -1  -5  217.18   23.00
   1  -1  -5  236.48   22.90
   1  -1  -5  228.28   23.00
   1  -1  -5  247.48   23.30
   1  -1  -5  225.38   23.10
   1  -1  -5  227.88   23.30
  -1   1   5  218.68   22.70
  -1   1   5  222.68   23.60
  -1   1   5  242.48   23.30
  -1   1   5  214.18   22.70
  -1   1   5  236.38   23.00
   1  -1  -6  772.92   74.39
   1  -1  -6  781.62   74.19
   1  -1  -6  786.32   74.59
   1  -1  -6  781.22   74.49
   1  -1  -6  755.52   74.69
   1  -1  -6  794.62   74.49
  -1   1   6  798.12   73.99
  -1   1   6  787.72   74.29
  -1   1   6  737.73   73.99
  -1   1   6  736.43   74.39
  -1   1   6  765.62   75.29
  -1   1   6  787.82   75.09
   1  -1  -7  445.66   42.20
   1  -1  -7  384.06   41.80
   1  -1  -7  414.26   42.30
   1  -1  -7  397.46   42.30
   1  -1  -7  390.06   41.50
   1  -1  -7  442.76   42.20
  -1   1   7  411.06   41.40
  -1   1   7  428.16   41.80
  -1   1   7  413.46   42.10
  -1   1   7  506.95   42.10
  -1   1   7  472.75   43.10
   1  -1  -8  312.87   33.00
   1  -1  -8  324.87   33.80
   1  -1  -8  295.77   33.20
   1  -1  -8  334.57   33.30
   1  -1  -8  320.17   33.70
   1  -1  -8  349.07   32.70
  -1   1   8  339.17   32.90
  -1   1   8  328.97   32.40
  -1   1   8  342.87   33.40
  -1   1   8  292.97   33.80
  -1   1   8  334.97   33.50
   1  -1  -9    5.00    4.60
   1  -1  -9   12.50    4.10
   1  -1  -9    4.80    4.50
   1  -1  -9    4.10    4.10
   1  -1  -9    5.00    3.60
   1  -1  -9    8.70    4.50
  -1   1   9    8.80    4.00
  -1   1   9    2.90    2.60
  -1   1   9    9.60    5.20
  -1   1   9    4.40    4.10
   1  -1 -10  221.58   26.30
   1  -1 -10  230.58   26.60
   1  -1 -10  230.38   25.90
   1  -1 -10  215.58   24.30
   1  -1 -10  222.58   25.00
  -1   1  10  274.97   26.50
  -1   1  10  256.17   25.10
  -1   1  10  247.88   27.00
  -1   1  10  234.48   24.20
   1  -1 -11   66.29    9.40
   1  -1 -11   59.29    8.50
   1  -1 -11   50.49    9.50
   1  -1 -11   54.99   10.30
   1  -1 -11   47.00   10.70
  -1   1  11   58.49   15.00
  -1   1  11   52.09    8.00
  -1   1  11   57.59   10.30
   1  -1 -12   36.40    9.80
   1  -1 -12   49.10    7.60
   1  -1 -12   53.39   11.20
   1  -1 -12   48.50    8.20
   1  -1 -12   35.60    9.50
  -1   1  12   32.60    7.70
  -1   1  12   29.40    9.20
  -1   1  12   45.10    7.50
  -1   1  12   66.49   11.10
   1  -1 -13  195.88   23.70
   1  -1 -13  162.08   23.10
  -1   1  13  185.18   20.60
  -1   1  13  175.18   19.40
  -1   1  13  180.98   24.60
  -1   1  13  172.68   22.80
   1  -1 -14   30.20    9.90
   1  -1 -14   25.40   10.70
  -1   1  14   15.80    6.00
  -1   1  14   24.00    7.00
  -1   1  14    5.20    8.20
  -1   1  14   19.50    9.50
   0  -1  14   -1.90    7.90
   0  -1  14  -16.40    6.80
   0   1 -14   10.70    9.10
   0   1 -14    7.60    9.20
   0  -1  13  209.68   26.70
   0  -1  13  195.58   25.80
   0  -1  13  200.08   25.40
   0   1 -13  248.88   27.20
   0   1 -13  248.88   27.70
   0  -1  12   12.00    6.00
   0  -1  12   13.70    7.20
   0  -1  12   14.20    6.80
   0  -1  12   16.70    3.50
   0   1 -12   19.80    7.50
   0   1 -12   20.30    8.30
   0  -1  11  748.93   76.69
   0  -1  11  786.72   77.09
   0  -1  11  772.82   77.59
   0  -1  11  758.42   74.39
   0  -1  11  793.32   74.59
   0   1 -11  798.32   77.29
   0   1 -11  840.92   77.99
   0  -1  10    0.60    2.80
   0  -1  10    7.30    5.30
   0  -1  10   -4.60    3.40
   0  -1  10    3.20    2.40
   0   1 -10   -3.90    4.40
   0   1 -10    0.40    5.60
   0   1 -10    1.50    4.20
   0  -1   9  160.78   17.90
   0  -1   9  144.69   18.30
   0  -1   9  155.98   16.10
   0   1  -9  149.59   18.00
   0   1  -9  152.78   18.40
   0   1  -9  157.48   18.20
   0  -1   8   92.79    9.90
   0  -1   8  107.19   10.50
   0  -1   8   95.29   12.00
   0  -1   8   83.19   12.30
   0  -1   8   94.39   11.80
   0   1  -8   80.49   12.20
   0   1  -8   98.69   13.10
   0   1  -8   84.99    9.40
   0   1  -8   85.59    9.50
   0   1  -8  111.69   12.90
   0   1  -8  111.19   13.40
   0  -1   7   46.70    7.20
   0  -1   7   49.10    5.80
   0  -1   7   38.10    6.90
   0  -1   7   42.20    5.30
   0  -1   7   75.99    8.50
   0  -1   7   37.00    6.90
   0  -1   7   52.29    7.00
   0   1  -7   46.80    7.00
   0   1  -7   52.99    8.00
   0   1  -7   37.20    5.10
   0   1  -7   43.40    7.00
   0   1  -7   43.00    7.40
   0   1  -7   41.50    5.40
   0  -1   6  814.82   82.19
   0  -1   6  778.42   81.99
   0  -1   6  918.21   82.49
   0  -1   6  902.41   81.59
   0  -1   6  818.02   82.29
   0  -1   6  871.21   81.39
   0  -1   6  794.82   82.29
   0  -1   6  877.81   82.89
   0   1  -6  824.32   81.29
   0   1  -6  918.21   82.49
   0   1  -6  820.82   81.39
   0   1  -6  834.32   82.69
   0   1  -6  959.50   82.79
   0   1  -6  942.41   82.79
   0  -1   5 1820.12  185.68
   0  -1   5 1950.20  185.78
   0  -1   5 2093.19  186.28
   0  -1   5 2025.50  185.78
   0  -1   5 2090.09  185.18
   0  -1   5 2009.30  184.98
   0  -1   5 1910.51  185.78
   0  -1   5 1929.51  185.58
   0   1  -5 2017.10  185.98
   0   1  -5 1919.51  185.98
   0   1  -5 2003.40  184.88
   0   1  -5 1925.81  185.78
   0   1  -5 1912.41  185.08
   0   1  -5 1916.21  185.88
   0  -1   4   55.59    6.20
   0  -1   4   49.99    6.00
   0  -1   4   42.40    5.90
   0  -1   4   49.30    6.30
   0  -1   4   49.99    5.40
   0  -1   4   57.69    6.50
   0  -1   4   48.30    6.00
   0  -1   4   57.19    5.60
   0   1  -4   48.40    5.30
   0   1  -4   48.90    6.10
   0   1  -4   51.99    6.20
   0   1  -4   46.30    6.30
   0   1  -4   56.39    6.40
   0   1  -4   44.40    6.10
   0   1  -4   47.10    5.50
   0  -1   3 2831.92  262.87
   0  -1   3 2805.52  262.87
   0  -1   3 2809.02  263.07
   0  -1   3 2840.02  262.47
   0  -1   3 2718.13  262.77
   0  -1   3 2898.61  262.47
   0  -1   3 2868.81  262.87
   0  -1   3 2672.93  263.07
   0   1  -3 2704.13  262.47
   0   1  -3 2672.33  262.87
   0   1  -3 2753.62  262.87
   0   1  -3 2880.41  262.37
   0   1  -3 2781.52  263.37
   0   1  -3 2882.81  262.87
   0   1  -3 2846.22  262.97
   0   1  -3 2750.02  263.07
   0  -1   2  200.18   19.80
   0  -1   2  199.98   19.70
   0  -1   2  207.68   19.60
   0  -1   2  202.28   19.80
   0  -1   2  197.28   19.70
   0  -1   2  208.78   19.40
   0  -1   2  211.68   19.70
   0  -1   2  207.58   19.80
   0   1  -2  212.58   19.90
   0   1  -2  199.18   19.80
   0   1  -2  194.68   19.40
   0   1  -2  212.78   19.80
   0   1  -2  200.38   19.80
   0   1  -2  203.38   19.70
   0   1  -2  202.08   19.80
   0   1  -2  206.98   19.40
   0  -1   1  217.48   20.20
   0  -1   1  204.68   20.20
   0  -1   1  215.58   20.20
   0  -1   1  231.78   20.30
   0  -1   1  214.68   20.20
   0  -1   1  216.68   20.30
   0  -1   1  215.38   20.10
   0  -1   1  209.68   20.20
   0   1  -1  198.58   20.20
   0   1  -1  208.88   20.30
   0   1  -1  209.38   20.10
   0   1  -1  208.08   20.10
   0   1  -1  208.38   20.20
   0   1  -1  197.88   20.30
   0   1  -1  221.48   20.20
   0   1  -1  215.68   20.20
   0  -1  -1  222.98   20.90
   0  -1  -1  223.88   21.10
   0  -1  -1  216.68   21.10
   0   1   1  213.58   21.10
   0   1   1  232.68   21.10
   0   1   1  211.68   20.90
   0  -1  -2  198.98   20.50
   0  -1  -2  206.18   20.60
   0  -1  -2  212.18   20.50
   0  -1  -2  243.18   20.90
   0   1   2  225.38   20.60
   0   1   2  217.18   20.80
   0   1   2  211.78   20.50
   0   1   2  193.48   20.40
   0  -1  -3 2910.01  267.17
   0  -1  -3 2662.03  267.57
   0  -1  -3 2812.62  267.17
   0  -1  -3 2917.21  267.27
   0  -1  -3 2749.02  267.57
   0  -1  -3 2891.21  267.07
   0   1   3 2795.52  267.07
   0   1   3 2885.61  267.57
   0   1   3 2958.20  267.27
   0   1   3 2776.32  267.17
   0   1   3 3085.79  267.87
   0   1   3 2664.83  267.37
   0  -1  -4   48.30    6.10
   0  -1  -4   58.19    6.50
   0  -1  -4   47.10    6.20
   0  -1  -4   47.10    6.10
   0  -1  -4   54.39    6.00
   0  -1  -4   57.09    6.90
   0   1   4   53.39    6.20
   0   1   4   57.19    6.80
   0   1   4   56.79    7.50
   0   1   4   54.39    6.50
   0   1   4   52.39    6.20
   0   1   4   51.19    5.90
   0  -1  -5 1830.72  186.28
   0  -1  -5 2050.69  186.38
   0  -1  -5 1947.41  186.78
   0  -1  -5 1967.70  185.98
   0  -1  -5 2029.40  186.38
   0  -1  -5 1907.21  185.98
   0   1   5 1971.80  186.58
   0   1   5 1896.11  186.08
   0   1   5 2031.10  185.88
   0   1   5 2062.69  188.08
   0   1   5 2017.40  186.68
   0   1   5 1970.10  186.48
   0  -1  -6  888.11   82.09
   0  -1  -6  873.51   82.49
   0  -1  -6  832.62   82.49
   0  -1  -6  827.32   82.99
   0  -1  -6  868.71   81.89
   0  -1  -6  873.71   82.39
   0   1   6  884.21   82.09
   0   1   6  870.01   81.79
   0   1   6  831.32   82.49
   0   1   6  906.81   82.99
   0   1   6  847.42   83.19
   0   1   6  812.12   82.09
   0  -1  -7   37.70    6.70
   0  -1  -7   52.89    6.60
   0  -1  -7   34.40    6.80
   0  -1  -7   52.99    6.80
   0  -1  -7   35.10    6.60
   0  -1  -7   40.50    7.00
   0   1   7   40.10    5.90
   0   1   7   59.59    8.80
   0   1   7   54.99    8.30
   0   1   7   47.30    7.50
   0   1   7   52.99    7.00
   0   1   7   40.70    6.30
   0  -1  -8   91.09   11.40
   0  -1  -8   80.49   10.00
   0  -1  -8   84.59   10.10
   0  -1  -8   64.19   11.30
   0  -1  -8   60.89   10.50
   0  -1  -8   86.79   11.90
   0   1   8   86.99   10.30
   0   1   8   89.49   12.10
   0   1   8  129.89   14.60
   0   1   8   90.39   12.50
   0   1   8   86.59    9.60
   0  -1  -9  140.29   15.50
   0  -1  -9  132.79   15.90
   0  -1  -9  137.09   17.60
   0  -1  -9  162.18   18.40
   0  -1  -9  161.08   17.50
   0  -1  -9  151.08   17.00
   0   1   9  138.69   15.30
   0   1   9  165.38   17.90
   0   1   9  155.78   16.10
   0   1   9  133.09   17.70
   0  -1 -10    1.00    3.20
   0  -1 -10    0.00    4.30
   0  -1 -10    1.20    3.20
   0  -1 -10    5.60    5.10
   0  -1 -10   11.00    6.20
   0   1  10    5.30    2.60
   0   1  10   13.30    5.70
   0   1  10    0.20    4.80
   0   1  10    1.10    3.20
   0  -1 -11  719.33   69.79
   0  -1 -11  753.62   73.29
   0  -1 -11  704.63   72.09
   0  -1 -11  737.53   72.69
   0  -1 -11  703.23   69.89
   0  -1 -11  671.33   73.49
   0   1  11  759.92   72.79
   0   1  11  792.62   71.09
   0   1  11  739.93   70.29
   0  -1 -12   20.30    8.30
   0  -1 -12   27.30    7.30
   0   1  12   23.60    5.90
   0   1  12   18.90    6.90
   0   1  12   18.90    4.90
   0   1  12   33.30    8.50
   0  -1 -13  238.28   26.90
   0  -1 -13  198.28   27.90
   0   1  13  230.48   28.00
   0   1  13  187.98   28.50
   0   1  13  246.08   24.20
   0   1  13  225.48   23.20
   0  -1 -14    9.80    8.90
   0  -1 -14   -5.80    7.90
   0   1  14    2.40    7.40
   0   1  14    3.90    4.20
   0   1  14    6.60    8.50
   0   1  14   11.60    4.70
   0   1  14   14.60    8.20
  -1  -1  14   16.70    8.20
  -1  -1  14   19.00    4.20
  -1  -1  14    3.90    8.90
  -1  -1  14   16.60    4.40
  -1  -1  14   27.10    9.90
   1   1 -14   17.50    9.30
   1   1 -14   11.70    9.60
  -1  -1  13  181.28   20.00
  -1  -1  13  199.48   24.10
  -1  -1  13  175.88   19.80
  -1  -1  13  201.58   23.30
  -1  -1  13  216.38   26.70
   1   1 -13  225.48   25.40
   1   1 -13  205.28   25.90
  -1  -1  12   42.50    7.00
  -1  -1  12   52.99    7.00
  -1  -1  12   21.10    8.70
  -1  -1  12   38.80   10.20
  -1  -1  12   43.50    9.30
   1   1 -12   39.90   10.20
   1   1 -12   52.59   11.20
  -1  -1  11   51.69   10.00
  -1  -1  11   56.79    8.60
  -1  -1  11   59.89    7.90
  -1  -1  11   70.29   10.30
  -1  -1  11   56.89   10.40
   1   1 -11   57.99    6.90
   1   1 -11   58.59   10.50
   1   1 -11   53.09   10.40
  -1  -1  10  230.68   23.90
  -1  -1  10  244.68   25.40
  -1  -1  10  254.47   26.80
  -1  -1  10  251.67   24.60
   1   1 -10  281.97   28.10
   1   1 -10  212.28   23.50
   1   1 -10  227.88   26.40
   1   1 -10  231.58   23.90
   1   1 -10  247.18   26.10
  -1  -1   9    4.30    2.80
  -1  -1   9    7.60    4.90
  -1  -1   9    5.40    3.20
  -1  -1   9    0.60    3.50
   1   1  -9    4.00    3.20
   1   1  -9    3.90    3.80
   1   1  -9   12.00    4.50
   1   1  -9   11.40    4.60
  -1  -1   8  286.87   31.50
  -1  -1   8  372.66   32.50
  -1  -1   8  358.56   32.90
  -1  -1   8  311.97   30.90
   1   1  -8  298.07   32.30
   1   1  -8  325.57   32.30
   1   1  -8  294.77   30.80
   1   1  -8  294.47   31.20
   1   1  -8  317.47   32.50
  -1  -1   7  421.86   40.90
  -1  -1   7  485.45   41.40
  -1  -1   7  429.56   41.10
  -1  -1   7  396.26   40.50
  -1  -1   7  488.05   41.60
  -1  -1   7  391.06   41.20
   1   1  -7  419.46   41.50
   1   1  -7  399.26   41.60
   1   1  -7  396.76   40.40
   1   1  -7  386.96   40.80
   1   1  -7  416.06   41.50
  -1  -1   6  808.82   74.19
  -1  -1   6  783.52   73.79
  -1  -1   6  749.33   74.29
  -1  -1   6  774.22   74.19
  -1  -1   6  730.03   74.19
  -1  -1   6  848.22   74.09
  -1  -1   6  808.12   74.89
   1   1  -6  749.03   74.29
   1   1  -6  806.52   74.59
   1   1  -6  757.52   74.99
   1   1  -6  731.63   73.69
   1   1  -6  741.23   74.49
  -1  -1   5  218.58   22.90
  -1  -1   5  228.88   23.30
  -1  -1   5  226.48   22.90
  -1  -1   5  236.68   22.70
  -1  -1   5  230.28   22.60
  -1  -1   5  209.88   22.80
  -1  -1   5  236.58   22.90
  -1  -1   5  280.77   23.70
   1   1  -5  219.18   22.50
   1   1  -5  234.98   23.00
   1   1  -5  212.88   22.90
   1   1  -5  217.08   23.10
   1   1  -5  231.98   23.50
   1   1  -5  223.58   22.90
  -1  -1   4   44.90    5.60
  -1  -1   4   48.80    6.00
  -1  -1   4   43.10    5.80
  -1  -1   4   36.90    5.60
  -1  -1   4   46.80    5.60
  -1  -1   4   47.00    5.40
  -1  -1   4   44.10    5.50
  -1  -1   4   32.30    5.50
   1   1  -4   53.09    6.20
   1   1  -4   50.79    6.00
   1   1  -4   58.79    6.50
   1   1  -4   54.19    6.90
   1   1  -4   46.50    5.50
  -1  -1   3  191.38   18.50
  -1  -1   3  195.28   18.30
  -1  -1   3  177.28   18.40
  -1  -1   3  190.68   18.30
  -1  -1   3  206.18   18.30
  -1  -1   3  184.48   18.30
  -1  -1   3  185.58   17.90
  -1  -1   3  180.68   18.10
   1   1  -3  183.28   18.30
   1   1  -3  179.58   18.50
   1   1  -3  187.78   18.70
   1   1  -3  180.18   18.20
   1   1  -3  172.08   18.40
   1   1  -3  173.88   18.00
  -1  -1   2  404.66   38.10
  -1  -1   2  385.26   37.90
  -1  -1   2  379.56   37.90
  -1  -1   2  385.16   38.30
  -1  -1   2  435.46   37.70
  -1  -1   2  408.56   38.10
   1   1  -2  389.56   38.10
   1   1  -2  403.86   38.00
   1   1  -2  389.86   37.70
   1   1  -2  394.26   38.00
  -1  -1   1 2126.39  191.98
  -1  -1   1 1928.11  191.78
  -1  -1   1 2170.28  191.88
  -1  -1   1 1981.50  191.98
  -1  -1   1 2012.80  192.18
   1   1  -1 2080.69  191.88
   1   1  -1 1980.80  191.78
   1   1  -1 2060.79  191.98
  -1  -1   0  190.88   18.00
  -1  -1   0  193.98   18.00
   1   1   0  180.18   18.00
   1   1   0  194.98   18.00
   1   1   0  182.08   18.20
   1   1   0  202.68   18.50
   1   1   0  186.58   18.20
  -1  -1  -1   22.20    3.10
  -1  -1  -1   14.30    2.20
  -1  -1  -1   17.70    1.90
  -1  -1  -1   17.30    2.40
   1   1   1   14.70    2.30
   1   1   1   18.50    2.20
   1   1   1   15.90    2.30
   1   1   1   21.80    3.00
   1   1   1   16.80    1.90
  -1  -1  -2   25.90    3.00
  -1  -1  -2   25.50    3.10
  -1  -1  -2   25.60    3.00
  -1  -1  -2   27.80    3.60
  -1  -1  -2   24.00    3.70
  -1  -1  -2   17.70    3.60
  -1  -1  -2   23.70    3.00
   1   1   2   27.40    3.30
   1   1   2   35.80    4.70
   1   1   2   26.30    3.50
   1   1   2   22.30    2.90
   1   1   2   26.10    3.10
  -1  -1  -3 7093.39  676.63
  -1  -1  -3 7216.48  675.93
   1   1   3 7296.87  675.93
  -1  -1  -4    1.10    2.00
  -1  -1  -4    0.20    1.50
  -1  -1  -4    1.20    1.10
  -1  -1  -4    0.50    1.40
  -1  -1  -4    0.70    1.40
  -1  -1  -4    1.90    1.30
  -1  -1  -4    1.30    2.10
   1   1   4    1.90    1.30
   1   1   4    1.30    1.80
   1   1   4    0.10    1.00
   1   1   4    1.30    1.50
   1   1   4    1.50    1.80
  -1  -1  -5  793.22   74.69
  -1  -1  -5  766.82   75.19
  -1  -1  -5  795.42   74.59
  -1  -1  -5  766.62   75.19
  -1  -1  -5  784.72   76.09
  -1  -1  -5  778.72   75.09
   1   1   5  726.03   74.89
   1   1   5  716.53   75.29
   1   1   5  892.21   74.99
   1   1   5  792.52   74.59
   1   1   5  834.02   75.99
  -1  -1  -6    8.40    3.80
  -1  -1  -6    8.80    3.40
  -1  -1  -6   12.10    3.60
  -1  -1  -6   14.50    2.80
  -1  -1  -6   11.00    2.70
   1   1   6   16.80    4.90
   1   1   6   13.60    2.60
   1   1   6   13.80    3.90
   1   1   6   14.40    4.50
   1   1   6   12.90    3.10
   1   1   6   13.90    3.20
  -1  -1  -7  251.77   27.10
  -1  -1  -7  275.67   27.10
  -1  -1  -7  255.77   28.30
  -1  -1  -7  274.77   28.30
  -1  -1  -7  258.47   29.20
  -1  -1  -7  287.37   28.20
   1   1   7  289.07   27.50
   1   1   7  296.87   29.10
   1   1   7  266.77   27.00
   1   1   7  311.47   28.20
   1   1   7  299.97   29.50
  -1  -1  -8  338.87   35.60
  -1  -1  -8  363.26   38.20
  -1  -1  -8  365.06   35.60
  -1  -1  -8  343.77   36.70
  -1  -1  -8  368.06   37.10
  -1  -1  -8  379.46   37.30
   1   1   8  435.76   38.50
   1   1   8  369.96   37.70
   1   1   8  365.26   35.50
  -1  -1  -9    6.00    4.50
  -1  -1  -9    3.10    4.10
  -1  -1  -9    9.90    3.00
  -1  -1  -9   12.60    4.90
  -1  -1  -9    4.50    5.00
  -1  -1  -9   13.60    3.30
   1   1   9   27.40    7.00
   1   1   9   11.30    3.10
   1   1   9   13.70    3.90
   1   1   9   14.20    5.20
  -1  -1 -10  133.89   19.40
  -1  -1 -10  125.89   20.10
  -1  -1 -10  145.19   17.80
   1   1  10  157.88   19.30
   1   1  10  142.69   18.60
   1   1  10  158.18   16.40
   1   1  10  158.68   15.70
  -1  -1 -11  632.64   65.59
  -1  -1 -11  697.03   66.79
  -1  -1 -11  648.94   66.29
   1   1  11  648.84   63.49
   1   1  11  695.83   66.99
   1   1  11  665.43   63.99
  -1  -1 -12   19.10    8.10
  -1  -1 -12   11.90    6.30
  -1  -1 -12   30.70    9.20
   1   1  12   14.20    3.80
   1   1  12   19.20    4.70
   1   1  12   15.20    7.00
   1   1  12    5.10    7.00
  -1  -1 -13    3.50    6.90
  -1  -1 -13    3.40    7.40
  -1  -1 -13    6.70    7.90
   1   1  13   -1.30    6.20
   1   1  13    8.50    4.00
   1   1  13    6.90    3.20
   1   1  13    1.00    6.40
  -1  -1 -14  137.59   19.00
  -1  -1 -14  110.29   20.00
   1   1  14  143.69   20.20
   1   1  14  107.09   18.80
   1   1  14  129.09   18.00
  -2  -1  14   34.20   11.40
  -2  -1  14   46.00    8.10
  -2  -1  14   38.20    7.40
  -2  -1  14   37.20   10.20
  -2  -1  14   63.09   12.30
   2   1 -14   61.49   13.90
   2   1 -14   41.50   11.30
  -2  -1  13  123.29   16.80
  -2  -1  13   90.89   16.60
  -2  -1  13  114.39   13.60
  -2  -1  13   80.79   14.40
  -2  -1  13   99.99   12.80
   2   1 -13  127.69   18.10
   2   1 -13   91.99   15.60
  -2  -1  12  144.29   16.20
  -2  -1  12  148.19   16.70
  -2  -1  12   95.59   17.30
  -2  -1  12  155.98   18.20
  -2  -1  12  109.19   17.80
   2   1 -12  167.68   16.70
   2   1 -12  129.69   18.80
   2   1 -12  137.69   20.10
   2   1 -12  158.38   16.00
  -2  -1  11   22.50    6.00
  -2  -1  11   20.70    4.80
  -2  -1  11   34.20    9.10
   2   1 -11   32.00    7.80
   2   1 -11   23.60    7.10
   2   1 -11   18.10    5.70
   2   1 -11   14.20    6.90
   2   1 -11   17.50    5.20
  -2  -1  10  133.49   15.00
  -2  -1  10  153.28   16.10
  -2  -1  10  144.19   17.50
  -2  -1  10  131.79   15.80
   2   1 -10  104.39   17.80
   2   1 -10  134.49   17.20
   2   1 -10  131.09   16.80
   2   1 -10  130.89   15.10
   2   1 -10  139.29   16.00
  -2  -1   9  623.84   59.89
  -2  -1   9  658.73   60.49
  -2  -1   9  638.94   61.59
  -2  -1   9  677.83   60.59
   2   1  -9  574.74   59.79
   2   1  -9  600.84   60.49
   2   1  -9  610.64   61.29
   2   1  -9  641.64   61.19
   2   1  -9  546.05   60.49
  -2  -1   8   12.10    3.80
  -2  -1   8   18.90    4.60
  -2  -1   8   34.10    6.30
  -2  -1   8   22.50    5.20
  -2  -1   8   25.80    6.40
   2   1  -8   19.90    5.70
   2   1  -8   26.40    6.10
   2   1  -8   22.60    5.30
   2   1  -8   17.60    5.40
   2   1  -8   19.60    5.30
   2   1  -8   23.80    5.10
  -2  -1   7  262.87   27.10
  -2  -1   7  269.87   27.40
  -2  -1   7  297.77   27.70
  -2  -1   7  262.17   28.00
  -2  -1   7  316.17   27.80
  -2  -1   7  261.47   27.30
  -2  -1   7  272.17   27.20
   2   1  -7  254.37   27.40
   2   1  -7  239.18   27.40
   2   1  -7  265.27   28.50
   2   1  -7  265.27   27.90
   2   1  -7  278.67   28.00
   2   1  -7  268.57   27.20
  -2  -1   6  645.64   59.19
  -2  -1   6  627.04   58.69
  -2  -1   6  655.13   58.79
  -2  -1   6  541.15   58.39
  -2  -1   6  527.15   58.29
  -2  -1   6  583.54   58.39
  -2  -1   6  668.43   58.29
   2   1  -6  555.34   59.09
   2   1  -6  604.74   58.39
   2   1  -6  630.34   58.79
   2   1  -6  595.64   58.99
   2   1  -6  624.74   58.89
   2   1  -6  609.74   58.49
  -2  -1   5  612.14   62.49
  -2  -1   5  652.33   62.79
  -2  -1   5  702.83   63.29
  -2  -1   5  666.03   62.39
  -2  -1   5  630.24   62.59
  -2  -1   5  647.14   62.99
  -2  -1   5  678.63   62.99
   2   1  -5  634.74   63.29
   2   1  -5  712.83   62.99
   2   1  -5  621.34   62.69
   2   1  -5  616.04   62.39
   2   1  -5  651.13   62.79
   2   1  -5  683.63   63.39
  -2  -1   4   28.80    4.40
  -2  -1   4   34.60    4.40
  -2  -1   4   25.00    4.40
  -2  -1   4   29.60    4.70
  -2  -1   4   34.70    4.90
  -2  -1   4   51.69    5.90
   2   1  -4   15.90    3.80
   2   1  -4   29.80    4.70
   2   1  -4   33.40    4.90
   2   1  -4   31.40    4.60
  -2  -1   3 1165.48  109.19
  -2  -1   3 1151.48  109.49
  -2  -1   3 1235.48  108.69
  -2  -1   3 1054.29  108.69
  -2  -1   3 1136.79  109.19
   2   1  -3 1121.49  109.19
   2   1  -3 1172.88  109.29
   2   1  -3 1128.89  108.59
   2   1  -3 1149.69  109.19
   2   1  -3 1204.48  108.89
   2   1  -3 1138.29  109.69
  -2  -1   2  616.34   67.79
  -2  -1   2  722.63   68.89
  -2  -1   2  707.63   68.39
   2   1  -2  812.22   68.09
   2   1  -2  745.83   67.99
   2   1  -2  740.33   67.99
   2   1  -2  688.63   68.49
   2   1  -2  712.93   68.29
   2   1  -1 8642.63  813.42
  -2  -1   0  623.44   56.09
  -2  -1   0  619.14   56.89
  -2  -1   0  586.44   56.49
  -2  -1   0  620.44   55.99
   2   1   0  574.24   56.09
   2   1   0  586.64   56.49
   2   1   0  559.04   56.39
   2   1   0  592.74   55.99
   2   1   0  579.04   56.89
  -2  -1  -1 1676.33  153.68
  -2  -1  -1 1652.73  153.68
  -2  -1  -1 1727.73  154.18
  -2  -1  -1 1601.34  153.18
   2   1   1 1520.75  153.58
   2   1   1 1634.74  153.18
   2   1   1 1554.54  153.58
   2   1   1 1663.23  153.18
   2   1   1 1662.63  154.08
  -2  -1  -2    8.80    1.80
  -2  -1  -2   10.60    2.10
  -2  -1  -2   11.70    1.80
  -2  -1  -2    9.60    2.30
  -2  -1  -2   13.70    2.30
  -2  -1  -2   10.60    2.20
   2   1   2   12.10    2.10
   2   1   2   11.90    2.40
   2   1   2   12.60    2.60
   2   1   2    7.50    2.40
   2   1   2   11.30    1.60
   2   1   2    9.50    1.50
  -2  -1  -3 3775.02  336.47
  -2  -1  -3 3522.05  336.17
  -2  -1  -3 3392.86  335.77
  -2  -1  -3 3419.36  336.27
  -2  -1  -3 3639.64  336.07
  -2  -1  -3 3619.14  335.77
   2   1   3 3485.05  335.97
   2   1   3 3565.94  335.87
   2   1   3 3674.43  337.07
   2   1   3 3759.92  335.87
   2   1   3 3395.66  336.27
   2   1   3 3658.73  336.17
  -2  -1  -4   24.30    3.40
  -2  -1  -4   25.30    4.20
  -2  -1  -4   27.00    3.90
  -2  -1  -4   22.30    3.90
  -2  -1  -4   27.90    4.90
   2   1   4   27.50    4.00
   2   1   4   22.80    3.90
   2   1   4   28.70    4.60
   2   1   4   27.70    3.50
   2   1   4   23.40    3.70
  -2  -1  -5  296.07   29.80
  -2  -1  -5  282.47   29.70
  -2  -1  -5  299.67   29.00
  -2  -1  -5  292.17   30.30
  -2  -1  -5  305.97   29.50
   2   1   5  289.17   30.80
   2   1   5  285.67   29.50
   2   1   5  302.37   29.10
   2   1   5  364.46   29.60
   2   1   5  294.77   30.00
   2   1   5  283.87   29.50
  -2  -1  -6  277.07   29.30
  -2  -1  -6  281.17   29.00
  -2  -1  -6  280.77   28.50
  -2  -1  -6  289.77   29.50
  -2  -1  -6  291.27   29.90
  -2  -1  -6  282.87   28.20
   2   1   6  338.07   28.90
   2   1   6  301.67   30.30
   2   1   6  284.57   28.30
   2   1   6  310.37   32.70
  -2  -1  -7   40.20    5.40
  -2  -1  -7   50.19    7.80
  -2  -1  -7   44.40    6.80
  -2  -1  -7   36.50    6.80
  -2  -1  -7   43.50    5.70
   2   1   7   40.60    5.60
   2   1   7   62.79    7.60
   2   1   7   38.20    7.60
   2   1   7   59.99    9.50
   2   1   7   47.70    6.20
   2   1   7   54.89    8.40
  -2  -1  -8  550.24   57.09
  -2  -1  -8  540.95   55.29
  -2  -1  -8  549.74   55.29
  -2  -1  -8  554.54   56.69
  -2  -1  -8  541.55   57.09
   2   1   8  577.74   55.49
   2   1   8  671.23   56.09
   2   1   8  623.34   58.39
   2   1   8  661.13   58.59
  -2  -1  -9  302.67   31.60
  -2  -1  -9  293.57   30.90
  -2  -1  -9  304.27   31.60
   2   1   9  289.87   29.30
   2   1   9  284.27   32.20
   2   1   9  298.87   29.70
   2   1   9  342.57   33.10
  -2  -1 -10  178.28   26.30
  -2  -1 -10  162.38   20.00
  -2  -1 -10  178.48   20.90
   2   1  10  171.38   21.60
   2   1  10  167.78   21.80
   2   1  10  175.18   17.60
   2   1  10  177.68   18.20
  -2  -1 -11   82.79   13.50
  -2  -1 -11   86.49   13.30
  -2  -1 -11   62.49   11.30
   2   1  11   68.29    9.10
   2   1  11   86.69   13.60
   2   1  11   62.39   15.00
   2   1  11   69.49    8.40
  -2  -1 -12  103.89   15.90
  -2  -1 -12  105.89   17.70
  -2  -1 -12  103.59   16.10
   2   1  12  110.19   12.00
   2   1  12  126.29   18.80
   2   1  12  107.59   11.40
  -2  -1 -13   35.60   10.80
  -2  -1 -13   42.70   10.20
  -2  -1 -13   16.10   10.90
   2   1  13   43.60   12.00
   2   1  13   32.80   10.30
  -2  -1 -14   38.60   13.20
  -2  -1 -14   85.29   14.10
  -2  -1 -14   63.19   13.70
   2   1  14   58.79   14.30
   2   1  14   56.09   14.60
   2   1  14   60.09   12.60
  -3  -1  14   34.30    9.40
  -3  -1  14    8.10    8.60
  -3  -1  14   15.70    6.20
  -3  -1  14   19.40    9.60
  -3  -1  14   29.00    6.60
   3   1 -14   18.10   10.40
   3   1 -14   18.30    8.90
   3   1 -14   14.80    5.80
   3   1 -14   16.70    6.30
  -3  -1  13  545.55   63.69
  -3  -1  13  747.33   66.49
  -3  -1  13  569.64   62.89
  -3  -1  13  732.93   63.99
  -3  -1  13  602.24   65.99
   3   1 -13  624.34   64.19
   3   1 -13  615.24   65.39
   3   1 -13  650.43   66.39
   3   1 -13  693.73   62.99
   3   1 -13  706.93   66.19
  -3  -1  12   39.00   10.10
  -3  -1  12   48.10    8.60
  -3  -1  12   44.80    9.70
  -3  -1  12   54.89    9.30
  -3  -1  12   52.69    9.70
   3   1 -12   42.90   10.30
   3   1 -12   56.39    9.90
   3   1 -12   77.09   12.20
   3   1 -12   34.60   10.20
   3   1 -12   57.09    9.20
  -3  -1  11    2.70    4.40
  -3  -1  11   -0.50    3.90
  -3  -1  11   10.60    6.50
  -3  -1  11    1.00    5.10
  -3  -1  11    0.10    4.00
   3   1 -11    0.60    6.50
   3   1 -11    4.90    5.80
   3   1 -11    1.70    6.20
   3   1 -11   -4.20    4.30
   3   1 -11   -6.00    4.90
  -3  -1  10   26.20    6.40
  -3  -1  10   30.80    6.30
  -3  -1  10   37.90    7.40
  -3  -1  10   27.70    6.90
   3   1 -10   20.10    9.80
   3   1 -10   29.10    7.00
   3   1 -10   33.50    7.20
   3   1 -10   39.80    8.00
   3   1 -10   40.50    8.10
  -3  -1   9  535.45   48.60
  -3  -1   9  529.15   49.60
  -3  -1   9  467.75   48.30
  -3  -1   9  489.85   48.10
  -3  -1   9  511.55   48.00
   3   1  -9  444.56   49.60
   3   1  -9  469.85   48.00
   3   1  -9  485.55   49.00
   3   1  -9  468.05   49.00
   3   1  -9  432.26   48.10
   3   1  -9  512.95   49.00
  -3  -1   8   92.39   12.00
  -3  -1   8   81.59   11.30
  -3  -1   8   70.29   10.90
  -3  -1   8   88.29   10.60
  -3  -1   8   92.09   11.80
   3   1  -8   94.19   11.70
   3   1  -8   63.39   10.70
   3   1  -8   87.89   12.30
   3   1  -8   85.09   11.20
   3   1  -8   62.59   11.30
   3   1  -8  139.29   17.20
  -3  -1   7  285.67   28.90
  -3  -1   7  254.37   29.00
  -3  -1   7  295.47   28.20
  -3  -1   7  323.97   28.80
  -3  -1   7  273.07   28.70
  -3  -1   7  261.97   28.30
  -3  -1   7  305.07   28.80
   3   1  -7  257.57   28.60
   3   1  -7  286.17   28.80
   3   1  -7  277.87   29.60
   3   1  -7  269.97   28.20
   3   1  -7  264.57   29.50
   3   1  -7  295.07   29.00
  -3  -1   6    1.90    2.50
  -3  -1   6   -1.80    2.20
  -3  -1   6   -0.30    1.90
  -3  -1   6    1.00    2.80
  -3  -1   6    4.40    2.70
  -3  -1   6   -3.10    2.30
   3   1  -6    1.00    2.70
   3   1  -6    2.30    2.20
   3   1  -6   -1.10    5.00
   3   1  -6    0.10    2.30
   3   1  -6    3.40    3.30
   3   1  -6    0.00    2.70
  -3  -1   5  986.30   92.89
  -3  -1   5 1003.90   92.19
  -3  -1   5  990.90   93.29
  -3  -1   5  919.21   92.19
  -3  -1   5 1034.60   92.99
   3   1  -5  938.91   92.39
   3   1  -5  963.80   92.09
   3   1  -5  971.40   93.09
   3   1  -5  912.61   92.79
  -3  -1   4  363.56   37.30
  -3  -1   4  383.56   35.70
  -3  -1   4  394.96   37.30
  -3  -1   4  373.96   37.00
   3   1  -4  344.37   36.40
   3   1  -4  368.36   36.60
   3   1  -4  346.07   35.60
   3   1  -4  362.06   35.90
   3   1  -4  384.76   36.10
   3   1  -4  375.76   37.20
  -3  -1   3  800.82   90.79
  -3  -1   3 1012.00   91.89
  -3  -1   3  996.00   92.29
   3   1  -3  931.01   91.09
   3   1  -3  971.60   91.59
   3   1  -3  967.90   91.09
   3   1  -3 1024.80   91.99
   3   1  -3 1001.00   91.59
   3   1  -3  974.10   92.49
  -3  -1   2 1920.61  178.78
  -3  -1   2 1774.42  177.98
  -3  -1   2 2015.20  178.48
  -3  -1   2 1814.02  179.38
  -3  -1   2 1838.42  178.88
   3   1  -2 1894.21  179.58
   3   1  -2 1882.41  179.08
   3   1  -2 2039.60  178.18
   3   1  -2 1851.71  178.68
  -3  -1   1 3958.10  358.06
  -3  -1   1 3814.92  356.36
  -3  -1   1 3457.25  355.46
  -3  -1   1 3900.61  355.86
  -3  -1   1 3789.82  356.56
   3   1  -1 4023.20  357.26
   3   1  -1 3616.64  356.26
  -3  -1   0 1872.71  172.88
  -3  -1   0 1775.82  172.48
  -3  -1   0 1904.51  173.58
  -3  -1   0 1805.32  172.88
  -3  -1   0 1765.42  172.08
   3   1   0 1858.31  172.18
   3   1   0 1802.12  172.88
   3   1   0 1815.12  172.98
   3   1   0 1904.51  173.58
  -3  -1  -1  143.39   14.20
  -3  -1  -1  135.39   14.00
  -3  -1  -1  135.39   13.30
   3   1   1  147.59   14.90
   3   1   1  140.29   13.30
   3   1   1  134.69   14.20
   3   1   2    1.20    0.70
  -3  -1  -3   99.29   10.30
  -3  -1  -3  106.99   11.10
  -3  -1  -3   97.89   10.70
  -3  -1  -3   96.79   10.20
  -3  -1  -3   94.49   10.50
   3   1   3   94.39    9.70
   3   1   3  105.29   10.10
   3   1   3  101.29   10.90
   3   1   3   86.09   10.60
   3   1   3  102.39   10.30
  -3  -1  -4  995.50   97.69
  -3  -1  -4 1002.70   97.49
  -3  -1  -4 1050.69   97.39
  -3  -1  -4  979.30   97.69
  -3  -1  -4  994.50   97.19
  -3  -1  -4 1016.10   98.09
   3   1   4  993.80   97.29
   3   1   4 1044.90   97.99
   3   1   4  971.50   97.19
   3   1   4 1152.58   99.39
   3   1   4 1139.39   97.89
  -3  -1  -5   89.19    9.80
  -3  -1  -5   84.79    9.30
  -3  -1  -5   73.19    8.50
  -3  -1  -5   74.09   10.00
  -3  -1  -5   83.39    9.10
  -3  -1  -5   84.69    9.50
   3   1   5   82.59    9.20
   3   1   5   78.99    9.30
   3   1   5   80.19    9.30
   3   1   5   79.09    9.80
   3   1   5   84.19   11.40
   3   1   5   79.79    8.70
  -3  -1  -6   71.59   10.90
  -3  -1  -6   79.89    9.00
  -3  -1  -6   76.49   10.20
  -3  -1  -6   72.09    8.30
  -3  -1  -6   69.79    9.20
  -3  -1  -6   66.59    9.60
   3   1   6   84.59    9.20
   3   1   6   95.49    9.90
   3   1   6   77.99    8.50
   3   1   6   77.59    9.30
   3   1   6   96.89   10.40
   3   1   6   65.69   10.60
  -3  -1  -7  165.88   17.10
  -3  -1  -7  176.68   19.70
  -3  -1  -7  177.18   19.10
  -3  -1  -7  157.88   18.70
  -3  -1  -7  185.18   18.60
  -3  -1  -7  159.58   17.50
   3   1   7  171.08   17.50
   3   1   7  185.18   20.60
   3   1   7  200.98   18.10
  -3  -1  -8  415.66   43.70
  -3  -1  -8  426.96   43.20
  -3  -1  -8  415.36   43.50
   3   1   8  443.26   45.10
   3   1   8  466.65   42.40
   3   1   8  433.16   41.90
  -3  -1  -9    2.40    4.90
  -3  -1  -9    1.90    4.40
  -3  -1  -9    0.60    4.40
   3   1   9    1.70    2.90
   3   1   9    0.80    4.80
   3   1   9   -1.10    2.10
   3   1   9   -1.60    5.00
  -3  -1 -10   82.69   12.60
  -3  -1 -10   97.19   14.20
   3   1  10   87.49    9.90
   3   1  10   96.79   10.60
   3   1  10  104.89   15.70
   3   1  10   87.19   14.80
  -3  -1 -11  128.69   17.40
  -3  -1 -11  106.79   16.90
  -3  -1 -11  137.29   17.20
   3   1  11  118.59   12.70
   3   1  11  111.69   17.80
   3   1  11  139.49   13.30
   3   1  11  107.39   17.60
  -3  -1 -12   42.90   11.10
  -3  -1 -12   54.59   11.30
   3   1  12   53.39   11.70
   3   1  12   28.10    9.20
  -3  -1 -13  143.79   21.90
  -3  -1 -13  167.58   23.60
  -3  -1 -13  200.08   22.40
   3   1  13  181.58   24.10
   3   1  13  152.48   20.40
   3   1  13  131.89   22.10
  -3  -1 -14  -16.40    7.90
  -3  -1 -14   12.40   10.20
  -3  -1 -14   -1.30    9.30
   3   1  14    6.70    9.80
   3   1  14    2.30    7.80
   3   1  14    8.60   10.70
  -4  -1  14  -10.00    9.20
  -4  -1  14   10.60    7.00
  -4  -1  14    3.90    6.50
  -4  -1  14   13.20    7.10
  -4  -1  14   20.50    8.70
   4   1 -14   -2.30    7.80
   4   1 -14    9.30    8.90
   4   1 -14    1.40    9.60
   4   1 -14   -7.30    8.80
  -4  -1  13  902.51   78.99
  -4  -1  13  735.03   75.49
  -4  -1  13  668.03   74.99
  -4  -1  13  713.23   75.59
  -4  -1  13  658.23   76.59
   4   1 -13  830.22   76.49
   4   1 -13  702.33   76.69
   4   1 -13  768.72   77.69
   4   1 -13  927.11   77.79
   4   1 -13  824.92   75.49
  -4  -1  12    2.60    5.90
  -4  -1  12   -2.20    4.90
  -4  -1  12   -4.30    4.60
  -4  -1  12   -6.00    5.20
  -4  -1  12   -4.80    5.80
   4   1 -12   -2.40    6.70
   4   1 -12    1.20    6.20
   4   1 -12   -3.00    5.90
   4   1 -12    7.00    7.80
   4   1 -12    9.60    6.80
  -4  -1  11    3.80    6.20
  -4  -1  11    4.50    4.80
  -4  -1  11   -2.80    5.30
  -4  -1  11   -1.80    5.80
  -4  -1  11    2.40    4.30
   4   1 -11    3.00    5.80
   4   1 -11   -1.40    6.00
   4   1 -11    1.00    5.70
   4   1 -11    4.90    7.20
   4   1 -11   10.60    7.40
   4   1 -11   10.70    5.90
  -4  -1  10    8.90    4.60
  -4  -1  10    4.90    5.20
  -4  -1  10    0.90    3.60
  -4  -1  10   13.00    6.00
   4   1 -10    7.90    4.60
   4   1 -10    3.70    6.20
   4   1 -10    6.10    5.80
   4   1 -10   -0.60    4.70
  -4  -1   9    8.10    4.10
  -4  -1   9   29.30    6.80
  -4  -1   9   18.90    5.50
  -4  -1   9    9.10    5.20
  -4  -1   9   16.50    5.80
   4   1  -9    9.70    6.00
   4   1  -9    4.20    4.80
   4   1  -9   11.00    5.80
   4   1  -9    9.40    5.30
   4   1  -9   11.00    4.30
   4   1  -9    6.00    4.60
  -4  -1   8  565.04   55.29
  -4  -1   8  579.14   54.59
  -4  -1   8  602.44   55.99
  -4  -1   8  552.94   55.29
  -4  -1   8  562.74   55.39
   4   1  -8  500.95   54.29
   4   1  -8  584.14   55.19
   4   1  -8  497.15   55.79
   4   1  -8  532.85   56.19
   4   1  -8  541.45   55.29
   4   1  -8  625.64   55.49
  -4  -1   7  591.24   53.89
  -4  -1   7  529.95   54.69
  -4  -1   7  574.24   54.79
  -4  -1   7  539.45   54.79
  -4  -1   7  639.14   55.59
  -4  -1   7  552.34   53.69
   4   1  -7  492.25   54.39
   4   1  -7  503.85   54.89
   4   1  -7  566.14   54.39
   4   1  -7  601.84   54.39
   4   1  -7  513.65   53.59
  -4  -1   6   43.50    6.00
  -4  -1   6   48.00    6.50
  -4  -1   6   30.00    6.30
  -4  -1   6   25.50    6.00
  -4  -1   6   36.90    6.30
   4   1  -6   34.70    7.70
   4   1  -6   34.30    6.80
   4   1  -6   25.50    5.60
   4   1  -6   22.60    5.50
   4   1  -6   37.30    6.30
   4   1  -6   35.10    5.50
  -4  -1   5   89.99   11.50
  -4  -1   5   98.99   11.30
  -4  -1   5  111.89   12.60
  -4  -1   5   79.59   10.10
   4   1  -5  110.69   11.30
   4   1  -5   96.59   13.50
   4   1  -5   82.29   11.30
   4   1  -5   99.59   10.80
   4   1  -5   79.99   11.90
   4   1  -5   88.59   10.30
  -4  -1   4 1136.29  110.59
  -4  -1   4 1089.49  108.69
  -4  -1   4 1153.68  109.99
   4   1  -4 1138.39  109.79
   4   1  -4 1177.28  110.89
   4   1  -4 1055.79  109.99
   4   1  -4 1278.67  109.09
   4   1  -4 1170.08  109.19
   4   1  -4 1138.49  109.09
  -4  -1   3   64.39    8.50
  -4  -1   3   48.40    6.40
   4   1  -3   66.29    7.80
   4   1  -3   65.09    7.40
   4   1  -3   57.89    8.90
   4   1  -3   62.59    9.40
  -4  -1   2  178.18   17.50
  -4  -1   2  140.79   16.10
  -4  -1   2  148.19   15.80
  -4  -1   2  179.58   14.90
  -4  -1   2  150.38   15.40
   4   1  -2  137.29   16.20
   4   1  -2  134.59   16.90
   4   1  -2  134.49   14.80
  -4  -1   1  184.78   18.80
  -4  -1   1  162.58   17.90
  -4  -1   1  193.18   17.00
  -4  -1   1  151.88   16.40
  -4  -1   1  171.08   17.70
   4   1  -1  175.08   17.70
   4   1  -1  184.68   18.30
  -4  -1   0 1182.18  110.19
  -4  -1   0 1123.19  110.19
  -4  -1   0 1231.88  109.79
  -4  -1   0 1015.20  108.79
  -4  -1   0 1196.88  109.19
  -4  -1   0 1104.59  110.89
   4   1   0 1266.57  111.29
   4   1   0 1208.98  110.19
   4   1   0 1137.49  110.39
  -4  -1  -1 2197.18  213.38
  -4  -1  -1 2184.88  215.18
  -4  -1  -1 2313.67  214.28
  -4  -1  -1 2271.87  213.38
  -4  -1  -1 2273.87  214.48
   4   1   1 2294.97  215.38
   4   1   1 2334.27  214.68
   4   1   1 2410.96  214.28
   4   1   1 2196.98  214.58
   4   1   1 2257.17  213.38
  -4  -1  -2  613.14   57.19
  -4  -1  -2  566.74   56.29
  -4  -1  -2  577.34   57.69
   4   1   2  627.14   55.99
   4   1   2  628.14   57.99
   4   1   2  558.94   57.09
   4   1   2  605.24   56.29
   4   1   2  575.34   57.09
  -4  -1  -3 4117.69  377.16
  -4  -1  -3 3902.31  377.06
  -4  -1  -3 4272.97  377.66
  -4  -1  -3 3832.12  376.66
  -4  -1  -3 3904.41  377.76
   4   1   3 3795.22  377.36
   4   1   3 4137.09  377.86
   4   1   3 4030.70  376.16
   4   1   3 4005.40  377.16
   4   1   3 4107.59  376.56
  -4  -1  -4  973.80   96.49
  -4  -1  -4 1037.10   95.89
  -4  -1  -4 1006.10   95.89
  -4  -1  -4 1029.80   96.79
   4   1   4 1052.69   95.99
   4   1   4 1024.80   98.09
   4   1   4  928.31   96.39
   4   1   4  985.30   95.69
   4   1   4 1056.89   96.69
  -4  -1  -5  140.89   17.30
  -4  -1  -5  156.38   16.40
  -4  -1  -5  172.98   17.00
  -4  -1  -5  152.18   16.80
  -4  -1  -5  151.78   16.00
   4   1   5  164.98   16.30
   4   1   5  146.29   18.50
   4   1   5  163.38   16.90
   4   1   5  147.89   16.20
   4   1   5  183.88   18.30
  -4  -1  -6    0.50    2.70
  -4  -1  -6    1.60    3.40
  -4  -1  -6   -0.40    1.40
  -4  -1  -6   -0.50    2.40
  -4  -1  -6   -0.90    2.50
   4   1   6    1.30    2.00
   4   1   6    4.20    3.90
   4   1   6   -1.20    2.60
   4   1   6   -1.80    3.30
   4   1   6    1.30    2.50
  -4  -1  -7  491.65   49.30
  -4  -1  -7  508.95   51.29
  -4  -1  -7  490.25   49.80
  -4  -1  -7  471.45   49.99
  -4  -1  -7  502.25   48.80
  -4  -1  -7  516.35   50.49
   4   1   7  659.33   53.29
   4   1   7  516.65   49.20
   4   1   7  505.45   49.90
  -4  -1  -8   49.90    8.70
  -4  -1  -8   42.00    7.30
  -4  -1  -8   51.49    8.30
  -4  -1  -8   58.79   10.10
   4   1   8   52.79    7.40
   4   1   8   63.59    8.00
   4   1   8   39.40    9.20
  -4  -1  -9  393.16   39.90
  -4  -1  -9  391.76   40.50
   4   1   9  387.96   38.40
   4   1   9  394.26   38.70
   4   1   9  429.96   42.90
  -4  -1 -10   20.20    6.10
  -4  -1 -10   22.50    7.50
  -4  -1 -10   18.60    7.40
   4   1  10   20.40    3.80
   4   1  10   17.10    8.00
   4   1  10   21.80    4.30
   4   1  10   26.20    8.80
  -4  -1 -11  115.89   17.70
  -4  -1 -11  148.29   18.60
   4   1  11  141.69   19.70
   4   1  11  119.59   19.30
  -4  -1 -12   40.50   12.10
  -4  -1 -12   66.59   11.90
   4   1  12   72.89   14.40
   4   1  12   60.19   10.40
   4   1  12   55.29   12.40
  -4  -1 -13  498.75   51.99
  -4  -1 -13  527.85   51.79
   4   1  13  513.15   52.79
   4   1  13  489.15   52.89
   4   1  13  424.26   49.20
  -4  -1 -14   29.80   11.50
   4   1  14   23.50    9.10
  -5  -1  14   18.00    9.30
  -5  -1  14    7.10   11.50
  -5  -1  14   10.00    9.60
   5   1 -14    1.30   10.20
   5   1 -14   12.60    9.20
   5   1 -14    1.70    9.90
   5   1 -14   -5.20    8.10
  -5  -1  13   57.89   13.50
  -5  -1  13   63.19   12.70
  -5  -1  13   90.39   15.90
  -5  -1  13   79.49   13.10
   5   1 -13   77.59   13.50
   5   1 -13  106.59   15.50
   5   1 -13   70.99   14.20
   5   1 -13   59.79   13.00
  -5  -1  12   51.49   10.80
  -5  -1  12   54.29   10.50
  -5  -1  12   37.40    8.80
  -5  -1  12   35.20   10.10
  -5  -1  12   44.10    9.30
   5   1 -12   45.00   10.40
   5   1 -12   43.80   11.20
   5   1 -12   49.10   11.00
   5   1 -12   49.70    9.90
   5   1 -12   65.99   13.00
   5   1 -12   22.70    9.10
  -5  -1  11   46.30    9.80
  -5  -1  11   54.59   10.70
  -5  -1  11   47.80   11.10
  -5  -1  11   60.99   11.90
  -5  -1  11   60.49   10.20
   5   1 -11   67.19   13.80
   5   1 -11   54.19   11.40
   5   1 -11   93.79   11.90
   5   1 -11   47.30   10.30
   5   1 -11   59.89   11.00
  -5  -1  10    5.10    5.60
  -5  -1  10   14.60    6.30
  -5  -1  10   10.10    4.70
  -5  -1  10    2.40    5.00
   5   1 -10   -2.50    6.00
   5   1 -10    0.40    3.80
   5   1 -10    9.70    6.00
   5   1 -10   16.90    7.80
   5   1 -10    1.00    5.40
   5   1 -10   13.00    8.10
  -5  -1   9   43.30    8.70
  -5  -1   9   34.20    7.90
  -5  -1   9   45.10    8.40
  -5  -1   9   45.90    9.80
   5   1  -9   39.90    8.60
   5   1  -9   26.50    8.00
   5   1  -9   46.20    7.70
   5   1  -9   34.50    8.20
   5   1  -9   36.50    8.20
   5   1  -9   40.90   12.50
  -5  -1   8  701.23   70.99
  -5  -1   8  740.33   71.29
  -5  -1   8  782.12   71.19
   5   1  -8  797.32   70.79
   5   1  -8  793.72   70.59
   5   1  -8  618.84   70.59
   5   1  -8  697.63   71.49
   5   1  -8  695.83   69.69
   5   1  -8  659.83   71.89
  -5  -1   7   13.80    4.80
  -5  -1   7   37.00    7.40
  -5  -1   7   24.80    4.90
  -5  -1   7   23.00    6.10
   5   1  -7    6.20    5.60
   5   1  -7   28.80    7.80
   5   1  -7   16.50    6.60
   5   1  -7   19.10    5.30
   5   1  -7   21.10    5.00
   5   1  -7   18.00    4.50
  -5  -1   6  103.89   13.90
  -5  -1   6  133.29   12.60
  -5  -1   6   96.09   13.10
  -5  -1   6  109.79   13.90
   5   1  -6  111.99   15.20
   5   1  -6  105.69   13.60
   5   1  -6  126.29   16.40
   5   1  -6  105.09   12.40
   5   1  -6   98.99   12.80
   5   1  -6  103.79   12.60
  -5  -1   5   16.60    5.30
  -5  -1   5   10.40    3.40
  -5  -1   5    6.60    2.60
  -5  -1   5    8.40    5.30
   5   1  -5   13.00    5.00
   5   1  -5   11.30    3.50
   5   1  -5   17.80    6.00
   5   1  -5    8.10    3.30
   5   1  -5    7.80    3.00
   5   1  -5   14.80    3.90
  -5  -1   4  568.14   55.19
  -5  -1   4  542.45   54.59
  -5  -1   4  532.75   53.39
  -5  -1   4  565.64   55.99
   5   1  -4  542.05   54.79
   5   1  -4  630.54   56.69
   5   1  -4  558.34   55.59
   5   1  -4  550.84   54.19
   5   1  -4  566.24   53.69
  -5  -1   3  687.63   66.49
  -5  -1   3  659.03   65.79
  -5  -1   3  672.53   64.89
  -5  -1   3  699.03   63.99
  -5  -1   3  665.23   65.19
   5   1  -3  717.03   66.99
   5   1  -3  632.34   65.89
   5   1  -3  618.54   65.29
   5   1  -3  709.43   64.59
  -5  -1   2    1.40    3.50
  -5  -1   2    1.60    2.10
  -5  -1   2   -1.70    2.30
  -5  -1   2    0.90    1.50
  -5  -1   2    0.10    0.90
   5   1  -2    0.10    1.40
   5   1  -2   -0.10    2.40
   5   1  -2    1.90    3.00
   5   1  -2    2.20    3.20
  -5  -1   1  314.67   30.30
  -5  -1   1  311.87   29.60
  -5  -1   1  319.87   32.50
  -5  -1   1  324.37   31.70
   5   1  -1  295.67   31.80
   5   1  -1  323.67   32.90
   5   1  -1  305.87   31.30
  -5  -1   0  221.28   22.30
  -5  -1   0  216.38   21.50
  -5  -1   0  215.98   23.80
  -5  -1   0  226.68   23.00
  -5  -1   0  226.28   22.90
   5   1   0  213.38   22.80
   5   1   0  253.87   24.60
  -5  -1  -1 3846.02  366.26
  -5  -1  -1 3884.71  366.56
  -5  -1  -1 3866.61  364.96
  -5  -1  -1 3809.92  365.16
  -5  -1  -1 3875.01  367.46
   5   1   1 3903.11  366.86
   5   1   1 3786.02  366.66
   5   1   1 4185.98  367.86
  -5  -1  -2  280.77   29.10
  -5  -1  -2  278.67   30.10
  -5  -1  -2  282.47   29.30
  -5  -1  -2  269.77   27.90
   5   1   2  340.77   27.70
   5   1   2  304.97   29.50
   5   1   2  304.67   30.40
   5   1   2  255.57   29.00
  -5  -1  -3 2288.17  221.68
  -5  -1  -3 2187.58  219.98
  -5  -1  -3 2219.58  220.78
  -5  -1  -3 2380.86  221.28
   5   1   3 2526.15  221.98
   5   1   3 2374.56  221.18
   5   1   3 2173.08  220.88
   5   1   3 2722.93  219.58
   5   1   3 2170.68  219.98
  -5  -1  -4  182.68   18.70
  -5  -1  -4  178.98   18.30
  -5  -1  -4  167.38   19.20
  -5  -1  -4  191.58   19.50
  -5  -1  -4  153.78   17.80
   5   1   4  195.08   21.30
   5   1   4  214.38   19.90
   5   1   4  174.58   17.10
   5   1   4  172.68   18.50
   5   1   4  178.28   17.80
   5   1   4  179.68   19.40
  -5  -1  -5  354.26   36.70
  -5  -1  -5  377.16   37.50
  -5  -1  -5  379.56   36.20
  -5  -1  -5  325.77   36.70
   5   1   5  385.86   36.00
   5   1   5  387.76   37.40
   5   1   5  351.66   36.30
   5   1   5  364.76   35.20
   5   1   5  391.86   39.20
   5   1   5  385.26   37.20
  -5  -1  -6   58.69    9.50
  -5  -1  -6   46.90    7.40
  -5  -1  -6   51.69    6.80
  -5  -1  -6   53.29    8.10
  -5  -1  -6   55.39    8.40
   5   1   6   39.40    8.70
   5   1   6   58.09    8.50
   5   1   6   57.49    6.30
   5   1   6   56.29    7.60
   5   1   6   59.09    7.50
  -5  -1  -7   93.89   11.90
  -5  -1  -7   92.19   12.40
  -5  -1  -7   85.19    9.60
  -5  -1  -7   68.39   12.10
   5   1   7  105.79   10.70
   5   1   7   75.69   12.80
   5   1   7   87.69   11.20
   5   1   7   89.89   11.10
  -5  -1  -8   54.79    8.70
  -5  -1  -8   52.69    6.10
  -5  -1  -8   47.50    6.60
  -5  -1  -8   44.70    9.10
  -5  -1  -8   59.29   11.40
   5   1   8   66.79    8.30
   5   1   8   46.50   10.30
  -5  -1  -9  614.44   62.69
  -5  -1  -9  624.24   63.29
  -5  -1  -9  608.64   64.19
   5   1   9  639.24   61.09
   5   1   9  613.04   65.09
   5   1   9  681.53   61.39
  -5  -1 -10    3.40    5.20
  -5  -1 -10    4.30    6.30
   5   1  10   -1.60    3.00
   5   1  10    0.10    6.40
   5   1  10   -1.20    7.10
   5   1  10    1.00    3.10
  -5  -1 -11    2.40    6.20
  -5  -1 -11    1.60    6.20
   5   1  11  -10.10    8.60
   5   1  11    8.70    7.90
   5   1  11    2.80    4.70
  -5  -1 -12  170.98   22.80
  -5  -1 -12  183.48   23.90
   5   1  12  198.68   26.60
   5   1  12  175.18   20.70
   5   1  12  158.78   23.90
  -5  -1 -13  177.98   26.00
  -5  -1 -13  172.68   24.80
   5   1  13  208.98   23.40
   5   1  13  186.68   27.10
   5   1  13  215.88   27.70
  -6  -1  14   28.90   10.40
  -6  -1  14   34.90   10.30
  -6  -1  14   40.80   12.40
  -6  -1  14   68.69   14.00
   6   1 -14   36.20   12.60
   6   1 -14   42.90   12.80
   6   1 -14   40.70   14.20
   6   1 -14   37.70   16.00
  -6  -1  13    7.20    9.00
  -6  -1  13    4.30    7.60
  -6  -1  13   -4.60    7.50
  -6  -1  13    4.00    8.10
   6   1 -13   -0.40    7.80
   6   1 -13   13.90   11.40
   6   1 -13   -2.60    7.80
   6   1 -13   -4.70    8.00
  -6  -1  12   39.40   10.60
  -6  -1  12   30.80    9.60
  -6  -1  12   27.60    8.60
  -6  -1  12   31.90    9.00
   6   1 -12   39.90   12.20
   6   1 -12   49.60   14.60
   6   1 -12   36.20    9.90
   6   1 -12   48.50   11.00
   6   1 -12   36.90   11.80
  -6  -1  11  495.45   53.29
  -6  -1  11  476.45   53.29
  -6  -1  11  452.35   53.79
  -6  -1  11  479.45   53.19
   6   1 -11  541.15   53.79
   6   1 -11  541.55   55.89
   6   1 -11  520.25   53.69
   6   1 -11  649.54   56.79
   6   1 -11  506.45   53.89
   6   1 -11  592.44   52.99
  -6  -1  10   28.00    8.20
  -6  -1  10   10.50    6.60
  -6  -1  10   21.60    7.60
  -6  -1  10   10.30    6.90
   6   1 -10    7.40    6.80
   6   1 -10   16.40    6.80
   6   1 -10   19.60    7.00
   6   1 -10   23.90    6.50
   6   1 -10   23.50    7.40
  -6  -1   9  207.58   25.60
  -6  -1   9  218.98   25.50
  -6  -1   9  235.28   25.60
  -6  -1   9  204.78   25.50
   6   1  -9  227.48   24.10
   6   1  -9  232.78   27.80
   6   1  -9  238.78   25.00
   6   1  -9  197.68   25.70
   6   1  -9  249.88   25.50
   6   1  -9  229.28   26.50
  -6  -1   8   67.99   11.90
  -6  -1   8   76.19   12.20
  -6  -1   8   73.29   12.10
  -6  -1   8   77.09   12.20
   6   1  -8   71.59   10.10
   6   1  -8   54.79   11.50
   6   1  -8   76.09   11.60
   6   1  -8   77.39   13.70
   6   1  -8   63.99   11.60
   6   1  -8   89.49   11.50
  -6  -1   7  256.97   24.20
  -6  -1   7  213.58   25.70
  -6  -1   7  234.88   25.50
  -6  -1   7  236.38   26.30
   6   1  -7  217.28   26.20
   6   1  -7  228.78   26.90
   6   1  -7  223.38   26.00
   6   1  -7  295.87   25.80
   6   1  -7  198.78   24.10
   6   1  -7  237.58   24.60
  -6  -1   6  179.48   22.10
  -6  -1   6  216.48   20.60
  -6  -1   6  207.18   23.20
  -6  -1   6  195.88   22.10
   6   1  -6  141.09   24.90
   6   1  -6  235.58   24.70
   6   1  -6  216.08   21.60
   6   1  -6  193.88   20.90
   6   1  -6  189.08   22.90
   6   1  -6  198.68   21.20
  -6  -1   5  342.47   33.00
  -6  -1   5  340.87   34.00
  -6  -1   5  306.67   34.50
  -6  -1   5  275.97   31.70
  -6  -1   5  331.67   33.50
   6   1  -5  317.47   35.30
   6   1  -5  309.17   34.40
   6   1  -5  343.47   32.30
   6   1  -5  358.86   32.90
   6   1  -5  333.97   32.80
  -6  -1   4  172.38   19.80
  -6  -1   4  165.18   21.00
  -6  -1   4  204.08   19.50
  -6  -1   4  165.78   18.10
  -6  -1   4  207.58   20.90
   6   1  -4  189.18   19.60
   6   1  -4  177.58   20.00
   6   1  -4  165.38   21.20
   6   1  -4  204.48   18.70
   6   1  -4  159.98   20.70
  -6  -1   3 4277.47  436.46
  -6  -1   3 4773.22  437.36
  -6  -1   3 4344.97  439.26
  -6  -1   3 4731.23  438.16
  -6  -1   3 4741.73  438.66
   6   1  -3 4828.42  438.46
   6   1  -3 4490.85  438.96
   6   1  -3 4697.83  436.76
   6   1  -3 4987.40  440.26
  -6  -1   2   21.20    6.10
  -6  -1   2   33.80    6.10
  -6  -1   2   30.20    6.20
  -6  -1   2   40.90    5.30
   6   1  -2   36.60    7.90
   6   1  -2   24.30    5.30
   6   1  -2   22.60    6.20
  -6  -1   1  141.59   16.90
  -6  -1   1  162.58   15.60
  -6  -1   1  165.38   17.50
  -6  -1   1  122.49   17.70
  -6  -1   1  165.98   16.30
   6   1  -1  163.48   19.10
   6   1  -1  157.68   17.20
   6   1  -1  151.58   17.60
  -6  -1   0  197.78   22.90
  -6  -1   0  201.98   20.00
  -6  -1   0  190.78   21.60
  -6  -1   0  232.18   21.30
   6   1   0  188.58   22.00
   6   1   0  212.38   23.40
   6   1   0  214.98   21.70
  -6  -1  -1 2631.64  244.38
  -6  -1  -1 2414.86  245.58
  -6  -1  -1 2530.15  242.88
  -6  -1  -1 2541.65  244.68
   6   1   1 2697.23  244.88
   6   1   1 2802.52  246.38
   6   1   1 2512.15  244.98
  -6  -1  -2    6.60    4.50
  -6  -1  -2    3.30    2.90
  -6  -1  -2    3.40    1.20
  -6  -1  -2    5.00    3.30
   6   1   2    1.20    2.60
   6   1   2    7.30    4.30
   6   1   2    7.20    3.70
   6   1   2    1.60    2.90
  -6  -1  -3  502.45   49.99
  -6  -1  -3  487.55   52.09
  -6  -1  -3  507.65   51.59
   6   1   3  575.54   52.79
   6   1   3  580.04   51.69
   6   1   3  504.05   51.59
   6   1   3  533.25   50.09
  -6  -1  -4   66.99    9.10
  -6  -1  -4   66.19    9.80
  -6  -1  -4   59.19    8.40
  -6  -1  -4   59.19    9.70
  -6  -1  -4   57.89    7.30
   6   1   4   88.49    9.90
   6   1   4   72.29    9.50
   6   1   4   60.39    7.40
   6   1   4   61.59    6.20
  -6  -1  -5   -2.50    3.70
  -6  -1  -5    2.50    2.60
  -6  -1  -5   -0.10    2.10
  -6  -1  -5   -0.40    3.50
  -6  -1  -5   -3.30    3.40
   6   1   5    7.00    5.70
   6   1   5    3.90    4.10
   6   1   5   -3.80    2.70
   6   1   5    1.20    1.10
   6   1   5    4.00    2.30
  -6  -1  -6  184.18   20.50
  -6  -1  -6  229.28   23.00
  -6  -1  -6  196.78   21.60
  -6  -1  -6  181.78   20.10
  -6  -1  -6  166.88   21.10
   6   1   6  211.18   22.00
   6   1   6  205.08   19.20
   6   1   6  217.38   24.60
   6   1   6  205.38   20.90
   6   1   6  197.98   20.40
  -6  -1  -7  285.17   33.60
  -6  -1  -7  331.97   34.60
  -6  -1  -7  384.46   37.00
  -6  -1  -7  344.07   35.60
  -6  -1  -7  361.86   35.00
   6   1   7  361.56   34.60
   6   1   7  357.26   38.40
   6   1   7  390.66   35.60
   6   1   7  340.87   33.30
   6   1   7  360.66   34.80
  -6  -1  -8  386.36   39.60
  -6  -1  -8  344.27   36.30
  -6  -1  -8  359.36   37.50
  -6  -1  -8  399.66   38.70
  -6  -1  -8  355.06   35.80
   6   1   8  391.56   37.40
   6   1   8  373.06   35.90
   6   1   8  400.46   41.40
  -6  -1  -9   47.40   10.60
  -6  -1  -9   38.90    9.20
  -6  -1  -9   40.70    8.40
   6   1   9   50.49   13.70
   6   1   9   46.50    6.20
   6   1   9   38.80    6.60
   6   1   9   41.50    7.30
   6   1   9   44.50    7.00
  -6  -1 -10   15.50    6.60
  -6  -1 -10   33.20    9.50
  -6  -1 -10   10.20    8.80
   6   1  10   24.90    5.10
   6   1  10   13.50    9.30
   6   1  10   21.50    5.20
   6   1  10   24.60    5.10
   6   1  10   21.40    4.60
  -6  -1 -11    1.10    6.40
  -6  -1 -11   -2.50    5.30
   6   1  11    6.90    4.30
   6   1  11    4.40    9.60
   6   1  11    3.00    3.80
   6   1  11   -1.50    8.00
  -6  -1 -12  147.89   22.80
  -6  -1 -12  171.18   22.20
   6   1  12  151.88   24.40
   6   1  12  165.38   18.80
   6   1  12  179.08   25.50
   6   1  12  169.08   19.40
  -6  -1 -13   62.99   14.30
  -6  -1 -13   60.39   15.80
   6   1  13   97.59   12.90
   6   1  13   85.99   18.10
   6   1  13   83.49   11.70
   6   1  13  149.59   21.70
  -7  -1  13   -3.80    9.20
  -7  -1  13   14.50    8.80
   7   1 -13   25.60    9.70
   7   1 -13    4.90   11.70
   7   1 -13    9.90    8.80
   7   1 -13    0.50    8.50
  -7  -1  12   45.30   11.10
  -7  -1  12   34.60    9.50
  -7  -1  12   68.59   12.30
  -7  -1  12   61.29   12.10
   7   1 -12   40.20   10.50
   7   1 -12   44.10   11.00
   7   1 -12   82.99   16.40
   7   1 -12   43.20   10.00
  -7  -1  11  466.15   52.19
  -7  -1  11  493.65   52.89
  -7  -1  11  440.26   52.29
  -7  -1  11  528.95   52.59
   7   1 -11  553.84   53.49
   7   1 -11  571.74   53.19
   7   1 -11  481.55   51.79
   7   1 -11  502.65   52.39
   7   1 -11  515.85   54.59
  -7  -1  10   -0.20    6.40
  -7  -1  10   -7.80    6.50
  -7  -1  10    2.90    5.40
  -7  -1  10    6.70    6.30
   7   1 -10   -3.40    5.20
   7   1 -10    2.80    6.50
   7   1 -10    6.10    6.40
   7   1 -10   22.90    9.80
   7   1 -10    9.20    5.60
   7   1 -10    6.30    7.90
  -7  -1   9    8.30    6.50
  -7  -1   9    1.10    5.90
  -7  -1   9    2.90    5.10
  -7  -1   9    4.40    4.70
   7   1  -9   -3.00    5.00
   7   1  -9    3.80    5.10
   7   1  -9   -2.10    7.10
   7   1  -9   10.00    6.30
   7   1  -9    1.90    7.90
   7   1  -9    9.70    4.80
  -7  -1   8   19.10    6.20
  -7  -1   8   12.60    5.50
  -7  -1   8   19.60    7.60
  -7  -1   8   23.30    8.00
   7   1  -8   20.00    7.70
   7   1  -8   20.20    5.40
   7   1  -8   18.70    5.80
   7   1  -8   11.60    6.10
   7   1  -8   10.30    5.20
   7   1  -8    6.50    6.60
  -7  -1   7  322.47   33.20
  -7  -1   7  279.47   31.90
  -7  -1   7  272.87   33.50
  -7  -1   7  343.57   33.10
   7   1  -7  271.47   33.30
   7   1  -7  287.77   31.50
   7   1  -7  328.87   31.50
   7   1  -7  313.57   32.10
   7   1  -7  360.06   35.80
  -7  -1   6  395.46   43.50
  -7  -1   6  437.16   43.20
  -7  -1   6  444.26   45.40
  -7  -1   6  428.86   44.30
   7   1  -6  494.75   46.60
   7   1  -6  403.76   42.80
   7   1  -6  403.76   44.80
   7   1  -6  448.36   42.40
   7   1  -6  428.96   43.00
   7   1  -6  422.66   44.20
  -7  -1   5 1218.28  109.09
  -7  -1   5 1139.69  108.29
  -7  -1   5 1137.79  107.49
  -7  -1   5 1085.99  109.59
   7   1  -5 1093.39  107.69
   7   1  -5 1167.18  110.59
   7   1  -5 1130.59  106.69
   7   1  -5 1185.18  107.49
   7   1  -5 1040.40  109.19
   7   1  -5  956.20  111.99
  -7  -1   4  550.04   56.99
  -7  -1   4  587.84   58.69
  -7  -1   4  605.54   57.79
  -7  -1   4  584.64   56.29
   7   1  -4  642.94   59.99
   7   1  -4  563.14   58.19
   7   1  -4  535.85   57.19
   7   1  -4  569.04   56.89
   7   1  -4  577.34   55.39
  -7  -1   3 1464.65  138.99
  -7  -1   3 1399.06  137.29
  -7  -1   3 1475.45  137.99
  -7  -1   3 1486.65  136.39
   7   1  -3 1543.35  139.89
   7   1  -3 1351.56  137.39
   7   1  -3 1420.76  138.39
   7   1  -3 1377.96  135.49
  -7  -1   2  422.06   40.80
  -7  -1   2  441.56   42.80
  -7  -1   2  379.46   39.20
  -7  -1   2  364.76   41.80
   7   1  -2  406.36   40.80
   7   1  -2  455.75   43.30
   7   1  -2  383.96   41.70
  -7  -1   1    3.50    3.90
  -7  -1   1    0.30    2.70
  -7  -1   1    1.20    2.70
  -7  -1   1   -1.10    3.90
  -7  -1   1    1.40    1.80
   7   1  -1   -1.00    5.10
   7   1  -1   -2.00    3.90
   7   1  -1    1.90    2.80
  -7  -1   0  237.18   23.60
  -7  -1   0  265.77   25.10
  -7  -1   0  227.88   25.70
  -7  -1   0  252.27   27.10
   7   1   0  212.78   26.00
   7   1   0  250.87   25.70
   7   1   0  268.67   28.00
  -7  -1  -1   37.30    6.80
  -7  -1  -1   29.60    7.70
  -7  -1  -1   41.90    7.10
  -7  -1  -1   35.30    4.00
   7   1   1   30.90    6.50
   7   1   1   30.60    6.70
   7   1   1   37.10    8.70
  -7  -1  -2  379.56   38.50
  -7  -1  -2  404.56   40.70
  -7  -1  -2  437.16   40.80
  -7  -1  -2  393.56   41.90
   7   1   2  400.16   40.90
   7   1   2  466.05   42.90
   7   1   2  412.76   41.30
  -7  -1  -3   11.10    5.20
  -7  -1  -3   14.60    2.50
  -7  -1  -3    9.10    4.40
   7   1   3    4.50    4.20
   7   1   3    7.10    3.70
   7   1   3   11.50    2.70
   7   1   3   11.10    4.20
   7   1   3   10.40    5.00
  -7  -1  -4   20.50    3.40
  -7  -1  -4   17.00    4.60
  -7  -1  -4   12.90    5.30
  -7  -1  -4    5.10    4.80
  -7  -1  -4   16.50    4.90
   7   1   4   19.10    6.50
   7   1   4   14.80    3.10
   7   1   4    9.90    4.80
  -7  -1  -5  686.63   72.89
  -7  -1  -5  731.63   71.39
  -7  -1  -5  750.22   73.39
  -7  -1  -5  691.63   71.79
  -7  -1  -5  760.32   72.59
   7   1   5  770.22   72.79
   7   1   5  769.32   71.29
   7   1   5  790.72   73.69
   7   1   5  783.52   75.89
  -7  -1  -6  475.05   47.20
  -7  -1  -6  556.94   49.90
  -7  -1  -6  457.15   47.10
  -7  -1  -6  446.96   48.10
  -7  -1  -6  507.65   48.50
   7   1   6  473.55   46.90
   7   1   6  495.25   49.00
   7   1   6  470.85   45.60
   7   1   6  495.95   51.69
   7   1   6  475.05   45.60
   7   1   6  515.55   48.20
  -7  -1  -7  127.79   15.10
  -7  -1  -7  136.59   19.90
  -7  -1  -7  137.79   14.80
  -7  -1  -7  116.29   13.70
   7   1   7  132.49   15.20
   7   1   7  125.09   15.80
   7   1   7  159.48   21.20
   7   1   7  115.89   14.20
   7   1   7  120.79   12.60
   7   1   7  124.69   12.60
  -7  -1  -8  152.58   17.60
  -7  -1  -8  179.08   20.20
  -7  -1  -8  154.78   17.10
  -7  -1  -8  190.68   21.80
  -7  -1  -8  180.08   18.90
   7   1   8  166.08   18.30
   7   1   8  169.28   16.70
   7   1   8  139.29   21.80
   7   1   8  173.78   23.20
   7   1   8  164.88   16.40
  -7  -1  -9  226.58   26.20
  -7  -1  -9  182.28   22.70
  -7  -1  -9  206.08   24.30
   7   1   9  221.98   28.00
   7   1   9  212.68   22.70
   7   1   9  213.48   22.40
   7   1   9  196.68   20.60
   7   1   9  210.88   20.90
  -7  -1 -10   15.60    7.20
  -7  -1 -10   17.90    7.50
  -7  -1 -10   30.00   10.70
   7   1  10   22.90    4.90
   7   1  10   23.00    5.80
   7   1  10   16.10    5.70
   7   1  10   11.60    8.70
   7   1  10   17.80    4.20
  -7  -1 -11  122.69   16.70
  -7  -1 -11   98.59   17.50
   7   1  11   97.59   12.90
   7   1  11  107.89   13.50
   7   1  11  136.69   13.00
   7   1  11  124.79   20.30
   7   1  11  107.59   12.70
  -7  -1 -12   19.00    7.20
  -7  -1 -12   -9.50    6.30
   7   1  12    5.40    4.50
   7   1  12   -7.50    4.20
   7   1  12   17.60   13.70
   7   1  12   12.80    9.80
  -8  -1  13    3.30   10.60
  -8  -1  13   11.50    9.90
  -8  -1  13   -6.30    8.50
  -8  -1  13   20.00   10.60
   8   1 -13   22.70   15.00
   8   1 -13   -8.10    7.90
   8   1 -13    3.90    8.80
   8   1 -13    0.70   10.30
  -8  -1  12   16.90    9.50
  -8  -1  12   12.20    9.10
  -8  -1  12    2.10    8.80
  -8  -1  12   11.80   10.20
   8   1 -12   26.50   10.00
   8   1 -12    6.00    8.40
   8   1 -12   15.00    8.30
  -8  -1  11   74.99   13.40
  -8  -1  11   67.09   14.60
  -8  -1  11   76.59   14.40
  -8  -1  11   65.69   13.80
   8   1 -11   93.99   15.10
   8   1 -11   69.79   17.80
   8   1 -11   92.39   13.30
   8   1 -11   80.39   13.30
  -8  -1  10   62.29   12.90
  -8  -1  10   71.19   14.20
  -8  -1  10   76.79   13.90
  -8  -1  10   67.39   12.60
   8   1 -10   84.19   13.20
   8   1 -10  112.29   17.20
   8   1 -10   96.79   17.60
   8   1 -10   60.19   12.10
   8   1 -10   83.39   16.40
  -8  -1   9    3.00    7.60
  -8  -1   9    0.20    5.00
  -8  -1   9   -2.10    5.60
  -8  -1   9    4.70    5.80
   8   1  -9    6.50    5.60
   8   1  -9    3.40    9.30
   8   1  -9   -3.90    4.80
   8   1  -9   -1.60    5.50
   8   1  -9    8.50    6.50
   8   1  -9   -4.80    8.10
  -8  -1   8   -1.00    5.90
  -8  -1   8    1.90    4.70
  -8  -1   8    8.30    5.60
  -8  -1   8    1.80    7.30
   8   1  -8    4.80    4.30
   8   1  -8    3.10    6.00
   8   1  -8   -3.50    4.50
   8   1  -8   -4.80    4.20
   8   1  -8    2.00    9.20
   8   1  -8    1.10    4.40
  -8  -1   7   39.00    9.90
  -8  -1   7   42.50    9.50
  -8  -1   7   46.70    8.60
  -8  -1   7   53.59    9.60
   8   1  -7   47.80   10.70
   8   1  -7   27.80    8.90
   8   1  -7   46.60    8.20
   8   1  -7   47.10    7.40
   8   1  -7   42.70   11.10
   8   1  -7   29.00    7.10
  -8  -1   6  665.73   64.59
  -8  -1   6  596.34   65.09
  -8  -1   6  672.33   62.99
  -8  -1   6  687.93   64.09
   8   1  -6  621.64   61.99
   8   1  -6  593.54   65.09
   8   1  -6  633.24   64.29
   8   1  -6  607.04   68.59
   8   1  -6  618.64   63.09
   8   1  -6  683.53   63.09
  -8  -1   5   27.90    8.20
  -8  -1   5   33.40    6.20
  -8  -1   5   30.50    7.30
  -8  -1   5   36.10    8.10
   8   1  -5   24.00    6.30
   8   1  -5   26.80    8.60
   8   1  -5   30.00    5.90
   8   1  -5   28.00    8.40
   8   1  -5   20.80    6.20
   8   1  -5   28.00    5.20
  -8  -1   4   83.89   10.50
  -8  -1   4   85.69   12.50
  -8  -1   4   51.69   12.20
  -8  -1   4   64.49   11.60
   8   1  -4   84.49   14.20
   8   1  -4   92.89    9.20
   8   1  -4   61.49   10.90
   8   1  -4   81.99   12.70
   8   1  -4   74.99   14.20
  -8  -1   3   84.29   12.10
  -8  -1   3   64.59   10.00
  -8  -1   3   70.49    9.10
  -8  -1   3   75.29   12.70
   8   1  -3   63.09   11.70
   8   1  -3   68.59   13.50
   8   1  -3   50.19    9.40
  -8  -1   2   15.10    5.10
  -8  -1   2   11.90    6.10
  -8  -1   2   12.00    2.90
  -8  -1   2   11.00    4.40
   8   1  -2   19.40    6.30
   8   1  -2    2.50    4.20
   8   1  -2   12.80    7.30
  -8  -1   1  459.35   48.90
  -8  -1   1  494.15   50.19
  -8  -1   1  465.35   48.60
  -8  -1   1  496.45   46.70
  -8  -1   1  472.65   47.80
   8   1  -1  465.25   48.70
   8   1  -1  573.34   51.59
   8   1  -1  492.35   49.80
  -8  -1   0   56.69   10.90
  -8  -1   0   57.29    6.20
  -8  -1   0   48.90    8.20
  -8  -1   0   60.89    9.40
   8   1   0   45.20    9.80
   8   1   0   50.99    9.00
   8   1   0   53.69   10.70
  -8  -1  -1 1330.67  127.99
  -8  -1  -1 1281.27  125.39
  -8  -1  -1 1395.96  127.59
  -8  -1  -1 1282.77  129.09
   8   1   1 1387.56  130.09
   8   1   1 1318.27  127.99
   8   1   1 1359.06  128.79
  -8  -1  -2  143.89   15.80
  -8  -1  -2  114.49   15.20
  -8  -1  -2  124.09   17.60
   8   1   2  127.69   16.30
   8   1   2  136.99   18.90
   8   1   2  132.69   15.70
  -8  -1  -3  405.96   40.90
  -8  -1  -3  441.56   41.50
  -8  -1  -3  384.36   38.70
  -8  -1  -3  415.76   42.30
   8   1   3  399.26   41.40
   8   1   3  431.66   43.10
   8   1   3  403.76   41.60
   8   1   3  399.06   39.20
  -8  -1  -4    4.60    2.30
  -8  -1  -4    6.50    3.80
  -8  -1  -4    6.00    5.20
  -8  -1  -4    9.80    4.50
  -8  -1  -4    7.20    5.50
   8   1   4    7.30    2.60
   8   1   4    3.90    3.90
   8   1   4    5.70    5.60
  -8  -1  -5 1718.53  178.08
  -8  -1  -5 1840.12  177.18
  -8  -1  -5 1847.72  177.58
  -8  -1  -5 1759.82  176.08
  -8  -1  -5 1900.21  178.48
   8   1   5 1969.20  181.38
   8   1   5 1928.41  178.18
   8   1   5 1935.01  176.18
   8   1   5 1917.11  179.08
  -8  -1  -6  150.08   19.00
  -8  -1  -6  148.99   16.90
  -8  -1  -6  158.48   17.60
   8   1   6  156.98   18.80
   8   1   6  153.48   20.00
   8   1   6  161.68   16.90
   8   1   6  217.08   26.20
  -8  -1  -7   77.79   12.10
  -8  -1  -7   95.59   14.60
  -8  -1  -7   72.59   10.70
  -8  -1  -7   71.69   12.10
  -8  -1  -7  107.29   11.30
   8   1   7   77.79   12.00
   8   1   7   76.69   12.70
   8   1   7   99.19   11.20
   8   1   7   55.19   13.60
  -8  -1  -8   34.40    6.00
  -8  -1  -8   25.00    6.10
  -8  -1  -8   26.70    6.70
  -8  -1  -8   18.90    7.90
  -8  -1  -8   38.20   10.30
   8   1   8   25.30    8.70
   8   1   8   20.70    8.90
   8   1   8   28.50    7.90
  -8  -1  -9  179.88   23.70
  -8  -1  -9  217.98   19.10
  -8  -1  -9  203.18   19.40
  -8  -1  -9  181.38   25.90
  -8  -1  -9  183.38   21.30
   8   1   9  135.09   24.20
   8   1   9  178.08   18.30
   8   1   9  183.48   21.30
   8   1   9  170.68   21.70
  -8  -1 -10   21.90    9.00
  -8  -1 -10   22.00    7.00
  -8  -1 -10   28.40   10.90
   8   1  10   23.00    3.60
   8   1  10   16.40    6.60
   8   1  10   20.00   11.30
   8   1  10   23.80    3.80
   8   1  10   20.10    6.80
  -8  -1 -11  323.27   37.60
  -8  -1 -11  349.67   35.80
  -8  -1 -11  373.76   40.20
   8   1  11  312.47   32.00
   8   1  11  336.77   41.10
   8   1  11  327.27   32.80
   8   1  11  341.27   33.00
   8   1  11  321.87   33.30
  -9  -1  12   35.30   17.00
  -9  -1  12   21.80   11.30
  -9  -1  12   -3.40   12.80
   9   1 -12   13.40   10.60
   9   1 -12   27.40    9.20
   9   1 -12   12.60   14.70
   9   1 -12   34.80    9.80
  -9  -1  11    5.40    8.40
  -9  -1  11   -5.40    7.70
  -9  -1  11   13.60    8.40
  -9  -1  11    0.90   10.20
   9   1 -11   18.10   13.80
   9   1 -11   10.40    9.00
   9   1 -11   12.20    7.90
   9   1 -11    6.50    7.00
  -9  -1  10  222.78   27.50
  -9  -1  10  200.28   29.80
  -9  -1  10  227.38   29.10
  -9  -1  10  226.08   28.30
   9   1 -10  255.97   27.70
   9   1 -10  211.38   26.70
   9   1 -10  288.37   32.00
   9   1 -10  242.78   31.00
   9   1 -10  354.16   34.90
   9   1 -10  224.58   27.90
  -9  -1   9   74.89   15.20
  -9  -1   9   78.79   15.40
  -9  -1   9   61.99   12.90
  -9  -1   9   74.59   12.50
   9   1  -9  103.09   16.60
   9   1  -9   76.59   12.60
   9   1  -9  121.79   20.30
   9   1  -9   78.19   14.50
   9   1  -9   92.99   19.80
   9   1  -9  118.49   14.60
  -9  -1   8    6.20    7.70
  -9  -1   8   10.90    7.00
  -9  -1   8    4.90    6.30
  -9  -1   8   19.90    6.40
   9   1  -8    0.10    4.50
   9   1  -8   14.20    5.90
   9   1  -8    9.10    6.00
   9   1  -8   -0.30    9.00
   9   1  -8    6.70    5.50
  -9  -1   7  275.77   29.80
  -9  -1   7  264.07   29.10
  -9  -1   7  244.98   27.50
  -9  -1   7  220.38   29.90
   9   1  -7  262.57   26.70
   9   1  -7  261.97   31.00
   9   1  -7  254.87   32.40
   9   1  -7  257.07   27.90
   9   1  -7  252.57   29.50
  -9  -1   6  203.78   27.30
  -9  -1   6  202.98   22.70
  -9  -1   6  210.98   24.30
  -9  -1   6  215.08   24.70
   9   1  -6  205.28   21.60
   9   1  -6  167.78   25.90
   9   1  -6  278.37   29.10
   9   1  -6  195.28   23.20
   9   1  -6  218.38   23.10
   9   1  -6  190.48   24.50
  -9  -1   5  215.98   23.20
  -9  -1   5  188.48   25.00
  -9  -1   5  231.68   24.90
  -9  -1   5  244.58   27.30
   9   1  -5  263.57   29.00
   9   1  -5  223.28   23.30
   9   1  -5  191.08   24.10
   9   1  -5  202.38   21.90
   9   1  -5  192.38   26.40
   9   1  -5  232.28   25.30
  -9  -1   4   10.00    4.20
  -9  -1   4    4.20    4.80
  -9  -1   4    1.60    5.70
  -9  -1   4   -2.30    5.60
   9   1  -4   -2.60    3.80
   9   1  -4   -0.80    7.40
   9   1  -4    6.60    5.20
   9   1  -4    5.10    6.80
  -9  -1   3   44.30   11.60
  -9  -1   3   55.59    8.40
  -9  -1   3   76.29   11.70
  -9  -1   3   77.79   12.00
   9   1  -3   67.79   12.70
   9   1  -3   76.19   12.00
   9   1  -3   70.29   13.80
  -9  -1   2   37.30    7.00
  -9  -1   2   31.30    7.20
  -9  -1   2   40.60   10.20
  -9  -1   2   30.90    7.60
  -9  -1   2   47.90    6.10
   9   1  -2   39.60    9.10
   9   1  -2   25.90    7.00
   9   1  -2   39.90   10.40
  -9  -1   1 1815.82  178.98
  -9  -1   1 1850.11  173.48
  -9  -1   1 1824.12  174.78
   9   1  -1 1788.22  175.78
   9   1  -1 1871.71  178.28
   9   1  -1 1885.51  177.18
  -9  -1   0   28.20    9.00
  -9  -1   0   25.70    3.80
  -9  -1   0   26.20    6.30
  -9  -1   0   34.00    7.30
   9   1   0   29.30    6.60
   9   1   0   26.60    8.30
   9   1   0   39.20    9.50
  -9  -1  -1  422.86   38.70
  -9  -1  -1  376.26   38.90
  -9  -1  -1  370.46   35.70
  -9  -1  -1  349.47   40.10
   9   1   1  359.76   38.70
   9   1   1  366.66   39.70
   9   1   1  386.36   41.10
  -9  -1  -2    8.40    4.90
  -9  -1  -2    9.60    5.00
  -9  -1  -2    5.00    5.70
   9   1   2   15.50    6.60
   9   1   2   20.90    5.90
   9   1   2   -0.20    6.00
  -9  -1  -3  886.51   90.29
  -9  -1  -3  844.92   89.09
  -9  -1  -3  891.31   88.89
   9   1   3  997.30   91.59
   9   1   3  986.50   87.09
   9   1   3  900.71   89.89
   9   1   3  894.11   89.39
  -9  -1  -4   50.29    9.70
  -9  -1  -4   47.20    8.90
  -9  -1  -4   54.89   10.80
  -9  -1  -4   53.09   10.00
   9   1   4   37.80   10.20
   9   1   4   52.99   10.40
   9   1   4   46.70    9.60
   9   1   4   55.59    6.80
  -9  -1  -5  216.18   21.40
  -9  -1  -5  169.68   18.90
  -9  -1  -5  153.08   21.70
  -9  -1  -5  198.88   21.40
   9   1   5  173.28   21.60
   9   1   5  175.08   21.90
   9   1   5  208.18   19.20
  -9  -1  -6  307.57   33.20
  -9  -1  -6  343.77   36.80
  -9  -1  -6  323.77   35.20
  -9  -1  -6  323.47   35.80
   9   1   6  345.67   39.60
   9   1   6  359.16   36.00
   9   1   6  351.16   37.00
   9   1   6  311.47   35.70
   9   1   6  360.16   33.30
  -9  -1  -7  102.99   15.70
  -9  -1  -7   93.79   16.80
  -9  -1  -7  134.19   16.40
  -9  -1  -7  130.09   14.60
  -9  -1  -7  157.18   14.60
   9   1   7  104.99   16.60
   9   1   7   91.49   18.50
   9   1   7   77.49   14.80
   9   1   7  126.79   13.60
  -9  -1  -8   15.20    5.60
  -9  -1  -8    5.70    5.80
  -9  -1  -8   19.00    5.60
  -9  -1  -8   11.00    7.90
   9   1   8   24.30    8.30
   9   1   8    4.60    9.30
   9   1   8   25.80   10.00
  -9  -1  -9   17.60    5.70
  -9  -1  -9   24.00    7.40
  -9  -1  -9    9.80    7.30
  -9  -1  -9   15.00    9.40
  -9  -1  -9   15.70    4.70
   9   1   9   10.40    7.10
   9   1   9   20.30    7.70
   9   1   9   18.10   12.60
  -9  -1 -10  261.77   37.40
  -9  -1 -10  354.86   34.80
  -9  -1 -10  250.07   35.30
   9   1  10  347.77   34.20
   9   1  10  416.06   43.10
   9   1  10  310.67   33.70
  -9  -1 -11  120.29   20.70
  -9  -1 -11  110.69   22.00
  -9  -1 -11  147.89   19.60
   9   1  11  157.08   25.40
   9   1  11  160.68   17.70
 -10  -1  12  166.28   24.50
 -10  -1  12  146.89   23.90
 -10  -1  12  173.48   25.10
 -10  -1  12  147.39   22.30
  10   1 -12  150.98   20.90
  10   1 -12  126.89   26.40
  10   1 -12  121.69   20.10
  10   1 -12  195.18   24.80
 -10  -1  11  303.37   36.10
 -10  -1  11  289.87   28.20
 -10  -1  11  205.28   30.20
 -10  -1  11  205.28   28.70
  10   1 -11  175.38   26.50
  10   1 -11  173.78   25.90
  10   1 -11  242.28   33.10
  10   1 -11  201.98   25.00
 -10  -1  10   76.99   17.50
 -10  -1  10   82.09   15.10
 -10  -1  10   82.69   16.70
 -10  -1  10  109.09   15.70
  10   1 -10   95.99   14.10
  10   1 -10   84.59   15.50
  10   1 -10  111.99   15.40
 -10  -1   9  200.68   25.40
 -10  -1   9  196.48   24.70
 -10  -1   9  156.58   27.30
 -10  -1   9  162.98   26.30
  10   1  -9  210.78   29.90
  10   1  -9  231.98   29.40
  10   1  -9  308.87   33.00
  10   1  -9  192.18   23.00
  10   1  -9  210.08   25.20
  10   1  -9  232.58   25.50
 -10  -1   8   -2.40    7.70
 -10  -1   8    6.50    6.10
 -10  -1   8   16.30    9.20
 -10  -1   8   16.40    7.70
  10   1  -8   -2.10   10.30
  10   1  -8   11.20    5.00
  10   1  -8   10.10    6.70
  10   1  -8    5.40   10.40
  10   1  -8   19.40    9.10
  10   1  -8   -3.00    5.50
 -10  -1   7   28.50    7.60
 -10  -1   7   23.70   13.80
 -10  -1   7   29.40   12.20
 -10  -1   7   35.50    9.50
  10   1  -7   34.60    8.70
  10   1  -7   43.10    6.90
  10   1  -7   24.70    8.30
  10   1  -7   36.10   12.70
  10   1  -7   58.49   15.40
  10   1  -7   35.60    8.50
 -10  -1   6    6.10    7.90
 -10  -1   6    1.60    5.10
 -10  -1   6    8.30    9.10
 -10  -1   6   11.90    5.70
  10   1  -6   14.90    7.10
  10   1  -6    7.00    7.50
  10   1  -6   14.10   10.30
  10   1  -6   12.00    5.90
  10   1  -6   10.20    4.20
  10   1  -6   15.20    6.00
 -10  -1   5  724.13   71.09
 -10  -1   5  692.43   69.99
 -10  -1   5  680.73   67.69
 -10  -1   5  651.93   71.09
  10   1  -5  791.32   68.29
  10   1  -5  652.43   69.79
  10   1  -5  691.93   69.69
  10   1  -5  738.23   72.99
  10   1  -5  614.04   71.09
 -10  -1   4    8.10    3.80
 -10  -1   4    9.50    6.00
 -10  -1   4   -1.40    8.20
 -10  -1   4    7.80    5.80
  10   1  -4    9.60    8.00
  10   1  -4   13.50    5.90
  10   1  -4    6.10    5.60
  10   1  -4   15.90    8.90
 -10  -1   3    3.50    8.10
 -10  -1   3   -0.30    5.10
 -10  -1   3   -0.40    4.20
 -10  -1   3    1.30    4.10
 -10  -1   3    2.40    3.00
  10   1  -3   -3.30    4.20
  10   1  -3    0.00    6.80
  10   1  -3   -6.40    6.90
 -10  -1   2  281.77   31.50
 -10  -1   2  245.78   33.20
 -10  -1   2  291.17   30.40
 -10  -1   2  311.17   29.00
 -10  -1   2  269.67   31.60
  10   1  -2  291.07   31.70
  10   1  -2  312.07   33.60
  10   1  -2  305.97   34.70
 -10  -1   1 1507.65  138.09
 -10  -1   1 1453.35  140.89
 -10  -1   1 1394.66  142.19
 -10  -1   1 1450.65  139.49
  10   1  -1 1519.85  143.69
  10   1  -1 1415.56  140.59
  10   1  -1 1461.45  141.89
 -10  -1   0    3.60    1.90
 -10  -1   0   -1.90    4.10
 -10  -1   0    2.40    5.30
 -10  -1   0    2.20    7.20
  10   1   0   -0.40    7.00
  10   1   0    0.70    5.30
  10   1   0   -5.70    5.70
 -10  -1  -1  244.78   24.10
 -10  -1  -1  322.17   28.90
 -10  -1  -1  245.18   27.40
 -10  -1  -1  223.68   29.10
  10   1   1  270.67   29.40
  10   1   1  243.08   31.00
  10   1   1  251.67   28.10
 -10  -1  -2  214.28   29.00
 -10  -1  -2  275.97   28.60
 -10  -1  -2  269.27   28.40
  10   1   2  249.28   29.60
  10   1   2  267.47   28.80
  10   1   2  281.37   31.80
 -10  -1  -3   63.59   12.60
 -10  -1  -3   62.89   11.30
 -10  -1  -3   82.29   11.60
  10   1   3   79.69   13.30
  10   1   3   67.89   11.40
  10   1   3   62.49   17.80
  10   1   3   58.39    7.90
 -10  -1  -4  296.97   33.80
 -10  -1  -4  280.77   32.60
 -10  -1  -4  319.37   34.70
  10   1   4  335.07   30.50
  10   1   4  321.47   35.60
  10   1   4  306.77   33.80
  10   1   4  292.07   34.10
 -10  -1  -5  100.89   17.40
 -10  -1  -5  156.78   17.00
 -10  -1  -5  158.08   18.50
 -10  -1  -5  145.39   17.90
  10   1   5  126.69   17.70
  10   1   5  116.19   13.60
  10   1   5  125.19   19.60
  10   1   5  120.19   17.60
 -10  -1  -6  287.77   32.50
 -10  -1  -6  300.27   29.40
 -10  -1  -6  270.17   30.90
 -10  -1  -6  312.97   27.40
 -10  -1  -6  257.97   29.70
  10   1   6  280.47   35.30
  10   1   6  230.28   26.90
  10   1   6  246.48   30.20
  10   1   6  252.87   30.50
  10   1   6  270.67   31.90
 -10  -1  -7   93.29   10.80
 -10  -1  -7   60.09   11.70
 -10  -1  -7   95.79   15.90
 -10  -1  -7   72.79   12.50
 -10  -1  -7   81.99   11.20
  10   1   7   52.49   11.80
  10   1   7   90.49   14.10
  10   1   7   62.89   12.40
  10   1   7   71.69   16.50
  10   1   7   59.49    9.30
 -10  -1  -8  132.19   22.30
 -10  -1  -8  185.48   21.20
 -10  -1  -8  208.78   27.40
 -10  -1  -8  210.28   21.40
 -10  -1  -8  181.28   22.40
  10   1   8  238.78   25.60
  10   1   8  217.88   30.20
  10   1   8  158.68   27.50
 -10  -1  -9   87.29   16.50
 -10  -1  -9   85.79   13.70
 -10  -1  -9   63.59   13.60
 -10  -1  -9  108.59   13.00
 -10  -1  -9   78.69   10.40
  10   1   9   67.19   14.00
  10   1   9   63.69   12.70
  10   1   9   51.79   16.40
 -10  -1 -10   21.60   11.30
 -10  -1 -10   42.60    8.60
 -10  -1 -10   27.60   10.60
  10   1  10   -1.40   14.10
  10   1  10   13.10    8.80
  10   1  10    3.90    8.80
 -11  -1  11   49.20   18.30
 -11  -1  11   57.09   12.90
 -11  -1  11   37.60   13.00
 -11  -1  11   43.70   15.30
  11   1 -11   31.70   19.10
  11   1 -11   68.89   11.90
  11   1 -11   39.10   13.00
  11   1 -11   57.29   12.40
 -11  -1  10   24.10   12.00
 -11  -1  10   -0.20   14.50
 -11  -1  10   14.00   10.20
 -11  -1  10   26.80    9.40
  11   1 -10   14.60    9.00
  11   1 -10   28.00    8.00
  11   1 -10   20.00    9.00
  11   1 -10   15.70   16.20
 -11  -1   9   38.60   15.10
 -11  -1   9   69.79   14.90
 -11  -1   9   72.49   11.90
 -11  -1   9   75.89   14.00
  11   1  -9   62.29   13.00
  11   1  -9   74.09   12.70
  11   1  -9   60.79   18.10
  11   1  -9   51.99   10.80
 -11  -1   8  219.58   23.30
 -11  -1   8  174.68   29.90
 -11  -1   8  215.98   25.80
 -11  -1   8  148.29   23.90
  11   1  -8  182.88   27.50
  11   1  -8  186.58   21.50
  11   1  -8  185.38   24.10
  11   1  -8  167.28   22.80
  11   1  -8  215.58   31.30
  11   1  -8  235.28   33.70
 -11  -1   7  158.08   24.10
 -11  -1   7  214.18   28.60
 -11  -1   7  197.78   21.80
 -11  -1   7  122.69   21.80
  11   1  -7  204.08   22.40
  11   1  -7  242.78   31.00
  11   1  -7  231.38   24.70
  11   1  -7  222.38   26.20
  11   1  -7  151.78   25.80
 -11  -1   6  144.39   21.00
 -11  -1   6  142.19   20.10
 -11  -1   6  119.99   21.00
 -11  -1   6  119.69   16.30
  11   1  -6  113.09   16.50
  11   1  -6  149.09   19.20
  11   1  -6  123.49   21.40
  11   1  -6  213.28   27.00
 -11  -1   5  240.78   26.30
 -11  -1   5  253.67   29.00
 -11  -1   5  263.87   31.40
 -11  -1   5  274.77   29.90
  11   1  -5  224.38   29.30
  11   1  -5  302.97   33.40
  11   1  -5  223.08   30.70
  11   1  -5  225.88   29.00
  11   1  -5  257.87   26.90
 -11  -1   4   41.40   11.70
 -11  -1   4   35.80    7.60
 -11  -1   4   28.90    6.10
 -11  -1   4   30.30    9.50
 -11  -1   4   19.70    7.90
  11   1  -4   26.40    9.40
  11   1  -4   32.60   11.20
  11   1  -4   33.40   12.20
  11   1  -4   21.70    8.10
 -11  -1   3    2.50    3.60
 -11  -1   3    8.30    5.00
 -11  -1   3   -3.00    8.80
 -11  -1   3    0.20    6.50
  11   1  -3   -0.90    9.10
  11   1  -3    2.50    6.50
 -11  -1   2  325.07   32.50
 -11  -1   2  274.87   33.80
 -11  -1   2  285.27   30.80
 -11  -1   2  295.17   29.00
 -11  -1   2  307.77   32.70
  11   1  -2  247.08   34.20
  11   1  -2  318.47   32.80
  11   1  -2  246.88   34.30
 -11  -1   1   67.59   13.70
 -11  -1   1   83.69   12.10
 -11  -1   1   71.99   10.30
 -11  -1   1   64.89   12.10
  11   1  -1   78.79   14.40
  11   1  -1   56.39   11.40
  11   1  -1   62.89   15.20
 -11  -1   0   28.40    7.30
 -11  -1   0   14.50    9.30
 -11  -1   0   31.20    4.10
  11   1   0   26.30   11.00
  11   1   0   19.20    7.30
  11   1   0   25.10   10.30
 -11  -1  -1  309.77   38.70
 -11  -1  -1  371.66   36.80
 -11  -1  -1  404.66   38.10
  11   1   1  313.77   37.10
  11   1   1  334.97   38.80
 -11  -1  -2   39.30    8.80
 -11  -1  -2   18.10    8.90
 -11  -1  -2   24.70    7.90
  11   1   2   41.40   11.20
  11   1   2   13.70    8.90
  11   1   2   21.20    7.80
 -11  -1  -3  676.73   72.09
 -11  -1  -3  610.94   73.29
 -11  -1  -3  863.81   72.89
  11   1   3  690.43   73.69
  11   1   3  759.92   75.29
  11   1   3  731.03   69.19
  11   1   3  743.43   72.79
 -11  -1  -4  154.78   21.20
 -11  -1  -4  150.18   19.20
 -11  -1  -4  172.68   22.40
  11   1   4  147.19   20.60
  11   1   4  158.98   23.50
  11   1   4  161.68   16.30
  11   1   4  142.69   21.30
 -11  -1  -5   79.89   15.00
 -11  -1  -5  109.69   15.00
 -11  -1  -5  114.69   14.70
 -11  -1  -5   59.69   14.40
  11   1   5  117.39   21.30
  11   1   5   92.09   15.10
  11   1   5   94.39   10.80
  11   1   5   82.09   15.20
  11   1   5   95.19   17.20
 -11  -1  -6   77.29   13.60
 -11  -1  -6   76.69   15.40
 -11  -1  -6  101.09   13.10
 -11  -1  -6  110.69   15.50
  11   1   6   81.69   15.90
  11   1   6   85.19   14.60
  11   1   6   68.49    9.50
  11   1   6   58.09   13.20
  11   1   6   68.59   16.50
 -11  -1  -7  212.58   27.00
 -11  -1  -7  171.08   23.60
 -11  -1  -7  234.38   23.00
  11   1   7  127.69   25.60
  11   1   7  193.48   25.00
  11   1   7  222.98   26.20
  11   1   7  162.88   25.00
 -11  -1  -8    0.10    7.00
 -11  -1  -8    3.60    9.80
 -11  -1  -8    6.90    6.70
  11   1   8    0.90    9.20
  11   1   8    8.20   11.60
  11   1   8   16.50   10.30
 -11  -1  -9   17.20   11.40
 -11  -1  -9   28.60    7.70
 -11  -1  -9   25.00   10.40
  11   1   9   54.09   18.90
  11   1   9   30.70   11.80
  11   1   9   33.60   11.00
 -12  -1  10    1.00   11.30
 -12  -1  10  -21.90   16.10
 -12  -1  10   18.20    8.90
  12   1 -10    1.80    9.20
  12   1 -10   16.70   11.00
  12   1 -10  -18.00   17.00
 -12  -1   9  182.58   25.70
 -12  -1   9  113.89   25.90
 -12  -1   9  169.78   21.50
  12   1  -9  141.29   22.00
  12   1  -9  175.88   22.70
  12   1  -9  205.58   31.30
 -12  -1   8  270.17   42.90
 -12  -1   8  333.67   40.20
 -12  -1   8  399.96   40.90
 -12  -1   8  356.16   37.40
  12   1  -8  331.97   39.80
  12   1  -8  407.26   46.40
  12   1  -8  358.86   38.10
 -12  -1   7  172.58   22.40
 -12  -1   7  131.19   20.90
 -12  -1   7  124.79   17.20
 -12  -1   7   98.79   21.30
  12   1  -7  135.29   25.40
  12   1  -7  175.48   21.30
  12   1  -7  123.99   20.30
  12   1  -7  137.49   23.70
 -12  -1   6  156.48   19.90
 -12  -1   6  107.99   19.10
 -12  -1   6  102.99   22.00
 -12  -1   6  173.08   23.20
  12   1  -6  109.69   23.30
  12   1  -6  161.88   23.60
  12   1  -6  201.28   29.90
  12   1  -6  158.98   21.70
  12   1  -6  198.38   19.80
 -12  -1   5   -2.10   10.00
 -12  -1   5    7.00    7.60
 -12  -1   5    4.20    5.50
 -12  -1   5   -4.70    8.60
 -12  -1   5    3.10    5.00
  12   1  -5    1.10    7.70
  12   1  -5    9.80   11.90
  12   1  -5   -1.30   11.30
  12   1  -5    2.90    5.60
  12   1  -5    6.40    8.20
 -12  -1   4  205.08   25.10
 -12  -1   4  236.08   22.60
 -12  -1   4  229.78   27.30
 -12  -1   4  180.58   22.60
 -12  -1   4  182.28   27.40
  12   1  -4  167.38   27.60
  12   1  -4  231.68   27.60
  12   1  -4  200.08   22.50
  12   1  -4  214.98   30.20
 -12  -1   3  150.58   19.80
 -12  -1   3  141.29   24.50
 -12  -1   3  136.29   21.40
 -12  -1   3  205.48   25.10
 -12  -1   3  205.78   18.70
  12   1  -3  177.28   27.10
  12   1  -3  178.28   24.90
  12   1  -3  152.18   22.60
 -12  -1   2   -3.00    8.00
 -12  -1   2   17.00    4.30
 -12  -1   2   32.70   10.20
 -12  -1   2   10.10    5.90
  12   1  -2    4.90    7.50
  12   1  -2   19.60   12.80
  12   1  -2   10.30   11.10
 -12  -1   1  385.86   32.70
 -12  -1   1  247.68   36.40
 -12  -1   1  338.07   35.40
 -12  -1   1  306.97   33.40
  12   1  -1  260.87   34.50
  12   1  -1  303.57   37.60
  12   1  -1  322.37   38.80
 -12  -1   0   89.99   14.30
 -12  -1   0   57.79   11.20
 -12  -1   0   46.50   13.50
 -12  -1   0   68.79    7.10
  12   1   0   60.39   14.60
  12   1   0   53.09   11.50
  12   1   0   40.80   13.30
 -12  -1  -1  363.36   40.40
  12   1   1  385.96   41.50
  12   1   1  380.36   43.70
  12   1   1  423.56   45.30
 -12  -1  -2  146.39   19.70
 -12  -1  -2  168.98   22.60
 -12  -1  -2  194.78   20.80
  12   1   2  109.99   20.60
  12   1   2  139.49   15.40
  12   1   2  118.49   19.60
  12   1   2  197.08   25.60
 -12  -1  -3 1446.86  135.19
 -12  -1  -3 1652.13  135.69
 -12  -1  -3 1436.66  136.79
  12   1   3 1371.06  135.39
  12   1   3 1341.77  137.79
  12   1   3 1306.77  136.49
  12   1   3 1254.37  131.49
 -12  -1  -4    9.10    6.10
 -12  -1  -4  -13.20   13.50
 -12  -1  -4   -3.00    6.50
  12   1   4    1.90    2.80
  12   1   4    1.90    7.80
  12   1   4    1.90    9.40
  12   1   4   -4.30    8.60
 -12  -1  -5    2.70    6.00
 -12  -1  -5   -0.30    7.20
 -12  -1  -5    1.10    7.60
  12   1   5    8.70   10.20
  12   1   5   -2.20   10.50
  12   1   5    2.30    3.10
  12   1   5    9.80    9.50
  12   1   5   -9.90    8.10
 -12  -1  -6   -2.50    6.50
 -12  -1  -6   16.80    8.20
 -12  -1  -6   15.30    9.50
  12   1   6    6.30   14.00
  12   1   6   -3.70    9.10
  12   1   6   10.10   10.10
  12   1   6   15.50   11.60
 -12  -1  -7   25.00    8.90
 -12  -1  -7   34.20    8.50
 -12  -1  -7   36.70   12.20
  12   1   7   21.30   11.50
  12   1   7   -9.00   10.40
  12   1   7   10.20   20.20
  12   1   7   33.60   18.00
 -12  -1  -8   76.89   15.50
 -12  -1  -8   87.19   17.20
 -12  -1  -8   59.39   13.70
  12   1   8  101.49   17.20
  12   1   8   43.40   17.80
  12   1   8   69.19   16.60
 -13  -1   8  167.08   24.30
 -13  -1   8  174.98   27.90
 -13  -1   8  178.78   25.50
 -13  -1   8  159.98   20.60
  13   1  -8  145.29   30.50
  13   1  -8  183.88   24.80
  13   1  -8  135.79   20.50
 -13  -1   7   25.30   12.80
 -13  -1   7   33.80   11.60
 -13  -1   7   29.70    8.00
 -13  -1   7   47.40   17.30
  13   1  -7   22.40   19.40
  13   1  -7   26.30    8.70
  13   1  -7    1.20   12.50
  13   1  -7    7.60   18.50
 -13  -1   6   36.80   12.70
 -13  -1   6   34.80    8.20
 -13  -1   6   39.60   15.90
 -13  -1   6   23.20   10.40
  13   1  -6   34.20   15.60
  13   1  -6   28.00    8.20
  13   1  -6   36.60   17.90
 -13  -1   5   55.09   11.50
 -13  -1   5   47.50   15.40
 -13  -1   5   76.59   15.40
 -13  -1   5   56.49    9.60
 -13  -1   5   60.89   16.60
  13   1  -5   41.10    9.50
  13   1  -5   63.99   28.70
  13   1  -5   30.00   16.40
 -13  -1   4   -1.90    4.30
 -13  -1   4    7.20   11.50
 -13  -1   4    8.80    6.50
 -13  -1   4   20.20    9.80
 -13  -1   4    9.10    8.20
  13   1  -4    0.80    9.30
  13   1  -4    9.60   12.00
  13   1  -4   -4.80   10.10
  13   1  -4   16.00    5.90
 -13  -1   3  695.33   64.79
 -13  -1   3  536.45   69.99
 -13  -1   3  716.63   69.19
  13   1  -3  793.22   74.89
  13   1  -3  508.55   69.79
  13   1  -3  752.42   65.49
  13   1  -3  639.24   68.89
 -13  -1   2    3.60    3.40
 -13  -1   2   -0.40    5.30
 -13  -1   2   -1.90    8.80
 -13  -1   2   -2.60   13.60
  13   1  -2   19.60   13.50
  13   1  -2  -12.90    7.70
  13   1  -2   -3.90   11.50
 -13  -1   1  283.17   29.70
 -13  -1   1  218.98   27.10
 -13  -1   1  225.78   32.10
  13   1  -1  243.88   29.40
  13   1  -1  262.37   32.40
  13   1  -1  206.78   32.80
 -13  -1   0  100.79   16.10
 -13  -1   0   77.39   17.40
 -13  -1   0   93.69   14.70
  13   1   0   81.29   15.00
  13   1   0   87.89   19.80
  13   1   0   73.49   17.50
 -13  -1  -1  399.16   49.10
 -13  -1  -1  536.35   53.59
 -13  -1  -1  476.05   53.19
  13   1   1  575.84   51.79
  13   1   1  452.05   53.29
 -13  -1  -2    7.70    7.50
 -13  -1  -2   18.30    9.40
  13   1   2    5.50    3.50
  13   1   2    9.20   11.60
  13   1   2    7.20   12.70
  13   1   2   12.00    7.70
 -13  -1  -3  239.08   27.50
 -13  -1  -3  204.38   26.70
  13   1   3  276.87   29.20
  13   1   3  295.97   34.70
  13   1   3  200.38   29.90
  13   1   3  202.68   21.70
 -13  -1  -4   18.80    7.70
 -13  -1  -4    8.90    8.40
 -13  -1  -4   20.50    9.80
  13   1   4   27.10   10.80
  13   1   4   22.70   13.30
  13   1   4   21.20    3.70
 -13  -1  -5   29.60    8.50
 -13  -1  -5   17.40    8.50
 -13  -1  -5   21.80   10.60
  13   1   5   24.80   11.60
  13   1   5    9.70   10.80
 -13  -1  -6   67.89   13.20
 -13  -1  -6   56.29   14.50
 -13  -1  -6   67.69   13.30
  13   1   6   80.49   18.90
  13   1   6   57.29   16.00
  13   1   6  105.19   22.80
 -14  -1   7   32.90   13.80
 -14  -1   7   21.20    8.30
 -14  -1   6  113.39   18.30
 -14  -1   6  118.49   15.20
 -14  -1   6  138.69   21.20
 -14  -1   6  119.69   24.10
 -14  -1   6  114.89   15.60
  14   1  -6  108.79   26.00
  14   1  -6   82.09   14.90
  14   1  -6   90.19   27.90
  14   1  -6  102.99   21.30
 -14  -1   5   20.30    7.30
 -14  -1   5    1.00   15.10
 -14  -1   5    3.30   11.80
 -14  -1   5   15.70    7.30
 -14  -1   5   16.90   10.10
  14   1  -5   10.70   15.20
  14   1  -5   -4.90   17.80
  14   1  -5   27.50    7.80
  14   1  -5   37.10   15.70
 -14  -1   4   54.39    9.00
 -14  -1   4   53.79   19.90
 -14  -1   4   59.79   10.70
  14   1  -4   41.60   18.00
  14   1  -4   49.20   10.00
  14   1  -4   64.49   18.00
  14   1  -4   56.59   18.20
 -14  -1   3  495.45   55.29
 -14  -1   3  549.15   61.89
 -14  -1   3  602.04   53.49
 -14  -1   3  613.74   59.59
  14   1  -3  479.95   61.69
  14   1  -3  656.83   65.49
  14   1  -3  485.35   53.89
 -14  -1   2   24.10   11.00
 -14  -1   2   28.20    5.10
 -14  -1   2   16.90    7.50
  14   1  -2   19.70    6.30
  14   1  -2   22.20   14.30
  14   1  -2    8.40   14.30
 -14  -1   1   92.59   16.00
 -14  -1   1   97.19   18.60
 -14  -1   1  127.79   12.30
  14   1  -1  121.59   23.30
  14   1  -1  119.89   24.30
 -14  -1   0   31.90    8.30
 -14  -1   0   27.30   10.90
  14   1   0   16.90   16.00
  14   1   0   26.10   14.40
 -14  -1  -1   21.70    9.60
 -14  -1  -1   12.90    7.30
  14   1   1   -4.00   14.40
  14   1   1   35.10   15.50
 -14  -1  -2   27.40   10.80
 -14  -1  -2   19.40    9.30
  14   1   2   24.90    4.30
  14   1   2   22.40   15.50
  14   1   2   13.50   15.30
 -14  -1  -3    2.30    7.90
 -14  -1  -3    3.60    6.30
 -14  -1  -3   -8.20    8.50
  14   1   3    8.90   16.30
  14   1   3   11.30   14.30
 -14  -1  -4   -4.00    6.90
 -14  -1  -4    0.70    8.00
 -14  -1  -4   -6.70    9.10
  14   1   4  -33.60   14.00
 -15  -1   3   -5.60   10.00
 -15  -1   3    8.10    4.80
 -15  -1   3   10.00    8.00
  15   1  -3  -14.90   18.90
  15   1  -3  -26.80   18.30
  15   1  -3   -0.60    5.80
 -15  -1   2   25.00   12.90
 -15  -1   2   24.40    4.90
 -15  -1   2   47.50   10.80
  15   1  -2   28.30   18.50
  15   1  -2   49.20   18.30
  15   1  -2   21.10    6.20
 -15  -1   1   74.39   13.50
 -15  -1   1   72.79   16.80
  15   1  -1   78.79   21.00
  15   1  -1   34.30   21.10
  15   1  -1   56.79    8.80
 -15  -1   0    7.90   10.60
 -15  -1   0    1.00    7.40
  15   1   0    0.40   17.20
  15   1   0   15.70   25.80
  15  -2   0  130.09   27.30
  15  -2   0  129.19   25.30
 -15   2   0  130.39   20.40
 -15   2   0  141.49   21.40
  15  -2  -1   17.30   19.50
 -15   2   1   18.70   10.60
 -15   2   1   48.30   12.80
  15  -2  -2   -6.00   14.70
  15  -2  -2  -12.50   19.10
 -15   2   2    4.70    3.70
 -15   2   2   -0.70    7.90
 -15   2   2   -0.80    2.80
 -15   2   2   10.20   12.90
  15  -2  -3   -6.60   15.70
  15  -2  -3   45.60   21.40
 -15   2   3    2.00    4.40
 -15   2   3    4.20    4.50
 -15   2   3    2.00   12.70
 -15   2   3   13.50    9.30
  14  -2   4  -11.00   13.90
  14  -2   4    8.30   13.10
  14  -2   4    0.90   10.30
  14  -2   4   -7.30    6.40
 -14   2  -4    2.90    6.80
 -14   2  -4   -3.80    8.80
 -14   2  -4    2.10    8.90
  14  -2   3   29.20   15.50
  14  -2   3   25.70   14.30
  14  -2   3   44.10   12.80
  14  -2   3   29.40    8.20
 -14   2  -3   41.70   11.10
 -14   2  -3   45.60    9.80
 -14   2  -3   33.90   11.30
  14  -2   2  233.38   33.20
  14  -2   2  169.68   29.70
  14  -2   2  233.48   28.90
 -14   2  -2  222.18   27.50
 -14   2  -2  216.18   28.50
  14  -2   1   36.70   11.60
  14  -2   1   39.70   16.90
  14  -2   1   23.70   16.00
 -14   2  -1   25.30   10.50
 -14   2  -1   23.40   10.80
  14  -2   0  248.88   34.90
  14  -2   0  257.97   29.90
  14  -2   0  158.68   31.00
 -14   2   0  182.28   27.30
 -14   2   0  298.97   29.90
  14  -2  -1   23.00   13.90
  14  -2  -1  -13.90   16.80
  14  -2  -1    7.10   10.30
 -14   2   1    5.00   10.30
 -14   2   1   -2.00    6.90
  14  -2  -2   36.00   13.00
  14  -2  -2   29.40   16.70
  14  -2  -2   73.99   17.50
 -14   2   2   51.29    6.50
 -14   2   2   33.10   10.10
 -14   2   2   42.80    6.20
 -14   2   2   32.10   12.80
  14  -2  -3   36.70   17.30
  14  -2  -3   35.20   15.80
  14  -2  -3    8.20   17.10
 -14   2   3   28.00    5.80
 -14   2   3   21.40    8.40
 -14   2   3   14.10   11.90
  14  -2  -4   44.00   19.00
  14  -2  -4   63.29   20.10
 -14   2   4   91.69   17.90
 -14   2   4   68.29   10.10
 -14   2   4   63.69   12.90
 -14   2   4   73.69   14.60
 -14   2   4  108.49   29.90
  14  -2  -5  153.48   43.20
  14  -2  -5  140.69   29.20
 -14   2   5  140.89   28.10
 -14   2   5  141.69   21.40
 -14   2   5  205.58   20.50
 -14   2   5  182.58   27.00
 -14   2   5  177.88   23.70
  14  -2  -6   22.10   21.10
  14  -2  -6  -14.80   15.40
 -14   2   6   12.40    9.20
 -14   2   6   15.00   13.10
 -14   2   6   16.10    7.20
 -14   2   6   28.20   17.40
  13  -2   6   61.49   10.00
  13  -2   6   39.30   13.00
  13  -2   6   46.20   14.40
 -13   2  -6   68.29   12.00
 -13   2  -6   29.80   10.50
 -13   2  -6   66.39   14.90
  13  -2   5   31.40   14.10
  13  -2   5   47.30    8.60
  13  -2   5   71.09   16.00
  13  -2   5   31.30   23.10
 -13   2  -5   28.00    8.80
 -13   2  -5   30.20   11.30
 -13   2  -5   38.90   10.00
  13  -2   4   -5.30    5.40
  13  -2   4   10.30    9.20
  13  -2   4   -5.50   10.20
  13  -2   4    9.20   11.50
 -13   2  -4   -1.70    7.10
 -13   2  -4    5.50    8.60
 -13   2  -4    7.10    5.80
  13  -2   3  245.98   31.10
  13  -2   3  231.08   36.00
  13  -2   3  300.77   36.00
 -13   2  -3  321.17   31.50
 -13   2  -3  252.07   29.60
 -13   2  -3  273.07   31.90
  13  -2   2  216.78   28.60
  13  -2   2  138.89   25.20
  13  -2   2  157.08   22.40
 -13   2  -2  168.68   23.40
 -13   2  -2  205.48   23.80
  13  -2   1   12.30   12.50
  13  -2   1    8.50    7.80
  13  -2   1   18.20   11.00
 -13   2  -1   -6.50    6.30
 -13   2  -1   11.80    8.10
  13  -2   0  -12.90   11.00
  13  -2   0   -2.20   10.30
  13  -2   0    3.20    8.00
 -13   2   0   -4.10    8.30
 -13   2   0   -1.30    7.70
 -13   2   0   -1.30   10.60
  13  -2  -1  207.18   28.70
  13  -2  -1  110.89   23.80
  13  -2  -1  182.58   23.80
 -13   2   1  161.88   17.00
 -13   2   1  167.78   22.90
 -13   2   1  179.38   24.00
 -13   2   1  167.68   25.30
 -13   2   1  183.78   17.10
  13  -2  -2   43.80   11.90
  13  -2  -2   80.59   18.20
  13  -2  -2   42.70   18.10
 -13   2   2   70.09   16.70
 -13   2   2   57.79    8.00
 -13   2   2   55.09   11.90
 -13   2   2   90.39   14.40
  13  -2  -3  338.37   40.70
  13  -2  -3  390.56   43.40
  13  -2  -3  373.86   39.00
  13  -2  -3  240.88   40.60
 -13   2   3  374.16   37.70
 -13   2   3  355.96   33.90
 -13   2   3  310.67   40.00
 -13   2   3  278.97   35.90
 -13   2   3  383.56   39.80
  13  -2  -4   19.10    8.90
  13  -2  -4   13.90   12.90
  13  -2  -4  -11.60   14.30
  13  -2  -4   33.30   10.60
 -13   2   4   14.20   19.80
 -13   2   4   27.30    6.20
 -13   2   4   25.00   10.60
 -13   2   4   16.30    7.90
 -13   2   4    4.00    6.70
  13  -2  -5  506.25   55.39
  13  -2  -5  569.94   59.69
  13  -2  -5  558.94   56.39
  13  -2  -5  385.36   56.29
 -13   2   5  550.74   54.39
 -13   2   5  494.75   54.79
 -13   2   5  521.25   51.19
  13  -2  -6   45.60   13.30
  13  -2  -6   51.89   17.50
 -13   2   6   23.00   10.90
 -13   2   6   25.20   16.20
 -13   2   6   45.30    9.20
 -13   2   6   57.69   15.50
  13  -2  -7   93.69   17.30
  13  -2  -7   46.80   18.40
 -13   2   7   71.89   12.60
 -13   2   7   76.59   14.80
 -13   2   7   52.89   14.80
 -13   2   7   38.00   16.50
  13  -2  -8   -6.30    4.70
  13  -2  -8   22.10   18.80
  13  -2  -8  -10.40    7.50
 -13   2   8   -3.20   17.00
 -13   2   8   -6.30    7.60
 -13   2   8  -10.70    9.90
  12  -2   7  271.07   40.10
  12  -2   7  263.87   31.50
  12  -2   7  235.28   27.80
 -12   2  -7  315.97   28.60
 -12   2  -7  238.08   31.90
 -12   2  -7  216.38   29.10
  12  -2   6   56.69   12.00
  12  -2   6   51.49   12.90
  12  -2   6   51.39    9.40
 -12   2  -6   61.09   14.20
 -12   2  -6   50.89   11.00
 -12   2  -6   53.19   11.20
  12  -2   5  389.06   46.00
  12  -2   5  437.66   48.90
  12  -2   5  468.35   44.30
  12  -2   5  412.46   48.00
 -12   2  -5  489.05   46.00
 -12   2  -5  436.06   47.40
 -12   2  -5  434.16   45.70
  12  -2   4    4.30   10.20
  12  -2   4    4.40    7.10
  12  -2   4   15.60    8.80
  12  -2   4    2.40    5.30
 -12   2  -4    5.10    5.70
 -12   2  -4    6.40    7.00
 -12   2  -4    8.40    8.40
  12  -2   3  281.67   33.10
  12  -2   3  273.77   32.10
  12  -2   3  235.08   29.10
 -12   2  -3  256.67   30.00
 -12   2  -3  294.27   29.40
 -12   2  -3  233.88   27.90
 -12   2  -3  241.18   30.70
  12  -2   2   31.80   10.80
  12  -2   2   37.00    8.80
  12  -2   2   27.20   11.30
 -12   2  -2   29.00    8.70
 -12   2  -2   16.30    8.60
 -12   2  -2   36.90   12.10
  12  -2   1  220.48   30.50
  12  -2   1  222.88   26.50
  12  -2   1  219.88   30.40
 -12   2  -1  256.57   27.60
 -12   2  -1  214.48   26.70
 -12   2  -1  236.48   29.10
  12  -2   0   61.09   15.20
  12  -2   0   57.09   13.90
  12  -2   0   69.39   11.60
 -12   2   0   38.00   11.60
 -12   2   0   43.90   10.30
 -12   2   0   53.29   11.50
  12  -2  -1    8.20   11.10
  12  -2  -1   10.00    7.30
  12  -2  -1    6.80   11.20
 -12   2   1   15.70    7.10
 -12   2   1   16.80    8.40
 -12   2   1   12.40    3.10
 -12   2   1   13.30    3.10
 -12   2   1   -2.80    7.50
  12  -2  -2  393.66   49.30
  12  -2  -2  384.16   46.20
  12  -2  -2  412.86   49.40
 -12   2   2  358.96   47.10
 -12   2   2  422.16   45.50
 -12   2   2  519.35   47.90
 -12   2   2  525.95   43.30
  12  -2  -3  437.76   51.89
  12  -2  -3  476.95   59.39
  12  -2  -3  607.34   55.09
  12  -2  -3  444.36   54.99
 -12   2   3  452.85   51.49
 -12   2   3  448.06   53.89
 -12   2   3  524.45   51.59
 -12   2   3  642.34   54.19
  12  -2  -4   18.40   11.70
  12  -2  -4   18.90    9.40
  12  -2  -4   15.90   12.40
  12  -2  -4    4.60    7.10
 -12   2   4    3.80    8.20
 -12   2   4    6.90    6.70
 -12   2   4   16.60    5.30
 -12   2   4    8.50    9.80
  12  -2  -5  166.08   30.80
  12  -2  -5  315.37   35.30
  12  -2  -5  247.88   29.50
  12  -2  -5  208.08   36.20
 -12   2   5  224.78   31.20
 -12   2   5  204.08   27.30
 -12   2   5  231.48   25.10
 -12   2   5  269.37   29.40
  12  -2  -6   69.69   15.50
  12  -2  -6    8.30   14.60
  12  -2  -6   25.80   17.30
  12  -2  -6   43.60    6.70
  12  -2  -6   50.99   12.10
 -12   2   6   26.20   12.80
 -12   2   6   56.39    8.80
 -12   2   6   43.60   11.50
  12  -2  -7   -8.70   15.20
  12  -2  -7  -11.70   11.20
  12  -2  -7  -17.60   12.70
  12  -2  -7    7.60    4.30
  12  -2  -7  -13.80   12.00
 -12   2   7   -1.40    6.20
 -12   2   7    4.80   12.10
 -12   2   7   -5.60    9.50
 -12   2   7    2.90    7.70
  12  -2  -8   33.50   19.80
  12  -2  -8   64.39   17.20
  12  -2  -8   57.39   14.10
  12  -2  -8   22.20    9.30
  12  -2  -8   38.60    8.00
 -12   2   8   51.69   15.20
 -12   2   8   33.40    9.10
 -12   2   8   29.60   12.00
 -12   2   8   39.40   11.70
  12  -2  -9   49.99   12.10
  12  -2  -9   38.20   19.70
  12  -2  -9   26.70    7.70
  12  -2  -9   50.59   14.90
 -12   2   9   12.30   15.80
 -12   2   9   18.90   12.10
 -12   2   9   41.30   13.00
 -12   2   9   61.29   10.70
  12  -2 -10   78.39   14.20
  12  -2 -10   91.89   17.20
  12  -2 -10  153.28   28.80
  12  -2 -10  128.69   20.30
 -12   2  10  116.09   17.40
 -12   2  10   79.39   21.30
 -12   2  10  133.69   24.30
 -12   2  10  138.79   20.20
  11  -2   9  686.13   70.69
  11  -2   9  767.92   72.99
  11  -2   9  835.52   79.79
  11  -2   9  705.63   70.09
 -11   2  -9  673.33   72.09
 -11   2  -9  651.63   73.79
  11  -2   8   81.89   14.00
  11  -2   8   84.09   12.50
  11  -2   8  121.69   16.60
  11  -2   8   82.49   15.20
  11  -2   8  108.69   23.40
 -11   2  -8   68.09   15.60
 -11   2  -8   91.89   11.30
 -11   2  -8   53.19   13.00
  11  -2   7  135.29   19.00
  11  -2   7  131.39   15.70
  11  -2   7  127.89   17.90
  11  -2   7  144.79   26.10
  11  -2   7  130.19   19.30
 -11   2  -7   93.29   16.30
 -11   2  -7   99.99   18.90
 -11   2  -7  127.89   15.90
  11  -2   6   55.79   11.30
  11  -2   6   28.30    9.00
  11  -2   6   26.90   10.10
  11  -2   6   35.90    7.40
 -11   2  -6   35.40    9.00
 -11   2  -6   22.60    8.80
 -11   2  -6   42.70   11.10
 -11   2  -6   35.80    8.30
  11  -2   5  305.37   37.00
  11  -2   5  313.77   39.00
  11  -2   5  383.26   35.90
  11  -2   5  279.77   37.80
 -11   2  -5  388.86   39.20
 -11   2  -5  385.56   38.20
 -11   2  -5  408.66   36.90
 -11   2  -5  320.47   36.60
  11  -2   4   12.70    8.30
  11  -2   4   15.50    5.80
  11  -2   4   17.90    7.10
  11  -2   4    6.60    7.40
 -11   2  -4    3.00    6.80
 -11   2  -4   15.80    5.80
 -11   2  -4    8.60    6.30
 -11   2  -4   21.80    7.90
  11  -2   3   19.30    9.90
  11  -2   3   22.80    7.10
  11  -2   3   22.50    9.40
 -11   2  -3   19.10    8.00
 -11   2  -3   22.40    8.00
 -11   2  -3   27.30    7.50
 -11   2  -3   18.20    6.00
  11  -2   2  265.37   32.70
  11  -2   2  285.27   33.70
  11  -2   2  275.77   30.70
 -11   2  -2  343.77   31.80
 -11   2  -2  240.98   31.50
 -11   2  -2  278.47   31.20
  11  -2   1   62.09   13.60
  11  -2   1   51.69   10.20
  11  -2   1   55.79   13.40
 -11   2  -1   71.99   11.70
 -11   2  -1   55.49   11.10
 -11   2  -1   53.19   12.30
  11  -2   0  223.48   34.10
  11  -2   0  286.37   35.70
  11  -2   0  282.87   32.50
 -11   2   0  257.37   33.60
 -11   2   0  405.66   34.70
 -11   2   0  218.88   32.90
 -11   2   0  350.86   29.00
  11  -2  -1  170.88   23.20
  11  -2  -1  208.78   26.80
  11  -2  -1  202.98   27.80
 -11   2   1  174.28   25.80
 -11   2   1  238.88   20.40
 -11   2   1  188.28   23.70
 -11   2   1  179.78   23.00
  11  -2  -2  429.76   51.89
  11  -2  -2  478.45   50.19
  11  -2  -2  445.96   52.69
 -11   2   2  475.35   47.10
 -11   2   2  502.85   50.79
 -11   2   2  541.05   49.80
 -11   2   2  507.05   49.99
 -11   2   2  490.85   52.09
  11  -2  -3   89.59   17.10
  11  -2  -3   78.79   13.30
  11  -2  -3   81.79   14.70
  11  -2  -3   63.59   15.60
 -11   2   3   70.89   14.90
 -11   2   3   87.89   10.10
 -11   2   3   65.79   13.30
 -11   2   3   82.59   13.60
  11  -2  -4   44.20   10.50
  11  -2  -4   37.50   12.30
  11  -2  -4   37.50   11.70
  11  -2  -4   51.69   12.20
 -11   2   4   43.50   11.60
 -11   2   4   47.80    7.50
 -11   2   4   38.90   10.10
 -11   2   4   47.50   10.00
  11  -2  -5   61.89   12.80
  11  -2  -5  102.89   19.00
  11  -2  -5  106.59   10.40
  11  -2  -5   72.99   16.30
  11  -2  -5  103.79   16.40
 -11   2   5  103.69   16.10
 -11   2   5   77.99   13.30
 -11   2   5   83.29   11.80
 -11   2   5   77.29   15.90
  11  -2  -6   -4.50   10.70
  11  -2  -6   17.30   13.70
  11  -2  -6   -2.30    7.30
  11  -2  -6    2.20    7.30
  11  -2  -6    2.10    3.40
 -11   2   6    5.80    6.50
 -11   2   6   -9.00    9.60
 -11   2   6    7.40    8.00
 -11   2   6    6.50    5.00
  11  -2  -7  181.08   20.90
  11  -2  -7  234.38   26.30
  11  -2  -7  219.98   26.80
  11  -2  -7  198.18   28.60
  11  -2  -7  253.27   32.80
 -11   2   7  176.48   27.20
 -11   2   7  183.88   26.00
 -11   2   7  192.48   24.70
 -11   2   7  185.68   23.00
  11  -2  -8   74.59   11.30
  11  -2  -8  108.09   16.30
  11  -2  -8   64.29   15.40
  11  -2  -8   66.59   17.40
  11  -2  -8  100.09   21.10
 -11   2   8  102.39   16.30
 -11   2   8   73.59   12.60
 -11   2   8   74.49   14.80
 -11   2   8   70.09   17.60
  11  -2  -9   -2.60    5.10
  11  -2  -9   28.50   13.90
  11  -2  -9    9.20    8.30
  11  -2  -9   12.40   10.10
 -11   2   9   12.80    8.00
 -11   2   9    4.60   10.70
 -11   2   9   11.30    7.10
 -11   2   9   -3.30    8.10
  11  -2 -10   22.30    9.10
  11  -2 -10   28.40   17.10
  11  -2 -10    4.00   10.40
  11  -2 -10   19.10    7.00
 -11   2  10   13.60    9.40
 -11   2  10   15.70   11.80
 -11   2  10   10.80   15.00
 -11   2  10   13.40    7.90
  11  -2 -11  435.66   38.30
  11  -2 -11  322.77   43.60
  11  -2 -11  280.07   37.70
  11  -2 -11  239.78   32.90
 -11   2  11  315.97   38.20
 -11   2  11  319.27   38.20
 -11   2  11  327.67   37.60
 -11   2  11  275.47   42.70
  10  -2  10  240.88   24.30
  10  -2  10  183.88   21.40
  10  -2  10  122.79   32.70
  10  -2  10  178.68   23.90
  10  -2  10  204.98   20.90
 -10   2 -10  145.29   23.70
 -10   2 -10  174.18   26.70
  10  -2   9  232.38   27.50
  10  -2   9  297.07   28.10
  10  -2   9  237.28   27.40
  10  -2   9  271.17   30.10
  10  -2   9  221.48   33.70
 -10   2  -9  184.08   30.20
 -10   2  -9  250.87   29.40
  10  -2   8   35.90   10.00
  10  -2   8   22.10    8.80
  10  -2   8   13.00   13.70
  10  -2   8   19.00    8.20
  10  -2   8   46.80    8.70
 -10   2  -8   22.10   10.70
 -10   2  -8   33.10    6.30
 -10   2  -8   22.90    9.20
 -10   2  -8   39.90    6.20
  10  -2   7   39.30   11.70
  10  -2   7   46.20   10.20
  10  -2   7   37.80    7.60
  10  -2   7   34.30    9.80
  10  -2   7   32.80   10.30
 -10   2  -7   52.29    7.80
 -10   2  -7   19.90    8.00
 -10   2  -7   37.40   11.50
 -10   2  -7   47.90    8.10
  10  -2   6   -1.70    6.60
  10  -2   6    7.70    4.40
  10  -2   6    6.70    6.60
  10  -2   6    3.60    6.00
 -10   2  -6    5.10    5.10
 -10   2  -6   10.70    7.50
 -10   2  -6    3.30    5.90
  10  -2   5   84.79   12.60
  10  -2   5   81.59   14.10
  10  -2   5  101.59   14.10
  10  -2   5   88.79   14.90
 -10   2  -5   68.89   12.40
 -10   2  -5  112.89   14.50
 -10   2  -5   96.69   12.90
 -10   2  -5   89.29   14.70
  10  -2   4  740.83   71.59
  10  -2   4  702.03   69.39
  10  -2   4  695.63   70.79
  10  -2   4  722.83   68.29
 -10   2  -4  730.33   70.49
 -10   2  -4  621.24   69.49
 -10   2  -4  711.43   68.89
  10  -2   3    1.30    5.00
  10  -2   3    0.60    7.60
  10  -2   3    6.60    7.00
 -10   2  -3    0.00    5.30
 -10   2  -3    0.60    5.50
 -10   2  -3    6.40    4.50
  10  -2   2   10.30    7.60
  10  -2   2   -1.80    6.20
  10  -2   2   10.70    5.00
 -10   2  -2  -11.50    4.50
 -10   2  -2    5.00    6.40
 -10   2  -2   14.00    6.50
  10  -2   1  241.28   27.60
  10  -2   1  208.68   26.00
  10  -2   1  203.78   23.70
 -10   2  -1  211.78   24.00
 -10   2  -1  174.58   24.80
 -10   2  -1  240.88   24.50
  10  -2   0  687.63   67.59
  10  -2   0  693.73   68.69
  10  -2   0  600.94   65.29
 -10   2   0  693.73   66.09
 -10   2   0  631.74   67.09
 -10   2   0  711.83   65.69
 -10   2   0  661.83   62.59
 -10   2   0  638.94   62.59
  10  -2  -1   13.40    5.70
  10  -2  -1   17.10    9.30
  10  -2  -1   17.20    9.40
 -10   2   1   14.90    7.80
 -10   2   1   18.20    7.30
 -10   2   1   20.50    6.90
 -10   2   1   16.00    3.40
 -10   2   1   13.00    5.20
  10  -2  -2   71.59   11.60
  10  -2  -2   65.09   13.60
  10  -2  -2   79.89   13.80
 -10   2   2   67.09   11.40
 -10   2   2   66.79    8.30
 -10   2   2   36.30   11.00
 -10   2   2   53.09    9.50
  10  -2  -3  262.87   30.50
  10  -2  -3  231.48   28.50
  10  -2  -3  231.98   29.40
  10  -2  -3  238.08   27.30
 -10   2   3  262.67   27.10
 -10   2   3  256.27   25.20
 -10   2   3  234.58   28.20
 -10   2   3  220.68   28.50
  10  -2  -4   -0.20    3.20
  10  -2  -4    1.90    7.50
  10  -2  -4   -0.50    5.80
  10  -2  -4    0.00    5.30
  10  -2  -4   -6.10    6.50
 -10   2   4    4.30    5.30
 -10   2   4   -5.40    6.90
 -10   2   4    3.90    5.30
  10  -2  -5   61.69   14.10
  10  -2  -5   36.10   12.70
  10  -2  -5   52.29   10.90
  10  -2  -5   50.09   10.90
  10  -2  -5   52.79    7.10
 -10   2   5   51.39   13.30
 -10   2   5   46.50   11.10
 -10   2   5   46.40    9.70
  10  -2  -6  163.48   23.60
  10  -2  -6  162.78   16.40
  10  -2  -6  148.99   21.30
  10  -2  -6  148.59   23.10
  10  -2  -6  131.09   19.60
 -10   2   6  166.78   20.10
 -10   2   6  147.59   22.50
 -10   2   6  125.69   20.10
  10  -2  -7 1047.20   88.39
  10  -2  -7  815.62   89.19
  10  -2  -7  862.61   84.39
  10  -2  -7  842.92   87.89
 -10   2   7  877.71   87.99
 -10   2   7  849.02   88.79
 -10   2   7  854.21   86.99
  10  -2  -8   67.99   16.20
  10  -2  -8   41.90   14.20
  10  -2  -8   43.90   10.80
  10  -2  -8   49.20    8.70
  10  -2  -8   51.89   11.40
 -10   2   8   49.80   13.00
 -10   2   8   53.99   10.70
 -10   2   8   49.30   12.20
  10  -2  -9   27.50    6.40
  10  -2  -9   10.30    9.60
  10  -2  -9    3.30   12.50
  10  -2  -9   20.20    9.30
  10  -2  -9   14.10    8.10
  10  -2  -9   50.29   15.70
 -10   2   9   27.10   11.30
 -10   2   9   25.70   11.20
 -10   2   9    2.20    7.50
  10  -2 -10   24.90   10.80
  10  -2 -10   20.80    9.40
  10  -2 -10   38.60    8.70
  10  -2 -10   12.80   13.40
 -10   2  10   31.80   14.30
 -10   2  10   45.90   11.50
  10  -2 -11  179.78   23.20
  10  -2 -11  157.28   24.10
  10  -2 -11  203.58   31.30
  10  -2 -11  161.08   24.10
 -10   2  11  224.28   25.80
 -10   2  11  252.07   28.40
 -10   2  11  163.18   26.80
  10  -2 -12    0.30    7.50
  10  -2 -12   -3.90   17.20
  10  -2 -12   11.70   11.90
  10  -2 -12   16.40   11.90
 -10   2  12   -2.30   14.40
 -10   2  12    0.20   11.60
 -10   2  12  -19.50    9.40
 -10   2  12   24.30    9.60
   9  -2  11   -1.10    9.90
   9  -2  11   -4.50    8.70
   9  -2  11  -12.40   11.20
  -9   2 -11   -5.10    9.90
  -9   2 -11    4.00    7.90
   9  -2  10  118.89   22.30
   9  -2  10   91.99   14.20
  -9   2 -10   79.69   15.40
  -9   2 -10   84.09   17.20
   9  -2   9   15.30   10.50
   9  -2   9    7.60    5.80
   9  -2   9   18.90    7.10
   9  -2   9   12.40    5.70
  -9   2  -9   13.40    7.60
  -9   2  -9   15.70    9.80
   9  -2   8   57.49    9.80
   9  -2   8   61.59   10.80
   9  -2   8   45.90   13.10
   9  -2   8   53.69    9.50
  -9   2  -8   55.19    7.20
  -9   2  -8   63.09    7.30
  -9   2  -8   56.59   11.30
  -9   2  -8   31.50   11.20
   9  -2   7  151.78   20.00
   9  -2   7  158.18   23.40
   9  -2   7  138.49   23.10
   9  -2   7  134.69   18.10
   9  -2   7  149.99   19.20
  -9   2  -7  187.98   18.00
  -9   2  -7  138.19   19.50
  -9   2  -7  168.28   17.20
  -9   2  -7  140.09   21.40
   9  -2   6   47.30   10.20
   9  -2   6   37.00    8.10
   9  -2   6   34.00    8.70
   9  -2   6   39.20    7.30
  -9   2  -6   41.80    8.00
  -9   2  -6   42.20    8.60
  -9   2  -6   41.60   10.10
  -9   2  -6   62.89    8.30
   9  -2   5  903.41   88.49
   9  -2   5  930.91   90.29
  -9   2  -5  781.72   88.99
  -9   2  -5 1031.80   89.09
  -9   2  -5  981.70   90.89
  -9   2  -5  909.21   89.29
   9  -2   4  407.36   41.10
   9  -2   4  386.66   40.20
   9  -2   4  401.66   39.30
   9  -2   4  394.16   38.20
  -9   2  -4  340.87   39.20
  -9   2  -4  414.66   40.50
  -9   2  -4  351.06   38.40
  -9   2  -4  379.46   38.70
   9  -2   3  235.38   27.80
   9  -2   3  217.68   26.90
   9  -2   3  243.18   25.90
  -9   2  -3  238.98   25.30
  -9   2  -3  226.88   26.30
  -9   2  -3  272.47   27.20
   9  -2   2    9.00    4.40
   9  -2   2    6.70    6.60
   9  -2   2   10.90    6.80
  -9   2  -2    7.50    5.60
  -9   2  -2    5.90    5.10
  -9   2  -2    3.10    4.00
   9  -2   1  441.06   45.60
   9  -2   1  433.26   47.10
   9  -2   1  465.55   48.10
  -9   2  -1  460.35   46.00
  -9   2  -1  464.95   46.00
  -9   2  -1  450.55   47.00
   9  -2   0    7.20    6.00
   9  -2   0    2.20    3.70
   9  -2   0    2.10    5.70
  -9   2   0    0.00    4.10
  -9   2   0   -0.60    4.80
  -9   2   0    1.00    1.50
  -9   2   0    1.00    4.20
   9  -2  -1  618.44   61.19
   9  -2  -1  596.54   62.99
   9  -2  -1  665.03   63.89
  -9   2   1  627.14   61.09
  -9   2   1  612.54   58.99
  -9   2   1  581.54   62.29
  -9   2   1  623.84   61.89
   9  -2  -2    9.40    6.30
   9  -2  -2   14.90    7.50
   9  -2  -2   12.90    5.20
  -9   2   2   11.60    6.10
  -9   2   2    8.90    7.20
  -9   2   2   13.80    5.10
   9  -2  -3  587.24   57.69
   9  -2  -3  676.33   63.89
   9  -2  -3  593.44   60.79
   9  -2  -3  613.74   61.69
   9  -2  -3  538.95   62.09
  -9   2   3  643.94   61.59
  -9   2   3  639.54   60.69
  -9   2   3  608.44   62.49
   9  -2  -4  166.08   20.00
   9  -2  -4  150.38   20.30
   9  -2  -4  163.58   16.70
   9  -2  -4  147.49   23.00
   9  -2  -4  192.48   24.20
  -9   2   4  185.58   21.30
  -9   2   4  160.88   19.40
  -9   2   4  166.08   22.80
   9  -2  -5  313.77   29.30
   9  -2  -5  291.07   32.40
   9  -2  -5  287.57   32.20
   9  -2  -5  283.07   34.20
   9  -2  -5  264.27   34.10
  -9   2   5  296.17   32.70
  -9   2   5  316.97   31.90
  -9   2   5  268.17   33.00
   9  -2  -6  263.47   34.20
   9  -2  -6  249.48   31.10
   9  -2  -6  295.97   31.50
   9  -2  -6  309.47   28.60
   9  -2  -6  265.67   33.50
  -9   2   6  288.07   32.60
  -9   2   6  282.77   31.80
  -9   2   6  273.97   30.90
   9  -2  -7  417.56   43.70
   9  -2  -7  373.96   42.80
   9  -2  -7  386.66   40.20
   9  -2  -7  341.97   40.80
   9  -2  -7  397.96   38.20
  -9   2   7  373.06   41.10
  -9   2   7  405.96   43.50
  -9   2   7  348.97   41.70
   9  -2  -8   49.10   12.20
   9  -2  -8   35.50    9.70
   9  -2  -8   32.00    6.80
   9  -2  -8   28.20   11.70
   9  -2  -8   20.90    8.30
  -9   2   8   15.00    9.90
  -9   2   8   30.00   10.80
  -9   2   8   26.80    7.90
   9  -2  -9   16.60   12.80
   9  -2  -9    9.10    7.60
   9  -2  -9   22.40    6.80
   9  -2  -9   12.30    9.60
   9  -2  -9   19.60    7.90
  -9   2   9   19.30    8.80
  -9   2   9    7.00    9.70
  -9   2   9   20.40    8.00
   9  -2 -10    0.00    9.90
   9  -2 -10    4.00   12.00
   9  -2 -10   -8.10    6.40
   9  -2 -10  -13.80    4.60
   9  -2 -10   -1.50    7.00
   9  -2 -10    0.40    8.40
  -9   2  10    6.80    8.30
  -9   2  10    6.50    7.30
  -9   2  10   -4.60   10.20
   9  -2 -11   28.90   14.60
   9  -2 -11   12.90    9.70
   9  -2 -11    5.80    9.30
   9  -2 -11   16.60    7.10
  -9   2  11   13.40    8.40
  -9   2  11    9.90   11.20
  -9   2  11   32.90   10.90
   9  -2 -12  244.08   30.90
   9  -2 -12  258.57   37.50
   9  -2 -12  205.28   32.40
   9  -2 -12  328.47   34.20
  -9   2  12  338.47   34.20
  -9   2  12  271.07   34.50
   8  -2  11  223.68   30.90
   8  -2  11  280.67   35.80
   8  -2  11  264.87   24.40
   8  -2  11  258.07   29.40
  -8   2 -11  204.18   30.40
  -8   2 -11  256.37   32.20
  -8   2 -11  244.78   29.30
   8  -2  10   23.80    7.80
   8  -2  10   26.60   11.20
  -8   2 -10   17.60   10.00
  -8   2 -10   22.10    8.60
  -8   2 -10   12.10    6.90
   8  -2   9  259.77   26.40
   8  -2   9  236.28   27.80
   8  -2   9  250.07   26.40
   8  -2   9  280.07   33.50
  -8   2  -9  258.47   30.40
  -8   2  -9  270.87   28.40
  -8   2  -9  276.97   29.60
   8  -2   8    1.20    4.60
   8  -2   8    1.90    5.00
   8  -2   8    7.90    4.90
   8  -2   8   -4.50    8.70
  -8   2  -8    4.80    7.50
  -8   2  -8    0.50    5.80
  -8   2  -8    4.00    4.80
   8  -2   7  525.35   51.69
   8  -2   7  442.16   58.79
  -8   2  -7  542.05   51.59
  -8   2  -7  471.35   50.39
  -8   2  -7  528.85   53.89
  -8   2  -7  562.34   50.39
  -8   2  -7  544.95   52.59
   8  -2   6  294.07   31.40
   8  -2   6  350.76   33.40
   8  -2   6  323.87   32.50
  -8   2  -6  288.47   31.30
  -8   2  -6  307.67   31.00
  -8   2  -6  303.47   33.70
  -8   2  -6  313.67   32.40
   8  -2   5  745.03   69.59
   8  -2   5  718.73   70.09
   8  -2   5  702.83   68.29
   8  -2   5  739.23   69.29
  -8   2  -5  692.03   69.99
  -8   2  -5  729.13   68.99
  -8   2  -5  624.74   68.59
   8  -2   4   39.80    9.20
   8  -2   4   48.90    8.20
   8  -2   4   53.89    7.70
   8  -2   4   40.90    8.60
  -8   2  -4   37.60    8.90
  -8   2  -4   49.40    8.50
  -8   2  -4   45.50    7.60
  -8   2  -4   67.59    9.00
   8  -2   3   92.89   11.50
   8  -2   3   83.69   13.20
   8  -2   3   93.39   13.20
  -8   2  -3   67.19   10.90
  -8   2  -3   83.79   12.70
  -8   2  -3   87.59   11.40
  -8   2  -3   90.89   13.10
   8  -2   2  485.45   52.19
   8  -2   2  491.65   51.09
   8  -2   2  534.35   53.29
  -8   2  -2  510.15   51.39
  -8   2  -2  475.05   51.99
  -8   2  -2  629.54   52.39
   8  -2   1  130.39   17.40
   8  -2   1  126.19   15.50
   8  -2   1  153.18   18.40
  -8   2  -1  150.18   16.40
  -8   2  -1  124.99   15.90
  -8   2  -1  144.89   23.30
   8  -2   0  906.51   80.19
   8  -2   0  818.22   77.49
   8  -2   0  760.92   78.69
  -8   2   0  722.83   78.49
  -8   2   0  732.33   77.29
  -8   2   0  837.42   78.19
  -8   2   0  816.12   75.49
   8  -2  -1  554.64   58.19
   8  -2  -1  623.64   59.49
   8  -2  -1  576.14   56.69
  -8   2   1  579.54   57.49
  -8   2   1  560.94   56.59
  -8   2   1  561.34   58.09
   8  -2  -2   19.40    7.30
   8  -2  -2   24.10    3.00
   8  -2  -2   18.80    5.50
   8  -2  -2   30.20    8.90
  -8   2   2   16.60    6.70
  -8   2   2   20.80    5.50
   8  -2  -3  260.37   29.80
   8  -2  -3  227.38   28.80
   8  -2  -3  234.68   27.20
   8  -2  -3  272.97   24.80
   8  -2  -3  259.87   28.00
  -8   2   3  267.07   28.00
  -8   2   3  258.97   27.00
  -8   2   3  223.08   28.20
   8  -2  -4  485.35   52.29
   8  -2  -4  562.24   53.79
   8  -2  -4  465.05   52.49
   8  -2  -4  521.45   51.19
   8  -2  -4  499.45   48.30
  -8   2   4  509.35   51.39
  -8   2   4  485.95   51.79
  -8   2   4  503.85   50.29
   8  -2  -5   22.20    7.30
   8  -2  -5   27.50    4.70
   8  -2  -5   24.90    6.30
   8  -2  -5   29.00    8.70
   8  -2  -5   23.40    8.20
  -8   2   5   19.10    6.90
  -8   2   5   27.00    7.90
  -8   2   5   22.30    6.20
   8  -2  -6    1.40    3.00
   8  -2  -6    7.50    5.30
   8  -2  -6    2.30    3.80
   8  -2  -6   -7.00    6.40
   8  -2  -6   10.40    8.40
  -8   2   6   11.50    7.40
  -8   2   6    0.80    4.60
  -8   2   6    2.60    5.70
   8  -2  -7   -1.50    4.10
   8  -2  -7    0.20    3.30
   8  -2  -7    3.40    7.50
   8  -2  -7   -2.70    7.30
   8  -2  -7    4.70    5.20
  -8   2   7    0.60    4.70
  -8   2   7   -9.80    5.50
  -8   2   7   -2.40    6.10
   8  -2  -8   10.80    6.00
   8  -2  -8    8.10    6.30
   8  -2  -8   15.50    5.20
   8  -2  -8   22.90    8.80
   8  -2  -8   36.00   10.30
  -8   2   8   20.00    8.60
  -8   2   8   18.00    7.90
  -8   2   8    8.90    7.10
   8  -2  -9  296.97   35.80
   8  -2  -9  324.97   34.00
   8  -2  -9  233.78   34.40
   8  -2  -9  299.17   32.60
   8  -2  -9  447.46   39.30
  -8   2   9  325.27   34.30
  -8   2   9  313.67   35.10
  -8   2   9  301.47   35.10
   8  -2 -10  245.78   26.50
   8  -2 -10  222.78   29.30
   8  -2 -10  302.67   31.40
   8  -2 -10  198.38   26.10
   8  -2 -10  218.48   29.60
   8  -2 -10  202.38   24.50
  -8   2  10  170.28   26.50
  -8   2  10  191.38   26.60
  -8   2  10  223.58   27.10
   8  -2 -11  119.49   19.90
   8  -2 -11  209.48   27.10
   8  -2 -11  172.98   21.30
   8  -2 -11  155.28   20.60
  -8   2  11  172.08   22.70
  -8   2  11  112.29   20.90
  -8   2  11  175.88   23.10
   8  -2 -12  228.58   33.20
   8  -2 -12  280.47   34.90
   8  -2 -12  315.17   35.20
   8  -2 -12  374.36   40.40
  -8   2  12  318.67   35.90
  -8   2  12  280.47   35.80
  -8   2  12  359.26   36.80
   8  -2 -13   11.70   10.20
   8  -2 -13   -2.10    7.70
   8  -2 -13   -7.60   10.60
   8  -2 -13   17.80   22.10
  -8   2  13   29.00   11.80
  -8   2  13    1.70   10.90
  -8   2  13    6.40    9.10
   7  -2  12  171.78   24.30
   7  -2  12  147.99   17.30
   7  -2  12  160.58   17.50
   7  -2  12  167.88   25.00
  -7   2 -12  167.98   22.10
  -7   2 -12  181.18   24.70
  -7   2 -12  170.28   24.80
   7  -2  11  733.63   78.19
   7  -2  11  857.21   75.49
   7  -2  11  716.03   76.69
   7  -2  11  803.22   72.49
  -7   2 -11  692.73   75.19
  -7   2 -11  704.53   77.29
  -7   2 -11  743.63   76.19
   7  -2  10   -6.00    6.80
   7  -2  10   -5.60    8.30
   7  -2  10  -11.00    5.30
  -7   2 -10    5.10    6.00
  -7   2 -10    6.40    8.20
  -7   2 -10   -0.90    6.10
   7  -2   9  160.68   15.60
   7  -2   9  167.98   15.80
   7  -2   9  180.98   24.70
   7  -2   9  147.29   15.80
   7  -2   9  138.59   15.50
   7  -2   9  174.38   19.10
  -7   2  -9  135.79   18.70
  -7   2  -9  147.39   20.00
  -7   2  -9  167.18   22.50
   7  -2   8  104.89   12.60
   7  -2   8  112.39   12.00
   7  -2   8  127.89   18.90
   7  -2   8  105.69   10.90
   7  -2   8  107.89   13.90
   7  -2   8  101.99   12.90
  -7   2  -8  114.09   14.60
  -7   2  -8  119.69   15.70
  -7   2  -8  108.29   16.70
   7  -2   7  509.05   47.50
   7  -2   7  492.35   47.50
   7  -2   7  454.45   47.20
   7  -2   7  493.05   51.49
  -7   2  -7  458.95   45.60
  -7   2  -7  476.55   48.10
  -7   2  -7  498.15   49.50
  -7   2  -7  463.45   45.70
  -7   2  -7  479.75   47.40
   7  -2   6   52.69    8.60
   7  -2   6   56.79    9.50
   7  -2   6   53.89    7.50
   7  -2   6   61.09    8.60
  -7   2  -6   53.09    8.90
  -7   2  -6   54.99    7.70
  -7   2  -6   55.89    7.30
  -7   2  -6   60.89    8.70
  -7   2  -6   67.39   11.00
   7  -2   5  549.15   54.19
   7  -2   5  588.94   55.49
   7  -2   5  589.94   54.99
   7  -2   5  569.64   53.39
  -7   2  -5  500.55   54.19
  -7   2  -5  587.64   54.69
  -7   2  -5  543.75   53.89
  -7   2  -5  504.05   55.49
  -7   2  -5  568.94   53.79
   7  -2   4   57.89    6.80
   7  -2   4   63.89   10.40
   7  -2   4   49.30    8.90
   7  -2   4   56.59    8.10
   7  -2   4   54.49    8.90
  -7   2  -4   61.89    8.20
  -7   2  -4   55.29    8.80
  -7   2  -4   43.80    8.90
  -7   2  -4   62.89    8.70
   7  -2   3    9.20    4.50
   7  -2   3    2.30    3.10
   7  -2   3   11.20    5.30
   7  -2   3    6.40    1.90
  -7   2  -3    2.40    2.60
  -7   2  -3    2.60    4.00
  -7   2  -3    2.10    3.00
  -7   2  -3    0.30    3.70
   7  -2   2  921.41   84.99
   7  -2   2  868.71   81.39
   7  -2   2  860.81   83.19
   7  -2   2  845.92   84.19
  -7   2  -2  781.12   83.79
  -7   2  -2  824.02   83.29
  -7   2  -2  956.40   83.99
   7  -2   1   30.10    7.40
   7  -2   1   26.60    5.30
   7  -2   1   21.40    6.10
  -7   2  -1   36.70    7.00
  -7   2  -1   23.90    2.90
  -7   2  -1   43.20    7.20
  -7   2  -1   24.20    5.30
  -7   2  -1   26.70    2.90
   7  -2   0  795.12   76.69
   7  -2   0  711.93   77.69
   7  -2   0  874.21   78.99
  -7   2   0  783.32   77.29
  -7   2   0  816.92   76.69
  -7   2   0  845.32   77.09
  -7   2   0  737.53   77.79
   7  -2  -1   44.00    7.20
   7  -2  -1   36.60    3.80
   7  -2  -1   30.60    7.60
   7  -2  -1   27.60    7.30
  -7   2   1   38.30    7.30
  -7   2   1   34.30    7.60
  -7   2   1   38.40    6.20
   7  -2  -2    9.50    5.40
   7  -2  -2    8.20    5.40
   7  -2  -2   10.20    3.80
   7  -2  -2    7.60    1.60
  -7   2   2    4.50    3.40
  -7   2   2    4.40    4.30
  -7   2   2    0.60    3.40
   7  -2  -3  281.97   29.30
   7  -2  -3  326.17   32.70
   7  -2  -3  284.17   30.60
   7  -2  -3  294.67   30.30
   7  -2  -3  284.37   31.60
  -7   2   3  300.87   30.90
  -7   2   3  292.77   29.90
  -7   2   3  263.67   31.10
   7  -2  -4  104.99   12.30
   7  -2  -4  100.39   15.10
   7  -2  -4   83.59   12.70
   7  -2  -4   84.89    9.60
   7  -2  -4   69.99   12.70
  -7   2   4   96.19   11.60
  -7   2   4   74.09   12.30
  -7   2   4   81.09   13.60
   7  -2  -5  421.86   43.90
   7  -2  -5  425.46   45.10
   7  -2  -5  457.15   42.10
   7  -2  -5  419.16   43.80
  -7   2   5  408.06   44.60
  -7   2   5  471.25   44.90
  -7   2   5  411.36   43.50
   7  -2  -6  208.88   25.40
   7  -2  -6  226.68   23.80
   7  -2  -6  206.28   24.00
   7  -2  -6  199.28   21.80
  -7   2   6  211.58   24.60
  -7   2   6  215.28   24.70
   7  -2  -7    7.80    6.60
   7  -2  -7   -3.40    4.40
   7  -2  -7    0.90    6.40
   7  -2  -7   -2.10    3.20
   7  -2  -7    1.00    4.20
  -7   2   7    2.20    4.70
  -7   2   7    1.30    3.50
  -7   2   7   -8.60    4.20
   7  -2  -8   -2.40    6.80
   7  -2  -8    7.50    7.30
   7  -2  -8   -2.30    3.90
   7  -2  -8   -0.90    3.50
   7  -2  -8   -5.60    4.30
  -7   2   8   -5.00    5.10
  -7   2   8    0.40    5.10
  -7   2   8    4.40    6.60
   7  -2  -9 1191.38  107.39
   7  -2  -9 1072.99  107.89
   7  -2  -9 1024.90  109.39
   7  -2  -9 1224.98  108.39
   7  -2  -9 1013.80  108.99
  -7   2   9 1160.68  109.19
  -7   2   9 1049.70  110.29
  -7   2   9 1142.79  108.89
   7  -2 -10   86.59   17.10
   7  -2 -10  101.39   15.50
   7  -2 -10  122.59   15.80
   7  -2 -10   79.59   13.00
   7  -2 -10   82.39   15.40
   7  -2 -10  118.19   19.20
  -7   2  10   90.19   15.40
  -7   2  10   84.59   15.20
  -7   2  10   74.59   14.90
   7  -2 -11  566.34   49.30
   7  -2 -11  448.96   47.50
   7  -2 -11  448.56   45.00
   7  -2 -11  495.45   46.90
   7  -2 -11  391.36   43.90
   7  -2 -11  415.66   44.80
  -7   2  11  390.06   45.20
  -7   2  11  356.86   44.50
  -7   2  11  360.86   44.80
   7  -2 -12   31.00   13.50
   7  -2 -12   73.29   13.40
   7  -2 -12   64.99   13.30
   7  -2 -12   45.80   10.80
  -7   2  12   58.19   13.40
  -7   2  12   48.70   11.90
  -7   2  12   57.49   12.20
   7  -2 -13  158.98   24.30
   7  -2 -13  121.29   20.30
   7  -2 -13  130.79   20.50
   7  -2 -13  195.08   23.30
  -7   2  13  139.39   20.60
  -7   2  13  131.19   26.90
   6  -2  13   49.10   12.60
   6  -2  13   73.09   10.40
   6  -2  13   76.09   16.80
  -6   2 -13   55.49   13.70
  -6   2 -13   44.60   12.60
   6  -2  12  268.47   35.30
   6  -2  12  332.67   29.70
   6  -2  12  257.57   33.10
  -6   2 -12  289.87   33.60
  -6   2 -12  263.47   32.30
  -6   2 -12  248.28   34.30
   6  -2  11  380.26   42.20
   6  -2  11  361.16   36.60
   6  -2  11  427.56   41.40
  -6   2 -11  353.26   39.30
  -6   2 -11  362.36   41.30
  -6   2 -11  340.77   39.80
   6  -2  10   20.40    7.50
   6  -2  10   14.80    4.40
   6  -2  10   21.30    7.80
   6  -2  10   23.90    8.80
  -6   2 -10   24.90    7.00
  -6   2 -10   21.20    8.70
  -6   2 -10   45.20    9.70
   6  -2   9   53.09   11.60
   6  -2   9   42.30    8.50
   6  -2   9   41.30    5.90
  -6   2  -9   43.60    8.80
  -6   2  -9   35.20    8.60
  -6   2  -9   40.70    9.80
   6  -2   8    5.80    2.60
   6  -2   8    1.70    5.90
   6  -2   8    3.10    2.50
   6  -2   8   11.60    5.00
   6  -2   8   11.00    3.30
  -6   2  -8   15.80    5.20
  -6   2  -8    9.40    5.50
  -6   2  -8   13.80    6.70
   6  -2   7    6.20    5.20
   6  -2   7   13.50    7.10
   6  -2   7    9.40    3.50
   6  -2   7    8.20    2.20
   6  -2   7   12.40    4.60
   6  -2   7    7.70    3.80
  -6   2  -7    9.80    5.50
  -6   2  -7   -0.60    3.80
  -6   2  -7    9.70    4.90
   6  -2   6  219.18   22.70
   6  -2   6  221.18   21.00
   6  -2   6  246.38   23.20
   6  -2   6  215.08   22.40
  -6   2  -6  207.48   21.70
  -6   2  -6  206.58   23.30
  -6   2  -6  222.98   24.40
  -6   2  -6  209.78   22.90
  -6   2  -6  222.88   21.60
   6  -2   5    4.80    3.00
   6  -2   5    3.40    2.40
   6  -2   5    0.10    3.50
   6  -2   5   15.80    4.10
  -6   2  -5    4.60    4.50
  -6   2  -5    6.00    2.30
  -6   2  -5    0.20    3.10
  -6   2  -5    7.80    3.10
  -6   2  -5    0.10    2.40
   6  -2   4   81.19   10.70
   6  -2   4   77.79    8.70
   6  -2   4   87.29   10.60
   6  -2   4   71.39    9.50
  -6   2  -4   67.79   10.90
  -6   2  -4   72.89    9.80
  -6   2  -4   81.49    9.80
  -6   2  -4   78.59    9.10
  -6   2  -4   76.29    9.10
   6  -2   3 1255.27  119.69
   6  -2   3 1275.67  117.49
   6  -2   3 1256.27  119.29
   6  -2   3 1249.28  118.69
  -6   2  -3 1241.38  118.39
  -6   2  -3 1302.87  119.39
  -6   2  -3 1229.48  118.49
  -6   2  -3 1152.38  118.89
   6  -2   2  645.54   64.69
   6  -2   2  676.83   65.99
   6  -2   2  657.73   66.69
   6  -2   2  721.43   67.39
  -6   2  -2  778.02   66.79
  -6   2  -2  652.23   66.59
   6  -2   1  373.26   35.70
   6  -2   1  382.96   37.40
   6  -2   1  360.66   36.80
   6  -2   1  366.06   34.10
  -6   2  -1  359.46   36.10
  -6   2  -1  331.27   35.90
  -6   2  -1  357.26   34.00
  -6   2  -1  348.37   36.50
   6  -2   0  740.43   69.19
   6  -2   0  700.13   69.89
   6  -2   0  706.83   67.39
   6  -2   0  702.33   65.79
  -6   2   0  711.63   67.39
  -6   2   0  610.84   68.19
  -6   2   0  720.03   68.09
   6  -2  -1  873.31   80.79
   6  -2  -1  852.71   82.39
   6  -2  -1  898.21   84.09
   6  -2  -1  883.51   83.79
  -6   2   1  872.71   82.39
  -6   2   1  817.82   82.99
  -6   2   1  803.72   83.39
   6  -2  -2   12.30    3.80
   6  -2  -2    7.60    4.40
   6  -2  -2   10.00    4.60
   6  -2  -2    8.80    1.80
  -6   2   2   14.40    3.90
  -6   2   2    5.30    3.30
  -6   2   2   10.60    4.60
   6  -2  -3  770.02   76.39
   6  -2  -3  812.62   73.39
   6  -2  -3  779.42   76.09
   6  -2  -3  789.82   75.29
   6  -2  -3  766.52   74.89
  -6   2   3  777.02   74.69
  -6   2   3  694.23   75.59
   6  -2  -4   69.89    8.10
   6  -2  -4   79.49   12.00
   6  -2  -4   65.59    9.60
   6  -2  -4   60.59   11.20
   6  -2  -4   68.89   10.40
  -6   2   4   62.59   10.80
  -6   2   4   66.99   10.80
   6  -2  -5 2042.40  188.28
   6  -2  -5 1872.51  187.38
   6  -2  -5 2000.40  185.18
   6  -2  -5 1905.41  186.28
   6  -2  -5 1894.01  186.58
  -6   2   5 2030.80  187.08
  -6   2   5 1837.72  187.08
  -6   2   5 2087.59  186.48
   6  -2  -6   -2.40    4.00
   6  -2  -6    0.60    4.30
   6  -2  -6    4.80    3.20
   6  -2  -6    2.10    4.70
   6  -2  -6    2.90    3.30
  -6   2   6    1.40    3.60
  -6   2   6    0.60    4.40
  -6   2   6   -2.10    4.40
   6  -2  -7   46.70    9.70
   6  -2  -7   55.09    9.10
   6  -2  -7   41.70    8.80
   6  -2  -7   46.50    7.50
   6  -2  -7   66.69   11.50
  -6   2   7   47.00    8.50
  -6   2   7   28.90    8.40
  -6   2   7   51.99    9.80
   6  -2  -8   26.80    6.20
   6  -2  -8   18.00    6.30
   6  -2  -8   14.10    7.30
   6  -2  -8   17.50    5.90
   6  -2  -8   25.60    8.30
   6  -2  -8   27.00    9.20
  -6   2   8   31.20    8.30
  -6   2   8   26.30    7.60
  -6   2   8   18.10    5.90
   6  -2  -9  847.32   77.29
   6  -2  -9  845.22   77.89
   6  -2  -9  745.03   78.79
   6  -2  -9  751.22   78.39
   6  -2  -9  726.43   77.29
   6  -2  -9  823.22   80.09
  -6   2   9  770.62   78.19
  -6   2   9  853.81   78.79
  -6   2   9  746.73   77.99
   6  -2 -10   46.10    9.90
   6  -2 -10   34.70    8.50
   6  -2 -10   39.30   10.60
   6  -2 -10   20.60   10.80
   6  -2 -10   34.00    8.30
  -6   2  10   29.60    8.40
  -6   2  10   18.70    7.80
  -6   2  10   41.00    9.30
  -6   2  10   30.90    9.40
   6  -2 -11   42.60   11.10
   6  -2 -11   28.70    9.40
   6  -2 -11   46.00   11.70
   6  -2 -11   35.80    9.30
   6  -2 -11   51.89   11.10
  -6   2  11   53.39   10.50
  -6   2  11   53.19   11.10
  -6   2  11   51.59   10.30
  -6   2  11   39.20   10.20
   6  -2 -12   39.10   10.80
   6  -2 -12   57.29   12.00
   6  -2 -12   59.09   11.70
   6  -2 -12   51.59   13.50
  -6   2  12   39.60   10.50
  -6   2  12   58.49   11.40
  -6   2  12   53.79   11.80
  -6   2  12   42.40   10.80
   6  -2 -13   12.10    8.50
   6  -2 -13   11.50    8.40
   6  -2 -13   -2.80    9.00
  -6   2  13  -13.60    9.30
  -6   2  13   -0.70    8.10
  -6   2  13   10.60    7.60
  -6   2  13    3.70    7.80
   6  -2 -14  121.19   22.20
   6  -2 -14  145.39   22.30
   6  -2 -14   99.89   19.00
  -6   2  14  124.49   18.60
  -6   2  14  167.38   24.40
  -6   2  14  138.89   20.60
   5  -2  13    6.00    9.20
   5  -2  13   19.10   10.30
   5  -2  13   13.60    6.30
  -5   2 -13   -2.00    6.90
  -5   2 -13    4.90    9.80
   5  -2  12   34.90   11.60
   5  -2  12   26.10    7.10
   5  -2  12   27.50   10.00
  -5   2 -12   24.50   10.00
  -5   2 -12   34.40    9.70
   5  -2  11   12.40    7.30
   5  -2  11    2.80    4.50
   5  -2  11    3.60    6.90
   5  -2  11   -1.60    6.10
  -5   2 -11    4.40    7.70
  -5   2 -11    2.20    6.50
  -5   2 -11   -1.70    5.70
   5  -2  10   44.90   10.20
   5  -2  10   47.00    7.30
   5  -2  10   38.30    8.40
   5  -2  10   49.20   11.80
  -5   2 -10   49.60   11.40
  -5   2 -10   49.60   10.00
  -5   2 -10   32.60    8.90
   5  -2   9  291.37   31.40
   5  -2   9  285.17   28.60
   5  -2   9  294.07   32.70
   5  -2   9  259.87   30.00
  -5   2  -9  306.47   30.80
  -5   2  -9  283.17   31.70
  -5   2  -9  285.07   30.90
   5  -2   8  212.88   25.10
   5  -2   8  207.48   20.70
   5  -2   8  183.88   22.00
  -5   2  -8  229.28   24.20
  -5   2  -8  194.98   22.50
  -5   2  -8  204.18   22.80
   5  -2   7 1379.96  136.39
   5  -2   7 1441.56  134.99
   5  -2   7 1375.26  135.09
   5  -2   7 1437.16  135.09
   5  -2   7 1668.53  136.29
   5  -2   7 1454.25  138.79
  -5   2  -7 1400.06  137.49
  -5   2  -7 1387.06  136.69
  -5   2  -7 1334.47  136.39
   5  -2   6  151.68   16.10
   5  -2   6  194.08   16.70
   5  -2   6  162.68   19.90
   5  -2   6  158.28   15.40
   5  -2   6  147.19   16.40
   5  -2   6  158.58   16.90
  -5   2  -6  159.58   17.10
  -5   2  -6  146.19   15.00
  -5   2  -6  163.48   17.30
  -5   2  -6  150.08   18.20
  -5   2  -6  143.59   14.90
   5  -2   5   66.69    8.30
   5  -2   5   78.49    9.10
   5  -2   5   70.29    8.90
   5  -2   5   77.29    8.70
   5  -2   5  102.19   11.80
   5  -2   5   66.49    7.10
  -5   2  -5   68.29    7.60
  -5   2  -5   60.59    8.90
  -5   2  -5   62.09    8.90
  -5   2  -5   65.49    7.90
  -5   2  -5   63.59    9.80
   5  -2   4   54.59    7.70
   5  -2   4   35.20    6.10
   5  -2   4   35.80    5.80
   5  -2   4   41.10    5.20
   5  -2   4   34.70    5.50
   5  -2   4   31.10    3.50
  -5   2  -4   28.40    6.30
  -5   2  -4   35.50    5.40
  -5   2  -4   33.90    5.20
  -5   2  -4   29.80    4.70
  -5   2  -4   25.30    5.10
   5  -2   3 2007.10  201.78
   5  -2   3 2204.58  202.98
   5  -2   3 2197.38  203.38
  -5   2  -3 2140.69  203.28
  -5   2  -3 2048.79  202.68
  -5   2  -3 2223.48  202.48
  -5   2  -3 2200.08  202.38
   5  -2   2   -1.60    2.30
   5  -2   2    2.10    2.60
   5  -2   2    1.00    1.80
   5  -2   2    2.60    1.30
  -5   2  -2    4.30    2.90
  -5   2  -2    4.60    2.70
  -5   2  -2    0.40    2.90
   5  -2   1   65.89    8.30
   5  -2   1   70.09   10.00
   5  -2   1   73.29    7.30
   5  -2   1   82.09    9.80
  -5   2  -1   69.89    7.00
  -5   2  -1   80.39    9.20
  -5   2  -1   69.49    9.10
  -5   2  -1   66.99    8.90
   5  -2   0   53.79    9.50
   5  -2   0   56.29    7.40
   5  -2   0   44.90    7.80
  -5   2   0   48.20    7.60
  -5   2   0   57.79    8.80
  -5   2   0   56.79    7.60
   5  -2  -1  687.23   65.49
   5  -2  -1  628.04   65.09
   5  -2  -1  695.63   64.19
  -5   2   1  635.64   64.99
  -5   2   1  669.83   64.09
  -5   2   1  680.33   64.89
   5  -2  -2  748.33   75.59
   5  -2  -2  860.21   74.49
   5  -2  -2  799.62   76.19
   5  -2  -2  780.62   76.69
   5  -2  -2  828.32   76.99
  -5   2   2  808.02   75.59
  -5   2   2  730.23   76.09
  -5   2   2  723.63   76.39
   5  -2  -3  314.77   36.50
   5  -2  -3  352.36   37.00
   5  -2  -3  424.36   34.90
   5  -2  -3  369.26   36.00
   5  -2  -3  359.26   36.20
  -5   2   3  351.26   35.70
  -5   2   3  348.87   36.70
  -5   2   3  335.07   36.50
   5  -2  -4  126.39   15.00
   5  -2  -4  115.09   13.90
   5  -2  -4  127.89   12.70
   5  -2  -4  105.39   14.40
   5  -2  -4  107.09   13.80
  -5   2   4  123.59   14.40
  -5   2   4  123.29   13.90
  -5   2   4  132.79   15.00
   5  -2  -5 2404.26  220.18
   5  -2  -5 2357.56  221.98
   5  -2  -5 2282.77  221.38
   5  -2  -5 2444.26  222.38
   5  -2  -5 2255.97  220.98
  -5   2   5 2256.87  221.58
  -5   2   5 2261.77  221.48
  -5   2   5 2395.96  221.18
   5  -2  -6  109.69   11.80
   5  -2  -6   88.89   14.20
   5  -2  -6   91.59   12.40
   5  -2  -6  106.99   14.30
   5  -2  -6   71.59   13.00
  -5   2   6  105.69   13.00
  -5   2   6   88.99   12.30
  -5   2   6  109.69   13.30
  -5   2   6  121.29   12.60
  -5   2   6   96.89   12.50
   5  -2  -7   42.80    7.20
   5  -2  -7   40.70    9.00
   5  -2  -7   41.40   10.20
   5  -2  -7   48.80    9.60
   5  -2  -7   41.80    8.00
  -5   2   7   45.00    8.60
  -5   2   7   46.50    9.00
  -5   2   7   43.50    8.40
  -5   2   7   34.90    6.90
  -5   2   7   51.69    8.50
   5  -2  -8    0.20    3.80
   5  -2  -8    8.20    5.50
   5  -2  -8    5.50    5.50
   5  -2  -8    3.10    4.20
   5  -2  -8    6.80    5.70
   5  -2  -8    5.50    4.50
  -5   2   8    0.90    3.80
  -5   2   8    1.40    3.80
  -5   2   8    3.50    4.50
  -5   2   8    1.70    4.90
   5  -2  -9    2.70    5.00
   5  -2  -9   13.90    6.30
   5  -2  -9   10.60    6.40
   5  -2  -9   17.20    6.20
   5  -2  -9   20.30    7.60
   5  -2  -9   20.00    6.10
  -5   2   9   31.70    7.70
  -5   2   9   21.90    6.80
  -5   2   9   12.40    5.30
  -5   2   9   26.60    6.90
   5  -2 -10  215.08   28.10
   5  -2 -10  243.08   27.20
   5  -2 -10  210.78   26.40
   5  -2 -10  249.97   26.90
   5  -2 -10  225.38   26.80
  -5   2  10  235.78   26.70
  -5   2  10  261.37   27.70
  -5   2  10  259.77   27.10
  -5   2  10  268.57   28.00
   5  -2 -11    2.30    6.00
   5  -2 -11    3.60    8.70
   5  -2 -11   -5.90    5.60
   5  -2 -11    5.60   11.60
   5  -2 -11    1.40    5.20
  -5   2  11    4.40    5.40
  -5   2  11   -4.20    5.40
  -5   2  11    7.40    6.40
  -5   2  11   -1.40    4.90
   5  -2 -12    3.10    8.50
   5  -2 -12   -0.20    6.70
   5  -2 -12   11.70    7.60
   5  -2 -12    2.50    5.60
   5  -2 -12   12.30   10.30
  -5   2  12   10.60    7.50
  -5   2  12    1.50    5.80
  -5   2  12   -2.20    5.90
  -5   2  12    4.30    6.70
   5  -2 -13  188.28   27.10
   5  -2 -13  211.38   27.10
   5  -2 -13  285.07   30.20
   5  -2 -13  209.98   28.50
  -5   2  13  227.08   29.10
  -5   2  13  193.68   25.60
  -5   2  13  291.47   28.70
  -5   2  13  208.58   27.00
   5  -2 -14  123.39   20.80
   5  -2 -14  168.18   22.90
   5  -2 -14  109.29   20.40
   5  -2 -14  197.38   23.50
  -5   2  14  147.19   20.30
  -5   2  14  165.28   23.10
  -5   2  14  133.19   20.30
  -5   2  14   93.19   18.40
   4  -2  13   62.29   14.40
   4  -2  13   68.59   14.30
  -4   2 -13   84.09   15.80
  -4   2 -13   91.29   16.60
   4  -2  12   14.30    8.60
   4  -2  12   -6.40    6.00
   4  -2  12    0.50    4.70
  -4   2 -12   -6.70    5.90
  -4   2 -12   16.20    8.90
   4  -2  11  170.38   19.10
   4  -2  11  139.79   17.00
   4  -2  11  146.59   20.70
   4  -2  11  159.58   19.60
  -4   2 -11  136.59   18.80
  -4   2 -11  122.79   18.90
  -4   2 -11  130.69   20.60
   4  -2  10  206.58   24.00
   4  -2  10  186.48   20.60
   4  -2  10  184.58   23.10
   4  -2  10  197.18   22.20
  -4   2 -10  183.18   22.50
  -4   2 -10  185.08   22.80
  -4   2 -10  198.08   23.90
   4  -2   9 1291.07  125.69
   4  -2   9 1314.67  123.09
   4  -2   9 1433.06  125.29
   4  -2   9 1162.88  123.69
  -4   2  -9 1293.87  124.49
  -4   2  -9 1269.77  124.49
   4  -2   8  357.96   36.50
   4  -2   8  369.36   34.60
   4  -2   8  311.27   35.40
   4  -2   8  342.67   37.20
  -4   2  -8  355.76   36.00
  -4   2  -8  348.77   36.00
  -4   2  -8  357.06   36.70
   4  -2   7 1168.48  115.79
   4  -2   7 1423.26  116.79
   4  -2   7 1214.28  118.49
   4  -2   7 1132.49  116.59
  -4   2  -7 1198.68  116.99
  -4   2  -7 1188.48  116.89
  -4   2  -7 1237.08  117.69
   4  -2   6    4.70    2.10
   4  -2   6    4.00    2.00
   4  -2   6    4.50    4.60
   4  -2   6    6.20    4.50
   4  -2   6    7.20    2.00
   4  -2   6    6.70    3.40
   4  -2   6   10.40    3.40
   4  -2   6    2.30    2.60
  -4   2  -6    3.20    3.10
  -4   2  -6    7.50    3.60
  -4   2  -6    5.20    4.00
   4  -2   5  178.08   16.60
   4  -2   5  149.19   16.60
   4  -2   5  156.58   16.20
   4  -2   5  154.58   15.90
   4  -2   5  144.79   16.80
   4  -2   5  175.68   18.00
  -4   2  -5  166.88   15.60
  -4   2  -5  166.68   18.00
  -4   2  -5  158.88   17.10
  -4   2  -5  159.58   15.50
  -4   2  -5  156.38   17.00
   4  -2   4    5.50    2.40
   4  -2   4    5.40    2.30
   4  -2   4    7.50    3.50
   4  -2   4    4.90    2.60
   4  -2   4    3.60    2.10
   4  -2   4    5.10    1.30
  -4   2  -4    1.50    2.30
  -4   2  -4    5.20    2.00
  -4   2  -4    5.50    3.00
  -4   2  -4    3.90    1.70
  -4   2  -4    4.50    2.40
   4  -2   3 1276.87  118.69
   4  -2   3 1291.67  117.49
   4  -2   3 1258.17  119.09
   4  -2   3 1191.78  118.09
  -4   2  -3 1260.57  118.49
  -4   2  -3 1262.97  119.19
  -4   2  -3 1268.57  118.39
  -4   2  -3 1254.57  118.29
  -4   2  -3 1185.68  118.29
   4  -2   2 1725.23  160.98
   4  -2   2 1719.93  160.08
   4  -2   2 1813.02  160.58
  -4   2  -2 1648.73  160.28
  -4   2  -2 1713.03  160.78
  -4   2  -2 1659.63  160.78
  -4   2  -2 1618.64  160.98
   4  -2   1  250.77   24.90
   4  -2   1  257.37   26.20
   4  -2   1  261.37   26.40
   4  -2   1  256.57   25.50
  -4   2  -1  260.77   26.20
  -4   2  -1  261.67   24.60
  -4   2  -1  241.08   25.90
  -4   2  -1  298.57   26.20
   4  -2   0   37.90    6.20
   4  -2   0   52.79    6.80
   4  -2   0   42.80    5.10
  -4   2   0   29.00    5.40
  -4   2   0   38.50    6.00
  -4   2   0   38.70    5.00
   4  -2  -1   54.69    6.30
   4  -2  -1   59.29    8.20
   4  -2  -1   49.30    8.30
  -4   2   1   45.40    7.00
  -4   2   1   42.60    7.10
  -4   2   1   49.99    6.10
   4  -2  -2 5631.24  538.25
   4  -2  -2 5716.73  538.75
   4  -2  -2 5665.73  538.85
   4  -2  -2 6202.88  538.15
  -4   2   2 5538.75  538.55
  -4   2   2 6013.90  537.95
  -4   2   2 5284.47  538.35
   4  -2  -3  387.76   36.40
   4  -2  -3  346.27   37.20
   4  -2  -3  381.96   38.00
   4  -2  -3  377.36   38.10
   4  -2  -3  417.06   37.50
  -4   2   3  379.86   37.20
  -4   2   3  379.66   37.80
  -4   2   3  350.86   37.70
   4  -2  -4    0.20    1.70
   4  -2  -4   -3.30    2.20
   4  -2  -4    1.10    2.80
   4  -2  -4    5.50    4.00
   4  -2  -4    0.90    2.40
  -4   2   4    2.30    3.20
  -4   2   4   -0.60    2.60
  -4   2   4    2.40    2.50
   4  -2  -5    3.20    3.10
   4  -2  -5    5.40    3.10
   4  -2  -5    1.90    2.20
   4  -2  -5    5.50    3.80
   4  -2  -5    1.70    3.30
  -4   2   5   -1.60    2.60
  -4   2   5   -0.40    2.50
  -4   2   5    0.70    2.30
  -4   2   5    3.60    3.60
  -4   2   5   -0.70    2.30
   4  -2  -6   86.79   13.30
   4  -2  -6   84.09   11.30
   4  -2  -6   73.49   11.90
   4  -2  -6  101.09   13.40
   4  -2  -6   98.59   11.10
  -4   2   6  101.09   11.20
  -4   2   6   94.19   11.90
  -4   2   6   84.49   11.50
  -4   2   6   95.69   11.90
  -4   2   6  104.69   11.80
   4  -2  -7  557.64   62.99
   4  -2  -7  701.23   63.09
   4  -2  -7  620.24   63.69
   4  -2  -7  565.24   63.79
   4  -2  -7  649.64   64.39
  -4   2   7  637.24   63.39
  -4   2   7  661.23   63.89
  -4   2   7  697.23   63.49
  -4   2   7  657.63   63.89
  -4   2   7  721.23   63.09
   4  -2  -8  335.87   39.00
   4  -2  -8  404.96   38.20
   4  -2  -8  342.37   38.00
   4  -2  -8  384.76   38.80
   4  -2  -8  389.46   38.30
   4  -2  -8  396.16   39.70
  -4   2   8  391.26   39.00
  -4   2   8  353.86   38.40
  -4   2   8  342.27   37.90
  -4   2   8  413.66   38.40
   4  -2  -9  465.65   50.29
   4  -2  -9  471.75   49.20
   4  -2  -9  544.95   49.20
   4  -2  -9  439.16   48.80
   4  -2  -9  505.15   49.00
  -4   2   9  553.44   49.30
  -4   2   9  443.56   48.60
  -4   2   9  478.25   49.80
  -4   2   9  493.55   49.40
   4  -2 -10  265.57   31.00
   4  -2 -10  308.97   31.50
   4  -2 -10  340.87   33.40
   4  -2 -10  257.47   31.60
   4  -2 -10  245.88   30.80
  -4   2  10  295.57   32.90
  -4   2  10  319.27   34.10
  -4   2  10  277.97   30.50
  -4   2  10  325.77   31.40
   4  -2 -11  362.26   37.00
   4  -2 -11  383.76   37.30
   4  -2 -11  336.97   36.60
   4  -2 -11  297.47   36.60
  -4   2  11  369.16   37.10
  -4   2  11  327.07   35.90
  -4   2  11  363.36   36.70
  -4   2  11  336.37   37.80
   4  -2 -12    3.50    7.30
   4  -2 -12   21.90    8.70
   4  -2 -12   12.10    8.00
   4  -2 -12   31.60    9.60
   4  -2 -12   26.90    9.20
  -4   2  12   22.50    8.30
  -4   2  12   18.00    6.50
  -4   2  12   13.40    7.10
  -4   2  12   13.40    8.60
   4  -2 -13  254.27   32.90
   4  -2 -13  324.67   35.30
   4  -2 -13  347.67   35.50
   4  -2 -13  319.77   34.20
  -4   2  13  262.57   33.70
  -4   2  13  287.17   32.40
  -4   2  13  271.47   31.50
   4  -2 -14   23.40   10.20
   4  -2 -14   36.80   13.20
   4  -2 -14   19.60   11.90
   4  -2 -14   37.30   11.60
  -4   2  14   23.60    7.90
  -4   2  14   39.90   18.90
  -4   2  14   13.70    8.50
   3  -2  14   39.10    9.90
   3  -2  14   27.10   10.50
   3  -2  14   51.69   13.40
  -3   2 -14   28.60   12.30
  -3   2 -14   32.80   12.40
   3  -2  13  257.17   30.50
   3  -2  13  319.97   33.40
   3  -2  13  274.37   32.70
  -3   2 -13  247.48   33.20
  -3   2 -13  301.57   33.60
   3  -2  12   -3.90    6.10
   3  -2  12    2.10    5.60
   3  -2  12  -20.00    6.00
  -3   2 -12    4.70    6.70
  -3   2 -12    4.70    7.60
   3  -2  11   55.39   10.80
   3  -2  11   38.60    8.50
   3  -2  11   45.70   10.00
  -3   2 -11   48.20   10.60
  -3   2 -11   40.80    9.90
   3  -2  10  394.76   41.80
   3  -2  10  375.56   40.90
   3  -2  10  428.86   40.50
   3  -2  10  438.16   42.40
  -3   2 -10  403.26   41.80
  -3   2 -10  368.66   42.80
  -3   2 -10  380.66   42.00
   3  -2   9 1204.48  120.79
   3  -2   9 1287.17  120.39
   3  -2   9 1242.18  121.79
   3  -2   9 1287.27  121.69
  -3   2  -9 1295.07  121.49
  -3   2  -9 1274.17  121.39
  -3   2  -9 1224.78  121.79
   3  -2   8   81.59   11.30
   3  -2   8   90.99   12.50
   3  -2   8   82.69   12.90
   3  -2   8   78.29   10.30
  -3   2  -8   79.69   12.40
  -3   2  -8   67.59   11.20
  -3   2  -8  103.69   12.50
   3  -2   7  160.18   17.10
   3  -2   7  147.69   16.40
   3  -2   7  179.88   17.10
   3  -2   7  163.08   18.50
   3  -2   7  158.88   17.60
   3  -2   7  142.09   16.90
  -3   2  -7  149.19   17.30
  -3   2  -7  147.89   17.90
  -3   2  -7  146.29   17.20
   3  -2   6  388.76   39.70
   3  -2   6  387.36   37.80
   3  -2   6  384.76   38.40
   3  -2   6  465.35   39.30
   3  -2   6  337.07   38.00
   3  -2   6  432.26   38.50
  -3   2  -6  379.66   39.00
  -3   2  -6  384.06   38.50
  -3   2  -6  350.66   38.40
   3  -2   5    4.00    1.20
   3  -2   5    2.40    2.00
   3  -2   5    1.00    1.40
   3  -2   5   -1.20    2.00
   3  -2   5    2.90    2.30
   3  -2   5   -0.10    2.30
   3  -2   5    0.20    1.20
   3  -2   5   -0.60    3.00
  -3   2  -5   -0.40    1.90
  -3   2  -5    0.40    2.80
  -3   2  -5   -0.30    2.50
   3  -2   4  346.97   31.50
   3  -2   4  331.07   31.70
   3  -2   4  313.57   31.90
   3  -2   4  320.47   31.60
   3  -2   4  322.57   31.20
   3  -2   4  331.67   31.30
   3  -2   4  331.57   32.40
  -3   2  -4  315.57   30.80
  -3   2  -4  328.67   32.00
  -3   2  -4  318.07   32.40
  -3   2  -4  316.87   31.80
  -3   2  -4  323.57   30.80
   3  -2   3  276.27   27.30
   3  -2   3  289.97   27.60
   3  -2   3  270.47   27.90
   3  -2   3  270.37   27.30
   3  -2   3  283.77   26.80
   3  -2   3  290.07   27.40
   3  -2   3  297.37   27.70
  -3   2  -3  273.07   27.10
  -3   2  -3  300.17   27.60
  -3   2  -3  268.77   27.00
  -3   2  -3  278.07   27.40
  -3   2  -3  282.17   28.00
   3  -2   2 1073.79   98.89
   3  -2   2 1030.90   99.79
   3  -2   2 1069.89   99.69
   3  -2   2 1000.50   99.29
  -3   2  -2 1125.69  100.09
  -3   2  -2 1126.49   99.69
  -3   2  -2 1019.20   99.49
  -3   2  -2 1008.90   98.89
  -3   2  -2 1024.50   99.49
   3  -2   1  723.43   67.79
   3  -2   1  735.73   67.79
   3  -2   1  662.53   66.89
   3  -2   1  686.43   67.09
  -3   2  -1  765.32   67.79
  -3   2  -1  681.93   66.59
  -3   2  -1  721.43   67.59
   3  -2   0  377.06   37.30
   3  -2   0  404.36   37.40
   3  -2   0  387.96   36.70
  -3   2   0  373.36   37.20
  -3   2   0  370.66   36.60
   3  -2  -1 1350.36  129.09
   3  -2  -1 1407.66  128.49
   3  -2  -1 1376.96  129.09
  -3   2   1 1327.37  128.99
  -3   2   1 1317.07  128.99
  -3   2   1 1375.96  128.39
   3  -2  -2  185.58   19.60
   3  -2  -2  196.08   19.90
  -3   2   2  196.28   20.10
  -3   2   2  205.38   19.60
  -3   2   2  194.28   20.10
   3  -2  -3 3048.60  289.07
   3  -2  -3 3005.70  288.37
   3  -2  -3 3063.29  289.47
   3  -2  -3 3105.69  289.07
   3  -2  -3 3168.08  289.57
  -3   2   3 2784.72  289.07
  -3   2   3 3218.38  289.47
  -3   2   3 3150.18  289.17
  -3   2   3 3064.49  288.97
   3  -2  -4   86.09   11.00
   3  -2  -4   85.29   10.70
   3  -2  -4   90.19   10.60
   3  -2  -4   84.99   10.60
   3  -2  -4  100.29   10.10
  -3   2   4   91.49   10.80
  -3   2   4   98.49   10.70
  -3   2   4   98.99   11.50
  -3   2   4   87.89   10.00
  -3   2   4   85.19   10.80
   3  -2  -5   17.80    3.80
   3  -2  -5   19.10    4.50
   3  -2  -5   25.60    4.50
   3  -2  -5   13.80    4.60
   3  -2  -5   12.70    3.80
  -3   2   5   16.00    3.80
  -3   2   5   15.70    3.50
  -3   2   5   10.70    3.20
  -3   2   5   32.40    5.40
   3  -2  -6    5.20    3.40
   3  -2  -6    8.40    3.90
   3  -2  -6    7.00    3.50
   3  -2  -6   15.80    4.60
   3  -2  -6   16.40    4.30
  -3   2   6   15.20    4.10
  -3   2   6   13.70    4.00
  -3   2   6    7.70    3.20
  -3   2   6   12.20    3.40
  -3   2   6   14.20    4.40
   3  -2  -7 3100.69  319.67
   3  -2  -7 3220.28  320.87
   3  -2  -7 3310.07  319.87
   3  -2  -7 3331.17  320.27
   3  -2  -7 3266.57  320.07
  -3   2   7 3279.87  319.87
  -3   2   7 3518.05  320.47
  -3   2   7 3545.15  320.17
  -3   2   7 3908.71  319.87
  -3   2   7 3404.86  320.67
   3  -2  -8   55.59    8.90
   3  -2  -8   60.99   10.20
   3  -2  -8   71.19   11.40
   3  -2  -8   55.79    9.50
   3  -2  -8   57.29    9.30
   3  -2  -8   55.79    9.00
  -3   2   8   76.89   10.30
  -3   2   8   46.50    8.90
  -3   2   8   58.39   10.30
  -3   2   8   57.99    9.00
   3  -2  -9  282.57   30.20
   3  -2  -9  304.87   30.50
   3  -2  -9  284.57   31.00
   3  -2  -9  287.47   30.20
   3  -2  -9  244.78   30.10
  -3   2   9  288.17   31.20
  -3   2   9  314.27   30.70
  -3   2   9  290.17   29.70
  -3   2   9  286.37   30.30
   3  -2 -10   12.50    5.90
   3  -2 -10    3.90    5.10
   3  -2 -10    8.30    5.60
   3  -2 -10    2.80    5.20
  -3   2  10   -0.10    4.70
  -3   2  10    5.60    5.90
  -3   2  10    9.30    5.00
  -3   2  10    4.00    4.10
   3  -2 -11  483.95   53.59
   3  -2 -11  447.56   52.39
   3  -2 -11  573.54   52.29
   3  -2 -11  519.95   52.69
  -3   2  11  519.45   51.49
  -3   2  11  532.25   53.59
  -3   2  11  521.35   52.39
  -3   2  11  514.25   52.29
   3  -2 -12   17.30    8.80
   3  -2 -12   33.60    8.80
   3  -2 -12   14.20    8.00
   3  -2 -12   19.50    8.10
   3  -2 -12   19.50    7.90
  -3   2  12    6.90    6.10
  -3   2  12   15.80    7.20
  -3   2  12   14.60    7.30
  -3   2  12   16.10    7.00
   3  -2 -13    3.70    8.40
   3  -2 -13   18.00    8.90
   3  -2 -13    5.40    8.70
   3  -2 -13    4.70    7.50
   3  -2 -13   22.40    8.50
  -3   2  13    1.00    6.90
  -3   2  13    5.10    7.90
  -3   2  13   12.00    6.40
   3  -2 -14   61.09   14.80
   3  -2 -14   74.59   15.30
   3  -2 -14   66.79   14.10
   3  -2 -14   45.90   12.90
  -3   2  14   39.50    9.60
  -3   2  14   96.99   13.70
  -3   2  14   47.70   12.30
  -3   2  14   49.60   12.40
   2  -2  14  117.09   19.10
   2  -2  14  124.09   18.30
   2  -2  14  160.88   20.70
  -2   2 -14  144.49   21.40
   2  -2  13   29.80    8.70
   2  -2  13   44.20   10.80
   2  -2  13   42.30   10.10
  -2   2 -13   40.70   11.80
  -2   2 -13   32.10   10.70
   2  -2  12   95.39   15.90
   2  -2  12  144.89   17.60
   2  -2  12  115.59   15.30
  -2   2 -12   74.39   15.70
  -2   2 -12  101.59   15.60
  -2   2 -12   92.09   16.60
   2  -2  11   10.90    6.10
   2  -2  11    7.10    5.10
   2  -2  11    6.40    5.60
  -2   2 -11   26.30    8.60
  -2   2 -11   11.40    6.60
  -2   2 -11   10.20    6.30
   2  -2  10  225.88   26.30
   2  -2  10  232.58   26.00
   2  -2  10  262.37   27.20
   2  -2  10  239.78   27.10
  -2   2 -10  231.38   26.60
  -2   2 -10  279.67   28.00
   2  -2   9   81.59   12.70
   2  -2   9  100.89   13.00
   2  -2   9   82.19   11.30
   2  -2   9   81.79   12.00
  -2   2  -9   84.99   11.80
  -2   2  -9   62.59   12.00
  -2   2  -9  103.29   13.60
  -2   2  -9   90.79   12.90
   2  -2   8   97.59   12.60
   2  -2   8   94.09   13.70
   2  -2   8  113.39   13.60
   2  -2   8   90.49   12.90
  -2   2  -8  130.19   15.40
  -2   2  -8  113.59   13.60
  -2   2  -8  112.29   14.10
  -2   2  -8  113.69   13.90
   2  -2   7   76.89   11.60
   2  -2   7  103.19   12.40
   2  -2   7   98.79   11.40
   2  -2   7  105.79   12.00
   2  -2   7  110.39   12.50
   2  -2   7  105.29   11.60
   2  -2   7   78.39   12.40
  -2   2  -7  110.19   12.30
  -2   2  -7   88.69   12.90
  -2   2  -7   97.89   12.70
  -2   2  -7   96.89   12.50
   2  -2   6   25.10    4.40
   2  -2   6   22.80    4.50
   2  -2   6   26.60    5.10
   2  -2   6   25.40    4.80
   2  -2   6   24.90    5.10
   2  -2   6   30.10    5.90
   2  -2   6   17.20    4.70
  -2   2  -6   19.20    5.00
  -2   2  -6   22.40    4.60
  -2   2  -6   36.50    5.70
  -2   2  -6   21.80    5.10
   2  -2   5 1999.80  186.28
   2  -2   5 2057.69  186.78
   2  -2   5 2055.89  185.68
   2  -2   5 1817.42  185.78
   2  -2   5 1921.21  185.68
   2  -2   5 1919.91  185.98
   2  -2   5 1852.21  186.18
  -2   2  -5 2062.69  186.38
  -2   2  -5 1988.80  186.18
  -2   2  -5 2011.40  186.08
   2  -2   4 1211.88  109.19
   2  -2   4 1114.29  109.39
   2  -2   4 1136.39  109.59
   2  -2   4 1157.08  109.79
   2  -2   4 1126.89  109.29
  -2   2  -4 1199.08  109.59
  -2   2  -4 1142.09  109.79
  -2   2  -4 1151.28  109.69
   2  -2   3  311.37   31.10
   2  -2   3  315.87   30.90
   2  -2   3  308.87   30.40
   2  -2   3  319.47   30.30
   2  -2   3  318.97   30.60
   2  -2   3  311.17   30.70
   2  -2   3  327.47   30.40
  -2   2  -3  305.97   30.20
  -2   2  -3  318.57   31.00
  -2   2  -3  320.87   30.00
  -2   2  -3  326.07   31.20
  -2   2  -3  328.97   30.80
   2  -2   2  634.94   60.69
   2  -2   2  643.64   60.49
   2  -2   2  650.33   60.79
   2  -2   2  631.74   61.19
   2  -2   2  647.64   60.79
   2  -2   2  622.14   60.79
  -2   2  -2  625.44   60.69
  -2   2  -2  658.03   60.59
  -2   2  -2  641.64   60.59
  -2   2  -2  656.03   60.79
  -2   2  -2  638.34   60.99
   2  -2   1 2654.93  260.57
   2  -2   1 2852.11  260.27
   2  -2   1 3100.49  260.77
   2  -2   1 2705.03  260.17
  -2   2  -1 2614.34  260.27
  -2   2  -1 2635.54  260.17
  -2   2  -1 2935.81  260.57
  -2   2  -1 2691.33  260.77
   2  -2   0  227.88   21.90
   2  -2   0  229.48   22.00
   2  -2   0  220.08   21.40
  -2   2   0  221.98   21.40
  -2   2   0  218.58   22.20
  -2   2   0  223.48   21.30
   2  -2  -1   38.60    4.90
   2  -2  -1   43.10    5.20
   2  -2  -1   32.20    4.40
   2  -2  -1   44.00    5.00
  -2   2   1   35.50    4.80
  -2   2   1   36.50    4.90
  -2   2   1   42.80    4.50
   2  -2  -2   45.80    5.80
   2  -2  -2   52.69    5.90
   2  -2  -2   43.70    5.60
  -2   2   2   51.89    6.00
  -2   2   2   44.00    5.70
  -2   2   2   42.50    5.70
   2  -2  -3 5231.58  479.45
   2  -2  -3 5132.79  479.35
   2  -2  -3 5067.99  479.25
   2  -2  -3 5034.30  479.45
  -2   2   3 5164.18  479.25
  -2   2   3 5313.67  479.35
  -2   2   3 5056.29  479.35
  -2   2   3 4925.61  478.75
  -2   2   3 4962.70  479.25
   2  -2  -4  322.97   30.60
   2  -2  -4  305.07   30.60
   2  -2  -4  292.17   30.20
   2  -2  -4  294.37   29.90
   2  -2  -4  303.97   30.50
  -2   2   4  288.47   30.20
  -2   2   4  335.47   30.60
  -2   2   4  309.47   29.80
  -2   2   4  324.67   30.60
  -2   2   4  286.77   30.10
   2  -2  -5   40.20    6.20
   2  -2  -5   40.70    5.60
   2  -2  -5   34.10    5.50
   2  -2  -5   45.20    8.70
   2  -2  -5   25.90    5.00
  -2   2   5   32.80    5.20
  -2   2   5   21.60    4.80
  -2   2   5   30.60    5.30
  -2   2   5   36.40    5.10
  -2   2   5   33.10    5.20
   2  -2  -6  332.27   33.10
   2  -2  -6  302.47   33.10
   2  -2  -6  302.57   33.50
   2  -2  -6  316.37   32.70
  -2   2   6  331.07   32.80
  -2   2   6  336.07   33.20
  -2   2   6  342.67   33.70
  -2   2   6  316.17   33.00
  -2   2   6  384.76   32.80
   2  -2  -7 1593.54  152.68
   2  -2  -7 1580.54  152.68
   2  -2  -7 1600.44  152.78
   2  -2  -7 1507.55  152.98
   2  -2  -7 1587.14  153.08
  -2   2   7 1612.94  152.88
  -2   2   7 1571.64  152.88
  -2   2   7 1623.54  153.48
  -2   2   7 1559.44  152.38
  -2   2   7 1821.12  152.58
   2  -2  -8   15.10    4.60
   2  -2  -8   12.60    4.20
   2  -2  -8    9.20    4.40
   2  -2  -8   12.90    4.70
  -2   2   8   12.20    5.10
  -2   2   8   19.30    6.20
  -2   2   8    9.20    3.70
  -2   2   8   12.30    4.60
  -2   2   8    9.70    4.00
   2  -2  -9  144.19   17.60
   2  -2  -9  172.18   18.20
   2  -2  -9  157.48   18.20
   2  -2  -9  136.09   18.30
   2  -2  -9  155.08   18.30
  -2   2   9  134.09   17.80
  -2   2   9  166.58   17.00
  -2   2   9  163.18   18.10
  -2   2   9  152.98   18.80
   2  -2 -10    2.20    4.60
   2  -2 -10    1.20    3.50
   2  -2 -10    5.30    5.50
   2  -2 -10    2.10    5.70
  -2   2  10    4.10    4.90
  -2   2  10    3.50    4.80
  -2   2  10    2.60    3.80
  -2   2  10    4.10    5.40
   2  -2 -11   12.60    5.70
   2  -2 -11    5.90    6.30
   2  -2 -11   18.40    6.70
   2  -2 -11   31.40    7.90
   2  -2 -11   12.80    6.10
  -2   2  11   13.60    4.90
  -2   2  11    7.50    6.50
  -2   2  11   15.70    6.10
  -2   2  11   28.20    7.70
   2  -2 -12  365.26   40.80
   2  -2 -12  425.16   41.00
   2  -2 -12  396.36   41.40
   2  -2 -12  380.06   42.40
   2  -2 -12  432.86   39.90
  -2   2  12  361.66   41.90
  -2   2  12  389.36   40.20
  -2   2  12  343.07   40.60
  -2   2  12  376.16   39.10
   2  -2 -13   68.19   10.90
   2  -2 -13   58.39   13.30
   2  -2 -13   71.69   12.50
   2  -2 -13   58.19   12.10
   2  -2 -13   50.19   11.40
  -2   2  13   62.89   10.00
  -2   2  13   52.69   13.60
  -2   2  13   68.09   11.70
  -2   2  13   60.09   13.20
   2  -2 -14   40.40   13.70
   2  -2 -14   31.50   10.60
   2  -2 -14   43.40    9.60
   2  -2 -14   22.90   11.00
  -2   2  14   46.70    9.60
  -2   2  14   28.40   10.20
  -2   2  14   31.80    7.50
  -2   2  14   27.90   11.40
   1  -2  14  103.79   17.10
   1  -2  14   81.89   14.10
   1  -2  14   83.99   17.20
  -1   2 -14  135.09   19.00
  -1   2 -14   76.99   16.60
   1  -2  13    6.20    7.30
   1  -2  13   16.80    7.20
   1  -2  13   11.00    7.20
  -1   2 -13   12.40    7.80
  -1   2 -13    1.20    7.30
   1  -2  12   24.90    8.30
   1  -2  12    9.60    6.50
   1  -2  12   14.50    7.40
  -1   2 -12    2.30    6.80
  -1   2 -12   12.40    7.40
   1  -2  11  451.25   46.00
   1  -2  11  419.36   45.10
   1  -2  11  424.46   44.90
  -1   2 -11  438.46   46.20
  -1   2 -11  462.05   46.60
  -1   2 -11  464.65   45.90
   1  -2  10   15.30    5.80
   1  -2  10   23.40    6.30
   1  -2  10   18.40    6.60
  -1   2 -10    9.40    6.40
   1  -2   9 1358.56  139.39
   1  -2   9 1503.75  139.49
   1  -2   9 1503.35  140.19
   1  -2   9 1492.15  139.69
  -1   2  -9 1415.26  139.99
  -1   2  -9 1532.45  140.19
  -1   2  -9 1411.66  139.59
   1  -2   8   59.39   10.40
   1  -2   8   89.59   11.80
   1  -2   8  108.09   12.70
   1  -2   8   80.69   11.00
   1  -2   8   64.69   10.20
  -1   2  -8   83.79   11.00
  -1   2  -8   67.59   11.00
  -1   2  -8   89.19   11.70
   1  -2   7  529.65   55.09
   1  -2   7  558.24   54.99
   1  -2   7  616.74   55.19
   1  -2   7  642.44   55.59
   1  -2   7  512.45   54.89
   1  -2   7  654.63   55.09
   1  -2   7  541.75   55.39
  -1   2  -7  529.35   55.39
  -1   2  -7  557.84   55.39
  -1   2  -7  536.35   55.09
  -1   2  -7  536.45   55.39
   1  -2   6  342.57   38.20
   1  -2   6  374.76   38.40
   1  -2   6  394.46   38.70
   1  -2   6  420.36   38.80
   1  -2   6  421.16   38.50
   1  -2   6  358.26   38.00
   1  -2   6  378.06   38.40
  -1   2  -6  398.26   38.60
  -1   2  -6  382.06   38.60
  -1   2  -6  423.36   38.70
  -1   2  -6  408.06   38.90
   1  -2   5 3846.42  379.86
   1  -2   5 4063.09  379.96
   1  -2   5 3889.41  379.66
   1  -2   5 4164.08  379.86
   1  -2   5 4104.59  380.26
   1  -2   5 3886.91  379.96
   1  -2   5 4116.89  380.16
  -1   2  -5 4042.30  380.06
  -1   2  -5 4199.48  380.26
  -1   2  -5 4021.20  380.16
  -1   2  -5 4091.09  380.06
   1  -2   4   86.79   10.00
   1  -2   4   89.59   10.00
   1  -2   4   91.59   10.30
   1  -2   4   91.99   10.10
   1  -2   4   87.29   10.00
   1  -2   4   89.59    9.80
   1  -2   4   94.09    9.80
  -1   2  -4   91.29   10.20
  -1   2  -4   93.09   10.20
  -1   2  -4   89.19    9.90
  -1   2  -4  103.89   10.20
   1  -2   3  757.02   70.49
   1  -2   3  685.53   70.59
   1  -2   3  717.93   70.59
   1  -2   3  747.83   70.59
   1  -2   3  714.33   70.69
   1  -2   3  742.43   69.89
   1  -2   3  843.72   70.59
  -1   2  -3  737.13   70.79
   1  -2   2   52.39    6.00
   1  -2   2   54.49    5.60
   1  -2   2   53.49    5.90
   1  -2   2   48.00    5.90
   1  -2   2   57.29    5.40
   1  -2   2   55.39    5.50
   1  -2   2   49.80    5.60
  -1   2  -2   54.29    5.70
  -1   2  -2   55.49    5.70
  -1   2  -2   52.99    5.40
  -1   2  -2   49.70    5.90
   1  -2   1  343.97   31.60
   1  -2   1  319.77   31.40
   1  -2   1  334.27   31.50
  -1   2  -1  359.06   31.60
  -1   2  -1  326.07   31.40
  -1   2  -1  316.07   31.40
  -1   2  -1  334.17   31.60
  -1   2  -1  321.17   31.70
   1  -2   0  730.93   69.99
   1  -2   0  731.03   69.89
   1  -2   0  684.13   69.59
   1  -2   0  787.82   69.59
  -1   2   0  785.82   70.09
  -1   2   0  685.63   69.69
  -1   2   0  771.32   69.59
   1  -2  -1 1482.45  141.99
   1  -2  -1 1540.25  142.29
   1  -2  -1 1470.75  142.09
   1  -2  -1 1600.34  142.19
  -1   2   1 1533.15  141.99
  -1   2   1 1401.06  141.59
  -1   2   1 1445.46  142.19
  -1   2   1 1547.25  142.09
  -1   2   1 1556.34  142.09
   1  -2  -2  496.15   43.20
   1  -2  -2  454.35   42.50
   1  -2  -2  408.06   42.80
   1  -2  -2  454.45   43.00
   1  -2  -2  466.25   43.10
  -1   2   2  415.46   42.40
  -1   2   2  426.16   42.80
  -1   2   2  456.45   43.00
  -1   2   2  462.45   43.00
   1  -2  -3 4196.48  384.46
   1  -2  -3 3935.01  384.26
   1  -2  -3 4072.79  384.46
   1  -2  -3 4316.57  384.06
  -1   2   3 4238.58  384.56
  -1   2   3 3969.00  384.16
  -1   2   3 4223.38  384.46
  -1   2   3 3840.12  384.36
  -1   2   3 4002.60  383.86
   1  -2  -4  382.36   36.40
   1  -2  -4  378.76   36.60
   1  -2  -4  376.36   36.40
   1  -2  -4  349.27   36.60
  -1   2   4  377.76   36.70
  -1   2   4  390.76   37.00
  -1   2   4  370.66   36.40
  -1   2   4  408.66   36.80
  -1   2   4  345.67   36.10
   1  -2  -5   31.60    5.70
   1  -2  -5   42.60    5.60
   1  -2  -5   32.40    5.20
   1  -2  -5   49.90    5.90
   1  -2  -5   33.50    5.10
  -1   2   5   35.80    5.50
  -1   2   5   28.40    4.80
  -1   2   5   32.50    4.90
  -1   2   5   21.20    4.60
  -1   2   5   44.20    6.40
   1  -2  -6  223.48   23.40
   1  -2  -6  229.78   23.30
   1  -2  -6  229.68   23.30
   1  -2  -6  257.77   23.50
   1  -2  -6  228.38   23.90
   1  -2  -6  213.28   23.20
  -1   2   6  234.18   24.10
  -1   2   6  224.78   23.00
  -1   2   6  229.98   23.30
  -1   2   6  224.08   23.60
  -1   2   6  215.18   22.90
   1  -2  -7  118.49   14.20
   1  -2  -7  107.19   13.50
   1  -2  -7  115.89   13.50
   1  -2  -7  111.99   13.60
   1  -2  -7  116.49   13.80
   1  -2  -7  106.29   13.70
  -1   2   7  101.29   14.30
  -1   2   7  147.59   14.60
  -1   2   7  125.39   13.70
  -1   2   7  116.99   14.00
  -1   2   7  148.29   13.60
  -1   2   7  117.69   13.00
   1  -2  -8   27.00    6.80
   1  -2  -8   34.10    6.50
   1  -2  -8   42.40    7.70
   1  -2  -8   50.49    7.50
   1  -2  -8   40.50    7.00
   1  -2  -8   38.00    7.70
  -1   2   8   42.20    6.90
  -1   2   8   38.60    6.30
  -1   2   8   36.80    7.00
  -1   2   8   32.80    7.20
   1  -2  -9  222.38   25.30
   1  -2  -9  237.88   24.70
   1  -2  -9  228.08   26.10
   1  -2  -9  212.88   25.60
   1  -2  -9  249.08   25.20
   1  -2  -9  208.18   24.90
  -1   2   9  255.57   25.20
  -1   2   9  244.58   25.80
  -1   2   9  227.68   24.10
  -1   2   9  274.27   27.10
   1  -2 -10   35.40    7.20
   1  -2 -10   24.10    6.10
   1  -2 -10   24.30    7.50
   1  -2 -10   19.60    6.20
   1  -2 -10   36.80    8.40
  -1   2  10   19.20    6.30
  -1   2  10   25.10    7.60
  -1   2  10   29.60    5.60
  -1   2  10   30.80    6.70
   1  -2 -11  417.66   46.50
   1  -2 -11  430.96   45.10
   1  -2 -11  406.56   43.70
   1  -2 -11  456.95   45.60
  -1   2  11  446.76   46.40
  -1   2  11  500.35   44.80
  -1   2  11  431.16   43.60
  -1   2  11  437.26   45.60
   1  -2 -12  472.75   44.30
   1  -2 -12  393.36   39.40
   1  -2 -12  375.76   41.50
   1  -2 -12  439.66   40.50
   1  -2 -12  363.26   41.00
  -1   2  12  354.06   42.00
  -1   2  12  373.06   40.10
  -1   2  12  377.06   41.60
   1  -2 -13   10.40    9.00
   1  -2 -13    5.00    6.80
   1  -2 -13    4.90    6.00
   1  -2 -13    3.10    7.20
  -1   2  13   10.50    7.10
  -1   2  13    2.30    5.80
  -1   2  13    5.40    4.50
  -1   2  13   10.40    7.80
   1  -2 -14   57.89   12.20
   1  -2 -14   48.00   12.50
  -1   2  14   41.60    9.70
  -1   2  14   50.99   11.50
  -1   2  14   38.40    8.20
  -1   2  14   58.19   13.80
   0  -2  14  101.69   17.80
   0  -2  14   94.39   17.40
   0  -2  14  124.59   17.10
   0   2 -14  177.48   21.40
   0   2 -14  109.69   19.00
   0  -2  13   40.50   10.10
   0  -2  13   23.80    8.30
   0  -2  13   30.70    8.50
   0   2 -13   36.80    9.80
   0   2 -13   33.80   10.10
   0  -2  12  132.69   20.30
   0  -2  12  186.78   21.10
   0  -2  12  166.98   20.30
   0   2 -12  185.78   22.40
   0   2 -12  178.28   23.00
   0  -2  11  804.42   78.29
   0  -2  11  748.43   75.29
   0  -2  11  762.72   77.69
   0  -2  11  830.92   79.09
   0  -2  11  827.82   75.39
   0   2 -11  803.72   78.69
   0   2 -11  820.42   79.19
   0  -2  10   75.09    8.70
   0  -2  10   84.99   12.20
   0  -2  10   95.19    9.20
   0  -2  10   86.39   11.80
   0  -2  10   64.29   11.50
   0   2 -10   77.49   12.10
   0  -2   9  970.10   95.09
   0  -2   9 1068.39   97.39
   0  -2   9 1000.20   97.59
   0  -2   9  971.10   96.79
   0  -2   9 1063.89   95.29
   0   2  -9  986.00   97.69
   0   2  -9  980.20   97.29
   0   2  -9 1006.40   97.69
   0  -2   8    6.30    4.10
   0  -2   8    9.20    3.60
   0  -2   8   18.30    4.90
   0  -2   8   10.10    2.30
   0  -2   8    8.30    3.70
   0  -2   8    9.80    2.50
   0  -2   8   12.20    4.50
   0   2  -8    7.30    4.00
   0   2  -8    8.10    4.60
   0   2  -8    6.80    4.30
   0  -2   7  666.23   65.89
   0  -2   7  676.13   64.59
   0  -2   7  821.22   66.19
   0  -2   7  676.43   66.19
   0  -2   7  783.92   65.89
   0  -2   7  637.34   64.39
   0  -2   7  687.83   65.69
   0  -2   7  640.84   65.79
   0  -2   7  620.24   65.69
   0   2  -7  649.74   66.19
   0   2  -7  692.53   66.29
   0   2  -7  647.14   65.89
   0  -2   6    0.40    1.40
   0  -2   6   -0.50    1.40
   0  -2   6   -1.40    2.20
   0  -2   6   -1.40    2.20
   0  -2   6    1.80    2.60
   0  -2   6   -0.20    1.80
   0  -2   6    0.50    2.30
   0  -2   6   -2.80    2.20
   0  -2   6    0.80    2.10
   0   2  -6    0.60    1.20
   0   2  -6   -2.10    2.30
   0   2  -6    5.20    3.10
   0   2  -6   -2.10    2.00
   0   2  -6    0.00    1.10
   0   2  -6    3.00    2.70
   0  -2   5  657.43   58.89
   0  -2   5  575.74   59.49
   0  -2   5  630.64   58.99
   0  -2   5  626.94   59.89
   0  -2   5  582.54   59.59
   0  -2   5  698.13   60.09
   0  -2   5  581.64   59.69
   0  -2   5  670.03   59.69
   0  -2   5  580.04   59.69
   0   2  -5  582.24   59.79
   0   2  -5  616.84   59.99
   0   2  -5  618.14   59.79
   0   2  -5  639.44   58.69
   0   2  -5  599.24   58.79
   0   2  -5  653.13   59.89
   0  -2   4   25.90    3.40
   0  -2   4   26.30    4.10
   0  -2   4   36.20    5.00
   0  -2   4   25.30    4.30
   0  -2   4   28.00    3.70
   0  -2   4   31.90    4.40
   0  -2   4   25.00    4.10
   0  -2   4   29.20    4.30
   0  -2   4   28.30    4.10
   0   2  -4   28.30    4.30
   0   2  -4   34.60    5.00
   0   2  -4   34.10    5.20
   0   2  -4   36.70    4.70
   0   2  -4   24.50    4.20
   0   2  -4   30.30    3.30
   0  -2   3  348.87   34.50
   0  -2   3  364.76   34.50
   0  -2   3  343.97   34.30
   0  -2   3  402.36   34.50
   0  -2   3  361.76   33.90
   0  -2   3  342.27   34.10
   0  -2   3  364.26   34.40
   0  -2   3  354.96   34.20
   0  -2   3  348.57   34.50
   0   2  -3  350.16   34.30
   0   2  -3  371.36   34.60
   0   2  -3  350.56   34.60
   0   2  -3  373.76   34.60
   0   2  -3  313.27   34.70
   0   2  -3  362.86   34.00
   0   2  -3  362.76   34.00
   0  -2   2 3110.29  308.77
   0  -2   2 3357.66  308.77
   0  -2   2 3102.79  308.97
   0  -2   2 3684.73  308.67
   0  -2   2 3039.20  308.77
   0  -2   2 3784.72  308.87
   0  -2   2 3275.27  308.87
   0   2  -2 3286.57  308.77
   0   2  -2 3314.97  308.77
   0   2  -2 3155.88  308.97
   0   2  -2 3207.08  308.87
   0   2  -2 3252.97  308.67
   0   2  -2 3161.38  308.97
   0  -2   1 1851.81  177.38
   0  -2   1 2075.79  177.18
   0  -2   1 1857.31  177.48
   0  -2   1 1859.71  177.38
   0  -2   1 1876.31  177.18
   0   2  -1 1867.81  177.38
   0   2  -1 1872.21  177.18
   0   2  -1 1836.22  177.28
   0  -2   0 1463.85  146.39
   0  -2   0 1565.64  146.49
   0  -2   0 1592.54  146.69
   0  -2   0 1546.85  146.39
   0   2   0 1608.14  146.49
   0   2   0 1567.84  146.39
   0   2   0 1560.64  146.39
   0  -2  -1 1908.11  180.48
   0  -2  -1 1854.91  180.98
   0  -2  -1 2043.00  180.98
   0  -2  -1 2031.20  180.88
   0   2   1 1763.72  180.48
   0   2   1 1985.60  180.68
   0   2   1 1937.11  180.98
   0   2   1 1964.80  181.08
   0   2   1 1824.82  180.78
   0  -2  -2 3249.57  314.77
   0  -2  -2 3340.87  315.07
   0  -2  -2 3745.03  315.37
   0   2   2 3211.78  314.77
   0   2   2 3223.88  314.97
   0   2   2 3379.26  315.27
   0   2   2 3330.57  315.27
   0  -2  -3  359.16   34.90
   0  -2  -3  366.56   35.10
   0  -2  -3  369.96   34.90
   0   2   3  361.76   35.10
   0   2   3  341.87   34.60
   0   2   3  361.16   34.50
   0  -2  -4   33.50    4.80
   0  -2  -4   19.40    3.90
   0  -2  -4   33.20    4.60
   0  -2  -4   30.10    5.00
   0  -2  -4   32.00    4.50
   0   2   4   29.80    4.70
   0   2   4   45.30    5.80
   0   2   4   26.30    4.00
   0   2   4   29.00    4.10
   0   2   4   31.50    5.20
   0  -2  -5  657.23   59.59
   0  -2  -5  621.84   60.19
   0  -2  -5  616.54   59.39
   0  -2  -5  612.04   59.29
   0  -2  -5  591.54   59.49
   0  -2  -5  603.74   59.39
   0   2   5  610.24   59.99
   0   2   5  644.44   60.39
   0   2   5  663.13   59.59
   0   2   5  611.24   59.09
   0   2   5  602.94   59.69
   0   2   5  593.54   59.19
   0  -2  -6   -0.80    2.40
   0  -2  -6   -0.10    2.00
   0  -2  -6   -1.90    2.10
   0  -2  -6    0.20    2.20
   0  -2  -6   -0.90    2.40
   0  -2  -6    3.30    3.10
   0   2   6    0.30    2.60
   0   2   6    2.80    2.00
   0   2   6    1.90    3.00
   0   2   6   -0.10    1.60
   0   2   6    3.70    3.00
   0   2   6   -0.90    2.00
   0  -2  -7  654.83   64.39
   0  -2  -7  626.84   65.29
   0  -2  -7  621.14   64.49
   0  -2  -7  649.24   64.49
   0  -2  -7  661.23   64.69
   0  -2  -7  624.94   63.99
   0   2   7  803.72   64.49
   0   2   7  654.33   65.09
   0   2   7  622.84   63.79
   0   2   7  717.03   64.99
   0   2   7  700.63   65.69
   0   2   7  672.23   64.29
   0  -2  -8    7.70    5.00
   0  -2  -8   13.80    4.10
   0  -2  -8   11.10    3.60
   0  -2  -8    5.50    4.30
   0  -2  -8    8.70    4.10
   0  -2  -8    9.80    3.80
   0   2   8   10.10    5.00
   0   2   8   17.20    5.20
   0   2   8   12.80    4.10
   0   2   8    6.70    2.90
   0  -2  -9  952.10   95.29
   0  -2  -9  992.40   96.49
   0  -2  -9  987.30   94.59
   0  -2  -9 1039.10   95.79
   0  -2  -9  970.00   94.99
   0  -2  -9  935.51   94.19
   0   2   9  993.10   95.79
   0   2   9  968.60   96.19
   0   2   9 1043.60   94.69
   0   2   9  973.70   93.99
   0  -2 -10   77.19   10.10
   0  -2 -10   88.69   10.80
   0  -2 -10   82.49   13.50
   0  -2 -10   76.79   16.90
   0  -2 -10   76.79   11.60
   0   2  10   77.49    9.70
   0   2  10   76.39   10.70
   0   2  10   67.49   11.60
   0   2  10   71.59   12.90
   0  -2 -11  695.93   75.79
   0  -2 -11  803.42   77.89
   0  -2 -11  912.81   76.89
   0  -2 -11  827.02   78.99
   0  -2 -11  709.53   79.29
   0  -2 -11  804.62   78.39
   0   2  11  806.52   79.39
   0   2  11  769.32   78.39
   0   2  11  805.42   76.69
   0  -2 -12  169.98   21.70
   0  -2 -12  192.08   18.80
   0  -2 -12  184.98   23.60
   0  -2 -12  165.18   22.90
   0  -2 -12  211.88   25.30
   0  -2 -12  204.18   21.70
   0   2  12  154.08   18.70
   0   2  12  151.78   22.30
   0   2  12  149.59   22.60
   0   2  12  172.98   19.90
   0  -2 -13   44.80   11.10
   0  -2 -13   21.80    7.90
   0   2  13   25.80    5.90
   0   2  13   29.50    7.40
   0   2  13   28.90    9.00
   0   2  13   38.60   10.00
   0  -2 -14  134.59   20.00
   0  -2 -14  140.09   18.50
   0   2  14  124.69   18.10
   0   2  14  131.49   15.70
   0   2  14   85.39   16.80
   0   2  14  108.59   14.10
  -1  -2  14   65.89   12.00
  -1  -2  14   76.89   15.30
  -1  -2  14   61.79   13.00
   1   2 -14   56.19   14.30
   1   2 -14   59.29   14.20
  -1  -2  13    4.90    3.10
  -1  -2  13    1.50    3.20
  -1  -2  13    9.20    7.40
  -1  -2  13   14.30    6.00
  -1  -2  13   -3.20    7.10
   1   2 -13   15.50    9.10
   1   2 -13    1.10    6.60
  -1  -2  12  374.16   39.90
  -1  -2  12  376.36   36.20
  -1  -2  12  344.97   35.90
  -1  -2  12  375.76   38.40
  -1  -2  12  350.16   39.10
   1   2 -12  381.46   39.80
   1   2 -12  400.06   40.40
  -1  -2  11  455.15   46.40
  -1  -2  11  448.96   43.80
  -1  -2  11  436.66   45.40
  -1  -2  11  468.05   44.00
  -1  -2  11  429.36   46.70
   1   2 -11  467.75   46.70
   1   2 -11  450.55   47.00
  -1  -2  10   40.10    8.40
  -1  -2  10   28.30    5.30
  -1  -2  10   38.40    8.40
  -1  -2  10   33.50    6.80
  -1  -2  10   32.10    5.70
   1   2 -10   31.70    4.70
   1   2 -10   38.30    4.70
   1   2 -10   45.20    8.80
  -1  -2   9  237.18   23.90
  -1  -2   9  245.88   25.90
  -1  -2   9  231.98   23.60
  -1  -2   9  222.78   25.40
  -1  -2   9  238.98   24.60
   1   2  -9  235.88   23.30
   1   2  -9  260.47   26.20
   1   2  -9  221.08   23.50
   1   2  -9  250.67   25.80
  -1  -2   8   42.00    5.90
  -1  -2   8   48.70    8.20
  -1  -2   8   29.50    6.70
  -1  -2   8   45.10    7.50
  -1  -2   8   51.59    6.60
  -1  -2   8   39.80    7.10
   1   2  -8   36.70    7.30
   1   2  -8   53.39    8.80
   1   2  -8   48.00    7.80
   1   2  -8   43.40    5.90
   1   2  -8   40.00    6.00
  -1  -2   7  151.38   15.00
  -1  -2   7  138.39   15.30
  -1  -2   7  118.09   14.50
  -1  -2   7  128.99   14.00
  -1  -2   7  129.79   15.20
  -1  -2   7  170.38   15.40
  -1  -2   7  152.58   14.50
  -1  -2   7  134.59   14.90
  -1  -2   7  124.19   13.90
   1   2  -7  138.19   15.00
   1   2  -7  135.29   15.50
   1   2  -7  113.19   15.40
   1   2  -7  127.39   13.70
   1   2  -7  123.09   14.70
   1   2  -7  126.09   14.00
  -1  -2   6  201.08   23.00
  -1  -2   6  248.48   22.70
  -1  -2   6  197.48   22.80
  -1  -2   6  230.38   22.70
  -1  -2   6  223.28   23.10
  -1  -2   6  235.08   23.60
  -1  -2   6  221.38   22.60
  -1  -2   6  244.28   23.60
  -1  -2   6  230.78   23.00
   1   2  -6  222.28   22.40
   1   2  -6  207.88   23.60
   1   2  -6  224.88   22.70
   1   2  -6  229.58   23.30
   1   2  -6  241.98   23.10
   1   2  -6  237.88   23.70
  -1  -2   5   30.80    5.00
  -1  -2   5   32.90    5.40
  -1  -2   5   36.10    5.30
  -1  -2   5   27.40    4.90
  -1  -2   5   40.10    6.00
  -1  -2   5   37.00    4.90
  -1  -2   5   45.50    6.40
  -1  -2   5   40.50    6.30
  -1  -2   5   31.40    4.90
   1   2  -5   40.80    5.10
   1   2  -5   39.80    5.60
   1   2  -5   32.50    5.40
   1   2  -5   38.40    6.00
   1   2  -5   36.00    5.20
   1   2  -5   37.20    5.50
  -1  -2   4  357.26   36.40
  -1  -2   4  367.76   36.20
  -1  -2   4  331.07   36.30
  -1  -2   4  367.16   36.40
  -1  -2   4  406.46   36.20
  -1  -2   4  373.16   35.90
  -1  -2   4  362.56   36.50
  -1  -2   4  374.96   36.60
  -1  -2   4  376.56   36.60
   1   2  -4  366.46   36.40
   1   2  -4  406.16   36.80
   1   2  -4  386.86   36.70
   1   2  -4  389.66   36.20
   1   2  -4  388.96   36.00
   1   2  -4  369.06   36.50
  -1  -2   3 4185.78  375.06
  -1  -2   3 4067.29  374.66
  -1  -2   3 4090.09  374.36
  -1  -2   3 4061.29  375.06
  -1  -2   3 3864.41  374.96
  -1  -2   3 3991.30  374.86
  -1  -2   3 3695.53  374.86
  -1  -2   3 4008.90  375.16
  -1  -2   3 4123.99  374.76
   1   2  -3 4051.59  375.06
   1   2  -3 4081.99  374.46
   1   2  -3 3903.11  374.86
   1   2  -3 3926.11  374.96
   1   2  -3 3842.12  374.86
   1   2  -3 3942.81  375.06
  -1  -2   2  467.95   43.70
  -1  -2   2  468.05   43.70
  -1  -2   2  413.66   43.50
  -1  -2   2  418.06   43.20
  -1  -2   2  438.86   43.60
  -1  -2   2  441.66   43.60
  -1  -2   2  514.55   44.10
   1   2  -2  443.96   43.30
   1   2  -2  504.05   43.70
   1   2  -2  495.35   43.80
   1   2  -2  436.86   43.70
   1   2  -2  459.55   43.60
   1   2  -2  464.45   43.70
  -1  -2   1 1503.35  139.89
  -1  -2   1 1531.55  139.39
  -1  -2   1 1433.26  139.39
  -1  -2   1 1418.26  139.49
  -1  -2   1 1450.15  139.49
   1   2  -1 1436.36  139.49
   1   2  -1 1463.85  139.39
   1   2  -1 1485.55  139.79
   1   2  -1 1468.85  139.49
   1   2  -1 1490.55  139.19
   1   2  -1 1621.34  139.49
  -1  -2   0  716.53   66.79
  -1  -2   0  726.43   67.29
  -1  -2   0  676.33   66.99
  -1  -2   0  717.83   66.99
   1   2   0  721.33   67.29
   1   2   0  690.13   66.99
   1   2   0  726.03   66.99
   1   2   0  691.93   66.79
  -1  -2  -1  352.16   32.60
  -1  -2  -1  338.87   32.00
   1   2   1  356.56   32.60
   1   2   1  332.27   32.50
   1   2   1  333.37   32.30
   1   2   1  314.67   32.10
  -1  -2  -2   51.29    5.60
  -1  -2  -2   52.49    6.10
  -1  -2  -2   51.39    6.30
   1   2   2   60.29    6.20
   1   2   2   56.19    6.40
   1   2   2   50.19    5.90
   1   2   2   52.99    5.60
   1   2   2   46.50    5.70
  -1  -2  -3  688.53   69.89
  -1  -2  -3  741.13   70.29
  -1  -2  -3  710.73   70.09
  -1  -2  -3  732.23   70.79
  -1  -2  -3  777.82   70.19
   1   2   3  744.63   70.39
   1   2   3  732.93   70.09
   1   2   3  773.12   70.89
   1   2   3  746.03   70.39
   1   2   3  746.23   70.09
  -1  -2  -4   95.09    9.60
  -1  -2  -4   94.09    9.80
  -1  -2  -4   90.29    9.80
  -1  -2  -4   91.99    9.80
  -1  -2  -4   83.89    9.50
   1   2   4   90.39   10.10
   1   2   4   84.69   10.60
   1   2   4   84.09    9.60
   1   2   4   93.09    9.50
   1   2   4   89.29    9.80
  -1  -2  -5 4061.29  384.46
  -1  -2  -5 3900.61  385.46
  -1  -2  -5 4041.90  384.66
  -1  -2  -5 3963.90  384.56
  -1  -2  -5 4232.48  384.26
  -1  -2  -5 4187.78  384.46
   1   2   5 4089.69  384.96
   1   2   5 4147.58  384.46
   1   2   5 3988.50  384.16
   1   2   5 4253.97  384.56
  -1  -2  -6  372.26   38.50
  -1  -2  -6  421.06   38.50
  -1  -2  -6  378.06   38.10
  -1  -2  -6  390.36   37.90
  -1  -2  -6  383.06   38.50
  -1  -2  -6  370.66   39.50
   1   2   6  438.96   38.40
   1   2   6  390.96   39.50
   1   2   6  373.46   38.10
   1   2   6  408.46   39.50
   1   2   6  394.46   37.90
   1   2   6  363.46   38.70
  -1  -2  -7  534.25   52.19
  -1  -2  -7  498.45   51.19
  -1  -2  -7  529.65   51.79
  -1  -2  -7  495.65   53.09
  -1  -2  -7  529.05   52.09
  -1  -2  -7  500.35   51.39
   1   2   7  525.35   51.19
   1   2   7  593.64   52.59
   1   2   7  512.65   53.09
   1   2   7  617.24   51.99
   1   2   7  511.65   52.79
   1   2   7  547.05   51.69
  -1  -2  -8   68.39   10.10
  -1  -2  -8   89.19   13.40
  -1  -2  -8   64.49   10.70
  -1  -2  -8   77.59    9.50
  -1  -2  -8   71.99    9.60
  -1  -2  -8   84.89   11.60
   1   2   8   85.49   10.00
   1   2   8   91.89   12.50
   1   2   8   82.29    9.20
   1   2   8   80.19   12.30
  -1  -2  -9 1430.66  136.79
  -1  -2  -9 1501.15  137.49
  -1  -2  -9 1410.36  135.79
  -1  -2  -9 1160.88  140.59
  -1  -2  -9 1394.26  137.09
  -1  -2  -9 1411.26  135.89
   1   2   9 1522.25  138.09
   1   2   9 1494.75  135.79
   1   2   9 1430.96  136.19
   1   2   9 1500.85  138.49
  -1  -2 -10    5.90    3.70
  -1  -2 -10   18.30    4.50
  -1  -2 -10   14.90    6.90
  -1  -2 -10    1.10    5.60
  -1  -2 -10   12.80    5.20
   1   2  10   12.00    3.50
   1   2  10    9.70    5.80
   1   2  10   10.80    6.20
   1   2  10    7.40    4.20
  -1  -2 -11  390.16   44.40
  -1  -2 -11  493.35   42.80
  -1  -2 -11  437.46   45.50
  -1  -2 -11  419.86   45.60
   1   2  11  421.86   42.80
   1   2  11  431.66   46.50
   1   2  11  443.06   46.20
  -1  -2 -12   -0.10    6.60
  -1  -2 -12    3.80    6.20
  -1  -2 -12    4.70    6.50
   1   2  12   14.50    5.50
   1   2  12    1.80    3.80
   1   2  12    7.00    7.40
  -1  -2 -13   15.30    9.00
  -1  -2 -13   15.90    7.20
  -1  -2 -13   15.00    8.10
   1   2  13   10.10    4.40
   1   2  13    6.70    8.00
   1   2  13    6.70    8.50
   1   2  13   18.10    5.60
  -1  -2 -14  115.49   17.70
  -1  -2 -14  106.59   18.10
   1   2  14   98.09   12.10
   1   2  14  103.89   18.40
   1   2  14   70.29   16.00
   1   2  14  112.69   13.10
  -2  -2  14   32.30    9.20
  -2  -2  14   30.80    6.10
  -2  -2  14   40.80   11.50
  -2  -2  14   29.60    6.20
  -2  -2  14   30.90   11.20
   2   2 -14   24.00   11.70
   2   2 -14   29.40   10.90
  -2  -2  13   61.59   12.80
  -2  -2  13   52.09    8.10
  -2  -2  13   56.69    8.80
  -2  -2  13   65.09   10.80
  -2  -2  13   52.59   11.40
   2   2 -13   47.40   11.60
   2   2 -13   58.29   13.40
  -2  -2  12  374.36   40.90
  -2  -2  12  354.56   37.60
  -2  -2  12  381.06   39.00
  -2  -2  12  401.26   40.60
  -2  -2  12  377.46   38.00
   2   2 -12  385.56   40.60
   2   2 -12  417.76   36.90
   2   2 -12  309.77   40.60
  -2  -2  11    0.90    5.30
  -2  -2  11   13.90    7.80
  -2  -2  11   22.20    5.60
   2   2 -11   20.10    7.70
   2   2 -11    9.40    4.00
   2   2 -11   10.00    5.70
  -2  -2  10    8.60    3.50
  -2  -2  10   -2.00    4.00
  -2  -2  10    4.80    3.60
  -2  -2  10    3.60    5.00
  -2  -2  10   -2.70    3.40
   2   2 -10    4.30    5.30
   2   2 -10   -0.10    3.70
   2   2 -10    4.50    3.70
   2   2 -10    6.50    3.50
  -2  -2   9  159.18   16.70
  -2  -2   9  189.88   17.90
  -2  -2   9  157.28   18.60
  -2  -2   9  160.28   17.00
  -2  -2   9  162.98   18.40
  -2  -2   9  171.58   17.00
   2   2  -9  155.08   18.60
   2   2  -9  146.99   17.00
   2   2  -9  136.29   16.40
   2   2  -9  129.09   17.30
   2   2  -9  133.29   18.50
   2   2  -9  143.09   17.80
  -2  -2   8   12.00    3.50
  -2  -2   8   13.10    4.40
  -2  -2   8   14.30    5.00
  -2  -2   8   12.40    4.10
  -2  -2   8   14.10    3.60
   2   2  -8   19.00    5.70
   2   2  -8   15.30    5.00
   2   2  -8   13.30    3.80
   2   2  -8    9.20    5.10
   2   2  -8   10.40    4.40
   2   2  -8   13.90    4.30
  -2  -2   7 1601.64  154.98
  -2  -2   7 1643.64  155.78
  -2  -2   7 1657.73  155.68
  -2  -2   7 1444.16  154.78
  -2  -2   7 1662.33  154.58
  -2  -2   7 1691.13  154.98
  -2  -2   7 1903.51  155.48
  -2  -2   7 1917.31  155.58
   2   2  -7 1539.25  155.88
   2   2  -7 1533.65  155.98
   2   2  -7 1644.64  155.48
   2   2  -7 1554.94  155.48
   2   2  -7 1548.15  154.78
   2   2  -7 1566.64  154.78
  -2  -2   6  296.87   31.10
  -2  -2   6  304.37   31.50
  -2  -2   6  343.37   31.40
  -2  -2   6  297.97   31.30
  -2  -2   6  340.27   32.00
  -2  -2   6  325.97   30.80
  -2  -2   6  338.87   32.00
  -2  -2   6  298.77   31.30
   2   2  -6  336.37   31.90
   2   2  -6  295.77   30.90
   2   2  -6  301.07   31.10
   2   2  -6  306.27   31.60
   2   2  -6  327.37   31.80
   2   2  -6  304.57   32.00
  -2  -2   5   35.30    5.50
  -2  -2   5   27.60    4.90
  -2  -2   5   33.60    5.70
  -2  -2   5   33.10    5.40
  -2  -2   5   45.90    6.20
  -2  -2   5   28.60    5.20
  -2  -2   5   35.90    5.20
  -2  -2   5   52.99    6.40
  -2  -2   5   36.50    4.80
   2   2  -5   39.20    6.20
   2   2  -5   37.30    5.90
   2   2  -5   37.70    5.40
   2   2  -5   36.70    5.60
   2   2  -5   24.30    5.30
   2   2  -5   53.09    6.40
  -2  -2   4  297.57   29.30
  -2  -2   4  272.37   29.50
  -2  -2   4  329.77   28.50
  -2  -2   4  297.47   29.20
  -2  -2   4  294.77   29.30
  -2  -2   4  296.97   29.00
  -2  -2   4  268.17   28.80
   2   2  -4  297.27   28.40
   2   2  -4  291.37   29.10
   2   2  -4  308.47   29.20
   2   2  -4  294.07   29.70
   2   2  -4  283.97   29.30
   2   2  -4  293.47   29.20
  -2  -2   3 4406.46  468.15
  -2  -2   3 5130.29  468.65
  -2  -2   3 4722.03  468.25
  -2  -2   3 5102.39  468.65
  -2  -2   3 4996.00  468.65
  -2  -2   3 5257.07  469.25
   2   2  -3 5265.27  468.75
   2   2  -3 5217.58  468.55
   2   2  -3 4868.31  467.85
   2   2  -3 4919.01  468.65
  -2  -2   2   48.20    5.50
  -2  -2   2   45.40    5.50
  -2  -2   2   46.30    5.30
  -2  -2   2   43.40    5.10
  -2  -2   2   37.90    4.90
  -2  -2   2   45.60    6.30
   2   2  -2   51.89    5.40
   2   2  -2   44.40    5.50
   2   2  -2   44.60    5.10
   2   2  -2   42.60    5.60
   2   2  -2   43.10    6.20
  -2  -2   1   37.60    5.40
  -2  -2   1   41.70    4.20
  -2  -2   1   35.00    4.20
  -2  -2   1   40.30    4.60
  -2  -2   1   33.80    4.20
  -2  -2   1   36.00    4.60
   2   2  -1   34.80    4.60
   2   2  -1   34.60    4.50
   2   2  -1   34.90    5.20
   2   2  -1   39.20    4.10
  -2  -2   0  237.48   21.40
  -2  -2   0  211.28   21.20
  -2  -2   0  223.28   21.50
  -2  -2   0  243.58   22.50
   2   2   0  227.28   22.00
   2   2   0  205.38   21.40
   2   2   0  225.58   21.20
   2   2   0  223.08   22.00
   2   2   0  234.38   21.50
  -2  -2  -1 2677.13  243.18
  -2  -2  -1 2481.55  242.88
  -2  -2  -1 2479.35  243.58
  -2  -2  -1 2561.04  243.38
  -2  -2  -1 2653.53  244.08
   2   2   1 2486.65  243.38
   2   2   1 2576.84  243.68
   2   2   1 2756.22  244.18
   2   2   1 2640.14  244.18
   2   2   1 2603.14  243.18
  -2  -2  -2  655.73   63.19
  -2  -2  -2  668.33   63.19
  -2  -2  -2  655.03   62.49
  -2  -2  -2  691.63   63.49
   2   2   2  657.53   63.09
   2   2   2  650.63   62.59
   2   2   2  673.23   63.09
   2   2   2  642.44   63.49
   2   2   2  677.73   63.89
  -2  -2  -3  329.17   31.30
  -2  -2  -3  292.37   31.00
  -2  -2  -3  361.96   31.50
  -2  -2  -3  342.87   31.80
  -2  -2  -3  327.87   31.80
   2   2   3  286.87   31.50
   2   2   3  313.47   31.30
   2   2   3  351.36   31.90
  -2  -2  -4 1247.78  112.49
  -2  -2  -4 1129.39  112.19
  -2  -2  -4 1181.08  112.79
  -2  -2  -4 1170.08  111.99
  -2  -2  -4 1177.08  112.29
  -2  -2  -4 1145.99  111.99
  -2  -2  -4 1185.98  113.49
   2   2   4 1129.69  112.09
   2   2   4 1359.16  113.29
   2   2   4 1200.18  112.09
   2   2   4 1194.88  113.39
   2   2   4 1116.19  112.49
  -2  -2  -5 2059.89  192.58
  -2  -2  -5 1979.30  192.18
  -2  -2  -5 2060.59  191.98
  -2  -2  -5 1894.81  192.28
  -2  -2  -5 1941.31  193.68
  -2  -2  -5 1959.90  192.38
   2   2   5 2189.38  192.58
   2   2   5 1987.20  191.98
   2   2   5 2266.07  193.78
   2   2   5 1928.91  192.28
   2   2   5 2165.08  192.88
  -2  -2  -6   26.10    6.10
  -2  -2  -6   20.80    4.40
  -2  -2  -6   27.70    5.10
  -2  -2  -6   20.10    4.60
  -2  -2  -6   19.90    4.10
  -2  -2  -6   30.90    4.30
   2   2   6   20.70    5.30
   2   2   6   30.10    6.10
   2   2   6   33.50    4.90
   2   2   6   23.20    4.00
   2   2   6   40.80    6.20
  -2  -2  -7   77.69   10.40
  -2  -2  -7   79.09   11.30
  -2  -2  -7   89.49   11.80
  -2  -2  -7   65.69   11.80
  -2  -2  -7   91.29   10.80
  -2  -2  -7   91.29   10.00
   2   2   7  135.29   13.80
   2   2   7  120.59   11.50
   2   2   7   87.39   10.60
   2   2   7  101.49   11.90
   2   2   7   93.19   10.10
  -2  -2  -8  104.49   11.20
  -2  -2  -8  101.39   11.70
  -2  -2  -8   90.89   13.00
  -2  -2  -8   98.29   13.20
  -2  -2  -8  100.49   12.40
   2   2   8  129.49   14.90
   2   2   8  104.49   11.30
   2   2   8  105.59   11.90
   2   2   8   84.69   13.50
  -2  -2  -9   87.69    9.80
  -2  -2  -9   98.39   12.70
  -2  -2  -9   78.79   12.20
  -2  -2  -9   78.19   10.10
  -2  -2  -9   73.19   11.20
   2   2   9  102.69   14.40
   2   2   9   92.59   14.80
   2   2   9   86.19    9.80
   2   2   9   83.39   10.70
  -2  -2 -10  221.28   22.90
  -2  -2 -10  237.98   25.10
  -2  -2 -10  215.68   25.80
  -2  -2 -10  216.58   22.80
   2   2  10  217.98   26.80
   2   2  10  260.27   24.20
   2   2  10  235.58   27.30
   2   2  10  241.98   23.40
  -2  -2 -11   12.10    6.80
  -2  -2 -11   19.30    7.30
  -2  -2 -11   18.80    6.00
   2   2  11   16.70    7.80
   2   2  11   11.40    4.00
   2   2  11   14.00    7.80
  -2  -2 -12   84.69   15.80
  -2  -2 -12  104.79   16.40
   2   2  12  106.49   12.10
   2   2  12  109.59   13.00
   2   2  12  111.29   18.20
   2   2  12  100.29   17.20
  -2  -2 -13   37.40   10.80
  -2  -2 -13   33.90   11.40
  -2  -2 -13   59.99   11.70
   2   2  13   61.99    7.90
   2   2  13   44.30    6.40
   2   2  13   25.30   10.70
   2   2  13   43.30   11.80
  -2  -2 -14  151.68   21.20
  -2  -2 -14  165.68   23.80
  -2  -2 -14  149.09   23.10
   2   2  14  124.19   21.80
   2   2  14  191.98   24.30
  -3  -2  14   50.49    9.60
  -3  -2  14   47.80    9.10
  -3  -2  14   99.79   14.30
  -3  -2  14   47.80   13.00
  -3  -2  14   58.19   10.60
   3   2 -14   43.10   12.70
   3   2 -14   89.59   15.60
  -3  -2  13   11.30    7.00
  -3  -2  13   10.80    5.50
  -3  -2  13    8.20    5.50
  -3  -2  13    9.60    5.60
  -3  -2  13   17.70    8.60
   3   2 -13   19.20    6.30
   3   2 -13    9.40    8.70
   3   2 -13    9.80    5.30
   3   2 -13   15.80    9.20
  -3  -2  12   26.10    6.80
  -3  -2  12    7.90    7.00
  -3  -2  12   16.50    8.00
  -3  -2  12   20.20    6.10
   3   2 -12   13.90    7.80
   3   2 -12   16.40    8.00
   3   2 -12   26.20    7.40
   3   2 -12   16.50    5.90
   3   2 -12   13.00    7.30
  -3  -2  11  507.15   57.69
  -3  -2  11  490.75   59.19
  -3  -2  11  570.44   56.59
  -3  -2  11  557.24   56.69
  -3  -2  11  542.05   56.29
   3   2 -11  536.75   58.29
   3   2 -11  567.34   56.39
   3   2 -11  686.23   58.29
   3   2 -11  700.23   57.79
  -3  -2  10    2.20    4.40
  -3  -2  10    2.00    4.40
  -3  -2  10    5.70    3.90
  -3  -2  10    8.40    3.70
  -3  -2  10    6.00    5.00
   3   2 -10   -2.60    4.80
   3   2 -10   -0.70    4.10
   3   2 -10    4.10    4.60
   3   2 -10    0.90    4.20
   3   2 -10    0.20    4.70
  -3  -2   9  328.57   29.90
  -3  -2   9  299.37   29.20
  -3  -2   9  300.17   30.90
  -3  -2   9  264.77   29.50
  -3  -2   9  277.67   29.40
  -3  -2   9  302.17   30.80
   3   2  -9  278.77   31.20
   3   2  -9  301.37   30.80
   3   2  -9  272.87   30.20
   3   2  -9  289.77   30.20
   3   2  -9  275.37   29.50
   3   2  -9  256.57   29.30
  -3  -2   8   77.19   10.30
  -3  -2   8   57.69    9.00
  -3  -2   8   53.89    8.80
  -3  -2   8   47.40    8.70
  -3  -2   8   64.99    8.10
  -3  -2   8   56.59    8.60
   3   2  -8   63.69    8.70
   3   2  -8   55.69    9.90
   3   2  -8   87.69   11.00
   3   2  -8   49.99    8.60
   3   2  -8   59.79    9.00
   3   2  -8   66.09   10.30
  -3  -2   7 3516.25  328.67
  -3  -2   7 3540.05  328.37
  -3  -2   7 3527.85  327.57
  -3  -2   7 3430.36  328.57
  -3  -2   7 3931.31  328.57
  -3  -2   7 3542.85  328.87
  -3  -2   7 3215.28  327.77
   3   2  -7 3410.96  328.47
   3   2  -7 3700.13  328.67
   3   2  -7 3390.36  328.87
   3   2  -7 3459.55  329.07
   3   2  -7 3278.47  327.57
   3   2  -7 3320.27  328.17
  -3  -2   6   14.10    3.90
  -3  -2   6   18.30    5.00
  -3  -2   6   17.50    4.00
  -3  -2   6   19.90    4.50
  -3  -2   6   17.70    4.40
  -3  -2   6   10.20    4.00
  -3  -2   6   13.40    3.10
   3   2  -6   10.30    4.30
   3   2  -6   13.40    3.20
   3   2  -6   11.50    4.00
   3   2  -6   14.20    4.80
   3   2  -6   16.10    4.30
   3   2  -6   11.40    3.70
  -3  -2   5   14.90    3.80
  -3  -2   5   22.00    3.90
  -3  -2   5   19.30    4.20
  -3  -2   5   18.80    4.30
  -3  -2   5   17.60    4.70
  -3  -2   5   19.00    3.40
   3   2  -5   21.50    4.60
   3   2  -5   18.30    4.10
   3   2  -5   21.60    3.60
   3   2  -5   22.30    4.60
   3   2  -5   20.60    4.70
  -3  -2   4   80.29    9.20
  -3  -2   4   89.69   10.10
  -3  -2   4   76.79    9.90
  -3  -2   4   92.29   10.90
   3   2  -4   84.79    9.60
   3   2  -4   84.79   10.00
   3   2  -4   84.99   10.20
   3   2  -4   83.79    9.30
   3   2  -4   85.19   10.60
   3   2  -4   83.19    9.60
  -3  -2   3 3074.79  283.67
  -3  -2   3 3051.79  283.47
  -3  -2   3 3119.79  283.07
  -3  -2   3 2941.51  283.67
  -3  -2   3 3012.60  284.47
   3   2  -3 2993.10  283.87
   3   2  -3 3047.90  284.47
   3   2  -3 3025.60  282.97
   3   2  -3 3240.48  283.27
   3   2  -3 2798.92  283.17
   3   2  -3 2799.02  283.57
  -3  -2   2  185.28   19.50
  -3  -2   2  214.08   18.90
  -3  -2   2  189.18   19.10
  -3  -2   2  185.18   20.30
   3   2  -2  181.28   18.90
   3   2  -2  212.18   20.60
   3   2  -2  189.08   19.00
   3   2  -2  187.58   19.50
  -3  -2   1 1442.26  135.19
  -3  -2   1 1474.85  134.89
  -3  -2   1 1342.87  135.69
  -3  -2   1 1364.46  135.69
   3   2  -1 1454.95  135.79
   3   2  -1 1392.16  134.89
   3   2  -1 1553.94  135.29
   3   2  -1 1442.56  136.49
  -3  -2   0  351.96   37.10
  -3  -2   0  387.36   37.80
  -3  -2   0  404.46   38.40
  -3  -2   0  386.26   37.10
   3   2   0  395.56   38.50
   3   2   0  377.56   37.80
   3   2   0  390.26   37.80
   3   2   0  414.16   36.70
   3   2   0  386.86   37.20
   3   2   0  399.96   37.10
  -3  -2  -1  704.63   67.69
  -3  -2  -1  670.83   67.09
  -3  -2  -1  686.03   66.39
  -3  -2  -1  679.03   66.79
   3   2   1  714.53   67.19
   3   2   1  831.32   67.29
   3   2   1  698.43   66.39
   3   2   1  650.63   67.59
  -3  -2  -2 1027.20   99.49
  -3  -2  -2 1009.10   99.89
  -3  -2  -2 1061.79   99.49
   3   2   2 1038.20  100.49
   3   2   2 1021.30   99.39
   3   2   2 1124.69  100.19
   3   2   2 1056.39   99.39
   3   2   2 1052.79   98.79
  -3  -2  -3  282.87   27.60
  -3  -2  -3  275.37   27.30
  -3  -2  -3  277.17   27.50
  -3  -2  -3  259.17   28.00
  -3  -2  -3  282.47   28.00
  -3  -2  -3  281.97   27.00
   3   2   3  308.57   28.30
   3   2   3  286.17   27.60
   3   2   3  289.17   27.80
   3   2   3  275.37   28.90
   3   2   3  278.17   27.00
  -3  -2  -4  327.57   32.70
  -3  -2  -4  324.07   32.20
  -3  -2  -4  362.76   32.60
  -3  -2  -4  307.27   32.10
  -3  -2  -4  349.87   33.10
  -3  -2  -4  321.77   31.90
   3   2   4  332.17   32.20
   3   2   4  331.67   33.80
   3   2   4  304.17   32.60
   3   2   4  357.96   32.90
  -3  -2  -5   -0.60    2.40
  -3  -2  -5    0.40    1.70
  -3  -2  -5    0.80    2.00
  -3  -2  -5   -0.30    2.30
  -3  -2  -5    0.90    2.10
  -3  -2  -5    2.40    1.90
   3   2   5    0.90    2.50
   3   2   5    1.60    2.00
   3   2   5    5.90    2.80
   3   2   5    1.30    2.30
  -3  -2  -6  348.87   37.10
  -3  -2  -6  356.36   37.40
  -3  -2  -6  386.26   37.80
  -3  -2  -6  388.66   38.60
  -3  -2  -6  355.06   36.80
  -3  -2  -6  372.66   37.60
   3   2   6  455.35   38.60
   3   2   6  372.96   37.00
   3   2   6  360.46   37.50
   3   2   6  445.06   37.80
   3   2   6  389.66   39.30
  -3  -2  -7  150.48   16.80
  -3  -2  -7  146.39   15.30
  -3  -2  -7  132.59   15.90
  -3  -2  -7  155.18   16.20
  -3  -2  -7  155.88   16.70
   3   2   7  143.69   15.50
   3   2   7  174.68   18.90
   3   2   7  156.18   16.30
  -3  -2  -8   61.89   10.00
  -3  -2  -8   74.39    9.70
  -3  -2  -8   65.49    8.90
  -3  -2  -8   74.69   10.80
  -3  -2  -8   74.19    8.30
   3   2   8   93.79   13.30
   3   2   8   68.89    8.70
   3   2   8   71.39    9.20
  -3  -2  -9 1229.28  118.69
  -3  -2  -9 1212.78  118.39
  -3  -2  -9 1155.88  116.39
  -3  -2  -9 1224.18  117.99
  -3  -2  -9 1154.48  116.59
   3   2   9 1319.47  117.39
   3   2   9 1262.37  117.29
   3   2   9 1269.07  120.09
   3   2   9 1300.37  120.09
  -3  -2 -10  389.46   41.40
  -3  -2 -10  385.06   43.20
  -3  -2 -10  416.96   42.40
   3   2  10  435.76   40.50
   3   2  10  450.15   44.10
   3   2  10  370.56   43.30
   3   2  10  402.66   39.80
  -3  -2 -11   49.50   10.60
  -3  -2 -11   41.80    9.50
  -3  -2 -11   50.29    9.00
   3   2  11   51.99   11.80
   3   2  11   55.09    7.00
   3   2  11   40.80    7.30
  -3  -2 -12    3.00    5.80
  -3  -2 -12    3.70    6.50
  -3  -2 -12    0.60    5.60
   3   2  12    3.20    7.10
   3   2  12    3.20    3.90
   3   2  12    0.50    3.10
   3   2  12    0.50    7.70
  -3  -2 -13  299.57   38.30
  -3  -2 -13  408.16   38.00
  -3  -2 -13  279.87   37.40
   3   2  13  359.16   39.90
   3   2  13  366.46   40.40
  -3  -2 -14   52.59   12.90
  -3  -2 -14   23.00   12.10
  -3  -2 -14   43.00   12.90
   3   2  14   64.09   14.50
   3   2  14   53.89   11.80
   3   2  14   53.79   15.20
  -4  -2  14   37.50   12.10
  -4  -2  14   17.70    7.60
  -4  -2  14   36.50    8.90
  -4  -2  14    8.00    6.70
  -4  -2  14   30.80   11.10
   4   2 -14   44.70   11.70
   4   2 -14   28.90    8.90
   4   2 -14   10.20   10.50
  -4  -2  13  268.87   35.20
  -4  -2  13  315.87   34.00
  -4  -2  13  337.47   38.80
  -4  -2  13  373.56   34.70
  -4  -2  13  273.07   36.10
   4   2 -13  259.47   35.60
   4   2 -13  327.47   34.10
   4   2 -13  323.37   37.10
   4   2 -13  363.56   36.40
   4   2 -13  356.86   35.20
  -4  -2  12   12.10    6.60
  -4  -2  12   14.40    5.90
  -4  -2  12    9.10    6.00
  -4  -2  12   14.90    8.00
  -4  -2  12   21.30    6.60
   4   2 -12   10.50    7.90
   4   2 -12   27.80    8.10
   4   2 -12   20.20    6.90
   4   2 -12   11.40    7.30
   4   2 -12   30.70    8.00
  -4  -2  11  380.86   41.20
  -4  -2  11  390.16   39.00
  -4  -2  11  367.16   39.30
  -4  -2  11  363.36   40.70
  -4  -2  11  380.56   39.50
   4   2 -11  382.76   42.20
   4   2 -11  367.36   40.90
   4   2 -11  456.05   41.30
   4   2 -11  341.37   39.40
   4   2 -11  436.46   40.20
   4   2 -11  375.66   40.50
  -4  -2  10  289.07   30.70
  -4  -2  10  282.07   31.80
  -4  -2  10  259.67   31.60
  -4  -2  10  309.27   31.10
  -4  -2  10  309.37   30.00
   4   2 -10  292.77   32.80
   4   2 -10  291.47   30.90
   4   2 -10  321.17   32.00
   4   2 -10  253.67   30.10
   4   2 -10  303.57   32.20
   4   2 -10  296.27   33.50
  -4  -2   9  523.35   50.49
  -4  -2   9  493.75   49.80
  -4  -2   9  484.25   48.80
  -4  -2   9  478.75   50.39
  -4  -2   9  565.34   49.60
  -4  -2   9  471.85   49.70
   4   2  -9  519.75   50.99
   4   2  -9  487.15   50.99
   4   2  -9  529.75   50.39
   4   2  -9  456.45   49.60
   4   2  -9  457.05   48.90
   4   2  -9  541.55   50.49
  -4  -2   8  371.46   38.60
  -4  -2   8  383.16   38.70
  -4  -2   8  392.06   37.20
  -4  -2   8  375.66   38.20
  -4  -2   8  423.16   37.70
  -4  -2   8  390.76   38.90
   4   2  -8  402.56   39.50
   4   2  -8  356.16   38.20
   4   2  -8  369.06   38.30
   4   2  -8  333.17   38.90
   4   2  -8  371.06   38.40
   4   2  -8  339.37   37.10
  -4  -2   7  578.44   61.39
  -4  -2   7  663.23   62.59
  -4  -2   7  660.63   62.89
  -4  -2   7  647.04   62.99
  -4  -2   7  641.34   62.49
   4   2  -7  651.13   62.29
   4   2  -7  637.64   62.29
   4   2  -7  600.84   61.19
   4   2  -7  723.73   63.49
   4   2  -7  605.44   62.39
  -4  -2   6  100.39   12.40
  -4  -2   6  117.29   11.80
  -4  -2   6   88.39   12.40
  -4  -2   6  105.59   13.00
  -4  -2   6  102.19   12.50
   4   2  -6   90.69   11.80
   4   2  -6   88.69   12.90
   4   2  -6  103.99   13.80
   4   2  -6   88.99   10.90
   4   2  -6  102.19   13.50
   4   2  -6  116.19   12.30
  -4  -2   5    1.00    2.90
  -4  -2   5   -0.70    2.00
  -4  -2   5    2.30    2.40
  -4  -2   5   -3.50    2.70
  -4  -2   5    1.90    2.90
   4   2  -5    1.80    2.60
   4   2  -5    0.10    3.20
   4   2  -5    1.00    3.50
   4   2  -5   -0.10    2.10
   4   2  -5   -0.30    2.20
   4   2  -5    0.40    1.60
  -4  -2   4    1.00    2.60
  -4  -2   4    8.50    3.10
  -4  -2   4    0.40    2.20
  -4  -2   4   -0.60    3.00
  -4  -2   4   11.30    2.70
   4   2  -4    0.20    3.50
   4   2  -4    3.90    1.90
   4   2  -4    0.50    2.50
   4   2  -4    1.90    2.20
   4   2  -4    1.70    2.10
   4   2  -4    2.00    2.30
  -4  -2   3  357.66   36.70
  -4  -2   3  371.36   39.30
  -4  -2   3  388.76   37.40
  -4  -2   3  385.76   36.20
  -4  -2   3  356.26   37.10
   4   2  -3  393.46   36.50
   4   2  -3  385.16   37.30
   4   2  -3  362.16   36.40
   4   2  -3  379.06   37.60
  -4  -2   2 6040.90  542.95
  -4  -2   2 5813.62  543.75
  -4  -2   2 5765.02  544.55
  -4  -2   2 5343.56  542.45
  -4  -2   2 5853.31  543.55
   4   2  -2 5996.10  544.75
   4   2  -2 5802.82  542.65
   4   2  -2 5550.54  543.45
   4   2  -2 5874.81  543.85
  -4  -2   1   53.49    5.40
  -4  -2   1   50.39    5.30
  -4  -2   1   48.40    7.00
  -4  -2   1   38.00    4.80
  -4  -2   1   52.99    7.90
  -4  -2   1   34.60    6.00
   4   2  -1   49.60    8.00
   4   2  -1   41.40    6.30
   4   2  -1   54.99    7.30
   4   2  -1   45.90    5.70
  -4  -2   0   39.70    5.00
  -4  -2   0   39.70    6.70
  -4  -2   0   40.30    4.50
  -4  -2   0   42.10    5.90
   4   2   0   45.10    4.60
   4   2   0   25.70    5.20
   4   2   0   37.10    6.50
   4   2   0   46.00    6.20
  -4  -2  -1  245.98   25.10
  -4  -2  -1  258.87   25.50
  -4  -2  -1  242.78   26.30
  -4  -2  -1  260.37   24.50
   4   2   1  246.28   25.10
   4   2   1  263.97   24.50
   4   2   1  253.87   25.60
   4   2   1  250.17   25.60
   4   2   1  274.27   26.60
  -4  -2  -2 1547.45  159.18
  -4  -2  -2 1684.73  159.98
  -4  -2  -2 1713.33  159.38
  -4  -2  -2 1725.03  158.38
   4   2   2 1681.63  158.28
   4   2   2 1922.91  161.58
   4   2   2 1685.23  159.38
   4   2   2 1652.63  158.18
   4   2   2 1593.04  159.08
  -4  -2  -3 1221.78  120.29
  -4  -2  -3 1280.77  121.19
  -4  -2  -3 1304.77  120.89
  -4  -2  -3 1222.48  121.49
   4   2   3 1329.17  121.69
   4   2   3 1233.68  120.99
   4   2   3 1317.37  120.99
   4   2   3 1343.87  122.59
   4   2   3 1222.28  119.99
   4   2   3 1286.97  119.99
  -4  -2  -4    5.60    3.50
  -4  -2  -4    9.80    3.20
  -4  -2  -4    6.10    2.40
  -4  -2  -4    7.10    3.20
  -4  -2  -4    5.00    2.40
   4   2   4   12.20    2.00
   4   2   4    7.20    2.80
   4   2   4    5.10    1.80
   4   2   4    6.70    2.50
   4   2   4    0.80    3.30
   4   2   4    3.80    2.90
  -4  -2  -5  170.68   16.70
  -4  -2  -5  168.48   17.50
  -4  -2  -5  145.09   17.50
  -4  -2  -5  160.88   18.10
  -4  -2  -5  180.78   17.20
  -4  -2  -5  173.38   16.90
   4   2   5  144.59   19.00
   4   2   5  140.99   16.90
   4   2   5  156.38   16.30
   4   2   5  210.08   18.50
   4   2   5  165.68   17.70
  -4  -2  -6   10.80    3.00
  -4  -2  -6    4.70    2.90
  -4  -2  -6    0.80    2.90
  -4  -2  -6    2.20    3.70
  -4  -2  -6    8.40    4.10
  -4  -2  -6    6.70    2.20
   4   2   6    4.60    2.60
   4   2   6   11.40    3.80
   4   2   6    4.50    3.10
   4   2   6    8.70    4.70
  -4  -2  -7 1200.78  113.29
  -4  -2  -7 1200.58  114.49
  -4  -2  -7 1160.98  112.89
  -4  -2  -7 1177.58  112.79
  -4  -2  -7 1175.38  112.29
  -4  -2  -7 1198.18  113.59
   4   2   7 1201.08  113.09
   4   2   7 1186.18  115.29
   4   2   7 1168.08  112.49
  -4  -2  -8  321.77   35.60
  -4  -2  -8  327.97   34.30
  -4  -2  -8  328.67   35.20
  -4  -2  -8  351.16   33.80
  -4  -2  -8  350.86   34.90
   4   2   8  390.76   35.00
   4   2   8  362.06   34.30
   4   2   8  326.97   37.40
  -4  -2  -9 1211.48  120.09
  -4  -2  -9 1295.27  121.19
  -4  -2  -9 1190.98  118.49
  -4  -2  -9 1183.98  118.79
  -4  -2  -9 1277.07  120.69
   4   2   9 1298.47  119.59
   4   2   9 1295.57  119.19
   4   2   9 1337.47  122.89
  -4  -2 -10  179.38   22.00
  -4  -2 -10  191.38   22.60
  -4  -2 -10  233.58   23.90
   4   2  10  203.28   21.10
   4   2  10  198.98   20.50
   4   2  10  199.48   24.70
   4   2  10  194.88   25.50
  -4  -2 -11  137.99   18.60
  -4  -2 -11  139.59   17.40
  -4  -2 -11  133.99   18.80
   4   2  11  138.49   20.80
   4   2  11  137.39   14.70
   4   2  11  134.89   15.20
   4   2  11  127.29   19.80
  -4  -2 -12   -6.00    5.40
  -4  -2 -12   -0.80    6.00
  -4  -2 -12    4.40    7.50
   4   2  12    5.00    3.20
   4   2  12   -7.50    7.50
   4   2  12    0.40    3.40
   4   2  12   -7.00    7.80
  -4  -2 -13   77.69   15.20
  -4  -2 -13   71.39   14.20
   4   2  13   74.59   16.70
   4   2  13   66.39   14.70
  -5  -2  14  101.59   16.40
  -5  -2  14  170.38   21.20
  -5  -2  14  157.88   27.20
  -5  -2  14   93.89   18.30
   5   2 -14  126.29   19.40
   5   2 -14  135.79   19.10
   5   2 -14  135.99   20.80
  -5  -2  13  207.08   28.10
  -5  -2  13  168.18   24.80
  -5  -2  13  242.78   27.60
  -5  -2  13  193.58   25.20
   5   2 -13  249.38   27.90
   5   2 -13  266.37   28.30
   5   2 -13  191.98   27.50
   5   2 -13  279.57   27.20
  -5  -2  12   10.10    7.70
  -5  -2  12    2.30    6.10
  -5  -2  12   -4.10    4.70
  -5  -2  12   17.00    7.20
   5   2 -12   -1.40    6.90
   5   2 -12    6.90    6.70
   5   2 -12    2.10    7.00
   5   2 -12   -2.30    6.00
   5   2 -12   -4.30    7.60
   5   2 -12   18.80    8.60
  -5  -2  11   -3.70    5.20
  -5  -2  11   -2.80    5.30
  -5  -2  11   -3.20    5.30
  -5  -2  11    2.90    5.20
   5   2 -11    2.60    5.90
   5   2 -11    6.20    5.10
   5   2 -11  -15.00    5.80
   5   2 -11    1.40    6.40
   5   2 -11    2.20    6.00
   5   2 -11  -10.00    7.40
  -5  -2  10  224.18   26.60
  -5  -2  10  237.48   26.80
  -5  -2  10  272.37   27.50
   5   2 -10  316.37   29.20
   5   2 -10  210.08   26.40
   5   2 -10  246.58   28.50
   5   2 -10  266.17   27.50
   5   2 -10  255.57   27.50
   5   2 -10  200.68   25.40
  -5  -2   9   14.90    6.20
  -5  -2   9   13.00    6.40
  -5  -2   9   12.60    6.00
  -5  -2   9   22.60    6.40
  -5  -2   9   26.50    6.10
   5   2  -9   13.10    5.70
   5   2  -9   21.30    5.00
   5   2  -9   14.00    6.20
   5   2  -9   22.80    7.00
   5   2  -9   20.20    7.50
   5   2  -9   14.90    6.70
  -5  -2   8    1.10    3.60
  -5  -2   8    6.50    4.70
  -5  -2   8    1.00    4.60
  -5  -2   8   -3.60    4.00
  -5  -2   8    1.10    4.10
   5   2  -8    6.60    4.30
   5   2  -8    5.20    2.80
   5   2  -8    6.00    5.00
   5   2  -8    5.60    5.20
   5   2  -8   -1.00    4.40
  -5  -2   7   36.10    7.50
  -5  -2   7   49.50    9.20
  -5  -2   7   42.70    8.50
  -5  -2   7   44.30    7.10
  -5  -2   7   46.60    8.90
   5   2  -7   42.00    8.70
   5   2  -7   48.60    7.90
   5   2  -7   49.50    9.50
   5   2  -7   50.49   10.60
   5   2  -7   43.70    7.00
   5   2  -7   56.99    8.20
  -5  -2   6   96.59   12.50
  -5  -2   6   87.59   12.20
  -5  -2   6   94.69   12.60
  -5  -2   6  115.99   11.70
  -5  -2   6  100.79   14.60
   5   2  -6   84.09   13.00
   5   2  -6  101.09   12.70
   5   2  -6   96.69   12.50
   5   2  -6  115.39   15.70
   5   2  -6   96.49   11.20
   5   2  -6   91.39   13.50
  -5  -2   5 2363.36  219.38
  -5  -2   5 2057.19  218.38
  -5  -2   5 2225.88  219.58
  -5  -2   5 2397.76  219.98
   5   2  -5 2300.37  219.88
   5   2  -5 2294.47  220.28
   5   2  -5 2407.56  219.08
   5   2  -5 2213.68  218.58
   5   2  -5 2538.85  218.98
   5   2  -5 2398.36  221.28
  -5  -2   4  113.09   14.60
  -5  -2   4  116.89   13.10
  -5  -2   4  118.99   13.60
  -5  -2   4  109.39   12.20
  -5  -2   4  125.19   14.00
   5   2  -4  112.99   12.50
   5   2  -4  111.69   12.80
   5   2  -4  122.69   13.70
   5   2  -4  110.79   14.00
   5   2  -4  118.09   12.80
   5   2  -4  119.29   15.30
  -5  -2   3  370.16   36.70
  -5  -2   3  329.07   35.30
  -5  -2   3  350.06   36.10
  -5  -2   3  360.06   37.20
  -5  -2   3  350.16   37.80
   5   2  -3  427.36   38.70
   5   2  -3  374.26   36.80
   5   2  -3  383.06   37.50
   5   2  -3  387.26   35.90
   5   2  -3  374.26   35.70
  -5  -2   2  793.32   74.39
  -5  -2   2  678.63   72.49
  -5  -2   2  773.42   73.99
  -5  -2   2  761.32   75.19
  -5  -2   2  847.22   73.19
   5   2  -2  853.51   75.79
   5   2  -2  708.53   73.89
   5   2  -2  762.22   74.39
  -5  -2   1  651.63   62.19
  -5  -2   1  612.54   61.19
  -5  -2   1  615.34   63.79
  -5  -2   1  659.93   62.89
  -5  -2   1  647.04   62.99
  -5  -2   1  684.33   61.69
   5   2  -1  668.53   62.89
   5   2  -1  630.84   63.09
   5   2  -1  664.93   64.19
  -5  -2   0   44.50    6.80
  -5  -2   0   44.00    5.00
  -5  -2   0   53.89    8.50
  -5  -2   0   48.40    5.90
   5   2   0   35.90    6.20
   5   2   0   45.50    8.00
   5   2   0   41.00    5.20
   5   2   0   44.60    7.00
  -5  -2  -1   85.59    9.30
  -5  -2  -1   82.29   11.50
  -5  -2  -1   69.69    7.40
  -5  -2  -1   76.29    8.60
   5   2   1   73.29    8.40
   5   2   1   68.19    9.10
   5   2   1   52.79    9.70
   5   2   1   78.79    9.30
   5   2   1   70.89    7.50
  -5  -2  -2    2.90    1.20
  -5  -2  -2    1.90    2.30
  -5  -2  -2    1.00    1.20
  -5  -2  -2    0.90    3.50
  -5  -2  -2    1.40    2.40
   5   2   2    1.10    2.00
   5   2   2    2.30    1.00
   5   2   2    1.70    1.00
   5   2   2    2.30    3.50
   5   2   2    7.40    3.10
  -5  -2  -3 2536.65  206.18
  -5  -2  -3 2051.59  204.98
  -5  -2  -3 1950.40  206.28
   5   2   3 2186.18  205.78
   5   2   3 2177.68  204.48
   5   2   3 2323.37  206.78
   5   2   3 2066.89  205.58
   5   2   3 2135.59  204.38
  -5  -2  -4   24.40    5.30
  -5  -2  -4   35.20    5.50
  -5  -2  -4   30.00    4.80
  -5  -2  -4   29.40    6.40
  -5  -2  -4   36.70    6.90
   5   2   4   34.90    4.50
   5   2   4   45.60    6.50
   5   2   4   33.80    4.10
   5   2   4   43.80    8.40
   5   2   4   39.80    6.90
   5   2   4   33.20    6.00
  -5  -2  -5   59.19    9.10
  -5  -2  -5   58.49   10.00
  -5  -2  -5   54.49    9.40
  -5  -2  -5   64.49    8.30
  -5  -2  -5   70.99    8.40
   5   2   5  105.59   11.70
   5   2   5   73.59   10.00
   5   2   5   64.59    7.90
   5   2   5   78.69    7.50
   5   2   5   47.60    9.60
   5   2   5   79.39    8.90
  -5  -2  -6  203.88   17.90
  -5  -2  -6  152.78   17.20
  -5  -2  -6  144.29   17.80
  -5  -2  -6  128.69   16.20
  -5  -2  -6  139.19   15.90
   5   2   6  160.08   16.40
   5   2   6  163.78   19.70
   5   2   6  152.98   17.30
   5   2   6  150.18   15.40
  -5  -2  -7 1361.06  132.29
  -5  -2  -7 1444.06  133.89
  -5  -2  -7 1290.27  131.49
  -5  -2  -7 1342.67  132.29
  -5  -2  -7 1413.36  132.89
   5   2   7 1421.46  131.99
   5   2   7 1434.96  132.69
   5   2   7 1373.86  131.29
   5   2   7 1453.05  135.19
  -5  -2  -8  201.38   23.20
  -5  -2  -8  194.58   21.90
  -5  -2  -8  213.08   21.20
  -5  -2  -8  202.08   22.60
  -5  -2  -8  236.58   25.00
   5   2   8  218.58   21.80
   5   2   8  192.78   21.20
   5   2   8  231.88   22.60
   5   2   8  212.68   25.50
  -5  -2  -9  275.67   30.60
  -5  -2  -9  290.97   28.50
  -5  -2  -9  312.07   31.60
  -5  -2  -9  283.07   28.90
   5   2   9  285.17   29.90
   5   2   9  307.87   34.00
   5   2   9  306.77   29.50
  -5  -2 -10   36.20    8.20
  -5  -2 -10   32.00    8.30
   5   2  10   45.80    6.60
   5   2  10   48.70   11.30
   5   2  10   37.70    6.80
  -5  -2 -11    8.20    7.00
  -5  -2 -11   10.00    6.60
   5   2  11    2.10    3.90
   5   2  11    1.10    3.70
   5   2  11  -24.00    7.30
   5   2  11   -5.30    6.80
  -5  -2 -12    9.80    7.90
  -5  -2 -12   24.50    8.90
   5   2  12   26.20   10.70
   5   2  12   26.30   10.40
  -5  -2 -13    0.60    7.50
  -5  -2 -13    6.50    8.60
   5   2  13    6.40   10.20
   5   2  13    9.30    6.10
   5   2  13   16.30   10.70
  -6  -2  14  114.49   19.70
  -6  -2  14  104.29   17.90
  -6  -2  14  124.99   20.20
  -6  -2  14  143.39   19.30
   6   2 -14  166.88   20.40
   6   2 -14  136.59   22.30
   6   2 -14  155.38   22.10
  -6  -2  13   -8.00    8.40
  -6  -2  13   -5.40    7.30
  -6  -2  13   12.30    9.90
  -6  -2  13   -6.50    7.30
   6   2 -13    3.70    8.00
   6   2 -13   13.40   10.10
   6   2 -13    9.90   10.40
   6   2 -13    0.20    7.70
  -6  -2  12   41.50   10.30
  -6  -2  12   53.09   10.90
  -6  -2  12   47.40   10.70
  -6  -2  12   33.20   10.40
   6   2 -12   52.09   10.20
   6   2 -12   46.00   10.50
   6   2 -12   65.99   12.80
   6   2 -12   38.90   16.50
   6   2 -12   82.79   14.30
   6   2 -12   38.30   11.80
  -6  -2  11   40.60    9.40
  -6  -2  11   31.40    8.60
  -6  -2  11   26.40    8.80
  -6  -2  11   39.90   10.10
   6   2 -11   49.30    8.90
   6   2 -11   32.80   11.50
   6   2 -11   42.30   10.40
   6   2 -11   38.20   10.10
   6   2 -11   58.89   11.20
   6   2 -11   54.19   11.90
  -6  -2  10   28.10    8.60
  -6  -2  10   30.00    8.40
  -6  -2  10   37.90    8.70
  -6  -2  10   24.00    8.30
   6   2 -10   31.50   10.60
   6   2 -10   31.60    8.80
   6   2 -10   39.20   10.20
   6   2 -10   44.40    9.70
   6   2 -10   38.00    7.60
   6   2 -10   27.20    8.80
  -6  -2   9  784.52   79.09
  -6  -2   9  731.33   79.19
  -6  -2   9  834.12   78.89
  -6  -2   9  797.12   78.89
  -6  -2   9  890.61   77.79
   6   2  -9  882.41   78.79
   6   2  -9  845.92   78.79
   6   2  -9  758.02   79.09
   6   2  -9  767.52   79.69
   6   2  -9  759.42   77.29
   6   2  -9  739.63   80.29
  -6  -2   8   19.10    6.90
  -6  -2   8   20.50    6.90
  -6  -2   8   22.40    6.80
  -6  -2   8   13.10    5.60
   6   2  -8   18.00    6.10
   6   2  -8   31.20    6.80
   6   2  -8   25.80    7.50
   6   2  -8   20.30    4.50
   6   2  -8   10.70    7.40
   6   2  -8   10.30    6.30
  -6  -2   7   59.19   12.50
  -6  -2   7   68.29   10.00
  -6  -2   7   51.69    7.70
  -6  -2   7   65.89   10.40
  -6  -2   7   64.59   10.40
   6   2  -7   31.20    9.10
   6   2  -7   38.10    8.80
   6   2  -7   71.79    9.80
   6   2  -7   76.79    9.80
   6   2  -7   51.59    8.00
   6   2  -7   59.19   11.50
  -6  -2   6    7.00    4.60
  -6  -2   6    7.70    3.10
  -6  -2   6    2.70    4.20
  -6  -2   6    3.30    3.80
  -6  -2   6    1.10    3.50
   6   2  -6    0.30    3.10
   6   2  -6   10.10    6.40
   6   2  -6    1.50    3.30
   6   2  -6    2.30    2.70
   6   2  -6    1.10    4.90
   6   2  -6    3.90    4.70
  -6  -2   5 2034.40  192.78
  -6  -2   5 2029.70  190.88
  -6  -2   5 1993.10  191.48
  -6  -2   5 2104.69  191.98
  -6  -2   5 1784.72  189.78
   6   2  -5 2182.58  190.78
   6   2  -5 2070.59  190.38
   6   2  -5 1968.90  191.68
   6   2  -5 2106.99  193.48
   6   2  -5 1992.40  192.28
   6   2  -5 1911.11  190.48
  -6  -2   4   75.69   10.60
  -6  -2   4   59.09    7.20
  -6  -2   4   51.69   10.70
  -6  -2   4   75.29    9.30
  -6  -2   4   55.39    9.00
   6   2  -4   61.29    8.80
   6   2  -4   67.19   11.90
   6   2  -4   74.19    8.20
   6   2  -4   49.99    9.10
   6   2  -4   94.19   10.50
   6   2  -4   48.90    9.70
  -6  -2   3  767.22   72.59
  -6  -2   3  699.93   74.59
[truncated: 1,819,101 more chars]
