# Supplementary material for: Triggering and Preventing Cyclization of o‐Amino‐Guanidinobenzenes to 2‐Amino‐Benzimidazoles
Source: Chemistry. 2025 Dec 12;32(2):e03147. doi: 10.1002/chem.202503147 (PMC12790309; doi:10.1002/chem.202503147)
Supplement: Supplementary file 2 — Supporting Information File 2: chem70511‐sup‐0002‐SuppMat.zip. [file CHEM-32-e03147-s001.zip › mo_CH150_1_0ma.cif]

data_mo_ch150_1_0ma

# 1. SUBMISSION DETAILS
 
_publ_contact_author
;
       Prof. Dr. Dr. Hans-Joerg Himmel
       Anorganisch-Chemisches Institut
       Ruprecht-Karls Universitaet Heidelberg
       Im Neuenheimer Feld 270
       69120 Heidelberg
       Germany
;
_publ_contact_author_phone        '049 6221 54-8446'
_publ_contact_author_fax          '049 6221 54-5707'
_publ_contact_author_email        'hans-jorg.himmel@aci.uni-heidelberg.de'
_publ_requested_journal           'Chem. Eur. J.'
_publ_requested_coeditor_name     
;
'Henel Carmen, Michel Edwin, Zeitler Devin, Huebner Olaf, Kaifer Elisabeth'
;    
#==============================================================================
 
# 2. TITLE AND AUTHOR LIST

_publ_section_title
;
   'Why, How and under which Circumstances do Redox-Active o-Guanidino-Amino-Benzenes 
Rearrange to 2-Amino-Benzimidazole Derivatives?'
;
_publ_section_abstract
;   
   'Why, How and under which Circumstances do Redox-Active o-Guanidino-Amino-Benzenes 
Rearrange to 2-Amino-Benzimidazole Derivatives?'
;

loop_
 _publ_author_name
     'Henel, Carmen'
     'Michel, Edwin'
     'Zeitler, Devin'
     'Huebner, Olaf'
     'Kaifer, Elisabeth'    
     'Himmel, Hans-Joerg' 

 _publ_author_address
;     Anorganisch-Chemisches Institut
      Ruprecht-Karls Universitaet Heidelberg
      Im Neuenheimer Feld 270
      69120 Heidelberg
      Bundesrepublik Deutschland
;
#==============================================================================

_audit_creation_date               2024-08-06
_audit_creation_method
;
Olex2 1.5
(compiled 2024.02.16 svn.r378c4104 for OlexSys, GUI svn.r6928)
;
_shelx_SHELXL_version_number       '2018/3'
_audit_contact_author_address      ?
_audit_contact_author_email        ?
_audit_contact_author_name         ''
_audit_contact_author_phone        ?
_publ_contact_author_id_orcid      ?
_publ_section_references
;
Dolomanov, O.V., Bourhis, L.J., Gildea, R.J, Howard, J.A.K. & Puschmann, H.
 (2009), J. Appl. Cryst. 42, 339-341.

Sheldrick, G.M. (2008). Acta Cryst. A64, 112-122.
;
_chemical_name_common              ?
_chemical_name_systematic          ?
_chemical_formula_moiety           'C13 H18 N4 O4'
_chemical_formula_sum              'C13 H18 N4 O4'
_chemical_formula_weight           294.31
_chemical_melting_point            ?
loop_
  _atom_type_symbol
  _atom_type_description
  _atom_type_scat_dispersion_real
  _atom_type_scat_dispersion_imag
  _atom_type_scat_source
 'C' 'C' 0.0033 0.0016 'International Tables Vol C Tables 4.2.6.8 and 6.1.1.4'
 'H' 'H' 0.0000 0.0000 'International Tables Vol C Tables 4.2.6.8 and 6.1.1.4'
 'N' 'N' 0.0061 0.0033 'International Tables Vol C Tables 4.2.6.8 and 6.1.1.4'
 'O' 'O' 0.0106 0.0060 'International Tables Vol C Tables 4.2.6.8 and 6.1.1.4'

_shelx_space_group_comment
;
The symmetry employed for this shelxl refinement is uniquely defined
by the following loop, which should always be used as a source of
symmetry information in preference to the above space-group names.
They are only intended as comments.
;
_space_group_crystal_system        'triclinic'
_space_group_IT_number             2
_space_group_name_H-M_alt          'P -1'
_space_group_name_Hall             '-P 1'
loop_
  _space_group_symop_operation_xyz
 'x, y, z'
 '-x, -y, -z'

_cell_length_a                     6.7038(14)
_cell_length_b                     8.8038(17)
_cell_length_c                     11.771(2)
_cell_angle_alpha                  84.144(9)
_cell_angle_beta                   81.701(9)
_cell_angle_gamma                  89.968(9)
_cell_volume                       683.8(2)
_cell_formula_units_Z              2
_cell_measurement_reflns_used      5265
_cell_measurement_temperature      100.00
_cell_measurement_theta_max        27.23
_cell_measurement_theta_min        2.77
_shelx_estimated_absorpt_T_max     0.987
_shelx_estimated_absorpt_T_min     0.961
_exptl_absorpt_coefficient_mu      0.108
_exptl_absorpt_correction_T_max    0.7455
_exptl_absorpt_correction_T_min    0.5379
_exptl_absorpt_correction_type     multi-scan
_exptl_absorpt_process_details
;
SADABS-2016/2 (Bruker,2016/2) was used for absorption correction.
wR2(int) was 0.1573 before and 0.0945 after correction.
The Ratio of minimum to maximum transmission is 0.7215.
The \l/2 correction factor is Not present.
;
_exptl_absorpt_special_details     ?
_exptl_crystal_colour              yellow
_exptl_crystal_colour_primary      yellow
_exptl_crystal_density_diffrn      1.429
_exptl_crystal_density_meas        ?
_exptl_crystal_density_method      ?
_exptl_crystal_description         plate
_exptl_crystal_F_000               312
_exptl_crystal_size_max            0.37
_exptl_crystal_size_mid            0.2
_exptl_crystal_size_min            0.126
_exptl_transmission_factor_max     ?
_exptl_transmission_factor_min     ?
_diffrn_reflns_av_R_equivalents    ?
_diffrn_reflns_av_unetI/netI       0.1831
_diffrn_reflns_Laue_measured_fraction_full  0.992
_diffrn_reflns_Laue_measured_fraction_max  0.992
_diffrn_reflns_limit_h_max         8
_diffrn_reflns_limit_h_min         -8
_diffrn_reflns_limit_k_max         10
_diffrn_reflns_limit_k_min         -10
_diffrn_reflns_limit_l_max         14
_diffrn_reflns_limit_l_min         -14
_diffrn_reflns_number              17500
_diffrn_reflns_point_group_measured_fraction_full  0.992
_diffrn_reflns_point_group_measured_fraction_max  0.992
_diffrn_reflns_theta_full          25.242
_diffrn_reflns_theta_max           25.995
_diffrn_reflns_theta_min           2.326
_diffrn_ambient_temperature        100.00
_diffrn_detector                   'Bruker Photon III detector'
_diffrn_detector_type              'CPAD detector'
_diffrn_measured_fraction_theta_full  0.992
_diffrn_measured_fraction_theta_max  0.992
_diffrn_measurement_device         'three-circle diffractometer'
_diffrn_measurement_device_type    'Bruker D8-Venture Dual Source'
_diffrn_measurement_method         '\w and \f scans'
_diffrn_radiation_monochromator    'mirror optics'
_diffrn_radiation_probe            x-ray
_diffrn_radiation_type             MoK\a
_diffrn_radiation_wavelength       0.71073
_diffrn_source                     'microfocus sealed X-ray tube'
_diffrn_source_type                'Incoatec I\ms'
_diffrn_standards_number           0
_reflns_Friedel_coverage           0.000
_reflns_Friedel_fraction_full      .
_reflns_Friedel_fraction_max       .
_reflns_number_gt                  8903
_reflns_number_total               17500
_reflns_special_details
;
 _reflns_Friedel_fraction is defined as the number of unique
 Friedel pairs measured divided by the number that would be
 possible theoretically, ignoring centric projections and
 systematic absences. Completness statistics refer to single and
 composite reflections containing twin component 1 only.
;
_reflns_threshold_expression       'I > 2\s(I)'
_computing_cell_refinement         'SAINT V8.40B (Bruker, 2019)'
_computing_data_collection         'APEX 4 V2021.11-0 (Bruker, 2021)'
_computing_data_reduction          'SAINT V8.40B (Bruker, 2019)'
_computing_molecular_graphics      'Olex2 1.5 (Dolomanov et al., 2009)'
_computing_publication_material    'Olex2 1.5 (Dolomanov et al., 2009)'
_computing_structure_refinement    'XL  (Sheldrick, 2008)'
_computing_structure_solution      'SHELXT 2018/2 (Sheldrick, 2018)'
_refine_diff_density_max           0.512
_refine_diff_density_min           -0.616
_refine_diff_density_rms           0.123
_refine_ls_extinction_coef         0.09(3)
_refine_ls_extinction_expression  
 'Fc^*^=kFc[1+0.001xFc^2^\l^3^/sin(2\q)]^-1/4^'
_refine_ls_extinction_method       'SHELXL-2018/3 (Sheldrick 2018)'
_refine_ls_goodness_of_fit_ref     1.081
_refine_ls_hydrogen_treatment      constr
_refine_ls_matrix_type             full
_refine_ls_number_parameters       196
_refine_ls_number_reflns           17500
_refine_ls_number_restraints       0
_refine_ls_R_factor_all            0.1684
_refine_ls_R_factor_gt             0.0911
_refine_ls_restrained_S_all        1.081
_refine_ls_shift/su_max            0.000
_refine_ls_shift/su_mean           0.000
_refine_ls_structure_factor_coef   Fsqd
_refine_ls_weighting_details      
 'w=1/[\s^2^(Fo^2^)+(0.0740P)^2^+0.1311P] where P=(Fo^2^+2Fc^2^)/3'
_refine_ls_weighting_scheme        calc
_refine_ls_wR_factor_gt            0.2051
_refine_ls_wR_factor_ref           0.2433
_refine_special_details
;
 Refined as a 2-component twin.
;
_olex2_refinement_description
;
1. Twinned data refinement
 Scales: 0.503(4)
 0.497(4)
2. Fixed Uiso
 At 1.2 times of:
  All C(H) groups, All C(H,H) groups
 At 1.5 times of:
  All C(H,H,H) groups
3.a Secondary CH2 refined with riding coordinates:
 C8(H8A,H8B), C9(H9A,H9B)
3.b Aromatic/amide H refined with riding coordinates:
 C3(H3), C6(H6)
3.c Idealised Me refined as rotating group:
 C10(H10A,H10B,H10C), C11(H11A,H11B,H11C), C12(H12A,H12B,H12C), C13(H13A,H13B,
 H13C)
;
_atom_sites_solution_hydrogens     geom
_atom_sites_solution_primary       ?
_atom_sites_solution_secondary     ?
loop_
  _atom_site_label
  _atom_site_type_symbol
  _atom_site_fract_x
  _atom_site_fract_y
  _atom_site_fract_z
  _atom_site_U_iso_or_equiv
  _atom_site_adp_type
  _atom_site_occupancy
  _atom_site_site_symmetry_order
  _atom_site_calc_flag
  _atom_site_refinement_flags_posn
  _atom_site_refinement_flags_adp
  _atom_site_refinement_flags_occupancy
  _atom_site_disorder_assembly
  _atom_site_disorder_group
 O1 O 0.8179(8) 0.0542(5) -0.3841(3) 0.0276(12) Uani 1 1 d . . . . .
 O2 O 0.7677(8) -0.0969(5) -0.2261(3) 0.0281(12) Uani 1 1 d . . . . .
 O3 O 0.7418(7) 0.2150(4) 0.1009(3) 0.0200(11) Uani 1 1 d . . . . .
 O4 O 0.7571(7) 0.4964(5) 0.0130(3) 0.0205(11) Uani 1 1 d . . . . .
 N1 N 0.7623(8) 0.3631(6) -0.3735(4) 0.0180(12) Uani 1 1 d . . . . .
 N2 N 0.4372(8) 0.2583(6) -0.3894(4) 0.0183(13) Uani 1 1 d . . . . .
 N3 N 0.6620(8) 0.3186(5) -0.5485(4) 0.0168(12) Uani 1 1 d . . . . .
 N4 N 0.7825(8) 0.0345(6) -0.2776(4) 0.0192(12) Uani 1 1 d . . . . .
 C1 C 0.7609(9) 0.3156(7) -0.2590(5) 0.0156(14) Uani 1 1 d . . . . .
 C2 C 0.7630(10) 0.1626(7) -0.2096(5) 0.0166(14) Uani 1 1 d . . . . .
 C3 C 0.7552(9) 0.1254(7) -0.0891(4) 0.0177(14) Uani 1 1 d . . . . .
 H3 H 0.752348 0.021336 -0.058223 0.021 Uiso 1 1 calc R U . . .
 C4 C 0.7516(10) 0.2382(6) -0.0163(4) 0.0168(14) Uani 1 1 d . . . . .
 C5 C 0.7589(10) 0.3929(6) -0.0649(4) 0.0158(13) Uani 1 1 d . . . . .
 C6 C 0.7667(10) 0.4281(6) -0.1816(4) 0.0160(13) Uani 1 1 d . . . . .
 H6 H 0.776425 0.532527 -0.211943 0.019 Uiso 1 1 calc R U . . .
 C7 C 0.6294(10) 0.3146(6) -0.4314(5) 0.0162(13) Uani 1 1 d . . . . .
 C8 C 0.3278(10) 0.2498(8) -0.4885(5) 0.0224(15) Uani 1 1 d . . . . .
 H8A H 0.249488 0.343383 -0.503090 0.027 Uiso 1 1 calc R U . . .
 H8B H 0.235960 0.159769 -0.476819 0.027 Uiso 1 1 calc R U . . .
 C9 C 0.4995(10) 0.2351(8) -0.5861(5) 0.0214(15) Uani 1 1 d . . . . .
 H9A H 0.534684 0.126948 -0.593199 0.026 Uiso 1 1 calc R U . . .
 H9B H 0.465807 0.282634 -0.660763 0.026 Uiso 1 1 calc R U . . .
 C10 C 0.3212(10) 0.3133(7) -0.2873(5) 0.0231(15) Uani 1 1 d . . . . .
 H10A H 0.398138 0.298051 -0.222393 0.035 Uiso 1 1 calc R U . . .
 H10B H 0.193083 0.256519 -0.267773 0.035 Uiso 1 1 calc R U . . .
 H10C H 0.294480 0.422301 -0.303165 0.035 Uiso 1 1 calc R U . . .
 C11 C 0.8640(10) 0.3113(7) -0.6116(5) 0.0223(15) Uani 1 1 d . . . . .
 H11A H 0.949702 0.390076 -0.589342 0.033 Uiso 1 1 calc R U . . .
 H11B H 0.858530 0.328353 -0.694624 0.033 Uiso 1 1 calc R U . . .
 H11C H 0.920204 0.210413 -0.593287 0.033 Uiso 1 1 calc R U . . .
 C12 C 0.7411(11) 0.0581(7) 0.1493(5) 0.0214(15) Uani 1 1 d . . . . .
 H12A H 0.861130 0.007682 0.113759 0.032 Uiso 1 1 calc R U . . .
 H12B H 0.619865 0.005955 0.134428 0.032 Uiso 1 1 calc R U . . .
 H12C H 0.741839 0.053958 0.232783 0.032 Uiso 1 1 calc R U . . .
 C13 C 0.7680(11) 0.6543(6) -0.0333(5) 0.0220(15) Uani 1 1 d . . . . .
 H13A H 0.890603 0.672524 -0.089465 0.033 Uiso 1 1 calc R U . . .
 H13B H 0.771249 0.718909 0.029509 0.033 Uiso 1 1 calc R U . . .
 H13C H 0.649639 0.678991 -0.071306 0.033 Uiso 1 1 calc R U . . .

loop_
  _atom_site_aniso_label
  _atom_site_aniso_U_11
  _atom_site_aniso_U_22
  _atom_site_aniso_U_33
  _atom_site_aniso_U_23
  _atom_site_aniso_U_13
  _atom_site_aniso_U_12
 O1 0.038(3) 0.026(3) 0.019(2) -0.0028(18) -0.006(2) 0.002(3)
 O2 0.035(3) 0.017(2) 0.032(2) -0.0021(19) -0.006(2) -0.003(2)
 O3 0.021(3) 0.021(2) 0.018(2) -0.0001(17) -0.006(2) 0.000(2)
 O4 0.019(3) 0.022(2) 0.020(2) -0.0007(16) -0.004(2) -0.003(2)
 N1 0.011(3) 0.026(3) 0.017(2) -0.002(2) -0.006(2) -0.005(2)
 N2 0.011(3) 0.025(3) 0.021(3) -0.003(2) -0.007(2) -0.002(2)
 N3 0.009(3) 0.022(3) 0.021(2) -0.002(2) -0.007(2) 0.000(2)
 N4 0.011(3) 0.019(3) 0.028(3) -0.002(2) -0.006(2) 0.000(2)
 C1 0.002(3) 0.022(3) 0.023(3) -0.002(3) -0.002(2) -0.002(3)
 C2 0.008(3) 0.019(3) 0.025(3) -0.008(2) -0.007(3) 0.002(3)
 C3 0.005(3) 0.023(3) 0.024(3) 0.005(2) -0.004(3) -0.001(3)
 C4 0.007(3) 0.024(3) 0.020(3) -0.001(2) -0.005(3) 0.002(3)
 C5 0.007(3) 0.020(3) 0.022(3) -0.004(2) -0.006(3) 0.002(3)
 C6 0.009(3) 0.012(3) 0.026(3) 0.002(2) -0.003(3) -0.001(3)
 C7 0.013(3) 0.015(3) 0.021(3) 0.002(2) -0.005(3) 0.002(3)
 C8 0.014(4) 0.028(4) 0.028(3) -0.003(3) -0.011(3) -0.001(3)
 C9 0.013(3) 0.030(4) 0.022(3) -0.002(3) -0.008(3) -0.002(3)
 C10 0.009(3) 0.032(4) 0.027(3) 0.003(3) -0.001(3) 0.001(3)
 C11 0.013(4) 0.032(4) 0.023(3) -0.004(3) -0.005(3) -0.002(3)
 C12 0.021(4) 0.021(3) 0.022(3) 0.001(3) -0.004(3) 0.006(3)
 C13 0.021(4) 0.019(3) 0.027(3) -0.002(3) -0.006(3) 0.002(3)

_geom_special_details
;
 All esds (except the esd in the dihedral angle between two l.s. planes)
 are estimated using the full covariance matrix.  The cell esds are taken
 into account individually in the estimation of esds in distances, angles
 and torsion angles; correlations between esds in cell parameters are only
 used when they are defined by crystal symmetry.  An approximate (isotropic)
 treatment of cell esds is used for estimating esds involving l.s. planes.
;
loop_
  _geom_bond_atom_site_label_1
  _geom_bond_atom_site_label_2
  _geom_bond_distance
  _geom_bond_site_symmetry_2
  _geom_bond_publ_flag
 O1 N4 1.236(6) . ?
 O2 N4 1.247(6) . ?
 O3 C4 1.366(6) . ?
 O3 C12 1.439(6) . ?
 O4 C5 1.356(7) . ?
 O4 C13 1.438(7) . ?
 N1 C1 1.369(7) . ?
 N1 C7 1.294(8) . ?
 N2 C7 1.385(8) . ?
 N2 C8 1.473(7) . ?
 N2 C10 1.460(7) . ?
 N3 C7 1.360(7) . ?
 N3 C9 1.460(8) . ?
 N3 C11 1.452(8) . ?
 N4 C2 1.443(7) . ?
 C1 C2 1.413(8) . ?
 C1 C6 1.416(8) . ?
 C2 C3 1.416(7) . ?
 C3 H3 0.9500 . ?
 C3 C4 1.374(8) . ?
 C4 C5 1.420(8) . ?
 C5 C6 1.371(7) . ?
 C6 H6 0.9500 . ?
 C8 H8A 0.9900 . ?
 C8 H8B 0.9900 . ?
 C8 C9 1.520(8) . ?
 C9 H9A 0.9900 . ?
 C9 H9B 0.9900 . ?
 C10 H10A 0.9800 . ?
 C10 H10B 0.9800 . ?
 C10 H10C 0.9800 . ?
 C11 H11A 0.9800 . ?
 C11 H11B 0.9800 . ?
 C11 H11C 0.9800 . ?
 C12 H12A 0.9800 . ?
 C12 H12B 0.9800 . ?
 C12 H12C 0.9800 . ?
 C13 H13A 0.9800 . ?
 C13 H13B 0.9800 . ?
 C13 H13C 0.9800 . ?

loop_
  _geom_angle_atom_site_label_1
  _geom_angle_atom_site_label_2
  _geom_angle_atom_site_label_3
  _geom_angle
  _geom_angle_site_symmetry_1
  _geom_angle_site_symmetry_3
  _geom_angle_publ_flag
 C4 O3 C12 115.9(4) . . ?
 C5 O4 C13 116.1(4) . . ?
 C7 N1 C1 121.8(5) . . ?
 C7 N2 C8 107.8(5) . . ?
 C7 N2 C10 121.0(5) . . ?
 C10 N2 C8 115.7(5) . . ?
 C7 N3 C9 109.1(5) . . ?
 C7 N3 C11 121.4(5) . . ?
 C11 N3 C9 118.5(5) . . ?
 O1 N4 O2 120.7(5) . . ?
 O1 N4 C2 120.9(5) . . ?
 O2 N4 C2 118.4(4) . . ?
 N1 C1 C2 126.1(5) . . ?
 N1 C1 C6 118.2(5) . . ?
 C2 C1 C6 115.6(5) . . ?
 C1 C2 N4 122.9(5) . . ?
 C1 C2 C3 121.6(5) . . ?
 C3 C2 N4 115.4(5) . . ?
 C2 C3 H3 119.6 . . ?
 C4 C3 C2 120.8(5) . . ?
 C4 C3 H3 119.6 . . ?
 O3 C4 C3 125.5(5) . . ?
 O3 C4 C5 116.1(5) . . ?
 C3 C4 C5 118.5(5) . . ?
 O4 C5 C4 114.5(5) . . ?
 O4 C5 C6 125.0(5) . . ?
 C6 C5 C4 120.5(5) . . ?
 C1 C6 H6 118.6 . . ?
 C5 C6 C1 122.8(5) . . ?
 C5 C6 H6 118.6 . . ?
 N1 C7 N2 127.8(5) . . ?
 N1 C7 N3 122.4(6) . . ?
 N3 C7 N2 109.8(5) . . ?
 N2 C8 H8A 111.4 . . ?
 N2 C8 H8B 111.4 . . ?
 N2 C8 C9 101.8(5) . . ?
 H8A C8 H8B 109.3 . . ?
 C9 C8 H8A 111.4 . . ?
 C9 C8 H8B 111.4 . . ?
 N3 C9 C8 101.8(5) . . ?
 N3 C9 H9A 111.4 . . ?
 N3 C9 H9B 111.4 . . ?
 C8 C9 H9A 111.4 . . ?
 C8 C9 H9B 111.4 . . ?
 H9A C9 H9B 109.3 . . ?
 N2 C10 H10A 109.5 . . ?
 N2 C10 H10B 109.5 . . ?
 N2 C10 H10C 109.5 . . ?
 H10A C10 H10B 109.5 . . ?
 H10A C10 H10C 109.5 . . ?
 H10B C10 H10C 109.5 . . ?
 N3 C11 H11A 109.5 . . ?
 N3 C11 H11B 109.5 . . ?
 N3 C11 H11C 109.5 . . ?
 H11A C11 H11B 109.5 . . ?
 H11A C11 H11C 109.5 . . ?
 H11B C11 H11C 109.5 . . ?
 O3 C12 H12A 109.5 . . ?
 O3 C12 H12B 109.5 . . ?
 O3 C12 H12C 109.5 . . ?
 H12A C12 H12B 109.5 . . ?
 H12A C12 H12C 109.5 . . ?
 H12B C12 H12C 109.5 . . ?
 O4 C13 H13A 109.5 . . ?
 O4 C13 H13B 109.5 . . ?
 O4 C13 H13C 109.5 . . ?
 H13A C13 H13B 109.5 . . ?
 H13A C13 H13C 109.5 . . ?
 H13B C13 H13C 109.5 . . ?

loop_
  _geom_torsion_atom_site_label_1
  _geom_torsion_atom_site_label_2
  _geom_torsion_atom_site_label_3
  _geom_torsion_atom_site_label_4
  _geom_torsion
  _geom_torsion_site_symmetry_1
  _geom_torsion_site_symmetry_2
  _geom_torsion_site_symmetry_3
  _geom_torsion_site_symmetry_4
  _geom_torsion_publ_flag
 O1 N4 C2 C1 7.1(10) . . . . ?
 O1 N4 C2 C3 -170.2(6) . . . . ?
 O2 N4 C2 C1 -174.7(6) . . . . ?
 O2 N4 C2 C3 8.0(8) . . . . ?
 O3 C4 C5 O4 0.6(8) . . . . ?
 O3 C4 C5 C6 -179.3(6) . . . . ?
 O4 C5 C6 C1 -177.6(6) . . . . ?
 N1 C1 C2 N4 4.8(10) . . . . ?
 N1 C1 C2 C3 -178.1(6) . . . . ?
 N1 C1 C6 C5 177.7(6) . . . . ?
 N2 C8 C9 N3 -30.1(6) . . . . ?
 N4 C2 C3 C4 175.2(6) . . . . ?
 C1 N1 C7 N2 24.5(10) . . . . ?
 C1 N1 C7 N3 -158.2(5) . . . . ?
 C1 C2 C3 C4 -2.1(10) . . . . ?
 C2 C1 C6 C5 -5.0(9) . . . . ?
 C2 C3 C4 O3 179.2(6) . . . . ?
 C2 C3 C4 C5 -0.9(9) . . . . ?
 C3 C4 C5 O4 -179.3(5) . . . . ?
 C3 C4 C5 C6 0.8(10) . . . . ?
 C4 C5 C6 C1 2.3(10) . . . . ?
 C6 C1 C2 N4 -172.3(6) . . . . ?
 C6 C1 C2 C3 4.8(9) . . . . ?
 C7 N1 C1 C2 54.6(9) . . . . ?
 C7 N1 C1 C6 -128.3(7) . . . . ?
 C7 N2 C8 C9 25.3(6) . . . . ?
 C7 N3 C9 C8 26.1(6) . . . . ?
 C8 N2 C7 N1 167.7(6) . . . . ?
 C8 N2 C7 N3 -10.0(6) . . . . ?
 C9 N3 C7 N1 171.3(6) . . . . ?
 C9 N3 C7 N2 -11.0(6) . . . . ?
 C10 N2 C7 N1 31.3(9) . . . . ?
 C10 N2 C7 N3 -146.4(5) . . . . ?
 C10 N2 C8 C9 164.4(5) . . . . ?
 C11 N3 C7 N1 27.8(8) . . . . ?
 C11 N3 C7 N2 -154.5(5) . . . . ?
 C11 N3 C9 C8 170.9(5) . . . . ?
 C12 O3 C4 C3 1.9(9) . . . . ?
 C12 O3 C4 C5 -178.0(6) . . . . ?
 C13 O4 C5 C4 178.9(6) . . . . ?
 C13 O4 C5 C6 -1.2(9) . . . . ?

_shelx_res_file
;
TITL mo_ch150_1P 1a R = 0.22 New: P-1
    mo_ch150_1_0ma.res
    created by SHELXL-2018/3 at 11:44:32 on 06-Aug-2024
CELL 0.71073 6.7038 8.8038 11.771 84.144 81.701 89.968
ZERR 2 0.0014 0.0017 0.002 0.009 0.009 0.009
LATT 1
SFAC C H N O
UNIT 26 36 8 8

L.S. 10
PLAN  20
SIZE 0.126 0.2 0.37
TEMP -173
CONF
BOND $H
MORE -1
fmap 2
acta
OMIT -3 52
REM <olex2.extras>
REM <HklSrc "%.\\mo_CH150_1_0ma_twin01.hkl">
REM </olex2.extras>

WGHT    0.074000    0.131100
EXTI    0.088312
BASF   0.49706
FVAR       1.59952
O1    4    0.817926    0.054242   -0.384053    11.00000    0.03848    0.02614 =
         0.01872   -0.00283   -0.00565    0.00211
O2    4    0.767661   -0.096948   -0.226127    11.00000    0.03541    0.01738 =
         0.03194   -0.00211   -0.00638   -0.00330
O3    4    0.741790    0.214967    0.100905    11.00000    0.02096    0.02112 =
         0.01842   -0.00010   -0.00575    0.00025
O4    4    0.757141    0.496388    0.012985    11.00000    0.01930    0.02161 =
         0.02045   -0.00069   -0.00362   -0.00277
N1    3    0.762267    0.363118   -0.373505    11.00000    0.01128    0.02650 =
         0.01724   -0.00228   -0.00568   -0.00549
N2    3    0.437191    0.258319   -0.389396    11.00000    0.01092    0.02467 =
         0.02067   -0.00314   -0.00656   -0.00217
N3    3    0.662025    0.318607   -0.548466    11.00000    0.00851    0.02242 =
         0.02083   -0.00170   -0.00664   -0.00033
N4    3    0.782470    0.034495   -0.277564    11.00000    0.01124    0.01932 =
         0.02820   -0.00226   -0.00646    0.00037
C1    1    0.760909    0.315612   -0.258986    11.00000    0.00180    0.02177 =
         0.02304   -0.00158   -0.00186   -0.00186
C2    1    0.763041    0.162608   -0.209577    11.00000    0.00811    0.01913 =
         0.02498   -0.00760   -0.00680    0.00173
C3    1    0.755189    0.125443   -0.089093    11.00000    0.00515    0.02283 =
         0.02414    0.00450   -0.00360   -0.00107
AFIX  43
H3    2    0.752348    0.021336   -0.058223    11.00000   -1.20000
AFIX   0
C4    1    0.751630    0.238243   -0.016300    11.00000    0.00744    0.02414 =
         0.01960   -0.00121   -0.00512    0.00174
C5    1    0.758931    0.392858   -0.064855    11.00000    0.00714    0.01980 =
         0.02193   -0.00400   -0.00607    0.00176
C6    1    0.766719    0.428144   -0.181633    11.00000    0.00882    0.01207 =
         0.02637    0.00163   -0.00286   -0.00061
AFIX  43
H6    2    0.776425    0.532527   -0.211943    11.00000   -1.20000
AFIX   0
C7    1    0.629443    0.314628   -0.431410    11.00000    0.01335    0.01471 =
         0.02058    0.00186   -0.00482    0.00218
C8    1    0.327787    0.249813   -0.488549    11.00000    0.01381    0.02812 =
         0.02768   -0.00312   -0.01084   -0.00057
AFIX  23
H8A   2    0.249488    0.343383   -0.503090    11.00000   -1.20000
H8B   2    0.235960    0.159769   -0.476819    11.00000   -1.20000
AFIX   0
C9    1    0.499499    0.235140   -0.586118    11.00000    0.01284    0.03041 =
         0.02242   -0.00245   -0.00759   -0.00151
AFIX  23
H9A   2    0.534684    0.126948   -0.593199    11.00000   -1.20000
H9B   2    0.465807    0.282634   -0.660763    11.00000   -1.20000
AFIX   0
C10   1    0.321185    0.313320   -0.287286    11.00000    0.00869    0.03202 =
         0.02695    0.00255   -0.00072    0.00138
AFIX 137
H10A  2    0.398138    0.298051   -0.222393    11.00000   -1.50000
H10B  2    0.193083    0.256519   -0.267773    11.00000   -1.50000
H10C  2    0.294480    0.422301   -0.303165    11.00000   -1.50000
AFIX   0
C11   1    0.864039    0.311265   -0.611559    11.00000    0.01257    0.03231 =
         0.02283   -0.00368   -0.00453   -0.00153
AFIX 137
H11A  2    0.949702    0.390076   -0.589342    11.00000   -1.50000
H11B  2    0.858530    0.328353   -0.694624    11.00000   -1.50000
H11C  2    0.920204    0.210413   -0.593287    11.00000   -1.50000
AFIX   0
C12   1    0.741101    0.058141    0.149328    11.00000    0.02104    0.02051 =
         0.02247    0.00070   -0.00425    0.00626
AFIX 137
H12A  2    0.861130    0.007682    0.113759    11.00000   -1.50000
H12B  2    0.619865    0.005955    0.134428    11.00000   -1.50000
H12C  2    0.741839    0.053958    0.232783    11.00000   -1.50000
AFIX   0
C13   1    0.768024    0.654275   -0.033251    11.00000    0.02058    0.01892 =
         0.02718   -0.00193   -0.00620    0.00168
AFIX 137
H13A  2    0.890603    0.672524   -0.089465    11.00000   -1.50000
H13B  2    0.771249    0.718909    0.029509    11.00000   -1.50000
H13C  2    0.649639    0.678991   -0.071306    11.00000   -1.50000
AFIX   0
HKLF 5


REM  mo_ch150_1P 1a R = 0.22 New: P-1
REM wR2 = 0.243323, GooF = S = 1.08059, Restrained GooF = 1.08059 for all data
REM R1 = 0.091105 for 8903 Fo > 4sig(Fo) and 0.168367 for all 17500 data
REM 196 parameters refined using 0 restraints

END

WGHT      0.0740      0.1311

REM Highest difference peak  0.512,  deepest hole -0.616,  1-sigma level  0.123
Q1    1   0.2150  0.3760 -0.4580  11.00000  0.05    0.51
Q2    1   0.3676  0.2808 -0.3354  11.00000  0.05    0.45
Q3    1   0.5965  0.2757 -0.5637  11.00000  0.05    0.44
Q4    1   0.7136  0.1270 -0.1199  11.00000  0.05    0.44
Q5    1   0.1007  0.4146 -0.1934  11.00000  0.05    0.44
Q6    1   0.8774  0.3582 -0.2220  11.00000  0.05    0.43
Q7    1   0.8253  0.4559 -0.2552  11.00000  0.05    0.42
Q8    1   0.0583  0.3179 -0.4447  11.00000  0.05    0.40
Q9    1   0.3955  0.1314 -0.3636  11.00000  0.05    0.40
Q10   1   0.6138  0.4509 -0.3835  11.00000  0.05    0.40
Q11   1   1.0021  0.5130 -0.0628  11.00000  0.05    0.40
Q12   1   0.7883  0.3036 -0.4976  11.00000  0.05    0.40
Q13   1   0.7957  0.0288 -0.1865  11.00000  0.05    0.39
Q14   1   0.5485  0.3467 -0.1780  11.00000  0.05    0.39
Q15   1   0.8775  0.6981 -0.0463  11.00000  0.05    0.38
Q16   1   0.9856 -0.0212 -0.4370  11.00000  0.05    0.37
Q17   1   0.3943  0.4207 -0.2035  11.00000  0.05    0.37
Q18   1   0.6797  0.0455  0.2248  11.00000  0.05    0.37
Q19   1   0.7610 -0.1273 -0.1431  11.00000  0.05    0.37
Q20   1   0.1442  0.3778 -0.3736  11.00000  0.05    0.36
;
_shelx_res_checksum                78034
_shelx_hkl_file
;
   1   0   0  603.64   43.00   1
   1   0   0  651.33   42.50   1
   1   0   0  619.84   42.50   1
   1   0   0  604.14   45.80   1
  -1   0   0  590.44   42.50   1
  -1   0   0  687.83   42.90   1
  -1   0   0  621.64   43.20   1
   3   0   0  348.67   36.30   1
   3   0   0  276.77   37.20   1
   3   0   0  343.77   48.20   1
   3   0   0  363.86   48.50   1
  -3   0   0  377.26   38.90   1
  -3   0   0  319.47   38.20   1
  -3   0   0  332.87   39.80   1
   4   0   2 3114.59  215.98  -2
   4   0   0 3114.59  215.98   1
   4   0   2 3358.86  232.98  -2
   4   0   0 3358.86  232.98   1
   4   0   2 3400.66  217.98  -2
   4   0   0 3400.66  217.98   1
   4   0   2 3343.97  228.18  -2
   4   0   0 3343.97  228.18   1
  -4   0  -2 3256.07  216.68  -2
  -4   0   0 3256.07  216.68   1
  -4   0  -2 3519.15  216.48  -2
  -4   0   0 3519.15  216.48   1
  -4   0  -2 3119.69  219.58  -2
  -4   0   0 3119.69  219.58   1
   5   0   0  149.79   43.40   1
   5   0   0  172.98   64.89   1
   5   0   0  258.07   37.20   1
   5   0   0  185.08   41.20   1
  -5   0   0  206.08   44.70   1
  -5   0   0  167.28   40.30   1
   6   0   3  858.11   95.49  -2
   6   0   0  858.11   95.49   1
   6   0   3  746.63   90.49  -2
   6   0   0  746.63   90.49   1
   6   0   3  761.52   78.39  -2
   6   0   0  761.52   78.39   1
   6   0   3  824.72   78.29  -2
   6   0   0  824.72   78.29   1
  -6   0  -3  762.52   88.79  -2
  -6   0   0  762.52   88.79   1
  -6   0  -3 1002.20   83.39  -2
  -6   0   0 1002.20   83.39   1
   7   0   0  395.26   54.19   1
   7   0   0  443.96   85.89   1
   7   0   0  246.08   61.59   1
  -7   0   0  410.76   61.29   1
   8   0   4  537.35   71.09  -2
   8   0   0  537.35   71.09   1
   8   0   4  415.76   92.79  -2
   8   0   0  415.76   92.79   1
   8   0   4  433.16   93.69  -2
   8   0   0  433.16   93.69   1
   8   0   4  553.14   69.19  -2
   8   0   0  553.14   69.19   1
  -8   0  -4  712.03   84.79  -2
  -8   0   0  712.03   84.79   1
  -8   0  -4  378.66  146.39  -2
  -8   0   0  378.66  146.39   1
  -8   0  -4  642.24  126.09  -2
  -8   0   0  642.24  126.09   1
  -8  -1  -4   11.50   39.60  -2
  -8   1   0   11.50   39.60   1
  -8  -1  -4  -23.20   33.20  -2
  -8   1   0  -23.20   33.20   1
  -8  -1  -4   19.10   48.10  -2
  -8   1   0   19.10   48.10   1
   8   1   4   -1.50   34.70  -2
   8  -1   0   -1.50   34.70   1
   8   1   4   41.80   47.40  -2
   8  -1   0   41.80   47.40   1
   8   1   4   35.40   44.60  -2
   8  -1   0   35.40   44.60   1
   8   1   4   30.70   39.00  -2
   8  -1   0   30.70   39.00   1
  -7   1   0  477.15   85.69   1
  -7   1   0  449.16   66.99   1
   7  -1   0  788.32   90.39   1
   7  -1   0  590.84   85.69   1
   7  -1   0  642.24   69.39   1
   7  -1   0  552.24   66.59   1
  -6  -1  -3  167.68   47.60  -2
  -6   1   0  167.68   47.60   1
  -6  -1  -3   57.29   36.30  -2
  -6   1   0   57.29   36.30   1
  -6  -1  -3  149.79   39.40  -2
  -6   1   0  149.79   39.40   1
   6   1   3  126.49   37.00  -2
   6  -1   0  126.49   37.00   1
   6   1   3  102.59   42.90  -2
   6  -1   0  102.59   42.90   1
   6   1   3  197.28   55.09  -2
   6  -1   0  197.28   55.09   1
   6   1   3  111.49   36.30  -2
   6  -1   0  111.49   36.30   1
  -5   1   0   72.99   32.50   1
  -5   1   0  155.88   35.70   1
  -5   1   0  121.59   33.80   1
   5  -1   0   99.99   28.90   1
   5  -1   0   42.50   28.80   1
   5  -1   0  106.99   32.90   1
   5  -1   0  104.19   40.70   1
  -4  -1  -2  200.08   36.30  -2
  -4   1   0  200.08   36.30   1
  -4  -1  -2  256.87   40.40  -2
  -4   1   0  256.87   40.40   1
   4   1   2  251.37   50.29  -2
   4  -1   0  251.37   50.29   1
   4   1   2  312.27   46.90  -2
   4  -1   0  312.27   46.90   1
   4   1   2  212.18   48.00  -2
   4  -1   0  212.18   48.00   1
   4   1   2  214.58   32.20  -2
   4  -1   0  214.58   32.20   1
  -3   1   0  396.96   45.50   1
  -3   1   0  452.05   45.40   1
   3  -1   0  372.46   39.80   1
   3  -1   0  454.25   72.59   1
   3  -1   0  385.56   54.69   1
  -2  -1  -1 1905.51  121.89  -2
  -2   1   0 1905.51  121.89   1
  -2  -1  -1 1720.13  120.89  -2
  -2   1   0 1720.13  120.89   1
  -2  -1  -1 1911.21  131.29  -2
  -2   1   0 1911.21  131.29   1
  -2  -1  -1 1966.50  124.49  -2
  -2   1   0 1966.50  124.49   1
   2   1   1 1848.22  130.29  -2
   2  -1   0 1848.22  130.29   1
   2   1   1 1824.52  121.09  -2
   2  -1   0 1824.52  121.09   1
   2   1   1 1867.81  123.19  -2
   2  -1   0 1867.81  123.19   1
  -1   1   0 3014.80  196.88   1
  -1   1   0 3449.46  192.78   1
  -1   1   0 3210.68  193.58   1
   1  -1   0 3035.70  196.88   1
   1  -1   0 2867.01  192.68   1
   0  -1   0   28.00    6.00  -2
   0   1   0   28.00    6.00   1
   0  -1   0   35.60    8.00  -2
   0   1   0   35.60    8.00   1
   0  -1   0   26.20    6.10  -2
   0   1   0   26.20    6.10   1
   0  -1   0   34.00    5.00  -2
   0   1   0   34.00    5.00   1
   0   1   0   34.40    5.00  -2
   0  -1   0   34.40    5.00   1
   0   1   0   33.70    4.00  -2
   0  -1   0   33.70    4.00   1
   0   1   0   36.10    8.20  -2
   0  -1   0   36.10    8.20   1
   0   1   0   34.60    6.70  -2
   0  -1   0   34.60    6.70   1
   0   1   0   36.40    6.60  -2
   0  -1   0   36.40    6.60   1
   2  -1   1 1384.76   95.19  -2
   2   1   0 1384.76   95.19   1
   2  -1   1 1458.75   95.39  -2
   2   1   0 1458.75   95.39   1
   2  -1   1 1362.06   99.39  -2
   2   1   0 1362.06   99.39   1
  -2   1  -1 1601.54   97.39  -2
  -2  -1   0 1601.54   97.39   1
  -2   1  -1 1417.16   95.79  -2
  -2  -1   0 1417.16   95.79   1
   3   1   0 2784.52  180.48   1
   3   1   0 2619.34  171.48   1
  -3  -1   0 2584.64  172.18   1
  -3  -1   0 2593.44  173.38   1
   4  -1   2  455.35   57.89  -2
   4   1   0  455.35   57.89   1
   4  -1   2  552.34   63.59  -2
   4   1   0  552.34   63.59   1
   4  -1   2  506.75   49.20  -2
   4   1   0  506.75   49.20   1
   4  -1   2  538.15   50.99  -2
   4   1   0  538.15   50.99   1
  -4   1  -2  550.34   53.79  -2
  -4  -1   0  550.34   53.79   1
  -4   1  -2  513.15   51.79  -2
  -4  -1   0  513.15   51.79   1
   5   1   0  481.25   75.99   1
   5   1   0  273.77   42.10   1
   5   1   0  349.47   45.30   1
   5   1   0  328.17   64.69   1
  -5  -1   0  264.07   50.19   1
  -5  -1   0  307.67   43.90   1
   6  -1   3  740.13   76.69  -2
   6   1   0  740.13   76.69   1
   6  -1   3  627.74   88.19  -2
   6   1   0  627.74   88.19   1
   6  -1   3  693.63   69.59  -2
   6   1   0  693.63   69.59   1
   6  -1   3  705.73   81.09  -2
   6   1   0  705.73   81.09   1
  -6   1  -3  594.84   72.39  -2
  -6  -1   0  594.84   72.39   1
  -6   1  -3  757.42   75.49  -2
  -6  -1   0  757.42   75.49   1
   7   1   0  420.96   96.49   1
   7   1   0  367.86   60.89   1
  -7  -1   0  318.47   63.19   1
   8  -1   4   61.79   41.60  -2
   8   1   0   61.79   41.60   1
   8  -1   4   13.40   35.80  -2
   8   1   0   13.40   35.80   1
   8  -1   4   28.90   40.10  -2
   8   1   0   28.90   40.10   1
   8  -1   4   24.90   49.00  -2
   8   1   0   24.90   49.00   1
  -8   1  -4   28.40   47.60  -2
  -8  -1   0   28.40   47.60   1
  -8   1  -4   35.70   46.90  -2
  -8  -1   0   35.70   46.90   1
  -8  -2  -4    1.50   38.20  -2
  -8   2   0    1.50   38.20   1
  -8  -2  -4   35.20   47.00  -2
  -8   2   0   35.20   47.00   1
  -8  -2  -4   32.10   47.30  -2
  -8   2   0   32.10   47.30   1
   8   2   4   27.40   34.10  -2
   8  -2   0   27.40   34.10   1
   8   2   4  -10.90   32.70  -2
   8  -2   0  -10.90   32.70   1
   8   2   4    9.30   40.30  -2
   8  -2   0    9.30   40.30   1
   8   2   4   31.20   46.90  -2
   8  -2   0   31.20   46.90   1
  -7   2   0    0.70   31.90   1
  -7   2   0   21.50   41.20   1
  -7   2   0   65.49   43.30   1
   7  -2   0    5.70   25.70   1
   7  -2   0   74.39   41.30   1
   7  -2   0   59.29   49.70   1
  -6  -2  -3  568.84   65.79  -2
  -6   2   0  568.84   65.79   1
  -6  -2  -3  534.15   65.39  -2
  -6   2   0  534.15   65.39   1
   6   2   3  630.44   67.89  -2
   6  -2   0  630.44   67.89   1
   6   2   3  680.13   65.89  -2
   6  -2   0  680.13   65.89   1
   6   2   3  712.93   79.39  -2
   6  -2   0  712.93   79.39   1
   6   2   3  593.14   81.59  -2
   6  -2   0  593.14   81.59   1
  -5   2   0  124.49   24.70   1
  -5   2   0  180.88   40.10   1
  -5   2   0   93.59   35.90   1
  -5   2   0  134.19   36.30   1
   5  -2   0   88.69   39.70   1
   5  -2   0  118.39   34.50   1
   5  -2   0  125.99   31.30   1
   5  -2   0  136.59   46.80   1
  -4  -2  -2  336.87   42.70  -2
  -4   2   0  336.87   42.70   1
  -4  -2  -2  358.66   46.20  -2
  -4   2   0  358.66   46.20   1
  -4  -2  -2  297.77   41.60  -2
  -4   2   0  297.77   41.60   1
   4   2   2  423.16   67.39  -2
   4  -2   0  423.16   67.39   1
   4   2   2  335.57   44.40  -2
   4  -2   0  335.57   44.40   1
   4   2   2  355.56   61.99  -2
   4  -2   0  355.56   61.99   1
   4   2   2  358.56   40.40  -2
   4  -2   0  358.56   40.40   1
  -3   2   0  185.58   33.50   1
  -3   2   0  190.28   36.40   1
  -3   2   0  191.18   37.70   1
   3  -2   0  154.48   39.60   1
   3  -2   0  189.78   32.60   1
   3  -2   0  158.18   33.70   1
  -2  -2  -1  589.24   49.20  -2
  -2   2   0  589.24   49.20   1
  -2  -2  -1  620.14   49.30  -2
  -2   2   0  620.14   49.30   1
  -2  -2  -1  590.74   51.69  -2
  -2   2   0  590.74   51.69   1
  -2  -2  -1  604.04   58.19  -2
  -2   2   0  604.04   58.19   1
   2   2   1  586.44   47.60  -2
   2  -2   0  586.44   47.60   1
   2   2   1  575.94   50.39  -2
   2  -2   0  575.94   50.39   1
   2   2   1  614.44   57.69  -2
   2  -2   0  614.44   57.69   1
  -1   2   0 1526.35  105.59   1
  -1   2   0 1568.64   95.39   1
  -1   2   0 1435.76  101.49   1
  -1   2   0 1536.45   99.19   1
   1  -2   0 1626.34   95.29   1
   1  -2   0 1543.45   98.69   1
   1  -2   0 1476.25  100.99   1
   0   2   0 4404.76  269.87  -2
   0  -2   0 4404.76  269.87   1
   1   2   0 1546.55   99.69   1
   1   2   0 1743.63   96.39   1
   1   2   0 1452.45   98.99   1
  -1  -2   0 1677.83  101.39   1
  -1  -2   0 1417.76   99.89   1
   2  -2   1  288.67   32.50  -2
   2   2   0  288.67   32.50   1
  -2   2  -1  299.57   34.10  -2
  -2  -2   0  299.57   34.10   1
   3   2   0  421.46   41.10   1
   3   2   0  487.15   50.59   1
  -3  -2   0  461.45   45.80   1
  -3  -2   0  403.56   42.50   1
   4  -2   2   89.59   32.60  -2
   4   2   0   89.59   32.60   1
   4  -2   2  111.29   36.80  -2
   4   2   0  111.29   36.80   1
   4  -2   2   45.10   22.20  -2
   4   2   0   45.10   22.20   1
   4  -2   2   82.89   24.60  -2
   4   2   0   82.89   24.60   1
  -4   2  -2   48.60   22.00  -2
  -4  -2   0   48.60   22.00   1
  -4   2  -2   61.99   26.00  -2
  -4  -2   0   61.99   26.00   1
   5   2   0  424.96   67.79   1
   5   2   0  313.87   59.69   1
   5   2   0  319.57   44.20   1
   5   2   0  306.17   42.90   1
  -5  -2   0  356.46   58.09   1
  -5  -2   0  373.86   48.60   1
   6  -2   3  148.79   44.20  -2
   6   2   0  148.79   44.20   1
   6  -2   3  111.89   39.80  -2
   6   2   0  111.89   39.80   1
   6  -2   3  199.48   43.10  -2
   6   2   0  199.48   43.10   1
  -6   2  -3   84.59   35.60  -2
  -6  -2   0   84.59   35.60   1
   7   2   0    2.40   24.30   1
   7   2   0   23.80   28.70   1
   7   2   0   -7.60   26.90   1
   7   2   0   -0.60   34.10   1
  -7  -2   0   40.40   52.89   1
  -7  -2   0  -14.80   22.80   1
   8  -2   4  -11.60   38.20  -2
   8   2   0  -11.60   38.20   1
   8  -2   4   31.40   49.20  -2
   8   2   0   31.40   49.20   1
   8  -2   4   20.20   42.70  -2
   8   2   0   20.20   42.70   1
   8  -2   4  -14.50   24.90  -2
   8   2   0  -14.50   24.90   1
  -8   2  -4   15.30   43.60  -2
  -8  -2   0   15.30   43.60   1
  -8   2  -4   19.30   48.90  -2
  -8  -2   0   19.30   48.90   1
  -8  -3  -4  -14.80   43.50  -2
  -8   3   0  -14.80   43.50   1
  -8  -3  -4    9.60   38.10  -2
  -8   3   0    9.60   38.10   1
   8   3   4   -7.10   37.40  -2
   8  -3   0   -7.10   37.40   1
   8   3   4    5.70   36.80  -2
   8  -3   0    5.70   36.80   1
   8   3   4    4.00   30.80  -2
   8  -3   0    4.00   30.80   1
   8   3   4   -6.70   30.00  -2
   8  -3   0   -6.70   30.00   1
   8   3   4  -42.90   33.00  -2
   8  -3   0  -42.90   33.00   1
  -7   3   0   32.00   42.40   1
  -7   3   0  155.68   75.69   1
  -7   3   0   29.90   41.10   1
   7  -3   0  139.39   55.69   1
   7  -3   0  101.29   39.10   1
   7  -3   0   81.49   55.29   1
   7  -3   0  117.19   77.09   1
  -6  -3  -3   83.69   35.10  -2
  -6   3   0   83.69   35.10   1
  -6  -3  -3  142.79   27.80  -2
  -6   3   0  142.79   27.80   1
  -6  -3  -3   96.09   36.60  -2
  -6   3   0   96.09   36.60   1
  -6  -3  -3   78.89   45.80  -2
  -6   3   0   78.89   45.80   1
   6   3   3  132.99   33.90  -2
   6  -3   0  132.99   33.90   1
   6   3   3   68.09   48.50  -2
   6  -3   0   68.09   48.50   1
   6   3   3   57.79   41.90  -2
   6  -3   0   57.79   41.90   1
   6   3   3  168.28   43.10  -2
   6  -3   0  168.28   43.10   1
   6   3   3   93.49   25.30  -2
   6  -3   0   93.49   25.30   1
  -5   3   0   25.50   31.80   1
  -5   3   0   35.50   28.50   1
  -5   3   0    0.80   26.40   1
   5  -3   0   16.40   24.40   1
   5  -3   0  -19.30   22.60   1
   5  -3   0   -9.20   14.50   1
   5  -3   0   -6.60   15.00   1
   5  -3   0  -14.50   33.70   1
  -4  -3  -2  373.86   48.00  -2
  -4   3   0  373.86   48.00   1
  -4  -3  -2  500.25   56.09  -2
  -4   3   0  500.25   56.09   1
   4   3   2  447.66   46.60  -2
   4  -3   0  447.66   46.60   1
   4   3   2  396.86   38.40  -2
   4  -3   0  396.86   38.40   1
   4   3   2  464.45   52.39  -2
   4  -3   0  464.45   52.39   1
  -3   3   0   78.79   34.50   1
  -3   3   0   81.69   26.40   1
  -3   3   0   77.29   25.40   1
  -3   3   0   63.99   30.40   1
   3  -3   0   40.50   23.20   1
   3  -3   0   83.79   35.10   1
   3  -3   0   55.99   15.90   1
   3  -3   0   88.19   23.50   1
  -2  -3  -1  436.96   44.70  -2
  -2   3   0  436.96   44.70   1
  -2  -3  -1  517.35   56.09  -2
  -2   3   0  517.35   56.09   1
  -2  -3  -1  457.35   42.70  -2
  -2   3   0  457.35   42.70   1
  -2  -3  -1  482.15   49.30  -2
  -2   3   0  482.15   49.30   1
   2   3   1  459.15   53.09  -2
   2  -3   0  459.15   53.09   1
   2   3   1  416.56   46.80  -2
   2  -3   0  416.56   46.80   1
   2   3   1  479.75   36.60  -2
   2  -3   0  479.75   36.60   1
   2   3   1  467.65   41.70  -2
   2  -3   0  467.65   41.70   1
  -1   3   0  687.93   61.19   1
  -1   3   0  663.73   58.29   1
  -1   3   0  811.22   50.79   1
   1  -3   0  775.22   53.39   1
   1  -3   0  736.73   60.79   1
   1  -3   0  812.92   58.29   1
   1  -3   0  731.33   53.29   1
   0  -3   0 3921.31  255.87  -2
   0   3   0 3921.31  255.87   1
   0  -3   0 4077.59  251.17  -2
   0   3   0 4077.59  251.17   1
   0   3   0 4079.39  258.17  -2
   0  -3   0 4079.39  258.17   1
   0   3   0 4255.07  251.97  -2
   0  -3   0 4255.07  251.97   1
   0   3   0 4352.46  262.87  -2
   0  -3   0 4352.46  262.87   1
   0   3   0 4192.38  254.97  -2
   0  -3   0 4192.38  254.97   1
   1   3   0  536.05   32.90   1
   1   3   0  526.75   40.90   1
   1   3   0  466.75   36.20   1
  -1  -3   0  505.35   38.40   1
  -1  -3   0  435.06   36.60   1
  -1  -3   0  415.96   48.20   1
  -1  -3   0  450.15   37.60   1
   2  -3   1  993.60   66.49  -2
   2   3   0  993.60   66.49   1
   2  -3   1  804.12   66.59  -2
   2   3   0  804.12   66.59   1
   2  -3   1  904.11   67.59  -2
   2   3   0  904.11   67.59   1
   2  -3   1  954.10   58.89  -2
   2   3   0  954.10   58.89   1
   2  -3   1  842.42   84.19  -2
   2   3   0  842.42   84.19   1
  -2   3  -1  879.41   69.99  -2
  -2  -3   0  879.41   69.99   1
   3   3   0   19.60   22.00   1
   3   3   0   12.10   29.60   1
  -3  -3   0   14.60   25.00   1
   4  -3   2 1148.89   90.19  -2
   4   3   0 1148.89   90.19   1
   4  -3   2 1390.66   89.39  -2
   4   3   0 1390.66   89.39   1
   4  -3   2 1256.67  100.49  -2
   4   3   0 1256.67  100.49   1
   5   3   0   78.09   29.60   1
   5   3   0  154.88   34.70   1
   5   3   0  186.78   47.50   1
  -5  -3   0  106.59   36.50   1
  -5  -3   0  100.39   35.80   1
   6  -3   3  280.37   56.99  -2
   6   3   0  280.37   56.99   1
   6  -3   3  263.17   48.10  -2
   6   3   0  263.17   48.10   1
   6  -3   3  153.28   47.20  -2
   6   3   0  153.28   47.20   1
   6  -3   3  204.58   41.10  -2
   6   3   0  204.58   41.10   1
  -6   3  -3  233.58   47.70  -2
  -6  -3   0  233.58   47.70   1
  -6   3  -3  252.87   56.99  -2
  -6  -3   0  252.87   56.99   1
   7   3   0   42.10   48.40   1
   7   3   0   16.50   39.30   1
   7   3   0   47.70   38.00   1
   7   3   0   16.20   28.80   1
  -7  -3   0  -16.60   23.90   1
  -7  -3   0  -11.00   39.70   1
   8  -3   4    5.80   39.90  -2
   8   3   0    5.80   39.90   1
   8  -3   4   11.90   34.00  -2
   8   3   0   11.90   34.00   1
   8  -3   4   43.40   58.99  -2
   8   3   0   43.40   58.99   1
   8  -3   4   82.09   37.60  -2
   8   3   0   82.09   37.60   1
  -8   3  -4  -47.30   49.20  -2
  -8  -3   0  -47.30   49.20   1
  -8  -4  -4   53.99   60.79  -2
  -8   4   0   53.99   60.79   1
   8   4   4   47.50   40.20  -2
   8  -4   0   47.50   40.20   1
   8   4   4   76.29   49.10  -2
   8  -4   0   76.29   49.10   1
   8   4   4   48.00   57.79  -2
   8  -4   0   48.00   57.79   1
  -7   4   0   84.19   39.30   1
  -7   4   0  -10.70   35.90   1
   7  -4   0   97.79   26.60   1
   7  -4   0   32.50   29.00   1
   7  -4   0   30.00   40.30   1
   7  -4   0   56.29   41.10   1
   7  -4   0    9.70   38.60   1
  -6  -4  -3   44.80   34.90  -2
  -6   4   0   44.80   34.90   1
  -6  -4  -3   52.19   23.70  -2
  -6   4   0   52.19   23.70   1
  -6  -4  -3   44.00   31.00  -2
  -6   4   0   44.00   31.00   1
  -6  -4  -3   98.29   47.80  -2
  -6   4   0   98.29   47.80   1
   6   4   3   60.79   21.30  -2
   6  -4   0   60.79   21.30   1
   6   4   3  136.09   44.00  -2
   6  -4   0  136.09   44.00   1
   6   4   3   -4.90   55.09  -2
   6  -4   0   -4.90   55.09   1
   6   4   3   47.30   43.10  -2
   6  -4   0   47.30   43.10   1
   6   4   3   59.29   29.20  -2
   6  -4   0   59.29   29.20   1
  -5   4   0  142.09   35.90   1
  -5   4   0  139.89   40.60   1
   5  -4   0  201.88   57.49   1
   5  -4   0  162.38   34.40   1
   5  -4   0  139.59   44.30   1
  -4  -4  -2   13.50   25.30  -2
  -4   4   0   13.50   25.30   1
  -4  -4  -2   45.20   32.10  -2
  -4   4   0   45.20   32.10   1
   4   4   2   46.30   16.30  -2
   4  -4   0   46.30   16.30   1
   4   4   2   34.50   19.40  -2
   4  -4   0   34.50   19.40   1
   4   4   2   65.99   31.60  -2
   4  -4   0   65.99   31.60   1
   4   4   2   38.50   33.10  -2
   4  -4   0   38.50   33.10   1
  -3   4   0  153.38   31.60   1
  -3   4   0  225.18   38.00   1
  -3   4   0  207.98   50.19   1
  -3   4   0  201.58   39.70   1
   3  -4   0  151.18   34.70   1
   3  -4   0  158.78   29.80   1
   3  -4   0  209.88   47.50   1
   3  -4   0  180.48   23.80   1
  -2  -4  -1  370.46   38.10  -2
  -2   4   0  370.46   38.10   1
  -2  -4  -1  318.07   38.50  -2
  -2   4   0  318.07   38.50   1
  -2  -4  -1  353.96   32.30  -2
  -2   4   0  353.96   32.30   1
  -2  -4  -1  365.26   50.09  -2
  -2   4   0  365.26   50.09   1
  -2  -4  -1  324.37   45.10  -2
  -2   4   0  324.37   45.10   1
   2   4   1  343.27   42.30  -2
   2  -4   0  343.27   42.30   1
   2   4   1  371.06   31.20  -2
   2  -4   0  371.06   31.20   1
   2   4   1  397.26   37.10  -2
   2  -4   0  397.26   37.10   1
  -1   4   0  400.56   33.10   1
  -1   4   0  371.56   45.60   1
   1  -4   0  409.66   44.80   1
   1  -4   0  391.26   43.00   1
   1  -4   0  402.66   32.90   1
   0  -4   0  330.27   29.30  -2
   0   4   0  330.27   29.30   1
   0  -4   0  340.17   36.60  -2
   0   4   0  340.17   36.60   1
   0   4   0  350.26   30.40  -2
   0  -4   0  350.26   30.40   1
   0   4   0  293.27   36.40  -2
   0  -4   0  293.27   36.40   1
   0   4   0  356.56   35.30  -2
   0  -4   0  356.56   35.30   1
   0   4   0  301.57   26.70  -2
   0  -4   0  301.57   26.70   1
   0   4   0  392.16   40.40  -2
   0  -4   0  392.16   40.40   1
   2  -4   1  496.25   44.70  -2
   2   4   0  496.25   44.70   1
   2  -4   1  549.05   47.80  -2
   2   4   0  549.05   47.80   1
   2  -4   1  516.75   44.80  -2
   2   4   0  516.75   44.80   1
   2  -4   1  552.74   38.10  -2
   2   4   0  552.74   38.10   1
  -2   4  -1  580.64   49.30  -2
  -2  -4   0  580.64   49.30   1
   3   4   0  311.77   72.09   1
   3   4   0  176.28   18.10   1
   4  -4   2  311.87   41.60  -2
   4   4   0  311.87   41.60   1
   4  -4   2  248.88   44.10  -2
   4   4   0  248.88   44.10   1
   4  -4   2  160.28   29.20  -2
   4   4   0  160.28   29.20   1
   4  -4   2  231.88   21.50  -2
   4   4   0  231.88   21.50   1
   5   4   0  468.45   87.89   1
   5   4   0  552.54   69.49   1
   5   4   0  592.44   66.19   1
   5   4   0  609.24   58.99   1
   6  -4   3  243.38   52.39  -2
   6   4   0  243.38   52.39   1
   6  -4   3  166.18   49.90  -2
   6   4   0  166.18   49.90   1
   6  -4   3  300.67   43.60  -2
   6   4   0  300.67   43.60   1
   7   4   0  159.98   41.80   1
   7   4   0   47.50   47.00   1
   7   4   0   33.70   31.30   1
   7   4   0   -3.70   42.70   1
   7   4   0   83.09   38.30   1
  -7  -4   0    7.20   49.50   1
  -7  -4   0   47.40   44.80   1
  -7   5   0    3.60   38.60   1
  -7   5   0   -6.70   34.50   1
  -7   5   0   49.00   54.79   1
  -7   5   0   -3.20   22.00   1
   7  -5   0   26.10   47.90   1
   7  -5   0   -0.90   45.40   1
   7  -5   0  -13.00   25.80   1
   7  -5   0   10.40   37.10   1
   7  -5   0   13.80   26.20   1
  -6  -5  -3  221.08   63.49  -2
  -6   5   0  221.08   63.49   1
  -6  -5  -3  230.98   38.30  -2
  -6   5   0  230.98   38.30   1
   6   5   3  185.78   29.40  -2
   6  -5   0  185.78   29.40   1
   6   5   3  214.38   42.20  -2
   6  -5   0  214.38   42.20   1
   6   5   3   95.69   53.89  -2
   6  -5   0   95.69   53.89   1
   6   5   3  260.47   66.89  -2
   6  -5   0  260.47   66.89   1
   6   5   3  284.57   60.49  -2
   6  -5   0  284.57   60.49   1
  -5   5   0   17.40   28.10   1
  -5   5   0   -1.10   32.30   1
   5  -5   0  -10.30   31.20   1
   5  -5   0   19.40   19.80   1
   5  -5   0  -13.60   28.00   1
   5  -5   0   30.50   41.90   1
   5  -5   0   18.20   19.00   1
  -4  -5  -2  230.68   43.60  -2
  -4   5   0  230.68   43.60   1
  -4  -5  -2  219.48   49.90  -2
  -4   5   0  219.48   49.90   1
  -4  -5  -2  179.38   40.20  -2
  -4   5   0  179.38   40.20   1
   4   5   2  217.98   43.70  -2
   4  -5   0  217.98   43.70   1
   4   5   2  205.38   38.40  -2
   4  -5   0  205.38   38.40   1
   4   5   2  169.78   50.69  -2
   4  -5   0  169.78   50.69   1
   4   5   2  204.98   28.80  -2
   4  -5   0  204.98   28.80   1
  -3   5   0   62.89   32.10   1
  -3   5   0  118.99   45.20   1
  -3   5   0   57.79   23.50   1
  -3   5   0  125.59   31.40   1
   3  -5   0   99.89   19.60   1
   3  -5   0  142.19   43.90   1
   3  -5   0   96.69   25.80   1
   3  -5   0   57.99   24.10   1
  -2  -5  -1  145.19   21.90  -2
  -2   5   0  145.19   21.90   1
  -2  -5  -1  123.39   35.00  -2
  -2   5   0  123.39   35.00   1
  -2  -5  -1  174.98   31.00  -2
  -2   5   0  174.98   31.00   1
  -2  -5  -1  103.79   36.30  -2
  -2   5   0  103.79   36.30   1
   2   5   1  150.38   37.70  -2
   2  -5   0  150.38   37.70   1
   2   5   1  151.98   32.50  -2
   2  -5   0  151.98   32.50   1
   2   5   1  105.09   21.70  -2
   2  -5   0  105.09   21.70   1
   2   5   1  157.88   21.00  -2
   2  -5   0  157.88   21.00   1
  -1   5   0   37.80   13.10   1
  -1   5   0   17.00   19.60   1
   1  -5   0   27.50   11.60   1
   1  -5   0   19.30   21.60   1
   1  -5   0   13.30   19.70   1
   1  -5   0   33.60   10.70   1
   1  -5   0   23.90   16.30   1
   0  -5   0  863.41   70.59  -2
   0   5   0  863.41   70.59   1
   0  -5   0  858.51   61.59  -2
   0   5   0  858.51   61.59   1
   0   5   0  801.32   60.39  -2
   0  -5   0  801.32   60.39   1
   0   5   0  911.11   75.59  -2
   0  -5   0  911.11   75.59   1
   0   5   0  919.41   74.09  -2
   0  -5   0  919.41   74.09   1
   0   5   0  997.10   65.19  -2
   0  -5   0  997.10   65.19   1
   0   5   0  962.50   68.99  -2
   0  -5   0  962.50   68.99   1
   1   5   0  388.96   34.40   1
   2  -5   1  457.35   45.50  -2
   2   5   0  457.35   45.50   1
   2  -5   1  505.35   44.30  -2
   2   5   0  505.35   44.30   1
   2  -5   1  527.25   48.20  -2
   2   5   0  527.25   48.20   1
   2  -5   1  553.44   38.00  -2
   2   5   0  553.44   38.00   1
  -2   5  -1  584.24   48.50  -2
  -2  -5   0  584.24   48.50   1
   3   5   0  633.84   71.59   1
   3   5   0  407.16   53.39   1
   3   5   0  475.65   46.10   1
   3   5   0  515.65   36.90   1
   3   5   0  444.96   47.90   1
  -3  -5   0  596.04   54.49   1
   4  -5   2  244.28   39.40  -2
   4   5   0  244.28   39.40   1
   4  -5   2  154.18   29.30  -2
   4   5   0  154.18   29.30   1
   4  -5   2  202.68   20.30  -2
   4   5   0  202.68   20.30   1
   5   5   0   22.10   19.60   1
   5   5   0    7.90   11.00   1
   5   5   0    3.00   24.30   1
   5   5   0   54.49   41.90   1
   6  -5   3   13.30   32.60  -2
   6   5   0   13.30   32.60   1
   6  -5   3   -0.30   22.90  -2
   6   5   0   -0.30   22.90   1
   6  -5   3   26.20   40.80  -2
   6   5   0   26.20   40.80   1
   7   5   0   48.50   36.50   1
   7   5   0   -7.50   29.70   1
   7   5   0    8.50   44.60   1
  -7   6   0   48.00   43.70   1
  -7   6   0   31.10   29.20   1
  -7   6   0   39.00   87.39   1
   7  -6   0    1.70   44.20   1
   7  -6   0   30.60   52.79   1
   7  -6   0   28.60   27.50   1
   7  -6   0   38.40   66.49   1
   7  -6   0   27.60   38.70   1
  -6  -6  -3   39.00   26.50  -2
  -6   6   0   39.00   26.50   1
  -6  -6  -3   13.10   46.10  -2
  -6   6   0   13.10   46.10   1
  -6  -6  -3   -2.70   25.30  -2
  -6   6   0   -2.70   25.30   1
  -6  -6  -3   49.10   39.10  -2
  -6   6   0   49.10   39.10   1
   6   6   3   26.40   41.00  -2
   6  -6   0   26.40   41.00   1
   6   6   3   91.29   65.79  -2
   6  -6   0   91.29   65.79   1
   6   6   3   15.70   40.50  -2
   6  -6   0   15.70   40.50   1
   6   6   3   11.80   23.60  -2
   6  -6   0   11.80   23.60   1
   6   6   3   42.70   30.00  -2
   6  -6   0   42.70   30.00   1
  -5   6   0  119.59   49.60   1
   5  -6   0  173.58   48.60   1
   5  -6   0   55.99   29.60   1
   5  -6   0  111.89   54.39   1
   5  -6   0  128.99   65.99   1
   5  -6   0  118.89   27.90   1
  -4  -6  -2  310.37   78.39  -2
  -4   6   0  310.37   78.39   1
   4   6   2  383.06   63.89  -2
   4  -6   0  383.06   63.89   1
   4   6   2  398.06   75.99  -2
   4  -6   0  398.06   75.99   1
   4   6   2  285.97   41.70  -2
   4  -6   0  285.97   41.70   1
   4   6   2  263.77   33.60  -2
   4  -6   0  263.77   33.60   1
  -3   6   0  457.45   52.19   1
  -3   6   0  641.54   66.79   1
  -3   6   0  498.25   67.79   1
   3  -6   0  350.06   70.49   1
   3  -6   0  513.25   44.40   1
   3  -6   0  613.84   60.19   1
  -2  -6  -1  207.68   48.30  -2
  -2   6   0  207.68   48.30   1
  -2  -6  -1  250.97   38.60  -2
  -2   6   0  250.97   38.60   1
   2   6   1  187.98   43.00  -2
   2  -6   0  187.98   43.00   1
   2   6   1  181.78   27.50  -2
   2  -6   0  181.78   27.50   1
   2   6   1  153.88   24.20  -2
   2  -6   0  153.88   24.20   1
  -1   6   0  283.47   50.69   1
  -1   6   0  291.07   29.90   1
   1  -6   0  312.77   42.10   1
   1  -6   0  301.07   40.40   1
   1  -6   0  280.47   47.30   1
   1  -6   0  311.17   30.00   1
   0  -6   0   27.40   14.80  -2
   0   6   0   27.40   14.80   1
   0  -6   0  -10.30   26.80  -2
   0   6   0  -10.30   26.80   1
   0   6   0   12.80   15.30  -2
   0  -6   0   12.80   15.30   1
   0   6   0   24.40   26.70  -2
   0  -6   0   24.40   26.70   1
   0   6   0    2.20    7.20  -2
   0  -6   0    2.20    7.20   1
   0   6   0    5.30   14.10  -2
   0  -6   0    5.30   14.10   1
   0   6   0   19.70   18.90  -2
   0  -6   0   19.70   18.90   1
   1   6   0  607.74   47.40   1
   1   6   0  594.54   51.49   1
  -1  -6   0  475.35   56.49   1
  -1  -6   0  692.73   51.79   1
  -1  -6   0  545.65   44.00   1
  -1  -6   0  676.43   52.99   1
   2  -6   1  303.27   33.60  -2
   2   6   0  303.27   33.60   1
   2  -6   1  305.07   33.50  -2
   2   6   0  305.07   33.50   1
   2  -6   1  270.87   26.20  -2
   2   6   0  270.87   26.20   1
   2  -6   1  282.97   37.40  -2
   2   6   0  282.97   37.40   1
  -2   6  -1  365.36   37.60  -2
  -2  -6   0  365.36   37.60   1
   3   6   0   44.00   19.40   1
   3   6   0  105.09   24.90   1
   3   6   0   37.00   11.10   1
   3   6   0   74.49   24.00   1
  -3  -6   0   84.59   32.00   1
   4  -6   2   67.69   25.00  -2
   4   6   0   67.69   25.00   1
   4  -6   2  174.98   34.30  -2
   4   6   0  174.98   34.30   1
   4  -6   2  113.79   17.40  -2
   4   6   0  113.79   17.40   1
   4  -6   2  166.18   31.90  -2
   4   6   0  166.18   31.90   1
   5   6   0   98.19   17.70   1
   5   6   0   58.09   26.90   1
   6  -6   3  202.58   78.09  -2
   6   6   0  202.58   78.09   1
   6  -6   3  164.18   41.00  -2
   6   6   0  164.18   41.00   1
   7   6   0  -20.80   37.10   1
   7   6   0   10.10   32.30   1
  -6  -7  -3  326.47   57.49  -2
  -6   7   0  326.47   57.49   1
  -6  -7  -3  471.35   65.49  -2
  -6   7   0  471.35   65.49   1
  -6  -7  -3  298.77   84.69  -2
  -6   7   0  298.77   84.69   1
   6   7   3  334.37   43.50  -2
   6  -7   0  334.37   43.50   1
   6   7   3  405.46   99.09  -2
   6  -7   0  405.46   99.09   1
   6   7   3  374.76   83.19  -2
   6  -7   0  374.76   83.19   1
   6   7   3  329.17   79.99  -2
   6  -7   0  329.17   79.99   1
  -5   7   0  308.17   67.49   1
   5  -7   0  456.35   43.10   1
   5  -7   0  355.16   48.90   1
  -4  -7  -2   98.09   33.60  -2
  -4   7   0   98.09   33.60   1
  -4  -7  -2   34.50   42.40  -2
  -4   7   0   34.50   42.40   1
   4   7   2   50.89   56.79  -2
   4  -7   0   50.89   56.79   1
   4   7   2   53.59   25.50  -2
   4  -7   0   53.59   25.50   1
   4   7   2  124.19   24.70  -2
   4  -7   0  124.19   24.70   1
   4   7   2   89.19   41.40  -2
   4  -7   0   89.19   41.40   1
  -3   7   0  660.83   55.69   1
  -3   7   0  659.33   74.09   1
   3  -7   0  477.65   79.49   1
   3  -7   0  773.32   55.99   1
  -2  -7  -1  310.27   32.30  -2
  -2   7   0  310.27   32.30   1
  -2  -7  -1  344.77   62.69  -2
  -2   7   0  344.77   62.69   1
   2   7   1  208.58   48.10  -2
   2  -7   0  208.58   48.10   1
   2   7   1  273.57   32.30  -2
   2  -7   0  273.57   32.30   1
   2   7   1  216.58   31.30  -2
   2  -7   0  216.58   31.30   1
   2   7   1  251.27   51.39  -2
   2  -7   0  251.27   51.39   1
   2   7   1  351.56   60.39  -2
   2  -7   0  351.56   60.39   1
  -1   7   0  550.84   47.70   1
   1  -7   0  681.03   52.09   1
   1  -7   0  554.84   63.09   1
   1  -7   0  614.34   69.99   1
   0  -7   0  385.96   45.80  -2
   0   7   0  385.96   45.80   1
   0  -7   0  368.56   34.60  -2
   0   7   0  368.56   34.60   1
   0   7   0  362.06   39.60  -2
   0  -7   0  362.06   39.60   1
   0   7   0  401.46   43.30  -2
   0  -7   0  401.46   43.30   1
   0   7   0  285.57   48.60  -2
   0  -7   0  285.57   48.60   1
   0   7   0  332.67   50.59  -2
   0  -7   0  332.67   50.59   1
   0   7   0  325.77   31.80  -2
   0  -7   0  325.77   31.80   1
   1   7   0  376.36   38.40   1
   1   7   0  358.06   43.30   1
  -1  -7   0  486.15   44.00   1
  -1  -7   0  466.75   46.30   1
   2  -7   1  302.57   35.70  -2
   2   7   0  302.57   35.70   1
   2  -7   1  245.08   40.60  -2
   2   7   0  245.08   40.60   1
   2  -7   1  248.18   33.40  -2
   2   7   0  248.18   33.40   1
  -2   7  -1  311.67   37.30  -2
  -2  -7   0  311.67   37.30   1
  -2   7  -1  251.77   39.90  -2
  -2  -7   0  251.77   39.90   1
   3   7   0   19.50   22.00   1
   3   7   0   19.20   10.60   1
   3   7   0   24.70   18.80   1
   3   7   0   26.20   21.80   1
   4  -7   2  485.85   37.70  -2
   4   7   0  485.85   37.70   1
   4  -7   2  314.47   54.49  -2
   4   7   0  314.47   54.49   1
   4  -7   2  397.16   48.00  -2
   4   7   0  397.16   48.00   1
   4  -7   2  590.54   49.80  -2
   4   7   0  590.54   49.80   1
   5   7   0   20.00   29.50   1
   5   7   0   16.40   24.00   1
   6  -7   3   16.00   32.30  -2
   6   7   0   16.00   32.30   1
   6  -7   3    6.40   41.50  -2
   6   7   0    6.40   41.50   1
  -6  -8  -3  197.38   80.99  -2
  -6   8   0  197.38   80.99   1
  -6  -8  -3  313.97   54.29  -2
  -6   8   0  313.97   54.29   1
  -6  -8  -3  362.56   64.79  -2
  -6   8   0  362.56   64.79   1
   6   8   3  340.17   70.59  -2
   6  -8   0  340.17   70.59   1
   6   8   3  289.97   98.19  -2
   6  -8   0  289.97   98.19   1
  -5   8   0   52.39   51.79   1
   5  -8   0  177.28   62.59   1
   5  -8   0  115.79   40.50   1
   5  -8   0   23.00   81.09   1
  -4  -8  -2 1430.56  130.39  -2
  -4   8   0 1430.56  130.39   1
   4   8   2 1596.44  139.49  -2
   4  -8   0 1596.44  139.49   1
   4   8   2 1276.37  107.89  -2
   4  -8   0 1276.37  107.89   1
  -3   8   0   88.09   20.80   1
  -3   8   0   32.40   40.30   1
   3  -8   0  138.89   49.30   1
   3  -8   0   99.79   23.70   1
  -2  -8  -1  508.65   42.20  -2
  -2   8   0  508.65   42.20   1
   2   8   1  341.87   65.09  -2
   2  -8   0  341.87   65.09   1
   2   8   1  408.16   43.10  -2
   2  -8   0  408.16   43.10   1
   2   8   1  378.16   56.69  -2
   2  -8   0  378.16   56.69   1
  -1   8   0  218.18   47.70   1
  -1   8   0  200.48   27.90   1
   1  -8   0  141.09   45.40   1
   1  -8   0  138.49   23.60   1
   1  -8   0  285.17   48.00   1
   1  -8   0  167.18   31.70   1
   1  -8   0  131.89   40.70   1
   0  -8   0   32.20   25.90  -2
   0   8   0   32.20   25.90   1
   0  -8   0   25.90   16.30  -2
   0   8   0   25.90   16.30   1
   0   8   0    9.70   31.30  -2
   0  -8   0    9.70   31.30   1
   0   8   0   32.40   29.30  -2
   0  -8   0   32.40   29.30   1
   0   8   0   15.90   21.20  -2
   0  -8   0   15.90   21.20   1
   0   8   0   20.50   23.50  -2
   0  -8   0   20.50   23.50   1
   0   8   0   28.30   12.50  -2
   0  -8   0   28.30   12.50   1
   1   8   0   30.90   19.00   1
   1   8   0   13.00   21.50   1
  -1  -8   0   56.99   25.50   1
  -1  -8   0   10.40   18.10   1
  -1  -8   0   11.20   11.10   1
  -1  -8   0   76.89   26.20   1
   2  -8   1  153.78   29.20  -2
   2   8   0  153.78   29.20   1
   2  -8   1  139.79   28.10  -2
   2   8   0  139.79   28.10   1
  -2   8  -1  171.98   33.10  -2
  -2  -8   0  171.98   33.10   1
  -2   8  -1   87.49   27.70  -2
  -2  -8   0   87.49   27.70   1
   3   8   0  275.67   34.70   1
   4  -8   2  132.59   29.50  -2
   4   8   0  132.59   29.50   1
   4  -8   2  184.28   34.70  -2
   4   8   0  184.28   34.70   1
   4  -8   2   50.69   27.10  -2
   4   8   0   50.69   27.10   1
   4  -8   2  120.09   20.10  -2
   4   8   0  120.09   20.10   1
   5   8   0   35.00   24.50   1
   5   8   0   24.80   26.80   1
   5   8   0   60.89   36.30   1
  -5   9   0   63.59   40.10   1
  -5   9   0    4.20   71.59   1
   5  -9   0  108.09   36.30   1
   5  -9   0   66.39   49.60   1
  -4  -9  -2  -16.20   40.00  -2
  -4   9   0  -16.20   40.00   1
   4   9   2    6.00   15.10  -2
   4  -9   0    6.00   15.10   1
   4   9   2    8.90   24.30  -2
   4  -9   0    8.90   24.30   1
   4   9   2   -4.30   21.60  -2
   4  -9   0   -4.30   21.60   1
   4   9   2    4.90   47.80  -2
   4  -9   0    4.90   47.80   1
   4   9   2  -17.30   26.40  -2
   4  -9   0  -17.30   26.40   1
   3  -9   0   87.59   43.00   1
   3  -9   0   43.20   20.50   1
  -2  -9  -1  247.78   60.39  -2
  -2   9   0  247.78   60.39   1
   2   9   1  140.39   24.60  -2
   2  -9   0  140.39   24.60   1
   2   9   1   61.39   37.80  -2
   2  -9   0   61.39   37.80   1
   2   9   1   90.39   35.40  -2
   2  -9   0   90.39   35.40   1
   2   9   1   91.09   27.70  -2
   2  -9   0   91.09   27.70   1
  -1   9   0   90.19   27.00   1
  -1   9   0    4.60   28.20   1
   1  -9   0  -16.40   28.20   1
   1  -9   0   23.60   24.10   1
   1  -9   0   38.10   29.20   1
   1  -9   0   -8.50   10.00   1
   1  -9   0   -2.50   22.50   1
   0  -9   0    8.10   17.60  -2
   0   9   0    8.10   17.60   1
   0  -9   0  118.49   37.80  -2
   0   9   0  118.49   37.80   1
   0   9   0   22.30   13.60  -2
   0  -9   0   22.30   13.60   1
   0   9   0   -5.90   17.40  -2
   0  -9   0   -5.90   17.40   1
   0   9   0   33.90   31.50  -2
   0  -9   0   33.90   31.50   1
   0   9   0   10.80   23.30  -2
   0  -9   0   10.80   23.30   1
   1   9   0   25.70   19.80   1
   1   9   0   -2.50   21.40   1
  -1  -9   0    3.10   17.70   1
  -1  -9   0   10.40   11.70   1
  -1  -9   0  -13.90   23.80   1
   2  -9   1  101.49   27.40  -2
   2   9   0  101.49   27.40   1
   3   9   0    9.20   21.30   1
   4  -9   2    8.90   26.30  -2
   4   9   0    8.90   26.30   1
   4  -9   2  -11.10   19.80  -2
   4   9   0  -11.10   19.80   1
   5   9   0  -11.50   23.00   1
   5   9   0   19.50   29.90   1
   4  10   2   39.20   36.10  -2
   4 -10   0   39.20   36.10   1
  -3  10   0    4.90   19.20   1
   3 -10   0   66.29   43.00   1
   3 -10   0   37.60   35.70   1
   3 -10   0   94.49   57.49   1
   3 -10   0   64.79   21.80   1
  -2 -10  -1    7.20   36.00  -2
  -2  10   0    7.20   36.00   1
   2  10   1  -25.30   30.20  -2
   2 -10   0  -25.30   30.20   1
   2  10   1    2.30   29.30  -2
   2 -10   0    2.30   29.30   1
   2  10   1   -5.80   37.50  -2
   2 -10   0   -5.80   37.50   1
   2  10   1    0.20   12.70  -2
   2 -10   0    0.20   12.70   1
   2  10   1  -19.60   13.50  -2
   2 -10   0  -19.60   13.50   1
  -1  10   0   91.09   44.00   1
  -1  10   0   65.79   21.50   1
   1 -10   0   66.59   19.00   1
   1 -10   0   36.80   37.30   1
   1 -10   0   71.19   35.80   1
   1 -10   0   62.09   36.20   1
   0 -10   0   55.89   21.10  -2
   0  10   0   55.89   21.10   1
   0 -10   0    8.80   28.60  -2
   0  10   0    8.80   28.60   1
   0  10   0   42.80   19.50  -2
   0 -10   0   42.80   19.50   1
   0  10   0   29.40   32.80  -2
   0 -10   0   29.40   32.80   1
   0  10   0   47.40   38.10  -2
   0 -10   0   47.40   38.10   1
   0  10   0   10.40   29.60  -2
   0 -10   0   10.40   29.60   1
   0  10   0   11.50   15.20  -2
   0 -10   0   11.50   15.20   1
   1  10   0  138.29   25.90   1
  -1 -10   0   23.90   37.30   1
  -1 -10   0   69.09   17.10   1
  -1 -10   0   81.39   28.80   1
   2 -10   1   43.40   24.70  -2
   2  10   0   43.40   24.70   1
   3  10   0  -20.60   20.90   1
   2  11   1  526.65   59.69  -2
   2 -11   0  526.65   59.69   1
  -1  11   0   22.50   20.70   1
   1 -11   0   28.20   40.40   1
   1 -11   0   -1.90   12.80   1
   1 -11   0   20.90   22.80   1
   1 -11   0    0.70   32.60   1
   0 -11   0  695.63   68.29  -2
   0  11   0  695.63   68.29   1
   0  11   0  698.63   83.69  -2
   0 -11   0  698.63   83.69   1
   0  11   0  634.54   61.59  -2
   0 -11   0  634.54   61.59   1
   0  11   0  583.74   68.69  -2
   0 -11   0  583.74   68.69   1
   0  11   0  635.04   56.09  -2
   0 -11   0  635.04   56.09   1
   1  11   0   15.10   21.20   1
  -1 -11   0   18.40   22.50   1
  -1 -11   0  -13.20   34.30   1
  -1 -11   0   57.79   16.30   1
  -1 -11  -1    7.30   14.80   1
  -1 -11  -1    7.00   34.60   1
  -1 -11  -1   45.60   28.70   1
   1  11   1   15.80   20.40   1
   0  11   1   15.70   37.10  -2
   0 -11  -1   15.70   37.10   1
   0  11   1   16.50   16.50  -2
   0 -11  -1   16.50   16.50   1
   0  11   1   65.69   39.60  -2
   0 -11  -1   65.69   39.60   1
   0 -11  -1   33.10   24.50  -2
   0  11   1   33.10   24.50   1
   1 -11  -1   -5.40   31.20   1
   1 -11  -1   66.79   28.20   1
   1 -11  -1   10.40   35.40   1
   1 -11  -1   -4.10   13.20   1
   1 -11  -1    1.60   23.50   1
  -1  11   1   34.30   19.50   1
   2  11   2   44.70   39.70  -2
   2 -11  -1   44.70   39.70   1
   4 -10   1   61.89   30.30  -2
   4  10   1   61.89   30.30   1
   3  10   1   19.80   25.70   1
  -2  10   0   -1.40   27.30  -2
  -2 -10  -1   -1.40   27.30   1
  -2  10   0    9.00   35.20  -2
  -2 -10  -1    9.00   35.20   1
   2 -10   0   30.70   19.30  -2
   2  10   1   30.70   19.30   1
  -1 -10  -1    4.80   12.50   1
  -1 -10  -1   34.60   36.50   1
  -1 -10  -1   12.90   22.70   1
   0  10   1  176.78   42.60  -2
   0 -10  -1  176.78   42.60   1
   0  10   1  259.07   50.59  -2
   0 -10  -1  259.07   50.59   1
   0  10   1  159.58   26.00  -2
   0 -10  -1  159.58   26.00   1
   0  10   1   85.89   43.20  -2
   0 -10  -1   85.89   43.20   1
   0 -10  -1  159.68   25.70  -2
   0  10   1  159.68   25.70   1
   1 -10  -1   59.79   34.00   1
   1 -10  -1    3.70   13.70   1
   1 -10  -1  -12.10   28.30   1
   1 -10  -1   20.80   29.90   1
   1 -10  -1   25.30   28.40   1
  -1  10   1   -0.10   16.60   1
   2  10   2  210.78   31.50  -2
   2 -10  -1  210.78   31.50   1
   2  10   2  171.28   51.19  -2
   2 -10  -1  171.28   51.19   1
   2  10   2  190.48   51.59  -2
   2 -10  -1  190.48   51.59   1
   3 -10  -1   44.00   49.50   1
   3 -10  -1   56.69   35.50   1
   3 -10  -1   41.00   19.40   1
   4  10   3   77.49   43.20  -2
   4 -10  -1   77.49   43.20   1
   5   9   1  -11.10   20.30   1
   4  -9   1   43.30   27.90  -2
   4   9   1   43.30   27.90   1
   3   9   1   -9.70   19.20   1
  -2   9   0  150.18   36.50  -2
  -2  -9  -1  150.18   36.50   1
  -2   9   0  144.69   22.20  -2
  -2  -9  -1  144.69   22.20   1
   2  -9   0  109.09   27.60  -2
   2   9   1  109.09   27.60   1
  -1  -9  -1   68.49   30.60   1
  -1  -9  -1   76.79   18.30   1
  -1  -9  -1   46.30   37.90   1
   1   9   1  122.49   24.60   1
   0   9   1   37.50   27.10  -2
   0  -9  -1   37.50   27.10   1
   0   9   1   37.80   35.40  -2
   0  -9  -1   37.80   35.40   1
   0   9   1   56.19   28.10  -2
   0  -9  -1   56.19   28.10   1
   0   9   1   18.00   23.60  -2
   0  -9  -1   18.00   23.60   1
   0   9   1   46.40   16.20  -2
   0  -9  -1   46.40   16.20   1
   0  -9  -1   50.19   18.90  -2
   0   9   1   50.19   18.90   1
   0  -9  -1   64.89   32.20  -2
   0   9   1   64.89   32.20   1
   1  -9  -1   85.49   41.90   1
   1  -9  -1  133.09   36.00   1
   2   9   2   25.20   37.90  -2
   2  -9  -1   25.20   37.90   1
   2   9   2   39.90   16.70  -2
   2  -9  -1   39.90   16.70   1
   2   9   2   34.70   29.20  -2
   2  -9  -1   34.70   29.20   1
   2   9   2   15.20   32.20  -2
   2  -9  -1   15.20   32.20   1
   3  -9  -1  583.24   72.69   1
   3  -9  -1  537.25  113.09   1
   4   9   3   14.00   17.60  -2
   4  -9  -1   14.00   17.60   1
   4   9   3   23.20   51.99  -2
   4  -9  -1   23.20   51.99   1
   4   9   3   14.90   33.70  -2
   4  -9  -1   14.90   33.70   1
   4   9   3   15.70   24.80  -2
   4  -9  -1   15.70   24.80   1
   4   9   3   20.00   46.70  -2
   4  -9  -1   20.00   46.70   1
  -4  -9  -3    5.70   30.30  -2
  -4   9   1    5.70   30.30   1
   5  -9  -1  186.68   53.19   1
   5  -9  -1  101.39   49.70   1
   5  -9  -1   96.79   26.90   1
  -5   9   1   54.89   67.59   1
  -5   9   1   19.60   31.50   1
   6  -8   2  -16.80   27.90  -2
   6   8   1  -16.80   27.90   1
   6  -8   2    7.50   25.80  -2
   6   8   1    7.50   25.80   1
   5   8   1   98.39   31.30   1
   5   8   1  192.68   41.50   1
   4  -8   1  325.17   58.09  -2
   4   8   1  325.17   58.09   1
   4  -8   1  297.17   37.10  -2
   4   8   1  297.17   37.10   1
   4  -8   1  275.07   38.10  -2
   4   8   1  275.07   38.10   1
   3   8   1   45.40   17.50   1
   3   8   1   23.50   23.70   1
   3   8   1   79.09   23.60   1
  -2   8   0  419.16   38.70  -2
  -2  -8  -1  419.16   38.70   1
  -2   8   0  460.55   56.59  -2
  -2  -8  -1  460.55   56.59   1
   2  -8   0  422.16   45.40  -2
   2   8   1  422.16   45.40   1
  -1  -8  -1   39.10   15.00   1
  -1  -8  -1   73.99   39.60   1
  -1  -8  -1   47.80   25.60   1
   1   8   1  103.69   23.60   1
   0   8   1 1402.86   97.79  -2
   0  -8  -1 1402.86   97.79   1
   0   8   1 1205.48  116.39  -2
   0  -8  -1 1205.48  116.39   1
   0   8   1 1370.16  100.19  -2
   0  -8  -1 1370.16  100.19   1
   0   8   1 1144.79   92.59  -2
   0  -8  -1 1144.79   92.59   1
   0  -8  -1 1583.44  104.29  -2
   0   8   1 1583.44  104.29   1
   0  -8  -1 1354.26   92.49  -2
   0   8   1 1354.26   92.49   1
   1  -8  -1    2.60   18.80   1
   1  -8  -1   44.70   34.40   1
   1  -8  -1    4.20   11.90   1
   1  -8  -1    8.10   21.40   1
   1  -8  -1   83.09   32.50   1
  -1   8   1   97.69   19.70   1
  -1   8   1   10.10   26.90   1
   2   8   2  855.21   87.69  -2
   2  -8  -1  855.21   87.69   1
   2   8   2  961.30  149.09  -2
   2  -8  -1  961.30  149.09   1
   4   8   3  886.31   80.39  -2
   4  -8  -1  886.31   80.39   1
   4   8   3  851.91   90.49  -2
   4  -8  -1  851.91   90.49   1
  -4  -8  -3  658.13   85.19  -2
  -4   8   1  658.13   85.19   1
   5  -8  -1  225.38   77.09   1
   5  -8  -1   76.59   32.40   1
   5  -8  -1   96.69   53.39   1
   5  -8  -1  163.18   48.50   1
  -5   8   1   27.80   25.50   1
  -5   8   1   38.40   50.69   1
  -5   8   1   31.50   31.40   1
   6   8   4  194.18   57.19  -2
   6  -8  -1  194.18   57.19   1
  -6  -8  -4  184.48   43.30  -2
  -6   8   1  184.48   43.30   1
  -6  -8  -4   84.99   65.19  -2
  -6   8   1   84.99   65.19   1
  -6  -8  -4  174.78   47.60  -2
  -6   8   1  174.78   47.60   1
   6  -7   2  101.39   45.90  -2
   6   7   1  101.39   45.90   1
   6  -7   2   71.19   37.80  -2
   6   7   1   71.19   37.80   1
   5   7   1   39.50   30.10   1
   5   7   1   39.70   24.70   1
   4  -7   1  127.49   34.10  -2
   4   7   1  127.49   34.10   1
   4  -7   1  189.28   25.10  -2
   4   7   1  189.28   25.10   1
   4  -7   1  177.48   36.50  -2
   4   7   1  177.48   36.50   1
   4  -7   1  250.07   32.70  -2
   4   7   1  250.07   32.70   1
   4  -7   1  183.68   33.70  -2
   4   7   1  183.68   33.70   1
   3   7   1   16.00   21.20   1
   3   7   1    6.60   17.00   1
   3   7   1    2.10   10.40   1
  -2   7   0  251.17   26.60  -2
  -2  -7  -1  251.17   26.60   1
  -2   7   0  224.68   39.50  -2
  -2  -7  -1  224.68   39.50   1
   2  -7   0  286.27   34.00  -2
   2   7   1  286.27   34.00   1
   2  -7   0  260.17   45.90  -2
   2   7   1  260.17   45.90   1
   2  -7   0  257.37   32.70  -2
   2   7   1  257.37   32.70   1
  -1  -7  -1  447.36   41.00   1
  -1  -7  -1  480.15   57.99   1
   1   7   1  585.64   44.80   1
   0   7   1    2.80    9.50  -2
   0  -7  -1    2.80    9.50   1
   0   7   1  -12.40   18.50  -2
   0  -7  -1  -12.40   18.50   1
   0   7   1   -1.50   15.80  -2
   0  -7  -1   -1.50   15.80   1
   0   7   1  -15.70   24.90  -2
   0  -7  -1  -15.70   24.90   1
   0   7   1   32.40   20.40  -2
   0  -7  -1   32.40   20.40   1
   0  -7  -1   11.90   13.30  -2
   0   7   1   11.90   13.30   1
   0  -7  -1   16.30   19.70  -2
   0   7   1   16.30   19.70   1
   0  -7  -1   12.10   13.30  -2
   0   7   1   12.10   13.30   1
   1  -7  -1 1043.50   73.99   1
   1  -7  -1  937.71   81.29   1
   1  -7  -1  977.80   87.29   1
  -1   7   1 1010.10   70.09   1
   2   7   2   52.89   38.90  -2
   2  -7  -1   52.89   38.90   1
   2   7   2   57.89   31.20  -2
   2  -7  -1   57.89   31.20   1
   2   7   2   76.39   20.60  -2
   2  -7  -1   76.39   20.60   1
   2   7   2   47.70   17.00  -2
   2  -7  -1   47.70   17.00   1
  -2  -7  -2  118.49   40.00  -2
  -2   7   1  118.49   40.00   1
   3  -7  -1 1244.78  104.49   1
   3  -7  -1  857.51  100.99   1
   4   7   3 1271.37   91.39  -2
   4  -7  -1 1271.37   91.39   1
   4   7   3 1387.36  104.99  -2
   4  -7  -1 1387.36  104.99   1
   4   7   3 1280.57  118.39  -2
   4  -7  -1 1280.57  118.39   1
   5  -7  -1   73.29   50.59   1
   5  -7  -1  126.39   81.79   1
   5  -7  -1   85.49   35.50   1
   5  -7  -1  124.19   73.89   1
  -5   7   1  184.88   37.50   1
  -5   7   1  203.28   45.10   1
  -5   7   1  163.38   53.09   1
   6   7   4  720.93   80.09  -2
   6  -7  -1  720.93   80.09   1
   6   7   4  723.03   76.59  -2
   6  -7  -1  723.03   76.59   1
  -6  -7  -4  480.35   75.09  -2
  -6   7   1  480.35   75.09   1
  -6  -7  -4  583.04   87.39  -2
  -6   7   1  583.04   87.39   1
  -6  -7  -4  661.93   69.69  -2
  -6   7   1  661.93   69.69   1
   7   6   1   46.20   36.90   1
   7   6   1  -13.00   35.50   1
   6  -6   2  -10.70   30.90  -2
   6   6   1  -10.70   30.90   1
   6  -6   2  -17.50   24.20  -2
   6   6   1  -17.50   24.20   1
   5   6   1   19.20   27.70   1
   5   6   1   21.30   29.80   1
   4  -6   1   61.09   28.40  -2
   4   6   1   61.09   28.40   1
   4  -6   1   54.39   25.60  -2
   4   6   1   54.39   25.60   1
   4  -6   1  126.99   29.50  -2
   4   6   1  126.99   29.50   1
   4  -6   1   58.09   41.20  -2
   4   6   1   58.09   41.20   1
   4  -6   1   61.19   15.70  -2
   4   6   1   61.19   15.70   1
   3   6   1  207.98   34.10   1
   3   6   1  263.37   24.40   1
   3   6   1  264.37   30.90   1
  -2   6   0  125.19   19.00  -2
  -2  -6  -1  125.19   19.00   1
  -2   6   0  116.49   27.40  -2
  -2  -6  -1  116.49   27.40   1
   2  -6   0  198.18   19.60  -2
   2   6   1  198.18   19.60   1
   2  -6   0  225.78   30.50  -2
   2   6   1  225.78   30.50   1
   2  -6   0  178.48   32.90  -2
   2   6   1  178.48   32.90   1
  -1  -6  -1  115.19   34.00   1
  -1  -6  -1   85.89   15.00   1
  -1  -6  -1   69.89   22.90   1
   1   6   1  122.59   27.30   1
   1   6   1  143.99   21.50   1
   1   6   1   84.29   19.40   1
   0   6   1    5.30   13.70  -2
   0  -6  -1    5.30   13.70   1
   0   6   1   11.10    8.80  -2
   0  -6  -1   11.10    8.80   1
   0   6   1    6.70   16.60  -2
   0  -6  -1    6.70   16.60   1
   0   6   1   37.20   26.30  -2
   0  -6  -1   37.20   26.30   1
   0   6   1   17.70   15.70  -2
   0  -6  -1   17.70   15.70   1
   0  -6  -1   15.70   12.80  -2
   0   6   1   15.70   12.80   1
   0  -6  -1    1.50   15.00  -2
   0   6   1    1.50   15.00   1
   1  -6  -1   -6.30   24.90   1
   1  -6  -1   -5.10   14.40   1
   1  -6  -1    9.10   10.30   1
  -1   6   1   -3.30   18.50   1
   2   6   2  189.38   25.50  -2
   2  -6  -1  189.38   25.50   1
   2   6   2  181.78   43.40  -2
   2  -6  -1  181.78   43.40   1
   2   6   2  326.27   55.79  -2
   2  -6  -1  326.27   55.79   1
   3  -6  -1  388.86   72.29   1
   3  -6  -1  302.97   32.30   1
   3  -6  -1  330.77   45.80   1
  -3   6   1  268.27   50.89   1
   4   6   3   46.00   36.20  -2
   4  -6  -1   46.00   36.20   1
   4   6   3  120.09   44.50  -2
   4  -6  -1  120.09   44.50   1
   4   6   3  219.58   60.59  -2
   4  -6  -1  219.58   60.59   1
   4   6   3   66.79   26.50  -2
   4  -6  -1   66.79   26.50   1
  -4  -6  -3  116.89   47.00  -2
  -4   6   1  116.89   47.00   1
  -4  -6  -3   66.89   28.80  -2
  -4   6   1   66.89   28.80   1
   5  -6  -1  217.48   42.50   1
   5  -6  -1  291.07   62.69   1
   5  -6  -1  283.97   71.79   1
   5  -6  -1  274.57   53.09   1
  -5   6   1  237.58   54.59   1
  -5   6   1  300.67   40.00   1
  -5   6   1  245.28   47.00   1
  -5   6   1  160.68   37.10   1
   6   6   4  157.28   38.00  -2
   6  -6  -1  157.28   38.00   1
   6   6   4  123.49   63.99  -2
   6  -6  -1  123.49   63.99   1
  -6  -6  -4   52.49   50.39  -2
  -6   6   1   52.49   50.39   1
  -6  -6  -4  167.68   39.80  -2
  -6   6   1  167.68   39.80   1
  -6  -6  -4  250.07   52.59  -2
  -6   6   1  250.07   52.59   1
   7  -6  -1   20.00   88.19   1
   7  -6  -1    4.10   40.50   1
   7  -6  -1  -22.70   26.50   1
   7  -6  -1  -13.00   48.30   1
  -7   6   1   36.20   84.39   1
  -7   6   1   13.70   25.30   1
  -7   6   1   14.80   36.60   1
   7   5   1  -10.60   39.40   1
   7   5   1   49.99   37.30   1
   7   5   1   59.59   39.00   1
   6  -5   2  344.67   48.90  -2
   6   5   1  344.67   48.90   1
   6  -5   2  263.77   42.60  -2
   6   5   1  263.77   42.60   1
   5   5   1  268.57   53.49   1
   5   5   1  357.06   48.80   1
   5   5   1  384.26   45.20   1
   5   5   1  366.16   39.80   1
   4  -5   1  354.26   42.10  -2
   4   5   1  354.26   42.10   1
   4  -5   1  348.47   47.50  -2
   4   5   1  348.47   47.50   1
   4  -5   1  270.57   47.90  -2
   4   5   1  270.57   47.90   1
   4  -5   1  321.77   40.30  -2
   4   5   1  321.77   40.30   1
   3   5   1  160.08   52.49   1
   3   5   1   71.59   22.00   1
   3   5   1   30.50   11.40   1
   3   5   1   63.99   22.00   1
  -2   5   0  104.19   22.90  -2
  -2  -5  -1  104.19   22.90   1
  -2   5   0  124.89   24.00  -2
  -2  -5  -1  124.89   24.00   1
   2  -5   0  183.98   46.90  -2
   2   5   1  183.98   46.90   1
   2  -5   0   97.79   22.50  -2
   2   5   1   97.79   22.50   1
   2  -5   0  182.58   26.70  -2
   2   5   1  182.58   26.70   1
   2  -5   0  138.79   15.70  -2
   2   5   1  138.79   15.70   1
   2  -5   0  116.49   18.70  -2
   2   5   1  116.49   18.70   1
  -1  -5  -1  408.36   31.20   1
  -1  -5  -1  333.37   41.70   1
  -1  -5  -1  453.65   32.50   1
   1   5   1  361.26   30.10   1
   1   5   1  363.66   32.90   1
   1   5   1  311.17   41.60   1
   0   5   1  157.28   24.10  -2
   0  -5  -1  157.28   24.10   1
   0   5   1  180.08   27.90  -2
   0  -5  -1  180.08   27.90   1
   0   5   1  120.49   17.60  -2
   0  -5  -1  120.49   17.60   1
   0   5   1  139.59   30.50  -2
   0  -5  -1  139.59   30.50   1
   0  -5  -1  202.68   27.30  -2
   0   5   1  202.68   27.30   1
   0  -5  -1  148.69   20.20  -2
   0   5   1  148.69   20.20   1
   1  -5  -1  543.95   52.09   1
   1  -5  -1  552.84   43.90   1
   1  -5  -1  581.94   53.79   1
   1  -5  -1  503.45   61.09   1
  -1   5   1  595.74   49.99   1
  -1   5   1  520.35   54.79   1
  -1   5   1  557.74   41.50   1
   2   5   2  575.94   62.99  -2
   2  -5  -1  575.94   62.99   1
  -2  -5  -2  616.34   51.79  -2
  -2   5   1  616.34   51.79   1
  -2  -5  -2  534.65   57.29  -2
  -2   5   1  534.65   57.29   1
  -2  -5  -2  569.94   63.09  -2
  -2   5   1  569.94   63.09   1
   3  -5  -1   42.60   34.10   1
   3  -5  -1   31.30   23.70   1
   3  -5  -1   32.20   17.70   1
  -3   5   1   42.40   28.80   1
   4   5   3  389.26   47.10  -2
   4  -5  -1  389.26   47.10   1
   4   5   3  500.05   68.89  -2
   4  -5  -1  500.05   68.89   1
   4   5   3  476.25   67.99  -2
   4  -5  -1  476.25   67.99   1
   4   5   3  442.16   55.29  -2
   4  -5  -1  442.16   55.29   1
  -4  -5  -3  403.06   52.69  -2
  -4   5   1  403.06   52.69   1
  -4  -5  -3  399.76   58.99  -2
  -4   5   1  399.76   58.99   1
   5  -5  -1   72.79   22.60   1
   5  -5  -1   50.29   72.69   1
   5  -5  -1   18.10   21.80   1
   5  -5  -1  129.69   44.20   1
   5  -5  -1   37.30   31.60   1
  -5   5   1   34.80   29.20   1
  -5   5   1   70.49   37.30   1
  -5   5   1   22.00   27.90   1
   6   5   4   87.99   50.79  -2
   6  -5  -1   87.99   50.79   1
   6   5   4   29.20   26.00  -2
   6  -5  -1   29.20   26.00   1
   6   5   4   31.70   50.29  -2
   6  -5  -1   31.70   50.29   1
   6   5   4   -5.80   34.80  -2
   6  -5  -1   -5.80   34.80   1
  -6  -5  -4   78.99   35.50  -2
  -6   5   1   78.99   35.50   1
  -6  -5  -4   27.10   30.60  -2
  -6   5   1   27.10   30.60   1
  -6  -5  -4   48.10   45.80  -2
  -6   5   1   48.10   45.80   1
  -6  -5  -4   67.69   24.50  -2
  -6   5   1   67.69   24.50   1
   7  -5  -1  132.69   63.59   1
   7  -5  -1  142.19   44.60   1
   7  -5  -1   64.39   60.79   1
  -7   5   1   89.59   45.30   1
  -7   5   1   49.20   39.90   1
  -7   5   1  168.88   72.49   1
  -7   5   1  127.09   32.00   1
   8  -4   3  -19.20   35.20  -2
   8   4   1  -19.20   35.20   1
   8  -4   3   10.80   28.80  -2
   8   4   1   10.80   28.80   1
   8  -4   3  -25.90   28.50  -2
   8   4   1  -25.90   28.50   1
   7   4   1  -17.90   34.20   1
   6  -4   2   19.30   27.10  -2
   6   4   1   19.30   27.10   1
   6  -4   2   55.89   43.30  -2
   6   4   1   55.89   43.30   1
   5   4   1  469.45   56.59   1
   5   4   1  490.25   39.00   1
   5   4   1  451.15   60.39   1
   4  -4   1   19.50    8.20  -2
   4   4   1   19.50    8.20   1
   4  -4   1  -11.80   17.90  -2
   4   4   1  -11.80   17.90   1
   4  -4   1   20.80   24.40  -2
   4   4   1   20.80   24.40   1
   4  -4   1    5.10   13.40  -2
   4   4   1    5.10   13.40   1
   3   4   1   38.50   19.00   1
   3   4   1   29.40    8.40   1
  -2   4   0  331.27   36.10  -2
  -2  -4  -1  331.27   36.10   1
   2  -4   0  340.77   26.90  -2
   2   4   1  340.77   26.90   1
   2  -4   0  329.17   37.00  -2
   2   4   1  329.17   37.00   1
   2  -4   0  335.77   34.40  -2
   2   4   1  335.77   34.40   1
   2  -4   0  320.97   48.10  -2
   2   4   1  320.97   48.10   1
  -1  -4  -1   35.60   18.30   1
  -1  -4  -1  133.89   31.40   1
  -1  -4  -1   74.89   11.90   1
   1   4   1   53.39   19.50   1
   0   4   1    1.20    6.70  -2
   0  -4  -1    1.20    6.70   1
   0   4   1    7.50   22.10  -2
   0  -4  -1    7.50   22.10   1
   0   4   1   -1.60   10.10  -2
   0  -4  -1   -1.60   10.10   1
   0   4   1   21.80   13.80  -2
   0  -4  -1   21.80   13.80   1
   0   4   1   12.40   13.90  -2
   0  -4  -1   12.40   13.90   1
   0  -4  -1   13.10   14.50  -2
   0   4   1   13.10   14.50   1
   0  -4  -1   13.10   11.40  -2
   0   4   1   13.10   11.40   1
   0  -4  -1   14.50   22.20  -2
   0   4   1   14.50   22.20   1
   1  -4  -1  426.46   46.10   1
   1  -4  -1  365.56   32.20   1
   1  -4  -1  397.86   33.30   1
   1  -4  -1  400.46   48.80   1
   1  -4  -1  423.76   43.00   1
  -1   4   1  383.26   45.40   1
   2   4   2   55.99   22.00  -2
   2  -4  -1   55.99   22.00   1
   2   4   2   70.89   37.20  -2
   2  -4  -1   70.89   37.20   1
   2   4   2   54.49   18.10  -2
   2  -4  -1   54.49   18.10   1
  -2  -4  -2   91.29   24.40  -2
  -2   4   1   91.29   24.40   1
  -2  -4  -2  100.79   34.50  -2
  -2   4   1  100.79   34.50   1
  -2  -4  -2   27.50   23.10  -2
  -2   4   1   27.50   23.10   1
   3  -4  -1   76.09   21.20   1
   3  -4  -1   61.29   24.30   1
   3  -4  -1   86.39   34.10   1
  -3   4   1   79.79   28.00   1
  -3   4   1   62.49   25.10   1
   4   4   3    7.00   13.40  -2
   4  -4  -1    7.00   13.40   1
   4   4   3   -6.70   12.00  -2
   4  -4  -1   -6.70   12.00   1
   4   4   3   10.90   27.60  -2
   4  -4  -1   10.90   27.60   1
   4   4   3   10.20   32.20  -2
   4  -4  -1   10.20   32.20   1
   4   4   3  -10.80   45.00  -2
   4  -4  -1  -10.80   45.00   1
  -4  -4  -3    8.90   14.60  -2
  -4   4   1    8.90   14.60   1
  -4  -4  -3   -0.20   22.00  -2
  -4   4   1   -0.20   22.00   1
  -4  -4  -3   -5.00   19.10  -2
  -4   4   1   -5.00   19.10   1
  -4  -4  -3    8.80   22.90  -2
  -4   4   1    8.80   22.90   1
   5  -4  -1  163.08   40.70   1
   5  -4  -1  172.58   53.39   1
   5  -4  -1  168.98   52.59   1
   5  -4  -1  135.99   33.60   1
   5  -4  -1  176.18   28.10   1
  -5   4   1  191.08   33.70   1
  -5   4   1  135.39   40.90   1
  -5   4   1  174.68   40.70   1
   6   4   4  143.69   53.69  -2
   6  -4  -1  143.69   53.69   1
   6   4   4   37.10   29.10  -2
   6  -4  -1   37.10   29.10   1
   6   4   4  131.89   42.50  -2
   6  -4  -1  131.89   42.50   1
   6   4   4   14.70   39.70  -2
   6  -4  -1   14.70   39.70   1
  -6  -4  -4   53.79   44.40  -2
  -6   4   1   53.79   44.40   1
  -6  -4  -4   25.60   29.50  -2
  -6   4   1   25.60   29.50   1
  -6  -4  -4   38.20   23.50  -2
  -6   4   1   38.20   23.50   1
  -6  -4  -4   26.60   49.80  -2
  -6   4   1   26.60   49.80   1
   7  -4  -1    3.60   25.50   1
   7  -4  -1   23.60   41.00   1
   7  -4  -1   45.90   26.50   1
   7  -4  -1   -8.40   38.60   1
   7  -4  -1   76.89   41.60   1
  -7   4   1   11.60   35.80   1
  -7   4   1   16.40   20.00   1
  -7   4   1    4.90   44.00   1
  -7   4   1  -10.60   33.60   1
  -8   3  -3   68.69   59.39  -2
  -8  -3  -1   68.69   59.39   1
   8  -3   3   49.70   37.30  -2
   8   3   1   49.70   37.30   1
   8  -3   3   38.30   37.50  -2
   8   3   1   38.30   37.50   1
   8  -3   3   26.50   41.10  -2
   8   3   1   26.50   41.10   1
   8  -3   3   15.90   52.59  -2
   8   3   1   15.90   52.59   1
  -7  -3  -1    1.70   28.90   1
   7   3   1   72.89   34.60   1
   7   3   1   18.10   30.60   1
   7   3   1    1.50   39.90   1
   7   3   1   78.49   34.10   1
   6  -3   2  757.52   66.89  -2
   6   3   1  757.52   66.89   1
   6  -3   2  621.04   62.29  -2
   6   3   1  621.04   62.29   1
   6  -3   2  490.35   69.99  -2
   6   3   1  490.35   69.99   1
   6  -3   2  640.04   72.99  -2
   6   3   1  640.04   72.99   1
   5   3   1  144.39   43.50   1
   5   3   1  180.48   36.00   1
   4  -3   1  259.47   49.20  -2
   4   3   1  259.47   49.20   1
   4  -3   1  313.17   43.30  -2
   4   3   1  313.17   43.30   1
   3   3   1   74.29   25.40   1
   3   3   1   89.79   37.90   1
   3   3   1   83.79   20.10   1
   2  -3   0  458.85   39.60  -2
   2   3   1  458.85   39.60   1
   2  -3   0  465.25   42.30  -2
   2   3   1  465.25   42.30   1
   2  -3   0  460.15   32.80  -2
   2   3   1  460.15   32.80   1
   2  -3   0  419.96   54.99  -2
   2   3   1  419.96   54.99   1
  -1  -3  -1   10.70    5.50   1
  -1  -3  -1   13.80   10.40   1
   1   3   1  -13.30    9.10   1
   1   3   1    6.70   18.30   1
   1   3   1    6.90    5.80   1
   0   3   1 2948.80  177.38  -2
   0  -3  -1 2948.80  177.38   1
   0   3   1 2772.42  178.68  -2
   0  -3  -1 2772.42  178.68   1
   0   3   1 2717.93  183.18  -2
   0  -3  -1 2717.93  183.18   1
   0   3   1 3023.60  188.88  -2
   0  -3  -1 3023.60  188.88   1
   0   3   1 2901.41  177.78  -2
   0  -3  -1 2901.41  177.78   1
   0  -3  -1 3244.28  178.38  -2
   0   3   1 3244.28  178.38   1
   0  -3  -1 2693.23  180.18  -2
   0   3   1 2693.23  180.18   1
   0  -3  -1 3090.19  189.78  -2
   0   3   1 3090.19  189.78   1
   0  -3  -1 2680.33  182.58  -2
   0   3   1 2680.33  182.58   1
   0  -3  -1 2937.81  176.28  -2
   0   3   1 2937.81  176.28   1
   1  -3  -1  673.73   56.99   1
  -1   3   1  693.93   45.10   1
  -1   3   1  639.54   56.49   1
   2   3   2  542.05   46.00  -2
   2  -3  -1  542.05   46.00   1
   2   3   2  550.04   58.49  -2
   2  -3  -1  550.04   58.49   1
   2   3   2  496.85   48.60  -2
   2  -3  -1  496.85   48.60   1
  -2  -3  -2  536.25   51.49  -2
  -2   3   1  536.25   51.49   1
   3  -3  -1  493.35   48.40   1
   3  -3  -1  614.34   64.59   1
   3  -3  -1  484.75   52.59   1
   3  -3  -1  498.45   40.20   1
   3  -3  -1  541.85   62.79   1
  -3   3   1  528.05   54.89   1
  -3   3   1  584.34   54.09   1
   4   3   3  300.57   38.00  -2
   4  -3  -1  300.57   38.00   1
   4   3   3  328.77   43.00  -2
   4  -3  -1  328.77   43.00   1
   4   3   3  288.47   60.39  -2
   4  -3  -1  288.47   60.39   1
   4   3   3  347.17   60.59  -2
   4  -3  -1  347.17   60.59   1
  -4  -3  -3  329.07   46.50  -2
  -4   3   1  329.07   46.50   1
  -4  -3  -3  294.27   41.10  -2
  -4   3   1  294.27   41.10   1
  -4  -3  -3  273.67   41.30  -2
  -4   3   1  273.67   41.30   1
  -4  -3  -3  289.17   34.80  -2
  -4   3   1  289.17   34.80   1
   5  -3  -1   76.49   25.80   1
   5  -3  -1  146.99   50.09   1
   5  -3  -1   60.69   30.10   1
   5  -3  -1   52.39   36.80   1
  -5   3   1  109.89   36.00   1
  -5   3   1   55.69   34.30   1
   6   3   4  172.98   53.69  -2
   6  -3  -1  172.98   53.69   1
   6   3   4  217.08   59.49  -2
   6  -3  -1  217.08   59.49   1
   6   3   4  357.56   71.99  -2
   6  -3  -1  357.56   71.99   1
   6   3   4  229.38   44.20  -2
   6  -3  -1  229.38   44.20   1
  -6  -3  -4  230.68   47.20  -2
  -6   3   1  230.68   47.20   1
  -6  -3  -4  230.18   36.10  -2
  -6   3   1  230.18   36.10   1
  -6  -3  -4  144.19   39.30  -2
  -6   3   1  144.19   39.30   1
  -6  -3  -4  281.27   59.69  -2
  -6   3   1  281.27   59.69   1
   7  -3  -1   91.49   53.19   1
   7  -3  -1   88.29   53.19   1
   7  -3  -1   92.59   62.39   1
   7  -3  -1   81.89   31.30   1
  -7   3   1  183.08   48.00   1
  -7   3   1   38.60   35.40   1
   8   3   5  -17.60   28.40  -2
   8  -3  -1  -17.60   28.40   1
   8   3   5    3.20   42.50  -2
   8  -3  -1    3.20   42.50   1
   8   3   5   27.70   42.10  -2
   8  -3  -1   27.70   42.10   1
   8   3   5   20.70   29.80  -2
   8  -3  -1   20.70   29.80   1
   8   3   5   -1.30   41.80  -2
   8  -3  -1   -1.30   41.80   1
  -8  -3  -5   65.99   50.19  -2
  -8   3   1   65.99   50.19   1
  -8  -3  -5  -19.40   44.20  -2
  -8   3   1  -19.40   44.20   1
  -8   2  -3  -10.90   41.20  -2
  -8  -2  -1  -10.90   41.20   1
  -8   2  -3   25.80   46.90  -2
  -8  -2  -1   25.80   46.90   1
   8  -2   3  -15.70   43.60  -2
   8   2   1  -15.70   43.60   1
   8  -2   3    7.40   36.40  -2
   8   2   1    7.40   36.40   1
   8  -2   3   16.40   34.90  -2
   8   2   1   16.40   34.90   1
   8  -2   3    8.30   30.40  -2
   8   2   1    8.30   30.40   1
  -7  -2  -1  123.89   44.50   1
  -7  -2  -1  238.78   55.39   1
   7   2   1  327.87   63.39   1
   7   2   1  145.99   50.39   1
   7   2   1  244.18   48.30   1
  -6   2  -2  438.06   55.99  -2
  -6  -2  -1  438.06   55.99   1
  -6   2  -2  357.66   50.99  -2
  -6  -2  -1  357.66   50.99   1
   6  -2   2  206.18   53.99  -2
   6   2   1  206.18   53.99   1
   6  -2   2  307.57   45.90  -2
   6   2   1  307.57   45.90   1
   6  -2   2  416.66   57.29  -2
   6   2   1  416.66   57.29   1
   6  -2   2  329.27   46.30  -2
   6   2   1  329.27   46.30   1
  -5  -2  -1   30.90   22.10   1
  -5  -2  -1   29.30   25.40   1
   5   2   1   33.00   25.70   1
   5   2   1   15.50   31.20   1
   5   2   1   46.00   20.50   1
   5   2   1   20.20   23.10   1
  -4   2  -1  193.88   35.80  -2
  -4  -2  -1  193.88   35.80   1
  -4   2  -1  234.28   33.90  -2
  -4  -2  -1  234.28   33.90   1
   4  -2   1  208.68   35.10  -2
   4   2   1  208.68   35.10   1
   4  -2   1  171.28   41.00  -2
   4   2   1  171.28   41.00   1
   4  -2   1  201.98   33.40  -2
   4   2   1  201.98   33.40   1
   4  -2   1  253.47   45.60  -2
   4   2   1  253.47   45.60   1
   3   2   1   45.40   25.20   1
   3   2   1   41.90   26.20   1
   3   2   1   42.80   37.70   1
   3   2   1   45.90   18.70   1
   2  -2   0  549.65   55.69  -2
   2   2   1  549.65   55.69   1
   2  -2   0  562.84   47.80  -2
   2   2   1  562.84   47.80   1
   2  -2   0  585.64   46.90  -2
   2   2   1  585.64   46.90   1
  -1  -2  -1  234.28   40.60   1
  -1  -2  -1  135.29   18.10   1
  -1  -2  -1  187.68   20.60   1
  -1  -2  -1  167.58   14.40   1
   1   2   1  154.28   15.50   1
   1   2   1  162.58   18.20   1
   1   2   1  237.68   36.00   1
   1   2   1  188.68   14.60   1
   1   2   1  167.18   20.50   1
   0   2   1  587.84   36.50  -2
   0  -2  -1  587.84   36.50   1
   0   2   1  487.15   37.40  -2
   0  -2  -1  487.15   37.40   1
   0  -2  -1  494.65   37.90  -2
   0   2   1  494.65   37.90   1
   0  -2  -1  490.05   40.80  -2
   0   2   1  490.05   40.80   1
   0  -2  -1  603.94   44.10  -2
   0   2   1  603.94   44.10   1
   0  -2  -1  621.64   36.60  -2
   0   2   1  621.64   36.60   1
   1  -2  -1  286.17   43.90   1
   1  -2  -1  402.16   33.00   1
  -1   2   1  379.66   33.00   1
  -1   2   1  396.26   32.10   1
   2   2   2 3224.48  197.78  -2
   2  -2  -1 3224.48  197.78   1
   2   2   2 3158.68  199.18  -2
   2  -2  -1 3158.68  199.18   1
   2   2   2 2896.81  204.38  -2
   2  -2  -1 2896.81  204.38   1
   2   2   2 3034.50  207.88  -2
   2  -2  -1 3034.50  207.88   1
  -2  -2  -2 3210.78  200.78  -2
  -2   2   1 3210.78  200.78   1
   3  -2  -1   23.80   15.80   1
   3  -2  -1   16.80   27.50   1
   3  -2  -1   13.80   20.00   1
   3  -2  -1   45.10   30.90   1
  -3   2   1   26.70   20.90   1
  -3   2   1   27.90   25.10   1
  -3   2   1   24.80   24.80   1
  -3   2   1   19.50   13.70   1
   4   2   3  953.40   94.89  -2
   4  -2  -1  953.40   94.89   1
   4   2   3  954.10   82.09  -2
   4  -2  -1  954.10   82.09   1
   4   2   3  966.20   80.29  -2
   4  -2  -1  966.20   80.29   1
   4   2   3 1169.18   96.99  -2
   4  -2  -1 1169.18   96.99   1
  -4  -2  -3 1123.99   84.49  -2
  -4   2   1 1123.99   84.49   1
  -4  -2  -3 1037.60   86.89  -2
  -4   2   1 1037.60   86.89   1
  -4  -2  -3 1024.20   83.19  -2
  -4   2   1 1024.20   83.19   1
  -4  -2  -3  948.61   73.79  -2
  -4   2   1  948.61   73.79   1
   5  -2  -1   39.30   33.60   1
   5  -2  -1   77.59   26.70   1
   5  -2  -1   73.09   28.40   1
   5  -2  -1   58.09   39.70   1
  -5   2   1   43.20   29.40   1
  -5   2   1   40.70   29.00   1
  -5   2   1   64.69   30.90   1
   6   2   4  421.46   51.09  -2
   6  -2  -1  421.46   51.09   1
   6   2   4  485.85   80.89  -2
   6  -2  -1  485.85   80.89   1
   6   2   4  466.75   55.29  -2
   6  -2  -1  466.75   55.29   1
  -6  -2  -4  448.66   61.89  -2
  -6   2   1  448.66   61.89   1
  -6  -2  -4  327.77   49.80  -2
  -6   2   1  327.77   49.80   1
  -6  -2  -4  465.85   56.79  -2
  -6   2   1  465.85   56.79   1
   7  -2  -1  238.38   59.49   1
   7  -2  -1   70.79   67.59   1
   7  -2  -1  157.78   53.79   1
   7  -2  -1  203.58   61.09   1
  -7   2   1   82.99   50.49   1
  -7   2   1  263.17   56.29   1
  -7   2   1   86.59   45.40   1
   8   2   5   -8.40   35.50  -2
   8  -2  -1   -8.40   35.50   1
   8   2   5   61.29   61.39  -2
   8  -2  -1   61.29   61.39   1
   8   2   5    0.20   43.60  -2
   8  -2  -1    0.20   43.60   1
   8   2   5   19.20   31.50  -2
   8  -2  -1   19.20   31.50   1
  -8  -2  -5  -37.00   37.60  -2
  -8   2   1  -37.00   37.60   1
  -8  -2  -5   37.30   41.60  -2
  -8   2   1   37.30   41.60   1
  -8  -2  -5   25.10   42.30  -2
  -8   2   1   25.10   42.30   1
  -8   1  -3   31.90   51.49  -2
  -8  -1  -1   31.90   51.49   1
  -8   1  -3  126.49   52.09  -2
  -8  -1  -1  126.49   52.09   1
   8  -1   3   63.89   57.49  -2
   8   1   1   63.89   57.49   1
   8  -1   3   79.49   51.29  -2
   8   1   1   79.49   51.29   1
   8  -1   3   35.30   37.10  -2
   8   1   1   35.30   37.10   1
   8  -1   3   60.39   39.20  -2
   8   1   1   60.39   39.20   1
  -7  -1  -1  281.57   57.29   1
   7   1   1  211.38   64.39   1
   7   1   1  208.28   48.90   1
   7   1   1  129.59   49.50   1
  -6   1  -2  398.46   76.59  -2
  -6  -1  -1  398.46   76.59   1
   6  -1   2  314.87   45.40  -2
   6   1   1  314.87   45.40   1
   6  -1   2  290.27   57.19  -2
   6   1   1  290.27   57.19   1
   6  -1   2  277.87   66.59  -2
   6   1   1  277.87   66.59   1
   6  -1   2  329.97   70.09  -2
   6   1   1  329.97   70.09   1
  -5  -1  -1  792.82   71.39   1
  -5  -1  -1  784.92   74.29   1
   5   1   1  821.12   82.69   1
   5   1   1  761.62   68.49   1
   5   1   1  738.63   68.89   1
   5   1   1  712.43   80.79   1
  -4   1  -1  106.29   30.50  -2
  -4  -1  -1  106.29   30.50   1
  -4   1  -1  117.29   30.20  -2
  -4  -1  -1  117.29   30.20   1
  -4   1  -1  119.89   28.70  -2
  -4  -1  -1  119.89   28.70   1
   4  -1   1   84.69   33.60  -2
   4   1   1   84.69   33.60   1
   4  -1   1  109.99   27.20  -2
   4   1   1  109.99   27.20   1
   4  -1   1   76.89   29.20  -2
   4   1   1   76.89   29.20   1
   4  -1   1   86.69   22.90  -2
   4   1   1   86.69   22.90   1
  -3  -1  -1   13.20   17.30   1
  -3  -1  -1    2.90   16.30   1
   3   1   1    4.20   12.60   1
   3   1   1   23.10   24.70   1
   3   1   1    6.00   16.50   1
   3   1   1    3.60   18.90   1
  -2   1   0 1862.81  118.39  -2
  -2  -1  -1 1862.81  118.39   1
  -2   1   0 1878.01  117.69  -2
  -2  -1  -1 1878.01  117.69   1
   2  -1   0 1746.93  120.59  -2
   2   1   1 1746.93  120.59   1
   2  -1   0 1845.32  116.79  -2
   2   1   1 1845.32  116.79   1
   2  -1   0 1757.42  128.69  -2
   2   1   1 1757.42  128.69   1
   2  -1   0 1701.13  114.79  -2
   2   1   1 1701.13  114.79   1
  -1  -1  -1  309.47   27.40   1
  -1  -1  -1  343.27   33.80   1
   1   1   1  316.97   25.20   1
   1   1   1  315.87   26.60   1
   1   1   1  359.06   33.20   1
   0   1   1 1284.07   75.59  -2
   0  -1  -1 1284.07   75.59   1
   0  -1  -1 1081.39   77.39  -2
   0   1   1 1081.39   77.39   1
   0  -1  -1 1327.67   75.69  -2
   0   1   1 1327.67   75.69   1
   1  -1  -1  262.17   25.20   1
   1  -1  -1  300.87   29.90   1
  -1   1   1  273.47   23.30   1
  -1   1   1  311.67   30.80   1
  -1   1   1  286.97   25.50   1
  -1   1   1  272.97   25.90   1
   2   1   2 2647.83  165.28  -2
   2  -1  -1 2647.83  165.28   1
   2   1   2 2726.73  165.78  -2
   2  -1  -1 2726.73  165.78   1
   2   1   2 2264.07  169.18  -2
   2  -1  -1 2264.07  169.18   1
  -2  -1  -2 2764.52  166.98  -2
  -2   1   1 2764.52  166.98   1
  -2  -1  -2 2435.96  164.28  -2
  -2   1   1 2435.96  164.28   1
  -2  -1  -2 2583.34  161.08  -2
  -2   1   1 2583.34  161.08   1
   3  -1  -1 1229.88   90.59   1
   3  -1  -1 1083.69  115.69   1
   3  -1  -1 1313.87  106.49   1
  -3   1   1 1312.07   94.59   1
   4   1   3  558.54   51.49  -2
   4  -1  -1  558.54   51.49   1
   4   1   3  511.65   65.19  -2
   4  -1  -1  511.65   65.19   1
   4   1   3  470.15   60.89  -2
   4  -1  -1  470.15   60.89   1
   4   1   3  575.34   52.99  -2
   4  -1  -1  575.34   52.99   1
  -4  -1  -3  483.25   52.09  -2
  -4   1   1  483.25   52.09   1
  -4  -1  -3  489.65   51.99  -2
  -4   1   1  489.65   51.99   1
  -4  -1  -3  526.55   55.49  -2
  -4   1   1  526.55   55.49   1
   5  -1  -1  405.56   50.99   1
   5  -1  -1  459.75   79.79   1
   5  -1  -1  479.15   65.19   1
   5  -1  -1  404.86   48.10   1
  -5   1   1  390.76   54.79   1
  -5   1   1  428.66   52.89   1
   6   1   4   86.39   37.00  -2
   6  -1  -1   86.39   37.00   1
   6   1   4   50.39   37.40  -2
   6  -1  -1   50.39   37.40   1
   6   1   4   46.10   43.40  -2
   6  -1  -1   46.10   43.40   1
   6   1   4   38.60   25.80  -2
   6  -1  -1   38.60   25.80   1
  -6  -1  -4   60.19   31.50  -2
  -6   1   1   60.19   31.50   1
  -6  -1  -4   14.20   28.70  -2
  -6   1   1   14.20   28.70   1
  -6  -1  -4   29.60   27.80  -2
  -6   1   1   29.60   27.80   1
   7  -1  -1  110.79   39.90   1
   7  -1  -1   43.20   48.50   1
   7  -1  -1   87.39   33.10   1
   7  -1  -1   35.30   40.00   1
  -7   1   1  191.38   51.39   1
  -7   1   1   71.09   45.00   1
  -7   1   1   43.30   39.80   1
   8   1   5   12.30   43.30  -2
   8  -1  -1   12.30   43.30   1
   8   1   5   15.30   37.10  -2
   8  -1  -1   15.30   37.10   1
   8   1   5    7.60   32.30  -2
   8  -1  -1    7.60   32.30   1
   8   1   5    0.30   32.40  -2
   8  -1  -1    0.30   32.40   1
  -8  -1  -5   31.40   46.80  -2
  -8   1   1   31.40   46.80   1
  -8  -1  -5   -5.90   43.70  -2
  -8   1   1   -5.90   43.70   1
  -8  -1  -5   15.70   41.90  -2
  -8   1   1   15.70   41.90   1
  -8   0  -3  408.46  121.89  -2
  -8   0  -1  408.46  121.89   1
  -8   0  -3  760.42   85.69  -2
  -8   0  -1  760.42   85.69   1
  -8   0  -3  485.85  139.79  -2
  -8   0  -1  485.85  139.79   1
   8   0   3  731.33   78.89  -2
   8   0   1  731.33   78.89   1
   8   0   3  486.05   99.39  -2
   8   0   1  486.05   99.39   1
   8   0   3  457.75   92.49  -2
   8   0   1  457.75   92.49   1
   8   0   3  653.83   73.99  -2
   8   0   1  653.83   73.99   1
  -7   0  -1  173.08   48.40   1
  -7   0  -1  160.88   53.29   1
   7   0   1  243.28   52.19   1
   7   0   1  188.78   56.69   1
   7   0   1  285.07   53.19   1
   7   0   1  356.96   74.19   1
  -6   0  -2 2372.36  177.78  -2
  -6   0  -1 2372.36  177.78   1
  -6   0  -2 2315.27  186.98  -2
  -6   0  -1 2315.27  186.98   1
  -6   0  -2 2544.75  177.78  -2
  -6   0  -1 2544.75  177.78   1
   6   0   2 2677.83  202.98  -2
   6   0   1 2677.83  202.98   1
   6   0   2 2239.18  192.68  -2
   6   0   1 2239.18  192.68   1
   6   0   2 2669.93  176.88  -2
   6   0   1 2669.93  176.88   1
   6   0   2 2233.68  173.68  -2
   6   0   1 2233.68  173.68   1
  -5   0  -1  323.97   75.69   1
  -5   0  -1  269.57   51.09   1
  -5   0  -1  223.18   46.40   1
   5   0   1  282.57   45.60   1
   5   0   1  293.27   61.49   1
   5   0   1  251.77   46.50   1
   5   0   1  282.67   59.59   1
  -4   0  -1 8336.47  511.05  -2
  -4   0  -1 8336.47  511.05   1
  -4   0  -1 7941.71  505.75  -2
  -4   0  -1 7941.71  505.75   1
   4   0   1 7593.34  516.35  -2
   4   0   1 7593.34  516.35   1
   4   0   1 8505.75  508.75  -2
   4   0   1 8505.75  508.75   1
   4   0   1 8698.33  514.25  -2
   4   0   1 8698.33  514.25   1
   4   0   1 8083.99  521.45  -2
   4   0   1 8083.99  521.45   1
   4   0   1 7956.50  503.95  -2
   4   0   1 7956.50  503.95   1
  -3   0  -1 1832.82  128.69   1
  -3   0  -1 1985.90  127.79   1
   3   0   1 1956.60  125.99   1
   3   0   1 1823.62  124.59   1
   3   0   1 1807.12  127.39   1
   3   0   1 1711.83  134.89   1
  -1   0  -1  403.86   30.20   1
  -1   0  -1  359.06   30.30   1
  -1   0  -1  332.87   31.40   1
  -1   0  -1  354.06   27.30   1
   1   0   1  358.76   31.60   1
   1   0   1  395.66   27.50   1
   1   0   1  397.36   30.40   1
   1   0   1  347.87   29.80   1
   2   0   2 1003.20   69.59  -2
   2   0  -1 1003.20   69.59   1
   2   0   2  998.30   75.39  -2
   2   0  -1  998.30   75.39   1
   2   0   2  970.60   69.19  -2
   2   0  -1  970.60   69.19   1
  -2   0  -2  946.81   69.69  -2
  -2   0   1  946.81   69.69   1
  -2   0  -2  965.30   75.79  -2
  -2   0   1  965.30   75.79   1
  -2   0  -2  974.00   70.09  -2
  -2   0   1  974.00   70.09   1
   3   0  -1 2320.87  156.88   1
   3   0  -1 2192.38  147.09   1
  -3   0   1 2116.89  147.49   1
  -3   0   1 2178.08  148.89   1
   4   0   3  436.96   70.09  -2
   4   0  -1  436.96   70.09   1
   4   0   3  362.56   43.50  -2
   4   0  -1  362.56   43.50   1
   4   0   3  366.66   42.10  -2
   4   0  -1  366.66   42.10   1
   4   0   3  395.86   53.39  -2
   4   0  -1  395.86   53.39   1
  -4   0  -3  397.46   46.00  -2
  -4   0   1  397.46   46.00   1
  -4   0  -3  427.16   79.59  -2
  -4   0   1  427.16   79.59   1
   5   0  -1  601.24   59.99   1
   5   0  -1  613.84   72.19   1
   5   0  -1  544.75   74.29   1
   5   0  -1  563.34   59.99   1
  -5   0   1  595.14   62.39   1
  -5   0   1  579.04   62.89   1
   6   0   4  111.19   34.00  -2
   6   0  -1  111.19   34.00   1
   6   0   4   87.39   38.40  -2
   6   0  -1   87.39   38.40   1
   6   0   4  182.78   51.79  -2
   6   0  -1  182.78   51.79   1
   6   0   4  109.99   33.50  -2
   6   0  -1  109.99   33.50   1
  -6   0  -4   61.39   39.00  -2
  -6   0   1   61.39   39.00   1
  -6   0  -4  187.98   47.10  -2
  -6   0   1  187.98   47.10   1
   7   0  -1  209.78   59.09   1
   7   0  -1  158.78   49.80   1
  -7   0   1  101.99   41.60   1
  -7   0   1  157.88   48.30   1
   8   0   5   27.20   46.20  -2
   8   0  -1   27.20   46.20   1
   8   0   5   64.19   42.70  -2
   8   0  -1   64.19   42.70   1
   8   0   5   13.60   36.00  -2
   8   0  -1   13.60   36.00   1
   8   0   5   99.69   41.30  -2
   8   0  -1   99.69   41.30   1
  -8   0  -5  111.09   53.29  -2
  -8   0   1  111.09   53.29   1
  -8  -1  -3  111.49   53.29  -2
  -8   1  -1  111.49   53.29   1
  -8  -1  -3  146.39   41.00  -2
  -8   1  -1  146.39   41.00   1
  -8  -1  -3  299.97   79.29  -2
  -8   1  -1  299.97   79.29   1
   8   1   3  250.07   54.09  -2
   8  -1   1  250.07   54.09   1
   8   1   3  232.48   55.69  -2
   8  -1   1  232.48   55.69   1
   8   1   3   45.90   39.10  -2
   8  -1   1   45.90   39.10   1
   8   1   3   35.10   51.29  -2
   8  -1   1   35.10   51.29   1
  -7   1  -1   22.30   36.10   1
  -7   1  -1   31.30   32.90   1
  -7   1  -1   40.90   35.70   1
   7  -1   1   11.30   29.40   1
   7  -1   1    8.60   24.20   1
   7  -1   1    2.90   25.00   1
   7  -1   1   68.29   50.29   1
  -6  -1  -2  300.27   57.69  -2
  -6   1  -1  300.27   57.69   1
  -6  -1  -2  543.15   70.49  -2
  -6   1  -1  543.15   70.49   1
  -6  -1  -2  462.05   56.59  -2
  -6   1  -1  462.05   56.59   1
   6   1   2  450.35   53.89  -2
   6  -1   1  450.35   53.89   1
   6   1   2  360.76   73.09  -2
   6  -1   1  360.76   73.09   1
   6   1   2  512.35   66.69  -2
   6  -1   1  512.35   66.69   1
   6   1   2  412.16   54.49  -2
   6  -1   1  412.16   54.49   1
  -5   1  -1 1192.58   89.39   1
  -5   1  -1  922.11   90.69   1
  -5   1  -1 1041.20   88.69   1
   5  -1   1  945.11   87.79   1
   5  -1   1  932.51  100.09   1
   5  -1   1 1085.09  101.99   1
   5  -1   1 1027.70   85.49   1
  -4  -1  -1  118.39   33.60  -2
  -4   1  -1  118.39   33.60   1
  -4  -1  -1  104.99   32.10  -2
  -4   1  -1  104.99   32.10   1
   4   1   1  116.29   27.60  -2
   4  -1   1  116.29   27.60   1
   4   1   1   77.19   28.50  -2
   4  -1   1   77.19   28.50   1
   4   1   1   98.49   35.60  -2
   4  -1   1   98.49   35.60   1
  -3   1  -1 1083.79   82.69   1
  -3   1  -1 1221.58   84.89   1
  -3   1  -1 1101.59   96.69   1
  -3   1  -1 1109.29   87.89   1
   3  -1   1 1195.18   85.09   1
   3  -1   1 1068.59   86.69   1
   3  -1   1 1033.20   97.79   1
  -2  -1   0 1372.16   98.39  -2
  -2   1  -1 1372.16   98.39   1
  -2  -1   0 1427.86  104.19  -2
  -2   1  -1 1427.86  104.19   1
  -2  -1   0 1418.56   94.69  -2
  -2   1  -1 1418.56   94.69   1
  -2  -1   0 1451.15   94.99  -2
  -2   1  -1 1451.15   94.99   1
   2   1   0 1458.05  103.89  -2
   2  -1   1 1458.05  103.89   1
   2   1   0 1416.66   94.59  -2
   2  -1   1 1416.66   94.59   1
   2   1   0 1407.06   97.59  -2
   2  -1   1 1407.06   97.59   1
   2   1   0 1345.97   94.19  -2
   2  -1   1 1345.97   94.19   1
  -1   1  -1  792.32   50.69   1
  -1   1  -1  715.93   53.59   1
  -1   1  -1  650.93   46.90   1
  -1   1  -1  674.73   48.60   1
  -1   1  -1  835.02   56.49   1
   1  -1   1  723.53   49.90   1
   1  -1   1  661.33   46.60   1
   1  -1   1  717.13   48.80   1
   1  -1   1  684.73   52.79   1
   1  -1   1  705.53   54.29   1
   0  -1   1 2078.89  141.59  -2
   0   1  -1 2078.89  141.59   1
   0  -1   1 2515.15  148.89  -2
   0   1  -1 2515.15  148.89   1
   0   1  -1 2316.67  147.59  -2
   0  -1   1 2316.67  147.59   1
   1   1  -1  771.62   51.79   1
   1   1  -1  728.13   55.39   1
   1   1  -1  762.82   57.49   1
   1   1  -1  754.42   51.19   1
  -1  -1   1  790.32   52.19   1
  -1  -1   1  811.12   60.29   1
   2  -1   2 2181.08  150.48  -2
   2   1  -1 2181.08  150.48   1
   2  -1   2 2283.87  146.99  -2
   2   1  -1 2283.87  146.99   1
   2  -1   2 2456.35  146.59  -2
   2   1  -1 2456.35  146.59   1
  -2   1  -2 2422.96  146.89  -2
  -2  -1   1 2422.96  146.89   1
  -2   1  -2 2122.89  151.38  -2
  -2  -1   1 2122.89  151.38   1
  -2   1  -2 2163.88  148.89  -2
  -2  -1   1 2163.88  148.89   1
   3   1  -1  168.18   31.20   1
   3   1  -1  140.99   36.70   1
   3   1  -1  120.59   27.90   1
  -3  -1   1  170.78   34.30   1
  -3  -1   1  124.89   28.20   1
  -3  -1   1  118.69   37.60   1
   4  -1   3  563.14   54.79  -2
   4   1  -1  563.14   54.79   1
   4  -1   3  646.84   66.29  -2
   4   1  -1  646.84   66.29   1
  -4   1  -3  578.64   57.79  -2
  -4  -1   1  578.64   57.79   1
  -4   1  -3  645.34   59.49  -2
  -4  -1   1  645.34   59.49   1
   5   1  -1   -5.90   16.60   1
   5   1  -1   14.00   22.10   1
   5   1  -1  -10.30   30.50   1
   5   1  -1  -13.00   22.80   1
  -5  -1   1   -5.20   19.60   1
  -5  -1   1    5.10   27.50   1
   6  -1   4  120.99   34.80  -2
   6   1  -1  120.99   34.80   1
   6  -1   4  238.08   69.89  -2
   6   1  -1  238.08   69.89   1
   6  -1   4  150.98   58.89  -2
   6   1  -1  150.98   58.89   1
   6  -1   4  131.99   49.90  -2
   6   1  -1  131.99   49.90   1
  -6   1  -4  201.38   48.20  -2
  -6  -1   1  201.38   48.20   1
  -6   1  -4  101.79   38.10  -2
  -6  -1   1  101.79   38.10   1
   7   1  -1   17.80   41.90   1
   7   1  -1  114.09   39.50   1
   7   1  -1   37.90   39.70   1
   7   1  -1  127.09   42.90   1
  -7  -1   1   80.19   48.90   1
  -7  -1   1   33.20   36.30   1
   8  -1   5   57.89   51.69  -2
   8   1  -1   57.89   51.69   1
   8  -1   5   14.80   33.30  -2
   8   1  -1   14.80   33.30   1
   8  -1   5  -21.80   31.20  -2
   8   1  -1  -21.80   31.20   1
   8  -1   5   15.40   31.60  -2
   8   1  -1   15.40   31.60   1
  -8   1  -5    8.30   44.80  -2
  -8  -1   1    8.30   44.80   1
  -8   1  -5    8.50   49.00  -2
  -8  -1   1    8.50   49.00   1
  -8  -2  -3  256.07   88.09  -2
  -8   2  -1  256.07   88.09   1
  -8  -2  -3  402.86   86.49  -2
  -8   2  -1  402.86   86.49   1
   8   2   3  200.68   53.19  -2
   8  -2   1  200.68   53.19   1
   8   2   3  178.18   55.39  -2
   8  -2   1  178.18   55.39   1
   8   2   3  129.89   55.49  -2
   8  -2   1  129.89   55.49   1
  -7   2  -1   32.60   38.30   1
  -7   2  -1   -4.40   32.30   1
  -7   2  -1   -1.30   32.80   1
   7  -2   1    2.10   35.80   1
   7  -2   1   38.70   47.10   1
   7  -2   1   41.10   37.80   1
   7  -2   1    3.90   24.40   1
  -6  -2  -2   78.99   33.30  -2
  -6   2  -1   78.99   33.30   1
  -6  -2  -2  129.79   37.40  -2
  -6   2  -1  129.79   37.40   1
  -6  -2  -2  203.38   49.60  -2
  -6   2  -1  203.38   49.60   1
   6   2   2  169.48   44.10  -2
   6  -2   1  169.48   44.10   1
   6   2   2  211.98   52.49  -2
   6  -2   1  211.98   52.49   1
   6   2   2  117.59   35.10  -2
   6  -2   1  117.59   35.10   1
   6   2   2   97.59   36.90  -2
   6  -2   1   97.59   36.90   1
  -5   2  -1   70.79   31.70   1
  -5   2  -1   41.70   31.30   1
   5  -2   1   78.59   27.70   1
   5  -2   1   78.99   33.80   1
   5  -2   1   67.59   41.20   1
   5  -2   1   20.60   26.90   1
  -4  -2  -1  222.28   45.40  -2
  -4   2  -1  222.28   45.40   1
  -4  -2  -1  256.07   56.59  -2
  -4   2  -1  256.07   56.59   1
  -4  -2  -1  213.88   38.80  -2
  -4   2  -1  213.88   38.80   1
  -4  -2  -1  227.38   39.10  -2
  -4   2  -1  227.38   39.10   1
   4   2   1  234.38   43.90  -2
   4  -2   1  234.38   43.90   1
   4   2   1  180.88   46.30  -2
   4  -2   1  180.88   46.30   1
   4   2   1  213.78   37.40  -2
   4  -2   1  213.78   37.40   1
  -3   2  -1  640.34   69.59   1
  -3   2  -1  627.14   61.69   1
  -3   2  -1  613.04   55.29   1
  -3   2  -1  664.33   57.29   1
   3  -2   1  572.94   66.09   1
   3  -2   1  631.84   54.09   1
   3  -2   1  627.74   49.00   1
   3  -2   1  631.94   61.49   1
  -2  -2   0  310.87   32.00  -2
  -2   2  -1  310.87   32.00   1
  -2  -2   0  345.87   38.50  -2
  -2   2  -1  345.87   38.50   1
  -2  -2   0  357.56   42.80  -2
  -2   2  -1  357.56   42.80   1
  -2  -2   0  282.67   32.50  -2
  -2   2  -1  282.67   32.50   1
   2   2   0  334.97   31.30  -2
   2  -2   1  334.97   31.30   1
   2   2   0  337.57   27.50  -2
   2  -2   1  337.57   27.50   1
   2   2   0  297.27   39.30  -2
   2  -2   1  297.27   39.30   1
   2   2   0  315.27   36.60  -2
   2  -2   1  315.27   36.60   1
   2   2   0  297.07   36.80  -2
   2  -2   1  297.07   36.80   1
   1  -2   1 9403.96  572.44   1
   0  -2   1 9999.00  611.14  -2
   0   2  -1 9999.00  611.14   1
   1   2  -1  437.96   36.60   1
   1   2  -1  430.96   33.40   1
  -1  -2   1  543.55   37.30   1
  -1  -2   1  406.26   37.10   1
   2  -2   2  353.16   37.70  -2
   2   2  -1  353.16   37.70   1
   2  -2   2  328.17   31.80  -2
   2   2  -1  328.17   31.80   1
   2  -2   2  303.67   35.20  -2
   2   2  -1  303.67   35.20   1
   2  -2   2  373.66   33.10  -2
   2   2  -1  373.66   33.10   1
  -2   2  -2  376.56   33.60  -2
  -2  -2   1  376.56   33.60   1
  -2   2  -2  404.96   46.60  -2
  -2  -2   1  404.96   46.60   1
   3   2  -1   10.40   17.40   1
   3   2  -1    7.00   24.20   1
   3   2  -1    6.90   17.30   1
  -3  -2   1   20.20   17.70   1
  -3  -2   1   -7.40   23.60   1
   4  -2   3   91.19   34.80  -2
   4   2  -1   91.19   34.80   1
   4  -2   3  162.38   32.50  -2
   4   2  -1  162.38   32.50   1
   4  -2   3  113.29   27.50  -2
   4   2  -1  113.29   27.50   1
  -4   2  -3  109.09   38.30  -2
  -4  -2   1  109.09   38.30   1
  -4   2  -3   77.19   26.50  -2
  -4  -2   1   77.19   26.50   1
  -4   2  -3   82.99   32.70  -2
  -4  -2   1   82.99   32.70   1
   5   2  -1    7.50   32.50   1
   5   2  -1   49.60   26.20   1
   5   2  -1   27.70   33.10   1
   5   2  -1   16.30   25.10   1
  -5  -2   1   38.60   33.00   1
  -5  -2   1   18.10   21.80   1
   6  -2   4   -3.00   21.90  -2
   6   2  -1   -3.00   21.90   1
   6  -2   4  -11.10   33.30  -2
   6   2  -1  -11.10   33.30   1
   6  -2   4   27.00   33.70  -2
   6   2  -1   27.00   33.70   1
   6  -2   4   10.10   24.60  -2
   6   2  -1   10.10   24.60   1
  -6   2  -4    4.00   23.70  -2
  -6  -2   1    4.00   23.70   1
  -6   2  -4   35.20   46.00  -2
  -6  -2   1   35.20   46.00   1
   7   2  -1   57.99   32.50   1
   7   2  -1   55.59   44.80   1
   7   2  -1  117.69   57.69   1
   7   2  -1   76.39   33.70   1
  -7  -2   1  113.29   55.29   1
  -7  -2   1   44.60   38.20   1
   8  -2   5   -8.00   48.40  -2
   8   2  -1   -8.00   48.40   1
   8  -2   5  -20.90   23.60  -2
   8   2  -1  -20.90   23.60   1
   8  -2   5   11.30   31.50  -2
   8   2  -1   11.30   31.50   1
  -8   2  -5    6.80   38.80  -2
  -8  -2   1    6.80   38.80   1
  -8   2  -5   65.69   58.69  -2
  -8  -2   1   65.69   58.69   1
  -8  -3  -3  186.88   74.29  -2
  -8   3  -1  186.88   74.29   1
  -8  -3  -3  141.19   49.20  -2
  -8   3  -1  141.19   49.20   1
   8   3   3  202.08   57.09  -2
   8  -3   1  202.08   57.09   1
   8   3   3  150.78   58.89  -2
   8  -3   1  150.78   58.89   1
   8   3   3  226.18   60.99  -2
   8  -3   1  226.18   60.99   1
   8   3   3  185.08   49.10  -2
   8  -3   1  185.08   49.10   1
  -7   3  -1  227.98   62.79   1
  -7   3  -1  423.36   71.59   1
  -7   3  -1  195.58   56.59   1
   7  -3   1  282.87   54.59   1
   7  -3   1  212.28   63.29   1
   7  -3   1  273.67   69.39   1
   7  -3   1  334.17   38.80   1
  -6  -3  -2   87.89   38.40  -2
  -6   3  -1   87.89   38.40   1
  -6  -3  -2   54.39   36.50  -2
  -6   3  -1   54.39   36.50   1
  -6  -3  -2   37.00   36.20  -2
  -6   3  -1   37.00   36.20   1
   6   3   2   28.40   25.50  -2
   6  -3   1   28.40   25.50   1
   6   3   2   19.10   40.90  -2
   6  -3   1   19.10   40.90   1
   6   3   2  108.39   27.70  -2
   6  -3   1  108.39   27.70   1
   6   3   2   27.70   34.40  -2
   6  -3   1   27.70   34.40   1
   6   3   2  147.79   44.70  -2
   6  -3   1  147.79   44.70   1
  -5   3  -1  104.99   37.40   1
  -5   3  -1   43.20   45.20   1
   5  -3   1  102.49   24.10   1
   5  -3   1   68.19   26.70   1
   5  -3   1   95.59   36.50   1
   5  -3   1   26.20   30.40   1
  -4  -3  -1  265.47   38.60  -2
  -4   3  -1  265.47   38.60   1
  -4  -3  -1  338.47   46.60  -2
  -4   3  -1  338.47   46.60   1
  -4  -3  -1  257.67   38.40  -2
  -4   3  -1  257.67   38.40   1
   4   3   1  335.37   54.29  -2
   4  -3   1  335.37   54.29   1
   4   3   1  260.07   30.30  -2
   4  -3   1  260.07   30.30   1
   4   3   1  309.87   59.59  -2
   4  -3   1  309.87   59.59   1
   4   3   1  304.17   37.50  -2
   4  -3   1  304.17   37.50   1
  -3   3  -1  188.38   34.70   1
  -3   3  -1  137.19   41.60   1
  -3   3  -1  193.38   35.70   1
  -3   3  -1  215.98   52.19   1
   3  -3   1  194.48   31.90   1
   3  -3   1  220.08   48.20   1
   3  -3   1  180.08   36.30   1
   3  -3   1  194.68   25.30   1
  -2  -3   0  891.41   77.39  -2
  -2   3  -1  891.41   77.39   1
  -2  -3   0  919.41   70.69  -2
  -2   3  -1  919.41   70.69   1
  -2  -3   0  949.71   70.39  -2
  -2   3  -1  949.71   70.39   1
  -2  -3   0  913.11   81.79  -2
  -2   3  -1  913.11   81.79   1
  -2  -3   0  990.70   65.19  -2
  -2   3  -1  990.70   65.19   1
   2   3   0  935.61   68.79  -2
   2  -3   1  935.61   68.79   1
   2   3   0  923.31   63.59  -2
   2  -3   1  923.31   63.59   1
   2   3   0  922.91   81.79  -2
   2  -3   1  922.91   81.79   1
   2   3   0  855.91   74.49  -2
   2  -3   1  855.91   74.49   1
  -1   3  -1   48.20   14.60   1
  -1   3  -1   37.80   21.60   1
  -1   3  -1   61.69   14.80   1
  -1   3  -1   53.59   20.90   1
   1  -3   1   35.60   19.30   1
   1  -3   1   50.59   13.70   1
   1  -3   1   63.59   13.50   1
   0  -3   1 5302.17  360.96  -2
   0   3  -1 5302.17  360.96   1
   0   3  -1 5937.11  356.56  -2
   0  -3   1 5937.11  356.56   1
   0   3  -1 5848.92  361.26  -2
   0  -3   1 5848.92  361.26   1
   0   3  -1 6480.35  363.96  -2
   0  -3   1 6480.35  363.96   1
   1   3  -1  230.88   18.00   1
   1   3  -1  247.98   27.40   1
   1   3  -1  245.88   24.30   1
   1   3  -1  228.88   23.10   1
  -1  -3   1  236.28   28.50   1
  -1  -3   1  257.37   22.60   1
  -1  -3   1  292.97   26.30   1
   2  -3   2 2083.99  133.89  -2
   2   3  -1 2083.99  133.89   1
   2  -3   2 2111.19  126.79  -2
   2   3  -1 2111.19  126.79   1
   2  -3   2 2211.48  134.69  -2
   2   3  -1 2211.48  134.69   1
   2  -3   2 1977.20  138.19  -2
   2   3  -1 1977.20  138.19   1
  -2   3  -2 1940.21  139.49  -2
  -2  -3   1 1940.21  139.49   1
   3   3  -1    4.30   14.10   1
   3   3  -1   25.80   18.00   1
   3   3  -1   12.80   18.20   1
   3   3  -1  -17.10   18.10   1
  -3  -3   1    1.70   20.70   1
   4  -3   3  173.18   40.80  -2
   4   3  -1  173.18   40.80   1
   4  -3   3   93.59   24.60  -2
   4   3  -1   93.59   24.60   1
   4  -3   3  146.89   31.60  -2
   4   3  -1  146.89   31.60   1
   4  -3   3  219.88   37.70  -2
   4   3  -1  219.88   37.70   1
  -4   3  -3  174.58   47.90  -2
  -4  -3   1  174.58   47.90   1
  -4   3  -3  131.39   31.50  -2
  -4  -3   1  131.39   31.50   1
  -4   3  -3  122.69   34.40  -2
  -4  -3   1  122.69   34.40   1
   5   3  -1  -13.50   17.50   1
   5   3  -1   21.50   33.00   1
   5   3  -1    7.90   23.00   1
  -5  -3   1  -21.90   15.60   1
  -5  -3   1   13.60   35.70   1
   6  -3   4  234.98   43.00  -2
   6   3  -1  234.98   43.00   1
   6  -3   4  306.77   59.79  -2
   6   3  -1  306.77   59.79   1
   6  -3   4  195.38   56.29  -2
   6   3  -1  195.38   56.29   1
   6  -3   4  282.67   54.49  -2
   6   3  -1  282.67   54.49   1
  -6   3  -4  265.97   65.59  -2
  -6  -3   1  265.97   65.59   1
  -6   3  -4  271.47   52.39  -2
  -6  -3   1  271.47   52.39   1
   7   3  -1    8.80   28.60   1
   7   3  -1   -3.80   35.80   1
   7   3  -1  115.69   42.70   1
   7   3  -1   89.69   35.40   1
   7   3  -1   40.70   31.50   1
  -7  -3   1   -9.90   27.80   1
  -7  -3   1    3.90   52.99   1
   8  -3   5  148.59   45.30  -2
   8   3  -1  148.59   45.30   1
   8  -3   5  187.48   54.29  -2
   8   3  -1  187.48   54.29   1
   8  -3   5  152.98   62.89  -2
   8   3  -1  152.98   62.89   1
   8  -3   5   89.49   44.80  -2
   8   3  -1   89.49   44.80   1
   8  -3   5   80.79   73.39  -2
   8   3  -1   80.79   73.39   1
  -8   3  -5   47.20   66.59  -2
  -8  -3   1   47.20   66.59   1
  -8  -4  -3    5.60   52.79  -2
  -8   4  -1    5.60   52.79   1
  -8  -4  -3  -17.20   34.50  -2
  -8   4  -1  -17.20   34.50   1
   8   4   3   36.20   32.70  -2
   8  -4   1   36.20   32.70   1
   8   4   3  -15.40   27.20  -2
   8  -4   1  -15.40   27.20   1
   8   4   3    7.20   36.20  -2
   8  -4   1    7.20   36.20   1
   8   4   3  -27.90   38.90  -2
   8  -4   1  -27.90   38.90   1
   8   4   3   -0.90   43.30  -2
   8  -4   1   -0.90   43.30   1
  -7   4  -1  110.09   45.70   1
  -7   4  -1   53.49   48.20   1
   7  -4   1   77.99   31.00   1
   7  -4   1   98.59   55.59   1
   7  -4   1   74.79   42.80   1
   7  -4   1   16.50   39.00   1
  -6  -4  -2  100.19   48.00  -2
  -6   4  -1  100.19   48.00   1
  -6  -4  -2   17.10   32.80  -2
  -6   4  -1   17.10   32.80   1
  -6  -4  -2   37.60   32.00  -2
  -6   4  -1   37.60   32.00   1
   6   4   2   -1.40   33.70  -2
   6  -4   1   -1.40   33.70   1
   6   4   2   51.79   41.30  -2
   6  -4   1   51.79   41.30   1
   6   4   2   60.69   47.80  -2
   6  -4   1   60.69   47.80   1
   6   4   2   16.60   21.10  -2
   6  -4   1   16.60   21.10   1
   6   4   2   46.30   23.60  -2
   6  -4   1   46.30   23.60   1
  -5   4  -1  187.78   40.30   1
  -5   4  -1  170.78   45.50   1
   5  -4   1  118.49   31.30   1
   5  -4   1  127.09   44.80   1
   5  -4   1  174.48   42.90   1
  -4  -4  -1  -10.60   19.80  -2
  -4   4  -1  -10.60   19.80   1
  -4  -4  -1  -15.00   23.40  -2
  -4   4  -1  -15.00   23.40   1
  -4  -4  -1    0.20   17.00  -2
  -4   4  -1    0.20   17.00   1
   4   4   1    1.70   13.60  -2
   4  -4   1    1.70   13.60   1
   4   4   1    4.20   26.00  -2
   4  -4   1    4.20   26.00   1
   4   4   1   16.60   15.50  -2
   4  -4   1   16.60   15.50   1
   4   4   1   15.80   24.50  -2
   4  -4   1   15.80   24.50   1
  -3   4  -1  432.96   46.00   1
  -3   4  -1  536.25   59.09   1
  -3   4  -1  396.16   57.39   1
   3  -4   1  459.15   45.70   1
   3  -4   1  477.15   52.19   1
   3  -4   1  475.35   60.49   1
   3  -4   1  432.76   38.20   1
  -2  -4   0  561.84   59.39  -2
  -2   4  -1  561.84   59.39   1
  -2  -4   0  541.05   49.90  -2
  -2   4  -1  541.05   49.90   1
  -2  -4   0  570.04   44.90  -2
  -2   4  -1  570.04   44.90   1
  -2  -4   0  595.14   62.99  -2
  -2   4  -1  595.14   62.99   1
   2   4   0  536.65   55.89  -2
   2  -4   1  536.65   55.89   1
   2   4   0  602.24   43.90  -2
   2  -4   1  602.24   43.90   1
   2   4   0  568.24   48.30  -2
   2  -4   1  568.24   48.30   1
   2   4   0  544.25   58.69  -2
   2  -4   1  544.25   58.69   1
  -1   4  -1 6116.99  401.86   1
  -1   4  -1 6192.18  401.86   1
  -1   4  -1 6629.14  388.06   1
  -1   4  -1 6389.26  392.16   1
   1  -4   1 6328.57  387.66   1
   1  -4   1 6530.25  399.26   1
   1  -4   1 6473.45  390.36   1
   0  -4   1  164.48   21.80  -2
   0   4  -1  164.48   21.80   1
   0  -4   1  116.99   27.50  -2
   0   4  -1  116.99   27.50   1
   0   4  -1  107.19   14.30  -2
   0  -4   1  107.19   14.30   1
   0   4  -1  158.18   22.40  -2
   0  -4   1  158.18   22.40   1
   0   4  -1  102.59   21.70  -2
   0  -4   1  102.59   21.70   1
   0   4  -1  183.28   31.10  -2
   0  -4   1  183.28   31.10   1
   1   4  -1 2394.86  150.58   1
   1   4  -1 2281.37  146.19   1
   1   4  -1 2093.79  150.28   1
   1   4  -1 2254.27  142.09   1
  -1  -4   1 2342.77  151.58   1
  -1  -4   1 2437.76  152.98   1
  -1  -4   1 2439.16  142.79   1
  -1  -4   1 2255.07  148.09   1
   2  -4   2  272.17   33.00  -2
   2   4  -1  272.17   33.00   1
   2  -4   2  256.27   30.00  -2
   2   4  -1  256.27   30.00   1
  -2   4  -2  253.47   35.80  -2
  -2  -4   1  253.47   35.80   1
   3   4  -1  768.22   60.19   1
   3   4  -1  724.93   65.29   1
   3   4  -1  685.63   58.99   1
   3   4  -1  770.92   50.19   1
  -3  -4   1  824.22   70.39   1
   4  -4   3  324.37   26.10  -2
   4   4  -1  324.37   26.10   1
   4  -4   3  328.27   52.99  -2
   4   4  -1  328.27   52.99   1
   4  -4   3  354.26   47.10  -2
   4   4  -1  354.26   47.10   1
   4  -4   3  251.47   33.80  -2
   4   4  -1  251.47   33.80   1
  -4   4  -3  409.46   63.09  -2
  -4  -4   1  409.46   63.09   1
   5   4  -1  223.08   45.50   1
   5   4  -1  147.49   31.40   1
   5   4  -1  167.48   35.50   1
  -5  -4   1   67.89   60.69   1
  -5  -4   1  141.59   37.80   1
   6  -4   4  313.37   42.10  -2
   6   4  -1  313.37   42.10   1
   6  -4   4  319.07   39.00  -2
   6   4  -1  319.07   39.00   1
   6  -4   4  198.18   52.09  -2
   6   4  -1  198.18   52.09   1
   6  -4   4  300.87   56.09  -2
   6   4  -1  300.87   56.09   1
   7   4  -1  415.06   53.59   1
   7   4  -1  311.07   69.99   1
   7   4  -1  221.28   69.69   1
  -7  -4   1  290.47   66.09   1
  -7   5  -1   -9.50   37.50   1
  -7   5  -1   -5.50   21.60   1
  -7   5  -1   39.20   55.89   1
  -7   5  -1   -7.80   32.80   1
   7  -5   1   26.10   41.40   1
   7  -5   1    9.60   27.10   1
   7  -5   1  -31.50   31.20   1
   7  -5   1   80.79   68.89   1
  -6  -5  -2  -18.40   27.10  -2
  -6   5  -1  -18.40   27.10   1
  -6  -5  -2   27.40   43.40  -2
  -6   5  -1   27.40   43.40   1
   6   5   2   31.00   42.70  -2
   6  -5   1   31.00   42.70   1
   6   5   2   22.20   21.80  -2
   6  -5   1   22.20   21.80   1
   6   5   2  -43.70   44.30  -2
   6  -5   1  -43.70   44.30   1
   6   5   2   46.00   45.40  -2
   6  -5   1   46.00   45.40   1
   6   5   2   37.70   28.50  -2
   6  -5   1   37.70   28.50   1
  -5   5  -1   60.29   30.10   1
  -5   5  -1  125.09   36.70   1
  -5   5  -1   17.90   28.40   1
   5  -5   1  142.79   67.89   1
   5  -5   1   97.19   25.30   1
   5  -5   1  140.29   33.20   1
   5  -5   1   64.69   36.10   1
  -4  -5  -1  405.86   73.99  -2
  -4   5  -1  405.86   73.99   1
  -4  -5  -1  352.96   45.50  -2
  -4   5  -1  352.96   45.50   1
   4   5   1  340.97   42.70  -2
   4  -5   1  340.97   42.70   1
   4   5   1  336.37   68.19  -2
   4  -5   1  336.37   68.19   1
   4   5   1  350.16   95.69  -2
   4  -5   1  350.16   95.69   1
   4   5   1  301.97   35.40  -2
   4  -5   1  301.97   35.40   1
  -3   5  -1  286.37   44.70   1
  -3   5  -1  232.88   54.19   1
  -3   5  -1  238.98   49.70   1
   3  -5   1  207.08   50.49   1
   3  -5   1  224.98   27.90   1
   3  -5   1  241.98   33.00   1
  -2  -5   0  645.44   64.29  -2
  -2   5  -1  645.44   64.29   1
  -2  -5   0  652.63   48.50  -2
  -2   5  -1  652.63   48.50   1
  -2  -5   0  630.34   54.79  -2
  -2   5  -1  630.34   54.79   1
  -2  -5   0  611.44   66.59  -2
  -2   5  -1  611.44   66.59   1
   2   5   0  653.83   48.30  -2
   2  -5   1  653.83   48.30   1
   2   5   0  614.64   52.19  -2
   2  -5   1  614.64   52.19   1
   2   5   0  494.15   55.49  -2
   2  -5   1  494.15   55.49   1
   2   5   0  656.03   60.89  -2
   2  -5   1  656.03   60.89   1
  -1   5  -1  699.83   68.79   1
  -1   5  -1  793.22   55.99   1
   1  -5   1  781.92   66.69   1
   1  -5   1  767.92   57.19   1
   1  -5   1  788.92   65.89   1
   1  -5   1  776.22   56.19   1
   0  -5   1  405.26   35.20  -2
   0   5  -1  405.26   35.20   1
   0  -5   1  411.76   44.00  -2
   0   5  -1  411.76   44.00   1
   0   5  -1  442.96   37.00  -2
   0  -5   1  442.96   37.00   1
   0   5  -1  393.56   43.80  -2
   0  -5   1  393.56   43.80   1
   0   5  -1  417.66   32.30  -2
   0  -5   1  417.66   32.30   1
   0   5  -1  424.76   44.10  -2
   0  -5   1  424.76   44.10   1
   0   5  -1  433.96   43.60  -2
   0  -5   1  433.96   43.60   1
   1   5  -1  109.89   24.40   1
  -1  -5   1  120.99   14.50   1
  -1  -5   1  128.09   23.00   1
  -1  -5   1  175.18   28.90   1
   2  -5   2  822.82   61.79  -2
   2   5  -1  822.82   61.79   1
   2  -5   2  852.71   65.39  -2
   2   5  -1  852.71   65.39   1
   2  -5   2  785.42   54.89  -2
   2   5  -1  785.42   54.89   1
   2  -5   2  836.02   65.39  -2
   2   5  -1  836.02   65.39   1
  -2   5  -2  882.61   69.29  -2
  -2  -5   1  882.61   69.29   1
   3   5  -1  164.98   17.80   1
   3   5  -1  198.98   30.70   1
   3   5  -1  165.88   32.90   1
  -3  -5   1  200.68   40.20   1
   4  -5   3   67.59   21.20  -2
   4   5  -1   67.59   21.20   1
   4  -5   3  138.59   31.50  -2
   4   5  -1  138.59   31.50   1
   4  -5   3  124.29   36.00  -2
   4   5  -1  124.29   36.00   1
   4  -5   3   84.69   13.60  -2
   4   5  -1   84.69   13.60   1
  -4   5  -3   80.59   44.50  -2
  -4  -5   1   80.59   44.50   1
   5   5  -1   23.30   26.50   1
   5   5  -1   41.90   25.80   1
   5   5  -1   47.50   35.40   1
   6  -5   4    6.30   36.20  -2
   6   5  -1    6.30   36.20   1
   6  -5   4   61.29   35.80  -2
   6   5  -1   61.29   35.80   1
   6  -5   4   56.39   42.90  -2
   6   5  -1   56.39   42.90   1
   6  -5   4   -2.40   25.70  -2
   6   5  -1   -2.40   25.70   1
   7   5  -1   36.30   43.60   1
   7   5  -1  114.29   73.09   1
   7   5  -1  -29.90   33.20   1
   7   5  -1    6.40   30.20   1
  -7   6  -1   64.79   70.29   1
  -7   6  -1   85.69   33.50   1
  -7   6  -1  126.39   51.39   1
   7  -6   1   53.39   53.99   1
   7  -6   1   56.09   74.59   1
   7  -6   1  121.69   33.70   1
   7  -6   1   95.39   52.29   1
  -6  -6  -2    4.50   31.20  -2
  -6   6  -1    4.50   31.20   1
  -6  -6  -2    8.10   44.70  -2
  -6   6  -1    8.10   44.70   1
   6   6   2   -0.80   23.90  -2
   6  -6   1   -0.80   23.90   1
   6   6   2    5.30   20.90  -2
   6  -6   1    5.30   20.90   1
   6   6   2    8.40   41.80  -2
   6  -6   1    8.40   41.80   1
   6   6   2   -0.70   40.80  -2
   6  -6   1   -0.70   40.80   1
   6   6   2   10.30   55.19  -2
   6  -6   1   10.30   55.19   1
  -5   6  -1  127.89   38.00   1
  -5   6  -1  180.18   40.00   1
  -5   6  -1  131.29   50.79   1
   5  -6   1  113.49   48.80   1
   5  -6   1  442.96  111.69   1
   5  -6   1  179.28   28.50   1
  -4  -6  -1  113.99   49.60  -2
  -4   6  -1  113.99   49.60   1
  -4  -6  -1  164.28   62.69  -2
  -4   6  -1  164.28   62.69   1
  -4  -6  -1  132.79   49.30  -2
  -4   6  -1  132.79   49.30   1
   4   6   1   40.90   22.40  -2
   4  -6   1   40.90   22.40   1
   4   6   1   42.60   43.70  -2
   4  -6   1   42.60   43.70   1
   4   6   1   69.59   23.10  -2
   4  -6   1   69.59   23.10   1
  -3   6  -1   52.29   21.30   1
  -3   6  -1   23.00   31.20   1
  -3   6  -1   57.59   35.70   1
  -3   6  -1   60.89   18.90   1
   3  -6   1   38.70   26.60   1
   3  -6   1   75.59   19.90   1
   3  -6   1   24.00   26.50   1
   3  -6   1   56.79   40.10   1
  -2  -6   0  332.67   39.20  -2
  -2   6  -1  332.67   39.20   1
  -2  -6   0  315.67   33.60  -2
  -2   6  -1  315.67   33.60   1
  -2  -6   0  389.66   66.49  -2
  -2   6  -1  389.66   66.49   1
   2   6   0  295.57   33.30  -2
   2  -6   1  295.57   33.30   1
   2   6   0  350.36   46.50  -2
   2  -6   1  350.36   46.50   1
   2   6   0  436.66   64.89  -2
   2  -6   1  436.66   64.89   1
   2   6   0  354.16   46.80  -2
   2  -6   1  354.16   46.80   1
   2   6   0  342.17   36.20  -2
   2  -6   1  342.17   36.20   1
  -1   6  -1  306.37   31.60   1
  -1   6  -1  235.28   48.50   1
   1  -6   1  315.47   31.30   1
   1  -6   1  286.57   41.00   1
   1  -6   1  310.07   42.40   1
   0  -6   1   33.70   14.80  -2
   0   6  -1   33.70   14.80   1
   0  -6   1   11.90   19.20  -2
   0   6  -1   11.90   19.20   1
   0   6  -1    8.10   13.10  -2
   0  -6   1    8.10   13.10   1
   0   6  -1   21.70    8.80  -2
   0  -6   1   21.70    8.80   1
   0   6  -1   22.80   21.00  -2
   0  -6   1   22.80   21.00   1
   0   6  -1    7.20   15.10  -2
   0  -6   1    7.20   15.10   1
   1   6  -1  111.89   20.60   1
  -1  -6   1   55.89   19.30   1
  -1  -6   1   61.19   28.30   1
   2  -6   2 1009.40   78.39  -2
   2   6  -1 1009.40   78.39   1
   2  -6   2  981.70   73.89  -2
   2   6  -1  981.70   73.89   1
   2  -6   2  953.10   66.69  -2
   2   6  -1  953.10   66.69   1
   2  -6   2  989.70   80.59  -2
   2   6  -1  989.70   80.59   1
  -2   6  -2 1146.39   82.19  -2
  -2  -6   1 1146.39   82.19   1
   3   6  -1   -1.30   12.80   1
   3   6  -1   -1.90    7.30   1
   3   6  -1    2.00   18.20   1
   3   6  -1   15.30   22.90   1
  -3  -6   1   18.30   28.90   1
   4  -6   3  358.86   28.10  -2
   4   6  -1  358.86   28.10   1
   4  -6   3  382.36   49.10  -2
   4   6  -1  382.36   49.10   1
   4  -6   3  314.27   44.20  -2
   4   6  -1  314.27   44.20   1
   4  -6   3  255.47   37.10  -2
   4   6  -1  255.47   37.10   1
   5   6  -1   -8.20    9.20   1
   5   6  -1   -6.80   30.40   1
   5   6  -1    0.20   17.70   1
   5   6  -1   -2.60   20.00   1
   6  -6   4    9.80   32.80  -2
   6   6  -1    9.80   32.80   1
   6  -6   4  -12.20   35.40  -2
   6   6  -1  -12.20   35.40   1
   6  -6   4   32.60   30.50  -2
   6   6  -1   32.60   30.50   1
   7   6  -1   16.60   29.50   1
  -6  -7  -2    6.60   34.20  -2
  -6   7  -1    6.60   34.20   1
  -6  -7  -2   84.29   60.29  -2
  -6   7  -1   84.29   60.29   1
   6   7   2   64.89   51.99  -2
   6  -7   1   64.89   51.99   1
   6   7   2   -6.90   43.60  -2
   6  -7   1   -6.90   43.60   1
   6   7   2   22.40   62.69  -2
   6  -7   1   22.40   62.69   1
   6   7   2   29.10   27.70  -2
   6  -7   1   29.10   27.70   1
  -5   7  -1  709.23   95.19   1
   5  -7   1  795.82   90.69   1
   5  -7   1  937.91  107.59   1
   5  -7   1  882.81   67.39   1
  -4  -7  -1  233.48   47.70  -2
  -4   7  -1  233.48   47.70   1
  -4  -7  -1  277.57   65.99  -2
  -4   7  -1  277.57   65.99   1
  -4  -7  -1  108.19   81.09  -2
  -4   7  -1  108.19   81.09   1
   4   7   1  168.78   35.90  -2
   4  -7   1  168.78   35.90   1
   4   7   1  279.67   56.69  -2
   4  -7   1  279.67   56.69   1
   4   7   1  292.57   70.69  -2
   4  -7   1  292.57   70.69   1
   4   7   1  150.48   35.30  -2
   4  -7   1  150.48   35.30   1
  -3   7  -1   24.70   24.00   1
  -3   7  -1   48.90   21.70   1
  -3   7  -1   37.00   38.70   1
  -3   7  -1   34.30   37.20   1
   3  -7   1   21.10   20.00   1
   3  -7   1   20.10   46.20   1
   3  -7   1    4.90   17.50   1
   3  -7   1   22.50   34.90   1
  -2  -7   0  285.57   32.00  -2
  -2   7  -1  285.57   32.00   1
  -2  -7   0  354.06   65.39  -2
  -2   7  -1  354.06   65.39   1
   2   7   0  186.48   28.20  -2
   2  -7   1  186.48   28.20   1
   2   7   0  265.57   32.30  -2
   2  -7   1  265.57   32.30   1
   2   7   0  232.58   48.50  -2
   2  -7   1  232.58   48.50   1
  -1   7  -1  373.46   36.60   1
  -1   7  -1  302.67   57.59   1
   1  -7   1  380.26   51.59   1
   1  -7   1  348.27   49.80   1
   1  -7   1  377.16   39.20   1
   0  -7   1  573.14   47.70  -2
   0   7  -1  573.14   47.70   1
   0  -7   1  565.34   66.29  -2
   0   7  -1  565.34   66.29   1
   0   7  -1  546.75   44.80  -2
   0  -7   1  546.75   44.80   1
   0   7  -1  635.34   59.79  -2
   0  -7   1  635.34   59.79   1
   0   7  -1  625.24   53.79  -2
   0  -7   1  625.24   53.79   1
   0   7  -1  581.84   64.39  -2
   0  -7   1  581.84   64.39   1
   0   7  -1  641.34   63.49  -2
   0  -7   1  641.34   63.49   1
   1   7  -1  226.88   29.60   1
   1   7  -1  173.68   36.10   1
  -1  -7   1  241.48   38.00   1
  -1  -7   1  157.78   20.90   1
  -1  -7   1  161.98   33.20   1
   2  -7   2  602.34   56.39  -2
   2   7  -1  602.34   56.39   1
   2  -7   2  510.95   49.90  -2
   2   7  -1  510.95   49.90   1
  -2   7  -2  633.54   58.19  -2
  -2  -7   1  633.54   58.19   1
   3   7  -1   59.19   26.40   1
   3   7  -1   21.40   21.10   1
   3   7  -1   35.30   11.20   1
   3   7  -1   30.60   18.80   1
  -3  -7   1  127.29   38.30   1
   4  -7   3   85.89   27.50  -2
   4   7  -1   85.89   27.50   1
   4  -7   3  131.59   29.50  -2
   4   7  -1  131.59   29.50   1
  -4   7  -3  115.29   51.89  -2
  -4  -7   1  115.29   51.89   1
   5   7  -1    9.90   10.80   1
   5   7  -1   -6.30   27.30   1
   5   7  -1   -4.90   13.80   1
   5   7  -1  -14.80   19.70   1
   6  -7   4  127.69   43.70  -2
   6   7  -1  127.69   43.70   1
   6  -7   4   93.39   35.70  -2
   6   7  -1   93.39   35.70   1
  -6  -8  -2  372.06   96.89  -2
  -6   8  -1  372.06   96.89   1
   6   8   2  344.67   46.30  -2
   6  -8   1  344.67   46.30   1
   6   8   2  311.17   84.39  -2
   6  -8   1  311.17   84.39   1
  -5   8  -1   66.79   61.69   1
   5  -8   1   29.80   36.60   1
   5  -8   1  121.19   55.79   1
   5  -8   1   87.39   69.79   1
   5  -8   1  160.08   32.50   1
  -4  -8  -1  372.36   52.39  -2
  -4   8  -1  372.36   52.39   1
  -4  -8  -1  351.96   78.39  -2
  -4   8  -1  351.96   78.39   1
  -4  -8  -1  259.07   69.49  -2
  -4   8  -1  259.07   69.49   1
   4   8   1  420.26   39.40  -2
   4  -8   1  420.26   39.40   1
   4   8   1  267.77   57.49  -2
   4  -8   1  267.77   57.49   1
   4   8   1  398.66   46.60  -2
   4  -8   1  398.66   46.60   1
  -3   8  -1  105.79   52.59   1
  -3   8  -1  148.99   51.09   1
  -3   8  -1   81.89   26.50   1
  -3   8  -1  132.89   34.20   1
   3  -8   1  130.69   25.90   1
   3  -8   1  123.59   29.50   1
   3  -8   1  209.38   48.40   1
   3  -8   1  176.78   59.99   1
  -2  -8   0  108.29   24.50  -2
  -2   8  -1  108.29   24.50   1
  -2  -8   0  167.88   47.00  -2
  -2   8  -1  167.88   47.00   1
   2   8   0  107.29   45.90  -2
   2  -8   1  107.29   45.90   1
   2   8   0  138.29   47.60  -2
   2  -8   1  138.29   47.60   1
   2   8   0   84.99   33.70  -2
   2  -8   1   84.99   33.70   1
   2   8   0  185.78   47.60  -2
   2  -8   1  185.78   47.60   1
   2   8   0   90.99   20.40  -2
   2  -8   1   90.99   20.40   1
  -1   8  -1  -12.70   23.50   1
  -1   8  -1   27.50   17.30   1
   1  -8   1   -7.50   31.60   1
   1  -8   1   14.40   20.80   1
   1  -8   1    8.80   36.10   1
   1  -8   1   17.40   12.20   1
   1  -8   1    6.10   30.00   1
   0  -8   1  134.69   34.80  -2
   0   8  -1  134.69   34.80   1
   0  -8   1   80.89   22.50  -2
   0   8  -1   80.89   22.50   1
   0   8  -1   59.89   15.50  -2
   0  -8   1   59.89   15.50   1
   0   8  -1   55.29   27.90  -2
   0  -8   1   55.29   27.90   1
   0   8  -1   97.09   28.50  -2
   0  -8   1   97.09   28.50   1
   0   8  -1  101.79   36.60  -2
   0  -8   1  101.79   36.60   1
   1   8  -1   57.99   30.10   1
   1   8  -1   29.70   36.20   1
  -1  -8   1   43.20   12.30   1
  -1  -8   1   15.70   17.90   1
  -1  -8   1   34.40   26.20   1
  -1  -8   1   57.09   32.30   1
   2  -8   2   18.50   25.70  -2
   2   8  -1   18.50   25.70   1
   2  -8   2   10.00   19.50  -2
   2   8  -1   10.00   19.50   1
  -2   8  -2  -24.80   28.30  -2
  -2  -8   1  -24.80   28.30   1
   3   8  -1   39.80   22.60   1
   3   8  -1   11.60   25.60   1
  -3  -8   1   61.49   35.80   1
   4  -8   3  144.39   36.40  -2
   4   8  -1  144.39   36.40   1
   4  -8   3  172.38   33.40  -2
   4   8  -1  172.38   33.40   1
   4  -8   3  164.18   33.40  -2
   4   8  -1  164.18   33.40   1
   4  -8   3   75.59   36.50  -2
   4   8  -1   75.59   36.50   1
  -4   8  -3  136.59   51.99  -2
  -4  -8   1  136.59   51.99   1
   5   8  -1  -20.10   33.90   1
   5   8  -1    6.90   18.60   1
   5   8  -1    2.40   27.50   1
  -5   9  -1    8.20   51.89   1
   5  -9   1  -15.90   26.20   1
   5  -9   1  198.48   80.99   1
   5  -9   1  -23.50   40.60   1
  -4  -9  -1  130.69   43.40  -2
  -4   9  -1  130.69   43.40   1
  -4  -9  -1  -38.50   47.90  -2
  -4   9  -1  -38.50   47.90   1
  -4  -9  -1  167.58   63.49  -2
  -4   9  -1  167.58   63.49   1
   4   9   1   35.80   18.70  -2
   4  -9   1   35.80   18.70   1
   4   9   1   22.00   30.80  -2
   4  -9   1   22.00   30.80   1
   4   9   1    8.90   49.40  -2
   4  -9   1    8.90   49.40   1
   4   9   1   78.09   30.60  -2
   4  -9   1   78.09   30.60   1
   4   9   1   52.49   49.30  -2
   4  -9   1   52.49   49.30   1
   4   9   1   47.60   30.50  -2
   4  -9   1   47.60   30.50   1
  -3   9  -1   17.80   18.50   1
  -3   9  -1   -4.60   33.50   1
   3  -9   1   -6.40   41.40   1
   3  -9   1   70.89   29.00   1
   3  -9   1   20.30   16.10   1
   3  -9   1   16.30   24.90   1
  -2  -9   0  126.19   58.89  -2
  -2   9  -1  126.19   58.89   1
  -2  -9   0   67.99   23.20  -2
  -2   9  -1   67.99   23.20   1
   2   9   0   50.29   18.60  -2
   2  -9   1   50.29   18.60   1
   2   9   0   39.20   35.90  -2
   2  -9   1   39.20   35.90   1
   2   9   0   29.10   31.50  -2
   2  -9   1   29.10   31.50   1
  -1   9  -1   23.10   33.60   1
  -1   9  -1   21.60   18.20   1
   1  -9   1   36.20   38.40   1
   1  -9   1   13.90   23.00   1
   1  -9   1    7.50   11.50   1
   1  -9   1   69.39   38.80   1
   1  -9   1   30.50   26.60   1
   0  -9   1  140.99   40.40  -2
   0   9  -1  140.99   40.40   1
   0  -9   1   38.10   19.30  -2
   0   9  -1   38.10   19.30   1
   0   9  -1   39.00   26.90  -2
   0  -9   1   39.00   26.90   1
   0   9  -1   35.80   14.30  -2
   0  -9   1   35.80   14.30   1
   0   9  -1   42.00   26.10  -2
   0  -9   1   42.00   26.10   1
   0   9  -1   29.10   34.10  -2
   0  -9   1   29.10   34.10   1
   1   9  -1    4.80   16.40   1
   1   9  -1   45.70   30.90   1
  -1  -9   1   37.20   27.60   1
  -1  -9   1   53.09   33.00   1
  -1  -9   1   17.70   11.50   1
  -1  -9   1   17.80   19.70   1
   2  -9   2  139.89   35.50  -2
   2   9  -1  139.89   35.50   1
   2  -9   2  116.69   28.30  -2
   2   9  -1  116.69   28.30   1
  -2   9  -2  100.89   36.40  -2
  -2  -9   1  100.89   36.40   1
   3   9  -1   15.20   28.00   1
  -3  -9   1   -4.30   38.20   1
   4  -9   3    0.30   30.00  -2
   4   9  -1    0.30   30.00   1
  -4 -10  -1  106.29   42.40  -2
  -4  10  -1  106.29   42.40   1
   4  10   1   20.20   31.60  -2
   4 -10   1   20.20   31.60   1
  -3  10  -1   27.90   39.10   1
  -3  10  -1   20.30   21.10   1
   3 -10   1   93.19   30.40   1
   3 -10   1   39.80   27.20   1
   3 -10   1  115.19   47.60   1
   3 -10   1  -13.20   12.90   1
  -2 -10   0   67.39   21.50  -2
  -2  10  -1   67.39   21.50   1
  -2 -10   0   41.40   41.40  -2
  -2  10  -1   41.40   41.40   1
   2  10   0   46.20   33.20  -2
   2 -10   1   46.20   33.20   1
   2  10   0    2.30   13.10  -2
   2 -10   1    2.30   13.10   1
   2  10   0   21.30   27.40  -2
   2 -10   1   21.30   27.40   1
   2  10   0  -27.10   36.50  -2
   2 -10   1  -27.10   36.50   1
  -1  10  -1   -6.40   29.70   1
  -1  10  -1   41.00   23.70   1
   1 -10   1    2.00   12.40   1
   1 -10   1   10.50   35.70   1
   1 -10   1    9.90   22.90   1
   1 -10   1   -3.90   31.10   1
   0 -10   1  -30.90   14.70  -2
   0  10  -1  -30.90   14.70   1
   0 -10   1   23.40   31.70  -2
   0  10  -1   23.40   31.70   1
   0  10  -1  -17.50   29.50  -2
   0 -10   1  -17.50   29.50   1
   0  10  -1   36.00   33.80  -2
   0 -10   1   36.00   33.80   1
   0  10  -1   14.20   22.80  -2
   0 -10   1   14.20   22.80   1
   0  10  -1   -5.90   11.40  -2
   0 -10   1   -5.90   11.40   1
   1  10  -1  -12.00   25.00   1
   1  10  -1   33.20   16.80   1
  -1 -10   1    8.10   21.50   1
  -1 -10   1    7.80   12.00   1
  -1 -10   1    1.70   39.60   1
  -1 -10   1   -8.50   28.30   1
   2 -10   2   19.90   38.00  -2
   2  10  -1   19.90   38.00   1
   2 -10   2  -15.70   20.40  -2
   2  10  -1  -15.70   20.40   1
  -2  10  -2   37.90   36.00  -2
  -2 -10   1   37.90   36.00   1
   3  10  -1   67.39   36.10   1
   3  10  -1   76.39   50.59   1
   2  11   0   66.79   63.29  -2
   2 -11   1   66.79   63.29   1
  -1  11  -1   -2.80   35.80   1
  -1  11  -1   -0.70   21.40   1
   1 -11   1    8.30   16.30   1
   1 -11   1  -14.10   22.70   1
   1 -11   1    5.20   38.30   1
   1 -11   1  -19.80   48.10   1
   1 -11   1   38.10   40.10   1
   0 -11   1   21.60   60.29  -2
   0  11  -1   21.60   60.29   1
   0  11  -1   -5.40   22.20  -2
   0 -11   1   -5.40   22.20   1
   0  11  -1   -4.50   13.60  -2
   0 -11   1   -4.50   13.60   1
   0  11  -1    2.70   37.10  -2
   0 -11   1    2.70   37.10   1
   0  11  -1   19.30   35.30  -2
   0 -11   1   19.30   35.30   1
   0  11  -1   89.69   32.10  -2
   0 -11   1   89.69   32.10   1
   1  11  -1  -11.50   25.10   1
   1  11  -1   17.00   35.50   1
  -1 -11   1   19.60   30.40   1
  -1 -11   1   -5.10   37.20   1
  -1 -11   1  -14.30   20.80   1
  -1 -11   1   -5.50   15.00   1
  -2  11   1   64.79   40.80  -2
  -2 -11  -2   64.79   40.80   1
   2 -11  -1  139.19   30.10  -2
   2  11   2  139.19   30.10   1
  -1 -11  -2   71.19   54.29   1
  -1 -11  -2   86.19   20.10   1
  -1 -11  -2   24.70   28.50   1
   1  11   2   95.89   30.80   1
   1  11   2   49.20   22.90   1
   0  11   2   15.20   26.10  -2
   0 -11  -2   15.20   26.10   1
   0  11   2   23.80   16.60  -2
   0 -11  -2   23.80   16.60   1
   0  11   2    4.30   30.10  -2
   0 -11  -2    4.30   30.10   1
   0 -11  -2   16.70   18.60  -2
   0  11   2   16.70   18.60   1
   0 -11  -2   32.40   24.50  -2
   0  11   2   32.40   24.50   1
   1 -11  -2   -1.70   23.40   1
   1 -11  -2   48.80   43.30   1
   1 -11  -2   15.30   16.00   1
  -1  11   2   35.80   20.60   1
   4 -10   0   82.59   53.39  -2
   4  10   2   82.59   53.39   1
   3  10   2    6.60   23.00   1
  -2  10   1  294.57   34.70  -2
  -2 -10  -2  294.57   34.70   1
  -2  10   1  176.98   56.79  -2
  -2 -10  -2  176.98   56.79   1
  -2  10   1  347.97   55.69  -2
  -2 -10  -2  347.97   55.69   1
   2 -10  -1  282.67   35.20  -2
   2  10   2  282.67   35.20   1
  -1 -10  -2    5.20   12.60   1
  -1 -10  -2   -6.00   31.70   1
  -1 -10  -2   20.80   22.40   1
   1  10   2   -6.60   14.70   1
   1  10   2   -6.60   14.70   1
   0  10   2   86.29   36.50  -2
   0 -10  -2   86.29   36.50   1
   0 -10  -2  127.39   21.60  -2
   0  10   2  127.39   21.60   1
   1 -10  -2   24.90   34.90   1
   1 -10  -2   15.20   14.90   1
   1 -10  -2   12.60   25.40   1
  -1  10   2   24.70   18.60   1
   2  10   3  192.78   30.70  -2
   2 -10  -2  192.78   30.70   1
   2  10   3  245.28   49.70  -2
   2 -10  -2  245.28   49.70   1
   2  10   3  124.19   51.09  -2
   2 -10  -2  124.19   51.09   1
   2  10   3  133.79   43.20  -2
   2 -10  -2  133.79   43.20   1
   2  10   3  119.39   43.80  -2
   2 -10  -2  119.39   43.80   1
   3 -10  -2  139.29   62.29   1
   3 -10  -2  134.39   61.89   1
  -3  10   2  147.99   44.20   1
   5   9   2   10.50   36.50   1
   4  -9   0   17.60   23.30  -2
   4   9   2   17.60   23.30   1
   3   9   2  127.79   30.70   1
  -2   9   1   -2.10   31.30  -2
  -2  -9  -2   -2.10   31.30   1
  -2   9   1    7.90   13.20  -2
  -2  -9  -2    7.90   13.20   1
  -2   9   1   18.40   23.00  -2
  -2  -9  -2   18.40   23.00   1
   2  -9  -1   20.00   19.00  -2
   2   9   2   20.00   19.00   1
  -1  -9  -2  185.08   50.39   1
  -1  -9  -2  209.58   46.90   1
  -1  -9  -2  201.08   28.70   1
   0   9   2    8.80   21.90  -2
   0  -9  -2    8.80   21.90   1
   0   9   2    9.20   15.40  -2
   0  -9  -2    9.20   15.40   1
   0   9   2   -4.10   30.20  -2
   0  -9  -2   -4.10   30.20   1
   0  -9  -2    3.40   15.00  -2
   0   9   2    3.40   15.00   1
   1  -9  -2  194.08   53.09   1
   1  -9  -2  166.88   46.80   1
   2   9   3   21.40   28.20  -2
   2  -9  -2   21.40   28.20   1
   2   9   3    3.20   12.40  -2
   2  -9  -2    3.20   12.40   1
   2   9   3   28.80   38.00  -2
   2  -9  -2   28.80   38.00   1
   2   9   3   30.50   34.60  -2
   2  -9  -2   30.50   34.60   1
   2   9   3  -23.90   26.70  -2
   2  -9  -2  -23.90   26.70   1
   3  -9  -2    8.00   32.20   1
   3  -9  -2   19.90   16.90   1
   3  -9  -2   48.20   48.30   1
   3  -9  -2  -11.50   22.60   1
  -3   9   2    0.30   20.30   1
   4   9   4  -16.30   40.60  -2
   4  -9  -2  -16.30   40.60   1
   4   9   4    2.00   26.30  -2
   4  -9  -2    2.00   26.30   1
   4   9   4    3.40   14.10  -2
   4  -9  -2    3.40   14.10   1
   4   9   4   21.40   64.99  -2
   4  -9  -2   21.40   64.99   1
  -4  -9  -4   15.00   25.20  -2
  -4   9   2   15.00   25.20   1
   5  -9  -2   65.89   24.20   1
   5  -9  -2  174.38   86.69   1
   5  -9  -2   76.59   42.70   1
   5  -9  -2   39.70   42.20   1
  -5   9   2   56.79   32.70   1
  -5   9   2  153.18   68.49   1
  -5   9   2  141.29   41.90   1
   6  -8   1  568.14   54.09  -2
   6   8   2  568.14   54.09   1
   6  -8   1  539.75   58.89  -2
   6   8   2  539.75   58.89   1
   5   8   2    7.10   25.00   1
   4  -8   0 1003.00   78.89  -2
   4   8   2 1003.00   78.89   1
   3   8   2   87.39   23.80   1
  -2   8   1  839.02   84.79  -2
  -2  -8  -2  839.02   84.79   1
  -2   8   1  890.41   64.19  -2
  -2  -8  -2  890.41   64.19   1
   2  -8  -1  830.62   65.89  -2
   2   8   2  830.62   65.89   1
  -1  -8  -2  112.09   35.80   1
  -1  -8  -2  119.59   22.30   1
  -1  -8  -2  186.68   47.70   1
   1   8   2  152.28   24.90   1
   0   8   2  779.02   87.39  -2
   0  -8  -2  779.02   87.39   1
   0   8   2  830.12   82.59  -2
   0  -8  -2  830.12   82.59   1
   0   8   2  806.62   63.29  -2
   0  -8  -2  806.62   63.29   1
   1  -8  -2  394.06   43.10   1
   1  -8  -2  387.66   54.89   1
   2   8   3  512.45   83.39  -2
   2  -8  -2  512.45   83.39   1
   2   8   3  619.84   54.39  -2
   2  -8  -2  619.84   54.39   1
   3  -8  -2   95.09   24.10   1
   3  -8  -2   52.09   36.20   1
  -3   8   2  116.59   30.50   1
  -3   8   2   91.79   28.70   1
   4   8   4  244.98   54.59  -2
   4  -8  -2  244.98   54.59   1
   4   8   4  346.07   43.40  -2
   4  -8  -2  346.07   43.40   1
  -4  -8  -4  262.77   48.40  -2
  -4   8   2  262.77   48.40   1
  -4  -8  -4  251.67   46.60  -2
  -4   8   2  251.67   46.60   1
   5  -8  -2   51.09   49.70   1
   5  -8  -2  105.09   45.70   1
   5  -8  -2  162.58   39.40   1
  -5   8   2  161.28   47.20   1
  -5   8   2  161.68   39.40   1
   6  -7   1   61.59   40.00  -2
   6   7   2   61.59   40.00   1
   6  -7   1   29.30   33.50  -2
   6   7   2   29.30   33.50   1
   6  -7   1   30.90   33.10  -2
   6   7   2   30.90   33.10   1
   5   7   2 1212.08   86.39   1
   5   7   2 1123.69   90.69   1
   5   7   2 1194.98   94.79   1
   4  -7   0   71.59   26.30  -2
   4   7   2   71.59   26.30   1
   3   7   2 1152.68   89.89   1
   3   7   2 1356.96   85.39   1
   3   7   2 1157.78  104.39   1
  -2   7   1   64.59   15.10  -2
  -2  -7  -2   64.59   15.10   1
  -2   7   1   84.19   27.20  -2
  -2  -7  -2   84.19   27.20   1
   2  -7  -1   48.00   28.20  -2
   2   7   2   48.00   28.20   1
   2  -7  -1  105.79   19.50  -2
   2   7   2  105.79   19.50   1
   2  -7  -1   96.69   24.90  -2
   2   7   2   96.69   24.90   1
  -1  -7  -2  915.31   94.69   1
  -1  -7  -2 1071.59   76.19   1
   1   7   2 1151.38   75.79   1
   0   7   2  850.11   57.29  -2
   0  -7  -2  850.11   57.29   1
   0   7   2  598.04   72.89  -2
   0  -7  -2  598.04   72.89   1
   0   7   2  590.64   53.89  -2
   0  -7  -2  590.64   53.89   1
   0  -7  -2  748.53   52.99  -2
   0   7   2  748.53   52.99   1
   1  -7  -2  949.90   76.89   1
   1  -7  -2  962.50  101.19   1
   1  -7  -2 1224.38   86.79   1
   2   7   3 2611.84  180.98  -2
   2  -7  -2 2611.84  180.98   1
   2   7   3 2813.62  217.48  -2
   2  -7  -2 2813.62  217.48   1
   2   7   3 2883.71  197.18  -2
   2  -7  -2 2883.71  197.18   1
   3  -7  -2  531.65   92.99   1
   3  -7  -2  590.14   58.09   1
  -3   7   2  813.82   66.89   1
   4   7   4  890.51   83.09  -2
   4  -7  -2  890.51   83.09   1
   4   7   4 1175.78   94.49  -2
   4  -7  -2 1175.78   94.49   1
   4   7   4 1169.18  103.59  -2
   4  -7  -2 1169.18  103.59   1
  -4  -7  -4  921.41   84.79  -2
  -4   7   2  921.41   84.79   1
  -4  -7  -4 1073.49   98.69  -2
  -4   7   2 1073.49   98.69   1
  -4  -7  -4  960.40   85.99  -2
  -4   7   2  960.40   85.99   1
   5  -7  -2 1019.70  110.89   1
   5  -7  -2  908.31   88.79   1
   5  -7  -2  884.41   96.09   1
  -5   7   2  808.32   78.39   1
  -5   7   2  625.14   88.39   1
  -5   7   2  961.10   84.79   1
   6   7   5  158.58   63.79  -2
   6  -7  -2  158.58   63.79   1
   6   7   5  237.58   47.10  -2
   6  -7  -2  237.58   47.10   1
   6   7   5  135.49   79.19  -2
   6  -7  -2  135.49   79.19   1
   6   7   5  306.87   60.59  -2
   6  -7  -2  306.87   60.59   1
  -6  -7  -5  170.28   48.40  -2
  -6   7   2  170.28   48.40   1
  -6  -7  -5  213.58   41.60  -2
  -6   7   2  213.58   41.60   1
   7   6   2   29.90   39.20   1
   7   6   2   48.40   34.50   1
   6  -6   1    5.90   32.70  -2
   6   6   2    5.90   32.70   1
   6  -6   1   13.20   44.20  -2
   6   6   2   13.20   44.20   1
   6  -6   1   -5.50   24.20  -2
   6   6   2   -5.50   24.20   1
   5   6   2  268.87   42.10   1
   5   6   2  217.68   43.60   1
   5   6   2  305.77   39.90   1
   4  -6   0  321.77   37.50  -2
   4   6   2  321.77   37.50   1
   4  -6   0  295.17   35.50  -2
   4   6   2  295.17   35.50   1
   4  -6   0  254.57   29.60  -2
   4   6   2  254.57   29.60   1
   4  -6   0  332.17   44.80  -2
   4   6   2  332.17   44.80   1
   4  -6   0  308.37   47.00  -2
   4   6   2  308.37   47.00   1
   3   6   2  265.17   27.00   1
   3   6   2  335.37   37.00   1
   3   6   2  228.88   47.80   1
  -2   6   1  223.18   38.00  -2
  -2  -6  -2  223.18   38.00   1
  -2   6   1  232.78   24.00  -2
  -2  -6  -2  232.78   24.00   1
   2  -6  -1  259.97   30.00  -2
   2   6   2  259.97   30.00   1
   2  -6  -1  224.78   23.20  -2
   2   6   2  224.78   23.20   1
   2  -6  -1  174.78   35.70  -2
   2   6   2  174.78   35.70   1
  -1  -6  -2  147.69   19.80   1
  -1  -6  -2  177.18   37.80   1
  -1  -6  -2  141.69   31.50   1
   1   6   2  166.28   21.50   1
   1   6   2  156.88   31.90   1
   1   6   2  122.29   17.90   1
   0   6   2  433.96   37.20  -2
   0  -6  -2  433.96   37.20   1
   0   6   2  425.06   53.99  -2
   0  -6  -2  425.06   53.99   1
   0   6   2  468.45   49.70  -2
   0  -6  -2  468.45   49.70   1
   0  -6  -2  446.96   35.40  -2
   0   6   2  446.96   35.40   1
   1  -6  -2   23.40   21.20   1
   1  -6  -2   36.60   12.60   1
   1  -6  -2   82.39   29.90   1
   1  -6  -2   44.90   23.20   1
  -1   6   2  110.39   34.80   1
   2   6   3  421.66   55.59  -2
   2  -6  -2  421.66   55.59   1
   2   6   3  307.77   59.89  -2
   2  -6  -2  307.77   59.89   1
   2   6   3  330.97   37.20  -2
   2  -6  -2  330.97   37.20   1
   2   6   3  462.85   54.09  -2
   2  -6  -2  462.85   54.09   1
   3  -6  -2    6.70   30.50   1
   3  -6  -2   23.00   24.20   1
   3  -6  -2    1.90   28.40   1
   3  -6  -2   29.30   19.90   1
  -3   6   2   15.90   28.30   1
  -3   6   2   15.00   21.70   1
  -3   6   2   29.40   19.80   1
   4   6   4  451.15   81.49  -2
   4  -6  -2  451.15   81.49   1
   4   6   4  334.07   42.50  -2
   4  -6  -2  334.07   42.50   1
   4   6   4  274.87   54.69  -2
   4  -6  -2  274.87   54.69   1
  -4  -6  -4  265.37   45.60  -2
  -4   6   2  265.37   45.60   1
  -4  -6  -4  434.96   56.19  -2
  -4   6   2  434.96   56.19   1
  -4  -6  -4  323.27   45.40  -2
  -4   6   2  323.27   45.40   1
   5  -6  -2  107.49   60.59   1
   5  -6  -2   35.80   43.20   1
   5  -6  -2   68.59   28.00   1
   5  -6  -2   90.89   43.70   1
  -5   6   2  116.79   45.10   1
  -5   6   2  147.89   36.90   1
  -5   6   2  107.19   30.80   1
   6   6   5   34.20   27.30  -2
   6  -6  -2   34.20   27.30   1
   6   6   5   23.30   41.30  -2
   6  -6  -2   23.30   41.30   1
   6   6   5   46.60   42.20  -2
   6  -6  -2   46.60   42.20   1
   6   6   5   44.80   51.29  -2
   6  -6  -2   44.80   51.29   1
  -6  -6  -5   38.90   37.20  -2
  -6   6   2   38.90   37.20   1
  -6  -6  -5    2.50   38.10  -2
  -6   6   2    2.50   38.10   1
  -6  -6  -5   37.20   27.30  -2
  -6   6   2   37.20   27.30   1
   7  -6  -2    7.40   48.40   1
   7  -6  -2    5.10   32.60   1
   7  -6  -2   -4.60   39.60   1
   7  -6  -2   61.29   58.79   1
  -7   6   2   24.60   26.60   1
  -7   6   2   16.50   57.19   1
  -7   6   2   55.19   51.09   1
   7   5   2  538.75   75.99   1
   7   5   2  448.26   61.29   1
   6  -5   1   26.70   25.60  -2
   6   5   2   26.70   25.60   1
   6  -5   1   14.70   35.10  -2
   6   5   2   14.70   35.10   1
   6  -5   1   44.90   30.50  -2
   6   5   2   44.90   30.50   1
   5   5   2   44.10   28.90   1
   5   5   2   26.60   27.30   1
   5   5   2   12.20   22.20   1
   4  -5   0  165.78   33.20  -2
   4   5   2  165.78   33.20   1
   4  -5   0  221.68   36.70  -2
   4   5   2  221.68   36.70   1
   4  -5   0  234.18   24.10  -2
   4   5   2  234.18   24.10   1
   4  -5   0  225.98   44.40  -2
   4   5   2  225.98   44.40   1
   4  -5   0  257.27   39.90  -2
   4   5   2  257.27   39.90   1
   3   5   2   79.89   19.60   1
   3   5   2   36.20   21.10   1
   3   5   2  100.09   20.20   1
   3   5   2   91.79   14.20   1
   3   5   2  220.58   55.79   1
  -2   5   1  502.55   51.79  -2
  -2  -5  -2  502.55   51.79   1
  -2   5   1  475.65   39.20  -2
  -2  -5  -2  475.65   39.20   1
   2  -5  -1  520.95   38.80  -2
   2   5   2  520.95   38.80   1
   2  -5  -1  484.15   51.79  -2
   2   5   2  484.15   51.79   1
   2  -5  -1  622.54   45.60  -2
   2   5   2  622.54   45.60   1
  -1  -5  -2  263.77   34.50   1
  -1  -5  -2  190.28   22.90   1
  -1  -5  -2  152.18   32.70   1
   1   5   2  204.68   34.70   1
   1   5   2  270.07   23.70   1
   1   5   2  312.37   26.50   1
   0   5   2  595.34   42.30  -2
   0  -5  -2  595.34   42.30   1
   0   5   2  412.86   52.99  -2
   0  -5  -2  412.86   52.99   1
   0   5   2  495.45   50.09  -2
   0  -5  -2  495.45   50.09   1
   0   5   2  438.86   39.00  -2
   0  -5  -2  438.86   39.00   1
   0  -5  -2  605.24   49.50  -2
   0   5   2  605.24   49.50   1
   1  -5  -2  178.08   33.50   1
   1  -5  -2  106.79   32.10   1
   1  -5  -2  112.39   19.20   1
   1  -5  -2  138.99   32.20   1
   2   5   3    1.60    9.30  -2
   2  -5  -2    1.60    9.30   1
   2   5   3   21.90   25.90  -2
   2  -5  -2   21.90   25.90   1
   2   5   3   13.40   23.30  -2
   2  -5  -2   13.40   23.30   1
   2   5   3   -0.70   13.90  -2
   2  -5  -2   -0.70   13.90   1
   2   5   3   14.10   20.50  -2
   2  -5  -2   14.10   20.50   1
  -2  -5  -3   21.10   22.30  -2
  -2   5   2   21.10   22.30   1
   3  -5  -2  105.59   26.30   1
   3  -5  -2  178.48   45.00   1
  -3   5   2  152.98   31.90   1
  -3   5   2  144.19   38.20   1
  -3   5   2  146.49   29.30   1
   4   5   4  387.26   86.49  -2
   4  -5  -2  387.26   86.49   1
   4   5   4  394.26   50.49  -2
   4  -5  -2  394.26   50.49   1
   4   5   4  396.26   71.29  -2
   4  -5  -2  396.26   71.29   1
  -4  -5  -4  328.77   52.69  -2
  -4   5   2  328.77   52.69   1
  -4  -5  -4  318.37   42.10  -2
  -4   5   2  318.37   42.10   1
  -4  -5  -4  380.66   76.39  -2
  -4   5   2  380.66   76.39   1
   5  -5  -2  272.47   38.40   1
   5  -5  -2  224.48   29.80   1
   5  -5  -2  220.98   47.30   1
   5  -5  -2  427.26   80.19   1
  -5   5   2  240.58   44.70   1
  -5   5   2  173.88   40.00   1
  -5   5   2  169.18   50.79   1
  -5   5   2  313.87   42.70   1
   6   5   5  113.09   48.70  -2
   6  -5  -2  113.09   48.70   1
   6   5   5   40.00   45.10  -2
   6  -5  -2   40.00   45.10   1
   6   5   5   65.59   32.50  -2
   6  -5  -2   65.59   32.50   1
   6   5   5   25.40   45.70  -2
   6  -5  -2   25.40   45.70   1
  -6  -5  -5  100.29   41.90  -2
  -6   5   2  100.29   41.90   1
  -6  -5  -5  119.29   32.40  -2
  -6   5   2  119.29   32.40   1
  -6  -5  -5  113.99   48.70  -2
  -6   5   2  113.99   48.70   1
   7  -5  -2   -1.70   37.50   1
   7  -5  -2   11.20   52.09   1
   7  -5  -2   -1.50   44.90   1
   7  -5  -2   56.89   34.70   1
  -7   5   2   40.40   36.40   1
  -7   5   2    9.90   56.39   1
  -7   5   2   14.20   35.30   1
  -7   5   2   25.20   22.70   1
   8  -4   2   60.89   34.70  -2
   8   4   2   60.89   34.70   1
   8  -4   2   24.10   53.79  -2
   8   4   2   24.10   53.79   1
   8  -4   2   30.10   35.60  -2
   8   4   2   30.10   35.60   1
   7   4   2  392.66   50.99   1
   7   4   2  202.98   61.69   1
   7   4   2  356.36   47.20   1
   6  -4   1   70.29   35.90  -2
   6   4   2   70.29   35.90   1
   6  -4   1   36.60   41.50  -2
   6   4   2   36.60   41.50   1
   5   4   2  436.86   56.79   1
   5   4   2  507.15   59.39   1
   4  -4   0   33.60   21.90  -2
   4   4   2   33.60   21.90   1
   4  -4   0   17.70   15.90  -2
   4   4   2   17.70   15.90   1
   3   4   2   11.50   16.60   1
   3   4   2   -2.10   13.90   1
   3   4   2    8.40   14.00   1
   3   4   2   -5.80    7.60   1
   2  -4  -1   49.30   18.10  -2
   2   4   2   49.30   18.10   1
   2  -4  -1  135.19   38.60  -2
   2   4   2  135.19   38.60   1
   2  -4  -1   85.69   22.50  -2
   2   4   2   85.69   22.50   1
   2  -4  -1   54.99   11.70  -2
   2   4   2   54.99   11.70   1
  -1  -4  -2  330.97   36.50   1
  -1  -4  -2  323.27   39.10   1
  -1  -4  -2  300.47   26.40   1
   1   4   2  213.68   38.30   1
   1   4   2  313.17   25.90   1
   0   4   2   89.19   19.70  -2
   0  -4  -2   89.19   19.70   1
   0   4   2   74.19   13.20  -2
   0  -4  -2   74.19   13.20   1
   0   4   2   82.39   23.80  -2
   0  -4  -2   82.39   23.80   1
   0   4   2   72.19   26.70  -2
   0  -4  -2   72.19   26.70   1
   0  -4  -2  134.19   33.90  -2
   0   4   2  134.19   33.90   1
   0  -4  -2   62.29   12.60  -2
   0   4   2   62.29   12.60   1
   0  -4  -2   51.99   20.60  -2
   0   4   2   51.99   20.60   1
   1  -4  -2  518.75   54.09   1
   1  -4  -2  702.43   47.30   1
   1  -4  -2  646.24   64.89   1
   1  -4  -2  547.95   55.99   1
  -1   4   2  581.14   53.79   1
   2   4   3  185.78   32.70  -2
   2  -4  -2  185.78   32.70   1
   2   4   3  166.68   25.20  -2
   2  -4  -2  166.68   25.20   1
   2   4   3  204.68   39.80  -2
   2  -4  -2  204.68   39.80   1
   2   4   3  195.68   43.60  -2
   2  -4  -2  195.68   43.60   1
  -2  -4  -3  169.68   29.20  -2
  -2   4   2  169.68   29.20   1
  -2  -4  -3  202.68   32.50  -2
  -2   4   2  202.68   32.50   1
  -2  -4  -3  200.58   32.20  -2
  -2   4   2  200.58   32.20   1
   3  -4  -2  281.77   25.10   1
   3  -4  -2  235.08   35.80   1
   3  -4  -2  224.48   31.90   1
   3  -4  -2  289.47   50.39   1
   3  -4  -2  174.78   44.60   1
  -3   4   2  218.88   41.40   1
  -3   4   2  268.57   38.60   1
  -3   4   2  250.37   34.60   1
   4   4   4  569.34   74.19  -2
   4  -4  -2  569.34   74.19   1
   4   4   4  628.64   61.79  -2
   4  -4  -2  628.64   61.79   1
   4   4   4  658.43   66.69  -2
   4  -4  -2  658.43   66.69   1
   4   4   4  724.93   81.39  -2
   4  -4  -2  724.93   81.39   1
  -4  -4  -4  744.43   70.69  -2
  -4   4   2  744.43   70.69   1
  -4  -4  -4  675.83   65.29  -2
  -4   4   2  675.83   65.29   1
  -4  -4  -4  628.14   58.99  -2
  -4   4   2  628.14   58.99   1
   5  -4  -2  107.59   44.30   1
   5  -4  -2   32.60   30.10   1
   5  -4  -2   43.40   38.70   1
  -5   4   2   69.59   28.00   1
  -5   4   2   23.40   30.10   1
  -5   4   2   23.70   26.80   1
  -5   4   2   15.30   17.00   1
   6   4   5  147.89   50.79  -2
   6  -4  -2  147.89   50.79   1
   6   4   5  153.88   37.40  -2
   6  -4  -2  153.88   37.40   1
   6   4   5   78.89   47.40  -2
   6  -4  -2   78.89   47.40   1
  -6  -4  -5   80.39   35.30  -2
  -6   4   2   80.39   35.30   1
   7  -4  -2   57.49   48.50   1
   7  -4  -2   67.89   33.00   1
   7  -4  -2   61.09   46.90   1
   7  -4  -2   37.70   42.50   1
  -7   4   2   44.70   51.09   1
  -7   4   2   46.20   41.00   1
  -7   4   2   38.20   26.40   1
  -7   4   2   36.80   38.10   1
  -8   3  -2   -9.70   40.00  -2
  -8  -3  -2   -9.70   40.00   1
   8  -3   2    9.00   32.90  -2
   8   3   2    9.00   32.90   1
   8  -3   2    4.60   47.40  -2
   8   3   2    4.60   47.40   1
   8  -3   2   10.90   36.80  -2
   8   3   2   10.90   36.80   1
   8  -3   2  -20.30   25.40  -2
   8   3   2  -20.30   25.40   1
  -7  -3  -2   43.10   38.10   1
  -7  -3  -2   62.89   32.20   1
   7   3   2   66.89   35.50   1
   7   3   2    4.80   40.60   1
   7   3   2   39.00   30.10   1
   7   3   2   75.99   29.30   1
  -6   3  -1   79.59   32.30  -2
  -6  -3  -2   79.59   32.30   1
  -6   3  -1  152.88   41.00  -2
  -6  -3  -2  152.88   41.00   1
   6  -3   1   99.09   38.10  -2
   6   3   2   99.09   38.10   1
   6  -3   1   30.40   40.70  -2
   6   3   2   30.40   40.70   1
   6  -3   1   67.39   29.40  -2
   6   3   2   67.39   29.40   1
   6  -3   1   28.50   26.30  -2
   6   3   2   28.50   26.30   1
   5   3   2  124.89   42.40   1
   4  -3   0  593.24   68.89  -2
   4   3   2  593.24   68.89   1
   4  -3   0  397.36   51.09  -2
   4   3   2  397.36   51.09   1
   4  -3   0  530.05   54.19  -2
   4   3   2  530.05   54.19   1
   3   3   2  248.78   49.80   1
   3   3   2  150.38   27.00   1
   3   3   2   92.89   24.90   1
   3   3   2  187.78   26.50   1
   3   3   2  147.39   30.90   1
   3   3   2  119.79   16.20   1
  -2   3   1  545.45   44.40  -2
  -2  -3  -2  545.45   44.40   1
  -2   3   1  593.14   67.69  -2
  -2  -3  -2  593.14   67.69   1
   2  -3  -1  544.65   61.09  -2
   2   3   2  544.65   61.09   1
   2  -3  -1  484.75   48.30  -2
   2   3   2  484.75   48.30   1
   2  -3  -1  492.05   37.70  -2
   2   3   2  492.05   37.70   1
   2  -3  -1  547.35   43.20  -2
   2   3   2  547.35   43.20   1
   2  -3  -1  546.65   44.70  -2
   2   3   2  546.65   44.70   1
   2  -3  -1  519.65   42.20  -2
   2   3   2  519.65   42.20   1
  -1  -3  -2   18.00    6.50   1
  -1  -3  -2    1.50   10.00   1
   1   3   2   11.80    6.40   1
   1   3   2   18.40   12.50   1
   0   3   2  203.28   30.60  -2
   0  -3  -2  203.28   30.60   1
   0   3   2  150.48   15.10  -2
   0  -3  -2  150.48   15.10   1
   0   3   2  133.69   18.20  -2
   0  -3  -2  133.69   18.20   1
   0   3   2  127.29   17.10  -2
   0  -3  -2  127.29   17.10   1
   0   3   2  126.19   24.30  -2
   0  -3  -2  126.19   24.30   1
   0  -3  -2  133.19   24.80  -2
   0   3   2  133.19   24.80   1
   0  -3  -2  157.98   15.20  -2
   0   3   2  157.98   15.20   1
   0  -3  -2  138.99   18.80  -2
   0   3   2  138.99   18.80   1
   1  -3  -2  441.36   46.60   1
   1  -3  -2  414.66   31.50   1
   1  -3  -2  361.06   41.30   1
   1  -3  -2  340.37   38.70   1
  -1   3   2  432.46   37.80   1
  -1   3   2  328.17   33.60   1
   2   3   3 1130.39   80.59  -2
   2  -3  -2 1130.39   80.59   1
   2   3   3 1105.69   82.29  -2
   2  -3  -2 1105.69   82.29   1
  -2  -3  -3 1157.88   84.99  -2
  -2   3   2 1157.88   84.99   1
  -2  -3  -3 1109.69   82.09  -2
  -2   3   2 1109.69   82.09   1
  -2  -3  -3 1096.79   80.49  -2
  -2   3   2 1096.79   80.49   1
   3  -3  -2  461.45   48.40   1
   3  -3  -2  462.45   60.59   1
   3  -3  -2  551.84   61.39   1
   3  -3  -2  473.85   46.50   1
  -3   3   2  460.55   44.90   1
  -3   3   2  498.75   52.99   1
  -3   3   2  567.54   51.09   1
   4   3   4  680.73   62.69  -2
   4  -3  -2  680.73   62.69   1
   4   3   4  773.12   65.99  -2
   4  -3  -2  773.12   65.99   1
   4   3   4  592.84   75.29  -2
   4  -3  -2  592.84   75.29   1
   4   3   4  605.64   72.99  -2
   4  -3  -2  605.64   72.99   1
  -4  -3  -4  825.42   72.49  -2
  -4   3   2  825.42   72.49   1
  -4  -3  -4  566.94   63.19  -2
  -4   3   2  566.94   63.19   1
  -4  -3  -4  712.53   58.99  -2
  -4   3   2  712.53   58.99   1
  -4  -3  -4  715.83   66.09  -2
  -4   3   2  715.83   66.09   1
   5  -3  -2  -17.70   21.10   1
   5  -3  -2   17.60   18.70   1
   5  -3  -2   17.40   25.80   1
   5  -3  -2   15.10   37.20   1
  -5   3   2    3.70   15.20   1
  -5   3   2   26.30   28.70   1
  -5   3   2  -27.10   17.40   1
  -5   3   2   -3.10   24.00   1
   6   3   5  341.17   65.39  -2
   6  -3  -2  341.17   65.39   1
   6   3   5  190.88   51.29  -2
   6  -3  -2  190.88   51.29   1
   6   3   5  246.18   50.49  -2
   6  -3  -2  246.18   50.49   1
   6   3   5  147.49   38.00  -2
   6  -3  -2  147.49   38.00   1
  -6  -3  -5  190.38   46.50  -2
  -6   3   2  190.38   46.50   1
  -6  -3  -5  186.28   30.90  -2
  -6   3   2  186.28   30.90   1
  -6  -3  -5  243.98   50.89  -2
  -6   3   2  243.98   50.89   1
  -6  -3  -5  131.89   46.60  -2
  -6   3   2  131.89   46.60   1
   7  -3  -2   54.69   49.60   1
   7  -3  -2   31.70   39.60   1
   7  -3  -2   24.50   46.80   1
   7  -3  -2    7.30   27.10   1
  -7   3   2   14.50   39.40   1
  -7   3   2   17.10   39.70   1
  -7   3   2   15.60   35.20   1
   8   3   6  -16.90   27.60  -2
   8  -3  -2  -16.90   27.60   1
   8   3   6   18.60   38.50  -2
   8  -3  -2   18.60   38.50   1
   8   3   6  -49.40   22.10  -2
   8  -3  -2  -49.40   22.10   1
   8   3   6  -14.40   39.70  -2
   8  -3  -2  -14.40   39.70   1
   8   3   6   -4.50   42.80  -2
   8  -3  -2   -4.50   42.80   1
  -8  -3  -6    5.30   41.80  -2
  -8   3   2    5.30   41.80   1
  -8  -3  -6  -54.89   35.00  -2
  -8   3   2  -54.89   35.00   1
  -8   2  -2  -15.80   54.19  -2
  -8  -2  -2  -15.80   54.19   1
  -8   2  -2   14.50   44.00  -2
  -8  -2  -2   14.50   44.00   1
   8  -2   2   21.20   29.40  -2
   8   2   2   21.20   29.40   1
   8  -2   2   49.40   39.60  -2
   8   2   2   49.40   39.60   1
   8  -2   2   52.69   54.19  -2
   8   2   2   52.69   54.19   1
   8  -2   2   13.40   37.40  -2
   8   2   2   13.40   37.40   1
  -7  -2  -2   22.10   31.60   1
  -7  -2  -2   60.69   29.40   1
   7   2   2   78.79   48.50   1
   7   2   2   37.10   25.90   1
   7   2   2   12.60   25.70   1
  -6   2  -1  234.68   46.80  -2
  -6  -2  -2  234.68   46.80   1
  -6   2  -1  142.49   41.90  -2
  -6  -2  -2  142.49   41.90   1
   6  -2   1  216.28   43.20  -2
   6   2   2  216.28   43.20   1
   6  -2   1  132.29   37.80  -2
   6   2   2  132.29   37.80   1
   6  -2   1   68.89   49.99  -2
   6   2   2   68.89   49.99   1
   6  -2   1  125.59   46.70  -2
   6   2   2  125.59   46.70   1
  -5  -2  -2   76.29   26.40   1
  -5  -2  -2   68.79   29.10   1
   5   2   2   54.49   25.80   1
   5   2   2  101.99   29.80   1
   5   2   2  118.99   43.10   1
   5   2   2   83.79   35.30   1
  -4   2   0  306.57   39.60  -2
  -4  -2  -2  306.57   39.60   1
  -4   2   0  260.57   38.30  -2
  -4  -2  -2  260.57   38.30   1
   4  -2   0  322.57   43.90  -2
   4   2   2  322.57   43.90   1
   4  -2   0  404.66   59.39  -2
   4   2   2  404.66   59.39   1
   3   2   2    2.60   21.50   1
   3   2   2    6.90   24.40   1
   3   2   2   -6.70   15.80   1
   2  -2  -1 3190.68  201.68  -2
   2   2   2 3190.68  201.68   1
   2  -2  -1 3252.77  205.18  -2
   2   2   2 3252.77  205.18   1
   2  -2  -1 3006.90  197.58  -2
   2   2   2 3006.90  197.58   1
   2  -2  -1 3130.19  212.78  -2
   2   2   2 3130.19  212.78   1
   2  -2  -1 3303.87  194.78  -2
   2   2   2 3303.87  194.78   1
  -1  -2  -2  576.94   46.60   1
  -1  -2  -2  590.64   52.19   1
  -1  -2  -2  573.94   38.70   1
   0   2   2 3189.78  222.58  -2
   0  -2  -2 3189.78  222.58   1
   0   2   2 4061.39  233.78  -2
   0  -2  -2 4061.39  233.78   1
   0   2   2 3757.82  222.78  -2
   0  -2  -2 3757.82  222.78   1
   0   2   2 3662.63  226.38  -2
   0  -2  -2 3662.63  226.38   1
   0  -2  -2 3317.37  226.38  -2
   0   2   2 3317.37  226.38   1
   0  -2  -2 3847.72  222.78  -2
   0   2   2 3847.72  222.78   1
   0  -2  -2 3924.91  233.08  -2
   0   2   2 3924.91  233.08   1
   1  -2  -2  556.94   46.50   1
  -1   2   2  564.34   42.70   1
  -1   2   2  529.95   41.60   1
   2   2   3 1050.89   73.29  -2
   2  -2  -2 1050.89   73.29   1
   2   2   3 1018.70   72.29  -2
   2  -2  -2 1018.70   72.29   1
   2   2   3  849.72   78.49  -2
   2  -2  -2  849.72   78.49   1
  -2  -2  -3 1018.80   74.49  -2
  -2   2   2 1018.80   74.49   1
  -2  -2  -3  910.01   72.19  -2
  -2   2   2  910.01   72.19   1
  -2  -2  -3 1023.30   70.29  -2
  -2   2   2 1023.30   70.29   1
   3  -2  -2   19.20   19.10   1
   3  -2  -2   21.00   27.30   1
   3  -2  -2   13.90   16.50   1
   3  -2  -2   22.50   27.40   1
  -3   2   2   18.50   21.00   1
  -3   2   2   10.70   19.00   1
  -3   2   2   14.10   12.90   1
   4   2   4  519.45   53.99  -2
   4  -2  -2  519.45   53.99   1
   4   2   4  511.05   63.49  -2
   4  -2  -2  511.05   63.49   1
   4   2   4  511.05   51.49  -2
   4  -2  -2  511.05   51.49   1
   4   2   4  543.05   65.99  -2
   4  -2  -2  543.05   65.99   1
  -4  -2  -4  543.65   56.79  -2
  -4   2   2  543.65   56.79   1
  -4  -2  -4  518.65   53.89  -2
  -4   2   2  518.65   53.89   1
  -4  -2  -4  511.15   53.69  -2
  -4   2   2  511.15   53.69   1
  -4  -2  -4  477.25   44.70  -2
  -4   2   2  477.25   44.70   1
   5  -2  -2   14.30   34.90   1
   5  -2  -2   45.30   23.90   1
   5  -2  -2   68.99   31.50   1
   5  -2  -2   20.40   34.40   1
  -5   2   2   64.59   31.60   1
  -5   2   2   95.39   39.30   1
  -5   2   2   37.00   17.90   1
  -5   2   2   58.09   30.70   1
   6   2   5   31.40   25.20  -2
   6  -2  -2   31.40   25.20   1
   6   2   5  -16.10   25.50  -2
   6  -2  -2  -16.10   25.50   1
   6   2   5   38.80   42.40  -2
   6  -2  -2   38.80   42.40   1
   6   2   5    1.70   28.60  -2
   6  -2  -2    1.70   28.60   1
  -6  -2  -5   10.90   29.40  -2
  -6   2   2   10.90   29.40   1
  -6  -2  -5   32.00   35.40  -2
  -6   2   2   32.00   35.40   1
  -6  -2  -5    8.20   25.10  -2
  -6   2   2    8.20   25.10   1
   7  -2  -2   -2.30   36.40   1
   7  -2  -2  -24.30   19.00   1
   7  -2  -2   -7.90   42.10   1
   7  -2  -2   -9.00   33.20   1
  -7   2   2  -16.30   27.60   1
  -7   2   2   22.70   40.20   1
  -7   2   2   11.40   34.80   1
   8   2   6   30.70   40.60  -2
   8  -2  -2   30.70   40.60   1
   8   2   6   20.30   36.90  -2
   8  -2  -2   20.30   36.90   1
   8   2   6   -6.60   38.60  -2
   8  -2  -2   -6.60   38.60   1
   8   2   6  -14.50   36.80  -2
   8  -2  -2  -14.50   36.80   1
  -8  -2  -6   34.30   46.00  -2
  -8   2   2   34.30   46.00   1
  -8  -2  -6   13.60   42.90  -2
  -8   2   2   13.60   42.90   1
  -8  -2  -6  -21.00   37.50  -2
  -8   2   2  -21.00   37.50   1
  -8   1  -2  301.07   71.49  -2
  -8  -1  -2  301.07   71.49   1
   8  -1   2  215.88   84.89  -2
   8   1   2  215.88   84.89   1
   8  -1   2  123.69   42.50  -2
   8   1   2  123.69   42.50   1
   8  -1   2  192.68   78.29  -2
   8   1   2  192.68   78.29   1
   8  -1   2  199.28   48.90  -2
   8   1   2  199.28   48.90   1
  -7  -1  -2   55.99   32.80   1
  -7  -1  -2   37.50   35.70   1
  -7  -1  -2    8.60   28.40   1
   7   1   2   35.10   29.00   1
   7   1   2  125.19   48.10   1
   7   1   2   50.09   38.20   1
   7   1   2   57.19   27.80   1
  -6   1  -1  538.75   59.59  -2
  -6  -1  -2  538.75   59.59   1
  -6   1  -1  429.96   51.99  -2
  -6  -1  -2  429.96   51.99   1
   6  -1   1  478.55   66.49  -2
   6   1   2  478.55   66.49   1
   6  -1   1  377.46   79.29  -2
   6   1   2  377.46   79.29   1
   6  -1   1  412.96   55.49  -2
   6   1   2  412.96   55.49   1
   6  -1   1  434.46   53.09  -2
   6   1   2  434.46   53.09   1
   6  -1   1  277.57   60.99  -2
   6   1   2  277.57   60.99   1
  -5  -1  -2  673.33   66.99   1
  -5  -1  -2  760.32   71.29   1
   5   1   2  760.12   65.69   1
   5   1   2  582.34   73.69   1
   5   1   2  645.94   65.29   1
   5   1   2  770.32   79.49   1
  -4   1   0  308.27   44.70  -2
  -4  -1  -2  308.27   44.70   1
  -4   1   0  259.07   44.20  -2
  -4  -1  -2  259.07   44.20   1
  -4   1   0  310.67   48.20  -2
  -4  -1  -2  310.67   48.20   1
   4  -1   0  415.96   55.49  -2
   4   1   2  415.96   55.49   1
   4  -1   0  276.97   34.20  -2
   4   1   2  276.97   34.20   1
   4  -1   0  252.67   41.40  -2
   4   1   2  252.67   41.40   1
   4  -1   0  239.48   49.60  -2
   4   1   2  239.48   49.60   1
   4  -1   0  304.17   54.49  -2
   4   1   2  304.17   54.49   1
  -3  -1  -2   28.00   20.10   1
  -3  -1  -2   41.40   23.60   1
   3   1   2   27.10   15.60   1
   3   1   2   39.80   24.70   1
   3   1   2   21.00   17.50   1
  -2   1   1 2501.45  168.98  -2
  -2  -1  -2 2501.45  168.98   1
  -2   1   1 2592.04  168.28  -2
  -2  -1  -2 2592.04  168.28   1
   2  -1  -1 2639.34  166.08  -2
   2   1   2 2639.34  166.08   1
   2  -1  -1 2603.54  168.78  -2
   2   1   2 2603.54  168.78   1
  -1  -1  -2 2009.50  129.39   1
  -1  -1  -2 1947.71  133.99   1
  -1  -1  -2 2002.20  136.79   1
   1   1   2 2336.97  133.39   1
   1   1   2 1846.52  134.69   1
   1   1   2 2306.27  125.99   1
   1   1   2 1879.41  132.09   1
   1   1   2 2058.19  128.79   1
   1  -1  -2  713.43   50.79   1
   1  -1  -2  731.93   51.49   1
   1  -1  -2  742.73   56.09   1
   1  -1  -2  738.63   53.29   1
  -1   1   2  752.22   52.59   1
  -1   1   2  774.12   54.89   1
  -1   1   2  703.13   56.29   1
  -1   1   2  702.43   50.29   1
   2   1   3 3523.45  207.78  -2
   2  -1  -2 3523.45  207.78   1
   2   1   3 2999.00  222.98  -2
   2  -1  -2 2999.00  222.98   1
   2   1   3 3396.56  211.18  -2
   2  -1  -2 3396.56  211.18   1
   2   1   3 3502.25  210.68  -2
   2  -1  -2 3502.25  210.68   1
  -2  -1  -3 3503.65  211.98  -2
  -2   1   2 3503.65  211.98   1
  -2  -1  -3 3252.47  206.58  -2
  -2   1   2 3252.47  206.58   1
  -2  -1  -3 3256.07  211.38  -2
  -2   1   2 3256.07  211.38   1
  -2  -1  -3 3080.69  216.98  -2
  -2   1   2 3080.69  216.98   1
   3  -1  -2    0.60   26.80   1
  -3   1   2   15.50   21.10   1
  -3   1   2   15.10   11.60   1
  -3   1   2   13.20   18.70   1
   4   1   4  398.16   54.39  -2
   4  -1  -2  398.16   54.39   1
   4   1   4  352.26   41.20  -2
   4  -1  -2  352.26   41.20   1
   4   1   4  356.86   64.49  -2
   4  -1  -2  356.86   64.49   1
   4   1   4  356.96   43.10  -2
   4  -1  -2  356.96   43.10   1
  -4  -1  -4  284.07   42.40  -2
  -4   1   2  284.07   42.40   1
  -4  -1  -4  342.47   45.10  -2
  -4   1   2  342.47   45.10   1
  -4  -1  -4  402.26   44.30  -2
  -4   1   2  402.26   44.30   1
   5  -1  -2   53.29   36.50   1
   5  -1  -2   68.59   29.70   1
   5  -1  -2   66.49   25.50   1
   5  -1  -2   77.59   41.00   1
  -5   1   2   71.09   32.10   1
  -5   1   2  114.79   36.20   1
   6   1   5  310.27   45.00  -2
   6  -1  -2  310.27   45.00   1
   6   1   5  323.37   54.19  -2
   6  -1  -2  323.37   54.19   1
   6   1   5  347.27   62.99  -2
   6  -1  -2  347.27   62.99   1
   6   1   5  239.48   64.59  -2
   6  -1  -2  239.48   64.59   1
  -6  -1  -5  296.37   55.09  -2
  -6   1   2  296.37   55.09   1
  -6  -1  -5  294.77   64.19  -2
  -6   1   2  294.77   64.19   1
  -6  -1  -5  461.75   69.09  -2
  -6   1   2  461.75   69.09   1
   7  -1  -2   16.50   25.50   1
   7  -1  -2   18.50   31.50   1
   7  -1  -2   17.50   39.50   1
   7  -1  -2   45.70   37.60   1
  -7   1   2   14.10   35.30   1
  -7   1   2   52.79   41.00   1
   8   1   6   -1.50   32.10  -2
   8  -1  -2   -1.50   32.10   1
   8   1   6    1.40   37.20  -2
   8  -1  -2    1.40   37.20   1
   8   1   6   33.00   48.90  -2
   8  -1  -2   33.00   48.90   1
   8   1   6   -4.00   36.50  -2
   8  -1  -2   -4.00   36.50   1
  -8  -1  -6  -19.20   37.50  -2
  -8   1   2  -19.20   37.50   1
  -8  -1  -6    9.60   38.40  -2
  -8   1   2    9.60   38.40   1
  -8  -1  -6    8.60   68.49  -2
  -8   1   2    8.60   68.49   1
  -8   0  -2  164.58   54.39  -2
  -8   0  -2  164.58   54.39   1
   8   0   2   80.19   59.89  -2
   8   0   2   80.19   59.89   1
   8   0   2  264.97   56.49  -2
   8   0   2  264.97   56.49   1
   8   0   2  220.68   52.29  -2
   8   0   2  220.68   52.29   1
  -7   0  -2    7.60   30.70   1
  -7   0  -2   13.60   32.10   1
  -7   0  -2   16.60   31.30   1
   7   0   2  -11.00   21.90   1
   7   0   2    4.50   24.40   1
   7   0   2  -18.70   19.70   1
   7   0   2   29.40   45.90   1
  -6   0  -1 2865.01  198.08  -2
  -6   0  -2 2865.01  198.08   1
  -6   0  -1 2554.34  186.28  -2
  -6   0  -2 2554.34  186.28   1
   6   0   1 2562.14  215.28  -2
   6   0   2 2562.14  215.28   1
   6   0   1 2173.98  200.18  -2
   6   0   2 2173.98  200.18   1
   6   0   1 2732.33  185.98  -2
   6   0   2 2732.33  185.98   1
   6   0   1 2757.62  190.08  -2
   6   0   2 2757.62  190.08   1
  -5   0  -2  193.48   41.00   1
  -5   0  -2   87.49   34.80   1
  -5   0  -2  125.19   37.30   1
   5   0   2  191.58   44.10   1
   5   0   2  142.19   48.30   1
   5   0   2  105.39   40.10   1
   5   0   2  120.09   35.40   1
   5   0   2  143.19   32.10   1
  -4   0   0 3140.39  224.98  -2
  -4   0  -2 3140.39  224.98   1
  -4   0   0 3730.53  231.38  -2
  -4   0  -2 3730.53  231.38   1
   4   0   0 3804.32  228.88  -2
   4   0   2 3804.32  228.88   1
   4   0   0 3038.10  221.68  -2
   4   0   2 3038.10  221.68   1
   4   0   0 3554.64  223.38  -2
   4   0   2 3554.64  223.38   1
   4   0   0 3333.97  237.28  -2
   4   0   2 3333.97  237.28   1
  -3   0  -2   -0.20   14.10   1
  -3   0  -2   21.00   26.20   1
  -3   0  -2    7.80   18.80   1
  -3   0  -2    9.50   20.00   1
   3   0   2   16.90   14.60   1
   3   0   2   14.70   24.30   1
   3   0   2   21.20   20.70   1
   3   0   2    7.00   19.90   1
  -2   0   1 1036.10   71.39  -2
  -2   0  -2 1036.10   71.39   1
  -2   0   1 1157.18   78.19  -2
  -2   0  -2 1157.18   78.19   1
  -2   0   1  950.70   74.19  -2
  -2   0  -2  950.70   74.19   1
   2   0  -1 1042.10   78.79  -2
   2   0   2 1042.10   78.79   1
   2   0  -1 1098.59   76.09  -2
   2   0   2 1098.59   76.09   1
   2   0  -1 1063.19   71.19  -2
   2   0   2 1063.19   71.19   1
   2   0  -1  915.91   73.89  -2
   2   0   2  915.91   73.89   1
  -1   0  -2  525.85   40.00   1
  -1   0  -2  582.74   47.00   1
  -1   0  -2  557.64   39.30   1
  -1   0  -2  550.54   44.00   1
  -1   0  -2  520.65   44.40   1
   1   0   2  558.14   43.60   1
   1   0   2  537.75   40.90   1
   1   0   2  539.75   45.10   1
   1   0   2  621.54   39.60   1
   1   0   2  590.24   44.40   1
   0   0   2 1449.95   87.29  -2
   0   0  -2 1449.95   87.29   1
   0   0   2 1255.47   91.39  -2
   0   0  -2 1255.47   91.39   1
   0   0   2 1570.84   91.39  -2
   0   0  -2 1570.84   91.39   1
   0   0   2 1430.96   89.19  -2
   0   0  -2 1430.96   89.19   1
   0   0   2 1582.74  100.59  -2
   0   0  -2 1582.74  100.59   1
   0   0   2 1374.96   87.59  -2
   0   0  -2 1374.96   87.59   1
   0   0  -2 1495.65  100.69  -2
   0   0   2 1495.65  100.69   1
   0   0  -2 1434.56   87.59  -2
   0   0   2 1434.56   87.59   1
   0   0  -2 1416.26   89.09  -2
   0   0   2 1416.26   89.09   1
   0   0  -2 1230.68   91.49  -2
   0   0   2 1230.68   91.49   1
   0   0  -2 1590.54   87.49  -2
   0   0   2 1590.54   87.49   1
   1   0  -2  174.18   19.50   1
   1   0  -2  139.79   15.90   1
   1   0  -2  168.68   15.30   1
   1   0  -2  174.78   24.20   1
  -1   0   2  179.98   24.80   1
  -1   0   2  161.28   19.20   1
  -1   0   2  141.89   15.40   1
   2   0   3   15.80    8.40  -2
   2   0  -2   15.80    8.40   1
   2   0   3   20.60   14.60  -2
   2   0  -2   20.60   14.60   1
   2   0   3   12.30   19.10  -2
   2   0  -2   12.30   19.10   1
   2   0   3   18.70   15.40  -2
   2   0  -2   18.70   15.40   1
  -2   0  -3   26.40   20.10  -2
  -2   0   2   26.40   20.10   1
  -2   0  -3   16.90   23.30  -2
  -2   0   2   16.90   23.30   1
  -2   0  -3   32.30   18.90  -2
  -2   0   2   32.30   18.90   1
   3   0  -2  703.53   57.09   1
   3   0  -2  638.04   66.09   1
   3   0  -2  614.24   57.09   1
  -3   0   2  632.14   59.89   1
  -3   0   2  659.63   69.29   1
  -3   0   2  623.24   57.89   1
   4   0   4  158.78   32.20  -2
   4   0  -2  158.78   32.20   1
   4   0   4  135.39   44.00  -2
   4   0  -2  135.39   44.00   1
  -4   0  -4  164.68   38.30  -2
  -4   0   2  164.68   38.30   1
  -4   0  -4   97.49   27.90  -2
  -4   0   2   97.49   27.90   1
  -4   0  -4  174.48   35.60  -2
  -4   0   2  174.48   35.60   1
   5   0  -2   46.30   24.00   1
   5   0  -2   47.70   35.70   1
   5   0  -2   28.40   26.20   1
   5   0  -2   25.10   35.10   1
  -5   0   2   58.29   31.60   1
  -5   0   2   20.20   26.20   1
  -5   0   2   21.20   23.50   1
   6   0   5  204.48   60.49  -2
   6   0  -2  204.48   60.49   1
   6   0   5  205.98   40.30  -2
   6   0  -2  205.98   40.30   1
   6   0   5  218.18   45.30  -2
   6   0  -2  218.18   45.30   1
   6   0   5  156.58   49.30  -2
   6   0  -2  156.58   49.30   1
  -6   0  -5  226.58   49.30  -2
  -6   0   2  226.58   49.30   1
  -6   0  -5  295.87   55.19  -2
  -6   0   2  295.87   55.19   1
   7   0  -2  -11.90   35.40   1
   7   0  -2   19.30   31.30   1
   7   0  -2   -1.10   23.10   1
   7   0  -2  -13.50   29.00   1
  -7   0   2   28.10   37.80   1
  -7   0   2   28.30   42.80   1
   8   0   6   13.50   40.20  -2
   8   0  -2   13.50   40.20   1
   8   0   6  -19.70   25.70  -2
   8   0  -2  -19.70   25.70   1
   8   0   6  -17.30   33.00  -2
   8   0  -2  -17.30   33.00   1
   8   0   6   19.50   37.20  -2
   8   0  -2   19.50   37.20   1
  -8   0  -6   40.20   73.39  -2
  -8   0   2   40.20   73.39   1
  -8   0  -6    7.80   47.90  -2
  -8   0   2    7.80   47.90   1
  -8  -1  -2   52.09   39.10  -2
  -8   1  -2   52.09   39.10   1
  -8  -1  -2  206.18   56.99  -2
  -8   1  -2  206.18   56.99   1
  -8  -1  -2  102.49   58.79  -2
  -8   1  -2  102.49   58.79   1
   8   1   2  196.28   65.69  -2
   8  -1   2  196.28   65.69   1
   8   1   2   95.59   57.09  -2
   8  -1   2   95.59   57.09   1
   8   1   2  172.18   48.50  -2
   8  -1   2  172.18   48.50   1
   8   1   2   58.09   37.60  -2
   8  -1   2   58.09   37.60   1
  -7   1  -2   99.29   44.20   1
  -7   1  -2   67.49   44.30   1
   7  -1   2   77.79   51.89   1
   7  -1   2  117.79   41.30   1
   7  -1   2  156.88   53.19   1
  -6  -1  -1  184.28   44.10  -2
  -6   1  -2  184.28   44.10   1
  -6  -1  -1  203.08   42.60  -2
  -6   1  -2  203.08   42.60   1
   6   1   1  329.07   62.59  -2
   6  -1   2  329.07   62.59   1
   6   1   1  203.98   56.79  -2
   6  -1   2  203.98   56.79   1
   6   1   1  296.27   43.50  -2
   6  -1   2  296.27   43.50   1
  -5   1  -2   33.10   27.40   1
  -5   1  -2    1.80   19.10   1
   5  -1   2   14.90   20.00   1
   5  -1   2    6.20   24.00   1
   5  -1   2   54.99   29.20   1
   5  -1   2   41.60   24.70   1
  -4  -1   0  552.84   98.49  -2
  -4   1  -2  552.84   98.49   1
  -4  -1   0  599.04   55.89  -2
  -4   1  -2  599.04   55.89   1
  -4  -1   0  499.95   56.89  -2
  -4   1  -2  499.95   56.89   1
  -4  -1   0  572.34   66.89  -2
  -4   1  -2  572.34   66.89   1
   4   1   0  464.75   54.29  -2
   4  -1   2  464.75   54.29   1
   4   1   0  495.75   49.20  -2
   4  -1   2  495.75   49.20   1
   4   1   0  500.85   62.29  -2
   4  -1   2  500.85   62.29   1
   4   1   0  549.74   54.79  -2
   4  -1   2  549.74   54.79   1
  -3   1  -2   35.50   25.20   1
  -3   1  -2   31.40   23.60   1
  -3   1  -2   38.30   19.40   1
  -3   1  -2   65.89   32.00   1
   3  -1   2   43.50   23.60   1
   3  -1   2   35.20   20.70   1
   3  -1   2   32.10   26.90   1
  -2  -1   1 2164.38  148.89  -2
  -2   1  -2 2164.38  148.89   1
  -2  -1   1 2247.38  151.38  -2
  -2   1  -2 2247.38  151.38   1
  -2  -1   1 2506.15  159.08  -2
  -2   1  -2 2506.15  159.08   1
  -2  -1   1 2362.56  159.48  -2
  -2   1  -2 2362.56  159.48   1
   2   1  -1 2376.16  158.48  -2
   2  -1   2 2376.16  158.48   1
   2   1  -1 2269.77  153.78  -2
   2  -1   2 2269.77  153.78   1
   2   1  -1 2373.26  146.09  -2
   2  -1   2 2373.26  146.09   1
   2   1  -1 2389.56  156.88  -2
   2  -1   2 2389.56  156.88   1
   2   1  -1 2310.97  149.19  -2
   2  -1   2 2310.97  149.19   1
  -1   1  -2   60.09   19.40   1
  -1   1  -2   59.39   13.10   1
  -1   1  -2   56.29   17.90   1
  -1   1  -2   68.49   13.00   1
  -1   1  -2   66.89   22.90   1
   1  -1   2   55.69   20.30   1
   1  -1   2   93.79   13.40   1
   1  -1   2   68.59   19.10   1
   1  -1   2   65.39   13.20   1
   1  -1   2   66.49   19.60   1
   0  -1   2 1339.97   86.19  -2
   0   1  -2 1339.97   86.19   1
   0  -1   2 1308.67   81.99  -2
   0   1  -2 1308.67   81.99   1
   0  -1   2 1273.07   80.49  -2
   0   1  -2 1273.07   80.49   1
   0  -1   2 1379.66   97.59  -2
   0   1  -2 1379.66   97.59   1
   0  -1   2 1235.78   85.39  -2
   0   1  -2 1235.78   85.39   1
   0   1  -2 1182.48   85.39  -2
   0  -1   2 1182.48   85.39   1
   0   1  -2 1223.28   86.29  -2
   0  -1   2 1223.28   86.29   1
   0   1  -2 1301.37   81.79  -2
   0  -1   2 1301.37   81.79   1
   0   1  -2 1362.66   80.69  -2
   0  -1   2 1362.66   80.69   1
   0   1  -2 1325.87   95.89  -2
   0  -1   2 1325.87   95.89   1
   1   1  -2 1016.70   75.29   1
   1   1  -2  885.91   63.79   1
   1   1  -2  913.01   62.29   1
   1   1  -2  944.61   69.29   1
   1   1  -2  936.91   63.99   1
  -1  -1   2  907.01   65.29   1
  -1  -1   2  998.90   63.29   1
  -1  -1   2 1084.99   79.69   1
  -1  -1   2  952.30   69.39   1
  -1  -1   2 1079.09   65.69   1
   2  -1   3  127.89   27.30  -2
   2   1  -2  127.89   27.30   1
   2  -1   3  158.98   31.80  -2
   2   1  -2  158.98   31.80   1
  -2   1  -3  130.09   24.10  -2
  -2  -1   2  130.09   24.10   1
  -2   1  -3  120.49   31.20  -2
  -2  -1   2  120.49   31.20   1
  -2   1  -3  162.58   35.30  -2
  -2  -1   2  162.58   35.30   1
   3   1  -2  334.57   47.10   1
   3   1  -2  317.07   40.00   1
   3   1  -2  366.06   38.30   1
  -3  -1   2  333.77   39.60   1
  -3  -1   2  330.27   48.20   1
  -3  -1   2  344.57   47.40   1
   4  -1   4   13.20   25.50  -2
   4   1  -2   13.20   25.50   1
   4  -1   4   -7.90   15.70  -2
   4   1  -2   -7.90   15.70   1
   4  -1   4   -0.70   16.90  -2
   4   1  -2   -0.70   16.90   1
  -4   1  -4   -3.80   16.80  -2
  -4  -1   2   -3.80   16.80   1
  -4   1  -4   -1.50   23.10  -2
  -4  -1   2   -1.50   23.10   1
  -4   1  -4   -7.70   25.30  -2
  -4  -1   2   -7.70   25.30   1
   5   1  -2  -14.60   28.70   1
   5   1  -2   -3.40   20.20   1
  -5  -1   2    2.60   20.00   1
  -5  -1   2    1.10   28.90   1
   6  -1   5  198.78   57.89  -2
   6   1  -2  198.78   57.89   1
   6  -1   5  235.98   55.69  -2
   6   1  -2  235.98   55.69   1
   6  -1   5  185.98   40.50  -2
   6   1  -2  185.98   40.50   1
  -6   1  -5  191.18   44.30  -2
  -6  -1   2  191.18   44.30   1
  -6   1  -5  268.97   58.79  -2
  -6  -1   2  268.97   58.79   1
   7   1  -2   30.10   45.40   1
   7   1  -2   64.09   37.80   1
   7   1  -2   39.20   42.40   1
   7   1  -2   12.60   32.80   1
  -7  -1   2   27.50   49.50   1
  -7  -1   2   16.10   35.10   1
   8  -1   6   71.29   54.19  -2
   8   1  -2   71.29   54.19   1
   8  -1   6  322.17   57.29  -2
   8   1  -2  322.17   57.29   1
   8  -1   6  233.08   60.39  -2
   8   1  -2  233.08   60.39   1
  -8   1  -6  166.78   70.39  -2
  -8  -1   2  166.78   70.39   1
  -8   1  -6  193.48   79.29  -2
  -8  -1   2  193.48   79.29   1
  -8  -2  -2   42.00   44.70  -2
  -8   2  -2   42.00   44.70   1
  -8  -2  -2   57.09   44.80  -2
  -8   2  -2   57.09   44.80   1
  -8  -2  -2   18.90   46.50  -2
  -8   2  -2   18.90   46.50   1
   8   2   2   28.00   30.40  -2
   8  -2   2   28.00   30.40   1
   8   2   2  -19.30   29.70  -2
   8  -2   2  -19.30   29.70   1
   8   2   2   -7.30   31.70  -2
   8  -2   2   -7.30   31.70   1
   8   2   2   37.90   40.20  -2
   8  -2   2   37.90   40.20   1
   8   2   2   -1.00   42.50  -2
   8  -2   2   -1.00   42.50   1
  -7   2  -2  333.67   71.09   1
  -7   2  -2  675.43   72.39   1
   7  -2   2  388.16   87.69   1
   7  -2   2  585.14   82.19   1
   7  -2   2  497.05   59.29   1
   7  -2   2  531.15   67.69   1
  -6  -2  -1  445.16   75.59  -2
  -6   2  -2  445.16   75.59   1
   6   2   1  331.57   66.79  -2
   6  -2   2  331.57   66.79   1
   6   2   1  347.87   47.50  -2
   6  -2   2  347.87   47.50   1
   6   2   1  380.36   63.89  -2
   6  -2   2  380.36   63.89   1
  -5   2  -2  333.57   47.80   1
  -5   2  -2  274.27   42.30   1
  -5   2  -2  358.06   71.69   1
  -5   2  -2  345.97   50.99   1
   5  -2   2  313.47   55.29   1
   5  -2   2  249.38   59.49   1
   5  -2   2  308.47   41.50   1
  -4  -2   0   62.39   23.50  -2
  -4   2  -2   62.39   23.50   1
  -4  -2   0   62.89   34.20  -2
  -4   2  -2   62.89   34.20   1
  -4  -2   0   33.30   23.70  -2
  -4   2  -2   33.30   23.70   1
  -4  -2   0  119.89   35.40  -2
  -4   2  -2  119.89   35.40   1
   4   2   0   48.50   16.80  -2
   4  -2   2   48.50   16.80   1
   4   2   0   54.49   29.00  -2
   4  -2   2   54.49   29.00   1
   4   2   0   43.90   27.10  -2
   4  -2   2   43.90   27.10   1
   4   2   0   40.30   18.70  -2
   4  -2   2   40.30   18.70   1
   4   2   0  118.59   33.90  -2
   4  -2   2  118.59   33.90   1
  -3   2  -2  226.78   36.90   1
  -3   2  -2  211.18   37.30   1
  -3   2  -2  201.18   40.00   1
  -3   2  -2  291.17   58.89   1
   3  -2   2  319.97   45.80   1
   3  -2   2  156.98   42.90   1
   3  -2   2  201.48   55.49   1
   3  -2   2  205.88   33.70   1
  -2  -2   1  356.86   34.10  -2
  -2   2  -2  356.86   34.10   1
  -2  -2   1  350.96   42.70  -2
  -2   2  -2  350.96   42.70   1
  -2  -2   1  303.37   36.40  -2
  -2   2  -2  303.37   36.40   1
  -2  -2   1  347.77   43.30  -2
  -2   2  -2  347.77   43.30   1
   2   2  -1  366.96   34.00  -2
   2  -2   2  366.96   34.00   1
   2   2  -1  353.36   30.30  -2
   2  -2   2  353.36   30.30   1
   2   2  -1  296.37   37.20  -2
   2  -2   2  296.37   37.20   1
   2   2  -1  385.26   42.20  -2
   2  -2   2  385.26   42.20   1
   2   2  -1  363.26   43.60  -2
   2  -2   2  363.26   43.60   1
  -1   2  -2 1486.35   95.99   1
  -1   2  -2 1433.56  106.19   1
  -1   2  -2 1449.76  102.69   1
  -1   2  -2 1448.06   93.29   1
   1  -2   2 1538.65   93.39   1
   1  -2   2 1490.55  101.99   1
   1  -2   2 1381.46  102.69   1
   0  -2   2 1197.68   74.79  -2
   0   2  -2 1197.68   74.79   1
   0  -2   2 1194.28   76.09  -2
   0   2  -2 1194.28   76.09   1
   0  -2   2 1235.08   94.39  -2
   0   2  -2 1235.08   94.39   1
   0  -2   2 1071.99   80.19  -2
   0   2  -2 1071.99   80.19   1
   0   2  -2 1130.89   80.29  -2
   0  -2   2 1130.89   80.29   1
   0   2  -2 1123.79   89.79  -2
   0  -2   2 1123.79   89.79   1
   0   2  -2 1242.08   77.99  -2
   0  -2   2 1242.08   77.99   1
   1   2  -2   82.19   14.60   1
   1   2  -2   45.80   23.10   1
   1   2  -2   97.59   19.20   1
   1   2  -2   65.89   15.40   1
   1   2  -2   85.99   21.30   1
  -1  -2   2  109.59   16.60   1
  -1  -2   2   42.70   20.00   1
  -1  -2   2   69.49   13.70   1
  -1  -2   2   19.20   26.60   1
   2  -2   3  177.68   25.10  -2
   2   2  -2  177.68   25.10   1
   2  -2   3  242.18   39.40  -2
   2   2  -2  242.18   39.40   1
   2  -2   3  236.28   39.30  -2
   2   2  -2  236.28   39.30   1
   2  -2   3  269.07   31.00  -2
   2   2  -2  269.07   31.00   1
  -2   2  -3  130.69   35.70  -2
  -2  -2   2  130.69   35.70   1
  -2   2  -3  236.98   39.30  -2
  -2  -2   2  236.98   39.30   1
  -2   2  -3  197.18   29.30  -2
  -2  -2   2  197.18   29.30   1
   3   2  -2  927.61   70.09   1
   3   2  -2 1073.89   78.09   1
   3   2  -2  946.21   72.49   1
   3   2  -2 1019.20   81.79   1
  -3  -2   2  842.62   73.29   1
  -3  -2   2 1004.20   87.29   1
  -3  -2   2  986.80   85.09   1
   4  -2   4   12.20   26.80  -2
   4   2  -2   12.20   26.80   1
   4  -2   4   13.50   18.40  -2
   4   2  -2   13.50   18.40   1
   4  -2   4    6.00   18.80  -2
   4   2  -2    6.00   18.80   1
   4  -2   4   20.70   19.90  -2
   4   2  -2   20.70   19.90   1
  -4   2  -4   19.80   19.20  -2
  -4  -2   2   19.80   19.20   1
  -4   2  -4   15.00   28.20  -2
  -4  -2   2   15.00   28.20   1
  -4   2  -4   25.10   30.30  -2
  -4  -2   2   25.10   30.30   1
   5   2  -2  259.57   43.10   1
   5   2  -2  289.77   58.19   1
  -5  -2   2  207.18   50.69   1
  -5  -2   2  201.48   54.99   1
   6  -2   5   51.99   30.70  -2
   6   2  -2   51.99   30.70   1
   6  -2   5   45.50   38.00  -2
   6   2  -2   45.50   38.00   1
   6  -2   5   94.89   31.50  -2
   6   2  -2   94.89   31.50   1
   6  -2   5   34.90   39.50  -2
   6   2  -2   34.90   39.50   1
  -6   2  -5   87.39   56.79  -2
  -6  -2   2   87.39   56.79   1
  -6   2  -5   35.30   29.60  -2
  -6  -2   2   35.30   29.60   1
   7   2  -2    8.20   30.00   1
   7   2  -2  -29.50   35.90   1
   7   2  -2   39.10   36.30   1
   7   2  -2   12.90   37.00   1
  -7  -2   2  -17.70   25.50   1
  -7  -2   2   11.40   53.69   1
   8  -2   6   37.80   61.39  -2
   8   2  -2   37.80   61.39   1
   8  -2   6   -2.40   32.70  -2
   8   2  -2   -2.40   32.70   1
   8  -2   6    0.40   47.50  -2
   8   2  -2    0.40   47.50   1
   8  -2   6  -23.40   44.70  -2
   8   2  -2  -23.40   44.70   1
   8  -2   6   -8.30   33.20  -2
   8   2  -2   -8.30   33.20   1
  -8   2  -6   -4.50   61.19  -2
  -8  -2   2   -4.50   61.19   1
  -8   2  -6   10.90   55.19  -2
  -8  -2   2   10.90   55.19   1
  -8  -3  -2  -34.00   41.10  -2
  -8   3  -2  -34.00   41.10   1
  -8  -3  -2  -18.90   31.70  -2
  -8   3  -2  -18.90   31.70   1
   8   3   2  -24.70   26.90  -2
   8  -3   2  -24.70   26.90   1
   8   3   2    9.80   31.60  -2
   8  -3   2    9.80   31.60   1
   8   3   2   -8.30   36.20  -2
   8  -3   2   -8.30   36.20   1
   8   3   2   36.50   40.40  -2
   8  -3   2   36.50   40.40   1
   8   3   2  -13.90   62.99  -2
   8  -3   2  -13.90   62.99   1
  -7   3  -2  288.37   58.59   1
  -7   3  -2  114.49   54.29   1
   7  -3   2  236.78   40.00   1
   7  -3   2  212.68   56.89   1
   7  -3   2  205.18   64.49   1
   7  -3   2  198.88   48.90   1
   7  -3   2  266.97   82.49   1
  -6  -3  -1  493.45   72.79  -2
  -6   3  -2  493.45   72.79   1
  -6  -3  -1  590.04   68.09  -2
  -6   3  -2  590.04   68.09   1
   6   3   1  689.03   63.99  -2
   6  -3   2  689.03   63.99   1
   6   3   1  571.44   52.69  -2
   6  -3   2  571.44   52.69   1
   6   3   1  549.25   98.89  -2
   6  -3   2  549.25   98.89   1
   6   3   1  519.15   66.79  -2
   6  -3   2  519.15   66.79   1
  -5   3  -2   54.69   34.70   1
  -5   3  -2   49.10   36.20   1
  -5   3  -2  121.19   44.40   1
  -5   3  -2   85.29   30.40   1
   5  -3   2   51.29   30.10   1
   5  -3   2  124.39   25.70   1
   5  -3   2   90.59   28.30   1
   5  -3   2   75.19   39.20   1
  -4  -3   0 1156.78   96.09  -2
  -4   3  -2 1156.78   96.09   1
  -4  -3   0 1279.17  114.09  -2
  -4   3  -2 1279.17  114.09   1
  -4  -3   0 1110.39   93.29  -2
  -4   3  -2 1110.39   93.29   1
  -4  -3   0 1287.77  105.09  -2
  -4   3  -2 1287.77  105.09   1
   4   3   0 1250.67  102.19  -2
   4  -3   2 1250.67  102.19   1
   4   3   0 1271.67   94.79  -2
   4  -3   2 1271.67   94.79   1
   4   3   0 1198.18   85.09  -2
   4  -3   2 1198.18   85.09   1
   4   3   0 1215.98  111.19  -2
   4  -3   2 1215.98  111.19   1
  -3   3  -2  294.17   40.10   1
  -3   3  -2  294.67   45.10   1
  -3   3  -2  415.16   67.49   1
  -3   3  -2  279.67   36.90   1
   3  -3   2  326.67   35.90   1
   3  -3   2  329.27   45.30   1
   3  -3   2  317.27   40.50   1
   3  -3   2  361.76   50.89   1
   3  -3   2  276.97   30.50   1
  -2  -3   1 2129.79  152.48  -2
  -2   3  -2 2129.79  152.48   1
  -2  -3   1 2056.39  142.39  -2
  -2   3  -2 2056.39  142.39   1
  -2  -3   1 2164.78  137.99  -2
  -2   3  -2 2164.78  137.99   1
  -2  -3   1 2061.59  154.98  -2
  -2   3  -2 2061.59  154.98   1
   2   3  -1 2293.67  142.59  -2
   2  -3   2 2293.67  142.59   1
   2   3  -1 2261.37  137.09  -2
   2  -3   2 2261.37  137.09   1
   2   3  -1 2050.89  152.18  -2
   2  -3   2 2050.89  152.18   1
   2   3  -1 2166.38  150.38  -2
   2  -3   2 2166.38  150.38   1
  -1   3  -2  263.87   36.90   1
  -1   3  -2  306.37   27.60   1
  -1   3  -2  230.18   27.50   1
  -1   3  -2  348.67   53.59   1
   1  -3   2  247.98   37.70   1
   1  -3   2  283.97   36.20   1
   1  -3   2  321.47   27.50   1
   1  -3   2  281.07   27.70   1
   0  -3   2   28.30   12.70  -2
   0   3  -2   28.30   12.70   1
   0  -3   2   27.30   11.00  -2
   0   3  -2   27.30   11.00   1
   0  -3   2   29.90   29.70  -2
   0   3  -2   29.90   29.70   1
   0  -3   2   18.00   15.70  -2
   0   3  -2   18.00   15.70   1
   0   3  -2   40.30   12.50  -2
   0  -3   2   40.30   12.50   1
   0   3  -2   29.70   25.70  -2
   0  -3   2   29.70   25.70   1
   0   3  -2   26.90   10.70  -2
   0  -3   2   26.90   10.70   1
   1   3  -2    7.70   14.20   1
   1   3  -2   11.20   10.30   1
   1   3  -2   16.50   28.40   1
   1   3  -2    8.60   12.40   1
   1   3  -2   15.70   18.00   1
  -1  -3   2   22.50   22.80   1
  -1  -3   2   13.50   13.90   1
  -1  -3   2   11.20   11.10   1
   2  -3   3  316.87   44.00  -2
   2   3  -2  316.87   44.00   1
   2  -3   3  208.78   25.50  -2
   2   3  -2  208.78   25.50   1
   2  -3   3  279.57   41.50  -2
   2   3  -2  279.57   41.50   1
   2  -3   3  218.08   21.90  -2
   2   3  -2  218.08   21.90   1
   2  -3   3  227.68   28.40  -2
   2   3  -2  227.68   28.40   1
  -2   3  -3  204.18   49.00  -2
  -2  -3   2  204.18   49.00   1
  -2   3  -3  191.18   27.20  -2
  -2  -3   2  191.18   27.20   1
  -2   3  -3  240.08   51.09  -2
  -2  -3   2  240.08   51.09   1
   3   3  -2   29.30   16.80   1
   3   3  -2   19.30   22.60   1
   3   3  -2   19.80   15.60   1
   3   3  -2    8.00   17.60   1
  -3  -3   2  -18.90   22.90   1
  -3  -3   2   22.80   18.40   1
   4  -3   4  256.87   37.00  -2
   4   3  -2  256.87   37.00   1
   4  -3   4  233.98   36.80  -2
   4   3  -2  233.98   36.80   1
   4  -3   4  353.26   50.69  -2
   4   3  -2  353.26   50.69   1
   4  -3   4  241.38   49.50  -2
   4   3  -2  241.38   49.50   1
  -4   3  -4  166.88   35.10  -2
  -4  -3   2  166.88   35.10   1
  -4   3  -4  202.68   47.40  -2
  -4  -3   2  202.68   47.40   1
  -4   3  -4  308.37   79.49  -2
  -4  -3   2  308.37   79.49   1
   5   3  -2   27.10   31.60   1
   5   3  -2   85.69   29.10   1
   5   3  -2   61.09   26.00   1
   5   3  -2  121.69   37.40   1
  -5  -3   2  108.59   53.39   1
  -5  -3   2   99.69   33.40   1
  -5  -3   2   20.50   41.60   1
   6  -3   5   -7.10   22.00  -2
   6   3  -2   -7.10   22.00   1
   6  -3   5    2.00   23.00  -2
   6   3  -2    2.00   23.00   1
   6  -3   5  -14.30   29.30  -2
   6   3  -2  -14.30   29.30   1
  -6   3  -5    1.10   22.50  -2
  -6  -3   2    1.10   22.50   1
  -6   3  -5  -15.80   44.30  -2
  -6  -3   2  -15.80   44.30   1
   7   3  -2   44.00   42.10   1
   7   3  -2   21.00   30.40   1
   7   3  -2    8.10   30.20   1
   7   3  -2   -3.10   32.60   1
   7   3  -2   -5.20   28.20   1
  -7  -3   2  -26.10   43.70   1
  -8  -4  -2   28.70   58.49  -2
  -8   4  -2   28.70   58.49   1
  -8  -4  -2    7.00   39.80  -2
  -8   4  -2    7.00   39.80   1
   8   4   2    6.30   37.00  -2
   8  -4   2    6.30   37.00   1
   8   4   2   -1.20   34.10  -2
   8  -4   2   -1.20   34.10   1
   8   4   2   46.20   78.09  -2
   8  -4   2   46.20   78.09   1
   8   4   2   40.40   30.30  -2
   8  -4   2   40.40   30.30   1
   8   4   2   -0.70   37.10  -2
   8  -4   2   -0.70   37.10   1
  -7   4  -2  626.44   75.59   1
   7  -4   2  575.74   86.09   1
   7  -4   2  730.13  103.69   1
   7  -4   2  690.53   58.49   1
  -6  -4  -1   -0.70   28.20  -2
  -6   4  -2   -0.70   28.20   1
  -6  -4  -1  107.99   49.40  -2
  -6   4  -2  107.99   49.40   1
   6   4   1   80.89   39.30  -2
   6  -4   2   80.89   39.30   1
   6   4   1   19.30   19.90  -2
   6  -4   2   19.30   19.90   1
   6   4   1   47.70   28.70  -2
   6  -4   2   47.70   28.70   1
   6   4   1  145.69   56.39  -2
   6  -4   2  145.69   56.39   1
  -5   4  -2  641.54   82.39   1
  -5   4  -2  514.85   62.29   1
  -5   4  -2  609.94   63.29   1
   5  -4   2  606.24   82.99   1
   5  -4   2  558.94   60.69   1
   5  -4   2  697.03   72.79   1
   5  -4   2  537.35   52.49   1
  -4  -4   0  283.47   47.00  -2
  -4   4  -2  283.47   47.00   1
  -4  -4   0  275.67   62.69  -2
  -4   4  -2  275.67   62.69   1
  -4  -4   0  231.78   43.40  -2
  -4   4  -2  231.78   43.40   1
  -4  -4   0  339.17   60.59  -2
  -4   4  -2  339.17   60.59   1
   4   4   0  253.47   66.89  -2
   4  -4   2  253.47   66.89   1
   4   4   0  262.57   50.79  -2
   4  -4   2  262.57   50.79   1
   4   4   0  283.67   38.10  -2
   4  -4   2  283.67   38.10   1
   4   4   0  258.67   31.50  -2
   4  -4   2  258.67   31.50   1
  -3   4  -2  774.52   69.59   1
  -3   4  -2  796.32   82.69   1
  -3   4  -2  873.51   86.59   1
   3  -4   2  979.70   87.39   1
   3  -4   2  875.51   77.49   1
   3  -4   2  835.42   68.49   1
   3  -4   2  853.41   61.79   1
  -2  -4   1  343.57   57.29  -2
  -2   4  -2  343.57   57.29   1
  -2  -4   1  355.66   48.80  -2
  -2   4  -2  355.66   48.80   1
  -2  -4   1  285.67   30.50  -2
  -2   4  -2  285.67   30.50   1
  -2  -4   1  270.17   33.70  -2
  -2   4  -2  270.17   33.70   1
   2   4  -1  297.17   29.20  -2
   2  -4   2  297.17   29.20   1
   2   4  -1  285.37   42.70  -2
   2  -4   2  285.37   42.70   1
   2   4  -1  341.77   52.39  -2
   2  -4   2  341.77   52.39   1
   2   4  -1  284.27   32.90  -2
   2  -4   2  284.27   32.90   1
  -1   4  -2   85.99   20.40   1
  -1   4  -2  100.29   31.70   1
  -1   4  -2  182.58   41.60   1
   1  -4   2  101.79   31.00   1
   1  -4   2   91.89   19.90   1
   0  -4   2 4276.47  259.57  -2
   0   4  -2 4276.47  259.57   1
   0  -4   2 4273.37  257.57  -2
   0   4  -2 4273.37  257.57   1
   0  -4   2 4041.50  266.57  -2
   0   4  -2 4041.50  266.57   1
   0   4  -2 4141.89  256.57  -2
   0  -4   2 4141.89  256.57   1
   0   4  -2 3633.84  271.07  -2
   0  -4   2 3633.84  271.07   1
   0   4  -2 4306.27  258.97  -2
   0  -4   2 4306.27  258.97   1
   0   4  -2 4412.56  258.97  -2
   0  -4   2 4412.56  258.97   1
   0   4  -2 4354.66  266.67  -2
   0  -4   2 4354.66  266.67   1
   1   4  -2  474.55   46.70   1
   1   4  -2  494.25   40.50   1
  -1  -4   2  512.35   42.90   1
  -1  -4   2  515.25   50.49   1
   2  -4   3 2219.88  149.79  -2
   2   4  -2 2219.88  149.79   1
   2  -4   3 2171.58  142.99  -2
   2   4  -2 2171.58  142.99   1
  -2   4  -3 2278.67  152.78  -2
  -2  -4   2 2278.67  152.78   1
   3   4  -2  397.16   39.40   1
   3   4  -2  385.76   28.00   1
   3   4  -2  386.36   46.70   1
   3   4  -2  366.86   35.20   1
  -3  -4   2  460.05   51.79   1
   4  -4   4  546.75   61.09  -2
   4   4  -2  546.75   61.09   1
   4  -4   4  582.94   48.20  -2
   4   4  -2  582.94   48.20   1
   4  -4   4  487.05   53.49  -2
   4   4  -2  487.05   53.49   1
   4  -4   4  453.15   47.10  -2
   4   4  -2  453.15   47.10   1
   4  -4   4  528.55   49.99  -2
   4   4  -2  528.55   49.99   1
  -4   4  -4  533.95   65.69  -2
  -4  -4   2  533.95   65.69   1
   5   4  -2  245.18   45.10   1
   5   4  -2  215.58   36.20   1
   5   4  -2  131.19   28.80   1
   5   4  -2  161.18   44.50   1
  -5  -4   2   94.89   52.99   1
  -5  -4   2  157.58   60.49   1
  -5  -4   2  117.79   34.20   1
   6  -4   5  103.59   31.10  -2
   6   4  -2  103.59   31.10   1
  -6   4  -5   63.89   32.10  -2
  -6  -4   2   63.89   32.10   1
  -6   4  -5   78.59   66.99  -2
  -6  -4   2   78.59   66.99   1
   7   4  -2   77.69   36.00   1
   7   4  -2  -23.00   32.20   1
   7   4  -2   78.89   31.80   1
   7   4  -2   22.20   44.60   1
   7   4  -2   13.00   31.00   1
  -7  -4   2   82.79   40.10   1
  -7  -4   2   37.60   58.29   1
  -7   5  -2  498.05   55.29   1
  -7   5  -2  537.95   71.89   1
   7  -5   2  519.75  115.39   1
   7  -5   2  389.16   83.09   1
   7  -5   2  498.55   62.09   1
   7  -5   2  530.55   51.39   1
  -6  -5  -1  244.48   70.39  -2
  -6   5  -2  244.48   70.39   1
   6   5   1  120.89   68.99  -2
   6  -5   2  120.89   68.99   1
   6   5   1  353.16   68.09  -2
   6  -5   2  353.16   68.09   1
   6   5   1  211.18   37.80  -2
   6  -5   2  211.18   37.80   1
   6   5   1  304.17   44.70  -2
   6  -5   2  304.17   44.70   1
  -5   5  -2   48.00   30.50   1
  -5   5  -2  184.28   52.79   1
  -5   5  -2  183.88   39.40   1
  -5   5  -2  111.29   46.50   1
   5  -5   2  128.19   41.20   1
   5  -5   2  110.69   32.10   1
  -4  -5   0  159.98   36.70  -2
  -4   5  -2  159.98   36.70   1
  -4  -5   0  212.48   59.69  -2
  -4   5  -2  212.48   59.69   1
  -4  -5   0  239.98   54.39  -2
  -4   5  -2  239.98   54.39   1
  -4  -5   0  263.27   46.90  -2
  -4   5  -2  263.27   46.90   1
   4   5   0  211.28   31.20  -2
   4  -5   2  211.28   31.20   1
   4   5   0  215.88   46.10  -2
   4  -5   2  215.88   46.10   1
   4   5   0  246.28   41.90  -2
   4  -5   2  246.28   41.90   1
   4   5   0  327.57   65.99  -2
   4  -5   2  327.57   65.99   1
  -3   5  -2    2.80   24.10   1
  -3   5  -2   36.50   17.20   1
  -3   5  -2   84.69   36.00   1
   3  -5   2   44.20   14.90   1
   3  -5   2    6.30   15.80   1
   3  -5   2   94.99   35.80   1
   3  -5   2   51.99   24.60   1
  -2  -5   1 1108.89   90.29  -2
  -2   5  -2 1108.89   90.29   1
  -2  -5   1  848.22   85.89  -2
  -2   5  -2  848.22   85.89   1
  -2  -5   1 1101.09   70.19  -2
  -2   5  -2 1101.09   70.19   1
  -2  -5   1  923.51   74.29  -2
  -2   5  -2  923.51   74.29   1
   2   5  -1  824.42   81.89  -2
   2  -5   2  824.42   81.89   1
   2   5  -1  954.40   82.19  -2
   2  -5   2  954.40   82.19   1
   2   5  -1  957.50   68.19  -2
   2  -5   2  957.50   68.19   1
   2   5  -1  900.51   71.29  -2
   2  -5   2  900.51   71.29   1
  -1   5  -2  256.07   26.20   1
  -1   5  -2  162.78   25.10   1
  -1   5  -2  198.08   41.20   1
  -1   5  -2  236.88   52.69   1
   1  -5   2  246.98   41.50   1
   1  -5   2  221.88   39.00   1
   1  -5   2  213.38   25.70   1
   1  -5   2  163.28   23.60   1
   1  -5   2  245.28   43.50   1
   0  -5   2  502.65   38.70  -2
   0   5  -2  502.65   38.70   1
   0  -5   2  426.76   48.00  -2
   0   5  -2  426.76   48.00   1
   0   5  -2  444.86   44.70  -2
   0  -5   2  444.86   44.70   1
   0   5  -2  469.05   40.10  -2
   0  -5   2  469.05   40.10   1
   0   5  -2  458.25   34.10  -2
   0  -5   2  458.25   34.10   1
   0   5  -2  500.05   48.50  -2
   0  -5   2  500.05   48.50   1
   1   5  -2   49.30   16.10   1
   1   5  -2   -7.80   17.30   1
  -1  -5   2   14.90   25.00   1
  -1  -5   2   12.50   10.70   1
  -1  -5   2   59.59   19.20   1
   2  -5   3   -4.90   14.60  -2
   2   5  -2   -4.90   14.60   1
   2  -5   3    7.80   18.10  -2
   2   5  -2    7.80   18.10   1
  -2   5  -3   14.50   17.10  -2
  -2  -5   2   14.50   17.10   1
  -2   5  -3    9.80   20.90  -2
  -2  -5   2    9.80   20.90   1
   3   5  -2  129.89   32.90   1
   3   5  -2   74.09   18.40   1
  -3  -5   2  128.89   37.90   1
   4  -5   4  100.89   41.20  -2
   4   5  -2  100.89   41.20   1
   4  -5   4   63.59   19.30  -2
   4   5  -2   63.59   19.30   1
   5   5  -2   96.69   30.00   1
   5   5  -2   43.60   11.90   1
   5   5  -2   50.09   21.20   1
   5   5  -2  108.09   38.60   1
  -5  -5   2   97.19   55.59   1
   6  -5   5   61.19   31.40  -2
   6   5  -2   61.19   31.40   1
   6  -5   5   31.90   23.00  -2
   6   5  -2   31.90   23.00   1
   6  -5   5   10.60   18.20  -2
   6   5  -2   10.60   18.20   1
   6  -5   5  -22.70   32.10  -2
   6   5  -2  -22.70   32.10   1
   6  -5   5   21.20   12.60  -2
   6   5  -2   21.20   12.60   1
  -6   5  -5   25.40   29.60  -2
  -6  -5   2   25.40   29.60   1
   7   5  -2    8.10   40.80   1
   7   5  -2   51.39   28.40   1
   7   5  -2    6.30   31.00   1
   7   5  -2    4.60   54.89   1
   7   5  -2   67.39   36.20   1
  -7  -5   2   38.10   57.39   1
  -7   6  -2   27.10   41.70   1
  -7   6  -2  -15.30   54.89   1
   7  -6   2  125.59   33.90   1
   7  -6   2   23.70   48.00   1
   7  -6   2   66.89   60.69   1
   7  -6   2   16.70   64.49   1
  -6  -6  -1  -20.20   24.80  -2
  -6   6  -2  -20.20   24.80   1
  -6  -6  -1   17.30   31.00  -2
  -6   6  -2   17.30   31.00   1
  -6  -6  -1   10.70   41.90  -2
  -6   6  -2   10.70   41.90   1
   6   6   1   -2.00   25.40  -2
   6  -6   2   -2.00   25.40   1
   6   6   1   92.89   27.70  -2
   6  -6   2   92.89   27.70   1
   6   6   1   37.20   45.40  -2
   6  -6   2   37.20   45.40   1
   6   6   1   41.80   56.99  -2
   6  -6   2   41.80   56.99   1
  -5   6  -2   97.89   49.80   1
  -5   6  -2  212.58   62.99   1
  -5   6  -2   50.59   31.00   1
  -5   6  -2  114.19   36.70   1
   5  -6   2  124.99   25.40   1
   5  -6   2  112.89   34.70   1
   5  -6   2  149.99   68.89   1
   5  -6   2  126.39   51.29   1
  -4  -6   0  225.18   54.59  -2
  -4   6  -2  225.18   54.59   1
  -4  -6   0  288.87   73.99  -2
  -4   6  -2  288.87   73.99   1
  -4  -6   0  247.78   61.69  -2
  -4   6  -2  247.78   61.69   1
   4   6   0  210.38   57.29  -2
   4  -6   2  210.38   57.29   1
   4   6   0  103.49   55.99  -2
   4  -6   2  103.49   55.99   1
   4   6   0  179.88   35.20  -2
   4  -6   2  179.88   35.20   1
  -3   6  -2   48.70   24.90   1
  -3   6  -2   76.19   36.10   1
  -3   6  -2   47.50   22.10   1
  -3   6  -2  100.19   45.00   1
   3  -6   2   36.70   36.60   1
   3  -6   2   31.60   20.80   1
   3  -6   2   33.30   31.70   1
  -2  -6   1 1300.17  107.49  -2
  -2   6  -2 1300.17  107.49   1
  -2  -6   1 1024.00  101.49  -2
  -2   6  -2 1024.00  101.49   1
  -2  -6   1 1145.79   81.19  -2
  -2   6  -2 1145.79   81.19   1
  -2  -6   1 1134.79   87.99  -2
  -2   6  -2 1134.79   87.99   1
   2   6  -1 1115.79   84.39  -2
   2  -6   2 1115.79   84.39   1
   2   6  -1 1073.69   79.89  -2
   2  -6   2 1073.69   79.89   1
   2   6  -1 1220.28   97.69  -2
   2  -6   2 1220.28   97.69   1
  -1   6  -2  329.67   47.00   1
  -1   6  -2  280.67   30.50   1
  -1   6  -2  323.87   34.30   1
   1  -6   2  358.76   45.60   1
   1  -6   2  321.97   32.00   1
   1  -6   2  304.27   40.30   1
   1  -6   2  242.78   30.50   1
   1  -6   2  234.58   26.90   1
   1  -6   2  237.28   42.90   1
   0  -6   2 1037.10   84.29  -2
   0   6  -2 1037.10   84.29   1
   0  -6   2  955.40   69.69  -2
   0   6  -2  955.40   69.69   1
   0   6  -2  917.91   65.69  -2
   0  -6   2  917.91   65.69   1
   0   6  -2 1111.99   83.29  -2
   0  -6   2 1111.99   83.29   1
   0   6  -2  988.60   79.79  -2
   0  -6   2  988.60   79.79   1
   0   6  -2  981.70   72.69  -2
   0  -6   2  981.70   72.69   1
   1   6  -2    8.90   20.20   1
   1   6  -2   23.80   15.90   1
  -1  -6   2  -14.50   14.70   1
  -1  -6   2   -6.40    5.90   1
  -1  -6   2   -3.20    9.70   1
  -1  -6   2  -40.10   21.10   1
   2  -6   3  268.57   32.40  -2
   2   6  -2  268.57   32.40   1
   2  -6   3  203.88   37.70  -2
   2   6  -2  203.88   37.70   1
   2  -6   3  275.27   35.70  -2
   2   6  -2  275.27   35.70   1
  -2   6  -3  236.98   39.00  -2
  -2  -6   2  236.98   39.00   1
  -2   6  -3  305.47   50.69  -2
  -2  -6   2  305.47   50.69   1
   3   6  -2   78.19   28.00   1
   3   6  -2   17.60   26.70   1
  -3  -6   2   35.40   46.20   1
   4  -6   4  229.88   36.00  -2
   4   6  -2  229.88   36.00   1
   4  -6   4  149.09   29.40  -2
   4   6  -2  149.09   29.40   1
   4  -6   4  263.27   48.40  -2
   4   6  -2  263.27   48.40   1
  -4   6  -4  307.27   84.59  -2
  -4  -6   2  307.27   84.59   1
   5   6  -2   -5.70   33.10   1
   5   6  -2   -7.10   14.10   1
   5   6  -2   -8.70   20.50   1
   6  -6   5  224.08   60.19  -2
   6   6  -2  224.08   60.19   1
   6  -6   5  272.47   42.90  -2
   6   6  -2  272.47   42.90   1
  -6  -7  -1   47.00   55.19  -2
  -6   7  -2   47.00   55.19   1
  -6  -7  -1   24.50   36.40  -2
  -6   7  -2   24.50   36.40   1
   6   7   1   90.89   57.19  -2
   6  -7   2   90.89   57.19   1
   6   7   1  205.58   74.29  -2
   6  -7   2  205.58   74.29   1
  -5   7  -2   87.79   41.70   1
  -5   7  -2    2.90   45.10   1
  -5   7  -2   21.50   26.50   1
   5  -7   2   73.09   50.79   1
   5  -7   2   65.59   31.50   1
   5  -7   2   39.90   26.80   1
   5  -7   2  119.29   64.79   1
  -4  -7   0  649.43   83.49  -2
  -4   7  -2  649.43   83.49   1
  -4  -7   0  681.03   81.99  -2
  -4   7  -2  681.03   81.99   1
  -4  -7   0  613.54   63.79  -2
  -4   7  -2  613.54   63.79   1
   4   7   0  606.94   60.89  -2
   4  -7   2  606.94   60.89   1
  -3   7  -2   14.30   35.70   1
  -3   7  -2   14.90   20.50   1
  -3   7  -2   33.60   49.30   1
  -3   7  -2    7.10   18.10   1
   3  -7   2   11.90   17.40   1
   3  -7   2   57.49   36.10   1
  -2  -7   1  588.94   52.39  -2
  -2   7  -2  588.94   52.39   1
  -2  -7   1  637.54   71.39  -2
  -2   7  -2  637.54   71.39   1
  -2  -7   1  778.62   77.09  -2
  -2   7  -2  778.62   77.09   1
  -2  -7   1  694.53   81.19  -2
  -2   7  -2  694.53   81.19   1
   2   7  -1  608.14   53.69  -2
   2  -7   2  608.14   53.69   1
   2   7  -1  545.55   53.29  -2
   2  -7   2  545.55   53.29   1
   2   7  -1  787.82   77.49  -2
   2  -7   2  787.82   77.49   1
  -1   7  -2  155.08   41.50   1
  -1   7  -2  103.69   23.40   1
   1  -7   2   62.09   27.20   1
   1  -7   2  144.89   40.70   1
   1  -7   2   62.99   16.40   1
   1  -7   2   77.49   24.00   1
   0  -7   2   34.40   17.90  -2
   0   7  -2   34.40   17.90   1
   0  -7   2   52.09   31.10  -2
   0   7  -2   52.09   31.10   1
   0   7  -2   47.70   29.90  -2
   0  -7   2   47.70   29.90   1
   0   7  -2   38.40   20.70  -2
   0  -7   2   38.40   20.70   1
   0   7  -2   32.90   11.00  -2
   0  -7   2   32.90   11.00   1
   0   7  -2   14.00   20.90  -2
   0  -7   2   14.00   20.90   1
   1   7  -2   53.89   22.00   1
   1   7  -2   58.69   47.50   1
  -1  -7   2   50.29   28.00   1
  -1  -7   2   58.49   32.40   1
  -1  -7   2   52.19   19.70   1
   2  -7   3  233.38   41.40  -2
   2   7  -2  233.38   41.40   1
   2  -7   3  174.38   35.90  -2
   2   7  -2  174.38   35.90   1
  -2   7  -3  280.77   46.30  -2
  -2  -7   2  280.77   46.30   1
   3   7  -2   50.19   30.00   1
   3   7  -2   11.00   20.10   1
  -3  -7   2   -9.90   33.20   1
   4  -7   4   23.80   17.60  -2
   4   7  -2   23.80   17.60   1
   4  -7   4   40.50   31.90  -2
   4   7  -2   40.50   31.90   1
   4  -7   4   54.79   25.60  -2
   4   7  -2   54.79   25.60   1
  -4   7  -4  100.69   48.70  -2
  -4  -7   2  100.69   48.70   1
   5   7  -2   43.10   36.50   1
   5   7  -2  177.68   33.50   1
  -5  -7   2  103.29   59.09   1
   6  -7   5   -8.30   35.40  -2
   6   7  -2   -8.30   35.40   1
   6  -7   5  -10.90   15.10  -2
   6   7  -2  -10.90   15.10   1
   6  -7   5   55.49   32.00  -2
   6   7  -2   55.49   32.00   1
  -6  -8  -1    3.10   53.09  -2
  -6   8  -2    3.10   53.09   1
   6   8   1   51.39   31.60  -2
   6  -8   2   51.39   31.60   1
   6   8   1  139.59   43.70  -2
   6  -8   2  139.59   43.70   1
  -5   8  -2   36.10   44.60   1
  -5   8  -2   84.49   68.39   1
  -5   8  -2   82.09   35.20   1
   5  -8   2   65.69   35.20   1
   5  -8   2    5.10   42.10   1
   5  -8   2  219.58   77.19   1
  -4  -8   0   40.20   45.00  -2
  -4   8  -2   40.20   45.00   1
  -4  -8   0  109.49   98.49  -2
  -4   8  -2  109.49   98.49   1
   4   8   0  113.59   27.90  -2
   4  -8   2  113.59   27.90   1
   4   8   0   91.39   29.70  -2
   4  -8   2   91.39   29.70   1
   4   8   0  108.39   63.09  -2
   4  -8   2  108.39   63.09   1
  -3   8  -2  153.38   34.80   1
  -3   8  -2  179.58   53.19   1
  -3   8  -2  142.29   25.80   1
  -3   8  -2  151.28   63.69   1
   3  -8   2  150.38   27.90   1
   3  -8   2   95.79   45.20   1
   3  -8   2  127.49   28.10   1
   3  -8   2  210.88   51.39   1
   3  -8   2   62.49   37.80   1
  -2  -8   1  -14.40   26.50  -2
  -2   8  -2  -14.40   26.50   1
   2   8  -1   43.80   20.20  -2
   2  -8   2   43.80   20.20   1
   2   8  -1   16.60   38.00  -2
   2  -8   2   16.60   38.00   1
   2   8  -1   -1.70   11.60  -2
   2  -8   2   -1.70   11.60   1
   2   8  -1   18.50   25.20  -2
   2  -8   2   18.50   25.20   1
   2   8  -1  -14.60   27.20  -2
   2  -8   2  -14.60   27.20   1
   2   8  -1   -7.90   14.10  -2
   2  -8   2   -7.90   14.10   1
  -1   8  -2   31.30   27.20   1
  -1   8  -2  -22.40   22.00   1
   1  -8   2    0.80   19.80   1
   1  -8   2    4.20   11.50   1
   1  -8   2   -7.40   34.30   1
   1  -8   2   -0.90   17.60   1
   0  -8   2  172.98   39.20  -2
   0   8  -2  172.98   39.20   1
   0  -8   2  221.28   47.50  -2
   0   8  -2  221.28   47.50   1
   0   8  -2  118.39   19.80  -2
   0  -8   2  118.39   19.80   1
   0   8  -2  156.08   48.50  -2
   0  -8   2  156.08   48.50   1
   0   8  -2  209.78   37.00  -2
   0  -8   2  209.78   37.00   1
   0   8  -2  203.08   47.40  -2
   0  -8   2  203.08   47.40   1
   1   8  -2   55.19   22.80   1
   1   8  -2   47.70   28.90   1
  -1  -8   2   76.59   39.00   1
  -1  -8   2   73.99   21.90   1
  -1  -8   2   70.99   31.80   1
  -1  -8   2   63.59   12.70   1
   2  -8   3  280.67   37.20  -2
   2   8  -2  280.67   37.20   1
   2  -8   3  420.86   47.00  -2
   2   8  -2  420.86   47.00   1
   3   8  -2  -23.70   26.70   1
   3   8  -2   25.40   21.70   1
  -3  -8   2   13.60   36.90   1
   4  -8   4   58.69   30.20  -2
   4   8  -2   58.69   30.20   1
   4  -8   4   -4.80   22.50  -2
   4   8  -2   -4.80   22.50   1
  -4   8  -4   35.00   42.50  -2
  -4  -8   2   35.00   42.50   1
   5   8  -2  -19.70   24.60   1
  -5  -8   2   24.30   53.39   1
  -5   9  -2   -7.60   27.60   1
  -5   9  -2   29.60   56.09   1
  -5   9  -2   12.70   63.99   1
   5  -9   2  -27.40   46.60   1
   5  -9   2   15.20   28.30   1
   5  -9   2  -37.80   53.69   1
  -4  -9   0  -21.60   26.20  -2
  -4   9  -2  -21.60   26.20   1
  -4  -9   0  -28.90   34.30  -2
  -4   9  -2  -28.90   34.30   1
  -4  -9   0  -38.30   45.10  -2
  -4   9  -2  -38.30   45.10   1
   4   9   0   -9.50   28.00  -2
   4  -9   2   -9.50   28.00   1
   4   9   0   80.19   52.29  -2
   4  -9   2   80.19   52.29   1
   4   9   0   -5.50   22.60  -2
   4  -9   2   -5.50   22.60   1
   4   9   0   19.00   45.60  -2
   4  -9   2   19.00   45.60   1
  -3   9  -2   -1.60   53.09   1
  -3   9  -2  -17.70   29.00   1
  -3   9  -2   27.80   20.50   1
  -3   9  -2    4.80   21.40   1
   3  -9   2    6.40   14.20   1
   3  -9   2  -13.50   43.90   1
   3  -9   2   -9.00   23.20   1
   3  -9   2   85.29   49.20   1
   3  -9   2   21.80   28.60   1
  -2  -9   1  217.28   31.00  -2
  -2   9  -2  217.28   31.00   1
  -2  -9   1  141.79   55.09  -2
  -2   9  -2  141.79   55.09   1
   2   9  -1  145.59   34.10  -2
   2  -9   2  145.59   34.10   1
   2   9  -1  132.39   72.09  -2
   2  -9   2  132.39   72.09   1
   2   9  -1   66.79   28.00  -2
   2  -9   2   66.79   28.00   1
   2   9  -1   93.49   45.30  -2
   2  -9   2   93.49   45.30   1
  -1   9  -2   16.00   19.90   1
  -1   9  -2    4.70   28.50   1
   1  -9   2   13.30   33.50   1
   1  -9   2   12.30   11.50   1
   1  -9   2  -20.20   18.60   1
   1  -9   2  -17.10   14.50   1
   0  -9   2   11.80   18.10  -2
   0   9  -2   11.80   18.10   1
   0  -9   2   39.10   34.30  -2
   0   9  -2   39.10   34.30   1
   0   9  -2   20.60   19.80  -2
   0  -9   2   20.60   19.80   1
   0   9  -2   20.60   25.70  -2
   0  -9   2   20.60   25.70   1
   0   9  -2   22.90   37.30  -2
   0  -9   2   22.90   37.30   1
   0   9  -2   22.10   12.60  -2
   0  -9   2   22.10   12.60   1
   0   9  -2   32.30   35.90  -2
   0  -9   2   32.30   35.90   1
   1   9  -2   15.70   26.40   1
   1   9  -2  -14.30   14.90   1
  -1  -9   2  -35.10   26.50   1
  -1  -9   2   -4.90   23.00   1
  -1  -9   2   15.50    9.70   1
  -1  -9   2    1.90   31.60   1
  -1  -9   2   16.70   18.40   1
   2  -9   3  192.58   34.30  -2
   2   9  -2  192.58   34.30   1
   2  -9   3  130.39   35.80  -2
   2   9  -2  130.39   35.80   1
   3   9  -2   12.20   24.30   1
   3   9  -2   33.50   30.20   1
  -3  -9   2   13.20   38.40   1
   4  -9   4    3.20   29.60  -2
   4   9  -2    3.20   29.60   1
   4  -9   4   -0.80   27.50  -2
   4   9  -2   -0.80   27.50   1
  -4   9  -4   21.20   44.50  -2
  -4  -9   2   21.20   44.50   1
  -3  10  -2   -3.90   18.90   1
  -3  10  -2   24.20   29.50   1
  -3  10  -2    9.20   50.09   1
   3 -10   2   58.99   34.70   1
   3 -10   2   14.10   28.50   1
   3 -10   2    4.70   15.30   1
  -2 -10   1   20.60   45.00  -2
  -2  10  -2   20.60   45.00   1
  -2 -10   1    6.40   19.20  -2
  -2  10  -2    6.40   19.20   1
   2  10  -1    0.10   20.30  -2
   2 -10   2    0.10   20.30   1
   2  10  -1   -6.70   37.10  -2
   2 -10   2   -6.70   37.10   1
   2  10  -1   -0.30   37.90  -2
   2 -10   2   -0.30   37.90   1
   2  10  -1   -9.50   28.30  -2
   2 -10   2   -9.50   28.30   1
   2  10  -1   -0.70   13.40  -2
   2 -10   2   -0.70   13.40   1
  -1  10  -2   14.60   34.50   1
  -1  10  -2    4.10   20.40   1
   1 -10   2   -8.30   20.90   1
   1 -10   2   -7.20   11.30   1
   1 -10   2   -2.20   35.80   1
   1 -10   2   34.60   42.70   1
   1 -10   2   63.19   35.10   1
   0 -10   2   62.09   45.10  -2
   0  10  -2   62.09   45.10   1
   0 -10   2  108.79   26.20  -2
   0  10  -2  108.79   26.20   1
   0  10  -2   92.09   42.30  -2
   0 -10   2   92.09   42.30   1
   0  10  -2   79.59   19.20  -2
   0 -10   2   79.59   19.20   1
   0  10  -2   20.70   38.50  -2
   0 -10   2   20.70   38.50   1
   0  10  -2   83.89   45.00  -2
   0 -10   2   83.89   45.00   1
   0  10  -2   64.39   30.90  -2
   0 -10   2   64.39   30.90   1
   1  10  -2   -1.00   18.90   1
   1  10  -2   17.60   34.30   1
  -1 -10   2   12.60   19.00   1
  -1 -10   2   45.50   37.00   1
  -1 -10   2   40.50   44.50   1
  -1 -10   2   18.50   42.70   1
   2 -10   3    8.20   24.80  -2
   2  10  -2    8.20   24.80   1
   2 -10   3  -15.50   21.80  -2
   2  10  -2  -15.50   21.80   1
   2 -10   3   -4.40   30.20  -2
   2  10  -2   -4.40   30.20   1
  -2  10  -3   -8.40   41.10  -2
  -2 -10   2   -8.40   41.10   1
   3  10  -2   -2.80   25.60   1
   3  10  -2   62.79   63.89   1
  -3 -10   2  -10.80   40.10   1
   1 -11   2  109.49   41.00   1
   0 -11   2  145.29   58.29  -2
   0  11  -2  145.29   58.29   1
   0  11  -2   50.69   43.70  -2
   0 -11   2   50.69   43.70   1
   0  11  -2  155.28   47.80  -2
   0 -11   2  155.28   47.80   1
  -2  11   2   -9.00   35.80  -2
  -2 -11  -3   -9.00   35.80   1
   2 -11  -2    2.30   20.20  -2
   2  11   3    2.30   20.20   1
  -1 -11  -3  -18.90   18.30   1
  -1 -11  -3   -9.60   12.00   1
  -1 -11  -3    7.10   37.50   1
   1  11   3    4.70   18.40   1
   0  11   3   28.10   26.60  -2
   0 -11  -3   28.10   26.60   1
   0  11   3   10.60   14.70  -2
   0 -11  -3   10.60   14.70   1
   0  11   3   65.39   52.69  -2
   0 -11  -3   65.39   52.69   1
   0 -11  -3   10.00   21.90  -2
   0  11   3   10.00   21.90   1
   1 -11  -3   17.10   16.20   1
   1 -11  -3   40.90   34.90   1
   1 -11  -3   26.10   44.50   1
  -1  11   3   99.69   43.80   1
   4 -10  -1  123.69   33.20  -2
   4  10   3  123.69   33.20   1
   3  10   3    5.30   21.70   1
  -2  10   2  215.38   47.80  -2
  -2 -10  -3  215.38   47.80   1
  -2  10   2  110.69   52.09  -2
  -2 -10  -3  110.69   52.09   1
  -2  10   2  182.58   29.90  -2
  -2 -10  -3  182.58   29.90   1
   2 -10  -2  233.38   34.30  -2
   2  10   3  233.38   34.30   1
  -1 -10  -3   15.00   22.00   1
  -1 -10  -3    6.20   36.80   1
  -1 -10  -3    5.50   11.70   1
   1  10   3   -2.30   14.80   1
   1  10   3   -2.60   14.80   1
   1  10   3    4.10   16.80   1
   0  10   3  128.89   26.00  -2
   0 -10  -3  128.89   26.00   1
   0  10   3  127.49   42.30  -2
   0 -10  -3  127.49   42.30   1
   0  10   3  102.79   48.40  -2
   0 -10  -3  102.79   48.40   1
   0 -10  -3  227.38   41.20  -2
   0  10   3  227.38   41.20   1
   1 -10  -3   16.20   14.50   1
   1 -10  -3   23.60   40.90   1
   1 -10  -3   -0.60   23.40   1
  -1  10   3  -10.10   15.10   1
  -1  10   3   -2.50   14.20   1
   2  10   4   18.80   16.40  -2
   2 -10  -3   18.80   16.40   1
   2  10   4    7.00   26.60  -2
   2 -10  -3    7.00   26.60   1
   2  10   4   48.90   40.80  -2
   2 -10  -3   48.90   40.80   1
   2  10   4   -1.30   32.70  -2
   2 -10  -3   -1.30   32.70   1
   2  10   4   55.29   33.10  -2
   2 -10  -3   55.29   33.10   1
  -2 -10  -4   68.89   27.20  -2
  -2  10   3   68.89   27.20   1
   3 -10  -3  305.37   65.39   1
   3 -10  -3   95.29   57.89   1
   3 -10  -3   42.10   37.80   1
   3 -10  -3   58.99   24.20   1
  -3  10   3  137.69   33.90   1
   5   9   3  -15.00   42.30   1
   4  -9  -1   32.50   20.60  -2
   4   9   3   32.50   20.60   1
  -3  -9  -3   89.19   46.20   1
   3   9   3  179.78   31.10   1
  -2   9   2  -18.00   31.40  -2
  -2  -9  -3  -18.00   31.40   1
  -2   9   2   23.20   25.00  -2
  -2  -9  -3   23.20   25.00   1
  -2   9   2    4.20   12.10  -2
  -2  -9  -3    4.20   12.10   1
   2  -9  -2   15.50   19.40  -2
   2   9   3   15.50   19.40   1
  -1  -9  -3   95.49   40.00   1
  -1  -9  -3  192.08   52.39   1
  -1  -9  -3  102.79   23.00   1
   1   9   3  142.59   43.80   1
   0   9   3    8.70   36.20  -2
   0  -9  -3    8.70   36.20   1
   0   9   3    2.00   11.20  -2
   0  -9  -3    2.00   11.20   1
   0   9   3    8.80   20.20  -2
   0  -9  -3    8.80   20.20   1
   0  -9  -3    3.50   15.50  -2
   0   9   3    3.50   15.50   1
   1  -9  -3  174.08   52.09   1
   1  -9  -3  106.79   23.30   1
   1  -9  -3  174.48   34.90   1
   1  -9  -3  203.28   38.40   1
   1  -9  -3  136.69   43.80   1
  -1   9   3  185.58   36.90   1
   2   9   4    2.70   13.00  -2
   2  -9  -3    2.70   13.00   1
   2   9   4   44.90   41.80  -2
   2  -9  -3   44.90   41.80   1
   2   9   4   -5.20   30.00  -2
   2  -9  -3   -5.20   30.00   1
   2   9   4   -5.80   19.70  -2
   2  -9  -3   -5.80   19.70   1
   2   9   4   -0.30   28.90  -2
   2  -9  -3   -0.30   28.90   1
  -2  -9  -4   -0.30   17.10  -2
  -2   9   3   -0.30   17.10   1
   3  -9  -3  248.78   62.99   1
   3  -9  -3  242.18   54.19   1
  -3   9   3  199.08   40.50   1
   4   9   5    9.50   52.79  -2
   4  -9  -3    9.50   52.79   1
   4   9   5   26.20   34.50  -2
   4  -9  -3   26.20   34.50   1
   4   9   5   24.90   38.30  -2
   4  -9  -3   24.90   38.30   1
   4   9   5   15.70   17.70  -2
   4  -9  -3   15.70   17.70   1
  -4  -9  -5    8.90   41.10  -2
  -4   9   3    8.90   41.10   1
   6  -8   0  326.77   50.99  -2
   6   8   3  326.77   50.99   1
   5   8   3  108.49   32.50   1
   3   8   3  260.37   34.80   1
  -2   8   2  704.03   54.69  -2
  -2  -8  -3  704.03   54.69   1
  -2   8   2  690.73   75.79  -2
  -2  -8  -3  690.73   75.79   1
  -2   8   2  630.04   74.39  -2
  -2  -8  -3  630.04   74.39   1
   2  -8  -2  658.83   54.89  -2
   2   8   3  658.83   54.89   1
  -1  -8  -3  191.18   45.10   1
  -1  -8  -3  261.77   56.09   1
  -1  -8  -3  205.88   29.60   1
   1   8   3  294.57   37.10   1
   0   8   3  247.18   31.60  -2
   0  -8  -3  247.18   31.60   1
   0   8   3  207.48   52.69  -2
   0  -8  -3  207.48   52.69   1
   0   8   3  264.97   52.69  -2
   0  -8  -3  264.97   52.69   1
   1  -8  -3  145.69   32.00   1
   1  -8  -3  149.69   48.80   1
   1  -8  -3  122.49   35.30   1
   2   8   4   76.89   39.90  -2
   2  -8  -3   76.89   39.90   1
   2   8   4   54.79   33.20  -2
   2  -8  -3   54.79   33.20   1
   2   8   4   60.59   19.00  -2
   2  -8  -3   60.59   19.00   1
   2   8   4   57.19   32.80  -2
   2  -8  -3   57.19   32.80   1
   2   8   4  143.49   45.70  -2
   2  -8  -3  143.49   45.70   1
  -2  -8  -4   75.49   24.30  -2
  -2   8   3   75.49   24.30   1
   3  -8  -3  510.65   90.99   1
   3  -8  -3  505.45   61.09   1
  -3   8   3  374.36   47.70   1
   4   8   5  667.83   87.69  -2
   4  -8  -3  667.83   87.69   1
   4   8   5  777.02   96.49  -2
   4  -8  -3  777.02   96.49   1
  -4  -8  -5  704.63   70.19  -2
  -4   8   3  704.63   70.19   1
  -4  -8  -5  616.24   79.49  -2
  -4   8   3  616.24   79.49   1
   5  -8  -3   53.69   43.20   1
   5  -8  -3  131.29   36.20   1
   5  -8  -3   92.59   46.50   1
   5  -8  -3   56.69   44.30   1
   5  -8  -3  154.08   82.89   1
   5  -8  -3   44.60   20.10   1
  -5   8   3   87.69   65.49   1
  -5   8   3  148.79   50.59   1
  -5   8   3   27.10   30.40   1
  -5   8   3  102.19   30.90   1
   6  -7   0  391.96   56.99  -2
   6   7   3  391.96   56.99   1
   6  -7   0  512.25   53.29  -2
   6   7   3  512.25   53.29   1
   5   7   3  126.69   35.30   1
   4  -7  -1 1069.19   83.59  -2
   4   7   3 1069.19   83.59   1
   3   7   3  356.96   41.00   1
  -2   7   2 2580.14  187.78  -2
  -2  -7  -3 2580.14  187.78   1
  -2   7   2 2546.85  163.88  -2
  -2  -7  -3 2546.85  163.88   1
   2  -7  -2 2553.84  164.58  -2
   2   7   3 2553.84  164.58   1
   2  -7  -2 2486.85  217.38  -2
   2   7   3 2486.85  217.38   1
  -1  -7  -3  411.96   38.90   1
  -1  -7  -3  487.35   56.69   1
   1   7   3  577.44   65.09   1
   1   7   3  355.76   42.60   1
   0   7   3 1963.50  138.99  -2
   0  -7  -3 1963.50  138.99   1
   0   7   3 1936.71  164.28  -2
   0  -7  -3 1936.71  164.28   1
   0   7   3 2158.88  156.78  -2
   0  -7  -3 2158.88  156.78   1
   0  -7  -3 2113.79  134.09  -2
   0   7   3 2113.79  134.09   1
   0  -7  -3 2364.26  148.69  -2
   0   7   3 2364.26  148.69   1
   1  -7  -3   37.30   27.80   1
   1  -7  -3   91.79   39.30   1
   1  -7  -3  107.59   28.80   1
   1  -7  -3   27.60   14.90   1
   1  -7  -3   19.20   24.00   1
  -1   7   3   69.99   23.10   1
   2   7   4  382.86   50.49  -2
   2  -7  -3  382.86   50.49   1
   2   7   4  233.98   34.60  -2
   2  -7  -3  233.98   34.60   1
   2   7   4  263.97   59.69  -2
   2  -7  -3  263.97   59.69   1
  -2  -7  -4  314.37   73.69  -2
  -2   7   3  314.37   73.69   1
   3  -7  -3   21.10   31.40   1
   3  -7  -3   17.90   16.40   1
   3  -7  -3    2.00   21.10   1
   3  -7  -3   40.30   44.00   1
  -3   7   3   53.89   21.70   1
   4   7   5   61.99   25.80  -2
   4  -7  -3   61.99   25.80   1
   4   7   5   30.30   36.80  -2
   4  -7  -3   30.30   36.80   1
   4   7   5   49.70   34.90  -2
   4  -7  -3   49.70   34.90   1
   4   7   5  108.99   39.80  -2
   4  -7  -3  108.99   39.80   1
   4   7   5   39.70   18.60  -2
   4  -7  -3   39.70   18.60   1
   4   7   5   84.69   55.09  -2
   4  -7  -3   84.69   55.09   1
  -4  -7  -5   46.80   42.10  -2
  -4   7   3   46.80   42.10   1
  -4  -7  -5   34.40   27.10  -2
  -4   7   3   34.40   27.10   1
  -4  -7  -5   83.39   31.40  -2
  -4   7   3   83.39   31.40   1
  -4  -7  -5   54.09   26.00  -2
  -4   7   3   54.09   26.00   1
   5  -7  -3   25.60   50.19   1
   5  -7  -3   13.10   21.20   1
   5  -7  -3   55.99   47.20   1
   5  -7  -3    5.90   38.90   1
  -5   7   3   39.30   25.50   1
  -5   7   3  -14.60   38.20   1
  -5   7   3   41.10   32.20   1
  -5   7   3   -9.90   19.80   1
   6   7   6  276.97   51.89  -2
   6  -7  -3  276.97   51.89   1
   6   7   6  333.37   71.89  -2
   6  -7  -3  333.37   71.89   1
   6   7   6  475.15   95.49  -2
   6  -7  -3  475.15   95.49   1
  -6  -7  -6  232.68   68.29  -2
  -6   7   3  232.68   68.29   1
  -6  -7  -6  148.59   55.39  -2
  -6   7   3  148.59   55.39   1
  -6  -7  -6  251.07   46.90  -2
  -6   7   3  251.07   46.90   1
   7   6   3   46.70   37.60   1
   7   6   3   65.49   40.10   1
   6  -6   0   43.80   32.40  -2
   6   6   3   43.80   32.40   1
   6  -6   0   36.80   38.70  -2
   6   6   3   36.80   38.70   1
   6  -6   0   53.99   34.30  -2
   6   6   3   53.99   34.30   1
   5   6   3   61.29   28.90   1
   5   6   3   12.30   26.40   1
   5   6   3    5.80   19.40   1
   4  -6  -1   59.79   26.20  -2
   4   6   3   59.79   26.20   1
   4  -6  -1   84.59   21.10  -2
   4   6   3   84.59   21.10   1
   4  -6  -1   64.69   20.30  -2
   4   6   3   64.69   20.30   1
   3   6   3  147.89   39.70   1
   3   6   3  153.78   21.20   1
  -2   6   2  276.17   44.40  -2
  -2  -6  -3  276.17   44.40   1
  -2   6   2  303.67   29.50  -2
  -2  -6  -3  303.67   29.50   1
   2  -6  -2  349.77   35.00  -2
   2   6   3  349.77   35.00   1
   2  -6  -2  335.67   45.70  -2
   2   6   3  335.67   45.70   1
   2  -6  -2  330.67   30.60  -2
   2   6   3  330.67   30.60   1
  -1  -6  -3  171.98   37.40   1
  -1  -6  -3  217.18   26.10   1
   1   6   3  320.57   30.40   1
   1   6   3  295.27   31.80   1
   1   6   3  246.08   46.70   1
   1   6   3  277.07   27.00   1
   0   6   3   94.19   17.20  -2
   0  -6  -3   94.19   17.20   1
   0   6   3   89.39   29.40  -2
   0  -6  -3   89.39   29.40   1
   0  -6  -3  157.58   28.70  -2
   0   6   3  157.58   28.70   1
   1  -6  -3   15.00   10.30   1
   1  -6  -3   14.90   19.80   1
   1  -6  -3   28.90   20.70   1
   1  -6  -3   33.40   21.70   1
  -1   6   3   -5.90   10.90   1
   2   6   4  308.77   38.50  -2
   2  -6  -3  308.77   38.50   1
   2   6   4  494.15   58.19  -2
   2  -6  -3  494.15   58.19   1
   2   6   4  533.05   60.29  -2
   2  -6  -3  533.05   60.29   1
   2   6   4  378.16   67.89  -2
   2  -6  -3  378.16   67.89   1
   2   6   4  379.06   48.40  -2
   2  -6  -3  379.06   48.40   1
  -2  -6  -4  382.56   44.70  -2
  -2   6   3  382.56   44.70   1
   3  -6  -3   34.80   35.70   1
   3  -6  -3   49.40   20.80   1
   3  -6  -3   26.00   27.40   1
   3  -6  -3   58.39   33.30   1
   3  -6  -3   30.60   16.10   1
   3  -6  -3   49.60   26.40   1
  -3   6   3   71.79   23.20   1
  -3   6   3   17.40   29.80   1
  -3   6   3   67.09   26.70   1
   4   6   5  -16.80   30.90  -2
   4  -6  -3  -16.80   30.90   1
   4   6   5    1.90   18.00  -2
   4  -6  -3    1.90   18.00   1
   4   6   5  -67.79   56.09  -2
   4  -6  -3  -67.79   56.09   1
   4   6   5   14.30   29.80  -2
   4  -6  -3   14.30   29.80   1
  -4  -6  -5   12.20   17.90  -2
  -4   6   3   12.20   17.90   1
  -4  -6  -5  -13.20   29.60  -2
  -4   6   3  -13.20   29.60   1
  -4  -6  -5   13.20   25.30  -2
  -4   6   3   13.20   25.30   1
   5  -6  -3   26.90   45.10   1
   5  -6  -3  -11.70   30.80   1
   5  -6  -3   10.20   34.30   1
   5  -6  -3   -2.00   15.90   1
  -5   6   3  -15.70   30.50   1
  -5   6   3    7.90   19.80   1
  -5   6   3    2.60   21.50   1
  -5   6   3    0.00   23.60   1
   6   6   6   40.70   46.60  -2
   6  -6  -3   40.70   46.60   1
   6   6   6   43.30   59.89  -2
   6  -6  -3   43.30   59.89   1
   6   6   6    6.20   37.70  -2
   6  -6  -3    6.20   37.70   1
   6   6   6   -6.70   21.70  -2
   6  -6  -3   -6.70   21.70   1
  -6  -6  -6   25.40   41.30  -2
  -6   6   3   25.40   41.30   1
  -6  -6  -6   17.60   22.00  -2
  -6   6   3   17.60   22.00   1
  -6  -6  -6   22.30   33.60  -2
  -6   6   3   22.30   33.60   1
  -6  -6  -6   -0.90   26.60  -2
  -6   6   3   -0.90   26.60   1
   7   5   3   34.30   42.90   1
   7   5   3   57.89   42.10   1
   6  -5   0  171.68   42.90  -2
   6   5   3  171.68   42.90   1
   6  -5   0  160.58   49.99  -2
   6   5   3  160.58   49.99   1
   5   5   3   46.40   24.70   1
   5   5   3   39.70   31.50   1
   4  -5  -1  470.35   51.99  -2
   4   5   3  470.35   51.99   1
   4  -5  -1  395.16   42.70  -2
   4   5   3  395.16   42.70   1
   4  -5  -1  462.35   37.80  -2
   4   5   3  462.35   37.80   1
   3   5   3   48.60   22.60   1
   3   5   3   30.50   13.10   1
   3   5   3   63.19   25.70   1
   3   5   3   48.40   44.20   1
  -2   5   2    8.30    8.50  -2
  -2  -5  -3    8.30    8.50   1
  -2   5   2   21.10   15.70  -2
  -2  -5  -3   21.10   15.70   1
   2  -5  -2   24.30   16.10  -2
   2   5   3   24.30   16.10   1
   2  -5  -2    7.70    8.00  -2
   2   5   3    7.70    8.00   1
   2  -5  -2   21.40   15.90  -2
   2   5   3   21.40   15.90   1
  -1  -5  -3   16.50   15.80   1
  -1  -5  -3   21.30    9.30   1
   1   5   3    5.80   15.10   1
   1   5   3   15.80    9.20   1
   0   5   3    5.50   13.30  -2
   0  -5  -3    5.50   13.30   1
   0   5   3   12.50    8.70  -2
   0  -5  -3   12.50    8.70   1
   0   5   3   19.90   23.20  -2
   0  -5  -3   19.90   23.20   1
   0  -5  -3   20.80   15.70  -2
   0   5   3   20.80   15.70   1
   0  -5  -3   29.60   15.70  -2
   0   5   3   29.60   15.70   1
   0  -5  -3   18.00   27.20  -2
   0   5   3   18.00   27.20   1
   0  -5  -3   21.60    9.30  -2
   0   5   3   21.60    9.30   1
   1  -5  -3   34.90   24.50   1
   1  -5  -3   37.90   21.10   1
   1  -5  -3    6.00   16.00   1
   1  -5  -3   39.70   25.20   1
   1  -5  -3   24.20   11.50   1
  -1   5   3   53.69   18.30   1
   2   5   4  371.36   36.30  -2
   2  -5  -3  371.36   36.30   1
   2   5   4  327.67   45.70  -2
   2  -5  -3  327.67   45.70   1
   2   5   4  275.17   57.49  -2
   2  -5  -3  275.17   57.49   1
   2   5   4  497.85   55.49  -2
   2  -5  -3  497.85   55.49   1
  -2  -5  -4  391.66   40.90  -2
  -2   5   3  391.66   40.90   1
   3  -5  -3   12.00   22.30   1
   3  -5  -3   18.20   16.30   1
   3  -5  -3   15.80   27.90   1
  -3   5   3   27.20   21.20   1
  -3   5   3   19.40   17.60   1
  -3   5   3   15.60   25.20   1
   4   5   5  273.57   48.30  -2
   4  -5  -3  273.57   48.30   1
   4   5   5  360.16   61.99  -2
   4  -5  -3  360.16   61.99   1
   4   5   5  212.18   40.60  -2
   4  -5  -3  212.18   40.60   1
   4   5   5  305.47   68.19  -2
   4  -5  -3  305.47   68.19   1
  -4  -5  -5  313.37   45.10  -2
  -4   5   3  313.37   45.10   1
  -4  -5  -5  298.07   38.30  -2
  -4   5   3  298.07   38.30   1
   5  -5  -3  165.58   46.70   1
   5  -5  -3   59.29   51.39   1
   5  -5  -3  134.69   31.80   1
  -5   5   3  125.59   45.30   1
  -5   5   3  158.48   39.00   1
  -5   5   3  144.79   33.40   1
   6   5   6   -9.20   22.00  -2
   6  -5  -3   -9.20   22.00   1
   6   5   6   10.00   36.20  -2
   6  -5  -3   10.00   36.20   1
   6   5   6  -28.30   32.60  -2
   6  -5  -3  -28.30   32.60   1
   6   5   6   -3.60   43.00  -2
   6  -5  -3   -3.60   43.00   1
  -6  -5  -6   32.50   42.50  -2
  -6   5   3   32.50   42.50   1
  -6  -5  -6    8.40   18.90  -2
  -6   5   3    8.40   18.90   1
  -6  -5  -6   15.30   28.30  -2
  -6   5   3   15.30   28.30   1
  -6  -5  -6   -6.30   33.00  -2
  -6   5   3   -6.30   33.00   1
   7  -5  -3    0.60   38.50   1
   7  -5  -3   -3.40   40.20   1
   7  -5  -3    7.40   54.49   1
  -7   5   3   38.20   43.30   1
  -7   5   3   22.90   23.10   1
  -7   5   3  -57.39   46.90   1
   8  -4   1   22.80   85.49  -2
   8   4   3   22.80   85.49   1
   7   4   3   59.59   63.19   1
   6  -4   0    1.30   59.39  -2
   6   4   3    1.30   59.39   1
   6  -4   0   52.09   31.30  -2
   6   4   3   52.09   31.30   1
   5   4   3  625.84   81.39   1
   5   4   3  652.73   67.79   1
   4  -4  -1   21.70   23.80  -2
   4   4   3   21.70   23.80   1
   4  -4  -1   -5.30    8.70  -2
   4   4   3   -5.30    8.70   1
   4  -4  -1    3.90   16.30  -2
   4   4   3    3.90   16.30   1
   4  -4  -1   -4.50   15.20  -2
   4   4   3   -4.50   15.20   1
   3   4   3  869.21   59.89   1
   3   4   3  861.41   63.79   1
   3   4   3  901.91   74.89   1
   3   4   3  822.22   64.59   1
  -2   4   2  227.98   56.99  -2
  -2  -4  -3  227.98   56.99   1
  -2   4   2  142.59   28.80  -2
  -2  -4  -3  142.59   28.80   1
  -2   4   2  204.68   29.30  -2
  -2  -4  -3  204.68   29.30   1
  -2   4   2  168.38   19.80  -2
  -2  -4  -3  168.38   19.80   1
   2  -4  -2  151.78   29.80  -2
   2   4   3  151.78   29.80   1
   2  -4  -2  186.48   19.10  -2
   2   4   3  186.48   19.10   1
  -1  -4  -3  614.24   52.89   1
  -1  -4  -3  579.14   57.99   1
  -1  -4  -3  578.04   44.20   1
   1   4   3  626.14   47.20   1
   1   4   3  586.14   43.40   1
   1   4   3  477.15   54.59   1
   1   4   3  682.93   54.89   1
   1   4   3  647.34   62.69   1
   0   4   3  506.85   42.00  -2
   0  -4  -3  506.85   42.00   1
   0   4   3  555.44   38.70  -2
   0  -4  -3  555.44   38.70   1
   0   4   3  473.55   52.89  -2
   0  -4  -3  473.55   52.89   1
   0   4   3  457.65   45.60  -2
   0  -4  -3  457.65   45.60   1
   0   4   3  476.05   38.30  -2
   0  -4  -3  476.05   38.30   1
   0  -4  -3  483.25   47.50  -2
   0   4   3  483.25   47.50   1
   0  -4  -3  427.16   36.70  -2
   0   4   3  427.16   36.70   1
   0  -4  -3  458.65   42.00  -2
   0   4   3  458.65   42.00   1
   1  -4  -3  767.22   63.49   1
   1  -4  -3  765.12   74.69   1
   1  -4  -3  759.72   66.89   1
   1  -4  -3  798.72   63.09   1
   1  -4  -3  705.43   56.19   1
  -1   4   3  719.23   60.39   1
  -1   4   3  851.71   64.59   1
   2   4   4 2787.52  194.98  -2
   2  -4  -3 2787.52  194.98   1
   2   4   4 2373.06  186.48  -2
   2  -4  -3 2373.06  186.48   1
   2   4   4 2923.61  181.28  -2
   2  -4  -3 2923.61  181.28   1
   2   4   4 2875.11  204.48  -2
   2  -4  -3 2875.11  204.48   1
   2   4   4 2924.81  177.78  -2
   2  -4  -3 2924.81  177.78   1
  -2  -4  -4 2695.83  183.68  -2
  -2   4   3 2695.83  183.68   1
  -2  -4  -4 2861.71  182.48  -2
  -2   4   3 2861.71  182.48   1
  -2  -4  -4 2739.53  181.48  -2
  -2   4   3 2739.53  181.48   1
   3  -4  -3  -18.90   21.70   1
   3  -4  -3   -8.70   17.90   1
   3  -4  -3   -9.20   22.30   1
   3  -4  -3   -9.30   11.20   1
  -3   4   3   19.40   19.20   1
  -3   4   3   -9.90   18.00   1
  -3   4   3    7.70   12.60   1
   4   4   5  791.12   69.99  -2
   4  -4  -3  791.12   69.99   1
   4   4   5  868.81   86.69  -2
   4  -4  -3  868.81   86.69   1
   4   4   5  715.93   86.89  -2
   4  -4  -3  715.93   86.89   1
   4   4   5  837.02   77.39  -2
   4  -4  -3  837.02   77.39   1
  -4  -4  -5  748.13   71.69  -2
  -4   4   3  748.13   71.69   1
  -4  -4  -5  758.12   75.79  -2
  -4   4   3  758.12   75.79   1
  -4  -4  -5  740.23   65.89  -2
  -4   4   3  740.23   65.89   1
   5  -4  -3   61.59   32.00   1
   5  -4  -3   56.69   22.60   1
   5  -4  -3   25.20   34.30   1
  -5   4   3   82.19   29.00   1
  -5   4   3   37.60   18.00   1
  -5   4   3   24.20   32.30   1
  -5   4   3   19.50   23.90   1
   6   4   6  159.58   38.50  -2
   6  -4  -3  159.58   38.50   1
   6   4   6  148.79   45.90  -2
   6  -4  -3  148.79   45.90   1
   6   4   6  157.28   56.09  -2
   6  -4  -3  157.28   56.09   1
   6   4   6   43.40   45.10  -2
   6  -4  -3   43.40   45.10   1
  -6  -4  -6  103.49   50.49  -2
  -6   4   3  103.49   50.49   1
  -6  -4  -6   72.29   33.30  -2
  -6   4   3   72.29   33.30   1
   7  -4  -3   19.00   30.30   1
   7  -4  -3    6.20   39.00   1
   7  -4  -3  -23.80   33.70   1
   7  -4  -3   82.59   65.69   1
  -7   4   3  145.79   57.89   1
  -7   4   3    9.60   47.70   1
  -7   4   3   16.60   32.50   1
   8  -3   1   83.49   65.09  -2
   8   3   3   83.49   65.09   1
   8  -3   1  191.68   49.10  -2
   8   3   3  191.68   49.10   1
   8  -3   1  110.39   42.70  -2
   8   3   3  110.39   42.70   1
   8  -3   1  122.29   66.59  -2
   8   3   3  122.29   66.59   1
  -7  -3  -3   53.79   29.60   1
   7   3   3   93.19   47.80   1
   7   3   3  138.19   42.30   1
   7   3   3  119.49   34.00   1
   7   3   3  124.19   34.20   1
   6  -3   0  174.68   36.50  -2
   6   3   3  174.68   36.50   1
   6  -3   0   65.89   30.80  -2
   6   3   3   65.89   30.80   1
   6  -3   0  118.49   52.39  -2
   6   3   3  118.49   52.39   1
   6  -3   0   98.29   31.90  -2
   6   3   3   98.29   31.90   1
   5   3   3   37.80   35.50   1
   5   3   3   32.40   26.70   1
   4  -3  -1  445.56   47.10  -2
   4   3   3  445.56   47.10   1
   4  -3  -1  352.96   46.60  -2
   4   3   3  352.96   46.60   1
   4  -3  -1  312.17   43.10  -2
   4   3   3  312.17   43.10   1
  -3  -3  -3   40.40   16.10   1
  -3  -3  -3   66.89   41.30   1
   3   3   3   21.40   17.30   1
   3   3   3   38.70   22.50   1
   3   3   3   58.99   20.40   1
   3   3   3   51.79   11.70   1
  -2   3   2 1111.19   96.99  -2
  -2  -3  -3 1111.19   96.99   1
   2  -3  -2 1034.90   93.39  -2
   2   3   3 1034.90   93.39   1
   2  -3  -2 1149.29   73.09  -2
   2   3   3 1149.29   73.09   1
   2  -3  -2 1105.59   74.49  -2
   2   3   3 1105.59   74.49   1
   2  -3  -2 1074.99   85.49  -2
   2   3   3 1074.99   85.49   1
  -1  -3  -3   10.20    7.60   1
  -1  -3  -3   -8.90   12.20   1
   1   3   3   18.10    7.70   1
   1   3   3   32.80   22.10   1
   1   3   3   -3.80   13.40   1
   0   3   3 4764.22  291.07  -2
   0  -3  -3 4764.22  291.07   1
   0   3   3 4923.91  291.37  -2
   0  -3  -3 4923.91  291.37   1
   0   3   3 4779.32  296.47  -2
   0  -3  -3 4779.32  296.47   1
   0   3   3 4718.03  305.97  -2
   0  -3  -3 4718.03  305.97   1
   0  -3  -3 4889.51  306.57  -2
   0   3   3 4889.51  306.57   1
   0  -3  -3 5064.79  291.27  -2
   0   3   3 5064.79  291.27   1
   0  -3  -3 4285.87  291.97  -2
   0   3   3 4285.87  291.97   1
   1  -3  -3 1016.70   69.59   1
   1  -3  -3 1021.70   74.59   1
   1  -3  -3  994.90   77.09   1
   1  -3  -3 1082.99   87.79   1
  -1   3   3 1052.59   75.69   1
  -1   3   3  959.60   72.69   1
   2   3   4 2198.88  143.79  -2
   2  -3  -3 2198.88  143.79   1
   2   3   4 2208.88  152.08  -2
   2  -3  -3 2208.88  152.08   1
   2   3   4 2163.18  143.69  -2
   2  -3  -3 2163.18  143.69   1
  -2  -3  -4 2096.39  145.49  -2
  -2   3   3 2096.39  145.49   1
  -2  -3  -4 2163.58  145.29  -2
  -2   3   3 2163.58  145.29   1
  -2  -3  -4 2135.99  142.99  -2
  -2   3   3 2135.99  142.99   1
   3  -3  -3 1198.88   94.59   1
   3  -3  -3  965.40   79.69   1
   3  -3  -3 1021.20   81.59   1
   3  -3  -3 1068.19   97.69   1
  -3   3   3 1008.10   83.39   1
  -3   3   3  997.40   77.59   1
  -3   3   3 1070.49   83.09   1
   4   3   5  775.92   84.29  -2
   4  -3  -3  775.92   84.29   1
   4   3   5  836.92   90.99  -2
   4  -3  -3  836.92   90.99   1
   4   3   5  866.51   75.29  -2
   4  -3  -3  866.51   75.29   1
   4   3   5  901.61   74.39  -2
   4  -3  -3  901.61   74.39   1
  -4  -3  -5  900.11   77.29  -2
  -4   3   3  900.11   77.29   1
  -4  -3  -5  870.81   79.29  -2
  -4   3   3  870.81   79.29   1
  -4  -3  -5  776.32   66.89  -2
  -4   3   3  776.32   66.89   1
   5  -3  -3   44.20   28.70   1
   5  -3  -3   26.40   23.50   1
   5  -3  -3   30.90   41.10   1
   5  -3  -3    1.10   33.80   1
  -5   3   3   38.80   31.50   1
  -5   3   3   63.89   22.90   1
  -5   3   3   61.19   30.60   1
  -5   3   3   15.40   30.90   1
   6   3   6   51.59   34.80  -2
   6  -3  -3   51.59   34.80   1
   6   3   6   37.40   26.50  -2
   6  -3  -3   37.40   26.50   1
   6   3   6   26.40   61.29  -2
   6  -3  -3   26.40   61.29   1
   6   3   6   13.10   36.70  -2
   6  -3  -3   13.10   36.70   1
  -6  -3  -6    4.60   24.20  -2
  -6   3   3    4.60   24.20   1
  -6  -3  -6   49.30   40.80  -2
  -6   3   3   49.30   40.80   1
  -6  -3  -6   62.69   43.80  -2
  -6   3   3   62.69   43.80   1
  -6  -3  -6   25.90   20.10  -2
  -6   3   3   25.90   20.10   1
   7  -3  -3   54.09   45.90   1
   7  -3  -3   83.79   54.49   1
   7  -3  -3   63.09   35.20   1
   7  -3  -3   78.69   68.39   1
  -7   3   3  184.28   61.99   1
  -7   3   3  183.78   56.89   1
  -8   2  -1  384.96   69.49  -2
  -8  -2  -3  384.96   69.49   1
  -8   2  -1  232.58   68.59  -2
  -8  -2  -3  232.58   68.59   1
   8  -2   1  321.07   78.59  -2
   8   2   3  321.07   78.59   1
   8  -2   1  243.68   54.89  -2
   8   2   3  243.68   54.89   1
   8  -2   1  203.68   72.79  -2
   8   2   3  203.68   72.79   1
   8  -2   1  106.49   50.89  -2
   8   2   3  106.49   50.89   1
  -7  -2  -3   34.70   35.70   1
  -7  -2  -3   -7.70   29.20   1
   7   2   3  -16.20   20.70   1
   7   2   3    4.80   42.30   1
   7   2   3  -20.90   21.70   1
   7   2   3  -13.10   18.80   1
  -6   2   0  615.54   68.09  -2
  -6  -2  -3  615.54   68.09   1
  -6   2   0  788.12   70.59  -2
  -6  -2  -3  788.12   70.59   1
   6  -2   0  653.73   63.39  -2
   6   2   3  653.73   63.39   1
   6  -2   0  572.54   73.29  -2
   6   2   3  572.54   73.29   1
   6  -2   0  628.84   74.19  -2
   6   2   3  628.84   74.19   1
   6  -2   0  545.05   62.69  -2
   6   2   3  545.05   62.69   1
  -5  -2  -3   78.79   28.60   1
   5   2   3   90.69   32.90   1
   5   2   3   99.89   27.20   1
   5   2   3  119.39   42.00   1
   5   2   3  208.08   44.80   1
   5   2   3   87.99   29.00   1
   4  -2  -1  909.41   87.89  -2
   4   2   3  909.41   87.89   1
   4  -2  -1 1011.00   82.49  -2
   4   2   3 1011.00   82.49   1
   4  -2  -1 1062.19   88.99  -2
   4   2   3 1062.19   88.99   1
   4  -2  -1 1125.19   78.39  -2
   4   2   3 1125.19   78.39   1
  -3  -2  -3   72.19   29.50   1
  -3  -2  -3   92.49   30.30   1
   3   2   3   30.10   19.70   1
   3   2   3   63.19   27.90   1
  -2   2   2  912.51   83.79  -2
  -2  -2  -3  912.51   83.79   1
  -2   2   2  978.40   80.49  -2
  -2  -2  -3  978.40   80.49   1
  -2   2   2  985.60   74.19  -2
  -2  -2  -3  985.60   74.19   1
   2  -2  -2  923.11   82.99  -2
   2   2   3  923.11   82.99   1
   2  -2  -2 1019.20   76.79  -2
   2   2   3 1019.20   76.79   1
   2  -2  -2 1036.80   72.29  -2
   2   2   3 1036.80   72.29   1
   2  -2  -2 1082.39   66.09  -2
   2   2   3 1082.39   66.09   1
  -1  -2  -3   75.89   23.50   1
  -1  -2  -3   31.50   14.60   1
  -1  -2  -3   59.49   13.10   1
  -1  -2  -3  104.29   15.60   1
  -1  -2  -3   71.79   12.30   1
  -1  -2  -3   49.30    8.50   1
   1   2   3   62.59   29.20   1
   1   2   3   83.99   14.20   1
   1   2   3   40.60    9.00   1
   1   2   3   80.89   12.70   1
   1   2   3   63.49   16.40   1
   1   2   3   70.19   12.50   1
   0   2   3  876.51   60.19  -2
   0  -2  -3  876.51   60.19   1
   0   2   3  822.72   58.69  -2
   0  -2  -3  822.72   58.69   1
   0  -2  -3  842.22   59.29  -2
   0   2   3  842.22   59.29   1
   0  -2  -3  864.51   60.29  -2
   0   2   3  864.51   60.29   1
   0  -2  -3  890.41   66.69  -2
   0   2   3  890.41   66.69   1
   0  -2  -3  921.11   56.69  -2
   0   2   3  921.11   56.69   1
   0  -2  -3  819.52   61.09  -2
   0   2   3  819.52   61.09   1
   1  -2  -3  131.59   26.90   1
   1  -2  -3  135.59   16.00   1
   1  -2  -3  188.88   30.30   1
   1  -2  -3  139.09   21.70   1
   1  -2  -3  111.69   20.90   1
  -1   2   3  140.19   26.80   1
  -1   2   3  133.19   20.60   1
  -1   2   3  141.39   22.40   1
  -1   2   3  147.49   27.90   1
   2   2   4  371.86   47.50  -2
   2  -2  -3  371.86   47.50   1
   2   2   4  347.37   35.90  -2
   2  -2  -3  347.37   35.90   1
   2   2   4  430.56   40.60  -2
   2  -2  -3  430.56   40.60   1
   2   2   4  368.36   38.70  -2
   2  -2  -3  368.36   38.70   1
  -2  -2  -4  414.76   57.19  -2
  -2   2   3  414.76   57.19   1
  -2  -2  -4  404.96   41.30  -2
  -2   2   3  404.96   41.30   1
  -2  -2  -4  360.46   35.30  -2
  -2   2   3  360.46   35.30   1
  -2  -2  -4  371.26   42.60  -2
  -2   2   3  371.26   42.60   1
   3  -2  -3   77.29   33.40   1
   3  -2  -3   42.50   22.90   1
  -3   2   3   73.39   28.40   1
  -3   2   3   22.20   21.10   1
  -3   2   3   43.80   14.90   1
   4   2   5  124.59   40.00  -2
   4  -2  -3  124.59   40.00   1
   4   2   5  111.49   41.70  -2
   4  -2  -3  111.49   41.70   1
   4   2   5   98.79   27.00  -2
   4  -2  -3   98.79   27.00   1
   4   2   5   67.99   29.00  -2
   4  -2  -3   67.99   29.00   1
  -4  -2  -5   80.69   20.30  -2
  -4   2   3   80.69   20.30   1
  -4  -2  -5  141.79   33.80  -2
  -4   2   3  141.79   33.80   1
  -4  -2  -5   83.19   30.40  -2
  -4   2   3   83.19   30.40   1
   5  -2  -3   69.99   33.80   1
   5  -2  -3   42.40   35.90   1
   5  -2  -3   96.39   32.40   1
   5  -2  -3  214.38   50.59   1
  -5   2   3  114.99   38.70   1
  -5   2   3   91.29   39.40   1
  -5   2   3   80.89   23.10   1
  -5   2   3   82.19   36.90   1
   6   2   6    6.10   40.40  -2
   6  -2  -3    6.10   40.40   1
   6   2   6   18.10   29.80  -2
   6  -2  -3   18.10   29.80   1
   6   2   6  -30.20   27.90  -2
   6  -2  -3  -30.20   27.90   1
   6   2   6    0.20   22.00  -2
   6  -2  -3    0.20   22.00   1
  -6  -2  -6   34.90   35.60  -2
  -6   2   3   34.90   35.60   1
  -6  -2  -6   12.90   23.30  -2
  -6   2   3   12.90   23.30   1
  -6  -2  -6    0.30   31.40  -2
  -6   2   3    0.30   31.40   1
   7  -2  -3   -7.60   43.20   1
   7  -2  -3    9.90   62.99   1
   7  -2  -3  104.19   39.20   1
   7  -2  -3   69.29   41.70   1
  -7   2   3   47.10   46.10   1
  -7   2   3  105.19   57.49   1
  -7   2   3   93.49   41.60   1
   8   2   7   38.80   40.00  -2
   8  -2  -3   38.80   40.00   1
   8   2   7   -4.30   36.10  -2
   8  -2  -3   -4.30   36.10   1
  -8  -2  -7   27.00   52.39  -2
  -8   2   3   27.00   52.39   1
  -8  -2  -7  -40.70   39.70  -2
  -8   2   3  -40.70   39.70   1
  -8   1  -1  312.87   66.19  -2
  -8  -1  -3  312.87   66.19   1
  -8   1  -1  159.88   66.69  -2
  -8  -1  -3  159.88   66.69   1
   8  -1   1  279.67   81.19  -2
   8   1   3  279.67   81.19   1
   8  -1   1  258.97   54.19  -2
   8   1   3  258.97   54.19   1
   8  -1   1  187.18   52.99  -2
   8   1   3  187.18   52.99   1
  -7  -1  -3   18.50   29.40   1
  -7  -1  -3   97.19   51.69   1
   7   1   3   -0.10   25.30   1
   7   1   3    8.30   28.10   1
   7   1   3   72.09   31.70   1
   7   1   3    7.10   38.40   1
  -6   1   0  153.08   41.60  -2
  -6  -1  -3  153.08   41.60   1
  -6   1   0  107.79   39.90  -2
  -6  -1  -3  107.79   39.90   1
   6  -1   0   92.09   50.69  -2
   6   1   3   92.09   50.69   1
   6  -1   0  136.29   43.80  -2
   6   1   3  136.29   43.80   1
   6  -1   0  103.59   41.20  -2
   6   1   3  103.59   41.20   1
  -5  -1  -3  479.45   57.59   1
   5   1   3  514.75   64.99   1
   5   1   3  486.25   55.69   1
   5   1   3  513.55   51.99   1
   5   1   3  530.25   66.39   1
  -4   1   1  532.25   53.99  -2
  -4  -1  -3  532.25   53.99   1
  -4   1   1  523.05   54.99  -2
  -4  -1  -3  523.05   54.99   1
  -4   1   1  537.95   49.70  -2
  -4  -1  -3  537.95   49.70   1
  -4   1   1  546.95   62.69  -2
  -4  -1  -3  546.95   62.69   1
   4  -1  -1  539.45   58.79  -2
   4   1   3  539.45   58.79   1
   4  -1  -1  526.35   48.30  -2
   4   1   3  526.35   48.30   1
   4  -1  -1  499.85   52.19  -2
   4   1   3  499.85   52.19   1
   4  -1  -1  529.65   52.59  -2
   4   1   3  529.65   52.59   1
  -3  -1  -3  432.26   52.99   1
  -3  -1  -3  430.56   46.80   1
  -3  -1  -3  413.76   47.10   1
  -3  -1  -3  412.46   39.70   1
   3   1   3  437.96   39.40   1
   3   1   3  493.95   49.70   1
   3   1   3  404.66   48.90   1
   3   1   3  389.56   44.30   1
  -2   1   2 3600.74  230.68  -2
  -2  -1  -3 3600.74  230.68   1
  -2   1   2 3414.06  231.28  -2
  -2  -1  -3 3414.06  231.28   1
   2  -1  -2 3767.62  222.88  -2
   2   1   3 3767.62  222.88   1
   2  -1  -2 3518.35  228.78  -2
   2   1   3 3518.35  228.78   1
   2  -1  -2 3615.94  227.58  -2
   2   1   3 3615.94  227.58   1
   2  -1  -2 3665.13  235.08  -2
   2   1   3 3665.13  235.08   1
  -1  -1  -3  273.97   32.40   1
   1   1   3  302.47   26.90   1
   1   1   3  265.07   33.60   1
   1   1   3  272.67   31.10   1
   1   1   3  232.48   21.90   1
   1   1   3  300.57   36.90   1
   0  -1  -3 5193.88  319.27  -2
   0   1   3 5193.88  319.27   1
   0  -1  -3 5121.29  310.97  -2
   0   1   3 5121.29  310.97   1
   1  -1  -3  257.37   26.50   1
   1  -1  -3  390.96   35.50   1
   1  -1  -3  311.57   28.10   1
   1  -1  -3  399.16   35.80   1
  -1   1   3  291.87   34.20   1
  -1   1   3  296.37   28.60   1
  -1   1   3  378.86   40.40   1
  -1   1   3  274.37   26.90   1
   2   1   4  303.37   42.80  -2
   2  -1  -3  303.37   42.80   1
   2   1   4  307.57   30.10  -2
   2  -1  -3  307.57   30.10   1
   2   1   4  286.87   34.50  -2
   2  -1  -3  286.87   34.50   1
   2   1   4  294.47   33.60  -2
   2  -1  -3  294.47   33.60   1
  -2  -1  -4  298.37   29.40  -2
  -2   1   3  298.37   29.40   1
  -2  -1  -4  290.47   34.70  -2
  -2   1   3  290.47   34.70   1
  -2  -1  -4  341.57   44.70  -2
  -2   1   3  341.57   44.70   1
  -2  -1  -4  310.07   43.10  -2
  -2   1   3  310.07   43.10   1
   3  -1  -3  146.39   35.70   1
   3  -1  -3  128.89   23.40   1
   3  -1  -3  137.99   31.00   1
   3  -1  -3  149.29   39.10   1
  -3   1   3  174.58   44.50   1
  -3   1   3  114.99   29.00   1
  -3   1   3  188.48   37.20   1
   4   1   5  267.37   53.79  -2
   4  -1  -3  267.37   53.79   1
   4   1   5  299.57   44.80  -2
   4  -1  -3  299.57   44.80   1
  -4  -1  -5  248.28   43.80  -2
  -4   1   3  248.28   43.80   1
  -4  -1  -5  387.86   55.19  -2
  -4   1   3  387.86   55.19   1
  -4  -1  -5  219.98   29.50  -2
  -4   1   3  219.98   29.50   1
   5  -1  -3   82.79   31.80   1
   5  -1  -3   62.69   39.70   1
   5  -1  -3   23.30   35.30   1
   5  -1  -3   50.29   27.00   1
  -5   1   3  150.58   42.00   1
  -5   1   3   49.60   28.60   1
  -5   1   3   59.19   31.40   1
   6   1   6   19.20   39.50  -2
   6  -1  -3   19.20   39.50   1
   6   1   6   19.00   26.70  -2
   6  -1  -3   19.00   26.70   1
   6   1   6   10.40   22.20  -2
   6  -1  -3   10.40   22.20   1
   6   1   6   -3.20   32.00  -2
   6  -1  -3   -3.20   32.00   1
  -6  -1  -6   12.30   34.40  -2
  -6   1   3   12.30   34.40   1
  -6  -1  -6    9.30   26.40  -2
  -6   1   3    9.30   26.40   1
   7  -1  -3   69.99   41.70   1
   7  -1  -3   29.80   33.20   1
   7  -1  -3  135.49   52.29   1
   7  -1  -3   25.70   41.60   1
  -7   1   3   53.49   45.00   1
  -7   1   3  116.69   58.69   1
  -7   1   3   31.80   32.30   1
   8   1   7  -17.20   28.80  -2
   8  -1  -3  -17.20   28.80   1
   8   1   7   85.99   47.80  -2
   8  -1  -3   85.99   47.80   1
   8   1   7  -18.90   48.40  -2
   8  -1  -3  -18.90   48.40   1
   8   1   7   50.19   44.00  -2
   8  -1  -3   50.19   44.00   1
  -8  -1  -7  -10.40   50.39  -2
  -8   1   3  -10.40   50.39   1
  -8  -1  -7   20.70   93.69  -2
  -8   1   3   20.70   93.69   1
  -8   0  -1  780.32   82.09  -2
  -8   0  -3  780.32   82.09   1
  -8   0  -1  904.91  203.48  -2
  -8   0  -3  904.91  203.48   1
   8   0   1  830.12   84.89  -2
   8   0   3  830.12   84.89   1
   8   0   1  620.84   75.89  -2
   8   0   3  620.84   75.89   1
  -7   0  -3   -2.50   27.00   1
  -7   0  -3   24.10   29.20   1
  -7   0  -3   45.90   32.20   1
   7   0   3   67.79   34.20   1
   7   0   3    9.50   23.70   1
   7   0   3   30.80   23.90   1
   7   0   3   50.99   37.50   1
  -6   0   0  837.42   80.39  -2
  -6   0  -3  837.42   80.39   1
  -6   0   0  934.51   88.29  -2
  -6   0  -3  934.51   88.29   1
  -6   0   0  707.53   77.59  -2
  -6   0  -3  707.53   77.59   1
   6   0   0  738.13  134.69  -2
   6   0   3  738.13  134.69   1
   6   0   0  815.92   82.29  -2
   6   0   3  815.92   82.29   1
   6   0   0  828.42   94.59  -2
   6   0   3  828.42   94.59   1
   6   0   0  899.61   78.89  -2
   6   0   3  899.61   78.89   1
  -5   0  -3  348.07   51.19   1
  -5   0  -3  351.66   49.30   1
   5   0   3  370.26   44.80   1
   5   0   3  459.25   63.59   1
   5   0   3  367.66   66.99   1
   5   0   3  356.86   49.50   1
  -4   0   1  356.66   40.80  -2
  -4   0  -3  356.66   40.80   1
  -4   0   1  392.66   48.80  -2
  -4   0  -3  392.66   48.80   1
  -4   0   1  333.27   44.30  -2
  -4   0  -3  333.27   44.30   1
  -4   0   1  480.45   59.09  -2
  -4   0  -3  480.45   59.09   1
   4   0  -1  366.46   50.49  -2
   4   0   3  366.46   50.49   1
   4   0  -1  371.06   39.80  -2
   4   0   3  371.06   39.80   1
   4   0  -1  313.67   44.10  -2
   4   0   3  313.67   44.10   1
   4   0  -1  425.76   47.90  -2
   4   0   3  425.76   47.90   1
  -3   0  -3  912.91   77.89   1
  -3   0  -3  963.10   75.89   1
  -3   0  -3  897.81   82.69   1
  -3   0  -3  856.11   69.09   1
   3   0   3  954.10   82.29   1
   3   0   3  963.60   70.29   1
   3   0   3  888.41   75.29   1
  -2   0   2   27.80   12.00  -2
  -2   0  -3   27.80   12.00   1
  -2   0   2   20.20   17.70  -2
  -2   0  -3   20.20   17.70   1
  -2   0   2    5.90   17.40  -2
  -2   0  -3    5.90   17.40   1
  -2   0   2   25.20   20.20  -2
  -2   0  -3   25.20   20.20   1
   2   0  -2   17.20   10.90  -2
   2   0   3   17.20   10.90   1
   2   0  -2   17.90   16.10  -2
   2   0   3   17.90   16.10   1
   2   0  -2   26.10   34.40  -2
   2   0   3   26.10   34.40   1
   2   0  -2   30.90   21.00  -2
   2   0   3   30.90   21.00   1
  -1   0  -3  954.50   60.89   1
  -1   0  -3  868.51   66.09   1
  -1   0  -3  867.61   73.39   1
  -1   0  -3  948.81   69.89   1
  -1   0  -3  818.82   61.79   1
   1   0   3  868.21   64.79   1
   1   0   3  849.91   66.59   1
   1   0   3 1022.20   60.59   1
   1   0   3  861.41   71.19   1
   1   0   3  818.22   62.59   1
   1   0   3  998.80   59.39   1
   0   0   3  913.61   58.69  -2
   0   0  -3  913.61   58.69   1
   0   0   3  836.02   57.29  -2
   0   0  -3  836.02   57.29   1
   0   0   3  813.42   59.79  -2
   0   0  -3  813.42   59.79   1
   0   0   3  828.42   55.49  -2
   0   0  -3  828.42   55.49   1
   0   0   3  855.61   52.79  -2
   0   0  -3  855.61   52.79   1
   0   0   3  888.61   71.89  -2
   0   0  -3  888.61   71.89   1
   0   0  -3  726.43   57.59  -2
   0   0   3  726.43   57.59   1
   0   0  -3  964.10   53.29  -2
   0   0   3  964.10   53.29   1
   0   0  -3  861.11   55.89  -2
   0   0   3  861.11   55.89   1
   0   0  -3  841.12   72.59  -2
   0   0   3  841.12   72.59   1
   0   0  -3  744.73   59.29  -2
   0   0   3  744.73   59.29   1
   0   0  -3  796.82   66.19  -2
   0   0   3  796.82   66.19   1
   1   0  -3  102.99   17.70   1
   1   0  -3  125.79   19.00   1
   1   0  -3  133.59   29.80   1
   1   0  -3  130.09   26.60   1
   1   0  -3   94.49   10.70   1
   1   0  -3   99.39   15.90   1
  -1   0   3  127.39   17.80   1
  -1   0   3  100.49   18.00   1
  -1   0   3   92.79   26.50   1
  -1   0   3  137.19   26.30   1
   2   0   4 1112.09   83.89  -2
   2   0  -3 1112.09   83.89   1
   2   0   4 1108.79   94.59  -2
   2   0  -3 1108.79   94.59   1
   2   0   4 1325.57   82.89  -2
   2   0  -3 1325.57   82.89   1
   2   0   4 1338.57   89.09  -2
   2   0  -3 1338.57   89.09   1
   2   0   4 1428.76   97.99  -2
   2   0  -3 1428.76   97.99   1
  -2   0  -4 1302.57   99.69  -2
  -2   0   3 1302.57   99.69   1
   3   0  -3  277.17   35.40   1
   3   0  -3  267.37   28.00   1
   3   0  -3  241.68   36.30   1
  -3   0   3  270.57   61.39   1
  -3   0   3  250.97   27.00   1
  -3   0   3  237.78   35.50   1
   4   0   5  608.44   68.99  -2
   4   0  -3  608.44   68.99   1
   4   0   5  609.84   59.99  -2
   4   0  -3  609.84   59.99   1
   4   0   5  646.54   58.89  -2
   4   0  -3  646.54   58.89   1
  -4   0  -5  599.94   58.19  -2
  -4   0   3  599.94   58.19   1
  -4   0  -5  615.84   71.39  -2
  -4   0   3  615.84   71.39   1
  -4   0  -5  642.94   62.09  -2
  -4   0   3  642.94   62.09   1
  -4   0  -5  686.63   67.49  -2
  -4   0   3  686.63   67.49   1
   5   0  -3   10.20   31.60   1
   5   0  -3   27.50   26.20   1
  -5   0   3   40.70   37.20   1
  -5   0   3   29.20   28.50   1
   6   0   6   37.30   26.70  -2
   6   0  -3   37.30   26.70   1
   6   0   6   54.39   45.00  -2
   6   0  -3   54.39   45.00   1
   6   0   6   30.70   26.60  -2
   6   0  -3   30.70   26.60   1
   6   0   6   18.40   36.50  -2
   6   0  -3   18.40   36.50   1
  -6   0  -6   34.20   40.80  -2
  -6   0   3   34.20   40.80   1
  -6   0  -6   53.79   34.60  -2
  -6   0   3   53.79   34.60   1
   7   0  -3  -30.10   33.30   1
   7   0  -3   12.90   28.30   1
   7   0  -3   28.20   43.30   1
   7   0  -3  -23.90   27.50   1
  -7   0   3   36.70   48.50   1
  -7   0   3   -1.90   30.40   1
   8   0   7   -7.10   37.00  -2
   8   0  -3   -7.10   37.00   1
   8   0   7  -16.40   40.70  -2
   8   0  -3  -16.40   40.70   1
   8   0   7   11.70   35.10  -2
   8   0  -3   11.70   35.10   1
   8   0   7   -9.80   33.40  -2
   8   0  -3   -9.80   33.40   1
  -8   0  -7   69.29   57.89  -2
  -8   0   3   69.29   57.89   1
  -8   0  -7  -20.50   47.80  -2
  -8   0   3  -20.50   47.80   1
  -8  -1  -1   45.50   45.00  -2
  -8   1  -3   45.50   45.00   1
  -8  -1  -1   81.39   47.90  -2
  -8   1  -3   81.39   47.90   1
  -8  -1  -1    8.90   61.29  -2
  -8   1  -3    8.90   61.29   1
   8   1   1  204.78   73.59  -2
   8  -1   3  204.78   73.59   1
   8   1   1   31.30   43.60  -2
   8  -1   3   31.30   43.60   1
   8   1   1   90.49   38.60  -2
   8  -1   3   90.49   38.60   1
   8   1   1   55.89   43.30  -2
   8  -1   3   55.89   43.30   1
  -7   1  -3   66.79   36.50   1
  -7   1  -3  172.38   48.20   1
  -7   1  -3   50.19   40.20   1
   7  -1   3  120.99   35.50   1
   7  -1   3   77.69   40.30   1
   7  -1   3   40.70   46.30   1
   7  -1   3   23.10   36.20   1
  -6  -1   0  505.55   75.49  -2
  -6   1  -3  505.55   75.49   1
  -6  -1   0  613.94   66.49  -2
  -6   1  -3  613.94   66.49   1
   6   1   0  589.44   66.69  -2
   6  -1   3  589.44   66.69   1
   6   1   0  674.83   63.39  -2
   6  -1   3  674.83   63.39   1
   6   1   0  533.85   65.99  -2
   6  -1   3  533.85   65.99   1
   6   1   0  627.04   78.29  -2
   6  -1   3  627.04   78.29   1
  -5   1  -3    4.70   19.40   1
  -5   1  -3   -0.70   30.30   1
  -5   1  -3   12.20   26.10   1
  -5   1  -3   15.30   17.50   1
   5  -1   3    8.80   21.60   1
   5  -1   3    1.70   22.70   1
   5  -1   3    2.00   14.90   1
   5  -1   3   12.90   29.00   1
  -4  -1   1  634.34   64.99  -2
  -4   1  -3  634.34   64.99   1
  -4  -1   1  679.03   74.09  -2
  -4   1  -3  679.03   74.09   1
  -4  -1   1  676.13   64.29  -2
  -4   1  -3  676.13   64.29   1
  -4  -1   1  579.94   58.49  -2
  -4   1  -3  579.94   58.49   1
   4   1  -1  674.53   63.99  -2
   4  -1   3  674.53   63.99   1
   4   1  -1  682.23   57.89  -2
   4  -1   3  682.23   57.89   1
   4   1  -1  584.84   60.69  -2
   4  -1   3  584.84   60.69   1
   4   1  -1  611.54   70.09  -2
   4  -1   3  611.54   70.09   1
  -3   1  -3  150.98   33.60   1
  -3   1  -3   98.99   32.30   1
  -3   1  -3  106.59   38.40   1
  -3   1  -3  105.99   27.10   1
   3  -1   3  113.49   35.20   1
   3  -1   3  114.49   28.40   1
   3  -1   3  111.09   31.70   1
   3  -1   3  126.29   35.10   1
  -2  -1   2  130.39   22.90  -2
  -2   1  -3  130.39   22.90   1
  -2  -1   2  162.98   35.40  -2
  -2   1  -3  162.98   35.40   1
  -2  -1   2   86.19   23.70  -2
  -2   1  -3   86.19   23.70   1
   2   1  -2  124.69   31.50  -2
   2  -1   3  124.69   31.50   1
   2   1  -2  137.79   19.50  -2
   2  -1   3  137.79   19.50   1
   2   1  -2   98.29   29.40  -2
   2  -1   3   98.29   29.40   1
   2   1  -2  111.99   29.10  -2
   2  -1   3  111.99   29.10   1
   2   1  -2  127.39   21.80  -2
   2  -1   3  127.39   21.80   1
  -1   1  -3  359.36   36.80   1
  -1   1  -3  383.56   31.10   1
  -1   1  -3  342.57   45.60   1
  -1   1  -3  384.06   29.50   1
   1  -1   3  392.16   31.50   1
   1  -1   3  362.76   36.40   1
   1  -1   3  323.97   42.20   1
   1  -1   3  373.96   35.70   1
   1  -1   3  397.76   30.50   1
   0  -1   3   83.89   30.90  -2
   0   1  -3   83.89   30.90   1
   0  -1   3   80.19   12.30  -2
   0   1  -3   80.19   12.30   1
   0  -1   3   81.69   13.80  -2
   0   1  -3   81.69   13.80   1
   0  -1   3   81.19   20.30  -2
   0   1  -3   81.19   20.30   1
   0   1  -3   86.79   20.50  -2
   0  -1   3   86.79   20.50   1
   0   1  -3   81.89   12.30  -2
   0  -1   3   81.89   12.30   1
   0   1  -3   87.89   14.00  -2
   0  -1   3   87.89   14.00   1
   0   1  -3   51.69   17.10  -2
   0  -1   3   51.69   17.10   1
   0   1  -3   97.59   32.40  -2
   0  -1   3   97.59   32.40   1
   0   1  -3   67.79   10.10  -2
   0  -1   3   67.79   10.10   1
   1   1  -3  139.69   31.30   1
   1   1  -3  156.78   18.00   1
   1   1  -3  224.18   32.30   1
   1   1  -3  132.69   17.40   1
   1   1  -3  132.19   15.60   1
  -1  -1   3   86.69   28.40   1
  -1  -1   3  189.58   30.40   1
  -1  -1   3  202.78   32.40   1
  -1  -1   3  158.08   25.40   1
  -1  -1   3  134.39   36.10   1
   2  -1   4 1655.93  115.69  -2
   2   1  -3 1655.93  115.69   1
   2  -1   4 1753.72  109.09  -2
   2   1  -3 1753.72  109.09   1
   2  -1   4 1645.84  117.19  -2
   2   1  -3 1645.84  117.19   1
   2  -1   4 1505.55  104.39  -2
   2   1  -3 1505.55  104.39   1
   2  -1   4 1598.24  104.19  -2
   2   1  -3 1598.24  104.19   1
  -2   1  -4 1513.95  116.79  -2
  -2  -1   3 1513.95  116.79   1
  -2   1  -4 1433.06  108.29  -2
  -2  -1   3 1433.06  108.29   1
  -2   1  -4 1611.04  109.69  -2
  -2  -1   3 1611.04  109.69   1
  -2   1  -4 1817.62  126.89  -2
  -2  -1   3 1817.62  126.89   1
   3   1  -3   47.20   25.40   1
   3   1  -3   45.70   17.90   1
   3   1  -3   32.80   19.90   1
   3   1  -3   34.40   27.90   1
  -3  -1   3   54.29   23.00   1
  -3  -1   3   75.79   33.10   1
  -3  -1   3   28.50   29.00   1
   4  -1   5  601.64   49.99  -2
   4   1  -3  601.64   49.99   1
   4  -1   5  530.25   56.39  -2
   4   1  -3  530.25   56.39   1
   4  -1   5  529.15   67.89  -2
   4   1  -3  529.15   67.89   1
   4  -1   5  597.44   54.39  -2
   4   1  -3  597.44   54.39   1
  -4   1  -5  765.52   86.59  -2
  -4  -1   3  765.52   86.59   1
  -4   1  -5  478.65   65.39  -2
  -4  -1   3  478.65   65.39   1
  -4   1  -5  543.05   56.39  -2
  -4  -1   3  543.05   56.39   1
   5   1  -3  426.76   59.29   1
   5   1  -3  304.07   43.60   1
  -5  -1   3  311.87   59.39   1
  -5  -1   3  287.27   52.29   1
  -5  -1   3  378.46   76.39   1
   6  -1   6  535.45   80.19  -2
   6   1  -3  535.45   80.19   1
   6  -1   6  673.93   70.19  -2
   6   1  -3  673.93   70.19   1
   6  -1   6  647.54   69.99  -2
   6   1  -3  647.54   69.99   1
   6  -1   6  522.85   73.39  -2
   6   1  -3  522.85   73.39   1
  -6   1  -6  621.44   69.69  -2
  -6  -1   3  621.44   69.69   1
  -6   1  -6  811.02   89.89  -2
  -6  -1   3  811.02   89.89   1
   7   1  -3   -3.40   31.30   1
   7   1  -3   13.80   41.80   1
   7   1  -3  -44.00   30.80   1
   7   1  -3  -24.60   21.40   1
   7   1  -3  -18.70   28.30   1
  -7  -1   3  -21.60   24.60   1
  -7  -1   3   12.90   52.99   1
   8  -1   7  -28.60   75.39  -2
   8   1  -3  -28.60   75.39   1
   8  -1   7  -27.50   35.00  -2
   8   1  -3  -27.50   35.00   1
   8  -1   7   40.70   35.00  -2
   8   1  -3   40.70   35.00   1
   8  -1   7  -20.60   40.00  -2
   8   1  -3  -20.60   40.00   1
  -8   1  -7   16.60   60.59  -2
  -8  -1   3   16.60   60.59   1
  -8   1  -7   12.30   49.90  -2
  -8  -1   3   12.30   49.90   1
  -8  -2  -1  -23.80   32.10  -2
  -8   2  -3  -23.80   32.10   1
  -8  -2  -1  -35.80   41.50  -2
  -8   2  -3  -35.80   41.50   1
  -8  -2  -1   40.20   42.80  -2
  -8   2  -3   40.20   42.80   1
   8   2   1   -1.80   27.60  -2
   8  -2   3   -1.80   27.60   1
   8   2   1   42.60   58.99  -2
   8  -2   3   42.60   58.99   1
   8   2   1   58.69   37.40  -2
   8  -2   3   58.69   37.40   1
   8   2   1   15.10   34.40  -2
   8  -2   3   15.10   34.40   1
   8   2   1    5.20   36.30  -2
   8  -2   3    5.20   36.30   1
   7  -2   3  430.66   88.99   1
   7  -2   3  347.37   51.99   1
   7  -2   3  453.65   43.60   1
   7  -2   3  440.86   61.89   1
   7  -2   3  248.88   68.79   1
  -6  -2   0  223.58   82.29  -2
  -6   2  -3  223.58   82.29   1
  -6  -2   0   44.00   31.40  -2
  -6   2  -3   44.00   31.40   1
   6   2   0  163.78   38.80  -2
   6  -2   3  163.78   38.80   1
   6   2   0  126.99   47.70  -2
   6  -2   3  126.99   47.70   1
   6   2   0  103.49   25.80  -2
   6  -2   3  103.49   25.80   1
  -5   2  -3   68.19   36.30   1
  -5   2  -3   45.40   31.80   1
  -5   2  -3   80.09   38.20   1
  -5   2  -3   63.59   24.80   1
   5  -2   3   24.30   31.90   1
   5  -2   3   62.69   32.20   1
   5  -2   3   58.19   33.60   1
   5  -2   3   53.39   25.50   1
  -4  -2   1   97.09   26.60  -2
  -4   2  -3   97.09   26.60   1
  -4  -2   1   90.09   34.60  -2
  -4   2  -3   90.09   34.60   1
  -4  -2   1  140.59   40.20  -2
  -4   2  -3  140.59   40.20   1
  -4  -2   1   54.89   25.70  -2
  -4   2  -3   54.89   25.70   1
   4   2  -1  111.79   34.70  -2
   4  -2   3  111.79   34.70   1
   4   2  -1  103.09   23.00  -2
   4  -2   3  103.09   23.00   1
   4   2  -1   91.19   32.40  -2
   4  -2   3   91.19   32.40   1
   4   2  -1   92.39   36.70  -2
   4  -2   3   92.39   36.70   1
   4   2  -1   90.19   24.50  -2
   4  -2   3   90.19   24.50   1
  -3   2  -3  -11.40   20.30   1
  -3   2  -3   -3.00   13.00   1
  -3   2  -3  -13.30   18.50   1
  -3   2  -3    8.00   24.20   1
   3  -2   3    7.90   26.90   1
   3  -2   3    6.50   13.70   1
   3  -2   3   -6.50   20.10   1
   3  -2   3    9.60   21.60   1
   3  -2   3   -0.80   13.90   1
  -2  -2   2  136.89   30.30  -2
  -2   2  -3  136.89   30.30   1
  -2  -2   2  241.08   28.70  -2
  -2   2  -3  241.08   28.70   1
  -2  -2   2  196.58   71.19  -2
  -2   2  -3  196.58   71.19   1
  -2  -2   2  178.48   26.90  -2
  -2   2  -3  178.48   26.90   1
  -2  -2   2  222.68   42.60  -2
  -2   2  -3  222.68   42.60   1
   2   2  -2  170.88   26.10  -2
   2  -2   3  170.88   26.10   1
   2   2  -2  210.98   24.50  -2
   2  -2   3  210.98   24.50   1
   2   2  -2  245.48   41.70  -2
   2  -2   3  245.48   41.70   1
   2   2  -2  177.58   38.90  -2
   2  -2   3  177.58   38.90   1
   2   2  -2  185.18   34.70  -2
   2  -2   3  185.18   34.70   1
  -1   2  -3  531.05   57.39   1
  -1   2  -3  473.45   38.10   1
  -1   2  -3  517.85   48.30   1
  -1   2  -3  477.75   39.80   1
   1  -2   3  526.95   39.60   1
   1  -2   3  502.85   47.10   1
   1  -2   3  507.25   37.60   1
   1  -2   3  482.85   51.99   1
   0  -2   3  456.15   43.50  -2
   0   2  -3  456.15   43.50   1
   0  -2   3  452.55   43.00  -2
   0   2  -3  452.55   43.00   1
   0  -2   3  556.84   61.09  -2
   0   2  -3  556.84   61.09   1
   0  -2   3  480.55   37.70  -2
   0   2  -3  480.55   37.70   1
   0   2  -3  545.85   57.89  -2
   0  -2   3  545.85   57.89   1
   0   2  -3  535.55   38.10  -2
   0  -2   3  535.55   38.10   1
   0   2  -3  455.25   43.60  -2
   0  -2   3  455.25   43.60   1
   0   2  -3  492.65   36.30  -2
   0  -2   3  492.65   36.30   1
   1   2  -3   74.79   15.50   1
   1   2  -3   61.29   15.20   1
   1   2  -3   81.39   24.50   1
   1   2  -3   59.79   15.80   1
  -1  -2   3   81.29   25.60   1
  -1  -2   3   80.19   17.10   1
  -1  -2   3   55.89   15.90   1
  -1  -2   3   49.99   34.50   1
  -1  -2   3   94.99   41.50   1
   2  -2   4  178.58   25.90  -2
   2   2  -3  178.58   25.90   1
   2  -2   4  218.68   42.90  -2
   2   2  -3  218.68   42.90   1
   2  -2   4  235.38   43.30  -2
   2   2  -3  235.38   43.30   1
   2  -2   4  140.49   22.00  -2
   2   2  -3  140.49   22.00   1
   2  -2   4  255.97   29.30  -2
   2   2  -3  255.97   29.30   1
  -2   2  -4  146.29   34.70  -2
  -2  -2   3  146.29   34.70   1
  -2   2  -4  208.98   41.90  -2
  -2  -2   3  208.98   41.90   1
  -2   2  -4  191.78   28.20  -2
  -2  -2   3  191.78   28.20   1
  -2   2  -4  164.58   45.90  -2
  -2  -2   3  164.58   45.90   1
   3   2  -3  162.58   33.80   1
   3   2  -3  209.88   29.20   1
   3   2  -3  185.08   40.40   1
   3   2  -3  161.38   28.70   1
  -3  -2   3  123.59   27.50   1
  -3  -2   3  138.09   38.20   1
  -3  -2   3   82.29   32.70   1
   4  -2   5   52.99   30.40  -2
   4   2  -3   52.99   30.40   1
   4  -2   5   30.50   19.40  -2
   4   2  -3   30.50   19.40   1
   4  -2   5   78.49   29.20  -2
   4   2  -3   78.49   29.20   1
   4  -2   5   24.80   20.80  -2
   4   2  -3   24.80   20.80   1
  -4   2  -5   39.30   32.50  -2
  -4  -2   3   39.30   32.50   1
  -4   2  -5   32.90   22.40  -2
  -4  -2   3   32.90   22.40   1
  -4   2  -5   58.79   39.10  -2
  -4  -2   3   58.79   39.10   1
   5   2  -3   -1.80   29.50   1
   5   2  -3    4.70   23.60   1
   5   2  -3   -1.10   21.10   1
   5   2  -3    1.10   20.10   1
  -5  -2   3  -15.40   20.90   1
  -5  -2   3  -35.20   33.40   1
   6  -2   6   29.20   26.70  -2
   6   2  -3   29.20   26.70   1
   6  -2   6  156.38   65.49  -2
   6   2  -3  156.38   65.49   1
   6  -2   6   43.40   29.00  -2
   6   2  -3   43.40   29.00   1
  -6   2  -6  109.19   62.79  -2
  -6  -2   3  109.19   62.79   1
  -6   2  -6   18.90   27.30  -2
  -6  -2   3   18.90   27.30   1
   7   2  -3  -12.80   34.00   1
   7   2  -3   26.40   28.30   1
   7   2  -3   -8.30   28.50   1
   7   2  -3   -7.90   40.30   1
   7   2  -3  -18.50   28.40   1
  -7  -2   3   -6.20   50.59   1
  -7  -2   3   -0.80   30.90   1
  -8  -3  -1   66.79   47.90  -2
  -8   3  -3   66.79   47.90   1
  -8  -3  -1   31.50   53.79  -2
  -8   3  -3   31.50   53.79   1
   8   3   1   52.89   68.99  -2
   8  -3   3   52.89   68.99   1
   8   3   1  141.59   37.80  -2
   8  -3   3  141.59   37.80   1
   8   3   1  129.69   69.09  -2
   8  -3   3  129.69   69.09   1
   8   3   1   23.80   42.00  -2
   8  -3   3   23.80   42.00   1
   8   3   1   23.90   38.90  -2
   8  -3   3   23.90   38.90   1
  -7   3  -3   52.99   47.70   1
  -7   3  -3    7.30   32.50   1
   7  -3   3   99.19   59.69   1
   7  -3   3   -7.00   29.60   1
   7  -3   3   10.40   22.50   1
   7  -3   3  -43.90   23.30   1
   7  -3   3    6.70   34.20   1
  -6  -3   0  253.07   62.49  -2
  -6   3  -3  253.07   62.49   1
  -6  -3   0  254.17   48.90  -2
  -6   3  -3  254.17   48.90   1
  -6  -3   0  208.88   63.29  -2
  -6   3  -3  208.88   63.29   1
   6   3   0  211.78   36.30  -2
   6  -3   3  211.78   36.30   1
   6   3   0  242.18   66.89  -2
   6  -3   3  242.18   66.89   1
   6   3   0  273.47   48.90  -2
   6  -3   3  273.47   48.90   1
   6   3   0  249.28   55.99  -2
   6  -3   3  249.28   55.99   1
  -5   3  -3   17.50   31.70   1
  -5   3  -3   26.20   28.50   1
  -5   3  -3   48.60   38.50   1
  -5   3  -3   38.40   23.80   1
   5  -3   3   32.60   30.70   1
   5  -3   3   36.30   19.50   1
   5  -3   3   25.60   34.10   1
   5  -3   3   18.50   20.80   1
  -4  -3   1  141.89   32.00  -2
  -4   3  -3  141.89   32.00   1
  -4  -3   1  121.99   44.00  -2
  -4   3  -3  121.99   44.00   1
  -4  -3   1  208.18   46.70  -2
  -4   3  -3  208.18   46.70   1
  -4  -3   1   94.89   30.10  -2
  -4   3  -3   94.89   30.10   1
   4   3  -1  141.99   39.60  -2
   4  -3   3  141.99   39.60   1
   4   3  -1  143.69   29.90  -2
   4  -3   3  143.69   29.90   1
   4   3  -1  113.49   36.10  -2
   4  -3   3  113.49   36.10   1
   4   3  -1  148.39   42.60  -2
   4  -3   3  148.39   42.60   1
  -3   3  -3    1.10   13.70   1
  -3   3  -3    5.80   20.00   1
  -3   3  -3   15.60   25.00   1
  -3   3  -3  -10.80   22.40   1
   3  -3   3   -7.80   19.00   1
   3  -3   3   -8.10   23.70   1
   3  -3   3   12.00   14.10   1
   3  -3   3   15.90   24.50   1
   3  -3   3   -3.90   12.50   1
  -2  -3   2  245.08   29.40  -2
  -2   3  -3  245.08   29.40   1
  -2  -3   2  307.37   53.09  -2
  -2   3  -3  307.37   53.09   1
  -2  -3   2  213.38   30.20  -2
  -2   3  -3  213.38   30.20   1
  -2  -3   2  291.17   54.79  -2
  -2   3  -3  291.17   54.79   1
   2   3  -2  251.67   46.40  -2
   2  -3   3  251.67   46.40   1
   2   3  -2  283.87   47.30  -2
   2  -3   3  283.87   47.30   1
   2   3  -2  255.07   30.40  -2
   2  -3   3  255.07   30.40   1
   2   3  -2  226.18   27.40  -2
   2  -3   3  226.18   27.40   1
  -1   3  -3  280.77   29.90   1
  -1   3  -3  209.18   27.00   1
  -1   3  -3  149.59   28.20   1
  -1   3  -3  250.57   44.60   1
  -1   3  -3  217.78   50.99   1
   1  -3   3  268.37   42.50   1
   1  -3   3  204.98   43.60   1
   1  -3   3  196.48   25.20   1
   1  -3   3  207.08   25.50   1
   0  -3   3  472.45   49.20  -2
   0   3  -3  472.45   49.20   1
   0  -3   3  524.95   40.70  -2
   0   3  -3  524.95   40.70   1
   0  -3   3  520.55   42.10  -2
   0   3  -3  520.55   42.10   1
   0  -3   3  523.15   68.69  -2
   0   3  -3  523.15   68.69   1
   0   3  -3  539.25   41.10  -2
   0  -3   3  539.25   41.10   1
   0   3  -3  530.85   63.19  -2
   0  -3   3  530.85   63.19   1
   0   3  -3  539.65   42.00  -2
   0  -3   3  539.65   42.00   1
   0   3  -3  583.74   52.59  -2
   0  -3   3  583.74   52.59   1
   1   3  -3  192.98   23.80   1
   1   3  -3  244.98   34.20   1
   1   3  -3  243.78   34.20   1
   1   3  -3  199.18   25.40   1
   1   3  -3  121.99   42.80   1
  -1  -3   3  182.68   25.30   1
  -1  -3   3  169.78   49.20   1
  -1  -3   3  276.27   31.60   1
  -1  -3   3  250.97   39.50   1
   2  -3   4  322.07   31.20  -2
   2   3  -3  322.07   31.20   1
   2  -3   4  290.17   30.70  -2
   2   3  -3  290.17   30.70   1
   2  -3   4  213.88   43.50  -2
   2   3  -3  213.88   43.50   1
   2  -3   4  312.57   30.90  -2
   2   3  -3  312.57   30.90   1
   2  -3   4  338.57   42.40  -2
   2   3  -3  338.57   42.40   1
  -2   3  -4  308.17   42.60  -2
  -2  -3   3  308.17   42.60   1
  -2   3  -4  268.67   32.40  -2
  -2  -3   3  268.67   32.40   1
  -2   3  -4  325.67   33.50  -2
  -2  -3   3  325.67   33.50   1
  -2   3  -4  369.86   55.09  -2
  -2  -3   3  369.86   55.09   1
   3   3  -3   24.60   25.60   1
   3   3  -3   26.30   17.00   1
   3   3  -3   19.50   15.00   1
   3   3  -3   12.40   21.80   1
  -3  -3   3   26.80   26.50   1
  -3  -3   3   13.70   17.50   1
  -3  -3   3   -4.30   27.10   1
   4  -3   5  239.58   33.80  -2
   4   3  -3  239.58   33.80   1
   4  -3   5  318.97   40.20  -2
   4   3  -3  318.97   40.20   1
   4  -3   5  201.28   39.00  -2
   4   3  -3  201.28   39.00   1
   4  -3   5  313.17   56.69  -2
   4   3  -3  313.17   56.69   1
  -4   3  -5  134.69   51.99  -2
  -4  -3   3  134.69   51.99   1
  -4   3  -5  216.78   39.40  -2
  -4  -3   3  216.78   39.40   1
  -4   3  -5  227.88   50.69  -2
  -4  -3   3  227.88   50.69   1
   5   3  -3   80.49   43.10   1
   5   3  -3   85.19   51.69   1
   5   3  -3   95.89   35.60   1
   5   3  -3   27.50   37.00   1
  -5  -3   3  239.88   59.39   1
  -5  -3   3   36.30   27.90   1
   6  -3   6   33.70   28.50  -2
   6   3  -3   33.70   28.50   1
   6  -3   6   13.60   36.40  -2
   6   3  -3   13.60   36.40   1
   6  -3   6   13.50   25.40  -2
   6   3  -3   13.50   25.40   1
  -6   3  -6   -0.20   23.30  -2
  -6  -3   3   -0.20   23.30   1
  -6   3  -6  -37.70   54.49  -2
  -6  -3   3  -37.70   54.49   1
   7   3  -3   43.60   33.50   1
   7   3  -3   -0.70   29.90   1
   7   3  -3   20.50   44.70   1
   7   3  -3   36.80   45.10   1
   7   3  -3    6.70   30.10   1
  -7  -3   3  -10.10   54.19   1
  -7  -3   3   42.80   43.10   1
  -8  -4  -1   -5.50   50.89  -2
  -8   4  -3   -5.50   50.89   1
   8   4   1    3.60   37.40  -2
   8  -4   3    3.60   37.40   1
   8   4   1   95.29   38.50  -2
   8  -4   3   95.29   38.50   1
   8   4   1   13.60   27.90  -2
   8  -4   3   13.60   27.90   1
  -7   4  -3   21.90   43.50   1
   7  -4   3    3.90   28.10   1
   7  -4   3    5.90   23.30   1
   7  -4   3   20.90   63.09   1
   7  -4   3   44.50   44.80   1
  -6  -4   0  171.18   42.60  -2
  -6   4  -3  171.18   42.60   1
  -6  -4   0  134.49   55.89  -2
  -6   4  -3  134.49   55.89   1
  -6  -4   0  300.37   74.39  -2
  -6   4  -3  300.37   74.39   1
  -6  -4   0   55.49   37.10  -2
  -6   4  -3   55.49   37.10   1
   6   4   0  238.98   53.49  -2
   6  -4   3  238.98   53.49   1
   6   4   0  185.18   43.60  -2
   6  -4   3  185.18   43.60   1
   6   4   0  136.59   29.30  -2
   6  -4   3  136.59   29.30   1
  -5   4  -3   93.49   35.80   1
  -5   4  -3  155.88   46.30   1
  -5   4  -3   99.89   43.70   1
   5  -4   3   86.69   45.60   1
   5  -4   3  103.89   29.10   1
   5  -4   3   40.90   30.60   1
  -4  -4   1  412.36   55.49  -2
  -4   4  -3  412.36   55.49   1
  -4  -4   1  279.97   41.20  -2
  -4   4  -3  279.97   41.20   1
  -4  -4   1  180.28   40.20  -2
  -4   4  -3  180.28   40.20   1
  -4  -4   1  382.36   71.49  -2
  -4   4  -3  382.36   71.49   1
   4   4  -1  273.77   34.10  -2
   4  -4   3  273.77   34.10   1
   4   4  -1  309.37   54.79  -2
   4  -4   3  309.37   54.79   1
   4   4  -1  274.57   39.00  -2
   4  -4   3  274.57   39.00   1
   4   4  -1  342.17   68.49  -2
   4  -4   3  342.17   68.49   1
  -3   4  -3   62.79   24.60   1
  -3   4  -3   63.49   21.80   1
  -3   4  -3   50.39   31.90   1
  -3   4  -3   59.29   30.10   1
   3  -4   3   23.60   18.30   1
   3  -4   3  190.98   65.79   1
   3  -4   3   95.09   36.30   1
   3  -4   3   49.30   15.80   1
  -2  -4   2 2380.46  163.48  -2
  -2   4  -3 2380.46  163.48   1
  -2  -4   2 2467.35  180.48  -2
  -2   4  -3 2467.35  180.48   1
  -2  -4   2 2321.97  176.38  -2
  -2   4  -3 2321.97  176.38   1
  -2  -4   2 2516.05  158.58  -2
  -2   4  -3 2516.05  158.58   1
   2   4  -2 2477.45  161.98  -2
   2  -4   3 2477.45  161.98   1
   2   4  -2 2422.26  173.98  -2
   2  -4   3 2422.26  173.98   1
   2   4  -2 2389.46  173.28  -2
   2  -4   3 2389.46  173.28   1
   2   4  -2 2716.33  158.28  -2
   2  -4   3 2716.33  158.28   1
  -1   4  -3  344.87   44.60   1
  -1   4  -3  300.87   33.30   1
  -1   4  -3  387.26   32.80   1
   1  -4   3  359.36   32.30   1
   1  -4   3  325.47   32.90   1
   1  -4   3  297.97   42.70   1
   1  -4   3  295.57   45.20   1
   0  -4   3  145.09   31.60  -2
   0   4  -3  145.09   31.60   1
   0  -4   3  148.49   23.80  -2
   0   4  -3  148.49   23.80   1
   0  -4   3  108.99   49.80  -2
   0   4  -3  108.99   49.80   1
   0  -4   3  184.58   24.50  -2
   0   4  -3  184.58   24.50   1
   0   4  -3  150.48   21.90  -2
   0  -4   3  150.48   21.90   1
   0   4  -3  139.69   21.80  -2
   0  -4   3  139.69   21.80   1
   0   4  -3  146.39   39.90  -2
   0  -4   3  146.39   39.90   1
   0   4  -3  125.59   21.10  -2
   0  -4   3  125.59   21.10   1
   1   4  -3  195.98   23.60   1
   1   4  -3  153.78   21.30   1
   1   4  -3  126.29   30.20   1
   1   4  -3  144.39   42.90   1
   1   4  -3  142.69   29.00   1
  -1  -4   3  143.59   24.90   1
  -1  -4   3   72.59   42.80   1
   2  -4   4  305.67   38.40  -2
   2   4  -3  305.67   38.40   1
   2  -4   4  180.08   41.10  -2
   2   4  -3  180.08   41.10   1
   2  -4   4  298.67   29.60  -2
   2   4  -3  298.67   29.60   1
   2  -4   4  273.77   29.70  -2
   2   4  -3  273.77   29.70   1
  -2   4  -4  272.77   32.20  -2
  -2  -4   3  272.77   32.20   1
  -2   4  -4  379.76   55.59  -2
  -2  -4   3  379.76   55.59   1
  -2   4  -4  254.17   30.90  -2
  -2  -4   3  254.17   30.90   1
  -2   4  -4  193.28   49.70  -2
  -2  -4   3  193.28   49.70   1
   3   4  -3   24.10   15.40   1
   3   4  -3  -23.40   19.70   1
   3   4  -3   -3.50   12.40   1
   3   4  -3    9.00   25.40   1
  -3  -4   3   15.00   15.70   1
  -3  -4   3  -13.00   28.50   1
   4  -4   5   24.60   27.90  -2
   4   4  -3   24.60   27.90   1
   4  -4   5   18.40   20.10  -2
   4   4  -3   18.40   20.10   1
   4  -4   5    7.20   27.20  -2
   4   4  -3    7.20   27.20   1
   4  -4   5   -3.90   15.60  -2
   4   4  -3   -3.90   15.60   1
   4  -4   5    4.20   10.30  -2
   4   4  -3    4.20   10.30   1
  -4   4  -5  -19.80   36.20  -2
  -4  -4   3  -19.80   36.20   1
  -4   4  -5   -7.50   17.60  -2
  -4  -4   3   -7.50   17.60   1
   5   4  -3  101.89   29.00   1
   5   4  -3   87.49   31.00   1
   5   4  -3   59.19   24.80   1
   5   4  -3   37.50   38.30   1
  -5  -4   3   45.70   26.60   1
  -5  -4   3   39.10   55.09   1
  -5  -4   3  -13.50   60.29   1
   6  -4   6   31.90   28.50  -2
   6   4  -3   31.90   28.50   1
   6  -4   6    3.30   36.10  -2
   6   4  -3    3.30   36.10   1
   6  -4   6   11.10   24.50  -2
   6   4  -3   11.10   24.50   1
  -6   4  -6   24.10   26.10  -2
  -6  -4   3   24.10   26.10   1
  -6   4  -6    1.10   51.79  -2
  -6  -4   3    1.10   51.79   1
   7   4  -3   26.70   42.30   1
   7   4  -3   23.00   32.60   1
   7   4  -3   36.80   45.40   1
   7   4  -3   12.50   31.70   1
  -7  -4   3    9.60   36.20   1
  -7  -4   3   -1.50   60.19   1
  -7   5  -3   26.60   39.70   1
  -7   5  -3   54.09   56.89   1
   7  -5   3   16.70   59.49   1
   7  -5   3   98.69   73.89   1
   7  -5   3   75.89   41.90   1
  -6  -5   0   71.49   52.79  -2
  -6   5  -3   71.49   52.79   1
  -6  -5   0    2.50   27.10  -2
  -6   5  -3    2.50   27.10   1
  -6  -5   0    6.40   41.70  -2
  -6   5  -3    6.40   41.70   1
  -6  -5   0   -0.40   26.40  -2
  -6   5  -3   -0.40   26.40   1
   6   5   0   48.30   31.40  -2
   6  -5   3   48.30   31.40   1
   6   5   0  -38.60   34.20  -2
   6  -5   3  -38.60   34.20   1
   6   5   0   23.10   52.29  -2
   6  -5   3   23.10   52.29   1
   6   5   0   17.90   21.80  -2
   6  -5   3   17.90   21.80   1
  -5   5  -3   -1.00   25.60   1
  -5   5  -3   17.80   45.20   1
  -5   5  -3  -13.90   20.60   1
  -5   5  -3   29.30   38.60   1
   5  -5   3   38.80   46.80   1
   5  -5   3   -4.40   19.00   1
   5  -5   3  -16.70   15.30   1
   5  -5   3  -24.00   30.90   1
  -4  -5   1  123.99   33.20  -2
  -4   5  -3  123.99   33.20   1
  -4  -5   1  116.19   48.00  -2
  -4   5  -3  116.19   48.00   1
  -4  -5   1   54.59   41.50  -2
  -4   5  -3   54.59   41.50   1
   4   5  -1   58.79   33.40  -2
   4  -5   3   58.79   33.40   1
   4   5  -1  181.48   69.09  -2
   4  -5   3  181.48   69.09   1
   4   5  -1  105.49   24.60  -2
   4  -5   3  105.49   24.60   1
   4   5  -1   86.79   28.80  -2
   4  -5   3   86.79   28.80   1
  -3   5  -3  167.58   49.30   1
  -3   5  -3  164.38   49.50   1
  -3   5  -3  155.18   30.70   1
  -3   5  -3  175.98   35.00   1
   3  -5   3  129.99   38.50   1
   3  -5   3  141.49   30.10   1
   3  -5   3  100.49   24.00   1
   3  -5   3  149.59   45.20   1
  -2  -5   2   10.40   15.40  -2
  -2   5  -3   10.40   15.40   1
  -2  -5   2   -1.30   27.30  -2
  -2   5  -3   -1.30   27.30   1
  -2  -5   2   35.40   16.90  -2
  -2   5  -3   35.40   16.90   1
  -2  -5   2    5.50   22.20  -2
  -2   5  -3    5.50   22.20   1
   2   5  -2   13.30   14.60  -2
   2  -5   3   13.30   14.60   1
   2   5  -2    7.90   14.50  -2
   2  -5   3    7.90   14.50   1
   2   5  -2   24.50   26.30  -2
   2  -5   3   24.50   26.30   1
   2   5  -2   13.80   25.50  -2
   2  -5   3   13.80   25.50   1
  -1   5  -3  208.28   25.50   1
  -1   5  -3  180.88   26.60   1
  -1   5  -3  228.78   44.60   1
   1  -5   3  199.48   26.20   1
   1  -5   3  225.68   43.80   1
   1  -5   3  198.88   26.40   1
   0  -5   3  159.78   34.90  -2
   0   5  -3  159.78   34.90   1
   0  -5   3  178.98   23.00  -2
   0   5  -3  178.98   23.00   1
   0  -5   3  239.68   60.89  -2
   0   5  -3  239.68   60.89   1
   0  -5   3  154.28   23.30  -2
   0   5  -3  154.28   23.30   1
   0   5  -3  227.58   29.70  -2
   0  -5   3  227.58   29.70   1
   0   5  -3  160.08   25.90  -2
   0  -5   3  160.08   25.90   1
   0   5  -3  235.28   46.20  -2
   0  -5   3  235.28   46.20   1
   0   5  -3  157.48   23.00  -2
   0  -5   3  157.48   23.00   1
   0   5  -3  231.38   40.60  -2
   0  -5   3  231.38   40.60   1
   1   5  -3   63.39   21.00   1
   1   5  -3   58.69   26.30   1
   1   5  -3  108.49   20.90   1
   1   5  -3  165.68   42.50   1
   1   5  -3   76.29   18.90   1
  -1  -5   3   80.09   22.70   1
  -1  -5   3   30.60   16.10   1
  -1  -5   3   69.69   31.20   1
   2  -5   4  307.47   42.10  -2
   2   5  -3  307.47   42.10   1
   2  -5   4  350.46   34.90  -2
   2   5  -3  350.46   34.90   1
   2  -5   4  274.57   51.69  -2
   2   5  -3  274.57   51.69   1
   2  -5   4  311.37   31.80  -2
   2   5  -3  311.37   31.80   1
  -2   5  -4  315.37   36.80  -2
  -2  -5   3  315.37   36.80   1
  -2   5  -4  327.37   35.70  -2
  -2  -5   3  327.37   35.70   1
  -2   5  -4  300.27   43.90  -2
  -2  -5   3  300.27   43.90   1
   3   5  -3   -1.10   23.00   1
   3   5  -3   26.70   21.10   1
   3   5  -3   -2.00   13.10   1
   3   5  -3   12.50   25.30   1
  -3  -5   3   11.80   29.00   1
   4  -5   5  168.18   32.90  -2
   4   5  -3  168.18   32.90   1
   4  -5   5  104.39   26.60  -2
   4   5  -3  104.39   26.60   1
   4  -5   5  114.49   42.70  -2
   4   5  -3  114.49   42.70   1
  -4   5  -5  166.58   85.99  -2
  -4  -5   3  166.58   85.99   1
  -4   5  -5   81.19   24.90  -2
  -4  -5   3   81.19   24.90   1
  -4   5  -5  186.98   51.49  -2
  -4  -5   3  186.98   51.49   1
   5   5  -3   25.00   37.70   1
   5   5  -3   71.89   23.80   1
   5   5  -3   -8.20   13.90   1
  -5  -5   3   21.30   48.80   1
  -5  -5   3   33.20   22.80   1
   6  -5   6    2.20   13.20  -2
   6   5  -3    2.20   13.20   1
   6  -5   6    6.10    9.70  -2
   6   5  -3    6.10    9.70   1
   6  -5   6   57.39   31.20  -2
   6   5  -3   57.39   31.20   1
   6  -5   6  -30.50   32.00  -2
   6   5  -3  -30.50   32.00   1
   6  -5   6   -0.10   21.60  -2
   6   5  -3   -0.10   21.60   1
  -6   5  -6   21.70   52.09  -2
  -6  -5   3   21.70   52.09   1
  -6   5  -6   56.89   62.19  -2
  -6  -5   3   56.89   62.19   1
   7   5  -3   51.39   54.09   1
  -7  -5   3   46.50   62.09   1
  -7   6  -3   52.29   63.09   1
   7  -6   3   39.20   33.60   1
   7  -6   3  113.09  106.69   1
   7  -6   3   45.90   60.99   1
  -6  -6   0  241.68   68.09  -2
  -6   6  -3  241.68   68.09   1
  -6  -6   0  193.58   51.99  -2
  -6   6  -3  193.58   51.99   1
  -6  -6   0   46.20   54.99  -2
  -6   6  -3   46.20   54.99   1
   6   6   0  134.19   33.10  -2
   6  -6   3  134.19   33.10   1
   6   6   0  111.79   38.30  -2
   6  -6   3  111.79   38.30   1
   6   6   0   -6.50   53.59  -2
   6  -6   3   -6.50   53.59   1
   6   6   0   86.99   52.09  -2
   6  -6   3   86.99   52.09   1
  -5   6  -3    3.30   34.90   1
  -5   6  -3    8.90   42.70   1
   5  -6   3   65.49   48.80   1
   5  -6   3  264.87   72.19   1
   5  -6   3   81.39   22.90   1
  -4  -6   1  571.84   70.19  -2
  -4   6  -3  571.84   70.19   1
  -4  -6   1  429.56   82.09  -2
  -4   6  -3  429.56   82.09   1
   4   6  -1  551.74   77.09  -2
   4  -6   3  551.74   77.09   1
   4   6  -1  403.36   48.80  -2
   4  -6   3  403.36   48.80   1
   4   6  -1  445.26   61.99  -2
   4  -6   3  445.26   61.99   1
   4   6  -1  344.07   41.30  -2
   4  -6   3  344.07   41.30   1
  -3   6  -3    2.70   17.90   1
  -3   6  -3    8.00   18.10   1
  -3   6  -3   38.30   34.70   1
  -3   6  -3   30.10   66.29   1
   3  -6   3    4.90   34.90   1
   3  -6   3   29.70   25.20   1
   3  -6   3    9.80   19.20   1
   3  -6   3   -5.30   28.00   1
  -2  -6   2  305.77   38.10  -2
  -2   6  -3  305.77   38.10   1
  -2  -6   2  331.57   61.49  -2
  -2   6  -3  331.57   61.49   1
  -2  -6   2  283.67   33.60  -2
  -2   6  -3  283.67   33.60   1
   2   6  -2  243.38   32.70  -2
   2  -6   3  243.38   32.70   1
   2   6  -2  290.87   33.10  -2
   2  -6   3  290.87   33.10   1
   2   6  -2  275.37   54.69  -2
   2  -6   3  275.37   54.69   1
  -1   6  -3   42.90   39.10   1
  -1   6  -3   77.79   22.50   1
  -1   6  -3   84.89   21.20   1
  -1   6  -3  112.89   36.10   1
   1  -6   3   87.89   35.00   1
   1  -6   3   67.19   19.10   1
   1  -6   3   61.39   19.80   1
   1  -6   3   91.69   33.10   1
   0  -6   3  420.86   37.60  -2
   0   6  -3  420.86   37.60   1
   0  -6   3  413.76   50.29  -2
   0   6  -3  413.76   50.29   1
   0   6  -3  363.26   37.00  -2
   0  -6   3  363.26   37.00   1
   0   6  -3  319.47   40.50  -2
   0  -6   3  319.47   40.50   1
   0   6  -3  430.76   40.50  -2
   0  -6   3  430.76   40.50   1
   0   6  -3  502.95   53.39  -2
   0  -6   3  502.95   53.39   1
   1   6  -3   21.40   17.30   1
   1   6  -3    8.70   23.00   1
  -1  -6   3   18.30   28.40   1
  -1  -6   3   28.70   20.30   1
   2  -6   4  504.85   54.59  -2
   2   6  -3  504.85   54.59   1
   2  -6   4  477.55   45.50  -2
   2   6  -3  477.55   45.50   1
  -2   6  -4  509.75   59.09  -2
  -2  -6   3  509.75   59.09   1
  -2   6  -4  467.65   50.59  -2
  -2  -6   3  467.65   50.59   1
   3   6  -3   19.10   26.60   1
   3   6  -3  -13.00   16.50   1
  -3  -6   3    5.70   37.40   1
   4  -6   5  162.98   37.10  -2
   4   6  -3  162.98   37.10   1
   4  -6   5  145.69   28.70  -2
   4   6  -3  145.69   28.70   1
  -4   6  -5   82.09   49.70  -2
  -4  -6   3   82.09   49.70   1
   5   6  -3   17.30   23.30   1
   5   6  -3    2.20   31.20   1
  -5  -6   3   35.70   48.30   1
   6  -6   6   22.20   34.80  -2
   6   6  -3   22.20   34.80   1
   6  -6   6    6.70   47.40  -2
   6   6  -3    6.70   47.40   1
  -6  -7   0   -7.80   30.30  -2
  -6   7  -3   -7.80   30.30   1
  -6  -7   0   13.40   51.79  -2
  -6   7  -3   13.40   51.79   1
  -6  -7   0   25.80   46.80  -2
  -6   7  -3   25.80   46.80   1
  -6  -7   0   77.99   42.20  -2
  -6   7  -3   77.99   42.20   1
   6   7   0   14.40   49.99  -2
   6  -7   3   14.40   49.99   1
   6   7   0   22.00   30.10  -2
   6  -7   3   22.00   30.10   1
   6   7   0  -25.90   47.10  -2
   6  -7   3  -25.90   47.10   1
  -5   7  -3   12.20   39.30   1
  -5   7  -3  -13.50   23.00   1
  -5   7  -3   74.09   60.39   1
  -5   7  -3   33.20   34.30   1
   5  -7   3   17.60   49.90   1
   5  -7   3   -5.20   57.19   1
   5  -7   3   14.80   25.20   1
   5  -7   3    8.90   24.20   1
  -4  -7   1   60.59   45.30  -2
  -4   7  -3   60.59   45.30   1
  -4  -7   1   59.09   31.90  -2
  -4   7  -3   59.09   31.90   1
  -4  -7   1   23.10   47.90  -2
  -4   7  -3   23.10   47.90   1
   4   7  -1   96.79   60.49  -2
   4  -7   3   96.79   60.49   1
   4   7  -1  109.19   30.30  -2
   4  -7   3  109.19   30.30   1
   4   7  -1  109.69   27.50  -2
   4  -7   3  109.69   27.50   1
   4   7  -1  161.48   57.19  -2
   4  -7   3  161.48   57.19   1
  -3   7  -3   11.80   18.70   1
  -3   7  -3   35.10   45.90   1
  -3   7  -3  -13.60   25.50   1
   3  -7   3   13.60   37.10   1
   3  -7   3    6.10   40.60   1
   3  -7   3   53.79   20.90   1
   3  -7   3    9.70   18.20   1
  -2  -7   2  252.07   66.49  -2
  -2   7  -3  252.07   66.49   1
  -2  -7   2  216.28   49.00  -2
  -2   7  -3  216.28   49.00   1
  -2  -7   2  180.58   52.19  -2
  -2   7  -3  180.58   52.19   1
  -2  -7   2  153.18   28.40  -2
  -2   7  -3  153.18   28.40   1
   2   7  -2  174.98   47.00  -2
   2  -7   3  174.98   47.00   1
   2   7  -2  147.79   60.39  -2
   2  -7   3  147.79   60.39   1
   2   7  -2  117.19   27.30  -2
   2  -7   3  117.19   27.30   1
   2   7  -2  161.18   28.90  -2
   2  -7   3  161.18   28.90   1
  -1   7  -3  124.09   43.70   1
  -1   7  -3   48.80   49.30   1
  -1   7  -3   67.09   25.10   1
  -1   7  -3   72.99   24.50   1
   1  -7   3   30.80   12.60   1
   1  -7   3   51.79   25.70   1
   1  -7   3   54.69   18.60   1
   1  -7   3   60.59   31.80   1
   1  -7   3   73.39   50.09   1
   0  -7   3  231.38   29.60  -2
   0   7  -3  231.38   29.60   1
   0  -7   3  220.48   46.20  -2
   0   7  -3  220.48   46.20   1
   0   7  -3  210.38   49.50  -2
   0  -7   3  210.38   49.50   1
   0   7  -3  189.18   32.40  -2
   0  -7   3  189.18   32.40   1
   0   7  -3  258.07   39.60  -2
   0  -7   3  258.07   39.60   1
   1   7  -3  101.09   34.30   1
   1   7  -3  135.09   32.40   1
  -1  -7   3  145.09   45.50   1
  -1  -7   3   77.79   28.30   1
   2  -7   4   28.20   21.90  -2
   2   7  -3   28.20   21.90   1
   2  -7   4   81.19   24.80  -2
   2   7  -3   81.19   24.80   1
   2  -7   4   48.20   30.20  -2
   2   7  -3   48.20   30.20   1
  -2   7  -4   21.80   25.00  -2
  -2  -7   3   21.80   25.00   1
  -2   7  -4  145.69   61.79  -2
  -2  -7   3  145.69   61.79   1
   3   7  -3   43.90   24.30   1
  -3  -7   3   63.09   47.50   1
   4  -7   5  -22.00   19.70  -2
   4   7  -3  -22.00   19.70   1
   4  -7   5    6.20   31.00  -2
   4   7  -3    6.20   31.00   1
  -4   7  -5   -2.80   38.70  -2
  -4  -7   3   -2.80   38.70   1
   5   7  -3   -2.20   25.20   1
   5   7  -3   -6.20   30.20   1
  -5  -7   3   15.80   47.60   1
   6  -7   6   47.40   30.60  -2
   6   7  -3   47.40   30.60   1
  -5   8  -3  -42.20   46.40   1
  -5   8  -3   26.50   31.80   1
  -5   8  -3   30.10   32.20   1
  -5   8  -3   35.60   60.49   1
   5  -8   3   80.89   37.10   1
   5  -8   3  -25.10   24.60   1
   5  -8   3    9.90   49.30   1
   5  -8   3  -39.90   51.89   1
  -4  -8   1  107.89   72.49  -2
  -4   8  -3  107.89   72.49   1
  -4  -8   1  208.88   66.89  -2
  -4   8  -3  208.88   66.89   1
   4   8  -1  256.87   69.59  -2
   4  -8   3  256.87   69.59   1
   4   8  -1  120.59   33.80  -2
   4  -8   3  120.59   33.80   1
   4   8  -1   37.90   27.70  -2
   4  -8   3   37.90   27.70   1
   4   8  -1  103.29   65.69  -2
   4  -8   3  103.29   65.69   1
  -3   8  -3  107.49   49.10   1
  -3   8  -3   14.90   54.29   1
  -3   8  -3   85.09   24.30   1
  -3   8  -3   92.49   33.70   1
   3  -8   3  122.79   24.80   1
   3  -8   3   38.80   38.10   1
   3  -8   3   22.60   41.70   1
   3  -8   3   73.39   22.20   1
  -2  -8   2  476.05   64.09  -2
  -2   8  -3  476.05   64.09   1
  -2  -8   2  391.76   44.50  -2
  -2   8  -3  391.76   44.50   1
  -2  -8   2  337.77   38.80  -2
  -2   8  -3  337.77   38.80   1
  -2  -8   2  261.47   78.99  -2
  -2   8  -3  261.47   78.99   1
   2   8  -2  286.57   34.70  -2
   2  -8   3  286.57   34.70   1
   2   8  -2  252.07   52.19  -2
   2  -8   3  252.07   52.19   1
   2   8  -2  378.16   39.80  -2
   2  -8   3  378.16   39.80   1
   2   8  -2  354.36   39.20  -2
   2  -8   3  354.36   39.20   1
   2   8  -2  483.85   66.69  -2
   2  -8   3  483.85   66.69   1
  -1   8  -3   16.90   19.60   1
  -1   8  -3   12.50   18.30   1
  -1   8  -3   14.50   24.80   1
   1  -8   3   -6.70   14.50   1
   1  -8   3   -1.20    9.60   1
   1  -8   3   46.10   36.20   1
   1  -8   3   10.50   21.90   1
   0  -8   3  147.39   43.20  -2
   0   8  -3  147.39   43.20   1
   0  -8   3  135.19   25.20  -2
   0   8  -3  135.19   25.20   1
   0   8  -3  184.68   70.19  -2
   0  -8   3  184.68   70.19   1
   0   8  -3  181.48   33.60  -2
   0  -8   3  181.48   33.60   1
   0   8  -3   78.69   25.70  -2
   0  -8   3   78.69   25.70   1
   1   8  -3   63.99   36.90   1
   1   8  -3   26.30   18.20   1
  -1  -8   3   20.90   28.20   1
  -1  -8   3   42.60   40.30   1
   2  -8   4    5.80   26.50  -2
   2   8  -3    5.80   26.50   1
   2  -8   4   19.90   21.80  -2
   2   8  -3   19.90   21.80   1
   2  -8   4   26.30   22.90  -2
   2   8  -3   26.30   22.90   1
  -2   8  -4   99.69   38.20  -2
  -2  -8   3   99.69   38.20   1
  -2   8  -4  -29.70   21.60  -2
  -2  -8   3  -29.70   21.60   1
   3   8  -3  113.79   36.50   1
   3   8  -3   88.09   30.50   1
  -3  -8   3   84.69   49.30   1
   4  -8   5   95.49   34.00  -2
   4   8  -3   95.49   34.00   1
  -4   8  -5  135.09   51.79  -2
  -4  -8   3  135.09   51.79   1
   5   8  -3   45.30   35.50   1
   5   8  -3  120.79   34.60   1
  -5  -8   3   94.39   60.39   1
   5  -9   3   92.49   32.20   1
  -4  -9   1    5.30   41.20  -2
  -4   9  -3    5.30   41.20   1
  -4  -9   1   59.89   52.29  -2
  -4   9  -3   59.89   52.29   1
  -4  -9   1  -12.10   70.99  -2
  -4   9  -3  -12.10   70.99   1
   4   9  -1   28.60   27.10  -2
   4  -9   3   28.60   27.10   1
   4   9  -1  -50.99   39.30  -2
   4  -9   3  -50.99   39.30   1
   4   9  -1    5.00   27.90  -2
   4  -9   3    5.00   27.90   1
  -3   9  -3  -22.90   24.10   1
  -3   9  -3   35.60   43.70   1
  -3   9  -3   -3.90   57.19   1
  -3   9  -3   22.80   19.80   1
   3  -9   3   18.60   30.70   1
   3  -9   3   38.00   46.40   1
   3  -9   3   33.30   27.20   1
   3  -9   3  -11.70   37.00   1
   3  -9   3   26.10   15.40   1
  -2  -9   2  283.37   31.70  -2
  -2   9  -3  283.37   31.70   1
  -2  -9   2  240.18   61.69  -2
  -2   9  -3  240.18   61.69   1
   2   9  -2  166.48   56.89  -2
   2  -9   3  166.48   56.89   1
   2   9  -2  243.38   39.40  -2
   2  -9   3  243.38   39.40   1
   2   9  -2  220.28   33.10  -2
   2  -9   3  220.28   33.10   1
   2   9  -2  156.78   42.50  -2
   2  -9   3  156.78   42.50   1
  -1   9  -3   -0.90   18.20   1
  -1   9  -3   45.30   49.70   1
   1  -9   3    8.10   10.80   1
   1  -9   3   -0.20   22.40   1
   1  -9   3    5.40   35.70   1
   1  -9   3   -8.20   14.70   1
   1  -9   3  -15.80   52.59   1
   0  -9   3  180.78   28.90  -2
   0   9  -3  180.78   28.90   1
   0  -9   3  247.58   55.29  -2
   0   9  -3  247.58   55.29   1
   0   9  -3  171.68   35.00  -2
   0  -9   3  171.68   35.00   1
   0   9  -3  207.88   48.40  -2
   0  -9   3  207.88   48.40   1
   0   9  -3  237.08   42.40  -2
   0  -9   3  237.08   42.40   1
   1   9  -3    4.70   17.10   1
   1   9  -3   49.30   36.90   1
  -1  -9   3   36.70   32.10   1
  -1  -9   3   -3.00   31.90   1
  -1  -9   3   -6.20   35.10   1
   2  -9   4    6.00   30.90  -2
   2   9  -3    6.00   30.90   1
   2  -9   4    2.50   20.20  -2
   2   9  -3    2.50   20.20   1
   2  -9   4   39.80   22.10  -2
   2   9  -3   39.80   22.10   1
  -2   9  -4   71.69   35.70  -2
  -2  -9   3   71.69   35.70   1
   3   9  -3   13.20   30.70   1
   3   9  -3    9.70   25.70   1
  -3  -9   3   62.39   44.60   1
   4  -9   5   24.10   26.10  -2
   4   9  -3   24.10   26.10   1
   4  -9   5   -7.60   31.40  -2
   4   9  -3   -7.60   31.40   1
  -4   9  -5  -30.00   39.90  -2
  -4  -9   3  -30.00   39.90   1
  -3  10  -3   -3.30   43.70   1
  -3  10  -3  102.69   39.60   1
  -3  10  -3   35.70   24.20   1
   3 -10   3  100.29   57.99   1
   3 -10   3   35.30   44.00   1
   3 -10   3   -2.50   14.50   1
   3 -10   3   11.80   38.20   1
   3 -10   3    2.00   24.90   1
  -2 -10   2  -27.70   47.90  -2
  -2  10  -3  -27.70   47.90   1
  -2 -10   2  -24.40   19.00  -2
  -2  10  -3  -24.40   19.00   1
   2  10  -2   23.10   41.00  -2
   2 -10   3   23.10   41.00   1
   2  10  -2  -29.70   28.20  -2
   2 -10   3  -29.70   28.20   1
   2  10  -2   -7.60   13.30  -2
   2 -10   3   -7.60   13.30   1
   2  10  -2    7.10   23.80  -2
   2 -10   3    7.10   23.80   1
   2  10  -2   15.00   40.30  -2
   2 -10   3   15.00   40.30   1
  -1  10  -3    4.90   35.10   1
  -1  10  -3    2.70   21.40   1
   1 -10   3   17.30   25.80   1
   1 -10   3   33.00   41.80   1
   1 -10   3   32.30   38.50   1
   1 -10   3    5.80   13.90   1
   1 -10   3   26.10   37.60   1
   0 -10   3  202.38   60.69  -2
   0  10  -3  202.38   60.69   1
   0 -10   3  215.88   33.40  -2
   0  10  -3  215.88   33.40   1
   0  10  -3  169.78   53.49  -2
   0 -10   3  169.78   53.49   1
   0  10  -3  242.88   44.20  -2
   0 -10   3  242.88   44.20   1
   1  10  -3   27.50   36.90   1
   1  10  -3  100.49   26.80   1
  -1 -10   3   94.09   42.40   1
  -1 -10   3  106.89   34.80   1
   2 -10   4  137.49   40.30  -2
   2  10  -3  137.49   40.30   1
   2 -10   4  108.29   38.80  -2
   2  10  -3  108.29   38.80   1
   2 -10   4   81.99   40.70  -2
   2  10  -3   81.99   40.70   1
  -2  10  -4  176.18   49.10  -2
  -2 -10   3  176.18   49.10   1
  -1 -11  -4   58.99   46.20   1
  -1 -11  -4    1.70   19.60   1
  -1 -11  -4   36.20   17.60   1
   1  11   4   28.30   23.40   1
   0  11   4   67.19   20.90  -2
   0 -11  -4   67.19   20.90   1
   0  11   4   66.19   39.60  -2
   0 -11  -4   66.19   39.60   1
   0  11   4  107.89   69.59  -2
   0 -11  -4  107.89   69.59   1
   0 -11  -4  117.79   36.90  -2
   0  11   4  117.79   36.90   1
   1 -11  -4    6.50   28.60   1
   1 -11  -4   29.20   53.39   1
   1 -11  -4   13.20   17.00   1
  -1  11   4   29.00   27.00   1
  -3 -10  -4  120.19   53.29   1
   3  10   4  104.49   28.30   1
  -2  10   3   20.80   16.90  -2
  -2 -10  -4   20.80   16.90   1
  -2  10   3    6.00   22.30  -2
  -2 -10  -4    6.00   22.30   1
  -2  10   3   32.10   48.40  -2
  -2 -10  -4   32.10   48.40   1
  -1 -10  -4   -0.10   34.40   1
  -1 -10  -4   -8.00   10.90   1
  -1 -10  -4   10.20   22.30   1
   1  10   4   29.70   20.40   1
   1  10   4   24.90   24.90   1
   0  10   4  132.39   25.40  -2
   0 -10  -4  132.39   25.40   1
   0  10   4  114.69   50.39  -2
   0 -10  -4  114.69   50.39   1
   0  10   4  139.19   44.60  -2
   0 -10  -4  139.19   44.60   1
   0 -10  -4  242.78   44.20  -2
   0  10   4  242.78   44.20   1
   1 -10  -4   26.60   16.60   1
   1 -10  -4   32.20   33.00   1
   1 -10  -4   52.49   44.10   1
  -1  10   4   73.39   27.10   1
   2  10   5    8.20   28.50  -2
   2 -10  -4    8.20   28.50   1
   2  10   5   28.60   38.90  -2
   2 -10  -4   28.60   38.90   1
   2  10   5    8.80   24.00  -2
   2 -10  -4    8.80   24.00   1
   2  10   5    8.40   15.20  -2
   2 -10  -4    8.40   15.20   1
  -2 -10  -5   16.10   22.10  -2
  -2  10   4   16.10   22.10   1
   3 -10  -4   92.79   64.39   1
   3 -10  -4   23.60   15.50   1
   3 -10  -4   45.20   33.20   1
   3 -10  -4  -36.20   38.10   1
  -3  10   4   15.20   21.60   1
   5   9   4  244.48   42.00   1
   4  -9  -2   19.40   22.00  -2
   4   9   4   19.40   22.00   1
  -3  -9  -4   51.29   40.90   1
  -2   9   3   -0.80   32.00  -2
  -2  -9  -4   -0.80   32.00   1
  -2   9   3  -15.10    9.70  -2
  -2  -9  -4  -15.10    9.70   1
  -2   9   3   11.30   21.50  -2
  -2  -9  -4   11.30   21.50   1
  -1  -9  -4   68.29   42.30   1
  -1  -9  -4   31.70   16.00   1
  -1  -9  -4   -6.50   18.90   1
   1   9   4   33.20   19.80   1
   0   9   4  -24.50   26.70  -2
   0  -9  -4  -24.50   26.70   1
   0   9   4   -4.10   17.80  -2
   0  -9  -4   -4.10   17.80   1
   0   9   4    8.00   12.40  -2
   0  -9  -4    8.00   12.40   1
   0  -9  -4   12.90   18.70  -2
   0   9   4   12.90   18.70   1
   1  -9  -4   18.30   34.20   1
   1  -9  -4   11.70   24.20   1
   1  -9  -4    6.80   13.10   1
   1  -9  -4    0.50   26.90   1
  -1   9   4   -7.10   15.00   1
   2   9   5   -7.30   11.10  -2
   2  -9  -4   -7.30   11.10   1
   2   9   5    3.60   33.10  -2
   2  -9  -4    3.60   33.10   1
   2   9   5    4.50   37.30  -2
   2  -9  -4    4.50   37.30   1
   2   9   5    7.20   25.50  -2
   2  -9  -4    7.20   25.50   1
   2   9   5   24.40   30.60  -2
   2  -9  -4   24.40   30.60   1
  -2  -9  -5    8.00   19.50  -2
  -2   9   4    8.00   19.50   1
   3  -9  -4    1.30   25.10   1
   3  -9  -4   24.50   39.30   1
   3  -9  -4   10.60   46.90   1
   3  -9  -4   17.00   16.10   1
   3  -9  -4   13.40   32.80   1
  -3   9   4   17.50   22.30   1
   4   9   6   49.80   22.60  -2
   4  -9  -4   49.80   22.60   1
   4   9   6  118.29   63.29  -2
   4  -9  -4  118.29   63.29   1
   4   9   6   49.80   45.20  -2
   4  -9  -4   49.80   45.20   1
  -4  -9  -6  128.29   44.40  -2
  -4   9   4  128.29   44.40   1
   6  -8  -1  151.78   42.50  -2
   6   8   4  151.78   42.50   1
   5   8   4   39.70   28.60   1
   4  -8  -2  242.68   39.10  -2
   4   8   4  242.68   39.10   1
   3   8   4   -5.00   46.40   1
  -2   8   3   45.10   35.90  -2
  -2  -8  -4   45.10   35.90   1
   2  -8  -3   70.09   20.80  -2
   2   8   4   70.09   20.80   1
  -1  -8  -4   91.99   24.70   1
  -1  -8  -4   78.59   38.10   1
  -1  -8  -4   72.99   37.00   1
   1   8   4  119.39   27.00   1
   0   8   4   20.30   15.90  -2
   0  -8  -4   20.30   15.90   1
   0   8   4    5.30   33.10  -2
   0  -8  -4    5.30   33.10   1
   0   8   4   41.30   24.90  -2
   0  -8  -4   41.30   24.90   1
   0  -8  -4   69.59   24.50  -2
   0   8   4   69.59   24.50   1
   1  -8  -4   11.90   14.80   1
   1  -8  -4   36.40   35.30   1
   1  -8  -4   45.30   31.70   1
   1  -8  -4  102.39   28.00   1
   1  -8  -4   50.49   31.50   1
  -1   8   4   48.70   21.30   1
   2   8   5  131.49   42.30  -2
   2  -8  -4  131.49   42.30   1
   2   8   5  139.39   35.90  -2
   2  -8  -4  139.39   35.90   1
   2   8   5   85.19   40.10  -2
   2  -8  -4   85.19   40.10   1
   2   8   5  126.99   26.00  -2
   2  -8  -4  126.99   26.00   1
  -2  -8  -5  238.98   40.50  -2
  -2   8   4  238.98   40.50   1
   3  -8  -4    4.30   29.10   1
   3  -8  -4   36.50   34.20   1
   3  -8  -4    1.00   42.40   1
   3  -8  -4    7.90   15.20   1
  -3   8   4   -3.40   13.60   1
   4   8   6   49.20   48.80  -2
   4  -8  -4   49.20   48.80   1
   4   8   6  -19.90   22.50  -2
   4  -8  -4  -19.90   22.50   1
   4   8   6  -49.20   48.30  -2
   4  -8  -4  -49.20   48.30   1
   4   8   6   -1.80   14.80  -2
   4  -8  -4   -1.80   14.80   1
  -4  -8  -6    1.70   20.80  -2
  -4   8   4    1.70   20.80   1
  -4  -8  -6  -30.80   32.90  -2
  -4   8   4  -30.80   32.90   1
   5  -8  -4   -9.70   22.80   1
   5  -8  -4   42.60   49.00   1
   5  -8  -4  117.59   41.40   1
   5  -8  -4   -4.50   13.50   1
   5  -8  -4   41.60   39.40   1
   5  -8  -4   25.00   35.20   1
  -5   8   4   -9.60   25.60   1
  -5   8   4    6.40   43.20   1
  -5   8   4    2.00   41.50   1
   6  -7  -1  535.35   52.99  -2
   6   7   4  535.35   52.99   1
   6  -7  -1  699.43   59.39  -2
   6   7   4  699.43   59.39   1
   6  -7  -1  605.34   61.19  -2
   6   7   4  605.34   61.19   1
   5   7   4  109.19   29.60   1
   4  -7  -2  737.93   63.59  -2
   4   7   4  737.93   63.59   1
   3   7   4  577.34   52.09   1
  -2   7   3  258.07   31.40  -2
  -2  -7  -4  258.07   31.40   1
  -2   7   3  324.37   54.49  -2
  -2  -7  -4  324.37   54.49   1
   2  -7  -3  374.36   36.30  -2
   2   7   4  374.36   36.30   1
  -1  -7  -4   41.90   31.80   1
  -1  -7  -4   23.50   13.10   1
  -1  -7  -4   40.90   24.70   1
   1   7   4   64.69   21.30   1
   0   7   4   45.30   32.30  -2
   0  -7  -4   45.30   32.30   1
   0   7   4    8.90   12.10  -2
   0  -7  -4    8.90   12.10   1
   0   7   4   -2.50   20.40  -2
   0  -7  -4   -2.50   20.40   1
   0  -7  -4   33.20   19.70  -2
   0   7   4   33.20   19.70   1
   0  -7  -4   28.50   12.50  -2
   0   7   4   28.50   12.50   1
   1  -7  -4   40.80   15.00   1
   1  -7  -4   50.79   24.90   1
   1  -7  -4   30.90   25.50   1
   1  -7  -4   43.70   27.10   1
  -1   7   4  100.69   25.20   1
   2   7   5   51.39   27.70  -2
   2  -7  -4   51.39   27.70   1
   2   7   5   25.00   34.80  -2
   2  -7  -4   25.00   34.80   1
   2   7   5   17.70   27.50  -2
   2  -7  -4   17.70   27.50   1
   2   7   5   12.40   13.00  -2
   2  -7  -4   12.40   13.00   1
  -2  -7  -5   36.10   21.40  -2
  -2   7   4   36.10   21.40   1
   3  -7  -4  462.65   56.49   1
  -3   7   4  355.06   45.50   1
   4   7   6   38.80   19.80  -2
   4  -7  -4   38.80   19.80   1
   4   7   6   92.19   54.59  -2
   4  -7  -4   92.19   54.59   1
   4   7   6   34.60   22.50  -2
   4  -7  -4   34.60   22.50   1
   4   7   6   67.59   37.70  -2
   4  -7  -4   67.59   37.70   1
   4   7   6   15.30   31.90  -2
   4  -7  -4   15.30   31.90   1
   4   7   6    3.30   30.40  -2
   4  -7  -4    3.30   30.40   1
  -4  -7  -6   45.90   24.90  -2
  -4   7   4   45.90   24.90   1
  -4  -7  -6   23.50   29.40  -2
  -4   7   4   23.50   29.40   1
  -4  -7  -6   38.10   39.10  -2
  -4   7   4   38.10   39.10   1
   5  -7  -4  112.59   69.99   1
   5  -7  -4  134.69   44.30   1
   5  -7  -4   73.29   58.59   1
  -5   7   4  156.78   50.19   1
  -5   7   4   28.80   38.90   1
  -5   7   4  103.49   30.80   1
   6   7   7   41.10   53.19  -2
   6  -7  -4   41.10   53.19   1
   6   7   7  -20.40   38.00  -2
   6  -7  -4  -20.40   38.00   1
   6   7   7   81.59   47.60  -2
   6  -7  -4   81.59   47.60   1
   6   7   7    2.80   54.09  -2
   6  -7  -4    2.80   54.09   1
  -6  -7  -7   15.50   43.20  -2
  -6   7   4   15.50   43.20   1
  -6  -7  -7   45.50   42.50  -2
  -6   7   4   45.50   42.50   1
   7   6   4   11.50   33.90   1
   7   6   4  -14.40   34.60   1
   6  -6  -1  115.09   49.90  -2
   6   6   4  115.09   49.90   1
   6  -6  -1  288.67   43.90  -2
   6   6   4  288.67   43.90   1
   6  -6  -1  188.48   40.00  -2
   6   6   4  188.48   40.00   1
   5   6   4   36.70   22.30   1
   5   6   4   57.89   25.80   1
   4  -6  -2  346.57   46.10  -2
   4   6   4  346.57   46.10   1
   3   6   4    1.40   19.70   1
  -2   6   3  332.67   33.90  -2
  -2  -6  -4  332.67   33.90   1
  -2   6   3  382.06   49.60  -2
  -2  -6  -4  382.06   49.60   1
   2  -6  -3  380.96   50.79  -2
   2   6   4  380.96   50.79   1
   2  -6  -3  471.55   35.10  -2
   2   6   4  471.55   35.10   1
   2  -6  -3  361.66   37.30  -2
   2   6   4  361.66   37.30   1
  -1  -6  -4  141.29   36.80   1
  -1  -6  -4  243.18   45.50   1
   1   6   4  240.48   44.20   1
   1   6   4  253.57   26.50   1
   1   6   4  259.27   30.80   1
   0   6   4  310.57   41.10  -2
   0  -6  -4  310.57   41.10   1
   0   6   4  275.47   30.30  -2
   0  -6  -4  275.47   30.30   1
   0   6   4  194.38   43.80  -2
   0  -6  -4  194.38   43.80   1
   0  -6  -4  378.56   37.70  -2
   0   6   4  378.56   37.70   1
   1  -6  -4    7.70   21.90   1
   1  -6  -4    3.70   18.50   1
   1  -6  -4   17.40   20.20   1
   1  -6  -4    4.30    9.70   1
  -1   6   4    0.80   12.70   1
   2   6   5  123.59   24.60  -2
   2  -6  -4  123.59   24.60   1
   2   6   5  152.68   39.40  -2
   2  -6  -4  152.68   39.40   1
   2   6   5  112.39   37.90  -2
   2  -6  -4  112.39   37.90   1
   2   6   5  227.18   51.39  -2
   2  -6  -4  227.18   51.39   1
  -2  -6  -5  189.48   35.50  -2
  -2   6   4  189.48   35.50   1
   3  -6  -4  294.17   49.50   1
   3  -6  -4  224.98   32.00   1
   3  -6  -4  137.99   34.70   1
   3  -6  -4  123.89   53.69   1
   3  -6  -4  253.67   53.79   1
   4   6   6  268.07   37.20  -2
   4  -6  -4  268.07   37.20   1
   4   6   6  141.09   45.80  -2
   4  -6  -4  141.09   45.80   1
   4   6   6  107.79   42.30  -2
   4  -6  -4  107.79   42.30   1
  -4  -6  -6  187.48   36.40  -2
  -4   6   4  187.48   36.40   1
  -4  -6  -6  221.38   42.00  -2
  -4   6   4  221.38   42.00   1
   5  -6  -4  119.29   32.70   1
   5  -6  -4  126.39   52.29   1
   5  -6  -4  150.18   65.39   1
   5  -6  -4  149.69   59.69   1
  -5   6   4  171.88   34.90   1
  -5   6   4  147.89   47.50   1
  -5   6   4  116.69   46.00   1
  -5   6   4   86.59   35.70   1
   6   6   7   75.39   46.80  -2
   6  -6  -4   75.39   46.80   1
   6   6   7   31.60   40.90  -2
   6  -6  -4   31.60   40.90   1
   6   6   7   49.60   74.69  -2
   6  -6  -4   49.60   74.69   1
   6   6   7   72.69   64.59  -2
   6  -6  -4   72.69   64.59   1
  -6  -6  -7   44.60   26.90  -2
  -6   6   4   44.60   26.90   1
  -6  -6  -7   50.69   48.40  -2
  -6   6   4   50.69   48.40   1
  -6  -6  -7   44.20   41.50  -2
  -6   6   4   44.20   41.50   1
  -6  -6  -7   -6.10   26.70  -2
  -6   6   4   -6.10   26.70   1
   7   5   4  -12.30   33.00   1
   7   5   4   16.80   36.50   1
   6  -5  -1  -14.00   28.50  -2
   6   5   4  -14.00   28.50   1
   6  -5  -1   -5.80   20.00  -2
   6   5   4   -5.80   20.00   1
   5   5   4  284.07   38.90   1
   5   5   4  212.18   44.40   1
   4  -5  -2  370.16   38.20  -2
   4   5   4  370.16   38.20   1
   4  -5  -2  328.37   38.10  -2
   4   5   4  328.37   38.10   1
   3   5   4   77.09   30.00   1
   3   5   4   89.59   17.00   1
  -2   5   3  289.47   30.40  -2
  -2  -5  -4  289.47   30.40   1
  -2   5   3  313.97   43.80  -2
  -2  -5  -4  313.97   43.80   1
   2  -5  -3  411.86   35.10  -2
   2   5   4  411.86   35.10   1
   2  -5  -3  388.06   35.00  -2
   2   5   4  388.06   35.00   1
   2  -5  -3  390.26   52.19  -2
   2   5   4  390.26   52.19   1
  -1  -5  -4   -2.00   11.10   1
  -1  -5  -4    0.80    7.70   1
   1   5   4   -1.10   13.10   1
   1   5   4    8.60   10.40   1
   1   5   4   -0.10    7.30   1
   0   5   4  394.66   43.10  -2
   0  -5  -4  394.66   43.10   1
   0   5   4  376.96   34.10  -2
   0  -5  -4  376.96   34.10   1
   0   5   4  429.96   53.09  -2
   0  -5  -4  429.96   53.09   1
   0  -5  -4  420.26   50.19  -2
   0   5   4  420.26   50.19   1
   0  -5  -4  392.36   34.20  -2
   0   5   4  392.36   34.20   1
   1  -5  -4   13.60    9.20   1
   1  -5  -4   21.30   22.90   1
   1  -5  -4   -0.10   13.00   1
   1  -5  -4   16.50   19.10   1
  -1   5   4   20.70   14.20   1
  -1   5   4   92.99   38.00   1
   2   5   5  320.67   44.70  -2
   2  -5  -4  320.67   44.70   1
   2   5   5  254.17   31.90  -2
   2  -5  -4  254.17   31.90   1
   2   5   5  386.66   50.29  -2
   2  -5  -4  386.66   50.29   1
   2   5   5  237.88   49.80  -2
   2  -5  -4  237.88   49.80   1
  -2  -5  -5  353.46   37.90  -2
  -2   5   4  353.46   37.90   1
   3  -5  -4   79.39   24.20   1
   3  -5  -4   40.20   16.10   1
   3  -5  -4   95.89   28.60   1
   3  -5  -4   98.09   40.90   1
   3  -5  -4   30.80   26.80   1
   3  -5  -4   70.09   39.50   1
  -3   5   4  158.78   37.30   1
  -3   5   4  103.39   26.10   1
  -3   5   4   53.29   31.10   1
   4   5   6   37.40   21.80  -2
   4  -5  -4   37.40   21.80   1
   4   5   6   42.90   35.00  -2
   4  -5  -4   42.90   35.00   1
   4   5   6   56.69   31.90  -2
   4  -5  -4   56.69   31.90   1
   4   5   6   -0.90   34.50  -2
   4  -5  -4   -0.90   34.50   1
   5  -5  -4  209.28   54.59   1
   5  -5  -4   92.29   41.30   1
   5  -5  -4   52.49   27.20   1
   5  -5  -4   87.69   38.80   1
  -5   5   4   96.29   40.70   1
  -5   5   4   18.80   29.30   1
  -5   5   4   18.80   28.10   1
   6   5   7   23.00   26.60  -2
   6  -5  -4   23.00   26.60   1
   6   5   7   23.00   51.59  -2
   6  -5  -4   23.00   51.59   1
   6   5   7   35.30   41.40  -2
   6  -5  -4   35.30   41.40   1
   6   5   7   94.09   43.40  -2
   6  -5  -4   94.09   43.40   1
  -6  -5  -7   48.00   45.80  -2
  -6   5   4   48.00   45.80   1
  -6  -5  -7   66.29   47.80  -2
  -6   5   4   66.29   47.80   1
  -6  -5  -7   48.00   26.70  -2
  -6   5   4   48.00   26.70   1
   7  -5  -4  -19.80   74.09   1
   7  -5  -4   22.50   38.90   1
   7  -5  -4   -4.20   52.89   1
   7  -5  -4   -2.30   31.40   1
  -7   5   4   14.30   47.10   1
  -7   5   4   36.70   57.59   1
  -7   5   4   28.00   27.30   1
   8  -4   0  -38.10   48.20  -2
   8   4   4  -38.10   48.20   1
   7   4   4  141.69   54.59   1
   7   4   4   31.20   47.60   1
   6  -4  -1   31.00   41.90  -2
   6   4   4   31.00   41.90   1
   6  -4  -1   -3.00   20.20  -2
   6   4   4   -3.00   20.20   1
   5   4   4   81.99   29.60   1
   5   4   4   36.20   33.90   1
   4  -4  -2  611.04   66.79  -2
   4   4   4  611.04   66.79   1
   4  -4  -2  780.12   52.69  -2
   4   4   4  780.12   52.69   1
   4  -4  -2  568.34   58.29  -2
   4   4   4  568.34   58.29   1
   4  -4  -2  704.13   61.79  -2
   4   4   4  704.13   61.79   1
  -3  -4  -4   56.39   20.40   1
  -3  -4  -4   85.59   42.80   1
   3   4   4   68.99   17.80   1
   3   4   4   39.00   15.40   1
   3   4   4  105.29   41.70   1
   3   4   4   55.89   17.50   1
   3   4   4   39.00   26.10   1
  -2   4   3 2666.83  168.48  -2
  -2  -4  -4 2666.83  168.48   1
  -2   4   3 2622.04  180.68  -2
  -2  -4  -4 2622.04  180.68   1
  -2   4   3 2656.53  163.18  -2
  -2  -4  -4 2656.53  163.18   1
  -2   4   3 2620.74  192.18  -2
  -2  -4  -4 2620.74  192.18   1
   2  -4  -3 2959.80  191.58  -2
   2   4   4 2959.80  191.58   1
   2  -4  -3 2265.77  176.78  -2
   2   4   4 2265.77  176.78   1
   2  -4  -3 2388.76  162.18  -2
   2   4   4 2388.76  162.18   1
  -1  -4  -4   36.20   24.10   1
  -1  -4  -4   10.60    7.60   1
  -1  -4  -4  -22.30   13.20   1
   1   4   4  -47.20   21.70   1
   1   4   4  -29.50   11.70   1
   1   4   4   15.10   10.00   1
   1   4   4    8.90    7.10   1
   0   4   4 1117.49   75.79  -2
   0  -4  -4 1117.49   75.79   1
   0   4   4 1092.19   75.49  -2
   0  -4  -4 1092.19   75.49   1
   0   4   4 1076.59   92.89  -2
   0  -4  -4 1076.59   92.89   1
   0   4   4 1126.59   83.09  -2
   0  -4  -4 1126.59   83.09   1
   0  -4  -4 1022.40   90.99  -2
   0   4   4 1022.40   90.99   1
   0  -4  -4 1228.18   85.59  -2
   0   4   4 1228.18   85.59   1
   0  -4  -4 1066.29   74.79  -2
   0   4   4 1066.29   74.79   1
   0  -4  -4 1140.09   79.69  -2
   0   4   4 1140.09   79.69   1
   1  -4  -4  203.78   25.60   1
   1  -4  -4  255.47   33.70   1
   1  -4  -4  209.98   40.40   1
   1  -4  -4  278.57   36.00   1
  -1   4   4  246.18   30.20   1
  -1   4   4  330.97   34.80   1
   2   4   5  939.91   83.29  -2
   2  -4  -4  939.91   83.29   1
   2   4   5 1152.78  104.19  -2
   2  -4  -4 1152.78  104.19   1
   2   4   5 1064.19   80.19  -2
   2  -4  -4 1064.19   80.19   1
   2   4   5 1134.09   95.09  -2
   2  -4  -4 1134.09   95.09   1
   2   4   5 1142.69   89.99  -2
   2  -4  -4 1142.69   89.99   1
   2   4   5 1047.80   77.39  -2
   2  -4  -4 1047.80   77.39   1
  -2  -4  -5 1067.19   80.79  -2
  -2   4   4 1067.19   80.79   1
  -2  -4  -5 1047.10   82.89  -2
  -2   4   4 1047.10   82.89   1
  -2  -4  -5 1180.78   84.79  -2
  -2   4   4 1180.78   84.79   1
   3  -4  -4  221.78   45.20   1
   3  -4  -4  175.08   34.90   1
   3  -4  -4  259.67   53.89   1
   3  -4  -4  182.18   33.50   1
  -3   4   4  172.28   30.20   1
  -3   4   4  200.88   39.50   1
  -3   4   4  197.78   40.20   1
   4   4   6  280.67   58.59  -2
   4  -4  -4  280.67   58.59   1
   4   4   6  154.18   46.90  -2
   4  -4  -4  154.18   46.90   1
   4   4   6  210.18   54.39  -2
   4  -4  -4  210.18   54.39   1
   4   4   6  252.47   48.20  -2
   4  -4  -4  252.47   48.20   1
  -4  -4  -6  246.18   46.50  -2
  -4   4   4  246.18   46.50   1
  -4  -4  -6  195.08   33.10  -2
  -4   4   4  195.08   33.10   1
  -4  -4  -6  258.97   50.09  -2
  -4   4   4  258.97   50.09   1
   5  -4  -4  118.89   37.80   1
   5  -4  -4   -5.30   40.40   1
   5  -4  -4  103.19   40.70   1
  -5   4   4   95.69   32.50   1
  -5   4   4   44.70   39.20   1
  -5   4   4   78.99   47.50   1
   6   4   7   32.80   49.99  -2
   6  -4  -4   32.80   49.99   1
   6   4   7   72.19   29.70  -2
   6  -4  -4   72.19   29.70   1
   6   4   7   58.09   41.70  -2
   6  -4  -4   58.09   41.70   1
   6   4   7   77.99   47.30  -2
   6  -4  -4   77.99   47.30   1
  -6  -4  -7   24.30   28.70  -2
  -6   4   4   24.30   28.70   1
  -6  -4  -7   78.89   47.00  -2
  -6   4   4   78.89   47.00   1
  -6  -4  -7  100.99   48.40  -2
  -6   4   4  100.99   48.40   1
  -6  -4  -7   72.19   25.50  -2
  -6   4   4   72.19   25.50   1
   7  -4  -4  -14.60   38.90   1
   7  -4  -4  -11.30   25.60   1
   7  -4  -4   -3.50   49.80   1
   7  -4  -4  -42.40   32.10   1
  -7   4   4  -19.40   41.80   1
  -7   4   4   -0.50   40.60   1
  -7   4   4   10.00   33.50   1
  -7   4   4  -17.90   21.40   1
   8  -3   0  -30.10   45.20  -2
   8   3   4  -30.10   45.20   1
   8  -3   0  -16.60   22.10  -2
   8   3   4  -16.60   22.10   1
  -7  -3  -4  153.98   51.19   1
   7   3   4   61.19   53.09   1
   7   3   4  143.99   49.60   1
   6  -3  -1  314.27   60.99  -2
   6   3   4  314.27   60.99   1
   6  -3  -1  222.08   50.49  -2
   6   3   4  222.08   50.49   1
   5   3   4  726.03   76.29   1
   5   3   4  669.73   70.29   1
   4  -3  -2  682.53   70.29  -2
   4   3   4  682.53   70.29   1
   4  -3  -2  807.62   75.19  -2
   4   3   4  807.62   75.19   1
   4  -3  -2  825.62   76.39  -2
   4   3   4  825.62   76.39   1
   4  -3  -2  987.20   61.39  -2
   4   3   4  987.20   61.39   1
   3   3   4 1837.12  118.89   1
   3   3   4 1792.32  121.79   1
   3   3   4 1655.93  129.09   1
   3   3   4 1773.22  114.09   1
  -2   3   3 2212.58  157.58  -2
  -2  -3  -4 2212.58  157.58   1
  -2   3   3 2050.29  150.98  -2
  -2  -3  -4 2050.29  150.98   1
  -2   3   3 2236.08  136.69  -2
  -2  -3  -4 2236.08  136.69   1
   2  -3  -3 2251.97  147.79  -2
   2   3   4 2251.97  147.79   1
   2  -3  -3 2032.20  131.39  -2
   2   3   4 2032.20  131.39   1
   2  -3  -3 2162.18  135.29  -2
   2   3   4 2162.18  135.29   1
   2  -3  -3 1807.62  144.59  -2
   2   3   4 1807.62  144.59   1
   2  -3  -3 1879.21  130.79  -2
   2   3   4 1879.21  130.79   1
  -1  -3  -4 2798.22  176.58   1
  -1  -3  -4 2896.11  191.98   1
  -1  -3  -4 3181.18  177.38   1
  -1  -3  -4 2764.32  179.58   1
   1   3   4 2985.80  197.68   1
   1   3   4 2691.43  190.78   1
   1   3   4 2621.44  181.98   1
   1   3   4 2707.13  192.48   1
   1   3   4 2805.12  176.48   1
   1   3   4 2938.21  175.78   1
   0   3   4   27.30   17.00  -2
   0  -3  -4   27.30   17.00   1
   0   3   4   30.10   14.40  -2
   0  -3  -4   30.10   14.40   1
   0   3   4   29.60   17.20  -2
   0  -3  -4   29.60   17.20   1
   0   3   4   25.60    9.30  -2
   0  -3  -4   25.60    9.30   1
   0  -3  -4   21.00    9.00  -2
   0   3   4   21.00    9.00   1
   0  -3  -4   39.60   18.40  -2
   0   3   4   39.60   18.40   1
   0  -3  -4   26.70   16.50  -2
   0   3   4   26.70   16.50   1
   0  -3  -4   18.50   11.90  -2
   0   3   4   18.50   11.90   1
   0  -3  -4   53.39   28.20  -2
   0   3   4   53.39   28.20   1
   1  -3  -4 1083.59   77.29   1
   1  -3  -4 1053.59   93.69   1
   1  -3  -4 1130.49   82.49   1
   1  -3  -4 1255.67   87.29   1
  -1   3   4 1102.49   81.09   1
  -1   3   4 1289.77   86.59   1
  -1   3   4 1103.29   86.99   1
   2   3   5  250.07   43.60  -2
   2  -3  -4  250.07   43.60   1
   2   3   5  210.08   42.10  -2
   2  -3  -4  210.08   42.10   1
   2   3   5  239.58   31.20  -2
   2  -3  -4  239.58   31.20   1
   2   3   5  185.08   24.30  -2
   2  -3  -4  185.08   24.30   1
  -2  -3  -5  242.78   37.40  -2
  -2   3   4  242.78   37.40   1
  -2  -3  -5  197.58   35.80  -2
  -2   3   4  197.58   35.80   1
  -2  -3  -5  209.18   42.60  -2
  -2   3   4  209.18   42.60   1
  -2  -3  -5  216.48   30.80  -2
  -2   3   4  216.48   30.80   1
   3  -3  -4  291.07   49.70   1
   3  -3  -4  213.48   35.70   1
  -3   3   4  243.18   42.00   1
  -3   3   4  156.18   34.60   1
  -3   3   4  201.78   31.50   1
   4   3   6  126.39   39.60  -2
   4  -3  -4  126.39   39.60   1
   4   3   6   62.09   23.70  -2
   4  -3  -4   62.09   23.70   1
   4   3   6  121.69   34.00  -2
   4  -3  -4  121.69   34.00   1
   4   3   6  100.19   43.10  -2
   4  -3  -4  100.19   43.10   1
  -4  -3  -6  204.98   42.90  -2
  -4   3   4  204.98   42.90   1
  -4  -3  -6   96.49   23.50  -2
  -4   3   4   96.49   23.50   1
  -4  -3  -6  111.09   33.00  -2
  -4   3   4  111.09   33.00   1
   5  -3  -4  521.55   63.49   1
   5  -3  -4  661.13   79.59   1
   5  -3  -4  635.84   82.69   1
  -5   3   4  732.43   71.49   1
  -5   3   4  739.13   71.79   1
  -5   3   4  486.35   61.49   1
  -5   3   4  697.33   58.99   1
   6   3   7   23.70   33.90  -2
   6  -3  -4   23.70   33.90   1
   6   3   7  -35.50   32.30  -2
   6  -3  -4  -35.50   32.30   1
   6   3   7   -7.20   19.30  -2
   6  -3  -4   -7.20   19.30   1
  -6  -3  -7   21.70   40.60  -2
  -6   3   4   21.70   40.60   1
  -6  -3  -7   35.50   29.00  -2
  -6   3   4   35.50   29.00   1
  -6  -3  -7   11.50   35.70  -2
  -6   3   4   11.50   35.70   1
  -6  -3  -7   21.70   29.90  -2
  -6   3   4   21.70   29.90   1
   7  -3  -4  163.08   42.10   1
   7  -3  -4  228.28   57.39   1
   7  -3  -4   61.29   51.49   1
  -7   3   4  295.47   76.99   1
  -7   3   4   87.49   51.99   1
  -7   3   4  163.48   47.80   1
  -8   2   0   21.20   34.50  -2
  -8  -2  -4   21.20   34.50   1
  -8   2   0   -1.70   44.90  -2
  -8  -2  -4   -1.70   44.90   1
   8  -2   0    1.10   48.50  -2
   8   2   4    1.10   48.50   1
   8  -2   0   12.10   40.40  -2
   8   2   4   12.10   40.40   1
   8  -2   0   11.10   29.60  -2
   8   2   4   11.10   29.60   1
  -7  -2  -4    3.90   31.10   1
  -7  -2  -4  -18.00   22.60   1
  -7  -2  -4  -20.10   22.00   1
   7   2   4  -34.90   17.10   1
   7   2   4  -14.90   22.50   1
   7   2   4    3.20   41.80   1
   7   2   4   -0.40   24.30   1
  -6   2   1  543.25   56.69  -2
  -6  -2  -4  543.25   56.69   1
  -6   2   1  420.36   53.79  -2
  -6  -2  -4  420.36   53.79   1
   6  -2  -1  402.16   47.90  -2
   6   2   4  402.16   47.90   1
   6  -2  -1  281.67   60.19  -2
   6   2   4  281.67   60.19   1
   6  -2  -1  378.76   51.39  -2
   6   2   4  378.76   51.39   1
   6  -2  -1  467.45   63.19  -2
   6   2   4  467.45   63.19   1
  -5  -2  -4   -3.50   20.60   1
  -5  -2  -4   20.10   39.30   1
   5   2   4   30.10   33.40   1
   5   2   4    9.30   16.60   1
   5   2   4   24.70   22.40   1
   5   2   4   34.00   31.80   1
  -4   2   2  539.75   60.49  -2
  -4  -2  -4  539.75   60.49   1
   4  -2  -2  482.25   55.89  -2
   4   2   4  482.25   55.89   1
   4  -2  -2  512.55   70.59  -2
   4   2   4  512.55   70.59   1
   4  -2  -2  505.95   55.79  -2
   4   2   4  505.95   55.79   1
  -3  -2  -4  284.17   46.40   1
   3   2   4  265.47   33.50   1
   3   2   4  189.18   36.10   1
   3   2   4  211.08   23.20   1
   3   2   4  315.27   49.30   1
  -2   2   3  427.16   51.19  -2
  -2  -2  -4  427.16   51.19   1
  -2   2   3  390.66   39.60  -2
  -2  -2  -4  390.66   39.60   1
  -2   2   3  343.97   48.70  -2
  -2  -2  -4  343.97   48.70   1
   2  -2  -3  355.86   35.90  -2
   2   2   4  355.86   35.90   1
   2  -2  -3  392.46   46.90  -2
   2   2   4  392.46   46.90   1
   2  -2  -3  399.96   47.70  -2
   2   2   4  399.96   47.70   1
   2  -2  -3  314.47   28.60  -2
   2   2   4  314.47   28.60   1
   2  -2  -3  358.86   40.40  -2
   2   2   4  358.86   40.40   1
  -1  -2  -4   95.29   31.10   1
  -1  -2  -4  122.99   20.00   1
  -1  -2  -4  106.69   17.00   1
  -1  -2  -4  155.98   23.60   1
  -1  -2  -4  104.69   14.00   1
  -1  -2  -4   89.79   20.40   1
   1   2   4  114.89   14.40   1
   1   2   4  173.78   42.60   1
   1   2   4   96.89   20.80   1
   1   2   4  117.19   19.40   1
   1   2   4  134.29   19.20   1
   0   2   4  280.47   26.20  -2
   0  -2  -4  280.47   26.20   1
   0   2   4  274.87   22.80  -2
   0  -2  -4  274.87   22.80   1
   0   2   4  266.67   32.30  -2
   0  -2  -4  266.67   32.30   1
   0   2   4  243.18   27.90  -2
   0  -2  -4  243.18   27.90   1
   0  -2  -4  254.47   26.30  -2
   0   2   4  254.47   26.30   1
   0  -2  -4  282.67   22.60  -2
   0   2   4  282.67   22.60   1
   0  -2  -4  224.88   28.30  -2
   0   2   4  224.88   28.30   1
   0  -2  -4  279.67   32.50  -2
   0   2   4  279.67   32.50   1
   1  -2  -4   23.30   12.10   1
   1  -2  -4   16.90   15.10   1
   1  -2  -4   28.40   14.80   1
   1  -2  -4   14.90   20.30   1
   1  -2  -4   22.90   18.00   1
   1  -2  -4   13.10    8.50   1
  -1   2   4   20.60   22.30   1
  -1   2   4   31.50   17.60   1
  -1   2   4    1.30   23.80   1
  -1   2   4   21.60   12.60   1
   2   2   5  894.81   65.29  -2
   2  -2  -4  894.81   65.29   1
   2   2   5  786.42   73.09  -2
   2  -2  -4  786.42   73.09   1
   2   2   5  774.12   65.89  -2
   2  -2  -4  774.12   65.89   1
   2   2   5  819.22   63.69  -2
   2  -2  -4  819.22   63.69   1
   2   2   5  966.40   80.69  -2
   2  -2  -4  966.40   80.69   1
  -2  -2  -5  802.32   62.59  -2
  -2   2   4  802.32   62.59   1
  -2  -2  -5  966.60   67.79  -2
  -2   2   4  966.60   67.79   1
  -2  -2  -5  721.93   71.39  -2
  -2   2   4  721.93   71.39   1
  -2  -2  -5  674.23   70.99  -2
  -2   2   4  674.23   70.99   1
   3  -2  -4  574.94   55.99   1
   3  -2  -4  615.84   52.49   1
   3  -2  -4  686.33   67.09   1
   3  -2  -4  611.74   55.49   1
  -3   2   4  532.45   57.09   1
  -3   2   4  601.84   66.99   1
  -3   2   4  580.74   51.39   1
  -3   2   4  726.63   64.89   1
   4   2   6  421.26   67.29  -2
   4  -2  -4  421.26   67.29   1
   4   2   6  361.86   46.20  -2
   4  -2  -4  361.86   46.20   1
  -4  -2  -6  381.56   52.69  -2
  -4   2   4  381.56   52.69   1
  -4  -2  -6  388.86   40.60  -2
  -4   2   4  388.86   40.60   1
  -4  -2  -6  386.26   49.00  -2
  -4   2   4  386.26   49.00   1
   5  -2  -4   63.79   37.80   1
   5  -2  -4  123.79   35.10   1
   5  -2  -4  161.88   42.50   1
   5  -2  -4  104.09   30.50   1
  -5   2   4   56.79   35.80   1
  -5   2   4   53.49   31.80   1
  -5   2   4  153.88   45.70   1
   6   2   7  425.76   72.59  -2
   6  -2  -4  425.76   72.59   1
   6   2   7  337.37   50.09  -2
   6  -2  -4  337.37   50.09   1
   6   2   7  430.06   55.19  -2
   6  -2  -4  430.06   55.19   1
   6   2   7  338.57   80.29  -2
   6  -2  -4  338.57   80.29   1
  -6  -2  -7  245.68   63.39  -2
  -6   2   4  245.68   63.39   1
  -6  -2  -7  413.26   60.39  -2
  -6   2   4  413.26   60.39   1
   7  -2  -4   14.20   34.50   1
   7  -2  -4    1.60   25.50   1
   7  -2  -4   -1.40   36.00   1
  -7   2   4   18.70   51.59   1
  -7   2   4   12.00   32.70   1
  -7   2   4    3.90   40.90   1
  -8   1   0   28.90   37.80  -2
  -8  -1  -4   28.90   37.80   1
  -8   1   0   60.79   56.19  -2
  -8  -1  -4   60.79   56.19   1
   8  -1   0  -48.20   39.10  -2
   8   1   4  -48.20   39.10   1
   8  -1   0    6.20   56.79  -2
   8   1   4    6.20   56.79   1
   8  -1   0   -8.50   26.50  -2
   8   1   4   -8.50   26.50   1
   8  -1   0   -3.20   25.30  -2
   8   1   4   -3.20   25.30   1
  -7  -1  -4   84.09   34.60   1
   7   1   4   86.49   32.70   1
   7   1   4   63.19   35.50   1
   7   1   4   69.29   42.20   1
   7   1   4   80.39   29.70   1
  -6   1   1   27.00   29.80  -2
  -6  -1  -4   27.00   29.80   1
  -6   1   1   20.20   28.90  -2
  -6  -1  -4   20.20   28.90   1
   6  -1  -1   63.89   46.90  -2
   6   1   4   63.89   46.90   1
   6  -1  -1   34.40   27.60  -2
   6   1   4   34.40   27.60   1
   6  -1  -1   66.59   28.70  -2
   6   1   4   66.59   28.70   1
   6  -1  -1   81.79   37.50  -2
   6   1   4   81.79   37.50   1
  -5  -1  -4   32.00   24.00   1
   5   1   4   55.09   31.30   1
   5   1   4   24.40   20.60   1
   5   1   4   41.10   26.50   1
   5   1   4   43.10   24.80   1
  -4   1   2  458.85   68.19  -2
  -4  -1  -4  458.85   68.19   1
  -4   1   2  402.16   48.30  -2
  -4  -1  -4  402.16   48.30   1
  -4   1   2  360.16   47.00  -2
  -4  -1  -4  360.16   47.00   1
  -4   1   2  349.17   40.10  -2
  -4  -1  -4  349.17   40.10   1
   4  -1  -2  369.66   54.59  -2
   4   1   4  369.66   54.59   1
   4  -1  -2  357.56   49.50  -2
   4   1   4  357.56   49.50   1
   4  -1  -2  398.86   40.60  -2
   4   1   4  398.86   40.60   1
   4  -1  -2  456.15   48.00  -2
   4   1   4  456.15   48.00   1
  -3  -1  -4  363.96   46.80   1
  -3  -1  -4  450.25   51.29   1
  -3  -1  -4  386.16   39.40   1
  -3  -1  -4  446.66   51.49   1
   3   1   4  417.16   39.50   1
   3   1   4  440.96   47.20   1
   3   1   4  462.75   50.29   1
   3   1   4  517.55   51.59   1
  -2   1   3  316.77   38.60  -2
  -2  -1  -4  316.77   38.60   1
  -2   1   3  327.37   43.60  -2
  -2  -1  -4  327.37   43.60   1
   2  -1  -3  314.67   36.00  -2
   2   1   4  314.67   36.00   1
   2  -1  -3  334.07   29.80  -2
   2   1   4  334.07   29.80   1
   2  -1  -3  313.67   40.80  -2
   2   1   4  313.67   40.80   1
   2  -1  -3  313.37   39.00  -2
   2   1   4  313.37   39.00   1
  -1  -1  -4 1339.17   95.39   1
  -1  -1  -4 1400.36  107.69   1
  -1  -1  -4 1528.65   98.89   1
  -1  -1  -4 1519.45  106.09   1
   1   1   4 1487.25  100.79   1
   1   1   4 1588.24   90.99   1
   1   1   4 1328.57   94.19   1
   1   1   4 1419.76   90.99   1
   1   1   4 1400.06   95.79   1
   1   1   4 1355.76  113.89   1
   0   1   4  152.98   20.60  -2
   0  -1  -4  152.98   20.60   1
   0   1   4  132.99   21.80  -2
   0  -1  -4  132.99   21.80   1
   0   1   4  189.28   27.80  -2
   0  -1  -4  189.28   27.80   1
   0   1   4  143.79   14.00  -2
   0  -1  -4  143.79   14.00   1
   0   1   4  133.69   30.90  -2
   0  -1  -4  133.69   30.90   1
   0  -1  -4  122.19   45.50  -2
   0   1   4  122.19   45.50   1
   0  -1  -4  160.28   23.30  -2
   0   1   4  160.28   23.30   1
   0  -1  -4  189.98   27.20  -2
   0   1   4  189.98   27.20   1
   0  -1  -4  150.78   14.70  -2
   0   1   4  150.78   14.70   1
   0  -1  -4  126.39   16.50  -2
   0   1   4  126.39   16.50   1
   0  -1  -4  139.79   22.70  -2
   0   1   4  139.79   22.70   1
   1  -1  -4 1391.36   96.39   1
   1  -1  -4 1454.45   84.89   1
   1  -1  -4 1268.17   88.89   1
   1  -1  -4 1292.37   88.29   1
   1  -1  -4 1469.35   97.29   1
   1  -1  -4 1378.36   97.49   1
  -1   1   4 1247.38   88.89   1
  -1   1   4 1256.37   96.39   1
  -1   1   4 1193.28   88.79   1
   2   1   5  380.56   53.59  -2
   2  -1  -4  380.56   53.59   1
   2   1   5  299.17   35.30  -2
   2  -1  -4  299.17   35.30   1
   2   1   5  251.87   29.70  -2
   2  -1  -4  251.87   29.70   1
   2   1   5  356.46   39.50  -2
   2  -1  -4  356.46   39.50   1
  -2  -1  -5  243.58   36.00  -2
  -2   1   4  243.58   36.00   1
  -2  -1  -5  351.96   52.49  -2
  -2   1   4  351.96   52.49   1
  -2  -1  -5  268.67   30.10  -2
  -2   1   4  268.67   30.10   1
  -2  -1  -5  310.57   49.80  -2
  -2   1   4  310.57   49.80   1
   3  -1  -4  272.67   38.60   1
   3  -1  -4  279.57   36.60   1
   3  -1  -4  270.97   31.80   1
   3  -1  -4  364.06   48.50   1
  -3   1   4  344.87   51.69   1
  -3   1   4  277.47   38.90   1
  -3   1   4  308.67   32.20   1
  -3   1   4  368.26   59.39   1
   4   1   6  114.99   40.30  -2
   4  -1  -4  114.99   40.30   1
   4   1   6   95.09   28.90  -2
   4  -1  -4   95.09   28.90   1
   4   1   6   71.79   19.90  -2
   4  -1  -4   71.79   19.90   1
   4   1   6  123.99   31.80  -2
   4  -1  -4  123.99   31.80   1
  -4  -1  -6   93.89   38.40  -2
  -4   1   4   93.89   38.40   1
  -4  -1  -6   72.09   20.20  -2
  -4   1   4   72.09   20.20   1
  -4  -1  -6   15.30   33.90  -2
  -4   1   4   15.30   33.90   1
  -4  -1  -6   80.39   30.30  -2
  -4   1   4   80.39   30.30   1
   5  -1  -4  107.79   34.30   1
   5  -1  -4   71.59   42.20   1
  -5   1   4   80.39   37.50   1
  -5   1   4  130.59   45.00   1
   6   1   7  138.59   53.49  -2
   6  -1  -4  138.59   53.49   1
   6   1   7   57.99   45.50  -2
   6  -1  -4   57.99   45.50   1
   6   1   7   88.69   31.90  -2
   6  -1  -4   88.69   31.90   1
   6   1   7   48.10   34.10  -2
   6  -1  -4   48.10   34.10   1
  -6  -1  -7   84.69   44.70  -2
  -6   1   4   84.69   44.70   1
  -6  -1  -7  109.89   53.39  -2
  -6   1   4  109.89   53.39   1
   7  -1  -4   37.60   35.60   1
   7  -1  -4   34.20   46.30   1
   7  -1  -4   38.50   34.90   1
   7  -1  -4   22.90   39.10   1
  -7   1   4  -31.50   29.10   1
  -7   1   4  -40.90   47.40   1
  -8   0   0  821.82  106.19  -2
  -8   0  -4  821.82  106.19   1
  -8   0   0  583.14   73.79  -2
  -8   0  -4  583.14   73.79   1
   8   0   0  341.67   90.99  -2
   8   0   4  341.67   90.99   1
   8   0   0  364.26   81.09  -2
   8   0   4  364.26   81.09   1
   8   0   0  670.73   75.49  -2
   8   0   4  670.73   75.49   1
   8   0   0  553.34   69.09  -2
   8   0   4  553.34   69.09   1
  -7   0  -4  194.18   49.40   1
   7   0   4  230.48   60.19   1
   7   0   4  267.67   49.60   1
   7   0   4  202.08   69.59   1
   7   0   4  127.59   42.30   1
  -6   0   1  103.29   41.80  -2
  -6   0  -4  103.29   41.80   1
   6   0  -1  163.08   64.09  -2
   6   0   4  163.08   64.09   1
   6   0  -1   89.89   30.30  -2
   6   0   4   89.89   30.30   1
   6   0  -1   95.99   37.10  -2
   6   0   4   95.99   37.10   1
   6   0  -1   86.19   42.40  -2
   6   0   4   86.19   42.40   1
  -5   0  -4   53.49   20.10   1
  -5   0  -4   37.20   29.90   1
  -5   0  -4   -0.40   20.50   1
  -5   0  -4    5.30   22.30   1
   5   0   4   29.30   30.10   1
   5   0   4  -12.20   21.80   1
   5   0   4   11.10   20.80   1
   5   0   4   32.40   24.40   1
  -4   0   2  160.58   44.40  -2
  -4   0  -4  160.58   44.40   1
  -4   0   2  159.38   30.60  -2
  -4   0  -4  159.38   30.60   1
  -4   0   2  142.59   33.20  -2
  -4   0  -4  142.59   33.20   1
  -4   0   2  158.98   36.20  -2
  -4   0  -4  158.98   36.20   1
   4   0  -2  162.68   41.80  -2
   4   0   4  162.68   41.80   1
   4   0  -2  128.99   36.80  -2
   4   0   4  128.99   36.80   1
   4   0  -2  152.38   30.30  -2
   4   0   4  152.38   30.30   1
   4   0  -2  119.69   31.10  -2
   4   0   4  119.69   31.10   1
  -3   0  -4  338.37   44.50   1
  -3   0  -4  424.66   61.09   1
  -3   0  -4  268.67   33.90   1
  -3   0  -4  290.87   44.90   1
   3   0   4  410.46   37.80   1
   3   0   4  285.77   42.80   1
   3   0   4  351.76   46.10   1
   3   0   4  327.37   45.90   1
  -2   0   3 1221.48   92.59  -2
  -2   0  -4 1221.48   92.59   1
  -2   0   3 1164.38   83.29  -2
  -2   0  -4 1164.38   83.29   1
  -2   0   3 1237.98   92.89  -2
  -2   0  -4 1237.98   92.89   1
  -2   0   3 1206.28   82.99  -2
  -2   0  -4 1206.28   82.99   1
  -2   0   3 1076.09   95.09  -2
  -2   0  -4 1076.09   95.09   1
   2   0  -3 1116.29   91.69  -2
   2   0   4 1116.29   91.69   1
   2   0  -3 1266.27   91.09  -2
   2   0   4 1266.27   91.09   1
   2   0  -3 1210.88   89.99  -2
   2   0   4 1210.88   89.99   1
   2   0  -3 1206.08   80.79  -2
   2   0   4 1206.08   80.79   1
   2   0  -3 1280.77   82.59  -2
   2   0   4 1280.77   82.59   1
  -1   0  -4   20.60   10.60   1
  -1   0  -4   16.40   10.10   1
  -1   0  -4   17.70   21.90   1
  -1   0  -4   41.00   17.50   1
  -1   0  -4    5.40   21.40   1
   1   0   4   21.00   11.60   1
   1   0   4   13.00   17.50   1
   1   0   4   18.90    7.30   1
   1   0   4   23.60    9.70   1
   1   0   4  -12.50   20.10   1
   1   0   4   10.00   16.90   1
   1   0   4   52.59   28.90   1
   1   0   4    2.70   10.40   1
   0   0   4    5.70    4.10  -2
   0   0  -4    5.70    4.10   1
   0   0   4   10.90   23.30  -2
   0   0  -4   10.90   23.30   1
   0   0   4    8.30    7.70  -2
   0   0  -4    8.30    7.70   1
   0   0   4    5.60    6.90  -2
   0   0  -4    5.60    6.90   1
   0   0   4    1.60    7.30  -2
   0   0  -4    1.60    7.30   1
   0   0   4   -5.10   20.70  -2
   0   0  -4   -5.10   20.70   1
   0   0  -4    5.50   13.70  -2
   0   0   4    5.50   13.70   1
   0   0  -4   -0.10    8.80  -2
   0   0   4   -0.10    8.80   1
   0   0  -4    5.30    6.60  -2
   0   0   4    5.30    6.60   1
   0   0  -4    5.10    3.70  -2
   0   0   4    5.10    3.70   1
   0   0  -4    3.40   23.10  -2
   0   0   4    3.40   23.10   1
   0   0  -4    5.90    8.00  -2
   0   0   4    5.90    8.00   1
   0   0  -4    2.80   25.10  -2
   0   0   4    2.80   25.10   1
   1   0  -4   19.50   12.30   1
   1   0  -4   12.00   10.80   1
   1   0  -4   49.99   26.60   1
   1   0  -4   31.00   11.60   1
   1   0  -4   20.80    7.10   1
  -1   0   4   30.40   21.50   1
  -1   0   4   24.60   11.60   1
  -1   0   4   11.50   27.50   1
  -1   0   4   11.10   13.40   1
   2   0   5 1068.79   85.09  -2
   2   0  -4 1068.79   85.09   1
   2   0   5 1082.19   71.79  -2
   2   0  -4 1082.19   71.79   1
   2   0   5  975.50   75.09  -2
   2   0  -4  975.50   75.09   1
   2   0   5  990.40   80.19  -2
   2   0  -4  990.40   80.19   1
  -2   0  -5  887.61   69.49  -2
  -2   0   4  887.61   69.49   1
  -2   0  -5 1019.10   93.69  -2
  -2   0   4 1019.10   93.69   1
  -2   0  -5  958.80   75.09  -2
  -2   0   4  958.80   75.09   1
   3   0  -4  325.17   38.80   1
   3   0  -4  342.57   47.90   1
   3   0  -4  356.36   43.60   1
   3   0  -4  312.97   31.50   1
   3   0  -4  304.77   32.40   1
  -3   0   4  297.17   40.40   1
  -3   0   4  359.06   53.29   1
  -3   0   4  398.76   34.10   1
  -3   0   4  355.16   58.19   1
   4   0   6  217.98   30.50  -2
   4   0  -4  217.98   30.50   1
   4   0   6  193.38   26.10  -2
   4   0  -4  193.38   26.10   1
   4   0   6  227.48   38.60  -2
   4   0  -4  227.48   38.60   1
   4   0   6  171.18   34.30  -2
   4   0  -4  171.18   34.30   1
   4   0   6  246.48   50.39  -2
   4   0  -4  246.48   50.39   1
  -4   0  -6  286.57   53.29  -2
  -4   0   4  286.57   53.29   1
  -4   0  -6  238.98   54.39  -2
  -4   0   4  238.98   54.39   1
  -4   0  -6  228.18   41.50  -2
  -4   0   4  228.18   41.50   1
   5   0  -4   32.30   40.30   1
   5   0  -4   84.19   33.80   1
   5   0  -4   47.10   27.50   1
  -5   0   4   17.50   35.30   1
  -5   0   4   65.19   47.20   1
  -5   0   4   18.90   28.70   1
   6   0   7  351.96   50.99  -2
   6   0  -4  351.96   50.99   1
   6   0   7  397.16   56.39  -2
   6   0  -4  397.16   56.39   1
   6   0   7  346.17   65.09  -2
   6   0  -4  346.17   65.09   1
  -6   0  -7  553.04   87.29  -2
  -6   0   4  553.04   87.29   1
  -6   0  -7  243.58   50.89  -2
  -6   0   4  243.58   50.89   1
   7   0  -4   92.19   51.89   1
   7   0  -4  136.29   78.59   1
   7   0  -4   64.59   56.09   1
   7   0  -4  205.18   36.80   1
   7   0  -4  133.39   41.40   1
  -7   0   4   71.99   60.19   1
  -8  -1   0    8.50   35.70  -2
  -8   1  -4    8.50   35.70   1
  -8  -1   0   34.50   41.10  -2
  -8   1  -4   34.50   41.10   1
   8   1   0   80.89   38.60  -2
   8  -1   4   80.89   38.60   1
   8   1   0   55.79   56.99  -2
   8  -1   4   55.79   56.99   1
   8   1   0   -1.70   45.00  -2
   8  -1   4   -1.70   45.00   1
   8   1   0   48.60   40.40  -2
   8  -1   4   48.60   40.40   1
  -7   1  -4    6.50   29.70   1
  -7   1  -4   68.69   32.50   1
   7  -1   4   21.30   28.70   1
   7  -1   4   18.60   30.40   1
   7  -1   4   58.39   40.80   1
   7  -1   4   92.99   46.10   1
  -6  -1   1  107.99   46.60  -2
  -6   1  -4  107.99   46.60   1
  -6  -1   1   38.30   31.00  -2
  -6   1  -4   38.30   31.00   1
  -6  -1   1  111.09   34.70  -2
  -6   1  -4  111.09   34.70   1
   6   1  -1  105.19   35.40  -2
   6  -1   4  105.19   35.40   1
   6   1  -1  121.49   44.20  -2
   6  -1   4  121.49   44.20   1
   6   1  -1  114.89   35.00  -2
   6  -1   4  114.89   35.00   1
   6   1  -1  142.19   47.70  -2
   6  -1   4  142.19   47.70   1
  -5   1  -4   -4.00   21.60   1
  -5   1  -4    6.70   19.40   1
  -5   1  -4    0.90   22.50   1
  -5   1  -4    3.90   29.90   1
   5  -1   4    1.10   31.70   1
   5  -1   4   -1.40   24.00   1
   5  -1   4    0.70   17.40   1
   5  -1   4   19.30   26.70   1
  -4  -1   2   -0.90   18.70  -2
  -4   1  -4   -0.90   18.70   1
  -4  -1   2   13.60   20.40  -2
  -4   1  -4   13.60   20.40   1
  -4  -1   2    6.30   14.50  -2
  -4   1  -4    6.30   14.50   1
  -4  -1   2  -18.70   18.00  -2
  -4   1  -4  -18.70   18.00   1
   4   1  -2    2.20   13.70  -2
   4  -1   4    2.20   13.70   1
   4   1  -2    5.00   21.30  -2
   4  -1   4    5.00   21.30   1
   4   1  -2    2.80   20.50  -2
   4  -1   4    2.80   20.50   1
   4   1  -2   10.10   14.10  -2
   4  -1   4   10.10   14.10   1
   4   1  -2  -13.40   22.50  -2
   4  -1   4  -13.40   22.50   1
  -3   1  -4  153.58   38.20   1
  -3   1  -4  119.09   27.20   1
  -3   1  -4  121.89   30.40   1
  -3   1  -4  199.98   32.70   1
  -3   1  -4  207.88   45.20   1
   3  -1   4  202.38   50.29   1
   3  -1   4  248.88   29.00   1
   3  -1   4  279.07   46.70   1
   3  -1   4  220.78   45.70   1
   3  -1   4  170.38   39.10   1
  -2  -1   3 1615.14  109.39  -2
  -2   1  -4 1615.14  109.39   1
  -2  -1   3 1695.53  125.99  -2
  -2   1  -4 1695.53  125.99   1
  -2  -1   3 1568.14  115.19  -2
  -2   1  -4 1568.14  115.19   1
  -2  -1   3 1505.75  111.09  -2
  -2   1  -4 1505.75  111.09   1
  -2  -1   3 1601.14  119.89  -2
  -2   1  -4 1601.14  119.89   1
   2   1  -3 1466.85  116.49  -2
   2  -1   4 1466.85  116.49   1
   2   1  -3 1686.93  121.59  -2
   2  -1   4 1686.93  121.59   1
   2   1  -3 1601.04  114.99  -2
   2  -1   4 1601.04  114.99   1
   2   1  -3 1733.33  108.89  -2
   2  -1   4 1733.33  108.89   1
   2   1  -3 1671.93  105.29  -2
   2  -1   4 1671.93  105.29   1
  -1   1  -4  860.91   68.09   1
  -1   1  -4  794.02   62.79   1
  -1   1  -4  872.01   80.99   1
  -1   1  -4  826.72   59.19   1
   1  -1   4  755.52   64.79   1
   1  -1   4  742.63   75.09   1
   1  -1   4  860.31   58.59   1
   1  -1   4  864.41   65.79   1
   1  -1   4  807.92   55.69   1
   0  -1   4 1356.46   89.59  -2
   0   1  -4 1356.46   89.59   1
   0  -1   4 1269.37   95.09  -2
   0   1  -4 1269.37   95.09   1
   0  -1   4 1390.66   86.99  -2
   0   1  -4 1390.66   86.99   1
   0  -1   4 1274.27   93.39  -2
   0   1  -4 1274.27   93.39   1
   0   1  -4 1266.37   95.59  -2
   0  -1   4 1266.37   95.59   1
   0   1  -4 1458.85   86.89  -2
   0  -1   4 1458.85   86.89   1
   0   1  -4 1365.46   89.59  -2
   0  -1   4 1365.46   89.59   1
   0   1  -4 1287.77   95.09  -2
   0  -1   4 1287.77   95.09   1
   0   1  -4 1422.36   83.89  -2
   0  -1   4 1422.36   83.89   1
   0   1  -4 1397.86  112.39  -2
   0  -1   4 1397.86  112.39   1
   0   1  -4 1440.56   89.39  -2
   0  -1   4 1440.56   89.39   1
   1   1  -4  394.36   34.40   1
   1   1  -4  381.26   34.10   1
   1   1  -4  427.76   44.30   1
   1   1  -4  413.36   31.00   1
  -1  -1   4  356.96   37.60   1
  -1  -1   4  373.66   44.40   1
  -1  -1   4  434.66   62.19   1
  -1  -1   4  344.37   30.90   1
  -1  -1   4  366.86   35.00   1
   2  -1   5  457.05   41.40  -2
   2   1  -4  457.05   41.40   1
   2  -1   5  550.84   46.00  -2
   2   1  -4  550.84   46.00   1
   2  -1   5  530.55   40.70  -2
   2   1  -4  530.55   40.70   1
   2  -1   5  634.74   64.39  -2
   2   1  -4  634.74   64.39   1
   2  -1   5  478.35   55.79  -2
   2   1  -4  478.35   55.79   1
  -2   1  -5  464.95   43.80  -2
  -2  -1   4  464.95   43.80   1
  -2   1  -5  615.94   70.29  -2
  -2  -1   4  615.94   70.29   1
  -2   1  -5  419.56   55.09  -2
  -2  -1   4  419.56   55.09   1
  -2   1  -5  566.64   48.20  -2
  -2  -1   4  566.64   48.20   1
   3   1  -4   95.69   27.60   1
   3   1  -4   98.99   24.70   1
   3   1  -4   59.79   15.70   1
   3   1  -4  123.89   58.99   1
   3   1  -4   92.69   20.80   1
  -3  -1   4   99.39   55.89   1
  -3  -1   4   80.49   19.50   1
  -3  -1   4   46.10   21.80   1
  -3  -1   4   28.40   28.80   1
   4  -1   6  443.86   51.99  -2
   4   1  -4  443.86   51.99   1
   4  -1   6  448.96   48.50  -2
   4   1  -4  448.96   48.50   1
   4  -1   6  438.06   58.39  -2
   4   1  -4  438.06   58.39   1
   4  -1   6  472.15   42.10  -2
   4   1  -4  472.15   42.10   1
  -4   1  -6  295.77   64.59  -2
  -4  -1   4  295.77   64.59   1
  -4   1  -6  405.46   49.30  -2
  -4  -1   4  405.46   49.30   1
  -4   1  -6  459.35   64.19  -2
  -4  -1   4  459.35   64.19   1
   5   1  -4  330.17   50.89   1
   5   1  -4  368.66   65.09   1
   5   1  -4  297.57   38.00   1
   5   1  -4  345.77   59.39   1
  -5  -1   4  242.18   52.09   1
  -5  -1   4  338.47   71.89   1
   6  -1   7   27.20   28.10  -2
   6   1  -4   27.20   28.10   1
   6  -1   7   28.20   39.50  -2
   6   1  -4   28.20   39.50   1
   6  -1   7   10.90   20.30  -2
   6   1  -4   10.90   20.30   1
  -6   1  -7   32.80   53.59  -2
  -6  -1   4   32.80   53.59   1
  -6   1  -7    8.10   27.50  -2
  -6  -1   4    8.10   27.50   1
   7   1  -4   12.10   39.00   1
   7   1  -4  -17.80   32.20   1
   7   1  -4   15.80   29.00   1
   7   1  -4   -2.60   28.10   1
   7   1  -4   -2.70   24.80   1
  -7  -1   4  -11.90   30.90   1
  -7  -1   4    9.60   51.59   1
  -8  -2   0   25.40   42.60  -2
  -8   2  -4   25.40   42.60   1
  -8  -2   0  -20.60   30.80  -2
  -8   2  -4  -20.60   30.80   1
  -8  -2   0   16.30   53.19  -2
  -8   2  -4   16.30   53.19   1
   8   2   0   17.50   43.00  -2
   8  -2   4   17.50   43.00   1
   8   2   0   26.10   38.90  -2
   8  -2   4   26.10   38.90   1
   8   2   0    1.80   28.60  -2
   8  -2   4    1.80   28.60   1
   8   2   0  -31.80   43.10  -2
   8  -2   4  -31.80   43.10   1
   8   2   0   31.00   40.40  -2
   8  -2   4   31.00   40.40   1
  -7   2  -4   74.59   49.50   1
  -7   2  -4   23.20   33.00   1
   7  -2   4  205.28   64.19   1
   7  -2   4  109.29   42.20   1
   7  -2   4   24.30   28.60   1
   7  -2   4  108.39   43.50   1
  -6  -2   1   27.50   37.10  -2
  -6   2  -4   27.50   37.10   1
  -6  -2   1   11.20   23.10  -2
  -6   2  -4   11.20   23.10   1
  -6  -2   1   19.10   37.70  -2
  -6   2  -4   19.10   37.70   1
  -6  -2   1    5.10   25.70  -2
  -6   2  -4    5.10   25.70   1
   6   2  -1    2.40   27.60  -2
   6  -2   4    2.40   27.60   1
   6   2  -1   25.10   36.80  -2
   6  -2   4   25.10   36.80   1
   6   2  -1   29.70   34.00  -2
   6  -2   4   29.70   34.00   1
   6   2  -1  -10.30   18.20  -2
   6  -2   4  -10.30   18.20   1
   6   2  -1   25.50   27.10  -2
   6  -2   4   25.50   27.10   1
  -5   2  -4   -7.10   26.40   1
  -5   2  -4   34.80   33.30   1
  -5   2  -4    1.60   18.80   1
  -5   2  -4   30.10   37.60   1
   5  -2   4   -4.10   17.60   1
   5  -2   4   34.50   34.60   1
   5  -2   4    6.40   26.40   1
   5  -2   4  -17.10   23.40   1
   5  -2   4   21.10   26.20   1
  -4  -2   2   11.10   19.30  -2
  -4   2  -4   11.10   19.30   1
  -4  -2   2   43.10   32.00  -2
  -4   2  -4   43.10   32.00   1
  -4  -2   2    5.10   23.20  -2
  -4   2  -4    5.10   23.20   1
  -4  -2   2    8.40   15.90  -2
  -4   2  -4    8.40   15.90   1
   4   2  -2   22.70   25.30  -2
   4  -2   4   22.70   25.30   1
   4   2  -2   13.60   15.20  -2
   4  -2   4   13.60   15.20   1
   4   2  -2    4.40   24.70  -2
   4  -2   4    4.40   24.70   1
   4   2  -2  -11.60   25.90  -2
   4  -2   4  -11.60   25.90   1
   4   2  -2   13.70   15.70  -2
   4  -2   4   13.70   15.70   1
  -3   2  -4   30.60   21.80   1
  -3   2  -4   38.50   27.90   1
  -3   2  -4   40.80   19.70   1
  -3   2  -4   37.10   29.00   1
   3  -2   4   96.59   29.10   1
   3  -2   4   41.40   27.90   1
   3  -2   4   55.59   15.20   1
   3  -2   4   60.39   21.40   1
   3  -2   4   35.60   28.50   1
  -2  -2   3  240.28   32.20  -2
  -2   2  -4  240.28   32.20   1
  -2  -2   3  255.37   52.59  -2
  -2   2  -4  255.37   52.59   1
  -2  -2   3  193.48   35.70  -2
  -2   2  -4  193.48   35.70   1
  -2  -2   3  209.78   52.49  -2
  -2   2  -4  209.78   52.49   1
   2   2  -3  270.37   44.90  -2
   2  -2   4  270.37   44.90   1
   2   2  -3  247.88   53.19  -2
   2  -2   4  247.88   53.19   1
   2   2  -3  244.58   29.40  -2
   2  -2   4  244.58   29.40   1
   2   2  -3  206.78   31.40  -2
   2  -2   4  206.78   31.40   1
  -1   2  -4   25.90   30.80   1
  -1   2  -4   10.00   20.40   1
  -1   2  -4   14.00   15.00   1
  -1   2  -4    3.60   13.80   1
   1  -2   4   18.10   13.60   1
   1  -2   4   14.90   21.80   1
   1  -2   4   25.90   28.80   1
   1  -2   4   13.20   13.00   1
   0  -2   4   18.90   20.00  -2
   0   2  -4   18.90   20.00   1
   0  -2   4  -10.40   28.40  -2
   0   2  -4  -10.40   28.40   1
   0  -2   4    3.70   11.60  -2
   0   2  -4    3.70   11.60   1
   0  -2   4   -5.40   11.00  -2
   0   2  -4   -5.40   11.00   1
   0  -2   4   -6.00   11.30  -2
   0   2  -4   -6.00   11.30   1
   0   2  -4   14.00   27.90  -2
   0  -2   4   14.00   27.90   1
   0   2  -4   -3.40    9.40  -2
   0  -2   4   -3.40    9.40   1
   0   2  -4    8.90   12.10  -2
   0  -2   4    8.90   12.10   1
   0   2  -4   13.80   19.30  -2
   0  -2   4   13.80   19.30   1
   1   2  -4  161.98   22.40   1
   1   2  -4  143.49   23.80   1
   1   2  -4  150.98   34.40   1
   1   2  -4  175.68   27.00   1
  -1  -2   4  159.98   35.70   1
  -1  -2   4  153.18   33.00   1
  -1  -2   4   97.89   43.70   1
  -1  -2   4  140.29   22.50   1
  -1  -2   4  162.18   24.70   1
   2  -2   5  375.26   54.09  -2
   2   2  -4  375.26   54.09   1
   2  -2   5  337.47   32.10  -2
   2   2  -4  337.47   32.10   1
   2  -2   5  348.37   32.10  -2
   2   2  -4  348.37   32.10   1
   2  -2   5  336.67   34.40  -2
   2   2  -4  336.67   34.40   1
   2  -2   5  360.16   46.30  -2
   2   2  -4  360.16   46.30   1
  -2   2  -5  351.06   65.49  -2
  -2  -2   4  351.06   65.49   1
  -2   2  -5  319.97   33.90  -2
  -2  -2   4  319.97   33.90   1
  -2   2  -5  353.86   36.90  -2
  -2  -2   4  353.86   36.90   1
  -2   2  -5  306.97   45.40  -2
  -2  -2   4  306.97   45.40   1
  -2   2  -5  409.76   40.90  -2
  -2  -2   4  409.76   40.90   1
   3   2  -4    5.80   21.80   1
   3   2  -4   34.40   16.10   1
   3   2  -4    0.80   24.30   1
   3   2  -4    0.20   14.80   1
  -3  -2   4  -11.30   29.60   1
  -3  -2   4  -10.60   26.20   1
  -3  -2   4   -8.50   14.10   1
  -3  -2   4   -6.80   13.60   1
   4  -2   6  626.34   61.59  -2
   4   2  -4  626.34   61.59   1
   4  -2   6  500.75   51.49  -2
   4   2  -4  500.75   51.49   1
   4  -2   6  508.65   47.80  -2
   4   2  -4  508.65   47.80   1
   4  -2   6  496.05   65.29  -2
   4   2  -4  496.05   65.29   1
  -4   2  -6  519.15   68.39  -2
  -4  -2   4  519.15   68.39   1
  -4   2  -6  525.15   54.89  -2
  -4  -2   4  525.15   54.89   1
   5   2  -4  114.79   41.50   1
   5   2  -4   25.10   25.30   1
   5   2  -4   54.99   34.60   1
   5   2  -4   38.20   22.80   1
  -5  -2   4   56.49   48.90   1
  -5  -2   4   28.90   52.59   1
  -5  -2   4   43.80   28.30   1
   6  -2   7   37.20   26.90  -2
   6   2  -4   37.20   26.90   1
   6  -2   7   22.60   28.50  -2
   6   2  -4   22.60   28.50   1
   6  -2   7   29.30   40.90  -2
   6   2  -4   29.30   40.90   1
  -6   2  -7   33.70   50.79  -2
  -6  -2   4   33.70   50.79   1
  -6   2  -7   20.40   27.00  -2
  -6  -2   4   20.40   27.00   1
  -6   2  -7   33.40   53.49  -2
  -6  -2   4   33.40   53.49   1
   7   2  -4  -10.30   34.00   1
   7   2  -4   27.90   45.80   1
   7   2  -4   25.70   35.00   1
   7   2  -4   21.30   31.40   1
   7   2  -4   63.49   31.20   1
  -7  -2   4  -11.20   51.59   1
  -7  -2   4  -19.00   43.50   1
  -8  -3   0   48.10   41.20  -2
  -8   3  -4   48.10   41.20   1
  -8  -3   0   31.20   62.39  -2
  -8   3  -4   31.20   62.39   1
   8   3   0  -41.40   63.19  -2
   8  -3   4  -41.40   63.19   1
   8   3   0    1.40   27.60  -2
   8  -3   4    1.40   27.60   1
   8   3   0   45.20   38.70  -2
   8  -3   4   45.20   38.70   1
   8   3   0  -29.00   50.89  -2
   8  -3   4  -29.00   50.89   1
   8   3   0   24.10   42.40  -2
   8  -3   4   24.10   42.40   1
  -7   3  -4   37.30   46.70   1
   7  -3   4  122.59   65.59   1
   7  -3   4   90.69   44.50   1
   7  -3   4   73.69   47.20   1
   7  -3   4  123.79   31.80   1
  -6  -3   1  302.37   52.89  -2
  -6   3  -4  302.37   52.89   1
  -6  -3   1  353.56   74.39  -2
  -6   3  -4  353.56   74.39   1
   6   3  -1  320.27   45.90  -2
   6  -3   4  320.27   45.90   1
   6   3  -1  147.19   52.89  -2
   6  -3   4  147.19   52.89   1
   6   3  -1  198.28   36.40  -2
   6  -3   4  198.28   36.40   1
   6   3  -1  271.37   52.99  -2
   6  -3   4  271.37   52.99   1
  -5   3  -4   11.60   22.20   1
  -5   3  -4    9.00   32.10   1
  -5   3  -4   -0.40   27.90   1
  -5   3  -4   -3.70   20.20   1
   5  -3   4   19.70   20.60   1
   5  -3   4   13.80   35.60   1
   5  -3   4  -13.60   15.10   1
   5  -3   4   -6.10   25.10   1
   5  -3   4  -11.20   29.40   1
  -4  -3   2  155.68   41.80  -2
  -4   3  -4  155.68   41.80   1
  -4  -3   2  272.27   46.80  -2
  -4   3  -4  272.27   46.80   1
  -4  -3   2  280.17   64.69  -2
  -4   3  -4  280.17   64.69   1
  -4  -3   2  164.08   34.90  -2
  -4   3  -4  164.08   34.90   1
   4   3  -2  270.57   43.00  -2
   4  -3   4  270.57   43.00   1
   4   3  -2  276.47   50.79  -2
   4  -3   4  276.47   50.79   1
   4   3  -2  263.87   34.50  -2
   4  -3   4  263.87   34.50   1
   4   3  -2  206.08   54.79  -2
   4  -3   4  206.08   54.79   1
   4   3  -2  248.28   50.89  -2
   4  -3   4  248.28   50.89   1
  -3   3  -4  254.17   39.50   1
  -3   3  -4  194.38   36.90   1
  -3   3  -4  194.58   46.50   1
  -3   3  -4  176.58   46.60   1
   3  -3   4  228.98   46.20   1
   3  -3   4  196.38   34.70   1
   3  -3   4  245.78   31.30   1
   3  -3   4  254.47   44.20   1
   3  -3   4  207.88   45.80   1
  -2  -3   3  395.26   56.79  -2
  -2   3  -4  395.26   56.79   1
  -2  -3   3  341.47   36.70  -2
  -2   3  -4  341.47   36.70   1
  -2  -3   3  353.76   48.60  -2
  -2   3  -4  353.76   48.60   1
  -2  -3   3  356.46   34.90  -2
  -2   3  -4  356.46   34.90   1
   2   3  -3  343.37   32.30  -2
   2  -3   4  343.37   32.30   1
   2   3  -3  318.37   48.90  -2
   2  -3   4  318.37   48.90   1
   2   3  -3  364.66   47.40  -2
   2  -3   4  364.66   47.40   1
   2   3  -3  319.97   35.40  -2
   2  -3   4  319.97   35.40   1
  -1   3  -4  136.09   35.40   1
  -1   3  -4  150.78   24.00   1
  -1   3  -4  134.69   25.80   1
  -1   3  -4  109.99   43.00   1
   1  -3   4  149.49   24.60   1
   1  -3   4  138.19   23.20   1
   1  -3   4  106.99   39.90   1
   1  -3   4  122.09   34.00   1
   0  -3   4  775.42   71.49  -2
   0   3  -4  775.42   71.49   1
   0  -3   4  916.51   94.39  -2
   0   3  -4  916.51   94.39   1
   0  -3   4  834.12   71.19  -2
   0   3  -4  834.12   71.19   1
   0  -3   4  844.12   63.49  -2
   0   3  -4  844.12   63.49   1
   0  -3   4  915.51   61.79  -2
   0   3  -4  915.51   61.79   1
   0   3  -4  882.51   63.89  -2
   0  -3   4  882.51   63.89   1
   0   3  -4  893.01   61.89  -2
   0  -3   4  893.01   61.89   1
   0   3  -4  905.21   88.39  -2
   0  -3   4  905.21   88.39   1
   0   3  -4  907.31   73.89  -2
   0  -3   4  907.31   73.89   1
   1   3  -4    8.80   11.90   1
   1   3  -4    6.80   35.20   1
   1   3  -4   -6.00   11.20   1
   1   3  -4    7.60   21.30   1
   1   3  -4    5.60   14.00   1
  -1  -3   4   -8.80   13.20   1
  -1  -3   4   -6.40   28.80   1
  -1  -3   4    1.00   13.00   1
  -1  -3   4   -7.80   24.20   1
   2  -3   5  347.37   50.19  -2
   2   3  -4  347.37   50.19   1
   2  -3   5  191.98   44.20  -2
   2   3  -4  191.98   44.20   1
   2  -3   5  290.27   30.30  -2
   2   3  -4  290.27   30.30   1
   2  -3   5  276.97   30.00  -2
   2   3  -4  276.97   30.00   1
   2  -3   5  267.17   28.60  -2
   2   3  -4  267.17   28.60   1
  -2   3  -5  293.57   48.20  -2
  -2  -3   4  293.57   48.20   1
  -2   3  -5  221.68   30.20  -2
  -2  -3   4  221.68   30.20   1
  -2   3  -5  295.37   62.29  -2
  -2  -3   4  295.37   62.29   1
  -2   3  -5  276.77   32.50  -2
  -2  -3   4  276.77   32.50   1
   3   3  -4    0.30   21.80   1
   3   3  -4   11.40   15.40   1
   3   3  -4   13.50   24.90   1
   3   3  -4   -5.60   13.10   1
  -3  -3   4    5.60   26.90   1
  -3  -3   4   25.20   19.60   1
  -3  -3   4   -6.80   35.50   1
   4  -3   6   90.09   26.60  -2
   4   3  -4   90.09   26.60   1
   4  -3   6   48.30   30.50  -2
   4   3  -4   48.30   30.50   1
   4  -3   6   40.60   23.00  -2
   4   3  -4   40.60   23.00   1
   4  -3   6   61.29   37.10  -2
   4   3  -4   61.29   37.10   1
  -4   3  -6   53.29   39.20  -2
  -4  -3   4   53.29   39.20   1
  -4   3  -6   10.30   42.70  -2
  -4  -3   4   10.30   42.70   1
  -4   3  -6   52.89   26.70  -2
  -4  -3   4   52.89   26.70   1
   5   3  -4   87.49   40.40   1
   5   3  -4  146.29   28.30   1
   5   3  -4   67.39   28.10   1
   5   3  -4   36.00   31.70   1
  -5  -3   4   67.69   30.70   1
  -5  -3   4   35.20   63.49   1
  -5  -3   4   92.49   57.49   1
   6  -3   7  161.38   39.20  -2
   6   3  -4  161.38   39.20   1
   6  -3   7  265.77   56.99  -2
   6   3  -4  265.77   56.99   1
   6  -3   7  152.68   55.09  -2
   6   3  -4  152.68   55.09   1
  -6   3  -7   82.49   68.79  -2
  -6  -3   4   82.49   68.79   1
  -6   3  -7  160.48   43.60  -2
  -6  -3   4  160.48   43.60   1
  -6   3  -7  319.27   76.69  -2
  -6  -3   4  319.27   76.69   1
   7   3  -4    0.50   28.10   1
   7   3  -4  -15.70   41.80   1
   7   3  -4   25.30   31.80   1
  -7  -3   4   26.50   41.00   1
  -7  -3   4   10.30   56.39   1
  -7   4  -4   70.49   45.60   1
  -7   4  -4   26.70   46.10   1
  -7   4  -4   41.90   34.80   1
   7  -4   4   97.79   40.80   1
   7  -4   4  130.39   78.09   1
   7  -4   4   66.39   46.30   1
   7  -4   4  112.99   35.10   1
  -6  -4   1  430.46  103.39  -2
  -6   4  -4  430.46  103.39   1
  -6  -4   1  272.37   68.49  -2
  -6   4  -4  272.37   68.49   1
  -6  -4   1  426.66   55.19  -2
  -6   4  -4  426.66   55.19   1
   6   4  -1  323.07   38.80  -2
   6  -4   4  323.07   38.80   1
   6   4  -1  346.07   72.19  -2
   6  -4   4  346.07   72.19   1
   6   4  -1  365.26   52.99  -2
   6  -4   4  365.26   52.99   1
  -5   4  -4   72.59   40.50   1
  -5   4  -4   19.00   26.20   1
  -5   4  -4   45.60   38.20   1
  -5   4  -4    0.60   17.80   1
   5  -4   4   84.09   48.40   1
   5  -4   4   34.90   24.10   1
   5  -4   4   -2.10   26.10   1
   5  -4   4   13.30   19.60   1
  -4  -4   2  512.95   58.49  -2
  -4   4  -4  512.95   58.49   1
  -4  -4   2  557.14   76.99  -2
  -4   4  -4  557.14   76.99   1
  -4  -4   2  750.22   78.59  -2
  -4   4  -4  750.22   78.59   1
   4   4  -2  685.03   71.19  -2
   4  -4   4  685.03   71.19   1
   4   4  -2  519.45   72.59  -2
   4  -4   4  519.45   72.59   1
   4   4  -2  617.74   60.19  -2
   4  -4   4  617.74   60.19   1
   4   4  -2  600.24   52.59  -2
   4  -4   4  600.24   52.59   1
  -3   4  -4   73.49   35.00   1
  -3   4  -4   58.89   22.70   1
  -3   4  -4   82.79   40.30   1
  -3   4  -4   79.19   20.40   1
   3  -4   4   39.50   19.50   1
   3  -4   4   26.00   29.80   1
   3  -4   4   49.90   29.20   1
   3  -4   4   31.90   16.90   1
   3  -4   4   40.00   51.19   1
  -2  -4   3  285.67   36.10  -2
  -2   4  -4  285.67   36.10   1
  -2  -4   3  303.47   35.20  -2
  -2   4  -4  303.47   35.20   1
  -2  -4   3  328.67   56.79  -2
  -2   4  -4  328.67   56.79   1
  -2  -4   3  314.67   32.60  -2
  -2   4  -4  314.67   32.60   1
  -2  -4   3  385.76   75.19  -2
  -2   4  -4  385.76   75.19   1
   2   4  -3  290.57   30.60  -2
   2  -4   4  290.57   30.60   1
   2   4  -3  328.57   45.80  -2
   2  -4   4  328.57   45.80   1
   2   4  -3  322.57   34.00  -2
   2  -4   4  322.57   34.00   1
   2   4  -3  349.17   47.70  -2
   2  -4   4  349.17   47.70   1
  -1   4  -4  331.07   35.40   1
  -1   4  -4  358.96   55.49   1
  -1   4  -4  378.76   56.79   1
  -1   4  -4  308.27   32.40   1
   1  -4   4  368.06   50.19   1
   1  -4   4  328.67   32.00   1
   1  -4   4  354.06   34.40   1
   1  -4   4  327.97   46.10   1
   0  -4   4  321.17   66.09  -2
   0   4  -4  321.17   66.09   1
   0  -4   4  269.07   44.90  -2
   0   4  -4  269.07   44.90   1
   0  -4   4  299.87   30.50  -2
   0   4  -4  299.87   30.50   1
   0  -4   4  289.07   29.40  -2
   0   4  -4  289.07   29.40   1
   0  -4   4  282.67   40.30  -2
   0   4  -4  282.67   40.30   1
   0   4  -4  353.86   51.19  -2
   0  -4   4  353.86   51.19   1
   0   4  -4  309.87   29.90  -2
   0  -4   4  309.87   29.90   1
   0   4  -4  302.17   31.00  -2
   0  -4   4  302.17   31.00   1
   0   4  -4  294.67   40.90  -2
   0  -4   4  294.67   40.90   1
   1   4  -4   76.79   33.40   1
   1   4  -4  120.29   27.00   1
   1   4  -4  127.29   32.10   1
   1   4  -4  176.78   22.70   1
   1   4  -4  127.69   22.70   1
  -1  -4   4  108.09   23.00   1
  -1  -4   4   59.89   31.40   1
  -1  -4   4   34.90   42.60   1
   2  -4   5  156.48   28.80  -2
   2   4  -4  156.48   28.80   1
   2  -4   5  230.18   30.20  -2
   2   4  -4  230.18   30.20   1
   2  -4   5  137.59   41.20  -2
   2   4  -4  137.59   41.20   1
   2  -4   5  197.48   39.70  -2
   2   4  -4  197.48   39.70   1
   2  -4   5  171.98   27.40  -2
   2   4  -4  171.98   27.40   1
  -2   4  -5  119.09   26.10  -2
  -2  -4   4  119.09   26.10   1
  -2   4  -5  138.89   35.70  -2
  -2  -4   4  138.89   35.70   1
  -2   4  -5  143.39   47.30  -2
  -2  -4   4  143.39   47.30   1
  -2   4  -5  157.68   29.20  -2
  -2  -4   4  157.68   29.20   1
   3   4  -4   44.20   36.20   1
   3   4  -4  119.89   24.60   1
   3   4  -4  108.49   34.80   1
   3   4  -4  113.59   25.20   1
  -3  -4   4   75.39   26.10   1
  -3  -4   4   38.10   42.00   1
  -3  -4   4   55.79   37.30   1
   4  -4   6   -2.70   18.00  -2
   4   4  -4   -2.70   18.00   1
   4  -4   6   -1.00   25.30  -2
   4   4  -4   -1.00   25.30   1
   4  -4   6   -4.40   29.90  -2
   4   4  -4   -4.40   29.90   1
   4  -4   6   21.40   22.50  -2
   4   4  -4   21.40   22.50   1
  -4   4  -6   93.89   43.50  -2
  -4  -4   4   93.89   43.50   1
  -4   4  -6  -21.30   39.80  -2
  -4  -4   4  -21.30   39.80   1
  -4   4  -6   20.40   23.70  -2
  -4  -4   4   20.40   23.70   1
   5   4  -4   19.80   21.70   1
   5   4  -4  -23.10   30.20   1
   5   4  -4   14.80   20.70   1
   5   4  -4   27.10   39.20   1
  -5  -4   4    4.20   48.00   1
  -5  -4   4   41.70   57.69   1
  -5  -4   4   -8.70   20.90   1
   6  -4   7  574.64   68.79  -2
   6   4  -4  574.64   68.79   1
   6  -4   7  572.14   58.29  -2
   6   4  -4  572.14   58.29   1
   6  -4   7  519.05   56.79  -2
   6   4  -4  519.05   56.79   1
   6  -4   7  621.84   72.29  -2
   6   4  -4  621.84   72.29   1
  -6   4  -7  708.13  107.19  -2
  -6  -4   4  708.13  107.19   1
  -6   4  -7  352.76  124.29  -2
  -6  -4   4  352.76  124.29   1
  -6   4  -7  405.46   60.99  -2
  -6  -4   4  405.46   60.99   1
   7   4  -4  166.78   53.29   1
   7   4  -4   13.60   49.70   1
   7   4  -4   25.70   29.80   1
  -7  -4   4    9.60   66.09   1
  -7   5  -4  235.38   58.09   1
  -7   5  -4   83.39   67.09   1
   7  -5   4  201.08   63.19   1
   7  -5   4  205.48   79.29   1
   7  -5   4  180.28   52.49   1
   7  -5   4  303.87   52.69   1
  -6  -5   1  -22.20   17.60  -2
  -6   5  -4  -22.20   17.60   1
  -6  -5   1   -0.30   42.40  -2
  -6   5  -4   -0.30   42.40   1
  -6  -5   1   24.10   39.70  -2
  -6   5  -4   24.10   39.70   1
  -6  -5   1   75.09   35.50  -2
  -6   5  -4   75.09   35.50   1
   6   5  -1   81.29   60.29  -2
   6  -5   4   81.29   60.29   1
   6   5  -1    5.10   23.50  -2
   6  -5   4    5.10   23.50   1
   6   5  -1  105.79   54.29  -2
   6  -5   4  105.79   54.29   1
   6   5  -1   31.10   28.40  -2
   6  -5   4   31.10   28.40   1
  -5   5  -4  125.99   51.29   1
  -5   5  -4  111.79   35.10   1
  -5   5  -4   25.20   29.10   1
  -5   5  -4   74.29   49.80   1
   5  -5   4   18.80   35.90   1
   5  -5   4   47.10   52.59   1
   5  -5   4  105.29   26.00   1
   5  -5   4  207.28   42.90   1
  -4  -5   2  129.29   52.19  -2
  -4   5  -4  129.29   52.19   1
  -4  -5   2  152.58   38.70  -2
  -4   5  -4  152.58   38.70   1
  -4  -5   2  165.18   53.69  -2
  -4   5  -4  165.18   53.69   1
   4   5  -2   60.79   39.20  -2
   4  -5   4   60.79   39.20   1
   4   5  -2  238.98   60.29  -2
   4  -5   4  238.98   60.29   1
   4   5  -2  129.59   27.10  -2
   4  -5   4  129.59   27.10   1
   4   5  -2  126.49   33.90  -2
   4  -5   4  126.49   33.90   1
  -3   5  -4   23.80   35.80   1
  -3   5  -4   19.50   19.00   1
  -3   5  -4    5.20   29.50   1
  -3   5  -4   10.80   18.30   1
   3  -5   4   -9.30   15.50   1
   3  -5   4    7.30   17.60   1
   3  -5   4   22.30   32.70   1
   3  -5   4   -6.90   26.40   1
  -2  -5   3  409.86   68.59  -2
  -2   5  -4  409.86   68.59   1
  -2  -5   3  339.37   40.70  -2
  -2   5  -4  339.37   40.70   1
  -2  -5   3  400.26   38.00  -2
  -2   5  -4  400.26   38.00   1
   2   5  -3  363.36   36.80  -2
   2  -5   4  363.36   36.80   1
   2   5  -3  355.86   38.30  -2
   2  -5   4  355.86   38.30   1
   2   5  -3  468.65   53.99  -2
   2  -5   4  468.65   53.99   1
   2   5  -3  367.76   51.99  -2
   2  -5   4  367.76   51.99   1
  -1   5  -4   -0.10   14.00   1
  -1   5  -4   -2.60   12.00   1
  -1   5  -4  -17.60   18.40   1
  -1   5  -4   31.20   32.90   1
   1  -5   4   -4.30   24.40   1
   1  -5   4   -1.80   14.20   1
   1  -5   4   17.00   24.60   1
   1  -5   4   -6.00   11.50   1
   0  -5   4  626.14   83.39  -2
   0   5  -4  626.14   83.39   1
   0  -5   4  648.24   64.89  -2
   0   5  -4  648.24   64.89   1
   0  -5   4  675.73   51.79  -2
   0   5  -4  675.73   51.79   1
   0  -5   4  637.94   53.79  -2
   0   5  -4  637.94   53.79   1
   0   5  -4  686.83   76.99  -2
   0  -5   4  686.83   76.99   1
   0   5  -4  701.93   53.69  -2
   0  -5   4  701.93   53.69   1
   0   5  -4  838.02   75.19  -2
   0  -5   4  838.02   75.19   1
   0   5  -4  598.14   52.69  -2
   0  -5   4  598.14   52.69   1
   1   5  -4   20.10   43.60   1
   1   5  -4   11.30   16.40   1
   1   5  -4   31.70   17.90   1
   1   5  -4   18.00   13.80   1
   1   5  -4   35.70   26.20   1
  -1  -5   4   40.30   34.20   1
  -1  -5   4    0.90   12.70   1
  -1  -5   4   15.40   16.90   1
   2  -5   5  394.36   40.60  -2
   2   5  -4  394.36   40.60   1
   2  -5   5  373.86   37.40  -2
   2   5  -4  373.86   37.40   1
   2  -5   5  411.86   61.29  -2
   2   5  -4  411.86   61.29   1
   2  -5   5  354.96   47.90  -2
   2   5  -4  354.96   47.90   1
   2  -5   5  411.06   39.00  -2
   2   5  -4  411.06   39.00   1
  -2   5  -5  409.06   78.29  -2
  -2  -5   4  409.06   78.29   1
  -2   5  -5  344.47   40.10  -2
  -2  -5   4  344.47   40.10   1
  -2   5  -5  324.67   40.20  -2
  -2  -5   4  324.67   40.20   1
   3   5  -4  -10.20   13.20   1
   3   5  -4   25.00   21.30   1
   3   5  -4    5.00   35.20   1
   3   5  -4   -0.40   28.30   1
  -3  -5   4  -16.60   43.50   1
  -3  -5   4    0.40   18.30   1
  -3  -5   4  -21.80   36.60   1
   4  -5   6  560.74   60.79  -2
   4   5  -4  560.74   60.79   1
   4  -5   6  437.26   45.50  -2
   4   5  -4  437.26   45.50   1
   4  -5   6  396.36   43.80  -2
   4   5  -4  396.36   43.80   1
   4  -5   6  408.96   54.59  -2
   4   5  -4  408.96   54.59   1
  -4   5  -6  575.24  119.79  -2
  -4  -5   4  575.24  119.79   1
   5   5  -4   -0.50   18.00   1
   5   5  -4  -16.10   32.80   1
   5   5  -4   75.99   38.20   1
   5   5  -4   78.29   24.80   1
  -5  -5   4   20.10   55.29   1
  -5  -5   4   20.60   23.90   1
   6  -5   7   54.19   45.00  -2
   6   5  -4   54.19   45.00   1
   6  -5   7   75.79   47.20  -2
   6   5  -4   75.79   47.20   1
   6  -5   7   38.70   20.30  -2
   6   5  -4   38.70   20.30   1
  -6   5  -7    6.20   29.90  -2
  -6  -5   4    6.20   29.90   1
  -6   5  -7   24.90   63.39  -2
  -6  -5   4   24.90   63.39   1
  -7   6  -4   -0.80   32.50   1
  -7   6  -4   48.90   67.89   1
   7  -6   4  102.79   54.29   1
   7  -6   4   -6.60   68.99   1
   7  -6   4  -12.80   46.50   1
   7  -6   4   27.30   29.50   1
  -6  -6   1   14.80   23.90  -2
  -6   6  -4   14.80   23.90   1
  -6  -6   1   25.90   34.00  -2
  -6   6  -4   25.90   34.00   1
  -6  -6   1   91.09   57.09  -2
  -6   6  -4   91.09   57.09   1
  -6  -6   1  -17.60   41.60  -2
  -6   6  -4  -17.60   41.60   1
   6   6  -1   -6.40   25.00  -2
   6  -6   4   -6.40   25.00   1
   6   6  -1    5.30   28.10  -2
   6  -6   4    5.30   28.10   1
   6   6  -1   14.70   46.50  -2
   6  -6   4   14.70   46.50   1
   6   6  -1  -40.20   49.10  -2
   6  -6   4  -40.20   49.10   1
  -5   6  -4   14.60   45.70   1
  -5   6  -4   12.10   26.00   1
  -5   6  -4   43.60   30.90   1
  -5   6  -4   25.00   38.70   1
   5  -6   4   29.20   27.20   1
   5  -6   4   69.49   22.90   1
   5  -6   4   -2.20   50.59   1
   5  -6   4   -7.20   38.50   1
  -4  -6   2  292.37   75.49  -2
  -4   6  -4  292.37   75.49   1
  -4  -6   2  247.38   60.59  -2
  -4   6  -4  247.38   60.59   1
  -4  -6   2  184.38   58.39  -2
  -4   6  -4  184.38   58.39   1
   4   6  -2  369.26   88.59  -2
   4  -6   4  369.26   88.59   1
   4   6  -2  350.66   66.69  -2
   4  -6   4  350.66   66.69   1
   4   6  -2  299.07   41.00  -2
   4  -6   4  299.07   41.00   1
  -3   6  -4  -11.40   39.40   1
  -3   6  -4   33.40   23.10   1
  -3   6  -4   38.90   21.80   1
  -3   6  -4   41.00   35.20   1
   3  -6   4   26.40   20.40   1
   3  -6   4   31.60   44.20   1
   3  -6   4   38.80   39.40   1
   3  -6   4   30.30   20.60   1
  -2  -6   3  629.34   73.49  -2
  -2   6  -4  629.34   73.49   1
  -2  -6   3  733.93   84.79  -2
  -2   6  -4  733.93   84.79   1
  -2  -6   3  604.24   51.39  -2
  -2   6  -4  604.24   51.39   1
  -2  -6   3  521.65   54.79  -2
  -2   6  -4  521.65   54.79   1
   2   6  -3  654.13   56.29  -2
   2  -6   4  654.13   56.29   1
   2   6  -3  605.34   71.49  -2
   2  -6   4  605.34   71.49   1
   2   6  -3  476.65   66.89  -2
   2  -6   4  476.65   66.89   1
  -1   6  -4   22.60   16.80   1
  -1   6  -4   27.00   18.80   1
  -1   6  -4   61.69   49.99   1
  -1   6  -4   33.10   29.50   1
   1  -6   4   -4.80   16.20   1
   1  -6   4   53.69   32.20   1
   1  -6   4   42.60   40.50   1
   1  -6   4    1.00   13.30   1
   0  -6   4  191.58   28.20  -2
   0   6  -4  191.58   28.20   1
   0  -6   4  221.98   28.10  -2
   0   6  -4  221.98   28.10   1
   0  -6   4  217.38   42.80  -2
   0   6  -4  217.38   42.80   1
   0  -6   4  104.89   63.89  -2
   0   6  -4  104.89   63.89   1
   0   6  -4  194.08   27.70  -2
   0  -6   4  194.08   27.70   1
   0   6  -4  131.19   46.30  -2
   0  -6   4  131.19   46.30   1
   0   6  -4  237.98   30.30  -2
   0  -6   4  237.98   30.30   1
   0   6  -4  283.87   54.29  -2
   0  -6   4  283.87   54.29   1
   1   6  -4   59.09   18.80   1
   1   6  -4  102.99   32.80   1
   1   6  -4  103.59   29.20   1
   1   6  -4   87.59   23.80   1
   1   6  -4    3.50   46.30   1
  -1  -6   4   54.39   33.90   1
  -1  -6   4   75.89   58.99   1
  -1  -6   4   18.80   29.90   1
  -1  -6   4   75.69   40.50   1
   2  -6   5   62.49   32.50  -2
   2   6  -4   62.49   32.50   1
   2  -6   5  103.89   35.80  -2
   2   6  -4  103.89   35.80   1
   2  -6   5   42.40   21.60  -2
   2   6  -4   42.40   21.60   1
   2  -6   5   89.99   27.70  -2
   2   6  -4   89.99   27.70   1
   2  -6   5   53.19   42.80  -2
   2   6  -4   53.19   42.80   1
  -2   6  -5   26.50   20.60  -2
  -2  -6   4   26.50   20.60   1
  -2   6  -5  136.49   41.70  -2
  -2  -6   4  136.49   41.70   1
  -2   6  -5   47.80   26.80  -2
  -2  -6   4   47.80   26.80   1
   3   6  -4   11.70   27.80   1
   3   6  -4   19.20   18.80   1
   3   6  -4   24.60   17.40   1
  -3  -6   4   -7.10   18.90   1
  -3  -6   4  -12.50   39.80   1
   4  -6   6   38.10   20.90  -2
   4   6  -4   38.10   20.90   1
   4  -6   6   62.29   36.80  -2
   4   6  -4   62.29   36.80   1
   4  -6   6    4.60   29.80  -2
   4   6  -4    4.60   29.80   1
   4  -6   6   51.19   24.90  -2
   4   6  -4   51.19   24.90   1
  -4   6  -6   20.60   44.40  -2
  -4  -6   4   20.60   44.40   1
   5   6  -4  124.29   32.00   1
   5   6  -4   75.89   23.10   1
   5   6  -4   -4.60   30.40   1
   5   6  -4   -1.90   33.10   1
  -5  -6   4   42.90   55.09   1
  -5  -6   4  123.19   59.89   1
   6  -6   7   75.09   28.30  -2
   6   6  -4   75.09   28.30   1
   6  -6   7   89.09   34.80  -2
   6   6  -4   89.09   34.80   1
   6  -6   7   34.00   43.70  -2
   6   6  -4   34.00   43.70   1
  -6   6  -7   43.70   66.19  -2
  -6  -6   4   43.70   66.19   1
  -6   6  -7    2.20   55.59  -2
  -6  -6   4    2.20   55.59   1
  -6  -7   1   42.10   52.49  -2
  -6   7  -4   42.10   52.49   1
  -6  -7   1   88.29   75.49  -2
  -6   7  -4   88.29   75.49   1
  -6  -7   1  202.58   50.69  -2
  -6   7  -4  202.58   50.69   1
   6   7  -1  157.08   63.49  -2
   6  -7   4  157.08   63.49   1
   6   7  -1  160.58   66.29  -2
   6  -7   4  160.58   66.29   1
   6   7  -1   45.10   44.60  -2
   6  -7   4   45.10   44.60   1
   6   7  -1  205.18   83.89  -2
   6  -7   4  205.18   83.89   1
  -5   7  -4   19.90   40.40   1
  -5   7  -4  -14.60   23.80   1
  -5   7  -4   18.60   54.59   1
  -5   7  -4    2.30   24.20   1
   5  -7   4  -10.00   21.60   1
   5  -7   4   30.80   26.80   1
   5  -7   4  -62.09   33.80   1
   5  -7   4   67.79   64.29   1
  -4  -7   2   68.49   34.20  -2
  -4   7  -4   68.49   34.20   1
  -4  -7   2  116.69   54.89  -2
  -4   7  -4  116.69   54.89   1
  -4  -7   2    3.40   43.50  -2
  -4   7  -4    3.40   43.50   1
   4   7  -2   72.49   31.20  -2
   4  -7   4   72.49   31.20   1
   4   7  -2   92.79   58.49  -2
   4  -7   4   92.79   58.49   1
   4   7  -2   50.99   25.90  -2
   4  -7   4   50.99   25.90   1
   4   7  -2   59.59   48.50  -2
   4  -7   4   59.59   48.50   1
  -3   7  -4   -2.40   18.90   1
  -3   7  -4    9.60   33.90   1
  -3   7  -4   22.40   21.40   1
  -3   7  -4   37.40   51.29   1
   3  -7   4    7.10   17.90   1
   3  -7   4   19.00   39.90   1
   3  -7   4    8.80   20.10   1
   3  -7   4   50.89   44.80   1
  -2  -7   3   28.40   48.40  -2
  -2   7  -4   28.40   48.40   1
  -2  -7   3   94.89   37.60  -2
  -2   7  -4   94.89   37.60   1
  -2  -7   3   53.59   23.90  -2
  -2   7  -4   53.59   23.90   1
  -2  -7   3   54.59   24.10  -2
  -2   7  -4   54.59   24.10   1
   2   7  -3   36.40   19.80  -2
   2  -7   4   36.40   19.80   1
   2   7  -3   46.10   38.80  -2
   2  -7   4   46.10   38.80   1
   2   7  -3  114.39   48.90  -2
   2  -7   4  114.39   48.90   1
   2   7  -3   62.99   21.80  -2
   2  -7   4   62.99   21.80   1
  -1   7  -4   43.10   47.50   1
  -1   7  -4   17.30   30.50   1
  -1   7  -4   11.20   16.20   1
  -1   7  -4  145.39   47.60   1
   1  -7   4    6.80   16.90   1
   1  -7   4   19.10   34.20   1
   1  -7   4  -38.70   27.70   1
   1  -7   4    1.20   13.30   1
   1  -7   4    7.00   19.50   1
   1  -7   4    5.70    9.60   1
   0  -7   4   19.90   54.29  -2
   0   7  -4   19.90   54.29   1
   0  -7   4   79.39   23.80  -2
   0   7  -4   79.39   23.80   1
   0  -7   4   67.09   33.80  -2
   0   7  -4   67.09   33.80   1
   0  -7   4  121.79   34.10  -2
   0   7  -4  121.79   34.10   1
   0   7  -4   54.89   18.50  -2
   0  -7   4   54.89   18.50   1
   0   7  -4   50.49   17.80  -2
   0  -7   4   50.49   17.80   1
   0   7  -4   94.09   43.40  -2
   0  -7   4   94.09   43.40   1
   0   7  -4   87.39   25.00  -2
   0  -7   4   87.39   25.00   1
   1   7  -4   10.50   17.40   1
   1   7  -4    5.50   25.50   1
   1   7  -4   -5.00   11.50   1
   1   7  -4   19.90   22.80   1
  -1  -7   4    7.30   20.50   1
  -1  -7   4   97.39   43.50   1
   2  -7   5   40.00   30.10  -2
   2   7  -4   40.00   30.10   1
   2  -7   5   54.09   24.10  -2
   2   7  -4   54.09   24.10   1
   2  -7   5   60.19   20.00  -2
   2   7  -4   60.19   20.00   1
   2  -7   5   59.19   27.90  -2
   2   7  -4   59.19   27.90   1
  -2   7  -5   47.30   42.80  -2
  -2  -7   4   47.30   42.80   1
  -2   7  -5   48.90   28.20  -2
  -2  -7   4   48.90   28.20   1
   3   7  -4   94.69   28.70   1
   3   7  -4  151.78   40.50   1
  -3  -7   4  256.17   56.79   1
   4  -7   6  383.86   43.00  -2
   4   7  -4  383.86   43.00   1
   4  -7   6  335.37   48.40  -2
   4   7  -4  335.37   48.40   1
  -4   7  -6  254.87   67.09  -2
  -4  -7   4  254.87   67.09   1
   5   7  -4   26.60   37.50   1
  -5  -7   4   13.90   70.19   1
  -5   8  -4  176.18   50.69   1
  -5   8  -4   94.79   77.19   1
  -5   8  -4  215.98   70.59   1
   5  -8   4  136.19   51.39   1
   5  -8   4  333.87   92.09   1
   5  -8   4  215.48   64.79   1
  -4  -8   2   38.30   44.00  -2
  -4   8  -4   38.30   44.00   1
  -4  -8   2   34.00   34.30  -2
  -4   8  -4   34.00   34.30   1
  -4  -8   2   40.50   64.89  -2
  -4   8  -4   40.50   64.89   1
   4   8  -2   18.00   49.00  -2
   4  -8   4   18.00   49.00   1
   4   8  -2   35.80   48.00  -2
   4  -8   4   35.80   48.00   1
   4   8  -2   12.80   23.80  -2
   4  -8   4   12.80   23.80   1
   4   8  -2    0.60   25.20  -2
   4  -8   4    0.60   25.20   1
  -3   8  -4   11.80   36.60   1
  -3   8  -4   49.50   94.79   1
  -3   8  -4   60.09   30.00   1
  -3   8  -4   77.49   27.30   1
   3  -8   4   89.19   50.89   1
   3  -8   4   23.50   22.70   1
   3  -8   4   48.80   51.59   1
   3  -8   4   38.00   23.50   1
  -2  -8   3   73.89   19.20  -2
  -2   8  -4   73.89   19.20   1
  -2  -8   3   53.09   24.40  -2
  -2   8  -4   53.09   24.40   1
  -2  -8   3    2.50   32.00  -2
  -2   8  -4    2.50   32.00   1
  -2  -8   3   29.50   55.79  -2
  -2   8  -4   29.50   55.79   1
   2   8  -3   30.10   48.20  -2
   2  -8   4   30.10   48.20   1
   2   8  -3   27.50   21.10  -2
   2  -8   4   27.50   21.10   1
   2   8  -3   31.90   44.00  -2
   2  -8   4   31.90   44.00   1
   2   8  -3   22.10   13.10  -2
   2  -8   4   22.10   13.10   1
   2   8  -3   53.89   26.90  -2
   2  -8   4   53.89   26.90   1
   2   8  -3   -1.70   30.60  -2
   2  -8   4   -1.70   30.60   1
  -1   8  -4   65.49   26.60   1
  -1   8  -4   25.80   63.69   1
  -1   8  -4  124.89   27.20   1
   1  -8   4  173.28   50.89   1
   1  -8   4  101.99   22.70   1
   1  -8   4   68.49   27.60   1
   1  -8   4   71.89   31.30   1
   1  -8   4   60.39   16.40   1
   1  -8   4  156.68   47.90   1
   0  -8   4   23.20   31.10  -2
   0   8  -4   23.20   31.10   1
   0  -8   4   72.59   20.30  -2
   0   8  -4   72.59   20.30   1
   0  -8   4    9.40   15.80  -2
   0   8  -4    9.40   15.80   1
   0   8  -4   12.70   37.50  -2
   0  -8   4   12.70   37.50   1
   0   8  -4   19.30   32.30  -2
   0  -8   4   19.30   32.30   1
   0   8  -4  -13.90   20.30  -2
   0  -8   4  -13.90   20.30   1
   1   8  -4  262.17   35.00   1
   1   8  -4  262.77   52.69   1
   1   8  -4  372.06   50.09   1
  -1  -8   4  420.56   72.59   1
  -1  -8   4  262.27   44.10   1
  -1  -8   4  202.48   52.19   1
   2  -8   5  227.68   69.79  -2
   2   8  -4  227.68   69.79   1
   2  -8   5  122.99   27.00  -2
   2   8  -4  122.99   27.00   1
   2  -8   5   70.99   27.80  -2
   2   8  -4   70.99   27.80   1
  -2   8  -5   85.89   31.80  -2
  -2  -8   4   85.89   31.80   1
  -2   8  -5   53.79   50.69  -2
  -2  -8   4   53.79   50.69   1
   3   8  -4  171.18   43.40   1
   3   8  -4  195.98   34.60   1
  -3  -8   4  188.28   55.39   1
   4  -8   6  209.78   59.89  -2
   4   8  -4  209.78   59.89   1
  -4   8  -6  121.49   60.69  -2
  -4  -8   4  121.49   60.69   1
  -4  -9   2   94.29   54.59  -2
  -4   9  -4   94.29   54.59   1
  -4  -9   2  -22.80   64.19  -2
  -4   9  -4  -22.80   64.19   1
   4   9  -2  -12.60   50.09  -2
   4  -9   4  -12.60   50.09   1
   4   9  -2   20.10   42.20  -2
   4  -9   4   20.10   42.20   1
   4   9  -2   10.20   28.50  -2
   4  -9   4   10.20   28.50   1
  -3   9  -4  -28.90   47.60   1
  -3   9  -4   -6.00   20.40   1
  -3   9  -4   -6.20   35.20   1
  -3   9  -4   -9.50   22.80   1
   3  -9   4   40.00   68.39   1
   3  -9   4    0.00   24.20   1
   3  -9   4   21.40   28.60   1
   3  -9   4    5.60   36.00   1
   3  -9   4    1.80   12.60   1
   3  -9   4   42.90   23.80   1
   3  -9   4   22.10   45.80   1
  -2  -9   3   37.10   26.40  -2
  -2   9  -4   37.10   26.40   1
  -2  -9   3  -14.60   53.49  -2
  -2   9  -4  -14.60   53.49   1
  -2  -9   3  -17.50   32.50  -2
  -2   9  -4  -17.50   32.50   1
   2   9  -3   58.29   45.30  -2
   2  -9   4   58.29   45.30   1
   2   9  -3   17.90   42.10  -2
   2  -9   4   17.90   42.10   1
   2   9  -3    7.30   13.30  -2
   2  -9   4    7.30   13.30   1
   2   9  -3   96.99   26.70  -2
   2  -9   4   96.99   26.70   1
   2   9  -3   21.60   25.20  -2
   2  -9   4   21.60   25.20   1
   2   9  -3    4.90   27.70  -2
   2  -9   4    4.90   27.70   1
  -1   9  -4  -16.20   29.90   1
  -1   9  -4   16.70   19.50   1
   1  -9   4    9.50   25.20   1
   1  -9   4    0.10   37.40   1
   1  -9   4    4.50   33.10   1
   1  -9   4  -21.90   13.10   1
   0  -9   4  -34.70   52.89  -2
   0   9  -4  -34.70   52.89   1
   0  -9   4   77.49   21.60  -2
   0   9  -4   77.49   21.60   1
   0   9  -4   43.70   29.60  -2
   0  -9   4   43.70   29.60   1
   0   9  -4   22.40   52.39  -2
   0  -9   4   22.40   52.39   1
   1   9  -4    0.30   16.10   1
   1   9  -4   -4.60   22.90   1
   1   9  -4   25.80   35.80   1
  -1  -9   4   -4.90   28.20   1
  -1  -9   4  -19.70   38.40   1
   2  -9   5   29.10   25.00  -2
   2   9  -4   29.10   25.00   1
   2  -9   5   30.40   27.90  -2
   2   9  -4   30.40   27.90   1
   2  -9   5   14.30   32.60  -2
   2   9  -4   14.30   32.60   1
  -2   9  -5   25.30   33.00  -2
  -2  -9   4   25.30   33.00   1
  -2   9  -5   18.40   42.60  -2
  -2  -9   4   18.40   42.60   1
   3   9  -4   23.60   31.90   1
   3   9  -4    2.80   30.00   1
  -3  -9   4    9.90   43.40   1
  -3  10  -4    3.00   67.89   1
  -3  10  -4   30.20   29.60   1
   3 -10   4   -3.40   45.70   1
   3 -10   4  -20.90   26.30   1
  -2 -10   3  104.19   29.90  -2
  -2  10  -4  104.19   29.90   1
  -2 -10   3  119.29   58.39  -2
  -2  10  -4  119.29   58.39   1
   2  10  -3   51.19   49.30  -2
   2 -10   4   51.19   49.30   1
   2  10  -3  148.19   24.10  -2
   2 -10   4  148.19   24.10   1
   2  10  -3   65.79   33.20  -2
   2 -10   4   65.79   33.20   1
   2  10  -3   79.59   45.80  -2
   2 -10   4   79.59   45.80   1
  -1  10  -4   19.70   42.00   1
  -1  10  -4   -0.50   22.20   1
   1 -10   4    6.90   23.10   1
   1 -10   4  -48.50   29.10   1
   1 -10   4   57.09   40.00   1
   1 -10   4  -11.40   29.10   1
   1 -10   4    4.70   12.80   1
   0 -10   4   -2.50   36.30  -2
   0  10  -4   -2.50   36.30   1
   0 -10   4   61.29   23.60  -2
   0  10  -4   61.29   23.60   1
   0  10  -4   -8.60   37.60  -2
   0 -10   4   -8.60   37.60   1
   0  10  -4   19.20   32.80  -2
   0 -10   4   19.20   32.80   1
   0  10  -4  -63.49   34.90  -2
   0 -10   4  -63.49   34.90   1
   1  10  -4    1.80   25.90   1
   1  10  -4   -1.40   34.30   1
  -1 -10   4   10.20   34.20   1
  -1 -10   4  -22.80   39.60   1
   2 -10   5   14.30   36.50  -2
   2  10  -4   14.30   36.50   1
   2 -10   5    5.90   25.90  -2
   2  10  -4    5.90   25.90   1
   2 -10   5   20.40   22.90  -2
   2  10  -4   20.40   22.90   1
  -2  10  -5  -16.50   44.80  -2
  -2 -10   4  -16.50   44.80   1
   0  11   5   64.69   47.50  -2
   0 -11  -5   64.69   47.50   1
  -3 -10  -5   81.19   51.29   1
   3  10   5   65.39   25.40   1
  -2  10   4   17.40   25.30  -2
  -2 -10  -5   17.40   25.30   1
  -2  10   4  -12.30   11.10  -2
  -2 -10  -5  -12.30   11.10   1
  -1 -10  -5   16.50   14.30   1
  -1 -10  -5   62.99   46.10   1
  -1 -10  -5   26.00   27.30   1
   1  10   5   40.40   22.40   1
   1  10   5   24.40   14.60   1
   0  10   5   -8.30   22.30  -2
   0 -10  -5   -8.30   22.30   1
   0  10   5   -3.30   38.50  -2
   0 -10  -5   -3.30   38.50   1
   0  10   5    6.80   14.90  -2
   0 -10  -5    6.80   14.90   1
   0 -10  -5   13.50   19.40  -2
   0  10   5   13.50   19.40   1
   1 -10  -5   33.10   29.30   1
   1 -10  -5   37.50   17.40   1
   1 -10  -5   32.80   43.80   1
  -1  10   5   91.29   31.00   1
   2  10   6  248.68   37.90  -2
   2 -10  -5  248.68   37.90   1
   2  10   6  357.86   48.20  -2
   2 -10  -5  357.86   48.20   1
   2  10   6  218.48   65.09  -2
   2 -10  -5  218.48   65.09   1
   2  10   6  314.77   71.79  -2
   2 -10  -5  314.77   71.79   1
   3 -10  -5    9.10   15.80   1
   3 -10  -5   -1.50   23.90   1
   3 -10  -5   12.10   53.99   1
  -3  10   5   13.80   22.50   1
   5   9   5  141.39   37.10   1
   4  -9  -3   12.20   21.50  -2
   4   9   5   12.20   21.50   1
  -3  -9  -5  113.29   50.59   1
   3   9   5  142.29   29.40   1
  -2   9   4   18.00   25.50  -2
  -2  -9  -5   18.00   25.50   1
  -2   9   4  -22.30   36.20  -2
  -2  -9  -5  -22.30   36.20   1
  -2   9   4   10.00   13.20  -2
  -2  -9  -5   10.00   13.20   1
  -1  -9  -5    1.20   21.50   1
  -1  -9  -5    8.00   12.30   1
  -1  -9  -5  -27.70   28.80   1
   1   9   5   11.80   17.10   1
   0   9   5  127.79   50.89  -2
   0  -9  -5  127.79   50.89   1
   0   9   5   80.69   34.60  -2
   0  -9  -5   80.69   34.60   1
   0   9   5   89.69   22.20  -2
   0  -9  -5   89.69   22.20   1
   0  -9  -5  151.28   33.80  -2
   0   9   5  151.28   33.80   1
   1  -9  -5   12.00   24.90   1
   1  -9  -5   -8.30   11.50   1
   1  -9  -5    0.50   35.70   1
  -1   9   5   -5.50   13.00   1
   2   9   6  145.29   54.59  -2
   2  -9  -5  145.29   54.59   1
   2   9   6  184.58   46.50  -2
   2  -9  -5  184.58   46.50   1
   2   9   6   75.69   37.50  -2
   2  -9  -5   75.69   37.50   1
   2   9   6   45.80   44.20  -2
   2  -9  -5   45.80   44.20   1
  -2  -9  -6  143.19   34.40  -2
  -2   9   5  143.19   34.40   1
   3  -9  -5    5.40   15.50   1
   3  -9  -5   22.00   32.10   1
   3  -9  -5  109.99   39.70   1
   3  -9  -5   76.99   52.19   1
   3  -9  -5   58.39   48.20   1
  -3   9   5   31.00   22.40   1
   4   9   7   41.60   55.69  -2
   4  -9  -5   41.60   55.69   1
   4   9   7   -3.80   40.90  -2
   4  -9  -5   -3.80   40.90   1
   4   9   7    4.40   29.00  -2
   4  -9  -5    4.40   29.00   1
   4   9   7   63.89   25.30  -2
   4  -9  -5   63.89   25.30   1
  -4  -9  -7   59.29   30.30  -2
  -4   9   5   59.29   30.30   1
   5   8   5  211.68   40.10   1
   4  -8  -3  468.25   46.20  -2
   4   8   5  468.25   46.20   1
   3   8   5  270.57   33.70   1
  -2   8   4  165.28   25.70  -2
  -2  -8  -5  165.28   25.70   1
  -2   8   4  160.18   39.80  -2
  -2  -8  -5  160.18   39.80   1
  -1  -8  -5    3.40   11.70   1
  -1  -8  -5   31.60   35.00   1
  -1  -8  -5   -2.20   16.40   1
   1   8   5   -7.60   11.50   1
   0   8   5  197.28   29.10  -2
   0  -8  -5  197.28   29.10   1
   0   8   5  186.98   49.40  -2
   0  -8  -5  186.98   49.40   1
   0   8   5  189.58   48.10  -2
   0  -8  -5  189.58   48.10   1
   0  -8  -5  346.67   62.09  -2
   0   8   5  346.67   62.09   1
   1  -8  -5  128.99   46.10   1
   1  -8  -5  133.89   29.70   1
   1  -8  -5   80.79   21.80   1
   1  -8  -5   82.29   35.80   1
  -1   8   5  138.49   31.60   1
   2   8   6  461.25   54.09  -2
   2  -8  -5  461.25   54.09   1
  -2  -8  -6  415.56   48.60  -2
  -2   8   5  415.56   48.60   1
   3  -8  -5    4.40   14.50   1
   3  -8  -5   12.10   30.50   1
   3  -8  -5   40.90   36.40   1
   3  -8  -5   96.59   48.00   1
  -3   8   5   -3.40   14.40   1
   4   8   7  376.96   90.99  -2
   4  -8  -5  376.96   90.99   1
   4   8   7  210.18   50.09  -2
   4  -8  -5  210.18   50.09   1
   4   8   7   69.39   45.00  -2
   4  -8  -5   69.39   45.00   1
  -4  -8  -7   86.19   43.50  -2
  -4   8   5   86.19   43.50   1
  -4  -8  -7  192.68   38.40  -2
  -4   8   5  192.68   38.40   1
  -4  -8  -7  124.29   49.20  -2
  -4   8   5  124.29   49.20   1
   5  -8  -5  -20.90   44.40   1
   5  -8  -5    4.40   30.90   1
   5  -8  -5    7.30   14.80   1
   5  -8  -5    2.50   34.40   1
  -5   8   5   29.60   22.50   1
  -5   8   5  -12.70   34.00   1
  -5   8   5   30.70   41.40   1
   6  -7  -2  147.29   43.40  -2
   6   7   5  147.29   43.40   1
   5   7   5  603.64   56.09   1
   4  -7  -3  164.48   30.30  -2
   4   7   5  164.48   30.30   1
  -3  -7  -5   -9.10   45.50   1
   3   7   5    1.70   20.80   1
  -2   7   4   31.50   13.90  -2
  -2  -7  -5   31.50   13.90   1
  -2   7   4    9.90   19.90  -2
  -2  -7  -5    9.90   19.90   1
   2  -7  -4    9.40   17.30  -2
   2   7   5    9.40   17.30   1
  -1  -7  -5   22.00   13.40   1
  -1  -7  -5   41.10   24.60   1
  -1  -7  -5   52.99   38.30   1
   1   7   5   50.59   19.20   1
   0   7   5    4.60   44.80  -2
   0  -7  -5    4.60   44.80   1
   0   7   5    3.10   16.70  -2
   0  -7  -5    3.10   16.70   1
   0   7   5    3.10   10.00  -2
   0  -7  -5    3.10   10.00   1
   0  -7  -5   -3.80   14.00  -2
   0   7   5   -3.80   14.00   1
   1  -7  -5   14.70   38.30   1
   1  -7  -5  151.88   37.40   1
   1  -7  -5   89.19   27.50   1
  -1   7   5  134.99   28.90   1
   2   7   6   15.30   33.70  -2
   2  -7  -5   15.30   33.70   1
   2   7   6   93.39   32.20  -2
   2  -7  -5   93.39   32.20   1
   2   7   6   44.30   18.60  -2
   2  -7  -5   44.30   18.60   1
   2   7   6  177.18   50.49  -2
   2  -7  -5  177.18   50.49   1
   2   7   6   35.60   30.30  -2
   2  -7  -5   35.60   30.30   1
  -2  -7  -6  110.79   27.70  -2
  -2   7   5  110.79   27.70   1
   3  -7  -5  -17.60   25.20   1
   3  -7  -5  -16.30   18.20   1
   3  -7  -5  -13.70   43.10   1
   3  -7  -5  -17.30   11.20   1
  -3   7   5    3.70   15.40   1
   4   7   7   74.59   23.30  -2
   4  -7  -5   74.59   23.30   1
   4   7   7   69.09   40.20  -2
   4  -7  -5   69.09   40.20   1
   4   7   7   41.70   37.70  -2
[truncated: 583,207 more chars]
